# Supplementary material for: Adjusting for genetic confounders in transcriptome-wide association studies improves discovery of risk genes of complex traits
Source: Nat Genet. 2024 Jan 26;56(2):336–47. doi: 10.1038/s41588-023-01648-9 (PMC10864181; doi:10.1038/s41588-023-01648-9)
Supplement: Supplementary file 5 — cTWAS results of all analyzed genes across all tissues for IBD, SCZ, and SBP. Results are stored separately for each combination of traits and tissues. Column legends for each set of results are the same as in Supplementary Table 1. [file 41588_2023_1648_MOESM5_ESM.zip › SBP_Lung.csv]

id	genename	chrom	pos	region_tag	cs_index	PIP	tau2	PVE	z	num_eqtl
ENSG00000187730.8	GABRD	1	2017202	1_2	0	0.0213268616955252	11.5800025468132	7.77221097923912e-07	1.47808924310338	1
ENSG00000067606.16	PRKCZ	1	2061538	1_2	0	0.0102454723171549	4.77972123543624	1.54114508712335e-07	-0.00653553368495275	1
ENSG00000162585.16	FAAP20	1	2048561	1_2	0	0.0104368226590185	5.02404412855246	1.65017773500208e-07	0.0744433145196786	3
ENSG00000157933.9	SKI	1	2212668	1_2	0	0.0166465272562569	9.34274224624098	4.89448483576079e-07	-1.02628531183963	1
ENSG00000116151.13	MORN1	1	2351241	1_2	0	0.0103861857477393	4.92457823397452	1.6096598081325e-07	-0.303509059861132	1
ENSG00000157916.19	RER1	1	2391602	1_2	0	0.0133370706743254	7.27138931008292	3.05201612345116e-07	0.729663434713331	1
ENSG00000157911.9	PEX10	1	2413486	1_2	0	0.0114827892200036	5.84619005828723	2.11265847729353e-07	0.599133489943891	1
ENSG00000149527.17	PLCH2	1	2416137	1_2	0	0.0103331049412215	4.89588473466683	1.59210240448387e-07	-0.269001274601715	4
ENSG00000157881.13	PANK4	1	2523491	1_2	0	0.0208456135439362	11.3183157603423	7.42515393380848e-07	1.30478466154377	1
ENSG00000157873.17	TNFRSF14	1	2555429	1_2	0	0.0102089033508408	4.72217334327586	1.51715513470861e-07	-0.216932842664307	1
ENSG00000157870.14	FAM213B	1	2586971	1_2	0	0.0105959301750743	5.10751053696998	1.70316738792242e-07	-0.3975288661146	2
ENSG00000142606.15	MMEL1	1	2632557	1_2	0	0.0176319762566457	9.69025753895605	5.37706498887992e-07	1.15724571486139	2
ENSG00000215912.12	TTC34	1	2800905	1_2	0	0.0106507240970729	5.13129589830157	1.71994740816014e-07	0.310030326000305	2
ENSG00000130762.14	ARHGEF16	1	3453189	1_2	0	0.0198281082514797	10.9121946426846	6.8092982822047e-07	-1.10470994515224	1
ENSG00000162591.15	MEGF6	1	3562032	1_2	0	0.0118368851190469	6.25892699983073	2.33155837111404e-07	-0.645395152194489	1
ENSG00000116213.15	WRAP73	1	3654319	1_2	0	0.0165119140573856	9.19363579254654	4.77742291462681e-07	-1.06861750305848	2
ENSG00000235169.7	SMIM1	1	3783555	1_3	0	0.0287197070505932	4.62786451597828	4.18282423411606e-07	0.0246935595389212	1
ENSG00000130764.9	LRRC47	1	3809762	1_3	0	0.0317646010588265	5.57152070564033	5.56962721179455e-07	-0.563492545409564	1
ENSG00000116198.12	CEP104	1	3856592	1_3	0	0.0287390300524041	4.63415910017926	4.19133158505239e-07	0.0285243510045936	1
ENSG00000169598.15	DFFB	1	3857024	1_3	0	0.0300582193394834	5.05429710096961	4.78115683415031e-07	0.38645581768946	3
ENSG00000198912.10	C1orf174	1	3891607	1_3	0	0.033476368308879	6.06352877446281	6.3881154133513e-07	-0.548675488546313	1
ENSG00000196581.10	AJAP1	1	4606434	1_4	0	0.0307426030658495	7.10419710086896	6.87328913478896e-07	-0.80822580399444	1
ENSG00000069424.14	KCNAB2	1	6001588	1_6	0	0.00819361386956574	6.12694428083876	1.57989563113405e-07	0.606405076027198	1
ENSG00000131697.17	NPHP4	1	5948531	1_6	0	0.0122224278912351	9.6665954125287	3.71826209531197e-07	1.22476842725854	2
ENSG00000158286.12	RNF207	1	6206026	1_6	0	0.00708095719475776	4.70401123087363	1.04826067239046e-07	0.164575450017257	3
ENSG00000116251.9	RPL22	1	6209280	1_6	0	0.00759932576159794	5.24879663276743	1.25528916925603e-07	0.231379032177731	1
ENSG00000116237.15	ICMT	1	6235565	1_6	0	0.00755144329176261	5.22645993891539	1.2420714088694e-07	-0.291430516669913	2
ENSG00000069812.11	HES2	1	6424818	1_6	0	0.00957073866471858	7.511352006856	2.26241643146359e-07	0.884998718261386	1
ENSG00000187017.15	ESPN	1	6591033	1_6	0	0.00719634553147752	5.76707826370488	1.30610119440491e-07	1.06964194062304	1
ENSG00000215788.9	TNFRSF25	1	6465275	1_6	0	0.0159712256452097	11.625743784515	5.84343162559349e-07	1.27254641547329	1
ENSG00000171680.21	PLEKHG5	1	6520369	1_6	0	0.00737210913148245	6.01962390856444	1.39659372925024e-07	1.05445603901558	1
ENSG00000162408.10	NOL9	1	6553646	1_6	0	0.00707153131086868	5.30800667472979	1.18128286028348e-07	-0.806904753831641	1
ENSG00000204859.12	ZBTB48	1	6579883	1_6	0	0.0102443037113148	10.9347907839703	3.52534721233022e-07	-2.05971793801033	2
ENSG00000041988.15	THAP3	1	6625714	1_6	2	0.50006303162713	23.0420898562708	3.62623202494745e-05	-4.50819481756241	1
ENSG00000171735.18	CAMTA1	1	6790865	1_6	0	0.0325809163122748	17.7330970188481	1.81826365656621e-06	-1.89293825242203	2
ENSG00000049245.12	VAMP3	1	7771004	1_6	0	0.0077300676115023	5.29677632483688	1.28855778728179e-07	0.193853317082928	2
ENSG00000049249.8	TNFRSF9	1	7936834	1_6	0	0.0074138910755347	5.36892216977015	1.25268617105369e-07	-0.739062576010612	1
ENSG00000116288.12	PARK7	1	7958975	1_6	0	0.00878555419102833	7.1834903640505	1.98615733788073e-07	1.12801888894734	2
ENSG00000162426.14	SLC45A1	1	8315558	1_6	0	0.0321370272032269	18.9674719155136	1.91833355654155e-06	2.11193548066674	1
ENSG00000142599.17	RERE	1	8441726	1_6	0	0.0433660358552198	40.4930217946043	5.52635634809005e-06	-5.47398906102444	1
ENSG00000074800.13	ENO1	1	8879783	1_6	0	0.00719756130855553	6.78297437723851	1.5364361718353e-07	1.63545893719753	1
ENSG00000142583.17	SLC2A5	1	9067399	1_6	0	0.00989950290894637	7.94013473293922	2.47371825016075e-07	-1.03373292062312	2
ENSG00000180758.11	GPR157	1	9130195	1_6	0	0.00741948886381461	5.10764781958307	1.19262499032848e-07	-0.316068464592569	1
ENSG00000049239.12	H6PD	1	9221777	1_6	0	0.00703270819044644	4.62767225797114	1.02422215271359e-07	-0.0189337722648347	5
ENSG00000188807.12	TMEM201	1	9591207	1_7	0	0.0218346892518934	7.72414313687904	5.30769919909423e-07	1.01014929849682	1
ENSG00000162441.11	LZIC	1	9943171	1_7	0	0.0182467420785135	6.11257980997976	3.5100948289252e-07	-1.01813736976702	1
ENSG00000173614.13	NMNAT1	1	9944289	1_7	0	0.0160385164898773	4.63556699621243	2.33978542232935e-07	-0.0456313540904762	1
ENSG00000162444.11	RBP7	1	9991107	1_7	0	0.0307781843405307	10.9683827575012	1.06241591428549e-06	-1.72684203850071	1
ENSG00000130939.18	UBE4B	1	10033012	1_7	0	0.0166079009843513	5.15672922251901	2.69524375242189e-07	0.586140370697956	2
ENSG00000054523.17	KIF1B	1	10210369	1_7	0	0.0783874612050788	17.6410481594974	4.35191052896118e-06	-2.64400704710892	2
ENSG00000142657.20	PGD	1	10382809	1_7	0	0.0780460762093634	16.9769114856938	4.16983366885098e-06	-2.13042843779557	2
ENSG00000175279.21	CENPS	1	10429947	1_7	0	0.0162330985238973	5.37599661027931	2.74643537575615e-07	-1.10449481554389	3
ENSG00000241563.3	CORT	1	10449646	1_7	0	0.0194262085802739	6.14035705057277	3.75396869344783e-07	-0.0995305283728376	1
ENSG00000160049.11	DFFA	1	10425552	1_7	0	0.0276828457695834	9.13118673187785	7.95512358591366e-07	1.78504534916649	1
ENSG00000142655.12	PEX14	1	10476578	1_7	0	0.0341670361612064	12.0510037821997	1.29580455951853e-06	2.2984526033631	1
ENSG00000204624.7	DISP3	1	11527074	1_8	0	0.0318928670272565	4.71588017534296	4.73331380088647e-07	-0.185043250976384	1
ENSG00000120948.16	TARDBP	1	11012192	1_8	0	0.0346651958777744	5.49744076774553	5.99740242578728e-07	0.85263208558897	2
ENSG00000009724.16	MASP2	1	11046260	1_8	0	0.0321140408285677	4.78064620328035	4.8315951131719e-07	-0.171288819893411	1
ENSG00000116649.9	SRM	1	11059120	1_8	0	0.0319747862437277	4.73992001121566	4.76966235424222e-07	-0.165138985384855	2
ENSG00000171824.13	EXOSC10	1	11099766	1_8	0	0.0319102581010746	4.72098876563073	4.74102513276151e-07	-0.12909311558056	2
ENSG00000171819.4	ANGPTL7	1	11187963	1_8	0	0.0316273439449617	4.63753944070677	4.61593103311236e-07	-0.0647930334369682	2
ENSG00000198793.12	MTOR	1	11262508	1_8	0	0.0839417586408512	13.8694278629561	3.66391663412249e-06	1.99078325531412	1
ENSG00000132879.13	FBXO44	1	11646421	1_8	0	0.031600524610377	4.62959050064178	4.60411162570725e-07	-0.0104897590368916	2
ENSG00000116661.9	FBXO2	1	11643786	1_8	0	0.0334767755470833	5.1702405470718	5.44707485409316e-07	-0.350889583203807	1
ENSG00000116663.10	FBXO6	1	11662631	1_8	0	0.0550080533055631	9.84663058402816	1.7046016101966e-06	-1.18935786881082	3
ENSG00000116670.14	MAD2L2	1	11701529	1_8	0	0.0494174253761647	8.83366086413961	1.37381992532577e-06	1.04898357413047	1
ENSG00000162490.6	DRAXIN	1	11692083	1_8	0	0.0340774988226121	5.33703882722651	5.7237024349354e-07	-0.412743342805371	1
ENSG00000177674.15	AGTRAP	1	11737129	1_9	0	0.0123156421522141	5.3374438246973	2.06870875433565e-07	-0.780743402294606	2
ENSG00000011021.21	CLCN6	1	11796790	1_9	0	0.0235979166652797	15.3508311612598	1.14002541112366e-06	-0.334420191797484	2
ENSG00000116685.15	KIAA2013	1	11926564	1_9	0	0.0432474083225421	16.962488642828	2.30865283364762e-06	-1.22654109595289	2
ENSG00000083444.16	PLOD1	1	11939067	1_9	0	0.0129093525226913	5.63649684501605	2.28993261344781e-07	-0.48754637479599	2
ENSG00000116688.16	MFN2	1	11982204	1_9	0	0.0130938745546411	7.10057898006043	2.92597702720446e-07	-0.172719473327288	2
ENSG00000116691.10	MIIP	1	12068441	1_9	0	0.0124137516708297	5.38365521665549	2.10324209737495e-07	-0.0880717774884728	1
ENSG00000028137.18	TNFRSF1B	1	12163425	1_9	0	0.016676042752245	7.4905407936145	3.93110955367204e-07	0.663188522123022	1
ENSG00000048707.13	VPS13D	1	12232414	1_9	0	0.0125456659657897	4.93156028592398	1.94709454601222e-07	-0.0209612214800011	1
ENSG00000162494.5	LRRC38	1	13523741	1_10	0	0.0357965497247392	5.49668754649013	6.19228865975845e-07	0.479954298381648	1
ENSG00000162493.16	PDPN	1	13582937	1_10	0	0.0557841060632844	9.67709814321651	1.69888740725845e-06	1.11959249094042	2
ENSG00000171729.13	TMEM51	1	15152787	1_12	0	0.00407376282957372	9.33497441124794	1.19678971064294e-07	-1.11058178592024	1
ENSG00000142621.19	FHAD1	1	15236908	1_12	0	0.00300681645200385	6.32918436580951	5.98912859598356e-08	-0.528689577259454	3
ENSG00000142634.12	EFHD2	1	15409565	1_12	0	0.00286647913419191	22.9135384256719	2.0670449400383e-07	-3.00896734984336	2
ENSG00000215704.9	CELA2B	1	15465283	1_12	0	0.00351654714107286	15.0346873535045	1.66387163748971e-07	-2.20588723503974	2
ENSG00000132906.17	CASP9	1	15526209	1_12	0	0.00346725400193737	13.7691520000566	1.50245622007843e-07	2.49769021186561	1
ENSG00000116138.12	DNAJC16	1	15527133	1_12	0	0.002616623350296	8.51358762893443	7.01072281848883e-08	-1.17931811053962	1
ENSG00000116771.5	AGMAT	1	15584923	1_12	0	0.00270514828073332	8.60388422496386	7.32478037059786e-08	-1.13109650946085	2
ENSG00000197312.11	DDI2	1	15617889	1_12	0	0.00720995605025399	28.1784139218507	6.39378657522513e-07	-4.84808176891023	2
ENSG00000116786.11	PLEKHM2	1	15684135	1_12	0	0.0114057811843293	27.2202730400486	9.77071816790638e-07	2.05633874729517	1
ENSG00000162461.7	SLC25A34	1	15735883	1_12	0	0.00255331193940589	8.93310622221329	7.17819658388509e-08	-2.46230307640546	1
ENSG00000162458.12	FBLIM1	1	15750210	1_12	0	0.00352887755560138	11.8288487822638	1.31367532670976e-07	2.46611815618031	1
ENSG00000065526.10	SPEN	1	15845948	1_12	0	0.00270252084681544	5.19539871007305	4.41872433438775e-08	0.278649917484099	1
ENSG00000186510.11	CLCNKA	1	16018169	1_12	0	0.00283975027543926	6.44283224238462	5.75792425427238e-08	1.58725289332445	2
ENSG00000173641.17	HSPB7	1	16020012	1_12	0	0.00861414907448899	13.0836577649517	3.54691297125731e-07	-1.19025344389434	1
ENSG00000184908.17	CLCNKB	1	16042892	1_12	0	0.00282400558314533	5.75336653138922	5.11324458748738e-08	-0.563850643728867	1
ENSG00000142632.16	ARHGEF19	1	16200034	1_12	0	0.00330503455017417	6.69284172164618	6.96138306013073e-08	-0.767852826311972	2
ENSG00000132881.11	RSG1	1	16237068	1_12	0	0.00934533847199415	16.3691570633973	4.81426868768549e-07	2.12318116024623	2
ENSG00000037637.10	FBXO42	1	16352633	1_12	0	0.00603446237712202	12.8677747556486	2.44371755006206e-07	1.66116053028585	1
ENSG00000055070.16	SZRD1	1	16352580	1_12	0	0.0449249911560223	31.3959260195076	4.43884797283908e-06	-3.18508015158117	2
ENSG00000157191.19	NECAP2	1	16439071	1_12	0	0.00281134566363539	5.74195024402925	5.08022146672011e-08	0.692538282652335	2
ENSG00000058453.16	CROCC	1	16476395	1_12	0	0.00271477272752374	5.19099267103964	4.43499226826854e-08	-0.348992522303408	2
ENSG00000117122.13	MFAP2	1	16972001	1_12	0	0.00323662651171619	6.86515965071888	6.99281763020481e-08	0.729378628138393	3
ENSG00000159363.17	ATP13A2	1	16987159	1_12	0	0.00297411552905125	6.08509299452143	5.69552848138093e-08	0.589812038903551	2
ENSG00000117118.9	SDHB	1	17044475	1_12	0	0.00268486644122778	5.15215854288469	4.35332287608531e-08	-0.348199028651769	1
ENSG00000117115.12	PADI2	1	17134583	1_12	0	0.0028068822966264	5.55163591438205	4.90404166915107e-08	-0.470985007059338	1
ENSG00000159339.13	PADI4	1	17310365	1_12	0	0.00403786813001417	8.90633795352525	1.13177546711214e-07	-1.0065278607756	2
ENSG00000179023.8	KLHDC7A	1	18480643	1_13	0	0.0719804833327357	17.3977444228035	3.94109296012891e-06	1.8806845621874	2
ENSG00000159423.16	ALDH4A1	1	18903008	1_13	0	0.0206097092098743	5.63199868807	3.652947098432e-07	0.523560998769695	2
ENSG00000169991.10	IFFO2	1	18956450	1_13	0	0.0190582571015685	4.90224471177118	2.94026951955726e-07	-0.323417794147618	1
ENSG00000127481.14	UBR4	1	19205040	1_13	0	0.0187098488047438	4.73027113459881	2.78525707729211e-07	0.180758282033869	1
ENSG00000127463.13	EMC1	1	19227605	1_13	0	0.0187889086901711	4.76957201299422	2.82026514358101e-07	0.234065421358638	4
ENSG00000162482.4	AKR7A3	1	19288862	1_13	0	0.0382739624531034	11.4247270880324	1.37612610889023e-06	-1.36049448590908	1
ENSG00000053371.12	AKR7A2	1	19311815	1_13	0	0.0208697952267969	5.7489776137575	3.7758764818872e-07	-0.650816564956356	1
ENSG00000040487.12	PQLC2	1	19312063	1_13	0	0.0238479054163886	6.99408272931886	5.24916203739979e-07	-0.800921306789505	4
ENSG00000077549.17	CAPZB	1	19461192	1_13	0	0.0348665586603961	10.5492547862146	1.15755021440176e-06	1.36821940381799	3
ENSG00000173436.13	MINOS1	1	19572856	1_13	0	0.0216612292197902	6.09624740369829	4.15580015962221e-07	0.607447865747835	1
ENSG00000158747.13	NBL1	1	19444474	1_13	0	0.0241212134473551	7.10051613007038	5.39011515700244e-07	0.952939685004923	3
ENSG00000169914.5	OTUD3	1	19882976	1_13	0	0.0260847602251706	7.83182993728683	6.42923160805025e-07	-0.978264931916923	2
ENSG00000188257.10	PLA2G2A	1	19958722	1_13	0	0.0240122780795767	7.05823430335909	5.33382065506857e-07	0.806822814295935	2
ENSG00000127472.10	PLA2G5	1	20028276	1_13	0	0.0186870206866127	4.71889271308703	2.77516713392635e-07	0.128688761136987	1
ENSG00000117215.14	PLA2G2D	1	20111070	1_13	0	0.0257680268742095	7.71763053136605	6.25855570464762e-07	0.905889691141246	2
ENSG00000158816.15	VWA5B1	1	20290926	1_14	0	0.0829364958302257	13.7043845936418	3.57696090594102e-06	1.77785398912543	3
ENSG00000162543.5	UBXN10	1	20186547	1_14	0	0.0491584280414129	8.7344661230533	1.35127370352623e-06	-1.04783442982467	1
ENSG00000090432.6	MUL1	1	20508245	1_14	0	0.0325582484957166	4.85980267615242	4.9795333235874e-07	0.260694733792219	2
ENSG00000183114.7	FAM43B	1	20551955	1_14	0	0.0325962476189273	4.87077771161555	4.99660354817162e-07	0.371203662994147	2
ENSG00000158825.5	CDA	1	20589208	1_14	0	0.0388461923748344	6.51713954001401	7.96736016871618e-07	0.817508832967261	2
ENSG00000158828.7	PINK1	1	20632098	1_14	0	0.0877699317569654	14.2474905849665	3.93543834648979e-06	1.7923614032199	2
ENSG00000117245.12	KIF17	1	20684853	1_14	0	0.0463191439909787	8.17340011258238	1.19144022328778e-06	-1.20796147543256	2
ENSG00000189410.11	SH2D5	1	20709772	1_14	0	0.0317999073190683	4.63896031268678	4.64253818992918e-07	-0.164446223047342	2
ENSG00000075151.20	EIF4G3	1	21171448	1_14	0	0.109000126079108	16.3327631378848	5.60267767282127e-06	-2.94932110599484	1
ENSG00000117298.14	ECE1	1	21345450	1_14	0	0.0536976627208427	9.56857258138414	1.61700555522533e-06	0.864148651931236	1
ENSG00000142794.18	NBPF3	1	21440170	1_15	0	0.0221400888868644	5.09777409209257	3.55196697835697e-07	-0.448798393802378	1
ENSG00000090686.15	USP48	1	21782050	1_15	0	0.0373387843703498	9.99065434051305	1.17398644278e-06	1.26351738154366	3
ENSG00000187942.11	LDLRAD2	1	21812807	1_15	0	0.051895816370199	12.9518398708554	2.11530398860167e-06	1.71968188896723	2
ENSG00000142798.17	HSPG2	1	21855402	1_15	0	0.0224786577069919	5.25974462580222	3.72086579774285e-07	-0.560403820342645	1
ENSG00000142789.19	CELA3A	1	22001714	1_15	0	0.0250468964045896	6.24750168982659	4.92458089001508e-07	0.766402047826208	1
ENSG00000162552.14	WNT4	1	22143914	1_15	0	0.0499774488688153	12.8942308542973	2.028049255787e-06	1.46335217594682	1
ENSG00000184677.16	ZBTB40	1	22453334	1_15	0	0.0253735279745164	6.22863052748588	4.97373222467978e-07	-0.45249196523306	1
ENSG00000173372.16	C1QA	1	22660117	1_15	0	0.0230978260663753	5.64903656959652	4.10633584871107e-07	0.631305192028858	1
ENSG00000004487.15	KDM1A	1	23000786	1_16	0	0.03834936328295	9.79019385891033	1.18156719004594e-06	-1.14634743918996	1
ENSG00000169641.13	LUZP1	1	23176683	1_16	0	0.135616996903709	21.8610595323336	9.33027198055188e-06	2.46123427537693	1
ENSG00000125945.14	ZNF436	1	23374318	1_16	0	0.139893558496237	22.1655297666031	9.75853910573706e-06	-2.64243341081638	1
ENSG00000204219.9	TCEA3	1	23424647	1_16	0	0.107893902720217	19.6309601806129	6.66572539773379e-06	2.56630416536197	2
ENSG00000088280.18	ASAP3	1	23484817	1_16	0	0.0296047969380396	7.36305190537942	6.86007592360767e-07	1.04935278581493	2
ENSG00000142676.12	RPL11	1	23691734	1_17	0	0	134.589687974464	0	0.782701005098859	1
ENSG00000057757.9	PITHD1	1	23782193	1_17	0	0	3087.31968689056	0	-3.282971481843	1
ENSG00000011009.10	LYPLA2	1	23775590	1_17	0	0	2170.01826689866	0	-3.15572919681295	1
ENSG00000117308.14	GALE	1	23800401	1_17	0	0	125.204470779367	0	0.449532582091074	2
ENSG00000117305.14	HMGCL	1	23838758	1_17	0	2.16493489801906e-14	3193.87466444447	2.17606410020165e-16	3.00687374854056	1
ENSG00000179163.11	FUCA1	1	23868759	1_17	0	0	505.223352388268	0	-0.159662639112034	1
ENSG00000142677.3	IL22RA1	1	24143324	1_17	0	0	102.378854851395	0	1.3416290285452	2
ENSG00000185436.11	IFNLR1	1	24187123	1_17	0	0	41.0530152134466	0	-1.11062540762311	1
ENSG00000001460.17	STPG1	1	24401188	1_17	0	0	6.50996981935114	0	0.621107337169305	3
ENSG00000001461.16	NIPAL3	1	24415622	1_17	0	0	7.44491044401853	0	-0.332953726916948	2
ENSG00000117602.11	RCAN3	1	24502439	1_17	0	0	17.5333406014632	0	1.25786981441855	2
ENSG00000184454.6	NCMAP	1	24555537	1_17	0	0	12.2150207875868	0	-0.900333197886743	1
ENSG00000169504.14	CLIC4	1	24745177	1_17	0	0	17.6100698181085	0	1.74342119476527	1
ENSG00000020633.18	RUNX3	1	24965206	1_17	0	0	5.78021441956664	0	-0.172086340191847	2
ENSG00000174950.10	CD164L2	1	27363868	1_19	0	0.0124899054799461	4.98009873918969	1.95751941858412e-07	-0.322119349361883	1
ENSG00000090020.10	SLC9A1	1	27118915	1_19	0	0.012321555960955	4.85395589057337	1.88221986623951e-07	0.357205306856919	1
ENSG00000142784.15	WDTC1	1	27234636	1_19	0	0.0132965667060709	5.56203777082236	2.3274610623761e-07	-0.596101632544026	1
ENSG00000186501.14	TMEM222	1	27334546	1_19	0	0.197349907892796	31.2584444642217	1.94139212594845e-05	3.27200192951611	2
ENSG00000142765.17	SYTL1	1	27342119	1_19	0	0.230342303023902	32.8368210680456	2.38036625464901e-05	3.16757552046294	2
ENSG00000142733.14	MAP3K6	1	27357905	1_19	0	0.0209472784829661	9.79487556104821	6.45707012604958e-07	-1.17482045942146	3
ENSG00000181773.6	GPR3	1	27392588	1_19	0	0.0648325419439748	20.4134838973641	4.16503978234267e-06	-2.78446101111945	1
ENSG00000126705.13	AHDC1	1	27604387	1_19	0	0.0173466825565288	8.03670601517804	4.38736217468353e-07	-0.887965856707581	1
ENSG00000000938.12	FGR	1	27634321	1_19	0	0.137492403163844	27.660058192877	1.19685287127477e-05	3.12956643180592	1
ENSG00000126709.14	IFI6	1	27671883	1_19	0	0.013946069574937	6.00560253921144	2.63582994553211e-07	0.627446449251082	1
ENSG00000130775.15	THEMIS2	1	27871748	1_19	0	0.0279731095160047	12.4968115053125	1.10014249022506e-06	-1.57022517878033	3
ENSG00000117748.9	RPA2	1	27914481	1_19	0	0.0122471568525614	4.7976502074803	1.84915294897106e-07	-0.137210599191038	2
ENSG00000130768.14	SMPDL3B	1	27937491	1_19	0	0.012034658091713	4.63495259878263	1.75544823346506e-07	-0.0813268303296444	1
ENSG00000158156.7	XKR8	1	27951627	1_19	0	0.0127508220865677	5.17231831232493	2.07554619534455e-07	-0.456922671559356	2
ENSG00000158161.15	EYA3	1	28074367	1_19	0	0.0247129641410844	11.338259702634	8.81820544992341e-07	1.60636988284122	3
ENSG00000169403.11	PTAFR	1	28193492	1_19	0	0.0120355754138407	4.63566121100914	1.75585044084784e-07	-0.0273063705806345	1
ENSG00000126698.10	DNAJC8	1	28233309	1_19	0	0.0128036059672682	5.21072318635693	2.09961311211259e-07	0.417307843742599	2
ENSG00000130770.17	ATPIF1	1	28236029	1_19	0	0.0132810547794064	5.55117193989366	2.32020426567821e-07	-0.656930640877333	2
ENSG00000130766.4	SESN2	1	28258033	1_19	0	0.0174213664915965	8.07672287421632	4.42819128139325e-07	-1.11646848062251	2
ENSG00000204138.12	PHACTR4	1	28366038	1_19	0	0.0349926165279102	14.5941387945921	1.60717757256953e-06	1.73495640985372	2
ENSG00000180198.15	RCC1	1	28318402	1_19	0	0.0158895380796156	7.21966450228219	3.61024987981463e-07	-0.863799209313944	1
ENSG00000180098.9	TRNAU1AP	1	28553045	1_19	0	0.0120609510402276	4.65523704439854	1.76698282549219e-07	-0.142057105421763	2
ENSG00000159023.19	EPB41	1	28869429	1_19	0	0.0346032564244362	14.4891509995185	1.57786151365117e-06	1.99188055964941	1
ENSG00000162511.7	LAPTM5	1	30757252	1_20	0	0	6.34295980321121	0	-0.610364300258649	1
ENSG00000121766.15	ZCCHC17	1	31297741	1_20	0	0	24.9266317520424	0	1.0597262596066	2
ENSG00000168528.11	SERINC2	1	31409124	1_20	0	0	7.38619404399915	0	-0.00230630386910952	3
ENSG00000142910.15	TINAGL1	1	31571617	1_20	0	0	22.8648831802144	0	-0.0763884567884027	1
ENSG00000121764.11	HCRTR1	1	31616786	1_20	0	0	5.059699234222	0	-0.304633757802381	1
ENSG00000162517.12	PEF1	1	31644486	1_20	0	0	62.9123252718018	0	-2.40126608900143	2
ENSG00000084636.17	COL16A1	1	31703950	1_20	0	0	169.638835785166	0	-0.0872759946469943	2
ENSG00000184007.18	PTP4A2	1	31945136	1_20	0	0	2508.04502202566	0	3.20680842942799	1
ENSG00000084652.15	TXLNA	1	32179560	1_21	0	0.0475239980013659	12.3390243324217	1.84545204061259e-06	-1.7510092527251	1
ENSG00000160051.11	IQCC	1	32205429	1_21	0	0.0478167292907866	12.3969523659814	1.86553659533762e-06	-1.75619123005214	1
ENSG00000084623.11	EIF3I	1	32222176	1_21	0	0.0485007532543309	12.5309694086709	1.91267916478633e-06	-1.76721526665912	1
ENSG00000160055.19	TMEM234	1	32222176	1_21	0	0.0485007532543309	12.5309694086709	1.91267916478633e-06	1.76721526665912	1
ENSG00000116478.11	HDAC1	1	32291652	1_21	0	0.0234489643739441	5.71307558515883	4.21601949501939e-07	0.520531256825713	1
ENSG00000225828.1	FAM229A	1	32366691	1_21	0	0.02608025129751	6.70675223874226	5.50469179857802e-07	0.484375470556481	1
ENSG00000176261.15	ZBTB8OS	1	32650758	1_21	0	0.0240790304975652	5.96071601798977	4.51696163650186e-07	0.586640998714348	2
ENSG00000162521.18	RBBP4	1	32651022	1_21	0	0.0241279465072518	5.97967263889862	4.54053203302628e-07	-0.589746584141136	1
ENSG00000162520.14	SYNC	1	32705224	1_21	0	0.0214559171000026	4.88393064009209	3.29780934106191e-07	0.266656511584105	1
ENSG00000116497.17	S100PBP	1	32815516	1_21	0	0.0210893792958486	4.72316578412536	3.13477201541425e-07	-0.179254543879858	2
ENSG00000134684.10	YARS	1	32817982	1_21	0	0.0220533732862818	5.14023248412159	3.5675228557502e-07	-0.396944315326744	1
ENSG00000160097.16	FNDC5	1	32871796	1_21	0	0.020874611558231	4.62767584956487	3.04011706468127e-07	-0.0480064410957683	1
ENSG00000121905.9	HPCA	1	32886832	1_21	0	0.0308566522895477	8.28044745692535	8.04102821617399e-07	0.868338202223587	1
ENSG00000004455.16	AK2	1	33018526	1_21	0	0.0275741858068063	7.22764977918381	6.27203931210109e-07	-0.935474369021187	2
ENSG00000142920.16	AZIN2	1	33080995	1_21	0	0.0210287342717996	4.69629975652473	3.10797785836451e-07	0.280217224008701	2
ENSG00000160094.14	ZNF362	1	33266591	1_21	0	0.0533748382084707	13.4355391098439	2.25683933555989e-06	-1.62888639070458	2
ENSG00000184389.9	A3GALT2	1	33324895	1_21	0	0.0266204959616601	6.89845598917199	5.77932362146324e-07	0.990458665336912	1
ENSG00000121903.14	ZSCAN20	1	33476502	1_21	0	0.146566336030442	23.1545363706431	1.06801977577899e-05	2.51136163875594	1
ENSG00000121904.17	CSMD2	1	34165500	1_21	0	0.0208735132922808	4.62718502062324	3.03963468701643e-07	-0.0305468508053348	2
ENSG00000189280.3	GJB5	1	34755129	1_22	0	0.0521538718284006	16.2863246278589	2.67312099044253e-06	1.90254057717508	2
ENSG00000188910.7	GJB3	1	34778696	1_22	0	0.0228053722329611	8.52275203312072	6.11682410180655e-07	-1.40451060472985	4
ENSG00000187513.8	GJA4	1	34792232	1_22	0	0.039105182049908	13.5727340438497	1.67036209048423e-06	-1.72307370057292	1
ENSG00000243749.1	TMEM35B	1	34984759	1_22	0	0.0432195530794641	14.5138556680356	1.97411316752062e-06	1.6277060690262	1
ENSG00000197056.9	ZMYM1	1	35070852	1_22	0	0.0155649651755336	4.9623402450942	2.43076886849702e-07	-0.590253430224714	1
ENSG00000020129.15	NCDN	1	35557823	1_22	0	0.0180128790125624	6.32261302297877	3.58417088144187e-07	-0.679414221100686	1
ENSG00000116819.6	TFAP2E	1	35573174	1_22	0	0.0199638003171915	7.28114398318825	4.57458614403251e-07	-0.92376204721725	2
ENSG00000126067.11	PSMB2	1	35641909	1_22	0	0.0835734312294586	20.7707487832489	5.46297684693572e-06	-2.62550755010042	1
ENSG00000134698.10	AGO4	1	35808004	1_22	0	0.039345238425382	13.6302148262483	1.68773344199575e-06	-1.91971883092844	1
ENSG00000092847.11	AGO1	1	35870261	1_22	0	0.0844025561393876	20.8653544922835	5.54230396439756e-06	-2.65508498707691	1
ENSG00000116863.10	ADPRHL2	1	36088841	1_22	0	0.07959200017032	20.3034356378887	5.08566706555675e-06	2.54565431201778	1
ENSG00000116871.15	MAP7D1	1	36155585	1_22	0	0.0158455134509328	5.12862285665412	2.55750242199545e-07	-0.684615384615462	1
ENSG00000054116.11	TRAPPC3	1	36155585	1_22	0	0.0158455134509328	5.12862285665412	2.55750242199545e-07	0.684615384615462	1
ENSG00000054118.13	THRAP3	1	36224998	1_22	0	0.0161089745240754	5.28216347032374	2.6778651653621e-07	0.262213459354821	1
ENSG00000214193.10	SH3D21	1	36292460	1_22	0	0.0628019905757257	18.0461942165528	3.56671173019274e-06	1.95808297851242	1
ENSG00000142694.6	EVA1B	1	36323755	1_22	0	0.0638324651286075	18.2007640667702	3.65628642788485e-06	1.91886536804034	2
ENSG00000181817.5	LSM10	1	36397922	1_22	0	0.0207190337897959	7.62745753557537	4.9734558938619e-07	-0.792356950333834	1
ENSG00000116885.18	OSCP1	1	36426894	1_22	0	0.0169595925939877	5.76132660573865	3.07501249501909e-07	-0.462886799184201	1
ENSG00000163873.9	GRIK3	1	37010560	1_22	0	0.0155448379533009	4.95030740496195	2.42173903174025e-07	-0.323340190161063	1
ENSG00000189433.5	GJB4	1	34759243	1_22	0	0.0486654509248852	15.6325302250483	2.39419215021329e-06	1.654688017535	3
ENSG00000163875.15	MEAF6	1	37513172	1_23	0	0.0290223185116709	4.71615152009108	4.30753512356679e-07	-0.280379580037298	1
ENSG00000163877.10	SNIP1	1	37553609	1_23	0	0.0493166215206465	9.71759349472712	1.50820723097413e-06	-1.16727774844477	2
ENSG00000163879.10	DNALI1	1	37557454	1_23	0	0.0820002651685641	15.3021218613571	3.94889773306698e-06	2.22156219614928	2
ENSG00000134697.12	GNL2	1	37596105	1_23	0	0.0554993342117222	11.8047330116257	2.06183029227756e-06	1.82916510789381	1
ENSG00000169218.13	RSPO1	1	37635248	1_23	0	0.0396922844129306	8.72581255480937	1.08998606991388e-06	-1.60958868219417	2
ENSG00000116922.14	C1orf109	1	37692275	1_23	0	0.194693092256216	21.7304606084399	1.33146099561581e-05	-2.22664723494317	2
ENSG00000134690.10	CDCA8	1	37704197	1_23	0	0.0303969568179788	5.11753547282641	4.89553254347637e-07	0.450314613908844	1
ENSG00000188786.9	MTF1	1	37859751	1_23	0	0.0324926419856485	11.3923371110151	1.16494876894714e-06	-2.76820070412327	2
ENSG00000204084.12	INPP5B	1	37943401	1_23	1	0.245176634634611	24.8514296772384	1.91751792082051e-05	4.59031472484319	1
ENSG00000183431.11	SF3A3	1	37990434	1_23	1	0.254592752365283	24.2228688547361	1.94079912508121e-05	4.53567589814181	1
ENSG00000183386.9	FHL3	1	37996149	1_23	1	0.270421716242681	23.6158848826008	2.00980888377251e-05	4.60222331157798	4
ENSG00000183520.11	UTP11	1	37996149	1_23	1	0.220974892719147	23.6245584940135	1.64291693534994e-05	4.47535644661514	2
ENSG00000174574.15	AKIRIN1	1	38991334	1_24	0	0.0523976196926536	8.55248208894084	1.41030389522887e-06	1.26851150316885	1
ENSG00000168653.10	NDUFS5	1	39026790	1_24	0	0.0671512699151413	10.9046189257768	2.30448399959275e-06	1.48849240537719	3
ENSG00000183682.7	BMP8A	1	39491497	1_24	0	0.086256400619627	13.2959293109111	3.60926693370403e-06	-1.66737686898167	3
ENSG00000090621.13	PABPC4	1	39578100	1_24	0	0.0346041904212119	4.64657095171268	5.06022980100132e-07	0.133766709393951	1
ENSG00000163909.7	HEYL	1	39640410	1_24	0	0.0388740586383904	5.73910383933042	7.0212258282175e-07	0.3927958060938	1
ENSG00000116983.12	HPCAL4	1	39691471	1_24	0	0.0361551251722613	5.05803063482989	5.75519838388838e-07	-0.26394539786903	1
ENSG00000084072.16	PPIE	1	39738494	1_25	0	0.0218478899166122	6.05234957286776	4.16142887909734e-07	-0.662269305344917	1
ENSG00000116985.11	BMP8B	1	39789243	1_25	0	0.0246453091513427	7.24142860186319	5.61652242270101e-07	-0.921395188161764	2
ENSG00000043514.15	TRIT1	1	39880989	1_25	0	0.0349234182908774	10.3602513305848	1.13866510198654e-06	-1.33673489766562	3
ENSG00000116990.10	MYCL	1	39892380	1_25	0	0.0242902208950029	7.05402343700609	5.39234085120582e-07	0.925994781146418	1
ENSG00000131236.16	CAP1	1	40039999	1_25	0	0.0189861699846152	4.77058665999009	2.85048085163081e-07	-0.144784483971004	2
ENSG00000131238.16	PPT1	1	40094786	1_25	0	0.0213498686612432	5.85835304538317	3.93622324471525e-07	0.516011787458406	3
ENSG00000084073.8	ZMPSTE24	1	40257123	1_25	0	0.0240636081949638	7.05389882489303	5.34193928539504e-07	0.955927687720437	2
ENSG00000049089.13	COL9A2	1	40296176	1_25	0	0.0194178505717334	5.02972239620495	3.07364810220512e-07	0.514070698705221	2
ENSG00000187815.9	ZFP69	1	40476891	1_25	0	0.0198784147616456	5.21004210045943	3.25935716933753e-07	0.385139659985825	2
ENSG00000164002.11	EXO5	1	40509127	1_25	0	0.0186705054136023	4.63530206783296	2.72359851807238e-07	-0.0549440446581309	2
ENSG00000066136.20	NFYC	1	40690819	1_25	0	0.0213674219039134	5.87027184614418	3.94747431117239e-07	0.633470974010119	1
ENSG00000117013.14	KCNQ4	1	40855601	1_25	0	0.0193113893493406	4.91650307182684	2.98798772186274e-07	-0.158097778591957	1
ENSG00000179862.6	CITED4	1	40862201	1_25	0	0.0187136951780051	4.66818108934562	2.74926257235917e-07	0.162423651512476	1
ENSG00000171793.13	CTPS1	1	40979451	1_25	0	0.023145980206044	6.99287374959437	5.09378064136017e-07	0.943755550808563	1
ENSG00000171790.15	SLFNL1	1	41023050	1_25	0	0.102349557537474	21.6156032327906	6.9624534286955e-06	3.00652951926413	2
ENSG00000010803.16	SCMH1	1	41242427	1_25	0	0.0225135237890068	8.2590877680583	5.85173338311007e-07	-1.8887378155055	1
ENSG00000127129.9	EDN2	1	41484842	1_25	0	0.0483271424551792	13.7907041916183	2.09742544869797e-06	1.80431083205508	1
ENSG00000186973.10	FAM183A	1	43145334	1_26	0	0.0120108981611486	5.89419883917181	2.22796949838091e-07	-0.75280247470722	2
ENSG00000198815.8	FOXJ3	1	42335364	1_26	0	0.0107171246091368	4.68874184553208	1.58140670514427e-07	-0.363009502253661	1
ENSG00000177181.14	RIMKLA	1	42383291	1_26	0	0.0106624730011896	5.74045177802394	1.92625150581302e-07	1.47118295247626	1
ENSG00000066185.12	ZMYND12	1	42461691	1_26	0	0.0350734399376461	18.3603602840686	2.02660232021256e-06	-2.37578158247899	1
ENSG00000127125.8	PPCS	1	42455395	1_26	0	0.0116483901610841	7.07495670525849	2.59357415093528e-07	1.42793597792829	1
ENSG00000171960.10	PPIH	1	42658184	1_26	0	0.0167412999989197	11.0061000535647	5.79871292933693e-07	-1.4940173082254	1
ENSG00000117385.15	P3H1	1	42766833	1_26	0	0.0192517077724251	12.8662073188109	7.79522723368343e-07	1.76019805988998	2
ENSG00000164008.14	C1orf50	1	42744270	1_26	0	0.0262807140697091	15.1907847246379	1.2563954186028e-06	1.81478743086692	2
ENSG00000274386.5	TMEM269	1	42785273	1_26	0	0.0122221759405611	5.74647883946388	2.21034118892725e-07	-0.0837169882902026	1
ENSG00000177868.11	SVBP	1	42816759	1_26	0	0.0224996072620751	13.6150475951757	9.64057804924291e-07	-1.73624092457405	2
ENSG00000164010.13	ERMAP	1	42816759	1_26	0	0.010662102721499	4.65660379684577	1.56250395007748e-07	0.1740657179496	3
ENSG00000164011.17	ZNF691	1	42846835	1_26	0	0.0106917381918309	4.72572934464705	1.59010621167378e-07	-0.0377486383006177	1
ENSG00000117394.20	SLC2A1	1	42947982	1_26	0	0.0106551944635223	4.73957563122581	1.5893143760671e-07	0.0719286099547547	2
ENSG00000243710.7	CFAP57	1	43232297	1_26	0	0.0133460648121594	6.30455507430327	2.64799186268245e-07	0.386961753585991	1
ENSG00000117395.12	EBNA1BP2	1	43171021	1_26	0	0.0157667010554284	8.53685877485754	4.23592150706489e-07	1.16819612189582	1
ENSG00000253313.5	C1orf210	1	43286030	1_26	0	0.0310903788718048	14.107398483833	1.38032680550958e-06	-1.40930435674721	1
ENSG00000171872.4	KLF17	1	44051290	1_27	0	0.0226005910933953	4.65495931650772	3.31088930646921e-07	-0.0571936247764779	1
ENSG00000066056.13	TIE1	1	43300755	1_27	0	0.0425862680884072	31.5701095202961	4.23111321214432e-06	5.22005604374551	2
ENSG00000117400.16	MPL	1	43321766	1_27	1	0.0776513379244925	35.7960891553391	8.74769228830006e-06	5.51084397881678	2
ENSG00000117399.13	CDC20	1	43359194	1_27	0	0.10379052072924	16.906471673177	5.52229554514872e-06	-1.19829882255093	1
ENSG00000066322.14	ELOVL1	1	43367703	1_27	1	0.120388984994028	34.5640903089371	1.30954629982152e-05	5.67305136982265	1
ENSG00000159479.16	MED8	1	43389875	1_27	0	0.0257387237771181	26.386522776392	2.13736230285123e-06	-4.97724568875044	3
ENSG00000198198.15	SZT2	1	43389819	1_27	0	0.0332889008306814	7.52826534061184	7.88684574704594e-07	0.101401671404781	3
ENSG00000126091.19	ST3GAL3	1	43705540	1_27	0	0.0229600234197834	8.22748192649165	5.94495042448224e-07	-1.52339902343081	1
ENSG00000117407.16	ARTN	1	43933936	1_27	0	0.0544047998057836	12.5534851972805	2.14936664533857e-06	-1.37341880220246	1
ENSG00000117408.10	IPO13	1	43947230	1_27	0	0.0465955185240251	12.9846021751181	1.90406500367521e-06	-1.90076350222772	1
ENSG00000117411.16	B4GALT2	1	43913225	1_27	0	0.0241025878995778	5.63687242157834	4.27573572700258e-07	-0.793316374561697	3
ENSG00000159214.12	CCDC24	1	43990199	1_27	0	0.0484097745277052	13.1573612550939	2.00452202565085e-06	-1.83736806292095	2
ENSG00000178028.13	DMAP1	1	44213884	1_27	0	0.0266217483570556	5.93235640117054	4.97018760664949e-07	0.318656227526798	2
ENSG00000198520.10	C1orf228	1	44672527	1_28	0	0.0316320682135905	6.94757239423003	6.9162334350832e-07	0.556409515753003	2
ENSG00000142945.12	KIF2C	1	44739744	1_28	0	0.0243595606350899	4.73011035822985	3.62618283584052e-07	-0.385171252105292	1
ENSG00000142937.11	RPS8	1	44775613	1_28	0	0.0316375298549558	6.65749976807869	6.62861357125169e-07	-0.0917545429491506	2
ENSG00000142959.4	BEST4	1	44787956	1_28	0	0.024284684688446	4.63328281275184	3.54103527194228e-07	0.249797524555345	1
ENSG00000188396.3	TCTEX1D4	1	44806240	1_28	0	0.0244506222120586	4.98018416633879	3.83216581373093e-07	0.898628226717527	1
ENSG00000222009.8	BTBD19	1	44808328	1_28	0	0.025193571868368	5.2680172204341	4.17682139160504e-07	0.728191706630379	1
ENSG00000117425.13	PTCH2	1	44842737	1_28	0	0.0252325621742734	5.05797951703346	4.01649649224709e-07	-0.608118999366306	1
ENSG00000126107.14	HECTD3	1	45011467	1_28	0	0.0315175748397779	7.33986323152177	7.28030768183001e-07	-1.02085647888862	1
ENSG00000126088.13	UROD	1	45037967	1_28	0	0.0270417309083499	6.69159146269803	5.69472660243118e-07	-1.66956299514534	1
ENSG00000132781.17	MUTYH	1	45336471	1_28	0	0.0265062123680545	5.38913374645132	4.49547522811004e-07	-0.505481698436846	2
ENSG00000070759.16	TESK2	1	45491618	1_28	0	0.0309004934731277	9.50207142661744	9.24044059553571e-07	2.30460867193933	1
ENSG00000132763.14	MMACHC	1	45499668	1_28	0	0.0287662015425175	6.54553821536965	5.92566172282878e-07	1.07959798405537	2
ENSG00000117450.13	PRDX1	1	45522595	1_28	0	0.044113525111978	12.5761035005951	1.74593005150002e-06	-2.49140543579609	1
ENSG00000117448.13	AKR1A1	1	45550079	1_28	0	0.311243900103321	24.3767974080303	2.387736896248e-05	4.29356559859405	2
ENSG00000159592.10	GPBP1L1	1	45688394	1_28	0	0.0429208462940757	10.6471062899446	1.43816541270102e-06	1.47719735759888	1
ENSG00000159596.6	TMEM69	1	45687531	1_28	0	0.0956638291065567	19.8163643441213	5.96596515584157e-06	-3.49159656051292	2
ENSG00000086015.20	MAST2	1	45805380	1_28	0	0.0593027337317571	15.1372346005587	2.82507660942765e-06	-3.602189942874	1
ENSG00000085998.13	POMGNT1	1	46179852	1_28	0	0.0329431622059968	8.5757076283105	8.89086927090255e-07	1.6347223359682	2
ENSG00000171357.5	LURAP1	1	46206325	1_28	0	0.043220968392414	10.7638559671185	1.46410203659222e-06	1.9640218946842	1
ENSG00000085999.11	RAD54L	1	46256717	1_28	0	0.0337942372933572	8.07894592464693	8.59223851336944e-07	1.53308929428727	1
ENSG00000173660.11	UQCRH	1	46309111	1_28	0	0.0306946446074332	6.64814527671908	6.42202636528503e-07	-0.669429742290522	1
ENSG00000117480.15	FAAH	1	45479773	1_28	0	0.0242970136076602	4.73213629026533	3.61842116347487e-07	-0.534943999986687	4
ENSG00000079277.19	MKNK1	1	46591961	1_29	0	0.0450204950705433	10.7207435664297	1.51895234327501e-06	1.45128433753619	2
ENSG00000142961.14	MOB3C	1	46617353	1_29	0	0.0377432262063162	9.06201726032996	1.07639799134606e-06	1.27479320188068	1
ENSG00000123472.12	ATPAF1	1	46673908	1_29	0	0.158667199353407	22.8313187771451	1.14005847539747e-05	2.37801547249344	1
ENSG00000159658.10	EFCAB14	1	46718509	1_29	0	0.028607888693259	6.46390762475669	5.81955694822245e-07	-0.712244874761476	2
ENSG00000187048.12	CYP4A11	1	46938514	1_29	0	0.0462402856025188	10.9727398563383	1.59677808870769e-06	-1.54655943051706	3
ENSG00000186160.4	CYP4Z1	1	46862339	1_29	0	0.0285347975812178	6.43996173853922	5.78318462206626e-07	0.465564670704495	1
ENSG00000162366.7	PDZK1IP1	1	47190903	1_29	0	0.0234993500932615	4.62505605675129	3.42043881362809e-07	0.22262338686419	2
ENSG00000162367.11	TAL1	1	47209097	1_29	0	0.0435862614057604	10.41579423121	1.42873269922686e-06	-1.58306467464255	2
ENSG00000123473.15	STIL	1	47314279	1_29	0	0.0688881087893508	14.7479353587953	3.19730790301618e-06	-2.21925218580589	1
ENSG00000162368.13	CMPK1	1	47333967	1_29	0	0.103718401974007	18.6714677415169	6.09457252043831e-06	-2.50615831718681	1
ENSG00000269113.3	TRABD2B	1	47997103	1_30	0	0.0258920348772389	7.37870111931292	6.0124998184121e-07	0.860567523963323	1
ENSG00000117834.12	SLC5A9	1	48212526	1_30	0	0.0739460813892692	16.8226143268262	3.91487253721991e-06	-2.2277678001229	4
ENSG00000132122.11	SPATA6	1	48472274	1_30	0	0.0211876852724094	5.2737437006272	3.51650716391425e-07	0.66968233392748	2
ENSG00000162373.12	BEND5	1	48777294	1_31	0	0.0244844520158701	5.4705088604645	4.21528640698261e-07	-0.485172292236009	1
ENSG00000185104.19	FAF1	1	50958107	1_32	0	0.0512559422014157	11.1563610285207	1.79959904849658e-06	1.76865697581535	1
ENSG00000123091.4	RNF11	1	51235789	1_32	0	0.042295217344457	9.34448408837485	1.24381435163565e-06	1.38202296259166	2
ENSG00000085831.15	TTC39A	1	51318915	1_33	0	0.0230071057919742	4.66673744441097	3.37896996062773e-07	0.107557250414496	1
ENSG00000085832.16	EPS15	1	51518880	1_33	0	0.0259132088636265	5.77798410708004	4.71201334924122e-07	-0.526096168471287	2
ENSG00000117859.18	OSBPL9	1	51577431	1_33	0	0.0366122687384564	9.01564006007724	1.03880057128704e-06	1.07332427681491	1
ENSG00000078618.21	NRDC	1	51826904	1_33	0	0.032249094690502	7.82530080526747	7.94195719489706e-07	0.931391843949601	2
ENSG00000198841.3	KTI12	1	52033817	1_33	0	0.0252245918299998	5.52624852912831	4.38695857482198e-07	-0.578494063986754	2
ENSG00000154222.14	CC2D1B	1	52352516	1_33	0	0.0427012845220612	10.461976687282	1.40592988030615e-06	-1.28076041229713	1
ENSG00000116157.5	GPX7	1	52602421	1_33	0	0.0231604469297877	4.72876177603595	3.44669889781055e-07	0.0629435934492673	3
ENSG00000182183.14	FAM159A	1	52631909	1_33	0	0.0320117694830689	7.75607287812639	7.81376842049084e-07	0.861153462733769	1
ENSG00000162377.5	COA7	1	52677246	1_33	0	0.0237898925193322	4.97917624755289	3.7278544963744e-07	-0.413162798510775	1
ENSG00000121310.16	ECHDC2	1	52921197	1_33	0	0.027872613568049	6.45965381084931	5.66625233523977e-07	0.806690253856528	3
ENSG00000116171.17	SCP2	1	52926925	1_33	0	0.0231529014659386	4.72572206581552	3.44336113299088e-07	0.214908845481598	3
ENSG00000174348.13	PODN	1	53061947	1_33	0	0.0597589593233434	13.6366375279928	2.56459798253523e-06	1.61934264494894	1
ENSG00000162383.11	SLC1A7	1	53088633	1_33	0	0.0265616604765125	6.0090649121617	5.02309151035592e-07	0.651750621233211	3
ENSG00000157184.6	CPT2	1	53196294	1_33	0	0.031228763136084	7.52406660192293	7.39462898127393e-07	1.21277777541598	2
ENSG00000162384.13	C1orf123	1	53220711	1_33	0	0.0449107921498458	10.9367376311466	1.54577928381648e-06	1.929909561918	3
ENSG00000157193.15	LRP8	1	53308862	1_33	0	0.0502194576496605	11.9910255631461	1.89512264344245e-06	1.50769707759339	3
ENSG00000174332.5	GLIS1	1	53737935	1_33	0	0.123219374016021	20.5838586292078	7.98205585177608e-06	2.30323027336871	1
ENSG00000203985.10	LDLRAD1	1	54017963	1_34	0	0.0140239310068251	4.84615621907508	2.13882942353535e-07	0.357082317968386	1
ENSG00000058804.11	NDC1	1	53842958	1_34	0	0.0240614475373478	9.87743593183766	7.47954098067769e-07	1.13841617321183	1
ENSG00000058799.14	YIPF1	1	53889432	1_34	0	0.0137360684430361	4.65323566944472	2.01152978836048e-07	-0.0609329869459072	1
ENSG00000081870.11	HSPB11	1	53899723	1_34	0	0.0144633236149486	5.13316533986256	2.33648141264846e-07	0.585935490602237	3
ENSG00000116212.14	LRRC42	1	53945680	1_34	0	0.0352635426696871	13.4555583023951	1.49326414251582e-06	1.44383321860141	1
ENSG00000116209.11	TMEM59	1	54053622	1_34	0	0.0335925781798879	13.0001651133638	1.37436212580211e-06	-1.65127853839711	1
ENSG00000116205.12	TCEANC2	1	54056634	1_34	0	0.0487322222101239	16.4994073572845	2.5304253783447e-06	-1.88209727992945	2
ENSG00000116221.15	MRPL37	1	54183963	1_34	0	0.0173707020385318	6.83837699630604	3.73834504774078e-07	0.697054685653694	1
ENSG00000215883.10	CYB5RL	1	54154524	1_34	0	0.0137913184780998	4.69057346638592	2.03582622153782e-07	0.0578089046206336	2
ENSG00000157216.15	SSBP3	1	54413433	1_34	0	0.0433966284019325	15.4063570623692	2.10409295386722e-06	1.73487091295295	1
ENSG00000162390.17	ACOT11	1	54544279	1_34	0	0.0226246924608138	9.30251435603821	6.62356811928944e-07	1.13509992284506	2
ENSG00000184313.19	MROH7	1	54608974	1_34	0	0.0166747968730081	6.45756908512397	3.38874263700406e-07	-0.709883474481473	2
ENSG00000162396.5	PARS2	1	54764560	1_34	0	0.0143654277735085	5.06998819224396	2.29210487321077e-07	-0.366891768092085	2
ENSG00000006555.10	TTC22	1	54801441	1_34	0	0.0159982418609734	6.07189722413176	3.05707183376552e-07	-0.617661525549839	1
ENSG00000116133.11	DHCR24	1	54887670	1_34	0	0.0141335193681208	4.91856401518661	2.18774963562951e-07	0.222989449129056	2
ENSG00000169174.10	PCSK9	1	55036473	1_34	0	0.013817647893187	4.70831339947252	2.04742715196931e-07	-0.113290384431068	1
ENSG00000162402.13	USP24	1	55115947	1_34	0	0.0196008067215944	7.96399970232769	4.91263112017977e-07	-1.07729448404092	1
ENSG00000162399.6	BSND	1	55020533	1_34	0	0.0145014593429211	5.15767256853869	2.35382651537867e-07	0.39161652172866	1
ENSG00000187889.12	C1orf168	1	56811983	1_36	0	0.0263089429284389	4.64514173621953	3.84601826673179e-07	-0.041656741639592	1
ENSG00000157131.10	C8A	1	56853956	1_36	0	0.0271601010584417	4.94287987119038	4.22493868908867e-07	0.259952061751011	1
ENSG00000021852.12	C8B	1	56909756	1_36	0	0.0371570749220632	7.87983602155562	9.21441295551007e-07	0.94883294878058	2
ENSG00000173406.15	DAB1	1	58546252	1_37	0	0.0187798695057002	6.16348351219753	3.64273671014698e-07	0.729799575389219	2
ENSG00000162600.11	OMA1	1	58550926	1_37	0	0.0166565046132002	5.17393904503451	2.71215278397861e-07	-0.306951279558886	1
ENSG00000184292.6	TACSTD2	1	58540037	1_37	0	0.0171376928664475	5.51564635095131	2.97479978607808e-07	-0.546662757848208	2
ENSG00000134709.10	HOOK1	1	59814713	1_38	0	0.0240248286279993	5.372701826273	4.06220663297858e-07	0.459607711964057	1
ENSG00000134716.9	CYP2J2	1	59927333	1_38	0	0.0710490613851454	15.583200746532	3.4843677386198e-06	-1.82276770039413	2
ENSG00000162604.12	TM2D1	1	61723869	1_39	0	0.0312621078964195	5.40718658622888	5.31984020578056e-07	-0.433946571337515	2
ENSG00000132849.19	PATJ	1	62124121	1_39	0	0.0324882037004696	5.76768915656862	5.89707321385698e-07	0.563007830147787	1
ENSG00000240563.1	L1TD1	1	62184373	1_39	0	0.084367999358064	14.7964882284541	3.92866843331576e-06	1.93366130341252	5
ENSG00000132854.18	KANK4	1	62322452	1_39	0	0.042746407772286	8.34509394338127	1.12263823146777e-06	1.00360214584205	2
ENSG00000125703.14	ATG4C	1	62784304	1_39	0	0.0306117815884538	5.21026788195743	5.01946733699077e-07	-0.460673061972668	2
ENSG00000088035.15	ALG6	1	63367779	1_40	0	0.252457834556411	24.9237160170494	1.98020713343128e-05	2.73076334192456	2
ENSG00000203965.12	EFCAB7	1	63621773	1_40	0	0.0380791721391897	6.52520645060542	7.81971146472916e-07	1.03606388234331	1
ENSG00000162437.14	RAVER2	1	64745107	1_41	0	0.095239910050787	15.7671104936116	4.72585139816458e-06	-1.72166924199416	3
ENSG00000162434.11	JAK1	1	64965916	1_41	0	0.0635497745825505	11.8995191903333	2.3798654373711e-06	1.61289262168866	2
ENSG00000162433.14	AK4	1	65147680	1_41	0	0.035029461263025	6.28005813904735	6.9231875385142e-07	0.643050412577813	1
ENSG00000116675.15	DNAJC6	1	65248258	1_41	0	0.0336397863803105	5.90033191699005	6.24652735325041e-07	-0.666827123723808	2
ENSG00000213625.8	LEPROT	1	65422548	1_41	0	0.0586602045985114	11.1399377145821	2.05653123344493e-06	-1.42303060964355	2
ENSG00000184588.17	PDE4B	1	65792155	1_41	0	0.0378252378046127	7.00099415750566	8.33393974194993e-07	-0.959398734792197	1
ENSG00000162594.15	IL23R	1	67138536	1_42	0	0.0241346445513138	8.03058092550724	6.09953662826205e-07	0.997340345941882	1
ENSG00000118473.21	SGIP1	1	66537796	1_42	0	0.172074674044869	24.7102150744489	1.33814277853761e-05	-4.11002213713735	2
ENSG00000152760.9	TCTEX1D1	1	66730594	1_42	0	0.0238380200858653	9.34795332483083	7.01286841767684e-07	2.06786986176556	3
ENSG00000198160.14	MIER1	1	66924785	1_42	0	0.0361997887391485	11.9271053551092	1.35878287645323e-06	1.78624734241178	1
ENSG00000116704.7	SLC35D1	1	67054400	1_42	0	0.0168605862834927	4.96097578611114	2.63238103350532e-07	-0.514562130556515	2
ENSG00000081985.10	IL12RB2	1	67307648	1_42	0	0.0168208703848113	4.90395661029998	2.59599622710004e-07	-0.280052144701556	1
ENSG00000172380.5	GNG12	1	67833648	1_42	0	0.0737393128459194	18.7555923129956	4.35250064256785e-06	2.1713657860061	1
ENSG00000203963.11	C1orf141	1	67135003	1_42	0	0.02148636100233	7.03541282571727	4.75730973563775e-07	0.878595225072183	1
ENSG00000116729.13	WLS	1	68232448	1_43	0	0.0360255715365737	7.66414697147853	8.68927771130543e-07	-0.842127214032406	1
ENSG00000033122.18	LRRC7	1	69567941	1_44	0	0.0953265718483213	14.2216636377492	4.26651573407906e-06	-1.77011171301349	2
ENSG00000197568.13	HHLA3	1	70356074	1_44	0	0.0348806733610474	4.68588949478493	5.14382134838764e-07	0.3071647745241	1
ENSG00000050628.20	PTGER3	1	71047606	1_45	0	0.0204541625979304	4.64270140643649	2.98855622465467e-07	0.152219046541159	2
ENSG00000132485.13	ZRANB2	1	71081716	1_45	0	0.0217751488826288	5.22656500034229	3.5816773676237e-07	-0.461490387609084	1
ENSG00000172260.14	NEGR1	1	72282161	1_46	0	0.0245398589774546	5.85964847771234	4.52535443457887e-07	0.846245005259374	2
ENSG00000162620.15	LRRIQ3	1	74198025	1_47	0	0.0312878518642283	7.81897385857831	7.69900287069468e-07	-1.00402156207213	1
ENSG00000254685.6	FPGT	1	74198465	1_47	0	0.030021356807346	7.43195483981192	7.0217013168072e-07	-0.949983749085644	1
ENSG00000116783.14	TNNI3K	1	74234228	1_47	0	0.029292262453352	7.20178862658276	6.63899376824297e-07	-0.82475394536311	2
ENSG00000116791.13	CRYZ	1	74702183	1_47	0	0.0264375574976891	6.24251467453107	5.19385564424313e-07	0.697207047941252	4
ENSG00000162623.15	TYW3	1	74732260	1_47	0	0.0260831311546788	6.11632824324851	5.02064464188388e-07	-0.54921053422387	2
ENSG00000137968.16	SLC44A5	1	75610725	1_47	0	0.0237587276403919	5.24417996546575	3.9211164453225e-07	0.364186794676436	1
ENSG00000137955.15	RABGGTB	1	75786199	1_47	0	0.0242878592946583	5.44992095251649	4.16570407490482e-07	-0.513548272463236	1
ENSG00000057468.6	MSH4	1	75779738	1_47	0	0.0305994793539549	7.61060152612368	7.32895397917254e-07	1.35649173507685	3
ENSG00000184005.10	ST6GALNAC3	1	76092098	1_47	0	0.0237918794179448	5.25720197810393	3.93633803315866e-07	-0.382530988757569	1
ENSG00000117069.14	ST6GALNAC5	1	76658723	1_48	0	0.0227385281255971	9.48077309320012	6.78445670651306e-07	1.17539613524387	2
ENSG00000154027.18	AK5	1	77433955	1_48	0	0.0197080366949878	8.14627742139122	5.05256060815375e-07	-0.896183952737853	1
ENSG00000077254.14	USP33	1	77759973	1_48	0	0.0222510447366628	9.27839823483388	6.49729206266048e-07	1.34652454803691	1
ENSG00000162614.18	NEXN	1	77887868	1_48	0	0.042591696840814	15.3614264439848	2.05904321627631e-06	-1.88283259498837	2
ENSG00000162616.8	DNAJB4	1	77979050	1_48	0	0.101015688588646	23.5792298269516	7.49596271757226e-06	-2.4777039353687	2
ENSG00000137960.5	GIPC2	1	77995251	1_48	0	0.0169536222037001	6.74338211844199	3.59790129506638e-07	1.11524775612036	1
ENSG00000122420.9	PTGFR	1	78303991	1_48	0	0.0651031998910786	19.3733451159147	3.96931827652916e-06	2.16591790110714	1
ENSG00000162618.13	ADGRL4	1	79006111	1_48	0	0.0255444111980052	10.5676441828779	8.4953847442248e-07	1.26356194372112	3
ENSG00000137941.16	TTLL7	1	83998735	1_51	0	0.0334649936286691	7.48973494076653	7.88798668382372e-07	-0.971187775847584	1
ENSG00000203943.8	SAMD13	1	84298566	1_51	0	0.343996971309944	30.4071921240283	3.29184903941581e-05	3.49154833745361	2
ENSG00000171517.5	LPAR3	1	84873395	1_52	0	0.0548890352277007	11.9098516822249	2.0573156232253e-06	-1.33827647497647	2
ENSG00000117133.10	RPF1	1	84479257	1_52	0	0.0297363672724869	6.14382051570988	5.74957052661458e-07	-0.687826784474581	3
ENSG00000174021.10	GNG5	1	84506594	1_52	0	0.0572290900787043	12.3050832018274	2.21620723888081e-06	1.57765481165652	3
ENSG00000122432.17	SPATA1	1	84506782	1_52	0	0.09496622303119	17.1384808435931	5.12212842075454e-06	2.1771234301433	1
ENSG00000117151.12	CTBS	1	84569909	1_52	0	0.0366441409999352	8.10223113437987	9.34368411105072e-07	-0.939506873177826	2
ENSG00000117155.16	SSX2IP	1	84688981	1_52	0	0.0824920288936836	15.7862123025146	4.09825425134179e-06	2.00203499072535	2
ENSG00000153898.12	MCOLN2	1	84996982	1_52	0	0.0256392540788496	4.75703878612005	3.83840726160093e-07	0.207649415638698	1
ENSG00000162643.12	WDR63	1	84999343	1_52	0	0.0269396497050584	5.21959551110431	4.42524955378203e-07	-0.38973943326277	2
ENSG00000055732.12	MCOLN3	1	85048551	1_52	0	0.0338090969108334	7.346575270982	7.81677257562021e-07	0.798607198917689	2
ENSG00000097096.8	SYDE2	1	85200644	1_52	0	0.0307840536876288	6.46808189227017	6.26628713494164e-07	0.684154710470487	2
ENSG00000162642.13	C1orf52	1	85259743	1_52	0	0.028195793412423	5.64588757851576	5.00985919275904e-07	-0.640953062712403	1
ENSG00000142867.12	BCL10	1	85276340	1_52	0	0.0306108683528887	6.4152408291947	6.18012967498617e-07	-0.698779310837256	2
ENSG00000117174.10	ZNHIT6	1	85708260	1_52	0	0.0292666505996545	5.99465343862284	5.52136016082227e-07	0.469611051923457	2
ENSG00000171502.14	COL24A1	1	86147548	1_53	0	0.0298310488854124	6.21845300640074	5.83794305108921e-07	0.75839745918294	1
ENSG00000122417.15	ODF2L	1	86398245	1_53	0	0.0274265235837204	5.44599715347068	4.70064167143569e-07	0.509000326265296	2
ENSG00000137975.7	CLCA2	1	86424561	1_53	0	0.0257886696070199	4.8838297985897	3.96367860334562e-07	-0.227781354466518	1
ENSG00000016602.9	CLCA4	1	86546626	1_53	0	0.0588313847597139	12.5914117396408	2.3312694371205e-06	-1.60342425878495	2
ENSG00000097033.14	SH3GLB1	1	86701168	1_53	0	0.0380108329551477	8.43593257805326	1.00913544454286e-06	1.2001051154144	1
ENSG00000183291.15	SELENOF	1	86913954	1_53	0	0.0267127803356663	5.18140044884094	4.35587316040115e-07	-0.595974933670337	1
ENSG00000153936.16	HS2ST1	1	86914303	1_53	0	0.0831361139278325	15.7977897892458	4.1332818838683e-06	2.21535293814168	2
ENSG00000143013.12	LMO4	1	87331207	1_53	0	0.114227733651759	19.0817771644496	6.85960887838695e-06	-2.08451124641451	1
ENSG00000065243.19	PKN2	1	88684130	1_54	0	0.0162921780106444	4.65684452057182	2.38770054498291e-07	-0.211113074925596	1
ENSG00000137944.17	KYAT3	1	88973056	1_54	0	0.0273110915289224	27.6699855362184	2.37824703255858e-06	4.65765166399043	3
ENSG00000213516.9	RBMXL1	1	88992247	1_54	0	0.0240059878292856	11.7543945047424	8.88032413192179e-07	1.88847551777281	2
ENSG00000117226.11	GBP3	1	89015900	1_54	0	0.0222307677404202	10.2295980400947	7.15685146708469e-07	1.68841400833979	1
ENSG00000213512.1	GBP7	1	89184141	1_54	0	0.0167063495906433	5.31559952214766	2.79474889067818e-07	0.539995034453506	1
ENSG00000162654.8	GBP4	1	89198593	1_54	0	0.0369175362024765	14.5051843903612	1.68525233310912e-06	2.03282758109596	1
ENSG00000154451.14	GBP5	1	89276878	1_54	0	0.0178959377060411	5.39706886729302	3.03963469364004e-07	0.234621293686343	1
ENSG00000197147.13	LRRC8B	1	89525438	1_54	0	0.0184943027253974	6.12006516416579	3.56207436712806e-07	0.810632171162673	2
ENSG00000171488.14	LRRC8C	1	89730993	1_55	0	0.18152253568781	22.6392276274214	1.29330551462548e-05	-2.81345679012392	1
ENSG00000122482.20	ZNF644	1	91022402	1_55	0	0.0349748438471429	6.81221366358786	7.49813091691556e-07	-0.996410641880988	2
ENSG00000162669.15	HFM1	1	91403932	1_55	0	0.0278210030560526	4.66830467897341	4.08734174047546e-07	0.0652257290878159	2
ENSG00000097046.12	CDC7	1	91502721	1_56	0	0.0395480189784289	7.93690573068433	9.87836182918563e-07	0.987202428049033	1
ENSG00000284413.1	BTBD8	1	92080411	1_56	0	0.0373225441434534	7.39267324181079	8.68323839843432e-07	0.764010724961971	1
ENSG00000069712.12	KIAA1107	1	92167501	1_56	0	0.0288917046067374	4.99222757108912	4.53917068907133e-07	-0.460150440812011	1
ENSG00000122484.8	RPAP2	1	92296097	1_56	0	0.0301506118466385	5.39145617194038	5.1157720226445e-07	0.190263795406729	1
ENSG00000067208.14	EVI5	1	92794676	1_56	0	0.0294256978615645	5.16368503390174	4.78184493853343e-07	-0.791932337403028	2
ENSG00000122406.12	RPL5	1	92831623	1_56	0	0.0484874067881291	9.85621395516762	1.50400075352331e-06	1.50937271446639	1
ENSG00000154511.11	FAM69A	1	92960610	1_56	0	0.0278232417112384	4.6396174412849	4.06255145541983e-07	0.247259505519648	3
ENSG00000117500.12	TMED5	1	93180650	1_57	0	0.0280615598592825	5.42885121438596	4.79433880673823e-07	0.420647538785168	1
ENSG00000122483.17	CCDC18	1	93129749	1_57	0	0.0301982134919857	6.11572525451342	5.81216843514558e-07	-0.861783262064862	2
ENSG00000117505.12	DR1	1	93345317	1_57	0	0.0368653811327683	7.98629540967467	9.26558986248905e-07	1.03282760833074	3
ENSG00000137936.16	BCAR3	1	93842809	1_57	0	0.0310087445482852	6.36375916424563	6.21021866887283e-07	-1.13775931716803	2
ENSG00000067334.13	DNTTIP2	1	93879527	1_57	0	0.0275574008992537	5.25922683840602	4.56109513668024e-07	0.204948815413033	2
ENSG00000023909.9	GCLM	1	93909020	1_57	0	0.0259065094850031	4.6815527537532	3.81687377089351e-07	-0.368353404847591	1
ENSG00000117528.11	ABCD3	1	94411329	1_58	0	0.0206480530714552	5.20786148170781	3.38413364625119e-07	-0.412825328465452	1
ENSG00000117525.13	F3	1	94767421	1_58	0	0.0320652965973056	9.32244820730796	9.40749972558488e-07	1.12167796105434	1
ENSG00000143036.16	SLC44A3	1	94820196	1_58	0	0.0259189216620024	7.33076366652976	5.97964114363433e-07	0.975750025482623	3
ENSG00000117519.15	CNN3	1	94927032	1_58	0	0.0410321758173021	11.6372972099875	1.5027462287128e-06	1.39302100953788	2
ENSG00000172339.9	ALG14	1	95073027	1_58	0	0.0217364813720851	5.68714044234483	3.89038131024189e-07	-0.641508136244936	1
ENSG00000152078.9	TMEM56	1	95201265	1_58	0	0.030968066041174	8.99606633339907	8.76749864119679e-07	1.43512123849291	1
ENSG00000122481.16	RWDD3	1	95234069	1_58	0	0.0223379919780463	5.94184066686119	4.17709262987011e-07	-0.75667946050136	3
ENSG00000188641.12	DPYD	1	97918144	1_60	0	0.0243627239747097	5.10866099232642	3.91689475620811e-07	0.149031258824237	2
ENSG00000162627.16	SNX7	1	98661649	1_60	0	0.0287036610497722	6.64190349799765	5.99982838081726e-07	-0.665203968489896	1
ENSG00000117598.11	PLPPR5	1	98916935	1_60	0	0.0256844535646299	5.60246461539521	4.52854227678016e-07	0.564992219660867	1
ENSG00000099260.10	PALMD	1	99650838	1_61	0	0.0485161060500396	9.90245391056615	1.5119510819082e-06	1.09441831887891	1
ENSG00000156869.12	FRRS1	1	99766518	1_61	0	0.0328967904767801	6.24901507653265	6.46955001853429e-07	0.635102191279124	1
ENSG00000162688.16	AGL	1	99851209	1_61	0	0.0339448073326215	6.54304180312161	6.98975601805961e-07	0.707756727584016	1
ENSG00000117620.14	SLC35A3	1	99969054	1_61	0	0.063667297591633	12.475189077695	2.49961157222725e-06	1.97961615682515	2
ENSG00000156875.13	MFSD14A	1	100037607	1_61	0	0.0547105036362402	11.0378311592506	1.90048056601769e-06	1.67503839197336	1
ENSG00000156876.9	SASS6	1	100132743	1_61	0	0.028261260998101	4.82651964571255	4.29274002593026e-07	0.0294969432432235	1
ENSG00000122435.9	TRMT13	1	100132743	1_61	0	0.0467153119660183	9.54579054975077	1.40339565668371e-06	1.66504248699476	2
ENSG00000122477.12	LRRC39	1	100178174	1_61	0	0.0741296219556443	13.9233312194818	3.2482086131517e-06	-1.91377399913423	2
ENSG00000137992.14	DBT	1	100250235	1_61	0	0.0478028223926249	9.76279766649288	1.46871253518915e-06	1.5826332232234	1
ENSG00000137996.12	RTCA	1	100274929	1_61	0	0.029702868967129	5.2921917725082	4.94701180056677e-07	0.493431466314964	1
ENSG00000181656.6	GPR88	1	100538206	1_62	0	0.0456460536461947	7.56832253566697	1.08720600362154e-06	1.0426167891196	1
ENSG00000162694.13	EXTL2	1	100895622	1_62	0	0.0369608362211921	5.58280601617534	6.49386565766419e-07	0.495099972447199	1
ENSG00000162695.11	SLC30A7	1	100895622	1_62	0	0.0369608362211921	5.58280601617534	6.49386565766419e-07	-0.495099972447199	1
ENSG00000185946.15	RNPC3	1	103529760	1_65	0	0.024275994082948	4.64043457934432	3.54523192124946e-07	-0.0168158730791768	2
ENSG00000240038.6	AMY2B	1	103559534	1_65	0	0.0243780352557345	4.67961935749916	3.59019636827647e-07	-0.123117746446406	1
ENSG00000162631.18	NTNG1	1	107135646	1_66	0	0	11.100833652956	0	0.788235720248744	1
ENSG00000134215.15	VAV3	1	107754654	1_66	0	0	6.8306559782448	0	0.53345222446857	1
ENSG00000085491.15	SLC25A24	1	108199508	1_67	0	0.0334092796065467	7.5980962345005	7.9887876022293e-07	0.840700192196256	3
ENSG00000162636.15	FAM102B	1	108561784	1_67	0	0.0293563550243265	6.48393719109867	5.99031836380744e-07	-0.796560796837341	2
ENSG00000116266.10	STXBP3	1	108746614	1_67	0	0.0399624742665513	9.31745720990253	1.17181418323742e-06	1.1255334898232	1
ENSG00000121957.12	GPSM2	1	108852483	1_67	0	0.0247404676627994	4.89937454090968	3.81467479236512e-07	-0.321789636944963	1
ENSG00000121940.15	CLCC1	1	108945282	1_67	0	0.0242314367298588	4.69560495644575	3.5807969187021e-07	-0.19255546609921	2
ENSG00000197780.9	TAF13	1	109032640	1_67	0	0.0240895947531716	4.64145758536365	3.51878598838865e-07	-0.141521032761274	4
ENSG00000215717.5	TMEM167B	1	109091891	1_67	0	0.0255538015436815	5.17218123109935	4.15947219318929e-07	-0.292716414578452	1
ENSG00000116299.16	KIAA1324	1	109181018	1_67	0	0.0241402328824093	4.66685476590466	3.5454773465423e-07	0.192757674264745	1
ENSG00000031698.12	SARS	1	109213564	1_67	0	0.0483645085191271	11.2598130848623	1.71382681529297e-06	1.47911487332234	2
ENSG00000143126.7	CELSR2	1	109241026	1_67	0	0.0296877890068888	6.76069794197461	6.31652706309439e-07	1.0711455464392	2
ENSG00000134222.16	PSRC1	1	109275325	1_67	0	0.0242216106237745	4.70679873215973	3.5878776089317e-07	0.541580722973122	2
ENSG00000221986.6	MYBPHL	1	109306632	1_67	0	0.0462522199882843	10.8630674761186	1.58122631549253e-06	-1.69744546730209	1
ENSG00000134243.11	SORT1	1	109397881	1_67	0	0.0319570068793481	7.34914147272417	7.39114423740216e-07	-1.2298015410714	1
ENSG00000143028.8	SYPL2	1	109465030	1_67	0	0.062591245031596	13.6962305294401	2.69788616690084e-06	-2.00560216481384	4
ENSG00000162650.16	ATXN7L2	1	109467180	1_67	0	0.118238486321937	19.5381746231514	7.2702914611149e-06	-2.17741570223787	1
ENSG00000174151.14	CYB561D1	1	109494012	1_67	0	0.0369334580580963	8.63704729588747	1.00390875975898e-06	0.996912596082885	2
ENSG00000181754.6	AMIGO1	1	109509517	1_67	0	0.0243952518066095	4.78092327143774	3.67050696686125e-07	-0.504250777728985	1
ENSG00000168765.16	GSTM4	1	109655596	1_67	0	0.0514525376090467	11.8781195905243	1.92337278195147e-06	-1.79372018603725	3
ENSG00000213366.12	GSTM2	1	109635226	1_67	0	0.0247357830634223	4.87800972860748	3.79732089692335e-07	0.225465843898286	3
ENSG00000134184.12	GSTM1	1	109571336	1_67	0	0.0257330506947054	5.23346514657542	4.23827942136996e-07	0.357750393300918	4
ENSG00000134202.10	GSTM3	1	109635226	1_67	0	0.0258917925063257	5.33891261442892	4.35034704904418e-07	0.434908770263015	4
ENSG00000134201.10	GSTM5	1	109710593	1_67	0	0.0356938235006377	8.367975672181	9.3998831391724e-07	1.02702062633017	2
ENSG00000179902.12	C1orf194	1	109113015	1_67	0	0.0271867939514924	5.79663643724036	4.95955866585367e-07	0.51749360462353	1
ENSG00000143093.14	STRIP1	1	110034040	1_69	0	0.0833900731316366	29.7106647664656	7.79714655886348e-06	-2.68683312811678	1
ENSG00000186150.4	UBL4B	1	110094772	1_69	0	0.0184609353890789	15.9432612885176	9.26274780297105e-07	-1.83225164971362	1
ENSG00000197106.6	SLC6A17	1	110150825	1_69	0	0.00523019413356318	4.66028079705422	7.67076835712851e-08	0.0753036396235431	1
ENSG00000116396.14	KCNC4	1	110250911	1_69	0	0.0082128213888476	8.82398157804144	2.28068835133266e-07	1.00502066714435	2
ENSG00000168679.17	SLC16A4	1	110395908	1_69	0	0.0124872498557944	12.6762191998761	4.98156172308361e-07	1.40417203318402	1
ENSG00000134248.13	LAMTOR5	1	110407235	1_69	0	0.0055986428834679	5.28642191160426	9.31437162534916e-08	-0.39913358936879	2
ENSG00000143125.5	PROK1	1	110450727	1_69	0	0.00521170131282955	4.62569148216072	7.58691389260922e-08	0.0113307564553122	1
ENSG00000177272.8	KCNA3	1	110675350	1_69	0	0.00788479591117675	8.231772182595	2.04264442452537e-07	1.11792155334243	1
ENSG00000143119.12	CD53	1	110873219	1_69	0	0.00521835896193146	4.63746953838991	7.61594841491882e-08	-0.0544600134264636	1
ENSG00000121931.15	LRIF1	1	110964484	1_69	0	0.00766544077725506	8.14623410497515	1.96518297454453e-07	-0.95646293681291	1
ENSG00000156171.14	DRAM2	1	111139496	1_69	0	0.00637001359993838	6.55541414178543	1.31416370010768e-07	-0.590344166497493	1
ENSG00000134255.13	CEPT1	1	111139496	1_69	0	0.00589811472759771	5.81725320751227	1.0797921290493e-07	-0.46123176751664	2
ENSG00000064886.13	CHI3L2	1	111193972	1_69	0	0.00563196356870188	5.31873539425147	9.42708005941373e-08	0.435205426901719	3
ENSG00000134216.18	CHIA	1	111262852	1_69	0	0.00741692064044952	7.86227264750268	1.83518861383663e-07	-0.957492648717941	2
ENSG00000173947.13	PIFO	1	111344033	1_69	0	0.00620089522106193	6.26018119927233	1.22165976452065e-07	-0.703868617117089	3
ENSG00000116459.10	ATP5F1	1	111448114	1_69	0	0.0214313398418377	17.7608599538046	1.19790474880968e-06	1.88540618102386	1
ENSG00000143110.11	C1orf162	1	111477831	1_69	0	0.0686302660226648	28.3050704424041	6.11348563433493e-06	2.59099086779373	1
ENSG00000282608.1	ADORA3	1	111490897	1_69	0	0.00800440990046269	8.54931557836579	2.15362281065387e-07	-0.975625181486413	2
ENSG00000121933.18	TMIGD3	1	111489504	1_69	0	0.00531918891644534	4.84777327905493	8.11515256940554e-08	0.243044031642232	1
ENSG00000197852.9	FAM212B	1	111755544	1_69	0	0.00901718604363777	9.42561701381495	2.67479063016191e-07	-1.09547803959649	2
ENSG00000064703.11	DDX20	1	111755261	1_69	0	0.0380749185506226	22.4271209565517	2.687332980059e-06	-2.15070457970323	1
ENSG00000171385.9	KCND3	1	111990898	1_69	0	0.00546699293180608	5.23824802644951	9.01246402425984e-08	0.52125520934866	1
ENSG00000134245.17	WNT2B	1	112468623	1_69	0	0.00721582162240175	6.82987483032909	1.55098467616414e-07	1.33237545985005	1
ENSG00000116489.12	CAPZA1	1	112626827	1_69	0	0.00771224433902551	7.3360666859652	1.78054528879412e-07	-0.542868990413835	1
ENSG00000007341.18	ST7L	1	112613804	1_69	0	0.00768389124765412	7.30891653441918	1.76743392022313e-07	-0.539956267984656	1
ENSG00000155363.18	MOV10	1	112673015	1_69	0	0.13023448379278	40.9762874799682	1.67945191805554e-05	-5.28971251705143	1
ENSG00000155366.16	RHOC	1	112649246	1_69	0	0.272036157721751	43.9253094035262	3.76054192767813e-05	4.97855762377801	2
ENSG00000155367.15	PPM1J	1	112712590	1_69	0	0.00611125430307868	6.4220272784028	1.23512660232846e-07	-0.324114220813045	2
ENSG00000155380.11	SLC16A1	1	112956760	1_70	0	0.0220781482778507	6.22635087498391	4.32618622732744e-07	1.20996698034945	1
ENSG00000198799.11	LRIG2	1	113072822	1_70	0	0.0323786967947964	19.0511523590444	1.94128629639586e-06	4.1011671943871	1
ENSG00000116793.15	PHTF1	1	113758713	1_70	0	0.0272905483548864	6.50457785553313	5.58650706189537e-07	-0.565083836433652	2
ENSG00000134262.12	AP4B1	1	113905154	1_70	0	0.0217581240574455	4.73660912445753	3.24338100988737e-07	-0.0737060009835964	1
ENSG00000118655.4	DCLRE1B	1	113906130	1_70	0	0.0354138064756353	9.21281962015679	1.02677231796663e-06	-1.27819686211429	1
ENSG00000163349.21	HIPK1	1	113928961	1_70	0	0.0893369321477592	17.5222771584877	4.92641000768534e-06	2.01090456596897	1
ENSG00000116774.11	OLFML3	1	113983014	1_70	0	0.0828221487665949	16.755175993863	4.36721387857966e-06	-1.9191100075305	1
ENSG00000197323.11	TRIM33	1	114512191	1_71	0	0.0196808442600465	4.77785868713233	2.9592795910661e-07	-0.176353557219057	1
ENSG00000175984.14	DENND2C	1	114669904	1_71	0	0.0243920330593614	6.93108648483122	5.32057159548884e-07	0.793220971591114	1
ENSG00000213281.4	NRAS	1	114716978	1_71	0	0.0214447641912227	7.17346660987364	4.84127028715138e-07	1.68453518188926	1
ENSG00000009307.15	CSDE1	1	114756865	1_71	0	0.0214204850837365	5.57209190569168	3.75626779052593e-07	0.370289304925232	1
ENSG00000134198.9	TSPAN2	1	115066582	1_71	0	0.0192390335648075	4.85832193709254	2.94156545051719e-07	-0.125784516054238	2
ENSG00000134259.3	NGF	1	115325805	1_71	0	0.0192345858250899	4.69804101601724	2.84386264633572e-07	0.128901413490844	1
ENSG00000134258.16	VTCN1	1	117210906	1_72	0	0.0127549599701385	4.71014611597616	1.89069925674513e-07	-0.12576191668291	1
ENSG00000173218.14	VANGL1	1	115712120	1_72	0	0.0327775975031679	13.5159188495765	1.3942211520135e-06	1.84951744827884	1
ENSG00000118729.11	CASQ2	1	115768346	1_72	0	0.0563731933504414	18.6221583607579	3.30378385126086e-06	2.29503081392567	1
ENSG00000163393.12	SLC22A15	1	115974852	1_72	0	0.150217838201408	28.0663826719475	1.32683501422906e-05	2.97679112375411	2
ENSG00000173212.4	MAB21L3	1	116106845	1_72	0	0.0140533425489475	5.61170018354584	2.48189306700659e-07	0.604135904930036	2
ENSG00000116815.15	CD58	1	116571486	1_72	0	0.0184146602674499	8.12819010789746	4.71049489309902e-07	-0.92664628330375	1
ENSG00000134247.9	PTGFRN	1	116909700	1_72	0	0.0132091397608922	5.03548957853505	2.09326981272889e-07	0.302083871978227	2
ENSG00000134256.12	CD101	1	117001709	1_72	0	0.0127709837172493	4.72181952998729	1.89776620697953e-07	0.144107273573995	2
ENSG00000116830.11	TTF2	1	117060534	1_72	0	0.0248545686592717	10.9264527310149	8.54662001439153e-07	-1.18229466363158	1
ENSG00000134253.9	TRIM45	1	117122955	1_72	0	0.0540603941652473	18.2258258536315	3.10081172741956e-06	1.91467181111604	2
ENSG00000198162.12	MAN1A2	1	117367404	1_72	0	0.0325982879005743	13.4645316685645	1.38132228006025e-06	-1.56635108503888	2
ENSG00000183508.4	FAM46C	1	117605762	1_72	0	0.0145659938698247	5.94503382021367	2.72523166289434e-07	0.578838956106811	1
ENSG00000196505.10	GDAP2	1	117929798	1_72	0	0.0614997367593605	19.4473019730275	3.763930436819e-06	1.95974060051725	1
ENSG00000065183.15	WDR3	1	117708521	1_72	0	0.0128461041850239	4.77635099368556	1.93097498345031e-07	-0.0818086087005761	1
ENSG00000177551.5	NHLH2	1	115800146	1_72	0	0.022556285920552	10.0202584720607	7.11304389853895e-07	-1.05967627942479	2
ENSG00000092607.13	TBX15	1	118979803	1_73	0	0.0198022077540025	10.8353227388378	6.75249759109668e-07	1.35420983912851	2
ENSG00000116874.11	WARS2	1	119035214	1_73	0	0.0116973057605879	5.97193021172495	2.19841429745776e-07	0.579722119697811	2
ENSG00000143067.4	ZNF697	1	119602907	1_73	0	0.0347943366643804	16.1017571	1.76315627002485e-06	-1.86739947068269	3
ENSG00000186364.11	NUDT17	1	145843044	1_73	0	0.0873133618270769	24.7062711973105	6.78886055391485e-06	2.49642655481367	2
ENSG00000131779.10	PEX11B	1	145919802	1_73	0	0.0193754370633207	10.6377631949775	6.48650563891551e-07	-1.28259544196254	1
ENSG00000265241.6	RBM8A	1	145927267	1_73	0	0.0269737013326364	13.7534673796864	1.16751298610818e-06	-1.62987330395238	1
ENSG00000271601.3	LIX1L	1	145955867	1_73	0	0.0132168722230619	7.14238675715375	2.97085207855733e-07	0.869515104357837	2
ENSG00000272031.2	ANKRD34A	1	145963899	1_73	0	0.0571411771589456	20.8854574484148	3.75579732782432e-06	2.18504841726351	1
ENSG00000131791.7	PRKAB2	1	147162935	1_73	0	0.0103631870326329	4.84783669140229	1.58106706246537e-07	-0.302161015817907	2
ENSG00000131778.18	CHD1L	1	147243149	1_73	0	0.0173484163817107	9.72452073094292	5.30929696409724e-07	-1.21231445827943	2
ENSG00000131781.12	FMO5	1	147242938	1_73	0	0.0134716287367164	7.23547795101051	3.06758286878249e-07	0.751496267648978	1
ENSG00000162836.11	ACP6	1	147647471	1_73	0	0.0116534014887555	6.14003511545038	2.25181411895367e-07	0.923503895803042	4
ENSG00000265107.2	GJA5	1	147773279	1_73	0	0.0106702232440472	5.2136752761601	1.7507593647475e-07	-0.687065319586992	2
ENSG00000178796.12	RIIAD1	1	151711786	1_74	0	0.0309706200633195	5.71463720718183	5.56990180275741e-07	-0.46265624494969	1
ENSG00000143376.12	SNX27	1	151616339	1_74	0	0.030830900724117	5.67229004634943	5.50368559632282e-07	0.447462521320214	1
ENSG00000143450.16	OAZ3	1	151762965	1_74	0	0.0298530527482264	5.37045098391856	5.04554959197005e-07	0.282370560921127	2
ENSG00000143436.10	MRPL9	1	151763587	1_74	0	0.0577309738265792	11.577782509016	2.10350352473243e-06	-1.414359861716	3
ENSG00000182134.15	TDRKH	1	151781636	1_74	0	0.0485140758286407	9.93319826401625	1.51658180164972e-06	-1.36380757193053	2
ENSG00000213171.2	LINGO4	1	151805451	1_74	0	0.0453258652623246	9.29218721903173	1.32547954040587e-06	1.16057532913177	2
ENSG00000143365.17	RORC	1	151812071	1_74	0	0.0681786101938293	13.1571021687942	2.82304216484011e-06	-1.66256423502145	2
ENSG00000225556.1	C2CD4D	1	151844929	1_74	0	0.0530334059172208	10.7745436951802	1.79828027140279e-06	1.45636380116842	1
ENSG00000196407.11	THEM5	1	151841315	1_74	0	0.0294857226572193	5.25453887037428	4.87590638743916e-07	-0.380589045045283	1
ENSG00000159445.12	THEM4	1	151909866	1_74	0	0.0345529417117093	6.74070221860519	7.32991845438467e-07	0.720008052301939	1
ENSG00000197747.8	S100A10	1	151989099	1_74	0	0.0284789569562192	4.92932918179729	4.41795079185282e-07	0.304917865661104	2
ENSG00000163191.5	S100A11	1	152048802	1_74	0	0.0385603455308574	7.77098196013064	9.43030613294237e-07	-0.993981564079645	1
ENSG00000159450.12	TCHH	1	152116368	1_74	0	0.319060242545964	28.5364179214859	2.86537271707745e-05	3.18635420132869	1
ENSG00000197915.5	HRNR	1	152212431	1_74	0	0.128821123103976	19.2864315262699	7.81894097283439e-06	-2.52433205939778	4
ENSG00000143631.10	FLG	1	152193402	1_74	0	0.0299481830693804	5.40025111144366	5.08971433581134e-07	0.745788673764693	1
ENSG00000143536.7	CRNN	1	152414760	1_74	0	0.0591821471834656	11.8130471703339	2.20019731087547e-06	1.51153977163259	2
ENSG00000163207.6	IVL	1	152908247	1_74	0	0.0472148432741127	9.67710335062187	1.43791397762735e-06	-1.13485949295524	1
ENSG00000169474.4	SPRR1A	1	152985356	1_74	0	0.0288075356229008	5.03672488989843	4.56628812504328e-07	0.612821071664888	1
ENSG00000163209.14	SPRR3	1	153002643	1_74	0	0.0276219984653521	4.64351180733147	4.03655267961864e-07	-0.19593487692827	1
ENSG00000241794.1	SPRR2A	1	153057485	1_74	0	0.0322207183570413	6.08541005473583	6.17069441960606e-07	0.571331700413819	1
ENSG00000143546.9	S100A8	1	152535784	1_74	0	0.0604298056749052	12.0108961880206	2.28420766575258e-06	-1.85590789437366	1
ENSG00000160716.5	CHRNB2	1	154585209	1_75	0	0.0357175575660398	8.69225896651584	9.77064836368559e-07	1.0193756246594	1
ENSG00000163263.6	C1orf189	1	154206248	1_75	0	0.0741516974261034	16.0196973011992	3.73838802072134e-06	-1.95940106694624	1
ENSG00000163218.14	PGLYRP4	1	153349334	1_75	0	0.0791800895489728	16.1962608413156	4.03589375357632e-06	-2.02973183442688	1
ENSG00000163220.10	S100A9	1	153357702	1_75	0	0.0419098592609913	10.3291224813916	1.36234970916074e-06	1.31032113975573	2
ENSG00000143556.8	S100A7	1	153460515	1_75	0	0.0233237501867747	4.77588462046476	3.50559048221515e-07	0.242051291844097	1
ENSG00000197956.9	S100A6	1	153496205	1_75	0	0.0249417783411703	5.36882041036857	4.21420119428753e-07	0.539258145226291	2
ENSG00000196420.7	S100A5	1	153540215	1_75	0	0.031563934648295	7.62092200904826	7.57020475755938e-07	0.936829533357228	2
ENSG00000188015.9	S100A3	1	153549456	1_75	0	0.0366430472101326	9.03125374382025	1.04147440252992e-06	1.13754851375621	2
ENSG00000196154.11	S100A4	1	153549456	1_75	0	0.0426536221917557	10.4613731082691	1.40427958787963e-06	1.32726685767055	2
ENSG00000196754.10	S100A2	1	153567844	1_75	0	0.0875924605535744	17.1960504175802	4.74028452160845e-06	-1.9954124387811	1
ENSG00000188643.10	S100A16	1	153612510	1_75	0	0.0229824571034382	4.6630010719817	3.37264746030281e-07	0.201948942625031	1
ENSG00000189334.8	S100A14	1	153616367	1_75	0	0.0246704304758166	5.23153399531494	4.06176462651259e-07	-0.229297846403897	1
ENSG00000160678.11	S100A1	1	153628302	1_75	0	0.0242618892980764	5.0752759593691	3.87519223938649e-07	-0.0618369233829316	2
ENSG00000189171.14	S100A13	1	153627648	1_75	0	0.0249641156854279	5.46193972959329	4.2911338732605e-07	-0.542197539041748	3
ENSG00000160679.12	CHTOP	1	153635640	1_75	0	0.0231319131897246	4.69742742306871	3.41964171546093e-07	-0.0704478276713747	1
ENSG00000143553.10	SNAPIN	1	153658595	1_75	0	0.0274475734224677	6.21996321536115	5.3728008786254e-07	0.535930441734832	1
ENSG00000169418.9	NPR1	1	153678582	1_75	0	0.0316657714393401	7.66335783570106	7.63691842378651e-07	0.967744313574483	1
ENSG00000143554.13	SLC27A3	1	153774134	1_75	0	0.0426396878370859	10.5191797792647	1.41157795681575e-06	-1.39978911057665	1
ENSG00000143614.9	GATAD2B	1	153923736	1_75	0	0.0442107468222383	11.5184017760035	1.60261442724784e-06	1.94407558258582	1
ENSG00000198837.9	DENND4B	1	153940147	1_75	0	0.096524550380497	18.6103641725381	5.65329479462587e-06	2.21724906054338	1
ENSG00000143570.17	SLC39A1	1	153968263	1_75	0	0.0239373232320821	5.50184223907512	4.14469608718265e-07	-1.00809468550387	1
ENSG00000143578.15	CREB3L4	1	153968263	1_75	0	0.0239373232320821	5.50184223907512	4.14469608718265e-07	-1.00809468550387	1
ENSG00000143552.9	NUP210L	1	154155073	1_75	0	0.0436890902203293	10.8591115176143	1.49305658718905e-06	1.49572413434112	2
ENSG00000143612.19	C1orf43	1	154224650	1_75	0	0.0245941432001673	5.56442358040369	4.30686097933735e-07	-0.919796637487383	1
ENSG00000143575.14	HAX1	1	154027849	1_75	0	0.0901822414041107	17.7383653333946	5.03435218631552e-06	1.99258159026631	1
ENSG00000143595.12	AQP10	1	154321447	1_75	0	0.0265387627384776	5.94021001746218	4.96125380861159e-07	-0.531241577195876	1
ENSG00000143515.16	ATP8B2	1	154334786	1_75	0	0.0395732331449877	9.61955185357512	1.19802352842711e-06	-1.07458790397035	1
ENSG00000169291.9	SHE	1	154501655	1_75	0	0.0956495132051642	18.1893969495459	5.4753267109763e-06	2.37971581972735	1
ENSG00000163239.12	TDRD10	1	154502081	1_75	0	0.0245016201982085	5.22305868519273	4.02743632424915e-07	0.582665950750456	2
ENSG00000160714.9	UBE2Q1	1	154559434	1_75	0	0.0967055871031645	18.2235856174351	5.54618524474545e-06	-2.25926483022315	1
ENSG00000160710.15	ADAR	1	154628057	1_75	0	0.0232485418192709	4.73478423390349	3.46421537627e-07	0.114784589317587	2
ENSG00000163344.5	PMVK	1	154936792	1_76	0	0.0519895009211503	10.1374558944529	1.65864559553233e-06	-1.45086533515566	2
ENSG00000160691.18	SHC1	1	154974041	1_76	0	0.0867317541563829	15.0074753649504	4.09632817796425e-06	-1.75876295081977	1
ENSG00000163354.14	DCST2	1	154944838	1_76	0	0.0346145723107473	6.3082431203115	6.87189264782809e-07	-0.733250566639562	3
ENSG00000143537.13	ADAM15	1	155083387	1_76	0	0.0289233687051323	4.62514471099592	4.21001044174826e-07	-0.435709551204433	1
ENSG00000169242.11	EFNA1	1	155127376	1_76	0	0.0294851434698711	4.8052395649152	4.45889518239348e-07	-0.706631950925408	1
ENSG00000169241.17	SLC50A1	1	155135691	1_76	0	0.142369161479092	19.8171353186415	8.87903516000645e-06	2.83511226466625	2
ENSG00000185499.16	MUC1	1	155177242	1_76	0	0.105591348345517	16.9021377546167	5.61667049173778e-06	2.5782117384889	2
ENSG00000169231.13	THBS3	1	155205298	1_76	0	0.098815775203551	16.2615697664598	5.05705552880327e-06	2.48284624721432	2
ENSG00000173171.14	MTX1	1	155208991	1_76	0	0.130647597020063	18.9739265592444	7.80131142645075e-06	-2.75449351764607	1
ENSG00000177628.15	GBA	1	155244216	1_76	0	0.0292055989164015	4.71600623900508	4.33460433869061e-07	-0.250704928553607	2
ENSG00000160767.20	FAM189B	1	155255234	1_76	0	0.0357518800404023	6.61166794218146	7.43907422521337e-07	0.896899890367792	2
ENSG00000143630.9	HCN3	1	155277916	1_76	0	0.0289387422542761	4.63012336052534	4.21678237050503e-07	-0.351273573923122	1
ENSG00000176444.18	CLK2	1	155278322	1_76	0	0.0289254124019587	4.62580782575754	4.21091155586538e-07	0.32953110054707	1
ENSG00000160752.14	FDPS	1	155308172	1_76	0	0.0299016053742642	4.93647419685566	4.64537042412104e-07	0.0243705559693898	1
ENSG00000132676.15	DAP3	1	155688550	1_76	0	0.0295855445588946	4.83700054343295	4.50365046888892e-07	-0.012042062157526	1
ENSG00000163374.19	YY1AP1	1	155688550	1_76	0	0.0295855445588946	4.83700054343295	4.50365046888892e-07	-0.012042062157526	1
ENSG00000132718.8	SYT11	1	155859720	1_76	0	0.0289477830597414	4.6330366372464	4.22075377439285e-07	-0.105240029787176	1
ENSG00000143622.10	RIT1	1	155911161	1_76	0	0.031709525575274	5.48632904441415	5.47495519012252e-07	0.276766061087275	1
ENSG00000132680.10	KIAA0907	1	155934601	1_76	0	0.062341008857687	11.857115895217	2.32627934518635e-06	1.27830097859455	1
ENSG00000116584.17	ARHGEF2	1	156006597	1_76	0	0.0290917806592536	4.67947684530844	4.28426751461096e-07	-0.0350393956592233	1
ENSG00000163479.13	SSR2	1	156020665	1_76	0	0.0605222768374041	11.576257079815	2.20491775312198e-06	1.48954013420785	2
ENSG00000116586.11	LAMTOR2	1	156055222	1_76	0	0.034035726902144	6.1500965782632	6.58758056734381e-07	0.743481079252914	1
ENSG00000132698.14	RAB25	1	156068267	1_76	0	0.046745369053502	9.13377342014395	1.34368602559117e-06	-1.39860097441761	1
ENSG00000196189.12	SEMA4A	1	156180261	1_76	0	0.0302912348018561	5.05777083464093	4.82153250395237e-07	0.672948362377072	1
ENSG00000160785.13	SLC25A44	1	156193904	1_76	0	0.0311089484124882	5.30725978029269	5.19594625769617e-07	-0.94767929704757	2
ENSG00000160783.19	PMF1	1	156236330	1_76	0	0.131258270500262	19.0209268159681	7.85719127745372e-06	-2.53310408238322	1
ENSG00000242252.1	BGLAP	1	156238425	1_76	0	0.0476445335909792	9.31339628701359	1.39646526005249e-06	1.08285129166083	3
ENSG00000160781.15	PAQR6	1	156238425	1_76	0	0.0295939515528705	4.83969425745033	4.50743900582497e-07	0.466647757343576	2
ENSG00000198952.8	SMG5	1	156274030	1_76	0	0.0306804925316622	5.17734084409422	4.99894154286342e-07	-0.143919901199375	2
ENSG00000163467.11	TSACC	1	156335774	1_76	0	0.0803519906470341	14.2755000401099	3.6099147318512e-06	-1.59910275339431	1
ENSG00000163468.14	CCT3	1	156343491	1_76	0	0.0573004026468535	11.0576870044427	1.99402656677004e-06	-1.31926981770736	2
ENSG00000183856.10	IQGAP3	1	156572426	1_77	0	0.0169343439094828	7.14059291244678	3.8054990998379e-07	0.793292562096383	1
ENSG00000187862.11	TTC24	1	156582056	1_77	0	0.0363868394558275	14.2359393203046	1.63019454845832e-06	1.60137495189874	2
ENSG00000160818.16	GPATCH4	1	156601987	1_77	0	0.0163262645086477	6.74837709785242	3.46732974261973e-07	-0.642290454799546	1
ENSG00000132692.18	BCAN	1	156640896	1_77	0	0.0132460682517497	4.85229871036187	2.02275596515954e-07	0.216468935755917	1
ENSG00000132688.10	NES	1	156663542	1_77	0	0.0338412476211311	13.5148623559455	1.43935183680789e-06	-1.55911579219275	1
ENSG00000143320.8	CRABP2	1	156705979	1_77	0	0.0132999431101357	4.89719643845953	2.04977542472072e-07	-0.143667678406204	1
ENSG00000143319.16	ISG20L2	1	156728554	1_77	0	0.0349513895384318	13.7524494859637	1.5127023392043e-06	-1.76954448281551	1
ENSG00000143303.11	RRNAD1	1	156728106	1_77	0	0.0145672406058748	5.73767853932642	2.63040414287569e-07	0.574021165548241	1
ENSG00000143294.14	PRCC	1	156751115	1_77	0	0.0880600398740177	22.2231647961961	6.15876677580737e-06	-2.46979457859514	1
ENSG00000143321.18	HDGF	1	156765959	1_77	0	0.0971025319597782	23.1477768790223	7.07373548151425e-06	-2.52296478324294	1
ENSG00000198400.11	NTRK1	1	156815564	1_77	0	0.0820827115614201	21.9373863389571	5.66690003988007e-06	2.47202331871131	2
ENSG00000027869.11	SH2D2A	1	156816783	1_77	0	0.0990933588342466	23.9380784722119	7.46522341134729e-06	-2.68366557352832	1
ENSG00000187800.13	PEAR1	1	156893825	1_77	0	0.0132747246714848	4.84739141536022	2.02508186879869e-07	0.00927423480040182	1
ENSG00000160838.13	LRRC71	1	156915699	1_77	0	0.0530257971203434	18.4609934131954	3.08071304017603e-06	2.25455636566317	1
ENSG00000132694.18	ARHGEF11	1	157025360	1_77	0	0.0837451166568954	23.0316401596166	6.0700648676861e-06	2.75538526378759	2
ENSG00000143297.18	FCRL5	1	157552226	1_77	0	0.126147308381085	25.1587042191971	9.98792405322218e-06	-2.99391710096258	1
ENSG00000160856.20	FCRL3	1	157700967	1_77	0	0.0167025235095356	6.88573974882169	3.61944239994581e-07	-1.30034993940186	2
ENSG00000163534.14	FCRL1	1	157818658	1_77	0	0.0915723063226079	22.4368477470958	6.46598908215403e-06	2.65873217622125	2
ENSG00000158477.6	CD1A	1	158254492	1_78	0	0.024870758870834	6.97435160048613	5.45885864335636e-07	0.804030510055802	1
ENSG00000158488.15	CD1E	1	158353463	1_78	0	0.023987366143533	6.63651000348067	5.0099257717829e-07	0.605618636326977	2
ENSG00000163554.12	SPTA1	1	158704064	1_78	0	0.0197485078943394	4.82188406372033	2.99681563404301e-07	0.221941844527773	1
ENSG00000163563.7	MNDA	1	158831951	1_78	0	0.0196922566171993	4.79528667198005	2.97179628573257e-07	0.309108738076597	1
ENSG00000163565.18	IFI16	1	158999863	1_78	0	0.0194254938140809	4.66812380024235	2.85379916554856e-07	-0.016397763334949	1
ENSG00000213088.9	ACKR1	1	159203749	1_78	0	0.0661063611893737	16.175270587923	3.36514498581006e-06	-2.00316578831947	1
ENSG00000179639.10	FCER1A	1	159288755	1_78	0	0.0873412682654182	18.8351547361661	5.17723239560209e-06	2.49185406230722	2
ENSG00000158716.8	DUSP23	1	159782276	1_78	0	0.0315309994712951	9.19439155490819	9.12367288080371e-07	0.994675449878716	1
ENSG00000181036.13	FCRL6	1	159800388	1_78	0	0.0444677298162673	12.4238430147388	1.73864088086735e-06	1.41942457181795	1
ENSG00000188004.9	C1orf204	1	159854415	1_78	0	0.116966736154581	21.6566948194031	7.97193082989169e-06	-2.19699561317564	2
ENSG00000243284.1	VSIG8	1	159856126	1_78	0	0.0208718909284978	5.33786926757004	3.50621629132292e-07	-0.493418118896834	2
ENSG00000158710.14	TAGLN2	1	159925746	1_78	0	0.0193665244799387	4.63978176685396	2.82786203066997e-07	-0.0597496006389857	1
ENSG00000158764.6	ITLN2	1	160951570	1_80	0	0.018722527404934	13.7235784442825	8.08613183521972e-07	1.58329679681456	2
ENSG00000085552.16	IGSF9	1	159945134	1_80	0	0.0071573140063631	4.78563659507731	1.07795035880935e-07	-0.185306908260269	2
ENSG00000162723.9	SLAMF9	1	159954467	1_80	0	0.00722037032630174	4.86700706874415	1.10593709023525e-07	0.246331741166487	1
ENSG00000143315.6	PIGM	1	160008785	1_80	0	0.00871035244279939	6.60790502766723	1.81137552004153e-07	-0.667829729393876	1
ENSG00000162729.13	IGSF8	1	160102029	1_80	0	0.00703770435638595	4.62930419048145	1.02531122404083e-07	0.0357736176412732	2
ENSG00000132681.16	ATP1A4	1	160151124	1_80	0	0.00751130856059634	5.23349563305442	1.2371331454649e-07	-0.343212480363496	3
ENSG00000143318.12	CASQ1	1	160177275	1_80	0	0.0107303103581832	8.54461302865443	2.88545068474473e-07	-0.938269179177099	1
ENSG00000132716.18	DCAF8	1	160262886	1_80	0	0.00833772369764019	6.2020896386138	1.62740074884215e-07	-0.586882208494713	1
ENSG00000162735.18	PEX19	1	160285766	1_80	0	0.00793317481306921	5.74051791508855	1.43320090818536e-07	-0.539617160018039	2
ENSG00000122218.14	COPA	1	160343540	1_80	0	0.0138147498216836	10.8932756978122	4.73598691138117e-07	-1.30758470542158	1
ENSG00000162736.15	NCSTN	1	160342835	1_80	0	0.0132571523388372	10.5100946084047	4.38496211909882e-07	1.26985932238385	1
ENSG00000171786.5	NHLH1	1	160362239	1_80	0	0.00704619230240966	4.64048513312915	1.02902719161682e-07	-0.0819400906306618	1
ENSG00000162738.5	VANGL2	1	160400615	1_80	0	0.00706939422786024	4.67098003027417	1.03920011280647e-07	0.0786526073604524	1
ENSG00000066294.14	CD84	1	160579789	1_80	0	0.0471949369149085	22.3839336223755	3.32461065860858e-06	-2.16879414807905	2
ENSG00000117090.14	SLAMF1	1	160650942	1_80	0	0.0132757555664147	10.5231355365755	4.39656385681466e-07	-1.1788883049433	1
ENSG00000117091.9	CD48	1	160711718	1_80	0	0.0154234713409421	11.9182160999511	5.78498663912179e-07	-1.36288252124756	1
ENSG00000122223.12	CD244	1	160862395	1_80	0	0.00913341786314936	7.04818670664007	2.02590791521864e-07	0.791976124179275	1
ENSG00000215845.10	TSTD1	1	161038745	1_80	0	0.0114080446703696	9.11366898095484	3.27200107144818e-07	-1.07013146316047	1
ENSG00000158773.14	USF1	1	161044937	1_80	0	0.0276560090643744	17.3658145150474	1.51144949753078e-06	1.76976232359648	1
ENSG00000162755.13	KLHDC9	1	161098329	1_80	0	0.0076459392160706	5.39832236671812	1.29896853177871e-07	0.461715154330722	2
ENSG00000143256.4	PFDN2	1	161117821	1_80	0	0.00704859340211894	4.64364559569382	1.03007891978027e-07	0.0619198196696346	1
ENSG00000158793.13	NIT1	1	161118210	1_80	0	0.00704836521445462	4.64334529497189	1.02997896032092e-07	0.0637576183871589	1
ENSG00000143222.11	UFC1	1	161158854	1_80	0	0.00912928078243713	7.04398033391076	2.02378173978098e-07	-0.764351524419924	1
ENSG00000143224.17	PPOX	1	161166434	1_80	0	0.00778140104462444	5.56127217988935	1.36188652699987e-07	-0.543971292432754	1
ENSG00000158850.14	B4GALT3	1	161185602	1_80	0	0.0149797176608545	11.6465170551341	5.49045919856982e-07	-1.4078725178688	1
ENSG00000158864.12	NDUFS2	1	161196933	1_80	0	0.0162945467171177	12.4296742492344	6.37398452050029e-07	-1.50727114373837	1
ENSG00000158869.10	FCER1G	1	161215268	1_80	0	0.00707809161173889	4.68238552059859	1.04301924370036e-07	-0.163258554616854	2
ENSG00000158874.11	APOA2	1	161223893	1_80	0	0.0570132051104356	24.1700546959357	4.33672679465822e-06	2.35867838152485	1
ENSG00000158882.14	TOMM40L	1	161218859	1_80	0	0.0380042360990696	20.3452816168145	2.43335059847391e-06	-2.10043207089953	3
ENSG00000248485.1	PCP4L1	1	161257834	1_80	0	0.0605303013289007	24.7374255285943	4.71233665460404e-06	-2.40688151973433	1
ENSG00000158887.15	MPZ	1	161311190	1_80	0	0.0411557641884741	21.0942290082266	2.7321422068652e-06	-2.17094284783595	1
ENSG00000143252.14	SDHC	1	161314507	1_80	0	0.00731370408104159	4.98615753360044	1.14765764403311e-07	-0.295194171848398	1
ENSG00000203747.10	FCGR3A	1	161550682	1_80	0	0.00756148174147975	5.29526360417592	1.26009551600604e-07	0.385224556855399	1
ENSG00000132185.16	FCRLA	1	161707114	1_80	0	0.0358155161390201	19.7882632074613	2.23042624253356e-06	2.04748196553113	1
ENSG00000162746.14	FCRLB	1	161715191	1_80	0	0.0309798224905457	18.4282151894777	1.79668182111821e-06	-1.91215007158413	2
ENSG00000081721.11	DUSP12	1	161749425	1_80	0	0.00703514204633038	4.62592628738108	1.02419005040313e-07	0.0414979989425161	2
ENSG00000118217.5	ATF6	1	161766683	1_80	0	0.0167534568168437	12.688304695124	6.68985960172697e-07	1.51613896574589	1
ENSG00000171722.12	SPATA46	1	162369313	1_80	0	0.0718554988263301	26.3681803781537	5.96278490346269e-06	2.39752846004058	1
ENSG00000239887.4	C1orf226	1	162331656	1_80	0	0.0404554807873085	20.9328124275302	2.66510253525142e-06	-2.01345399417582	3
ENSG00000198574.5	SH2D1B	1	162411498	1_80	0	0.0111722937754389	8.91963271916764	3.13616058672929e-07	1.00004592633411	1
ENSG00000117143.13	UAP1	1	162560869	1_80	0	0.00937309007056475	7.28868048435557	2.15001097312488e-07	0.805360724904719	2
ENSG00000132196.13	HSD17B7	1	162790775	1_80	0	0.00825648501869869	6.11121797428509	1.58793216295269e-07	0.594583289649647	1
ENSG00000185860.13	CCDC190	1	162868092	1_80	0	0.0114615529894077	9.15715366631571	3.30303322628909e-07	-1.05240084667401	2
ENSG00000143248.12	RGS5	1	163192651	1_80	0	0.0266321504483537	17.012997267119	1.42592289253745e-06	-1.76578038741342	1
ENSG00000162763.3	LRRC52	1	165541075	1_81	0	0.116050218244445	15.5936781082419	5.69512814219521e-06	1.9867837567128	2
ENSG00000143198.12	MGST3	1	165631030	1_81	0	0.0662160624185775	10.2044963788628	2.12649272447531e-06	1.58550334918158	1
ENSG00000143149.12	ALDH9A1	1	165678104	1_81	0	0.0368291522155039	4.66474335583114	5.40665241344454e-07	0.104737629067027	4
ENSG00000143195.12	ILDR2	1	166975572	1_82	0	0.0564028689011219	17.6933106814246	3.14064805727453e-06	-2.04756767463103	2
ENSG00000143194.12	MAEL	1	166975572	1_82	0	0.0316636894552187	12.2579665184016	1.22148720453916e-06	-1.56214834541118	2
ENSG00000143157.11	POGK	1	166839016	1_82	0	0.0260382012671485	10.427311072905	8.54461074892737e-07	1.3836810500931	2
ENSG00000152382.5	TADA1	1	166875791	1_82	0	0.0336277376071564	12.8220957950637	1.35695561022119e-06	-1.57873819974902	2
ENSG00000198842.9	DUSP27	1	167088316	1_82	0	0.0141184184559376	4.720733658354	2.09751232738757e-07	0.153724857081847	3
ENSG00000143167.11	GPA33	1	167090225	1_82	0	0.0223380070962669	8.99555539718232	6.32384738814053e-07	-1.24469767863866	5
ENSG00000198821.10	CD247	1	167518220	1_82	0	0.0152654017080223	5.44753081414777	2.61707944494154e-07	0.490570628884447	2
ENSG00000198771.10	RCSD1	1	167580510	1_82	0	0.021483507233711	8.63156281388762	5.83584288948009e-07	1.03780980381396	2
ENSG00000143162.7	CREG1	1	167548592	1_82	0	0.032004081060943	12.3581774551302	1.24471167330547e-06	-1.40438840642453	2
ENSG00000197965.11	MPZL1	1	167743133	1_82	0	0.0163727808002742	6.09946738181754	3.14284768849239e-07	0.636209091348541	1
ENSG00000143199.17	ADCY10	1	167913803	1_82	0	0.0414132288864009	14.7781034956599	1.92604650947804e-06	1.65433857505553	1
ENSG00000143164.15	DCAF6	1	167936173	1_82	0	0.0473262816918295	16.03532512591	2.38830137127743e-06	1.82463139173767	2
ENSG00000143158.10	MPC2	1	167936749	1_82	0	0.0185492097459641	7.26208996952301	4.23931815299711e-07	-0.896772580352329	1
ENSG00000143147.14	GPR161	1	168137478	1_82	0	0.0147285764213126	5.11437766885316	2.37062326023145e-07	0.293682049125675	2
ENSG00000143155.12	TIPRL	1	168178654	1_82	0	0.0149670075370102	5.26381377527305	2.47938784241677e-07	-0.384360517014262	3
ENSG00000213064.9	SFT2D2	1	168228182	1_82	0	0.014845357669938	5.18786531423945	2.42375284444413e-07	0.394726231141963	1
ENSG00000143178.12	TBX19	1	168281906	1_82	0	0.0163031951145791	6.05981076743722	3.10914346629645e-07	-0.621539149700397	1
ENSG00000143185.3	XCL2	1	168541843	1_82	0	0.0448309330734482	15.5247202838849	2.19033496362232e-06	1.66091132073765	2
ENSG00000143196.4	DPT	1	168726540	1_82	0	0.0169171356996298	6.40404508389147	3.40949601612377e-07	0.644601983527851	2
ENSG00000143153.12	ATP1B1	1	169119441	1_84	0	0.0840750258197334	24.1046702345537	6.37789224477508e-06	-2.54844808320666	1
ENSG00000143156.13	NME7	1	169354127	1_84	0	0.0131732953448694	6.68674460144448	2.77215901390822e-07	0.802728589537628	2
ENSG00000117477.12	CCDC181	1	169456327	1_84	0	0.0109132809610557	4.93731754458502	1.69572479207204e-07	-0.0490080463247308	2
ENSG00000117479.12	SLC19A2	1	169485770	1_84	0	0.0105820318345693	4.65098680241392	1.54889916115315e-07	-0.0890198953998218	1
ENSG00000198734.10	F5	1	169594929	1_84	0	0.0105849989182871	4.65359377225895	1.5502018871677e-07	-0.0863199439091762	1
ENSG00000174175.16	SELP	1	169630994	1_84	0	0.0144827555043179	7.56822541888792	3.44948476945428e-07	-0.892088870379294	1
ENSG00000000460.16	C1orf112	1	169688693	1_84	0	0.0166567764934557	8.8700497056348	4.6497112682327e-07	0.988575784045313	1
ENSG00000188404.8	SELL	1	169695726	1_84	0	0.0105533201465816	4.62575083506823	1.53631518346873e-07	0.0624365406158727	1
ENSG00000171806.11	METTL18	1	169795279	1_84	0	0.0120083665872446	5.82593495322671	2.20170202835489e-07	0.554267620166134	1
ENSG00000000457.13	SCYL3	1	169894024	1_84	0	0.0130600129616698	6.60641320253492	2.71530309784464e-07	0.705753317757887	1
ENSG00000075945.12	KIFAP3	1	170078288	1_84	0	0.0105703878704018	4.64076227019391	1.54379353872102e-07	-0.098577762422996	1
ENSG00000120370.12	GORAB	1	170532026	1_84	0	0.0114171964998262	5.35676550927653	1.92473562639343e-07	0.419942408462127	2
ENSG00000116132.11	PRRX1	1	170490294	1_84	0	0.0274741893138062	13.5397499152512	1.17069699337602e-06	-1.55361343088818	2
ENSG00000007933.12	FMO3	1	171090009	1_84	0	0.162440257666267	30.5188431966094	1.56016564780731e-05	3.06659235285167	3
ENSG00000010932.16	FMO1	1	171248306	1_84	0	0.011271484738975	5.23740759186916	1.85783215139841e-07	0.405141101242282	2
ENSG00000076258.9	FMO4	1	171314054	1_84	0	0.0105580794212752	4.62993897337627	1.53839962350007e-07	0.0582161917206497	3
ENSG00000117523.15	PRRC2C	1	171486183	1_84	0	0.0268993056512316	13.3419771690364	1.12945839190589e-06	-1.4606738408458	1
ENSG00000034971.16	MYOC	1	171647381	1_84	0	0.0106699077002373	4.72781418779374	1.58755959036335e-07	-0.15610164948371	1
ENSG00000010165.19	METTL13	1	171781417	1_84	0	0.0105890550189006	4.65715334487778	1.55198213084234e-07	0.0398449277709009	1
ENSG00000197959.13	DNM3	1	171841015	1_84	0	0.0152521107288909	8.04986904568566	3.8639165529897e-07	0.981527761057056	3
ENSG00000135845.9	PIGC	1	172443657	1_84	0	0.0105524697548285	4.6250021129239	1.53594273912043e-07	-0.0865435900720026	1
ENSG00000094975.13	SUCO	1	172532503	1_84	0	0.0144831205351593	7.56845417839726	3.44967597986359e-07	0.863157014601088	1
ENSG00000117560.7	FASLG	1	172658724	1_84	0	0.0419121464463155	17.5012354336211	2.30843464593797e-06	1.77184598969553	1
ENSG00000162753.11	SLC9C2	1	173611164	1_85	0	0.0536607164995174	8.24108873733897	1.39171411337611e-06	1.13670275619412	1
ENSG00000076321.10	KLHL20	1	173714815	1_85	0	0.0365694095716286	4.62839613050872	5.32669026216238e-07	0.422331220030591	1
ENSG00000117593.9	DARS2	1	173823772	1_85	0	0.0484969820647525	7.28525472884802	1.1119069088732e-06	-1.18799047218154	2
ENSG00000185278.15	ZBTB37	1	173868168	1_85	0	0.0536218945291089	8.23422529047706	1.38954902237228e-06	-1.42154921295766	1
ENSG00000117601.13	SERPINC1	1	173917488	1_85	0	0.0372007923212825	4.78913998012219	5.60684686260682e-07	-0.0686478674944507	2
ENSG00000152061.23	RABGAP1L	1	174159002	1_85	0	0.0826942192188485	12.3548213729404	3.21529329929332e-06	2.09302480937838	2
ENSG00000120333.4	MRPS14	1	175023749	1_85	0	0.0387170028852525	5.16445656829492	6.2926754613769e-07	0.439028047841768	1
ENSG00000120332.15	TNN	1	175068634	1_85	0	0.0396465583218764	5.3874545192956	6.72199342276445e-07	-0.459492356129683	1
ENSG00000116147.16	TNR	1	175599911	1_86	0	0.0259492770064127	8.27681168333599	6.75923132677476e-07	1.04573934831179	2
ENSG00000235750.9	KIAA0040	1	175193171	1_86	0	0.0615820709810508	16.4074008564843	3.1798237761242e-06	1.83875510449135	1
ENSG00000143207.19	RFWD2	1	176207359	1_86	0	0.0358825197926941	11.3120428394528	1.27741775424532e-06	1.20286839620075	1
ENSG00000120341.18	SEC16B	1	177963343	1_87	0	0.0327786514243186	4.81085554610357	4.96274970569934e-07	0.372240351512198	1
ENSG00000075391.16	RASAL2	1	178093905	1_87	0	0.041594754012375	7.04778554872886	9.22571883379433e-07	-0.952988810900776	2
ENSG00000116191.17	RALGPS2	1	178725006	1_87	0	0.03407835012635	5.17555795956265	5.55066108515372e-07	0.727242162490934	1
ENSG00000116194.12	ANGPTL1	1	178867836	1_87	0	0.173007156560804	20.763168123891	1.13048983751843e-05	2.91045749977713	2
ENSG00000162779.21	AXDND1	1	179358896	1_89	0	0.0171617076049897	5.06457045881809	2.73534486927323e-07	-0.287143415530793	4
ENSG00000116199.11	FAM20B	1	179026365	1_89	0	0.0250513965809647	8.59305717266202	6.77467736284231e-07	-1.08373161965107	2
ENSG00000186283.13	TOR3A	1	179084092	1_89	0	0.01895120233603	5.98877307585624	3.57177093931533e-07	0.639073972945121	3
ENSG00000143322.19	ABL2	1	179229941	1_89	0	0.0174664581470237	5.22852494291028	2.87404130509803e-07	-0.251218146177493	1
ENSG00000162782.15	TDRD5	1	179591019	1_89	0	0.0165449668873936	4.72372065418971	2.45956940931872e-07	0.0785271747952855	2
ENSG00000135837.15	CEP350	1	179954679	1_89	0	0.115937094556081	23.1216697360599	8.43627211768869e-06	2.66316424658059	1
ENSG00000116260.16	QSOX1	1	180144888	1_89	0	0.017641789799162	5.32159482094986	2.95456413538481e-07	0.719310786181363	1
ENSG00000121454.5	LHX4	1	180270400	1_89	0	0.0200595382489388	6.51868880751696	4.11519249064735e-07	0.799991897396531	2
ENSG00000230124.6	ACBD6	1	180501732	1_89	0	0.0271811660283651	9.35584005238572	8.00312952153944e-07	-1.04622983203476	2
ENSG00000143324.13	XPR1	1	180633865	1_89	0	0.12601639980337	23.9338055316291	9.49178297264513e-06	2.83420001663973	1
ENSG00000135835.11	KIAA1614	1	180936558	1_89	0	0.0555893446972994	16.0826095837179	2.81356561296281e-06	1.7178906368176	1
ENSG00000153029.14	MR1	1	181055268	1_89	0	0.0756259260966167	19.0080757227619	4.52395038252386e-06	-2.04799063597344	1
ENSG00000198216.10	CACNA1E	1	181412848	1_90	0	0.0333136626528051	4.68520373924613	4.91201674342122e-07	0.189668738547622	1
ENSG00000135828.11	RNASEL	1	182574802	1_90	0	0.09117783532363	14.2238986616191	4.08147274252758e-06	-1.65814127612598	1
ENSG00000173627.7	APOBEC4	1	183653179	1_91	0	0.0255414939055454	5.42673818159541	4.36208514109058e-07	-0.425226383973343	1
ENSG00000135862.5	LAMC1	1	183096271	1_91	0	0.0250045614719971	5.22822385382141	4.11417148933574e-07	-0.512329959383669	1
ENSG00000058085.14	LAMC2	1	183186170	1_91	0	0.0258824715565106	5.55068802056282	4.52128139413764e-07	-0.582283830306378	1
ENSG00000157064.10	NMNAT2	1	183418808	1_91	0	0.0448710806981689	10.7125445356534	1.5127534203882e-06	1.38795645389394	1
ENSG00000116698.21	SMG7	1	183471970	1_91	0	0.0348904444912969	8.34740399189	9.16572680833186e-07	1.13882833078351	3
ENSG00000116701.14	NCF2	1	183591057	1_91	0	0.0338733197575444	8.07006066094279	8.60287345653856e-07	-1.07434520904493	1
ENSG00000162704.15	ARPC5	1	183635770	1_91	0	0.0470621547288338	11.1617019110479	1.65314596315029e-06	-1.45360979366817	1
ENSG00000143344.15	RGL1	1	183636108	1_91	0	0.0255533388239152	5.43107176614995	4.36759307569469e-07	-0.426703710425568	1
ENSG00000198756.10	COLGALT2	1	183942244	1_91	0	0.0234653103011067	4.63466562930368	3.42258058540521e-07	-0.156121801783286	3
ENSG00000198860.11	TSEN15	1	184039545	1_91	0	0.0337297769384786	8.03005708070962	8.52395356582722e-07	-1.14805464568592	2
ENSG00000116667.12	C1orf21	1	184385111	1_91	0	0.111381125866525	19.385351475183	6.79507503485144e-06	2.89736414097073	2
ENSG00000135842.16	FAM129A	1	184974052	1_92	0	0.0334043798176273	6.67790950232437	7.02025546187887e-07	0.692507098362903	2
ENSG00000121486.11	TRMT1L	1	185156912	1_92	0	0.0318890782295911	6.66101929316802	6.68484945362295e-07	-0.991379767451248	1
ENSG00000116679.15	IVNS1ABP	1	185317057	1_92	0	0.0333993880569077	6.86372881792	7.21452262779038e-07	-0.819160529964072	2
ENSG00000116690.12	PRG4	1	186274450	1_92	0	0.0344294261410231	7.15933855461983	7.7573191206047e-07	-0.659681821567906	1
ENSG00000047410.13	TPR	1	186376365	1_92	0	0.0274571149264569	5.10244255058873	4.4090192890462e-07	0.367644773393938	1
ENSG00000157181.15	C1orf27	1	186376310	1_92	0	0.026157210800664	4.65108264331257	3.82872754245222e-07	-0.0400057333369706	2
ENSG00000262180.1	OCLM	1	186400848	1_92	0	0.0332889012980443	6.7538574375343	7.07555195588857e-07	-0.710102979344412	1
ENSG00000116703.13	PDC	1	186466092	1_92	0	0.0274436560236303	5.07764498821253	4.38544101621427e-07	0.306773489512687	1
ENSG00000162670.10	BRINP3	1	190473761	1_95	0	0.0291590348883616	4.81856693982934	4.42180937172748e-07	-0.117206348512326	2
ENSG00000150681.9	RGS18	1	192158507	1_96	0	0.016270344837561	4.96589485538941	2.54274758851992e-07	0.304492604282425	1
ENSG00000090104.11	RGS1	1	192575665	1_96	0	0.0403272398013658	13.3585020631352	1.6953728862173e-06	-1.50922954547005	2
ENSG00000116741.7	RGS2	1	192817615	1_96	0	0.0159276298213609	4.76074518197146	2.38635507129002e-07	0.185336303747383	1
ENSG00000116747.12	TROVE2	1	193037020	1_96	0	0.0448729112668509	13.7758720814798	1.94541527576594e-06	-1.1367590425845	2
ENSG00000023572.8	GLRX2	1	193104590	1_96	0	0.0202776570042337	7.70956203624782	4.91990201929464e-07	1.74918248152613	2
ENSG00000134371.10	CDC73	1	193121735	1_96	0	0.0403353407421131	11.6899764918765	1.48391266535474e-06	2.60579432284138	1
ENSG00000000971.15	CFH	1	196449397	1_98	0	0.0189469968758976	7.01128564574925	4.18068087973831e-07	-1.6878521273344	1
ENSG00000116785.13	CFHR3	1	196735313	1_98	0	0.0192977059943883	5.61275766318502	3.40871703273269e-07	-1.0307718009762	1
ENSG00000177888.7	ZBTB41	1	197200897	1_98	0	0.0237627512696818	6.76059793200339	5.05581069294239e-07	-0.542818283013607	1
ENSG00000203724.10	C1orf53	1	197902889	1_99	0	0.0544445282566129	11.6436564663207	1.99504454229023e-06	-1.39579768184451	1
ENSG00000151414.14	NEK7	1	198156887	1_99	0	0.0463396470958913	10.12144525715	1.47606073036599e-06	-1.51184356912001	2
ENSG00000081237.18	PTPRC	1	198638643	1_99	0	0.0263401511003291	4.81987854775592	3.99542820021544e-07	-0.23525392193755	1
ENSG00000116833.13	NR5A2	1	200025940	1_100	0	0.0358810852568308	5.76910120287172	6.51452419530597e-07	0.596830532372024	1
ENSG00000081248.10	CACNA1S	1	201112570	1_101	0	0.0280082485024626	4.63661292204412	4.08691651184064e-07	-0.04636007819251	2
ENSG00000163362.10	C1orf106	1	200893429	1_101	0	0.028301404654574	4.73403962211825	4.21646843143926e-07	-0.166506746984616	2
ENSG00000170128.4	GPR25	1	200872533	1_101	0	0.0382515493742163	7.55861905701501	9.09914242024654e-07	0.818204472937124	1
ENSG00000118193.11	KIF14	1	200620641	1_101	0	0.0324930500368819	6.0274809124466	6.16361206733756e-07	-0.544663774329994	2
ENSG00000118200.14	CAMSAP2	1	200740002	1_101	0	0.0485874849444118	9.81066562269298	1.50014026019264e-06	1.14408577375575	1
ENSG00000116852.14	KIF21B	1	201033261	1_101	0	0.0366346510584624	7.15295087447632	8.24681543976672e-07	0.749697158554772	1
ENSG00000232237.3	ASCL5	1	201127255	1_101	0	0.0331526784172677	6.21589504906729	6.48531787600516e-07	0.647766282158017	1
ENSG00000116857.16	TMEM9	1	201154671	1_101	0	0.0308755339971937	5.54902502641658	5.39187896468349e-07	0.491820335068879	1
ENSG00000118194.18	TNNT2	1	201378187	1_101	0	0.0451712505857095	9.12316993261902	1.29693094394514e-06	1.15225900478873	1
ENSG00000159166.13	LAD1	1	201400120	1_101	0	0.151217663136617	20.7259697127974	9.86339339932628e-06	2.28054681204856	1
ENSG00000174307.6	PHLDA3	1	201469408	1_101	0	0.0688592605300491	13.1148477824434	2.84206877100904e-06	1.50693178317276	1
ENSG00000159176.13	CSRP1	1	201509697	1_101	0	0.0388148216433474	7.69599236499895	9.40093817909444e-07	0.921410723728207	1
ENSG00000198700.9	IPO9	1	201828710	1_102	0	0.0207550659689619	4.82777090437042	3.15340494858422e-07	0.0118234596468358	2
ENSG00000198892.6	SHISA4	1	201887128	1_102	0	0.0274196991422616	7.42876911593553	6.41045003859202e-07	0.797550156210985	2
ENSG00000134375.10	TIMM17A	1	201955621	1_102	0	0.0214668907105476	5.14237206032439	3.47409439415262e-07	0.197432537398294	2
ENSG00000176393.10	RNPEP	1	201981821	1_102	0	0.0387064478020978	10.6605316224811	1.2985873058661e-06	1.29192108813241	3
ENSG00000163435.15	ELF3	1	202007718	1_102	0	0.144512882757679	23.2690817220792	1.05826585307555e-05	-2.39499131259308	1
ENSG00000143851.15	PTPN7	1	202170575	1_102	0	0.0203146963274388	4.62773920559181	2.95861316125621e-07	0.0588636000638817	1
ENSG00000077157.21	PPP1R12B	1	202348568	1_102	0	0.0377102952870032	10.415549917932	1.23609289885175e-06	1.28441839034402	2
ENSG00000143858.11	SYT2	1	202710717	1_102	0	0.02969519113335	8.17482542782403	7.63965216994921e-07	-1.0850801280761	1
ENSG00000117139.16	KDM5B	1	202808833	1_102	0	0.0278624928588762	7.57861938528947	6.64536806783765e-07	0.84132586215874	1
ENSG00000183155.4	RABIF	1	202860408	1_102	0	0.0204441836732909	4.68699864424419	3.01559889598223e-07	-0.143715604859919	1
ENSG00000117153.15	KLHL12	1	202928138	1_102	0	0.0333122878915719	9.25175951016328	9.69924143539176e-07	1.15535727184876	1
ENSG00000159346.12	ADIPOR1	1	202958751	1_102	0	0.0322797567664374	8.95658101487009	9.09874483464874e-07	1.0095782646322	1
ENSG00000163444.11	TMEM183A	1	203025505	1_102	0	0.0260665106853955	6.95551349459537	5.70585946453177e-07	0.854200062496879	1
ENSG00000143847.15	PPFIA4	1	202996325	1_102	0	0.332283231192724	31.8335923578554	3.32891763097874e-05	3.2872416430619	1
ENSG00000163485.16	ADORA1	1	203084613	1_102	0	0.0224948526738288	5.57890587483526	3.9494912962725e-07	0.544836819025143	1
ENSG00000133055.8	MYBPH	1	203189101	1_102	0	0.0237615780885968	6.09042569186749	4.5544076760672e-07	0.665757311217423	1
ENSG00000133048.12	CHI3L1	1	203186952	1_102	0	0.0382821074117375	10.5569496815808	1.27187157880179e-06	1.26395221371168	1
ENSG00000133063.15	CHIT1	1	203229953	1_102	0	0.0203154575511695	4.62808854691168	2.95894737494533e-07	0.00418585334993107	1
ENSG00000122176.10	FMOD	1	203351776	1_102	0	0.0436720236093792	11.7960247656301	1.62124244560704e-06	-1.33136716191621	1
ENSG00000174567.7	GOLT1A	1	204213637	1_103	0	0.027835180084216	5.99377500732818	5.25053364279452e-07	-0.927995197614094	1
ENSG00000170498.8	KISS1	1	204176046	1_103	0	0.0240924005776807	4.65941233253356	3.53280929184162e-07	0.159293273856323	1
ENSG00000188783.5	PRELP	1	203475432	1_103	0	0.0243021027061703	4.74307170383022	3.62754255459293e-07	-0.218754265999944	1
ENSG00000058668.14	ATP2B4	1	203626383	1_103	0	0.024131965062135	4.66284480537421	3.54121766943762e-07	0.0239953520607237	2
ENSG00000122188.12	LAX1	1	203762556	1_103	0	0.0240224322080884	4.6253524605501	3.49679991194697e-07	0.0287292642239928	3
ENSG00000058673.16	ZC3H11A	1	203795675	1_103	0	0.0285031305659186	6.18276425530581	5.5460556539737e-07	-0.547408044863229	1
ENSG00000257315.2	ZBED6	1	203795675	1_103	0	0.0242765504285811	4.71526422936397	3.60248336286055e-07	0.0697944011248015	2
ENSG00000182004.12	SNRPE	1	203861428	1_103	0	0.0275449229754121	5.90002408783017	5.11451339880405e-07	-0.536729788200342	1
ENSG00000133056.13	PIK3C2B	1	204495022	1_103	0	0.027503467467161	5.84166338178986	5.05630137701376e-07	-0.627132920727988	1
ENSG00000198625.12	MDM4	1	204508397	1_103	0	0.0277787427329596	5.98000920744985	5.227853538098e-07	-0.740391496698072	1
ENSG00000170382.11	LRRN2	1	204640924	1_103	0	0.0271027508197697	5.78147608141515	4.93129608455136e-07	-0.589079241279626	2
ENSG00000186007.9	LEMD1	1	205457492	1_104	0	0.0290292497566192	4.77066957277179	4.35837026549772e-07	-0.169322780983792	1
ENSG00000196188.10	CTSE	1	206023974	1_104	0	0.0291754958140291	4.81770731837746	4.42351629564188e-07	0.201394431707583	1
ENSG00000163531.15	NFASC	1	204828864	1_104	0	0.067874746926195	12.7767819411902	2.72922084628191e-06	1.89248963932575	1
ENSG00000184144.11	CNTN2	1	205043070	1_104	0	0.0286345694425414	4.64255032331269	4.18365873044526e-07	-0.253136137237884	1
ENSG00000174529.7	TMEM81	1	205084986	1_104	0	0.0290211938976701	4.76807445080696	4.35479059761311e-07	-0.573667101711306	1
ENSG00000117222.13	RBBP5	1	205114992	1_104	0	0.0314143551075577	5.5101044975847	5.44749647107122e-07	-0.874585794847366	1
ENSG00000133059.16	DSTYK	1	205210869	1_104	0	0.03117504088845	5.43846031085032	5.33570694817284e-07	0.844098658945588	2
ENSG00000133069.15	TMCC2	1	205237832	1_104	0	0.169147263167298	21.6375860482703	1.15181507128528e-05	-2.48306740810309	1
ENSG00000163545.8	NUAK2	1	205303855	1_104	0	0.0294181173875874	4.89522883137311	4.53207249634738e-07	-0.225641990855131	2
ENSG00000117266.15	CDK18	1	205504902	1_104	0	0.033244702721126	6.04088423408499	6.32021628476408e-07	-0.518019200847568	2
ENSG00000174514.12	MFSD4A	1	205568730	1_104	0	0.035937872825807	6.77166899826024	7.65873535118162e-07	-0.844397216739837	2
ENSG00000158711.13	ELK4	1	205602665	1_104	0	0.0313567377959191	5.49290194111331	5.42052927441307e-07	-0.457686738384485	1
ENSG00000158715.5	SLC45A3	1	205680319	1_104	0	0.0424077263359606	8.32761520354561	1.11141079760805e-06	-0.986514120225872	1
ENSG00000069275.12	NUCKS1	1	205750404	1_104	0	0.0467846697715124	9.25298349801957	1.36236767233803e-06	1.2552821610055	1
ENSG00000117280.12	RAB29	1	205775418	1_104	0	0.0293881865064094	4.88570069004528	4.5186491151502e-07	-0.270005861705559	1
ENSG00000133065.10	SLC41A1	1	205813381	1_104	0	0.0335965498224278	6.13960279338294	6.49148306985299e-07	-0.732134429663977	1
ENSG00000162877.12	PM20D1	1	205805711	1_104	0	0.0576785063639229	11.2313414458848	2.03870604008717e-06	1.43912174663042	3
ENSG00000174502.18	SLC26A9	1	205943691	1_104	0	0.0955114518069076	16.045866102589	4.8231146325696e-06	1.79745660883928	1
ENSG00000162891.10	IL20	1	206869829	1_105	0	0.0585769545047973	15.2154143849997	2.80491397811441e-06	-1.75541024317857	1
ENSG00000117322.17	CR2	1	207454573	1_105	0	0.024156819623967	7.74109873613045	5.88506599004331e-07	-1.36227063801388	1
ENSG00000263528.7	IKBKE	1	206473875	1_105	0	0.028163359186367	8.6728243581422	7.68694863191751e-07	1.03219260063884	2
ENSG00000266094.7	RASSF5	1	206507103	1_105	0	0.0238614109638716	7.1438478745097	5.3645993440541e-07	0.801580939879416	1
ENSG00000143486.15	EIF2D	1	206606563	1_105	0	0.0247470716824124	7.35369883215402	5.72715094476192e-07	-0.923377475568993	2
ENSG00000143479.15	DYRK3	1	206634569	1_105	0	0.0313687304969719	9.536055885797	9.41401106156425e-07	-1.18180852695791	1
ENSG00000162892.15	IL24	1	206903865	1_105	0	0.0238414522071574	7.05979940221048	5.29704960566726e-07	0.735979793525641	1
ENSG00000182795.12	C1orf116	1	207032059	1_105	0	0.0185000794960176	4.80351830368503	2.79667511593084e-07	-0.0877437502375738	1
ENSG00000123843.12	C4BPB	1	207088956	1_105	0	0.0382483898799799	11.8989977132267	1.43229512049096e-06	-2.61034253072006	2
ENSG00000123838.10	C4BPA	1	207104083	1_105	0	0.024084912631688	7.39527053786795	5.60541943743418e-07	0.951467390708107	1
ENSG00000196352.14	CD55	1	207321334	1_105	0	0.343119364448799	18.5183154938961	1.99965779909237e-05	-3.62023995826702	1
ENSG00000197721.16	CR1L	1	207644386	1_105	0	0.018154249553199	4.68542079306591	2.67692297623527e-07	0.235513946466209	1
ENSG00000117335.19	CD46	1	207752016	1_105	0	0.0188792115243361	4.95465915454762	2.94378853483175e-07	0.279143077577486	1
ENSG00000174059.16	CD34	1	207911570	1_105	0	0.0492145755714696	14.1468495137171	2.1911012748574e-06	1.83952656612148	1
ENSG00000008118.9	CAMK1G	1	209553912	1_106	0	0.00717121733526116	9.37006076434631	2.11467809014932e-07	2.52690603173948	2
ENSG00000196878.14	LAMB3	1	209654144	1_106	0	0.00748708439831702	5.33924482281848	1.25806053147149e-07	0.543916758931424	1
ENSG00000123689.5	G0S2	1	209675255	1_106	0	0.0200893792722523	13.2427339994982	8.37246127247714e-07	-1.07704275478939	1
ENSG00000009790.14	TRAF3IP3	1	209756234	1_106	0	0.00797794523902173	5.94346009326794	1.49224239991952e-07	-1.17917287507072	1
ENSG00000117595.10	IRF6	1	209818329	1_106	0	0.106870113169867	26.0457831869846	8.75997091080164e-06	-2.12068010263597	1
ENSG00000117597.17	DIEXF	1	209827703	1_106	0	0.0147552904135773	11.4743625952624	5.32825872856944e-07	1.844836734319	2
ENSG00000082497.11	SERTAD4	1	210233686	1_106	0	0.0479322276675006	20.0750614748259	3.02826216837687e-06	-2.01068876478744	1
ENSG00000143473.12	KCNH1	1	210689314	1_107	0	0.0388344940322815	12.3107777476319	1.50456902186331e-06	-1.45135298254089	2
ENSG00000117625.13	RCOR3	1	211258687	1_107	0	0.0197259446512496	5.97264845893817	3.70777812151493e-07	-0.547262981386099	1
ENSG00000082512.14	TRAF5	1	211326561	1_107	0	0.0523744877274193	15.129458819738	2.49374565002129e-06	-1.99083379739007	3
ENSG00000170385.9	SLC30A1	1	211578806	1_107	0	0.0249045384052745	8.1484746351732	6.38651282111558e-07	-1.06620936788145	1
ENSG00000117650.12	NEK2	1	211675781	1_107	0	0.0332241166753939	10.8460965257635	1.13405960725766e-06	-1.16841974241852	1
ENSG00000143493.12	INTS7	1	212035474	1_107	0	0.0236581499459719	7.66887185095475	5.70980444514721e-07	0.969741451723401	1
ENSG00000066027.11	PPP2R5A	1	212287827	1_107	0	0.0177318220014501	4.97937904129162	2.7786735285137e-07	-0.356277527823748	1
ENSG00000065600.12	TMEM206	1	212414266	1_107	0	0.0170808808603776	4.63097649472895	2.48938354115681e-07	-0.084390078063732	3
ENSG00000123685.8	BATF3	1	212699839	1_108	0	0.0313745871830577	5.52019572593374	5.45056433816256e-07	-0.476656871699214	1
ENSG00000117697.14	NSL1	1	212799144	1_108	0	0.0291497807513302	4.83141738401297	4.43219463679901e-07	0.296084606137576	1
ENSG00000203705.10	TATDN3	1	212789657	1_108	0	0.0291157461788213	4.82047913459844	4.41699701477471e-07	-0.257297213609712	1
ENSG00000162769.12	FLVCR1	1	212858066	1_108	0	0.0308454116159339	5.3608495462128	5.20395056754679e-07	-0.536337426500367	3
ENSG00000143494.15	VASH2	1	212957414	1_108	0	0.031101915535106	5.43842476008972	5.32315651517651e-07	-0.646308075799851	2
ENSG00000174606.13	ANGEL2	1	212998282	1_108	0	0.114073384994612	17.7852815937174	6.38489924431388e-06	-2.18564907683415	2
ENSG00000143499.13	SMYD2	1	214280940	1_108	0	0.0811554545889535	14.5040078809571	3.70437304625854e-06	1.71010515894016	2
ENSG00000152104.11	PTPN14	1	214552234	1_109	0	0.0525772364195017	11.2140723040952	1.85553897278335e-06	-1.29613012224845	1
ENSG00000117724.12	CENPF	1	214602949	1_109	0	0.0353620991387262	7.47911293879283	8.32332978377367e-07	-0.887134838787919	2
ENSG00000136636.12	KCTD3	1	215567710	1_109	0	0.0431678611856243	9.35388550781429	1.27075420340122e-06	1.45830760169193	1
ENSG00000196482.16	ESRRG	1	217137474	1_110	0	0.0134907156578673	4.94728214397712	2.10044174687461e-07	0.206958612824194	1
ENSG00000092978.10	GPATCH2	1	217631425	1_110	0	0.0130144853052339	4.68092532652534	1.91720116432716e-07	0.302805566898114	1
ENSG00000162814.10	SPATA17	1	217631425	1_110	0	0.0130144853052339	4.68092532652534	1.91720116432716e-07	0.302805566898114	1
ENSG00000067533.5	RRP15	1	218285209	1_110	0	0.0159380902147218	8.10669364000498	4.06620261515231e-07	1.52715355054082	1
ENSG00000162813.17	BPNT1	1	220090556	1_112	0	0.0329474436485629	10.5693528989554	1.09592061481557e-06	1.3551767566014	1
ENSG00000067704.9	IARS2	1	220094327	1_112	0	0.0300478113740887	9.70607477398505	9.17836766780287e-07	-1.27835428299431	1
ENSG00000118873.15	RAB3GAP2	1	220272146	1_112	0	0.0237261944309968	7.49732335519061	5.59813414267974e-07	-1.00410239579912	1
ENSG00000116141.15	MARK1	1	220528008	1_112	0	0.0174498277260217	4.6316244827184	2.54351005227504e-07	-0.00366340563730175	1
ENSG00000162817.6	C1orf115	1	220690029	1_112	0	0.0178087552706798	4.82136905977353	2.70217154324208e-07	-0.324860818113176	3
ENSG00000117791.15	MARC2	1	220748603	1_112	0	0.0196507744699972	5.73860354726192	3.54890903277283e-07	0.50334756244984	2
ENSG00000143507.17	DUSP10	1	221744036	1_113	0	0.0889766470427129	18.0581423930489	5.05659397506676e-06	-1.91846837627968	1
ENSG00000143512.12	HHIPL2	1	222525935	1_114	0	0.0336822528947192	11.4022952751244	1.20865510123241e-06	-1.27894848719427	1
ENSG00000143498.17	TAF1A	1	222589893	1_114	0	0.0202213408831026	6.63175927073305	4.22034230468126e-07	-0.802690615307033	1
ENSG00000154305.16	MIA3	1	222618304	1_114	0	0.0183955229238748	5.74954722871883	3.32854748792456e-07	-0.512151862869992	3
ENSG00000186063.12	AIDA	1	222721506	1_114	0	0.020406124383764	6.71658722788564	4.31338439190805e-07	-0.730672976736294	1
ENSG00000197520.10	FAM177B	1	222737660	1_114	0	0.0317586652343188	10.8509778709962	1.08452631176939e-06	1.11964493100811	1
ENSG00000203697.11	CAPN8	1	223665771	1_114	0	0.124107474031197	23.8230700433673	9.30474847445066e-06	-2.62325943582781	1
ENSG00000162909.17	CAPN2	1	223701253	1_114	0	0.063488610981697	17.3803261585389	3.47266365243077e-06	-2.22653405044971	1
ENSG00000143514.16	TP53BP2	1	223528578	1_114	0	0.0347174293859086	11.6861974370618	1.27682022668788e-06	1.59059687777095	2
ENSG00000143756.11	FBXO28	1	224114047	1_114	0	0.0170192217706512	5.02507154665245	2.69147853578137e-07	0.406079044322859	1
ENSG00000143753.12	DEGS1	1	224191000	1_114	0	0.0187901096965887	5.94735300930634	3.51691608757728e-07	-0.494314412190097	1
ENSG00000143771.11	CNIH4	1	224338744	1_114	0	0.0242335946834967	8.32111604596478	6.34612164039638e-07	1.09195301697484	3
ENSG00000162923.14	WDR26	1	224437373	1_114	0	0.0165247557926477	4.75049274525718	2.47048762596598e-07	0.267621757347118	1
ENSG00000185155.11	MIXL1	1	226223616	1_115	0	0.15080028029302	22.433781596586	1.06466655110481e-05	2.59832236427421	1
ENSG00000185842.15	DNAH14	1	224895916	1_115	0	0.0564547914530986	12.9644450385119	2.30337003139016e-06	2.09584827689077	2
ENSG00000143815.14	LBR	1	225438447	1_115	0	0.0601187007669766	13.5604086921444	2.56561413055678e-06	1.85719531125421	1
ENSG00000143819.12	EPHX1	1	225830434	1_115	0	0.0232397135397993	4.62754371384648	3.38446692418321e-07	0.0272475704557902	1
ENSG00000243709.1	LEFTY1	1	225896277	1_115	0	0.0235527508203208	4.75248804400986	3.52266743068909e-07	0.3663246511906	3
ENSG00000143811.18	PYCR2	1	225920087	1_115	0	0.0236021308833512	4.77204836919817	3.54458197824411e-07	0.116139306215217	2
ENSG00000143768.12	LEFTY2	1	225941740	1_115	0	0.0236368603268541	4.78577920212122	3.56001166171638e-07	0.170975445356911	1
ENSG00000143751.9	SDE2	1	225999428	1_115	0	0.0248334127124282	5.24707970402612	4.10074761686985e-07	-0.466387572312715	1
ENSG00000163041.9	H3F3A	1	226062051	1_115	0	0.0441499222700827	10.6429866092567	1.47877613348759e-06	1.6250739730892	2
ENSG00000182827.8	ACBD3	1	226187723	1_115	0	0.0269999210991588	6.02897678082397	5.12289058173642e-07	0.495265154636369	1
ENSG00000183814.15	LIN9	1	226309688	1_115	0	0.0254801169282489	5.4873280702157	4.40018885215476e-07	-0.499598273088222	1
ENSG00000203685.9	STUM	1	226550144	1_115	0	0.0232641746171538	4.63736703826687	3.39522135180277e-07	0.0744889145323512	2
ENSG00000143772.9	ITPKB	1	226738931	1_116	0	0.0508081734679333	16.3710858965872	2.61770102687059e-06	-1.71946806605592	2
ENSG00000143801.16	PSEN2	1	226870643	1_116	0	0.0178106534111818	6.549408385546	3.67105505527067e-07	-0.89523160652424	1
ENSG00000163050.16	COQ8A	1	226897945	1_116	0	0.0145097398085021	4.64095032712612	2.11921743583976e-07	0.12591123514329	1
ENSG00000143776.18	CDC42BPA	1	227316912	1_116	0	0.0170419845546964	6.1384266238523	3.29219999477042e-07	1.0721171125438	2
ENSG00000181450.17	ZNF678	1	227351504	1_116	0	0.0317262389900227	11.9423360546303	1.1923859582204e-06	-1.56544821660274	1
ENSG00000143740.14	SNAP47	1	227735217	1_116	0	0.0422067260995113	14.6226234447373	1.94229832697093e-06	-2.03224319112178	1
ENSG00000081692.12	JMJD4	1	227731489	1_116	0	0.0176030015928227	6.44015007694999	3.56772761515411e-07	0.921074654531285	1
ENSG00000143816.7	WNT9A	1	227947502	1_116	0	0.0747107696058975	20.0295129050178	4.70936738472257e-06	-1.6581846447503	1
ENSG00000162910.18	MRPL55	1	228109044	1_116	0	0.0521509494956781	16.6167240254243	2.72719756614716e-06	-2.46372902021209	1
ENSG00000143774.16	GUK1	1	228140298	1_116	0	0.0186763097841407	6.99170865286634	4.10944682746366e-07	-1.22046000470987	1
ENSG00000198835.3	GJC2	1	228149213	1_116	0	0.017856424186505	6.5733691282395	3.69395404899139e-07	-1.14310337719323	1
ENSG00000181873.12	IBA57	1	228163386	1_116	0	0.0339164682010418	12.5677536017838	1.34145853519839e-06	2.20602795998	2
ENSG00000154370.15	TRIM11	1	228391982	1_116	0	0.0329329185499518	12.2923017730781	1.27400873973013e-06	1.86495241291265	1
ENSG00000162931.11	TRIM17	1	228417087	1_116	0	0.0803330720370565	20.7243884321896	5.23944242667922e-06	2.63999737463778	1
ENSG00000196890.4	HIST3H2BB	1	228458562	1_116	0	0.030008109523206	11.420880374713	1.07856715929877e-06	-1.59727205681199	1
ENSG00000168159.11	RNF187	1	228484557	1_116	0	0.0233953993229071	9.09335261611541	6.69519866431334e-07	1.24033581934515	3
ENSG00000168118.11	RAB4A	1	229271486	1_117	0	0.0828151667560666	16.332659163833	4.2567265627587e-06	1.86056362544577	2
ENSG00000154429.10	CCSAP	1	229313270	1_117	0	0.0364489261821576	8.56100671729389	9.8201596796138e-07	1.14755658610489	3
ENSG00000143632.14	ACTA1	1	229433845	1_117	0	0.164668121696411	23.0269137917244	1.19331263888053e-05	-2.54332682771168	1
ENSG00000135776.4	ABCB10	1	229559119	1_117	0	0.0482001631391461	11.1908716697676	1.69754539723197e-06	1.71634403943667	1
ENSG00000177614.10	PGBD5	1	230425881	1_117	0	0.024025452537761	4.6585309567869	3.52232589984623e-07	0.0137095805640654	2
ENSG00000135744.7	AGT	1	230713948	1_118	0	0.0264240266515878	10.8893375714534	9.05543742033841e-07	-0.336314871576459	2
ENSG00000135773.12	CAPN9	1	230746467	1_118	0	0.0197849225537363	8.26004865141447	5.14311142765565e-07	-0.381388485722125	5
ENSG00000143643.12	TTC13	1	230978719	1_118	0	0.0560389924310047	17.8157035859117	3.14197170894443e-06	2.42784846985397	2
ENSG00000173409.13	ARV1	1	230978674	1_118	0	0.0153369475960801	6.28598600919446	3.03404010689741e-07	0.787858045901107	3
ENSG00000182118.7	FAM89A	1	231033999	1_118	0	0.0146118790382069	6.01012639270988	2.76374931093272e-07	0.373043439333173	2
ENSG00000116906.11	GNPAT	1	231240905	1_118	0	0.0128581958276527	4.88349690540147	1.97615008885452e-07	-0.39549186616397	2
ENSG00000116903.7	EXOC8	1	231337950	1_118	0	0.0719083131176032	20.5033960494679	4.6399561393385e-06	-2.28623877932473	1
ENSG00000010072.15	SPRTN	1	231341724	1_118	0	0.0228549428535605	9.77440478962034	7.03039026713561e-07	1.13921144910706	1
ENSG00000162946.21	DISC1	1	231627073	1_118	0	0.0701248432288463	20.3105640339193	4.48232002985969e-06	-2.05381417725164	1
ENSG00000116991.10	SIPA1L2	1	232562029	1_119	0	0.0238835908295056	4.93322451208773	3.7079978762436e-07	0.641944912333731	1
ENSG00000212916.4	MAP10	1	232801993	1_119	0	0.0291547954168784	6.79787120222481	6.23723207799598e-07	-0.764725314430404	1
ENSG00000135778.11	NTPCR	1	232950261	1_119	0	0.0407759582837615	9.94524861704904	1.27622954464909e-06	-1.22635789578694	2
ENSG00000135749.18	PCNX2	1	233295495	1_120	0	0.0676566588765719	10.7090533036846	2.28018771206158e-06	-1.36732244879766	1
ENSG00000135750.14	KCNK1	1	233623072	1_120	0	0.0598293715327801	9.54125936556714	1.79650783773968e-06	1.19242806989172	2
ENSG00000183780.12	SLC35F3	1	234315413	1_120	0	0.0608107827447755	9.69557397078836	1.8555091118397e-06	-1.15377912897849	1
ENSG00000059588.9	TARBP1	1	234414963	1_120	0	0.0358051744628651	4.69984397935525	5.29588088990417e-07	-0.125716898856408	1
ENSG00000188739.14	RBM34	1	235161669	1_121	0	0.0278448051052111	4.86633539634704	4.26437309012234e-07	-0.202389940457957	1
ENSG00000162885.12	B3GALNT2	1	235542123	1_121	0	0.0414192230966894	8.5530791372641	1.11489357474644e-06	-0.984517104877626	1
ENSG00000143669.13	LYST	1	235883940	1_122	0	0.0566162573371266	13.4543430835663	2.39724614110658e-06	-1.59815579111486	1
ENSG00000116962.14	NID1	1	236001916	1_122	0	0.0222280348871542	4.70971107861307	3.29461225236592e-07	0.15302659473268	2
ENSG00000077585.13	GPR137B	1	236135560	1_122	0	0.0221923723862855	4.69581143071145	3.27961869641687e-07	-0.0330769677522947	2
ENSG00000086619.13	ERO1B	1	236261292	1_122	0	0.0245268715925475	5.64253058588736	4.35536997605321e-07	0.602073520013366	2
ENSG00000116977.18	LGALS8	1	236525145	1_122	0	0.0290794410657498	7.02445460102061	6.42847025023804e-07	0.546963434019591	2
ENSG00000119285.10	HEATR1	1	236604526	1_122	0	0.0824197416725522	14.4172951243851	3.73959018539111e-06	3.20790070971633	1
ENSG00000077522.12	ACTN2	1	236687130	1_122	0	0.0262256598850679	6.72524504719085	5.55064575902631e-07	1.06807163516183	3
ENSG00000116984.12	MTR	1	236795503	1_122	0	0.0243284605021522	5.48960497601042	4.20305134888271e-07	-0.357079499687004	2
ENSG00000133019.11	CHRM3	1	239287532	1_124	0	0.0413982002852297	7.51912054220207	9.79619637124525e-07	-0.904357716531918	1
ENSG00000155816.19	FMN2	1	240019298	1_126	0	0.0253188320874412	4.68159568107313	3.73032392827094e-07	-0.11302931691996	2
ENSG00000182901.16	RGS7	1	241357612	1_126	0	0.0268497229107916	5.23042061308666	4.41962474644755e-07	0.401037174294519	1
ENSG00000117009.11	KMO	1	241532545	1_127	0	0.0840513975763676	19.1025111892551	5.05294272511154e-06	2.01105120480976	2
ENSG00000054277.13	OPN3	1	241642749	1_127	0	0.018457551730284	4.89723214848245	2.84468222951795e-07	0.276672841595897	1
ENSG00000054282.15	SDCCAG8	1	243248552	1_128	0	0.0311938306465285	5.69264248225517	5.58845287620931e-07	0.521198478168772	1
ENSG00000117020.16	AKT3	1	243851261	1_128	0	0.0398686852006284	7.99534971208702	1.00317881361095e-06	0.945472235379158	1
ENSG00000035687.9	ADSS	1	244451195	1_129	0	0.0477523852606084	9.53505887947297	1.4329380750366e-06	1.26525117223188	2
ENSG00000121644.18	DESI2	1	244665454	1_129	0	0.0331491689534296	6.10287245072205	6.36672236919806e-07	-0.765237595781124	1
ENSG00000162849.15	KIF26B	1	245155106	1_129	0	0.0403107958418071	7.93948607035403	1.00721628074206e-06	0.930530108000451	1
ENSG00000162852.13	CNST	1	246591016	1_130	0	0.0197024970459941	5.12840500161035	3.17989338906479e-07	0.357532426008613	1
ENSG00000143653.9	SCCPDH	1	246723566	1_130	0	0.0241072151711592	7.01132248729186	5.31931808366006e-07	-0.800651421662103	2
ENSG00000277462.1	ZNF670	1	247078334	1_130	0	0.0186773548906483	4.63029546304979	2.72165485287171e-07	-0.00218142985900935	2
ENSG00000188295.14	ZNF669	1	247103972	1_130	0	0.0196952056515248	5.12495405639626	3.17657760705894e-07	0.36280747055749	2
ENSG00000196418.12	ZNF124	1	247167626	1_130	0	0.0228114429020427	6.49538399737771	4.66301230458227e-07	-0.662603198919624	1
ENSG00000162714.12	ZNF496	1	247323376	1_131	0	0.0220703498166157	5.21615543881919	3.6230031795849e-07	0.515002926242637	1
ENSG00000162722.8	TRIM58	1	247852527	1_131	0	0.0256340989049229	7.02473254121544	5.66704711009608e-07	-0.972630804049627	2
ENSG00000238243.3	OR2W3	1	247882970	1_131	0	0.0217507642520064	5.03855300794496	3.44896928589565e-07	0.149380088148913	2
ENSG00000175137.10	SH3BP5L	1	248822510	1_131	0	0.0828851118712738	19.1436229121902	4.9935526435493e-06	2.4766743612412	2
ENSG00000171163.15	ZNF692	1	248859244	1_131	0	0.0226827016613651	5.33409398558094	3.80771485201176e-07	-0.0606140200524659	1
ENSG00000185220.11	PGBD2	1	248906719	1_131	0	0.0253143104783811	7.16636699104016	5.7091850618155e-07	1.25217156787762	1
ENSG00000184731.5	FAM110C	2	47208	2_1	0	0.0281902759118536	10.7258070309554	9.51564605260459e-07	-1.99912198571075	1
ENSG00000143727.15	ACP1	2	264227	2_1	0	0.138656756445359	25.3531098067593	1.10632123328369e-05	3.35281876053316	2
ENSG00000035115.21	SH3YL1	2	266895	2_1	0	0.13027512830175	24.7580267582552	1.01504783965894e-05	3.31456001283856	2
ENSG00000189292.15	ALKAL2	2	286812	2_1	0	0.0192185691035175	6.86062434847464	4.14947988489317e-07	0.532548967636422	1
ENSG00000151353.14	TMEM18	2	677295	2_1	0	0.0148401351160758	5.02133822160068	2.34512665999704e-07	-0.683187698377952	1
ENSG00000172554.11	SNTG2	2	1192605	2_1	0	0.0163234568190505	5.41428380536549	2.78139151365421e-07	0.39875861283507	1
ENSG00000130508.10	PXDN	2	1744782	2_1	0	0.0295842708839346	11.1214382061125	1.03545396913515e-06	1.40088381885544	2
ENSG00000032389.12	TSSC1	2	3376891	2_2	0	0.0278501670555072	10.9053703057599	9.55822380890818e-07	1.36289164821764	1
ENSG00000182551.13	ADI1	2	3605026	2_2	0	0.0219443284047316	8.67852762411879	5.99345595187465e-07	1.11406844106464	1
ENSG00000171865.9	RNASEH1	2	3558995	2_2	0	0.0168479018204968	6.21476295982266	3.29518168724083e-07	0.690022625104058	1
ENSG00000171863.12	RPS7	2	3607194	2_2	0	0.0202858376591518	7.94537328869335	5.07243190253449e-07	1.01826556956829	1
ENSG00000118004.17	COLEC11	2	3594750	2_2	0	0.0243514944619486	9.65038202529874	7.39569681088989e-07	1.2017065496121	4
ENSG00000214866.8	DCDC2C	2	3704115	2_2	0	0.0364163904680958	13.4185594011776	1.53784216303373e-06	-1.59983610047691	1
ENSG00000134321.11	RSAD2	2	6869802	2_5	0	0.0223841336535177	4.67462760450278	3.29303451977358e-07	0.0851145661451437	1
ENSG00000151692.14	RNF144A	2	6962059	2_5	0	0.0659007184022455	14.8296345560635	3.07559801257372e-06	-1.62118017929243	1
ENSG00000134313.15	KIDINS220	2	8837357	2_6	0	0.0199188784632095	4.69351630038304	2.94219996451414e-07	0.144797987980962	1
ENSG00000143797.11	MBOAT2	2	9003515	2_6	0	0.0344975347670398	9.82892266109338	1.06709467457094e-06	-1.29496567205836	1
ENSG00000151693.9	ASAP2	2	9215614	2_6	0	0.0233347907963497	6.17043556078507	4.53136145991164e-07	0.800137728216796	1
ENSG00000119185.12	ITGB1BP1	2	9407999	2_6	0	0.0204922089714732	4.95815617317906	3.19755447339719e-07	0.328847975694384	3
ENSG00000119203.13	CPSF3	2	9395439	2_6	0	0.0655650516823217	15.8885966731671	3.27843760278632e-06	-1.81852204559387	1
ENSG00000134330.18	IAH1	2	9473199	2_6	0	0.0375294775704008	10.6196855712216	1.25427611123659e-06	-1.13937116518749	3
ENSG00000151694.12	ADAM17	2	9555777	2_6	0	0.0199361359309681	4.70159138728876	2.94981542290129e-07	0.215126899280322	1
ENSG00000134308.13	YWHAQ	2	9631491	2_6	0	0.0197748412847557	4.6258434397378	2.87880938804683e-07	0.00870586053707907	2
ENSG00000115750.16	TAF1B	2	9842495	2_6	0	0.0205218201399944	4.97162615373559	3.21087437861534e-07	0.247093398083468	2
ENSG00000134317.17	GRHL1	2	9949726	2_6	0	0.0223550253664914	5.76996820446901	4.05935993173189e-07	0.510126938453145	2
ENSG00000172059.10	KLF11	2	10042727	2_6	0	0.0349486216363963	9.95081333182186	1.09445423223075e-06	1.16988581314037	1
ENSG00000205795.4	CYS1	2	10080534	2_6	0	0.0715975529878293	16.7264040882311	3.76885767922031e-06	-1.87054247570695	1
ENSG00000171848.13	RRM2	2	10121909	2_6	0	0.0200752803127349	4.76645459051548	3.01138339729855e-07	0.334271740427223	1
ENSG00000115756.12	HPCAL1	2	10302415	2_7	0	0.0718344093514667	17.5677561291449	3.97152950133667e-06	-1.84492624572887	1
ENSG00000115758.12	ODC1	2	10477472	2_7	0	0.0212475354114685	6.10564666923987	4.08271630930181e-07	-0.480372406455051	1
ENSG00000115761.15	NOL10	2	10688524	2_7	0	0.0207883786467218	5.90188341410277	3.86118151592665e-07	-0.548169459207992	3
ENSG00000143870.12	PDIA6	2	10829202	2_7	0	0.019008256262702	5.06712852526815	3.03119008806637e-07	0.245042730751359	2
ENSG00000150873.11	C2orf50	2	11123689	2_7	0	0.0213767516707448	6.16226584916646	4.14563551636621e-07	0.612127780193428	2
ENSG00000162976.12	PQLC3	2	11156148	2_7	0	0.018257606241754	4.6916131244663	2.69572137770574e-07	0.118958794674681	1
ENSG00000134318.13	ROCK2	2	11348754	2_7	0	0.0181349765128213	4.62881446423382	2.64177450452513e-07	-0.0161885776260511	1
ENSG00000169016.16	E2F6	2	11466649	2_7	0	0.0464023482354402	13.4265935676813	1.96071637286476e-06	1.58668229924646	2
ENSG00000196208.13	GREB1	2	11521897	2_7	0	0.0207139272543455	5.86841821742059	3.82553761884118e-07	-0.547421878960984	1
ENSG00000134324.11	LPIN1	2	11677579	2_7	0	0.0194732395486067	5.29242823576223	3.24341228839945e-07	0.387879201064835	3
ENSG00000071575.11	TRIB2	2	12717952	2_8	0	0.0791081056003569	14.5691639867997	3.62714226469743e-06	-1.6980731193987	1
ENSG00000162981.13	FAM84A	2	14401751	2_9	0	0.022308060007653	6.49415813580471	4.55925242145557e-07	-0.736170098562091	1
ENSG00000151779.12	NBAS	2	15561827	2_9	0	0.0377820147006449	11.4263388231068	1.35862995080839e-06	-1.96779744907679	1
ENSG00000079785.14	DDX1	2	15591481	2_9	0	0.0261563650306118	7.98076210157114	6.56947597044151e-07	0.759433793937637	1
ENSG00000214842.5	RAD51AP2	2	17539253	2_10	0	0.0497010031552526	16.5535940742996	2.58920495514623e-06	-2.05629210547239	1
ENSG00000197872.11	FAM49A	2	16614285	2_10	0	0.0145461888415627	5.08050048056281	2.32575890153756e-07	-0.266345896144896	2
ENSG00000163032.11	VSNL1	2	17538936	2_10	0	0.0530496808481381	17.1887945870923	2.86970444749539e-06	-1.99205068953857	2
ENSG00000178295.14	GEN1	2	17557399	2_10	0	0.0720365332404276	20.0928867316423	4.55516501110953e-06	2.37196127407745	4
ENSG00000170745.11	KCNS3	2	17877838	2_10	0	0.0193665614168259	7.74630199349809	4.72123823178817e-07	-1.08586014895625	2
ENSG00000185013.16	NT5C1B	2	18589274	2_11	0	0.0764347497361095	14.6148042135148	3.51554631098977e-06	1.82859385758652	1
ENSG00000118965.14	WDR35	2	19989004	2_12	0	0.029113634446213	8.31842709872717	7.62160809052962e-07	-0.958148075957606	2
ENSG00000132031.12	MATN3	2	20009334	2_12	0	0.0391329544081286	11.3227258321091	1.394448893684e-06	-1.39161480226308	1
ENSG00000068697.6	LAPTM4A	2	20051914	2_12	0	0.0417634029860909	12.419406751841	1.63232150980102e-06	-1.56558502213358	1
ENSG00000084674.14	APOB	2	21044375	2_13	0	0.0265259975877362	8.01391517765866	6.68998957277945e-07	0.232849528637574	1
ENSG00000119771.14	KLHL29	2	23386174	2_14	0	0.0260015152633781	8.28575221532759	6.78015422922793e-07	-0.107892950682007	1
ENSG00000119778.14	ATAD2B	2	23927293	2_14	0	0.0192477520371681	5.27514462897951	3.19538623522589e-07	-0.125272974127253	1
ENSG00000173960.13	UBXN2A	2	23879821	2_14	1	0.403013109916561	28.2233375224862	3.5796166302114e-05	-5.13582402083281	3
ENSG00000205639.9	MFSD2B	2	24009112	2_14	1	0.439814964218216	28.0450907357856	3.88182385696361e-05	-4.91189548120382	2
ENSG00000119782.13	FKBP1B	2	24049526	2_14	0	0.0187914830105018	11.0928830138259	6.56016046034962e-07	-2.53735714204214	1
ENSG00000115128.6	SF3B6	2	24077362	2_14	0	0.0192342546234762	11.5511652400166	6.9921402539174e-07	-2.6098828648972	1
ENSG00000219626.8	FAM228B	2	24072814	2_14	0	0.0318407074657743	10.0613195617198	1.00819984291116e-06	-1.76007888331497	1
ENSG00000115129.13	TP53I3	2	24084887	2_14	0	0.0424814744250293	17.5836203361664	2.35080633952768e-06	-3.25861964274699	3
ENSG00000176732.6	PFN4	2	24119372	2_14	0	0.0258246285846523	7.81023128490444	6.34756201630472e-07	-0.117790496211675	2
ENSG00000186453.12	FAM228A	2	24174703	2_14	0	0.0225000804829429	6.05258775942423	4.2858221050599e-07	0.169643713665348	4
ENSG00000198399.14	ITSN2	2	24360529	2_14	0	0.0325544014543167	10.1880823722532	1.04378520363545e-06	-1.81278519857259	1
ENSG00000173557.14	C2orf70	2	26562410	2_16	0	0.00473082193624441	5.33516399672067	7.94316070581253e-08	0.48422108238996	1
ENSG00000084676.15	NCOA1	2	24488615	2_16	0	0.00665398849713017	7.68682774081466	1.60967488581739e-07	-0.119000891171635	2
ENSG00000138092.10	CENPO	2	24859404	2_16	0	0.00671202161991591	15.6246264233552	3.30044091834153e-07	3.09743693320651	1
ENSG00000138031.14	ADCY3	2	24912385	2_16	0	0.00664870451213695	7.79307813898233	1.63062852980883e-07	-0.296800083442559	2
ENSG00000115137.11	DNAJC27	2	24971258	2_16	0	0.0237999121434404	19.8796999885109	1.48899813429418e-06	-1.91127538561133	2
ENSG00000084710.13	EFR3B	2	25041751	2_16	2	0.335086494363464	35.7086005744721	3.76563938931533e-05	-5.98864773229303	1
ENSG00000115138.10	POMC	2	25168232	2_16	0	0.00457464218580239	5.66006915726494	8.14869085562516e-08	0.945634519994393	1
ENSG00000119772.16	DNMT3A	2	25343038	2_16	0	0.00683371721343484	9.44048379006196	2.03030006166088e-07	-1.30610579656676	1
ENSG00000138101.18	DTNB	2	25631084	2_16	0	0.0045973955541907	5.48532737542152	7.93639724096107e-08	-0.736244277272406	1
ENSG00000143970.16	ASXL2	2	25878534	2_16	0	0.0268347032649735	21.3871249565742	1.80616814233834e-06	2.22656908388782	1
ENSG00000084733.10	RAB10	2	26033971	2_16	0	0.0285051308932794	21.2423664600927	1.90561389133717e-06	-2.27409239899576	1
ENSG00000138029.13	HADHB	2	26241540	2_16	0	0.00481364990945898	5.3921316752698	8.16853104931909e-08	0.437931456930133	2
ENSG00000157856.10	DRC1	2	26401975	2_16	0	0.00838588430749565	10.3967261682705	2.74381259791628e-07	1.22413291712595	2
ENSG00000115155.16	OTOF	2	26493729	2_16	0	0.00921129606351567	11.2784270679506	3.26947672896838e-07	-1.2576063414034	1
ENSG00000171303.6	KCNK3	2	26624392	2_16	0	0.00947366428065655	56.8864586466508	1.69603910992095e-06	7.17074514414723	3
ENSG00000115163.14	CENPA	2	26764613	2_16	0	0.0252606529636277	17.2191249251485	1.36887761938962e-06	-0.790724394002813	1
ENSG00000084764.10	MAPRE3	2	26971145	2_16	0	0.00979772807374612	10.2734110189711	3.16773628510438e-07	-0.270435292532815	1
ENSG00000228474.5	OST4	2	27071114	2_16	0	0.011980728070678	15.0368918837054	5.66957182873731e-07	2.00225410697892	2
ENSG00000138080.13	EMILIN1	2	27078189	2_16	0	0.00733965793728075	8.28381407377342	1.91344126958367e-07	-0.834993189998139	2
ENSG00000138030.12	KHK	2	27086791	2_16	0	0.0272374807082365	18.0033193973869	1.54322231905986e-06	-1.26682214089536	1
ENSG00000138028.15	CGREF1	2	27119179	2_16	0	0.0347538693743826	22.2439369146713	2.43289739202179e-06	1.74020638543241	1
ENSG00000138073.13	PREB	2	27134751	2_16	0	0.00519686241891826	6.45022339300014	1.05493317298004e-07	-0.684946913545021	1
ENSG00000138085.16	ATRAID	2	27209632	2_16	0	0.0134918019867099	15.2540815636477	6.4768672603919e-07	2.32450026764704	3
ENSG00000138074.14	SLC5A6	2	27214170	2_16	0	0.00448777353664132	4.87224308371145	6.88127405954416e-08	-0.452571511293439	2
ENSG00000084774.13	CAD	2	27217016	2_16	0	0.014843952752417	16.0558356040807	7.50052131861593e-07	-2.44509365608832	2
ENSG00000115194.10	SLC30A3	2	27275976	2_16	0	0.0294822799509457	22.1726335073653	2.05725117013118e-06	-2.878567930382	2
ENSG00000163794.6	UCN	2	27308797	2_16	0	0.0083929696472328	9.97217612529528	2.63399269675481e-07	1.18581086302657	1
ENSG00000115234.10	SNX17	2	27372889	2_16	0	0.0510435485806383	23.4117683486167	3.76083301881728e-06	-2.61489158543955	1
ENSG00000163795.13	ZNF513	2	27380806	2_16	0	0.00442096700784211	4.82091664258503	6.70742568918892e-08	-0.785085762221725	1
ENSG00000115216.13	NRBP1	2	27428187	2_16	0	0.0428912334930654	21.8487477101264	2.94919887575329e-06	-2.48522792730213	1
ENSG00000157992.12	KRTCAP3	2	27444317	2_16	0	0.00492036727819678	5.4088137722596	8.37545720868541e-08	0.350512687466477	1
ENSG00000138002.14	IFT172	2	27489541	2_16	0	0.00463260125192033	4.99539306548588	7.28288681464404e-08	0.202898498927915	1
ENSG00000198522.13	GPN1	2	27628084	2_16	0	0.00506630417927279	6.27124297735779	9.99893770194015e-08	-0.786638349985981	1
ENSG00000176714.9	CCDC121	2	27629397	2_16	0	0.00508752619488662	6.31425735317733	1.0109691675178e-07	-0.795744062045213	1
ENSG00000243147.7	MRPL33	2	28067480	2_16	0	0.00553452922450304	6.23118404091336	1.0853260754449e-07	0.846324526913436	1
ENSG00000158019.20	BRE	2	27889788	2_16	0	0.0154525218139441	16.1860048079365	7.87132789438505e-07	-2.20070672505265	2
ENSG00000171174.13	RBKS	2	27895267	2_16	0	0.0053544732736549	6.28962178068241	1.05986428891727e-07	0.869840277304292	2
ENSG00000075426.11	FOSL2	2	28391472	2_17	0	0.26387148418927	29.7867786089949	2.47357436280037e-05	3.19858172848881	1
ENSG00000163803.12	PLB1	2	28454219	2_17	0	0.0215592515281815	5.60326715401782	3.80175374513202e-07	-0.521475222220462	2
ENSG00000163806.15	SPDYA	2	28782736	2_17	0	0.0431086462856087	12.0941602391894	1.64077517788191e-06	-2.09046341909843	1
ENSG00000171103.10	TRMT61B	2	28869984	2_17	0	0.0448488467169358	12.4667178381838	1.7595936396961e-06	-2.195967248979	1
ENSG00000163811.11	WDR43	2	28895415	2_17	0	0.0228059476125531	6.12791483478559	4.39814777143032e-07	0.398251498791442	1
ENSG00000189350.12	TOGARAM2	2	28972224	2_17	0	0.0344020745129596	9.97445334425465	1.07989793102553e-06	-1.75061284463337	1
ENSG00000179270.6	C2orf71	2	29074202	2_18	0	0.0364426693716625	4.86759259359415	5.58255970103617e-07	0.564289020147435	2
ENSG00000115295.19	CLIP4	2	29097582	2_18	0	0.0995704145870034	14.4121114901001	4.51613485949314e-06	-1.75619989055188	1
ENSG00000213626.11	LBH	2	30258477	2_19	0	0.0428172162434412	8.89258800414849	1.19827244830107e-06	1.00838916746296	1
ENSG00000172954.13	LCLAT1	2	30443328	2_19	0	0.037170564183362	7.56284091907962	8.84694020503929e-07	-1.07948212376477	2
ENSG00000158089.14	GALNT14	2	31149603	2_19	0	0.029378012782374	5.35697629549292	4.95280368095651e-07	-0.413252603569081	1
ENSG00000013016.15	EHD3	2	31234492	2_19	0	0.034339637344796	6.8193073749797	7.36961744618465e-07	0.729124760351044	2
ENSG00000162959.13	MEMO1	2	32011261	2_20	0	0.0342679054942806	7.80782861545127	8.42028528704041e-07	0.96409338661355	1
ENSG00000021574.11	SPAST	2	32064971	2_20	0	0.0395145298483489	9.14552069511564	1.13729787976183e-06	-1.55403804359679	1
ENSG00000091106.18	NLRC4	2	32262705	2_20	0	0.0259863569470723	5.21757247410112	4.26700216863394e-07	0.712527050915101	1
ENSG00000119820.10	YIPF4	2	32277438	2_20	0	0.0682118684913807	14.3065704521923	3.07117424878244e-06	1.69337999611766	2
ENSG00000115760.13	BIRC6	2	32357173	2_20	0	0.0248571547559052	4.80233840705329	3.75675739642462e-07	0.235719573585882	1
ENSG00000018699.11	TTC27	2	32678481	2_20	0	0.0310130262129642	6.87232349511063	6.70743873241047e-07	0.852293751277721	1
ENSG00000152689.17	RASGRP3	2	33436636	2_21	0	0.0233976874828795	8.20113898696385	6.03887557735352e-07	-1.00540042844056	3
ENSG00000119812.18	FAM98A	2	33598472	2_21	0	0.0200458223987947	6.75831373763666	4.26354843369395e-07	-0.743562946048224	1
ENSG00000171055.14	FEZ2	2	36575370	2_23	0	0.0208597262453315	13.3239215574989	8.74680904736677e-07	-1.58393471895188	2
ENSG00000008869.11	HEATR5B	2	37083508	2_23	0	0.0179634001954163	16.0597067436867	9.07893965954386e-07	-3.17314069361708	3
ENSG00000152133.14	GPATCH11	2	37100663	2_23	0	0.00855586387608576	7.04347154232579	1.8965295080856e-07	1.52241859407821	1
ENSG00000055332.16	EIF2AK2	2	37156687	2_23	0	0.0270385853249794	13.3556326767891	1.13646850614137e-06	0.320527654731854	2
ENSG00000218739.9	CEBPZOS	2	37198486	2_23	0	0.00889280641720969	7.94200824249637	2.22268616176048e-07	1.76999699709226	1
ENSG00000115816.14	CEBPZ	2	37231568	2_23	0	0.00931061372112985	7.6626135064813	2.24524740689841e-07	1.55494011943931	2
ENSG00000115828.15	QPCT	2	37340493	2_23	0	0.0084049242162545	4.64996714283275	1.22996473509642e-07	0.254796512661842	2
ENSG00000115841.19	RMDN2	2	37920524	2_24	0	0.027426159059682	9.33110311107784	8.05391334575535e-07	-1.74246575654597	3
ENSG00000143889.15	HNRNPLL	2	38602595	2_24	0	0.0220198907605653	5.92267895619082	4.10433050804147e-07	0.501159128505151	1
ENSG00000143891.16	GALM	2	38723932	2_24	0	0.0219994648944527	6.00114754791956	4.15485044427095e-07	0.917512595523123	1
ENSG00000115875.18	SRSF7	2	38740705	2_24	0	0.0211990634255594	5.52120144473719	3.6834878431829e-07	0.570137445659122	1
ENSG00000152147.10	GEMIN6	2	38752163	2_24	0	0.0918119541435143	19.064313399032	5.50844951619653e-06	2.23652131622489	1
ENSG00000163214.20	DHX57	2	38875912	2_25	0	0.025788740753898	4.96140723524626	4.02665096157026e-07	-0.316923838253164	1
ENSG00000188010.12	MORN2	2	38875912	2_25	0	0.025788740753898	4.96140723524626	4.02665096157026e-07	-0.316923838253164	1
ENSG00000214694.10	ARHGEF33	2	38882417	2_25	0	0.0980186182205679	17.5934530983246	5.42711016203147e-06	2.18843194019802	2
ENSG00000138050.14	THUMPD2	2	39778359	2_25	0	0.0418409246578901	9.49885779818563	1.25078203097332e-06	1.12866215121046	1
ENSG00000205086.6	C2orf91	2	41938322	2_26	0	0.0081913591985574	4.95844179094909	1.27823340618221e-07	0.257600644003433	1
ENSG00000162878.12	PKDCC	2	42036229	2_26	0	0.0324022925036802	17.7696140575632	1.81201883334488e-06	-1.89711929468875	1
ENSG00000143924.18	EML4	2	42168854	2_26	0	0.00878202873710843	5.60469412431459	1.54901542899329e-07	0.647269783444769	1
ENSG00000115944.14	COX7A2L	2	42425518	2_26	0	0.00886955753855157	5.69676206543726	1.59015335520036e-07	-0.318985682827779	1
ENSG00000057935.13	MTA3	2	42494666	2_26	0	0.0218619565158659	14.0900401461531	9.69416104854711e-07	1.63659452810689	1
ENSG00000162881.6	OXER1	2	42762604	2_26	0	0.00811621912694371	4.87291627849842	1.24466273606451e-07	-0.561120481341327	1
ENSG00000162882.14	HAAO	2	42766026	2_26	0	0.0105324449740175	7.29241375672342	2.41718268284452e-07	1.1433029706771	2
ENSG00000115970.18	THADA	2	43598160	2_27	0	0.0207516520969718	5.59538838189262	3.65419642391516e-07	-0.709040775360742	1
ENSG00000152527.13	PLEKHH2	2	43634978	2_27	0	0.0267742115575224	7.92254634294449	6.67560225395341e-07	1.30430193616958	2
ENSG00000223658.7	C1GALT1C1L	2	43675895	2_27	0	0.018314846120368	4.67500318777388	2.69459909226346e-07	0.140408622829244	1
ENSG00000138036.18	DYNC2LI1	2	43774000	2_27	0	0.0463114137010612	15.3182576387672	2.23257666839249e-06	-2.39259158762274	2
ENSG00000138095.18	LRPPRC	2	43995523	2_27	0	0.0183080948399709	4.67821891525416	2.69545861209045e-07	0.352587696402486	1
ENSG00000138078.15	PREPL	2	44361802	2_28	0	0.0152862226013963	4.62816282743866	2.22647479546237e-07	-0.349565628375848	1
ENSG00000143919.14	CAMKMT	2	44359482	2_28	0	0.0166141912398913	5.40371088520673	2.82540223103114e-07	-0.49188502467836	3
ENSG00000068784.12	SRBD1	2	45616531	2_28	0	0.024216035938235	8.91730129633215	6.79587632772676e-07	-1.09668086560113	1
ENSG00000116016.13	EPAS1	2	46292790	2_29	0	0.0544940101346815	11.2697140988222	1.93272756382667e-06	1.21543085273435	1
ENSG00000250565.6	ATP6V1E2	2	46541996	2_29	0	0.0286645448529902	5.2867707325742	4.7691886425143e-07	-0.26994591915094	1
ENSG00000119729.11	RHOQ	2	46541511	2_29	0	0.0269247613316664	4.74609987676324	4.02158923060297e-07	0.32988414548656	2
ENSG00000151665.12	PIGF	2	46617108	2_29	0	0.0266403663068984	4.63498264087776	3.88595062152164e-07	-0.105139192686739	2
ENSG00000171150.7	SOCS5	2	46803224	2_29	0	0.0313275117397909	6.13906203528618	6.0525292516139e-07	0.575025277651323	1
ENSG00000068724.15	TTC7A	2	46916048	2_29	0	0.0292667331089412	5.51660153837904	5.08106600993579e-07	-0.49335492968381	1
ENSG00000180398.11	MCFD2	2	46909811	2_29	0	0.053504935565095	11.1305759397865	1.87421951717578e-06	-1.39943368989886	1
ENSG00000143933.16	CALM2	2	47176244	2_30	0	0.0424373573020183	8.35735297493717	1.11615896037971e-06	0.932975227024712	1
ENSG00000119888.10	EPCAM	2	47345224	2_30	0	0.0290053000930846	4.78612004895864	4.36887807239481e-07	0.151187427134718	2
ENSG00000095002.13	MSH2	2	47403074	2_30	0	0.032543694662747	5.86425868936452	6.00605009567275e-07	-0.545038941582159	1
ENSG00000116062.14	MSH6	2	47904184	2_30	0	0.114228994007502	17.8000634233599	6.39892287152997e-06	2.06259994880203	1
ENSG00000242441.7	GTF2A1L	2	48595242	2_31	0	0.033807743489863	8.09276786510026	8.61037847222429e-07	-0.905977511821736	3
ENSG00000138039.14	LHCGR	2	48595242	2_31	0	0.0448027978496665	10.7393887887125	1.51423637445842e-06	-1.21336674971707	2
ENSG00000068781.21	STON1-GTF2A1L	2	48595242	2_31	0	0.027169311122224	6.04553083130258	5.16918459105652e-07	-0.541614934722419	2
ENSG00000162869.15	PPP1R21	2	48440605	2_31	0	0.0235672731668807	4.71631042383984	3.49800714069502e-07	-0.0484440045042709	4
ENSG00000243244.5	STON1	2	48549078	2_31	0	0.0248923068033765	5.22728214170432	4.09496373984639e-07	-0.360353029751496	2
ENSG00000068912.13	ERLEC1	2	53787421	2_35	0	0.0561005315891993	8.90954124973282	1.57300931011383e-06	1.21268890523214	1
ENSG00000115239.21	ASB3	2	53787166	2_35	0	0.137357278376348	17.5184793082757	7.57280990664828e-06	2.30689617715509	1
ENSG00000119737.5	GPR75	2	53863268	2_35	0	0.0414248095621055	6.0478382671098	7.88441840157599e-07	1.01164411111084	1
ENSG00000170634.12	ACYP2	2	53948303	2_35	0	0.0360348737606437	4.73787161241282	5.37298052730834e-07	0.191298498768889	2
ENSG00000177994.15	C2orf73	2	54330223	2_35	0	0.0385624339722988	5.37457656413679	6.52255373287479e-07	0.314410736979361	2
ENSG00000115306.15	SPTBN1	2	54464929	2_36	0	0.00927355449299783	4.78634541385845	1.39688044895506e-07	-0.183308509302576	1
ENSG00000214595.11	EML6	2	54723342	2_36	0	0.0132275071847694	8.72605624888426	3.6324946885584e-07	-1.10791384105562	2
ENSG00000162994.15	CLHC1	2	55231958	2_36	0	0.0238559373224733	14.4964045738376	1.08834292853807e-06	-2.03985658066458	1
ENSG00000085760.14	MTIF2	2	55260377	2_36	0	0.00952928191634217	4.83849711806094	1.45104083943591e-07	0.29385461790799	3
ENSG00000163001.11	CFAP36	2	55521949	2_36	0	0.0187060616001959	10.6887387562892	6.2924213575139e-07	-0.861939248820592	1
ENSG00000275052.4	PPP4R3B	2	55619798	2_36	0	0.0124091066987765	7.54673291831433	2.9471922937408e-07	-0.546402390045252	2
ENSG00000138035.14	PNPT1	2	55692356	2_36	2	0.0572343792166027	21.4982037582498	3.87229223353746e-06	4.0672471729085	2
ENSG00000115380.19	EFEMP1	2	55923714	2_36	0	0.046088577789989	17.0312298345448	2.47029199030885e-06	1.60036246051125	1
ENSG00000055813.5	CCDC85A	2	56229800	2_37	0	0.107021067551569	19.1069150213789	6.43530039969624e-06	-2.13725174775487	1
ENSG00000028116.16	VRK2	2	57906783	2_38	0	0.106130721906142	19.0633647105832	6.36721696247496e-06	-2.18460071180925	2
ENSG00000115421.12	PAPOLG	2	60754753	2_40	0	0.0535926166390575	15.8792065535649	2.67819832120953e-06	-2.22564993750413	2
ENSG00000162928.8	PEX13	2	61020375	2_40	0	0.0232191519754404	8.39484624457658	6.13434325809522e-07	1.83840224675562	1
ENSG00000162927.13	PUS10	2	61017315	2_40	0	0.0212919947729742	6.03665384775833	4.04502861247144e-07	-0.562058188401616	2
ENSG00000162929.13	KIAA1841	2	61065721	2_40	0	0.0803236391284714	24.3073345636849	6.14454442640674e-06	-3.49939965458241	1
ENSG00000237651.6	C2orf74	2	61145163	2_40	0	0.0185973618370132	5.84087223076189	3.41851917896364e-07	-0.686144464521608	2
ENSG00000173209.22	AHSA2	2	61177077	2_40	0	0.0180910724434185	5.10345733922112	2.90561303510719e-07	-1.02800392143107	3
ENSG00000115464.14	USP34	2	61470194	2_40	0	0.0296907262518396	10.6393060626937	9.94129810535748e-07	-1.72262630286844	1
ENSG00000170264.12	FAM161A	2	61852760	2_40	0	0.0182415254186342	4.93732177827205	2.83440273665558e-07	-0.612446363291233	3
ENSG00000115484.14	CCT4	2	61888641	2_40	0	0.0213604876021517	6.14663791879469	4.13197577557889e-07	0.660355263383993	1
ENSG00000173163.10	COMMD1	2	61889168	2_40	0	0.0189974588035045	5.65080677287695	3.37843013382346e-07	0.925389847666276	1
ENSG00000186889.9	TMEM17	2	62472655	2_41	0	0.0335041100665581	6.72014387334511	7.08574683546582e-07	-0.517198579106155	2
ENSG00000014641.17	MDH1	2	63588667	2_41	0	0.0683286052179806	13.4463697949865	2.89145594811273e-06	2.39785620792136	2
ENSG00000143951.15	WDPCP	2	63148603	2_41	0	0.0721158297785236	13.9604632451964	3.16839564889795e-06	2.29360510412349	2
ENSG00000169764.15	UGP2	2	63841144	2_41	0	0.0612975762224816	12.4148061439807	2.39492665992557e-06	-1.61528811976952	2
ENSG00000143952.19	VPS54	2	64019122	2_41	0	0.0571893382396663	11.7571462520762	2.11605019525548e-06	-1.54778251200397	2
ENSG00000119862.12	LGALSL	2	64453888	2_42	0	0.0230400753795544	5.48812666880771	3.97939450461276e-07	0.530390299879722	1
ENSG00000119844.15	AFTPH	2	64524123	2_42	0	0.0582186866101603	14.090408142747	2.58163565485199e-06	-1.62023559571006	2
ENSG00000179833.4	SERTAD2	2	64652534	2_42	0	0.0210704594342676	4.62896553141401	3.06949496945064e-07	-0.0394040762879337	1
ENSG00000115902.10	SLC1A4	2	64988123	2_42	0	0.120931205783412	22.8703772740463	8.70403614265111e-06	-2.79501618868437	2
ENSG00000138069.16	RAB1A	2	65129770	2_42	0	0.208838560362158	23.6995758109104	1.55761541744379e-05	2.32595729570066	1
ENSG00000138071.13	ACTR2	2	65244003	2_42	0	0.0215039171623059	4.87938879462057	3.30211334687225e-07	0.267927396136545	1
ENSG00000143995.19	MEIS1	2	66434177	2_43	0	0.0500755547709207	10.5079566301934	1.65597209717489e-06	1.40329617967166	1
ENSG00000143971.7	ETAA1	2	67397667	2_44	0	0	8.77812324737837	0	0.213802202079814	3
ENSG00000197223.11	C1D	2	68111568	2_45	1	0.0749664596401295	22.401833673649	5.28517708655281e-06	-3.76954635908345	1
ENSG00000243667.6	WDR92	2	68157965	2_45	0	0.0771177870981564	20.4317735203167	4.95872014318477e-06	3.03907429016037	1
ENSG00000115946.7	PNO1	2	68162787	2_45	0	0.0783224263110178	20.5902693740179	5.07524643519995e-06	-3.05004235070431	2
ENSG00000221823.10	PPP3R1	2	68241155	2_45	1	0.768058046105585	23.0765037402436	5.57792958504998e-05	-4.51524131168898	1
ENSG00000119865.8	CNRIP1	2	68320518	2_45	0	0.0187264427462435	5.34579656351662	3.15047971952388e-07	0.352163519798552	1
ENSG00000115956.9	PLEK	2	68364808	2_45	0	0.0173397052348198	4.87214634170826	2.65871024207805e-07	0.522892998293545	1
ENSG00000204923.3	FBXO48	2	68442924	2_45	0	0.0216160138885714	6.5473104062669	4.45397233944036e-07	0.631877212108234	1
ENSG00000169621.9	APLF	2	68462021	2_45	0	0.017286432476365	4.6596001384201	2.53491264184432e-07	-0.294324041658164	1
ENSG00000169604.19	ANTXR1	2	69012709	2_46	0	0.0291147749547165	5.76783612163739	5.28488235103751e-07	-0.72047562906076	1
ENSG00000198380.12	GFPT1	2	69387541	2_46	0	0.168977986980918	17.7292806059307	9.42823110774373e-06	-3.84698096111369	2
ENSG00000169599.12	NFU1	2	69423598	2_46	0	0.0677509046636358	15.0624619158452	3.21158953548995e-06	2.28722346986857	1
ENSG00000196975.15	ANXA4	2	69723640	2_46	0	0.0258722069529673	4.62711397732569	3.7674946787873e-07	0.337894580644721	1
ENSG00000087338.4	GMCL1	2	69829233	2_46	0	0.0303460129176538	5.8914493181092	5.6264279005471e-07	0.435296026479329	1
ENSG00000124380.10	SNRNP27	2	69893476	2_46	0	0.0302412933370533	6.35109220094292	6.0444633980811e-07	-1.25133261610564	1
ENSG00000059728.10	MXD1	2	69897673	2_46	0	0.0566180222770139	11.8792635284078	2.11667015076415e-06	-1.76997989419292	1
ENSG00000244617.2	ASPRV1	2	69964228	2_46	0	0.0844186221055394	15.6304939641809	4.15259843553536e-06	2.05501879182416	1
ENSG00000115998.7	C2orf42	2	70248695	2_46	0	0.0286113029400449	5.6465799557104	5.08431080924286e-07	0.611195985166071	1
ENSG00000143977.13	SNRPG	2	70293983	2_46	0	0.0596609341743283	11.8752566552328	2.22967737813245e-06	1.53647216622941	1
ENSG00000035141.7	FAM136A	2	70301469	2_46	0	0.0261603238443183	4.75523988618441	3.91493467839912e-07	-0.289431605808624	1
ENSG00000163235.15	TGFA	2	70556525	2_47	0	0.0199105363003005	5.50210880583899	3.4476336130107e-07	0.544288394639338	1
ENSG00000075340.22	ADD2	2	70768085	2_47	0	0.0182436994023656	4.68712897168198	2.691093488028e-07	-0.122501532326295	1
ENSG00000152672.7	CLEC4F	2	70820139	2_47	0	0.0238269367741872	7.1778518648149	5.38234680153283e-07	0.763798445962873	2
ENSG00000116031.8	CD207	2	70835404	2_47	0	0.019325772816993	5.22417411613529	3.17733851107605e-07	0.409371214913881	1
ENSG00000116039.11	ATP6V1B1	2	70935643	2_47	0	0.0365208176138458	11.1763229997041	1.28454229959536e-06	1.28281343404647	3
ENSG00000144031.11	ANKRD53	2	70978846	2_47	0	0.0208144422136418	5.91618590510941	3.87539132936366e-07	-0.6508393247142	1
ENSG00000144043.11	TEX261	2	70990408	2_47	0	0.0237154766343414	7.1340670583782	5.32449003413939e-07	-0.773093285314844	3
ENSG00000124357.12	NAGK	2	71065392	2_47	0	0.0212253545826456	6.09857362803243	4.07372960539788e-07	-0.485117199402807	1
ENSG00000124370.10	MCEE	2	71130287	2_47	0	0.024894808984818	7.58741362533366	5.94444799723959e-07	0.918065051202071	3
ENSG00000124374.8	PAIP2B	2	71229441	2_47	0	0.0220227952894124	6.44272711843977	4.46530524981416e-07	-0.529211905377879	1
ENSG00000075292.18	ZNF638	2	71276848	2_47	0	0.0257459449973734	7.90159605606432	6.40225008814663e-07	-1.06832825646294	1
ENSG00000144036.15	EXOC6B	2	72857037	2_47	0	0.0200096978936886	5.54842697732828	3.49397167625052e-07	0.45740328716006	1
ENSG00000135631.16	RAB11FIP5	2	73156338	2_48	0	0.329473795443772	20.8869159360988	2.16572929643104e-05	4.07649898315572	2
ENSG00000135632.11	SMYD5	2	73214257	2_48	0	0.0160030927994772	4.80694015510839	2.42092654643947e-07	-0.292198191857097	2
ENSG00000135617.3	PRADC1	2	73233389	2_48	0	0.0163443941340138	5.00263507166401	2.57321825437027e-07	0.699179222544419	1
ENSG00000135624.15	CCT7	2	73233389	2_48	0	0.0163443941340138	5.00263507166401	2.57321825437027e-07	0.699179222544419	1
ENSG00000163013.11	FBXO41	2	73265486	2_48	0	0.0175084558186783	5.33606308310773	2.94020609453451e-07	0.0234731743459754	1
ENSG00000116127.17	ALMS1	2	73451886	2_48	0	0.0161368786866568	4.71030243795713	2.39208881772623e-07	0.236126881973472	2
ENSG00000144035.3	NAT8	2	73641993	2_48	0	0.0202083817719985	6.65182388200367	4.23039824794109e-07	0.640376334471648	2
ENSG00000144034.14	TPRKB	2	73737087	2_48	0	0.0395526693972768	13.302191176736	1.65580030423791e-06	2.15318959169085	2
ENSG00000144048.10	DUSP11	2	73780218	2_48	0	0.0407736827550964	13.8210713264108	1.77349766674419e-06	-2.31448259887726	1
ENSG00000124356.15	STAMBP	2	73828835	2_48	0	0.0169985243351674	5.12685236344532	2.74265389775851e-07	-0.0356413122812931	3
ENSG00000114956.19	DGUOK	2	73926204	2_48	0	0.0287072452642594	9.8152189450712	8.86748546292303e-07	1.03286065616646	1
ENSG00000163170.11	BOLA3	2	74147757	2_48	0	0.0161423923856435	4.74799009425068	2.41205206368898e-07	-0.243123228777446	1
ENSG00000114978.17	MOB1A	2	74178928	2_48	0	0.0160732682826426	4.70604122073293	2.38050388319314e-07	-0.215361554866954	1
ENSG00000065911.11	MTHFD2	2	74198820	2_48	0	0.0164005307451263	4.86840567021369	2.5127751932025e-07	-0.249963509122638	1
ENSG00000188687.17	SLC4A5	2	74361478	2_48	0	0.0160769219580366	4.712864541407	2.38449729762641e-07	-0.213827664830046	1
ENSG00000204843.12	DCTN1	2	74372241	2_48	0	0.016075303314759	4.67849556180969	2.36686981793603e-07	-0.0636100829988737	2
ENSG00000284308.1	C2orf81	2	74421241	2_48	0	0.0335131095017074	11.2978426085167	1.19156906434624e-06	1.62190400114732	1
ENSG00000005448.16	WDR54	2	74421241	2_48	0	0.0335131095017074	11.2978426085167	1.19156906434624e-06	-1.62190400114732	1
ENSG00000114993.16	RTKN	2	74442199	2_48	0	0.0177781959341579	5.64624934968447	3.1590515691951e-07	-0.699625779720118	2
ENSG00000239779.6	WBP1	2	74460654	2_48	0	0.0334065528653044	11.4178979272919	1.20040223165948e-06	-1.37802977363923	1
ENSG00000115275.11	MOGS	2	74465064	2_48	0	0.0520037339875571	15.3210587897369	2.50744999499362e-06	1.83909731739556	2
ENSG00000135637.13	CCDC142	2	74483364	2_48	0	0.0453466927569507	14.0881409837857	2.01051946067818e-06	-1.88013492724399	1
ENSG00000115282.19	TTC31	2	74483364	2_48	0	0.0453466927569507	14.0881409837857	2.01051946067818e-06	1.88013492724399	1
ENSG00000179528.15	LBX2	2	74499633	2_48	0	0.0653855342843633	17.4838673487766	3.59772656821533e-06	2.11642521374545	2
ENSG00000115289.13	PCGF1	2	74508487	2_48	0	0.0240284079351958	8.26566157979672	6.25045438589697e-07	1.31112298727722	1
ENSG00000115307.16	AUP1	2	74510036	2_48	0	0.0526570711668863	15.5346296710084	2.57434398980819e-06	1.84451455809174	1
ENSG00000115325.13	DOK1	2	74548714	2_48	0	0.0169328812080954	5.17505886676121	2.75775150071339e-07	-0.565731701715459	1
ENSG00000135622.12	SEMA4F	2	74675728	2_48	0	0.0159803113135938	4.64994390677039	2.33852449444978e-07	-0.0346143479106679	1
ENSG00000159399.9	HK2	2	74872350	2_48	0	0.0309359784883926	10.723610037832	1.04403207968517e-06	-1.20361285190935	1
ENSG00000115350.11	POLE4	2	74956862	2_48	0	0.0409100923755328	13.3457503428277	1.71823448122094e-06	-1.65737902901212	2
ENSG00000115353.10	TACR1	2	75044669	2_48	0	0.0159658698090128	4.62598462021303	2.32437257075652e-07	-0.0320606756004651	2
ENSG00000115363.13	EVA1A	2	75571632	2_49	0	0.0337424105519227	4.74173262836222	5.03526278421815e-07	-0.105315818071005	1
ENSG00000163541.11	SUCLG1	2	84459875	2_53	0	0.0423375267157713	15.156568572078	2.01946042170916e-06	2.092104355728	1
ENSG00000115423.18	DNAH6	2	84482091	2_53	0	0.0139886744467472	4.80568841283005	2.11563696128404e-07	-0.168240444758483	2
ENSG00000034510.5	TMSB10	2	84905643	2_53	0	0.021600513251543	8.8530849926599	6.01821471015272e-07	-1.19313736329144	1
ENSG00000186854.10	TRABD2A	2	84904611	2_53	0	0.0495841791359611	16.6459518309014	2.59753097513169e-06	-1.89788622717247	1
ENSG00000176407.17	KCMF1	2	84970689	2_54	0	0.0129423554880391	6.52564438827393	2.65794323475294e-07	0.253533844598296	1
ENSG00000152284.4	TCF7L1	2	85114509	2_54	0	0.0125627798813324	7.31130251046494	2.89060984550325e-07	1.08775127860605	1
ENSG00000152291.13	TGOLN2	2	85326957	2_54	0	0.0177681323645504	10.5575524105037	5.90356025968227e-07	1.56114666960918	2
ENSG00000042445.13	RETSAT	2	85333536	2_54	0	0.0129371966692522	7.62436902363233	3.10422407074925e-07	-1.38641602353822	1
ENSG00000115459.17	ELMOD3	2	85358211	2_54	0	0.0141104521224097	8.3077689679236	3.68921795684482e-07	-1.21338510845032	1
ENSG00000042493.15	CAPG	2	85409261	2_54	0	0.0104243901191281	4.87447166973748	1.59914255398772e-07	0.399340644592039	5
ENSG00000152292.16	SH2D6	2	85419294	2_54	0	0.0102516718566037	4.91395890699667	1.58538662711924e-07	0.601782068796168	1
ENSG00000168906.12	MAT2A	2	85539177	2_54	0	0.0131840565416638	7.23503501323845	3.00191691357003e-07	0.909848581881598	1
ENSG00000115486.11	GGCX	2	85561052	2_54	0	0.0101601767793483	4.76370921197739	1.5231949155353e-07	-0.400456718818976	1
ENSG00000118640.10	VAMP8	2	85566439	2_54	0	0.0286949572005573	13.276882271564	1.19897646776867e-06	1.18486445277805	1
ENSG00000168883.19	USP39	2	85601849	2_54	0	0.0122450685626676	6.57391979052748	2.5333465058028e-07	0.795493295083938	3
ENSG00000168878.16	SFTPB	2	85689364	2_54	0	0.0116998843701966	5.94537863082045	2.18912248209738e-07	0.40012368337046	1
ENSG00000115523.16	GNLY	2	85693126	2_54	0	0.0149066022318869	8.07819584410121	3.78967541555098e-07	0.792154924574037	3
ENSG00000068654.15	POLR1A	2	86104224	2_54	0	0.0117698450040599	7.77076631559118	2.87834976419739e-07	2.34826544224196	2
ENSG00000132300.18	PTCD3	2	86105686	2_54	0	0.0123614171520193	8.29132881355701	3.22553214779154e-07	2.21209941779426	1
ENSG00000132305.20	IMMT	2	86195484	2_54	0	0.017098555381287	10.4902477851703	5.64487253404073e-07	1.59298791787154	1
ENSG00000132313.14	MRPL35	2	86199115	2_54	0	0.0212500196328357	12.3219300835096	8.24037639774819e-07	1.72638864225503	1
ENSG00000068615.17	REEP1	2	86211023	2_54	0	0.66702623518311	23.2598558014062	4.88268725055043e-05	4.70685472690209	2
ENSG00000115548.16	KDM3A	2	86438385	2_54	0	0.0101662913180745	4.69310905556689	1.50152362665416e-07	0.329165008481664	2
ENSG00000115561.15	CHMP3	2	86559672	2_54	0	0.0128232609777614	8.34899705574182	3.36931614230942e-07	1.9082705261756	2
ENSG00000115593.14	SMYD1	2	88067820	2_55	0	0.0382765942096467	9.64783059766898	1.162176075802e-06	-1.10776911076447	1
ENSG00000163586.9	FABP1	2	88128319	2_55	0	0.0225539294251601	4.6956297919835	3.33292115709244e-07	-0.0117092767061135	1
ENSG00000144115.16	THNSL2	2	88170344	2_55	0	0.025436233995322	5.81899690082229	4.658111834544e-07	-0.578176867362239	1
ENSG00000153574.8	RPIA	2	88691440	2_55	0	0.0293325101943964	7.15209310739258	6.60224085247912e-07	1.32529031340578	2
ENSG00000168658.18	VWA3B	2	98111475	2_57	0	0.0191643159449676	4.75708899114297	2.86908603525341e-07	0.226784836128767	1
ENSG00000163060.7	TEKT4	2	94871756	2_57	0	0.0236059108974365	8.37176780673669	6.21937740830497e-07	-2.18681820717634	1
ENSG00000144029.11	MRPS5	2	95149561	2_57	0	0.0223572147090816	7.84118947970636	5.51707159539729e-07	2.11949142266146	1
ENSG00000144026.11	ZNF514	2	95196988	2_57	0	0.021920602486884	6.33649939319634	4.37130246532345e-07	0.616033400057274	3
ENSG00000275111.4	ZNF2	2	95165349	2_57	0	0.0189062101571809	4.64819588200067	2.76565419150813e-07	0.0745330720371445	1
ENSG00000233757.6	AC092835.2	2	95207631	2_57	0	0.0190610055193416	4.77481634501736	2.8642535013318e-07	0.383196636488691	1
ENSG00000155066.15	PROM2	2	95274094	2_57	0	0.0251653168101339	7.18275169634401	5.68855850774573e-07	-0.883284650006648	1
ENSG00000115041.12	KCNIP3	2	95306411	2_57	0	0.0208003690176864	5.6288908313915	3.68470598177253e-07	0.578317963652066	1
ENSG00000186281.12	GPAT2	2	96082306	2_57	0	0.0235194500587205	6.58572297243843	4.8746068515529e-07	0.629930506959477	1
ENSG00000274286.1	ADRA2B	2	96116247	2_57	0	0.0191803984213876	4.76638230462967	2.87710340802787e-07	0.211583122075632	2
ENSG00000188886.3	ASTL	2	96138165	2_57	0	0.0191132134079306	4.88843272264164	2.94044002146821e-07	0.582379028284083	1
ENSG00000158050.4	DUSP2	2	96145593	2_57	0	0.0239235398617579	6.93687117009742	5.22273563680409e-07	0.808849268902698	1
ENSG00000084090.13	STARD7	2	96225007	2_57	0	0.0238650666026923	6.67185534393638	5.010928962234e-07	0.591267861329423	1
ENSG00000135956.8	TMEM127	2	96266108	2_57	0	0.0196838896308802	5.19343938649272	3.21717705169373e-07	0.686664862165222	1
ENSG00000144021.2	CIAO1	2	96266108	2_57	0	0.0238478362694682	6.7408601947789	5.0591001290452e-07	-1.18108094052057	2
ENSG00000144028.14	SNRNP200	2	96305617	2_57	0	0.0324598876933312	9.87521124322814	1.00879374580055e-06	-2.02276349001446	1
ENSG00000198885.9	ITPRIPL1	2	96325754	2_57	0	0.0411328461417765	12.6844238109978	1.64198232914411e-06	2.69577568382005	1
ENSG00000196843.15	ARID5A	2	96536506	2_57	0	0.274827973578235	31.5824492284479	2.73159126937563e-05	3.97773425742548	1
ENSG00000114988.11	LMAN2L	2	96739703	2_57	0	0.0190018538568263	4.72297656538397	2.8243644600742e-07	0.302173585080907	2
ENSG00000158158.11	CNNM4	2	96757889	2_57	0	0.0202390126138722	5.17771389137285	3.29789134860667e-07	0.0410414488897166	1
ENSG00000163126.14	ANKRD23	2	96855702	2_57	0	0.0194211683984729	4.87276569747784	2.97824112920748e-07	0.101778799637995	1
ENSG00000168754.14	FAM178B	2	96887175	2_57	0	0.0195224849153448	4.90248219247329	3.01203555739051e-07	-0.242644911141803	1
ENSG00000144199.11	FAHD2B	2	97095549	2_57	0	0.0252101601099408	7.12101522393184	5.64971436836822e-07	0.801258652306705	1
ENSG00000135976.17	ANKRD36	2	97352062	2_57	0	0.0365293065999761	11.0266709947593	1.26763674271489e-06	-2.09776028415839	1
ENSG00000135940.6	COX5B	2	97645032	2_57	0	0.0222442975869898	6.309357226033	4.41685139191017e-07	0.504193932339392	1
ENSG00000115073.7	ACTR1B	2	97658891	2_57	0	0.020666203600673	5.45095276869724	3.5452110669118e-07	-0.730019112289132	2
ENSG00000228486.10	LINC01125	2	97663552	2_57	0	0.0191024146198134	4.79325731931541	2.88156211072145e-07	0.510662803390806	3
ENSG00000075568.16	TMEM131	2	97996336	2_57	0	0.0192333688278745	4.78151548804784	2.89420907172902e-07	0.276798786286513	1
ENSG00000144191.11	CNGA3	2	98312031	2_57	0	0.0189012067896356	4.70224729713779	2.79707410572979e-07	-0.212560830489238	2
ENSG00000183513.8	COA5	2	98608535	2_58	0	0.0388795961358895	15.4312788109013	1.88813323523276e-06	-1.85036216657135	1
ENSG00000115446.11	UNC50	2	98608535	2_58	0	0.0388795961358895	15.4312788109013	1.88813323523276e-06	-1.85036216657135	1
ENSG00000071073.12	MGAT4A	2	98731416	2_58	0	0.0287181242003269	12.5905535642066	1.13791511989701e-06	-1.4385654115214	1
ENSG00000273045.5	C2orf15	2	99141233	2_58	0	0.0253580633585602	11.4268823666857	9.11911752630117e-07	-1.3031474307434	1
ENSG00000135951.14	TSGA10	2	99157239	2_58	0	0.014309482398255	6.09276163673687	2.743766102005e-07	0.714988865369294	1
ENSG00000144182.16	LIPT1	2	99155218	2_58	0	0.0125728024104896	4.88944198303576	1.93464088415129e-07	0.316468777449494	2
ENSG00000158411.11	MITD1	2	99180175	2_58	0	0.0156325354967711	6.91571015098844	3.40232017286036e-07	-0.889719958695354	1
ENSG00000144214.9	LYG1	2	99304742	2_58	0	0.0130228482596978	5.21643684808139	2.13790748594385e-07	0.491945493169247	3
ENSG00000158417.10	EIF5B	2	99337171	2_58	0	0.0238501031134636	10.8540753589544	8.14689402847382e-07	1.48881395132549	1
ENSG00000135945.9	REV1	2	99490335	2_58	0	0.0124799609270765	4.82053843050152	1.89329264966388e-07	0.356675880019182	3
ENSG00000144218.18	AFF3	2	100142995	2_58	0	0.108966101155992	25.2398875999824	8.65541313527304e-06	-2.83727825656009	1
ENSG00000115526.10	CHST10	2	100417235	2_58	0	0.0145850559593187	6.27021246942869	2.87805660175593e-07	0.695085113043378	1
ENSG00000115539.13	PDCL3	2	100562712	2_58	0	0.105501089187417	24.9259684056159	8.27595188681691e-06	3.19275725685481	2
ENSG00000170485.16	NPAS2	2	100819337	2_58	0	0.0137787208541523	5.7411231422063	2.48951494444678e-07	0.453366228271314	1
ENSG00000071082.10	RPL31	2	101002859	2_58	0	0.0143757795360239	6.13574713816474	2.77592565780591e-07	0.580451139253966	1
ENSG00000158435.7	CNOT11	2	101252764	2_59	0	0	84.8577292033772	0	0.546437594187983	1
ENSG00000163162.8	RNF149	2	101308657	2_59	0	0	70.3456645004761	0	0.0645905353728296	1
ENSG00000196460.12	RFX8	2	101415027	2_59	0	0	34.215461278762	0	1.5819627525875	2
ENSG00000071054.16	MAP4K4	2	101697147	2_59	0	0	126.881019993343	0	1.09882385665258	1
ENSG00000115590.13	IL1R2	2	101991888	2_59	0	0	104.626441111344	0	-1.76398589240442	1
ENSG00000115616.2	SLC9A2	2	102618261	2_60	0	0.0286849155924447	5.41808324410008	4.89111893256575e-07	-0.664378216869023	1
ENSG00000115598.9	IL1RL2	2	102186984	2_60	0	0.0264937425261601	4.63846255429425	3.86746453642462e-07	0.228854324363877	1
ENSG00000115604.10	IL18R1	2	102310626	2_60	0	0.0273316406640946	4.94611591329912	4.25440632770167e-07	-0.495079281252295	2
ENSG00000115607.9	IL18RAP	2	102418584	2_60	0	0.0274082582124574	5.01260911118764	4.32368702951174e-07	0.557468430154293	2
ENSG00000135953.10	MFSD9	2	102735320	2_60	0	0.0273110677286572	4.89175744288953	4.20448267637603e-07	-0.0666061926920904	1
ENSG00000170417.15	TMEM182	2	102740991	2_60	0	0.0274216958254037	4.99117823152406	4.30731230056047e-07	0.42355678288705	1
ENSG00000135973.2	GPR45	2	105240850	2_62	0	0.0343256373997291	5.52130269761594	5.96443268605622e-07	0.504650691827862	1
ENSG00000135972.8	MRPS9	2	105042423	2_62	0	0.051229072650305	9.28989334646223	1.49773919812024e-06	-1.10758884170349	1
ENSG00000135974.9	C2orf49	2	105337683	2_62	0	0.0738153894911139	12.7565326515373	2.96338811227974e-06	-1.50948756563218	1
ENSG00000119147.9	C2orf40	2	105907421	2_63	0	0.0995441369011335	14.6585878867968	4.59215770495603e-06	1.71544386364294	7
ENSG00000115652.14	UXS1	2	106194127	2_63	0	0.0345848154376618	4.62553841804657	5.03450444331007e-07	0.111418549494872	2
ENSG00000144057.15	ST6GAL2	2	106870305	2_64	0	0.0254909422839489	4.63100717922598	3.71509836924799e-07	0.145934404250561	1
ENSG00000198203.9	SULT1C2	2	108287884	2_65	0	0.0547945809363526	13.5317783706665	2.33346590489583e-06	1.50054309063175	3
ENSG00000198075.9	SULT1C4	2	108281508	2_65	0	0.0468117971175925	12.0445337125553	1.77441123802735e-06	1.33375431842856	3
ENSG00000135968.20	GCC2	2	108429182	2_65	0	0.0217122942880957	4.84268397979057	3.30903087651011e-07	0.319598656450665	3
ENSG00000169756.16	LIMS1	2	108534528	2_65	0	0.0309903442615553	8.16886483665383	7.96704159551149e-07	-0.992140544005609	1
ENSG00000153201.15	RANBP2	2	108719562	2_65	0	0.128363746598299	21.7000189222613	8.76620193645223e-06	2.37078708198395	1
ENSG00000163006.11	CCDC138	2	108791703	2_65	0	0.092672038576974	18.5413983756703	5.40754541419199e-06	-2.15531332476377	1
ENSG00000172985.10	SH3RF3	2	109170537	2_65	0	0.0293607007307466	7.66302187295341	7.08068795058285e-07	0.908937625803066	1
ENSG00000186522.14	SEPT10	2	109574715	2_65	0	0.02325120043951	5.48188979909511	4.01129548348929e-07	-0.403797080065473	3
ENSG00000198142.4	SOWAHC	2	109614115	2_65	0	0.122999114928457	21.2814315765393	8.23781053369856e-06	2.85926638303099	1
ENSG00000115008.5	IL1A	2	112784230	2_66	0	0.0241318295628894	7.42920256821465	5.64210836572745e-07	-0.871105087805725	2
ENSG00000144063.3	MALL	2	110121431	2_66	0	0.0181025465683322	4.63053503025363	2.63803055261177e-07	0.0332740504420409	1
ENSG00000144061.12	NPHP1	2	110205149	2_66	0	0.0191590115978573	5.13305887692063	3.0949833693803e-07	-0.32164760392141	1
ENSG00000169679.14	BUB1	2	110678318	2_66	0	0.0192829427849975	5.18373427220456	3.14575587981744e-07	-0.348506680639042	1
ENSG00000153093.18	ACOXL	2	110732860	2_66	0	0.0192781743602151	5.15491019079912	3.12749036894815e-07	-0.315770798874095	1
ENSG00000153094.22	BCL2L11	2	111118962	2_66	0	0.0188451178167036	5.08338772399879	3.01481776993341e-07	-0.542730005017551	1
ENSG00000153208.16	MERTK	2	111898815	2_66	0	0.0272541546472023	8.15438990851114	6.9941213523716e-07	1.03581534348649	2
ENSG00000153214.9	TMEM87B	2	111957565	2_66	0	0.0199858606712702	11.494637966717	7.22981403442596e-07	-2.75675250575937	3
ENSG00000144152.12	FBLN7	2	112140604	2_66	0	0.0182472374211724	5.32714008159441	3.05914606408407e-07	0.79599814575297	2
ENSG00000144161.12	ZC3H8	2	112254425	2_66	0	0.0181073670646352	4.79168155897532	2.73056316663864e-07	0.437498578964376	1
ENSG00000169629.11	RGPD8	2	112434559	2_66	0	0.0181472760296593	5.10647148844182	2.91636132474615e-07	0.802563323709331	1
ENSG00000114999.7	TTL	2	112481811	2_66	0	0.0487246593234269	13.212507655784	2.02601677504058e-06	1.32005916997695	2
ENSG00000125630.15	POLR1B	2	112542706	2_66	0	0.0411408817163985	11.4022176199171	1.47629073561826e-06	-1.07798809316529	3
ENSG00000125611.15	CHCHD5	2	112584474	2_66	0	0.0182762859012269	4.89465563239733	2.81526356004155e-07	0.528246643436465	2
ENSG00000144136.10	SLC20A1	2	112646085	2_66	0	0.034816246366013	10.180565587205	1.11548266781687e-06	0.967598962143749	2
ENSG00000169607.12	CKAP2L	2	112765001	2_66	0	0.0201902543949	5.48195908658907	3.48326531029246e-07	0.248427187528074	1
ENSG00000136689.18	IL1RN	2	113106433	2_66	0	0.0276938800508232	9.52789781977052	8.30404839458275e-07	1.54704382375613	1
ENSG00000184492.6	FOXD4L1	2	113319641	2_67	0	0.0368785872907819	16.2136017788567	1.88175358453251e-06	-1.95951371773629	1
ENSG00000175497.16	DPP10	2	114773249	2_67	0	0.0122807850361637	5.44806083337541	2.10560571884622e-07	0.645788336932917	1
ENSG00000125637.15	PSD4	2	113165792	2_67	0	0.0114272108159997	4.68621401888666	1.68527714907479e-07	0.133193027052626	2
ENSG00000125618.16	PAX8	2	113230915	2_67	0	0.0127235489138948	5.83047757797828	2.33464776697614e-07	0.889644870950969	2
ENSG00000144134.18	RABL2A	2	113629672	2_67	0	0.0125938511906781	5.41968115835516	2.14803458050085e-07	0.338412871185919	1
ENSG00000115084.13	SLC35F5	2	113754647	2_67	0	0.109655487993505	29.6100370037711	1.0218291688395e-05	3.78533701928952	3
ENSG00000115091.11	ACTR3	2	113889855	2_67	0	0.0167375225481963	8.37768140616216	4.4128990173922e-07	1.07050868593015	1
ENSG00000088205.12	DDX18	2	117832335	2_69	0	0.0133447932050267	5.13846373571812	2.15801330414998e-07	0.359900820211978	1
ENSG00000125633.10	CCDC93	2	118012551	2_69	0	0.014475858438844	5.8952449930102	2.68568552972172e-07	0.652981113371764	3
ENSG00000125629.14	INSIG2	2	118087545	2_69	0	0.0146273853449922	5.99212623571777	2.75839610156541e-07	0.583829502633415	4
ENSG00000019169.10	MARCO	2	118950364	2_69	0	0.0185991850571713	8.22907177863257	4.81674593740859e-07	-0.943791354649946	1
ENSG00000115107.19	STEAP3	2	119224189	2_69	0	0.0274596948788335	11.8662737205166	1.02546075175798e-06	-1.35635473164425	1
ENSG00000186132.14	C2orf76	2	119318221	2_69	0	0.0133347515588607	5.13146757155874	2.15345346397169e-07	-0.383865216753644	1
ENSG00000155368.16	DBI	2	119367787	2_69	0	0.0134346937572615	5.20091126827028	2.19895422710341e-07	-0.375177938269877	1
ENSG00000171227.6	TMEM37	2	119427493	2_69	0	0.0128097337250221	4.75794868922019	1.9180893328244e-07	0.120886773787663	2
ENSG00000163075.12	CFAP221	2	119544252	2_69	0	0.0130457233337756	4.92768935487384	2.02311448474214e-07	-0.210758048659192	2
ENSG00000144120.12	TMEM177	2	119679105	2_69	0	0.0126739818850522	4.65889005358906	1.85825160796206e-07	0.245383144180001	2
ENSG00000115109.13	EPB41L5	2	120013132	2_69	0	0.0152111358418138	6.35627039947195	3.04279702202546e-07	-1.0608417017712	1
ENSG00000226479.3	TMEM185B	2	120221746	2_69	0	0.0179074180483029	7.87584450789478	4.43852917937468e-07	-1.29783913485168	1
ENSG00000163083.5	INHBB	2	120590036	2_70	0	0.335445411592036	29.4124124789741	3.10499909046753e-05	-3.12863442290214	1
ENSG00000074047.21	GLI2	2	120735673	2_70	0	0.0448377699772884	9.5192273066046	1.34324327729961e-06	-1.1262943853745	1
ENSG00000115112.7	TFCP2L1	2	120819014	2_70	0	0.0440039990628512	9.34240166563606	1.29377768380391e-06	-1.11217924027234	1
ENSG00000074054.17	CLASP1	2	121649389	2_70	0	0.0267072061392641	4.65758549351952	3.91469803327958e-07	-0.110054387832756	2
ENSG00000136732.14	GYPC	2	126604728	2_74	0	0.011633454954646	4.78299414591973	1.751126561582e-07	-0.300776558773169	2
ENSG00000136717.14	BIN1	2	127085031	2_74	0	0.730452413114441	22.3496403958045	5.13773194337613e-05	-4.0595911048847	2
ENSG00000163161.12	ERCC3	2	127292055	2_75	0	0.0281014280012237	6.03619544426965	5.33827148292258e-07	-0.770196695069805	2
ENSG00000169967.16	MAP3K2	2	127388669	2_75	0	0.0603453204596983	12.9797313843085	2.46500767847738e-06	1.57357804046665	2
ENSG00000144230.16	GPR17	2	127648067	2_75	0	0.0300091359458172	6.55613390975503	6.19170533736226e-07	-0.658779528295943	3
ENSG00000072163.19	LIMS2	2	127643208	2_75	0	0.0254741295265319	5.11477538890043	4.10048184305995e-07	-0.403918453947534	3
ENSG00000136709.11	WDR33	2	127810657	2_75	0	0.0400970865184464	9.32901907796145	1.17722038149404e-06	-1.37805295298822	2
ENSG00000144231.10	POLR2D	2	127843035	2_75	0	0.0244430979710839	4.82048074121028	3.70813531930758e-07	-0.50786133282062	1
ENSG00000136715.17	SAP130	2	128028089	2_75	0	0.0426016671503823	10.7741723560089	1.44450645635158e-06	-2.09134331457633	2
ENSG00000233087.7	WTH3DI	2	131364366	2_78	0	0.101212500389644	13.6287278901998	4.34108658552591e-06	1.87106880464396	1
ENSG00000222014.5	RAB6C	2	129979296	2_78	0	0.0395104812200088	4.68580259201585	5.82646686784465e-07	-0.152600211766941	3
ENSG00000136699.19	SMPD4	2	130182517	2_78	0	0.0940021867166874	12.9163350661108	3.8210809008851e-06	-1.64094737171683	1
ENSG00000152082.13	MZT2B	2	130181715	2_78	0	0.105017906889925	13.9856630576568	4.62227087867616e-06	-1.72582813118504	1
ENSG00000136710.9	CCDC115	2	130343161	2_78	0	0.113484430471843	14.7371054287394	5.26329178038356e-06	-1.52076210873683	1
ENSG00000136718.9	IMP4	2	130342325	2_78	0	0.117364793198686	15.0640410547331	5.56401512844926e-06	1.79051588214858	1
ENSG00000072135.12	PTPN18	2	130356437	2_78	0	0.0440047179230739	5.69950362122176	7.89305718113389e-07	0.534824393436311	1
ENSG00000075886.10	TUBA3D	2	131475952	2_78	0	0.0396700714303836	4.72370133575604	5.89731582939131e-07	-0.28850142166837	1
ENSG00000173272.15	MZT2A	2	131493005	2_78	0	0.0393255360142244	4.64169622029093	5.74460720803327e-07	0.179055456120948	3
ENSG00000163040.14	CCDC74A	2	131527737	2_78	0	0.0412085394491258	5.08153496946887	6.5900864899095e-07	-0.521704145860185	2
ENSG00000176771.16	NCKAP5	2	133568910	2_79	0	0.0265751584817092	4.68274801148475	3.91638722203704e-07	0.127094892722525	1
ENSG00000152127.8	MGAT5	2	134119836	2_79	0	0.0264722730561769	4.64647832821539	3.87100848625434e-07	0.0416242197922767	1
ENSG00000152128.13	TMEM163	2	134719289	2_80	0	0	2880.68022798119	0	-3.64817437948366	2
ENSG00000082258.12	CCNT2	2	134918197	2_80	0	0	11821.2152397261	0	5.3616779095201	2
ENSG00000115839.17	RAB3GAP1	2	135052002	2_80	0	0	186.614638202256	0	-1.54319923092686	1
ENSG00000048991.16	R3HDM1	2	135530703	2_80	0	0	122.063493916685	0	-1.18893732838208	2
ENSG00000144224.16	UBXN4	2	135741666	2_80	0	0	17.2509745699289	0	-1.17417648967924	2
ENSG00000076003.4	MCM6	2	135875441	2_80	0	0	268.816165411973	0	-0.925366516697094	2
ENSG00000115866.10	DARS	2	135737415	2_80	0	0	912.945011556029	0	2.59194425519647	1
ENSG00000121966.6	CXCR4	2	136210905	2_80	0	0	441.187424832839	0	-2.64083657678387	1
ENSG00000144229.11	THSD7B	2	136765297	2_81	0	0.0298469741338387	7.73419135141902	7.26480891544914e-07	-0.6434642634471	1
ENSG00000150540.13	HNMT	2	137963983	2_82	0	0.0481366176906983	8.3224125923615	1.26076396590683e-06	-0.975345381283113	3
ENSG00000144228.8	SPOPL	2	138501652	2_82	0	0.0379048897341002	6.07279656779096	7.24424190662395e-07	0.652149501742563	1
ENSG00000168702.17	LRP1B	2	142131284	2_85	0	0.0248720235324211	5.18543462873163	4.0588710798808e-07	-0.453932709602872	1
ENSG00000115919.14	KYNU	2	142877245	2_85	0	0.0324102909461165	7.66273986654893	7.8158458593521e-07	-0.869077125819574	2
ENSG00000075884.13	ARHGAP15	2	143280429	2_85	0	0.0279884873075988	6.28917315232921	5.53964522710201e-07	0.601528388071493	1
ENSG00000169554.18	ZEB2	2	144524878	2_86	0	0.0307705705666566	9.65050572238453	9.34532900717399e-07	-0.967994006429009	1
ENSG00000121989.14	ACVR2A	2	147844091	2_88	0	0.039392695250663	12.3478896491891	1.53079632023302e-06	-1.55764374547352	2
ENSG00000115947.13	ORC4	2	148020474	2_88	0	0.0176189879048509	4.82296337866252	2.67426164373049e-07	-0.228608514309289	2
ENSG00000204406.12	MBD5	2	148020703	2_88	0	0.0410170313232634	12.7278293735154	1.64296209045561e-06	-1.64753367596238	1
ENSG00000150556.16	LYPD6B	2	149057413	2_88	0	0.024787272041068	8.007401458708	6.24639306819237e-07	-0.983678748498517	1
ENSG00000187123.14	LYPD6	2	149329628	2_88	0	0.0650551487349388	17.0873437642222	3.49836568561373e-06	1.85214625145442	1
ENSG00000184898.6	RBM43	2	151261518	2_90	0	0.0261389975442543	5.29015865935364	4.35177666388339e-07	-0.551907949311996	1
ENSG00000123609.10	NMI	2	151284281	2_90	0	0.22001084085365	25.7918078996909	1.78580831182198e-05	2.83299122224099	3
ENSG00000123610.4	TNFAIP6	2	151357910	2_90	0	0.0304456656572238	6.71719880282989	6.43609801620319e-07	-0.98037659356202	1
ENSG00000080345.17	RIF1	2	151409797	2_90	0	0.0293919282670283	6.38741384816152	5.90829414065556e-07	-0.90743813337744	2
ENSG00000183091.19	NEB	2	151762672	2_91	0	0.0446612194260918	10.0623101091002	1.41428601910883e-06	-1.07097654543386	1
ENSG00000162980.16	ARL5A	2	151828599	2_91	0	0.0251891172126125	4.72757345186586	3.7476601965761e-07	0.0753823987717514	1
ENSG00000182389.19	CACNB4	2	152099291	2_91	0	0.0266195551280525	5.26715220978697	4.41250931904139e-07	0.470691519644594	1
ENSG00000115145.9	STAM2	2	152176179	2_91	0	0.0259861547535747	5.03320945390573	4.11619554046053e-07	0.891842037038514	2
ENSG00000157827.19	FMNL2	2	152335728	2_91	0	0.0276021877815751	5.56682171926526	4.83570493028287e-07	-0.453176414833346	2
ENSG00000177917.10	ARL6IP6	2	152717752	2_91	0	0.0699101657135205	14.355425292858	3.15838718351859e-06	-1.96378608007428	1
ENSG00000144278.14	GALNT13	2	153872211	2_92	0	0.0439879004247123	4.88449421785434	6.76179199254957e-07	-0.294668883488788	2
ENSG00000115159.15	GPD2	2	156434411	2_93	0	0.0364068929512434	7.39703143336748	8.47520193456549e-07	-0.756649955607485	2
ENSG00000136542.8	GALNT5	2	157257153	2_94	0	0.038547219247191	7.92359953515876	9.61223866603427e-07	0.868190679783539	1
ENSG00000136541.14	ERMN	2	157348372	2_94	0	0.027428687754662	4.73362947030155	4.08609316286081e-07	-0.140820638951602	1
ENSG00000115165.9	CYTIP	2	157489212	2_94	0	0.0289670996229832	5.24423534679181	4.78075139060053e-07	0.389984481792907	1
ENSG00000123612.15	ACVR1C	2	157628563	2_94	0	0.0297191425220942	5.48416789043607	5.12927507288539e-07	-0.452170977525185	1
ENSG00000153237.17	CCDC148	2	158457154	2_95	0	0.0244720346119409	6.26316603899017	4.82361877699416e-07	1.09237919475076	1
ENSG00000144283.21	PKP4	2	158457154	2_95	0	0.0244720346119409	6.26316603899017	4.82361877699416e-07	-1.09237919475076	1
ENSG00000115183.14	TANC1	2	158968845	2_96	0	0.0292692809940325	13.6579800218015	1.25807780568928e-06	-1.41700824295576	2
ENSG00000196151.10	WDSUB1	2	159285366	2_96	0	0.0117317276178421	5.43336932077362	2.00604269083807e-07	0.459034895434553	2
ENSG00000136536.14	MARCH7	2	159712247	2_96	0	0.0559151171607835	19.3257641778332	3.40075142476638e-06	-2.64768766308566	2
ENSG00000241399.6	CD302	2	159798013	2_96	0	0.147182501169418	28.6934807705398	1.32907162996049e-05	3.28996260999775	2
ENSG00000054219.10	LY75	2	159903194	2_96	0	0.0140428518987761	7.13103039773494	3.15149467075354e-07	-1.03978560642509	1
ENSG00000115221.10	ITGB6	2	160271695	2_96	0	0.202800109011571	20.4022826223626	1.30213471424436e-05	3.99340091813293	1
ENSG00000153250.19	RBMS1	2	160494127	2_96	0	0.0109880300900962	4.75099713113643	1.64290927682697e-07	0.123811341708899	1
ENSG00000136560.13	TANK	2	161137211	2_97	0	0	15.9640520640837	0	-0.450230492875182	1
ENSG00000115233.11	PSMD14	2	161308497	2_97	0	0	1635.49240609969	0	-1.49491370104441	1
ENSG00000197635.9	DPP4	2	162074215	2_97	0	0	13.8911486025531	0	1.46710567182783	4
ENSG00000115267.5	IFIH1	2	162361281	2_97	0	0	11.7163907045399	0	-1.00429823553762	1
ENSG00000184611.11	KCNH7	2	162838376	2_98	0	0.0190027522556893	4.66612979628842	2.79050172497463e-07	-0.116365923139785	1
ENSG00000182263.13	FIGN	2	163614686	2_99	0	0.0103137067102258	8.11413438006761	2.63369783553872e-07	-0.490324108322758	3
ENSG00000115290.9	GRB14	2	164621693	2_100	0	0.0647418937857842	13.9344045689303	2.83911371869381e-06	-1.72745493633245	1
ENSG00000082438.15	COBLL1	2	164843369	2_100	0	0.0246270345429107	4.83980763896741	3.75101839491851e-07	-0.50390073113422	1
ENSG00000169507.9	SLC38A11	2	164957981	2_100	0	0.0240672799631116	4.62499120919902	3.5030545094231e-07	0.0362793756036462	2
ENSG00000153253.16	SCN3A	2	165147402	2_100	0	0.024883157819758	4.93644914216054	3.8657087896168e-07	0.44068400075156	1
ENSG00000115339.13	GALNT3	2	165857585	2_100	0	0.0297368985194751	6.60311459475232	6.17950202410087e-07	-1.17097220597218	1
ENSG00000123607.14	TTC21B	2	165954114	2_100	0	0.0258249407110972	5.28361558754012	4.29417282830279e-07	0.589430565572287	1
ENSG00000169432.14	SCN9A	2	166375953	2_101	0	0.0838838039093428	17.8852623972076	4.72152622404283e-06	1.87419590768684	2
ENSG00000136546.13	SCN7A	2	166500077	2_102	0	0.0159410218066681	4.69656145934999	2.35616195672927e-07	0.160094720971374	1
ENSG00000172292.14	CERS6	2	168456065	2_102	0	0.0233069821483412	8.06411566224979	5.91495936423191e-07	-0.857006321706637	1
ENSG00000163072.15	NOSTRIN	2	168804475	2_102	0	0.0480010033266236	15.7560503072142	2.3801627145875e-06	1.9586093198335	1
ENSG00000152254.10	G6PC2	2	168864871	2_102	0	0.0188583829178333	6.43088707285434	3.81666732507636e-07	0.730659810439176	1
ENSG00000152253.8	SPC25	2	168876533	2_102	0	0.0230531049207443	7.76820175702186	5.6358431412393e-07	-0.749312329009396	2
ENSG00000163093.11	BBS5	2	169481132	2_103	0	0.0343172087699782	6.50690229212314	7.02740876289959e-07	1.14376967125079	1
ENSG00000239474.6	KLHL41	2	169509786	2_103	0	0.0291008239255774	4.96182612938756	4.54418287545197e-07	0.230082420524534	1
ENSG00000138399.17	FASTKD1	2	169573878	2_103	0	0.0291036738206233	4.96272433210715	4.5454505757069e-07	-0.223220625853423	2
ENSG00000138398.15	PPIG	2	169586525	2_103	0	0.101374306261388	16.7887658979058	5.35618590445769e-06	-2.68245598950449	1
ENSG00000154479.12	CCDC173	2	169694539	2_103	0	0.0790841118240165	14.402993205352	3.58468477266252e-06	-2.3173505827177	2
ENSG00000213160.9	KLHL23	2	169694539	2_103	0	0.115401495120551	18.0444054665967	6.55334431480549e-06	2.77180445556628	1
ENSG00000144362.11	PHOSPHO2	2	169693707	2_103	0	0.24599823865069	25.6089040734645	1.98258567818084e-05	3.656797587299	2
ENSG00000138382.14	METTL5	2	169828670	2_103	0	0.0281702060419667	4.65770109011864	4.12924461660703e-07	0.384536889172792	1
ENSG00000144357.16	UBR3	2	169827097	2_103	0	0.0285084622562111	4.76935325524628	4.27899970617919e-07	-0.116636504322009	1
ENSG00000204334.7	ERICH2	2	170785876	2_104	0	0.238541974763703	33.9669559852898	2.54994264665207e-05	3.1092675182551	2
ENSG00000128683.13	GAD1	2	170813566	2_104	0	0.0106008070814577	8.72602831050276	2.91114959078337e-07	0.898692042675039	3
ENSG00000115806.12	GORASP2	2	170929058	2_104	0	0.0191530101438666	14.1889910734002	8.55258753501346e-07	2.29234294918081	1
ENSG00000198586.13	TLK1	2	171231129	2_104	0	0.0651476758008691	23.9472760321681	4.90980247379297e-06	2.58604469122805	1
ENSG00000115827.13	DCAF17	2	171435106	2_104	0	0.0108742342893681	9.58103470440614	3.27883885365028e-07	1.23304625177735	1
ENSG00000071967.11	CYBRD1	2	171522147	2_104	0	0.0113387420997629	13.2038618863191	4.71166955096903e-07	2.10877494288958	2
ENSG00000077380.15	DYNC1I2	2	171687403	2_104	1	0.432277039102765	30.4968562035274	4.14883548329954e-05	-4.41762938621554	1
ENSG00000128708.12	HAT1	2	171922612	2_104	0	0.00881684637062463	6.35276440149337	1.76272675581551e-07	-0.0353344432900561	1
ENSG00000115840.13	SLC25A12	2	171996365	2_104	0	0.00716894505894627	6.00570110632465	1.3549645723325e-07	0.93895457663078	1
ENSG00000172878.13	METAP1D	2	172032067	2_104	0	0.00755332094147987	10.2959711747383	2.44745226455132e-07	-2.08665795017612	1
ENSG00000091409.14	ITGA6	2	172353441	2_105	0	0.0499300383501427	23.3418371001379	3.66780220413486e-06	2.26085686687472	3
ENSG00000152256.13	PDK1	2	172555453	2_105	0	0.0341854925919375	19.8874589666715	2.13958779803751e-06	-2.10099777727477	2
ENSG00000091436.16	MAP3K20	2	173075305	2_105	0	0.0290573280635891	18.3274650772125	1.67597312802525e-06	1.87291266863327	1
ENSG00000144354.13	CDCA7	2	173354390	2_105	0	0.704000128542797	23.3413262207371	5.17138939549409e-05	-4.56394930916532	1
ENSG00000172845.14	SP3	2	173965538	2_105	0	0.00648241358901358	4.69463454150699	9.57739721524118e-08	0.265267631988114	1
ENSG00000138430.15	OLA1	2	174249822	2_105	0	0.00829419582572666	7.73924388568433	2.02014150351919e-07	-1.21057896816375	1
ENSG00000138433.15	CIR1	2	174396420	2_105	0	0.00710951920732217	5.9419093119662	1.32945984571682e-07	-1.38502110504026	1
ENSG00000144306.14	SCRN3	2	174387099	2_105	0	0.00718157940921638	5.4430648813145	1.23019073480356e-07	-0.438997990079962	2
ENSG00000163328.13	GPR155	2	174487330	2_105	0	0.00668709513422017	4.96792251708798	1.04549338454282e-07	0.863627981891535	1
ENSG00000115935.17	WIPF1	2	174665239	2_105	0	0.456916179677751	32.5517850396969	4.68080252712151e-05	-4.20787397616757	1
ENSG00000115966.16	ATF2	2	175168771	2_106	0	0.0148346295651163	5.3414693518632	2.49371272016442e-07	0.420134941519663	1
ENSG00000154518.9	ATP5G3	2	175184062	2_106	0	0.0871339595897992	20.0015867065035	5.48480097124298e-06	-2.3719555792156	2
ENSG00000144320.13	LNPK	2	175919410	2_106	0	0.0175486667184335	6.63878230500832	3.66641420994936e-07	-0.656802109139977	2
ENSG00000128710.5	HOXD10	2	176112386	2_106	0	0.0142526419439187	4.83627539330183	2.16927879815567e-07	-0.465130187046213	1
ENSG00000128709.12	HOXD9	2	176122492	2_106	0	0.021223304592276	7.98105869605773	5.33067843914683e-07	-0.0685703303672579	1
ENSG00000128652.11	HOXD3	2	176135968	2_106	0	0.0257195284567894	9.35722124627544	7.57388791706967e-07	0.494412848822536	1
ENSG00000170166.5	HOXD4	2	176151087	2_106	0	0.0207016240620255	7.50325370201601	4.8883582073282e-07	0.396605780107949	1
ENSG00000116044.15	NFE2L2	2	177392552	2_107	0	0.0320276086134801	6.14011915937469	6.18885468873981e-07	-0.684563605736552	1
ENSG00000018510.13	AGPS	2	177392663	2_107	0	0.0817008621363139	14.9949406224355	3.8554969458632e-06	-2.08580742357049	1
ENSG00000196659.9	TTC30B	2	177553217	2_107	0	0.0320816490548135	6.1558852710466	6.21521525731895e-07	0.62994428522681	1
ENSG00000197557.6	TTC30A	2	177620970	2_107	0	0.0280706332996438	4.90527710123	4.33335960339656e-07	0.330063179482815	1
ENSG00000155636.14	RBM45	2	178112094	2_108	0	0.00951382780025456	4.79294568700506	1.43504912360313e-07	-0.26584626359374	2
ENSG00000079156.16	OSBPL6	2	178151761	2_108	0	0.0168168274870547	10.0893435699799	5.33968888744049e-07	-1.22260740548254	2
ENSG00000180228.12	PRKRA	2	178451344	2_108	0	0.0570049357827579	21.5345663791074	3.86329227500064e-06	-2.15070204825833	1
ENSG00000204311.12	DFNB59	2	178447910	2_108	0	0.010959877280167	6.10716013487677	2.10646366713173e-07	0.565770368140766	1
ENSG00000079150.17	FKBP7	2	178471873	2_108	0	0.033619583706721	16.5604985820502	1.75216383839156e-06	1.7545551126227	2
ENSG00000116095.10	PLEKHA3	2	178480456	2_108	0	0.00950177278007402	4.78117062165623	1.42970967697473e-07	0.347626442384061	1
ENSG00000155657.26	TTN	2	178831108	2_108	0	0.0327806015939296	16.3235657387675	1.68399549675175e-06	-1.71168928626987	1
ENSG00000187231.13	SESTD1	2	179264718	2_108	0	0.0253880502073666	13.9316242474704	1.11311510119446e-06	-1.61023080464812	2
ENSG00000144331.18	ZNF385B	2	179861799	2_108	0	0.104267836097426	27.3038771294424	8.95949755268843e-06	-3.22423509381397	1
ENSG00000163510.13	CWC22	2	180007524	2_108	0	0.00995292757025235	5.21194949898661	1.63252566020339e-07	-0.526608439229975	1
ENSG00000170035.15	UBE2E3	2	180967386	2_109	0	0	42.4092879283823	0	3.08512302786299	2
ENSG00000115232.13	ITGA4	2	181447545	2_110	0	0.0158162272004638	5.80149716179411	2.88769920170262e-07	-0.238555726612064	1
ENSG00000188452.13	CERKL	2	181680491	2_110	0	0.031720881338274	12.7437417704246	1.27218766877913e-06	-1.64339416603118	1
ENSG00000138434.16	SSFA2	2	181892173	2_110	0	0.0137458235005021	5.0746692801213	2.19526766769159e-07	0.0244098626475879	1
ENSG00000150722.10	PPP1R1C	2	181953928	2_110	0	0.0137343253924216	4.77422425861652	2.06356959988645e-07	-0.101192237013072	1
ENSG00000077232.17	DNAJC10	2	182725810	2_110	0	0.0153415132572368	5.62743887296559	2.71698949734358e-07	0.12861223267453	1
ENSG00000162998.4	FRZB	2	182866669	2_110	0	0.0382202437916962	14.7827792101524	1.77810956063761e-06	-1.81679927904824	2
ENSG00000061676.14	NCKAP1	2	183038483	2_110	0	0.0158244330994085	5.94728339511408	2.96180026716283e-07	-0.591460299911061	1
ENSG00000162999.12	DUSP19	2	183079224	2_110	0	0.014933720929207	5.74279510024164	2.69898410029853e-07	0.81884515799279	1
ENSG00000170396.7	ZNF804A	2	184598458	2_112	0	0.0114471982853303	5.60713116709325	2.01998849051694e-07	-0.499066081604801	2
ENSG00000188738.14	FSIP2	2	185739764	2_112	0	0.0107121394469728	4.99050145673438	1.68240045805433e-07	0.167212711833162	1
ENSG00000065548.17	ZC3H15	2	186486293	2_112	0	0.0141926900022047	7.60600635618911	3.39727242987313e-07	0.984267391041809	1
ENSG00000138448.11	ITGAV	2	186590551	2_112	0	0.0106395656151934	4.9273755053514	1.64986546195746e-07	0.156985784847932	2
ENSG00000144369.12	FAM171B	2	186681856	2_112	0	0.0357301301684434	16.2266651239053	1.82462174221844e-06	-1.97011450947054	3
ENSG00000144366.15	GULP1	2	188294042	2_112	0	0.0204269049980966	10.9975116216505	7.06978118641836e-07	-1.32510093966422	1
ENSG00000168542.14	COL3A1	2	188974074	2_112	0	0.0102988113632608	4.62498897556291	1.49901776268696e-07	0.0170108239139047	1
ENSG00000204262.11	COL5A2	2	189178183	2_113	0	0.0164349162619106	4.81619218097995	2.4910375698079e-07	-0.000243409750546987	2
ENSG00000115368.9	WDR75	2	189442861	2_113	0	0.0481412845158542	14.8765562615951	2.25387100588997e-06	-1.86834903297485	1
ENSG00000138449.10	SLC40A1	2	189580558	2_113	0	0.0792491090459109	19.6096200050298	4.89071707713351e-06	-2.23893910521029	1
ENSG00000138381.9	ASNSD1	2	189661397	2_113	0	0.232413986559238	30.2114473929976	2.20974808447141e-05	3.93359924914567	2
ENSG00000151687.14	ANKAR	2	189672029	2_113	0	0.0171543781627572	5.21507575127024	2.81542896658153e-07	-0.0205064946694395	3
ENSG00000128699.13	ORMDL1	2	189784590	2_113	0	0.0957787626158286	21.4283037402029	6.45901048355887e-06	-3.34273254511401	2
ENSG00000064933.17	PMS1	2	189783978	2_113	0	0.0631098568196671	17.440892618373	3.46397601903582e-06	-2.78304264306074	2
ENSG00000151689.12	INPP1	2	190343248	2_113	0	0.0247686664915696	8.64194932019014	6.73632937897985e-07	1.79091763053483	2
ENSG00000151690.14	MFSD6	2	190407424	2_113	0	0.0822143901705761	19.9615470889563	5.16477029645506e-06	2.4406741468315	2
ENSG00000189362.11	NEMP2	2	190534430	2_113	0	0.0161086321737774	4.62954119146124	2.34695947766512e-07	0.180076892585599	1
ENSG00000138386.16	NAB1	2	190644587	2_113	0	0.0170242853687311	5.1445342598476	2.75628377074276e-07	-0.891959872175266	2
ENSG00000115419.12	GLS	2	190971827	2_113	0	0.110759783165696	22.8326652598832	7.95880163044236e-06	3.49422816338426	1
ENSG00000138378.17	STAT4	2	191151202	2_114	0	0.0210799685036592	7.37484571669582	4.89251167341068e-07	-0.788360452187198	1
ENSG00000128641.18	MYO1B	2	191244832	2_114	0	0.017251524484472	5.51997123528969	2.99690700728177e-07	-0.491520524552289	1
ENSG00000173559.12	NABP1	2	191677959	2_114	0	0.0157608116357491	4.69453866831214	2.32852268320802e-07	0.132152908994597	1
ENSG00000196950.13	SLC39A10	2	195575506	2_116	0	0.138608259611571	21.909277370432	9.55710016447553e-06	3.17429547007763	2
ENSG00000118997.13	DNAH7	2	196068834	2_116	0	0.0330905037683744	8.24283090500881	8.58398091367117e-07	-1.0235559630437	1
ENSG00000081320.10	STK17B	2	196214922	2_116	0	0.0337710024600277	8.43365678714982	8.96331892299911e-07	1.02960079144249	1
ENSG00000138411.10	HECW2	2	196593392	2_116	0	0.0312017665559922	7.69199871636984	7.55313696435492e-07	0.784586266767221	2
ENSG00000144395.17	CCDC150	2	196640040	2_116	0	0.0247380167132936	5.52033035086136	4.29772794307893e-07	-0.462308287410154	1
ENSG00000119041.10	GTF3C3	2	196799713	2_116	0	0.025584710154998	5.83480312678229	4.69802887800629e-07	-0.662546418994096	1
ENSG00000187944.2	C2orf66	2	196816319	2_116	0	0.0728373449948794	15.6942636271355	3.59752668495206e-06	-1.88411296457849	1
ENSG00000197121.14	PGAP1	2	196928580	2_116	0	0.0576037228557527	13.4644096056898	2.44088231569859e-06	-1.76435895221301	1
ENSG00000065413.18	ANKRD44	2	196990428	2_116	0	0.0228232936312827	4.76790641285722	3.42464069900351e-07	-0.388511104759575	1
ENSG00000115524.15	SF3B1	2	197439853	2_117	0	0.0340599846136523	6.81520192522733	7.30520064931288e-07	-0.898646068788484	1
ENSG00000115520.8	COQ10B	2	197449002	2_117	0	0.034130592451333	6.83462863808574	7.34121127043919e-07	0.911635345861598	1
ENSG00000115541.10	HSPE1	2	197500319	2_117	0	0.0319457043930232	6.21437867879523	6.24768545035148e-07	-0.792752672757104	1
ENSG00000115896.15	PLCL1	2	197804386	2_117	0	0.0374656650180161	7.70971465600132	9.09035249552278e-07	-1.02124214379861	1
ENSG00000119042.16	SATB2	2	199484076	2_118	0	0.032029474504082	4.75533804103497	4.7933614854139e-07	0.133723588387061	1
ENSG00000226124.6	FTCDNL1	2	199763777	2_118	0	0.0337953525535917	5.2584845535658	5.59276482390064e-07	0.873411047840013	3
ENSG00000162971.10	TYW5	2	199955035	2_118	0	0.0640430487407445	11.2876850696439	2.27502333593087e-06	1.96464356419732	2
ENSG00000162972.10	MAIP1	2	199955782	2_118	0	0.0401487038227821	6.87616256255141	8.68813655095385e-07	-1.29428836439665	1
ENSG00000196141.13	SPATS2L	2	200306291	2_118	0	0.052571470676927	9.41749916848003	1.55809771516875e-06	-1.58802527442376	1
ENSG00000163535.17	SGO2	2	200510401	2_118	0	0.0342171111365467	5.37479745398864	5.78781201242337e-07	0.537978470887867	1
ENSG00000155729.12	KCTD18	2	200519526	2_118	0	0.100538066960123	15.6039748603381	4.93713208756695e-06	-1.82931161260016	1
ENSG00000138356.13	AOX1	2	200585011	2_118	0	0.0364952069655539	5.9796869640078	6.86788878631549e-07	0.733604003226389	1
ENSG00000082153.17	BZW1	2	200810095	2_119	0	0.0431447089557239	9.44865068971525	1.28293989700229e-06	2.29991612967394	1
ENSG00000240344.8	PPIL3	2	200871443	2_119	0	0.0343260318116735	7.06922241190245	7.63667344533063e-07	-1.19794070816362	2
ENSG00000155744.9	FAM126B	2	201071148	2_119	0	0.0280523873647601	5.31693814373563	4.69397107204128e-07	-0.855000693464334	1
ENSG00000119013.8	NDUFB3	2	201071148	2_119	0	0.0339185653987451	6.74770710123328	7.20282182457995e-07	-1.00773627019767	2
ENSG00000003402.19	CFLAR	2	201116120	2_119	0	0.0280731460976643	5.30484707290659	4.68676230365231e-07	-0.837965715241238	1
ENSG00000003400.14	CASP10	2	201183110	2_119	0	0.0459318239971617	9.10695269483858	1.31642386352273e-06	1.4555575134723	1
ENSG00000064012.21	CASP8	2	201233408	2_119	0	0.0410157084922717	9.15177127030351	1.18131127416403e-06	1.50411819140282	2
ENSG00000155749.12	ALS2CR12	2	201315768	2_119	0	0.0298755995000255	5.73095965673677	5.38831471690274e-07	0.854283831048184	2
ENSG00000155755.18	TMEM237	2	201643412	2_119	0	0.115548612931074	17.666547160991	6.42429369806175e-06	1.91564473950863	2
ENSG00000138395.14	CDK15	2	201790822	2_119	0	0.0522637450808816	10.6922337918923	1.75864404931062e-06	1.44844035151719	1
ENSG00000155760.2	FZD7	2	202107869	2_120	0	0.023796701908395	9.13303291916032	6.8397584891714e-07	1.04510864582381	1
ENSG00000204217.13	BMPR2	2	202359499	2_120	0	0.0225477399520994	8.62962592362219	6.12355977296049e-07	0.835265477405534	1
ENSG00000163596.16	ICA1L	2	202871528	2_120	0	0.0221088030502272	8.44613034755946	5.87667920437631e-07	-1.35601599655942	1
ENSG00000138380.17	CARF	2	202912242	2_120	0	0.135872607822376	25.6867599238461	1.09837391735754e-05	3.52768383645096	2
ENSG00000138442.9	WDR12	2	203016111	2_120	0	0.0218213491469509	8.32399345687204	5.71639593897605e-07	1.34123792240836	1
ENSG00000144426.18	NBEAL1	2	203016269	2_120	0	0.0217164649413202	8.27903150632673	5.65819147690445e-07	1.3358726422158	1
ENSG00000138443.15	ABI2	2	203329808	2_120	0	0.0151589945993793	4.92927281506381	2.35159337041924e-07	-0.439763917080098	1
ENSG00000163599.14	CTLA4	2	203854006	2_120	0	0.0194168233106694	7.23503562353803	4.42107442702961e-07	-0.924363691298565	1
ENSG00000118257.16	NRP2	2	205681675	2_121	0	0.112233208310578	18.3955217565515	6.49744275535419e-06	1.99735561310018	1
ENSG00000232125.2	DYTN	2	206718445	2_122	0	0.0253338705216265	10.8971701330524	8.68808881093188e-07	-1.40638724539699	1
ENSG00000023228.13	NDUFS1	2	206158198	2_122	0	0.0610492466667865	18.8401996499566	3.61971838491948e-06	-2.40897789721981	1
ENSG00000114942.13	EEF1B2	2	206159383	2_122	0	0.0424830638699604	15.5401942807603	2.07769238524498e-06	-2.14288384672015	1
ENSG00000183671.12	GPR1	2	206217980	2_122	0	0.0146492636447673	6.38053705543535	2.94158907583476e-07	-0.99576115081693	2
ENSG00000114948.12	ADAM23	2	206444237	2_122	0	0.0780692117364272	21.8382058550702	5.36544470515921e-06	2.32251976524409	1
ENSG00000138400.12	MDH1B	2	206765180	2_122	0	0.0983127683976445	23.3957928665438	7.23863481047535e-06	2.4075991871527	2
ENSG00000118246.13	FASTKD2	2	206765071	2_122	0	0.0142637737003197	6.18622325292973	2.77695602697197e-07	0.783865968921159	3
ENSG00000118263.14	KLF7	2	207167000	2_122	0	0.0151930302694964	7.31011853375107	3.49524639050607e-07	1.203100634121	1
ENSG00000144401.14	METTL21A	2	207647358	2_122	0	0.0193812727703262	15.2632860643442	9.30977770805635e-07	-2.96085754367904	1
ENSG00000163249.11	CCNYL1	2	207712007	2_122	0	0.0128481410232251	5.21565309365507	2.10890961169649e-07	-0.488104317417028	1
ENSG00000178385.14	PLEKHM3	2	208025325	2_123	0	0.0382066658171556	6.51769870712819	7.8368655123194e-07	-0.795369467767734	1
ENSG00000115020.16	PIKFYVE	2	208264090	2_123	0	0.0665455619233725	11.7597570680641	2.46278455086852e-06	-1.64609998313773	2
ENSG00000078018.19	MAP2	2	209374829	2_124	0	0.0118394552125398	6.58557974949653	2.45377482243412e-07	0.478847352913437	1
ENSG00000197713.14	RPE	2	210002122	2_124	0	0.021130622076492	12.450035427082	8.27926614452081e-07	1.6179704751044	1
ENSG00000115361.7	ACADL	2	210221427	2_124	0	0.00945710313983605	4.69583470910744	1.39759037405197e-07	-0.282395465442182	1
ENSG00000115365.11	LANCL1	2	210470658	2_124	0	0.0136967751340661	7.53631955204094	3.24852792546343e-07	0.522615250208067	1
ENSG00000021826.14	CPS1	2	210466153	2_124	0	0.0237817896351078	12.4600974023267	9.32556050451251e-07	1.11322828429236	2
ENSG00000178568.14	ERBB4	2	212538367	2_125	0	0.017434574141446	6.81261953878279	3.73795830882923e-07	0.768343945763041	1
ENSG00000144451.18	SPAG16	2	213282149	2_126	0	0.0277246922312997	4.8666731210341	4.24627272893525e-07	0.238062291761657	1
ENSG00000138376.10	BARD1	2	214808273	2_127	0	0.0413280356440097	14.0577377559483	1.82839141931171e-06	2.00678633718151	3
ENSG00000138363.14	ATIC	2	215312057	2_127	0	0.0735001871903632	19.2831880332035	4.460425140415e-06	2.08868253298941	2
ENSG00000118242.15	MREG	2	216118222	2_127	0	0.0178319671361284	6.09152893075315	3.41849177986636e-07	0.610101854821458	1
ENSG00000115425.13	PECR	2	216082628	2_127	0	0.0945913249904311	21.8461663262488	6.5033259023056e-06	-2.32915793296108	1
ENSG00000079246.15	XRCC5	2	216108009	2_127	0	0.0165179829362547	5.40252206821103	2.8084230988579e-07	-0.367753049489737	2
ENSG00000138375.12	SMARCAL1	2	216412329	2_127	0	0.015460215555533	4.7898323383541	2.33047704909512e-07	0.187018276939651	2
ENSG00000197756.9	RPL37A	2	216498338	2_127	0	0.0152143426292621	4.63761244949566	2.2205298686518e-07	0.0470951323554188	2
ENSG00000115457.9	IGFBP2	2	216619506	2_127	0	0.0221480968667125	8.06050341855435	5.61833401022832e-07	-0.903230598930041	3
ENSG00000127831.10	VIL1	2	218419492	2_129	0	0.0275249214241305	12.8783952571352	1.11556996142154e-06	2.2190723336432	1
ENSG00000231672.6	DIRC3	2	217764120	2_129	0	0.0172320578845269	8.68511460944862	4.71000829836191e-07	-1.20080501445907	2
ENSG00000188282.12	RUFY4	2	218034950	2_129	0	0.0126244151313578	5.33257377743975	2.11863973655697e-07	-0.0870041573488903	2
ENSG00000163464.7	CXCR1	2	218166777	2_129	0	0.0303578225637042	15.0961131179474	1.44226390048986e-06	-2.00982550198955	2
ENSG00000163466.15	ARPC2	2	218217396	2_129	0	0.0191744374500265	17.7008541154443	1.06813421718887e-06	3.95835229304117	1
ENSG00000179921.14	GPBAR1	2	218259499	2_129	0	0.0153696565293692	7.74009600813355	3.74385899624723e-07	1.02671651527104	2
ENSG00000127837.9	AAMP	2	218265791	2_129	0	0.0135232644150017	15.0479594469544	6.4042477673731e-07	3.56897049556635	2
ENSG00000127838.13	PNKD	2	218270227	2_129	0	0.0150182495647065	11.9523336724079	5.64912259083652e-07	2.65410082228261	2
ENSG00000135926.14	TMBIM1	2	218292256	2_129	1	0.288499533927602	25.0001160029119	2.26984453853486e-05	4.94141958403596	2
ENSG00000158428.3	CATIP	2	218356632	2_129	0	0.0123745776731568	9.9051883536837	3.85746592174786e-07	-2.58237546395768	1
ENSG00000018280.16	SLC11A1	2	218381258	2_129	0	0.0115466192617898	4.819922036082	1.75147455648551e-07	0.408032103013715	2
ENSG00000144579.7	CTDSP1	2	218395121	2_129	0	0.0241995738917394	15.3839094438443	1.17161091073641e-06	2.76657779749685	1
ENSG00000135913.10	USP37	2	218567846	2_129	0	0.0174228335935902	8.25097001949009	4.52410599505522e-07	-1.45763360652691	2
ENSG00000115556.13	PLCD4	2	218608011	2_129	0	0.0277792213518714	12.6885527668832	1.10927987042224e-06	2.20095482835728	1
ENSG00000074582.12	BCS1L	2	218658710	2_129	0	0.0414248674768303	16.8640170325542	2.19852360851655e-06	2.62598948512708	2
ENSG00000115568.15	ZNF142	2	218658710	2_129	0	0.0320467984999278	14.5978127793551	1.47224949073706e-06	-2.3494528146453	2
ENSG00000163481.7	RNF25	2	218672452	2_129	0	0.0128487602457977	5.89391565281882	2.38327477016885e-07	0.870963543809379	1
ENSG00000163482.11	STK36	2	218653141	2_129	0	0.01874560629916	9.06247972969841	5.34632694181802e-07	1.63579460277655	3
ENSG00000135929.8	CYP27A1	2	218780830	2_129	0	0.0438730084848771	16.5709695960293	2.28799099205434e-06	-2.43277958485066	1
ENSG00000163501.6	IHH	2	219062697	2_129	0	0.039272478526953	15.8597102659653	1.96016456398289e-06	2.03415022897732	1
ENSG00000187736.12	NHEJ1	2	219160400	2_129	0	0.0315681323821359	14.002459981359	1.39111233963098e-06	-1.98404820489817	2
ENSG00000213901.10	SLC23A3	2	219170383	2_129	0	0.0198574032361499	9.93574021496623	6.20914291867971e-07	-1.60161287625907	1
ENSG00000144567.10	FAM134A	2	219240542	2_129	0	0.0871864459628575	23.2897870445405	6.39033264615171e-06	-2.35567865112046	1
ENSG00000115649.15	CNPPD1	2	219172835	2_129	0	0.0182168242797591	9.04948190020998	5.18806440198977e-07	-1.10594835416867	2
ENSG00000158552.12	ZFAND2B	2	219172375	2_129	0	0.0373726515382542	15.3977841884911	1.81101110587976e-06	1.97330658175936	1
ENSG00000115657.12	ABCB6	2	219218557	2_129	0	0.0229938849513286	10.7780387989522	7.79939777765387e-07	-1.19750125226405	1
ENSG00000198925.10	ATG9A	2	219222366	2_129	0	0.0124864623046289	5.43105123742552	2.13418608579662e-07	0.48463662850325	2
ENSG00000163516.13	ANKZF1	2	219229585	2_129	0	0.0164932675178698	7.84919947124096	4.07418778930554e-07	0.914124298288797	2
ENSG00000163521.15	GLB1L	2	219249006	2_129	0	0.0120287839591758	5.04079914402193	1.90822724135772e-07	0.467613404491609	1
ENSG00000127824.13	TUBA4A	2	219277241	2_129	0	0.0148188337789136	6.89249661578965	3.21439735364815e-07	-0.879304878280891	1
ENSG00000135924.15	DNAJB2	2	219279688	2_129	0	0.0148223455793904	6.91474044495954	3.22553524005923e-07	0.89082174447	1
ENSG00000054356.13	PTPRN	2	219309183	2_129	0	0.0115313149762515	4.64587707812737	1.68599205450864e-07	0.211753255436083	1
ENSG00000123992.18	DNPEP	2	219400977	2_129	0	0.0132052037569468	5.87632813617801	2.44208130758102e-07	-0.4965600630857	1
ENSG00000175084.11	DES	2	219418233	2_129	0	0.0173373149696856	8.52480971352122	4.65131236931565e-07	-1.01690542613532	2
ENSG00000072195.14	SPEG	2	219434550	2_129	0	0.0115498884768857	4.68120653149771	1.70154941797955e-07	-0.0881576992387396	1
ENSG00000072182.12	ASIC4	2	219537902	2_129	0	0.0396808489237642	16.0229354542085	2.00093053454456e-06	-1.85781840676296	1
ENSG00000123989.13	CHPF	2	219543916	2_129	0	0.0840248574311943	22.4992743765083	5.94956577034886e-06	2.29211757794299	1
ENSG00000123999.4	INHA	2	219572251	2_129	0	0.0116543031218544	4.780326135916	1.75328618394381e-07	-0.284848632179338	1
ENSG00000124006.14	OBSL1	2	219572251	2_129	0	0.0116543031218544	4.780326135916	1.75328618394381e-07	-0.284848632179338	1
ENSG00000144589.21	STK11IP	2	219597759	2_130	0	0.0239971172586612	6.64907451206711	5.02145120840807e-07	0.69777172186469	2
ENSG00000114923.16	SLC4A3	2	219670426	2_130	0	0.102986291689077	20.4311573734356	6.62188086634968e-06	-2.16893836759532	1
ENSG00000116106.11	EPHA4	2	221574191	2_130	0	0.0194110792151112	4.67000120828257	2.8528283951937e-07	0.0770039270414001	1
ENSG00000124003.12	MOGAT1	2	222671822	2_131	0	0.0173552290264966	5.21857190836433	2.85030277072529e-07	0.322699512596138	1
ENSG00000123983.13	ACSL3	2	222770156	2_131	0	0.0164059960895988	4.69473548230576	2.42394468565019e-07	0.191704198296688	2
ENSG00000152056.16	AP1S3	2	223751889	2_131	0	0.0223797684310728	7.58940754756334	5.34530433742781e-07	1.00935389927303	1
ENSG00000135900.3	MRPL44	2	223957073	2_131	0	0.0162836033552973	4.62500877238279	2.37012935680595e-07	-0.0110553878503549	1
ENSG00000135919.12	SERPINE2	2	224039199	2_133	0	0.00712009529111979	4.65112109448427	1.04220325796891e-07	-0.044889356397051	1
ENSG00000124019.9	FAM124B	2	224402164	2_133	0	0.00774970919367723	6.15320885432187	1.50070744125815e-07	-1.01486903953871	3
ENSG00000036257.12	CUL3	2	224583388	2_133	0	0.0146459537387815	10.117838333163	4.66352562560897e-07	-0.532269433664964	1
ENSG00000135905.18	DOCK10	2	224862946	2_133	0	0.0196602129593866	14.6838935944458	9.08528217236533e-07	-1.95215565653902	2
ENSG00000169047.5	IRS1	2	226473734	2_133	0	0.0218577997261551	15.4571399597449	1.06327243584425e-06	-1.59114523615585	1
ENSG00000144468.16	RHBDD1	2	226836316	2_133	0	0.00748339975669543	5.11356734382046	1.20429227064307e-07	-0.324932990291279	1
ENSG00000081052.11	COL4A4	2	227148696	2_133	0	0.0148833181572547	11.4142126104745	5.34631689282403e-07	1.25612853172186	2
ENSG00000168958.19	MFF	2	227321093	2_134	0	0.0262607777219644	5.12815443508008	4.23816297335498e-07	0.40797532041451	3
ENSG00000173744.17	AGFG1	2	227464625	2_134	0	0.0302163070909665	6.44095774250875	6.124925480327e-07	-0.739432938115372	2
ENSG00000135917.13	SLC19A3	2	227700940	2_134	0	0.0277544262658168	5.64545845398141	4.93106177727925e-07	0.672170990841266	3
ENSG00000123977.9	DAW1	2	227870467	2_134	0	0.0856002910821814	16.287913351985	4.38782871042147e-06	-1.90600916263684	1
ENSG00000187957.7	DNER	2	229714875	2_135	1	0.0229849717441332	16.6508488687327	1.20445152779714e-06	-3.65163852814936	1
ENSG00000153832.11	FBXO36	2	229921921	2_135	1	0.448611994274025	23.3360151613954	3.29462927294778e-05	4.60736042978539	1
ENSG00000163053.10	SLC16A14	2	230083508	2_135	0	0.0241000393023149	11.9428351537904	9.05803850108627e-07	-1.21433335884849	1
ENSG00000135899.17	SP110	2	230169933	2_135	0	0.0104400960516982	5.2841527264159	1.73615633526643e-07	-0.712244746771122	2
ENSG00000185404.16	SP140L	2	230326798	2_135	0	0.065930988130305	22.0676234555292	4.57882582158064e-06	2.41898579574686	1
ENSG00000067066.16	SP100	2	230415077	2_135	0	0.339463094062761	37.087130936925	3.96209401542052e-05	-3.87647041325178	1
ENSG00000135932.10	CAB39	2	230712947	2_135	0	0.0107416442688758	5.18531442481781	1.75289069448892e-07	0.42052302572395	1
ENSG00000135916.15	ITM2C	2	230867064	2_135	0	0.0108874838732322	5.34299150799649	1.83071602176931e-07	-0.389129740824894	1
ENSG00000177673.3	TEX44	2	231614851	2_136	0	0.0318776601475536	8.25265253153437	8.27921136212606e-07	0.977558453291882	1
ENSG00000163283.6	ALPP	2	232378127	2_136	0	0.0835253391611511	17.3630507486261	4.56408008286685e-06	-2.0291020992213	1
ENSG00000163286.8	ALPPL2	2	232390342	2_136	0	0.0443533645857548	11.3553802150743	1.58502904350239e-06	1.59183302179357	3
ENSG00000204128.5	C2orf72	2	231037334	2_136	0	0.0721324330603888	15.9616108759522	3.62339995104891e-06	-1.72214355525863	1
ENSG00000135914.5	HTR2B	2	231125657	2_136	0	0.0240556141737989	5.61883800106191	4.25374972647472e-07	0.545275747701272	1
ENSG00000135931.17	ARMC9	2	231198852	2_136	0	0.0327121989352265	8.49486441624658	8.74530909798255e-07	-1.03921605690833	1
ENSG00000156966.6	B3GNT7	2	231394665	2_136	0	0.0266334372969348	6.57021114808088	5.50700562825438e-07	-0.772293279214631	1
ENSG00000115053.15	NCL	2	231483427	2_136	0	0.0363382316669311	9.48104209325998	1.08424851938546e-06	1.19743093481106	2
ENSG00000171596.6	NMUR1	2	231519173	2_136	0	0.0216622498272423	4.64044488176089	3.1635314217367e-07	-0.108559664479385	2
ENSG00000187514.16	PTMA	2	231707301	2_136	0	0.04477810231126	11.4451549489986	1.61285875008492e-06	1.68050086086857	1
ENSG00000144535.19	DIS3L2	2	231961176	2_136	0	0.058114435039639	13.9080437063897	2.54365988312797e-06	1.63791499701457	1
ENSG00000221944.6	TIGD1	2	232550122	2_136	0	0.0217335024564651	4.67108902352331	3.19489683110554e-07	0.138374474692186	2
ENSG00000135930.13	EIF4E2	2	232550972	2_136	0	0.079249057634701	16.8600011527225	4.20494849183088e-06	1.88943866738863	1
ENSG00000115468.11	EFHD1	2	232623867	2_136	0	0.215429549190313	26.6832620598513	1.80906081952729e-05	-2.68472716182212	1
ENSG00000241635.7	UGT1A1	2	233759924	2_137	0	0.0210456584202522	4.65544456562895	3.08341975624685e-07	0.253021379862933	1
ENSG00000204120.14	GIGYF2	2	232697615	2_137	0	0.0318044656051858	8.48432322237792	8.49208400553251e-07	-0.969355001084443	1
ENSG00000182600.9	C2orf82	2	232856815	2_137	0	0.0267322873020662	6.86840693611446	5.77831364904033e-07	-0.73621000218544	1
ENSG00000066248.14	NGEF	2	233013260	2_137	0	0.122043308584566	21.0741123487203	8.09416843382203e-06	2.16291154457594	1
ENSG00000168918.13	INPP5D	2	233176290	2_137	0	0.0519308786291186	13.0865836469862	2.13875446742275e-06	-1.52199520383695	1
ENSG00000085982.13	USP40	2	233566344	2_137	0	0.0223057636856699	5.20298113831878	3.65239989842257e-07	0.416505114399077	2
ENSG00000123485.11	HJURP	2	233854278	2_137	0	0.0324373893723374	8.61840728663735	8.79795794627434e-07	1.1238572068221	1
ENSG00000132321.16	IQCA1	2	236486800	2_139	0	0.0321889075498041	9.01794299274856	9.13529753466478e-07	1.18392307353589	1
ENSG00000144476.5	ACKR3	2	236887749	2_140	0	0.0450196446539955	8.728565103342	1.23667018917692e-06	-1.01686962509231	1
ENSG00000115648.13	MLPH	2	237484517	2_140	0	0.0351750533691166	6.40836834797526	7.09400034772142e-07	-1.20590574027535	2
ENSG00000124839.12	RAB17	2	237589589	2_140	0	0.036750241770125	6.81962048568238	7.88731854293966e-07	0.803666433908566	2
ENSG00000124831.18	LRRFIP1	2	237646014	2_140	0	0.05870822927604	11.2370985055119	2.07616632822573e-06	-1.3790136588141	1
ENSG00000177483.11	RBM44	2	237779250	2_140	0	0.0359707737818584	6.61834175104117	7.4921755174673e-07	0.799804899324038	2
ENSG00000132329.10	RAMP1	2	237882424	2_141	0	0.0355045800876894	5.27928521870924	5.89886531258197e-07	-0.40276122347155	1
ENSG00000184182.18	UBE2F	2	237906850	2_141	0	0.0332646657233683	4.66797954253981	4.88676079879745e-07	-0.225041571473649	3
ENSG00000132330.16	SCLY	2	238060509	2_141	0	0.0616417491396735	10.4828898178223	2.03359726206134e-06	1.53188982571105	2
ENSG00000144488.14	ESPNL	2	238100744	2_141	0	0.0348995186917988	5.11798991561403	5.62118446107396e-07	-0.262229038427174	3
ENSG00000168427.8	KLHL30	2	238124947	2_141	0	0.0811613548561055	13.104220821843	3.3471059883884e-06	-1.40133193804395	3
ENSG00000178752.15	ERFE	2	238159318	2_141	0	0.0858144934178218	13.6383201972757	3.683244078121e-06	-1.74371367121576	1
ENSG00000132323.8	ILKAP	2	238203982	2_141	0	0.0331503633568184	4.63570722488389	4.8363003745265e-07	-0.0866924739832213	1
ENSG00000144485.10	HES6	2	238241004	2_141	0	0.0540479091398244	9.23737505388565	1.5712180101679e-06	1.25381976804869	1
ENSG00000204104.11	TRAF3IP1	2	238319904	2_141	0	0.0331167344463973	4.62619089166345	4.82147621296854e-07	-0.0846781473408888	3
ENSG00000065802.11	ASB1	2	238426273	2_141	0	0.0447777632321507	7.46119409933306	1.05142840942696e-06	0.834971545290817	2
ENSG00000233608.3	TWIST2	2	238614910	2_141	0	0.0487083245475091	8.25460407772029	1.26534342424892e-06	-1.17780943030726	2
ENSG00000068024.16	HDAC4	2	239401967	2_142	0	0.0245959102723128	6.01419856332083	4.65532104153879e-07	0.679681384962478	1
ENSG00000130414.11	NDUFA10	2	240011011	2_142	0	0.021762143763609	4.8712409351509	3.33618602874963e-07	0.307537315249974	1
ENSG00000063660.8	GPC1	2	240446198	2_142	0	0.0262084668755925	6.60768156530951	5.45004007593539e-07	0.694337153669863	1
ENSG00000144504.15	ANKMY1	2	240570066	2_142	0	0.0277892327973099	7.15539461761143	6.2577631370627e-07	0.738392139012408	2
ENSG00000142330.19	CAPN10	2	240586423	2_142	0	0.0269814559551663	6.8794756166394	5.84157141515123e-07	-0.762446699014525	1
ENSG00000178623.11	GPR35	2	240604773	2_142	0	0.0214503177426446	4.73656696938578	3.19746931596896e-07	-0.15482654163026	2
ENSG00000172478.17	C2orf54	2	240896921	2_143	0	0.0294251579434953	6.08675265267217	5.63655085908809e-07	-0.746332491768814	2
ENSG00000226321.5	CROCC2	2	240906483	2_143	0	0.0267517321662513	5.19556665579906	4.37415131289747e-07	0.504001003792506	1
ENSG00000122085.16	MTERF4	2	241094178	2_143	0	0.0493458267160746	10.9451313989412	1.69973173397288e-06	-1.35817157793492	3
ENSG00000115687.13	PASK	2	241150158	2_143	0	0.0367293297599299	8.16547379903001	9.43850839991443e-07	1.10436747283849	1
ENSG00000115685.14	PPP1R7	2	241149230	2_143	0	0.0379738413314437	8.47844708036161	1.01323415021272e-06	-1.14546094308707	2
ENSG00000146205.13	ANO7	2	241217826	2_144	0	0.0635046372302313	13.3719075943127	2.67243887048787e-06	-1.83079255395977	3
ENSG00000168385.17	SEPT2	2	241315963	2_144	0	0.0275979889916553	5.52533710521108	4.79893856898103e-07	0.760383220715039	1
ENSG00000115677.16	HDLBP	2	241314902	2_144	0	0.0291945559089875	6.05157293020835	5.56005539657354e-07	-0.623339873896163	3
ENSG00000006607.13	FARP2	2	241356233	2_144	0	0.0326958143650922	7.11258691256314	7.31861192459414e-07	-0.987367180547285	2
ENSG00000176720.4	BOK	2	241558372	2_144	0	0.108426578679982	18.4988743001185	6.31233485587245e-06	2.00105379523513	1
ENSG00000168397.16	ATG4B	2	241636141	2_144	0	0.0500237188657886	11.1124190186604	1.74941786699242e-06	-1.1734772028818	1
ENSG00000168393.12	DTYMK	2	241686523	2_144	0	0.0251202816007918	4.64585733234684	3.67281747721999e-07	-0.260493499462655	1
ENSG00000168395.15	ING5	2	241687007	2_144	0	0.0265926842416356	5.17828482246322	4.33368244607522e-07	0.150258596661476	1
ENSG00000180902.17	D2HGDH	2	241734689	2_144	0	0.0344069960339835	7.59092021943787	8.21959005659988e-07	1.00043139611743	5
ENSG00000154252.11	GAL3ST2	2	241751606	2_144	0	0.0255949864110424	4.8208200968431	3.88315567605063e-07	0.22623367341103	2
ENSG00000188011.5	RTP5	2	241771867	2_144	0	0.0425811165516576	9.59381717246802	1.28563431835997e-06	1.15936852842597	2
ENSG00000204099.11	NEU4	2	241808249	2_144	0	0.0664292260337903	13.7997963031419	2.88496694877697e-06	1.66138256491436	3
ENSG00000188389.10	PDCD1	2	241816853	2_144	0	0.0592984771967392	12.7216549674129	2.37408425067794e-06	1.60953547200702	2
ENSG00000134115.12	CNTN6	3	1076742	3_1	0	0.0493825056725117	8.49614756948835	1.32039582678662e-06	-1.01069904743753	1
ENSG00000091181.19	IL5RA	3	3126271	3_4	0	0.0145934713156034	7.04924914355801	3.2375049621108e-07	-0.722901770483389	1
ENSG00000072756.16	TRNT1	3	3088537	3_4	0	0.0208156801615113	10.3575648241779	6.78511542363612e-07	-1.2246917607666	4
ENSG00000170364.12	SETMAR	3	4303349	3_4	0	0.0112472457937554	4.62757535709227	1.63798024479132e-07	-0.0213486615157545	1
ENSG00000144455.13	SUMF1	3	4368850	3_4	0	0.0139420204545303	6.62439352090069	2.90657017589882e-07	-0.803416202928747	3
ENSG00000196277.15	GRM7	3	6769842	3_5	0	0.0544908203027363	9.15725270222635	1.57035383178107e-06	1.16015238822675	1
ENSG00000071282.11	LMCD1	3	8502071	3_6	0	0	5.06126872949273	0	0.524741707449817	1
ENSG00000182533.6	CAV3	3	8733537	3_7	0	0.0300366567110958	4.97699713082105	4.70465688144227e-07	-0.289606999162607	4
ENSG00000125046.14	SSUH2	3	8644516	3_7	0	0.0418772343164293	8.09609227562731	1.06699507566822e-06	-1.06153260315956	2
ENSG00000180914.10	OXTR	3	8659744	3_7	0	0.0986332739688395	16.2428469239526	5.04190402224406e-06	-1.84228194738273	2
ENSG00000070950.9	RAD18	3	8963418	3_7	0	0.0291230775440169	4.68782661907518	4.29652933213219e-07	-0.286078165409435	2
ENSG00000196220.15	SRGAP3	3	9363240	3_7	0	0.0751558733117815	13.6348901614132	3.22495413933806e-06	1.64419211450046	1
ENSG00000134077.15	THUMPD3	3	9363240	3_7	0	0.0751558733117815	13.6348901614132	3.22495413933806e-06	-1.64419211450046	1
ENSG00000168137.15	SETD5	3	9397385	3_7	0	0.0338543516934491	6.09824420603252	6.49723068989102e-07	0.601564247476376	1
ENSG00000163719.19	MTMR14	3	9649842	3_8	0	0.0539440080371211	10.5994097591258	1.79942548397509e-06	-1.2196356558754	1
ENSG00000144550.12	CPNE9	3	9703359	3_8	0	0.160862484341535	21.1393028269944	1.07017402455936e-05	2.32306063896082	1
ENSG00000114026.21	OGG1	3	9749660	3_8	0	0.0309042004534607	5.35845925959822	5.21154412156341e-07	0.506245441360687	1
ENSG00000134072.10	CAMK1	3	9769618	3_8	0	0.0402760487552031	7.84414333873839	9.94263170735314e-07	0.898985649242238	1
ENSG00000241553.12	ARPC4	3	9776640	3_8	0	0.0312902503151508	5.47474674880164	5.39115781963599e-07	0.371907121121182	1
ENSG00000214021.15	TTLL3	3	9807893	3_8	0	0.0361893023583186	6.83886304693063	7.78884554065423e-07	0.871413512707346	2
ENSG00000163701.18	IL17RE	3	9829173	3_8	0	0.0288620742137138	4.71835127822893	4.28574950303111e-07	-0.138201794602831	3
ENSG00000156990.14	RPUSD3	3	9843931	3_8	0	0.0340353291111916	6.2630296359085	6.70846865472322e-07	0.550899730769593	1
ENSG00000171135.13	JAGN1	3	9890513	3_8	0	0.042769059004315	8.40921320637201	1.13186344091086e-06	-0.906520190641371	2
ENSG00000163702.18	IL17RC	3	9917083	3_8	0	0.036315852585886	6.87162863725778	7.85352985692096e-07	0.786810668443684	4
ENSG00000163703.17	CRELD1	3	9933563	3_8	0	0.0314750112394638	5.52991411575527	5.47763706976676e-07	-0.477674935874164	3
ENSG00000163704.11	PRRT3	3	9953000	3_8	0	0.0293839865561238	4.88609639273054	4.51836926414519e-07	-0.217361846542208	2
ENSG00000125037.12	EMC3	3	10010880	3_8	0	0.0288737141897218	4.72212663344609	4.29090852614902e-07	-0.167653718562577	1
ENSG00000144554.10	FANCD2	3	10025967	3_8	0	0.0287526855729842	4.68281021812227	4.23734617973738e-07	-0.049129923680697	2
ENSG00000254999.3	BRK1	3	10115548	3_8	0	0.0285812295262312	4.62684056722943	4.16173493435998e-07	0.110759091478435	2
ENSG00000134086.7	VHL	3	10140878	3_8	0	0.0352361718790132	6.58835152307489	7.30591233049545e-07	0.807543983322765	1
ENSG00000157014.10	TATDN2	3	10248460	3_8	0	0.0886224444547625	15.3274891985003	4.2748779248257e-06	-1.98157014474338	2
ENSG00000157017.15	GHRL	3	10320608	3_8	0	0.0800286969150712	14.3496387879914	3.61406274478028e-06	-1.996565037632	1
ENSG00000157020.17	SEC13	3	10317566	3_8	0	0.125985962866523	18.732427559733	7.4272013033364e-06	-2.29460233960881	1
ENSG00000157087.17	ATP2B2	3	10708383	3_8	0	0.0518563300130154	10.2262744435577	1.66889185454406e-06	1.28789583287268	1
ENSG00000157103.10	SLC6A1	3	10978347	3_9	0	0.0163290552743458	5.42207901748622	2.78635132770643e-07	-0.417230303499948	3
ENSG00000197548.12	ATG7	3	11230319	3_9	0	0.0160786262610876	9.06459526404544	4.58676332819135e-07	-1.9914503395729	1
ENSG00000144560.14	VGLL4	3	11746730	3_9	0	0.0316062022722728	10.5056923190001	1.0449751582815e-06	-0.727745416788636	1
ENSG00000144559.10	TAMM41	3	11798492	3_9	0	0.0178025829024804	6.13475261880801	3.43707528725172e-07	-0.561752421116803	2
ENSG00000157152.16	SYN2	3	12004293	3_9	0	0.0153448506045047	4.89048733332783	2.36169481778792e-07	0.174364008285256	1
ENSG00000157150.4	TIMP4	3	12232268	3_9	0	0.039973219418585	13.4342101641461	1.69001375468695e-06	1.7019412077558	1
ENSG00000132170.19	PPARG	3	12287696	3_9	0	0.0262186038954168	9.6025720141793	7.92330016355362e-07	1.15140485861686	1
ENSG00000154743.17	TSEN2	3	12484507	3_9	0	0.0152124420415762	4.87702068526359	2.33486893981321e-07	-0.198047030137237	2
ENSG00000075975.15	MKRN2	3	12548995	3_9	0	0.0149598172737808	4.65332323285761	2.19077856704837e-07	0.391318299185347	2
ENSG00000225526.4	MKRN2OS	3	12548995	3_9	0	0.0150768066626942	4.69544612416401	2.22789747443361e-07	0.498810532763103	2
ENSG00000132155.11	RAF1	3	12664356	3_9	0	0.218134791390302	28.6258547628489	1.96513493364777e-05	3.17355220251747	1
ENSG00000144712.11	CAND2	3	12796583	3_9	0	0.0155899512621898	4.96265525517479	2.43482548006398e-07	0.385581867747997	2
ENSG00000144713.12	RPL32	3	12841494	3_9	0	0.0202669667007742	7.23907426343064	4.61722203469918e-07	0.713117520801832	2
ENSG00000154764.5	WNT7A	3	13852745	3_10	0	0.0170952848755747	6.42505103769741	3.45670165692781e-07	-0.620129069471308	2
ENSG00000131379.9	C3orf20	3	14674864	3_10	0	0.0151617956236927	5.30759842356149	2.53254790028364e-07	-0.506333090346728	1
ENSG00000144711.13	IQSEC1	3	13072626	3_10	0	0.0783346162769484	20.7409050380753	5.11317194242796e-06	-2.19938003150708	1
ENSG00000132182.11	NUP210	3	13419856	3_10	0	0.0610177778827538	18.3621450568901	3.52605250770164e-06	2.2064298257585	2
ENSG00000163517.14	HDAC11	3	13480018	3_10	0	0.0173944469211946	6.58666163317319	3.6056614917861e-07	0.670012175573231	1
ENSG00000163520.13	FBLN2	3	13543509	3_10	0	0.0532336828766674	17.0696140762437	2.85969153043504e-06	-2.01523683673043	1
ENSG00000163528.12	CHCHD4	3	14213520	3_10	0	0.0823361213719803	21.2175923078165	5.49788281336372e-06	2.19124662409467	1
ENSG00000170876.7	TMEM43	3	14107390	3_10	0	0.0171173963712687	6.43710979057587	3.46766869246844e-07	0.804620510732923	1
ENSG00000154767.14	XPC	3	14178595	3_10	0	0.0309289962685086	11.9614915478859	1.16428723934352e-06	-1.63148091665097	1
ENSG00000131389.16	SLC6A6	3	14468809	3_10	0	0.0449692865173053	15.4771808730751	2.19036670242222e-06	1.702246115838	1
ENSG00000144596.12	GRIP2	3	14533576	3_10	0	0.015277133846063	5.37813002385362	2.58572393159305e-07	-0.550171324384704	1
ENSG00000154781.15	CCDC174	3	14653937	3_10	0	0.0164924512947784	6.09073063725266	3.16128446485344e-07	-0.62599369144846	1
ENSG00000177463.15	NR2C2	3	14995383	3_11	0	0.271620995805329	28.0770178808621	2.40006657856197e-05	2.96827142325862	1
ENSG00000131368.7	MRPS25	3	15063435	3_11	0	0.0215201154907144	4.97358143303145	3.36839337479023e-07	-0.277602012149782	1
ENSG00000131381.12	RBSN	3	15090344	3_11	0	0.0217247852856856	5.07233990575786	3.46794990302574e-07	-0.677460360386346	2
ENSG00000131375.9	CAPN7	3	15206289	3_11	0	0.02220557871163	5.34587528367999	3.73585397490868e-07	-0.827713013094717	1
ENSG00000131370.15	SH3BP5	3	15332892	3_11	0	0.0231235264387008	5.36533260257946	3.90444841884507e-07	-0.584933864320975	2
ENSG00000206562.11	METTL6	3	15444611	3_11	0	0.0316450952565953	8.01607454737479	7.98320218268359e-07	-0.940840089039647	1
ENSG00000144597.13	EAF1	3	15422811	3_11	0	0.0463083692248681	11.7393611670579	1.71085390392629e-06	1.44986115023971	1
ENSG00000206561.12	COLQ	3	15475518	3_11	0	0.0331447125123671	8.60906279224227	8.98005725340315e-07	1.11994735397157	1
ENSG00000131373.14	HACL1	3	15562882	3_11	0	0.0219832037905814	4.85045776486771	3.35569659304666e-07	0.217099442336578	2
ENSG00000206560.11	ANKRD28	3	15857377	3_11	0	0.0221130148614309	5.04247493765778	3.50913987659697e-07	-0.304886971162209	1
ENSG00000131386.17	GALNT15	3	16088510	3_11	0	0.0215930465752529	4.66753932292497	3.17183714419782e-07	0.0355849393541076	1
ENSG00000154813.9	DPH3	3	16260057	3_12	0	0.294198178452196	19.0440858897251	1.76323047988201e-05	4.03765564049487	1
ENSG00000154814.13	OXNAD1	3	16265263	3_12	0	0.0326858297001355	10.6228423764206	1.09272083702193e-06	2.29452938988496	3
ENSG00000131378.13	RFTN1	3	16514065	3_12	0	0.0638952262958501	13.0413644697084	2.62240895157473e-06	1.02787793841165	1
ENSG00000183960.8	KCNH8	3	19148202	3_14	0	0.0254532938517948	5.59902578077922	4.48503082516501e-07	-0.510028482882224	1
ENSG00000163576.17	EFHB	3	19946616	3_14	0	0.0229490247739234	4.63155777084856	3.34503213256359e-07	-0.105849501224525	3
ENSG00000144566.10	RAB5A	3	19946616	3_14	0	0.035634265064164	8.74982835980979	9.8124241721395e-07	1.04454641816886	2
ENSG00000183977.13	PP2D1	3	20012089	3_14	0	0.0363802112646666	8.94436079855671	1.02405551300344e-06	1.10810794784141	2
ENSG00000114166.7	KAT2B	3	20018257	3_14	0	0.0308002684206916	7.38295996367777	7.15638980533667e-07	-1.12748875246879	2
ENSG00000182247.9	UBE2E2	3	23202760	3_17	0	0.0579165058887157	14.2961476271373	2.60573562640611e-06	-2.5134418652888	1
ENSG00000197885.10	NKIRAS1	3	23946622	3_18	0	0.024854323470866	6.63320253792729	5.18840869117034e-07	-1.03426782318877	2
ENSG00000151090.17	THRB	3	24494993	3_18	0	0.0204500240738155	4.81237495262273	3.09715011088331e-07	-0.172618509170016	1
ENSG00000077092.18	RARB	3	25174821	3_18	0	0.0240865953188414	6.34001954498843	4.80590283973392e-07	0.722942285474445	1
ENSG00000179796.11	LRRC3B	3	26623087	3_19	0	0.121204292044654	17.9157396284273	6.8337913546954e-06	-2.2366055282884	1
ENSG00000163491.16	NEK10	3	27372564	3_20	0	0.0243939886186246	10.3267705028275	7.92786627747006e-07	-1.83602645313335	1
ENSG00000033867.16	SLC4A7	3	27484716	3_20	0	0.0650078532399829	16.9987344359998	3.47769417058768e-06	3.56507012161178	1
ENSG00000187118.12	CMC1	3	28241610	3_21	0	0.0823229025028543	11.780717875221	3.05211858562111e-06	1.42148082687196	1
ENSG00000163512.13	AZI2	3	28348860	3_21	0	0.0549058199895049	7.92683128930569	1.36970477746242e-06	1.17172349547462	2
ENSG00000144642.21	RBMS3	3	28575079	3_21	0	0.0629109902531174	9.21685670528865	1.82481285003743e-06	-1.19076212955637	1
ENSG00000163527.9	STT3B	3	31531565	3_23	0	0.0697103525421879	13.255484689942	2.90804997215906e-06	-1.66287259753691	1
ENSG00000144645.13	OSBPL10	3	32078058	3_23	0	0.0280954121031146	4.68936032635297	4.14627387440859e-07	-0.132859868532734	1
ENSG00000152642.10	GPD1L	3	32066459	3_23	0	0.0281781248830284	4.71686553554976	4.18287184794444e-07	-0.107810518208734	2
ENSG00000170293.8	CMTM8	3	32192777	3_23	0	0.0349320921815691	6.72994933886912	7.39852875755037e-07	-0.763956805845726	2
ENSG00000153551.13	CMTM7	3	32397100	3_24	0	0.103589095726996	16.1816594061016	5.27528674773663e-06	-1.98834353158947	1
ENSG00000091317.7	CMTM6	3	32502466	3_24	0	0.0331559845143936	5.36821124993838	5.60145046397372e-07	-0.578827752676604	1
ENSG00000182973.18	CNOT10	3	32684690	3_24	0	0.0307735252959747	4.66940524821331	4.5221794382777e-07	-0.114440261268157	2
ENSG00000188167.8	TMPPE	3	33097285	3_24	0	0.0353779463561452	5.97666644565818	6.65427295653455e-07	0.835970332273657	1
ENSG00000170266.15	GLB1	3	33097285	3_24	0	0.0351099169910368	5.90529996282317	6.525003351709e-07	-0.820246735854702	2
ENSG00000170275.14	CRTAP	3	33113772	3_24	0	0.172602231138728	21.1915682897903	1.15111437405871e-05	-2.36642612317919	2
ENSG00000173705.8	SUSD5	3	33218930	3_25	0	0.0241699376920863	4.83921834232777	3.68094833778531e-07	-0.640795437598238	2
ENSG00000170248.13	PDCD6IP	3	33798622	3_25	0	0.0611142080485277	13.5613817541163	2.60828535894614e-06	2.01068602427287	1
ENSG00000172995.16	ARPP21	3	35639025	3_26	0	0.0397065723841927	5.54932884501258	6.93444700832029e-07	-0.626604220749796	1
ENSG00000144681.10	STAC	3	36380068	3_26	0	0.0369739273843301	4.87934358445518	5.67761524244676e-07	0.180996463126576	1
ENSG00000163673.7	DCLK3	3	36764355	3_27	0	0.0221616626151568	6.49250046370074	4.52817603571583e-07	-0.691242745097661	2
ENSG00000168016.13	TRANK1	3	36944858	3_27	0	0.0188842593670905	5.02244819081312	2.98486295351402e-07	0.546836964225472	1
ENSG00000178567.7	EPM2AIP1	3	36993455	3_27	0	0.0242788079350487	7.95855668955544	6.0809390064614e-07	-1.61641874732074	1
ENSG00000076242.14	MLH1	3	36993455	3_27	0	0.0206562242885306	6.34942057565463	4.12756583750112e-07	-1.3051483054356	2
ENSG00000093167.17	LRRFIP2	3	37183634	3_27	0	0.0191728706939462	4.9681236572651	2.99770238839728e-07	-0.143093043901002	1
ENSG00000144674.16	GOLGA4	3	37243088	3_27	0	0.0234822884658777	6.59575531314972	4.87431877848044e-07	0.478482959057609	2
ENSG00000198590.11	C3orf35	3	37387931	3_27	0	0.0423199213890699	14.2188755471236	1.89373444675831e-06	-2.59533119511437	1
ENSG00000144668.11	ITGA9	3	37452932	3_27	0	0.018428920953129	4.71278962420039	2.73329769107912e-07	-0.374099212456444	1
ENSG00000187091.13	PLCD1	3	38029249	3_27	0	0.0182923275263008	4.63732044360235	2.66959296810692e-07	-0.122893502942178	2
ENSG00000008226.19	DLEC1	3	38039461	3_27	0	0.0727562513182621	17.2367273116303	3.94669985016499e-06	1.99298657118701	1
ENSG00000060971.17	ACAA1	3	38188430	3_27	0	0.0183733868524195	4.66811577660239	2.69922949940515e-07	-0.118316893236122	1
ENSG00000179934.6	CCR8	3	39330021	3_28	0	0.0286256331605462	7.18626045147844	6.47391552836984e-07	0.778090865026083	1
ENSG00000093217.9	XYLB	3	38346523	3_28	0	0.0243700271444236	5.68139763695988	4.35732719748536e-07	-0.504983008501919	2
ENSG00000183873.15	SCN5A	3	38653683	3_28	0	0.0536344283506149	13.0898729108487	2.20946974941486e-06	1.5257204793249	1
ENSG00000168356.11	SCN11A	3	38950616	3_28	0	0.0219817376559733	4.7183346377742	3.26407202366121e-07	0.185128077782665	1
ENSG00000114745.13	GORASP1	3	39101133	3_28	0	0.0313550168302689	8.03898368588548	7.9326292908727e-07	0.82530576718958	2
ENSG00000168026.18	TTC21A	3	39107217	3_28	0	0.022388199281803	4.88935494643455	3.44492446673357e-07	-0.379875001643765	3
ENSG00000168334.8	XIRP1	3	39192679	3_28	0	0.0911095320733954	18.1384482319774	5.20083313177164e-06	-1.97024090433597	1
ENSG00000168329.13	CX3CR1	3	39281352	3_28	0	0.0389237223797233	10.0679340158558	1.23328571338376e-06	1.05962405682946	1
ENSG00000144659.10	SLC25A38	3	39360438	3_28	0	0.037915709918588	9.82141987451893	1.17193208252584e-06	1.35602312623663	2
ENSG00000168028.13	RPSA	3	39407090	3_28	0	0.0630430177338913	14.6214744313701	2.90092924675222e-06	-1.77659734626684	1
ENSG00000114784.3	EIF1B	3	40309993	3_29	0	0.0250958200130043	4.69069431329509	3.70465266282962e-07	-0.0411895851580419	1
ENSG00000168032.8	ENTPD3	3	40387447	3_29	0	0.0251499851205396	4.71084198610156	3.72859526097759e-07	0.227673707583901	1
ENSG00000188846.13	RPL14	3	40457413	3_29	0	0.0304284912439164	6.49314053956742	6.21790662127765e-07	0.662339235778093	2
ENSG00000177873.12	ZNF619	3	40477330	3_29	0	0.0271301259067752	5.41935693548963	4.62709630700445e-07	0.517371359214115	1
ENSG00000172888.11	ZNF621	3	40527244	3_29	0	0.0256993320842848	4.91278735950105	3.97336788242773e-07	-0.311650656637828	2
ENSG00000168036.16	CTNNB1	3	40971946	3_29	0	0.0308613343593933	6.62543360753272	6.43484336430159e-07	0.87972236044176	1
ENSG00000168038.10	ULK4	3	41962012	3_30	0	0	1139.20101317946	0	1.41364807369475	1
ENSG00000187094.11	CCK	3	42266417	3_30	0	0	32.5694509782845	0	-0.532364613125246	1
ENSG00000114812.12	VIPR1	3	42488703	3_30	0	0	6.72415896053923	0	-0.332183610872952	1
ENSG00000008324.11	SS18L2	3	42557488	3_31	0	0.0238183042400683	5.86510023191118	4.39638027285748e-07	-0.607875700891495	2
ENSG00000114857.17	NKTR	3	42603651	3_31	0	0.0237315549558909	5.83102437115409	4.35491843731888e-07	-0.595468470965074	1
ENSG00000114853.13	ZBTB47	3	42653821	3_31	0	0.0765904430862823	16.8727060790378	4.06694497837357e-06	-1.93327428726532	1
ENSG00000157119.11	KLHL40	3	42685226	3_31	0	0.0290517016924488	7.72214095145814	7.06022065336092e-07	0.946400672996219	1
ENSG00000010282.14	HHATL	3	42706056	3_31	0	0.0212558792921302	4.80260992703735	3.21266441638161e-07	-0.337488368051192	1
ENSG00000244607.5	CCDC13	3	42773176	3_31	0	0.0208558288485262	4.6253548167674	3.03585819288529e-07	0.160068100090388	2
ENSG00000181061.13	HIGD1A	3	42800848	3_31	0	0.0539662051596503	13.5458373929154	2.30057667190762e-06	-1.62296478606573	1
ENSG00000144648.15	ACKR2	3	42804792	3_31	0	0.0296832774649154	7.92347331767568	7.4017843040346e-07	0.893213294298235	1
ENSG00000180432.5	CYP8B1	3	42876414	3_31	0	0.0496814224219268	12.7640607106351	1.99568437213751e-06	1.69836194258156	1
ENSG00000182983.14	ZNF662	3	42906284	3_31	0	0.0222911057213501	5.24638358893364	3.68044749194899e-07	-0.305853452438471	1
ENSG00000240747.7	KRBOX1	3	42819964	3_31	0	0.0328671088682976	8.87802217236244	9.1830447854062e-07	1.11158355056886	1
ENSG00000144649.8	FAM198A	3	42989169	3_31	0	0.021071279099079	4.72123089086326	3.13079847279887e-07	0.287476410094264	1
ENSG00000144647.5	POMGNT2	3	43105337	3_31	0	0.022835149579066	5.47147974623009	3.93203731263789e-07	-0.274465306815213	2
ENSG00000163788.13	SNRK	3	43283602	3_31	0	0.0240680262794682	5.96252118768799	4.51626467761729e-07	0.657215976551665	1
ENSG00000179152.19	TCAIM	3	44338372	3_31	0	0.0212571499174541	4.80316851398584	3.21323014598061e-07	-0.374918151477198	3
ENSG00000225873.3	LINC00694	3	44439661	3_31	0	0.0208556271447016	4.62526465832842	3.03576965701968e-07	-0.062528236212691	1
ENSG00000196345.12	ZKSCAN7	3	44533175	3_31	0	0.023819835259985	5.86570242045861	4.3971142877641e-07	0.415842828031194	2
ENSG00000144792.9	ZNF660	3	44578138	3_31	0	0.0221141359141348	5.17198828794657	3.59945278252874e-07	-0.354813156537625	2
ENSG00000186448.14	ZNF197	3	44584405	3_31	0	0.0221107924848162	5.17057406814839	3.59792450286073e-07	0.133733394443873	3
ENSG00000196653.11	ZNF502	3	44712685	3_31	0	0.0213754683029274	4.85495499708599	3.26595217219455e-07	0.0332087836758986	2
ENSG00000186446.11	ZNF501	3	44721338	3_31	0	0.034055023473296	9.21095397151805	9.87176412292202e-07	0.974278664884732	1
ENSG00000169981.10	ZNF35	3	44649020	3_31	0	0.0244347932267889	6.10380471366073	4.69373182005575e-07	-0.858435662600608	1
ENSG00000163807.5	KIAA1143	3	44761331	3_31	0	0.0211328550457618	4.7484543043679	3.15805297512008e-07	-0.024220011194844	1
ENSG00000163808.16	KIF15	3	44761638	3_31	0	0.187324401646095	25.6046815791818	1.50946381671325e-05	-2.63179462576728	1
ENSG00000169964.7	TMEM42	3	44861942	3_31	0	0.0476287258499032	12.3658665768657	1.85354226567098e-06	-1.69516546611779	2
ENSG00000163810.11	TGM4	3	44875099	3_31	0	0.0209550760647116	4.6696414319521	3.07951092359137e-07	-0.0667814430368183	1
ENSG00000075914.12	EXOSC7	3	44975034	3_31	0	0.0517537774912301	13.1500734176164	2.14180143648438e-06	1.60558940150176	2
ENSG00000163815.5	CLEC3B	3	44999190	3_31	0	0.0209273458557231	4.65728892099481	3.06730036442298e-07	-0.0209290462514789	1
ENSG00000183625.14	CCR3	3	46162887	3_32	0	0.0282047109969903	4.95220039454702	4.39570802971418e-07	0.269208900496647	2
ENSG00000163814.7	CDCP1	3	45145928	3_32	0	0.0962505625171708	16.571282319879	5.01959139749366e-06	1.87180092413611	2
ENSG00000249992.1	TMEM158	3	45226648	3_32	0	0.0274117917942904	4.68542867174198	4.0419946001243e-07	0.279892077279976	1
ENSG00000011376.9	LARS2	3	45388983	3_32	0	0.0348147878906955	6.92490654971129	7.58728930843e-07	-0.752582222420238	1
ENSG00000144791.9	LIMD1	3	45555166	3_32	0	0.0278365035331055	4.82925797077033	4.23062043485294e-07	-0.419531835790838	2
ENSG00000211456.10	SACM1L	3	45688625	3_32	0	0.0801031113817569	14.8083135315077	3.73305131702619e-06	-1.57110527865639	2
ENSG00000163817.15	SLC6A20	3	45796686	3_32	0	0.0272352260600958	4.62498803257212	3.96415449033968e-07	-0.0518547258681248	1
ENSG00000163818.16	LZTFL1	3	45916204	3_32	0	0.189914252315927	23.2499599268739	1.38959659229704e-05	2.49623453946093	1
ENSG00000172215.5	CXCR6	3	45940922	3_32	0	0.0305917543242742	5.71272388437393	5.4999227576421e-07	-0.559910525471154	2
ENSG00000163820.14	FYCO1	3	45921260	3_32	0	0.032564806665568	6.29835408134408	6.45482615388826e-07	0.552948558061162	1
ENSG00000173578.7	XCR1	3	46027351	3_32	0	0.0620912959148744	12.3815921638176	2.41944744343388e-06	1.60468070923433	1
ENSG00000121807.5	CCR2	3	46353822	3_32	0	0.0303247966730283	5.63064147659968	5.37359271375357e-07	0.639562756982999	2
ENSG00000160791.13	CCR5	3	46100012	3_32	0	0.0437297539934656	9.06783051760854	1.2479276351815e-06	1.09304590391103	3
ENSG00000121797.9	CCRL2	3	46406481	3_32	0	0.0374590432478722	7.61213068030867	8.97370709297561e-07	-1.01705865714309	1
ENSG00000012223.12	LTF	3	46485538	3_32	0	0.0440182289175946	9.12975304664756	1.26473800351353e-06	0.977728311542233	1
ENSG00000241186.9	TDGF1	3	46574146	3_32	0	0.0273946209300866	4.67956892987714	4.03441080049961e-07	0.233816219202375	2
ENSG00000163827.12	LRRC2	3	46582029	3_32	0	0.04002886117273	8.23570427372843	1.0374876886923e-06	0.956382019602377	1
ENSG00000261603.1	PRSS46	3	46735496	3_33	0	0.0733965325027738	17.8561636703426	4.12451297923913e-06	-2.10424047922748	2
ENSG00000178038.16	ALS2CL	3	46689259	3_33	0	0.0817874714937885	18.0357681481017	4.64227003682549e-06	1.90836933732632	2
ENSG00000181585.3	TMIE	3	46700908	3_33	0	0.0514328206066738	14.5623741593765	2.35711895915228e-06	-1.8644034028643	1
ENSG00000188086.13	PRSS45	3	46703440	3_33	0	0.0215392870639106	6.55873711985771	4.44590852046997e-07	-0.698759466913994	4
ENSG00000178055.11	PRSS42	3	46834226	3_33	0	0.214990897570846	27.6849944422555	1.8731540136031e-05	3.0286895926334	1
ENSG00000160801.13	PTH1R	3	46877309	3_33	0	0.0323810835342252	10.6057376741516	1.0807897857109e-06	1.32645631658925	2
ENSG00000160808.9	MYL3	3	46891776	3_33	0	0.0568593953450608	16.3794479596338	2.9309639125571e-06	2.05199110166931	1
ENSG00000160796.16	NBEAL2	3	46979634	3_33	0	0.0177129379529685	5.1334287276492	2.8615880378795e-07	-0.803499947857924	1
ENSG00000160799.11	CCDC12	3	46982458	3_33	0	0.0177881840189805	5.18646047888284	2.90343200732446e-07	-0.829986677581483	1
ENSG00000181555.20	SETD2	3	47163449	3_33	0	0.0175339082646918	4.93254955201438	2.72181849342783e-07	-0.60974297245534	2
ENSG00000088727.12	KIF9	3	47281291	3_33	0	0.0231623431027228	7.03520233403784	5.12823663142118e-07	-0.278891173710906	1
[truncated: 9,227 more rows]
