# Supplementary material for: Adjusting for genetic confounders in transcriptome-wide association studies improves discovery of risk genes of complex traits
Source: Nat Genet. 2024 Jan 26;56(2):336–47. doi: 10.1038/s41588-023-01648-9 (PMC10864181; doi:10.1038/s41588-023-01648-9)
Supplement: Supplementary file 5 — cTWAS results of all analyzed genes across all tissues for IBD, SCZ, and SBP. Results are stored separately for each combination of traits and tissues. Column legends for each set of results are the same as in Supplementary Table 1. [file 41588_2023_1648_MOESM5_ESM.zip › SBP_Minor_Salivary_Gland.csv]

id	genename	chrom	pos	region_tag	cs_index	PIP	tau2	PVE	z	num_eqtl
ENSG00000188976.10	NOC2L	1	958339	1_1	0	0.0706869710192077	24.4859463729427	5.44709864121954e-06	2.31869135714327	2
ENSG00000187642.9	PERM1	1	982260	1_1	0	0.00847835976702715	4.74025090128943	1.26480083734922e-07	0.268615477261878	1
ENSG00000188290.10	HES4	1	1000112	1_1	0	0.0111021197045917	7.3831218920278	2.57961514375536e-07	-1.03618157288538	1
ENSG00000187608.8	ISG15	1	1001107	1_1	0	0.00989305450453615	6.15223966619546	1.91545794364952e-07	-0.641233432091029	1
ENSG00000131591.17	C1orf159	1	1116304	1_1	0	0.010298855320685	6.54541250220745	2.1214605126745e-07	-0.700845422872238	1
ENSG00000162571.13	TTLL10	1	1167770	1_1	0	0.0123606912146667	9.55014514711355	3.7150246800581e-07	1.73542833627828	2
ENSG00000186891.13	TNFRSF18	1	1206343	1_1	0	0.0168666881610443	16.1553370397533	8.57540839725346e-07	-3.02757120489805	1
ENSG00000162572.20	SCNN1D	1	1280024	1_1	0	0.00927455397773946	9.7036666884521	2.83229103281285e-07	2.46398578303553	1
ENSG00000131584.18	ACAP3	1	1309988	1_1	0	0.0335650027048867	24.9918240129765	2.63993731186896e-06	-4.33219942735622	1
ENSG00000127054.20	INTS11	1	1323147	1_1	0	0.119559390404533	28.5223121823885	1.07319192125171e-05	4.95479480329232	2
ENSG00000224051.6	CPTP	1	1325353	1_1	0	0.0616414189671036	24.8504585724456	4.82076552423815e-06	4.76061422536212	1
ENSG00000169962.4	TAS1R3	1	1331096	1_1	0	0.0539959869150304	28.963115486137	4.92170674423601e-06	4.62996103631591	1
ENSG00000162576.16	MXRA8	1	1361438	1_1	0	0.0101966899586653	11.4143908848855	3.66286513844649e-07	-2.85752941819667	2
ENSG00000242485.5	MRPL20	1	1407232	1_1	0	0.0173986750272437	11.5809029505605	6.34114336747452e-07	1.90275366691748	2
ENSG00000235098.8	ANKRD65	1	1422612	1_1	0	0.0704591309472414	29.390461567871	6.51707415236469e-06	-4.74555059919949	1
ENSG00000179403.11	VWA1	1	1434687	1_1	0	0.0254229965007967	13.8085911451972	1.10480360393663e-06	1.60676973550277	1
ENSG00000215915.9	ATAD3C	1	1433374	1_1	0	0.0244345456467838	17.4455242840041	1.3415203567841e-06	-3.10553650733663	1
ENSG00000160075.11	SSU72	1	1574445	1_1	0	0.0122990446849122	8.2049332373537	3.17581652860183e-07	-0.516463414634116	1
ENSG00000228594.3	FNDC10	1	1599234	1_1	0	0.0104281057789269	7.37353874707055	2.41986071046998e-07	1.25525773331449	1
ENSG00000197530.12	MIB2	1	1615869	1_1	0	0.00903198019475571	5.56298427712351	1.58124724833415e-07	-0.646957332540314	1
ENSG00000189409.13	MMP23B	1	1631710	1_1	0	0.0119085531743184	7.82704436730708	2.9333627285833e-07	0.819382303221782	1
ENSG00000248333.8	CDK11B	1	1659060	1_1	0	0.206997191018607	34.3054099427719	2.23478649990105e-05	-3.34309632404521	1
ENSG00000215790.6	SLC35E2	1	1671995	1_1	0	0.125509009483596	28.280771023921	1.11705645204929e-05	-2.6818989978444	1
ENSG00000008130.15	NADK	1	1780639	1_1	0	0.0457177617283543	25.4791830629514	3.66589002909525e-06	3.36962177948407	1
ENSG00000169885.9	CALML6	1	1915143	1_1	0	0.0121791276301955	15.014999314486	5.75506816651947e-07	2.99696958486725	1
ENSG00000178821.12	TMEM52	1	1918989	1_1	2	0.108409009027759	26.9182582646407	9.18377645355521e-06	4.91556843643362	2
ENSG00000205116.3	TMEM88B	1	1425822	1_1	0	0.00905024221313278	8.73635839530898	2.48828211567069e-07	2.38108695423278	1
ENSG00000187730.8	GABRD	1	2019112	1_2	0	0.0316267731546728	21.3092141529923	2.12095420394717e-06	-2.23742275113607	1
ENSG00000067606.16	PRKCZ	1	2050574	1_2	0	0.00554896775451585	4.94340858629994	8.63272054569735e-08	0.20824443591715	1
ENSG00000162585.16	FAAP20	1	2212668	1_2	0	0.00895319077841183	9.54665622847078	2.68991214931716e-07	1.02628531183963	1
ENSG00000157933.9	SKI	1	2228951	1_2	0	0.0644784987813427	27.6845868834681	5.61774392022657e-06	-2.65195375863267	1
ENSG00000116151.13	MORN1	1	2367799	1_2	0	0.00558450261872245	5.07325135889121	8.91620105464139e-08	-0.317842408760087	2
ENSG00000157916.19	RER1	1	2391287	1_2	0	0.00721329857333575	7.49227913870314	1.70081403923288e-07	0.728088357427167	2
ENSG00000149527.17	PLCH2	1	2425928	1_2	0	0.0053990258386144	4.70427291774059	7.99313023117739e-08	-0.0120036403937666	2
ENSG00000157873.17	TNFRSF14	1	2555429	1_2	0	0.00546552089900587	4.81925712998408	8.28935294649667e-08	-0.216932842664308	1
ENSG00000142606.15	MMEL1	1	2632557	1_2	0	0.00561833093072561	5.08947188957088	8.99889138712167e-08	-0.251588924758515	2
ENSG00000215912.12	TTC34	1	2801460	1_2	0	0.0133929718690846	13.5057904867688	5.69253800295338e-07	-1.45352913901566	1
ENSG00000130762.14	ARHGEF16	1	3454845	1_2	0	0.00568831536509407	5.12530846917796	9.17513891754998e-08	0.0367152292615594	1
ENSG00000116213.15	WRAP73	1	3654319	1_2	0	0.00951885880113257	10.0049566000504	2.99715406217826e-07	-1.11301503453866	1
ENSG00000235169.7	SMIM1	1	3773288	1_3	0	0.0316138040199576	10.9683209432314	1.09125407934224e-06	1.29994251221641	1
ENSG00000130764.9	LRRC47	1	3780573	1_3	0	0.0197081961379043	6.47986808107834	4.01903708811337e-07	0.529108919708827	2
ENSG00000116198.12	CEP104	1	3856592	1_3	0	0.0224155545118224	7.70038527732578	5.43213951503146e-07	0.936498837438262	3
ENSG00000169598.15	DFFB	1	3857024	1_3	0	0.0236163066115807	8.19557474068467	6.09116505013737e-07	1.01063532030233	2
ENSG00000198912.10	C1orf174	1	3891607	1_3	0	0.0191570185066251	6.21108732750781	3.74459219645801e-07	-0.548675488546313	1
ENSG00000196581.10	AJAP1	1	4654263	1_5	0	0.00685983433339821	7.02429070659556	1.51643946439303e-07	0.729952804125724	1
ENSG00000131697.17	NPHP4	1	5111899	1_5	0	0.00537798522804212	4.75045143033468	8.04013721900321e-08	0.161298222436339	3
ENSG00000158286.12	RNF207	1	6205436	1_5	0	0.00541281418669626	4.79801123090623	8.17322307778257e-08	-0.155874183901011	1
ENSG00000116251.9	RPL22	1	6209280	1_5	0	0.00579596475236199	5.34213341733815	9.74427292474903e-08	0.231379032177731	1
ENSG00000116237.15	ICMT	1	6236734	1_5	0	0.00580138244865336	5.43155701121159	9.91664605754861e-08	-0.388777988788489	1
ENSG00000069812.11	HES2	1	6424625	1_5	0	0.00537140599406316	4.88446652197418	8.25684421090937e-08	-0.376091398552404	2
ENSG00000187017.15	ESPN	1	6424818	1_5	0	0.0072742444225371	7.62644920085086	1.74589951859149e-07	0.884998718261386	1
ENSG00000215788.9	TNFRSF25	1	6466259	1_5	0	0.0121555988276131	13.1982164142903	5.04894427677169e-07	1.72148207864715	1
ENSG00000162408.10	NOL9	1	6554170	1_5	0	0.00537500511215794	5.23499396320852	8.85531553162564e-08	-0.697655035643519	1
ENSG00000204859.12	ZBTB48	1	6580056	1_5	0	0.00873579790827428	12.0967405441818	3.32567586065951e-07	-2.09942316225421	1
ENSG00000049245.12	VAMP3	1	7781270	1_6	0	0.0107533219037927	4.81157011440459	1.62831505827971e-07	-0.271340283748917	1
ENSG00000116288.12	PARK7	1	7954388	1_6	0	0.0139778853605494	7.89802190471834	3.47431172414072e-07	1.30802812798399	1
ENSG00000180758.11	GPR157	1	9126950	1_6	0	0.0369351965035118	16.538956958999	1.92246085098457e-06	2.0046112786227	1
ENSG00000171621.13	SPSB1	1	9292645	1_6	0	0.0346583159522199	15.7010890822058	1.71256162378771e-06	1.77831876615216	1
ENSG00000171612.6	SLC25A33	1	9539060	1_7	0	0.00935462404100207	5.14258086977817	1.51396711409531e-07	-0.166558111837109	1
ENSG00000171603.16	CLSTN1	1	9824341	1_7	0	0.0180435423783025	11.0857682135712	6.29501213383972e-07	1.45900586070764	1
ENSG00000162441.11	LZIC	1	9943262	1_7	0	0.00894107384784249	4.84715207482927	1.36390870461966e-07	0.00368988721892562	1
ENSG00000130939.18	UBE4B	1	10033012	1_7	0	0.00923476384837096	5.08655338291388	1.47828569564324e-07	0.137090475582892	2
ENSG00000054523.17	KIF1B	1	10210468	1_7	0	0.00909330563453248	4.91027266592392	1.40519427293242e-07	0.2677362240984	1
ENSG00000142657.20	PGD	1	10398382	1_7	0	0.0108302476257572	7.01665419905773	2.39153881556501e-07	1.18608384338403	2
ENSG00000175279.21	CENPS	1	10430482	1_7	0	0.00900540243013681	5.28183835989922	1.496915223784e-07	-1.03384293633345	2
ENSG00000241563.3	CORT	1	10449646	1_7	0	0.0105044637250289	6.03970601486419	1.99663490445375e-07	0.0392343607071722	2
ENSG00000160049.11	DFFA	1	10469137	1_7	0	0.0208807846967085	13.0858365760283	8.59918478194956e-07	2.28705202640419	1
ENSG00000120948.16	TARDBP	1	11012522	1_8	0	0.0211725770971997	6.92835845707692	4.61650218689605e-07	1.16284203553245	2
ENSG00000009724.16	MASP2	1	11047382	1_8	0	0.0264293882382219	9.0334534397815	7.5136315543435e-07	1.48583552747586	1
ENSG00000116649.9	SRM	1	11060199	1_8	0	0.0177729469403739	5.26984017447308	2.94758177096624e-07	-0.375840105049057	2
ENSG00000171824.13	EXOSC10	1	11100055	1_8	0	0.0536758384342054	15.800132148912	2.66899973081093e-06	1.71406472286325	1
ENSG00000171819.4	ANGPTL7	1	11189075	1_8	0	0.0671467001203769	17.9584018554542	3.79490871563978e-06	2.3090566010915	1
ENSG00000198793.12	MTOR	1	11262099	1_8	0	0.0494883162784722	15.0199866555617	2.33927456494291e-06	2.08868009242441	1
ENSG00000132879.13	FBXO44	1	11657243	1_8	0	0.0168817517119548	4.78279219434015	2.54101947779496e-07	-0.131950657275923	1
ENSG00000116663.10	FBXO6	1	11662631	1_8	0	0.0326354044365311	11.0403302239452	1.13391378856382e-06	-1.28414351732714	2
ENSG00000116670.14	MAD2L2	1	11683514	1_8	0	0.018086075137387	5.43522968991418	3.09365019986356e-07	-0.409881547361233	1
ENSG00000162490.6	DRAXIN	1	11692083	1_8	0	0.0243600785978345	8.25901186394468	6.3316332177137e-07	0.932354774513679	2
ENSG00000177674.15	AGTRAP	1	11742810	1_9	0	0.0065998549827776	5.56567930618317	1.156009878757e-07	-0.829799459398006	1
ENSG00000177000.10	MTHFR	1	11806394	1_9	0	0.0123320621142184	23.6675041350934	9.18538023384419e-07	6.91494895017697	2
ENSG00000011021.21	CLCN6	1	11781888	1_9	0	0.0770048408246068	41.2674188148145	1.00007899729891e-05	8.8916972261413	1
ENSG00000116685.15	KIAA2013	1	11926801	1_9	0	0.00813817763821167	7.34856705181335	1.88208312260322e-07	0.863788605369138	1
ENSG00000028137.18	TNFRSF1B	1	12166660	1_9	0	0.00753635688858512	6.22684379893924	1.47685685021366e-07	-0.863846516859929	1
ENSG00000162493.16	PDPN	1	13583417	1_10	0	0.0426582288988688	13.3128726203913	1.78724285938851e-06	1.50139822438699	2
ENSG00000058453.16	CROCC	1	16987578	1_12	0	0.0292144282714032	8.84635133167861	8.13337035703585e-07	-1.01976986399778	1
ENSG00000159363.17	ATP13A2	1	17016429	1_12	0	0.0197852506031643	5.14619519797332	3.20432666920646e-07	-0.293911974164682	1
ENSG00000159423.16	ALDH4A1	1	18903117	1_13	0	0.0468225692516507	19.4129003169806	2.86058356296763e-06	-1.96268993297011	1
ENSG00000127481.14	UBR4	1	19214169	1_13	0	0.0100616054961715	4.81542386764982	1.52479261482596e-07	0.20439981962844	1
ENSG00000127463.13	EMC1	1	19246561	1_13	0	0.00998709544984711	4.74526105552875	1.49144857644618e-07	0.181546260638257	2
ENSG00000053372.4	MRTO4	1	19251559	1_13	0	0.0141683714125275	8.04899153716168	3.58897453988926e-07	-0.915037443717301	1
ENSG00000162482.4	AKR7A3	1	19288862	1_13	0	0.0217902096585779	12.1249051246071	8.31474111279651e-07	-1.36049448590908	1
ENSG00000053371.12	AKR7A2	1	19311596	1_13	0	0.00999778484371816	4.75535865579613	1.49622200492716e-07	0.037969021784159	1
ENSG00000040487.12	PQLC2	1	19320885	1_13	0	0.0112391020065818	5.86036962898827	2.0728391163124e-07	-0.452310239439488	1
ENSG00000077549.17	CAPZB	1	19485983	1_13	0	0.0130545498925472	7.27501080498412	2.98885274528362e-07	0.790684834919171	1
ENSG00000173436.13	MINOS1	1	19597831	1_13	0	0.0171303050276932	9.84500882394624	5.30750216061891e-07	-1.1026514801794	1
ENSG00000158747.13	NBL1	1	19639639	1_13	0	0.0847690198044774	25.1439561326391	6.70779444277836e-06	-2.40170333569821	1
ENSG00000169914.5	OTUD3	1	19882213	1_13	0	0.0172594265584368	9.91610321456169	5.38612433447279e-07	-1.20654516281272	2
ENSG00000188257.10	PLA2G2A	1	19979786	1_13	0	0.0104059758985765	5.13312223842435	1.68102199492346e-07	-0.313445497070941	2
ENSG00000127472.10	PLA2G5	1	20021011	1_13	0	0.0102187772364707	4.96174386413256	1.59566693895265e-07	-0.234588224605139	2
ENSG00000117215.14	PLA2G2D	1	20110911	1_13	0	0.0107454932083598	5.43625349735617	1.83837890427069e-07	0.412395887264615	1
ENSG00000090432.6	MUL1	1	20508105	1_14	0	0.0200911656519337	5.94474385710705	3.7587830079701e-07	0.400879460623163	2
ENSG00000183114.7	FAM43B	1	20551955	1_14	0	0.0180133234735868	4.91051778418259	2.7837492295701e-07	0.334168463932837	2
ENSG00000158828.7	PINK1	1	20633253	1_14	0	0.021942997120706	6.78069311550873	4.68251318661603e-07	-0.70837207391923	1
ENSG00000117245.12	KIF17	1	20717726	1_14	0	0.0248552173466891	7.96370979296493	6.22933897889876e-07	-1.45389332265074	1
ENSG00000189410.11	SH2D5	1	20732634	1_14	0	0.0176627397474213	4.72439014522952	2.62610930469706e-07	0.0141040465746903	2
ENSG00000142794.18	NBPF3	1	21439960	1_15	0	0.0113003759316895	4.71272778634142	1.67600079462027e-07	-0.121784699804255	2
ENSG00000090686.15	USP48	1	21783662	1_15	0	0.023013705916704	11.4288201591331	8.277456967251e-07	1.49042902717819	2
ENSG00000187942.11	LDLRAD2	1	21811974	1_15	0	0.011814933738465	5.14297043525664	1.91229236804074e-07	-0.509248836289586	1
ENSG00000142789.19	CELA3A	1	22001714	1_15	0	0.0134869782454068	6.36688958898261	2.70240819557002e-07	0.766402047826208	1
ENSG00000070831.15	CDC42	1	22052387	1_15	0	0.0513125152225459	19.2843909702835	3.11414051505315e-06	-1.92809831863932	1
ENSG00000162552.14	WNT4	1	22143958	1_15	0	0.0254677575250627	12.538386293043	1.0049427603328e-06	1.43784189483778	1
ENSG00000173369.15	C1QB	1	22653162	1_15	0	0.0116940351713581	4.98592540897414	1.83492850111443e-07	-0.0851149385683444	1
ENSG00000169641.13	LUZP1	1	23178302	1_16	0	0.0209643377011928	9.34508840460829	6.16557428582203e-07	1.19528980089959	1
ENSG00000125945.14	ZNF436	1	23371627	1_16	0	0.0918696095021945	23.5152791978253	6.79877992799237e-06	-2.61617763194054	1
ENSG00000088280.18	ASAP3	1	23483896	1_16	0	0.0168421392376065	7.27100094525908	3.85389988219887e-07	-0.839160878713114	1
ENSG00000007968.6	E2F2	1	23528828	1_16	0	0.0131098444101512	4.90153346171873	2.02226694405994e-07	-0.155766207849761	2
ENSG00000117318.8	ID3	1	23559582	1_16	0	0.0128564261127192	4.71705563504914	1.90853544696825e-07	0.148841535467594	1
ENSG00000142676.12	RPL11	1	23691734	1_17	0	0	139.51175358764	0	0.782701005098859	1
ENSG00000117308.14	GALE	1	23800401	1_17	0	0	125.322137026973	0	0.436456956340222	2
ENSG00000117305.14	HMGCL	1	23838758	1_17	0	2.28307484029244e-10	3313.06587605361	2.38045070899168e-12	3.00687374854056	1
ENSG00000179163.11	FUCA1	1	23868298	1_17	0	0	519.567456607321	0	-0.0399910245178556	1
ENSG00000185436.11	IFNLR1	1	24189333	1_17	0	0	24.1887947219097	0	1.94983104532327	1
ENSG00000001460.17	STPG1	1	24416496	1_17	0	0	7.22666180310526	0	0.119561534254462	2
ENSG00000001461.16	NIPAL3	1	24415622	1_17	0	0	6.17213347651834	0	-0.085819412540297	1
ENSG00000117602.11	RCAN3	1	24502439	1_17	0	0	8.80003287341601	0	-0.802567099418273	1
ENSG00000184454.6	NCMAP	1	24555515	1_17	0	0	12.4170885160878	0	-0.870724303148372	1
ENSG00000169504.14	CLIC4	1	24745177	1_17	0	0	18.0037597495291	0	-1.73582974190574	2
ENSG00000020633.18	RUNX3	1	24965206	1_17	0	0	14.6649292407536	0	1.49663747567678	2
ENSG00000174950.10	CD164L2	1	27383368	1_19	0	0.0448559530766438	21.9723828956679	3.10174592971333e-06	-2.82607222558541	1
ENSG00000090020.10	SLC9A1	1	27166703	1_19	0	0.0746174173797363	26.8701395626958	6.30985107599413e-06	3.25678054369806	2
ENSG00000186501.14	TMEM222	1	27335461	1_19	0	0.0340910860197023	19.3508725760927	2.07611001450139e-06	2.07841614258396	1
ENSG00000142765.17	SYTL1	1	27342195	1_19	0	0.0089774326148605	6.71020318854258	1.89581868228765e-07	-0.728436286642353	2
ENSG00000142748.12	FCN3	1	27375143	1_19	0	0.061745287099588	25.0429970105487	4.86630236047525e-06	2.58994831224582	1
ENSG00000181773.6	GPR3	1	27392588	1_19	0	0.041084916395186	21.1321162675868	2.73233768924122e-06	-2.78446101111945	1
ENSG00000126705.13	AHDC1	1	27604387	1_19	0	0.010405514042938	8.10343121170495	2.65363668968378e-07	-0.88796585670758	1
ENSG00000126709.14	IFI6	1	27671883	1_19	0	0.00848275828458722	6.17544821135121	1.64859716874937e-07	0.627446449251082	1
ENSG00000117748.9	RPA2	1	27914572	1_19	0	0.00745123417001137	4.95260806354481	1.16137145193322e-07	-0.215133292796796	1
ENSG00000158156.7	XKR8	1	27959314	1_19	0	0.0339946093223589	19.3238539973219	2.06734413175369e-06	-1.96782428914655	1
ENSG00000158161.15	EYA3	1	28088578	1_19	0	0.00824971885696768	5.91268885098371	1.5350875428584e-07	0.387352431155717	1
ENSG00000169403.11	PTAFR	1	28193492	1_19	0	0.00726328991386382	4.7117175694373	1.07701463078573e-07	-0.0273063705806345	1
ENSG00000126698.10	DNAJC8	1	28232589	1_19	0	0.00872248183807911	6.43838265543198	1.76736329923806e-07	0.92585115811936	1
ENSG00000130770.17	ATPIF1	1	28236029	1_19	0	0.00815002832499845	5.7980011661108	1.48712128666129e-07	-0.695011546404878	2
ENSG00000130766.4	SESN2	1	28259165	1_19	0	0.00855174590758878	6.25186662979369	1.68257126160895e-07	-0.471130319641207	1
ENSG00000204138.12	PHACTR4	1	28369680	1_19	0	0.0153250854201412	11.7617033821278	5.67259921251887e-07	1.72940368566093	2
ENSG00000180098.9	TRNAU1AP	1	28553045	1_19	0	0.0100333087743564	7.75959541986143	2.45014749811337e-07	-0.809188926081632	1
ENSG00000162419.12	GMEB1	1	28666286	1_19	0	0.0417813615128447	21.2927245530607	2.79977284989285e-06	-2.40592335802099	1
ENSG00000116353.15	MECR	1	29230712	1_19	0	0.0137311165408573	10.7232028380461	4.63382200886418e-07	1.48940842726931	1
ENSG00000162511.7	LAPTM5	1	30757348	1_21	0	0	9.95657453368369	0	-1.06831279350946	1
ENSG00000134644.15	PUM1	1	31066204	1_21	0	0	13.5666674544959	0	-1.13414665045068	1
ENSG00000084628.9	NKAIN1	1	31239088	1_21	0	0	11.8633019272261	0	-1.21892396242602	1
ENSG00000121766.15	ZCCHC17	1	31296178	1_21	0	0	32.149687190141	0	1.22485393843539	1
ENSG00000168528.11	SERINC2	1	31409124	1_21	0	0	18.6069932123281	0	0.561088677019377	2
ENSG00000142910.15	TINAGL1	1	31576228	1_21	0	0	24.1785012308727	0	1.8337192894791	1
ENSG00000162517.12	PEF1	1	31644486	1_21	0	0	62.9714796302139	0	-2.20077520436441	2
ENSG00000084636.17	COL16A1	1	31704540	1_21	0	0	81.9371562226089	0	-0.693627214470009	2
ENSG00000184007.18	PTP4A2	1	31945136	1_21	0	0	172.589602936876	0	0.523386555900611	2
ENSG00000121775.17	TMEM39B	1	32070338	1_21	0	0	11.7605589132083	0	1.26391520541537	1
ENSG00000084652.15	TXLNA	1	32179560	1_21	0	0	18.2506102699818	0	-1.7510092527251	1
ENSG00000160051.11	IQCC	1	32205429	1_21	0	0	18.330928656782	0	1.75619123005214	1
ENSG00000084623.11	EIF3I	1	32222176	1_21	0	0	18.5025859554448	0	-1.76721526665912	1
ENSG00000160055.19	TMEM234	1	32222176	1_21	0	0	18.5025859554448	0	1.76721526665912	1
ENSG00000183615.5	FAM167B	1	32246849	1_21	0	0	11.8220830654987	0	-1.2694105600216	1
ENSG00000116478.11	HDAC1	1	32291652	1_21	0	0	5.08443378199739	0	-0.294661849240074	2
ENSG00000225828.1	FAM229A	1	32363069	1_21	0	0	7.46569015350193	0	0.790980427114714	1
ENSG00000176261.15	ZBTB8OS	1	32650758	1_21	0	0	4.81453081712328	0	0.160476391299909	1
ENSG00000162521.18	RBBP4	1	32651022	1_21	0	0	6.23777681101374	0	-0.589746584141136	1
ENSG00000116497.17	S100PBP	1	32817174	1_21	0	0	5.20174661625075	0	-0.336705873249236	1
ENSG00000134684.10	YARS	1	32817982	1_21	0	0	5.39705533958918	0	-0.396944315326745	1
ENSG00000160097.16	FNDC5	1	32872031	1_21	0	0	6.38413541190504	0	0.617186092595722	1
ENSG00000004455.16	AK2	1	33080995	1_21	0	0	4.87947939994325	0	-0.201119533400252	1
ENSG00000142920.16	AZIN2	1	33080995	1_21	0	0	5.20151971845553	0	0.336629623241945	2
ENSG00000116525.13	TRIM62	1	33181349	1_21	0	0	4.96684291623971	0	0.24539244788066	1
ENSG00000184389.9	A3GALT2	1	33321277	1_21	0	0	10.6606849747141	0	1.16129456366081	2
ENSG00000121904.17	CSMD2	1	34165500	1_21	0	0	4.79452416676048	0	0.145690150402315	1
ENSG00000188910.7	GJB3	1	34760655	1_22	0	0.0816861315637645	26.4523183505154	6.80018994866086e-06	2.28260873475237	2
ENSG00000163866.8	SMIM12	1	34859185	1_22	0	0.0170939428073214	11.4939470572853	6.18330134719359e-07	-1.31133455094123	1
ENSG00000243749.1	TMEM35B	1	34984759	1_22	0	0.0253225524452753	15.2199213491791	1.21291079444335e-06	1.6277060690262	1
ENSG00000197056.9	ZMYM1	1	35108596	1_22	0	0.0086091569762583	5.01327734022729	1.35828633431949e-07	-0.57492872674586	1
ENSG00000020129.15	NCDN	1	35557823	1_22	0	0.0100925532335032	6.51345881956008	2.06881518000217e-07	-0.679414221100686	1
ENSG00000116819.6	TFAP2E	1	35573174	1_22	0	0.0159077784732867	10.8132577342869	5.4134616279131e-07	1.68100384760629	1
ENSG00000126067.11	PSMB2	1	35641909	1_22	0	0.0502319190580544	21.755918831918	3.43926922650386e-06	-2.62550755010042	1
ENSG00000142686.7	C1orf216	1	35718988	1_22	0	0.0279736206483142	16.1660927570811	1.42318946780228e-06	2.1832794875712	1
ENSG00000134698.10	AGO4	1	35808529	1_22	0	0.0107279825907508	7.08988855813608	2.39368193703453e-07	-0.903019589157706	1
ENSG00000092847.11	AGO1	1	35870261	1_22	0	0.0515055676058763	21.9963165374303	3.56543983238251e-06	-2.65508498707691	1
ENSG00000116863.10	ADPRHL2	1	36088841	1_22	0	0.0480861208142963	21.3370413676617	3.22896186680583e-06	2.54565431201778	1
ENSG00000116871.15	MAP7D1	1	36155585	1_22	0	0.00886397657385074	5.28846420834845	1.47525516136536e-07	-0.684615384615462	1
ENSG00000054116.11	TRAPPC3	1	36155585	1_22	0	0.00886397657385074	5.28846420834845	1.47525516136536e-07	0.684615384615462	1
ENSG00000054118.13	THRAP3	1	36224998	1_22	0	0.00906069611080607	5.49559711274058	1.56705927811973e-07	0.262213459354821	1
ENSG00000214193.10	SH3D21	1	36307804	1_22	0	0.0235173195650817	14.5176680261494	1.07446841994349e-06	1.69875026960166	1
ENSG00000142694.6	EVA1B	1	36323755	1_22	0	0.0420345346703365	20.0491415302141	2.65222887756651e-06	1.9245151921472	2
ENSG00000181817.5	LSM10	1	36397425	1_22	0	0.0172136097065	11.5600174435057	6.26237996918494e-07	-1.28755496840743	2
ENSG00000116885.18	OSCP1	1	36449785	1_22	0	0.0101169100796754	6.5362176634875	2.08105409727931e-07	0.663490561983599	2
ENSG00000116898.11	MRPS15	1	36464784	1_22	0	0.00852720908886873	4.9230584429678	1.32114619170512e-07	0.231106355406818	1
ENSG00000189433.5	GJB4	1	34759243	1_22	0	0.0405068353579867	19.6951333675287	2.51070804670303e-06	1.95105334037735	1
ENSG00000183317.16	EPHA10	1	37765311	1_23	0	0.0174799174504019	4.97391574391982	2.73619330076011e-07	-0.142792135181108	2
ENSG00000163874.10	ZC3H12A	1	37474837	1_23	0	0.0176554783926404	5.46103275324575	3.03433303047111e-07	-0.804265627085124	1
ENSG00000163875.15	MEAF6	1	37513172	1_23	0	0.0170273069931903	4.79213464945069	2.56793456034861e-07	-0.280379580037298	1
ENSG00000163877.10	SNIP1	1	37554146	1_23	0	0.122028255979788	22.8532207946286	8.77640777799667e-06	-2.0313413415301	1
ENSG00000163879.10	DNALI1	1	37557547	1_23	0	0.0528518651318843	16.1709138103662	2.68970006912517e-06	2.20726946396925	1
ENSG00000134697.12	GNL2	1	37595971	1_23	0	0.0182539213973657	6.11020379981275	3.51011096268394e-07	1.01399877247948	1
ENSG00000169218.13	RSPO1	1	37635248	1_23	0	0.0202923555915955	7.40266694494751	4.72747943292688e-07	-1.11833398474035	1
ENSG00000116922.14	C1orf109	1	37691952	1_23	0	0.0631073848344192	15.3108101917152	3.04079631065327e-06	-1.26912051686698	2
ENSG00000185090.14	MANEAL	1	37794831	1_23	0	0.0171225961758946	4.74478605369959	2.55679096214413e-07	0.0173827896293387	1
ENSG00000197982.13	C1orf122	1	37806635	1_23	0	0.0179858191110532	9.55451445464891	5.40813864421088e-07	-2.30187581912111	2
ENSG00000188786.9	MTF1	1	37859751	1_23	0	0.0249196747739183	7.6723648022949	6.01700798794183e-07	0.308237355273019	1
ENSG00000204084.12	INPP5B	1	37946598	1_23	0	0.0326124696385144	16.7257964510988	1.71664095162116e-06	2.86940053225066	2
ENSG00000183431.11	SF3A3	1	37990434	1_23	1	0.197333188312507	24.0918228657183	1.49616250884406e-05	4.53567589814181	1
ENSG00000183520.11	UTP11	1	37996149	1_23	1	0.649462731150769	26.7379665126339	5.46501783036973e-05	4.8345004077738	1
ENSG00000185668.7	POU3F1	1	38047752	1_23	0	0.0328007051785566	11.613418061876	1.19881512730892e-06	-1.53403688259182	1
ENSG00000214114.8	MYCBP	1	38873777	1_24	0	0.0232618565905508	6.34667383148427	4.64621740387182e-07	1.02665995363143	1
ENSG00000131233.9	GJA9	1	38881233	1_24	0	0.024281403465533	6.7538617218975	5.16101265191981e-07	1.09767872441497	1
ENSG00000158315.10	RHBDL2	1	38941917	1_24	0	0.0223159870832692	5.952781544798	4.18066164590329e-07	0.686879927065849	1
ENSG00000174574.15	AKIRIN1	1	38991621	1_24	0	0.0445249460960048	12.5326164066521	1.75611973397059e-06	1.60381243912551	1
ENSG00000168653.10	NDUFS5	1	39026790	1_24	0	0.0303627220981018	8.87851869059258	8.48379550360547e-07	1.19030700487332	1
ENSG00000183682.7	BMP8A	1	39491596	1_24	0	0.0217139296525806	5.6933483463493	3.89058723038152e-07	-0.632271515525258	2
ENSG00000090621.13	PABPC4	1	39570256	1_24	0	0.0195964252664699	4.72060088048251	2.91127420480018e-07	-0.0820822571416249	1
ENSG00000116983.12	HPCAL4	1	39691471	1_24	0	0.0237896580704067	6.55961718748571	4.91106484774536e-07	-0.571993528128458	2
ENSG00000084072.16	PPIE	1	39740626	1_25	0	0.0119904448137999	6.24442835284855	2.35633457198203e-07	-0.708794596399041	1
ENSG00000043514.15	TRIT1	1	39883756	1_25	0	0.043743015326004	18.183159736542	2.50315097537949e-06	-2.22516309669954	1
ENSG00000168389.17	MFSD2A	1	39956146	1_25	0	0.0947372040576291	25.630202413596	7.64155200593913e-06	-2.70243198460669	1
ENSG00000131236.16	CAP1	1	40040252	1_25	0	0.0101658161010257	4.73882871734972	1.51608040417545e-07	0.00708881950896679	2
ENSG00000131238.16	PPT1	1	40097321	1_25	0	0.0102085508024131	4.77730870554972	1.53481619804675e-07	0.171296319659963	2
ENSG00000084073.8	ZMPSTE24	1	40254916	1_25	0	0.0101600562694706	4.73495680982786	1.51398338404439e-07	0.00366344460812355	2
ENSG00000049089.13	COL9A2	1	40318226	1_25	0	0.03060342334243	15.0344759728887	1.44799572288596e-06	1.55585919401986	1
ENSG00000187815.9	ZFP69	1	40477177	1_25	0	0.0108407295582869	5.34552078670638	1.82371725287124e-07	0.401604874639841	1
ENSG00000164002.11	EXO5	1	40508257	1_25	0	0.0153754274550802	8.53664946216566	4.13069967695064e-07	0.937432894259268	3
ENSG00000117013.14	KCNQ4	1	40783570	1_25	0	0.0120539650153654	6.26707257490227	2.37740747769117e-07	0.605102867057737	1
ENSG00000179862.6	CITED4	1	40862201	1_25	0	0.0109865756751907	5.453111015682	1.88545279804523e-07	-0.348975690202132	2
ENSG00000171793.13	CTPS1	1	40978931	1_25	0	0.0293566592109554	13.2981538301754	1.22858994734077e-06	-0.982307953510807	1
ENSG00000171790.15	SLFNL1	1	41022834	1_25	0	0.0554207193391686	21.9297262642037	3.82484942588678e-06	2.97243749965368	2
ENSG00000127129.9	EDN2	1	41484842	1_25	0	0.0278526197768693	14.588556120389	1.27875496992867e-06	-1.82320764935911	2
ENSG00000186973.10	FAM183A	1	43145334	1_26	0	0.00674297037568472	7.02369022164015	1.490478014203e-07	-1.24090204603439	2
ENSG00000127124.14	HIVEP3	1	42035651	1_26	0	0.0104919128576709	16.1442482719739	5.33066605053451e-07	-3.23383380938482	1
ENSG00000177181.14	RIMKLA	1	42381115	1_26	0	0.0117476495414591	12.2027726052804	4.51147415928523e-07	2.21779856711557	1
ENSG00000066185.12	ZMYND12	1	42461691	1_26	0	0.0323648722574231	23.5578256776648	2.39948519521474e-06	-2.62447831114479	2
ENSG00000186409.14	CCDC30	1	42463059	1_26	0	0.0129504076773918	15.3533734578489	6.25743328179629e-07	2.24325874790845	2
ENSG00000171960.10	PPIH	1	42658184	1_26	0	0.00941309795915235	11.5713622799443	3.42788341490449e-07	-1.4940173082254	1
ENSG00000164007.10	CLDN19	1	42740306	1_26	0	0.00721413904823498	6.78071147106152	1.53946119948765e-07	1.02136147005733	1
ENSG00000117385.15	P3H1	1	42766833	1_26	0	0.0102740413662752	12.6421984619744	4.08764232579246e-07	1.64967113114547	2
ENSG00000164008.14	C1orf50	1	42767136	1_26	0	0.0158538057523401	15.1932259632034	7.58040664073582e-07	1.59666908327715	1
ENSG00000274386.5	TMEM269	1	42785273	1_26	0	0.0128079212078193	15.079831311029	6.07832761377877e-07	1.90930450697076	2
ENSG00000177868.11	SVBP	1	42816784	1_26	0	0.00835088743365176	9.87025450554912	2.59399989669162e-07	-1.39362325232508	2
ENSG00000164011.17	ZNF691	1	42846835	1_26	0	0.00584803633505082	4.81999981856573	8.87086679441038e-08	-0.0377486383006177	1
ENSG00000117394.20	SLC2A1	1	42959206	1_26	0	0.00589251467794372	4.86324520318672	9.01853123555239e-08	-0.234705905532099	2
ENSG00000243710.7	CFAP57	1	43232297	1_26	0	0.00736382765865062	6.4914453214574	1.5043676744515e-07	0.386961753585991	1
ENSG00000179178.10	TMEM125	1	43269525	1_26	0	0.010004219560381	9.51050072884163	2.99430180015028e-07	0.977363936689793	1
ENSG00000066056.13	TIE1	1	43300755	1_27	0	0.0238966387348478	32.5435167709821	2.44742997236107e-06	5.15019749716049	2
ENSG00000117400.16	MPL	1	43337449	1_27	1	0.0531711091738961	34.5901048252241	5.78810727795244e-06	5.56414231731672	1
ENSG00000117399.13	CDC20	1	43359194	1_27	0	0.0677597858924505	18.2871184480239	3.89965580489303e-06	1.19829882255093	1
ENSG00000066322.14	ELOVL1	1	43367735	1_27	0	0.0154432906306056	8.32819583347293	4.04762013019257e-07	1.46064636841186	1
ENSG00000159479.16	MED8	1	43389955	1_27	0	0.0263024375779958	32.1612168546186	2.66218017318741e-06	-5.36129687904769	2
ENSG00000198198.15	SZT2	1	43389819	1_27	0	0.0253390144789279	12.2342189250392	9.75607074906821e-07	-1.60543849401775	2
ENSG00000142949.16	PTPRF	1	43526177	1_27	0	0.0141222050748907	9.37880071813703	4.16829834079393e-07	1.70085048074008	1
ENSG00000066135.12	KDM4A	1	43644985	1_27	0	0.0140456555768993	5.56069281560574	2.45798876039127e-07	0.17253988547284	1
ENSG00000126091.19	ST3GAL3	1	43705540	1_27	0	0.0130766631994453	8.66537266942446	3.56609704034385e-07	-1.52339902343081	1
ENSG00000117407.16	ARTN	1	43933936	1_27	0	0.0313749917909891	12.889320091087	1.27268991751256e-06	-1.37341880220246	1
ENSG00000117408.10	IPO13	1	43947230	1_27	0	0.0268593202042774	13.4696833242073	1.13857429790058e-06	-1.90076350222772	1
ENSG00000132768.13	DPH2	1	43974474	1_27	0	0.0173092746542591	7.84340482598664	4.27260233883898e-07	-0.91674144331143	2
ENSG00000117410.13	ATP6V0B	1	43974045	1_27	0	0.0127483526430037	5.26525890405617	2.11243217286402e-07	-0.786661186463666	1
ENSG00000117411.16	B4GALT2	1	43978466	1_27	0	0.0140233028303813	6.74229011389229	2.9755463672337e-07	-1.21795253145797	1
ENSG00000159214.12	CCDC24	1	43991070	1_27	0	0.0518990955366409	19.2902497154225	3.15069680603981e-06	-2.19912832305473	2
ENSG00000196517.11	SLC6A9	1	44031093	1_27	0	0.0435635814820002	16.5592592460705	2.270248807089e-06	1.79609106325172	1
ENSG00000178028.13	DMAP1	1	44213884	1_27	0	0.0186171650387297	7.79690952739046	4.56819903017656e-07	0.580567703644858	2
ENSG00000198520.10	C1orf228	1	44672527	1_28	0	0.0174876774531135	6.82718275437734	3.7573585201763e-07	0.471122474405803	2
ENSG00000142945.12	KIF2C	1	44739744	1_28	0	0.0137161253032627	4.7991727695326	2.07160429322417e-07	-0.385171252105292	1
ENSG00000142937.11	RPS8	1	44775441	1_28	0	0.0192894302008985	7.43381976392699	4.51274090844897e-07	0.0955374979565367	2
ENSG00000142959.4	BEST4	1	44787956	1_28	0	0.0137007644358952	4.71271420921022	2.03200548959526e-07	-0.249797524555345	1
ENSG00000188396.3	TCTEX1D4	1	44806156	1_28	0	0.0137401178658233	4.8234574013993	2.0857289984077e-07	0.389225515037866	1
ENSG00000222009.8	BTBD19	1	44808328	1_28	0	0.0141473210588771	5.33753565931749	2.37642423496069e-07	0.72819170663038	1
ENSG00000117425.13	PTCH2	1	44842737	1_28	0	0.0141863622626566	5.12081460025184	2.28622553922448e-07	-0.608118999366306	1
ENSG00000126107.14	HECTD3	1	45010991	1_28	0	0.0158960082655274	7.48792531690547	3.74592051490087e-07	-1.81794006630487	2
ENSG00000126088.13	UROD	1	45012003	1_28	0	0.015204615590687	6.9207625829776	3.31160377740593e-07	-1.71756383590463	1
ENSG00000132781.17	MUTYH	1	45336998	1_28	0	0.0328541995065088	16.4334323210155	1.69913601103795e-06	-2.98571075478272	1
ENSG00000070759.16	TESK2	1	45491131	1_28	0	0.0459073519345803	19.4577736948373	2.8111522274222e-06	3.23750334724984	2
ENSG00000280670.2	CCDC163	1	45499635	1_28	0	0.148316804273108	22.5947782942321	1.05464771800194e-05	4.24632146015794	1
ENSG00000132763.14	MMACHC	1	45499635	1_28	0	0.148316804273108	22.5947782942321	1.05464771800194e-05	4.24632146015794	1
ENSG00000117450.13	PRDX1	1	45522595	1_28	0	0.0445166994810999	19.2250717713425	2.69339408016085e-06	-3.59172821436995	2
ENSG00000117448.13	AKR1A1	1	45550079	1_28	0	0.0969116686547079	23.8436095467319	7.27205318556214e-06	4.10382136156944	2
ENSG00000159588.14	CCDC17	1	45624129	1_28	0	0.0240054470244007	13.5751706773227	1.02556707560461e-06	-3.44316382632994	2
ENSG00000159592.10	GPBP1L1	1	45687531	1_28	0	0.0918077890199413	20.9918895608932	6.06512889825585e-06	-4.18918826315428	2
ENSG00000159596.6	TMEM69	1	45685881	1_28	0	0.0250095633262853	11.2552548525729	8.8587085918321e-07	-1.51580559390847	1
ENSG00000197429.10	IPP	1	45750903	1_28	0	0.0173051501157183	10.2874682849589	5.60264176003779e-07	-2.97066116202759	2
ENSG00000086015.20	MAST2	1	45787339	1_28	0	0.0150972327093887	7.60838206791346	3.61491954849442e-07	-2.22681750604637	1
ENSG00000117461.14	PIK3R3	1	46132597	1_28	0	0.0448154790597922	18.3299249846674	2.58522117524224e-06	-3.6213946687556	2
ENSG00000117472.9	TSPAN1	1	46174934	1_28	0	0.0141875956734203	5.15841436643086	2.30321246457585e-07	-0.735390405991102	1
ENSG00000171357.5	LURAP1	1	46204587	1_28	0	0.0240269583124806	10.8115110958654	8.17512057740515e-07	1.92180585723029	1
ENSG00000117480.15	FAAH	1	46394565	1_28	0	0.0158051612230931	5.80929619378422	2.88955805231282e-07	0.180377938922348	2
ENSG00000079277.19	MKNK1	1	46574922	1_29	0	0.0222089059712488	9.82853315737696	6.86949554458751e-07	1.31605797631129	2
ENSG00000142961.14	MOB3C	1	46616841	1_29	0	0.0220450687916711	9.75829876061282	6.77009156351733e-07	-1.34998020159675	1
ENSG00000186118.8	TEX38	1	46668649	1_29	0	0.0166448803411055	7.09600820749333	3.71709585129468e-07	-0.988829520316366	1
ENSG00000123472.12	ATPAF1	1	46673908	1_29	0	0.0129895749385793	4.75096449044874	1.94216309721398e-07	0.0735953410576371	2
ENSG00000142973.13	CYP4B1	1	46791657	1_29	0	0.160542990764449	28.9873426208794	1.46456525446407e-05	-2.73301646017592	1
ENSG00000162366.7	PDZK1IP1	1	47191326	1_29	0	0.0130382366045162	4.78629948618672	1.96393767382871e-07	0.295842736396986	1
ENSG00000123473.15	STIL	1	47314279	1_29	0	0.029911243194148	12.6573715688493	1.19148057678124e-06	1.6782902542682	2
ENSG00000162368.13	CMPK1	1	47333764	1_29	0	0.0196071884303841	8.64725598920905	5.33583771049898e-07	1.256443249619	1
ENSG00000269113.3	TRABD2B	1	47997103	1_30	0	0.0149330457620185	7.59297036772162	3.56836338711196e-07	0.860567523963323	1
ENSG00000117834.12	SLC5A9	1	48222058	1_30	0	0.11686324433266	26.2516454889656	9.65480359306683e-06	-3.14873976891677	2
ENSG00000132122.11	SPATA6	1	48472274	1_30	0	0.0117108806237995	5.0909218249177	1.87626836347321e-07	0.600315604649555	1
ENSG00000162373.12	BEND5	1	48777294	1_31	0	0.0140124777569529	5.58388714074082	2.46241099583219e-07	-0.485172292236009	1
ENSG00000123091.4	RNF11	1	51235789	1_32	0	0.0247765598539558	9.58961945045115	7.47741272464742e-07	1.37960729320515	2
ENSG00000142700.11	DMRTA2	1	50423583	1_32	0	0.035389070153289	12.9820198693327	1.44584053037006e-06	2.02073776564944	1
ENSG00000203995.9	ZYG11A	1	52842285	1_33	0	0.0162079910655472	7.23838543086886	3.69215450922756e-07	0.948554690449976	1
ENSG00000085831.15	TTC39A	1	51344915	1_33	0	0.0133391735712646	5.39605446549144	2.26524000060386e-07	0.398606465483527	3
ENSG00000085832.16	EPS15	1	51518880	1_33	0	0.0140208954504785	5.86724771061955	2.58892308932873e-07	-0.516075072518553	2
ENSG00000117859.18	OSBPL9	1	51577175	1_33	0	0.0197106687494721	9.09115815421392	5.63935644954187e-07	1.05665837387842	2
ENSG00000078618.21	NRDC	1	51882046	1_33	0	0.0127692301477975	4.98336030098383	2.00260813688136e-07	-0.271702614031131	1
ENSG00000198841.3	KTI12	1	52033817	1_33	0	0.0126435315624489	4.88987647331479	1.94569722259458e-07	-0.283461353257872	2
ENSG00000157077.14	ZFYVE9	1	52142437	1_33	0	0.020478786744017	9.4535038814475	6.09264682653563e-07	1.06621646469448	1
ENSG00000154222.14	CC2D1B	1	52352516	1_33	0	0.0239263759671079	10.9294908772164	8.22973457005594e-07	-1.28076041229713	1
ENSG00000116157.5	GPX7	1	52601914	1_33	0	0.0125646739479723	4.83075772799932	1.9101851046394e-07	-0.243256420644231	2
ENSG00000182183.14	FAM159A	1	52632940	1_33	0	0.0470456406331361	17.3756108780507	2.5725773559105e-06	1.80049965082723	2
ENSG00000162377.5	COA7	1	52690195	1_33	0	0.0124812473547662	4.76780975946509	1.87277620260806e-07	-0.246073540897215	1
ENSG00000121310.16	ECHDC2	1	52926925	1_33	0	0.0192029497158814	8.84391060553653	5.3446745170751e-07	1.13343710617994	2
ENSG00000116171.17	SCP2	1	52926925	1_33	0	0.0124020475150631	4.70766016708301	1.83741589647757e-07	0.00336672333867188	2
ENSG00000174348.13	PODN	1	53061947	1_33	0	0.0382600254903586	15.3980438786345	1.85404291149196e-06	1.69494397240679	2
ENSG00000162383.11	SLC1A7	1	53143039	1_33	0	0.0123929433738372	4.70072213259366	1.8333611285893e-07	-0.022442128942953	1
ENSG00000157184.6	CPT2	1	53196294	1_33	0	0.0418881320559067	16.2632981561659	2.14392007914947e-06	2.3777225599141	1
ENSG00000162384.13	C1orf123	1	53211891	1_33	0	0.0410929269584753	16.080000853788	2.07951528722512e-06	2.3722408581609	1
ENSG00000162385.10	MAGOH	1	53239502	1_33	0	0.107154467687843	25.3535874626349	8.5498535613582e-06	-3.033856785835	1
ENSG00000157193.15	LRP8	1	53327576	1_33	0	0.0124336545638404	4.73170458825647	1.85150715171232e-07	-0.0785906788717902	1
ENSG00000174332.5	GLIS1	1	53737935	1_33	0	0.0750928406393445	21.8827379601379	5.17141233278942e-06	2.30323027336871	1
ENSG00000203985.10	LDLRAD1	1	54017968	1_34	0	0.0115163797329683	9.06369165835004	3.28495990357623e-07	-1.18843836902774	2
ENSG00000162398.11	LEXM	1	54805098	1_34	0	0.00726548309760944	4.7170543369618	1.07856009855741e-07	-0.0398152922401313	2
ENSG00000058799.14	YIPF1	1	53890131	1_34	0	0.00857509766259057	6.28010464882437	1.69478624014042e-07	-0.564860819324269	1
ENSG00000081870.11	HSPB11	1	53945795	1_34	0	0.00762129649382459	5.16788863768075	1.23951269078697e-07	0.582096178202467	1
ENSG00000116212.14	LRRC42	1	53945680	1_34	0	0.00744947008160013	4.95286878219819	1.16115761913545e-07	-0.00980696052368513	2
ENSG00000116209.11	TMEM59	1	54053622	1_34	0	0.0191108408679418	13.8543812796741	8.33251118663002e-07	-1.65127853839711	1
ENSG00000116205.12	TCEANC2	1	54053622	1_34	0	0.0191108408679418	13.8543812796741	8.33251118663002e-07	-1.65127853839711	1
ENSG00000116221.15	MRPL37	1	54183963	1_34	0	0.00933030944632762	7.07648701647791	2.07789087333782e-07	0.697054685653694	1
ENSG00000215883.10	CYB5RL	1	54154524	1_34	0	0.00737114675980199	4.85319981667625	1.12582841139261e-07	0.117440074221041	2
ENSG00000157216.15	SSBP3	1	54411430	1_34	0	0.211952269348848	37.270618065913	2.48607164004369e-05	3.78298647049012	2
ENSG00000162390.17	ACOT11	1	54543445	1_34	0	0.00768858195148314	5.25080947825509	1.27051993004616e-07	0.448423656951664	1
ENSG00000162391.11	FAM151A	1	54623108	1_34	0	0.0201598486706021	14.3607488204532	9.11115274762439e-07	-1.46526380783539	1
ENSG00000184313.19	MROH7	1	54548922	1_34	0	0.00792562443519163	5.53717200498417	1.38111701959886e-07	-0.516512074837457	3
ENSG00000243725.6	TTC4	1	54713332	1_34	0	0.00728964462314219	4.74836010560838	1.08932877989234e-07	-0.11587911533661	1
ENSG00000006555.10	TTC22	1	54801441	1_34	0	0.00844467973835828	6.13551125863854	1.63058301737489e-07	-0.617661525549839	1
ENSG00000116133.11	DHCR24	1	54886292	1_34	0	0.0237782409806777	15.9266153685224	1.19182417291141e-06	-1.66122556117854	2
ENSG00000162402.13	USP24	1	55214518	1_34	0	0.0664698471555403	25.7575250253655	5.3881265115185e-06	-2.61716370121651	1
ENSG00000162399.6	BSND	1	54999374	1_34	0	0.00793509213024568	5.54842154186414	1.38557614104407e-07	-0.448870650420701	1
ENSG00000173406.15	DAB1	1	58546759	1_37	0	0.0126365785584385	7.64077355397357	3.03861588719658e-07	0.985087847799678	3
ENSG00000162600.11	OMA1	1	58546759	1_37	0	0.0136120085639648	8.33762176839577	3.57168686828498e-07	-1.07742385572693	3
ENSG00000184292.6	TACSTD2	1	58577781	1_37	0	0.00953356098112657	5.09534662545335	1.5287548787344e-07	0.445007139113402	1
ENSG00000162601.9	MYSM1	1	58700166	1_37	0	0.0219615969965692	13.3096577391254	9.19898221356585e-07	-1.94688408849358	1
ENSG00000172456.17	FGGY	1	59296555	1_37	0	0.0206036924297331	20.4806077785535	1.32799632244855e-06	4.07354147336925	1
ENSG00000134709.10	HOOK1	1	59814713	1_38	0	0.0127303766129349	5.47195380622275	2.19226296952354e-07	0.459607711964057	1
ENSG00000134716.9	CYP2J2	1	59924361	1_38	0	0.0140868129894325	6.42898812841269	2.85012788119839e-07	-0.692141595049162	1
ENSG00000162604.12	TM2D1	1	61723869	1_39	0	0.0152133703634852	4.78404671196802	2.29049750641638e-07	-0.150698310509545	2
ENSG00000240563.1	L1TD1	1	62194418	1_39	0	0.051410424813384	16.3717359550258	2.64883494898705e-06	1.96575115239827	4
ENSG00000162607.12	USP1	1	62436136	1_39	0	0.0363821138289764	13.0624680239697	1.49562302452662e-06	1.64246078865029	1
ENSG00000116641.17	DOCK7	1	62640285	1_39	0	0.0816617091183631	20.842394642484	5.35642531211144e-06	-1.97784449939258	1
ENSG00000125703.14	ATG4C	1	62784304	1_39	0	0.0157702350084505	5.1241454387398	2.54313015056951e-07	-0.360155854162597	2
ENSG00000088035.15	ALG6	1	63367765	1_40	0	0.235889601889824	31.1443986487644	2.31205265656923e-05	2.9928275811272	1
ENSG00000203965.12	EFCAB7	1	63520884	1_40	0	0.0248168735457632	9.08492592850389	7.09540896228864e-07	1.22048396636128	2
ENSG00000142856.16	ITGB3BP	1	63593801	1_40	0	0.0181592214010474	6.12296403224605	3.49919307049497e-07	0.654535646909601	2
ENSG00000079739.15	PGM1	1	63594484	1_40	0	0.122049994018644	24.4494151512178	9.3910728833169e-06	2.37872885458187	1
ENSG00000185483.11	ROR1	1	63696419	1_40	0	0.040947877196915	13.8552068283088	1.7854733779699e-06	1.51244557342024	1
ENSG00000162437.14	RAVER2	1	64745107	1_41	0	0.154908268459397	26.9061533480148	1.31170201666823e-05	-2.50843169393375	2
ENSG00000162434.11	JAK1	1	64966237	1_41	0	0.0481146344169803	15.4757363534266	2.34335176576437e-06	1.89615449048665	2
ENSG00000162433.14	AK4	1	65147680	1_41	0	0.0186402497498345	6.44686443776556	3.78189301230752e-07	0.643050412577813	1
ENSG00000213625.8	LEPROT	1	65420765	1_41	0	0.0171426184630843	5.6537291882273	3.05014956121351e-07	0.394283685929397	1
ENSG00000184588.17	PDE4B	1	65791733	1_41	0	0.0248001044495984	9.15478386599562	7.1451373103152e-07	-1.16429331777138	2
ENSG00000118473.21	SGIP1	1	66533081	1_42	0	0.0241750880814743	15.3611960409344	1.16869738013175e-06	2.09305871760406	1
ENSG00000152760.9	TCTEX1D1	1	66752321	1_42	0	0.00997301539763584	6.52742309386473	2.04869461980012e-07	-1.26662710448834	1
ENSG00000152763.16	WDR78	1	66924785	1_42	0	0.0201891691558209	12.3409841962854	7.84110404552321e-07	-1.78624734241178	1
ENSG00000116704.7	SLC35D1	1	67054400	1_42	0	0.00886134770323011	4.7262392092806	1.31802743512512e-07	-0.24031958843696	1
ENSG00000081985.10	IL12RB2	1	67307648	1_42	0	0.00910921692560329	4.98064356009445	1.42782664004259e-07	-0.280052144701556	1
ENSG00000116717.11	GADD45A	1	67684588	1_42	0	0.0235871229290072	13.8828747945771	1.03053643506519e-06	1.65060847500059	1
ENSG00000172380.5	GNG12	1	67833648	1_42	0	0.0428217532853042	19.6648303104121	2.65010829745602e-06	2.1713657860061	1
ENSG00000033122.18	LRRC7	1	69567941	1_44	0	0.0215985695528917	5.67821994845417	3.85963444970967e-07	0.600652417969181	2
ENSG00000118454.12	ANKRD13C	1	70355197	1_44	0	0.0201815997200362	5.0348118801223	3.1977743169342e-07	0.501399303355103	1
ENSG00000197568.13	HHLA3	1	70356074	1_44	0	0.0195842425878232	4.75006822569596	2.92762603903462e-07	0.3071647745241	1
ENSG00000116761.11	CTH	1	70411075	1_44	0	0.0229980285341923	6.27375906915346	4.54074819165263e-07	0.700732404148159	1
ENSG00000050628.20	PTGER3	1	70993175	1_45	0	0.0137124057888788	6.39331748077032	2.75898222000211e-07	-0.793381100213329	2
ENSG00000132485.13	ZRANB2	1	71081716	1_45	0	0.0122330050344565	5.31439252608385	2.04595349001623e-07	-0.461490387609084	1
ENSG00000172260.14	NEGR1	1	72282986	1_46	0	0.0125236921094528	5.72336155390772	2.25575816298834e-07	-0.77917471956006	1
ENSG00000162620.15	LRRIQ3	1	74198130	1_47	0	0.0170097354093562	8.09052430794859	4.33095028862485e-07	-1.0035422387598	1
ENSG00000254685.6	FPGT	1	74198025	1_47	0	0.0170163283477617	8.09419269974571	4.33459344930131e-07	-1.00402156207213	1
ENSG00000116783.14	TNNI3K	1	74234228	1_47	0	0.015744145535013	7.358824730104	3.64616676792142e-07	-0.816786238542409	2
ENSG00000116791.13	CRYZ	1	74704668	1_47	0	0.0134975564594655	5.902831842679	2.50740529048542e-07	0.57154177293175	4
ENSG00000162623.15	TYW3	1	74733530	1_47	0	0.0119136595607814	4.72331025839908	1.77092689371379e-07	0.232987030413853	1
ENSG00000137968.16	SLC44A5	1	75610725	1_47	0	0.0127375101364606	5.35506713456221	2.14663613700892e-07	0.364186794676436	1
ENSG00000137955.15	RABGGTB	1	75786517	1_47	0	0.0199075605268579	9.58060983654957	6.00233420209724e-07	1.42831198753128	1
ENSG00000057468.6	MSH4	1	75779738	1_47	0	0.0317500572337723	14.0143534353962	1.40031761572834e-06	2.06845399474362	2
ENSG00000184005.10	ST6GALNAC3	1	76074606	1_47	0	0.0129174888779324	5.48767193908091	2.23087486668364e-07	0.517345350206661	1
ENSG00000117069.14	ST6GALNAC5	1	76866942	1_48	0	0.0118183667285907	9.32737935874465	3.46917394834782e-07	-1.08855635759773	1
ENSG00000142892.14	PIGK	1	77219918	1_48	0	0.007257079812237	4.72521283892411	1.07917592546055e-07	-0.0625700498836763	1
ENSG00000154027.18	AK5	1	77282053	1_48	0	0.00728221570220222	4.75781154991874	1.09038469938812e-07	-0.101731008945067	1
ENSG00000077254.14	USP33	1	77760195	1_48	0	0.0147904108443409	11.447574720984	5.32847212921457e-07	1.51403644008401	1
ENSG00000162614.18	NEXN	1	77888900	1_48	0	0.00759256501075878	5.15134479949128	1.23088679553906e-07	0.586437915414216	1
ENSG00000162613.16	FUBP1	1	77979050	1_48	0	0.00820779559582297	5.8861983573161	1.52044389538195e-07	-0.492864273326147	1
ENSG00000137960.5	GIPC2	1	77979050	1_48	0	0.00820779559582297	5.8861983573161	1.52044389538195e-07	0.492864273326147	1
ENSG00000162616.8	DNAJB4	1	77979478	1_48	0	0.0643864237981473	25.4689902250248	5.16077594094588e-06	-2.49562560491942	1
ENSG00000122420.9	PTGFR	1	78303558	1_48	0	0.0253938515097198	16.5698920842789	1.32421111652492e-06	1.81689593653178	2
ENSG00000137965.10	IFI44	1	78649621	1_48	0	0.0081017657089526	5.76354624692464	1.46952993023838e-07	-0.523972211430907	1
ENSG00000162618.13	ADGRL4	1	79006491	1_48	0	0.00872390871460849	6.46146854201663	1.77399062554264e-07	-0.700356339319397	1
ENSG00000142875.19	PRKACB	1	84077863	1_51	0	0.0329843020157521	12.3828636023274	1.28539723458723e-06	1.56482201615361	1
ENSG00000137941.16	TTLL7	1	84821134	1_52	0	0.0169682079541679	6.2980726304464	3.36319939651012e-07	-0.759157887933859	1
ENSG00000137976.7	DNASE2B	1	84403370	1_52	0	0.048658802474105	16.3247433432313	2.49986612844764e-06	-1.99553874069915	1
ENSG00000117133.10	RPF1	1	84479257	1_52	0	0.0256364279934849	10.2109591081663	8.23821314353003e-07	-1.23837498418487	1
ENSG00000117151.12	CTBS	1	84574386	1_52	0	0.0150579166909408	5.16791830064899	2.44900404831287e-07	0.525083262131738	1
ENSG00000117155.16	SSX2IP	1	84691138	1_52	0	0.0227308567472071	9.06889635000628	6.48752757753678e-07	1.07366990185209	2
ENSG00000162643.12	WDR63	1	84998826	1_52	0	0.0145242087530914	4.82661568409128	2.20619642134125e-07	-0.201361769083326	1
ENSG00000055732.12	MCOLN3	1	85048599	1_52	0	0.0182967681317172	7.01184776706634	4.03753069257702e-07	0.747557588587188	2
ENSG00000097096.8	SYDE2	1	85200644	1_52	0	0.0214236856343405	8.5070968803787	5.73567505762672e-07	1.0137265636603	1
ENSG00000117174.10	ZNHIT6	1	85708260	1_52	0	0.0164514351605808	6.00524525283374	3.10916315452771e-07	0.433324996169286	2
ENSG00000122417.15	ODF2L	1	86397308	1_53	0	0.0183942382818918	7.25383329629595	4.19912064393173e-07	-0.892126075831666	1
ENSG00000137975.7	CLCA2	1	86424561	1_53	0	0.0144408721035091	4.97755447605625	2.26213446807837e-07	-0.227781354466518	1
ENSG00000016602.9	CLCA4	1	86546626	1_53	0	0.0171026247993008	6.54081899111359	3.52049614120222e-07	0.628736683421296	2
ENSG00000097033.14	SH3GLB1	1	86704350	1_53	0	0.0142280404739297	4.82856994505716	2.16208414715389e-07	-0.206925623180154	1
ENSG00000153936.16	HS2ST1	1	86915771	1_53	0	0.0344548522818526	13.0303382555183	1.41291181157894e-06	1.98422725427521	1
ENSG00000065243.19	PKN2	1	88684130	1_54	0	0.00855271215725673	4.73279413395287	1.27388564509816e-07	-0.211113074925596	1
ENSG00000137947.11	GTF2B	1	88891179	1_54	0	0.0367617639376111	26.8357013270934	3.104690160586e-06	-3.77086401172722	1
ENSG00000137944.17	KYAT3	1	88975234	1_54	0	0.0112689401131257	25.1693710769179	8.92615467785853e-07	4.57599754367316	2
ENSG00000213516.9	RBMXL1	1	88992247	1_54	0	0.0152851376131967	14.5086782447503	6.97920855619761e-07	2.10630329013852	1
ENSG00000117226.11	GBP3	1	89015900	1_54	0	0.0118805024277528	10.6411047334524	3.97860201979371e-07	1.68841400833979	1
ENSG00000162654.8	GBP4	1	89162991	1_54	0	0.0216223201980861	15.4311084281951	1.05004615975195e-06	2.05142166240805	2
ENSG00000154451.14	GBP5	1	89272549	1_54	0	0.00947531432777771	5.63045039026095	1.67898082336276e-07	0.439243320161942	1
ENSG00000197147.13	LRRC8B	1	89525155	1_54	0	0.0517713426165198	23.6159624695728	3.84772523471341e-06	2.65081054069127	1
ENSG00000171488.14	LRRC8C	1	89633477	1_55	0	0.0376508942988141	13.6215913656127	1.6140319136449e-06	-1.84778301619751	1
ENSG00000162664.16	ZNF326	1	89994609	1_55	0	0.0256368443153229	9.96205103768242	8.03752435891807e-07	1.11579158348442	1
ENSG00000122482.20	ZNF644	1	91022402	1_55	0	0.0221277304897182	8.56470436924567	5.9642827472441e-07	0.908206433454294	1
ENSG00000162669.15	HFM1	1	91397187	1_55	0	0.0167576153738493	5.93080335584717	3.12776932769443e-07	0.642176141757028	2
ENSG00000097046.12	CDC7	1	91500849	1_56	0	0.0340234530986583	12.5973428324609	1.34885824577488e-06	1.4846356674237	2
ENSG00000172031.6	EPHX4	1	92023403	1_56	0	0.0387986497684565	13.8506102727908	1.69119815030935e-06	1.97008126127156	1
ENSG00000284413.1	BTBD8	1	92080411	1_56	0	0.0200486640618713	7.57132633947149	4.7771224998855e-07	0.764010724961971	1
ENSG00000122484.8	RPAP2	1	92299545	1_56	0	0.0184390640473689	6.77838304885179	3.93345289674962e-07	-1.08920749186736	1
ENSG00000067208.14	EVI5	1	92792062	1_56	0	0.0183602438225544	6.73767313209552	3.89311610560206e-07	0.609890167369112	2
ENSG00000122406.12	RPL5	1	92831623	1_56	0	0.026529492410046	10.2294327322099	8.5406212991257e-07	1.50937271446639	1
ENSG00000154511.11	FAM69A	1	92960610	1_56	0	0.0196516009938952	7.38173738678041	4.56525984776674e-07	-0.729447310290504	1
ENSG00000143033.17	MTF2	1	93079600	1_57	0	0.0858282596439837	21.8766898904708	5.90909389046319e-06	2.31678685767893	1
ENSG00000117500.12	TMED5	1	93180650	1_57	0	0.0152092185849302	5.33111939289449	2.55172744163386e-07	0.420647538785168	1
ENSG00000122483.17	CCDC18	1	93179625	1_57	0	0.0180939931871318	6.9749456292498	3.97177120339195e-07	0.771421720981935	2
ENSG00000117505.12	DR1	1	93346012	1_57	0	0.0185799344542162	7.22590129784391	4.22517961966098e-07	0.920776419321785	1
ENSG00000137936.16	BCAR3	1	93847526	1_57	0	0.020257264748588	8.04492347331375	5.12875194902493e-07	1.01068880443803	1
ENSG00000198691.11	ABCA4	1	94120772	1_58	0	0.0300705211060951	14.7348304629267	1.39442471355253e-06	-2.26945733595523	1
ENSG00000143036.16	SLC44A3	1	94818674	1_58	0	0.0110738814106932	5.27060373716831	1.83683103118004e-07	0.433658260159733	3
ENSG00000117519.15	CNN3	1	94927642	1_58	0	0.0215272419560408	11.5597271642801	7.83149995314851e-07	1.3444123066379	1
ENSG00000172339.9	ALG14	1	95073027	1_58	0	0.0117702226094043	5.84658640550487	2.16568866160329e-07	-0.651138791344002	2
ENSG00000122481.16	RWDD3	1	95231973	1_58	0	0.0179444013257843	9.83465014376592	5.55388473719978e-07	1.22644677921176	2
ENSG00000117569.18	PTBP2	1	96720626	1_59	0	0.0233169959606374	9.32356640406775	6.84169389472303e-07	-1.43179167388403	1
ENSG00000188641.12	DPYD	1	97921165	1_60	0	0.0138814798358506	5.91595698808224	2.58445960207655e-07	1.04466792857342	2
ENSG00000162627.16	SNX7	1	98661649	1_60	0	0.0152817260551034	6.8247597438051	3.28222803793901e-07	-0.665203968489896	1
ENSG00000156869.12	FRRS1	1	99766518	1_62	0	0.0131401798410926	6.39925449209616	2.64630358311975e-07	0.635102191279124	1
ENSG00000117620.14	SLC35A3	1	99969054	1_62	0	0.0325943221105702	15.0146477178964	1.54016082911263e-06	2.02130469235767	2
ENSG00000156876.9	SASS6	1	100132743	1_62	0	0.011143915725607	4.84249641039809	1.69830661137329e-07	0.0294969432432235	1
ENSG00000122435.9	TRMT13	1	100132743	1_62	0	0.011143915725607	4.84249641039809	1.69830661137329e-07	-0.0294969432432235	1
ENSG00000122477.12	LRRC39	1	100178174	1_62	0	0.0368724538254805	16.1905815852975	1.87876933700774e-06	-1.92793756233936	1
ENSG00000137992.14	DBT	1	100250235	1_62	0	0.0206442082164389	10.6750679778087	6.93550123864757e-07	1.5826332232234	1
ENSG00000079335.18	CDC14A	1	100344610	1_62	0	0.0326259613574572	15.0238976368835	1.542605612327e-06	-1.73438254084391	2
ENSG00000181656.6	GPR88	1	100538206	1_62	0	0.0162574447902472	8.41245608135995	4.30411703056732e-07	1.0426167891196	1
ENSG00000162692.10	VCAM1	1	100715786	1_62	0	0.0165810439196311	8.598988487906	4.48712544239794e-07	0.989134273576993	1
ENSG00000162694.13	EXTL2	1	100895622	1_62	0	0.0123262459095301	5.79499678711447	2.24798288748245e-07	0.495099972447199	1
ENSG00000162695.11	SLC30A7	1	100895622	1_62	0	0.0123262459095301	5.79499678711447	2.24798288748245e-07	-0.495099972447199	1
ENSG00000162631.18	NTNG1	1	107135646	1_66	0	0	11.4098298705064	0	0.788235720248745	1
ENSG00000134215.15	VAV3	1	107965542	1_67	0	0.0140431856240063	4.71254909552771	2.08271813134496e-07	-0.071801507940731	1
ENSG00000085491.15	SLC25A24	1	108190159	1_67	0	0.0166286756118147	6.23838974035865	3.2646688737985e-07	0.55393843485817	2
ENSG00000162639.15	HENMT1	1	108662004	1_67	0	0.0276699739183152	11.1376373156707	9.69863901119301e-07	1.42186840974238	1
ENSG00000116266.10	STXBP3	1	108746614	1_67	0	0.0237144774659777	9.60042228383693	7.16494514353623e-07	1.1255334898232	1
ENSG00000121957.12	GPSM2	1	108882279	1_67	0	0.0145529519826721	5.0387147412463	2.30770261534833e-07	-0.239319662208268	1
ENSG00000121940.15	CLCC1	1	108963869	1_67	0	0.0214677543237445	8.75867370789324	5.91744101924421e-07	-1.0760052474862	1
ENSG00000197780.9	TAF13	1	109075155	1_67	0	0.0140669809619838	4.74039027128397	2.09857247111051e-07	-0.168845778328262	2
ENSG00000215717.5	TMEM167B	1	109089398	1_67	0	0.0172556307534038	6.70474797411871	3.64101334164242e-07	-0.783418779973274	1
ENSG00000031698.12	SARS	1	109213564	1_67	0	0.0143469738017878	4.90714947465276	2.21563678047483e-07	-0.240407407407386	1
ENSG00000134222.16	PSRC1	1	109272258	1_67	0	0.014471573168369	4.9953767669978	2.27506059364097e-07	-0.0962505146735432	2
ENSG00000221986.6	MYBPHL	1	109307500	1_67	0	0.0284299091272086	11.5427367881639	1.03274532489532e-06	-1.70599817068509	1
ENSG00000134243.11	SORT1	1	109279544	1_67	0	0.0190322406624677	7.68364239940492	4.60220583564063e-07	-1.22905147635917	2
ENSG00000143106.12	PSMA5	1	109424465	1_67	0	0.0174203113610882	6.77765497482516	3.71573166536008e-07	-0.851727739249881	1
ENSG00000143028.8	SYPL2	1	109466191	1_67	0	0.0235404059152566	9.73698929092192	7.21352619639119e-07	-1.52843650301477	1
ENSG00000162650.16	ATXN7L2	1	109483259	1_67	0	0.0272871828144393	11.1576519341124	9.58165398723564e-07	-1.67168276487182	1
ENSG00000174151.14	CYB561D1	1	109494012	1_67	0	0.0189419407497207	7.57381035790555	4.51489728057138e-07	0.972267578841835	1
ENSG00000181754.6	AMIGO1	1	109509517	1_67	0	0.0141528320243697	4.81323563459476	2.14382558300226e-07	-0.504250777728985	1
ENSG00000213366.12	GSTM2	1	109670378	1_67	0	0.0191670383015056	7.57036935525286	4.56647467502143e-07	0.598406632292145	1
ENSG00000134184.12	GSTM1	1	109669671	1_67	0	0.0140451129780421	4.72576899018929	2.08884732766028e-07	-0.401662262939099	1
ENSG00000134201.10	GSTM5	1	109709124	1_67	0	0.0145499866378629	5.07926562398337	2.32580068100211e-07	0.328001435433945	2
ENSG00000134202.10	GSTM3	1	109741163	1_67	0	0.0158908962555824	5.96073675972574	2.98096796438875e-07	-0.745295503050199	2
ENSG00000184371.13	CSF1	1	109928142	1_68	0	0.0395114667905809	12.1121517229413	1.50609868188433e-06	1.11953260652165	1
ENSG00000168710.17	AHCYL1	1	109984850	1_68	0	0.0334113393489847	10.5119313212818	1.1053132441718e-06	1.34473723846215	1
ENSG00000143093.14	STRIP1	1	110034040	1_68	0	0.127170055324822	23.4552039264081	9.3871346418182e-06	-2.68683312811678	1
ENSG00000197106.6	SLC6A17	1	110150825	1_68	0	0.0735243912837942	18.0847017228668	4.1845789060807e-06	-1.9245139026044	2
ENSG00000116396.14	KCNC4	1	110211143	1_68	0	0.0190188350465533	5.15926786903836	3.08802610076421e-07	-0.321932837360575	1
ENSG00000134248.13	LAMTOR5	1	110407655	1_68	0	0.024690067409006	7.63447760389968	5.93212883780628e-07	0.935373265569344	2
ENSG00000143125.5	PROK1	1	110451117	1_68	0	0.0181377727479398	4.70996503476843	2.68850354209143e-07	0.0283111006205631	2
ENSG00000177272.8	KCNA3	1	110675201	1_68	0	0.0229824580427113	6.95414317255633	5.02978101570029e-07	1.143151294266	1
ENSG00000121931.15	LRIF1	1	110964484	1_68	0	0.0237611138743853	7.27036755511003	5.43665953491083e-07	-0.95646293681291	1
ENSG00000156171.14	DRAM2	1	111139496	1_68	0	0.0231234727333356	7.01216459546097	5.10286563897867e-07	-0.590344166497493	1
ENSG00000134255.13	CEPT1	1	111139496	1_68	0	0.0309158871537931	9.77249042881254	9.50814816835324e-07	-0.976515247047046	2
ENSG00000156150.6	ALX3	1	110070303	1_68	0	0.0975106830758714	20.8358838090264	6.39400688176279e-06	2.51209063480355	1
ENSG00000064886.13	CHI3L2	1	111200918	1_69	0	0.0435719144164179	23.4714028956807	3.21850852610467e-06	-2.21030151156953	1
ENSG00000173947.13	PIFO	1	111346062	1_69	0	0.007840420661545	7.96585776031144	1.96553546991932e-07	-1.00763078666231	1
ENSG00000085465.12	OVGP1	1	111427097	1_69	0	0.00582309420363558	5.18876035500152	9.50881510453478e-08	0.321983443999761	1
ENSG00000143110.11	C1orf162	1	111473751	1_69	0	0.00686570768087202	6.75594461629646	1.45975631600712e-07	-0.721517238732668	1
ENSG00000116473.14	RAP1A	1	111590823	1_69	0	0.0265289174562195	19.4749739296297	1.62594326378637e-06	1.99262152375103	1
ENSG00000121933.18	TMIGD3	1	111556289	1_69	0	0.00750130460552712	7.55296889264756	1.78304979134237e-07	-0.782760390766704	1
ENSG00000197852.9	FAM212B	1	111755756	1_69	0	0.0256961135024968	18.7192902467834	1.51379056398197e-06	-2.05734726106848	1
ENSG00000143079.14	CTTNBP2NL	1	112395875	1_69	0	0.0125978203285781	10.1150931837179	4.01027607946094e-07	0.480655277899841	1
ENSG00000134245.17	WNT2B	1	112464917	1_69	0	0.0103997005637163	8.84132776449496	2.89365865847224e-07	1.16338087486975	1
ENSG00000155363.18	MOV10	1	112673164	1_69	0	0.0386737463393947	28.8939819513207	3.51667808657145e-06	-4.75272046630558	1
ENSG00000155367.15	PPM1J	1	112715671	1_69	0	0.00817698012831336	9.9101757807656	2.55025303937677e-07	-1.42936918135376	1
ENSG00000184599.13	FAM19A3	1	112720490	1_69	0	0.00813697387471413	10.0235211597116	2.566801041347e-07	-1.55029355591726	1
ENSG00000081026.18	MAGI3	1	113390860	1_70	0	0.011887269788983	4.70617098037925	1.76059228575724e-07	0.0625505707820823	1
ENSG00000116793.15	PHTF1	1	113760344	1_70	0	0.0127962071443523	5.25244839152018	2.11520288125129e-07	-0.198035399773275	1
ENSG00000188761.11	BCL2L15	1	113887734	1_70	0	0.0118894116305895	4.71672929095794	1.76486011475096e-07	-0.184865609450871	1
ENSG00000134262.12	AP4B1	1	113905154	1_70	0	0.0163370227416477	7.38545782241958	3.79716360462334e-07	0.664118622134121	2
ENSG00000116774.11	OLFML3	1	113979778	1_70	0	0.0144750696053244	7.00360170968971	3.1904436210316e-07	1.03362682976543	1
ENSG00000134207.14	SYT6	1	114154379	1_70	0	0.0349169501176806	14.5356845407562	1.59727893916654e-06	-1.51657543167904	1
ENSG00000213281.4	NRAS	1	114716596	1_71	0	0.0169904057107203	10.1188398715212	5.41057531105692e-07	1.65767143804832	1
ENSG00000134198.9	TSPAN2	1	115088303	1_71	0	0.0121002288840738	6.40967779978639	2.44083688798825e-07	-0.906093763281459	1
ENSG00000134258.16	VTCN1	1	117210906	1_72	0	0.00708239786822651	4.78387082740174	1.06627380142692e-07	-0.12576191668291	1
ENSG00000173218.14	VANGL1	1	115641162	1_72	0	0.0153167152171424	12.0667534804928	5.8165444543946e-07	-1.31178176913217	1
ENSG00000163393.12	SLC22A15	1	115976190	1_72	0	0.0682467098939099	26.3201287015193	5.65299630488667e-06	2.71750727786815	1
ENSG00000116815.15	CD58	1	116571486	1_72	0	0.0103187694103437	8.33437888741383	2.70651302320853e-07	-0.92664628330375	1
ENSG00000134247.9	PTGFRN	1	116909700	1_72	0	0.00896626513525056	7.00839383205248	1.97760271374828e-07	0.718990889499564	2
ENSG00000134256.12	CD101	1	117001562	1_72	0	0.0077059692718664	5.57954933088626	1.35311705579386e-07	0.434902189561948	2
ENSG00000116830.11	TTF2	1	117060534	1_72	0	0.0108845160384291	8.83834233201228	3.02753321330068e-07	-0.912826331096111	2
ENSG00000134253.9	TRIM45	1	117122142	1_72	0	0.0231146577205469	15.9654348333482	1.16138761914103e-06	1.68099499045124	2
ENSG00000198162.12	MAN1A2	1	117367233	1_72	0	0.00726665138668092	5.02602522033091	1.1493914517775e-07	-0.262286772930471	2
ENSG00000183508.4	FAM46C	1	117605765	1_72	0	0.00702466113589684	4.70669642314652	1.04052025913575e-07	-0.145372908932402	1
ENSG00000196505.10	GDAP2	1	117929798	1_72	0	0.0374085260729332	20.5466772366678	2.41891812886708e-06	1.95974060051725	1
ENSG00000177551.5	NHLH2	1	115844102	1_72	0	0.0183163656212881	13.7596390308277	7.93149981764467e-07	-1.61342679973061	1
ENSG00000116874.11	WARS2	1	119109978	1_73	0	0.00546601137665015	4.78103049476543	8.22433929281744e-08	0.0284341858983743	2
ENSG00000143067.4	ZNF697	1	119647482	1_73	0	0.0908795674012679	31.1396543986567	8.90612964990184e-06	-3.10321370961785	1
ENSG00000134240.11	HMGCS2	1	119801468	1_73	0	0.00572116901456599	5.21571827427466	9.39091428573229e-08	-0.384678106071569	1
ENSG00000117262.18	GPR89A	1	145608293	1_73	0	0.00542568104131369	4.7028723470015	8.03020114077068e-08	-0.0922887253771763	1
ENSG00000265241.6	RBM8A	1	145927267	1_73	0	0.0150942561945741	14.3613731345425	6.82207762604588e-07	-1.62987330395238	1
ENSG00000271601.3	LIX1L	1	145955867	1_73	0	0.0308583765996967	21.2277271772406	2.06151047537059e-06	2.15973835633755	1
ENSG00000168509.19	HFE2	1	146036954	1_73	0	0.0267231489850516	19.8685865139324	1.67095047594744e-06	-2.07535141235201	1
ENSG00000271425.7	NBPF10	1	146049817	1_73	0	0.00804039037460935	8.42177191803415	2.13103010086158e-07	0.984635106304082	1
ENSG00000131791.7	PRKAB2	1	147173048	1_73	0	0.0111337694031068	11.3774525971248	3.9865409597099e-07	-1.34806702126881	1
ENSG00000131778.18	CHD1L	1	147240806	1_73	0	0.0186955004604453	16.3375670793186	9.61243581053132e-07	1.85209023854299	2
ENSG00000131781.12	FMO5	1	147170781	1_73	0	0.00566847273133275	5.11027711641908	9.11631843626683e-08	-0.411009085316003	1
ENSG00000162836.11	ACP6	1	147647471	1_73	0	0.00675581484370824	7.16707670945233	1.5238027914586e-07	1.29520742072211	3
ENSG00000265107.2	GJA5	1	147773193	1_73	0	0.00741834388812457	7.70671114454329	1.79922309449021e-07	1.00001990957205	2
ENSG00000244094.1	SPRR2F	1	153113709	1_74	0	0.028480446674121	9.15829912183257	8.20862836549663e-07	1.10457742790658	1
ENSG00000163202.4	LCE3D	1	152580889	1_74	0	0.026855643467953	8.59979258762398	7.2682944551941e-07	1.07162601684413	1
ENSG00000143376.12	SNX27	1	151706965	1_74	0	0.0204347992009358	6.00636581071608	3.86270131200076e-07	0.524540063858753	1
ENSG00000143450.16	OAZ3	1	151762965	1_74	0	0.0178483978527888	4.7242311137012	2.65362376133306e-07	-0.249778071917152	2
ENSG00000143436.10	MRPL9	1	151763587	1_74	0	0.0185519628383118	5.09038886052929	2.97200680315891e-07	0.38049723804828	1
ENSG00000213171.2	LINGO4	1	151805451	1_74	0	0.0287570738097268	9.25024147752785	8.37156658695295e-07	1.09981575304632	2
ENSG00000143365.17	RORC	1	151831413	1_74	0	0.0186713355928471	5.15114796813099	3.02683246792758e-07	0.290705242036576	1
ENSG00000159445.12	THEM4	1	151909866	1_74	0	0.0227874569615446	7.03984818686908	5.0485670542019e-07	0.720008052301939	1
ENSG00000197747.8	S100A10	1	151994269	1_74	0	0.026587122511191	8.50427404993099	7.11569881210804e-07	1.06138956478843	2
ENSG00000159450.12	TCHH	1	152116129	1_74	0	0.0317628823294227	10.1964611401021	1.01924443238982e-06	1.02554385021027	1
ENSG00000197915.5	HRNR	1	152223083	1_74	0	0.0180407906407097	4.82576049630225	2.73987219031063e-07	0.230782896784204	1
ENSG00000143631.10	FLG	1	152325041	1_74	0	0.0180158375936925	4.81264782894974	2.72864800071739e-07	-0.00912591809154831	1
ENSG00000143536.7	CRNN	1	152414760	1_74	0	0.0454323500977838	13.6144498560387	1.94658903506572e-06	1.68102139406457	1
ENSG00000198854.5	C1orf68	1	152719467	1_74	0	0.0508508318262128	14.6949578703728	2.35166459386698e-06	-1.95004706251519	1
ENSG00000163207.6	IVL	1	152908247	1_74	0	0.0366226894418269	11.5537290498022	1.33162330257344e-06	-1.44667472413914	2
ENSG00000169474.4	SPRR1A	1	152985356	1_74	0	0.0185467299752625	5.08771707780917	2.96960903191331e-07	0.612821071664888	1
ENSG00000241794.1	SPRR2A	1	153057485	1_74	0	0.0207354723231085	6.14482363066626	4.00988879208644e-07	0.571331700413819	1
ENSG00000159527.3	PGLYRP3	1	153310528	1_75	0	0.0150966834044927	5.2303409538197	2.48496640411666e-07	0.495678203836598	3
ENSG00000163218.14	PGLYRP4	1	153349025	1_75	0	0.0491951407262286	16.339896439537	2.52976675288124e-06	-2.01309539752096	1
ENSG00000203782.5	LOR	1	153259400	1_75	0	0.0409633330943184	14.6395566141306	1.8872619508732e-06	1.65421085978347	1
ENSG00000163220.10	S100A9	1	153357702	1_75	0	0.0149064011342325	5.1096626418475	2.39703295631152e-07	0.392092148480639	1
ENSG00000143546.9	S100A8	1	153391654	1_75	0	0.0158549125017606	5.65626280155759	2.82229497679522e-07	0.526997168914454	1
ENSG00000143556.8	S100A7	1	153460592	1_75	0	0.0145529637011496	4.88010460691489	2.23506187812727e-07	0.261692257026818	1
ENSG00000197956.9	S100A6	1	153535924	1_75	0	0.0187670440032316	7.20215337880053	4.25370347432204e-07	0.913219052721824	2
ENSG00000196420.7	S100A5	1	153541765	1_75	0	0.0286357912065689	11.2875979205313	1.01723124579403e-06	-1.58284051139177	1
ENSG00000188015.9	S100A3	1	153548996	1_75	0	0.0669344157774816	19.4519287073743	4.09752035780296e-06	2.15181495757585	2
ENSG00000196154.11	S100A4	1	153549961	1_75	0	0.0393531470869154	14.3280951451635	1.77450365919213e-06	1.85790008279483	1
ENSG00000196754.10	S100A2	1	153567710	1_75	0	0.0540554906510897	17.2520556842208	2.93487520141517e-06	-2.02186686954205	1
ENSG00000189334.8	S100A14	1	153617113	1_75	0	0.0152263071165053	5.23263487507582	2.50740212983757e-07	0.0916396806370929	1
ENSG00000160678.11	S100A1	1	153628302	1_75	0	0.0148001803154767	4.98821080832264	2.3233828500911e-07	-0.0163162467770791	1
ENSG00000189171.14	S100A13	1	153635640	1_75	0	0.0144996426838537	4.83023945413316	2.20411847411467e-07	-0.0704478276713747	1
ENSG00000143553.10	SNAPIN	1	153658595	1_75	0	0.0173224745189	6.42598225551859	3.50314752544812e-07	0.535930441734832	1
ENSG00000143621.16	ILF2	1	153672987	1_75	0	0.0182921374500911	6.93221922306549	3.99066909818532e-07	-0.450918180540984	1
ENSG00000169418.9	NPR1	1	153678582	1_75	0	0.0195406746070245	7.70294347162345	4.73702020730809e-07	0.967744313574483	1
ENSG00000143554.13	SLC27A3	1	153774305	1_75	0	0.02733503785228	10.9712029799955	9.4380636826987e-07	-1.409471742085	1
ENSG00000143614.9	GATAD2B	1	153923736	1_75	0	0.0265281047596796	11.6261695060186	9.70625838256808e-07	1.94407558258582	1
ENSG00000198837.9	DENND4B	1	153940147	1_75	0	0.0618600331385252	19.2386522183186	3.7453617067472e-06	2.21724906054338	1
ENSG00000143515.16	ATP8B2	1	154325898	1_75	0	0.0169216734496317	6.45211322481162	3.43600876937229e-07	0.615292852754477	1
ENSG00000160712.12	IL6R	1	154405422	1_75	0	0.0213787902080279	7.97909775000351	5.36841257219964e-07	-0.408025697422301	1
ENSG00000169291.9	SHE	1	154502081	1_75	0	0.0649643487253741	19.3023554616972	3.94633883895978e-06	2.46946500364716	2
ENSG00000163239.12	TDRD10	1	154502081	1_75	0	0.0573402040199409	18.0276979395861	3.25318289578018e-06	2.37655197937108	1
ENSG00000160714.9	UBE2Q1	1	154559434	1_75	0	0.0627023074228719	18.8187805276169	3.71350466702603e-06	-2.25926483022315	1
ENSG00000160710.15	ADAR	1	154628057	1_75	0	0.014358646076059	4.80288383173655	2.17032386954472e-07	-0.396238261913351	1
ENSG00000143603.18	KCNN3	1	154870871	1_77	0	0.0244445969773428	21.4423414329995	1.64954459921906e-06	-2.07290193515254	1
ENSG00000160691.18	SHC1	1	154974220	1_77	0	0.0178818697950197	18.5090508036729	1.04161217954985e-06	1.8221500355295	1
ENSG00000163354.14	DCST2	1	155033615	1_77	0	0.00417970381695976	4.80727330481755	6.32343844021308e-08	-0.262352237822753	2
ENSG00000163357.10	DCST1	1	155033615	1_77	0	0.00417659477718557	4.80041373818735	6.30971850779003e-08	-0.256044493818449	2
ENSG00000143537.13	ADAM15	1	155062156	1_77	0	0.00415259862059825	4.75305518988796	6.21157575519304e-08	-0.0482723807144084	1
ENSG00000169242.11	EFNA1	1	155127376	1_77	0	0.0042960101315408	5.05524354573996	6.83465117351949e-08	-0.528214306739158	2
ENSG00000169241.17	SLC50A1	1	155135691	1_77	0	0.00554760342050242	7.47869757980579	1.30569082606777e-07	-0.784190302666391	1
ENSG00000185499.16	MUC1	1	155192276	1_77	0	0.0383901223593741	25.5520736477598	3.08712788469457e-06	2.66861581038233	1
ENSG00000169231.13	THBS3	1	155208991	1_77	0	0.0455500062382912	27.175870092196	3.89565844090246e-06	-2.75449351764607	1
ENSG00000173171.14	MTX1	1	155208991	1_77	0	0.0455500062382912	27.175870092196	3.89565844090246e-06	-2.75449351764607	1
ENSG00000177628.15	GBA	1	155244216	1_77	0	0.00415265083167926	4.75473605312808	6.21385053388397e-08	-0.101516098343838	2
ENSG00000160767.20	FAM189B	1	155255544	1_77	0	0.00442124860272009	5.33045255122189	7.41682430243381e-08	0.495154101708841	1
ENSG00000116521.10	SCAMP3	1	155262283	1_77	0	0.004426776839765	5.33611124311088	7.43398152829323e-08	-0.576395657521112	1
ENSG00000143630.9	HCN3	1	155277916	1_77	0	0.00418285544559816	4.81167611394922	6.33400228972321e-08	-0.351273573923122	1
ENSG00000176444.18	CLK2	1	155278322	1_77	0	0.00416993892843354	4.78343659814764	6.2773839140686e-08	0.32953110054707	1
ENSG00000160752.14	FDPS	1	155308172	1_77	0	0.00417844926520961	4.81424378967665	6.33070659236841e-08	0.0243705559693898	1
ENSG00000160753.15	RUSC1	1	155321640	1_77	0	0.00477987594002038	6.08062006227002	9.14689021571709e-08	-0.503908802084744	1
ENSG00000163374.19	YY1AP1	1	155688550	1_77	0	0.00416671208663399	4.78583021718185	6.27566501460557e-08	-0.012042062157526	1
ENSG00000116580.18	GON4L	1	155859720	1_77	0	0.00413137442808254	4.70106483021595	6.11223116760524e-08	-0.105240029787176	1
ENSG00000132718.8	SYT11	1	155859720	1_77	0	0.00413137442808254	4.70106483021595	6.11223116760524e-08	-0.105240029787176	1
ENSG00000143622.10	RIT1	1	155910600	1_77	0	0.00430301152319879	5.09153019289397	6.89492912464904e-08	0.184669878167206	2
ENSG00000116584.17	ARHGEF2	1	156006597	1_77	0	0.00414066803406032	4.72390417644524	6.15574281342512e-08	-0.0350393956592233	1
ENSG00000163479.13	SSR2	1	156020665	1_77	0	0.00903045258613955	12.0547781484125	3.4259239067225e-07	1.35260179670791	1
ENSG00000116586.11	LAMTOR2	1	156054582	1_77	0	0.00579476697036463	7.87283959085715	1.43574182619504e-07	0.934610174792062	2
ENSG00000160785.13	SLC25A44	1	156193927	1_77	0	0.00494033383651826	6.34721393437166	9.86843777500724e-08	-0.91692945709145	2
ENSG00000160783.19	PMF1	1	156212919	1_77	0	0.0563949675085537	29.2732893143791	5.19542224410362e-06	-2.74802483179599	1
ENSG00000160781.15	PAQR6	1	156247610	1_77	0	0.00469148745487591	5.88742860965148	8.69250976027286e-08	0.622591783650156	2
ENSG00000198952.8	SMG5	1	156282346	1_77	0	0.00586502807906586	8.01209926165497	1.47885430684961e-07	-0.810180021126621	1
ENSG00000163472.18	TMEM79	1	156283240	1_77	0	0.00575543210302765	7.83409116149066	1.41897756657315e-07	0.786469836532891	1
ENSG00000163468.14	CCT3	1	156364325	1_77	0	0.0150634822565393	16.8808715369912	8.00256515645393e-07	-1.69656260527396	2
ENSG00000183856.10	IQGAP3	1	156572426	1_77	0	0.00547289255655736	7.34404287258444	1.26491429131987e-07	0.793292562096384	1
ENSG00000187862.11	TTC24	1	156578794	1_77	0	0.018263206485179	18.5938362969222	1.06869802313207e-06	1.82059297258841	2
ENSG00000163382.11	NAXE	1	156590832	1_77	0	0.0233990976448917	21.0222657021673	1.54805934113141e-06	-2.01906411225137	1
ENSG00000132702.12	HAPLN2	1	156619658	1_77	0	0.0163248578069616	17.6028934247187	9.04362280725442e-07	-1.82113696672785	1
ENSG00000132692.18	BCAN	1	156640896	1_77	0	0.00425341448400618	4.96683892449064	6.64854718466303e-08	-0.216468935755917	1
ENSG00000132688.10	NES	1	156677793	1_77	0	0.00445018263160191	5.45948301205411	7.64607101020566e-08	0.663601662943577	1
ENSG00000143320.8	CRABP2	1	156705979	1_77	0	0.00421430897832364	4.88379275103589	6.47727853589961e-08	-0.143667678406204	1
ENSG00000143319.16	ISG20L2	1	156728554	1_77	0	0.0132676867516035	15.5936230351711	6.51105275632215e-07	1.76954448281551	1
ENSG00000143303.11	RRNAD1	1	156728106	1_77	0	0.0046888925294738	5.88633746227492	8.68609167872714e-08	0.574021165548241	1
ENSG00000143314.12	MRPL24	1	156741831	1_77	0	0.027540420128595	22.4979885800822	1.94994888355079e-06	2.62954067847525	1
ENSG00000143294.14	PRCC	1	156750590	1_77	0	0.0715351544644941	31.4772920690917	7.08640316183736e-06	-3.25414355726708	1
ENSG00000143321.18	HDGF	1	156765959	1_77	0	0.0457731884703163	27.1567962452045	3.91199844150419e-06	-2.52296478324294	1
ENSG00000198400.11	NTRK1	1	156815564	1_77	0	0.11933437782884	36.5078650914935	1.37107427964797e-05	3.36225044100575	2
ENSG00000187800.13	PEAR1	1	156796181	1_77	0	0.0103009994942517	13.1461350567209	4.26173488203599e-07	-1.84730655869466	2
ENSG00000160838.13	LRRC71	1	156920880	1_77	0	0.00454309292127852	5.53140391711278	7.9085336394089e-08	0.256985342568048	1
ENSG00000132694.18	ARHGEF11	1	157045172	1_77	0	0.00769207885299705	10.5854081499462	2.56247896739439e-07	-1.09278411511334	1
ENSG00000160856.20	FCRL3	1	157700967	1_77	0	0.00619381192441115	8.41450349745843	1.64019499677604e-07	-1.32865466378843	2
ENSG00000158473.6	CD1D	1	158180338	1_78	0	0.010676564804401	5.05770249720169	1.69939287853983e-07	-0.225244921082419	1
ENSG00000158488.15	CD1E	1	158353463	1_78	0	0.0192493354669152	10.6317831829406	6.44066671387083e-07	1.1677680352929	1
ENSG00000163563.7	MNDA	1	158830693	1_78	0	0.0105887536911935	4.9797236763711	1.65943048582545e-07	-0.210358330637256	1
ENSG00000163564.14	PYHIN1	1	158930485	1_78	0	0.0245457002846272	12.9370892731362	9.99357729104486e-07	-1.68704948542376	1
ENSG00000163565.18	IFI16	1	159000007	1_78	0	0.010338179072753	4.75361725056572	1.54659725384027e-07	-0.0159684486187068	1
ENSG00000163568.14	AIM2	1	159147011	1_78	0	0.0128221214829979	6.78747048390487	2.73890402974914e-07	-0.767580924409076	1
ENSG00000162706.12	CADM3	1	159172360	1_78	0	0.0121876929818645	6.3079106400533	2.41944643460054e-07	-0.47101173183467	1
ENSG00000213088.9	ACKR1	1	159203354	1_78	0	0.0415795724700318	17.9582036466621	2.34991354934313e-06	-2.10984252702773	1
ENSG00000179639.10	FCER1A	1	159289890	1_78	0	0.116107551252139	27.9088094287322	1.01979000142648e-05	3.19412736192697	1
ENSG00000158716.8	DUSP23	1	159781012	1_78	0	0.0235584309598741	12.5474962463123	9.30277271216185e-07	1.54044546074143	1
ENSG00000181036.13	FCRL6	1	159800388	1_78	0	0.0244240722757575	12.8900159667526	9.90787469575942e-07	-1.41942457181795	1
ENSG00000158714.10	SLAMF8	1	159826640	1_78	0	0.0171507304295496	9.53855079721726	5.14842026887588e-07	-1.16537916442109	1
ENSG00000188004.9	C1orf204	1	159854415	1_78	0	0.100193867033082	26.4605217114893	8.34350470485639e-06	-2.43235533962468	1
ENSG00000243284.1	VSIG8	1	159856126	1_78	0	0.0151760561627626	8.38097511505633	4.00278671691971e-07	-0.981135569101439	2
ENSG00000213085.9	CFAP45	1	159899758	1_78	0	0.0141327193101262	7.70738376776702	3.42800693005514e-07	0.903694276714026	1
ENSG00000158710.14	TAGLN2	1	159925332	1_78	0	0.0135745157952214	7.32640302883139	3.12985434131528e-07	-0.85564378605956	2
ENSG00000085552.16	IGSF9	1	159945134	1_79	0	0.00930625252212747	4.83022257855114	1.41465633962369e-07	-0.198921142438437	2
ENSG00000162723.9	SLAMF9	1	159954530	1_79	0	0.00999139820006889	5.50067887310083	1.7296233247058e-07	-0.42217490705866	1
ENSG00000143315.6	PIGM	1	160032438	1_79	0	0.00918763517907817	4.709172315808	1.36162431418829e-07	-0.0514951740368049	1
ENSG00000162729.13	IGSF8	1	160099056	1_79	0	0.0452321823716965	19.8331772999383	2.82324657641131e-06	-1.9496391700278	1
ENSG00000132681.16	ATP1A4	1	160151660	1_79	0	0.00996122898955798	5.47213413178425	1.71545224130236e-07	-0.394884323109918	2
ENSG00000132716.18	DCAF8	1	160262716	1_79	0	0.0105487442774576	6.01312361961899	1.99622674685766e-07	-0.528239081724201	1
ENSG00000162735.18	PEX19	1	160286615	1_79	0	0.0156856424648894	9.76256225956249	4.81920168258212e-07	-1.1290651151798	1
ENSG00000122218.14	COPA	1	160343540	1_79	0	0.0167863170469656	10.4043437569273	5.49640958003357e-07	1.30758470542158	1
ENSG00000162736.15	NCSTN	1	160343540	1_79	0	0.0220072982992291	12.970291415244	8.98308352383306e-07	1.49031208485685	2
ENSG00000162738.5	VANGL2	1	160400615	1_79	0	0.00926481089359088	4.78810646853495	1.39607686982243e-07	0.0786526073604524	1
ENSG00000066294.14	CD84	1	160579090	1_79	0	0.0509265352390212	20.9702281673721	3.36090517738877e-06	-2.10986118784801	2
ENSG00000117090.14	SLAMF1	1	160647238	1_79	0	0.00950445314552772	5.02909900497508	1.50427172772037e-07	-0.265039977981531	1
ENSG00000117091.9	CD48	1	160711985	1_79	0	0.00918019653732283	4.7015292466431	1.35831374302621e-07	0.0241241212403137	2
ENSG00000026751.16	SLAMF7	1	160740367	1_79	0	0.0115052993538568	6.83280711294791	2.47403624381212e-07	-0.818146335490025	1
ENSG00000122223.12	CD244	1	160862395	1_79	0	0.010879631777265	6.30474726533686	2.15869284715797e-07	0.659422969772533	2
ENSG00000179914.4	ITLN1	1	160884736	1_79	0	0.0232836749071108	13.505223816366	9.89605924356692e-07	-1.6096335496899	1
ENSG00000158769.17	F11R	1	161021088	1_79	0	0.0155581139390517	9.68532854046133	4.742204503158e-07	-1.20678616117124	1
ENSG00000215845.10	TSTD1	1	161039365	1_79	0	0.0275990476393773	15.1203036251452	1.31329890441106e-06	1.59496559016118	1
ENSG00000162755.13	KLHDC9	1	161098329	1_79	0	0.00968759404845065	5.20922476298003	1.58817370704655e-07	0.369132643401416	2
ENSG00000143256.4	PFDN2	1	161117821	1_79	0	0.00919834089325144	4.72016113300853	1.36639196272866e-07	0.0619198196696346	1
ENSG00000158793.13	NIT1	1	161118210	1_79	0	0.00922762041309766	4.75015051654727	1.37945032546492e-07	0.0637576183871589	1
ENSG00000143222.11	UFC1	1	161152958	1_79	0	0.011265928902612	6.63423534881238	2.3521599653479e-07	-0.741588203944104	1
ENSG00000143224.17	PPOX	1	161165947	1_79	0	0.00931358306591745	4.83765279784863	1.4179485129009e-07	0.214443641275167	2
ENSG00000158850.14	B4GALT3	1	161177981	1_79	0	0.0101202170810162	5.62160531042487	1.79043744800359e-07	0.45658026915236	1
ENSG00000158864.12	NDUFS2	1	161196933	1_79	0	0.00971207408732799	5.23304594708533	1.59946782543994e-07	-0.382572639202102	2
ENSG00000158869.10	FCER1G	1	161215268	1_79	0	0.0155795603037066	9.69836394450834	4.75513277317552e-07	1.07722962066213	1
ENSG00000158882.14	TOMM40L	1	161226376	1_79	0	0.0200218843315093	12.0738140043712	7.60778801952697e-07	1.43527306253032	1
ENSG00000248485.1	PCP4L1	1	161258024	1_79	0	0.00944878339063959	4.9736611088736	1.47897576352131e-07	-0.271810230312414	1
ENSG00000158887.15	MPZ	1	161309728	1_79	0	0.0113705516727541	6.72154084384056	2.40524517348063e-07	-0.757242352605958	1
ENSG00000143252.14	SDHC	1	161314507	1_79	0	0.00950111780977569	5.02578678229432	1.50275346039363e-07	-0.295194171848398	1
ENSG00000173110.7	HSPA6	1	161524102	1_79	0	0.0144334003452601	8.97559349597284	4.07700089577751e-07	1.034218298517	1
ENSG00000203747.10	FCGR3A	1	161551141	1_79	0	0.00918250860524294	4.70390554443101	1.3593425461202e-07	-0.0321470771308223	1
ENSG00000132185.16	FCRLA	1	161708632	1_79	0	0.0217308370122951	12.8503896933202	8.78823630764737e-07	1.63398929205087	2
ENSG00000162746.14	FCRLB	1	161721576	1_79	0	0.0597508739082818	22.5072800214513	4.23229810035476e-06	-2.33207506471158	1
ENSG00000081721.11	DUSP12	1	161749589	1_79	0	0.029878979205932	15.8752903063383	1.4927820545177e-06	1.85669589886433	1
ENSG00000118217.5	ATF6	1	161757161	1_79	0	0.0586927775824929	22.3351161160033	4.12554996152915e-06	2.37627715795478	3
ENSG00000239887.4	C1orf226	1	162386680	1_80	0	0.0407710001391245	19.7273390071856	2.53121389945216e-06	-1.89380384578009	1
ENSG00000198574.5	SH2D1B	1	162412043	1_80	0	0.0242647586587436	14.7847575919717	1.12901356016673e-06	1.57563321958784	1
ENSG00000117143.13	UAP1	1	162561114	1_80	0	0.0127849065847803	8.71687818961947	3.50725634815592e-07	1.00944731232939	2
ENSG00000162733.16	DDR2	1	162631124	1_80	0	0.0100473920315609	6.44118913755068	2.03670614419971e-07	-0.641052003829137	1
ENSG00000132196.13	HSD17B7	1	162790775	1_80	0	0.00978476423169361	6.19118347141016	1.90648333562778e-07	0.594583289649647	1
ENSG00000117152.13	RGS4	1	163069063	1_80	0	0.00968849189061782	6.09785563018086	1.85926927192625e-07	-0.555924580660468	1
ENSG00000143228.12	NUF2	1	163266611	1_80	0	0.00911888616701051	5.52605626440774	1.58586447464484e-07	-0.432873406121228	1
ENSG00000143198.12	MGST3	1	165630412	1_81	0	0.0427054414867648	12.0130906928101	1.61453307167495e-06	1.71518800160415	1
ENSG00000143149.12	ALDH9A1	1	165698544	1_81	0	0.0199273764419458	4.75916948393957	2.98462841876057e-07	0.0943131454901704	2
ENSG00000143194.12	MAEL	1	166975572	1_82	0	0.0170871509628995	12.3273934032908	6.62902849566272e-07	-1.43363777962084	2
ENSG00000143157.11	POGK	1	166839016	1_82	0	0.00919288163401022	6.46946157997281	1.87166784809843e-07	0.762725728307871	1
ENSG00000152382.5	TADA1	1	166875791	1_82	0	0.0204941585715767	14.0497016984006	9.06162674554443e-07	-1.57450024246366	2
ENSG00000198842.9	DUSP27	1	167094253	1_82	0	0.0104437981843328	7.67362556503429	2.5221333718334e-07	-0.894538302686291	2
ENSG00000143167.11	GPA33	1	167166436	1_82	0	0.0138924373756665	10.3692976508142	4.53353280347634e-07	-1.17447415376844	1
ENSG00000198821.10	CD247	1	167519562	1_82	0	0.0079456851205959	5.09400762431031	1.27379609964578e-07	-0.303761850373456	1
ENSG00000143162.7	CREG1	1	167544411	1_82	0	0.00770402237795698	4.80271638646071	1.16443017290967e-07	-0.133271173957869	2
ENSG00000198771.10	RCSD1	1	167630073	1_82	0	0.074355522251787	26.3761024170177	6.17209813309659e-06	2.40223582826351	2
ENSG00000197965.11	MPZL1	1	167720961	1_82	0	0.00993289454058832	7.20015098635478	2.25074555863262e-07	0.799793544351594	2
ENSG00000143199.17	ADCY10	1	167913803	1_82	0	0.0237746716188398	15.4582028561928	1.15659817570635e-06	1.65433857505553	1
ENSG00000143164.15	DCAF6	1	167936173	1_82	0	0.0280925481848005	17.0437163584208	1.50683051368986e-06	1.85584174621003	1
ENSG00000143158.10	MPC2	1	167936749	1_82	0	0.0105806610605068	7.79654863468769	2.59611644685472e-07	-0.896772580352329	1
ENSG00000143147.14	GPR161	1	168137545	1_82	0	0.00869946280783207	5.94893596823214	1.6286985278489e-07	-0.499134524704932	1
ENSG00000143155.12	TIPRL	1	168178854	1_82	0	0.0114213339288421	8.51852873307655	3.06189571942142e-07	-1.00099811616059	1
ENSG00000143185.3	XCL2	1	168553159	1_82	0	0.00763218741206573	4.71437081947838	1.1323527516328e-07	0.0373484112381322	1
ENSG00000143184.4	XCL1	1	168580253	1_82	0	0.00950419160001137	6.78374812405961	2.02905524201993e-07	-0.722014177069511	1
ENSG00000143153.12	ATP1B1	1	169105802	1_82	0	0.035568406461711	19.2909236656848	2.15936672382698e-06	-1.96753890255851	1
ENSG00000143156.13	NME7	1	169363660	1_83	0	0.0579506776484116	15.5924342378398	2.84368451780658e-06	2.67923236934806	2
ENSG00000117477.12	CCDC181	1	169435807	1_83	0	0.0186295637382365	4.77193166650732	2.79773048130652e-07	0.194080378938898	1
ENSG00000117479.12	SLC19A2	1	169485770	1_83	0	0.0188820499062226	4.89946500050456	2.91143282707119e-07	0.0890198953998219	1
ENSG00000198734.10	F5	1	169586812	1_83	0	0.0187469774606847	4.83148796685688	2.85050057642816e-07	-0.173695716321575	2
ENSG00000174175.16	SELP	1	169630994	1_83	0	0.0191557847848189	5.03586876891839	3.03587109342421e-07	-0.326724970751543	2
ENSG00000000460.16	C1orf112	1	169662499	1_83	0	0.0255548393884667	7.77006773550906	6.24894833797344e-07	0.96499319630477	1
ENSG00000188404.8	SELL	1	169710412	1_83	0	0.019805727544746	5.35204990911164	3.33595304247146e-07	0.560594401533322	1
ENSG00000007908.15	SELE	1	169764425	1_83	0	0.0208392273072717	5.83421972967191	3.82625021580223e-07	0.561224224908235	1
ENSG00000171806.11	METTL18	1	169795279	1_83	0	0.0206016614309479	5.72547662747692	3.71212733781746e-07	0.554267620166134	1
ENSG00000000457.13	SCYL3	1	169894240	1_83	0	0.0222589063597598	6.45920433258383	4.52472114898753e-07	0.705469919132258	1
ENSG00000116132.11	PRRX1	1	170662622	1_84	0	0.0126879544817249	6.59386552230074	2.63293823541378e-07	-0.828423881540885	1
ENSG00000007933.12	FMO3	1	171090482	1_84	0	0.0117049670675067	5.83200883001677	2.14831194234391e-07	0.459398246596475	2
ENSG00000094963.13	FMO2	1	171185239	1_84	0	0.0231189351401478	12.2745109155091	8.93060737969282e-07	1.49677278557412	1
ENSG00000076258.9	FMO4	1	171313714	1_84	0	0.0107993546979805	5.07150231881696	1.72362747258996e-07	-0.377587999429447	2
ENSG00000117523.15	PRRC2C	1	171486183	1_84	0	0.0261800549343612	13.4552948150527	1.10859456502862e-06	-1.4606738408458	1
ENSG00000034971.16	MYOC	1	171652917	1_84	0	0.0889920479043734	25.2061640331263	7.0593860568914e-06	-2.43485801500598	2
ENSG00000117533.14	VAMP4	1	171742012	1_84	0	0.0104034115266919	4.7188303571743	1.54496667643305e-07	-0.00111730292156038	3
ENSG00000010165.19	METTL13	1	171781437	1_84	0	0.0103910189517482	4.70757845418049	1.53944677122022e-07	-0.187105589425285	1
ENSG00000197959.13	DNM3	1	171841542	1_84	0	0.0106966885863007	4.98130084757415	1.67687657499753e-07	0.199096608237614	1
ENSG00000094975.13	SUCO	1	172528734	1_84	0	0.0154582848269613	8.46111928213989	4.11621543137813e-07	1.03901128773412	2
ENSG00000117560.7	FASLG	1	172658724	1_84	0	0.0422969256885006	18.0276076675548	2.39969404588458e-06	1.77184598969553	1
ENSG00000120337.8	TNFSF18	1	173051434	1_84	0	0.019351893555463	10.5879452247152	6.44828354512489e-07	-1.16623947215431	1
ENSG00000076321.10	KLHL20	1	173714815	1_85	0	0.0200540720459463	4.7162579182774	2.97652196606179e-07	0.422331220030591	1
ENSG00000117593.9	DARS2	1	173823772	1_85	0	0.0271621211211279	7.59581575421385	6.49302502973143e-07	-1.25281531943502	1
ENSG00000117601.13	SERPINC1	1	173870769	1_85	0	0.020282117298694	4.82343179112551	3.07877821742157e-07	-0.0694105568929026	3
ENSG00000152061.23	RABGAP1L	1	174159856	1_85	0	0.0509319996393225	13.5982858579721	2.17963547402594e-06	2.13811027819944	1
ENSG00000120333.4	MRPS14	1	175005599	1_85	0	0.0299206453056254	8.5157936858589	8.01872021659739e-07	-1.09834318549757	2
ENSG00000120332.15	TNN	1	175068086	1_85	0	0.035352078858773	10.1049979867364	1.12424292281088e-06	1.02199919001653	1
ENSG00000143207.19	RFWD2	1	176205188	1_86	0	0.0340872578915277	16.9538530808614	1.81873512913258e-06	1.99058706485336	2
ENSG00000240021.9	TEX35	1	178512615	1_87	0	0.0198312750431031	4.98423720745117	3.11070132684505e-07	0.406798169148845	2
ENSG00000120341.18	SEC16B	1	177960805	1_87	0	0.0213289193911986	5.67441564987607	3.8088947421075e-07	0.646314975136784	2
ENSG00000075391.16	RASAL2	1	178093563	1_87	0	0.0245567615285983	7.01162548706484	5.4187457911999e-07	0.657428664423761	2
ENSG00000116191.17	RALGPS2	1	178725006	1_87	0	0.0194397071702682	4.79523777829305	2.93365365099493e-07	-0.135931243537108	2
ENSG00000162779.21	AXDND1	1	179358896	1_89	0	0.00939183358638707	4.92658677509928	1.45614793647374e-07	-0.173936795844982	3
ENSG00000116199.11	FAM20B	1	179025509	1_89	0	0.0105971232334657	6.06630655864479	2.02311845559584e-07	-0.658252491068684	2
ENSG00000186283.13	TOR3A	1	179086126	1_89	0	0.00982862159373055	5.35562044432815	1.6565760540213e-07	0.46827201867669	1
ENSG00000143322.19	ABL2	1	179229872	1_89	0	0.00942870948733454	4.96356991545751	1.4728393270556e-07	0.209580838323363	1
ENSG00000057252.12	SOAT1	1	179293868	1_89	0	0.00965021022552315	5.18271295322757	1.57399338913713e-07	-0.297146853146887	1
ENSG00000162782.15	TDRD5	1	179591019	1_89	0	0.00934022034833049	4.87457938764881	1.43285829874903e-07	0.113159384695767	2
ENSG00000169905.12	TOR1AIP2	1	179878267	1_89	0	0.0466755116266767	20.144096327688	2.95900603092926e-06	2.4458039555248	1
ENSG00000135837.15	CEP350	1	179954679	1_89	0	0.0215534417543234	12.7825710100145	8.6704935180942e-07	1.66843627561176	2
ENSG00000116260.16	QSOX1	1	180154450	1_89	0	0.0302312951420923	15.9968822246992	1.52195241566801e-06	-1.88879413817668	1
ENSG00000121454.5	LHX4	1	180281203	1_89	0	0.00918395168412312	4.71536721011446	1.36286890583878e-07	0.0308652953983955	1
ENSG00000230124.6	ACBD6	1	180502528	1_89	0	0.01072284962019	6.17768294566823	2.08470594320175e-07	0.683682841829101	1
ENSG00000162783.10	IER5	1	181089177	1_89	0	0.0123355222511823	7.50097672078642	2.91195280767076e-07	0.804300294360673	1
ENSG00000179930.5	ZNF648	1	182061558	1_90	0	0.0369059780322002	11.9142826887579	1.38380084965326e-06	-1.51662991760518	1
ENSG00000135821.17	GLUL	1	182392343	1_90	0	0.0173993143665098	4.76997553536263	2.61190429893362e-07	-0.107948693974937	1
ENSG00000203730.2	TEDDM1	1	182400603	1_90	0	0.0176203647997946	4.88950694557799	2.71137093702089e-07	0.207199519760681	1
ENSG00000135828.11	RNASEL	1	182589381	1_90	0	0.0352140786367401	11.4665729610515	1.27074655848356e-06	-1.30426119675513	1
ENSG00000143333.6	RGS16	1	182604092	1_90	0	0.026110430009242	8.61940024718117	7.08271955272529e-07	-1.0774818671444	1
ENSG00000135862.5	LAMC1	1	183021037	1_91	0	0.0240839905875322	10.3186674257405	7.82097752215265e-07	1.36448762854366	3
ENSG00000157064.10	NMNAT2	1	183418808	1_91	0	0.020472579769611	8.77486163322523	5.65355761858238e-07	-1.13283665843268	2
ENSG00000116698.21	SMG7	1	183472962	1_91	0	0.0185383823704917	7.81041393333057	4.55674641288224e-07	0.892846206392874	1
ENSG00000116701.14	NCF2	1	183591057	1_91	0	0.0193573238545877	8.34327472940221	5.0826573684308e-07	1.07434520904493	1
ENSG00000162704.15	ARPC5	1	183635770	1_91	0	0.0270032856725744	11.3200778583756	9.61999837124003e-07	-1.45360979366817	1
ENSG00000143344.15	RGL1	1	183635770	1_91	0	0.0270032856725744	11.3200778583757	9.61999837124012e-07	-1.45360979366817	1
ENSG00000198756.10	COLGALT2	1	184036788	1_91	0	0.0133996198829435	4.8984905535942	2.06568324610711e-07	-0.27881997768885	2
ENSG00000198860.11	TSEN15	1	184050050	1_91	0	0.013396797915337	4.80412840677353	2.02546427188564e-07	-0.447054118051171	2
ENSG00000116406.18	EDEM3	1	184759740	1_92	1	0.242194627414114	29.2925461914557	2.23270118105526e-05	4.62255976552898	1
ENSG00000135842.16	FAM129A	1	184974705	1_92	0	0.0685046729630146	21.4466406299643	4.62368719988106e-06	-2.84070635672942	1
ENSG00000121481.10	RNF2	1	185052278	1_92	0	0.0188768701949615	9.51406143428926	5.65203593729639e-07	-1.96175544345974	1
ENSG00000121486.11	TRMT1L	1	185156912	1_92	0	0.0164981548739915	6.71296606749332	3.48544955674372e-07	-0.991379767451248	1
ENSG00000116668.12	SWT1	1	185156912	1_92	0	0.0164981548739915	6.71296606749332	3.48544955674372e-07	0.991379767451248	1
ENSG00000116679.15	IVNS1ABP	1	185317057	1_92	0	0.0155077228090794	5.84413189028704	2.85218053633542e-07	-0.349980605872637	1
ENSG00000157181.15	C1orf27	1	186376310	1_92	0	0.0522932603649401	17.4948382862241	2.87915221694782e-06	2.00086079581451	1
ENSG00000262180.1	OCLM	1	186400270	1_92	0	0.013652168933768	4.77751716240392	2.05264045094993e-07	0.0905752229183458	2
ENSG00000073756.11	PTGS2	1	186645695	1_92	0	0.0145741719783247	5.32768374097818	2.44360666072308e-07	-0.520117453530826	1
ENSG00000150681.9	RGS18	1	192158507	1_96	0	0.00997749686588312	6.43354254249236	2.02013666403077e-07	0.684443724656058	2
ENSG00000090104.11	RGS1	1	192575969	1_96	0	0.0246630525737581	14.9358860260727	1.15927586213451e-06	-1.59330532890575	1
ENSG00000127074.14	RGS13	1	192636377	1_96	0	0.0144673025334938	9.83725144389815	4.47888910090583e-07	-1.01211360045396	1
ENSG00000116747.12	TROVE2	1	193058991	1_96	0	0.02624444849685	13.2990565557165	1.09841702963046e-06	2.7689248547101	1
ENSG00000023572.8	GLRX2	1	193105954	1_96	0	0.0118373385232616	8.23585383917754	3.06811526912166e-07	-1.08254595256265	2
ENSG00000134371.10	CDC73	1	193121735	1_96	0	0.0208711748453417	11.7598894614948	7.7242995875032e-07	2.60579432284138	1
ENSG00000162630.5	B3GALT2	1	193188887	1_96	0	0.0805336202669666	17.8213953927376	4.51676922772396e-06	3.30564712627309	1
ENSG00000066279.17	ASPM	1	197147624	1_98	0	0.0142872785759105	8.95438088892095	4.02618800187638e-07	1.6901831638624	1
ENSG00000177888.7	ZBTB41	1	197200897	1_98	0	0.013425724967787	6.91595997920934	2.92212770158948e-07	-0.542818283013607	1
ENSG00000213047.12	DENND1B	1	197774968	1_99	0	0.0143008475005306	5.20278259706363	2.34156613288964e-07	-0.470235947759607	1
ENSG00000203724.10	C1orf53	1	197902363	1_99	0	0.0135721712504403	4.70834826093321	2.01106859092563e-07	0.0167561881717561	2
ENSG00000151414.14	NEK7	1	198156916	1_99	0	0.0267215642048396	11.1276333224113	9.35779780184439e-07	-1.60911809841699	1
ENSG00000081237.18	PTPRC	1	198638643	1_99	0	0.0577205690790803	18.4888048469731	3.35852369241409e-06	2.33239709164039	2
ENSG00000162702.7	ZNF281	1	200400568	1_101	0	0.0162837523174709	5.21281301832727	2.67137962284437e-07	0.460803610953044	1
ENSG00000081248.10	CACNA1S	1	201112649	1_101	0	0.0163252534656594	5.23690532844058	2.69056587367759e-07	-0.392711350478805	1
ENSG00000170128.4	GPR25	1	200872533	1_101	0	0.0213560652497332	7.78154620571213	5.2299328572733e-07	0.818204472937124	1
ENSG00000118193.11	KIF14	1	200620641	1_101	0	0.016469572623783	5.32019746376473	2.75752243881554e-07	0.30102576979234	1
ENSG00000118197.13	DDX59	1	200671753	1_101	0	0.0255754927834883	9.4927971779344	7.64059510562823e-07	-1.06062793063876	2
ENSG00000118200.14	CAMSAP2	1	200740002	1_101	0	0.019201095542663	6.77325966734609	4.09291483373862e-07	-1.23711716411455	2
ENSG00000116852.14	KIF21B	1	201020647	1_101	0	0.0271066726699768	10.0453222066493	8.56937319184311e-07	-1.30478448099726	1
ENSG00000232237.3	ASCL5	1	201114802	1_101	0	0.0192706812700343	6.80757148734789	4.12855669340605e-07	0.717532908895541	2
ENSG00000116857.16	TMEM9	1	201154671	1_101	0	0.0170137098051142	5.62786471349497	3.01336433397677e-07	-0.479040531959222	2
ENSG00000081277.12	PKP1	1	201283573	1_101	0	0.0191395443617337	6.74287682169075	4.06149379880209e-07	-0.794391227710872	1
ENSG00000159166.13	LAD1	1	201400151	1_101	0	0.11456258872161	23.9449421828911	8.63307641528127e-06	2.3788369768496	1
ENSG00000174307.6	PHLDA3	1	201469408	1_101	0	0.0400557993249248	13.7665716175923	1.73540232414535e-06	1.50693178317276	1
ENSG00000159176.13	CSRP1	1	201509697	1_101	0	0.0216729872843932	7.92125727661592	5.40283704477375e-07	0.921410723728207	1
ENSG00000198700.9	IPO9	1	201828710	1_102	0	0.0131815287440162	5.41528789471616	2.24644766206953e-07	0.197855209158982	2
ENSG00000198892.6	SHISA4	1	201888432	1_102	0	0.0138426053949212	5.87784951405996	2.56062083856887e-07	0.406886422333055	1
ENSG00000134375.10	TIMM17A	1	201955775	1_102	0	0.0328523325632728	14.0761195831029	1.45531877409724e-06	-1.55958115766388	1
ENSG00000176393.10	RNPEP	1	201982484	1_102	0	0.0526512703019997	18.5875720064183	3.07992748468253e-06	2.06106159278154	2
ENSG00000163435.15	ELF3	1	202007718	1_102	0	0.100291674163072	24.8367253286475	7.83913582185726e-06	-2.39499131259308	1
ENSG00000143851.15	PTPN7	1	202161992	1_102	0	0.0628079439082026	20.2859530440748	4.00976541889853e-06	2.24730068208576	1
ENSG00000133067.17	LGR6	1	202194236	1_102	0	0.0145683962517871	6.36107183263022	2.91642638782953e-07	0.859282147981557	1
ENSG00000077157.21	PPP1R12B	1	202348568	1_102	0	0.0224479109759468	10.4557829497139	7.38654697781932e-07	1.29409017419797	2
ENSG00000117139.16	KDM5B	1	202808933	1_102	0	0.0198056762793865	9.26835666859443	5.77698697168484e-07	-1.02153113161838	2
ENSG00000183155.4	RABIF	1	202889900	1_102	0	0.0233830427849003	10.8430854544205	7.97926481180551e-07	-1.28919608647526	1
ENSG00000117153.15	KLHL12	1	202928138	1_102	0	0.0209335294115386	9.79335362033088	6.4518292782717e-07	1.18009892839649	2
ENSG00000159346.12	ADIPOR1	1	202958379	1_102	0	0.0247095928965934	11.3669408145522	8.83930587836051e-07	1.30881247561675	2
ENSG00000163485.16	ADORA1	1	203090600	1_102	0	0.0138048397407606	5.85204002896424	2.54242196027013e-07	-0.691333858326781	1
ENSG00000133048.12	CHI3L1	1	203186284	1_102	0	0.0242738407055193	11.1980012317218	8.5543690439467e-07	1.28591611756017	2
ENSG00000133063.15	CHIT1	1	203274075	1_102	0	0.0616867745689813	20.1121560633342	3.90444821206048e-06	2.14382041757021	1
ENSG00000122176.10	FMOD	1	203351776	1_102	0	0.0272530369253097	12.2978064462996	1.05475485180773e-06	-1.33136716191621	1
ENSG00000174567.7	GOLT1A	1	204213637	1_103	0	0.0193493490620638	8.58607014759213	5.22841154972481e-07	1.32622466117263	2
ENSG00000188783.5	PRELP	1	203475432	1_103	0	0.013033679629519	4.84734668149791	1.98829168790498e-07	-0.218754265999944	1
ENSG00000058668.14	ATP2B4	1	203626383	1_103	0	0.0153766031748779	6.41039367896733	3.10208777218308e-07	0.584499375852875	1
ENSG00000122188.12	LAX1	1	203764698	1_103	0	0.0129691928210662	4.80046831639428	1.95932070805518e-07	0.172051259985409	2
ENSG00000058673.16	ZC3H11A	1	203795675	1_103	0	0.0154347620321972	6.44608209986108	3.13115627974351e-07	-0.547408044863229	1
ENSG00000257315.2	ZBED6	1	203795675	1_103	0	0.0154347620321972	6.44608209986108	3.13115627974351e-07	0.547408044863229	1
ENSG00000182004.12	SNRPE	1	203861428	1_103	0	0.0143972957039791	5.78798445216667	2.62251061160133e-07	-0.426966850433103	2
ENSG00000143842.14	SOX13	1	204072748	1_103	0	0.234702836597367	32.951461443253	2.43389586622363e-05	3.41898693415799	2
ENSG00000143839.14	REN	1	204190659	1_103	0	0.0134700467743079	5.15860344832795	2.18680582271454e-07	0.413602896167993	1
ENSG00000158615.8	PPP1R15B	1	204412128	1_103	0	0.0227158362359993	10.1070311568245	7.22539022610472e-07	1.24788266276114	1
ENSG00000133056.13	PIK3C2B	1	204495053	1_103	0	0.0160207491541183	6.79864799296588	3.42779112402853e-07	-0.808309945059621	2
ENSG00000186007.9	LEMD1	1	205457492	1_104	0	0.0170473353962539	4.84693403393246	2.6003546806638e-07	-0.169322780983792	1
ENSG00000163531.15	NFASC	1	204828864	1_104	0	0.0403481108562003	13.0364333789085	1.65535432800742e-06	1.89248963932575	1
ENSG00000184144.11	CNTN2	1	205042978	1_104	0	0.018714118937241	5.73030181976987	3.37486073508003e-07	-0.77319017273701	2
ENSG00000174529.7	TMEM81	1	205084022	1_104	0	0.0173703132399221	5.02461755134655	2.74675317313708e-07	0.0267268581466289	2
ENSG00000133059.16	DSTYK	1	205211346	1_104	0	0.0172425026891488	4.95470051530187	2.68860303753909e-07	0.429893085023895	2
ENSG00000133069.15	TMCC2	1	205227960	1_104	0	0.0412984945578357	13.2590178258334	1.7232748463353e-06	1.79127719104525	3
ENSG00000163545.8	NUAK2	1	205321732	1_104	0	0.017607401190183	5.15297522112908	2.85536931215631e-07	0.323889879070117	1
ENSG00000117266.15	CDK18	1	205504902	1_104	0	0.0172154704654498	4.93984612983461	2.67634003512259e-07	0.255977124429945	1
ENSG00000174514.12	MFSD4A	1	205564053	1_104	0	0.0189234556793016	5.83567979356202	3.47536861635312e-07	-0.562595435357039	1
ENSG00000158715.5	SLC45A3	1	205680319	1_104	0	0.0248178615934543	8.40755104805427	6.56663451130474e-07	-0.986514120225872	1
ENSG00000069275.12	NUCKS1	1	205750729	1_104	0	0.0253018673086082	8.59099333133965	6.84076906407767e-07	-1.0067139942261	1
ENSG00000117280.12	RAB29	1	205770138	1_104	0	0.0209841189041173	6.81532206066602	4.50076249208097e-07	-0.829011575622606	2
ENSG00000133065.10	SLC41A1	1	205813381	1_104	0	0.0321598344826088	10.8722282032726	1.10037657897115e-06	-1.40368874940964	2
ENSG00000162877.12	PM20D1	1	205805769	1_104	0	0.0483293523833036	14.7644645890356	2.24562715772047e-06	1.74179816618362	2
ENSG00000174502.18	SLC26A9	1	205943691	1_104	0	0.0167939589673316	4.70518491083249	2.48678796572911e-07	-0.0305787858042531	2
ENSG00000117322.17	CR2	1	207454573	1_105	0	0.0140758639198055	8.35851819888459	3.7026556625162e-07	-1.43541955877649	2
ENSG00000263528.7	IKBKE	1	206470191	1_105	0	0.0241081235156779	12.7750258294692	9.69246337143888e-07	-1.29921044939859	1
ENSG00000266094.7	RASSF5	1	206507103	1_105	0	0.0133906698486296	7.29748536189521	3.07527890148813e-07	0.801185473347399	2
ENSG00000143486.15	EIF2D	1	206612625	1_105	0	0.0149418289206245	8.59030364731816	4.03944080875283e-07	1.08820780344377	1
ENSG00000162894.11	FCMR	1	206922206	1_105	0	0.0206882914289103	11.2434683096791	7.32038460766375e-07	1.24147404319815	1
ENSG00000162896.5	PIGR	1	206946508	1_105	0	0.0448041656799019	18.5921654770174	2.62154516506618e-06	1.92655559455234	1
ENSG00000123843.12	C4BPB	1	207088956	1_105	0	0.0107301537732528	5.30859973705708	1.79264750402109e-07	0.520270205251818	1
ENSG00000196352.14	CD55	1	207321334	1_105	0	0.23646972584745	19.2542949169205	1.43288765535293e-05	3.62023995826702	1
ENSG00000203710.10	CR1	1	207496579	1_105	0	0.0119447127596442	7.22487594529849	2.71590815192423e-07	1.31201657555275	1
ENSG00000076356.6	PLXNA2	1	208244589	1_106	0	0.00530803700690385	7.60263147817113	1.27000916545455e-07	-0.827675979947096	1
ENSG00000123689.5	G0S2	1	209675255	1_106	0	0.0109187815651958	13.5546097261999	4.65768559331606e-07	-1.07704275478939	1
ENSG00000009790.14	TRAF3IP3	1	209756258	1_106	0	0.00525973445498074	7.73833040086177	1.28091426176972e-07	0.870223811415999	1
ENSG00000117597.17	DIEXF	1	209827828	1_106	0	0.0402500824281827	25.9845263482356	3.29147493776245e-06	2.77255167816273	2
ENSG00000054392.12	HHAT	1	210328160	1_106	0	0.00508348978736739	6.90585010947645	1.10481122203382e-07	-0.112041227256362	1
ENSG00000143473.12	KCNH1	1	211134467	1_107	0	0.0217611531537918	12.8952080896634	8.83119010898935e-07	-1.40208795846131	1
ENSG00000082512.14	TRAF5	1	211326278	1_107	0	0.0136347379253746	8.46897679287676	3.63401496336644e-07	0.985187368007254	1
ENSG00000117650.12	NEK2	1	211675781	1_107	0	0.018273923661122	11.2399113339518	6.46403449443328e-07	1.16841974241852	1
ENSG00000143493.12	INTS7	1	212035474	1_107	0	0.0127206422179489	7.81309144749252	3.1278139982398e-07	0.969741451723401	1
ENSG00000143476.17	DTL	1	212035474	1_107	0	0.0127206422179489	7.81309144749252	3.1278139982398e-07	-0.969741451723401	1
ENSG00000066027.11	PPP2R5A	1	212285915	1_107	0	0.010597185103814	6.08797396580761	2.0303564085067e-07	-0.586267833181544	1
ENSG00000065600.12	TMEM206	1	212414848	1_107	0	0.0097032444104268	5.25605307256037	1.60503935740315e-07	0.351533056661426	2
ENSG00000123685.8	BATF3	1	212700127	1_108	0	0.018879540731836	6.42523312655011	3.81759003896866e-07	-0.696786567813781	2
ENSG00000162769.12	FLVCR1	1	212862201	1_108	0	0.0173937204457827	5.64892672158635	3.09219875167534e-07	0.42023902896906	1
ENSG00000174606.13	ANGEL2	1	213015952	1_108	0	0.029684456817931	10.7212434532985	1.00157445169523e-06	-1.3704897980211	2
ENSG00000152104.11	PTPN14	1	214552234	1_109	0	0.0140555639141249	4.8554694138615	2.14777345618336e-07	0.189114531880663	2
ENSG00000117724.12	CENPF	1	214602949	1_109	0	0.0257894163853816	10.6064777686366	8.60838483725342e-07	-1.24295673711614	1
ENSG00000136636.12	KCTD3	1	215567710	1_109	0	0.0233306661008456	9.65505604882017	7.08909687556956e-07	-1.45830760169193	1
ENSG00000092978.10	GPATCH2	1	217631425	1_110	0	0.00683706641634463	4.75892056915792	1.0239699894082e-07	0.302805566898114	1
ENSG00000162814.10	SPATA17	1	217631425	1_110	0	0.00683706641634463	4.75892056915792	1.0239699894082e-07	0.302805566898114	1
ENSG00000067533.5	RRP15	1	218285209	1_110	0	0.00841897791946167	8.3215855902355	2.20482654314668e-07	1.52715355054082	1
ENSG00000215817.5	ZC3H11B	1	219613461	1_112	0	0.0190427042328778	11.5735400965766	6.9359158653065e-07	-1.42618790038382	1
ENSG00000162813.17	BPNT1	1	220090556	1_112	0	0.0178021623751266	10.9355888340219	6.12666176006846e-07	1.3551767566014	1
ENSG00000067704.9	IARS2	1	220094327	1_112	0	0.0162099139755074	10.0485572732423	5.12617461864263e-07	1.27835428299431	1
ENSG00000118873.15	RAB3GAP2	1	220272146	1_112	0	0.0126492914416747	7.70329982800824	3.06656358651909e-07	-1.00410239579912	1
ENSG00000116141.15	MARK1	1	220528008	1_112	0	0.00921084217326695	4.70790973258186	1.36469764386283e-07	-0.00366340563730175	1
ENSG00000162817.6	C1orf115	1	220690029	1_112	0	0.00923064194432333	4.72816354170543	1.37351487967694e-07	-0.0297382234674556	2
ENSG00000117791.15	MARC2	1	220747806	1_112	0	0.00938707633345559	4.88678696494578	1.44365270823599e-07	0.245951738506956	2
ENSG00000143507.17	DUSP10	1	221742291	1_113	0	0.0125257794720836	4.89389173262334	1.92915930572371e-07	-0.219923684217323	1
ENSG00000143498.17	TAF1A	1	222589893	1_114	0	0.0119081123473647	7.49793954721521	2.80991919856202e-07	-0.933936088444405	2
ENSG00000154305.16	MIA3	1	222618304	1_114	0	0.0136828885139353	8.81078865922907	3.79403686323624e-07	1.15190726141077	1
ENSG00000186063.12	AIDA	1	222712777	1_114	0	0.0102780508234284	6.10776957397336	1.9756152904161e-07	-0.709742844247095	1
ENSG00000197520.10	FAM177B	1	222737660	1_114	0	0.0178153200731602	11.3076196779166	6.33977428537953e-07	1.11964493100811	1
ENSG00000154309.8	DISP1	1	222872138	1_114	0	0.070314261598202	24.4194707512411	5.40366778857987e-06	-2.62532430094945	1
ENSG00000143502.14	SUSD4	1	223364043	1_114	0	0.00971194496025485	5.57298989850542	1.70334822404567e-07	0.495182429169088	1
ENSG00000203697.11	CAPN8	1	223665771	1_114	0	0.0276072493455541	15.4630882074848	1.34347114999758e-06	-1.97090251309555	2
ENSG00000162909.17	CAPN2	1	223701931	1_114	0	0.042745747369616	19.6318892097745	2.64097313188602e-06	-2.21069086803626	1
ENSG00000143756.11	FBXO28	1	224114047	1_114	0	0.00922569040722798	5.08824202848109	1.47732351667681e-07	0.406079044322859	1
ENSG00000143753.12	DEGS1	1	224173392	1_114	0	0.00894607622449495	4.79783653771888	1.3507874449763e-07	-0.215373700518898	2
ENSG00000143748.17	NVL	1	224330652	1_114	0	0.0120554290509162	7.61407904458426	2.88874379897825e-07	-0.926399726280002	1
ENSG00000143771.11	CNIH4	1	224356827	1_114	0	0.0108211837345064	6.59394479783708	2.24558268952044e-07	0.805965345385094	1
ENSG00000162923.14	WDR26	1	224436689	1_114	0	0.00960146705037035	5.46500585030363	1.65134266135978e-07	0.539379327570359	2
ENSG00000185155.11	MIXL1	1	226223248	1_115	0	0.088470052594864	23.1190279702898	6.43687135480173e-06	-2.53995953271657	1
ENSG00000185842.15	DNAH14	1	224895916	1_115	0	0.0193782626319522	8.57131698588227	5.22722708932506e-07	0.909545913402704	1
ENSG00000143819.12	EPHX1	1	225810039	1_115	0	0.0165940846561179	7.1024803961192	3.70913225204466e-07	0.851086135017295	1
ENSG00000243709.1	LEFTY1	1	225896277	1_115	0	0.0128724255388814	4.70074474234481	1.90430290958168e-07	0.156639193435539	2
ENSG00000143811.18	PYCR2	1	225924245	1_115	0	0.0128799446780405	4.7062633460401	1.9076521943795e-07	-0.0243781216289383	1
ENSG00000143768.12	LEFTY2	1	225937917	1_115	0	0.0187669683447143	8.26764252468348	4.88297820156941e-07	-0.805589501632044	2
ENSG00000143751.9	SDE2	1	225999428	1_115	0	0.0138710153517612	5.40695601034177	2.36031552162202e-07	-0.466387572312715	1
ENSG00000163041.9	H3F3A	1	226070308	1_115	0	0.0259971780500771	11.3591078261016	9.29350216347198e-07	1.63545682855243	1
ENSG00000182827.8	ACBD3	1	226187723	1_115	0	0.0149069216300625	6.08803820602304	2.85610593157007e-07	0.495265154636369	1
ENSG00000183814.15	LIN9	1	226309688	1_115	0	0.0140700247927024	5.54164333673748	2.45381833557439e-07	-0.499598273088222	1
ENSG00000143772.9	ITPKB	1	226738931	1_116	0	0.0338979724555081	18.3705366786591	1.95976745005913e-06	-1.80241664094241	2
ENSG00000143801.16	PSEN2	1	226870643	1_116	0	0.00948552459251895	6.30367905223637	1.88176081727798e-07	0.895231606524239	1
ENSG00000163050.16	COQ8A	1	226897454	1_116	0	0.0604158375930325	23.9073872103667	4.54560705128891e-06	2.60392727388948	1
ENSG00000143776.18	CDC42BPA	1	227318012	1_116	0	0.00833020244472582	5.07820697495874	1.33129692018433e-07	0.167122839713362	1
ENSG00000181450.17	ZNF678	1	227563411	1_116	0	0.00813386386810655	4.85322141179373	1.24232715513605e-07	-0.287766444583618	1
ENSG00000143740.14	SNAP47	1	227735217	1_116	0	0.0231532050933133	14.7452953152873	1.07441872201866e-06	-2.03224319112178	1
ENSG00000081692.12	JMJD4	1	227735217	1_116	0	0.0231532050933133	14.7452953152873	1.07441872201866e-06	2.03224319112178	1
ENSG00000143816.7	WNT9A	1	227947502	1_116	0	0.0465048367404856	21.3915679850641	3.13075957114121e-06	-1.6581846447503	1
ENSG00000162910.18	MRPL55	1	228109044	1_116	0	0.0303434594061334	17.3148552223195	1.65345709750791e-06	-2.46372902021209	1
ENSG00000143774.16	GUK1	1	228140298	1_116	0	0.0102994301476723	7.08074624621498	2.29509782272714e-07	-1.22046000470987	1
ENSG00000181873.12	IBA57	1	228165950	1_116	0	0.00803450682163742	4.73733635562113	1.1978499488796e-07	0.525118978434718	1
ENSG00000154370.15	TRIM11	1	228407706	1_116	0	0.0144550938239687	10.2832085172898	4.67798183276554e-07	-1.49459795391586	1
ENSG00000162931.11	TRIM17	1	228417087	1_116	0	0.0491481724802674	21.9225520178885	3.39084124128357e-06	2.63999737463778	1
ENSG00000196890.4	HIST3H2BB	1	228458562	1_116	0	0.0166052268909758	11.5950982387405	6.05938043509885e-07	-1.59727205681199	1
ENSG00000168159.11	RNF187	1	228486817	1_116	0	0.00854153618794784	5.31455758346111	1.42860470433309e-07	0.302661244385064	2
ENSG00000168118.11	RAB4A	1	229274263	1_117	0	0.0162301391966303	6.59640769498728	3.36929244281321e-07	0.658773521605503	1
ENSG00000154429.10	CCSAP	1	229313270	1_117	0	0.0140677838734623	5.24393225378946	2.32162319257628e-07	0.343156634173106	1
ENSG00000143632.14	ACTA1	1	229433845	1_117	0	0.0260998162769999	11.1003953686383	9.11769103531412e-07	1.33869770241718	2
ENSG00000177614.10	PGBD5	1	230425881	1_117	0	0.0132946041373958	4.70953715641389	1.97043726168292e-07	-0.0464501110180596	1
ENSG00000135775.13	COG2	1	230658480	1_118	0	0.00696743971137803	7.21037769682022	1.58103035363393e-07	-1.67852972206809	1
ENSG00000135773.12	CAPN9	1	230746467	1_118	0	0.0120216395335999	9.83602081128448	3.72127798983644e-07	-0.849520058668841	2
ENSG00000119280.16	C1orf198	1	230869758	1_118	0	0.00977890827662264	7.88229781686002	2.42578432876052e-07	1.23267766712531	2
ENSG00000143643.12	TTC13	1	230978849	1_118	0	0.00839713710644174	6.77354890558913	1.79001425182438e-07	1.26938370573417	1
ENSG00000173409.13	ARV1	1	230978674	1_118	0	0.0916712457773454	27.3517167938394	7.89090287656614e-06	2.88546050741168	1
ENSG00000182118.7	FAM89A	1	231039898	1_118	0	0.017241171431512	12.7318563211028	6.90824088677131e-07	-1.67477788049261	1
ENSG00000116906.11	GNPAT	1	231240905	1_118	0	0.0104223763821332	8.71700283159176	2.85918932365824e-07	0.915478924523977	1
ENSG00000135766.8	EGLN1	1	231425284	1_118	0	0.030357970187943	18.5414718359596	1.77143780797927e-06	2.17547676173508	1
ENSG00000116918.13	TSNAX	1	231528861	1_118	0	0.00751089966130047	5.99151861764195	1.41624323079874e-07	-0.599584923593432	1
ENSG00000162946.21	DISC1	1	231626570	1_118	0	0.041978467848261	21.4144483851557	2.82906189386917e-06	-2.02398613150272	2
ENSG00000116991.10	SIPA1L2	1	232561778	1_119	0	0.0122184293369301	4.70682340755489	1.80989033046375e-07	-0.182750534379878	2
ENSG00000212916.4	MAP10	1	232801289	1_119	0	0.0157327483300908	7.09689368333851	3.5138390781981e-07	-0.894652182187835	2
ENSG00000135778.11	NTPCR	1	232950648	1_119	0	0.0133212663189958	5.52346276258658	2.31561265832915e-07	-0.469082125135326	2
ENSG00000135749.18	PCNX2	1	233295495	1_120	0	0.0437678213258049	12.5759783714899	1.73223051278837e-06	1.52902761312643	2
ENSG00000135750.14	KCNK1	1	233622164	1_120	0	0.0263113494929693	7.72405974806996	6.39584192601966e-07	-0.821479128220484	1
ENSG00000183780.12	SLC35F3	1	233904754	1_120	0	0.0204280889332138	5.32210941240824	3.42153125968421e-07	-0.400518407373494	2
ENSG00000059588.9	TARBP1	1	234479133	1_121	0	0.021867677417899	7.34643796257114	5.05578326428976e-07	-0.80274744490493	1
ENSG00000173726.10	TOMM20	1	235128439	1_121	0	0.0206029892439397	6.76069238672426	4.38359462116181e-07	0.879119237540494	2
ENSG00000188739.14	RBM34	1	235161669	1_121	0	0.0169933795409229	4.97402228637534	2.66009077957745e-07	-0.202389940457957	1
ENSG00000162885.12	B3GALNT2	1	235504861	1_121	0	0.0165258971592106	4.70587715257928	2.44745437877742e-07	0.211666273862806	1
ENSG00000168243.10	GNG4	1	235651207	1_121	0	0.0176482833012408	5.36322382980895	2.97877268441732e-07	-0.500256321211834	1
ENSG00000143669.13	LYST	1	235883940	1_122	0	0.0320655995165539	14.0904045079128	1.42190898612442e-06	-1.59815579111486	1
ENSG00000116962.14	NID1	1	236065381	1_122	0	0.0135214702335467	5.97839503426087	2.54400229423207e-07	0.695918924409081	1
ENSG00000077585.13	GPR137B	1	236142585	1_122	0	0.0215440069332562	10.2605652531348	6.95675550748893e-07	1.20862454895981	2
ENSG00000119285.10	HEATR1	1	236604526	1_122	0	0.0470591954875272	14.8366311934025	2.1972970527725e-06	3.20790070971633	1
ENSG00000077522.12	ACTN2	1	236668049	1_122	0	0.0153114051367408	7.91071977841274	3.81188703999024e-07	-1.3108960394545	2
ENSG00000116984.12	MTR	1	236795503	1_122	0	0.0119732721007898	4.77504213325286	1.79928116574999e-07	-0.0924822562752992	1
ENSG00000133019.11	CHRM3	1	239386955	1_124	0	0.0165184946731857	5.0186762223518	2.6089672024699e-07	0.335667819379707	1
ENSG00000054277.13	OPN3	1	241677619	1_127	0	0.0154984018333327	8.53608088738556	4.16346015076231e-07	0.938091433738762	1
ENSG00000174371.16	EXO1	1	241847755	1_127	0	0.0137497479288001	6.9420520800025	3.00394223860712e-07	0.359564652757777	1
ENSG00000197769.5	MAP1LC3C	1	242004021	1_128	0	0.0197721594000964	7.57835814155366	4.71561349867562e-07	-0.852932103724227	1
ENSG00000180287.16	PLD5	1	242524418	1_128	0	0.014865560778722	4.87809658672528	2.28213150092339e-07	-0.145340386384475	1
ENSG00000117020.16	AKT3	1	243851261	1_128	0	0.0199986177819222	7.6862817799136	4.83754764631271e-07	1.00118349297716	2
ENSG00000035687.9	ADSS	1	244452097	1_129	0	0.110745906626733	24.0969682851576	8.39844848434767e-06	2.51070765265608	1
ENSG00000121644.18	DESI2	1	244653666	1_129	0	0.0552623638550978	17.3380016089298	3.01534820468963e-06	-1.92752297880394	1
ENSG00000162849.15	KIF26B	1	245155106	1_129	0	0.0213507268406798	8.26560207730512	5.55387539185336e-07	0.930530108000451	1
ENSG00000197472.14	ZNF695	1	247008088	1_130	0	0.0143513407539686	8.30499938153446	3.7509480946235e-07	0.976868581842982	1
ENSG00000185420.18	SMYD3	1	246503580	1_130	0	0.0133223034139442	7.60158141173497	3.18707471795576e-07	-0.826867427399486	2
ENSG00000162852.13	CNST	1	246566688	1_130	0	0.0111538919610347	5.9231718836443	2.07916876756255e-07	0.569885030368312	1
ENSG00000143653.9	SCCPDH	1	246723566	1_130	0	0.0126821839678034	7.13620608715222	2.84819950116829e-07	-0.792688165951723	1
ENSG00000277462.1	ZNF670	1	247078730	1_130	0	0.0118967951796409	6.53219741169136	2.44567227099808e-07	0.695408968021011	1
ENSG00000188295.14	ZNF669	1	247104366	1_130	0	0.0103366319112602	5.20467038394972	1.69309472039142e-07	0.363817302005388	2
ENSG00000162714.12	ZNF496	1	247329729	1_131	0	0.011590088771797	5.37350756267873	1.95998884883806e-07	0.536701129114189	1
ENSG00000162711.16	NLRP3	1	247416447	1_131	0	0.0326544774741528	15.0262284626855	1.54419342905593e-06	1.65850006805551	1
ENSG00000169224.12	GCSAML	1	247507598	1_131	0	0.0155782796261131	8.11726366444948	3.97958808272064e-07	-0.940092602786755	1
ENSG00000162722.8	TRIM58	1	247857224	1_131	0	0.0667812907711993	21.9555226876541	4.61431844961162e-06	-2.08131098177185	1
ENSG00000238243.3	OR2W3	1	247900010	1_131	0	0.0109301955845406	4.86160423064606	1.67230892752228e-07	-0.305461495315479	1
ENSG00000175137.10	SH3BP5L	1	248826595	1_131	0	0.0519760257651003	21.5506929825192	3.52511494336872e-06	2.6036506274359	2
ENSG00000171163.15	ZNF692	1	248859244	1_131	0	0.0118291783041183	5.42571586004141	2.01985688098065e-07	-0.0606140200524659	1
ENSG00000184731.5	FAM110C	2	47011	2_1	0	0.0385999758591941	19.0831800449951	2.31817786417627e-06	2.15116434035443	2
ENSG00000143727.15	ACP1	2	264227	2_1	0	0.107908850010105	29.2706692849041	9.94028166934202e-06	3.39342966083095	2
ENSG00000035115.21	SH3YL1	2	267367	2_1	0	0.03298034828178	18.0993176364293	1.87856580660511e-06	2.53041218895566	1
ENSG00000189292.15	ALKAL2	2	322579	2_1	0	0.0087281070431624	5.46160117533871	1.50019951551886e-07	-0.18451329637893	1
ENSG00000172554.11	SNTG2	2	1092878	2_1	0	0.0181241627825861	13.8410925001186	7.89473031215913e-07	2.06142922049429	1
ENSG00000115705.20	TPO	2	1368382	2_1	0	0.00908017016839913	5.94265057771155	1.69817778838209e-07	0.501135549990258	2
ENSG00000130508.10	PXDN	2	1745261	2_1	0	0.0138648935356231	9.82471063617512	4.28691903135356e-07	-1.10093003517218	1
ENSG00000171853.15	TRAPPC12	2	3379591	2_2	0	0.00867491212421601	6.13927897625238	1.6760671974243e-07	0.657294424681646	2
ENSG00000182551.13	ADI1	2	3519553	2_2	0	0.0404733134640006	20.7414182248796	2.64189883212638e-06	2.12166508337954	3
ENSG00000171865.9	RNASEH1	2	3558529	2_2	0	0.0138422033737832	10.5520612639458	4.59675654840403e-07	1.23877674989023	2
ENSG00000118004.17	COLEC11	2	3594575	2_2	0	0.031926444622744	18.4782626192774	1.8566099191163e-06	1.86331252693422	2
ENSG00000151360.9	ALLC	2	3657701	2_2	0	0.0132748433592125	10.1564488590786	4.24307066756424e-07	-1.16840103595544	1
ENSG00000214866.8	DCDC2C	2	3706944	2_2	0	0.0089545153851236	6.43858887296347	1.81443642319017e-07	-0.637659025926753	1
ENSG00000134313.15	KIDINS220	2	8835601	2_6	0	0.0156740717304007	8.07568377230617	3.98354849094456e-07	1.00493352387703	1
ENSG00000143797.11	MBOAT2	2	9003515	2_6	0	0.0194401139746626	10.1144652255	6.1880057143728e-07	-1.29496567205836	1
ENSG00000119185.12	ITGB1BP1	2	9412781	2_6	0	0.0125083769572433	5.94259567420557	2.33930105671201e-07	-0.531314410410541	1
ENSG00000119203.13	CPSF3	2	9424405	2_6	0	0.0112230825225974	4.91835296388612	1.73716400702919e-07	-0.176416101430499	1
ENSG00000134330.18	IAH1	2	9473160	2_6	0	0.0128515341794767	6.19834202927494	2.50691429361436e-07	0.587649684599931	2
ENSG00000115750.16	TAF1B	2	9843557	2_6	0	0.01140427071304	5.06960933049897	1.81949549696821e-07	0.252739065720609	1
ENSG00000172059.10	KLF11	2	10038524	2_6	0	0.0129359846861378	6.26025108171319	2.54859142998733e-07	0.812151716699313	1
ENSG00000205795.4	CYS1	2	10080534	2_6	0	0.0428221685749776	17.629144959142	2.37579453688418e-06	1.87054247570695	1
ENSG00000171848.13	RRM2	2	10121909	2_6	0	0.0111262436911476	4.83651745929786	1.69351988861314e-07	0.334271740427223	1
ENSG00000115756.12	HPCAL1	2	10417940	2_7	0	0.0152030867067635	8.79757723887702	4.20924141229053e-07	-1.15803658353193	1
ENSG00000115761.15	NOL10	2	10689644	2_7	0	0.0100718075490871	4.90695794353004	1.55535212959392e-07	-0.19725758218392	1
ENSG00000143870.12	PDIA6	2	10838059	2_7	0	0.0106015022997277	5.39084300291036	1.7985937074852e-07	0.352290203235478	1
ENSG00000150873.11	C2orf50	2	11132658	2_7	0	0.0252209244179225	13.594644760875	1.079040729629e-06	1.44105819591061	1
ENSG00000162976.12	PQLC3	2	11158682	2_7	0	0.0106674314484548	5.44937779252754	1.82942981169456e-07	0.434697384997447	1
ENSG00000134318.13	ROCK2	2	11347918	2_7	0	0.0102740100442901	5.09459950177164	1.64724807407105e-07	0.304869879665197	2
ENSG00000169016.16	E2F6	2	11466058	2_7	0	0.0103702299569017	5.18260263648291	1.69139589479827e-07	-0.353108905410473	1
ENSG00000162981.13	FAM84A	2	14297684	2_9	0	0.0101200648566713	5.2184024304277	1.66199547587566e-07	0.3316539551101	1
ENSG00000151779.12	NBAS	2	15560878	2_9	0	0.0210572044391317	12.1485212523359	8.05069001943558e-07	-1.9994783575499	1
ENSG00000079785.14	DDX1	2	15584436	2_9	0	0.0222418512704125	12.6678041417511	8.86709264536539e-07	1.27454250872904	2
ENSG00000214842.5	RAD51AP2	2	17517411	2_10	0	0.0139253899456002	10.8192511478744	4.74147583204408e-07	-1.47783743336943	1
ENSG00000197872.11	FAM49A	2	16666179	2_10	0	0.00747719689495685	4.95159603905055	1.16517993568199e-07	-0.283399523834993	1
ENSG00000163032.11	VSNL1	2	17539253	2_10	0	0.0275822087367145	17.2658701127321	1.49874064046519e-06	2.05629210547239	1
ENSG00000178295.14	GEN1	2	17754094	2_10	0	0.133243974133417	32.4824394916522	1.36208807046205e-05	3.13380390909871	2
ENSG00000170745.11	KCNS3	2	17877838	2_10	0	0.00808382729422696	5.6876098112531	1.44695756563634e-07	-0.687716836286722	2
ENSG00000240857.1	RDH14	2	18560992	2_11	0	0.0261003297893692	9.48191807387793	7.78845234879795e-07	1.09997999919989	1
ENSG00000185013.16	NT5C1B	2	18589274	2_11	0	0.0475800869606419	15.2104524797742	2.27759415050123e-06	1.82859385758652	1
ENSG00000118965.14	WDR35	2	20005780	2_12	0	0.0980348958692969	27.2935143993691	8.42071804619078e-06	-2.75298072508146	1
ENSG00000115884.10	SDC1	2	20225748	2_12	0	0.014854441993165	8.35999708111268	3.90815195731343e-07	-0.87645350758539	1
ENSG00000055917.15	PUM2	2	20352364	2_12	0	0.0151247689634944	8.45039326433166	4.02230171055866e-07	0.933212236047991	1
ENSG00000143869.6	GDF7	2	20666939	2_12	0	0.014104222781794	8.09679670773333	3.59394451634809e-07	-1.09693873784746	1
ENSG00000118961.14	LDAH	2	20822810	2_12	0	0.0140158505574099	7.87765780529274	3.4747658421734e-07	0.892477606568903	1
ENSG00000084674.14	APOB	2	21044338	2_13	0	0.0127257044646906	8.48710915538622	3.39899553966323e-07	1.07283617278526	2
ENSG00000119778.14	ATAD2B	2	23927186	2_14	0	0.0113224155242638	6.38406217058652	2.27481021885213e-07	0.733742821203434	1
ENSG00000173960.13	UBXN2A	2	23927186	2_14	1	0.11422819240935	23.0558732858717	8.28826932112309e-06	-4.36337662293401	2
ENSG00000205639.9	MFSD2B	2	24009668	2_14	0	0.0102155947567333	5.23936603130565	1.68442380451584e-07	-0.43824877789312	1
ENSG00000163026.11	WDCP	2	24049787	2_14	0	0.0108403096194847	11.9970484063388	4.09284286727022e-07	-2.60578987444758	1
ENSG00000119782.13	FKBP1B	2	24047480	2_14	0	0.012111708164528	11.7276186435865	4.47017172013562e-07	-2.38546913321573	2
ENSG00000219626.8	FAM228B	2	24077362	2_14	0	0.0108846365644614	12.0334204567149	4.12203806399595e-07	2.6098828648972	1
ENSG00000115129.13	TP53I3	2	24077153	2_14	0	0.0367525666545013	16.9485849660486	1.96033409072484e-06	-2.21095149353494	2
ENSG00000176732.6	PFN4	2	24123159	2_14	0	0.0116239343514808	13.5330628780727	4.95060438166566e-07	2.84685269782951	2
ENSG00000186453.12	FAM228A	2	24152593	2_14	0	0.00995903418104183	6.45253355979754	2.0223506950768e-07	-1.60687533810054	1
ENSG00000198399.14	ITSN2	2	24360529	2_14	0	0.01957561397124	11.1778688206347	6.88625934068193e-07	-1.81169787588051	2
ENSG00000084676.15	NCOA1	2	24491962	2_15	0	0.0120824340472347	6.78767607409208	2.58097926380818e-07	0.247458779259153	1
ENSG00000115137.11	DNAJC27	2	24971717	2_15	0	0.0353173682456304	23.9434749665366	2.66124273014095e-06	-3.47594672093574	2
ENSG00000084710.13	EFR3B	2	25041751	2_15	1	0.261988129138848	35.4425939379003	2.92224138094827e-05	5.98864773229302	1
ENSG00000119772.16	DNMT3A	2	25343038	2_15	0	0.0146642712562736	9.66494656895678	4.46034977260941e-07	-1.30610579656676	1
ENSG00000138101.18	DTNB	2	25673259	2_15	0	0.00985247940924727	5.31577720943475	1.64824315351189e-07	0.387954615554269	2
ENSG00000143970.16	ASXL2	2	25878778	2_15	0	0.00936925563310587	4.84855396461789	1.42963869991924e-07	0.351114442427954	1
ENSG00000084733.10	RAB10	2	26033971	2_15	0	0.0367139878139928	17.1923725252652	1.98644409003887e-06	-2.27409239899576	1
ENSG00000157833.12	GAREM2	2	26173526	2_15	0	0.0112596935410247	6.56719247927641	2.32710130294425e-07	0.547370334995138	1
ENSG00000138029.13	HADHB	2	26241540	2_15	0	0.00936402758518506	4.7377903244329	1.3961995534537e-07	0.0948696139359087	2
ENSG00000084754.10	HADHA	2	26244785	2_15	0	0.0149234753127675	8.86432787801132	4.16317586094207e-07	1.39661716862599	2
ENSG00000173567.14	ADGRF3	2	26347104	2_15	0	0.0123568286426361	7.36698742351053	2.86487664057022e-07	-0.777378991982966	1
ENSG00000157856.10	DRC1	2	26401975	2_15	0	0.0175869466975187	10.6801006651454	5.91118793538543e-07	1.4585555908472	2
ENSG00000213639.9	PPP1CB	2	28751273	2_17	0	0.0431606145851	17.6620455124664	2.39904057587963e-06	2.58525221022039	2
ENSG00000163806.15	SPDYA	2	28782736	2_17	0	0.0470988655061333	18.4982311973454	2.7418874452096e-06	-2.69969631633491	2
ENSG00000171103.10	TRMT61B	2	28869813	2_17	0	0.0248885948127934	12.415955799958	9.724997737832e-07	-2.20698890139967	1
ENSG00000189350.12	TOGARAM2	2	28956586	2_17	0	0.0111262052229265	4.79453554671993	1.67881400207148e-07	0.226688292841141	1
ENSG00000179270.6	C2orf71	2	29074488	2_18	0	0.020268190165042	5.40384388467858	3.44688455461976e-07	0.619622675297592	1
ENSG00000115295.19	CLIP4	2	29097582	2_18	0	0.0839724209034477	19.0174735898456	5.02572208943622e-06	-2.18918816814961	2
ENSG00000213626.11	LBH	2	30249974	2_19	0	0.0148892645866462	4.75724187199024	2.22914055951254e-07	0.0378922311187944	1
ENSG00000172954.13	LCLAT1	2	30443328	2_19	0	0.01536642890391	5.05562164001768	2.44487403766437e-07	0.368713246363194	1
ENSG00000013016.15	EHD3	2	31234492	2_19	0	0.0184712285157272	6.79759282667949	3.95148103433678e-07	0.6526458784168	1
ENSG00000158125.9	XDH	2	31369457	2_20	0	0.0139042346660591	5.35314265100063	2.34242060274308e-07	-0.426473997681454	1
ENSG00000162959.13	MEMO1	2	32011261	2_20	0	0.0184993636573753	8.05520168655555	4.68966890528818e-07	0.96409338661355	1
ENSG00000119820.10	YIPF4	2	32274098	2_20	0	0.0329161502807931	13.5273055479019	1.40129415305219e-06	2.0496583058113	2
ENSG00000115760.13	BIRC6	2	32356560	2_20	0	0.0221415369266418	9.75876213452513	6.80004003599961e-07	-1.33296252971826	2
ENSG00000018699.11	TTC27	2	32675263	2_20	0	0.0137460114311669	5.24494780194375	2.2689600269829e-07	-0.207050119033083	1
ENSG00000049323.15	LTBP1	2	32947295	2_20	0	0.0416605164241095	15.7767442981202	2.06847849264152e-06	-1.71860262060578	1
ENSG00000152689.17	RASGRP3	2	33436636	2_21	0	0.0120118442854874	8.11784630953156	3.06873574537572e-07	0.933163400347544	1
ENSG00000171055.14	FEZ2	2	36646439	2_23	0	0.00621985566146699	7.87416380259662	1.54132323454304e-07	-0.814705068486821	1
ENSG00000205221.12	VIT	2	36696897	2_23	0	0.00619168395274816	7.72810225053971	1.5058808603468e-07	0.767657489618352	1
ENSG00000115808.11	STRN	2	36965723	2_23	0	0.00744187029368837	14.2081499176246	3.32758073227218e-07	-2.88663651210797	1
ENSG00000008869.11	HEATR5B	2	37084350	2_23	0	0.0044712950344773	4.77132983931454	6.71400624960834e-08	-0.0122637689566332	1
ENSG00000055332.16	EIF2AK2	2	37156965	2_23	0	0.00463013589606254	5.25684437437253	7.65998345820876e-08	-0.463714481292114	1
ENSG00000218739.9	CEBPZOS	2	37196344	2_23	0	0.00472490254445823	8.07782493102542	1.20114728910699e-07	1.76582160959927	1
ENSG00000115816.14	CEBPZ	2	37231568	2_23	0	0.00465331612248876	8.26848553730027	1.21086995157526e-07	1.85638053615798	1
ENSG00000003509.15	NDUFAF7	2	37231568	2_23	0	0.00465331612248876	8.26848553730027	1.21086995157526e-07	-1.85638053615798	1
ENSG00000138061.11	CYP1B1	2	38096793	2_24	0	0.0133346869613654	6.96331258434323	2.92218488284501e-07	0.949103227972413	1
ENSG00000119787.13	ATL2	2	38377077	2_24	0	0.0116069736283305	5.89353234098478	2.15279979038889e-07	-1.33440523353384	1
ENSG00000143889.15	HNRNPLL	2	38602595	2_24	0	0.0125167575427551	5.93446414375314	2.33766526412041e-07	0.456116395955066	2
ENSG00000143891.16	GALM	2	38666042	2_24	0	0.0109499500214005	4.71262184476933	1.62399131623786e-07	0.130230251888733	1
ENSG00000163214.20	DHX57	2	38875912	2_25	0	0.0147327743128459	4.99673949786355	2.3167555820574e-07	-0.316923838253164	1
ENSG00000188010.12	MORN2	2	38875912	2_25	0	0.0147327743128459	4.99673949786355	2.3167555820574e-07	-0.316923838253164	1
ENSG00000115904.12	SOS1	2	39124428	2_25	0	0.0158482908924412	5.68717808693525	2.83653558031896e-07	0.705925913423748	1
ENSG00000162878.12	PKDCC	2	42047560	2_26	0	0.00439614963425827	5.17179991618082	7.15522269113064e-08	0.281651773184259	2
ENSG00000143924.18	EML4	2	42168854	2_26	0	0.00427374681821424	4.90585511933604	6.59830645936241e-08	0.395309506212571	2
ENSG00000115944.14	COX7A2L	2	42425518	2_26	0	0.00471013365714679	5.82156683670269	8.6294296515175e-08	-0.318985682827779	1
ENSG00000162881.6	OXER1	2	42764706	2_26	0	0.00568753256877053	7.5979873835228	1.35997660771835e-07	-0.740393246420378	1
ENSG00000162882.14	HAAO	2	42792668	2_26	0	0.0058452327846884	7.85572438980776	1.44509707984103e-07	0.697397529162611	2
ENSG00000152518.7	ZFP36L2	2	43226899	2_27	0	0.0104661971160885	5.406160504583	1.78068384606262e-07	0.28082253678497	1
ENSG00000115970.18	THADA	2	43593062	2_27	1	0.0490933684842462	21.1025130564087	3.26036320367923e-06	3.95481649160064	1
ENSG00000152527.13	PLEKHH2	2	43636950	2_27	0	0.0139792754994348	8.04671247839213	3.54007221310144e-07	-1.24774473832866	2
ENSG00000223658.7	C1GALT1C1L	2	43676123	2_27	0	0.0241166331388655	11.2669910393296	8.55132868427768e-07	-0.224928595931507	2
ENSG00000138036.18	DYNC2LI1	2	43774000	2_27	0	0.0299985684470044	16.6852756508376	1.57522606692217e-06	-2.44967114508099	2
ENSG00000138095.18	LRPPRC	2	43995742	2_27	0	0.0163918828964451	9.29904368659724	4.79707053757401e-07	-1.23695332463189	2
ENSG00000138079.13	SLC3A1	2	44275649	2_28	0	0.0172712293822107	12.052699098659	6.55113486557852e-07	-1.62906709421849	1
ENSG00000138078.15	PREPL	2	44361802	2_28	0	0.00793264322529164	4.70239494672563	1.17394026249201e-07	-0.349565628375848	1
ENSG00000143919.14	CAMKMT	2	44362007	2_28	0	0.0132834899692782	9.56946767585902	4.00045091119562e-07	-1.09959714467457	1
ENSG00000138083.4	SIX3	2	44933629	2_28	0	0.00794060671114716	4.7118581814307	1.17748360988193e-07	0.0258545912877793	1
ENSG00000068784.12	SRBD1	2	45612248	2_28	0	0.0181525201458228	12.52394619254	7.15462859839005e-07	-1.39459845024374	2
ENSG00000171132.13	PRKCE	2	45557412	2_28	0	0.00808568510599017	4.88262657466496	1.24245110912468e-07	-0.261533607581908	1
ENSG00000250565.6	ATP6V1E2	2	46547920	2_29	0	0.0200275375172645	7.63656175120586	4.81320540339956e-07	-0.950932461083201	1
ENSG00000119729.11	RHOQ	2	46542063	2_29	0	0.0151923102855097	5.05363717727573	2.41622211105321e-07	0.458057579420316	1
ENSG00000151665.12	PIGF	2	46617518	2_29	0	0.0178665154458001	6.63922932553565	3.73307317273399e-07	-0.724686137868609	1
ENSG00000068724.15	TTC7A	2	46914826	2_29	0	0.0184698026230351	6.92780499583276	4.02686326163975e-07	-0.636571000477156	2
ENSG00000239605.9	C2orf61	2	47155161	2_30	0	0.0770502349118186	19.2829768365048	4.67581177593941e-06	-2.0350226715161	1
ENSG00000143933.16	CALM2	2	47176244	2_30	0	0.0257065447892044	8.76146294128174	7.08809140149341e-07	0.932975227024712	1
ENSG00000119888.10	EPCAM	2	47345021	2_30	0	0.0201562874087315	6.45350916075441	4.09369466439596e-07	-0.657921969605634	2
ENSG00000095002.13	MSH2	2	47403074	2_30	0	0.0192222100119501	6.00384292249851	3.63196464985576e-07	-0.545038941582159	1
ENSG00000184261.4	KCNK12	2	47571449	2_30	0	0.0426988578847141	13.5977350302461	1.82722406519029e-06	-1.56945124409011	1
ENSG00000116062.14	MSH6	2	47694698	2_30	0	0.0167901850237492	4.7228162826436	2.49554558616922e-07	0.102703788175679	1
ENSG00000170802.15	FOXN2	2	48327816	2_31	0	0.0136644537367391	5.62801720846135	2.42023013949759e-07	0.596447327440623	1
ENSG00000162869.15	PPP1R21	2	48440605	2_31	0	0.0125643891603435	4.83476202332749	1.91172515715731e-07	0.279052479057252	3
ENSG00000243244.5	STON1	2	48528338	2_31	0	0.0165562181097388	7.44376160317913	3.87848904055126e-07	0.986361787226353	1
ENSG00000242441.7	GTF2A1L	2	48595242	2_31	0	0.0177649841518025	8.11087229259263	4.53462482723119e-07	-0.804968225523875	1
ENSG00000138039.14	LHCGR	2	48755483	2_31	0	0.0224971257185839	10.349173723625	7.32726141429712e-07	-1.10452240964821	2
ENSG00000143942.4	CHAC2	2	53767569	2_35	0	0.0210301811807655	5.63310877156858	3.72820792427622e-07	0.40542610732354	2
ENSG00000068912.13	ERLEC1	2	53787421	2_35	0	0.0298934499128892	8.97344089265795	8.44197416463498e-07	1.21268890523214	1
ENSG00000115239.21	ASB3	2	53787166	2_35	0	0.0230365222979063	6.49747264320099	4.71053624581078e-07	0.797231583462368	2
ENSG00000119737.5	GPR75	2	53860333	2_35	0	0.0366680399891788	10.9200121815695	1.2601428883857e-06	-1.41654918513686	1
ENSG00000170634.12	ACYP2	2	53966056	2_35	0	0.0215720630819692	5.87436109989293	3.98805642771314e-07	0.877953715937889	2
ENSG00000177994.15	C2orf73	2	54330223	2_35	0	0.0228276126811958	6.41102335141849	4.60571253096053e-07	-0.732552108266261	2
ENSG00000115306.15	SPTBN1	2	54455804	2_35	0	0.0197504512615188	5.03797300865189	3.1314236914162e-07	-0.385376587635944	2
ENSG00000055813.5	CCDC85A	2	56183915	2_37	0	0.0245088325937355	10.0944103754269	7.7859669437302e-07	1.20069569195684	1
ENSG00000028116.16	VRK2	2	57907323	2_38	0	0.0178917266787926	7.28335665515579	4.10102867558591e-07	-0.601354776670003	2
ENSG00000115421.12	PAPOLG	2	60755661	2_40	0	0.0179858871886462	10.7429350250983	6.08084296142217e-07	-1.49536454995998	1
ENSG00000162928.8	PEX13	2	61017275	2_40	0	0.0100020704849615	4.76612541218612	1.50025246929548e-07	0.204838679363367	1
ENSG00000162927.13	PUS10	2	61018416	2_40	0	0.0100242290061863	4.78569358389527	1.50974931671679e-07	-0.196487557619366	3
ENSG00000237651.6	C2orf74	2	61144588	2_40	0	0.0100728900410449	6.01639904977181	1.90721520646155e-07	-0.793258516776275	2
ENSG00000173209.22	AHSA2	2	61177796	2_40	0	0.0138497730040387	9.93072405268376	4.32845137733647e-07	-2.21182362362746	1
ENSG00000082898.16	XPO1	2	61538854	2_40	1	0.0397675409878471	18.816796642767	2.3549592821844e-06	-3.97441417246609	1
ENSG00000170264.12	FAM161A	2	61854233	2_40	0	0.0100343182147576	4.88281455525861	1.54193857610337e-07	-0.416245817942609	2
ENSG00000115484.14	CCT4	2	61888641	2_40	0	0.0118865484911838	6.27908261126281	2.34888057865281e-07	0.660355263383993	1
ENSG00000014641.17	MDH1	2	63588667	2_41	0	0.0302174029067944	11.5642544052179	1.09972410946563e-06	2.01849026936858	2
ENSG00000169764.15	UGP2	2	63840574	2_41	0	0.0148511246939732	4.82716195476989	2.2561095724457e-07	-0.0962814245267571	1
ENSG00000143952.19	VPS54	2	64018703	2_41	0	0.0146544383378175	4.7010925177146	2.16808821985636e-07	0.125833791849924	2
ENSG00000119862.12	LGALSL	2	64453888	2_42	0	0.0138214149840922	5.59055754988076	2.43173700061531e-07	0.530390299879722	1
ENSG00000119844.15	AFTPH	2	64524123	2_42	0	0.0285328267285491	12.4332323894831	1.11644626171474e-06	-1.45346257271726	2
ENSG00000179833.4	SERTAD2	2	64751025	2_42	0	0.0268486135497013	11.7311415479905	9.91222410792127e-07	-1.27359821591106	1
ENSG00000115902.10	SLC1A4	2	64988805	2_42	0	0.0172758799424462	7.78699931961641	4.23369227004549e-07	0.991771099164879	1
ENSG00000138069.16	RAB1A	2	65129770	2_42	0	0.142246574177586	25.0019256481153	1.1192426440854e-05	2.32595729570066	1
ENSG00000138071.13	ACTR2	2	65227510	2_42	0	0.0128847773018543	5.78084570316902	2.3441061167354e-07	0.970063265076797	1
ENSG00000198369.9	SPRED2	2	65433000	2_42	0	0.0126563008103501	5.44274744763218	2.16787354154466e-07	-0.722227723691777	1
ENSG00000143971.7	ETAA1	2	67397667	2_44	0	0	7.88308574917474	0	0.0307885391294477	1
ENSG00000197223.11	C1D	2	68111568	2_45	0	0.122747326146926	23.9980941592774	9.27038492252958e-06	-3.76954635908345	1
ENSG00000243667.6	WDR92	2	68157965	2_45	0	0.0455181327068189	21.1695523192628	3.03252985583864e-06	3.03907429016037	1
ENSG00000115946.7	PNO1	2	68157965	2_45	0	0.0455181327068189	21.1695523192628	3.03252985583864e-06	-3.03907429016037	1
ENSG00000221823.10	PPP3R1	2	68254587	2_45	0	0.0671955981687153	24.8940396426224	5.26435508167237e-06	3.234739884393	1
ENSG00000119865.8	CNRIP1	2	68320518	2_45	0	0.0100773162113039	5.43648573903132	1.7241383545278e-07	0.352163519798552	1
ENSG00000115956.9	PLEK	2	68364808	2_45	0	0.00937664395630711	4.99630280843879	1.47436546928214e-07	0.522892998293545	1
ENSG00000204923.3	FBXO48	2	68467123	2_45	0	0.00931700430353721	4.74910424210328	1.39250566984595e-07	0.100083032967887	1
ENSG00000169621.9	APLF	2	68467927	2_45	0	0.0235328054683182	13.2596925602679	9.82010503693079e-07	-1.43774794816615	1
ENSG00000163219.11	ARHGAP25	2	68679529	2_45	0	0.00979513971651702	5.16355151530338	1.59172531347614e-07	-0.297355598138563	1
ENSG00000169604.19	ANTXR1	2	69012709	2_46	0	0.0155281197690683	5.86418437865817	2.86573126946328e-07	0.720475629060761	1
ENSG00000198380.12	GFPT1	2	69387506	2_46	0	0.148187153793394	25.4961849642281	1.18903525445435e-05	2.32412558043275	2
ENSG00000169599.12	NFU1	2	69432972	2_46	0	0.016321440196892	9.69083201950941	4.97769769269778e-07	-2.20620886282511	2
ENSG00000196975.15	ANXA4	2	69645260	2_46	0	0.0661997886823158	20.6590536622853	4.30403704381348e-06	2.29791182009553	1
ENSG00000115977.18	AAK1	2	69664778	2_46	0	0.0258708212460107	13.3149172346461	1.08407083367308e-06	2.37339656827772	1
ENSG00000087338.4	GMCL1	2	69829233	2_46	0	0.0161478677193951	5.94518643901964	3.02127067430877e-07	0.435296026479329	1
ENSG00000124380.10	SNRNP27	2	69893500	2_46	0	0.0164214699524791	6.63518878768846	3.42905371155209e-07	1.24956465409099	1
ENSG00000059728.10	MXD1	2	69897673	2_46	0	0.03133716366871	12.3212742083104	1.21513430664249e-06	-1.76997989419292	1
ENSG00000244617.2	ASPRV1	2	69963156	2_46	0	0.0290911964504416	10.9533207790452	1.00280470605534e-06	-0.982563651046129	1
ENSG00000115998.7	C2orf42	2	70248695	2_46	0	0.0152676003790223	5.74287745455321	2.75936598758207e-07	0.611195985166071	1
ENSG00000143977.13	SNRPG	2	70293983	2_46	0	0.0326994960771702	12.229873218981	1.25855438908199e-06	1.53647216622941	1
ENSG00000035141.7	FAM136A	2	70302482	2_46	0	0.0311947923018109	11.7976001200675	1.15820315528782e-06	1.49370225145953	1
ENSG00000075340.22	ADD2	2	70766068	2_47	0	0.0107859317497214	5.65069334331542	1.91808734869129e-07	0.561470368732308	1
ENSG00000116035.2	VAX2	2	70900566	2_47	0	0.0112156529408808	6.01961600269179	2.12472302232429e-07	0.57040214137672	1
ENSG00000116031.8	CD207	2	70835404	2_47	0	0.0104122704745635	5.31780305717657	1.74255568023638e-07	0.409371214913882	1
ENSG00000116039.11	ATP6V1B1	2	70935800	2_47	0	0.026626784770831	14.2070200566323	1.19050355080606e-06	1.46467806134051	2
ENSG00000144031.11	ANKRD53	2	70978846	2_47	0	0.0112765012615443	6.0707117200219	2.1543832137219e-07	0.6508393247142	1
ENSG00000124357.12	NAGK	2	71063928	2_47	0	0.0135776108202988	7.82531804367058	3.3437540657874e-07	-0.857837931557592	1
ENSG00000124370.10	MCEE	2	71130504	2_47	0	0.0133216418775443	7.64539861809837	3.20528655505135e-07	0.893575320537815	2
ENSG00000124383.8	MPHOSPH10	2	71130287	2_47	0	0.013878703016055	8.03265688351596	3.50846438805453e-07	-0.851573817186259	2
ENSG00000075292.18	ZNF638	2	71276848	2_47	0	0.013983432500538	8.10373118430393	3.56621720004214e-07	-1.06832825646294	1
ENSG00000116096.5	SPR	2	72887223	2_47	0	0.0297515316647715	15.2620340201116	1.42899503521016e-06	2.09172164682425	1
ENSG00000135631.16	RAB11FIP5	2	73156338	2_48	0	0.00995042713821848	4.88714946617604	1.53040479983786e-07	0.0556847656001476	2
ENSG00000135632.11	SMYD5	2	73214385	2_48	0	0.0147079014389286	10.3302529270496	4.78157133789816e-07	1.94746518741684	2
ENSG00000135617.3	PRADC1	2	73233389	2_48	0	0.00999334652053996	5.08420235319554	1.59897895529333e-07	-0.699179222544419	1
ENSG00000135624.15	CCT7	2	73233389	2_48	0	0.00999334652053996	5.08420235319554	1.59897895529333e-07	0.699179222544419	1
ENSG00000163013.11	FBXO41	2	73265486	2_48	0	0.0104330068590032	5.24981156181345	1.72370198432983e-07	0.0234731743459754	1
ENSG00000144035.3	NAT8	2	73651225	2_48	0	0.014316287089417	8.60865504336619	3.87859718696186e-07	-1.62892250835874	1
ENSG00000144034.14	TPRKB	2	73737087	2_48	0	0.0221625148333965	12.6017801624677	8.78941381628216e-07	2.05941654539385	2
ENSG00000144048.10	DUSP11	2	73780009	2_48	0	0.0235338481820026	13.3744931336461	9.9055650257263e-07	-2.25894246623995	1
ENSG00000114978.17	MOB1A	2	74178928	2_48	0	0.0102701242631218	5.21592211467327	1.68583773184475e-07	-0.402236865019449	2
ENSG00000065911.11	MTHFD2	2	74198820	2_48	0	0.0100284535926289	4.97497647599908	1.57012408070322e-07	-0.249963509122638	1
ENSG00000188687.17	SLC4A5	2	74343150	2_48	0	0.00982788060390938	4.81113805589009	1.48804705470938e-07	-0.214852941627395	2
ENSG00000284308.1	C2orf81	2	74421241	2_48	0	0.024085057882747	13.0907828558917	9.92252694898015e-07	-1.62190400114732	1
ENSG00000005448.16	WDR54	2	74421241	2_48	0	0.024085057882747	13.0907828558917	9.92252694898015e-07	-1.62190400114731	1
ENSG00000114993.16	RTKN	2	74442009	2_48	0	0.0105719555325845	5.45248964986635	1.81409134488517e-07	0.373109831203887	2
ENSG00000239779.6	WBP1	2	74458316	2_48	0	0.0295146097816515	15.0046857474623	1.39371162828055e-06	-1.77428638259729	2
ENSG00000115275.11	MOGS	2	74465064	2_48	0	0.0152044401863591	8.81370199094278	4.21733179571881e-07	0.960686835716553	1
ENSG00000135637.13	CCDC142	2	74483364	2_48	0	0.0338662646813885	16.3096110495042	1.73828057130046e-06	-1.88013492724399	1
ENSG00000115282.19	TTC31	2	74483364	2_48	0	0.0338662646813885	16.3096110495042	1.73828057130046e-06	1.88013492724399	1
ENSG00000179528.15	LBX2	2	74502935	2_48	0	0.00976060457518857	4.72119656495492	1.4502329724335e-07	0.0492947103274461	1
ENSG00000115289.13	PCGF1	2	74508487	2_48	0	0.0165440343445399	9.59376910105139	4.99504791446779e-07	1.31112298727722	1
ENSG00000115325.13	DOK1	2	74548714	2_48	0	0.0104900780275299	5.41257885935311	1.7868657692672e-07	-0.565731701715459	1
ENSG00000159399.9	HK2	2	74834299	2_48	0	0.00974908645692385	4.71080032392794	1.4453319120854e-07	0.0622284985673384	2
ENSG00000115350.11	POLE4	2	74958729	2_48	0	0.00981465476343579	4.77344123736386	1.47440088175992e-07	-0.118715820448011	1
ENSG00000115363.13	EVA1A	2	75569824	2_49	0	0.0236510652799062	7.62289509231674	5.67387316761582e-07	0.958263324636296	1
ENSG00000005436.13	GCFC2	2	75710675	2_49	0	0.0217508436695452	6.82821535532544	4.67403855610541e-07	-0.894333865039409	1
ENSG00000143954.12	REG3G	2	79026020	2_51	0	0.0148750701260498	10.8733651336576	5.09016625657904e-07	-1.42422334328817	1
ENSG00000172023.7	REG1B	2	79088225	2_51	0	0.00813540139706426	4.77821641182969	1.22335858784703e-07	-0.0466917144412333	1
ENSG00000163541.11	SUCLG1	2	84460497	2_53	0	0.00981266259329572	7.51494807975046	2.32071507873156e-07	-0.79310118359831	1
ENSG00000034510.5	TMSB10	2	84905643	2_53	0	0.0115069534149699	9.01881531368225	3.26601986671321e-07	-1.19313736329143	1
ENSG00000176407.17	KCMF1	2	84970689	2_54	0	0.00687427500447058	6.71405461352307	1.45251539896876e-07	0.253533844598296	1
ENSG00000152291.13	TGOLN2	2	85322745	2_54	0	0.00532931779405421	4.86714122442273	8.16308916126653e-08	0.399880112076265	2
ENSG00000152292.16	SH2D6	2	85419294	2_54	0	0.00533061159259451	5.02017014480397	8.42179081008859e-08	0.601782068796168	1
ENSG00000168906.12	MAT2A	2	85539177	2_54	0	0.00692953082169412	7.41977493725007	1.61809321417537e-07	0.909848581881598	1
ENSG00000115486.11	GGCX	2	85561615	2_54	0	0.00615318328124082	6.13576870896196	1.1881678731832e-07	-0.435396438741519	1
ENSG00000168899.4	VAMP5	2	85583547	2_54	0	0.00538923247750156	4.89830996703633	8.30772583798215e-08	0.273257498702256	2
ENSG00000115523.16	GNLY	2	85705880	2_54	0	0.0070944440886439	7.43571554148642	1.66016063269497e-07	0.688943305105187	1
ENSG00000115525.17	ST3GAL5	2	85904899	2_54	0	0.00582464452018117	5.9695840113551	1.09426489672831e-07	-0.700147924237322	1
ENSG00000068654.15	POLR1A	2	86100697	2_54	0	0.00861952206299299	10.9587717370858	2.97272024179444e-07	2.03076034661704	2
ENSG00000132300.18	PTCD3	2	86105686	2_54	0	0.0108699886515723	13.1001202613369	4.48139625543548e-07	-2.21209941779426	1
ENSG00000132305.20	IMMT	2	86195484	2_54	0	0.0629627701087758	19.5409651780967	3.87203087360693e-06	3.05527839409108	2
ENSG00000132313.14	MRPL35	2	86199443	2_54	0	0.0179606341645191	15.7988324015871	8.93008582083803e-07	1.76698314718781	1
ENSG00000115561.15	CHMP3	2	86563844	2_54	0	0.00544774951983229	5.00752311971406	8.58517333250608e-08	-0.11838282670936	1
ENSG00000153561.12	RMND5A	2	86721712	2_54	0	0.00854936860883826	9.68804998028435	2.60662998364455e-07	1.46147204902672	1
ENSG00000153563.15	CD8A	2	86808016	2_54	0	0.00657378191830027	7.93832117309219	1.6423016606977e-07	1.84307921800047	1
ENSG00000172086.7	KRCC1	2	88056216	2_55	0	0.0129053799584041	4.80743767210576	1.95251074053735e-07	-0.109333276391534	1
ENSG00000115593.14	SMYD1	2	88067820	2_55	0	0.02238941331356	10.023259709484	7.06253593612639e-07	-1.10776911076447	1
ENSG00000163586.9	FABP1	2	88128319	2_55	0	0.0127778993728754	4.71361173501079	1.89549325682045e-07	0.120482026108089	2
ENSG00000144115.16	THNSL2	2	88169585	2_55	0	0.0147364965925646	6.06185403613961	2.81130973483246e-07	-0.602006678293397	2
ENSG00000153574.8	RPIA	2	88691440	2_55	0	0.0128779184028213	4.78729457416738	1.94019237826736e-07	-0.07528864798172	1
ENSG00000168658.18	VWA3B	2	98087196	2_57	0	0.0112792449069624	4.91238108499482	1.74373727266962e-07	0.186223991344579	1
ENSG00000144029.11	MRPS5	2	95149561	2_57	0	0.015201685121205	7.40617269509412	3.54319081000041e-07	0.0320203141965444	2
ENSG00000144026.11	ZNF514	2	95167442	2_57	0	0.0112900249226289	5.27736571749408	1.87508545844696e-07	-1.13732208846054	2
ENSG00000275111.4	ZNF2	2	95165349	2_57	0	0.0110480280672516	4.72111294549713	1.64148959039122e-07	0.0745330720371445	1
ENSG00000233757.6	AC092835.2	2	95207631	2_57	0	0.0112562407283805	4.94837735599074	1.75293235439676e-07	0.383196636488691	1
ENSG00000155066.15	PROM2	2	95280082	2_57	0	0.0113937910968153	4.97433730904949	1.7836615792218e-07	0.0291531742762739	1
ENSG00000274286.1	ADRA2B	2	96092356	2_57	0	0.0153671959778294	7.7102823965164	3.72884119890468e-07	-0.80768802569863	2
ENSG00000188886.3	ASTL	2	96092356	2_57	0	0.0154047949239394	7.73336860192708	3.74915681262608e-07	-0.811314608307835	1
ENSG00000158050.4	DUSP2	2	96145593	2_57	0	0.0139591810749977	7.02969416729643	3.08819948082939e-07	-0.808849268902698	1
ENSG00000135956.8	TMEM127	2	96266108	2_57	0	0.0116356933004732	5.40768314659818	1.9802155931933e-07	0.686664862165222	1
ENSG00000144021.2	CIAO1	2	96262227	2_57	0	0.0167885545467458	8.87282912777072	4.68796540076706e-07	-1.82982289556395	1
ENSG00000144028.14	SNRNP200	2	96305617	2_57	0	0.0192373049071863	10.2064152337956	6.17911723729291e-07	-2.02276349001446	1
ENSG00000198885.9	ITPRIPL1	2	96325754	2_57	0	0.0255338793364317	13.5676070814478	1.09025737552259e-06	2.69577568382005	1
ENSG00000196843.15	ARID5A	2	96536506	2_57	0	0.197895225633292	33.9434377211318	2.1139763044975e-05	3.97773425742548	1
ENSG00000114988.11	LMAN2L	2	96739703	2_57	0	0.0110707277608548	4.79240746634728	1.66970166792609e-07	0.218314024134697	2
ENSG00000163126.14	ANKRD23	2	96859362	2_57	0	0.0113148792616332	4.99142891121889	1.77739431992884e-07	-0.367482221451396	1
ENSG00000213337.8	ANKRD39	2	96859362	2_57	0	0.0113148792616332	4.99142891121889	1.77739431992884e-07	-0.367482221451396	1
ENSG00000144199.11	FAHD2B	2	97095522	2_57	0	0.0144055738766185	7.04235769188433	3.19269636246947e-07	0.802556108183213	1
ENSG00000115073.7	ACTR1B	2	97658891	2_57	0	0.0110451164279267	4.7455730876016	1.64955932167007e-07	0.0410190994217387	1
ENSG00000228486.10	LINC01125	2	97663552	2_57	0	0.0116344206763348	5.34228607375867	1.95605416628692e-07	0.776310586766197	3
ENSG00000115085.13	ZAP70	2	97713755	2_57	0	0.0320016333522486	15.1382301982113	1.52460108261452e-06	2.50229160597144	1
ENSG00000075568.16	TMEM131	2	97995531	2_57	0	0.0141778015817224	7.31333756573105	3.26312332518525e-07	-1.72969895309871	2
ENSG00000144191.11	CNGA3	2	98345690	2_57	0	0.0113401878333563	5.08052453302899	1.81316686797093e-07	0.340113288502968	1
ENSG00000185674.9	LYG2	2	99254907	2_58	0	0.00812613872475776	6.56627563753393	1.67923823887655e-07	0.667569643795797	1
ENSG00000040933.15	INPP4A	2	98444410	2_58	0	0.0162545430115905	13.1149141631886	6.70886712232943e-07	1.61885875585055	1
ENSG00000183513.8	COA5	2	98608535	2_58	0	0.0223785136770883	16.144183650746	1.13698910047913e-06	-1.85036216657135	1
ENSG00000115446.11	UNC50	2	98608535	2_58	0	0.0223785136770883	16.144183650746	1.13698910047913e-06	-1.85036216657135	1
ENSG00000273045.5	C2orf15	2	99141233	2_58	0	0.0140130792999985	11.7115109990754	5.16482349090329e-07	1.3031474307434	1
ENSG00000135951.14	TSGA10	2	99157239	2_58	0	0.00776686626476864	6.13981339124381	1.50075560025763e-07	0.714988865369294	1
ENSG00000144182.16	LIPT1	2	99154805	2_58	0	0.00849225139714294	6.98199074097513	1.86599761528998e-07	0.894993564645596	1
ENSG00000158411.11	MITD1	2	99180175	2_58	0	0.00846758253690361	6.95454753854177	1.85326401207923e-07	-0.889719958695354	1
ENSG00000144214.9	LYG1	2	99304742	2_58	0	0.00726565858193684	5.51076556899317	1.26007355216291e-07	0.566335005981109	2
ENSG00000115514.11	TXNDC9	2	99340840	2_58	0	0.0208387483941408	15.4682103093665	1.0144267035019e-06	1.90680997769195	1
ENSG00000135945.9	REV1	2	99490335	2_58	0	0.0252256427677806	17.2811608789467	1.37190528190001e-06	2.07991653087692	2
ENSG00000115526.10	CHST10	2	100417294	2_58	0	0.00761474323623179	5.95323830727618	1.42665021161047e-07	0.513206969716997	1
ENSG00000115539.13	PDCL3	2	100562712	2_58	0	0.0865078237429886	29.1075406248868	7.92446355976506e-06	3.28649815466042	2
ENSG00000170485.16	NPAS2	2	100820707	2_58	0	0.00864118740747522	7.14596584992583	1.94331558742383e-07	0.696027066317383	1
ENSG00000158435.7	CNOT11	2	101252764	2_59	0	0	87.9786005366244	0	0.546437594187983	1
ENSG00000196460.12	RFX8	2	101464464	2_59	0	0	30.5919593587833	0	1.84474599343757	2
ENSG00000115590.13	IL1R2	2	101991888	2_59	0	0	108.436509487026	0	-1.76398589240442	1
ENSG00000115616.2	SLC9A2	2	102619621	2_60	0	0.0227385488687594	9.30311445900047	6.65732997090971e-07	-1.56071134207344	1
ENSG00000115598.9	IL1RL2	2	102186984	2_60	0	0.0213462221237919	8.39950604780667	5.6426582144242e-07	1.04202134882581	2
ENSG00000115604.10	IL18R1	2	102311189	2_60	0	0.0351062043694803	13.1187806519119	1.44939353916679e-06	-1.41316686075942	1
ENSG00000115607.9	IL18RAP	2	102418584	2_60	0	0.0149109819256046	4.99295699458553	2.34300406923551e-07	0.52451724336077	1
ENSG00000135973.2	GPR45	2	105241362	2_62	0	0.111563691222763	22.108652429087	7.76236608492749e-06	-2.20897570331023	1
ENSG00000198914.3	POU3F3	2	104855039	2_62	0	0.0210000169438528	6.04762288615641	3.99680831962199e-07	0.608619641828197	1
ENSG00000135966.12	TGFBRAP1	2	105330291	2_62	0	0.0287350990714413	9.02555679560698	8.16198281364473e-07	1.14545859808898	1
ENSG00000135974.9	C2orf49	2	105337683	2_62	0	0.0444091068521876	13.178965419925	1.84188423602767e-06	-1.50948756563218	1
ENSG00000071051.13	NCK2	2	105744738	2_63	0	0.0275275978895823	7.76049912863594	6.72305933003342e-07	0.900492474546361	1
ENSG00000119147.9	C2orf40	2	106072940	2_63	0	0.0337513350152311	9.70079277650372	1.03040310086769e-06	1.16592240772384	2
ENSG00000115652.14	UXS1	2	106194337	2_63	0	0.0204534184457917	4.94077511755208	3.18031373093174e-07	-0.22959762498082	2
ENSG00000144057.15	ST6GAL2	2	106886868	2_64	0	0.0540475185255122	16.9060968843919	2.87559742616387e-06	-2.49140946204696	2
ENSG00000135960.9	EDAR	2	108916261	2_65	0	0.0400856444966911	16.3937741208722	2.06812503184331e-06	-2.02941520009456	2
ENSG00000198203.9	SULT1C2	2	108287884	2_65	0	0.0259187860388479	12.2395797475184	9.98366814206416e-07	1.29149731572701	2
ENSG00000198075.9	SULT1C4	2	108378352	2_65	0	0.0122150577741811	5.11455608977027	1.96613097320045e-07	0.49895903924221	1
ENSG00000169756.16	LIMS1	2	108534035	2_65	0	0.0152365252920047	7.20400375690413	3.45436990394351e-07	0.794276641590467	1
ENSG00000153201.15	RANBP2	2	108719562	2_65	0	0.077026614085369	22.6799477052563	5.49783662634972e-06	2.37078708198395	1
ENSG00000163006.11	CCDC138	2	108786656	2_65	0	0.071506811811983	21.9587817474938	4.94156635019054e-06	-2.38675446083243	1
ENSG00000186522.14	SEPT10	2	109574715	2_65	0	0.013354118141966	5.95707631025684	2.503556236204e-07	-0.623917333924513	2
ENSG00000198142.4	SOWAHC	2	109613916	2_65	0	0.0589263749978082	20.0887591926942	3.72539057707964e-06	2.68022609083579	2
ENSG00000115008.5	IL1A	2	112805785	2_66	0	0.0125551002569996	6.83205014314628	2.6994805575398e-07	-0.633633282692666	1
ENSG00000136696.10	IL36B	2	113052395	2_66	0	0.0155626310788923	9.2480970328587	4.52943856896148e-07	-1.17174138129387	1
ENSG00000144063.3	MALL	2	110117223	2_66	0	0.0101306756110308	4.86937149748311	1.55245954639755e-07	-0.180467086460007	1
ENSG00000144061.12	NPHP1	2	110202125	2_66	0	0.0099470571787893	4.7275499107962	1.47992501363539e-07	-0.0821790397821908	2
ENSG00000169679.14	BUB1	2	110678318	2_66	0	0.0106072983290137	5.29263595712366	1.76679344851916e-07	-0.348506680639042	1
ENSG00000153094.22	BCL2L11	2	111118962	2_66	0	0.0103408310459757	5.16850397337554	1.6820127000488e-07	-0.542730005017551	1
ENSG00000153107.11	ANAPC1	2	111884332	2_66	0	0.0120750967018783	6.18161773279231	2.34910125120417e-07	-0.155507511786165	2
ENSG00000153208.16	MERTK	2	111898795	2_66	0	0.0375840567546838	15.7669742047941	1.86492334750347e-06	1.35706852237016	1
ENSG00000153214.9	TMEM87B	2	112055265	2_66	1	0.0209965626732296	16.8586660400034	1.11398767000881e-06	-3.55470096346661	2
ENSG00000188177.13	ZC3H6	2	112271481	2_66	0	0.0109170468700588	6.84596091644446	2.35206090860901e-07	-1.33503885556922	1
ENSG00000169629.11	RGPD8	2	112434543	2_66	0	0.00995550593533268	5.19710455984872	1.62829752865797e-07	0.784999411626429	2
ENSG00000114999.7	TTL	2	112481811	2_66	0	0.0103863871531849	6.54945624746797	2.14081296314281e-07	1.32961337103867	2
ENSG00000125630.15	POLR1B	2	112544150	2_66	0	0.0210532930672155	11.1561760499054	7.39170062023166e-07	-1.12548217011189	1
ENSG00000125611.15	CHCHD5	2	112584474	2_66	0	0.0229366382306807	11.8578974980696	8.55946125272117e-07	1.15477799086721	1
ENSG00000144136.10	SLC20A1	2	112645515	2_66	0	0.0148372055130018	8.63400915447145	4.03156429898701e-07	1.01247150946534	2
ENSG00000169607.12	CKAP2L	2	112765001	2_66	0	0.0111171196578355	5.60083706463732	1.9595402679939e-07	0.248427187528074	1
ENSG00000125637.15	PSD4	2	113155671	2_66	0	0.0101502606638154	4.91177158158921	1.56900501250185e-07	0.193350731051763	1
ENSG00000115084.13	SLC35F5	2	113756932	2_67	0	0.0304020159487365	23.1968645284781	2.21942586200479e-06	3.37696957402434	1
ENSG00000088205.12	DDX18	2	117816768	2_69	0	0.00659492987738053	4.82468398471008	1.00135490221001e-07	-0.116127081647824	1
ENSG00000125633.10	CCDC93	2	118013874	2_69	0	0.00844000930769728	7.15083274906994	1.89936538831728e-07	0.786456158886112	1
ENSG00000125629.14	INSIG2	2	118077095	2_69	0	0.0278099186029727	18.4351107782288	1.61344603114147e-06	2.00780615192963	2
ENSG00000115107.19	STEAP3	2	119223081	2_69	0	0.00992948459337151	8.68444627109871	2.71379984046896e-07	-0.96960135666193	3
ENSG00000186132.14	C2orf76	2	119366701	2_69	0	0.00694241950148455	5.30876076930505	1.15987979045235e-07	0.491087448409958	1
ENSG00000171227.6	TMEM37	2	119429724	2_69	0	0.196925514647768	37.5351880097555	2.32621342806757e-05	-3.41981054015201	2
ENSG00000144120.12	TMEM177	2	119679197	2_69	0	0.00651899018890922	4.71551292752978	9.67427082278783e-08	0.0640291781019933	1
ENSG00000088179.8	PTPN4	2	119757894	2_69	0	0.00728020063822255	5.75665949493644	1.31893339278392e-07	0.683253680715489	2
ENSG00000115109.13	EPB41L5	2	120012163	2_69	0	0.00756521217019823	6.11877180096495	1.45678124886943e-07	0.977805624753937	2
ENSG00000226479.3	TMEM185B	2	120223118	2_69	0	0.00697427431355779	5.35191672248651	1.17467397187567e-07	0.280414204046106	1
ENSG00000144118.13	RALB	2	120247403	2_69	0	0.020830712573943	15.6915955763793	1.0286797877544e-06	1.98947368421039	1
ENSG00000074047.21	GLI2	2	120735673	2_70	0	0.0272697904751837	10.136748684205	8.69940308282081e-07	-1.1262943853745	1
ENSG00000115112.7	TFCP2L1	2	121285174	2_70	0	0.0160407252537162	5.10491422153538	2.57704156270063e-07	-0.269943837656678	1
ENSG00000074054.17	CLASP1	2	121649389	2_70	0	0.0161690386869625	5.18031449539425	2.63602363736294e-07	-0.355926424651155	2
ENSG00000163161.12	ERCC3	2	127292055	2_75	0	0.0152128876980638	6.37764911025105	3.05338279587057e-07	-0.796840959681557	3
ENSG00000169967.16	MAP3K2	2	127388195	2_75	0	0.0128502569211467	4.73672833139446	1.91557544591392e-07	0.193757969338482	1
ENSG00000163166.14	IWS1	2	127524687	2_75	0	0.0136688811986213	5.39026985276253	2.31874211641461e-07	0.515848845569886	1
ENSG00000169994.18	MYO7B	2	127532538	2_75	0	0.0128843313573049	4.86052916728801	1.97085381657458e-07	-0.308363832439249	2
ENSG00000144230.16	GPR17	2	127643978	2_75	0	0.012926012937877	4.78078057272282	1.94478846957603e-07	-0.116175611653538	3
ENSG00000072163.19	LIMS2	2	127615281	2_75	0	0.0174556484088406	7.57644137278887	4.16207811053822e-07	-0.835310572957186	1
ENSG00000136709.11	WDR33	2	127811674	2_75	0	0.014228964382087	5.77223855873596	2.58479757476423e-07	-0.767276432381496	1
ENSG00000144231.10	POLR2D	2	127857926	2_75	0	0.0772058382134574	22.6780289568805	5.51016268762948e-06	-2.55755115688797	1
ENSG00000136715.17	SAP130	2	128028089	2_75	0	0.0144905040667137	5.82456230887556	2.6561693581698e-07	0.372811261537897	1
ENSG00000136731.12	UGGT1	2	128091077	2_75	0	0.018187728527855	9.78679434690579	5.6018038715317e-07	-2.17234858704367	2
ENSG00000222014.5	RAB6C	2	129979360	2_78	0	0.0227814202513628	4.80860094080251	3.44753359056127e-07	-0.195943011705337	2
ENSG00000136699.19	SMPD4	2	130182517	2_78	0	0.0608670622315101	14.1960467737498	2.71931010284452e-06	-1.64094737171683	1
ENSG00000136718.9	IMP4	2	130342325	2_78	0	0.0690653048506406	15.4165468156161	3.35085791387268e-06	1.79051588214858	1
ENSG00000072135.12	PTPN18	2	130356437	2_78	0	0.0261872557380998	6.13154533314495	5.05322814846766e-07	0.534824393436311	1
ENSG00000136002.18	ARHGEF4	2	130837191	2_78	0	0.0587222220658487	13.8503076213532	2.55959276616949e-06	1.716933703064	1
ENSG00000115762.16	PLEKHB2	2	131104358	2_78	0	0.102424812937258	19.256115256499	6.20701549955371e-06	2.35580949619879	1
ENSG00000075886.10	TUBA3D	2	131475952	2_78	0	0.0227783746448582	4.80733253401758	3.44616343153093e-07	-0.288501421668369	1
ENSG00000163040.14	CCDC74A	2	131527737	2_78	0	0.0225246155011511	4.70103734280994	3.33242252193039e-07	0.101662016642936	2
ENSG00000144229.11	THSD7B	2	136765297	2_81	0	0.0145163377173216	7.77085436154632	3.55005275352404e-07	-1.04218328764296	2
ENSG00000144227.4	NXPH2	2	138780751	2_82	0	0.0260417888211804	7.36512892188644	6.03615161491389e-07	-0.886037982600532	1
ENSG00000150540.13	HNMT	2	137963983	2_82	0	0.0200792396401108	4.89775376195959	3.09494676651248e-07	-0.181467974347796	1
ENSG00000144228.8	SPOPL	2	138501652	2_82	0	0.0230199677271538	6.19395036901591	4.48726176848564e-07	-0.652149501742563	1
ENSG00000168702.17	LRP1B	2	142132618	2_85	0	0.0145222554807154	6.26316663905049	2.86244409356247e-07	-0.637930907619129	1
ENSG00000115919.14	KYNU	2	142877245	2_85	0	0.0220969940411089	10.238410893712	7.11991365989975e-07	-1.14889687375198	1
ENSG00000075884.13	ARHGAP15	2	143091525	2_85	0	0.0172208614480164	7.87582053498809	4.26834640075254e-07	0.905311893419251	1
ENSG00000121989.14	ACVR2A	2	147844091	2_88	0	0.0216781917810572	12.9294985913434	8.82091649817315e-07	-1.547094999862	2
ENSG00000115947.13	ORC4	2	148020474	2_88	0	0.010827705774528	6.36192148916897	2.16787244363151e-07	0.787226421962709	1
ENSG00000204406.12	MBD5	2	148020703	2_88	0	0.0227997176269973	13.407943881618	9.62056604982208e-07	-1.64753367596238	1
ENSG00000135999.11	EPC2	2	148436430	2_88	0	0.00909616903521926	4.71705390912196	1.35032508499075e-07	-0.24819679244944	1
ENSG00000150556.16	LYPD6B	2	149037889	2_88	0	0.0541882427121391	21.6689141627652	3.69531266313069e-06	2.19328058573477	1
ENSG00000187123.14	LYPD6	2	149329628	2_88	0	0.0371816941914529	18.061564817315	2.11345751636962e-06	1.85214625145442	1
ENSG00000184898.6	RBM43	2	151261518	2_90	0	0.0153622486182567	5.54205174554563	2.67938017366628e-07	-0.551907949311996	1
ENSG00000123609.10	NMI	2	151289680	2_90	0	0.0360364511626435	13.6371059371839	1.54658289779239e-06	1.75271553985202	2
ENSG00000080345.17	RIF1	2	151409959	2_90	0	0.0177642952277352	6.91702722856563	3.86702020388486e-07	-0.902714236376276	2
ENSG00000183091.19	NEB	2	151734675	2_91	0	0.0182463184395492	7.67070982559198	4.4047349249775e-07	-0.645427461487836	1
ENSG00000182389.19	CACNB4	2	152099291	2_91	0	0.0133404478762544	4.75734237978569	1.99730225416602e-07	0.133861325018322	2
ENSG00000115145.9	STAM2	2	152176179	2_91	0	0.0135432662982873	4.90432893843888	2.09031618257125e-07	0.837079511721291	1
ENSG00000157827.19	FMNL2	2	152335141	2_91	0	0.0211761528775142	9.14601609581333	6.09520053453768e-07	-1.12911917821359	1
ENSG00000196504.15	PRPF40A	2	152717752	2_91	0	0.0378937874076845	14.6627749482504	1.74861080173884e-06	-1.96378608007429	1
ENSG00000177917.10	ARL6IP6	2	152717752	2_91	0	0.0378937874076845	14.6627749482504	1.74861080173884e-06	-1.96378608007428	1
ENSG00000177519.3	RPRM	2	153479660	2_92	0	0.0239578409846508	5.29487607017388	3.99220148047416e-07	-0.393390408249654	1
ENSG00000136542.8	GALNT5	2	157257153	2_94	0	0.0221067792619628	8.20056916529967	5.70529945680427e-07	0.868190679783539	1
ENSG00000115165.9	CYTIP	2	157488690	2_94	0	0.017840605508499	6.16852781421735	3.46337957355864e-07	-0.597097621979678	1
ENSG00000123612.15	ACVR1C	2	157628563	2_94	0	0.0168056527579353	5.60273431579985	2.96322335537241e-07	-0.452170977525185	1
ENSG00000153237.17	CCDC148	2	158456265	2_95	0	0.0514768152034494	27.7315806467516	4.49257429411553e-06	4.6945304567481	2
ENSG00000144283.21	PKP4	2	158457154	2_95	0	0.01394146032943	6.2407377557834	2.73812439335556e-07	-1.09237919475076	1
ENSG00000163331.11	DAPL1	2	158793033	2_96	0	0.00866910456794578	8.46323510101536	2.30897707263516e-07	0.904813123596376	2
ENSG00000115183.14	TANC1	2	158968845	2_96	0	0.00609627213277109	5.11661283447381	9.81648200714439e-08	-0.0543587335389198	1
ENSG00000196151.10	WDSUB1	2	159288975	2_96	0	0.00743623919000691	7.1581981083013	1.67519758375295e-07	0.870845088630372	1
ENSG00000123636.17	BAZ2B	2	159616439	2_96	0	0.0365540332850095	21.453306171795	2.46796222196194e-06	-2.75283702932983	1
ENSG00000136536.14	MARCH7	2	159712509	2_96	0	0.00726090927320533	6.66365694041559	1.52269392272395e-07	-0.952681350853282	2
ENSG00000241399.6	CD302	2	159798013	2_96	0	0.0810064899547608	29.2622472153909	7.4599593871589e-06	3.31004080790239	3
ENSG00000153246.12	PLA2R1	2	160062473	2_96	0	0.00580868788691813	4.7211933246163	8.63055649228568e-08	-0.131085855320768	1
ENSG00000115221.10	ITGB6	2	160271695	2_96	0	0.125333486763388	21.4979053277215	8.47953899190113e-06	-3.99340091813293	1
ENSG00000153250.19	RBMS1	2	160494265	2_96	0	0.00753889010634179	8.3720418837218	1.98631342884966e-07	-1.82006318096828	1
ENSG00000136560.13	TANK	2	161136430	2_97	0	0	19.6452990225207	0	-0.303967982814745	2
ENSG00000197635.9	DPP4	2	162074564	2_97	0	0	13.6182223400471	0	-0.214807606055641	1
ENSG00000115267.5	IFIH1	2	162274962	2_97	0	0	5.7567652990843	0	0.0287459632395392	2
ENSG00000182263.13	FIGN	2	163614686	2_99	0	0.00514028342494577	8.06091926814836	1.30400906688473e-07	-0.391828528290097	2
ENSG00000082438.15	COBLL1	2	164843369	2_100	0	0.0128855829163304	4.90297787569207	1.98825909207008e-07	-0.50390073113422	1
ENSG00000169507.9	SLC38A11	2	164957981	2_100	0	0.0189800549838444	8.56718327182073	5.11734264732559e-07	1.33711265767531	2
ENSG00000153253.16	SCN3A	2	165199169	2_100	0	0.0573229752172888	19.1074714418941	3.4469970855717e-06	-1.97429426368468	1
ENSG00000178662.15	CSRNP3	2	165469352	2_100	0	0.0265376426292017	11.7472019302267	9.81082997279105e-07	1.73727520511578	1
ENSG00000115339.13	GALNT3	2	165794201	2_100	0	0.0403898376107414	15.7495216110897	2.00192797043869e-06	-2.01869708612964	1
ENSG00000123607.14	TTC21B	2	165954060	2_100	0	0.0316886916135789	13.4348549667999	1.33981940720205e-06	-1.42718570338582	2
ENSG00000169432.14	SCN9A	2	166375953	2_101	0	0.0240112393837838	11.4504830258153	8.65261456953506e-07	1.24811177939947	2
ENSG00000136546.13	SCN7A	2	166493861	2_101	0	0.0123233715758592	5.13488917056692	1.99145084718844e-07	-0.353471820008878	1
ENSG00000163072.15	NOSTRIN	2	168817672	2_102	0	0.0136436402818881	8.93168098379346	3.83506242110118e-07	0.892429543557849	1
ENSG00000152254.10	G6PC2	2	168901052	2_102	0	0.0322269821718012	20.1561702454934	2.04426235123179e-06	2.62292411311403	1
ENSG00000163093.11	BBS5	2	169478998	2_103	0	0.0161225863200755	4.97320923236427	2.52336698000936e-07	-0.341262299282796	2
ENSG00000138399.17	FASTKD1	2	169573465	2_103	0	0.0157861353496397	4.77364748918746	2.37156559400609e-07	0.223858938249132	2
ENSG00000138398.15	PPIG	2	169584491	2_103	0	0.0156650753453454	4.70079236547066	2.31746151387307e-07	0.133729286462171	1
ENSG00000154479.12	CCDC173	2	169694539	2_103	0	0.0577009991615595	17.1218161282129	3.10915330116502e-06	-2.3443516700798	2
ENSG00000144362.11	PHOSPHO2	2	169694695	2_103	0	0.0170087870264157	5.47976051426847	2.93321498841728e-07	0.942664252350493	2
ENSG00000213160.9	KLHL23	2	169694453	2_103	0	0.0205358373745629	7.26465266464967	4.69500700869008e-07	0.980488123202958	2
ENSG00000138382.14	METTL5	2	169825274	2_103	0	0.0170905021376125	5.52505471748967	2.97166863232826e-07	-0.645300726940438	1
ENSG00000144357.16	UBR3	2	169827007	2_103	0	0.0178681731425042	5.94638736050091	3.34381562245727e-07	0.891554331083352	2
ENSG00000071909.18	MYO3B	2	170178516	2_103	0	0.0266777754323416	9.74818400200837	8.18431439663149e-07	-1.20177092504186	1
ENSG00000204335.3	SP5	2	170714891	2_104	0	0.00418692604186466	5.20394210127642	6.85704057358527e-08	-0.465723394266249	1
ENSG00000204334.7	ERICH2	2	170784224	2_104	0	0.055944775712145	27.0340156289187	4.75969442071061e-06	2.4106757878857	1
ENSG00000128683.13	GAD1	2	170813566	2_104	0	0.0053864846373658	8.20128481482214	1.39026085152983e-07	0.772317259759032	2
ENSG00000115806.12	GORASP2	2	170928918	2_104	0	0.0163182496119022	15.8073214470879	8.11784641795714e-07	2.37490188871367	1
ENSG00000198586.13	TLK1	2	171231129	2_104	0	0.0402955496388256	25.3624624745685	3.21630684619809e-06	2.58604469122805	1
ENSG00000123600.19	METTL8	2	171435106	2_104	0	0.00615583510965478	9.99822727415677	1.9369524376896e-07	-1.23304625177735	1
ENSG00000115827.13	DCAF17	2	171434071	2_104	0	0.0521487870623073	28.9075563760585	4.74421723077198e-06	-2.4752119625319	1
ENSG00000071967.11	CYBRD1	2	171522147	2_104	0	0.00432194571174183	8.14573248511621	1.10794556742147e-07	0.861701354766976	2
ENSG00000077380.15	DYNC1I2	2	171687403	2_104	1	0.329137145897156	31.3950808335893	3.25197709573383e-05	-4.41762938621554	1
ENSG00000128708.12	HAT1	2	171922612	2_104	0	0.00491029342651062	6.47911015279737	1.00122522432193e-07	-0.0353344432900561	1
ENSG00000115840.13	SLC25A12	2	172000487	2_104	0	0.00465490547502423	6.10440016950625	8.94258003700142e-08	-0.0411109709852264	1
ENSG00000172878.13	METAP1D	2	171999243	2_104	0	0.00580562490114833	9.17705724090789	1.6767232524871e-07	-1.34625110605706	1
ENSG00000144355.14	DLX1	2	172084313	2_104	0	0.0039744671123052	4.87337999937821	6.09562382638602e-08	-0.297522292538262	1
ENSG00000217236.1	SP9	2	174335141	2_105	0	0.00415632130403942	5.23106891673425	6.84240109692434e-08	-0.787414172893826	1
ENSG00000091409.14	ITGA6	2	172427651	2_105	0	0.00555545926631795	7.60516674552621	1.3296510529632e-07	1.02049044435118	1
ENSG00000152256.13	PDK1	2	172555453	2_105	0	0.00420404586902257	4.82478901043782	6.3834394872249e-08	-0.40342900880217	1
ENSG00000091436.16	MAP3K20	2	173075305	2_105	0	0.0484949270169893	26.8196415388293	4.0931555827695e-06	2.36448773094858	2
ENSG00000144354.13	CDCA7	2	173354390	2_105	0	0.584530373838533	24.4770483409565	4.50272167060152e-05	-4.56394930916532	1
ENSG00000144306.14	SCRN3	2	174395627	2_105	0	0.0133566837411848	19.339730357182	8.12939135370982e-07	2.69609145981442	2
ENSG00000163328.13	GPR155	2	174487862	2_105	0	0.00638831628507131	8.7680809248212	1.76278738146045e-07	-0.945105713921498	1
ENSG00000115935.17	WIPF1	2	174674674	2_105	0	0.0310621561249878	25.7070497099726	2.51300185553602e-06	-2.8045430405198	1
ENSG00000115966.16	ATF2	2	175168302	2_106	0	0.00881259970670345	6.42322547099486	1.78141942829294e-07	0.651776142762493	2
ENSG00000154518.9	ATP5G3	2	175184841	2_106	0	0.019785459683009	12.5744598904777	7.82968803535629e-07	-1.58899118243143	2
ENSG00000144320.13	LNPK	2	175919410	2_106	0	0.00882528251538772	6.69267498183119	1.85881995185985e-07	0.925837062095892	1
ENSG00000128709.12	HOXD9	2	176122492	2_106	0	0.0116383596531034	8.23948688359429	3.0178726847907e-07	-0.0685703303672579	1
ENSG00000175879.8	HOXD8	2	176128401	2_106	0	0.00772635786389198	5.37856212656918	1.30782604728971e-07	-0.423124350022258	1
ENSG00000128652.11	HOXD3	2	176135968	2_106	0	0.00756666894159996	4.85669650865224	1.15652406046174e-07	-0.273726724112636	2
ENSG00000170166.5	HOXD4	2	176151101	2_106	0	0.0113161022777415	7.72572162907898	2.75134399957254e-07	-0.402423461148297	1
ENSG00000128654.13	MTX2	2	176269444	2_106	0	0.0127632169772283	8.77249028642866	3.52364398107708e-07	0.645995918705196	1
ENSG00000196659.9	TTC30B	2	177553107	2_107	0	0.0207708652287978	7.53727824787803	4.9269494854077e-07	0.831594369797926	1
ENSG00000128655.16	PDE11A	2	178108391	2_108	0	0.0141047089687079	14.3975564763517	6.39089811487743e-07	-1.64205917007899	1
ENSG00000155636.14	RBM45	2	178112094	2_108	0	0.00504796669134389	4.70308354126835	7.47150596465514e-08	-0.0308319268824584	1
ENSG00000079156.16	OSBPL6	2	178193688	2_108	0	0.00569128140869479	5.83322033608246	1.0447861695389e-07	-0.521824059733589	1
ENSG00000180228.12	PRKRA	2	178451344	2_108	0	0.0314874783409457	22.0143055530264	2.18148306328757e-06	-2.15070204825833	1
ENSG00000204311.12	DFNB59	2	178451344	2_108	0	0.0314874783409457	22.0143055530264	2.18148306328757e-06	-2.15070204825833	1
ENSG00000079150.17	FKBP7	2	178477603	2_108	0	0.00991810243287972	11.0710140735041	3.45561193932623e-07	1.19256404419313	2
ENSG00000155657.26	TTN	2	178830510	2_108	0	0.0228908487419853	18.983552947937	1.36756622770034e-06	-2.09689989789097	1
ENSG00000163492.14	CCDC141	2	179049620	2_108	0	0.00688925493029946	7.6336550574194	1.65506006975623e-07	0.913212190806702	1
ENSG00000144331.18	ZNF385B	2	179840152	2_108	0	0.00512867089678382	4.85254879052842	7.83219904618247e-08	-0.53368660934355	1
ENSG00000170035.15	UBE2E3	2	180967386	2_109	0	0	45.22512833773	0	3.14320022260223	2
ENSG00000115232.13	ITGA4	2	181456814	2_110	0	0.00732562919702562	4.73125884610233	1.09076354480803e-07	-0.000711208843789333	1
ENSG00000138434.16	SSFA2	2	181892173	2_110	0	0.00739953670254867	5.16735373788734	1.20332155184669e-07	0.0244098626475879	1
ENSG00000150722.10	PPP1R1C	2	181953928	2_110	0	0.00739339990141874	4.85750801642918	1.13022965217773e-07	-0.101192237013072	1
ENSG00000162998.4	FRZB	2	182866669	2_110	0	0.0213899689310066	15.4140587685547	1.03761475279649e-06	-1.8176727444575	1
ENSG00000061676.14	NCKAP1	2	183038483	2_110	0	0.00851616362105712	6.03747269194378	1.61811040308721e-07	-0.591460299911061	1
ENSG00000162999.12	DUSP19	2	183077279	2_110	0	0.00742410436789864	4.91706130052064	1.14883766304816e-07	0.401229016011146	2
ENSG00000163002.12	NUP35	2	183117700	2_110	0	0.00816848148958504	6.00780479983952	1.54442248722374e-07	0.832206943218512	1
ENSG00000170396.7	ZNF804A	2	184598393	2_112	0	0.00735806171292297	7.55867744044644	1.75032305100435e-07	-0.83410168536091	2
ENSG00000065548.17	ZC3H15	2	186486293	2_112	0	0.00759311935277163	7.85522739376305	1.87710238561919e-07	0.984267391041808	1
ENSG00000138448.11	ITGAV	2	186590551	2_112	0	0.00576918995823561	5.2656630020405	9.56041784362269e-08	0.263287945826472	2
ENSG00000144369.12	FAM171B	2	186692567	2_112	0	0.0224071317343948	18.0831114745762	1.27517092146307e-06	-2.21732117377094	1
ENSG00000064989.12	CALCRL	2	187448790	2_112	0	0.00631308012212861	6.11469840302509	1.21485743502676e-07	-0.650455719730241	1
ENSG00000168542.14	COL3A1	2	188974074	2_112	0	0.00543347329989741	4.70072111052519	8.03805542787903e-08	0.0170108239139047	1
ENSG00000204262.11	COL5A2	2	189180039	2_113	0	0.0120261926346714	7.58848999792351	2.87205330291059e-07	-1.27120688606881	2
ENSG00000115368.9	WDR75	2	189579904	2_113	0	0.0295533987820011	16.1084806411623	1.49820412067327e-06	1.89206365389689	1
ENSG00000138449.10	SLC40A1	2	189584239	2_113	0	0.010059764167985	5.90245675726097	1.86865697960607e-07	0.702578100095621	1
ENSG00000138381.9	ASNSD1	2	189661498	2_113	0	0.152682290966087	32.0472835331079	1.53988704125665e-05	3.96134101029511	1
ENSG00000151687.14	ANKAR	2	189674447	2_113	0	0.0101850214679455	6.01929914355232	1.92937590082474e-07	-1.14998447891866	2
ENSG00000128699.13	ORMDL1	2	189783978	2_113	0	0.130152961771432	30.4507836599057	1.24727294749959e-05	-3.88557799899279	3
ENSG00000064933.17	PMS1	2	189783978	2_113	0	0.0355857607825792	17.8785357533356	2.002244807181e-06	-2.84304999567036	2
ENSG00000198130.15	HIBCH	2	190344069	2_113	0	0.0145774622823015	9.40718371052536	4.31569282283982e-07	-2.09321472023628	1
ENSG00000151689.12	INPP1	2	190343615	2_113	0	0.0144971335906718	9.35492581204487	4.26806929977399e-07	2.08539580254995	1
ENSG00000151690.14	MFSD6	2	190408058	2_113	0	0.104516133963097	28.2824195475278	9.30269689832364e-06	3.52518484368318	1
ENSG00000189362.11	NEMP2	2	190534707	2_113	0	0.0793173846171363	25.5863511765638	6.38683527892844e-06	-3.40761008241194	1
ENSG00000138386.16	NAB1	2	190647213	2_113	0	0.0196223983544876	12.2206972509679	7.54669932174209e-07	-2.63624033167277	1
ENSG00000115419.12	GLS	2	190973115	2_113	0	0.113401477888327	29.0843543417134	1.03797553005724e-05	3.79155393997151	1
ENSG00000138378.17	STAT4	2	191151202	2_114	0	0.0111652735304804	7.58499860480553	2.66522480129175e-07	-0.788360452187198	1
ENSG00000128641.18	MYO1B	2	191244832	2_114	0	0.00907227179141379	5.63853371631873	1.60987148484343e-07	-0.491520524552289	1
ENSG00000173559.12	NABP1	2	191677959	2_114	0	0.00831095376483437	4.8284377765644	1.26289277609114e-07	0.170029590126445	2
ENSG00000196950.13	SLC39A10	2	195667377	2_116	0	0.075144247902835	19.5644731198209	4.6267163220736e-06	3.08542039535029	1
ENSG00000118997.13	DNAH7	2	196068464	2_116	0	0.0693279514049011	18.7847090560264	4.09847050419949e-06	2.86638158024886	1
ENSG00000138411.10	HECW2	2	196593392	2_116	0	0.023169022754569	8.30181924679632	6.05326885053667e-07	1.48503052835525	2
ENSG00000144395.17	CCDC150	2	196629773	2_116	0	0.0458349497149422	14.8030970093764	2.13529713882494e-06	2.04985623203258	2
ENSG00000119041.10	GTF3C3	2	196799713	2_116	0	0.0178805715339946	5.84590111619003	3.2895904721481e-07	-0.662546418994095	1
ENSG00000115520.8	COQ10B	2	197453059	2_117	0	0.0282502256118521	10.4731883945376	9.31128907963765e-07	1.47454735545361	1
ENSG00000115541.10	HSPE1	2	197499794	2_117	0	0.017628674640406	5.99905187355134	3.32821407849326e-07	-0.681412686585717	2
ENSG00000162944.10	RFTN2	2	197675986	2_117	0	0.0158352258754636	4.98353636933452	2.48353833679513e-07	-0.324016894434402	1
ENSG00000115896.15	PLCL1	2	197804386	2_117	0	0.0213612066323193	7.81885254334583	5.25627135476015e-07	-1.02124214379861	1
ENSG00000226124.6	FTCDNL1	2	199761955	2_118	0	0.0182873316213035	5.29719649131884	3.04863475833358e-07	0.81860355756559	2
ENSG00000162971.10	TYW5	2	199955035	2_118	0	0.0421960328354803	13.249833896713	1.75950712239771e-06	2.07521133011911	1
ENSG00000162972.10	MAIP1	2	199954933	2_118	0	0.0521707782228077	15.2840003417573	2.50941984109449e-06	-1.79478325115253	1
ENSG00000163535.17	SGO2	2	200510401	2_118	0	0.0187515055108611	5.53460621063146	3.26611777850482e-07	0.537978470887867	1
ENSG00000155729.12	KCTD18	2	200519526	2_118	0	0.0584667849342665	16.3798766982537	3.01389983498745e-06	-1.82931161260016	1
ENSG00000138356.13	AOX1	2	200586283	2_118	0	0.0234751499700395	7.66488053586487	5.66268937863456e-07	-0.994078254276193	1
ENSG00000013441.15	CLK1	2	200864612	2_119	0	0.0164180862926738	5.49304205232914	2.83820938286932e-07	0.940101241922343	1
ENSG00000240344.8	PPIL3	2	200889218	2_119	0	0.0163200307533893	4.96164094112631	2.54832772353635e-07	-0.44606516256409	1
ENSG00000115942.8	ORC2	2	200963642	2_119	0	0.0199657858557315	7.3054802387249	4.59033258494494e-07	1.34054442204098	1
ENSG00000155744.9	FAM126B	2	201067007	2_119	0	0.0505231262047646	16.254065572609	2.58440871323553e-06	-2.37945258095238	1
ENSG00000119013.8	NDUFB3	2	201071148	2_119	0	0.0164735460274359	5.42216936085828	2.81105372504049e-07	0.855000693464334	1
ENSG00000003402.19	CFLAR	2	201116120	2_119	0	0.0164974154921367	5.41502757861426	2.81141889215489e-07	-0.837965715241238	1
ENSG00000003400.14	CASP10	2	201183110	2_119	0	0.0265092915404288	9.06990682376399	7.56675932437307e-07	1.4555575134723	1
ENSG00000064012.21	CASP8	2	201230407	2_119	0	0.0179412560666907	5.8989295048447	3.330696223046e-07	-0.885685654868746	2
ENSG00000155749.12	ALS2CR12	2	201357198	2_119	0	0.0212840714119286	7.82668150409779	5.24253504445697e-07	1.20875026915448	1
ENSG00000082146.12	STRADB	2	201388316	2_119	0	0.0233210902142521	8.41389496344561	6.17525518154788e-07	-1.1880762231913	1
ENSG00000115993.12	TRAK2	2	201452542	2_119	0	0.0161794842704027	4.86334068166278	2.47632898596312e-07	-0.329276168504308	1
ENSG00000155755.18	TMEM237	2	201643259	2_119	0	0.0417301371793007	13.2286946021899	1.73730382765428e-06	-1.39797945073081	2
ENSG00000082126.17	MPP4	2	201696387	2_119	0	0.0170081539534104	5.22119006208082	2.79470295876329e-07	-0.34331900713623	1
ENSG00000116030.16	SUMO1	2	202238678	2_120	0	0.00966192141241995	6.50832327335442	1.97898084662268e-07	-0.745385259965793	1
ENSG00000138439.11	FAM117B	2	202634789	2_120	0	0.0116164543027329	8.247567334028	3.01514659278715e-07	1.48527554505212	1
ENSG00000163596.16	ICA1L	2	202871528	2_120	0	0.0119938162121321	8.54980281853545	3.22717459592903e-07	1.28573250268793	2
ENSG00000144426.18	NBEAL1	2	203014780	2_120	0	0.0147243798321068	10.487988703947	4.86002156862734e-07	1.49365267386205	1
ENSG00000163600.12	ICOS	2	203937045	2_120	0	0.00973607869246928	6.58036059585036	2.01624239462047e-07	-1.07802667710531	1
ENSG00000118257.16	NRP2	2	205681675	2_121	0	0.0735458447051369	19.6690530621116	4.55250641062947e-06	1.99735561310018	1
ENSG00000023228.13	NDUFS1	2	206158029	2_122	0	0.0112516701467945	9.56107531346229	3.38557707143695e-07	-1.20488552629962	1
ENSG00000114942.13	EEF1B2	2	206159383	2_122	0	0.0255009333972706	16.5457130791371	1.32785465247148e-06	2.14288384672015	1
ENSG00000183671.12	GPR1	2	206217980	2_122	0	0.00736843561938305	5.46997045021345	1.26843800872139e-07	0.459908705899295	1
ENSG00000114948.12	ADAM23	2	206443099	2_122	0	0.0100794805050659	8.94006267967379	2.83587893445367e-07	1.13056413189163	2
ENSG00000138400.12	MDH1B	2	206765180	2_122	0	0.0810553342239195	27.2651199581228	6.95501366107398e-06	2.59924605671179	2
ENSG00000118246.13	FASTKD2	2	206765614	2_122	0	0.00845394357319707	7.11758235864682	1.89365482850202e-07	0.95722489058671	2
ENSG00000144401.14	METTL21A	2	207630131	2_122	0	0.0104976477372347	15.4513381129757	5.10466287061461e-07	-2.93997841582162	1
ENSG00000163249.11	CCNYL1	2	207712007	2_122	0	0.00710528669177768	5.31924372255185	1.189434330714e-07	-0.488104317417028	1
ENSG00000138413.13	IDH1	2	208266212	2_123	0	0.0402967417674537	12.1570907790506	1.5417308602469e-06	1.72362315191171	1
ENSG00000144406.18	UNC80	2	209772130	2_124	0	0.0184792896528294	17.0424653526701	9.91120972986336e-07	2.38084290489583	2
ENSG00000197713.14	RPE	2	210002122	2_124	0	0.0114536002608857	12.8973920570526	4.64892882636891e-07	1.6179704751044	1
ENSG00000115365.11	LANCL1	2	210477778	2_124	0	0.00935250249669917	9.69785170295987	2.85438365101778e-07	0.728854560287572	1
ENSG00000021826.14	CPS1	2	210466153	2_124	0	0.0125038168591428	12.5377102651458	4.93366670406597e-07	1.06397217833405	2
ENSG00000178568.14	ERBB4	2	212539139	2_125	0	0.0274121434468551	15.9217220092232	1.37354219817147e-06	-1.28155322418272	1
ENSG00000030419.16	IKZF2	2	213152393	2_126	0	0.0140825371888876	4.70099606097136	2.08343409849894e-07	-0.103519553516791	1
ENSG00000144451.18	SPAG16	2	213283575	2_126	0	0.0217191936255986	8.80344699819967	6.01735210025974e-07	1.26492808609704	1
ENSG00000181378.13	CFAP65	2	219041645	2_129	0	0.0201128423120351	14.3803006752711	9.10228415319333e-07	1.73283227698238	2
ENSG00000231672.6	DIRC3	2	217756664	2_129	0	0.00723691607669341	5.05275824125576	1.15077661800603e-07	0.54103559216897	1
ENSG00000188282.12	RUFY4	2	218034910	2_129	0	0.00795692010721949	5.63187080485244	1.41028424656787e-07	0.523311184332084	2
ENSG00000163464.7	CXCR1	2	218166777	2_129	0	0.0177117917193046	14.5645120497744	8.11834324411042e-07	-1.90561753491465	1
ENSG00000163466.15	ARPC2	2	218217396	2_129	0	0.0108610572849621	18.208621112251	6.22383595423908e-07	3.95835229304117	1
ENSG00000179921.14	GPBAR1	2	218259499	2_129	0	0.0211024928550141	20.6986296249964	1.37462528802177e-06	4.36656988200898	1
ENSG00000127837.9	AAMP	2	218270227	2_129	0	0.0167213210917049	19.9121561638927	1.04784694085557e-06	4.26964168673765	1
ENSG00000127838.13	PNKD	2	218270205	2_129	1	0.165799933527279	25.9811259949439	1.35566160077467e-05	4.97398410824465	1
ENSG00000135926.14	TMBIM1	2	218292256	2_129	1	0.225585316629616	26.7910969687175	1.90199905982077e-05	5.03936568872972	1
ENSG00000158428.3	CATIP	2	218356632	2_129	0	0.00774197543813149	10.2190079792157	2.48982888577823e-07	-2.58237546395768	1
ENSG00000018280.16	SLC11A1	2	218381984	2_129	0	0.0071835178394366	4.77849457702216	1.08028226362814e-07	0.272188909358989	1
ENSG00000144579.7	CTDSP1	2	218157928	2_129	0	0.00830244618441134	5.79920348497259	1.5152468527992e-07	-0.293811057321177	2
ENSG00000135913.10	USP37	2	218568666	2_129	0	0.0115095296210551	8.91873718877507	3.23050126376418e-07	-1.52677499122796	2
ENSG00000144580.13	CNOT9	2	218568272	2_129	0	0.0166011373534737	12.8073586155214	6.691236601631e-07	-2.29069505191334	1
ENSG00000115556.13	PLCD4	2	218607609	2_129	0	0.00797084924904445	5.91884335195325	1.48474002175042e-07	0.833275524361007	1
ENSG00000074582.12	BCS1L	2	218658710	2_129	0	0.0278147542316225	17.6131760227097	1.5417781123447e-06	2.63650888836021	1
ENSG00000115568.15	ZNF142	2	218659583	2_129	0	0.0191047150282958	14.404412786561	8.66054247742556e-07	-2.270562790521	2
ENSG00000163481.7	RNF25	2	218672452	2_129	0	0.00808722148223873	6.06624379376753	1.54393200795125e-07	0.870963543809379	1
ENSG00000163482.11	STK36	2	218672501	2_129	0	0.00973594685315826	7.391443413651	2.26472995598585e-07	1.297991448651	2
ENSG00000135929.8	CYP27A1	2	218780830	2_129	0	0.0285543435880615	17.2030723747053	1.54592055287305e-06	-2.43277958485066	1
ENSG00000163501.6	IHH	2	219061446	2_129	0	0.00908579919777308	6.78026404658766	1.9387361806673e-07	0.748543463857863	1
ENSG00000187736.12	NHEJ1	2	219160659	2_129	0	0.0248519344582078	15.9475620839156	1.24727861074186e-06	-1.59551180379895	1
ENSG00000213901.10	SLC23A3	2	219170383	2_129	0	0.0129711586021566	10.5875527542926	4.32198574949896e-07	-1.60161287625907	1
ENSG00000115649.15	CNPPD1	2	219177636	2_129	0	0.00732375273571195	4.84765125659733	1.11731084903045e-07	0.0395487292552904	2
ENSG00000115657.12	ABCB6	2	219218557	2_129	0	0.0142847024816662	10.8501823413573	4.87772385613139e-07	-1.19750125226405	1
ENSG00000198925.10	ATG9A	2	219229585	2_129	0	0.021869077452417	14.7879678958795	1.01776599280841e-06	-1.52543696718385	2
ENSG00000163516.13	ANKZF1	2	219229951	2_129	0	0.0217718918741396	14.7404980220588	1.00999052445361e-06	-1.52227535059758	1
ENSG00000163521.15	GLB1L	2	219243701	2_129	0	0.0072498128543288	4.796471942681	1.09435361775072e-07	0.258619877309781	1
ENSG00000135924.15	DNAJB2	2	219279688	2_129	0	0.00929259713951902	7.05240436334845	2.06244933544765e-07	0.89082174447	1
ENSG00000123992.18	DNPEP	2	219399690	2_129	0	0.0299039601305626	18.4008296369873	1.73170967425664e-06	1.89244831155473	1
ENSG00000175084.11	DES	2	219418233	2_129	0	0.0128843660277616	10.2526890296252	4.15728513965228e-07	-1.20384996764856	1
ENSG00000072195.14	SPEG	2	219434550	2_129	0	0.00722023818782247	4.76598985951709	1.08296298351744e-07	0.0881576992387396	1
ENSG00000188760.10	TMEM198	2	219543916	2_129	0	0.0587683626525484	23.9422821893351	4.42810703384535e-06	2.29211757794299	1
ENSG00000123999.4	INHA	2	219569323	2_129	0	0.0129472792154464	10.2364818529602	4.17098097062904e-07	1.2047151760593	1
ENSG00000124006.14	OBSL1	2	219572251	2_129	0	0.00728288401035515	4.86220542348228	1.11441171893166e-07	-0.284848632179338	1
ENSG00000144589.21	STK11IP	2	219597759	2_130	0	0.0147921174894	8.0987415516864	3.77013464972371e-07	0.8659555051562	2
ENSG00000114923.16	SLC4A3	2	219628913	2_130	0	0.0103239229854536	4.70074562586003	1.52728638555571e-07	0.00322506475101323	1
ENSG00000116106.11	EPHA4	2	221227655	2_130	0	0.0103328219360126	4.7088800583923	1.53124804601699e-07	-0.0719211304578356	2
ENSG00000163082.9	SGPP2	2	222423650	2_131	0	0.017618336772639	11.586996752018	6.42458036596006e-07	-1.59652309753837	1
ENSG00000116120.9	FARSB	2	222656186	2_131	0	0.0095590447580276	5.80784284221944	1.74718271607488e-07	-0.416854102371939	1
ENSG00000124003.12	MOGAT1	2	222671953	2_131	0	0.00908722075341561	5.33016310000946	1.5243354526299e-07	0.325183582352676	1
ENSG00000123983.13	ACSL3	2	222860958	2_131	0	0.00946064747086495	5.71020798963182	1.70012855149654e-07	-0.6742825699488	1
ENSG00000152056.16	AP1S3	2	223837891	2_131	0	0.011452675370104	7.51420476769458	2.7083135969616e-07	0.914147969590456	1
ENSG00000135900.3	MRPL44	2	223957073	2_131	0	0.00850087728744031	4.70087330187014	1.2576253039459e-07	0.0110553878503549	1
ENSG00000135919.12	SERPINE2	2	224039199	2_132	0	0.0118166086470359	4.73159203610377	1.75958041025668e-07	-0.044889356397051	1
ENSG00000124019.9	FAM124B	2	224402283	2_132	0	0.0145697925591149	7.39429758741226	3.39046501283888e-07	-0.890077204388349	1
ENSG00000135905.18	DOCK10	2	225041976	2_133	0	0.0118461348474016	9.10216728277635	3.39336408150253e-07	-1.13597095161783	1
ENSG00000144468.16	RHBDD1	2	226836102	2_133	0	0.00806076647297471	5.15841915517201	1.30858501166189e-07	0.533808968109432	1
ENSG00000169031.18	COL4A3	2	227161040	2_133	0	0.0234351109898917	15.2027499465897	1.12123885883388e-06	-1.61196416771262	1
ENSG00000168958.19	MFF	2	227324300	2_134	0	0.0154280370829077	6.12690065923901	2.97481858840584e-07	0.632288903713653	2
ENSG00000173744.17	AGFG1	2	227472263	2_134	0	0.0405488400054167	15.3084780907369	1.95352703294913e-06	-1.79948361885544	1
ENSG00000135917.13	SLC19A3	2	227717801	2_134	0	0.0234314351798794	10.0862959005124	7.43771561012417e-07	-1.18403481901734	2
ENSG00000153823.18	PID1	2	229272166	2_135	0	0.00591788553361661	4.92051299137383	9.16401765190172e-08	0.276770995362721	1
ENSG00000187957.7	DNER	2	229714856	2_135	0	0.0143103348902922	17.1099293948431	7.70560935785102e-07	3.65298560676755	1
ENSG00000153832.11	FBXO36	2	229921921	2_135	1	0.328997798380584	24.1013015875621	2.49541316880807e-05	4.60736042978539	1
ENSG00000163053.10	SLC16A14	2	230069466	2_135	0	0.00708710299422743	6.48040378024729	1.44537249050502e-07	-0.484492020546411	1
ENSG00000135899.17	SP110	2	230227451	2_135	0	0.00590179689504489	4.87041182583547	9.04604863866566e-08	-0.209027450265146	1
ENSG00000185404.16	SP140L	2	230326798	2_135	0	0.0429273823900419	23.6470987047525	3.19463499598424e-06	-2.41898579574686	1
ENSG00000135916.15	ITM2C	2	230864420	2_135	0	0.00658005130800921	5.88194294146815	1.21803301754323e-07	-0.53687713230828	1
ENSG00000135898.9	GPR55	2	230952062	2_135	0	0.0106646202198228	10.3283432909199	3.46645073539957e-07	1.09607591441356	1
ENSG00000135902.9	CHRND	2	232526097	2_136	0	0.0623235467146504	19.6427919648226	3.8526925314104e-06	-2.18381270985301	1
ENSG00000204128.5	C2orf72	2	231037242	2_136	0	0.0199148466679545	8.75210020002925	5.48527267968795e-07	0.95599785426476	2
ENSG00000135914.5	HTR2B	2	231125386	2_136	0	0.0129808876717689	4.70197690186009	1.92085179095457e-07	0.0239172162715608	3
ENSG00000135931.17	ARMC9	2	231198852	2_136	0	0.0131182549296808	4.80146412945774	1.98225137955603e-07	-0.127812816247346	2
ENSG00000115053.15	NCL	2	231483964	2_136	0	0.0133135906618466	4.94116612982738	2.07030165614603e-07	-0.277320530406879	1
ENSG00000171596.6	NMUR1	2	231530546	2_136	0	0.0276370301050305	11.8624703291831	1.03175239212619e-06	1.23192933105258	1
ENSG00000187514.16	PTMA	2	231707301	2_136	0	0.0273051461515993	11.747578127212	1.0094895349574e-06	1.68050086086857	1
ENSG00000156973.13	PDE6D	2	231784663	2_136	0	0.0152932570085931	6.25197719066021	3.00902880809143e-07	-0.783387301278162	1
ENSG00000144535.19	DIS3L2	2	231961176	2_136	0	0.0357025941876773	14.3009772895154	1.60684677031527e-06	1.63791499701457	1
ENSG00000221944.6	TIGD1	2	232546284	2_136	0	0.0130966717141483	4.78590087583906	1.97257540825038e-07	0.206287554696001	2
ENSG00000135930.13	EIF4E2	2	232549631	2_136	0	0.0257693559974497	11.1974749892726	9.08097834397379e-07	1.44078352910796	1
ENSG00000115468.11	EFHD1	2	232655669	2_136	0	0.0135289779012013	5.09286618037915	2.16838415907038e-07	-0.380843766836324	1
ENSG00000244122.2	UGT1A7	2	233681597	2_137	0	0.0126971409728651	5.78698083123007	2.31242128883968e-07	0.843648975718636	1
ENSG00000241635.7	UGT1A1	2	233761240	2_137	0	0.11803493033139	26.655663994253	9.90168319674526e-06	2.6558864185568	1
ENSG00000204120.14	GIGYF2	2	232697500	2_137	0	0.0187228970713198	9.35223050014496	5.51057890825833e-07	1.22214888913632	1
ENSG00000182600.9	C2orf82	2	232855456	2_137	0	0.0114066984945328	4.7413606634229	1.70204848850063e-07	0.0701683569583769	1
ENSG00000066248.14	NGEF	2	232927715	2_137	0	0.0190094807784819	9.5376697617048	5.7058652292854e-07	-1.18451429433641	2
ENSG00000168918.13	INPP5D	2	233059893	2_137	0	0.0131293647666477	6.07726772904949	2.51108293835066e-07	-0.493173509333841	1
ENSG00000085978.21	ATG16L1	2	233234598	2_137	0	0.0134282616928054	6.30144741764851	2.66298724697839e-07	0.610529437601637	1
ENSG00000085982.13	USP40	2	233566344	2_137	0	0.0120112337299992	5.25177474232849	1.98519275689413e-07	0.409664256218806	2
ENSG00000198612.10	COPS8	2	237083970	2_140	0	0.0236699636306423	8.70734196802118	6.48622732373555e-07	1.02553516260917	1
ENSG00000115648.13	MLPH	2	237487170	2_140	0	0.11333330384708	23.7856685031634	8.48363323726826e-06	-2.82182565018171	1
ENSG00000124839.12	RAB17	2	237601116	2_140	0	0.0155894837928772	4.75032824639908	2.3305816829398e-07	-0.0596887123034511	1
ENSG00000177483.11	RBM44	2	237774727	2_140	0	0.0159014738838636	4.93781080056619	2.47104582440073e-07	0.327358977003065	1
ENSG00000132329.10	RAMP1	2	237858483	2_141	0	0.019307882635482	5.18438976318379	3.15022278505218e-07	0.341192352796784	1
ENSG00000184182.18	UBE2F	2	237966682	2_141	0	0.0185816432130873	4.82117216719125	2.81932882291378e-07	-0.207351313207484	2
ENSG00000132330.16	SCLY	2	238060509	2_141	0	0.0353949896709443	10.9440160838558	1.21906675052627e-06	1.55263919424397	2
ENSG00000144488.14	ESPNL	2	238098238	2_141	0	0.0227328231274759	6.73270224957507	4.81672392509769e-07	0.917027077695119	2
ENSG00000168427.8	KLHL30	2	238138383	2_141	0	0.0210168432775308	5.98826756448893	3.96075205683595e-07	0.466394128801672	1
ENSG00000178752.15	ERFE	2	238157706	2_141	0	0.0459836323733125	13.4457013069117	1.94578883632746e-06	1.4561616581438	1
ENSG00000132323.8	ILKAP	2	238203982	2_141	0	0.0183514648669733	4.70310718616786	2.71621777515213e-07	-0.0866924739832213	1
ENSG00000204104.11	TRAF3IP1	2	238316563	2_141	0	0.0184010223877661	4.72864988627658	2.73834451875611e-07	0.0702653719322122	2
ENSG00000065802.11	ASB1	2	238426832	2_141	0	0.0236599653409426	7.11208366271707	5.29565805502905e-07	0.77417663312022	1
ENSG00000233608.3	TWIST2	2	238847617	2_141	0	0.0861422071897996	19.5066528777797	5.28819820923482e-06	-2.05751008381935	1
ENSG00000130414.11	NDUFA10	2	240025784	2_142	0	0.0113214815511596	4.71315899272403	1.67928468512771e-07	0.0954128007235248	2
ENSG00000188542.9	DUSP28	2	240560414	2_142	0	0.0113425213942404	4.7306942272951	1.68866483136968e-07	0.0907857739347535	1
ENSG00000142330.19	CAPN10	2	240586423	2_142	0	0.0145467794650301	7.08205227788212	3.24216383259267e-07	-0.762446699014525	1
ENSG00000178623.11	GPR35	2	240605435	2_142	0	0.0114069804929614	4.78421563911193	1.71747497968462e-07	-0.123723394030027	1
ENSG00000172478.17	C2orf54	2	240896529	2_143	0	0.0170580837056625	6.28652830850085	3.37481593007246e-07	-0.771108357587251	2
ENSG00000172482.4	AGXT	2	240868386	2_143	0	0.0244863605786564	9.71348226057724	7.4852819825046e-07	1.20244663440715	2
ENSG00000226321.5	CROCC2	2	240905980	2_143	0	0.0152394158067195	5.21968839159633	2.50335170544016e-07	-0.348346148914529	1
ENSG00000122085.16	MTERF4	2	241099311	2_143	0	0.0444782631433954	15.4023834959679	2.15597999134283e-06	-1.7527950106257	2
ENSG00000115687.13	PASK	2	241150035	2_143	0	0.0219418403041399	8.67220339962837	5.98840933803083e-07	1.12322744150388	1
ENSG00000115685.14	PPP1R7	2	241149506	2_143	0	0.0144510167788517	4.71727954694989	2.1453541382172e-07	0.00819413022485926	1
ENSG00000146205.13	ANO7	2	241188486	2_143	0	0.0170410860460533	6.27709376101377	3.36639333889046e-07	-0.628005187093812	1
ENSG00000168385.17	SEPT2	2	241316415	2_144	0	0.0144446452668111	4.94809866113941	2.24933533190272e-07	0.189991355556806	1
ENSG00000115677.16	HDLBP	2	241317232	2_144	0	0.0187733846758059	7.42881712783311	4.38905699462561e-07	-0.836002623415912	2
ENSG00000006607.13	FARP2	2	241354886	2_144	0	0.0173493886844479	6.68184526247329	3.64829177879699e-07	-0.887830401450241	2
ENSG00000176720.4	BOK	2	241559082	2_144	0	0.0140887212022675	4.71218582172374	2.08931035629901e-07	-0.0926654292080988	1
ENSG00000168397.16	ATG4B	2	241636141	2_144	0	0.0274350524199187	11.0287540813956	9.5222859932363e-07	-1.1734772028818	1
ENSG00000168393.12	DTYMK	2	241686546	2_144	0	0.0144553623663131	4.95511332864307	2.25419534393535e-07	-0.116733994228096	1
ENSG00000168395.15	ING5	2	241687407	2_144	0	0.0143888346698111	4.91146226245395	2.22405440943202e-07	0.103055001204527	2
ENSG00000180902.17	D2HGDH	2	241735544	2_144	0	0.0226813137897451	9.22159766015208	6.58238606509087e-07	1.24160032655756	2
ENSG00000154252.11	GAL3ST2	2	241767686	2_144	0	0.0417802847498919	15.0385036286849	1.97735658345367e-06	-1.83457599098897	2
ENSG00000204099.11	NEU4	2	241808375	2_144	0	0.0263509000639284	10.6455959386118	8.82824558303976e-07	1.3299339065284	2
ENSG00000188011.5	RTP5	2	241808375	2_144	0	0.0321028490659275	12.5239863564095	1.26530474424728e-06	-1.4777254158044	1
ENSG00000188389.10	PDCD1	2	241854911	2_144	0	0.0140943337838423	4.7159554583538	2.09181474787954e-07	0.144443967238422	2
ENSG00000216921.7	AC131097.4	2	241902068	2_144	0	0.0153855489903822	5.5449071738	2.68482665740232e-07	-0.310957236279494	1
ENSG00000072756.16	TRNT1	3	3197320	3_3	0	0.0125640208453197	4.88385999795612	1.93108249840895e-07	0.221705603754172	1
ENSG00000113851.14	CRBN	3	3177827	3_3	0	0.0127802301225823	5.04509082113623	2.02916160562727e-07	-0.297183263333967	1
ENSG00000175928.5	LRRN1	3	3799747	3_3	0	0.0375111981246236	15.2629185976757	1.80180379626194e-06	1.666674149737	1
ENSG00000170364.12	SETMAR	3	4303349	3_3	0	0.0123468054614235	4.71907490364153	1.83366691821811e-07	-0.0213486615157545	1
ENSG00000144455.13	SUMF1	3	4467058	3_4	0	0.0286379779067747	12.7516258028909	1.14925627377987e-06	-1.66149632286486	1
ENSG00000134109.10	EDEM1	3	5187958	3_4	0	0.0149488499502187	6.58750172503168	3.09911361727328e-07	-0.675667178633168	1
ENSG00000182533.6	CAV3	3	8733534	3_7	0	0.0176076048502275	5.23150450184015	2.89891752867274e-07	-0.377248469380946	1
ENSG00000125046.14	SSUH2	3	8744602	3_7	0	0.0509100916156887	15.3420837883927	2.45808673137913e-06	-1.62943277451994	1
ENSG00000180914.10	OXTR	3	8769210	3_7	0	0.0310917675303445	10.6289951809663	1.0400317454627e-06	-1.261617370568	1
ENSG00000070950.9	RAD18	3	8961362	3_7	0	0.0169554231324902	4.87417746768347	2.60087178721347e-07	-0.263839771207306	3
ENSG00000196220.15	SRGAP3	3	9363240	3_7	0	0.0481013464804501	14.7975375843915	2.24003940911617e-06	1.64419211450046	1
ENSG00000134077.15	THUMPD3	3	9360546	3_7	0	0.0448857139855594	14.1344848718652	1.99662772236308e-06	-1.5922412869127	2
ENSG00000168137.15	SETD5	3	9397385	3_7	0	0.0169554872931951	4.87421256509422	2.6009003572508e-07	-0.113291251487278	2
ENSG00000163705.12	FANCD2OS	3	10108666	3_8	0	0.0168989891822156	4.77947253099028	2.54184855573498e-07	0.20563355841182	1
ENSG00000163719.19	MTMR14	3	9649842	3_8	0	0.0320915796414029	10.8672560916895	1.0975390218533e-06	-1.2196356558754	1
ENSG00000144550.12	CPNE9	3	9703359	3_8	0	0.108236172096602	22.6002830166404	7.6983078797466e-06	2.32306063896082	1
ENSG00000114026.21	OGG1	3	9749660	3_8	0	0.0205973605741067	6.65422378483338	4.31338225913789e-07	0.683654232717702	2
ENSG00000134072.10	CAMK1	3	9769618	3_8	0	0.0219454857749976	7.25541975102658	5.01091130049631e-07	0.872321208866883	2
ENSG00000171148.13	TADA3	3	9793221	3_8	0	0.0215258114873481	7.07228375061665	4.79102219958865e-07	-0.853504251189465	1
ENSG00000214021.15	TTLL3	3	9808579	3_8	0	0.0181553001298915	5.45842921366806	3.11874659679851e-07	-0.451172104137957	1
ENSG00000156990.14	RPUSD3	3	9843931	3_8	0	0.01976720421445	6.2642855708593	3.89695840608799e-07	0.550899730769593	1
ENSG00000187288.10	CIDEC	3	9879932	3_8	0	0.0601673664942343	16.8860542026435	3.19740872452261e-06	-1.75309048846769	1
ENSG00000171135.13	JAGN1	3	9890289	3_8	0	0.0225004669087117	7.49234197221002	5.30539954223907e-07	0.968489115971714	1
ENSG00000163701.18	IL17RE	3	9902449	3_8	0	0.0174668542532338	5.09236604972381	2.79926029553182e-07	0.293504858988132	2
ENSG00000125037.12	EMC3	3	10010880	3_8	0	0.0169507561337658	4.80842488205183	2.56507982789177e-07	-0.167653718562577	1
ENSG00000254999.3	BRK1	3	10115548	3_8	0	0.0167700074027	4.706948628748	2.48417213782462e-07	0.111190147970657	2
ENSG00000134086.7	VHL	3	10140878	3_8	0	0.0185268286956831	5.65029706442524	3.29443801784801e-07	0.567129602341163	2
ENSG00000157014.10	TATDN2	3	10248460	3_8	0	0.0168481740169744	4.75096538059187	2.51908997151359e-07	-0.201577783395814	2
ENSG00000157017.15	GHRL	3	10300578	3_8	0	0.0708847759762281	18.4696530960347	4.1202226315674e-06	-2.13377952755931	1
ENSG00000157087.17	ATP2B2	3	10708383	3_8	0	0.031057579885269	10.5553714601512	1.03169210251432e-06	1.28789583287268	1
ENSG00000157103.10	SLC6A1	3	10992869	3_9	0	0.00847886912198092	4.92619492853531	1.31449366706374e-07	-0.101543405491661	1
ENSG00000197548.12	ATG7	3	11272224	3_9	0	0.0177076999833543	33.5513666940207	1.86974053969179e-06	-5.63879944802018	1
ENSG00000144559.10	TAMM41	3	11846517	3_9	0	0.00825636110340811	4.72597810158652	1.22797452663058e-07	0.113560256321947	1
ENSG00000157150.4	TIMP4	3	12159406	3_9	0	0.0106526828765102	6.96415568681768	2.33472881645278e-07	0.718555254407061	1
ENSG00000132170.19	PPARG	3	12469282	3_9	0	0.00840028015258176	4.99887062897077	1.32152274180237e-07	0.0744614467969024	1
ENSG00000154743.17	TSEN2	3	12484689	3_9	0	0.0083041076428797	4.76455686465789	1.24515798620129e-07	-0.235562088088254	2
ENSG00000075975.15	MKRN2	3	12557101	3_9	0	0.00993049357454401	6.38170798218261	1.99442053008556e-07	1.0182168403251	2
ENSG00000225526.4	MKRN2OS	3	12561203	3_9	0	0.0082740594202716	4.75571853088586	1.23835097939401e-07	-0.137767792016036	1
ENSG00000132155.11	RAF1	3	12664356	3_9	0	0.147890022266386	30.7751177263183	1.43234478426577e-05	-3.17355220251747	1
ENSG00000088726.15	TMEM40	3	12769053	3_9	0	0.0142091607522736	9.75053034904127	4.36019226034762e-07	-1.2136880769364	1
ENSG00000144712.11	CAND2	3	12796841	3_9	0	0.00959806038281652	6.10644851630238	1.84451058315649e-07	-0.718882439812093	1
ENSG00000131379.9	C3orf20	3	14669081	3_10	0	0.00784794797944488	4.95639601000186	1.22413999672774e-07	0.131729137683128	2
ENSG00000144711.13	IQSEC1	3	13072626	3_10	0	0.121274162516525	31.1459023538285	1.18871618414938e-05	-2.85126694165195	2
ENSG00000132182.11	NUP210	3	13419856	3_10	0	0.0261270233718616	16.333345623099	1.34299396021891e-06	2.05415260590586	2
ENSG00000163517.14	HDAC11	3	13480018	3_10	0	0.00947511392346567	6.73395014748508	2.0079981621745e-07	0.67001217557323	1
ENSG00000163520.13	FBLN2	3	13548704	3_10	0	0.0243598824391369	15.6681617543027	1.20116372531013e-06	-1.78571903064291	1
ENSG00000170876.7	TMEM43	3	14124463	3_10	0	0.0781542087453926	26.8388282181164	6.60123045828031e-06	2.53880478798853	1
ENSG00000154767.14	XPC	3	14177502	3_10	0	0.0435278398575153	21.1994877912009	2.90403239498714e-06	-2.28935452306782	2
ENSG00000154781.15	CCDC174	3	14652143	3_10	0	0.00776060707449844	4.85084888797744	1.1847382628499e-07	-0.154835175230299	2
ENSG00000177463.15	NR2C2	3	14946654	3_11	0	0.0128548304674417	5.07934606547023	2.05486422065771e-07	0.517708808521003	1
ENSG00000131368.7	MRPS25	3	15065408	3_11	0	0.0151983986732681	6.19141860134989	2.96139932955694e-07	0.319523378342828	1
ENSG00000131375.9	CAPN7	3	15206289	3_11	0	0.0130367754160229	5.31216646387269	2.17946968919468e-07	-0.827713013094717	1
ENSG00000206562.11	METTL6	3	15414784	3_11	0	0.0334351920146458	13.5063908082914	1.42118988305441e-06	-1.45573872185413	1
ENSG00000131373.14	HACL1	3	15600464	3_11	0	0.0127219583556787	4.72083567475372	1.89008713842215e-07	-0.0471377300200095	2
ENSG00000169814.12	BTD	3	15601668	3_11	0	0.0161561565798277	6.92770630286061	3.52238233879275e-07	-0.822109628916128	1
ENSG00000154813.9	DPH3	3	16264511	3_12	0	0.267632531040637	21.4288439197236	1.80487286879485e-05	4.15731363800863	1
ENSG00000154814.13	OXNAD1	3	16265536	3_12	0	0.0152640686875405	6.57039618236502	3.1562459837476e-07	0.915564748052369	2
ENSG00000131378.13	RFTN1	3	16513716	3_12	0	0.0178889279486884	7.97462063894753	4.48955525432428e-07	-0.95424030165982	1
ENSG00000163576.17	EFHB	3	19946945	3_14	0	0.0132706527366537	5.15860471112146	2.15443556106166e-07	0.225873545405487	2
ENSG00000144566.10	RAB5A	3	19946616	3_14	0	0.016981368089071	7.49076770310187	4.00320636832574e-07	-1.08391256996268	2
ENSG00000183977.13	PP2D1	3	20012089	3_14	0	0.0327332945225501	13.7211095528558	1.41347432343827e-06	1.56481869547664	1
ENSG00000182247.9	UBE2E2	3	23207578	3_17	0	0.0118514546560887	5.68975828623103	2.12214204489549e-07	1.09485632485681	1
ENSG00000170142.11	UBE2E1	3	23805720	3_18	0	0.0324937127770466	15.4476390017979	1.57968473979218e-06	1.54619889402566	1
ENSG00000197885.10	NKIRAS1	3	23946351	3_18	0	0.0117780461898034	5.82795315505762	2.1602214748604e-07	-0.338392191444284	1
ENSG00000151090.17	THRB	3	24494993	3_18	0	0.0106749182083354	4.89935058181248	1.64593259989831e-07	-0.172618509170016	1
ENSG00000077092.18	RARB	3	25174179	3_18	0	0.0118525732975687	5.88765122129379	2.19615858969217e-07	0.598107395587579	1
ENSG00000077097.15	TOP2B	3	25664786	3_19	0	0.0159236626742545	4.72700134685826	2.36885058592866e-07	0.178623438706434	1
ENSG00000151092.16	NGLY1	3	25788580	3_19	0	0.0201508133631666	6.95658583461412	4.41161599218759e-07	-0.679237722016619	1
ENSG00000163491.16	NEK10	3	27369070	3_20	2	0.0240688359761531	19.3549078734041	1.46607156145483e-06	1.20842374498166	1
ENSG00000187118.12	CMC1	3	28241610	3_21	0	0.0529860870824798	12.3358185899448	2.05702133738832e-06	1.42148082687196	1
ENSG00000163512.13	AZI2	3	28348860	3_21	0	0.0327659036675859	7.73835162931467	7.9795717451875e-07	1.15205857709532	2
ENSG00000206559.7	ZCWPW2	3	28348860	3_21	0	0.0352654706298108	8.43916976210741	9.36609117070395e-07	-1.24356522480585	1
ENSG00000144642.21	RBMS3	3	28575079	3_21	0	0.0392917195399855	9.47116233485654	1.1711520678854e-06	-1.19076212955637	1
ENSG00000197385.5	ZNF860	3	31981279	3_23	0	0.0153799445587806	4.93839991821474	2.39028672971007e-07	-0.20945304229043	2
ENSG00000144645.13	OSBPL10	3	32078058	3_23	0	0.015101112071738	4.76532851654037	2.26470036528022e-07	-0.132859868532734	1
ENSG00000144635.8	DYNC1LI1	3	32570942	3_24	0	0.0220208544714243	6.8375352464192	4.73852000618817e-07	0.800436747964339	1
ENSG00000182973.18	CNOT10	3	32684690	3_24	0	0.0175756237053016	4.70073959825389	2.60007522534794e-07	-0.0191404858044061	1
ENSG00000188167.8	TMPPE	3	33097052	3_24	0	0.0175909485130149	4.7089918917603	2.60691081516393e-07	0.0030423371708316	2
ENSG00000170275.14	CRTAP	3	33113893	3_24	0	0.0774626720894459	18.8799317306703	4.60258552441209e-06	-2.01120348310798	2
ENSG00000173705.8	SUSD5	3	33218911	3_25	0	0.0130860372229779	5.17074660345166	2.12946438198591e-07	-0.838645949514524	2
ENSG00000170248.13	PDCD6IP	3	33797856	3_25	0	0.0194260502331866	8.90912473898709	5.44663811354975e-07	1.51339542833025	2
ENSG00000172995.16	ARPP21	3	35639025	3_26	0	0.0240060636590257	5.60851639340992	4.23718982523864e-07	-0.626604220749796	1
ENSG00000144681.10	STAC	3	36380068	3_26	0	0.0280976881452435	7.10385195512504	6.28164608046104e-07	-0.9752112407988	2
ENSG00000163673.7	DCLK3	3	36764447	3_27	0	0.0101405738248718	4.89570677328183	1.56238083421103e-07	0.103763123104394	1
ENSG00000168016.13	TRANK1	3	36944858	3_27	0	0.00987674174743103	4.75484336613561	1.47794709041608e-07	0.347638684909837	2
ENSG00000178567.7	EPM2AIP1	3	36991971	3_27	0	0.00993185879514802	4.82797208159682	1.50905219073045e-07	-0.582047886150386	2
ENSG00000076242.14	MLH1	3	36993455	3_27	0	0.0133818102852084	8.29933036557352	3.49515865878554e-07	-1.61641874732074	1
ENSG00000093167.17	LRRFIP2	3	37183634	3_27	0	0.010367309212972	5.04628742332511	1.64644417049488e-07	-0.143093043901002	1
ENSG00000144674.16	GOLGA4	3	37243272	3_27	0	0.0324869979001142	16.7854764426747	1.71613807519524e-06	2.06621140572317	1
ENSG00000198590.11	C3orf35	3	37386585	3_27	0	0.0126589683104993	6.66041263554879	2.65343481083672e-07	0.469808520629286	1
ENSG00000144677.14	CTDSPL	3	37862772	3_27	0	0.0169821114215933	10.6621932092461	5.69832490158968e-07	-1.74336933451957	1
ENSG00000187091.13	PLCD1	3	38029646	3_27	0	0.0155488317534838	9.52641934339326	4.66161532454526e-07	-1.27641101886439	1
ENSG00000008226.19	DLEC1	3	38039540	3_27	0	0.0249782173058746	13.3647718125882	1.0505868520247e-06	1.64532413824186	1
ENSG00000172939.8	OXSR1	3	38165415	3_27	0	0.010034578932274	5.01476925318349	1.5836495495953e-07	-0.517512660841904	1
ENSG00000093217.9	XYLB	3	38346523	3_28	0	0.0175718200011946	8.30994474881688	4.59540567061571e-07	-0.967779780221264	1
ENSG00000157036.12	EXOG	3	38495746	3_28	0	0.0141487837846879	6.2598990677802	2.78737508966028e-07	0.651561127149605	1
ENSG00000114745.13	GORASP1	3	39107217	3_28	0	0.012206424543766	4.86426724763778	1.86859366424979e-07	-0.309403761085291	1
ENSG00000168026.18	TTC21A	3	39107217	3_28	0	0.0123152593940324	4.94813509739334	1.91775924901385e-07	-0.389506011190446	2
ENSG00000144655.14	CSRNP1	3	39154473	3_28	0	0.0133338325968118	5.69908505171069	2.39149297993111e-07	-0.549538116796823	1
ENSG00000168329.13	CX3CR1	3	39281672	3_28	0	0.0425465255634592	16.7198823543315	2.23875357039281e-06	-1.59424995945966	1
ENSG00000144659.10	SLC25A38	3	39383433	3_28	0	0.0478305363284071	17.841096558903	2.68556561711018e-06	2.13966697093813	1
ENSG00000168028.13	RPSA	3	39407090	3_28	0	0.0367630607446113	15.3238532063108	1.77291787440948e-06	-1.77659734626684	1
ENSG00000114784.3	EIF1B	3	40309786	3_29	0	0.0153424873540237	5.71197989057658	2.75798193689486e-07	0.523938616536788	1
ENSG00000168032.8	ENTPD3	3	40387447	3_29	0	0.0139148133273308	4.78829031347082	2.09684743131519e-07	-0.227673707583901	1
ENSG00000188846.13	RPL14	3	40457413	3_29	0	0.0162130852526187	6.23418687542613	3.18093252302223e-07	0.59945290978806	1
ENSG00000177873.12	ZNF619	3	40477330	3_29	0	0.0150306197243626	5.51772008543957	2.61003016011505e-07	0.517371359214115	1
ENSG00000172888.11	ZNF621	3	40524103	3_29	0	0.0148827766540347	5.42422581867122	2.54056727469465e-07	0.490309840724407	1
ENSG00000114857.17	NKTR	3	42600359	3_31	0	0.0365569986804999	15.1369085198549	1.74147278960197e-06	-1.78184358299698	1
ENSG00000114853.13	ZBTB47	3	42653821	3_31	0	0.0457330681403882	17.278031174991	2.4867582376858e-06	-1.93327428726532	1
ENSG00000157119.11	KLHL40	3	42685151	3_31	0	0.0142701046060321	6.20739692926153	2.78769751165129e-07	0.621291011556249	2
ENSG00000244607.5	CCDC13	3	42769748	3_31	0	0.0123089741090283	4.81004980003892	1.86328979184576e-07	-0.022611395284165	2
ENSG00000144648.15	ACKR2	3	42804792	3_31	0	0.0174899048190073	8.13245164904348	4.47628685357067e-07	0.893213294298235	1
ENSG00000182983.14	ZNF662	3	42905991	3_31	0	0.0168929189639113	7.8036709982944	4.14870565894409e-07	-0.93910565888377	1
ENSG00000240747.7	KRBOX1	3	42809828	3_31	0	0.015995902223092	7.28728037064925	3.66845497715727e-07	-1.03022321253766	1
ENSG00000144649.8	FAM198A	3	42979515	3_31	0	0.0158937295948577	7.22665843144328	3.61470052253498e-07	0.856374290562604	1
ENSG00000144647.5	POMGNT2	3	43106046	3_31	0	0.0133282387723586	5.56186560819809	2.33293279851186e-07	-0.241069411372692	1
ENSG00000160746.12	ANO10	3	43691692	3_31	0	0.0161594583474318	7.38355568011654	3.7549255231653e-07	-0.879612922546675	1
ENSG00000179152.19	TCAIM	3	44338357	3_31	0	0.0123399094905196	4.83376424174945	1.87718213591956e-07	0.106391254136276	1
ENSG00000225873.3	LINC00694	3	44439661	3_31	0	0.0121676687885278	4.70096030977206	1.80012613648676e-07	-0.062528236212691	1
ENSG00000185219.16	ZNF445	3	44496252	3_31	0	0.0124345276234115	4.90593469909792	1.91981786333409e-07	0.316376904915166	1
ENSG00000196345.12	ZKSCAN7	3	44555404	3_31	0	0.0121759683106482	4.70740243745042	1.80382254523513e-07	-0.156931713020281	1
ENSG00000144792.9	ZNF660	3	44578138	3_31	0	0.0129023874217969	5.25495803678493	2.13377343718362e-07	-0.34881845610174	2
ENSG00000186448.14	ZNF197	3	44593969	3_31	0	0.0123082182272224	4.80947045059736	1.86295095776387e-07	-0.521602286718701	1
ENSG00000169981.10	ZNF35	3	44645808	3_31	0	0.0125645180004623	5.00420107826359	1.97874376170798e-07	0.168391199319583	2
ENSG00000196653.11	ZNF502	3	44712685	3_31	0	0.0123750167184564	4.86060497363154	1.89297594398505e-07	-0.0371937587263141	2
ENSG00000186446.11	ZNF501	3	44721338	3_31	0	0.02032598274035	9.556083187579	6.11280367630556e-07	0.974278664884732	1
ENSG00000163808.16	KIF15	3	44761638	3_31	0	0.109132650414292	25.7091781425992	8.82982039777638e-06	-2.63179462576728	1
ENSG00000169964.7	TMEM42	3	44861942	3_31	0	0.118959167248018	26.5604302951842	9.94356222003229e-06	-2.68123660028017	1
ENSG00000075914.12	EXOSC7	3	44975034	3_31	0	0.0128306507842391	5.20226670744188	2.10063342742059e-07	0.304935950088289	1
ENSG00000283473.2	RP11-509I21.2	3	46612642	3_32	0	0.0162202772296505	5.00216478810705	2.55343755268202e-07	-0.298549362706942	1
ENSG00000163814.7	CDCP1	3	45146849	3_32	0	0.163702643456568	27.3342311835149	1.40822331161664e-05	-2.84190432798239	1
ENSG00000249992.1	TMEM158	3	45226624	3_32	0	0.015721019151927	4.7063386308906	2.32848177368924e-07	-0.0761163984359592	2
ENSG00000011376.9	LARS2	3	45388983	3_32	0	0.0433398745760094	14.3465034112706	1.95678310406402e-06	-1.92413348381511	2
ENSG00000144791.9	LIMD1	3	45648730	3_32	0	0.0159241109290201	4.82778711270028	2.41942564135567e-07	0.0113047991781956	1
ENSG00000211456.10	SACM1L	3	45689445	3_32	0	0.0721038262625088	19.2455962122767	4.36715549012254e-06	-2.03956179179238	1
ENSG00000163817.15	SLC6A20	3	45796394	3_32	0	0.0160261317469853	4.88821762553809	2.46540467389267e-07	0.258843004838761	2
ENSG00000163818.16	LZTFL1	3	45916197	3_32	0	0.0236237176702755	8.5652944107548	6.36794806430321e-07	0.850234757202526	2
ENSG00000172215.5	CXCR6	3	45940684	3_32	0	0.0234577292935303	8.498343856204	6.27377938978486e-07	-1.07016552208963	2
ENSG00000163820.14	FYCO1	3	45954416	3_32	0	0.021345617455314	7.60319386343982	5.10756332406759e-07	-1.08633059413099	2
ENSG00000173578.7	XCR1	3	46027727	3_32	0	0.018124103440465	6.05280114714403	3.45240639285119e-07	-0.654736993492231	1
ENSG00000163823.3	CCR1	3	46208883	3_32	0	0.0167390011941703	5.3000927849346	2.79204225458165e-07	0.354750436391909	1
ENSG00000121807.5	CCR2	3	46353822	3_32	0	0.0157251428788143	4.70882254866014	2.3303218014144e-07	0.018708006093096	1
ENSG00000160791.13	CCR5	3	46370444	3_32	0	0.020316517369545	7.13474219196294	4.56180295669734e-07	-0.844641292351729	2
ENSG00000012223.12	LTF	3	46486440	3_32	0	0.0214528083325038	7.65072864516073	5.16530445654908e-07	0.777618055056552	1
ENSG00000241186.9	TDGF1	3	46574146	3_32	0	0.0158235301049802	4.76783567896396	2.37428927414556e-07	0.236989466995678	2
ENSG00000261603.1	PRSS46	3	46736391	3_33	0	0.0256316390553824	14.1073625729687	1.13797096336708e-06	-1.56935507896093	2
ENSG00000188086.13	PRSS45	3	46740510	3_33	0	0.027185845269984	14.3074806755751	1.22409460101044e-06	-1.62281331716535	3
ENSG00000178038.16	ALS2CL	3	46693608	3_33	0	0.0101067476545594	5.66643322551981	1.80231281783203e-07	-0.930724370083655	2
ENSG00000178055.11	PRSS42	3	46835174	3_33	0	0.00958759056315905	4.81209967899891	1.45195470305175e-07	-0.196480789962994	1
ENSG00000160801.13	PTH1R	3	46878191	3_33	0	0.0196086198094607	11.8060051127254	7.28549336039772e-07	1.46394385083958	1
ENSG00000160796.16	NBEAL2	3	46979634	3_33	0	0.00974248633015684	5.17683315351851	1.58724126939887e-07	0.795821087087729	2
ENSG00000160799.11	CCDC12	3	46982458	3_33	0	0.00979669019839147	5.24534336648177	1.61719455760147e-07	-0.829986677581483	1
ENSG00000181555.20	SETD2	3	47164415	3_33	0	0.0274172046854916	14.5041957677434	1.25148543893283e-06	-1.77182424949273	1
ENSG00000088727.12	KIF9	3	47281006	3_33	0	0.0132586439669811	7.47968461699658	3.12098275150157e-07	-0.355503311734572	1
ENSG00000076201.14	PTPN23	3	47380662	3_33	0	0.0109431417542726	5.87718207183371	2.02404490668082e-07	-0.0568758413586133	1
ENSG00000114650.18	SCAP	3	47476755	3_33	0	0.0868117522501435	25.8572660687678	7.06431571538962e-06	2.88564474842024	1
ENSG00000163832.15	ELP6	3	47513447	3_33	0	0.0116996399386102	6.59057750376475	2.42663770657653e-07	-0.796264305472925	1
ENSG00000114646.9	CSPG5	3	47580841	3_33	0	0.101421651924673	27.8917725685191	8.90257761981434e-06	3.33352613333819	1
ENSG00000229453.2	SPINK8	3	48327974	3_34	0	0.0160128074497751	22.8707996835212	1.15254477222821e-06	4.89012041893279	2
ENSG00000173473.10	SMARCC1	3	47781387	3_34	0	0.0088525853425323	14.5121472160795	4.04306544476974e-07	3.18602232963615	1
ENSG00000164045.11	CDC25A	3	48188134	3_34	0	0.0128473002677693	21.2956778381504	8.61018170006982e-07	4.76484843428241	1
ENSG00000164048.13	ZNF589	3	48234587	3_34	0	0.0153437860913531	21.8647750517981	1.05581182716927e-06	4.85800943871299	1
ENSG00000172113.8	NME6	3	48301597	3_34	0	0.0128552308820146	21.708305149149	8.78243152720459e-07	-4.57216353495944	2
ENSG00000164049.14	FBXW12	3	48372047	3_34	0	0.0110705712119921	7.17830624237108	2.50092683137447e-07	1.08517656975659	1
ENSG00000164050.12	PLXNB1	3	48429347	3_34	0	0.015628821796152	9.50185624364425	4.67351529688282e-07	0.670148339546331	1
ENSG00000164051.13	CCDC51	3	48440237	3_34	0	0.0152649310642276	9.33290626128412	4.48353665752123e-07	0.687726356516607	1
ENSG00000232112.3	TMA7	3	48440024	3_34	0	0.0152362951983188	9.31991868423122	4.46889833951024e-07	-0.689461196844622	1
ENSG00000164053.19	ATRIP	3	48446507	3_34	0	0.00944941004443767	5.67678369724253	1.68816936651698e-07	0.581747645563314	2
ENSG00000213689.11	TREX1	3	48465783	3_34	0	0.0221475261350981	13.9466690299662	9.72086006277622e-07	-1.55628119860296	1
ENSG00000164054.15	SHISA5	3	48506736	3_34	0	0.00992383652233231	5.96691699255696	1.86353936619089e-07	-0.756948200775991	1
ENSG00000114268.11	PFKFB4	3	48562511	3_34	0	0.00831974345840269	5.57624157072636	1.4600256591742e-07	0.781664769838207	1
ENSG00000145040.3	UCN2	3	48562712	3_34	0	0.0339041124770849	21.9341544953368	2.34035776449598e-06	-2.70244035422734	2
ENSG00000114270.17	COL7A1	3	48595323	3_34	0	0.0181551314638648	12.9868092216095	7.42011835301687e-07	-1.755011479617	1
ENSG00000183396.3	TMEM89	3	48621576	3_34	0	0.0140220787449866	10.6230221479947	4.68780418402029e-07	-1.71454395574427	1
ENSG00000068745.14	IP6K2	3	48740313	3_34	0	0.00813225898891312	5.19496883472497	1.32954524579756e-07	-0.714006120114338	1
ENSG00000114302.15	PRKAR2A	3	48847779	3_34	0	0.0113878587927977	8.82318682933468	3.16210671509834e-07	1.74265028469255	1
ENSG00000221883.2	ARIH2OS	3	48919714	3_34	0	0.0155752984612326	15.1919054918335	7.44659271732678e-07	-3.69922947788487	1
ENSG00000177479.19	ARIH2	3	48919714	3_34	0	0.0155752984612326	15.1919054918335	7.44659271732678e-07	3.69922947788487	1
ENSG00000178252.17	WDR6	3	49007280	3_34	0	0.0175384953432494	15.51240409388	8.56210234845564e-07	-3.37492079980878	2
ENSG00000178057.14	NDUFAF3	3	49023895	3_34	0	0.0089637815934559	7.95901192100277	2.24522254824741e-07	2.70033388407063	1
ENSG00000198218.10	QRICH1	3	49088219	3_34	0	0.00887072693846658	7.78898032907385	2.17444682453413e-07	-2.6716767418339	1
ENSG00000185909.14	KLHDC8B	3	49171432	3_34	0	0.263176484141136	42.5315811603331	3.52263448917711e-05	-4.83726772631501	2
ENSG00000188315.7	C3orf62	3	49277527	3_34	0	0.0124214907050744	9.62372500891975	3.76206155536952e-07	1.79199055766764	1
ENSG00000114316.12	USP4	3	49340655	3_35	0	0.00812473228362986	13.14404708113	3.36083459712884e-07	-2.38323314865185	1
ENSG00000233276.3	GPX1	3	49358927	3_35	1	0.0683272026860317	42.3120789908768	9.09844092372408e-06	4.05365043005625	1
ENSG00000067560.10	RHOA	3	49413431	3_35	0	0.00754319967935813	16.2035302379262	3.84657515232522e-07	1.59887639542454	1
ENSG00000145022.4	TCTA	3	49412205	3_35	0	0.00846332844982245	13.0484316246326	3.47542950188876e-07	2.40700434081789	2
ENSG00000145020.15	AMT	3	49422917	3_35	0	0.0081965898930062	13.2805784352475	3.42577764483298e-07	2.39718064753078	1
ENSG00000145029.13	NICN1	3	49429438	3_35	0	0.00834946244662072	7.94679707542036	2.08813999987845e-07	1.53326300901476	2
ENSG00000164062.12	APEH	3	49673881	3_35	0	0.0074567162822704	19.8055820300274	4.6477654412894e-07	1.74794649524374	1
ENSG00000173531.15	MST1	3	49688745	3_35	0	0.00835080273940836	7.1385832362946	1.87607081091484e-07	-1.05052628968834	2
ENSG00000176095.11	IP6K1	3	49785476	3_35	0	0.0109313541399522	13.6148449429662	4.68377083001633e-07	-2.60880404344092	1
ENSG00000185614.4	FAM212A	3	49803410	3_35	0	0.40369531979416	19.8820764233559	2.52594812335914e-05	3.17266697766731	1
ENSG00000164078.12	MST1R	3	49903379	3_35	0	0.00713004709089726	4.85776795092418	1.09002921274763e-07	-0.292155316842476	1
ENSG00000164077.13	MON1A	3	49932877	3_35	0	0.0109402776220281	9.70886676891157	3.34276509020108e-07	1.53124091296004	1
ENSG00000004534.14	RBM6	3	49940636	3_35	0	0.00843534482029207	15.7273914450025	4.17511565432088e-07	2.0340209490806	1
ENSG00000001617.11	SEMA3F	3	50162314	3_35	0	0.0121080897725447	21.2928254033528	8.1136804413136e-07	1.54283102836698	1
ENSG00000188338.14	SLC38A3	3	50204954	3_35	0	0.0105367936714285	11.4631708916701	3.80121309270231e-07	-0.278048573643963	1
ENSG00000012171.19	SEMA3B	3	50267465	3_35	0	0.0239100267595391	15.1619707757672	1.14089241040536e-06	-1.32278666432295	1
ENSG00000179564.3	LSMEM2	3	50278688	3_35	0	0.0221659371364863	15.7305579040472	1.09733491198527e-06	-1.7941906525052	1
ENSG00000243477.5	NAT6	3	50299601	3_35	0	0.0102066484769184	8.95020550159998	2.87491585789674e-07	-0.946828953275047	1
ENSG00000186792.16	HYAL3	3	50295266	3_35	0	0.0286174860496694	18.4558340488496	1.66216498746819e-06	2.36645137704047	1
ENSG00000007402.11	CACNA2D2	3	50504484	3_35	0	0.00723720788729232	5.80216362681433	1.32150859983954e-07	0.943764989341145	1
ENSG00000114735.9	HEMK1	3	50568943	3_35	0	0.00734052934700347	5.84032745818729	1.34919135881638e-07	0.905950383339797	1
ENSG00000114738.10	MAPKAPK3	3	50611291	3_35	0	0.00723541707398601	6.3798570728092	1.45272527786256e-07	-1.5140549806059	1
ENSG00000114737.15	CISH	3	50611939	3_35	0	0.00783479667043918	6.17162450360405	1.52172508015754e-07	0.975427845648219	1
ENSG00000259956.1	RBM15B	3	51391456	3_35	0	0.00720579648780795	4.76068287617497	1.07959339453505e-07	-0.144437334880974	1
ENSG00000164080.13	RAD54L2	3	51534121	3_35	0	0.00838951056841186	8.22164938732024	2.17072371786665e-07	-1.01127809116821	1
ENSG00000164081.12	TEX264	3	51669048	3_35	0	0.0242622394083866	16.010179766858	1.22246396418241e-06	-1.91146612936841	1
ENSG00000164082.14	GRM2	3	51707122	3_35	0	0.00820645386557151	7.61790572990391	1.96743367273832e-07	-1.42740464817948	1
ENSG00000114767.6	RRP9	3	51941930	3_36	0	0.0458137704798206	29.3233152390239	4.2278354767149e-06	-2.46902259929705	1
ENSG00000041880.14	PARP3	3	51941930	3_36	0	0.0458137704798206	29.3233152390239	4.2278354767149e-06	2.46902259929705	1
ENSG00000180929.5	GPR62	3	52042003	3_36	0	0.00532019693761199	8.92773876713059	1.49478302235969e-07	1.26681918692412	1
ENSG00000248487.8	ABHD14A	3	51972037	3_36	0	0.0460415562536192	29.3709084822959	4.25575235908133e-06	-2.37697365804487	1
ENSG00000243989.8	ACY1	3	51982820	3_36	0	0.00444345865339058	7.23114888751593	1.01120083769798e-07	-0.917599629568622	1
ENSG00000164086.9	DUSP7	3	52057238	3_36	0	0.00763444474129538	12.3318950953893	2.96289493322511e-07	-1.58886546886296	1
ENSG00000164087.7	POC1A	3	52154345	3_36	0	0.00595513351364263	9.98956787915674	1.87217817758311e-07	1.15352490051981	1
ENSG00000247596.8	TWF2	3	52235475	3_36	0	0.00451477300984438	7.38110276628377	1.04873592628592e-07	0.889569983780328	2
ENSG00000164088.17	PPM1M	3	52264060	3_36	0	0.0035940072666153	5.23310105503512	5.91898236331515e-08	-0.295765043872574	1
ENSG00000168237.17	GLYCTK	3	52286212	3_36	0	0.00458097159986981	7.51853581663566	1.08392652959874e-07	1.45150142629668	1
ENSG00000164091.11	WDR82	3	52287960	3_36	0	0.00394694583685262	6.11525027657118	7.59598986021402e-08	-0.916999626511764	1
ENSG00000114841.17	DNAH1	3	52316729	3_36	0	0.00378752336452892	5.72703775735514	6.82644099382601e-08	0.896443694702121	1
ENSG00000010319.6	SEMA3G	3	52444898	3_36	0	0.00920005322398176	14.091673131672	4.08001607615753e-07	2.00445821245379	1
ENSG00000114854.7	TNNC1	3	52454186	3_36	0	0.00341306985227652	4.74685131432272	5.09870375011929e-08	-0.152641899704697	2
ENSG00000010322.15	NISCH	3	52455611	3_36	0	0.00370272304969188	5.51377657434957	6.42509224516302e-08	-0.719281758775622	1
ENSG00000010327.10	STAB1	3	52495757	3_36	0	0.00342287818883347	4.77386656432663	5.14245729068241e-08	0.0157632639713126	1
ENSG00000168273.7	SMIM4	3	52533601	3_36	0	0.00966806725050939	14.5568952752564	4.42911945970157e-07	2.72235940978186	1
ENSG00000168268.10	NT5DC2	3	52533447	3_36	0	0.0109930207479733	15.7721699048573	5.45654157004023e-07	2.11757352263771	2
ENSG00000163938.16	GNL3	3	52681295	3_36	0	0.0114338298992471	16.1434304353646	5.80893513813476e-07	2.06527500198046	1
ENSG00000016864.18	GLT8D1	3	52705620	3_36	0	0.00354039908218007	5.09078105429574	5.67212263959174e-08	-0.318204216993699	2
ENSG00000114904.12	NEK4	3	52803839	3_36	0	0.00533477641530478	8.95258683005057	1.50305107337506e-07	2.07566611557527	1
ENSG00000055955.15	ITIH4	3	52832141	3_36	0	0.0035695932673131	5.16810039483556	5.80575425461306e-08	-0.547357560783594	1
ENSG00000213533.11	TMEM110	3	52897955	3_36	0	0.00339723369893807	4.70308396846475	5.02825309723995e-08	-0.878739766639018	1
ENSG00000163935.13	SFMBT1	3	53046971	3_36	0	0.0178366153395093	20.3476321793334	1.14218196545942e-06	-2.76162241814841	2
ENSG00000163933.9	RFT1	3	53083647	3_36	0	0.00452878073498075	7.41037010236587	1.05616109816625e-07	-1.30844858210269	1
ENSG00000163931.15	TKT	3	53256248	3_36	0	0.00461318893588003	7.58430401380999	1.10109793622924e-07	1.07820311007831	1
ENSG00000157388.15	CACNA1D	3	53328538	3_36	0	0.00413146348981797	6.54585870044312	8.51097900589389e-08	1.40281932469171	1
ENSG00000272886.5	DCP1A	3	53347519	3_36	0	0.00754080291341575	12.2154253963159	2.89891285136148e-07	1.51654915101701	1
ENSG00000016391.10	CHDH	3	53846340	3_36	0	0.00420401880194943	6.70933915546152	8.87673733712738e-08	0.7038449926295	1
ENSG00000056736.9	IL17RB	3	53846762	3_36	0	0.00346053780215394	4.87688088051622	5.31122523827495e-08	0.119874035794431	1
ENSG00000113812.13	ACTR8	3	53881831	3_36	0	0.00342227938948303	4.77226148295253	5.13982896024351e-08	0.113027199154109	2
ENSG00000113811.10	SELENOK	3	53892083	3_36	0	0.00977227409182135	14.6599964892693	4.50856649729912e-07	-1.81743170104057	1
ENSG00000180376.16	CCDC66	3	56557027	3_39	0	0.0397337829787942	16.0470071934469	2.00660983428554e-06	-2.26863098554584	3
ENSG00000163946.13	FAM208A	3	56682894	3_39	0	0.0151055160775543	6.86060971092209	3.26142394085232e-07	-1.20563949509324	1
ENSG00000163947.11	ARHGEF3	3	57078950	3_39	0	0.0121777461106068	4.82417241670075	1.8488373674092e-07	0.112430892274831	2
ENSG00000144730.17	IL17RD	3	57170417	3_39	0	0.0386278692542873	15.777757804745	1.91802830367989e-06	-2.26420539861585	2
ENSG00000157500.10	APPL1	3	57236438	3_39	0	0.0699740087823024	21.4866291782219	4.73166530970176e-06	-2.7159674389468	1
ENSG00000239388.8	ASB14	3	57292659	3_39	0	0.261840660110859	34.7221595654792	2.86123012805493e-05	3.86939924173304	2
ENSG00000174844.14	DNAH12	3	57544056	3_39	0	0.0138934200024058	6.06992629567285	2.6540038963925e-07	0.953306585085017	2
ENSG00000168374.10	ARF4	3	57598389	3_39	0	0.0251893616179347	11.7069505114076	9.2804688493335e-07	-1.75433814639607	2
ENSG00000174839.12	DENND6A	3	57692733	3_39	0	0.0122860674571875	4.90779526433347	1.89761588158344e-07	0.0812020228986031	2
ENSG00000163681.14	SLMAP	3	57757610	3_39	0	0.012577046039828	5.12896831988886	2.03010098050887e-07	-0.368753658238552	1
ENSG00000163687.13	DNASE1L3	3	58214627	3_40	0	0.0160014359616066	11.6124372135725	5.84778383375686e-07	1.48482922473971	1
ENSG00000163686.14	ABHD6	3	58237077	3_40	0	0.0619696349179684	24.5201430142965	4.78201473697366e-06	-2.30469339871512	1
ENSG00000163684.11	RPP14	3	58306531	3_40	0	0.0125895362851489	9.34487605452271	3.70247600875623e-07	-1.10679752869975	1
ENSG00000168297.15	PXK	3	58335191	3_40	0	0.007868094763962	4.90782503718604	1.21525559009564e-07	-0.185452072751407	2
ENSG00000168291.12	PDHB	3	58434217	3_40	0	0.0131816313072159	9.77919614377611	4.05677845277177e-07	-1.4452544495732	2
ENSG00000168309.16	FAM107A	3	58572329	3_40	0	0.015340634301617	11.2134295840864	5.41365718500484e-07	1.31382621178501	2
ENSG00000144724.19	PTPRG	3	61561600	3_41	0	0.0172491585631163	8.66427941463685	4.7033720884148e-07	0.968583688839327	1
ENSG00000114405.10	C3orf14	3	62319398	3_41	0	0.0116394913837966	4.9447899054635	1.81130180892536e-07	-0.217478216608042	1
ENSG00000163618.17	CADPS	3	62875160	3_42	0	0.0332154075425126	14.4572586495354	1.51124372310603e-06	-1.6476589504307	2
ENSG00000163632.12	C3orf49	3	63819161	3_43	0	0.11058358987247	26.6873926574839	9.28764920158603e-06	-2.76525368893824	1
ENSG00000163634.11	THOC7	3	63863496	3_43	0	0.0915497998106721	24.8336497549978	7.15495529132094e-06	-2.47485148833068	1
ENSG00000163636.10	PSMD6	3	64024201	3_43	0	0.0137472186399247	6.70248158348225	2.89974256054052e-07	-0.906299484257798	1
ENSG00000144741.17	SLC25A26	3	66134027	3_44	0	0.0155521709297545	4.7123642232842	2.30642238598965e-07	-0.126309532147674	1
ENSG00000144749.13	LRIG1	3	66501565	3_45	0	0	10.361164503538	0	-0.970715848840832	1
ENSG00000163376.11	KBTBD8	3	66998338	3_45	0	0	10.3281819024667	0	1.39012142306814	1
ENSG00000163378.13	EOGT	3	69012875	3_46	0	0.0236223505501049	8.27131401069432	6.14902972332733e-07	-1.04830179639018	2
ENSG00000144747.15	TMF1	3	69052218	3_46	0	0.0237731286247151	8.33169720188178	6.23345447240678e-07	-0.914977300780368	1
ENSG00000163380.15	LMOD3	3	69121087	3_46	0	0.018186774859923	5.79202725630762	3.31508952501005e-07	-0.463420225038709	2
ENSG00000114861.18	FOXP1	3	71583115	3_48	0	0.0655740773726079	26.9294656440855	5.5573647027205e-06	-2.67252489096829	1
ENSG00000170837.2	GPR27	3	71735170	3_48	0	0.0405209407143523	22.5983415653421	2.88180812456149e-06	2.14281380696197	2
ENSG00000144736.13	SHQ1	3	72862051	3_49	0	0.0154875711522279	6.41980375534169	3.12906108008693e-07	-0.712718653340115	1
ENSG00000163605.14	PPP4R2	3	72996291	3_49	0	0.0363017591597739	14.5081981199229	1.65748696787995e-06	-1.92862083791891	2
ENSG00000113805.8	CNTN3	3	74580827	3_50	0	0	905.635641789838	0	-2.57874217027431	1
ENSG00000227124.8	ZNF717	3	75781430	3_51	0	0.0173908571881527	5.66089394112025	3.098239458427e-07	-0.56322528245902	2
ENSG00000185008.17	ROBO2	3	75906907	3_51	0	0.0168965808166759	5.38793409712684	2.86503596829709e-07	0.301561695980742	1
ENSG00000114480.12	GBE1	3	81761728	3_54	0	0	236.682959277184	0	0.203085221479107	2
ENSG00000206538.8	VGLL3	3	86990820	3_57	0	0.016648511293992	8.11636483300153	4.25251583263737e-07	1.16986669359919	2
ENSG00000083937.8	CHMP2B	3	87227372	3_57	0	0.0276084016895364	12.8549714754313	1.11691817003481e-06	-1.33356790633439	1
ENSG00000175105.6	ZNF654	3	88059041	3_58	0	0.00837206031978099	4.93058552728718	1.29909173279604e-07	0.23233614449175	2
ENSG00000163320.10	CGGBP1	3	88122078	3_58	0	0.0199504740367639	14.0772532035171	8.83853152267853e-07	2.20292653130293	1
ENSG00000179021.9	C3orf38	3	88150148	3_58	1	0.129394706269318	18.5839707431439	7.56770154152805e-06	3.44434876400762	1
ENSG00000044524.10	EPHA3	3	89107369	3_59	0	0.0224537531160669	12.8934775987657	9.11104070476608e-07	1.81857900049289	1
ENSG00000178694.9	NSUN3	3	94062771	3_59	0	0.0102124112357468	5.4398265165193	1.74832560527374e-07	-0.595418951187702	1
ENSG00000231861.2	OR5K2	3	98497231	3_62	0	0.0182508640372928	4.99960548391468	2.87162773488391e-07	-0.0730461796642758	2
ENSG00000080822.16	CLDND1	3	98523270	3_62	0	0.0188784783601184	5.31989901714515	3.16067141477967e-07	-0.443824019857709	1
ENSG00000080819.6	CPOX	3	98594312	3_62	0	0.0301587342547681	9.76726958892497	9.27033138613727e-07	-1.10857436443901	1
ENSG00000057019.15	DCBLD2	3	98901239	3_62	0	0.0177483621807982	4.73523899925233	2.64489941185227e-07	-0.0731749499938706	2
ENSG00000144810.15	COL8A1	3	99637984	3_62	0	0.0246228290976293	7.83993794289693	6.07518558708846e-07	1.50977010172638	1
ENSG00000036054.12	TBC1D23	3	100261437	3_63	0	0.0239068875071291	10.6577057951594	8.01854810730797e-07	1.74175189937158	1
ENSG00000154174.7	TOMM70	3	100401425	3_63	0	0.0136437227988304	5.34534202987995	2.29518322100176e-07	-0.736129084762877	2
ENSG00000206535.7	LNP1	3	100401425	3_63	0	0.01274433800943	4.70078129025132	1.88536873403222e-07	0.0892252877923711	2
ENSG00000181458.10	TMEM45A	3	100492450	3_63	0	0.0175626522778403	7.73408697718319	4.27472448078832e-07	1.36148157697479	2
ENSG00000114354.13	TFG	3	100709512	3_63	0	0.0760249014841072	21.7380786006751	5.20098970924081e-06	-2.08685032400684	1
ENSG00000154175.16	ABI3BP	3	100993920	3_64	0	0.0137172805437387	6.72437964839007	2.90288091163521e-07	-0.94159031413596	1
ENSG00000081148.11	IMPG2	3	101320737	3_64	0	0.0184678962729883	9.53821546258264	5.54362097070027e-07	1.58725293020435	1
ENSG00000138468.15	SENP7	3	101513077	3_64	0	0.0634065200302197	21.3089205390711	4.25210853988611e-06	2.75927200397897	1
ENSG00000066422.4	ZBTB11	3	101677685	3_64	0	0.0114461970824765	5.01410122191924	1.80618940367624e-07	-0.441310560242923	2
ENSG00000144815.15	NXPE3	3	101779233	3_64	0	0.0183395029830865	9.47217650706967	5.46696530359102e-07	1.26983120068147	2
ENSG00000144802.11	NFKBIZ	3	101828889	3_64	0	0.0110941918585257	4.71909561195141	1.64764415609924e-07	-0.190501830131378	1
ENSG00000170017.12	ALCAM	3	105367241	3_66	0	0.00937028864493561	5.16559815554085	1.52328989536449e-07	-0.356359313401518	1
ENSG00000114423.18	CBLB	3	105869225	3_66	0	0.0110495275750236	6.72171039213531	2.33739699041465e-07	0.595490070377607	1
ENSG00000114446.4	IFT57	3	108222767	3_67	0	0.024906618775363	13.4047475723391	1.05070884257703e-06	-1.53367014024512	1
ENSG00000163519.13	TRAT1	3	108822296	3_67	0	0.0128334122870739	7.12472931685611	2.87752754511405e-07	0.904022925540815	1
ENSG00000172139.14	SLC9C1	3	112293993	3_69	0	0.0122596777968927	5.5732065724018	2.15027086592681e-07	-0.529849173303703	1
ENSG00000177707.10	NECTIN3	3	111070094	3_69	0	0.0210063440710637	10.6692784558489	7.0533347883441e-07	1.37347986980803	1
ENSG00000240891.7	PLCXD2	3	111674240	3_69	0	0.0182686733501849	9.34605489667931	5.3733398799175e-07	1.09003781692109	1
ENSG00000144824.20	PHLDB2	3	111732536	3_69	0	0.0113454326512281	4.84111991034514	1.72852583757687e-07	0.197567703159827	1
ENSG00000144827.8	ABHD10	3	111978592	3_69	0	0.0141051054886996	6.89850193478957	3.06224618743447e-07	-0.877185318955996	2
ENSG00000144834.13	TAGLN3	3	111999059	3_69	0	0.0338797920749154	15.2126333001637	1.62201216387986e-06	-1.58963674178344	1
ENSG00000174500.12	GCSAM	3	112133043	3_69	0	0.0149942512016334	7.47659540184682	3.52807359115128e-07	0.813367301119732	2
ENSG00000091972.18	CD200	3	112332846	3_69	0	0.0118694656215693	5.26762128830744	1.96768096669158e-07	-0.379402661214844	1
ENSG00000144848.10	ATG3	3	112561859	3_69	0	0.0113825821962277	4.87199481176735	1.74524573741123e-07	-0.188770027638927	2
ENSG00000138459.8	SLC35A5	3	112562284	3_69	0	0.0113776795528016	4.86792595489698	1.74303711681312e-07	-0.180599925988036	1
ENSG00000091986.15	CCDC80	3	112649146	3_69	0	0.0148591874921158	7.39101099420055	3.45627177373425e-07	0.789708784105966	1
ENSG00000163606.10	CD200R1	3	112976081	3_69	0	0.0119612891166394	5.34042056524163	2.01030716797592e-07	-0.333597681672005	1
ENSG00000163607.15	GTPBP8	3	112991286	3_69	0	0.0116745997104275	5.11125304317851	1.87792548001956e-07	0.255209558101799	1
ENSG00000144857.14	BOC	3	113210774	3_70	0	0.0144393597871716	4.86266372133225	2.20968897311578e-07	0.0467839805825278	1
ENSG00000206530.10	CFAP44	3	113440894	3_70	0	0.0143862982925943	4.82784272124823	2.18580365621227e-07	-0.105939938521306	3
ENSG00000163611.11	SPICE1	3	113514737	3_70	0	0.014413546791906	4.84573317692755	2.19805893511133e-07	-0.073910927417405	1
ENSG00000072858.10	SIDT1	3	113532232	3_70	0	0.014973496342116	5.20618241610141	2.45330517834183e-07	-0.376748544102711	2
ENSG00000121579.12	NAA50	3	113746012	3_70	0	0.069586976761462	19.85983582438	4.34923221736809e-06	2.8657778120309	1
ENSG00000184307.14	ZDHHC23	3	113948387	3_70	0	0.0151102306978131	5.29216092692464	2.51659373275502e-07	0.287807093057322	1
ENSG00000163617.10	CCDC191	3	114056663	3_70	0	0.0177696532832629	6.82648249963585	3.81755153869946e-07	-0.752355097684252	1
ENSG00000181847.11	TIGIT	3	114276614	3_71	0	0.0168252767983166	7.64974379661579	4.05058809060676e-07	-0.766818103037901	1
ENSG00000114638.7	UPK1B	3	119173703	3_74	0	0.0153400687724125	9.81971284584716	4.74061917019575e-07	1.23461491186461	1
ENSG00000144847.12	IGSF11	3	119143688	3_74	0	0.112216877247079	28.9122026821309	1.02105311005474e-05	3.01178135686847	2
ENSG00000121578.12	B4GALT4	3	119241202	3_74	0	0.0407579665349085	19.1044240836448	2.45050409269402e-06	1.94016501559746	1
ENSG00000176142.12	TMEM39A	3	119471959	3_74	0	0.0156194432434913	9.99045635606567	4.91088596933932e-07	-1.30808337431734	1
ENSG00000163389.10	POGLUT1	3	119468016	3_74	0	0.0275693650873444	15.377978764586	1.33424319085299e-06	1.62865632338877	2
ENSG00000113845.9	TIMMDC1	3	119498465	3_74	0	0.0266828412868233	15.0672855149742	1.26524918024418e-06	-1.53743643102967	2
ENSG00000121594.11	CD80	3	119560068	3_74	0	0.00928478636408259	5.07633865573157	1.48330846913656e-07	-0.332041288814324	1
ENSG00000144843.11	ADPRH	3	119579762	3_74	0	0.0147002652114405	9.41674670420294	4.35647305716817e-07	-1.06962500552146	1
ENSG00000121577.13	POPDC2	3	119665057	3_74	0	0.0120226544140497	7.51619863172919	2.84385589659401e-07	0.792924022378122	1
ENSG00000138495.6	COX17	3	119677824	3_74	0	0.00898528446861169	4.76693927454681	1.34797061331724e-07	-0.154413783083687	1
ENSG00000183833.16	MAATS1	3	119702865	3_74	0	0.0121637902661658	7.62645778835124	2.91944815836374e-07	-0.698288303172622	3
ENSG00000144852.17	NR1I2	3	119780660	3_74	0	0.0265252809193094	15.01100832725	1.25308009580493e-06	-1.66433255353014	1
ENSG00000082701.14	GSK3B	3	120094435	3_74	0	0.00936655702852518	5.15908168641828	1.52076237689082e-07	0.187274929689427	1
ENSG00000175697.10	GPR156	3	120285335	3_74	0	0.0090730258943541	4.85863007355907	1.38731460401723e-07	0.160854809347448	2
ENSG00000163428.3	LRRC58	3	120349308	3_74	0	0.0136137205730091	8.69071530084787	3.72341401478243e-07	1.16684658810761	1
ENSG00000065518.7	NDUFB4	3	120596114	3_74	0	0.0432444375428951	19.6708193511511	2.67708201579973e-06	-2.2119891156944	1
ENSG00000144840.8	RABL3	3	120743477	3_74	0	0.0104758372811189	6.2155515810669	2.04916718517023e-07	-0.638389163891777	1
ENSG00000153767.9	GTF2E1	3	120742872	3_74	0	0.0338184866996248	17.322820000022	1.84366383356539e-06	-1.77878334250347	1
ENSG00000145103.12	ILDR1	3	122021982	3_75	0	0	13.3982094497513	0	0.0221990026580648	1
ENSG00000051341.13	POLQ	3	121546196	3_75	0	0	27.6546101244034	0	-0.314436104264739	1
ENSG00000180353.10	HCLS1	3	121659058	3_75	0	0	97.357054265112	0	2.2667483469918	1
ENSG00000173226.16	IQCB1	3	121788384	3_75	0	0	84.5839869667758	0	-2.60121305576643	2
ENSG00000145088.8	EAF2	3	121835482	3_75	0	0	2826.70692690926	0	2.52843507977762	1
ENSG00000163406.10	SLC15A2	3	121893969	3_75	0	0	1821.85824136909	0	3.82890017117544	2
ENSG00000114013.15	CD86	3	122056396	3_75	0	0	50.9095667434074	0	1.01521163792339	1
ENSG00000121552.3	CSTA	3	122325058	3_76	0	0.0136535908222331	11.1497428244815	4.79093973006162e-07	-2.43516725306245	2
ENSG00000160124.9	CCDC58	3	122382060	3_76	0	0.0239411014269522	17.158759462737	1.29282275174526e-06	2.91336375900925	1
ENSG00000114023.15	FAM162A	3	122384273	3_76	0	0.0132186588549483	8.06033414957408	3.35312245888674e-07	-1.06521090330278	1
ENSG00000196981.3	WDR5B	3	122416042	3_76	0	0.012306852803726	7.81501469510637	3.02681431269566e-07	-0.824874628224643	3
ENSG00000114030.12	KPNA1	3	122514800	3_76	0	0.0255602415340351	17.4385164252874	1.40276028571028e-06	-2.68450225517743	1
ENSG00000173200.12	PARP15	3	122577987	3_76	0	0.0103801749522361	7.31171782876238	2.38854303215498e-07	-1.56694612430005	1
ENSG00000173193.13	PARP14	3	122680360	3_76	0	0.0102668111213587	5.46647256768634	1.76624814644424e-07	-0.133395273535715	1
ENSG00000169087.10	HSPBAP1	3	122793842	3_76	0	0.0129535906159614	7.41585125382121	3.02315316914544e-07	-0.650448495307176	1
ENSG00000138463.8	DIRC2	3	122795125	3_76	0	0.0189989066579006	10.8587739353565	6.49259592065189e-07	-1.09131001002246	1
ENSG00000082684.14	SEMA5B	3	123028920	3_76	0	0.0191120883643525	11.6309139230186	6.99569650279491e-07	-1.38613767003811	1
ENSG00000065485.19	PDIA5	3	123066749	3_76	0	0.0171021613981567	10.2447258647472	5.51391816369824e-07	-1.04246264634549	1
ENSG00000121542.11	SEC22A	3	123202292	3_76	0	0.0167719046661967	10.1434963161722	5.35400823268181e-07	1.16010766088736	1
ENSG00000206527.9	HACD2	3	123585847	3_76	0	0.0230180087725241	12.4664182263012	9.0306376660862e-07	1.78844767839291	1
ENSG00000114491.13	UMPS	3	124730444	3_77	0	0.0184136111376887	9.46440950323821	5.48455585894981e-07	1.48555580493123	1
ENSG00000082781.11	ITGB5	3	124901003	3_77	0	0.0158593355402644	10.4163553315235	5.19887945735548e-07	-1.84352798967379	1
ENSG00000173702.7	MUC13	3	124953514	3_77	0	0.0113063693563287	4.71491822822539	1.67766910796412e-07	0.0517083284398933	1
ENSG00000163885.11	CFAP100	3	126394860	3_78	0	0.0178986737529552	8.93932428820867	5.03540628934696e-07	0.920264326242739	2
ENSG00000159650.8	UROC1	3	126490065	3_78	0	0.0114454019582819	4.71108239787883	1.69691748026177e-07	-0.0663905321588737	1
ENSG00000163848.19	ZNF148	3	125375658	3_78	0	0.116527769622095	26.9409339279891	9.87986600377901e-06	-2.72085852464014	1
ENSG00000144909.7	OSBPL11	3	125594988	3_78	0	0.0156857939627503	7.6901094923444	3.79619054513569e-07	1.12560305116626	1
ENSG00000189366.9	ALG1L	3	125980101	3_78	0	0.0806777620527697	23.3363639838398	5.92510439102278e-06	-2.94590912704362	1
ENSG00000114547.9	ROPN1B	3	125970978	3_78	0	0.0124515143286311	5.50696477565645	2.15796027151045e-07	-0.780216445439026	1
ENSG00000114544.16	SLC41A3	3	126100697	3_78	0	0.0114762293381441	4.73647111393948	1.71065757652348e-07	0.32812268130139	2
ENSG00000144908.13	ALDH1L1	3	126195371	3_78	0	0.0289566092694289	13.5039172307849	1.23059868596004e-06	-1.30973499483028	1
ENSG00000070476.14	ZXDC	3	126475233	3_78	0	0.0118475468020584	5.03726080455958	1.87815678594743e-07	-0.210287922531753	1
ENSG00000180767.9	CHST13	3	126529005	3_79	0	0.0116910214016142	6.32680884363365	2.32780256408552e-07	0.634048889343068	1
ENSG00000197763.14	TXNRD3	3	126655151	3_79	0	0.0382445297904572	17.5710238375343	2.11482953669636e-06	-2.30817704083025	2
ENSG00000114554.11	PLXNA1	3	126988533	3_79	0	0.0199000774232052	11.3587318961555	7.11366793692368e-07	-1.498213929468	1
ENSG00000114631.10	PODXL2	3	127634127	3_79	0	0.0192350715239535	11.0366343210533	6.68096862822121e-07	-1.10793645049194	1
ENSG00000114626.17	ABTB1	3	127672535	3_79	0	0.0132473972976191	7.50772013224802	3.13002358400596e-07	0.873259257154926	2
ENSG00000175792.11	RUVBL1	3	128153663	3_79	0	0.0132067216884962	7.47859603543115	3.10830820259164e-07	1.44749808472065	2
ENSG00000132394.10	EEFSEC	3	128153759	3_79	0	0.0402830593580629	18.0669497248968	2.29042595274066e-06	-2.62914923933439	2
ENSG00000170893.3	TRH	3	129974796	3_80	0	0.0245296176703974	11.5392692460333	8.90795592820143e-07	1.46830300008149	1
ENSG00000179348.11	GATA2	3	128493683	3_80	0	0.165335893758223	30.0499099586661	1.56357708175827e-05	-3.10001855045976	1
ENSG00000163902.11	RPN1	3	128680780	3_80	0	0.0127043187319039	5.30851871414551	2.12243162127876e-07	0.0542626193271881	1
ENSG00000114654.7	EFCC1	3	129001644	3_80	0	0.0399898138095907	16.1937942899538	2.0380131124268e-06	1.8581572253499	1
ENSG00000114656.10	KIAA1257	3	129002467	3_80	0	0.0889515917474593	23.9036194063265	6.69154438565116e-06	2.42696796634285	2
ENSG00000172780.16	RAB43	3	129122387	3_80	0	0.0169744301339939	8.0490189780791	4.29978883949831e-07	-0.998214761646342	1
ENSG00000240682.9	ISY1	3	129161573	3_80	0	0.0167019935935447	7.89586491528559	4.15027616428414e-07	0.978190905695971	1
ENSG00000181789.14	COPG1	3	129249511	3_80	0	0.0144169014679025	6.50394501884116	2.95092223824998e-07	-0.599100238868495	1
[truncated: 7,893 more rows]
