# Supplementary material for: Adjusting for genetic confounders in transcriptome-wide association studies improves discovery of risk genes of complex traits
Source: Nat Genet. 2024 Jan 26;56(2):336–47. doi: 10.1038/s41588-023-01648-9 (PMC10864181; doi:10.1038/s41588-023-01648-9)
Supplement: Supplementary file 5 — cTWAS results of all analyzed genes across all tissues for IBD, SCZ, and SBP. Results are stored separately for each combination of traits and tissues. Column legends for each set of results are the same as in Supplementary Table 1. [file 41588_2023_1648_MOESM5_ESM.zip › SBP_Muscle_Skeletal.csv]

id	genename	chrom	pos	region_tag	cs_index	PIP	tau2	PVE	z	num_eqtl
ENSG00000078900.14	TP73	1	3736862	1_3	0	0.0388622606947834	9.23076497800276	1.12895005251679e-06	-1.09368311001509	1
ENSG00000235169.7	SMIM1	1	3773288	1_3	0	0.0247779731417647	5.03820688358731	3.92871702147512e-07	-0.252607164393074	2
ENSG00000130764.9	LRRC47	1	3780573	1_3	0	0.0236328748717128	4.59873177617496	3.42029534277814e-07	-0.100050118307027	2
ENSG00000116198.12	CEP104	1	3813871	1_3	0	0.0359304639719679	8.49823314701038	9.60949224601547e-07	1.05421790282337	2
ENSG00000169598.15	DFFB	1	3826568	1_3	0	0.02409205513618	4.77743947327295	3.62224661844869e-07	-0.141344815852489	2
ENSG00000198912.10	C1orf174	1	3891607	1_3	0	0.0246467563784518	4.98887941564853	3.86965059634064e-07	-0.28545201953541	5
ENSG00000162592.9	CCDC27	1	3746493	1_3	0	0.0236494220203777	4.60523124207943	3.42752749439392e-07	-0.0198898825385343	2
ENSG00000196581.10	AJAP1	1	4654263	1_4	0	0.0231436678023313	6.72702165243049	4.89963790929276e-07	0.729952804125725	1
ENSG00000069424.14	KCNAB2	1	5976281	1_5	0	0.0844295127755406	18.094789565874	4.80791513819709e-06	-2.11723615435674	2
ENSG00000131697.17	NPHP4	1	5897529	1_5	0	0.0222181185132347	5.8837270292121	4.11404244901895e-07	0.508809074580976	2
ENSG00000158286.12	RNF207	1	6199030	1_5	0	0.048106765322998	12.4638866563838	1.88698575121352e-06	-1.43832565027046	4
ENSG00000116251.9	RPL22	1	6208961	1_5	0	0.0209648837804478	5.22240095511407	3.4456538416154e-07	0.222819344597786	2
ENSG00000116237.15	ICMT	1	6236734	1_5	0	0.0210681706752408	5.34945608936772	3.5468712875528e-07	-0.388777988788489	1
ENSG00000158292.6	GPR153	1	6262459	1_5	0	0.0332934228843235	9.59982259943379	1.00584399698331e-06	1.01347104625783	1
ENSG00000215788.9	TNFRSF25	1	6465275	1_5	0	0.0352776839193942	9.70369393005542	1.07732348708447e-06	1.27254641547329	1
ENSG00000171680.21	PLEKHG5	1	6509831	1_5	0	0.041912401643843	15.205399295861	2.00562322564982e-06	-2.37845408744314	1
ENSG00000173662.20	TAS1R1	1	6554687	1_5	0	0.0194317847778005	5.14935323056973	3.14901224599227e-07	0.728803745158761	1
ENSG00000204859.12	ZBTB48	1	6579787	1_5	0	0.0244661262533704	9.0054268700816	6.93391462480128e-07	-1.79654642291355	2
ENSG00000041988.15	THAP3	1	6623180	1_5	0	0.0313085778968345	13.8359216261232	1.36326538770865e-06	-3.32134965798798	3
ENSG00000007923.15	DNAJC11	1	6701642	1_5	0	0.0513081278375093	15.6815026592593	2.53211145453879e-06	-3.67467606462821	1
ENSG00000049245.12	VAMP3	1	7773891	1_7	0	0.00325299854510974	4.790721521483	4.90448905109302e-08	-0.332361509976544	2
ENSG00000116288.12	PARK7	1	7954508	1_7	0	0.00337146029223034	5.47363010874192	5.80767718611877e-08	0.781736669568221	3
ENSG00000162426.14	SLC45A1	1	8323927	1_7	0	0.0189629849564407	24.8598805372583	1.48359278135584e-06	3.09192124833082	1
ENSG00000142583.17	SLC2A5	1	9067100	1_7	0	0.00751690311354358	12.3092902191604	2.91193004569316e-07	1.45709643072793	1
ENSG00000180758.11	GPR157	1	9103249	1_7	0	0.0101546808347548	15.0732445168343	4.81705933560774e-07	-1.68747040487713	2
ENSG00000049239.12	H6PD	1	9240549	1_7	0	0.00507215731528377	8.61112699368361	1.37455360983182e-07	1.03874432606229	1
ENSG00000171621.13	SPSB1	1	9292400	1_7	0	0.00382720767475453	6.18860017869442	7.45389770070134e-08	0.606963932592635	2
ENSG00000188807.12	TMEM201	1	9590671	1_7	0	0.00399631399940903	6.60870715975081	8.31160864710022e-08	0.592470572801706	1
ENSG00000171603.16	CLSTN1	1	9824341	1_7	0	0.00734746242929008	11.8917835323622	2.74975083622179e-07	-1.45900586070764	1
ENSG00000178585.14	CTNNBIP1	1	9908479	1_7	0	0.0097350686194968	15.5120163379858	4.75243564131521e-07	-1.72482378588269	1
ENSG00000162441.11	LZIC	1	9943262	1_7	0	0.00324481376603558	4.75831639783209	4.85905780913487e-08	0.00368988721892562	1
ENSG00000162444.11	RBP7	1	9991107	1_7	0	0.00726324311926652	12.3718391427028	2.82796362991208e-07	-1.72684203850071	1
ENSG00000130939.18	UBE4B	1	10032712	1_7	0	0.00345831554850373	5.24859774696842	5.71237724660666e-08	-0.153846046289933	3
ENSG00000054523.17	KIF1B	1	10210438	1_7	0	0.0323606845931596	24.5367336602725	2.49886861825954e-06	-3.12072353339478	1
ENSG00000142657.20	PGD	1	10398376	1_7	0	0.0231127164180405	20.9569348534615	1.52436064458482e-06	-2.67790718467576	3
ENSG00000175279.21	CENPS	1	10430228	1_7	0	0.00370019276153055	6.5045800009476	7.57447580087196e-08	-1.36403639660425	2
ENSG00000241563.3	CORT	1	10449352	1_7	0	0.00417616266615672	6.58548973392092	8.65514717837034e-08	-0.171268748515396	1
ENSG00000175262.14	C1orf127	1	10956715	1_8	0	0.031282421543852	7.25262620225046	7.14010555834971e-07	-1.11654176601605	2
ENSG00000120948.16	TARDBP	1	11012192	1_8	0	0.0254114960254122	5.31883895206387	4.25359412911179e-07	0.882518584369673	2
ENSG00000009724.16	MASP2	1	11046260	1_8	0	0.0238832741363834	4.74264671526091	3.56470513770384e-07	-0.171288819893411	1
ENSG00000116649.9	SRM	1	11060199	1_8	0	0.0236273069489715	4.64258543621136	3.4520978850995e-07	0.135146527409894	2
ENSG00000171824.13	EXOSC10	1	11100055	1_8	0	0.0887849578961536	17.0688974040608	4.76929114142797e-06	2.35538264206361	2
ENSG00000171819.4	ANGPTL7	1	11189075	1_8	0	0.0838613302668524	16.5247206640357	4.36118839471471e-06	-2.3090566010915	1
ENSG00000198793.12	MTOR	1	11262099	1_8	0	0.063125487563282	13.8313379904643	2.74775440844365e-06	2.08868009242441	1
ENSG00000116661.9	FBXO2	1	11653109	1_8	0	0.0299590904317177	6.85008595237509	6.45852906689591e-07	-0.780362257389028	2
ENSG00000116663.10	FBXO6	1	11663828	1_8	0	0.0285354422876608	6.39694749601031	5.74468696191388e-07	-0.710627814914362	3
ENSG00000116670.14	MAD2L2	1	11722757	1_9	0	0.00951316957111026	5.0590561673103	1.51462008942119e-07	-0.753178025649275	1
ENSG00000177674.15	AGTRAP	1	11737129	1_9	0	0.0131165155127562	7.22919304433946	2.98412679968742e-07	-0.396640051715471	2
ENSG00000177000.10	MTHFR	1	11794419	1_9	3	0.569245830942687	47.5142984867335	8.51203016287426e-05	10.4574707003597	1
ENSG00000011021.21	CLCN6	1	11806385	1_9	0	0.0104957499905379	11.61203599441	3.83557804711993e-07	2.92962407856484	2
ENSG00000120937.8	NPPB	1	11859214	1_9	3	0.033209445927064	30.7647670615416	3.21532024203939e-06	-7.94110954534652	1
ENSG00000116685.15	KIAA2013	1	11926172	1_9	0	0.0118877355705664	17.8340527531525	6.67203255603418e-07	-3.67721441231229	2
ENSG00000116691.10	MIIP	1	12034973	1_9	0	0.00955389360705772	6.01299068049407	1.80792289701058e-07	1.50610923812974	1
ENSG00000162494.5	LRRC38	1	13495583	1_10	0	0.0254068818646436	4.6151395638278	3.69015986225242e-07	-0.0560779881216452	2
ENSG00000162493.16	PDPN	1	13544301	1_10	0	0.0265434340822068	5.02190223578424	4.19502290963531e-07	0.284833396169295	3
ENSG00000116731.22	PRDM2	1	13706633	1_10	0	0.0256015110013194	4.68605736743746	3.77556692426418e-07	-0.132628295236632	1
ENSG00000189337.16	KAZN	1	13892372	1_10	0	0.0276258876573251	5.3935943198346	4.68925114235973e-07	0.546945827312017	2
ENSG00000117122.13	MFAP2	1	16975285	1_12	0	0.0313802959488246	5.85765603610895	5.78482033206561e-07	0.59018012543019	2
ENSG00000159363.17	ATP13A2	1	17011965	1_12	0	0.0274924961766226	4.62651595149768	4.0029227675382e-07	0.127184357983101	1
ENSG00000117115.12	PADI2	1	17118587	1_12	0	0.0349451710121533	6.86075200680426	7.54514977466055e-07	0.752738288520347	1
ENSG00000159339.13	PADI4	1	17325799	1_12	0	0.0382073790816243	7.69395585411069	9.25136703095129e-07	-0.903688042301298	1
ENSG00000117154.11	IGSF21	1	18107631	1_12	0	0.0369108051016059	7.37150255480288	8.56285346860524e-07	0.80089575051254	1
ENSG00000159423.16	ALDH4A1	1	18902311	1_13	0	0.0183657562628593	6.47073751125662	3.73999974737312e-07	0.710731866391708	1
ENSG00000169991.10	IFFO2	1	18921855	1_13	0	0.0187984023306799	6.68650066480427	3.9557497208957e-07	0.693928777451395	3
ENSG00000127463.13	EMC1	1	19246729	1_13	0	0.0150049754348323	4.59938952917114	2.17192315125657e-07	0.0584862520246696	1
ENSG00000053372.4	MRTO4	1	19253475	1_13	0	0.0151484448032142	4.68744361864479	2.23466835744693e-07	0.307841351368766	2
ENSG00000162482.4	AKR7A3	1	19336519	1_13	0	0.0173235906056503	5.9295487508282	3.23272327132288e-07	0.832124553776093	1
ENSG00000053371.12	AKR7A2	1	19311815	1_13	0	0.0170855982178497	5.80144205637629	3.1194291199916e-07	-0.687304411210384	2
ENSG00000040487.12	PQLC2	1	19321653	1_13	0	0.0354314832352017	12.5785216303244	1.402580858993e-06	-1.51263556620404	1
ENSG00000173436.13	MINOS1	1	19596564	1_13	0	0.0158631038608162	5.11408184664679	2.55308230537059e-07	0.334560304819709	1
ENSG00000158747.13	NBL1	1	19636380	1_13	0	0.0151227029303692	4.67170605771989	2.22338107117154e-07	-0.145165843100701	2
ENSG00000169914.5	OTUD3	1	19885299	1_13	0	0.0203610671314426	7.42676603118895	4.75892928902723e-07	-0.866233915994609	1
ENSG00000188257.10	PLA2G2A	1	19979786	1_13	0	0.015334926137047	4.80066915893681	2.31682077835985e-07	-0.215140966978147	1
ENSG00000127472.10	PLA2G5	1	20028276	1_13	0	0.0151562494333918	4.69221122138262	2.238093734947e-07	0.128688761136987	1
ENSG00000009709.11	PAX7	1	18631052	1_13	0	0.0157410924335706	5.04261141852423	2.49803975545763e-07	0.284191112633545	1
ENSG00000162545.5	CAMK2N1	1	20433166	1_14	0	0.0240886183815526	4.65720954435896	3.53058477429041e-07	-0.0814944287477915	1
ENSG00000090432.6	MUL1	1	20509143	1_14	0	0.0514801360148832	11.7459531155428	1.90299182390335e-06	1.58263442538123	1
ENSG00000183114.7	FAM43B	1	20551955	1_14	0	0.0239375114400281	4.59876558365508	3.46440969330838e-07	0.0951322782414566	3
ENSG00000158825.5	CDA	1	20588925	1_14	0	0.259797657947145	27.5112013316733	2.24933302909833e-05	3.17911835764323	2
ENSG00000158828.7	PINK1	1	20634435	1_14	0	0.0328728034270133	7.54974148704384	7.81048131033313e-07	-0.86275671935596	1
ENSG00000244038.9	DDOST	1	20659303	1_14	0	0.0415585144385165	9.73862081822948	1.27369793577934e-06	-1.67497205237038	1
ENSG00000127483.17	HP1BP3	1	20787923	1_14	0	0.0843076460978193	16.4071640897044	4.35320840506696e-06	2.89297122726926	1
ENSG00000142794.18	NBPF3	1	21439691	1_15	0	0.0166314580343034	4.61182240216835	2.41385885758553e-07	0.0215262071216076	2
ENSG00000162551.13	ALPL	1	21528613	1_15	0	0.0584196742176274	16.2220360055925	2.98245201820696e-06	2.10973029988719	1
ENSG00000090686.15	USP48	1	21782877	1_15	0	0.0257383719075092	8.69112957162536	7.03989643594871e-07	1.09650580301018	3
ENSG00000187942.11	LDLRAD2	1	21582588	1_15	0	0.0166867041206514	4.64123923751562	2.43732528652923e-07	-0.143886181286406	1
ENSG00000142798.17	HSPG2	1	21844973	1_15	0	0.0175603282311693	5.11363346061547	2.82599375687789e-07	-0.541540947226883	1
ENSG00000142789.19	CELA3A	1	22001714	1_15	0	0.0197081177400027	6.1616391813121	3.82164537524981e-07	0.766402047826208	1
ENSG00000070831.15	CDC42	1	22043928	1_15	0	0.0193945075135017	6.19284873647403	3.77988164899655e-07	-0.639165911151482	1
ENSG00000162552.14	WNT4	1	22144389	1_15	0	0.02661957555737	8.98395975879365	7.52623713953496e-07	1.19781183806146	1
ENSG00000184677.16	ZBTB40	1	22460165	1_15	0	0.0166298798191703	4.63546402524086	2.42600280864577e-07	0.204864413289015	1
ENSG00000004487.15	KDM1A	1	23040391	1_16	0	0.0205001061435005	5.66198649758708	3.65286744411091e-07	-0.548249675290161	1
ENSG00000169641.13	LUZP1	1	23161827	1_16	0	0.0210199474157603	5.89427015177437	3.89915622288257e-07	0.644087356346188	3
ENSG00000125945.14	ZNF436	1	23371627	1_16	0	0.100263930048625	20.5683528983387	6.49012725635071e-06	-2.61617763194054	1
ENSG00000204219.9	TCEA3	1	23375090	1_16	0	0.165174924822917	25.4259022108858	1.32168957314083e-05	2.97436212152111	4
ENSG00000088280.18	ASAP3	1	23484588	1_16	0	0.0216272926630232	6.15853805147445	4.19168617281301e-07	0.795453968081238	2
ENSG00000117318.8	ID3	1	23559582	1_16	0	0.0183039024813656	4.61158919668887	2.65645999547802e-07	0.148841535467594	1
ENSG00000142676.12	RPL11	1	23694734	1_17	0	0	112.95562779098	0	-1.3869963479611	1
ENSG00000011007.12	ELOA	1	23743147	1_17	0	0	1774.04529745598	0	-3.72582769113585	1
ENSG00000057757.9	PITHD1	1	23782193	1_17	0	0	2877.59739799753	0	-3.282971481843	1
ENSG00000117308.14	GALE	1	23800401	1_17	0	0	168.688390154982	0	0.602831351238837	1
ENSG00000117305.14	HMGCL	1	23823622	1_17	0	0	2038.54462630593	0	3.06782032797994	1
ENSG00000179163.11	FUCA1	1	23866260	1_17	0	0	1025.2020970926	0	-2.65473172024663	2
ENSG00000142661.18	MYOM3	1	24057329	1_17	0	0	109.293400606726	0	0.0522155483701298	2
ENSG00000142677.3	IL22RA1	1	24143903	1_17	0	0	48.0840714750342	0	-0.880600522348628	1
ENSG00000185436.11	IFNLR1	1	24187118	1_17	0	0	7.74914972257776	0	0.875139592498153	3
ENSG00000001460.17	STPG1	1	24417293	1_17	0	0	8.91744074203279	0	0.0546181956079502	1
ENSG00000001461.16	NIPAL3	1	24415329	1_17	0	0	8.95919474205422	0	0.0864962522152251	1
ENSG00000117602.11	RCAN3	1	24484425	1_17	0	0	19.2358322484484	0	1.44909434510312	2
ENSG00000169504.14	CLIC4	1	24745177	1_17	0	0	8.44244241912069	0	0.687124197188995	2
ENSG00000020633.18	RUNX3	1	24965206	1_17	0	0	6.12711328099046	0	-0.600121637928093	1
ENSG00000090020.10	SLC9A1	1	27167335	1_19	0	0.122718309598433	28.3397208390008	1.09449531268014e-05	-3.35541865530204	1
ENSG00000142784.15	WDTC1	1	27234636	1_19	0	0.0113569880427099	6.02147399086558	2.15216199052566e-07	-0.596101632544026	1
ENSG00000186501.14	TMEM222	1	27335461	1_19	0	0.0431244467306843	18.4124516452715	2.4988726818791e-06	2.07841614258396	1
ENSG00000142765.17	SYTL1	1	27342195	1_19	0	0.0306492177847039	15.2244593820712	1.46848748168545e-06	-1.67486356756868	2
ENSG00000142733.14	MAP3K6	1	27178487	1_19	0	0.0191991672857913	10.8795530465226	6.57358708103841e-07	-1.28845799653097	4
ENSG00000142748.12	FCN3	1	27367112	1_19	0	0.0147063406375731	8.41088415419715	3.89273864167844e-07	-0.933657598983246	1
ENSG00000181773.6	GPR3	1	27392588	1_19	0	0.0518104020687887	20.1332058563583	3.28275801516775e-06	-2.78446101111945	1
ENSG00000158195.10	WASF2	1	27489587	1_19	0	0.0407431722625302	17.8808305164595	2.29272253985541e-06	2.6394459450859	1
ENSG00000126705.13	AHDC1	1	27604387	1_19	0	0.0138722377814332	7.87075520067689	3.43614833057151e-07	0.88796585670758	1
ENSG00000000938.12	FGR	1	27634281	1_19	0	0.122723735559617	28.3451096131321	1.09475183209979e-05	3.14640607597589	1
ENSG00000126709.14	IFI6	1	27671883	1_19	0	0.0112993722831333	5.97446825929727	2.12452844198856e-07	-0.627446449251082	1
ENSG00000130775.15	THEMIS2	1	27872858	1_19	0	0.0234871662472289	12.7496326953615	9.42404321289616e-07	-1.53739248497862	2
ENSG00000117748.9	RPA2	1	27914481	1_19	0	0.00983696806766277	4.69432313792491	1.45325965391648e-07	-0.126216760424291	2
ENSG00000158156.7	XKR8	1	27958990	1_19	0	0.0446863442090949	18.7456266673785	2.63623282688389e-06	-1.98298465678299	2
ENSG00000158161.15	EYA3	1	28074367	1_19	0	0.0112615334629973	5.94348058134756	2.10643156194793e-07	0.660421258166172	3
ENSG00000169403.11	PTAFR	1	28193492	1_19	0	0.00974322343198963	4.60590574252514	1.41229909792187e-07	0.0273063705806345	1
ENSG00000126698.10	DNAJC8	1	28232721	1_19	0	0.012527025337845	6.92763941372686	2.73112893833626e-07	-1.09395599041113	1
ENSG00000130772.13	MED18	1	28323866	1_19	0	0.0305532816178186	15.1950198292845	1.46106019131928e-06	-2.31400793840536	2
ENSG00000204138.12	PHACTR4	1	28369680	1_19	0	0.109424172046825	27.2351267773244	9.37889435915531e-06	3.17898229834082	3
ENSG00000180198.15	RCC1	1	28510006	1_19	0	0.0097848978927847	4.64531843272641	1.43047661221255e-07	0.265176782233829	1
ENSG00000180098.9	TRNAU1AP	1	28553045	1_19	0	0.00973855215584263	4.60147797158123	1.41026496032166e-07	-0.0614000415406655	2
ENSG00000162419.12	GMEB1	1	28670248	1_19	0	0.0486187941506021	19.5362410122083	2.98919440903688e-06	2.11885465834036	1
ENSG00000198492.15	YTHDF2	1	28736724	1_19	0	0.0146396205386288	8.36882360588983	3.85569975342392e-07	0.864586493780533	1
ENSG00000159023.19	EPB41	1	28888753	1_19	0	0.0166955407333262	9.58509916703728	5.03623600572273e-07	1.02830526867282	1
ENSG00000253304.1	TMEM200B	1	29123661	1_19	0	0.0259141662710449	13.6629107091623	1.11426745175095e-06	-1.88136458241864	1
ENSG00000116353.15	MECR	1	29242700	1_19	0	0.0930471514113951	25.6787680848732	7.51945285362669e-06	2.85903675538749	1
ENSG00000060656.19	PTPRU	1	29238102	1_19	0	0.0147844325652551	8.45990490953781	3.93621775472637e-07	-0.980690227505748	2
ENSG00000162511.7	LAPTM5	1	30757348	1_20	0	0	9.62161897840536	0	-1.06831279350946	1
ENSG00000162512.15	SDC3	1	30794488	1_20	0	0	20.3869353456372	0	1.92729001240885	3
ENSG00000134644.15	PUM1	1	31067081	1_20	0	0	6.86145736881031	0	-0.364382270973478	1
ENSG00000084628.9	NKAIN1	1	31229100	1_20	0	0	44.7181416884159	0	0.995363532526731	2
ENSG00000060688.12	SNRNP40	1	31301459	1_20	0	0	25.4190302277127	0	-1.14023171721685	1
ENSG00000121766.15	ZCCHC17	1	31287818	1_20	0	0	14.274318023189	0	1.48546215289179	2
ENSG00000168528.11	SERINC2	1	31407154	1_20	0	0	17.8224316047363	0	0.574027867976191	2
ENSG00000142910.15	TINAGL1	1	31576228	1_20	0	0	22.9810580692309	0	1.8337192894791	1
ENSG00000121764.11	HCRTR1	1	31617221	1_20	0	0	45.9784376777512	0	-1.99169333727197	1
ENSG00000162517.12	PEF1	1	31645212	1_20	0	0	57.6195370937287	0	-2.15411426706286	1
ENSG00000084636.17	COL16A1	1	31690310	1_20	0	0	35.6993923357231	0	1.03172509210236	1
ENSG00000184007.18	PTP4A2	1	31944881	1_20	0	0	1934.59122118878	0	3.15277127358094	2
ENSG00000025800.13	KPNA6	1	32108863	1_21	0	0.0228903250331074	7.47907231020953	5.38776525635585e-07	1.09656700372363	2
ENSG00000160051.11	IQCC	1	32205464	1_21	0	0.0380491290049028	12.2099401155317	1.46206683975026e-06	-1.70833955272214	1
ENSG00000084623.11	EIF3I	1	32220993	1_21	0	0.0479775841969105	14.3802038084975	2.17126279760734e-06	-1.88753262512101	2
ENSG00000160055.19	TMEM234	1	32222176	1_21	0	0.0409292005005182	12.8919637820788	1.66058576912367e-06	1.76721526665912	1
ENSG00000183615.5	FAM167B	1	32247598	1_21	0	0.0507115172874416	14.9003737766814	2.3780048791377e-06	1.53243641682142	2
ENSG00000116478.11	HDAC1	1	32291945	1_21	0	0.0194342997748357	5.96078263007183	3.64570191171313e-07	-0.574359601049014	1
ENSG00000175130.6	MARCKSL1	1	32316644	1_21	0	0.0169806275689206	4.71030424696038	2.5171649185829e-07	0.196924315165571	1
ENSG00000162526.6	TSSK3	1	32366691	1_21	0	0.0208469197503697	6.61139115958532	4.33754227931604e-07	0.484375470556481	1
ENSG00000225828.1	FAM229A	1	32366691	1_21	0	0.0208469197503697	6.61139115958532	4.33754227931604e-07	0.484375470556481	1
ENSG00000162521.18	RBBP4	1	32651632	1_21	0	0.0179101763592791	5.2039470091197	2.93320017049909e-07	-0.378796644278696	1
ENSG00000162520.14	SYNC	1	32608277	1_21	0	0.0193379345661145	5.9147042380757	3.59958217784286e-07	-0.547142445418397	1
ENSG00000116497.17	S100PBP	1	32817174	1_21	0	0.0177126921272746	5.10123467381591	2.84360225980725e-07	-0.336705873249236	1
ENSG00000134684.10	YARS	1	32817982	1_21	0	0.0176195493455484	5.05239656954197	2.80156821535918e-07	0.396944315326744	1
ENSG00000160097.16	FNDC5	1	32872031	1_21	0	0.0191365764474662	5.81768350401782	3.50367092536365e-07	0.617186092595721	1
ENSG00000121905.9	HPCA	1	32886832	1_21	0	0.0250723592620113	8.32467469611852	6.5685793009831e-07	-0.868338202223587	1
ENSG00000142920.16	AZIN2	1	33080995	1_21	0	0.0168135544995255	4.61874102304733	2.44394890104296e-07	0.212419271710124	2
ENSG00000116525.13	TRIM62	1	33181349	1_21	0	0.0168395644871833	4.63305487594441	2.45531531801724e-07	0.245004145196885	2
ENSG00000160094.14	ZNF362	1	33233050	1_21	0	0.028515997674986	9.5213047770435	8.54464475301666e-07	-1.30604977618612	2
ENSG00000184389.9	A3GALT2	1	33324895	1_21	0	0.021296349465716	6.80925815681727	4.56366690300855e-07	0.990458665336912	1
ENSG00000134686.18	PHC2	1	33431643	1_21	0	0.0267986030388453	8.94355077152897	7.54277418644497e-07	-1.25464226133868	1
ENSG00000121903.14	ZSCAN20	1	33470746	1_21	0	0.0369592511566168	11.9385133298369	1.38861670535716e-06	1.54457821573887	1
ENSG00000189280.3	GJB5	1	34800552	1_22	0	0.0128721516025495	4.97119853207542	2.01382267890401e-07	0.592086202756301	1
ENSG00000188910.7	GJB3	1	34781052	1_22	0	0.0127973937833784	4.91735275433836	1.98044083061262e-07	0.452364360989654	2
ENSG00000187513.8	GJA4	1	34793636	1_22	0	0.0978251580377322	23.9512478035572	7.37373755038133e-06	2.81337026325473	2
ENSG00000163866.8	SMIM12	1	34859185	1_22	0	0.0246446334411503	10.9887124026678	8.52271849147359e-07	-1.31133455094123	1
ENSG00000243749.1	TMEM35B	1	34984759	1_22	0	0.0358249040374219	14.4714042015709	1.63156613861044e-06	1.62770606902621	1
ENSG00000197056.9	ZMYM1	1	35081390	1_22	0	0.0127387630805156	4.87490190647608	1.95434897522463e-07	-0.569213790631905	1
ENSG00000116560.10	SFPQ	1	35192273	1_22	0	0.0127454037240238	4.87972689440595	1.95730311285399e-07	0.124810386116411	1
ENSG00000020129.15	NCDN	1	35557823	1_22	0	0.0148644930106616	6.30217935956074	2.94815174764524e-07	0.679414221100686	1
ENSG00000116819.6	TFAP2E	1	35573174	1_22	0	0.0233816764862167	10.5000917738351	7.72640939001232e-07	1.68100384760629	1
ENSG00000142686.7	C1orf216	1	35718988	1_22	0	0.0560099408151762	18.6584970425037	3.28890058048293e-06	2.49487560116279	2
ENSG00000134698.10	AGO4	1	35807900	1_22	0	0.0151677717497506	6.48906343281496	3.09751043318386e-07	0.988691297305755	2
ENSG00000092847.11	AGO1	1	35870261	1_22	0	0.0708503930473092	20.8777165285565	4.65515594446815e-06	-2.65508498707691	1
ENSG00000116863.10	ADPRHL2	1	36088841	1_22	0	0.0659609941674042	20.2009832748388	4.19342302525687e-06	2.54565431201778	1
ENSG00000054116.11	TRAPPC3	1	36136601	1_22	0	0.0130586643939967	5.10420528407386	2.09766372107936e-07	0.454864925379391	2
ENSG00000142694.6	EVA1B	1	36323755	1_22	0	0.0616221284016982	19.5585668761835	3.79299873297388e-06	1.95315998676194	2
ENSG00000181817.5	LSM10	1	36389432	1_22	0	0.0159134671342165	6.93324231535385	3.47224342475445e-07	0.734763637111213	2
ENSG00000116885.18	OSCP1	1	36478315	1_22	0	0.0148118091328192	6.26933408842862	2.92239216210281e-07	0.670815201042762	1
ENSG00000116898.11	MRPS15	1	36463532	1_22	0	0.014107292541072	5.81848975693684	2.58322907495543e-07	-0.608772396246393	2
ENSG00000163873.9	GRIK3	1	37068725	1_22	0	0.0125539100734787	4.73977913033708	1.87260462403e-07	0.179289673421812	1
ENSG00000163874.10	ZC3H12A	1	37464693	1_23	0	0.0275962008704029	5.5536572093771	4.82322299374144e-07	-0.299310046802642	1
ENSG00000163875.15	MEAF6	1	37522141	1_23	0	0.0249363526162846	4.84416117653088	3.80154809154535e-07	-0.231959146827757	1
ENSG00000163877.10	SNIP1	1	37553609	1_23	0	0.0283118601015355	5.77298566108503	5.14372635450096e-07	0.373071188101764	1
ENSG00000163879.10	DNALI1	1	37548877	1_23	0	0.0342173675507371	9.50258817239978	1.02328704651488e-06	1.76697794140553	4
ENSG00000116922.14	C1orf109	1	37691952	1_23	0	0.0412750230052226	8.68835836562506	1.12858434958739e-06	-0.633156864586149	1
ENSG00000134690.10	CDCA8	1	37692586	1_23	0	0.024457904620496	4.76335777489508	3.66641333017623e-07	0.350955336125465	1
ENSG00000185090.14	MANEAL	1	37791673	1_23	0	0.0268961449615216	9.45776384513872	8.00548183156432e-07	-2.32454438586821	1
ENSG00000196449.3	YRDC	1	37761292	1_23	0	0.0324621318576022	6.71223334505477	6.8572985361683e-07	0.0436173570517748	1
ENSG00000197982.13	C1orf122	1	37806988	1_23	0	0.0259016970909427	10.3953646468997	8.47377487722863e-07	-2.62332885727827	1
ENSG00000204084.12	INPP5B	1	37783821	1_23	0	0.0313938025567287	7.52503300287414	7.43466330321878e-07	1.16483970445775	2
ENSG00000183431.11	SF3A3	1	37986387	1_23	0	0.027475186230564	10.867418850241	9.39671433737776e-07	-2.69438204677887	1
ENSG00000183520.11	UTP11	1	38013784	1_23	0	0.0246174640963144	4.65060998926447	3.60298295022814e-07	-0.039373029859263	1
ENSG00000185668.7	POU3F1	1	38047752	1_23	0	0.0525705389925455	12.0902502804365	2.000261125894e-06	-1.53403688259182	1
ENSG00000116981.3	NT5C1A	1	39653535	1_25	0	0.0166644532544562	11.3372639729449	5.94577268926813e-07	1.29883060160975	2
ENSG00000116954.7	RRAGC	1	38864028	1_25	0	0.0285603387129768	16.158507046727	1.45235759219568e-06	-2.00431600565284	1
ENSG00000174574.15	AKIRIN1	1	38991334	1_25	0	0.0133147352081012	9.23592446345775	3.87009726495856e-07	1.16453601849994	2
ENSG00000168653.10	NDUFS5	1	39026790	1_25	0	0.0137329921902787	9.52268037567417	4.11560185645668e-07	1.19030700487332	1
ENSG00000127603.23	MACF1	1	39128430	1_25	0	0.00924379037193201	5.89864928872494	1.715977690368e-07	-0.590924725297148	1
ENSG00000183682.7	BMP8A	1	39554348	1_25	0	0.0244907640944807	14.8253248310696	1.1426560580253e-06	-1.66432971054226	2
ENSG00000090621.13	PABPC4	1	39554348	1_25	0	0.0279693176146529	16.0960399883308	1.41680436681136e-06	1.76021606388055	1
ENSG00000163909.7	HEYL	1	39640423	1_25	0	0.00916372925699616	5.8376917913586	1.68353591337321e-07	0.467170601140915	2
ENSG00000084072.16	PPIE	1	39739151	1_25	0	0.00946630565297624	6.08650411855292	1.81324887631063e-07	-0.659292295974517	1
ENSG00000116985.11	BMP8B	1	39787880	1_25	0	0.0114359715428913	7.80759764878221	2.80995564272419e-07	-1.00915364493456	2
ENSG00000043514.15	TRIT1	1	39880989	1_25	0	0.0102649738462592	6.84785301208159	2.21218401883359e-07	-0.776193325499864	2
ENSG00000131236.16	CAP1	1	40039999	1_25	0	0.00816012985538772	4.73759785099845	1.21664601127769e-07	-0.138741349878981	2
ENSG00000131238.16	PPT1	1	40094786	1_25	0	0.0150199301455014	10.3193341985505	4.87785138221115e-07	1.20339157356108	3
ENSG00000084073.8	ZMPSTE24	1	40257946	1_25	0	0.00833042265943129	4.91966291788675	1.28976728689262e-07	-0.199988542677272	1
ENSG00000049089.13	COL9A2	1	40318226	1_25	0	0.0244311404198376	14.7900012315623	1.1371582950895e-06	1.55585919401986	1
ENSG00000187815.9	ZFP69	1	40476891	1_25	0	0.00861404114950592	5.24855907440394	1.42283980193887e-07	0.403742958851926	1
ENSG00000164002.11	EXO5	1	40506722	1_25	0	0.00812727589180551	4.7191708257163	1.20703447576289e-07	-0.173750166062804	3
ENSG00000117010.15	ZNF684	1	40531781	1_25	0	0.0120833265580035	8.36954333412368	3.18271131905744e-07	0.978979585665485	2
ENSG00000117016.9	RIMS3	1	40664752	1_25	0	0.00870488556703064	5.27879189614588	1.44612748818641e-07	0.382237577634004	1
ENSG00000066136.20	NFYC	1	40690819	1_25	0	0.009371912749499	6.0195531098081	1.77542144350966e-07	0.633470974010119	1
ENSG00000179862.6	CITED4	1	40860299	1_25	0	0.0108070417436648	7.3265998395465	2.4918292233963e-07	-0.872882468273735	2
ENSG00000171790.15	SLFNL1	1	41023232	1_25	0	0.0213117953529233	14.6616344665364	9.83357418915861e-07	2.38899535601816	2
ENSG00000010803.16	SCMH1	1	41234186	1_25	0	0.0439352170159444	20.3820207760326	2.81818169407302e-06	-2.40916683836845	2
ENSG00000204060.6	FOXO6	1	41396621	1_25	0	0.0441598887274802	20.5841815070983	2.86068834664463e-06	2.20067857230793	1
ENSG00000198815.8	FOXJ3	1	42335341	1_26	0	0.00905170485563767	5.19547369404557	1.48000951880165e-07	0.411991023308966	1
ENSG00000117385.15	P3H1	1	42766833	1_26	0	0.0219063547230369	13.7260176718952	9.46288676319446e-07	1.49166133907632	2
ENSG00000164008.14	C1orf50	1	42767127	1_26	0	0.0243435663584555	16.8866072524071	1.29370596190181e-06	1.98458977585929	2
ENSG00000066185.12	ZMYND12	1	42453835	1_26	0	0.0163702928527503	9.43743575726957	4.86205011189537e-07	-0.857204264494759	2
ENSG00000186409.14	CCDC30	1	42463459	1_26	0	0.00964885323396913	7.13631225425887	2.16699804166491e-07	1.41408907771213	1
ENSG00000065978.18	YBX1	1	42684427	1_26	0	0.00878233538454776	4.62424337293514	1.2780848140665e-07	0.162086148435747	1
ENSG00000164007.10	CLDN19	1	42740306	1_26	0	0.0108184035581598	6.57791609999604	2.2395485482944e-07	1.02136147005733	1
ENSG00000274386.5	TMEM269	1	42785273	1_26	0	0.0100401693636979	5.68547730903879	1.79645748271338e-07	-0.0837169882902026	1
ENSG00000177868.11	SVBP	1	42799864	1_26	0	0.0151319069739739	12.0351877638176	5.73133120767628e-07	-1.69682257680773	3
ENSG00000164010.13	ERMAP	1	42816759	1_26	0	0.00895276027748537	4.74239040271581	1.33617466397786e-07	-0.0226577649143735	3
ENSG00000164011.17	ZNF691	1	42846835	1_26	0	0.00882228741842728	4.71570721653899	1.30929349262192e-07	-0.0377486383006177	1
ENSG00000117394.20	SLC2A1	1	42959206	1_26	0	0.00878174829121847	4.61937329323474	1.27665343392575e-07	-0.0504586239050879	2
ENSG00000066056.13	TIE1	1	43294399	1_27	1	0.192869716632194	38.5017913882341	2.33697438738161e-05	5.85153931143991	1
ENSG00000117400.16	MPL	1	43337449	1_27	1	0.0574047941233907	32.5953588679444	5.88861152083809e-06	5.56414231731672	1
ENSG00000117399.13	CDC20	1	43359194	1_27	0	0.0200738142702279	7.16272370006764	4.52498427161003e-07	1.57240962541181	2
ENSG00000066322.14	ELOVL1	1	43367735	1_27	0	0.0218404022206147	7.86060071543311	5.40288025707657e-07	1.46064636841186	1
ENSG00000159479.16	MED8	1	43384802	1_27	1	0.0784252170149355	34.1276470229443	8.42308239702262e-06	5.61917148175287	2
ENSG00000198198.15	SZT2	1	43384246	1_27	0	0.0187568389507703	6.48493055938025	3.82801784113572e-07	-1.29745411005032	2
ENSG00000126091.19	ST3GAL3	1	43712399	1_27	0	0.0183681493074713	5.96852953519935	3.45017975064339e-07	1.12249700264894	3
ENSG00000117407.16	ARTN	1	43933936	1_27	0	0.0635573594589747	16.5085767524375	3.30205614031843e-06	-2.01829426864704	2
ENSG00000117408.10	IPO13	1	43947230	1_27	0	0.0234838386524167	7.38588962485465	5.45859502176669e-07	1.17839738442395	2
ENSG00000132768.13	DPH2	1	43973302	1_27	0	0.0514836847279134	15.0642792986723	2.44077055227024e-06	-2.03680384249516	2
ENSG00000117410.13	ATP6V0B	1	43974045	1_27	0	0.0199512800734615	5.91531062811378	3.71413165728902e-07	-0.913503191496639	2
ENSG00000117411.16	B4GALT2	1	43976849	1_27	0	0.0481097374121802	13.8781237162957	2.10122575251527e-06	1.82955767384237	1
ENSG00000159214.12	CCDC24	1	43991070	1_27	0	0.0287278706130479	9.4008532713505	8.49923199807415e-07	1.43611088429802	1
ENSG00000196517.11	SLC6A9	1	44031577	1_27	0	0.0866773246194822	18.3777368381707	5.01310152411469e-06	-2.0104636917762	1
ENSG00000178028.13	DMAP1	1	44220650	1_27	0	0.0237447441172171	6.65373571405365	4.97212472396233e-07	0.539782386310687	1
ENSG00000117419.14	ERI3	1	44354576	1_27	0	0.0246907350580045	7.00051307358072	5.43967388514002e-07	-0.617603300572419	1
ENSG00000198520.10	C1orf228	1	44673827	1_28	0	0.0236292764258959	6.36539205361458	4.73352368165499e-07	0.327390864871585	3
ENSG00000142945.12	KIF2C	1	44739744	1_28	0	0.0189976388943665	4.70613084414571	2.813666369793e-07	-0.385171252105292	1
ENSG00000142937.11	RPS8	1	44775441	1_28	0	0.0241710470515824	6.41526251388965	4.87998930214819e-07	-0.170419336305085	3
ENSG00000188396.3	TCTEX1D4	1	44806240	1_28	0	0.019010636150155	4.98575456899018	2.98288506344673e-07	-0.898628226717527	1
ENSG00000222009.8	BTBD19	1	44808328	1_28	0	0.0195871646247416	5.2303012231696	3.22409068320809e-07	0.728191706630379	1
ENSG00000070785.16	EIF2B3	1	44990625	1_28	0	0.0189730758892439	4.70669639996462	2.81036613179251e-07	-0.397702620014596	1
ENSG00000126107.14	HECTD3	1	45010727	1_28	0	0.0193509097696762	5.05359009879243	3.07758725349363e-07	-0.881628684499535	2
ENSG00000126088.13	UROD	1	45012003	1_28	0	0.0208115542574127	6.79635866920995	4.45132987144458e-07	-1.71756383590463	1
ENSG00000162415.6	ZSWIM5	1	45285956	1_28	0	0.0253077973034115	7.66697454073946	6.10642942677199e-07	-1.05967496550901	2
ENSG00000132781.17	MUTYH	1	45341261	1_28	0	0.0432815399649666	13.6692060885828	1.86189407407101e-06	-2.22879089352767	1
ENSG00000132773.11	TOE1	1	45340760	1_28	0	0.0445115046940037	13.9630221433844	1.95596318434302e-06	2.44862730986679	1
ENSG00000070759.16	TESK2	1	45491131	1_28	0	0.0190643864651616	5.06804865346691	3.0406930567022e-07	0.69105880784109	1
ENSG00000280670.2	CCDC163	1	45499668	1_28	0	0.0234282017876012	10.5434882695584	7.77378005389139e-07	2.38300903578523	1
ENSG00000132763.14	MMACHC	1	45500626	1_28	0	0.0479588399355382	14.6392244126423	2.20950867773918e-06	2.48378977216373	1
ENSG00000117448.13	AKR1A1	1	45550079	1_28	0	0.0393111851536744	12.0960794023531	1.49647594371574e-06	2.13855319082804	3
ENSG00000132780.16	NASP	1	45583288	1_28	0	0.0248010251243813	6.74875188742525	5.26746996476045e-07	-0.300461683783086	1
ENSG00000159588.14	CCDC17	1	45624542	1_28	0	0.194575202480237	20.1850578367507	1.2360227457911e-05	4.22433497057855	1
ENSG00000159592.10	GPBP1L1	1	45687876	1_28	0	0.0193187781780388	6.72583850713615	4.08916904840458e-07	-2.08316226641222	2
ENSG00000159596.6	TMEM69	1	45685133	1_28	0	0.0203428108996295	5.72470500526641	3.66499214418377e-07	1.31766683452072	3
ENSG00000197429.10	IPP	1	45745779	1_28	0	0.0192328491189495	6.43147284249241	3.89280848682559e-07	-1.97428802546649	3
ENSG00000086015.20	MAST2	1	45787045	1_28	0	0.0341234013541194	11.4745772480743	1.23224760287797e-06	-1.63238784432032	2
ENSG00000117461.14	PIK3R3	1	46132597	1_28	0	0.0690800018252896	17.2833523094978	3.75741614295093e-06	-3.62983412193983	2
ENSG00000117472.9	TSPAN1	1	46183374	1_28	0	0.0286749557757474	9.53477530821653	8.60443173948392e-07	1.88443793192242	1
ENSG00000085998.13	POMGNT1	1	46171216	1_28	0	0.110948778445214	19.3869709555625	6.76926410138819e-06	-1.93961470140436	1
ENSG00000171357.5	LURAP1	1	46198577	1_28	0	0.021292442699661	5.54551979068924	3.71600868543234e-07	-0.077518466953357	2
ENSG00000085999.11	RAD54L	1	46169506	1_28	0	0.0261205431686818	7.10898588438797	5.84384689661517e-07	0.703528964248309	2
ENSG00000173660.11	UQCRH	1	46309111	1_28	0	0.0222105229764975	6.05632636828278	4.23328033497335e-07	-0.669429742290522	1
ENSG00000117480.15	FAAH	1	46394565	1_28	0	0.0369728463996207	12.3317531467734	1.43488363618929e-06	-2.33238233882979	2
ENSG00000079277.19	MKNK1	1	46616841	1_29	0	0.0283619636869423	8.76090855792255	7.8197778905827e-07	-1.34998020159675	1
ENSG00000123472.12	ATPAF1	1	46664922	1_29	0	0.0619979467815977	16.0819127217422	3.13779077232347e-06	-2.2843438666283	2
ENSG00000159658.10	EFCAB14	1	46716811	1_29	0	0.218395002602412	28.3131286570592	1.9459851982165e-05	-3.02559495374417	3
ENSG00000142973.13	CYP4B1	1	46742325	1_29	0	0.026368295469451	8.08306460035237	6.70759882427133e-07	-0.944583524240463	2
ENSG00000186160.4	CYP4Z1	1	47066942	1_29	0	0.0602746264470169	15.8161101065929	3.00015146471728e-06	1.89191686623605	1
ENSG00000162365.11	CYP4A22	1	47131083	1_29	0	0.0231121351224335	6.85862891490349	4.98868804911595e-07	-0.552313304914291	2
ENSG00000162366.7	PDZK1IP1	1	47180323	1_29	0	0.0219751955054633	6.39041357699309	4.41947505665358e-07	0.904077225921192	2
ENSG00000162367.11	TAL1	1	47230909	1_29	0	0.0721371866953815	17.5145966410295	3.97620085911821e-06	-2.26370413195752	2
ENSG00000123473.15	STIL	1	47404599	1_29	0	0.0260620530301332	7.97452076617989	6.54066929442521e-07	-1.21104352784671	1
ENSG00000162368.13	CMPK1	1	47333967	1_29	0	0.177560622585013	26.2305999384468	1.46576334392298e-05	3.14110241897718	2
ENSG00000186790.5	FOXE3	1	47416825	1_29	0	0.020214462228673	5.61574130513929	3.57254953513526e-07	-0.806739965329084	1
ENSG00000186564.5	FOXD2	1	47434787	1_29	0	0.153212090777385	24.7707304307133	1.19437533418071e-05	-2.81722200697586	1
ENSG00000269113.3	TRABD2B	1	47934726	1_30	0	0.0183349508998766	6.18727162802245	3.5701618706292e-07	0.738197006365367	2
ENSG00000117834.12	SLC5A9	1	48212526	1_30	0	0.143859313926155	24.8182018358166	1.12361433340931e-05	-3.13148649043375	3
ENSG00000132122.11	SPATA6	1	48472019	1_30	0	0.0498174506444484	14.6623176666675	2.29875717282058e-06	2.28481856126932	2
ENSG00000162373.12	BEND5	1	48764313	1_31	0	0.034180338436942	10.4895451049369	1.12834520332179e-06	-1.24049083739071	2
ENSG00000185104.19	FAF1	1	50882742	1_32	0	0.0393187737738063	10.5624153719374	1.30698974840342e-06	-1.06486762447461	2
ENSG00000123080.10	CDKN2C	1	50958107	1_32	0	0.0420265809778415	11.185249184468	1.47937643777381e-06	-1.76865697581535	1
ENSG00000123091.4	RNF11	1	51236170	1_32	0	0.0987375803220771	19.2624096327002	5.98552250579218e-06	-2.14295859332807	1
ENSG00000085831.15	TTC39A	1	51331971	1_33	0	0.0175711194639431	4.80992760558458	2.6597875265345e-07	-0.203779210089704	2
ENSG00000085832.16	EPS15	1	51518880	1_33	0	0.0179948602895254	5.0306670436948	2.84893819163276e-07	-0.322275337574745	3
ENSG00000117859.18	OSBPL9	1	51577175	1_33	0	0.0271792468004696	8.8576769042062	7.57645809834777e-07	-1.0934564898632	1
ENSG00000198841.3	KTI12	1	52034079	1_33	0	0.0528509259756795	15.0715197014243	2.50679384706714e-06	-1.89085638910597	2
ENSG00000157077.14	ZFYVE9	1	52142437	1_33	0	0.0278470994998001	9.08345692035655	7.9604954985088e-07	1.06621646469448	1
ENSG00000154222.14	CC2D1B	1	52352516	1_33	0	0.0322484931983258	10.4496739651074	1.06052556313528e-06	-1.28076041229713	1
ENSG00000085840.12	ORC1	1	52400660	1_33	0	0.0335157467679824	10.8089057281729	1.14009122536439e-06	-1.53683808244872	1
ENSG00000134748.12	PRPF38A	1	52424219	1_33	0	0.029302952659532	9.55758037925241	8.81390400727938e-07	-1.4034825646787	1
ENSG00000116157.5	GPX7	1	52602734	1_33	0	0.0181011165810971	5.08520807055435	2.89683038212706e-07	-0.534914549809666	2
ENSG00000182183.14	FAM159A	1	52632940	1_33	0	0.086588281416652	19.7436226562851	5.38015683436432e-06	2.04874360210319	1
ENSG00000162377.5	COA7	1	52610744	1_33	0	0.0175064132378346	4.77575207058181	2.63116402213818e-07	-0.235195437267093	1
ENSG00000162378.12	ZYG11B	1	52724987	1_33	0	0.0413119197398981	12.762027100549	1.65922014922325e-06	-1.39382400948834	1
ENSG00000121310.16	ECHDC2	1	52923075	1_33	0	0.019549241782449	5.79848501637894	3.56741333097615e-07	-0.626412804992905	3
ENSG00000116171.17	SCP2	1	52926925	1_33	0	0.0196039861877143	5.82438429345669	3.59338196343288e-07	-0.566755469742891	2
ENSG00000174348.13	PODN	1	53061947	1_33	0	0.0470288469500506	13.975892986934	2.06848735900352e-06	1.61934264494894	1
ENSG00000162383.11	SLC1A7	1	53142966	1_33	0	0.0975912018484743	20.8875847162688	6.41516549334547e-06	2.15379482452057	1
ENSG00000157184.6	CPT2	1	53196294	1_33	0	0.0554273763067166	15.5180082941214	2.70688169228087e-06	2.3777225599141	1
ENSG00000162384.13	C1orf123	1	53211891	1_33	0	0.115998413103383	22.5470524141261	8.23096577917958e-06	2.95119514027222	2
ENSG00000157193.15	LRP8	1	53327576	1_33	0	0.017175079489767	4.59877349206712	2.48570593231513e-07	0.164573494927888	2
ENSG00000174332.5	GLIS1	1	53737935	1_33	0	0.0976516191985773	20.8935259621421	6.42096288629156e-06	2.30323027336871	1
ENSG00000187889.12	C1orf168	1	56786821	1_36	0	0.0214138799000203	4.87918307192637	3.28814870347638e-07	-0.251248897160556	2
ENSG00000162600.11	OMA1	1	58539515	1_37	0	0.0142594595119188	5.70571268726423	2.560483237054e-07	-0.728074551809841	2
ENSG00000184292.6	TACSTD2	1	58577781	1_37	0	0.0133333891198741	5.00378254470885	2.09965507089877e-07	0.445007139113402	1
ENSG00000162601.9	MYSM1	1	58722045	1_37	0	0.0171602461026447	7.2104560622792	3.89399348367031e-07	-0.832016503533873	2
ENSG00000134709.10	HOOK1	1	59757660	1_38	0	0.026600647540714	8.54098382467208	7.15005005038619e-07	0.991553940872567	2
ENSG00000134716.9	CYP2J2	1	59926274	1_38	0	0.037152251403382	11.6535122234767	1.36254528930868e-06	-1.44226671765754	1
ENSG00000162604.12	TM2D1	1	61723869	1_39	0	0.0241046870017245	5.02649051023985	3.8130749090954e-07	-0.324090107150374	1
ENSG00000132849.19	PATJ	1	61872135	1_39	0	0.0280068081038047	6.42111900484567	5.65956833841293e-07	-0.705290908946898	1
ENSG00000162607.12	USP1	1	62436136	1_39	0	0.0230327836701608	4.60410991489144	3.33734485367098e-07	0.229745783742259	2
ENSG00000125703.14	ATG4C	1	62784304	1_39	0	0.0235122802629463	4.79540979905304	3.54837450263456e-07	-0.268038895752012	2
ENSG00000187140.5	FOXD3	1	63099482	1_41	0	0.0108898408339152	4.68025757825019	1.60398484641798e-07	-0.141077724692873	1
ENSG00000088035.15	ALG6	1	63367779	1_41	0	0.183308790083988	31.3367684055262	1.80778372626596e-05	2.92235625427095	1
ENSG00000142856.16	ITGB3BP	1	63593801	1_41	0	0.0167321734003181	8.65223339953514	4.55606127825443e-07	1.09145510978594	3
ENSG00000079739.15	PGM1	1	63593801	1_41	0	0.0148491037791819	7.54712318286135	3.52687976788893e-07	0.979626382069966	3
ENSG00000158966.13	CACHD1	1	64467641	1_41	0	0.0125388196845715	5.983182943037	2.36101046918512e-07	0.572983567027288	2
ENSG00000162437.14	RAVER2	1	64745107	1_41	0	0.0281702532977597	13.4862272241942	1.19561181585973e-06	-1.48888403634474	2
ENSG00000162434.11	JAK1	1	64948783	1_41	0	0.012632179220697	6.05175484266143	2.4058501788245e-07	-0.745984791961921	2
ENSG00000162433.14	AK4	1	65147235	1_41	0	0.0290534517803884	13.7734780682576	1.2593612697381e-06	1.54940320795942	1
ENSG00000213625.8	LEPROT	1	65467698	1_41	0	0.0118248789804616	5.44135456550833	2.02494254130296e-07	-0.513060915884563	1
ENSG00000116678.19	LEPR	1	65429130	1_41	0	0.0113847645327556	5.09087167161359	1.82400143657662e-07	-0.162984375781947	1
ENSG00000152760.9	TCTEX1D1	1	66752321	1_42	0	0.0271242642698033	12.5090347954675	1.06780202783419e-06	2.49161982069009	2
ENSG00000081985.10	IL12RB2	1	67307648	1_42	0	0.0142619035248097	5.15141505497849	2.31213405748961e-07	-0.240277087264592	3
ENSG00000116717.11	GADD45A	1	67684588	1_42	0	0.0346028734526678	13.3223540226799	1.45078183229301e-06	1.65060847500059	1
ENSG00000172380.5	GNG12	1	67832765	1_42	0	0.0203254683834262	8.39033322133773	5.36696477830997e-07	1.1676331490111	1
ENSG00000033122.18	LRRC7	1	69427282	1_44	0	0.029785747738288	4.91684433007573	4.60897061513206e-07	-0.304402130182302	3
ENSG00000118454.12	ANKRD13C	1	70355197	1_44	0	0.0297537036339174	4.90679951528047	4.59460647446467e-07	0.501399303355103	1
ENSG00000197568.13	HHLA3	1	70354325	1_44	0	0.0301933068502503	5.04335123425755	4.79224341375803e-07	0.576969188965551	2
ENSG00000116761.11	CTH	1	70411075	1_44	0	0.0337139952566702	6.07102225892616	6.44141114322954e-07	-0.700732404148159	1
ENSG00000050628.20	PTGER3	1	71047606	1_45	0	0.0190989239574524	5.95026437906842	3.57646628846735e-07	-0.775156363636342	1
ENSG00000132485.13	ZRANB2	1	71081716	1_45	0	0.0176022290864256	5.1941192646206	2.87732262058285e-07	-0.461490387609084	1
ENSG00000172260.14	NEGR1	1	72282986	1_46	0	0.0186346750718742	5.57507642494907	3.26950212050177e-07	-0.77917471956006	1
ENSG00000254685.6	FPGT	1	74186951	1_47	0	0.022225006429895	6.76581212173062	4.73228402817666e-07	-0.824039218329504	2
ENSG00000116783.14	TNNI3K	1	74235423	1_47	0	0.0179164786587769	4.76773988373988	2.68827803513489e-07	-0.255485857881061	2
ENSG00000116791.13	CRYZ	1	74702349	1_47	0	0.0203156163597044	5.93252037427187	3.79295958413859e-07	-0.720158007544439	5
ENSG00000162623.15	TYW3	1	74733103	1_47	0	0.0199273255819271	5.7535588801008	3.60823281716537e-07	-0.522351287686711	3
ENSG00000137968.16	SLC44A5	1	75399340	1_47	0	0.0175924649289438	4.59868155687038	2.54606217415431e-07	0.219068069239706	2
ENSG00000117054.13	ACADM	1	75724060	1_47	0	0.0561985259272925	15.4267217655509	2.72839688285416e-06	-2.23595127799584	2
ENSG00000137955.15	RABGGTB	1	75779738	1_47	0	0.0178741828188509	4.74584418946129	2.6696150692741e-07	0.210166704835088	2
ENSG00000057468.6	MSH4	1	75779738	1_47	0	0.0249912002031982	7.85508442353286	6.17798634923662e-07	1.41868815531573	3
ENSG00000142892.14	PIGK	1	77219998	1_48	0	0.0124277566051358	6.0874260318569	2.38086850443064e-07	0.80361906263393	1
ENSG00000077254.14	USP33	1	77760195	1_48	0	0.0205705673995771	10.7524699002439	6.96086931383684e-07	1.51403644008401	1
ENSG00000180488.14	MIGA1	1	77784081	1_48	0	0.0150903236707912	7.88270334102727	3.74354201101886e-07	0.92017910616441	1
ENSG00000162614.18	NEXN	1	77888397	1_48	0	0.0771440690895504	23.1261728770596	5.61455427218783e-06	-2.50369917327706	2
ENSG00000162613.16	FUBP1	1	77979478	1_48	0	0.0859882497199437	24.1591809299462	6.53777980083183e-06	2.49562560491942	1
ENSG00000162616.8	DNAJB4	1	77995251	1_48	0	0.0132647232843152	6.68994125318151	2.79273335699244e-07	-1.11524775612036	1
ENSG00000122420.9	PTGFR	1	78303482	1_48	0	0.0338903223112522	15.3945127875867	1.64191481522186e-06	1.70608486360002	1
ENSG00000137965.10	IFI44	1	78590612	1_48	0	0.0148060244073096	7.70670889814055	3.59100813981568e-07	-0.92292774640605	1
ENSG00000162618.13	ADGRL4	1	79006491	1_48	0	0.0226344360503042	11.6395989151834	8.29118617851888e-07	-1.41788594009869	3
ENSG00000137941.16	TTLL7	1	83998735	1_51	0	0.0229686411422893	5.41898475534111	3.91707787159143e-07	-0.429039009719943	2
ENSG00000142875.19	PRKACB	1	84077863	1_51	0	0.0460143372132668	11.8966331956871	1.72276569789488e-06	-1.56482201615361	1
ENSG00000203943.8	SAMD13	1	84298566	1_51	0	0.0420060924914151	11.0431124416159	1.45986518695473e-06	1.31474691102544	2
ENSG00000117133.10	RPF1	1	84479257	1_52	0	0.0260228663609743	6.67159763052618	5.46378939536168e-07	-0.806451018443483	2
ENSG00000174021.10	GNG5	1	84507428	1_52	0	0.07506625983376	16.603194312856	3.92234149171767e-06	1.96406994671486	2
ENSG00000117151.12	CTBS	1	84569564	1_52	0	0.0262597294254952	6.75581945197232	5.5831237641789e-07	-0.666224799308456	4
ENSG00000117155.16	SSX2IP	1	84690036	1_52	0	0.0353195162590143	9.51603886349849	1.0577424339607e-06	1.27885828971841	2
ENSG00000153898.12	MCOLN2	1	84999053	1_52	0	0.022190721184045	5.19208586934828	3.62595372175732e-07	0.382680423091915	1
ENSG00000055732.12	MCOLN3	1	85048599	1_52	0	0.0237452042245353	5.82061993297737	4.34964812471121e-07	0.54455249047898	2
ENSG00000162642.13	C1orf52	1	85265637	1_52	0	0.03799506677904	10.1977814629783	1.21938791544376e-06	-1.32953047131661	1
ENSG00000142867.12	BCL10	1	85277178	1_52	0	0.0231891954180719	5.60062473323178	4.08724929984197e-07	-0.550443020024172	1
ENSG00000153904.18	DDAH1	1	85418408	1_52	0	0.0237591838017914	5.82608492430041	4.35629520198957e-07	-0.613539518177507	2
ENSG00000117174.10	ZNHIT6	1	85708549	1_52	0	0.0226247108609017	5.37181691422191	3.82483948217715e-07	0.326176592219413	2
ENSG00000171502.14	COL24A1	1	86000112	1_53	0	0.0288686279536775	7.69127494217283	6.98768716664558e-07	1.07094980701568	2
ENSG00000122417.15	ODF2L	1	86396707	1_53	0	0.0206687738231087	4.62642467764377	3.00932561893376e-07	0.0675074034059621	1
ENSG00000097033.14	SH3GLB1	1	86708280	1_53	0	0.0227501675629042	5.48695298646422	3.92848240625889e-07	-0.449718894335794	1
ENSG00000183291.15	SELENOF	1	86913954	1_53	0	0.0220718510987754	5.20736259471642	3.61714193394618e-07	-0.595974933670337	1
ENSG00000153936.16	HS2ST1	1	86914303	1_53	0	0.0702139726818083	15.9413584900766	3.52255552890963e-06	2.2049563216287	1
ENSG00000143013.12	LMO4	1	87329332	1_53	0	0.0210950003365374	4.81034423903368	3.19348342873028e-07	-0.18252615226318	1
ENSG00000065243.19	PKN2	1	88663400	1_54	0	0.0148950344580887	6.07120835904252	2.84593923948005e-07	-0.651360782794203	2
ENSG00000137947.11	GTF2B	1	88890014	1_54	0	0.013175708019284	4.79089484364773	1.98655033802866e-07	0.0833610216793478	1
ENSG00000137944.17	KYAT3	1	88969840	1_54	0	0.0158615974458368	23.9139315130427	1.19373211669151e-06	4.73077375901715	1
ENSG00000117226.11	GBP3	1	89015900	1_54	0	0.0193983121460264	11.159107162579	6.8124349028074e-07	1.82621795979456	2
ENSG00000162645.12	GBP2	1	89150019	1_54	0	0.0255627199384489	13.0893357802418	1.0530127857734e-06	-1.87830497703906	1
ENSG00000154451.14	GBP5	1	89272549	1_54	0	0.0143096736016903	5.49782966831587	2.47588222559871e-07	0.439243320161942	1
ENSG00000197147.13	LRRC8B	1	89525143	1_54	0	0.0239753911634186	9.82466378048327	7.41297221077177e-07	0.957317717650997	3
ENSG00000171488.14	LRRC8C	1	89633156	1_55	0	0.136378057260174	21.9153915783651	9.40595091660029e-06	-2.73205949330809	2
ENSG00000171492.14	LRRC8D	1	89895984	1_55	0	0.0262987802659858	6.34413303991327	5.25069584631066e-07	-0.731893017504859	1
ENSG00000162669.15	HFM1	1	91404853	1_55	0	0.0218278509161636	4.61358749799996	3.16926616486399e-07	0.101835450592549	1
ENSG00000097046.12	CDC7	1	91500849	1_57	0	0.0741980572864326	22.1653505872511	5.17578363339791e-06	2.24256089730483	2
ENSG00000230667.5	SETSIP	1	92066426	1_57	0	0.0162534700941898	7.97874873019072	4.08121861173139e-07	0.958081490738522	1
ENSG00000284413.1	BTBD8	1	92080411	1_57	0	0.0151156736562487	7.30702988834568	3.47598076463833e-07	0.76401072496197	1
ENSG00000174842.16	GLMN	1	92299545	1_57	0	0.0151720432702573	7.341490569974	3.50539765339953e-07	-1.08920749186735	1
ENSG00000122484.8	RPAP2	1	92299545	1_57	0	0.0151720432702573	7.341490569974	3.50539765339953e-07	-1.08920749186735	1
ENSG00000162676.11	GFI1	1	92484758	1_57	0	0.13740946364803	28.0871401970507	1.21459961790686e-05	-2.72999135387743	1
ENSG00000067208.14	EVI5	1	92792062	1_57	0	0.0114524927643873	4.74093280582638	1.70872746386113e-07	-0.042131064757354	2
ENSG00000154511.11	FAM69A	1	92960610	1_57	0	0.0147656330113007	7.09023493830589	3.29474395484957e-07	-0.729447310290504	1
ENSG00000143033.17	MTF2	1	93061967	1_57	0	0.0149442681767118	7.20150065079102	3.38693319360844e-07	0.897021455867678	2
ENSG00000117500.12	TMED5	1	93180650	1_57	0	0.0121407881848989	5.28028878299507	2.01749994239068e-07	0.420647538785168	1
ENSG00000122483.17	CCDC18	1	93179181	1_57	0	0.0263312971786007	12.4536848635969	1.03199858101554e-06	1.48329946782447	2
ENSG00000137942.16	FNBP1L	1	93448824	1_57	0	0.014639354639481	7.01076004951031	3.22995155551423e-07	0.753178646455285	2
ENSG00000137936.16	BCAR3	1	93847808	1_57	0	0.0117247195688617	4.95801806662625	1.8294457803377e-07	-0.191897801268244	1
ENSG00000067334.13	DNTTIP2	1	93879160	1_57	0	0.0112900759408309	4.60897630877523	1.63760936244903e-07	0.0307216898837365	2
ENSG00000023909.9	GCLM	1	93909753	1_57	0	0.011593912251105	4.85435145997304	1.77121058626959e-07	0.149724956354051	2
ENSG00000137962.12	ARHGAP29	1	94275736	1_58	0	0.059301078657707	17.382888016841	3.24409451835319e-06	-1.95858554441765	1
ENSG00000117528.11	ABCD3	1	94411329	1_58	0	0.0160104969098446	5.175801964593	2.60790301176646e-07	-0.412825328465452	1
ENSG00000143036.16	SLC44A3	1	94820196	1_58	0	0.0486772503843821	15.526300863897	2.37849919968014e-06	1.85739824817651	1
ENSG00000117519.15	CNN3	1	94927642	1_58	0	0.0305076750446741	11.1597653785207	1.07145306036341e-06	1.3444123066379	1
ENSG00000172339.9	ALG14	1	95073027	1_58	0	0.0150612549214884	4.61012765957547	2.18515920811291e-07	0.00484921803204765	2
ENSG00000152078.9	TMEM56	1	95118216	1_58	0	0.0150576848675266	4.6079355064024	2.18360243286611e-07	0.198559026638491	1
ENSG00000122481.16	RWDD3	1	95231973	1_58	0	0.0256534306603384	9.54767632084516	7.70818471094482e-07	1.23180403888694	2
ENSG00000117569.18	PTBP2	1	96621848	1_59	0	0.032479076247959	8.51665941593571	8.70526352297922e-07	-1.38620789807842	3
ENSG00000188641.12	DPYD	1	97642515	1_60	0	0.029774944448993	9.19980868704769	8.62062452709354e-07	0.912004519507544	1
ENSG00000162627.16	SNX7	1	98661649	1_60	0	0.022536279668675	6.61124914753795	4.68894049321816e-07	-0.665203968489896	1
ENSG00000099260.10	PALMD	1	99651294	1_61	0	0.0378920339191916	9.87913604746047	1.17808291383486e-06	1.09210744421416	1
ENSG00000156869.12	FRRS1	1	99787547	1_61	0	0.021705501282396	4.69375269877943	3.20626192660381e-07	0.145566565135724	1
ENSG00000117620.14	SLC35A3	1	99969054	1_61	0	0.048810837682518	12.2496977291877	1.8817009621257e-06	1.96315183666421	3
ENSG00000156875.13	MFSD14A	1	100037134	1_61	0	0.0362840988405211	9.47434431220212	1.08186850668464e-06	1.04261645193279	1
ENSG00000156876.9	SASS6	1	100132743	1_61	0	0.0218917925393938	4.77304679695009	3.28841022487992e-07	0.0294969432432235	1
ENSG00000122435.9	TRMT13	1	100138150	1_61	0	0.0476225666888374	12.018354661137	1.80122011474316e-06	1.76303354805241	1
ENSG00000122477.12	LRRC39	1	100178174	1_61	0	0.0862462226348603	17.6307969422235	4.78543035904826e-06	2.31255388068999	2
ENSG00000137992.14	DBT	1	100249898	1_61	0	0.0451578031573265	11.5202489970805	1.63720719970024e-06	1.77592400248813	1
ENSG00000137996.12	RTCA	1	100274929	1_61	0	0.0449128259157238	11.4693207840839	1.62112705976055e-06	1.500020647901	2
ENSG00000079335.18	CDC14A	1	100414772	1_62	0	0.0408794101227477	8.27233176425412	1.06424480215002e-06	-0.9181347808146	1
ENSG00000181656.6	GPR88	1	100538206	1_62	0	0.0377535346276107	7.52882631103288	8.94527857521373e-07	1.0426167891196	1
ENSG00000162692.10	VCAM1	1	100721765	1_62	0	0.0386040374447637	7.73695497288866	9.3996519156909e-07	0.956387214720253	1
ENSG00000162695.11	SLC30A7	1	100895622	1_62	0	0.0285768233062199	4.93288593145908	4.43633155375051e-07	0.373915625440012	2
ENSG00000060718.20	COL11A1	1	103088208	1_64	0	0.0302150433126421	5.29374532333969	5.03379168258481e-07	-0.340785420124289	2
ENSG00000185946.15	RNPC3	1	103540130	1_65	0	0.0188279120697901	4.60358927621388	2.72776972431452e-07	0.00550813558150149	3
ENSG00000240038.6	AMY2B	1	103554070	1_65	0	0.0232530903715193	6.56166195878814	4.80179379378579e-07	-0.706605218549817	3
ENSG00000243480.7	AMY2A	1	103586151	1_65	0	0.0188236593205203	4.6014957979566	2.72591341936028e-07	0.0351035402533426	1
ENSG00000198890.7	PRMT6	1	107058247	1_66	0	0	14.7088303421626	0	-0.938942632314753	1
ENSG00000134215.15	VAV3	1	107965542	1_67	0	0.0211683701234038	5.05608916721625	3.36830273949552e-07	0.352644032500835	2
ENSG00000162639.15	HENMT1	1	108667688	1_67	0	0.0226996118683742	5.67566297106305	4.05456254016739e-07	-0.563255279731093	1
ENSG00000121957.12	GPSM2	1	108875057	1_67	0	0.0206787084363727	4.84374560187805	3.15219959595155e-07	0.282894610945519	1
ENSG00000121940.15	CLCC1	1	108928038	1_67	0	0.0201636224204943	4.60495792080743	2.92215464722476e-07	-0.134094016808506	3
ENSG00000197780.9	TAF13	1	109075155	1_67	0	0.0202647277893961	4.65877668708205	2.97112991167074e-07	-0.188480827771222	2
ENSG00000215717.5	TMEM167B	1	109086886	1_67	0	0.0208302163594183	4.89067359762598	3.20605843457026e-07	-0.179794608271034	1
ENSG00000031698.12	SARS	1	109213564	1_67	0	0.0238089656718127	6.17717193795308	4.62848853577326e-07	-0.732034891273081	2
ENSG00000143126.7	CELSR2	1	109241026	1_67	0	0.0244801107428639	6.56650190696524	5.05890386512006e-07	1.05238861187084	1
ENSG00000134222.16	PSRC1	1	109275325	1_67	0	0.021655510908836	5.25830707820454	3.58363156070633e-07	0.496286840966515	3
ENSG00000134243.11	SORT1	1	109397881	1_67	0	0.0341971114301406	9.61483051567094	1.03476094880415e-06	1.56009513784171	2
ENSG00000143028.8	SYPL2	1	109465030	1_67	0	0.0241014116002625	6.31642178548156	4.79096034330822e-07	-1.05302224003808	1
ENSG00000162650.16	ATXN7L2	1	109483259	1_67	0	0.0379889022566685	10.6107736308434	1.26856512374272e-06	1.67168276487182	1
ENSG00000174151.14	CYB561D1	1	109494297	1_67	0	0.0345974169628324	9.72737791753575	1.05912797248196e-06	1.57118494138425	2
ENSG00000181754.6	AMIGO1	1	109509517	1_67	0	0.0202912110524802	4.67909855377783	2.98798996362157e-07	-0.504250777728985	1
ENSG00000156097.12	GPR61	1	109539929	1_67	0	0.0402422014716083	11.0680572148624	1.40172267961939e-06	1.33908214311935	1
ENSG00000065135.10	GNAI3	1	109548825	1_67	0	0.0207123599383303	4.84142181951065	3.15581460308889e-07	0.274643373173574	1
ENSG00000168765.16	GSTM4	1	109612653	1_67	0	0.0618172327258423	15.1656992749875	2.9504005033203e-06	2.07160925538859	5
ENSG00000213366.12	GSTM2	1	109571336	1_67	0	0.0228216756180567	5.77214724460136	4.14566211710795e-07	-0.617538690741535	5
ENSG00000134184.12	GSTM1	1	109589235	1_67	0	0.0300984629651667	8.41253905841183	7.96856987772386e-07	-1.26260382551986	7
ENSG00000134201.10	GSTM5	1	109709124	1_67	0	0.0244548404419748	6.44685882815643	4.96160249735651e-07	0.748378901670668	2
ENSG00000134202.10	GSTM3	1	109669671	1_67	0	0.0202798446140177	4.66834486914296	2.9794529274491e-07	-0.261159647770524	3
ENSG00000184371.13	CSF1	1	109928142	1_69	0	0.00849837330852443	10.5990757854438	2.83473702140786e-07	1.11953260652165	1
ENSG00000143093.14	STRIP1	1	110034040	1_69	0	0.073922663400101	29.8213993039961	6.93768532534385e-06	-2.68683312811678	1
ENSG00000186150.4	UBL4B	1	110111717	1_69	0	0.0096193001740893	11.6302603312838	3.52080430866086e-07	-1.29056255616352	1
ENSG00000197106.6	SLC6A17	1	110150641	1_69	0	0.00823903155338879	10.1775518111655	2.63893359354852e-07	-1.16586330804692	1
ENSG00000116396.14	KCNC4	1	110306583	1_69	0	0.0050428500413876	5.68437296818677	9.02126816905002e-08	0.496961768409767	1
ENSG00000162775.14	RBM15	1	110338323	1_69	0	0.00741241616587007	9.17546977502651	2.14041052165696e-07	1.07971984296952	1
ENSG00000134248.13	LAMTOR5	1	110407655	1_69	0	0.00636737422104006	7.80605310876673	1.56423086201372e-07	-0.889790728610885	2
ENSG00000177301.14	KCNA2	1	110606997	1_69	0	0.00635128777813099	7.6688519833707	1.53285516073056e-07	-0.975035532822046	1
ENSG00000121931.15	LRIF1	1	110964484	1_69	0	0.00656627949103761	8.04901288905444	1.66330142992678e-07	-0.95646293681291	1
ENSG00000156171.14	DRAM2	1	111139496	1_69	0	0.00551476930549333	6.58695912213074	1.14319756740327e-07	-0.590344166497493	1
ENSG00000134255.13	CEPT1	1	111139496	1_69	0	0.00508240601241139	5.64308935556347	9.02599849861544e-08	0.489512504111747	2
ENSG00000064886.13	CHI3L2	1	111194776	1_69	0	0.0109319683743747	12.6314027731471	4.34569181316468e-07	1.47997360078451	1
ENSG00000173947.13	PIFO	1	111306006	1_69	0	0.00587219066326972	7.0089421275888	1.29527384457866e-07	0.745927355939172	1
ENSG00000085465.12	OVGP1	1	111425865	1_69	0	0.004855660668454	5.31096150342357	8.11578355704323e-08	0.389669985707	1
ENSG00000116459.10	ATP5F1	1	111451341	1_69	0	0.00578187077541459	6.94052913430988	1.26290282947122e-07	-0.762045397012769	1
ENSG00000143110.11	C1orf162	1	111473751	1_69	0	0.00560980008931955	6.66846112003586	1.17728600699916e-07	-0.721517238732668	1
ENSG00000116473.14	RAP1A	1	111588064	1_69	0	0.00529155750218979	6.05983718092758	1.00914471247525e-07	0.555037323291017	1
ENSG00000121933.18	TMIGD3	1	111490893	1_69	0	0.00621079851974848	7.57107151215401	1.47983659499474e-07	0.861146206011489	1
ENSG00000197852.9	FAM212B	1	111750515	1_69	0	0.0170075966383541	16.4462960447352	8.80278357861159e-07	1.69894333569375	3
ENSG00000134245.17	WNT2B	1	112476655	1_69	0	0.0110947720442791	10.3236581304358	3.6046323136846e-07	0.258401030626399	1
ENSG00000116489.12	CAPZA1	1	112614750	1_69	0	0.0052842569688204	5.71662046777967	9.50675413841086e-08	0.214964928170757	1
ENSG00000007341.18	ST7L	1	112614432	1_69	0	0.00805836669773485	8.60623530030559	2.18257519769547e-07	-0.554048835611719	1
ENSG00000155363.18	MOV10	1	112673015	1_69	0	0.14696093340644	42.9741888192578	1.98755228927495e-05	-5.19952632375881	2
ENSG00000155366.16	RHOC	1	112712834	1_69	0	0.00669094127168946	9.71607519931352	2.04591251565441e-07	-1.42894103244228	1
ENSG00000155367.15	PPM1J	1	112712590	1_69	0	0.00618209347848431	8.16666401319922	1.58887316405054e-07	-0.83663176826317	2
ENSG00000155380.11	SLC16A1	1	112956760	1_70	0	0.0166169623480068	6.16074084598087	3.2217627055361e-07	-1.20996698034945	1
ENSG00000081026.18	MAGI3	1	113390860	1_70	0	0.0161421326835969	4.60097026943973	2.33732612532276e-07	0.0625505707820823	1
ENSG00000116793.15	PHTF1	1	113674209	1_70	0	0.019893123867371	6.49952189050771	4.06905323132232e-07	0.783822966796266	1
ENSG00000081019.13	RSBN1	1	113810702	1_70	0	0.0163255727293841	4.69914006170782	2.4143253221981e-07	0.201399344080781	1
ENSG00000188761.11	BCL2L15	1	113886718	1_70	0	0.0224025506093087	7.25471532178911	5.11477832387658e-07	0.787542711500326	2
ENSG00000134262.12	AP4B1	1	113904412	1_70	0	0.0376784645811898	12.1401536936117	1.43954867902512e-06	-1.48182118202583	2
ENSG00000118655.4	DCLRE1B	1	113906130	1_70	0	0.028346228553071	9.78454389207849	8.7286050672033e-07	-1.27819686211429	1
ENSG00000163349.21	HIPK1	1	113929596	1_70	0	0.0899195365437492	19.8589980665281	5.61979362137194e-06	2.24419032459138	1
ENSG00000116774.11	OLFML3	1	113980843	1_70	0	0.149621273593042	24.1616099855615	1.13770113298277e-05	-2.49239761294267	2
ENSG00000134207.14	SYT6	1	114104288	1_70	0	0.0163207325678266	4.72652161899285	2.42767346184889e-07	-0.239087626932873	1
ENSG00000116752.5	BCAS2	1	114558791	1_71	0	0.0193071834142088	7.39899322175795	4.49573315246916e-07	1.09018917979178	2
ENSG00000175984.14	DENND2C	1	114669904	1_71	0	0.0161184943922674	5.31409755574656	2.69564668429863e-07	0.426806584491582	2
ENSG00000213281.4	NRAS	1	114716596	1_71	0	0.0242137571818675	9.80235993271699	7.46967664356944e-07	1.65767143804832	1
ENSG00000009307.15	CSDE1	1	114756865	1_71	0	0.016279799238312	5.27220307713108	2.70115899844863e-07	-0.306822257401688	2
ENSG00000134258.16	VTCN1	1	117208894	1_72	0	0.117068312102731	27.517830751347	1.01382390112754e-05	2.7894037716124	1
ENSG00000118729.11	CASQ2	1	115767809	1_72	0	0.0861067526306074	24.5682915335433	6.6576527805644e-06	-2.73074441363329	1
ENSG00000163393.12	SLC22A15	1	115976190	1_72	0	0.0906869110915557	25.0633972113068	7.15308721386395e-06	2.71750727786815	1
ENSG00000116815.15	CD58	1	116571486	1_72	0	0.0147383458818979	8.06058823853723	3.73873302841569e-07	-0.92664628330375	1
ENSG00000134247.9	PTGFRN	1	116909700	1_72	0	0.0103317070484906	4.77702965057085	1.55324152997764e-07	0.197168068455249	2
ENSG00000116830.11	TTF2	1	117060566	1_72	0	0.0191546636637712	10.4875926379862	6.3220702059854e-07	1.27619098207617	1
ENSG00000198162.12	MAN1A2	1	117367404	1_72	0	0.0101455401852615	4.60910293499712	1.47163651897443e-07	-0.00410008851225402	3
ENSG00000183508.4	FAM46C	1	117652035	1_72	0	0.0347233113284955	16.0172420479849	1.75032157661603e-06	-1.72960157223021	1
ENSG00000196505.10	GDAP2	1	117929798	1_72	0	0.050631587393706	19.546716809634	3.11461476616189e-06	1.95974060051725	1
ENSG00000065183.15	WDR3	1	117846429	1_72	0	0.0120225386660678	6.17729020663126	2.33723919638293e-07	0.611615477258164	1
ENSG00000116874.11	WARS2	1	119035214	1_73	0	0.00805327262156219	4.63060280410434	1.17359676931282e-07	0.0463319311807912	4
ENSG00000143067.4	ZNF697	1	119637503	1_73	0	0.010014770753433	6.65827215178213	2.09851234647133e-07	-0.735802227686561	2
ENSG00000092621.11	PHGDH	1	119735449	1_73	0	0.033923955895775	17.9221767764203	1.91340198555979e-06	1.82641753551763	1
ENSG00000134240.11	HMGCS2	1	119766535	1_73	0	0.00858833812340987	5.22519969234644	1.41228062338188e-07	-0.389210086206174	1
ENSG00000174827.13	PDZK1	1	145707383	1_73	0	0.0607274357785279	23.3384019088632	4.46030987208332e-06	-2.36731928235599	2
ENSG00000186141.8	POLR3C	1	145801891	1_73	0	0.0083572538154042	4.97067345529662	1.30733774238581e-07	0.394152455231538	1
ENSG00000131779.10	PEX11B	1	145919802	1_73	0	0.0156928979154591	10.76862366171	5.31829376855091e-07	1.28259544196254	1
ENSG00000265241.6	RBM8A	1	145927840	1_73	0	0.0287259338574181	16.4766654785118	1.48954097423332e-06	1.8971353830535	1
ENSG00000168509.19	HFE2	1	146036954	1_73	0	0.037251415807164	18.901057529436	2.21583726160536e-06	-2.07535141235201	1
ENSG00000131791.7	PRKAB2	1	147171976	1_73	0	0.00824956992965975	4.8406950798007	1.25674743886704e-07	0.205208985877253	1
ENSG00000131778.18	CHD1L	1	147243554	1_73	0	0.0106385570047913	7.20773576675296	2.41318465951883e-07	0.937252847465177	2
ENSG00000131781.12	FMO5	1	147245375	1_73	0	0.00966189602478762	6.30969920722458	1.91858033849735e-07	-0.792098751702838	1
ENSG00000162836.11	ACP6	1	147656613	1_73	0	0.0274345173558751	16.0358452865319	1.38451656259083e-06	2.43165767072331	4
ENSG00000265107.2	GJA5	1	147773393	1_73	0	0.0087552233319107	5.45658233250042	1.50347743694806e-07	0.497067896357883	2
ENSG00000178796.12	RIIAD1	1	151722519	1_74	0	0.0259027503206857	4.6206113135946	3.7666415272499e-07	-0.0784142414122277	1
ENSG00000143450.16	OAZ3	1	151762965	1_74	0	0.0271694291670481	5.06445946374313	4.33034588611175e-07	0.330455009413035	2
ENSG00000143436.10	MRPL9	1	151762214	1_74	0	0.0264777570285563	4.82469443316612	4.02031404603563e-07	-0.0846046360771665	2
ENSG00000182134.15	TDRKH	1	151791573	1_74	0	0.026203290710109	4.72783821448451	3.89876820321696e-07	0.00498680454247345	1
ENSG00000213171.2	LINGO4	1	151805451	1_74	0	0.0308772821113463	6.25503523397724	6.07823937813297e-07	0.634654135641058	3
ENSG00000143365.17	RORC	1	151812518	1_74	0	0.064169919996165	13.1101720504044	2.64757860360659e-06	-1.65978028703628	2
ENSG00000225556.1	C2CD4D	1	151839431	1_74	0	0.026562223705219	4.85431866293993	4.05790322895794e-07	0.341571032125997	1
ENSG00000197747.8	S100A10	1	151993872	1_74	0	0.039704164891932	8.60094661174397	1.07471000364869e-06	1.10253691656946	2
ENSG00000143631.10	FLG	1	152286680	1_74	0	0.0261424948892371	4.70624912334071	3.8719604994559e-07	0.260887527655304	1
ENSG00000143536.7	CRNN	1	152419091	1_74	0	0.031606105771107	6.47234284492022	6.43785924153326e-07	-0.752555998708418	1
ENSG00000169509.5	CRCT1	1	152513931	1_74	0	0.0716565754798517	14.1542015401033	3.19190824038547e-06	1.97724930170356	1
ENSG00000163207.6	IVL	1	152908247	1_74	0	0.0259096859358771	4.62309990761978	3.76967926939113e-07	0.000606880130133789	2
ENSG00000169474.4	SPRR1A	1	152985097	1_74	0	0.0271717429738624	5.0652692609572	4.33140714049658e-07	-0.646331702979149	1
ENSG00000241794.1	SPRR2A	1	153057485	1_74	0	0.0299091344735706	5.95837760366354	5.60842403218478e-07	0.571331700413819	1
ENSG00000203785.8	SPRR2E	1	153106596	1_74	0	0.0778411026445858	14.9399300579653	3.65987722938188e-06	1.7065588563838	1
ENSG00000163220.10	S100A9	1	153357702	1_75	0	0.0246340161679293	6.26158786289821	4.85432305026984e-07	0.709960293195668	2
ENSG00000163221.8	S100A12	1	153365467	1_75	0	0.0306440293273236	8.39449580670371	8.09560778743064e-07	1.09672126438827	1
ENSG00000143546.9	S100A8	1	153391654	1_75	0	0.0227619160283743	5.52680604804658	3.95905937205346e-07	0.526997168914454	1
ENSG00000197956.9	S100A6	1	153535924	1_75	0	0.0228231433685213	5.56419062258847	3.99656087127521e-07	0.605014000288649	3
ENSG00000188015.9	S100A3	1	153548996	1_75	0	0.0554892505492127	13.912909117869	2.42960560656942e-06	1.69507182203762	3
ENSG00000196154.11	S100A4	1	153549456	1_75	0	0.0306757152252045	8.35366213502247	8.06455814062209e-07	1.0616248774489	1
ENSG00000196754.10	S100A2	1	153567844	1_75	0	0.0780364801361618	17.0241298540785	4.18091722273594e-06	-1.9954124387811	1
ENSG00000188643.10	S100A16	1	153613108	1_75	0	0.020545004041889	4.6165804079754	2.98494002094577e-07	-0.12377317085867	2
ENSG00000189334.8	S100A14	1	153593160	1_75	0	0.0219677523548907	5.19559944295304	3.59194980702054e-07	0.17283177653321	1
ENSG00000160678.11	S100A1	1	153627648	1_75	0	0.0217081112794453	5.04317005089009	3.44536014230782e-07	-0.0374252211618535	2
ENSG00000160679.12	CHTOP	1	153637541	1_75	0	0.0225601066725266	5.35754474997781	3.80378472221701e-07	-0.125346530645284	1
ENSG00000189171.14	S100A13	1	153631636	1_75	0	0.0216413166002399	5.01660431233069	3.41666579118681e-07	-0.0434846422740131	2
ENSG00000143553.10	SNAPIN	1	153658595	1_75	0	0.0244782590537268	6.14482284778068	4.73367968640001e-07	-0.535930441734833	1
ENSG00000169418.9	NPR1	1	153678582	1_75	0	0.028138366866055	7.55585920036826	6.69101059839433e-07	0.967744313574483	1
ENSG00000143554.13	SLC27A3	1	153774134	1_75	0	0.037618143410298	10.3325076867403	1.2232411108839e-06	1.39978911057665	1
ENSG00000198837.9	DENND4B	1	153940057	1_75	0	0.0847094681020339	18.3609786786956	4.89482032548792e-06	2.21647889628201	2
ENSG00000160741.16	CRTC2	1	153959736	1_75	0	0.0427957557775352	12.3392340796014	1.66187317280809e-06	-2.06295620437873	1
ENSG00000143570.17	SLC39A1	1	153969609	1_75	0	0.0449855527492015	12.260907695179	1.73581987913469e-06	1.64027696259805	1
ENSG00000143578.15	CREB3L4	1	153966654	1_75	0	0.0213995655538165	5.54518263783339	3.73447696539464e-07	-1.01706865618292	1
ENSG00000143543.14	JTB	1	153980122	1_75	0	0.0347221459822075	10.3307016629158	1.12887369234816e-06	-1.88407386548892	1
ENSG00000143569.18	UBAP2L	1	154219315	1_75	0	0.0253305724549658	6.28347506367313	5.00903278540453e-07	-0.173822080159722	1
ENSG00000143515.16	ATP8B2	1	154325898	1_75	0	0.0241708489333093	6.23565932473537	4.74332910168747e-07	0.615292852754477	1
ENSG00000160712.12	IL6R	1	154405422	1_75	0	0.0208455311662225	4.7910977301483	3.1430911036281e-07	0.391199866936399	2
ENSG00000169291.9	SHE	1	154502399	1_75	0	0.0578040530070048	14.4061237380643	2.62068247820811e-06	2.03546817918934	1
ENSG00000163239.12	TDRD10	1	154502424	1_75	0	0.0578040530070048	14.4061237380643	2.62068247820811e-06	-2.03546817918934	1
ENSG00000160710.15	ADAR	1	154628057	1_75	0	0.0206895765754378	4.71855819954656	3.07234436687433e-07	-0.396238261913351	1
ENSG00000163344.5	PMVK	1	154937272	1_76	0	0.0191658158415948	4.60197410355743	2.77575068060733e-07	-0.0297997397166732	1
ENSG00000143603.18	KCNN3	1	154870871	1_76	0	0.0811767819941672	18.1157155443516	4.62803140609457e-06	-2.07290193515254	1
ENSG00000160691.18	SHC1	1	154974041	1_76	0	0.0602501378063027	15.2923677481877	2.89962443970168e-06	-1.75876295081977	1
ENSG00000163354.14	DCST2	1	155033615	1_76	0	0.0192352184590929	4.63548254491156	2.80608645098679e-07	-0.0434756343908024	1
ENSG00000143537.13	ADAM15	1	155072528	1_76	0	0.0199822000894007	4.9886595088532	3.13715618005741e-07	0.291206235745587	1
ENSG00000169242.11	EFNA1	1	155121091	1_76	0	0.0223197232684811	6.01491760848979	4.22500728564255e-07	-0.88975392285116	2
ENSG00000169241.17	SLC50A1	1	155131737	1_76	0	0.0312079408834617	9.13130053964489	8.96822974471949e-07	1.33626940762898	1
ENSG00000169231.13	THBS3	1	155208991	1_76	0	0.117117028791923	21.6309781264644	7.97269550669571e-06	-2.75449351764607	1
ENSG00000177628.15	GBA	1	155244682	1_76	0	0.0193289520215909	4.68053128496331	2.84716367512639e-07	-0.121585089165016	1
ENSG00000160767.20	FAM189B	1	155255234	1_76	0	0.0252868277181895	7.17397268240571	5.70903942279219e-07	0.98738776945038	2
ENSG00000116521.10	SCAMP3	1	155262283	1_76	0	0.0199698971758802	4.98298083755966	3.13165577633792e-07	0.576395657521112	1
ENSG00000143630.9	HCN3	1	155277916	1_76	0	0.0192170120621994	4.62670490979855	2.79812194527326e-07	-0.351273573923122	1
ENSG00000132676.15	DAP3	1	155688294	1_76	0	0.0222717678025243	5.99494001366592	4.20192702450415e-07	0.832054779472456	1
ENSG00000143622.10	RIT1	1	155911161	1_76	0	0.0207707922222456	5.34759432357042	3.495590003076e-07	0.276766061087275	1
ENSG00000132680.10	KIAA0907	1	155934601	1_76	0	0.0391197515647393	11.2393745104244	1.38371677017714e-06	-1.27830097859455	1
ENSG00000116584.17	ARHGEF2	1	156006597	1_76	0	0.0192651287946016	4.64987505261505	2.81917589605273e-07	-0.0350393956592233	1
ENSG00000163479.13	SSR2	1	156020665	1_76	0	0.0376429289422416	10.8798346691846	1.28888650766144e-06	1.35260179670791	1
ENSG00000160803.7	UBQLN4	1	156045844	1_76	0	0.0202997311790528	5.13483566328847	3.28039249272611e-07	0.297877874378051	1
ENSG00000116586.11	LAMTOR2	1	156055222	1_76	0	0.0230955781905601	6.33208383568693	4.60240114479406e-07	0.743481079252914	1
ENSG00000132698.14	RAB25	1	156068267	1_76	0	0.050190149953852	13.5735615678247	2.14398273663578e-06	-1.82713115956041	2
ENSG00000160789.19	LMNA	1	156108823	1_76	0	0.0191753550816731	4.60658530248911	2.77991493070882e-07	-0.000464042217289179	1
ENSG00000196189.12	SEMA4A	1	156159957	1_76	0	0.351443647064494	32.8029102995517	3.62808160715645e-05	3.72962847073716	2
ENSG00000160785.13	SLC25A44	1	156193904	1_76	0	0.193489553722838	26.5699985050853	1.61792366206733e-05	2.87856116235055	3
ENSG00000160783.19	PMF1	1	156212919	1_76	0	0.0850169817187486	18.5557164378137	4.96469282895539e-06	-2.74802483179599	1
ENSG00000242252.1	BGLAP	1	156238425	1_76	0	0.0300109448274303	8.7669925026944	8.28017045578834e-07	1.08488934705729	2
ENSG00000160781.15	PAQR6	1	156238425	1_76	0	0.0216646489922544	5.73843388620009	3.91249696022027e-07	0.532433774714414	2
ENSG00000198715.11	GLMP	1	156298013	1_76	0	0.0267746651639481	7.70518755747241	6.49256396069736e-07	-0.79886299411547	1
ENSG00000163467.11	TSACC	1	156335774	1_76	0	0.0549154300028196	14.4188068482286	2.49191191361265e-06	-1.49591780366344	2
ENSG00000163468.14	CCT3	1	156343491	1_76	0	0.0336820490047389	9.8423515930044	1.04329314084935e-06	-1.42457177201224	1
ENSG00000116604.17	MEF2D	1	156498451	1_77	0	0.0117250414535648	7.12379234246151	2.62866118198193e-07	-1.08492687979203	1
ENSG00000183856.10	IQGAP3	1	156572426	1_77	0	0.0121749181170734	7.09773108430546	2.71953444389136e-07	0.793292562096384	1
ENSG00000187862.11	TTC24	1	156579671	1_77	0	0.0108951479498248	6.10471513280453	2.09318449377316e-07	-0.631495649541669	2
ENSG00000163382.11	NAXE	1	156590832	1_77	0	0.0581821435199428	20.841464701446	3.81616310235387e-06	-2.01906411225137	1
ENSG00000160818.16	GPATCH4	1	156601543	1_77	0	0.0182677764069896	10.5505504745706	6.06554432171157e-07	-1.21906389595776	2
ENSG00000132702.12	HAPLN2	1	156618957	1_77	0	0.0411900725331918	17.7176181016802	2.29671373050725e-06	-1.83699701620532	1
ENSG00000132688.10	NES	1	156663542	1_77	0	0.0770139467760376	25.2501460146816	6.11987072157036e-06	-2.7222460334376	2
ENSG00000143320.8	CRABP2	1	156696437	1_77	0	0.0103211684023941	5.52990075742486	1.79620199795781e-07	0.486820562927478	2
ENSG00000143319.16	ISG20L2	1	156729510	1_77	0	0.0110031954263876	7.07772630637401	2.45087727372489e-07	1.27013527064289	1
ENSG00000143303.11	RRNAD1	1	156728106	1_77	0	0.00985783418504016	5.361650823384	1.66337055631097e-07	0.574021165548241	1
ENSG00000143314.12	MRPL24	1	156737905	1_77	0	0.0252254951479597	16.2707571930054	1.29168446856936e-06	-2.63990379418388	1
ENSG00000143294.14	PRCC	1	156750590	1_77	0	0.011235102665735	7.46093914107806	2.63802870248094e-07	-1.49026416552553	2
ENSG00000143321.18	HDGF	1	156765959	1_77	0	0.170744348644274	20.8162279071064	1.11855500646086e-05	-3.93294501835878	2
ENSG00000198400.11	NTRK1	1	156815190	1_77	0	0.748657679508184	22.5191854304277	5.30572742082193e-05	4.35640061235674	2
ENSG00000027869.11	SH2D2A	1	156815987	1_77	0	0.0111878518179024	9.14369840736194	3.2194195147553e-07	-2.36419118535751	2
ENSG00000160838.13	LRRC71	1	156914607	1_77	0	0.0224059023667467	12.9439292059134	9.12719946970854e-07	1.43830180423405	1
ENSG00000132694.18	ARHGEF11	1	157045172	1_77	0	0.0123563212653947	7.08978933394841	2.75696654374879e-07	-0.461832050176691	2
ENSG00000163565.18	IFI16	1	159002547	1_78	0	0.0163023307665854	4.72261279421478	2.42293081609665e-07	0.0595901193155783	1
ENSG00000179639.10	FCER1A	1	159288755	1_78	0	0.0736619167559325	18.812127132327	4.36103823342425e-06	2.49120775796793	1
ENSG00000158716.8	DUSP23	1	159779398	1_78	0	0.0227059236055566	7.79379079974564	5.56925226737395e-07	1.06840315326499	3
ENSG00000188004.9	C1orf204	1	159830315	1_78	0	0.0416934121815876	13.4547759412254	1.76543967700932e-06	-1.50218045296444	3
ENSG00000181036.13	FCRL6	1	159772549	1_78	0	0.0206584394898358	6.91693407416456	4.49697136861572e-07	-0.693061193734782	1
ENSG00000158714.10	SLAMF8	1	159826640	1_78	0	0.0172215578621979	5.23055428998282	2.834843726792e-07	-0.411016316697655	3
ENSG00000243284.1	VSIG8	1	159856126	1_78	0	0.0278225545475416	9.68204275213737	8.4776009933147e-07	-1.12238114225058	1
ENSG00000158710.14	TAGLN2	1	159925320	1_78	0	0.0177746322961243	5.52333761645138	3.08966355041242e-07	0.481483421784991	2
ENSG00000143315.6	PIGM	1	160032438	1_79	0	0.0132295124474792	4.60716441694347	1.91816748181099e-07	0.0514951740368049	1
ENSG00000162729.13	IGSF8	1	160099056	1_79	0	0.014105009868673	5.19977856497972	2.30816694593784e-07	-0.410979023874422	2
ENSG00000132681.16	ATP1A4	1	160144553	1_79	0	0.0148848366501877	5.69761207150783	2.66898371005657e-07	-0.554603634691622	2
ENSG00000132716.18	DCAF8	1	160262716	1_79	0	0.0150436979265521	5.79584248509517	2.74397501134994e-07	-0.528239081724201	1
ENSG00000162735.18	PEX19	1	160285766	1_79	0	0.0139709812133201	5.11146822701938	2.24740606167571e-07	-0.346402063999447	2
ENSG00000122218.14	COPA	1	160313660	1_79	0	0.0213890329256797	9.05621359118537	6.09602556329273e-07	1.15452502315175	3
ENSG00000162736.15	NCSTN	1	160343540	1_79	0	0.0147099768282214	5.58827671324492	2.58701451316182e-07	0.549652134284051	2
ENSG00000171786.5	NHLH1	1	160343943	1_79	0	0.0225781488752246	9.5582768211921	6.79167522861974e-07	1.14409298052336	1
ENSG00000162738.5	VANGL2	1	160400029	1_79	0	0.0138096158431668	5.0040212377837	2.17475188242606e-07	-0.367460887767794	1
ENSG00000066294.14	CD84	1	160579090	1_79	0	0.0251565135016162	10.5624836133689	8.36229478245166e-07	-1.2495373752059	2
ENSG00000117090.14	SLAMF1	1	160647341	1_79	0	0.0138192487691736	5.01047075292094	2.17907380505935e-07	-0.339757967433281	1
ENSG00000117091.9	CD48	1	160709737	1_79	0	0.0150140214298867	5.77757174498759	2.72992900142725e-07	-0.571597013478076	1
ENSG00000026751.16	SLAMF7	1	160740862	1_79	0	0.0163536683946069	6.5686287412934	3.38063962192125e-07	-0.74505588748207	1
ENSG00000122223.12	CD244	1	160862395	1_79	0	0.017072801227959	6.96710784711288	3.74340047355853e-07	-0.791976124179275	1
ENSG00000158769.17	F11R	1	161021779	1_79	0	0.0142160368666718	5.27230370996521	2.35878270338551e-07	0.398688890262395	1
ENSG00000215845.10	TSTD1	1	161038745	1_79	0	0.0216725009194793	9.17836338983305	6.26012855874267e-07	-1.11609664649341	3
ENSG00000158773.14	USF1	1	160983590	1_79	0	0.03175291204398	12.7290555993522	1.2720047044228e-06	1.44399115894529	1
ENSG00000186517.13	ARHGAP30	1	161034084	1_79	0	0.0373450556614767	14.2421536796359	1.67385468603167e-06	1.57060204330805	1
ENSG00000162755.13	KLHDC9	1	161098329	1_79	0	0.0137581078863037	4.96946070619182	2.15167634498807e-07	0.354773485788345	2
ENSG00000143256.4	PFDN2	1	161117821	1_79	0	0.0132375344826425	4.61276941977443	1.9216656361444e-07	0.0619198196696346	1
ENSG00000158793.13	NIT1	1	161118210	1_79	0	0.0132602321809985	4.62861026374034	1.93157117683962e-07	0.0637576183871589	1
ENSG00000143222.11	UFC1	1	161158854	1_79	0	0.017198847719115	7.03522889345426	3.80790896126053e-07	-0.764351524419924	1
ENSG00000143258.15	USP21	1	161159962	1_79	0	0.0134986814248663	4.7934147905639	2.03631674802093e-07	0.229539295991411	1
ENSG00000143224.17	PPOX	1	161166553	1_79	0	0.0132885767737152	4.64835465107499	1.94395720123952e-07	0.0800435641627016	2
ENSG00000158850.14	B4GALT3	1	161174129	1_79	0	0.013782214856691	4.98565221016539	2.16246939334314e-07	-0.390278000889385	2
ENSG00000158864.12	NDUFS2	1	161197908	1_79	0	0.073036454716098	20.5486870397101	4.72316084282513e-06	-2.1738382788127	1
ENSG00000158869.10	FCER1G	1	161215268	1_79	0	0.0133625239147028	4.69966756622808	1.97635341317106e-07	0.0727687881876368	3
ENSG00000158882.14	TOMM40L	1	161226376	1_79	0	0.0259440682419522	10.8489603298178	8.85798973894979e-07	-1.43527306253032	1
ENSG00000143257.11	NR1I3	1	161242119	1_79	0	0.0300488128237149	12.2152995309612	1.15515540069194e-06	-1.54639143328253	1
ENSG00000248485.1	PCP4L1	1	161257828	1_79	0	0.0199290254243886	8.40050187356647	5.26866114717455e-07	1.11294193435726	2
ENSG00000158887.15	MPZ	1	161309728	1_79	0	0.0164777527261615	6.63861407101016	3.44258266163516e-07	-0.757242352605958	1
ENSG00000173110.7	HSPA6	1	161524532	1_79	0	0.0156376559122779	6.154196740686	3.02867032507253e-07	-0.690223221686228	1
ENSG00000203747.10	FCGR3A	1	161550682	1_79	0	0.0142228218670324	5.2767158553793	2.36188339577174e-07	0.385224556855399	1
ENSG00000072694.20	FCGR2B	1	161663984	1_79	0	0.0163117043192734	6.54484083620932	3.35975341103346e-07	-0.608255468095643	1
ENSG00000162746.14	FCRLB	1	161721796	1_79	0	0.0259164885599053	10.8390738623609	8.84050975766929e-07	-1.40255777225491	3
ENSG00000081721.11	DUSP12	1	161750559	1_79	0	0.0139237547534603	5.0801495911359	2.22608549437199e-07	-0.389997811337458	1
ENSG00000118217.5	ATF6	1	161766482	1_79	0	0.0354109748268447	13.7457284334732	1.53184426800092e-06	1.66717700493011	2
ENSG00000239887.4	C1orf226	1	162366749	1_79	0	0.0140168123812147	5.14176076715797	2.26814126595869e-07	0.351476667007936	1
ENSG00000198574.5	SH2D1B	1	162412988	1_80	0	0.0201463753418031	9.05110545868458	5.73862068861139e-07	-1.0265605526656	2
ENSG00000152332.15	UHMK1	1	162488469	1_80	0	0.0167235183395416	7.32572210078752	3.85555643368472e-07	-0.794499572454289	1
ENSG00000117143.13	UAP1	1	162561704	1_80	0	0.0126712290431833	4.75857078162761	1.89759815115477e-07	-0.203647892535804	1
ENSG00000162733.16	DDR2	1	162631124	1_80	0	0.014933117352366	6.27760631156032	2.95021405686423e-07	-0.641052003829137	1
ENSG00000132196.13	HSD17B7	1	162790775	1_80	0	0.012454256158591	4.59891369050075	1.80252802963133e-07	-0.0573614400413067	2
ENSG00000117152.13	RGS4	1	163068894	1_80	0	0.0258432976401651	11.3628170483714	9.24150956437384e-07	1.3207752616954	1
ENSG00000143228.12	NUF2	1	163266611	1_80	0	0.0135626831795135	5.38718809704263	2.29941166401164e-07	-0.432873406121228	1
ENSG00000185630.18	PBX1	1	164708200	1_80	0	0.0130497296569874	5.03068509027829	2.06603474441137e-07	-0.320708214898976	1
ENSG00000162763.3	LRRC52	1	165544180	1_81	0	0.140325792967192	19.8656694210032	8.77303138379492e-06	2.35524505494632	1
ENSG00000143171.12	RXRG	1	165423392	1_81	0	0.0535241399493437	10.6545490692671	1.79470777859792e-06	1.31177625626725	1
ENSG00000143198.12	MGST3	1	165655562	1_81	0	0.0316286023001495	5.73274664222511	5.70626219133215e-07	0.527620599397574	1
ENSG00000143149.12	ALDH9A1	1	165614853	1_81	0	0.0282630414731662	4.68530985008641	4.1674095875308e-07	0.17974196832992	7
ENSG00000143183.16	TMCO1	1	165770418	1_81	0	0.0280627595877111	4.61914903801849	4.07944727536773e-07	0.0262609947122952	2
ENSG00000143179.14	UCK2	1	165761681	1_81	0	0.0280021728069966	4.59904303139095	4.0529213703627e-07	0.170463043063849	1
ENSG00000143195.12	ILDR2	1	166975691	1_83	0	0.0168039788328495	12.7507632815944	6.74306401450767e-07	-1.50208228691639	1
ENSG00000143194.12	MAEL	1	166975572	1_83	0	0.0185876564855737	13.6852539829271	8.00546334436319e-07	-1.58890620541804	2
ENSG00000143157.11	POGK	1	166839016	1_83	0	0.00846624400943064	6.41480974279163	1.70916320664876e-07	0.762725728307871	1
ENSG00000152382.5	TADA1	1	166875791	1_83	0	0.0190784225307638	13.9267701325405	8.36183982191976e-07	-1.58190556042692	2
ENSG00000198842.9	DUSP27	1	167094415	1_83	0	0.00782650159412968	5.68980278483324	1.4014379225999e-07	-0.544265596899673	1
ENSG00000143167.11	GPA33	1	167166436	1_83	0	0.0126246264408009	10.1051085628438	4.01484232298072e-07	-1.17447415376844	1
ENSG00000198821.10	CD247	1	167518349	1_83	0	0.00699534746331787	4.6541521632367	1.02461059590102e-07	0.12438402456527	2
ENSG00000143162.7	CREG1	1	167534781	1_83	0	0.00980348017254662	7.76854678831094	2.39678475829437e-07	-0.881136571755461	4
ENSG00000198771.10	RCSD1	1	167630073	1_83	0	0.00794227194286512	5.82528438516753	1.45603179602857e-07	0.538062013713615	2
ENSG00000197965.11	MPZL1	1	167705500	1_83	0	0.0069855292847949	4.64119811506117	1.0203246961264e-07	0.113781008162877	3
ENSG00000143199.17	ADCY10	1	167913803	1_83	0	0.0217236792921655	15.1308802874192	1.03444296774248e-06	-1.65433857505553	1
ENSG00000143164.15	DCAF6	1	167936173	1_83	0	0.0268809460233604	17.1093679771817	1.44739640441484e-06	1.85584174621003	1
ENSG00000143158.10	MPC2	1	167936173	1_83	0	0.0197339844245706	14.2399378638527	8.84365616206633e-07	-1.61319719916708	2
ENSG00000143147.14	GPR161	1	168137545	1_83	0	0.0126582950692009	10.1297308329673	4.03535822854417e-07	1.16966361952404	2
ENSG00000143155.12	TIPRL	1	168178654	1_83	0	0.0170948410381617	12.9096844148385	6.94527851496748e-07	-1.4718812384275	2
ENSG00000143178.12	TBX19	1	168281906	1_83	0	0.00817065964951891	6.08687309078477	1.56516576831818e-07	-0.621539149700397	1
ENSG00000143196.4	DPT	1	168728523	1_83	0	0.0198963043693964	14.3158996863044	8.96396260882503e-07	1.62472262978608	2
ENSG00000143153.12	ATP1B1	1	169104710	1_83	0	0.0563688715580511	24.0319282982315	4.26321204307516e-06	-2.46393918148999	3
ENSG00000143156.13	NME7	1	169364635	1_83	0	0.00904355876046958	7.02367519418083	1.99899983424369e-07	-1.02090049850015	2
ENSG00000117475.13	BLZF1	1	169363660	1_83	0	0.00939601590979666	7.37658951867051	2.18126451523718e-07	-1.20574777092701	2
ENSG00000117477.12	CCDC181	1	169435807	1_83	0	0.00849914208536695	6.45056054270391	1.72536712622665e-07	-0.563702627239024	2
ENSG00000198734.10	F5	1	169591019	1_83	0	0.00860328773148933	6.56301063829282	1.77695540909189e-07	-0.718997006354115	1
ENSG00000000460.16	C1orf112	1	169662499	1_83	0	0.00711528517528792	4.81095141581622	1.07728907544791e-07	0.300976281061748	2
ENSG00000188404.8	SELL	1	169710412	1_83	0	0.00770131511216499	5.54104605457987	1.3429678845062e-07	0.560594401533321	1
ENSG00000007908.15	SELE	1	169763878	1_83	0	0.0107233685952662	8.59684270216182	2.90121015158914e-07	-1.06156415590644	2
ENSG00000171806.11	METTL18	1	169794673	1_83	0	0.00789299270877819	5.76785283304576	1.4327316212081e-07	0.555282263898244	1
ENSG00000000457.13	SCYL3	1	169891332	1_83	0	0.0208842706413317	14.7653078006626	9.70444696877471e-07	1.65100256243239	3
ENSG00000075945.12	KIFAP3	1	170078288	1_83	0	0.00697586108448411	4.62842415571958	1.0161081827568e-07	0.126816286377635	2
ENSG00000120370.12	GORAB	1	170532605	1_83	0	0.00851720514241616	6.47020087669482	1.73429848812134e-07	0.732767636901928	1
ENSG00000180999.10	C1orf105	1	172463068	1_84	0	0.0161164324049778	4.94107841650025	2.50610712397707e-07	0.160246646385008	1
ENSG00000116132.11	PRRX1	1	170650789	1_84	0	0.0299526191296236	10.6931726093713	1.00797637938727e-06	-1.34930986616362	1
ENSG00000007933.12	FMO3	1	171086976	1_84	0	0.0291901055719905	10.4531209846019	9.60263930894084e-07	1.53610442963075	2
ENSG00000094963.13	FMO2	1	171146080	1_84	0	0.0167686494792116	5.30837994542522	2.8013608831773e-07	-0.625724933102792	3
ENSG00000010932.16	FMO1	1	171248306	1_84	0	0.0174644185367656	5.68487987715799	3.12452782674408e-07	-0.84102224346844	2
ENSG00000076258.9	FMO4	1	171314054	1_84	0	0.0155315827579422	4.59893734079705	2.24792688391586e-07	-0.101948514177475	2
ENSG00000117523.15	PRRC2C	1	171713311	1_84	0	0.030451422763203	10.8469728481493	1.03950148825814e-06	-1.35500345788753	1
ENSG00000034971.16	MYOC	1	171647381	1_84	0	0.0268685478420468	9.68219922201563	8.18704510448193e-07	-1.17928962346483	2
ENSG00000117533.14	VAMP4	1	171742012	1_84	0	0.0155704008388176	4.62203977029253	2.26486564815584e-07	0.0846416404315659	1
ENSG00000010165.19	METTL13	1	171781634	1_84	0	0.0156410645520996	4.66394606358707	2.29577224670897e-07	0.0371860236680876	1
ENSG00000197959.13	DNM3	1	171832276	1_84	0	0.0161893325477003	4.9828591577415	2.53873008500384e-07	0.216635759043924	2
ENSG00000135845.9	PIGC	1	172400207	1_84	0	0.0163387010151572	5.06788089978926	2.60587091907836e-07	0.285209006230997	2
ENSG00000094975.13	SUCO	1	172528734	1_84	0	0.0285584669095237	10.2495593124822	9.21189663899505e-07	1.27232038975554	2
ENSG00000117592.8	PRDX6	1	173457670	1_85	0	0.0319771568934487	5.38844783068231	5.422661609103e-07	-0.45971269114133	1
ENSG00000120334.15	CENPL	1	173827031	1_85	0	0.0563137964288653	10.6861310746693	1.89384432596001e-06	1.33291930825304	1
ENSG00000117593.9	DARS2	1	173810981	1_85	0	0.0395002522637327	7.36018272886558	9.14950164269715e-07	-1.25060212246557	2
ENSG00000117601.13	SERPINC1	1	173930063	1_85	0	0.0295981960876498	4.66845287390043	4.34857731413789e-07	0.220526292979341	1
ENSG00000116161.17	CACYBP	1	175000135	1_85	0	0.0467462693768338	8.93684346173043	1.31474062274793e-06	-1.49874626865691	1
ENSG00000120333.4	MRPS14	1	175022306	1_85	0	0.0413967628694359	7.79866929551875	1.01600503384297e-06	1.32338202475464	2
ENSG00000235750.9	KIAA0040	1	175193171	1_86	0	0.0721932608941512	20.0879064944224	4.56394403963176e-06	-2.06318574579033	4
ENSG00000143207.19	RFWD2	1	176216959	1_86	0	0.0334975697291414	12.8770882861351	1.35750033917156e-06	1.66080194410672	1
ENSG00000120341.18	SEC16B	1	177963343	1_87	0	0.029937843752473	6.29376748047324	5.92980190476921e-07	0.846634632328853	3
ENSG00000075391.16	RASAL2	1	178094621	1_87	0	0.0323862051398611	6.88899964922263	7.02142398988385e-07	-0.840291798906131	1
ENSG00000116191.17	RALGPS2	1	178725006	1_87	0	0.0265928672036146	5.19883324587596	4.35090926066442e-07	0.727242162490934	1
ENSG00000116194.12	ANGPTL1	1	178872845	1_87	0	0.444105539919897	20.5919253173396	2.87800880903066e-05	3.66577294856463	1
ENSG00000143340.6	FAM163A	1	179820545	1_89	0	0.0157903493017563	6.29300622943779	3.12722315127272e-07	0.73804307487938	2
ENSG00000116199.11	FAM20B	1	179013985	1_89	0	0.0167999176464627	6.86676331306795	3.63051474276619e-07	-0.80179848009829	3
ENSG00000186283.13	TOR3A	1	179081458	1_89	0	0.0168667649690857	6.90354744852649	3.66448612030777e-07	0.837328054873964	3
ENSG00000143322.19	ABL2	1	179202038	1_89	0	0.0201763323592615	8.56372691502275	5.43768451290785e-07	1.05958587624332	1
ENSG00000057252.12	SOAT1	1	179092292	1_89	0	0.0131566240953626	4.60495127653048	1.90668293468443e-07	-0.112655676395481	1
ENSG00000169905.12	TOR1AIP2	1	179878267	1_89	0	0.0599285826029576	18.727140200884	3.53194914445088e-06	2.4458039555248	1
ENSG00000135837.15	CEP350	1	179816774	1_89	0	0.0131558804000341	4.60442828705855	1.90635862507085e-07	0.0234643189242555	1
ENSG00000116260.16	QSOX1	1	180154450	1_89	0	0.239251642866403	32.2093737310792	2.42519231256213e-05	3.5608998763433	3
ENSG00000121454.5	LHX4	1	180270971	1_89	0	0.020889228732851	8.88572827568308	5.84150035589499e-07	1.05393984871205	1
ENSG00000230124.6	ACBD6	1	180503235	1_89	0	0.0134040163450347	4.7772090713401	2.01520007540081e-07	0.350982205812214	2
ENSG00000153029.14	MR1	1	181033343	1_89	0	0.0159101620861979	6.36297412974044	3.18598506248401e-07	0.666461945641456	1
ENSG00000135821.17	GLUL	1	182207050	1_90	0	0.0281353116207292	5.31887797971024	4.70956429916798e-07	-0.442642923538651	1
ENSG00000135828.11	RNASEL	1	182589381	1_90	0	0.0514927179035962	10.9665920237841	1.77715978223576e-06	-1.30426119675513	1
ENSG00000135862.5	LAMC1	1	183023890	1_91	0	0.0232186021527322	6.32634820988478	4.6227258245361e-07	-0.783567556187291	1
ENSG00000058085.14	LAMC2	1	183186170	1_91	0	0.0201165042369035	4.9921855839503	3.16047390279728e-07	-0.415048851536808	3
ENSG00000157064.10	NMNAT2	1	183418808	1_91	0	0.0347220049838517	10.0344550195358	1.0964972815403e-06	1.33361160509044	2
ENSG00000116698.21	SMG7	1	183472962	1_91	0	0.0267421975154996	7.58894100808034	6.38685773811059e-07	0.892846206392874	1
ENSG00000116701.14	NCF2	1	183586644	1_91	0	0.0500701856793432	13.4223166459496	2.11502573282991e-06	1.68144790197275	1
ENSG00000162704.15	ARPC5	1	183635770	1_91	0	0.0378157307985225	10.7565084244972	1.28012622000927e-06	-1.45360979366817	1
ENSG00000198756.10	COLGALT2	1	184037985	1_91	0	0.0475020045971362	12.9895876364632	1.94185266470974e-06	1.62066148065047	1
ENSG00000198860.11	TSEN15	1	184051811	1_91	0	0.0316161903865017	9.1512368973741	9.10538492101936e-07	-1.19336898892718	1
ENSG00000135842.16	FAM129A	1	184974052	1_92	0	0.0234732824662779	5.76731027350014	4.26045630017357e-07	0.409444022562527	1
ENSG00000121481.10	RNF2	1	185064348	1_92	0	0.0219740436398935	6.55329583863839	4.53188343005509e-07	-1.45690009539853	1
ENSG00000121486.11	TRMT1L	1	185156912	1_92	0	0.0247300527342841	6.62004409918229	5.15222592559226e-07	-0.991379767451248	1
ENSG00000116668.12	SWT1	1	185156912	1_92	0	0.0283878086181568	9.29548879199358	8.30449205483913e-07	1.92755687167602	2
ENSG00000116679.15	IVNS1ABP	1	185317057	1_92	0	0.0225805031532718	5.54345168882497	3.93933446438195e-07	-0.349980605872637	1
ENSG00000143341.11	HMCN1	1	185730820	1_92	0	0.0566227635782809	14.2289051932923	2.53554616067009e-06	-1.64379310019459	1
ENSG00000157181.15	C1orf27	1	186369764	1_92	0	0.0202154424853704	4.60002379420074	2.92652543927064e-07	0.129367174733345	2
ENSG00000262180.1	OCLM	1	186400848	1_92	0	0.0206905687894731	4.81809881707969	3.13730763449921e-07	0.547800578913103	2
ENSG00000116703.13	PDC	1	186466092	1_92	0	0.0213048277647614	5.05907117836896	3.392015210031e-07	0.306773489512687	1
ENSG00000073756.11	PTGS2	1	186681189	1_92	0	0.0205997969207202	4.76128810778867	3.08671387618997e-07	-0.818455348501287	1
ENSG00000150681.9	RGS18	1	192158507	1_96	0	0.0128144212253629	4.93656044725607	1.9908219873111e-07	0.304492604282425	1
ENSG00000090104.11	RGS1	1	192575969	1_96	0	0.0352214092305546	14.2476863180352	1.57928331475321e-06	-1.59330532890575	1
ENSG00000116747.12	TROVE2	1	193037020	1_96	0	0.0569689376292201	18.6101360612627	3.33654235838219e-06	-1.82229841638395	2
ENSG00000023572.8	GLRX2	1	193105954	1_96	0	0.0214266696996152	9.51478563391487	6.41597490639104e-07	2.25471434673432	2
ENSG00000134371.10	CDC73	1	193121735	1_96	0	0.0324476868910855	11.8557745629193	1.21066126899709e-06	2.60579432284138	1
ENSG00000162687.16	KCNT2	1	196608415	1_98	0	0.0151172569638746	4.74738724143116	2.25858597643884e-07	0.133127312050355	1
ENSG00000134376.15	CRB1	1	197344059	1_99	0	0.0201752906725294	4.60992477910767	2.92699926348663e-07	-0.185630767929788	1
ENSG00000203724.10	C1orf53	1	197902889	1_99	0	0.0429169584839485	11.6379362165548	1.5718600723979e-06	-1.39579768184451	1
ENSG00000151414.14	NEK7	1	198157576	1_99	0	0.0250084684098781	6.60315922570778	5.1969416247005e-07	0.71519150493595	1
ENSG00000081237.18	PTPRC	1	198638643	1_99	0	0.0205685657994824	4.78896058845906	3.09994684488152e-07	-0.23525392193755	1
ENSG00000116833.13	NR5A2	1	200051054	1_100	0	0.0265415390499146	4.74319692967858	3.96192483904212e-07	-0.163060058090444	1
ENSG00000081248.10	CACNA1S	1	201103775	1_101	0	0.0408170139636493	9.71397721356297	1.24780661634022e-06	-1.19213245640662	1
ENSG00000118197.13	DDX59	1	200649903	1_101	0	0.0250929827120692	5.18000256468474	4.09063976548236e-07	-0.464936438178037	3
ENSG00000118200.14	CAMSAP2	1	200715103	1_101	0	0.0236703304813991	4.6378613200643	3.45486477504044e-07	-0.449966378586231	2
ENSG00000232237.3	ASCL5	1	201127255	1_101	0	0.0285314776945457	6.37403174888095	5.72331252061415e-07	0.647766282158018	1
ENSG00000116857.16	TMEM9	1	201140775	1_101	0	0.0242785028947322	4.87346275059588	3.72364720814566e-07	0.366944370359019	1
ENSG00000163395.16	IGFN1	1	201182866	1_101	0	0.0251787543938751	5.21170495772761	4.12974310642713e-07	0.418700755383566	1
ENSG00000081277.12	PKP1	1	201334585	1_101	0	0.052784741316942	12.1245335198923	2.0141064012919e-06	1.56888142640105	1
ENSG00000174307.6	PHLDA3	1	201464402	1_101	0	0.0239224045863754	4.73622883831123	3.56571380639551e-07	0.189307243275353	2
ENSG00000159176.13	CSRP1	1	201509034	1_101	0	0.0239565121657531	4.74946058586962	3.58077350107789e-07	0.205233406541569	1
ENSG00000122180.4	MYOG	1	203069626	1_102	0	0.0209839705105409	6.23355453305636	4.11654060995308e-07	-0.781900612937396	1
ENSG00000198700.9	IPO9	1	201828710	1_102	0	0.0181708092010759	4.89916697163412	2.80159583469528e-07	0.0443800077577816	2
ENSG00000198892.6	SHISA4	1	201888432	1_102	0	0.0198795841076983	5.73215841947887	3.58619955747783e-07	-0.406886422333055	1
ENSG00000134375.10	TIMM17A	1	201957275	1_102	0	0.0628804830323844	16.4867842421235	3.26257720373443e-06	-1.71774894495263	2
ENSG00000176393.10	RNPEP	1	201979953	1_102	0	0.124820478483097	23.0393543567242	9.05034471555965e-06	2.4366492577784	3
ENSG00000170075.8	GPR37L1	1	202124670	1_102	0	0.0217849965149524	6.58111190783517	4.51196523023159e-07	0.878278988662487	1
ENSG00000143862.7	ARL8A	1	202144070	1_102	0	0.0648978638416348	16.7850956556184	3.42817667889984e-06	-1.96586860151935	1
ENSG00000077157.21	PPP1R12B	1	202348568	1_102	0	0.0316308335588764	10.0478654902654	1.00021513795125e-06	-1.21211219436296	1
ENSG00000117139.16	KDM5B	1	202809133	1_102	0	0.0198493378827489	5.71805555756521	3.57193353331325e-07	0.665325186594266	2
ENSG00000183155.4	RABIF	1	202888450	1_102	0	0.0281967883966616	8.97794328871951	7.96682865201546e-07	-1.09610123096758	2
ENSG00000117153.15	KLHL12	1	202926012	1_102	0	0.0360070538702287	11.2562228687196	1.27552579419704e-06	1.35834935798355	2
ENSG00000159346.12	ADIPOR1	1	202960458	1_102	0	0.0307049291109309	9.77113171945355	9.44195531069285e-07	1.21896033335837	1
ENSG00000163485.16	ADORA1	1	203085973	1_102	0	0.125656614331511	23.1042279704443	9.13662475849062e-06	-2.42260187504703	1
ENSG00000133048.12	CHI3L1	1	203186952	1_102	0	0.0320469912701937	10.169658589305	1.02565808780474e-06	1.26395221371168	1
ENSG00000133063.15	CHIT1	1	203274075	1_102	0	0.0177811728637881	4.69835537292116	2.62914924946401e-07	0.225544733742863	2
ENSG00000174567.7	GOLT1A	1	204213637	1_103	0	0.0205706377275187	6.01923672557339	3.89671060247695e-07	-0.927995197614094	1
ENSG00000058668.14	ATP2B4	1	203627152	1_103	0	0.116253847250126	22.217887243913	8.12866201487435e-06	-2.36438441852981	1
ENSG00000257315.2	ZBED6	1	203795675	1_103	0	0.0207559730409855	6.06977935090465	3.96483369437072e-07	0.547408044863229	1
ENSG00000182004.12	SNRPE	1	203861803	1_103	0	0.0199790693575285	5.75046501667841	3.61565674724029e-07	-0.528953801543834	2
ENSG00000143845.14	ETNK2	1	204151824	1_103	0	0.0485643784405648	14.1131176495605	2.15699813852688e-06	1.78381920434598	1
ENSG00000143850.13	PLEKHA6	1	204328995	1_103	0	0.0321349588999276	10.3549359856322	1.04721086850102e-06	-1.37437106466209	1
ENSG00000158615.8	PPP1R15B	1	204412110	1_103	0	0.230891502677383	28.9124491235288	2.10088270303913e-05	3.01170190089252	1
ENSG00000133056.13	PIK3C2B	1	204454683	1_103	0	0.0653232312670599	16.5690512908489	3.40623239785463e-06	-1.90078988291442	1
ENSG00000198625.12	MDM4	1	204519150	1_103	0	0.0250658653267664	7.80467674373794	6.15668020473325e-07	-0.997986364596224	1
ENSG00000163531.15	NFASC	1	204828864	1_104	0	0.0562347561602592	12.6276751905454	2.23479243443442e-06	1.89248963932575	1
ENSG00000174529.7	TMEM81	1	205061734	1_104	0	0.0239589527962301	4.65797058629474	3.51215397456095e-07	-0.218474561652834	2
ENSG00000133059.16	DSTYK	1	205210869	1_104	0	0.0260565136115934	5.43773227782882	4.45905779670586e-07	0.853717309779843	2
ENSG00000133069.15	TMCC2	1	205230014	1_104	0	0.0619494896776723	13.5398855492237	2.63974332366704e-06	1.93666108890265	1
ENSG00000163545.8	NUAK2	1	205321732	1_104	0	0.0249399465492023	5.03072527403173	3.94852683012873e-07	0.323889879070117	1
ENSG00000117266.15	CDK18	1	205506873	1_104	0	0.0387659890709318	9.13957169666423	1.11502777779629e-06	1.05005925807106	2
ENSG00000174514.12	MFSD4A	1	205554978	1_104	0	0.0337465502500206	7.8452130808058	8.33188181591835e-07	1.17201879749599	2
ENSG00000158711.13	ELK4	1	205615270	1_104	0	0.0248558370863685	4.99934006634924	3.91065988873567e-07	-0.347222082614728	2
ENSG00000158715.5	SLC45A3	1	205677330	1_104	0	0.0249267161795258	5.02579473591315	3.94256434092606e-07	-0.500913849154195	2
ENSG00000069275.12	NUCKS1	1	205749730	1_104	0	0.0302448478365059	6.82441131987316	6.49569421449587e-07	1.04599223057943	2
ENSG00000117280.12	RAB29	1	205775418	1_104	0	0.0241920036819118	4.74787512062395	3.61476527122844e-07	-0.270005861705558	1
ENSG00000133065.10	SLC41A1	1	205813269	1_104	0	0.0748903259868491	15.3350328000209	3.61426010502649e-06	-1.91532931766339	2
ENSG00000162877.12	PM20D1	1	205830859	1_104	0	0.0485111364244208	11.2391929204912	1.71587461075654e-06	1.58256109600473	3
ENSG00000174502.18	SLC26A9	1	205920404	1_104	0	0.0452021310985964	10.5767789177084	1.50460087753144e-06	1.28322484104358	2
ENSG00000276600.4	RAB7B	1	205805769	1_104	0	0.0583853389396059	12.9811313761316	2.38520287774504e-06	-1.73857265761007	1
ENSG00000117322.17	CR2	1	207454348	1_105	0	0.0164720001903234	6.46781738889992	3.35284179777238e-07	-1.19224099890809	2
ENSG00000263528.7	IKBKE	1	206487185	1_105	0	0.0148789987651984	4.90187296230918	2.29532788740213e-07	0.291717019738415	1
ENSG00000266094.7	RASSF5	1	206507103	1_105	0	0.0194677876411209	7.47483673478893	4.57959724204638e-07	0.919600559566334	3
ENSG00000143486.15	EIF2D	1	206576196	1_105	0	0.01550212483242	5.23191023222124	2.55246906512299e-07	-0.459317192649941	3
ENSG00000143479.15	DYRK3	1	206637932	1_105	0	0.016523524192151	5.84662266577495	3.04030196505192e-07	0.51437811120436	1
ENSG00000162889.10	MAPKAPK2	1	206684062	1_105	0	0.0144010189118791	4.63633765808898	2.10124770407286e-07	0.0686195502734957	1
ENSG00000162892.15	IL24	1	206896181	1_105	0	0.0186356777612154	6.94963342489322	4.07583001519672e-07	0.823227179172551	1
ENSG00000162894.11	FCMR	1	206932296	1_105	0	0.0306093434876898	11.3706798780897	1.09534119500309e-06	-1.4998930101297	1
ENSG00000162896.5	PIGR	1	206945992	1_105	0	0.0704723631127118	19.0738247060135	4.23024572666401e-06	2.0837319752073	2
ENSG00000123836.14	PFKFB2	1	207034990	1_105	0	0.098238134408415	22.1123534366205	6.83634619546285e-06	-2.32727483213699	1
ENSG00000123843.12	C4BPB	1	207065830	1_105	0	0.0214057970468302	7.92083900305964	5.33594768720808e-07	-0.899769985475347	3
ENSG00000196352.14	CD55	1	207321071	1_105	0	0.0157495120520093	5.80918233422944	2.87932763034505e-07	-0.667205647977025	2
ENSG00000117335.19	CD46	1	207751847	1_105	0	0.0421723485485533	14.0524043566919	1.86503677208035e-06	-1.94955615878602	3
ENSG00000174059.16	CD34	1	207958700	1_105	0	0.0604133167332764	17.41545280964	3.31113146220727e-06	-2.38679408867051	1
ENSG00000196878.14	LAMB3	1	209631209	1_106	0	0.0117326464350035	12.5349506685901	4.62836484433802e-07	1.78347267807101	4
ENSG00000123689.5	G0S2	1	209675657	1_106	0	0.0733393487870315	26.5130831478061	6.11936357180875e-06	-2.19957688909263	1
ENSG00000009790.14	TRAF3IP3	1	209756234	1_106	0	0.00609787643042947	5.55431663243594	1.06590433102568e-07	-1.05319577731517	2
ENSG00000117597.17	DIEXF	1	209818329	1_106	0	0.0418585519310769	20.4850837392926	2.69855278458694e-06	1.84087459014628	2
ENSG00000082497.11	SERTAD4	1	210233686	1_106	0	0.0363728623785389	19.7660750075314	2.26259535997286e-06	-2.01068876478744	1
ENSG00000143473.12	KCNH1	1	211134467	1_107	0	0.030447514543066	12.3263063599966	1.18111933180474e-06	1.40208795846131	1
ENSG00000117625.13	RCOR3	1	211258687	1_107	0	0.0150641885890503	5.79668363795204	2.74811129090969e-07	-0.547262981386099	1
ENSG00000082512.14	TRAF5	1	211326561	1_107	0	0.160211582176455	28.1142760070836	1.41752193232514e-05	3.08834728816641	1
ENSG00000170385.9	SLC30A1	1	211578806	1_107	0	0.0188595962308046	7.87747220768877	4.67550196555811e-07	-1.06620936788145	1
ENSG00000143493.12	INTS7	1	212038447	1_107	0	0.0461034697983117	16.2015099196932	2.35070470637544e-06	1.87914390030627	1
ENSG00000143476.17	DTL	1	212035474	1_107	0	0.0183918128894467	7.64475142579314	4.42483297801187e-07	-0.969741451723401	1
ENSG00000066027.11	PPP2R5A	1	212283381	1_107	0	0.013683977210003	4.9077697249592	2.11351577221009e-07	-0.336168988616283	1
ENSG00000065600.12	TMEM206	1	212414266	1_107	0	0.013948940405596	5.08513682221085	2.23230141830853e-07	0.353752475524076	3
ENSG00000123685.8	BATF3	1	212700127	1_108	0	0.0228537828862085	4.71330346828977	3.38994360861257e-07	-0.165778006497609	1
ENSG00000117697.14	NSL1	1	212792127	1_108	0	0.0230829616998238	4.80594038152	3.49123339936752e-07	0.429522288387432	1
ENSG00000203705.10	TATDN3	1	212789657	1_108	0	0.0226894827183046	4.64632580856421	3.31774672032548e-07	-0.0620368020780145	2
ENSG00000162769.12	FLVCR1	1	212858122	1_108	0	0.0227331489819678	4.66417626443734	3.33690256920801e-07	-0.155368999250461	2
ENSG00000143494.15	VASH2	1	212950961	1_108	0	0.0315882529913544	7.7230176061362	7.67753148660015e-07	0.904257860218456	1
ENSG00000174606.13	ANGEL2	1	213004666	1_108	0	0.0869077825489263	17.244478750433	4.71647692684344e-06	-2.18155825181531	2
ENSG00000136643.11	RPS6KC1	1	213051377	1_108	0	0.0713952634693209	15.3752561734662	3.45462359376411e-06	2.04471919719109	1
ENSG00000152104.11	PTPN14	1	214439798	1_109	0	0.0463782659963011	12.1560562870748	1.77425559378627e-06	-1.4267344741844	2
ENSG00000117724.12	CENPF	1	214603264	1_109	0	0.0210415394255419	4.79137978783482	3.17283202441105e-07	0.28327484365364	2
ENSG00000196482.16	ESRRG	1	217137474	1_110	0	0.0105651133951384	4.91822675317328	1.63527833954188e-07	0.206958612824194	1
ENSG00000092978.10	GPATCH2	1	217631425	1_110	0	0.0101941174816717	4.65472379641159	1.49331876940503e-07	-0.302805566898114	1
ENSG00000067533.5	RRP15	1	218284716	1_110	0	0.0121649039580786	7.74061277019503	2.96341858563855e-07	1.47476363826787	2
ENSG00000136628.17	EPRS	1	220024785	1_112	0	0.0170302447887907	6.68312097439626	3.58186478052423e-07	-0.758823183509225	1
ENSG00000162813.17	BPNT1	1	220090248	1_112	0	0.0636540360361256	18.9865307532678	3.80347474074131e-06	2.02978552286459	1
ENSG00000067704.9	IARS2	1	220093626	1_112	0	0.0135963008360193	4.59914652253832	1.96791793995868e-07	0.0293080259888045	3
ENSG00000116141.15	MARK1	1	220528008	1_112	0	0.0136054030400236	4.60533440603137	1.97188487723662e-07	-0.00366340563730175	1
ENSG00000162817.6	C1orf115	1	220703011	1_112	0	0.0139048198133126	4.80662388739164	2.10336420830406e-07	0.180238398370429	1
ENSG00000117791.15	MARC2	1	220747806	1_112	0	0.014954999837651	5.4802860913288	2.57928075196861e-07	0.510565400681632	2
ENSG00000143498.17	TAF1A	1	222589893	1_114	0	0.0158240153923683	6.47895492612046	3.22649227003879e-07	-0.802690615307033	1
ENSG00000154305.16	MIA3	1	222618565	1_114	0	0.0133285482490648	4.89121947270532	2.05167691795282e-07	-0.255995356871827	1
ENSG00000186063.12	AIDA	1	222714565	1_114	0	0.0249315756041629	10.694092242199	8.39078561573659e-07	1.21349701437719	1
ENSG00000154309.8	DISP1	1	222872138	1_114	0	0.0932229097361134	23.0875704297143	6.773448939102e-06	-2.62532430094945	1
ENSG00000187554.11	TLR5	1	223142833	1_114	0	0.0132594483816514	4.84316117812706	2.02098622347457e-07	0.272402758483471	2
ENSG00000203697.11	CAPN8	1	223643955	1_114	0	0.0136391600656516	5.10424951780609	2.19092997061822e-07	0.423631300261071	2
ENSG00000162909.17	CAPN2	1	223701931	1_114	0	0.0603105030648365	18.9533774989863	3.59739840172466e-06	-2.21069086803626	1
ENSG00000143514.16	TP53BP2	1	223854713	1_114	0	0.016636729056003	6.94260978131112	3.63496031122281e-07	0.880542195662511	1
ENSG00000143753.12	DEGS1	1	224173070	1_114	0	0.0133602506398957	4.91319014532717	2.0657946645215e-07	0.213663025613031	3
ENSG00000143748.17	NVL	1	224330652	1_114	0	0.0171313445046076	7.21390525809407	3.88929474373288e-07	-0.926399726280002	1
ENSG00000143771.11	CNIH4	1	224356827	1_114	0	0.0141867774792496	5.46833920185052	2.44145192311381e-07	0.55208092485479	2
ENSG00000143786.7	CNIH3	1	224435983	1_114	0	0.0469027263891284	16.5894724552666	2.44872287212545e-06	1.80525488572164	2
ENSG00000162923.14	WDR26	1	224436689	1_114	0	0.0157484186321568	6.43461554783516	3.18910287153877e-07	0.782506114132392	1
ENSG00000143815.14	LBR	1	225421266	1_115	0	0.185538448375449	27.1438498842951	1.58494552089611e-05	3.07429824892016	2
ENSG00000143742.12	SRP9	1	225801316	1_115	0	0.0299256464880995	9.73519844339751	9.16847961343084e-07	-1.18406506466428	1
ENSG00000143819.12	EPHX1	1	225809711	1_115	0	0.0206240831508028	6.27654810994356	4.07384486487944e-07	-0.752574969938801	3
ENSG00000196187.11	TMEM63A	1	225879161	1_115	0	0.0182962484807014	5.16635513082246	2.97478292053206e-07	0.424882973963727	2
ENSG00000243709.1	LEFTY1	1	225912195	1_115	0	0.0173951210738081	4.69847324381487	2.57213161559595e-07	-0.010159325243977	3
ENSG00000143811.18	PYCR2	1	225924245	1_115	0	0.0173372021859277	4.66758362201915	2.54671352601921e-07	0.193448632761356	2
ENSG00000143768.12	LEFTY2	1	225941740	1_115	0	0.0174764910695838	4.74169863123413	2.60793739129707e-07	0.170975445356911	1
ENSG00000143751.9	SDE2	1	225999428	1_115	0	0.0185187421307071	5.2783547843942	3.07623164858917e-07	-0.466387572312715	1
ENSG00000163041.9	H3F3A	1	226058962	1_115	0	0.0506248904961258	14.6490952049882	2.33390874896885e-06	2.05132674901183	3
ENSG00000182827.8	ACBD3	1	226174439	1_115	0	0.0326538923601695	10.5479036712159	1.08395208590709e-06	-1.64552526400224	1
ENSG00000183814.15	LIN9	1	226309688	1_115	0	0.0189431446163988	5.48833662559934	3.27191331666026e-07	-0.499598273088222	1
ENSG00000143799.12	PARP1	1	226419715	1_115	0	0.306475317953588	32.3163058169407	3.11692381538306e-05	3.40459869450562	1
ENSG00000203685.9	STUM	1	226550144	1_115	0	0.0172102855639759	4.5995340057679	2.49121313029839e-07	0.0572119662673653	3
ENSG00000143772.9	ITPKB	1	226738931	1_116	0	0.0170699737680355	8.19861728487291	4.40435626261016e-07	-0.989929819603531	1
ENSG00000143801.16	PSEN2	1	226870643	1_116	0	0.0134007520108517	5.95913958933742	2.51316905010667e-07	0.89523160652424	1
ENSG00000163050.16	COQ8A	1	226897454	1_116	0	0.0792327123800075	22.5549591331375	5.62413247272641e-06	-2.60392727388948	1
ENSG00000143776.18	CDC42BPA	1	227315768	1_116	0	0.0200500612519972	9.68976494416197	6.11417576640743e-07	1.97559546837556	4
ENSG00000181450.17	ZNF678	1	227563411	1_116	0	0.0122916844764542	5.16051335869003	1.99624243727993e-07	-0.940785867434966	2
ENSG00000143740.14	SNAP47	1	227775423	1_116	0	0.0247145190037323	11.6308515368869	9.04633462798203e-07	-1.77659604243053	1
ENSG00000081692.12	JMJD4	1	227731489	1_116	0	0.0191893379600198	9.28283627490297	5.60595562940653e-07	1.15107096394255	2
ENSG00000143816.7	WNT9A	1	227947502	1_116	0	0.0628912694733624	20.3655705192348	4.03084330489612e-06	-1.6581846447503	1
ENSG00000162910.18	MRPL55	1	228109044	1_116	0	0.0408077479352943	16.3029572966237	2.09371706401961e-06	-2.46372902021209	1
ENSG00000143774.16	GUK1	1	228140298	1_116	0	0.0149094937246699	6.94604113840402	3.25918656458561e-07	-1.22046000470987	1
ENSG00000198835.3	GJC2	1	228149213	1_116	0	0.0142425057793196	6.52261983694229	2.92359657860972e-07	-1.14310337719323	1
ENSG00000181873.12	IBA57	1	228163386	1_116	0	0.0495695114742882	18.1249825572825	2.82749086036521e-06	-2.73602618571222	2
ENSG00000154370.15	TRIM11	1	228373690	1_116	0	0.0241602125898887	11.4202188537103	8.68328692412042e-07	-1.8563879821931	2
ENSG00000181218.5	HIST3H2A	1	228455746	1_116	0	0.0144080902028821	6.62948946181927	3.0060449959701e-07	-0.903343887986428	1
ENSG00000196890.4	HIST3H2BB	1	228458562	1_116	0	0.023671289308279	11.2303078931022	8.36609034531969e-07	-1.59727205681199	1
ENSG00000168159.11	RNF187	1	228484557	1_116	0	0.0241328550775305	11.4096905767017	8.66545847312725e-07	1.70817530499491	2
ENSG00000116574.5	RHOU	1	228734917	1_116	0	0.0159945735964302	7.59619384163446	3.8236460108377e-07	1.25492794693487	1
ENSG00000168118.11	RAB4A	1	229270336	1_117	0	0.279450892708546	30.8771587649514	2.71551249745689e-05	-3.25212835625326	1
ENSG00000154429.10	CCSAP	1	229342020	1_117	0	0.0480283216603815	13.6960643594146	2.07015170394472e-06	-1.43618309396599	1
ENSG00000143632.14	ACTA1	1	229434057	1_117	0	0.0947569378451244	20.1282028795382	6.00240081695417e-06	2.26211406905046	1
ENSG00000069248.11	NUP133	1	229508410	1_117	0	0.0308989902011458	9.57437648725993	9.31030184551336e-07	-1.43383674917803	2
ENSG00000135763.9	URB2	1	229626307	1_117	0	0.034583368988426	10.6244117266132	1.15632832639849e-06	-1.30087286834192	1
ENSG00000177614.10	PGBD5	1	230378064	1_117	0	0.0302325962092573	9.37137203802997	8.91636003803209e-07	-1.1512483586467	3
ENSG00000116991.10	SIPA1L2	1	232562054	1_119	0	0.0184515932553901	4.71342099972923	2.73702698088515e-07	0.312464077510437	1
ENSG00000135778.11	NTPCR	1	232950261	1_119	0	0.0273202179910335	8.35638725837234	7.18475051505967e-07	-1.03513462092095	2
ENSG00000135749.18	PCNX2	1	233295041	1_121	0	0.0134082475736168	4.73283870834348	1.99711327402538e-07	-0.214247959001358	1
ENSG00000135750.14	KCNK1	1	233668236	1_121	0	0.0152671903583215	5.93388921299935	2.85106768695442e-07	0.593817314171704	1
ENSG00000059588.9	TARBP1	1	234455261	1_121	0	0.019152674437813	8.03372588509479	4.84234144652315e-07	-0.946191520408849	3
ENSG00000173726.10	TOMM20	1	235094523	1_121	0	0.0350420648228601	13.6495742644873	1.50528165241227e-06	1.58211123707412	2
ENSG00000188739.14	RBM34	1	235161669	1_121	0	0.0135819691567369	4.85188412368565	2.07387288657137e-07	0.202389940457957	1
ENSG00000152904.11	GGPS1	1	235325789	1_121	0	0.0132755177462022	4.64084825664391	1.93891071043977e-07	0.0581087668175544	1
ENSG00000116957.12	TBCE	1	235412006	1_121	0	0.0132352979525558	4.61279149419328	1.92135015825649e-07	0.154893888532168	1
ENSG00000162885.12	B3GALNT2	1	235504442	1_121	0	0.0373227122686929	14.2381785421152	1.67238631443709e-06	1.59127562897993	1
ENSG00000143669.13	LYST	1	235866977	1_122	0	0.0233035866475715	7.31667449640115	5.36593585285978e-07	-0.892759261932101	2
ENSG00000116962.14	NID1	1	236027870	1_122	0	0.0173391805621019	4.59993425575093	2.51008927139432e-07	0.0319623514810719	2
ENSG00000077585.13	GPR137B	1	236143235	1_122	0	0.0409386041935234	12.4761839796008	1.60739930193311e-06	1.47599217462639	1
ENSG00000086619.13	ERO1B	1	236249930	1_122	0	0.0203680724731987	6.10299172477539	3.91202558436895e-07	0.708618541413588	2
ENSG00000116977.18	LGALS8	1	236523695	1_122	0	0.0215132060146019	6.71571226702242	4.54680355039567e-07	-0.814785335865233	1
ENSG00000119285.10	HEATR1	1	236604526	1_122	0	0.0647605535871754	14.3471433330321	2.92405113591556e-06	3.20790070971633	1
ENSG00000077522.12	ACTN2	1	236666543	1_122	0	0.0281586292862299	8.42594311888371	7.46687716508702e-07	0.430922792278817	2
ENSG00000198626.15	RYR2	1	237035230	1_122	0	0.0187290998928091	5.34281891166589	3.14917165813113e-07	-0.475518069996033	1
ENSG00000180875.4	GREM2	1	240535469	1_126	0	0.0271333748396118	5.81022017332028	4.96141297555258e-07	-0.549559650982429	1
ENSG00000203668.2	CHML	1	241640356	1_127	0	0.0147836426730168	4.6075727840297	2.14369322271356e-07	0.0102780584162056	2
ENSG00000054277.13	OPN3	1	241642749	1_127	0	0.0152219442379762	4.89151625821143	2.34327145281093e-07	0.276672841595897	1
ENSG00000054282.15	SDCCAG8	1	243256404	1_128	0	0.0373061796666165	9.62875260206664	1.13047192022162e-06	-1.31205026510637	1
ENSG00000117020.16	AKT3	1	243851261	1_128	0	0.0312061228043762	7.96355897192684	7.82088657382254e-07	0.945472235379158	1
ENSG00000179456.10	ZBTB18	1	244234492	1_129	0	0.0238123144266615	5.52518286440528	4.14054242061534e-07	0.580772127313922	1
ENSG00000035687.9	ADSS	1	244451195	1_129	0	0.0225605594716591	5.02384290070694	3.56693248669321e-07	0.385887890699603	3
ENSG00000179397.17	C1orf101	1	244454264	1_129	0	0.16160984311606	23.6862587257085	1.20468430190278e-05	-2.58259596959651	1
ENSG00000203667.9	COX20	1	244836094	1_129	0	0.0238683001924749	5.54698996468352	4.16665790648464e-07	0.50368569636136	1
ENSG00000203666.12	EFCAB2	1	244966160	1_129	0	0.0224944361182279	4.99659800878962	3.53719086831898e-07	-0.383256349812391	3
ENSG00000185420.18	SMYD3	1	246507807	1_130	0	0.014687280199436	4.59906686430408	2.12578861924557e-07	-0.0124472221631866	2
ENSG00000143653.9	SCCPDH	1	246720005	1_130	0	0.0147911462806596	4.66426597911268	2.17117142157013e-07	-0.122459243900714	3
ENSG00000277462.1	ZNF670	1	247078021	1_130	0	0.0162574255100241	5.53906020092181	2.83398033107452e-07	-0.607627659217177	1
ENSG00000188295.14	ZNF669	1	247104366	1_130	0	0.0155561474628675	5.13090374644985	2.51191472955661e-07	0.409726035858735	2
ENSG00000175137.10	SH3BP5L	1	248826839	1_131	0	0.0989932033635522	23.4578139042163	7.30805636525251e-06	2.88646748874064	1
ENSG00000171163.15	ZNF692	1	248859244	1_131	0	0.0181019603903523	5.29339095261402	3.01556403239198e-07	-0.0606140200524659	1
ENSG00000143727.15	ACP1	2	209622	2_1	0	0.111293479998343	24.817969689893	8.69250493552116e-06	3.03150355505079	2
ENSG00000151353.14	TMEM18	2	671939	2_1	0	0.0120615094488441	4.67650492240901	1.77513763191658e-07	-0.357828902485848	1
ENSG00000172554.11	SNTG2	2	1095415	2_1	0	0.0233750480897167	11.8808950155906	8.73998414932009e-07	1.91654316822717	1
ENSG00000115705.20	TPO	2	1373971	2_1	0	0.0129711691134302	5.29402961395759	2.16109800078525e-07	0.310070248632769	4
ENSG00000130508.10	PXDN	2	1744782	2_1	0	0.0150416390573694	6.72857672835414	3.18513134430152e-07	0.846133162098412	2
ENSG00000171853.15	TRAPPC12	2	3379891	2_2	0	0.010974969276959	4.61674917160724	1.59458827639669e-07	0.147080242409074	2
ENSG00000182551.13	ADI1	2	3482230	2_2	0	0.0130139207606164	6.19154892349801	2.53580842651494e-07	0.642736937331109	6
ENSG00000171863.12	RPS7	2	3577209	2_2	0	0.170189185589053	30.4619068149488	1.63154110170942e-05	-2.96149087250336	1
ENSG00000118004.17	COLEC11	2	3594771	2_2	0	0.0200756406649422	10.2047726232971	6.44735701998251e-07	1.19186113447493	3
ENSG00000134321.11	RSAD2	2	6881760	2_5	0	0.0181232407348398	4.86644196795401	2.7755968235603e-07	0.224987724889335	1
ENSG00000151692.14	RNF144A	2	6917071	2_5	0	0.0186523879659193	5.13311508434616	3.0131754132737e-07	-0.390753110861439	2
ENSG00000115738.9	ID2	2	8381150	2_6	0	0.0156582237019951	4.61365207389362	2.27350706068845e-07	-0.0498199606756088	1
ENSG00000134313.15	KIDINS220	2	8750049	2_6	0	0.0175048765286122	5.64587402439628	3.11027800415276e-07	0.542268567197292	2
ENSG00000143797.11	MBOAT2	2	9003515	2_6	0	0.027239917809023	9.74939264801341	8.35780680714573e-07	-1.29496567205836	1
ENSG00000151693.9	ASAP2	2	9188334	2_6	0	0.0310619912486529	10.9714028184115	1.07250772084991e-06	-1.33702625633194	2
ENSG00000119185.12	ITGB1BP1	2	9387180	2_6	0	0.0178807159295279	5.8426579916443	3.28779205995763e-07	-0.581391252928649	7
ENSG00000134330.18	IAH1	2	9473199	2_6	0	0.0168805928633324	5.30954980536397	2.82068356501995e-07	-0.380626842664401	3
ENSG00000151694.12	ADAM17	2	9555759	2_6	0	0.0157755306291002	4.68273505795317	2.32483714869684e-07	-0.220470373111164	2
ENSG00000134308.13	YWHAQ	2	9627815	2_6	0	0.0275578083678368	9.85730314617269	8.5489300252995e-07	-1.14376998901084	1
ENSG00000115750.16	TAF1B	2	9843557	2_6	0	0.0156709705634511	4.62118326250686	2.2790720769859e-07	-0.198215855820929	2
ENSG00000134317.17	GRHL1	2	9951890	2_6	0	0.0184871037524101	6.15165919610241	3.57906939984431e-07	0.711409749226868	1
ENSG00000172059.10	KLF11	2	10042727	2_6	0	0.152688762322664	26.1009696432131	1.25421702016139e-05	2.64173294034574	2
ENSG00000115758.12	ODC1	2	10447743	2_7	0	0.0353027179334842	12.9158996737298	1.43496655601145e-06	-1.69880446222857	2
ENSG00000115761.15	NOL10	2	10689644	2_7	0	0.0180772118949847	6.69543017871658	3.80906959688107e-07	-0.740593941569425	2
ENSG00000143882.10	ATP6V1C2	2	10765907	2_7	0	0.0173962590274265	6.33972507650163	3.47084535815422e-07	-0.666927214931893	2
ENSG00000143870.12	PDIA6	2	10796341	2_7	0	0.0307762885980455	11.6368299042016	1.12709339771671e-06	1.4519111089628	1
ENSG00000162976.12	PQLC3	2	11152638	2_7	0	0.014632427002208	4.7381780638915	2.18190942185954e-07	0.181021573919138	3
ENSG00000134318.13	ROCK2	2	11345331	2_7	0	0.0144318075501497	4.61045946027066	2.09398665786719e-07	0.0698979280090104	2
ENSG00000169016.16	E2F6	2	11461351	2_7	0	0.0144556235888018	4.62571325634308	2.10438168090492e-07	0.0706258999965026	2
ENSG00000169006.6	NTSR2	2	11669965	2_7	0	0.0336588970718256	12.4711896711374	1.32104234566372e-06	-1.42882113105048	2
ENSG00000134324.11	LPIN1	2	11677579	2_7	0	0.0168697830943511	6.05513387167696	3.21471311210712e-07	0.625781325560381	3
ENSG00000071575.11	TRIB2	2	12717952	2_8	0	0.0632594511673753	14.6558581406056	2.91773366302744e-06	-1.6980731193987	1
ENSG00000162981.13	FAM84A	2	14533459	2_9	0	0.0145249499298704	4.79930055574654	2.19382290295693e-07	-0.191410026455353	1
ENSG00000151779.12	NBAS	2	15561905	2_9	0	0.0366534562900263	13.3955608978605	1.5452003935438e-06	-2.14807177208298	1
ENSG00000079785.14	DDX1	2	15591459	2_9	0	0.0214368893740543	8.4050792318564	5.67038506748827e-07	1.019925822426	2
ENSG00000134323.11	MYCN	2	15939632	2_9	0	0.0184655055683403	7.02165457589441	4.08046481460943e-07	0.860150891365211	1
ENSG00000197872.11	FAM49A	2	16666648	2_10	0	0.0183365063464978	9.5313916126924	5.50024304326901e-07	1.17401068890428	2
ENSG00000163032.11	VSNL1	2	17538936	2_10	0	0.0396637485974048	16.6766716699218	2.08167108063861e-06	-2.06378236134189	2
ENSG00000178295.14	GEN1	2	17752895	2_10	0	0.0938245723555728	24.7936719332529	7.32093275383416e-06	2.81635657714061	3
ENSG00000163029.15	SMC6	2	17799244	2_10	0	0.0508662159868933	18.9957130814158	3.04084305602558e-06	2.36422923760477	1
ENSG00000170745.11	KCNS3	2	17877883	2_10	0	0.0380359754225869	16.3168606817768	1.953170414427e-06	-2.08938090369132	3
ENSG00000143867.6	OSR1	2	19359082	2_11	0	0.0223200758251386	4.78613744328422	3.36193881567624e-07	-0.247631632413555	1
ENSG00000183891.5	TTC32	2	19901956	2_12	0	0.0148996833310515	4.77249725446636	2.23785374188402e-07	-0.395537693058552	1
ENSG00000118965.14	WDR35	2	19990398	2_12	0	0.0213708670699811	8.16500229127799	5.49145498067666e-07	-1.0319325894783	2
ENSG00000132031.12	MATN3	2	20004137	2_12	0	0.023030794065162	8.57188511229458	6.21289805231357e-07	-0.908042824691145	2
ENSG00000115884.10	SDC1	2	20225748	2_12	0	0.0214581592673766	8.01728731183932	5.41413256889813e-07	-0.87645350758539	1
ENSG00000055917.15	PUM2	2	20346517	2_12	0	0.0280641385657169	10.595398935205	9.35789144673686e-07	1.27849063993672	1
ENSG00000143878.9	RHOB	2	20444626	2_12	0	0.0353079567883347	12.6321119457775	1.40364578487421e-06	1.4687273998386	2
ENSG00000118960.12	HS1BP3	2	20637532	2_12	0	0.0241611164628955	9.13261240261818	6.94418046256355e-07	0.940473303913368	3
ENSG00000118961.14	LDAH	2	20688505	2_12	0	0.0326497006223229	11.841473475345	1.21672918011163e-06	-1.57454197902723	3
ENSG00000084674.14	APOB	2	20984034	2_13	0	0.0248556192553825	12.6514070667443	9.89628949111111e-07	2.61535080856169	3
ENSG00000119771.14	KLHL29	2	23363832	2_14	0	0.106420481888721	16.8887746423951	5.65629869633017e-06	-3.53462702845022	1
ENSG00000119778.14	ATAD2B	2	23961393	2_14	0	0.013792585668141	5.18940462542257	2.25253837442764e-07	0.649290057482306	1
ENSG00000205639.9	MFSD2B	2	24011570	2_14	0	0.0446268814838293	22.7172106829336	3.19051300311077e-06	-3.76907672510708	1
ENSG00000163026.11	WDCP	2	24047480	2_14	0	0.0192645057945298	7.39805005668291	4.48522373235866e-07	0.144275888237993	1
ENSG00000119782.13	FKBP1B	2	24049526	2_14	0	0.0147112724958191	10.8173304507583	5.00817286134642e-07	-2.53735714204214	1
ENSG00000115128.6	SF3B6	2	24055971	2_14	0	0.01487727178563	11.8575129237836	5.55169856142641e-07	-2.71288544668711	1
ENSG00000219626.8	FAM228B	2	24124223	2_14	0	0.0136492321624778	8.88760869808709	3.81770282953001e-07	1.98491679305278	1
ENSG00000115129.13	TP53I3	2	24084600	2_14	0	0.124431676780686	28.8567138974368	1.13002174532455e-05	-3.45520360880489	2
ENSG00000176732.6	PFN4	2	24123648	2_14	0	0.0156712043911315	11.6735878953255	5.75725818984134e-07	2.65399675592701	1
ENSG00000186453.12	FAM228A	2	24152593	2_14	0	0.0150551475991031	5.36847913212555	2.54357917498616e-07	0.0295352564371133	3
ENSG00000198399.14	ITSN2	2	24350695	2_14	0	0.0222821944146763	9.33329751406839	6.54488534333122e-07	-1.6398418323014	2
ENSG00000084676.15	NCOA1	2	24491962	2_15	0	0.0192296876568648	7.17833535272532	4.34415134755623e-07	-0.461994366730136	2
ENSG00000138092.10	CENPO	2	24795392	2_15	0	0.0146298130713751	5.45895364435474	2.51337422604316e-07	0.53356873229932	1
ENSG00000138031.14	ADCY3	2	24915171	2_15	0	0.0159276496680876	5.90005147309076	2.95744358488245e-07	-0.42177548305749	2
ENSG00000084710.13	EFR3B	2	25041751	2_15	1	0.286621465831268	34.3071804959151	3.09458712157111e-05	5.98864773229302	1
ENSG00000138101.18	DTNB	2	25673259	2_15	0	0.0142747461936249	5.00509221801717	2.24848219339118e-07	0.288509774366163	2
ENSG00000084733.10	RAB10	2	26033971	2_15	0	0.0509089521339822	16.3193417756205	2.61460308702065e-06	2.27409239899576	1
ENSG00000157833.12	GAREM2	2	26164530	2_15	0	0.0220615788431217	8.64754479146277	6.00396820232892e-07	-1.34307919755963	3
ENSG00000138029.13	HADHB	2	26242980	2_15	0	0.0196134313310716	7.71223148747964	4.76039082714962e-07	1.28778242052996	1
ENSG00000084754.10	HADHA	2	26244785	2_15	0	0.0214849051829135	8.47973261067296	5.73356279124002e-07	-1.40703987552388	2
ENSG00000138018.17	SELENOI	2	26358150	2_15	0	0.0192442542838291	7.82777251936053	4.7407631324403e-07	-1.11632719620429	1
ENSG00000173567.14	ADGRF3	2	26347104	2_15	0	0.0180511263630402	7.14926702495625	4.06139096504219e-07	-0.777378991982966	1
ENSG00000115155.16	OTOF	2	26483774	2_15	0	0.0138662258471977	4.68655895289737	2.04513192240165e-07	-0.177677218690684	1
ENSG00000213699.8	SLC35F6	2	26764620	2_16	0	0.0519220350170465	13.5370273635876	2.21199421187117e-06	-0.822746209165452	1
ENSG00000084764.10	MAPRE3	2	26971145	2_16	0	0.0230417931290766	7.96750542084169	5.77760190782274e-07	-0.270435292532815	1
ENSG00000228474.5	OST4	2	27071114	2_16	0	0.016822581512389	5.25837808750391	2.78389867633436e-07	-0.402159333653435	1
ENSG00000138080.13	EMILIN1	2	27078189	2_16	0	0.0169330841494437	5.29403060611067	2.82118449312998e-07	-0.421777628916117	1
ENSG00000138030.12	KHK	2	27086791	2_16	0	0.0493501429138555	13.1853947430233	2.04781407926824e-06	-1.26682214089536	1
ENSG00000138028.15	CGREF1	2	27113635	2_16	0	0.0588794302939688	14.6391603699292	2.71261863757333e-06	-1.53148847706968	2
ENSG00000143994.13	ABHD1	2	27122616	2_16	0	0.0354049709946249	10.66356060505	1.18816145169288e-06	-1.07099673391842	1
ENSG00000138073.13	PREB	2	27134751	2_16	0	0.019250334884825	6.76068776887907	4.09579434413611e-07	-0.684946913545021	1
ENSG00000138085.16	ATRAID	2	27209632	2_16	0	0.0511898481135251	16.6816781929845	2.6874014897612e-06	2.84050737994359	2
ENSG00000138074.14	SLC5A6	2	27212506	2_16	0	0.0161163596100555	5.11169028305194	2.59262948119902e-07	-1.18103990534558	3
ENSG00000084774.13	CAD	2	27217016	2_16	0	0.0156578160723632	4.64512363330486	2.28895596856924e-07	-0.779594672178757	2
ENSG00000115194.10	SLC30A3	2	27275976	2_16	0	0.0173117706073064	5.43801540816834	2.96272195803068e-07	-0.564131870847298	1
ENSG00000163794.6	UCN	2	27305824	2_16	0	0.0325199881127828	12.1289176426007	1.24131327240034e-06	2.34204693031672	1
ENSG00000115234.10	SNX17	2	27369556	2_16	0	0.0789299097613229	17.5263970960332	4.35354689864175e-06	-2.65347981856247	1
ENSG00000115241.10	PPM1G	2	27408324	2_16	0	0.0730610197598441	16.9167599840255	3.88966224017771e-06	-2.63486308558377	1
ENSG00000138002.14	IFT172	2	27482029	2_16	0	0.0166593675237035	5.09661736989042	2.67208034808989e-07	0.013968442015738	1
ENSG00000198522.13	GPN1	2	27616502	2_16	0	0.0518309577563481	14.7785306914924	2.41062394170219e-06	-2.19949145864696	2
ENSG00000176714.9	CCDC121	2	27629051	2_16	0	0.019499925361592	6.8434032263029	4.19965923740329e-07	-1.06925203883208	2
ENSG00000243147.7	MRPL33	2	27770976	2_16	0	0.0410184599523293	14.1352422363063	1.82470045250856e-06	2.51300564324829	1
ENSG00000158019.20	BRE	2	27889788	2_16	0	0.0168490291910571	5.15160278882302	2.73165737550464e-07	0.345699996175052	2
ENSG00000171174.13	RBKS	2	27891044	2_16	0	0.0434476855628161	14.1666413205932	1.9370575274531e-06	-2.2600336967412	1
ENSG00000075426.11	FOSL2	2	28391472	2_17	0	0.226004497029964	30.2610250110982	2.1523341129441e-05	3.19858172848881	1
ENSG00000213639.9	PPP1CB	2	28755532	2_17	0	0.187458847687631	28.3718974963556	1.67379898014766e-05	3.44949474650684	2
ENSG00000171103.10	TRMT61B	2	28864948	2_17	0	0.0235239514849905	8.62391766144492	6.38445529177864e-07	-1.75136307996845	2
ENSG00000163811.11	WDR43	2	28895392	2_17	0	0.0152386668986564	4.59978499596303	2.20593891371684e-07	-0.313092508745711	1
ENSG00000189350.12	TOGARAM2	2	29006711	2_18	0	0.0398637397760405	7.93179686611984	9.95081371839268e-07	0.921027758841469	1
ENSG00000179270.6	C2orf71	2	29027209	2_18	0	0.0401328337237831	7.99469806847821	1.00974303471895e-06	0.969529246055545	2
ENSG00000115295.19	CLIP4	2	29097582	2_18	0	0.0355963868448644	6.8742689624026	7.7008987223238e-07	1.04347297888431	2
ENSG00000172954.13	LCLAT1	2	30436047	2_19	0	0.0244295936491402	5.79433941087655	4.45480960972679e-07	-0.734976202075659	2
ENSG00000013016.15	EHD3	2	31234492	2_19	0	0.0265836217711744	6.5795919063705	5.50455329115082e-07	0.6526458784168	1
ENSG00000277893.1	SRD5A2	2	31580233	2_20	0	0.0355870042777553	10.4850993403641	1.17428348684274e-06	-1.48361139658478	1
ENSG00000162959.13	MEMO1	2	32011261	2_20	0	0.0262905676531343	7.66537556471215	6.34223565622297e-07	0.96409338661355	1
ENSG00000021574.11	SPAST	2	32064971	2_20	0	0.0294415523924509	8.71830104921908	8.07795707099653e-07	-1.55403804359679	1
ENSG00000152683.14	SLC30A6	2	32163854	2_20	0	0.0189608181744169	4.63193043228856	2.76393659004046e-07	-0.330177492218352	3
ENSG00000119820.10	YIPF4	2	32277426	2_20	0	0.136680560104555	23.2609285208317	1.00055915544078e-05	2.86184676209788	3
ENSG00000115760.13	BIRC6	2	32356560	2_20	0	0.0385545445489249	11.2329677702265	1.3629472998415e-06	-1.52101456141993	1
ENSG00000018699.11	TTC27	2	32678481	2_20	0	0.024307674037825	6.93670311335973	5.30646720975076e-07	0.852293751277721	1
ENSG00000152689.17	RASGRP3	2	33537896	2_21	0	0.028110250813028	12.1726151555521	1.07685588560029e-06	-1.46412270134918	1
ENSG00000119812.18	FAM98A	2	33597253	2_21	0	0.0163074097595398	7.12036548967626	3.65423307583341e-07	-0.764610737522266	1
ENSG00000150938.9	CRIM1	2	36366668	2_23	0	0.00780452518645503	6.17160109327546	1.51583980605191e-07	-0.490413638380598	1
ENSG00000171055.14	FEZ2	2	36584324	2_23	0	0.0197133856106777	14.6456835511227	9.08614863621674e-07	-1.55235003262281	1
ENSG00000205221.12	VIT	2	36765870	2_23	0	0.0103398285273738	9.01063903633803	2.93209409032761e-07	1.08615084116456	3
ENSG00000115808.11	STRN	2	36988495	2_23	0	0.00735355652930936	5.55524779827952	1.28561178518507e-07	-0.517830886651312	2
ENSG00000008869.11	HEATR5B	2	37084350	2_23	0	0.00658311532686862	4.66509838862157	9.66498634273204e-08	0.0122637689566332	1
ENSG00000152133.14	GPATCH11	2	36639295	2_23	0	0.00764794462808838	5.77055009623134	1.38889982847068e-07	-0.00286747200256168	2
ENSG00000055332.16	EIF2AK2	2	37156965	2_23	0	0.00681520686249193	5.13442412864217	1.10123436861428e-07	-0.463714481292114	1
ENSG00000218739.9	CEBPZOS	2	37194828	2_23	0	0.00692180988211344	5.3451867777958	1.16437138982638e-07	0.580202262699956	3
ENSG00000115816.14	CEBPZ	2	37231568	2_23	0	0.00683469168642648	8.00161777030258	1.72109841111833e-07	1.85638053615798	1
ENSG00000003509.15	NDUFAF7	2	37231568	2_23	0	0.00683469168642648	8.00161777030258	1.72109841111833e-07	-1.85638053615798	1
ENSG00000115828.15	QPCT	2	37393006	2_23	0	0.00673873872509034	4.98931154791177	1.05810365689979e-07	0.396146392076908	1
ENSG00000138061.11	CYP1B1	2	38109080	2_24	0	0.0162176648348541	5.07277241075986	2.58906332386684e-07	-0.271128773218851	1
ENSG00000119787.13	ATL2	2	38282177	2_24	0	0.0157838731301134	5.02089988675038	2.49404403442502e-07	0.802762406046611	3
ENSG00000143889.15	HNRNPLL	2	38602595	2_24	0	0.0176324771229737	5.90191145246059	3.27502780979399e-07	0.501159128505151	1
ENSG00000163214.20	DHX57	2	38875912	2_25	0	0.0206104284366466	4.85234274288288	3.14736755012585e-07	-0.316923838253164	1
ENSG00000188010.12	MORN2	2	38874622	2_25	0	0.0701283277328834	16.3036875163692	3.59822485760198e-06	-2.1030975043747	3
ENSG00000214694.10	ARHGEF33	2	38882417	2_25	0	0.0735207413871991	16.7514097152334	3.87587901818605e-06	2.16350009501182	2
ENSG00000115904.12	SOS1	2	39124428	2_25	0	0.022160890169809	5.52524441733988	3.85343173316526e-07	0.705925913423749	1
ENSG00000162878.12	PKDCC	2	42047560	2_26	0	0.00795677432529951	6.85510401158641	1.71656424770887e-07	0.682486989401658	2
ENSG00000143924.18	EML4	2	42168854	2_26	0	0.00691707272391806	5.56336080271257	1.21106803570555e-07	0.647269783444769	1
ENSG00000057935.13	MTA3	2	42494666	2_26	0	0.0172702446113963	14.0172241723274	7.6185001677043e-07	1.63659452810689	1
ENSG00000162881.6	OXER1	2	42764328	2_26	0	0.0111349179732188	9.95774092230032	3.48944870460728e-07	1.19195540945333	1
ENSG00000162882.14	HAAO	2	42766026	2_26	0	0.00838339515322517	7.33703697809866	1.93575156382693e-07	1.15516383525817	2
ENSG00000152518.7	ZFP36L2	2	43226112	2_27	0	0.0181201340524548	6.3655148849371	3.62997737331258e-07	0.453725935232932	1
ENSG00000115970.18	THADA	2	43447103	2_27	0	0.014631996760897	7.78284430556722	3.58385898114973e-07	2.03958044103291	1
ENSG00000152527.13	PLEKHH2	2	43636315	2_27	0	0.0242782771142732	9.11766208041059	6.96643084343577e-07	1.38608837763261	3
ENSG00000223658.7	C1GALT1C1L	2	43675895	2_27	0	0.0215878389157991	11.0138533651415	7.48268447569209e-07	-1.90899736202704	2
ENSG00000138036.18	DYNC2LI1	2	43774046	2_27	0	0.117569989309379	26.3416557138621	9.74649628539722e-06	-3.28918918929527	2
ENSG00000138095.18	LRPPRC	2	43995523	2_27	0	0.0214934010547025	8.91029155727016	6.02706716374105e-07	-1.26869560887433	3
ENSG00000138079.13	SLC3A1	2	44275649	2_28	0	0.0251209418479346	11.5984994007277	9.16952198773217e-07	-1.62906709421849	1
ENSG00000143919.14	CAMKMT	2	44362007	2_28	0	0.0194446283411125	9.22155421635705	5.64303500394902e-07	-1.09959714467457	1
ENSG00000068784.12	SRBD1	2	45612533	2_28	0	0.0140940453287468	6.24174637947343	2.76853970061242e-07	0.509025188249981	2
ENSG00000171132.13	PRKCE	2	45718265	2_28	0	0.0509998638058452	18.2092833259678	2.92260984795284e-06	-2.30885770900756	2
ENSG00000250565.6	ATP6V1E2	2	46541996	2_29	0	0.0218751034955086	4.98741364339969	3.4334796611303e-07	-0.192189411400378	3
ENSG00000151665.12	PIGF	2	46617108	2_29	0	0.0209884681386985	4.60356711502777	3.04077436375689e-07	-0.0710993864003865	2
ENSG00000119878.5	CRIPT	2	46616237	2_29	0	0.0251099854698986	6.26799109200837	4.95317652164203e-07	-0.539653183172577	1
ENSG00000180398.11	MCFD2	2	46923436	2_29	0	0.0563859069427438	13.8270403420202	2.45362831000936e-06	-1.67733584366564	2
ENSG00000143933.16	CALM2	2	47175380	2_30	0	0.104819194594893	18.8308945778241	6.21184691034215e-06	-2.0609172051127	1
ENSG00000119888.10	EPCAM	2	47351042	2_30	0	0.0236122014334988	4.80750794062573	3.57244427724591e-07	0.215042933044641	1
ENSG00000095002.13	MSH2	2	47403074	2_30	0	0.0263160034018526	5.81476014580662	4.81571428771955e-07	-0.545038941582159	1
ENSG00000116062.14	MSH6	2	47886955	2_30	0	0.0254993961246355	5.52177554489764	4.43116190293969e-07	-0.451304267104009	1
ENSG00000138081.20	FBXO11	2	47987078	2_31	0	0.029433059547761	9.06244142958164	8.39439875642707e-07	1.40174764395477	1
ENSG00000170802.15	FOXN2	2	48303842	2_31	0	0.0193884783324391	5.18546879776391	3.1640309619701e-07	-0.319197582288005	1
ENSG00000162869.15	PPP1R21	2	48441151	2_31	0	0.0322524578967643	9.91440378611538	1.00632530411327e-06	-1.17007750596906	2
ENSG00000243244.5	STON1	2	48525109	2_31	0	0.0612458756110353	15.9234403218547	3.06918259172837e-06	1.87822948400596	1
ENSG00000242441.7	GTF2A1L	2	48595242	2_31	0	0.0258200884200521	7.84433684711945	6.37415960111586e-07	-0.804968225523875	1
ENSG00000055813.5	CCDC85A	2	56183655	2_37	0	0.0259546121100822	7.37705380841898	6.02568559680505e-07	-0.670414593075358	2
ENSG00000028116.16	VRK2	2	57907469	2_38	0	0.0194484289359341	4.7413559813969	2.90199100134581e-07	0.5003320197142	1
ENSG00000115392.11	FANCL	2	58241434	2_39	0	0	4.74621968536646	0	-0.0780211325705905	1
ENSG00000115421.12	PAPOLG	2	60667890	2_40	0	0.0145029148311718	4.73515776206571	2.16121873321504e-07	0.108835395603611	2
ENSG00000162927.13	PUS10	2	61017315	2_40	0	0.0169036874508588	5.98111234201819	3.18179640973676e-07	-0.569793037215196	2
ENSG00000162929.13	KIAA1841	2	61065721	2_40	0	0.0671578799570565	24.4653262405964	5.17079074622569e-06	-3.49939965458241	1
ENSG00000237651.6	C2orf74	2	61145163	2_40	0	0.0146952013011556	5.76760853835392	2.6673517405721e-07	-0.686132838287599	2
ENSG00000173209.22	AHSA2	2	61177274	2_40	0	0.0163311802365651	7.15360928513537	3.67664553640588e-07	-1.82932435946244	2
ENSG00000115464.14	USP34	2	61508311	2_40	0	0.0510201365751923	21.005670838878	3.37277326187267e-06	-3.48006326177322	1
ENSG00000082898.16	XPO1	2	61538854	2_40	1	0.054179150764443	17.7277591874387	3.02269975431302e-06	-3.97441417246609	1
ENSG00000170264.12	FAM161A	2	61854082	2_40	0	0.0194337399474428	7.91942946125749	4.84349945814042e-07	-1.18325524988726	2
ENSG00000115484.14	CCT4	2	61889168	2_40	0	0.0150718793556676	5.56690631350095	2.64052507101061e-07	-0.925389847666276	1
ENSG00000173163.10	COMMD1	2	61897757	2_40	0	0.014481904275318	4.77074969845396	2.17430907099556e-07	0.238140058340858	1
ENSG00000186889.9	TMEM17	2	62511748	2_41	0	0.0218240287114163	5.13949240136047	3.52991401302255e-07	0.340531739936034	2
ENSG00000014641.17	MDH1	2	63588667	2_41	0	0.030419089178863	8.22597625800562	7.87485618986646e-07	1.52652981711351	2
ENSG00000143951.15	WDPCP	2	63831454	2_41	0	0.0303354959549791	8.20035647056758	7.82875685411638e-07	1.47711994892965	2
ENSG00000169764.15	UGP2	2	63819852	2_41	0	0.0523231319688183	13.29761563988	2.18965897516967e-06	2.08284094279903	1
ENSG00000143952.19	VPS54	2	64012432	2_41	0	0.0263369523355563	6.88527392714175	5.70684023604363e-07	-0.859368655389994	2
ENSG00000197329.11	PELI1	2	64144830	2_41	0	0.283091914468618	29.808983248406	2.65572805886133e-05	-3.6146323973348	2
ENSG00000119862.12	LGALSL	2	64453888	2_42	0	0.0189542376086248	5.46564960312422	3.26029636961619e-07	0.530390299879722	1
ENSG00000119844.15	AFTPH	2	64524123	2_42	0	0.0705887258054031	17.1312337301641	3.80568603538217e-06	-1.68763372370897	1
ENSG00000179833.4	SERTAD2	2	64654863	2_42	0	0.0189900049588412	5.48255140485632	3.27654973235029e-07	0.478681836579886	1
ENSG00000115902.10	SLC1A4	2	64975602	2_42	0	0.0173707051163385	4.629543290906	2.53083930744071e-07	0.0412220528675145	2
ENSG00000138069.16	RAB1A	2	65129770	2_42	0	0.179073853036029	23.8586309629311	1.34458007600118e-05	2.32595729570066	1
ENSG00000138071.13	ACTR2	2	65227510	2_42	0	0.0177027924175277	4.77054151602318	2.65777633569857e-07	0.0194306877811296	2
ENSG00000143971.7	ETAA1	2	67315322	2_44	0	0	5.85037762772914	0	0.0595889320643518	4
ENSG00000197223.11	C1D	2	68067194	2_45	0	0.0160479830406345	5.67427157520245	2.86575822827733e-07	-0.543183055925259	2
ENSG00000243667.6	WDR92	2	68157965	2_45	0	0.0859943186514066	23.4979369605665	6.35928762073056e-06	3.25746025055314	2
ENSG00000115946.7	PNO1	2	68178413	2_45	0	0.0145112347573558	6.5597363045447	2.99570968301257e-07	-1.57460524753677	1
ENSG00000221823.10	PPP3R1	2	68298748	2_45	0	0.0193026419556469	6.93467473740863	4.21261553072718e-07	0.599754189226172	1
ENSG00000119865.8	CNRIP1	2	68318541	2_45	0	0.0144415720571779	4.83347284614584	2.19676058819174e-07	0.303587812451257	2
ENSG00000115956.9	PLEK	2	68365452	2_45	0	0.0258071857516599	11.0796147882198	8.99858623011595e-07	1.49848223626938	1
ENSG00000204923.3	FBXO48	2	68442596	2_45	0	0.0142152735734249	4.78078865219899	2.13876831094916e-07	-0.175128520915802	2
ENSG00000169621.9	APLF	2	68462021	2_45	0	0.0140517733492043	4.63238520640972	2.04854154429768e-07	-0.294324041658164	1
ENSG00000169605.5	GKN1	2	68974850	2_46	0	0.0222977380410948	5.7762173940773	4.05334259589339e-07	-0.755973891363354	1
ENSG00000169604.19	ANTXR1	2	69012709	2_46	0	0.0227217131410901	5.76320883318672	4.12111186263163e-07	-0.72047562906076	1
ENSG00000198380.12	GFPT1	2	69285596	2_46	0	0.0255094784648011	9.18392862897498	7.37291205092957e-07	-2.3848098668443	2
ENSG00000169599.12	NFU1	2	69423598	2_46	0	0.0937118141091641	21.1166056771987	6.2276963494973e-06	3.37406284056294	2
ENSG00000196975.15	ANXA4	2	69645260	2_46	0	0.0930787301200443	19.644956540907	5.75453844197424e-06	2.29791182009553	1
ENSG00000087338.4	GMCL1	2	69829233	2_46	0	0.023363645977304	5.7907422848259	4.25778598187519e-07	0.435296026479329	1
ENSG00000124380.10	SNRNP27	2	69893476	2_46	0	0.0240878479387219	6.450836811635	4.89015956356721e-07	1.25133261610564	1
ENSG00000059728.10	MXD1	2	69897673	2_46	0	0.0452593260988616	11.9734002009369	1.70543258056981e-06	-1.76997989419292	1
ENSG00000244617.2	ASPRV1	2	69963740	2_46	0	0.068486510547091	15.8984516172388	3.42664285694733e-06	2.07206343882543	1
ENSG00000115998.7	C2orf42	2	70248695	2_46	0	0.0457416508307587	11.9778703292324	1.72425071689374e-06	1.60640193478342	2
ENSG00000143977.13	SNRPG	2	70293366	2_46	0	0.0212764243937085	5.15245831012023	3.45002390770873e-07	0.523556068917494	1
ENSG00000035141.7	FAM136A	2	70302110	2_46	0	0.0438486579054024	11.3874662452612	1.57142038116837e-06	1.56096883065305	1
ENSG00000163235.15	TGFA	2	70563872	2_47	0	0.0141158979126954	4.7271011867795	2.09996657085546e-07	-0.133278052307443	2
ENSG00000075340.22	ADD2	2	70767997	2_47	0	0.0140473824316593	4.68209488687852	2.06987724646422e-07	-0.140874377979184	1
ENSG00000152672.7	CLEC4F	2	70887870	2_47	0	0.0150902579002226	5.34461779054211	2.53817924675687e-07	0.475747878920744	2
ENSG00000116039.11	ATP6V1B1	2	70887870	2_47	0	0.0149443406357711	5.25470991279865	2.47135126163718e-07	0.395055615843641	1
ENSG00000116031.8	CD207	2	70836138	2_47	0	0.0152493810006192	5.44168448340195	2.61152715536402e-07	0.517058181707624	3
ENSG00000116035.2	VAX2	2	70898541	2_47	0	0.076673519681674	20.5300413228168	4.95386534057974e-06	-2.14726133372242	2
ENSG00000144031.11	ANKRD53	2	70994429	2_47	0	0.0161116419353762	5.95078257153071	3.01733032559087e-07	0.55755599872339	1
ENSG00000144043.11	TEX261	2	70990491	2_47	0	0.0153618743017699	5.50971017268412	2.66367929630961e-07	-0.43383900869747	2
ENSG00000124357.12	NAGK	2	71066480	2_47	0	0.0143841458054155	4.90123691127735	2.218700830161e-07	-0.251953780957696	1
ENSG00000124370.10	MCEE	2	71065392	2_47	0	0.0141206207632129	4.73019301674157	2.10204314426272e-07	0.288977140256943	2
ENSG00000124383.8	MPHOSPH10	2	71124357	2_47	0	0.0140958033895536	4.71392214007327	2.09113086476131e-07	0.278635841043638	1
ENSG00000124374.8	PAIP2B	2	71241870	2_47	0	0.0280519942970348	11.0955230652272	9.79536212756949e-07	1.40807378615611	1
ENSG00000075292.18	ZNF638	2	71279675	2_47	0	0.0231479125387605	9.30978122971004	6.78203898803232e-07	-1.34563574857698	1
ENSG00000135636.13	DYSF	2	71453820	2_47	0	0.014202552676324	4.78370956299846	2.13815993053496e-07	0.14999066893376	1
ENSG00000144036.15	EXOC6B	2	72857037	2_47	0	0.0153128910338729	5.48014123877987	2.640936247527e-07	0.45740328716006	1
ENSG00000116096.5	SPR	2	72841076	2_47	0	0.0196414806331835	7.78596927421516	4.81277858689612e-07	1.12606992785748	2
ENSG00000144040.12	SFXN5	2	72945843	2_47	0	0.0179068578991622	6.92906946513395	3.90484029423949e-07	0.716188892400256	1
ENSG00000135631.16	RAB11FIP5	2	73156247	2_48	0	0.128580954897909	20.7869517462284	8.4115576985555e-06	3.8369823724532	2
ENSG00000135632.11	SMYD5	2	73214257	2_48	0	0.0143350838634061	5.48572200905267	2.47481652634121e-07	0.708337308883575	1
ENSG00000135624.15	CCT7	2	73233389	2_48	0	0.0142251602825321	5.12535269651769	2.29450970286675e-07	0.699179222544419	1
ENSG00000163013.11	FBXO41	2	73265486	2_48	0	0.0148025347784854	5.27261613152656	2.45624236549422e-07	0.0234731743459754	1
ENSG00000144034.14	TPRKB	2	73737087	2_48	0	0.0325636495605295	12.9223296763359	1.32428927750975e-06	2.14680428343559	2
ENSG00000144048.10	DUSP11	2	73780218	2_48	0	0.0340591880212007	13.5320210930343	1.45046057866938e-06	2.31448259887726	1
ENSG00000124356.15	STAMBP	2	73829050	2_48	0	0.0135876839149208	4.64980229061135	1.98833197352989e-07	-0.203258460328369	2
ENSG00000114956.19	DGUOK	2	73926204	2_48	0	0.013932059774832	4.81307618518583	2.11031379975797e-07	0.170190740106439	3
ENSG00000163170.11	BOLA3	2	74117799	2_48	0	0.0144411165091329	5.17828106096202	2.35339791531779e-07	-0.407201698287255	1
ENSG00000114978.17	MOB1A	2	74178928	2_48	0	0.013662859714251	4.67116448137828	2.00851806779029e-07	-0.181217133825115	2
ENSG00000065911.11	MTHFD2	2	74198820	2_48	0	0.0139562366193594	4.85132664553178	2.13077609039838e-07	-0.249963509122638	1
ENSG00000188687.17	SLC4A5	2	74343150	2_48	0	0.0136159168056558	4.64414079440647	1.99003740914011e-07	-0.145589125232196	2
ENSG00000204843.12	DCTN1	2	74372241	2_48	0	0.0135740006311837	4.60697465395083	1.96803429258407e-07	0.0855994754034615	2
ENSG00000284308.1	C2orf81	2	74421241	2_48	0	0.0300469458300947	11.7737638676329	1.11333183892915e-06	1.62190400114732	1
ENSG00000005448.16	WDR54	2	74421241	2_48	0	0.0300469458300947	11.7737638676329	1.11333183892915e-06	-1.62190400114732	1
ENSG00000114993.16	RTKN	2	74442199	2_48	0	0.0157705391392273	5.94418430957499	2.95017501919514e-07	0.801396657422351	2
ENSG00000239779.6	WBP1	2	74451794	2_48	0	0.0526914627543746	17.0274513496641	2.82357206704794e-06	-2.02751541865117	2
ENSG00000115275.11	MOGS	2	74463251	2_48	0	0.0561957363731829	17.5138444354877	3.09737528017776e-06	1.98167424743715	2
ENSG00000135637.13	CCDC142	2	74483364	2_48	0	0.0410037249527195	14.6462235125951	1.88998319614073e-06	-1.88013492724399	1
ENSG00000115282.19	TTC31	2	74483364	2_48	0	0.0410037249527195	14.6462235125951	1.88998319614073e-06	1.88013492724399	1
ENSG00000179528.15	LBX2	2	74502935	2_48	0	0.0135835731525927	4.60560940527859	1.96883854393243e-07	0.0492947103274461	1
ENSG00000115289.13	PCGF1	2	74508487	2_48	0	0.0212051586454293	8.60237736788879	5.74075469746824e-07	-1.31112298727722	1
ENSG00000115325.13	DOK1	2	74548714	2_48	0	0.0144751505062977	5.19725104529817	2.36758596586366e-07	0.565731701715459	1
ENSG00000159399.9	HK2	2	74834299	2_48	0	0.0162741280829668	6.23494743151415	3.19329837204335e-07	-0.563021833745681	3
ENSG00000115350.11	POLE4	2	74958540	2_48	0	0.0190593989569622	7.72418801393775	4.6330929264848e-07	-0.971262755605376	2
ENSG00000115353.10	TACR1	2	75066030	2_48	0	0.0199747998968122	8.1557226982511	5.12688837627394e-07	1.03813683871887	2
ENSG00000115364.13	MRPL19	2	75604996	2_49	0	0.0267905841328091	4.93974918418991	4.16481825921987e-07	0.332867310281474	2
ENSG00000005436.13	GCFC2	2	75710675	2_49	0	0.0321590151917274	6.63979070372144	6.71995097184829e-07	-0.894333865039409	1
ENSG00000034510.5	TMSB10	2	84905643	2_53	0	0.0169992344781571	8.70839067685164	4.65882333639225e-07	-1.19313736329143	1
ENSG00000176407.17	KCMF1	2	84970689	2_54	0	0.00954175937153312	6.53588554466402	1.96264554174191e-07	-0.253533844598296	1
ENSG00000152291.13	TGOLN2	2	85328087	2_54	0	0.00811743880271243	5.31376947319231	1.35747145623218e-07	0.249801256001521	2
ENSG00000042445.13	RETSAT	2	85371898	2_54	0	0.0231852952145869	14.4924307262565	1.0574572932684e-06	1.68713937737833	1
ENSG00000115459.17	ELMOD3	2	85371898	2_54	0	0.0231852952145869	14.4924307262565	1.0574572932684e-06	1.68713937737833	1
ENSG00000042493.15	CAPG	2	85417978	2_54	0	0.00742330344766529	4.89049247031594	1.14250676988102e-07	0.591301439613056	2
ENSG00000168906.12	MAT2A	2	85539177	2_54	0	0.00963409433442841	7.2086491500855	2.18561547410012e-07	0.909848581881599	1
ENSG00000115486.11	GGCX	2	85561052	2_54	0	0.00755994167355967	4.75093613695662	1.13033353129147e-07	0.136855001631701	3
ENSG00000118640.10	VAMP8	2	85561147	2_54	0	0.00975225971286098	7.24112241051862	2.22238921807422e-07	-0.924893350092332	3
ENSG00000168899.4	VAMP5	2	85584469	2_54	0	0.00754359808690153	4.77945038592406	1.13465928950375e-07	-0.227288527372604	2
ENSG00000168883.19	USP39	2	85593250	2_54	0	0.00921022564347407	6.64168071687066	1.92511748252703e-07	0.764509617878825	2
ENSG00000168890.13	TMEM150A	2	85607518	2_54	0	0.0206728427837889	13.6905529406125	8.90697358851253e-07	-1.55312741284442	1
ENSG00000168887.10	C2orf68	2	85596916	2_54	0	0.00739593338306421	4.63433365176939	1.07867164420838e-07	-0.220409505825943	2
ENSG00000168878.16	SFTPB	2	85676347	2_54	0	0.00987781467944071	7.15092420102629	2.22296191533278e-07	-0.84119403219012	1
ENSG00000115523.16	GNLY	2	85685839	2_54	0	0.00916438021740229	6.48453925849354	1.87021353938917e-07	0.478179344436123	2
ENSG00000115525.17	ST3GAL5	2	85904899	2_54	0	0.0109022733079972	8.97795193739751	3.08037304857124e-07	-2.06598661786975	2
ENSG00000068654.15	POLR1A	2	86105686	2_54	0	0.0114001067929935	10.5262904840101	3.77653265267428e-07	2.4372853093421	2
ENSG00000132300.18	PTCD3	2	86093592	2_54	0	0.0108023513998747	9.28109552316691	3.15519726634607e-07	1.95121044582847	2
ENSG00000132305.20	IMMT	2	86197126	2_54	0	0.249742373146337	23.0873964215232	1.81458020106166e-05	4.20332084358213	2
ENSG00000132313.14	MRPL35	2	86165645	2_54	0	0.00785076102542315	4.95131927945621	1.22332447187387e-07	-0.176462553522849	3
ENSG00000068615.17	REEP1	2	86318302	2_54	0	0.0120563013993469	9.49486234869973	3.60256431771857e-07	1.34015103138662	1
ENSG00000115548.16	KDM3A	2	86438385	2_54	0	0.00784738831953424	4.9360614878747	1.21903079943764e-07	0.145908115261844	1
ENSG00000115561.15	CHMP3	2	86563593	2_54	0	0.00954285536817989	7.63449800821309	2.29280859724929e-07	1.33157891013208	2
ENSG00000239305.6	RNF103	2	86623855	2_54	0	0.158558510058392	17.767282126884	8.86583263098443e-06	3.87929930974644	1
ENSG00000153563.15	CD8A	2	86808016	2_54	0	0.00906783556662793	7.65142271964768	2.18350809344733e-07	1.84307921800047	1
ENSG00000172086.7	KRCC1	2	88056216	2_55	0	0.0184702224447186	4.70016084901736	2.73208256724724e-07	-0.109333276391534	1
ENSG00000115593.14	SMYD1	2	88067820	2_55	0	0.0251492209628502	7.56410146643198	5.98674632466364e-07	-0.896060257107855	2
ENSG00000163586.9	FABP1	2	88128319	2_55	0	0.0186122537468441	4.77112701084553	2.79465959781085e-07	-0.12246802570079	4
ENSG00000144115.16	THNSL2	2	88153919	2_55	0	0.0190371860576474	4.98034768758278	2.98381155108314e-07	-0.245728193641224	4
ENSG00000153574.8	RPIA	2	88658032	2_55	0	0.0185672848073889	4.74873183979483	2.77482129393765e-07	0.266884580001908	1
ENSG00000144029.11	MRPS5	2	95149561	2_57	0	0.0177202091728376	7.81683089335237	4.3592174606426e-07	2.11949142266146	1
ENSG00000144026.11	ZNF514	2	95167575	2_57	0	0.0186209506310634	6.83648076385578	4.00629955229432e-07	0.617278742213727	5
ENSG00000275111.4	ZNF2	2	95164907	2_57	0	0.0149828237606542	4.62446914803319	2.18054237654173e-07	0.432393721057816	2
ENSG00000155066.15	PROM2	2	95274094	2_57	0	0.0201342418806706	7.20724045196184	4.56681340130898e-07	-0.883284650006648	1
ENSG00000115041.12	KCNIP3	2	95306411	2_57	0	0.0165512268742974	5.61913025438145	2.92690256224928e-07	0.578317963652066	1
ENSG00000186281.12	GPAT2	2	95883373	2_57	0	0.0153408642309443	4.8801938703546	2.3561116960226e-07	0.505167420230726	2
ENSG00000274286.1	ADRA2B	2	96116247	2_57	0	0.0152809527020822	4.76319721866901	2.29064595281792e-07	0.206580500176153	2
ENSG00000158050.4	DUSP2	2	96145593	2_57	0	0.0188662059287437	6.82985950882875	4.05513497730796e-07	-0.808849268902698	1
ENSG00000084090.13	STARD7	2	96208677	2_57	0	0.0159665629650181	5.2479320120931	2.63699078240458e-07	-0.33791863932324	1
ENSG00000135956.8	TMEM127	2	96266108	2_57	0	0.0155489335818086	5.10799345485346	2.49953898191146e-07	0.686664862165222	1
ENSG00000144021.2	CIAO1	2	96266108	2_57	0	0.0155489335818086	5.10799345485346	2.49953898191146e-07	0.686664862165222	1
ENSG00000144028.14	SNRNP200	2	96305617	2_57	0	0.0266924495472356	10.1587911758224	8.53374059560357e-07	2.02276349001446	1
ENSG00000198885.9	ITPRIPL1	2	96325754	2_57	0	0.0334733950387214	12.8564522521763	1.35434677465447e-06	2.69577568382005	1
ENSG00000196843.15	ARID5A	2	96536506	2_57	0	0.234309199379562	31.9293491248049	2.35444407628025e-05	3.97773425742548	1
ENSG00000114988.11	LMAN2L	2	96739703	2_57	0	0.0149965858494083	4.65134883037385	2.19523128112459e-07	0.190212099816838	2
ENSG00000158158.11	CNNM4	2	96757889	2_57	0	0.0157497805685555	4.99222104226076	2.47444205156607e-07	0.0124092907703176	2
ENSG00000168763.15	CNNM3	2	96819077	2_57	0	0.0340204272468255	12.3748412597646	1.32491608844841e-06	2.26521260510913	1
ENSG00000163126.14	ANKRD23	2	96856083	2_57	0	0.0158009300389851	5.05598759385416	2.51418727218119e-07	0.191092298424081	1
ENSG00000213337.8	ANKRD39	2	96838010	2_57	0	0.174895225144938	27.6179769369197	1.52012320676696e-05	2.95584386579168	1
ENSG00000144199.11	FAHD2B	2	97095539	2_57	0	0.0177039136471988	6.23981838919009	3.47656381780951e-07	-1.54458360129693	1
ENSG00000135940.6	COX5B	2	97645032	2_57	0	0.0176632879632753	6.27620888717045	3.48881477154526e-07	0.504193932339392	1
ENSG00000115073.7	ACTR1B	2	97658891	2_57	0	0.0164486155016539	5.39595142577316	2.79322778841946e-07	-0.452132888356069	2
ENSG00000228486.10	LINC01125	2	97663552	2_57	0	0.0300541845163204	11.4991314695445	1.08762444835664e-06	2.00384154478983	2
ENSG00000115085.13	ZAP70	2	97713755	2_57	0	0.0179332380968305	6.02018815798938	3.39764307058111e-07	0.47013994831401	3
ENSG00000075568.16	TMEM131	2	97995797	2_57	0	0.0152546018572296	4.76280850643922	2.28650929612079e-07	0.0779183218433767	2
ENSG00000040933.15	INPP4A	2	98444410	2_58	0	0.0227123239853516	12.5761723505033	8.98915830863661e-07	1.61885875585055	1
ENSG00000183513.8	COA5	2	98608705	2_58	0	0.0312366575247259	15.5391702456977	1.52757082265926e-06	-1.85834048428757	1
ENSG00000115446.11	UNC50	2	98608535	2_58	0	0.0308763878223708	15.4311194544601	1.49945312666163e-06	-1.85036216657135	1
ENSG00000196872.11	KIAA1211L	2	98837787	2_58	0	0.00966913024748095	4.67365215490374	1.42217411636625e-07	0.138446681082771	1
ENSG00000135951.14	TSGA10	2	99155070	2_58	0	0.0103564436055682	5.30780814717784	1.72995511450439e-07	0.528536532068115	1
ENSG00000144182.16	LIPT1	2	99155218	2_58	0	0.00976647750330772	4.76616394871685	1.46492673521716e-07	0.269413110469758	2
ENSG00000158411.11	MITD1	2	99179774	2_58	0	0.00960481198347662	4.61203759775602	1.394089578327e-07	-0.121193319483688	2
ENSG00000144214.9	LYG1	2	99305372	2_58	0	0.0100637858026459	5.04304879168136	1.59721554510009e-07	0.410149684945141	3
ENSG00000158417.10	EIF5B	2	99320596	2_58	0	0.0147254783292696	8.56111166509773	3.96742336206165e-07	1.23554231589112	2
ENSG00000115514.11	TXNDC9	2	99340840	2_58	0	0.0300983162302887	15.193673310354	1.43917616771066e-06	1.90680997769195	1
ENSG00000135945.9	REV1	2	99489284	2_58	0	0.0153993372822581	8.97506163570153	4.3495912327531e-07	-1.02618401138312	2
ENSG00000144218.18	AFF3	2	100142616	2_58	0	0.0877691204558574	25.2595894691314	6.97713309913235e-06	2.82515414032723	1
ENSG00000115526.10	CHST10	2	100417235	2_58	0	0.0103152451648576	5.27097566973277	1.71111634444548e-07	-0.485422207993813	2
ENSG00000115539.13	PDCL3	2	100562660	2_58	0	0.236829792523617	35.0127964972208	2.60958896822964e-05	-3.81483234751493	2
ENSG00000158435.7	CNOT11	2	101252764	2_59	0	0	79.5298863858513	0	0.546437594187983	1
ENSG00000163162.8	RNF149	2	101303817	2_59	0	0	19.320605717144	0	0.582162025226214	3
ENSG00000196460.12	RFX8	2	101431019	2_59	0	0	11.6549498504393	0	1.22523394817974	3
ENSG00000115590.13	IL1R2	2	101991888	2_59	0	0	98.669065166546	0	-1.76398589240442	1
ENSG00000115594.11	IL1R1	2	102064141	2_59	0	0	37.628996358465	0	-0.627050834269532	1
ENSG00000115616.2	SLC9A2	2	102619188	2_60	0	0.0270124036058226	6.82313892927624	5.80037962122302e-07	-0.957071176360762	1
ENSG00000115598.9	IL1RL2	2	102186984	2_60	0	0.0239418265503746	5.64229811111845	4.2513051833149e-07	-0.38944039402576	2
ENSG00000115602.16	IL1RL1	2	102310521	2_60	0	0.0258285901751738	6.39825816560139	5.20081534754173e-07	-0.907984454254345	1
ENSG00000115604.10	IL18R1	2	102311189	2_60	0	0.0287416466577061	7.46104870443491	6.74870577738767e-07	-1.01172319949996	2
ENSG00000115607.9	IL18RAP	2	102418584	2_60	0	0.0219132730382967	4.87329346075276	3.36076997303641e-07	0.52451724336077	1
ENSG00000135953.10	MFSD9	2	102738736	2_60	0	0.0298743881550552	7.83922781534684	7.37023403612785e-07	1.12313142882375	1
ENSG00000170417.15	TMEM182	2	102773374	2_60	0	0.0296952463052934	7.84828361398908	7.33450137500091e-07	-1.21180578057158	1
ENSG00000135972.8	MRPS9	2	105037692	2_62	0	0.0261311220618382	4.6510315230474	3.82486679765507e-07	0.145796252927373	1
ENSG00000135966.12	TGFBRAP1	2	105330280	2_62	0	0.0274743158872419	5.11708741460414	4.42444394252988e-07	-0.350377663691173	2
ENSG00000135974.9	C2orf49	2	105336368	2_62	0	0.0405051500782689	8.73652901829787	1.11367416003986e-06	-1.02371875081468	1
ENSG00000115641.18	FHL2	2	105419123	2_62	0	0.0308138201691898	6.18469692915595	5.99753705621178e-07	0.678832057994394	1
ENSG00000071051.13	NCK2	2	105744738	2_63	0	0.0306018964559202	5.06854280500073	4.88135545425177e-07	0.248292287151875	2
ENSG00000119147.9	C2orf40	2	106014806	2_63	0	0.0587707592817681	11.1779814368354	2.06744354525931e-06	1.37797725255821	4
ENSG00000115652.14	UXS1	2	106193504	2_63	0	0.037140550760675	6.87429280484682	8.0349899879201e-07	0.895813411257664	4
ENSG00000198203.9	SULT1C2	2	108287884	2_65	0	0.0255734584995232	8.35707241970638	6.72593404655397e-07	0.874934391784956	3
ENSG00000198075.9	SULT1C4	2	108378352	2_65	0	0.0177046953447734	4.94555588490744	2.75557696371525e-07	0.49895903924221	1
ENSG00000135968.20	GCC2	2	108444524	2_65	0	0.0171297918681375	4.6398030249454	2.50127016895049e-07	-0.00210796621591617	1
ENSG00000169756.16	LIMS1	2	108534528	2_65	0	0.0249264236619474	8.1189463192439	6.36896138654689e-07	0.992140544005609	1
ENSG00000153201.15	RANBP2	2	108719562	2_65	0	0.108313736367869	21.9548762073465	7.48382293696296e-06	2.37078708198395	1
ENSG00000163006.11	CCDC138	2	108791703	2_65	0	0.0759817102650844	18.5656324223231	4.43943586422519e-06	-2.15531332476377	1
ENSG00000172985.10	SH3RF3	2	109190292	2_65	0	0.0222929152236816	7.08210647937435	4.96864868262173e-07	0.785318976864001	1
ENSG00000186522.14	SEPT10	2	109574715	2_65	0	0.0202847264566625	6.2063743820781	3.96201484884823e-07	-0.700731269431503	1
ENSG00000198142.4	SOWAHC	2	109613916	2_65	0	0.119918005208214	22.9362572471483	8.65597353934322e-06	2.95993892098271	2
ENSG00000144063.3	MALL	2	110117223	2_66	0	0.0147089077822204	4.75511015647959	2.20115173328921e-07	-0.180467086460007	1
ENSG00000144061.12	NPHP1	2	110205149	2_66	0	0.0152694497446586	5.10022033845564	2.4508757763784e-07	-0.32164760392141	1
ENSG00000169679.14	BUB1	2	110678318	2_66	0	0.0153964966753384	5.16799521593147	2.50410761659188e-07	-0.348506680639042	1
ENSG00000153094.22	BCL2L11	2	111118962	2_66	0	0.015033345626983	5.05507237174485	2.39161899248642e-07	-0.542730005017551	1
ENSG00000153208.16	MERTK	2	111898795	2_66	0	0.0863276043827038	20.6241627890464	5.60318537603706e-06	2.23175380778641	2
ENSG00000153214.9	TMEM87B	2	112032527	2_66	0	0.0924916146273574	27.2759134381853	7.93945402523271e-06	-3.86269510611009	2
ENSG00000144161.12	ZC3H8	2	112212288	2_66	0	0.0160564943529666	6.82418383785502	3.44834271971793e-07	1.36464062156235	2
ENSG00000188177.13	ZC3H6	2	112274635	2_66	0	0.0180932516633806	8.93182976796719	5.08587913311256e-07	-2.09863960740336	1
ENSG00000169629.11	RGPD8	2	112434559	2_66	0	0.0145044662768509	4.68773763152233	2.13980413751331e-07	0.172792021928151	3
ENSG00000114999.7	TTL	2	112482606	2_66	0	0.0151512319321454	6.33054794440546	3.01854894551299e-07	1.29641464863883	1
ENSG00000125630.15	POLR1B	2	112542706	2_66	0	0.0211381333783521	7.86804923172249	5.23410796048487e-07	-0.860502516325032	2
ENSG00000125611.15	CHCHD5	2	112580572	2_66	0	0.0197219281243957	6.94341727913592	4.30954689844363e-07	0.176161951828438	2
ENSG00000144136.10	SLC20A1	2	112645686	2_66	0	0.0206481917731433	8.49412406694455	5.51962532900114e-07	1.16947141585487	2
ENSG00000125637.15	PSD4	2	113136287	2_66	0	0.0155204474738232	5.28072805135641	2.57933062509431e-07	0.456772482538583	1
ENSG00000125618.16	PAX8	2	113277339	2_67	0	0.00937871086551589	4.77136204565623	1.40829777314861e-07	0.0905022724624017	1
ENSG00000144134.18	RABL2A	2	113629174	2_67	0	0.0443859593691125	19.8443284445307	2.77198573753993e-06	2.13469919534655	1
ENSG00000115084.13	SLC35F5	2	113754647	2_67	0	0.0501376791784448	24.7640418284367	3.90746169790387e-06	4.10335877774659	4
ENSG00000088205.12	DDX18	2	117811620	2_69	0	0.0223209094290063	12.3975795768939	8.70878890194134e-07	-1.39401821644631	2
ENSG00000125633.10	CCDC93	2	118012290	2_69	0	0.00970870349401443	4.69389264603394	1.43417901688345e-07	0.21972375496266	4
ENSG00000125629.14	INSIG2	2	118087695	2_69	0	0.0240158781708703	13.0771242438567	9.88370320014215e-07	1.66868866734366	2
ENSG00000163064.6	EN1	2	118855016	2_69	0	0.0178977233852194	10.3498523503772	5.82962903519433e-07	-1.24251292594229	1
ENSG00000115107.19	STEAP3	2	119227355	2_69	0	0.0382684711985616	17.4159750030645	2.09748024509414e-06	-1.82345780072642	1
ENSG00000155368.16	DBI	2	119366128	2_69	0	0.00960905328645489	4.59863183523018	1.39065120657851e-07	-0.0818763614171909	2
ENSG00000171227.6	TMEM37	2	119429724	2_69	0	0.106237962670103	27.0717994379004	9.05119311824927e-06	-2.83677100938416	2
ENSG00000144120.12	TMEM177	2	119679105	2_69	0	0.0101896624064026	5.14036603952446	1.64840079395038e-07	0.476101630930372	1
ENSG00000088179.8	PTPN4	2	119759674	2_69	0	0.0422172324636335	18.3339218562883	2.43587001572605e-06	-2.27006706543369	1
ENSG00000115109.13	EPB41L5	2	120010785	2_69	0	0.0171500959775459	9.95459144223818	5.37277889976654e-07	1.407869909508	3
ENSG00000226479.3	TMEM185B	2	120222852	2_69	0	0.0350397102015027	16.5928647818346	1.82974619790217e-06	-2.24543680010908	1
ENSG00000144118.13	RALB	2	120247403	2_69	0	0.0102112636766769	5.15992477069024	1.65818061724902e-07	-0.575512412460288	2
ENSG00000163083.5	INHBB	2	120590036	2_70	0	0.303403744962651	30.3468264776681	2.89763175319783e-05	-3.12863442290214	1
ENSG00000074047.21	GLI2	2	120735869	2_70	0	0.0352321086058273	9.39480794759273	1.04168285510325e-06	-1.11033021205804	1
ENSG00000115112.7	TFCP2L1	2	121180380	2_70	0	0.0225502874506327	5.24314573885197	3.72094272791757e-07	0.524770880354346	3
ENSG00000074054.17	CLASP1	2	121648873	2_70	0	0.0212137475530327	4.67620397408293	3.12190595909677e-07	0.121900030825423	2
ENSG00000211460.11	TSN	2	121736192	2_70	0	0.0217324298586009	4.90031568935776	3.35151617301337e-07	-0.255986609931186	1
ENSG00000136732.14	GYPC	2	126653637	2_74	0	0.0303103732501862	10.3574465465962	9.87990932438877e-07	1.35366043396241	1
ENSG00000136717.14	BIN1	2	127106624	2_74	0	0.0164279813780071	4.67195428134939	2.41541500446598e-07	0.0584465835588152	1
ENSG00000163161.12	ERCC3	2	127292055	2_75	0	0.0215767028310371	6.11654343171692	4.15336518121842e-07	-0.790322219580665	2
ENSG00000169967.16	MAP3K2	2	127388669	2_75	0	0.0505223037867962	13.8514817769298	2.20236022278656e-06	1.70142220799502	1
ENSG00000115718.17	PROC	2	127426338	2_75	0	0.0324296562385813	9.50944430060597	9.70524398398093e-07	-1.1231620926028	1
ENSG00000163166.14	IWS1	2	127526967	2_75	0	0.0259659761722155	7.60165320369308	6.21186030566225e-07	-0.951154369578712	1
ENSG00000169994.18	MYO7B	2	127657105	2_75	0	0.0185600494889495	4.69475020453187	2.74220926044573e-07	-0.220021235361228	1
ENSG00000144230.16	GPR17	2	127648067	2_75	0	0.0226066399292602	6.44559742389348	4.58572669709672e-07	-0.650913139555974	3
ENSG00000072163.19	LIMS2	2	127648067	2_75	0	0.024259014044251	7.19439171500655	5.49257758058709e-07	-0.862030305621012	2
ENSG00000136709.11	WDR33	2	127811674	2_75	0	0.0199588267818116	5.41955152135754	3.40413936724254e-07	-0.734740172887806	2
ENSG00000144231.10	POLR2D	2	127843035	2_75	0	0.0221471519668446	6.60281861424405	4.6021018542386e-07	-1.10759845063999	2
ENSG00000144233.9	AMMECR1L	2	127857816	2_75	0	0.0197939384925859	5.15639728440172	3.21208893328753e-07	0.26236241943925	2
ENSG00000136715.17	SAP130	2	128028089	2_75	0	0.0590369800964964	16.6749269429202	3.09811152665179e-06	2.67859393057137	2
ENSG00000136731.12	UGGT1	2	128091077	2_75	0	0.027172778324272	9.84308531316377	8.41732834965088e-07	-2.17232894941871	2
ENSG00000136720.6	HS6ST1	2	128316388	2_75	0	0.0184712235767956	4.72836083684811	2.7486234687584e-07	0.293979042408105	1
ENSG00000222014.5	RAB6C	2	129979296	2_78	0	0.0315000426283988	4.66910370553117	4.62864246431663e-07	0.157602968167193	1
ENSG00000136699.19	SMPD4	2	130181715	2_78	0	0.0858112762807613	14.0959437880826	3.80668985075636e-06	-1.72582813118504	1
ENSG00000152082.13	MZT2B	2	130181715	2_78	0	0.0858112762807613	14.0959437880826	3.80668985075636e-06	-1.72582813118504	1
ENSG00000136710.9	CCDC115	2	130342923	2_78	0	0.0820222015300203	13.6656462472205	3.52752881325644e-06	-1.50214887799313	1
ENSG00000136718.9	IMP4	2	130343161	2_78	0	0.0840153185855843	13.8943220709258	3.67370952157816e-06	1.52076210873683	1
ENSG00000136002.18	ARHGEF4	2	130837191	2_78	0	0.0481624127724951	8.63746120824832	1.30919192840395e-06	-1.42963730552504	2
ENSG00000152102.17	FAM168B	2	131095879	2_78	0	0.0543067059967358	9.76531203115035	1.66897011349053e-06	-1.6249006600585	1
ENSG00000115762.16	PLEKHB2	2	131104358	2_78	0	0.128695785249607	17.9961836865381	7.28876108887752e-06	2.35580949619879	1
ENSG00000173272.15	MZT2A	2	131486473	2_78	0	0.044777899233842	7.95439990442959	1.12093417356266e-06	-1.09997390675327	2
ENSG00000163040.14	CCDC74A	2	131527737	2_78	0	0.0335146245126602	5.24687836555973	5.53406592160396e-07	-0.611594821558628	1
ENSG00000176771.16	NCKAP5	2	133585682	2_79	0	0.0240020301612721	5.96473279174004	4.50555135014109e-07	-0.617922137263017	1
ENSG00000152128.13	TMEM163	2	134719225	2_80	0	0	898.670066107674	0	-0.22328314683334	2
ENSG00000082258.12	CCNT2	2	134916341	2_80	0	0	9010.60150664134	0	5.27592273339125	2
ENSG00000115839.17	RAB3GAP1	2	135052002	2_80	0	0	174.618768618224	0	1.54319923092686	1
ENSG00000121988.17	ZRANB3	2	135529985	2_80	0	0	100.352949862009	0	1.18373477151174	2
ENSG00000048991.16	R3HDM1	2	135530703	2_80	0	0	114.512427743593	0	-1.18792835906888	2
ENSG00000144224.16	UBXN4	2	135741666	2_80	0	0	20.2303781378319	0	-0.1421839779142	2
ENSG00000115866.10	DARS	2	135985602	2_80	0	0	34.0697128727238	0	1.69515276173305	1
ENSG00000121966.6	CXCR4	2	136234473	2_80	0	0	91.3654831126529	0	1.63795007167791	1
ENSG00000150540.13	HNMT	2	137964027	2_82	0	0.0311421796895335	6.01680760529118	5.89690463696223e-07	0.695645128780537	1
ENSG00000144228.8	SPOPL	2	138501033	2_82	0	0.0268038509707248	4.62071886513871	3.89776556200062e-07	-0.102630930714793	2
ENSG00000168702.17	LRP1B	2	142131284	2_85	0	0.0195597534491057	5.15329327800419	3.1721755184418e-07	-0.453932709602872	1
ENSG00000075884.13	ARHGAP15	2	143091525	2_85	0	0.025477559116341	7.60651092763507	6.09891085015189e-07	0.905311893419251	1
ENSG00000121989.14	ACVR2A	2	147844091	2_88	0	0.0331671194751266	12.6962382939564	1.32523163321415e-06	-1.56724499081869	2
ENSG00000115947.13	ORC4	2	148018368	2_88	0	0.015755685311014	5.78514521666599	2.8685375325663e-07	-0.793706134957062	2
ENSG00000204406.12	MBD5	2	148020474	2_88	0	0.0164813231504363	6.20193401724396	3.21683058894243e-07	-0.787226421962709	1
ENSG00000184898.6	RBM43	2	151261761	2_90	0	0.0244632682778675	6.37172201764362	4.90546602433364e-07	-0.843229737964792	1
ENSG00000123609.10	NMI	2	151289140	2_90	0	0.0301239232797096	8.30737392837734	7.87561116065569e-07	-1.14387748127475	2
ENSG00000123610.4	TNFAIP6	2	151347960	2_90	0	0.0219606900739314	5.36977686337581	3.71117296596624e-07	0.33566720028259	1
ENSG00000080345.17	RIF1	2	151402718	2_90	0	0.0245732004988204	6.41337577625202	4.95972257860228e-07	-0.891616271276502	1
ENSG00000183091.19	NEB	2	151733507	2_91	0	0.026923599282641	7.48545648399205	6.34249862543505e-07	0.614691027689525	2
ENSG00000162980.16	ARL5A	2	151827217	2_91	0	0.0203654288654244	4.93696635275236	3.16419107447812e-07	-0.0632664852952817	1
ENSG00000115145.9	STAM2	2	152176179	2_91	0	0.0209080115739522	5.22310791718543	3.43677186705799e-07	1.13701595147666	2
ENSG00000157827.19	FMNL2	2	152335728	2_91	0	0.01973411776178	4.67039669105748	2.90055068686959e-07	-0.366353487023281	1
ENSG00000196504.15	PRPF40A	2	152717752	2_91	0	0.0530744589886083	13.8891028723018	2.31989721855443e-06	-1.96378608007428	1
ENSG00000177917.10	ARL6IP6	2	152717578	2_91	0	0.0530869994753092	13.8912769542332	2.32080858897371e-06	-1.96396341232509	2
ENSG00000177519.3	RPRM	2	153479660	2_92	0	0.0354986018323126	5.15904319561709	5.76354098569688e-07	-0.393390408249654	1
ENSG00000115165.9	CYTIP	2	157488991	2_94	0	0.0229407229649775	5.21008374217037	3.76149750289418e-07	0.387780337455821	1
ENSG00000123612.15	ACVR1C	2	157628563	2_94	0	0.0235531462638049	5.45468792137928	4.04322408012664e-07	0.452170977525185	1
ENSG00000144283.21	PKP4	2	158458491	2_95	0	0.0195215366526671	5.49467401768539	3.37570825955623e-07	-0.551126432419197	1
ENSG00000115183.14	TANC1	2	158732945	2_96	0	0.00869532588618993	4.66462516866743	1.2764728682719e-07	0.313488763267631	2
ENSG00000196151.10	WDSUB1	2	159254444	2_96	0	0.0262592937694806	15.3087001045452	1.26511594904905e-06	1.86595433276923	4
ENSG00000136536.14	MARCH7	2	159712765	2_96	0	0.011697902921367	7.21332127319838	2.6555364210838e-07	1.08708200950004	1
ENSG00000241399.6	CD302	2	159798257	2_96	0	0.0222582561846458	13.4167256319656	9.3982425484933e-07	2.17329162105575	2
ENSG00000153246.12	PLA2R1	2	160058595	2_96	0	0.0218411898814366	13.8927279586606	9.54932776035075e-07	-2.11267205704347	2
ENSG00000115221.10	ITGB6	2	160271695	2_96	0	0.159505172628356	20.7766167241744	1.04293819659945e-05	3.99340091813293	1
ENSG00000153250.19	RBMS1	2	160494265	2_96	0	0.0113575239477294	8.22913581929566	2.94135108092324e-07	-1.82006318096828	1
ENSG00000136560.13	TANK	2	161137211	2_97	0	0	364.207845819895	0	2.2039791393216	2
ENSG00000115233.11	PSMD14	2	161308497	2_97	0	0	1524.67687252887	0	1.49491370104441	1
ENSG00000197635.9	DPP4	2	162074215	2_97	0	0	38.4983337268831	0	1.92388570890523	1
ENSG00000182263.13	FIGN	2	163615595	2_99	0	0.0294781203873381	12.5806533174915	1.16711044721507e-06	-0.919483477858751	3
ENSG00000115290.9	GRB14	2	164621693	2_100	0	0.0516534650033511	13.9938827973131	2.27481805211582e-06	-1.72745493633245	1
ENSG00000082438.15	COBLL1	2	164843369	2_100	0	0.0224507391085892	6.21975356472787	4.39453365186349e-07	0.977982927193596	3
ENSG00000169507.9	SLC38A11	2	164970433	2_100	0	0.0285340538790801	8.4478479525118	7.58609958141355e-07	1.35633503128664	2
ENSG00000153253.16	SCN3A	2	164970433	2_100	0	0.0192830675526234	4.80902364770038	2.9183811332279e-07	0.583445055598487	2
ENSG00000115339.13	GALNT3	2	165794201	2_100	0	0.0208971757926505	5.55436343469863	3.65284179305901e-07	-0.906238399631281	2
ENSG00000123607.14	TTC21B	2	165953054	2_100	0	0.0327028370456732	9.7177287729905	1.00013627056515e-06	-1.12320043289595	2
ENSG00000169432.14	SCN9A	2	166376083	2_101	0	0.0509067039461967	14.8650044225179	2.38149127720193e-06	1.61228620666273	1
ENSG00000136546.13	SCN7A	2	166494815	2_101	0	0.0173115775223656	4.81761960689196	2.62469065056549e-07	0.216312421780492	2
ENSG00000172318.5	B3GALT1	2	167736866	2_102	0	0.0126219050703075	4.73788799064753	1.88199589782357e-07	0.132500755587362	1
ENSG00000198648.10	STK39	2	168250340	2_102	0	0.0127658895455843	4.85431758736865	1.95024081961314e-07	-0.254959176371876	1
ENSG00000172292.14	CERS6	2	168454228	2_102	0	0.0124655893651863	4.68180970470872	1.83668867315102e-07	-0.296113915733143	1
ENSG00000163072.15	NOSTRIN	2	168804475	2_102	0	0.038173219724183	15.7550385363519	1.89272376684835e-06	1.9586093198335	1
ENSG00000152253.8	SPC25	2	168876533	2_102	0	0.0180872138582916	7.74160991266586	4.40668423050088e-07	-0.770040711755286	2
ENSG00000163093.11	BBS5	2	169480139	2_103	0	0.0255625831974542	5.74484729083747	4.62159836945254e-07	0.710356640835579	1
ENSG00000239474.6	KLHL41	2	169508867	2_103	0	0.0226550452035761	4.62337090506072	3.29634487204092e-07	-0.177946173555351	3
ENSG00000138399.17	FASTKD1	2	169526204	2_103	0	0.0229442523666434	4.74109454800929	3.42343038336708e-07	-0.124130119989459	2
ENSG00000138398.15	PPIG	2	169584491	2_103	0	0.0226496663671609	4.6211427414651	3.29397399652599e-07	0.133729286462171	1
ENSG00000144362.11	PHOSPHO2	2	169693707	2_103	0	0.216413746842318	26.1661352782289	1.78210545766363e-05	3.67775743885853	2
ENSG00000213160.9	KLHL23	2	169768711	2_103	0	0.102986739368439	18.8615437838342	6.11318470814571e-06	2.62699793453165	1
ENSG00000138385.15	SSB	2	169791230	2_103	0	0.0353486817404251	8.76274452839949	9.74815320993741e-07	0.812597212095852	2
ENSG00000138382.14	METTL5	2	169824369	2_103	0	0.0226095966518347	4.60472036543784	3.27646135554669e-07	0.137661638038991	2
ENSG00000144357.16	UBR3	2	169825809	2_103	0	0.022779150117515	4.67406259435957	3.3507421935075e-07	-0.1066323393063	2
ENSG00000204335.3	SP5	2	170504386	2_104	0	0.00794476747161299	8.43478079311397	2.10893874114308e-07	-1.17487921291696	2
ENSG00000204334.7	ERICH2	2	170784224	2_104	0	0.0687552537068106	25.5786013834526	5.53466904455856e-06	2.3876912286587	2
ENSG00000115806.12	GORASP2	2	170929058	2_104	0	0.0106768086198562	12.1391213674041	4.07884953936003e-07	2.29234294918081	1
ENSG00000198586.13	TLK1	2	171231129	2_104	0	0.0476214788815552	24.0229618748929	3.60029762519942e-06	2.58604469122805	1
ENSG00000115827.13	DCAF17	2	171434071	2_104	0	0.00951557083258514	11.0826550380584	3.31885008615946e-07	1.39812364181473	2
ENSG00000071967.11	CYBRD1	2	171522308	2_104	0	0.26792669116404	22.4178984666013	1.8902526353745e-05	3.35464727028172	4
ENSG00000077380.15	DYNC1I2	2	171687141	2_104	1	0.379854901633519	30.5533677205013	3.65246275107276e-05	-4.44571526743624	2
ENSG00000128708.12	HAT1	2	171922612	2_104	0	0.00598803743030851	6.18805783826021	1.16613235258773e-07	-0.0353344432900561	1
ENSG00000115840.13	SLC25A12	2	171995491	2_104	0	0.00529232894103726	12.6061158735146	2.09960258160308e-07	2.33196693173468	1
ENSG00000172878.13	METAP1D	2	171999938	2_104	0	0.00546411659936663	11.2665878829107	1.93740912370058e-07	-2.28003395530935	3
ENSG00000144355.14	DLX1	2	172084313	2_104	0	0.00836970115254376	8.78483921307759	2.31394345583713e-07	-0.714958893260379	2
ENSG00000152256.13	PDK1	2	172555077	2_105	0	0.0374765342311236	20.6869198300766	2.43985617536955e-06	-2.15664532401942	1
ENSG00000091428.17	RAPGEF4	2	172635859	2_105	0	0.0064544834684801	4.78757249644911	9.72491535353789e-08	-0.283707459848016	2
ENSG00000091436.16	MAP3K20	2	173075305	2_105	0	0.0560742357211899	23.6413742390035	4.17200725042249e-06	2.19567915210907	2
ENSG00000138430.15	OLA1	2	174248967	2_105	0	0.0108385186560888	17.8604981015072	6.09217639684235e-07	-3.48339502632835	1
ENSG00000144306.14	SCRN3	2	174395627	2_105	0	0.00712760264194579	6.55467300067351	1.4702916280107e-07	-1.21220942055616	2
ENSG00000163328.13	GPR155	2	174456445	2_105	0	0.00686845605714914	7.1562616052486	1.54687174257802e-07	1.6400919660979	3
ENSG00000128656.13	CHN1	2	175004641	2_106	0	0.0114960780094725	5.2996234659052	1.91736012087581e-07	0.501574434668605	3
ENSG00000115966.16	ATF2	2	175168643	2_106	0	0.0569834610203264	17.9665019956528	3.22196877503005e-06	2.15122737334721	2
ENSG00000154518.9	ATP5G3	2	175184841	2_106	0	0.0315787484159326	12.9731401656314	1.28928520004502e-06	-1.7216847498413	2
ENSG00000144320.13	LNPK	2	175999395	2_106	0	0.0142901082599729	8.50008134187479	3.82267674345457e-07	1.39749289646776	1
ENSG00000128714.5	HOXD13	2	176092390	2_106	0	0.0214125002018272	11.6329089097889	7.83907250195725e-07	1.80685231781702	2
ENSG00000128652.11	HOXD3	2	176134402	2_106	1	0.565855907717141	28.8391730564246	5.1356761669892e-05	5.21146563117381	3
ENSG00000170166.5	HOXD4	2	176151087	2_106	0	0.0160154446672401	7.41105029874449	3.73531933463231e-07	-0.396605780107949	1
ENSG00000128654.13	MTX2	2	176269444	2_106	0	0.0178682405347265	8.3666201958547	4.70479622985808e-07	0.645995918705196	1
ENSG00000116044.15	NFE2L2	2	177257637	2_107	0	0.267299318243846	29.1234753354814	2.44990939596847e-05	3.21530926900012	1
ENSG00000018510.13	AGPS	2	177392486	2_107	0	0.0335712980016537	9.05837062835027	9.57033616488774e-07	-1.376447376211	2
ENSG00000197557.6	TTC30A	2	177618043	2_107	0	0.0233597300149782	5.68449894724083	4.17896739861571e-07	-0.521337421006281	2
ENSG00000128655.16	PDE11A	2	178074086	2_108	0	0.027395408924927	16.6621965494056	1.43654427027976e-06	1.92335495989081	2
ENSG00000155636.14	RBM45	2	178074078	2_108	0	0.0271969597367752	16.5946171047962	1.42035390033278e-06	-1.85962380750031	2
ENSG00000180228.12	PRKRA	2	178451344	2_108	0	0.0421881084582119	20.6892488952826	2.74690570791594e-06	2.15070204825833	1
ENSG00000204311.12	DFNB59	2	178451344	2_108	0	0.0421881084582117	20.6892488952826	2.74690570791593e-06	-2.15070204825833	1
ENSG00000079150.17	FKBP7	2	178477603	2_108	0	0.0104544948702521	7.73886913139955	2.54618250708941e-07	0.826344623794915	2
ENSG00000116095.10	PLEKHA3	2	178480456	2_108	0	0.00759228839330883	4.78607267167936	1.14356527359919e-07	0.347626442384061	1
ENSG00000155657.26	TTN	2	178830510	2_108	0	0.0267997526883441	16.4578307129191	1.38807314114965e-06	-1.94593247605157	2
ENSG00000187231.13	SESTD1	2	179270091	2_108	0	0.00981005416878278	7.15128941728074	2.20782544232857e-07	-0.840766967663101	1
ENSG00000170035.15	UBE2E3	2	180734343	2_109	0	0	99.7127453263348	0	2.90548194054802	2
ENSG00000115232.13	ITGA4	2	181468720	2_110	0	0.0240021017331159	11.3634249952339	8.58356095508589e-07	-0.928601561220192	1
ENSG00000188452.13	CERKL	2	181635359	2_110	0	0.0168460715158685	8.47767878501917	4.49453297522593e-07	-0.482829456645614	1
ENSG00000138434.16	SSFA2	2	181892173	2_110	0	0.0107132263039426	5.03708469592277	1.69827691420239e-07	0.0244098626475879	1
ENSG00000150722.10	PPP1R1C	2	182001055	2_110	0	0.0296957815866242	32.4037995100584	3.02830539608456e-06	4.53075227585085	1
ENSG00000077232.17	DNAJC10	2	182716604	2_110	0	0.0205838937503511	13.2254284504251	8.5673449909811e-07	-1.7337708783649	1
ENSG00000162998.4	FRZB	2	182866669	2_110	0	0.0300002147315919	14.7604726606675	1.39358544458863e-06	-1.8176727444575	1
ENSG00000061676.14	NCKAP1	2	183059130	2_110	0	0.0106174890283623	4.61170886868917	1.54096465552938e-07	-0.0424430698790356	1
ENSG00000162999.12	DUSP19	2	183079224	2_110	0	0.011668825314664	5.73432356446752	2.10580574820562e-07	0.81884515799279	1
ENSG00000065548.17	ZC3H15	2	186486293	2_112	0	0.0626738794356787	23.6919937901116	4.67301485549294e-06	2.75834207031885	2
ENSG00000138448.11	ITGAV	2	186590551	2_112	0	0.00816842433894283	4.74850558816993	1.22068671425106e-07	-0.396696626404944	2
ENSG00000144369.12	FAM171B	2	186694233	2_112	0	0.0430455543363317	20.1620638894876	2.7313179902929e-06	-2.36643494964683	2
ENSG00000064989.12	CALCRL	2	187450507	2_112	0	0.00958714888028689	6.22666139377883	1.87868381859213e-07	0.817809643858911	1
ENSG00000168542.14	COL3A1	2	188973663	2_112	0	0.00948534499712317	6.1280970713493	1.82931182290729e-07	0.630952922861587	1
ENSG00000204262.11	COL5A2	2	189180039	2_113	0	0.0133477097954755	4.99296730224796	2.0973671006094e-07	-0.642348475253695	2
ENSG00000115368.9	WDR75	2	189446256	2_113	0	0.0343717939270861	13.771425312693	1.48966997403696e-06	1.84765314949635	1
ENSG00000138449.10	SLC40A1	2	189575628	2_113	0	0.0509455289039357	17.4537168014462	2.79835606723813e-06	-2.15518483385276	1
ENSG00000138381.9	ASNSD1	2	189661958	2_113	0	0.0128576487517827	4.64708788983599	1.88040508714837e-07	-0.132277741330697	1
ENSG00000151687.14	ANKAR	2	189674604	2_113	0	0.0249188238590922	10.7778544621277	8.45218177963743e-07	1.359150623775	2
ENSG00000128699.13	ORMDL1	2	189784079	2_113	0	0.27168588998011	33.7432772000358	2.88511625249006e-05	-4.13511814870963	3
ENSG00000064933.17	PMS1	2	189782129	2_113	0	0.0264290241169857	11.3209324789797	9.41612686272151e-07	-2.10655660034695	3
ENSG00000187699.10	C2orf88	2	189885390	2_113	0	0.0172771857948496	7.38078866616472	4.01314403903171e-07	0.619218869055744	2
ENSG00000198130.15	HIBCH	2	190343621	2_113	0	0.0235645233389737	10.2583181766785	7.60753218190672e-07	-2.09974513778697	1
ENSG00000151689.12	INPP1	2	190371714	2_113	0	0.0208446886100859	9.12026283916585	5.98289994538385e-07	1.90957624156904	1
ENSG00000151690.14	MFSD6	2	190408058	2_113	0	0.142914064182453	27.3051767035403	1.22808643665319e-05	3.52518484368318	1
ENSG00000138386.16	NAB1	2	190644587	2_113	0	0.0364105836968321	14.3076309636918	1.63947328658927e-06	-2.70592195173331	1
ENSG00000115419.12	GLS	2	190967766	2_113	0	0.123433104757176	25.8741577455164	1.00509438858552e-05	3.68026124586852	1
ENSG00000115415.18	STAT1	2	191021817	2_113	0	0.0172224684213451	7.35086557768729	3.98421578583659e-07	-1.84829392119505	1
ENSG00000138378.17	STAT4	2	191151202	2_114	0	0.012680088603535	5.01516792398194	2.00132094757887e-07	-0.33950879109472	2
ENSG00000173559.12	NABP1	2	191677959	2_114	0	0.0121990311342639	4.66781197726831	1.79203986856455e-07	0.132152908994597	1
ENSG00000144339.11	TMEFF2	2	192200547	2_114	0	0.0556882078788235	18.9494496822172	3.32099955655198e-06	-2.00061998091333	1
ENSG00000081320.10	STK17B	2	196216491	2_116	0	0.0341430725895584	8.68515716464364	9.33231215103983e-07	1.08669133462691	1
ENSG00000138411.10	HECW2	2	196593392	2_116	0	0.0620693774654116	14.2890665491988	2.7911952808481e-06	1.77303812393628	1
ENSG00000144395.17	CCDC150	2	196640040	2_116	0	0.0238212138390269	5.33545262702167	3.99985391077e-07	-0.462308287410154	1
ENSG00000119041.10	GTF3C3	2	196799713	2_116	0	0.0248509009483564	5.7285068494011	4.48014993663173e-07	-0.662546418994096	1
ENSG00000197121.14	PGAP1	2	196928580	2_116	0	0.0555796288421483	13.2482810734132	2.3173100727505e-06	-1.76435895221301	1
ENSG00000065413.18	ANKRD44	2	197267727	2_117	0	0.026136649693703	6.17838450078948	5.08199019902625e-07	0.541236636488158	2
ENSG00000115524.15	SF3B1	2	197439853	2_117	0	0.0279144711531517	6.79030799813847	5.96523904451405e-07	-0.898646068788484	1
ENSG00000115541.10	HSPE1	2	197499794	2_117	0	0.0290482543846488	7.16075051082765	6.54617416062506e-07	-0.969178883655984	1
ENSG00000162944.10	RFTN2	2	197668882	2_117	0	0.0236038979871351	5.23143458141858	3.88609579064858e-07	-0.676733140619585	2
ENSG00000115896.15	PLCL1	2	197804386	2_117	0	0.023515437553842	5.19657031131284	3.84573049119213e-07	-0.337949470539936	2
ENSG00000226124.6	FTCDNL1	2	199760858	2_118	0	0.0288421128381566	5.89576020640205	5.35150402952477e-07	1.12716137516676	4
ENSG00000178074.5	C2orf69	2	199915975	2_118	0	0.0339352458873622	7.41059607413527	7.91431106918249e-07	-1.35487981165678	1
ENSG00000162971.10	TYW5	2	199955089	2_118	0	0.0257335193329842	4.83517989790017	3.91580264547639e-07	-0.28163137958289	1
ENSG00000162972.10	MAIP1	2	199954933	2_118	0	0.0259896343062924	4.92722094674086	4.03005691673744e-07	-0.295158296484703	2
ENSG00000196141.13	SPATS2L	2	200305923	2_118	0	0.0422667296337929	9.46139427352473	1.25852764628545e-06	1.5886331635896	2
ENSG00000163535.17	SGO2	2	200510401	2_118	0	0.0290525833526271	5.96341408095292	5.45241238987125e-07	0.75368012058116	2
ENSG00000155729.12	KCTD18	2	200519526	2_118	0	0.0816060018028838	15.6645947978479	4.02300191756711e-06	-1.82931161260016	1
ENSG00000138356.13	AOX1	2	200585011	2_118	0	0.0288979495375372	5.91374890171344	5.37822395121324e-07	0.733604003226389	1
ENSG00000013441.15	CLK1	2	200864612	2_119	0	0.0229764344500233	5.39647165258366	3.90212797280278e-07	0.940101241922343	1
ENSG00000240344.8	PPIL3	2	200871443	2_119	0	0.0279130710384432	6.98329950418139	6.13447305597853e-07	-1.19724063064103	2
ENSG00000155744.9	FAM126B	2	201071148	2_119	0	0.0230549866063168	5.32595396091003	3.86430374549622e-07	0.855000693464334	1
ENSG00000003402.19	CFLAR	2	201113876	2_119	0	0.0323312286434221	7.42065408223191	7.55045928033584e-07	0.260488929314178	2
ENSG00000003400.14	CASP10	2	201183110	2_119	0	0.0570549152829234	12.2157497647056	2.19342185446185e-06	1.30459281776662	2
ENSG00000064012.21	CASP8	2	201233408	2_119	0	0.0249190317517227	5.68207132116323	4.45601678240461e-07	-0.826473168041364	2
ENSG00000155749.12	ALS2CR12	2	201315768	2_119	0	0.0281296590323863	6.88118128152086	6.09167101560392e-07	1.07820359094909	1
ENSG00000082146.12	STRADB	2	201388316	2_119	0	0.031592007250336	7.92587061425858	7.88012619544938e-07	-1.1880762231913	1
ENSG00000115993.12	TRAK2	2	201451036	2_119	0	0.026591099281839	6.30098628445935	5.27295177601429e-07	0.945467606619497	1
ENSG00000155754.14	ALS2CR11	2	201618330	2_119	0	0.0267551255679414	6.05544400251741	5.09872935217152e-07	0.612303149075718	1
ENSG00000155755.18	TMEM237	2	201635472	2_119	0	0.0655400036010242	13.555976397055	2.79605840328803e-06	1.41661327793546	2
ENSG00000082126.17	MPP4	2	201700847	2_119	0	0.0505717394853748	12.0459900029497	1.91716443623873e-06	-1.41046888719752	1
ENSG00000138395.14	CDK15	2	201790822	2_119	0	0.0437396501488985	10.8220507636322	1.4896829443371e-06	-1.44844035151719	1
ENSG00000155760.2	FZD7	2	202034208	2_120	0	0.0319995461208954	14.0779873476952	1.41772945555982e-06	1.47519590183278	1
ENSG00000138439.11	FAM117B	2	202634789	2_120	0	0.0120745054579124	5.03991093201562	1.91514291105745e-07	-0.150646958985263	2
ENSG00000163596.16	ICA1L	2	202871528	2_120	0	0.0177769347964131	8.61873975418281	4.82180474950311e-07	-1.35601599655942	1
ENSG00000138380.17	CARF	2	202912242	2_120	0	0.0192127194289182	9.33845021781547	5.64641275753598e-07	1.17399738922288	1
ENSG00000138442.9	WDR12	2	203016269	2_120	0	0.0174510593762116	8.44736147678107	4.63929350074677e-07	1.3358726422158	1
ENSG00000144426.18	NBEAL1	2	203014780	2_120	0	0.0171646358871512	8.29408626916446	4.48035180758789e-07	1.31189720645782	2
ENSG00000119004.15	CYP20A1	2	203239523	2_120	0	0.0778290612235165	22.4208318539761	5.49164540822547e-06	3.26278552499339	2
ENSG00000178562.17	CD28	2	203710167	2_120	0	0.0267247477176281	12.4016687306809	1.04304420433746e-06	-1.29279468574287	1
ENSG00000118257.16	NRP2	2	205681675	2_121	0	0.0950119963912053	18.5514121860843	5.54707952590999e-06	1.99735561310018	1
ENSG00000023228.13	NDUFS1	2	206151048	2_122	0	0.0319627065492929	15.0524869108749	1.5141216852325e-06	-2.10734595909599	1
ENSG00000114942.13	EEF1B2	2	206158896	2_122	0	0.0642883640996802	21.4007636452726	4.32982774485446e-06	2.57732693151314	1
ENSG00000183671.12	GPR1	2	206217980	2_122	0	0.0104666157475689	5.34016998860489	1.75901821212091e-07	0.459908705899295	1
ENSG00000204186.7	ZDBF2	2	206276156	2_122	0	0.0187475392945571	10.6108233894589	6.26040359653966e-07	1.68733087815343	1
ENSG00000114948.12	ADAM23	2	206444237	2_122	0	0.159471713671496	30.5311737266199	1.53227295158715e-05	2.8113040364834	4
ENSG00000138400.12	MDH1B	2	206765747	2_122	0	0.010481930311705	5.71693673137415	1.88587814519063e-07	-0.665790686543505	1
ENSG00000118246.13	FASTKD2	2	206765614	2_122	0	0.0112901952656684	6.2202494246531	2.21013207089431e-07	0.747620818336999	2
ENSG00000144410.4	CPO	2	206948854	2_122	0	0.0131065875703627	7.60577407556561	3.13719871226783e-07	-0.982522977284272	1
ENSG00000118263.14	KLF7	2	207166591	2_122	0	0.00956167336777036	4.73636848841078	1.42524117510981e-07	0.228297897694743	1
ENSG00000163249.11	CCNYL1	2	207712007	2_122	0	0.0101101732839164	5.20496964302155	1.65609701305011e-07	-0.488104317417028	1
ENSG00000178385.14	PLEKHM3	2	208101942	2_123	0	0.157657582622475	21.869261295249	1.08507048520183e-05	2.54692603643248	1
ENSG00000138413.13	IDH1	2	208266091	2_123	0	0.0354906140500058	7.66690236417856	8.56332486030509e-07	1.04568138861004	1
ENSG00000115020.16	PIKFYVE	2	208265568	2_123	0	0.033303008182383	7.07349051219583	7.41354986579764e-07	-0.924562168790003	1
ENSG00000078018.19	MAP2	2	209422038	2_124	0	0.0208083352065396	13.7365760416266	8.99548955683602e-07	1.48266523395873	2
ENSG00000168530.15	MYL1	2	210310319	2_124	0	0.00746167925670171	4.78680046747099	1.1240635760399e-07	0.44325764077351	1
ENSG00000115365.11	LANCL1	2	210483573	2_124	0	0.0322308638223756	18.0013456147065	1.82593742054269e-06	1.85611520428646	1
ENSG00000021826.14	CPS1	2	210466153	2_124	0	0.0178299236116097	11.8349543882177	6.64087100992613e-07	1.02537535803831	2
ENSG00000178568.14	ERBB4	2	212541228	2_125	0	0.0156332260245852	7.94715508589474	3.90993258024208e-07	-0.822101629423797	1
ENSG00000030419.16	IKZF2	2	213152393	2_126	0	0.0209842483174048	4.59872031037044	3.03696220771749e-07	-0.103519553516791	1
ENSG00000144451.18	SPAG16	2	213283575	2_126	0	0.0216711275485211	4.89750361977476	3.34014443920399e-07	0.456780349670357	2
ENSG00000138376.10	BARD1	2	214753639	2_127	0	0.012491163962544	4.65191049579339	1.8287032340123e-07	-0.469491329360989	3
ENSG00000138363.14	ATIC	2	215312057	2_127	0	0.0443488498910134	14.0502942426217	1.96099621181983e-06	0.149730179753926	4
ENSG00000079246.15	XRCC5	2	216108211	2_127	0	0.0131055586876714	5.08980898463372	2.099258871868e-07	0.505564129640151	1
ENSG00000138375.12	SMARCAL1	2	216412329	2_127	0	0.0124265461128078	4.59918884775227	1.79862510930169e-07	-0.00229737310536018	3
ENSG00000197756.9	RPL37A	2	216498338	2_127	0	0.0124259712523676	4.59868857307536	1.79834626810759e-07	0.0213056252006364	1
ENSG00000115457.9	IGFBP2	2	216546523	2_127	0	0.0127758982876048	4.86115472343472	1.9545188512784e-07	0.285037289736378	1
ENSG00000243910.7	TUBA4B	2	219343481	2_129	0	0.0102866569445965	5.58369682502507	1.80761135097168e-07	-0.586895625333137	1
ENSG00000231672.6	DIRC3	2	217756535	2_129	0	0.010514547804471	5.64401543072074	1.86761677446972e-07	-0.402049526566712	2
ENSG00000163464.7	CXCR1	2	218166777	2_129	0	0.0222078198631159	13.9464664004332	9.74718220849522e-07	-1.90561753491465	1
ENSG00000163466.15	ARPC2	2	218216699	2_129	0	0.0118534570474435	16.1018138185894	6.00660128541518e-07	3.73980861186574	2
ENSG00000179921.14	GPBAR1	2	218259499	2_129	0	0.0104806945648765	8.841491189532	2.91624869098521e-07	2.01398536287877	2
ENSG00000135926.14	TMBIM1	2	218292256	2_129	1	0.320857296489109	25.9203194332092	2.6173466321348e-05	5.04538259082439	2
ENSG00000018280.16	SLC11A1	2	218381984	2_129	0	0.0092579263056769	4.67053116450026	1.3607832892524e-07	0.272188909358989	1
ENSG00000144579.7	CTDSP1	2	218405006	2_129	0	0.0140682063963702	9.04008688235248	4.00239833651358e-07	1.81271083677408	1
ENSG00000135913.10	USP37	2	218567846	2_129	0	0.0179889020123855	10.6227499169963	6.01382224484735e-07	-1.8226481695403	2
ENSG00000144580.13	CNOT9	2	218568634	2_129	0	0.02903550463965	15.4279594100256	1.40976537519632e-06	-2.46110245603055	1
ENSG00000115556.13	PLCD4	2	218607609	2_129	0	0.0121420900415166	6.95034712598296	2.65588287239441e-07	-1.13686676167386	2
ENSG00000074582.12	BCS1L	2	218658716	2_129	0	0.0111995776753571	6.65207527015005	2.34459467671115e-07	-0.983892198169073	1
ENSG00000115568.15	ZNF142	2	218659583	2_129	0	0.0111618876355069	6.61880138963738	2.32501612545772e-07	0.978101818625139	1
ENSG00000163481.7	RNF25	2	218672452	2_129	0	0.0105163021928786	6.02949045132065	1.99550418421684e-07	0.870963543809379	1
ENSG00000163482.11	STK36	2	218672501	2_129	0	0.0177915785821363	11.1402764091337	6.23762732050018e-07	-1.90427363585625	2
ENSG00000115592.11	PRKAG3	2	218831291	2_129	0	0.0116540760447809	6.77166410931333	2.48360330569091e-07	-0.593724217302378	1
ENSG00000163501.6	IHH	2	219039001	2_129	0	0.00971699782885893	5.00445221455226	1.53037416691631e-07	0.354857034652584	1
ENSG00000187736.12	NHEJ1	2	219160586	2_129	0	0.0351638639455628	16.9812713556419	1.87921195507366e-06	-2.24011989999628	3
ENSG00000213901.10	SLC23A3	2	219170383	2_129	0	0.0206921104568787	12.1431208131356	7.90758880003476e-07	-1.85091687832841	2
ENSG00000144567.10	FAM134A	2	219177206	2_129	0	0.0251436689826211	13.8944619315056	1.09945980694942e-06	1.92576909782255	1
ENSG00000115649.15	CNPPD1	2	219176932	2_129	0	0.0113955373421888	6.39222036385231	2.29242703021138e-07	0.71312812638223	4
ENSG00000115657.12	ABCB6	2	219218557	2_129	0	0.0192311915679207	11.1147950203476	6.726925617757e-07	1.19750125226405	1
ENSG00000198925.10	ATG9A	2	219225425	2_129	0	0.0277496775034033	14.4158604634182	1.25894710623286e-06	1.60328867834374	3
ENSG00000163516.13	ANKZF1	2	219229829	2_129	0	0.0158429109808507	9.749147986319	4.8608320803638e-07	-1.24604620977992	2
ENSG00000163521.15	GLB1L	2	219208130	2_129	0	0.0109541099536484	6.00438271881242	2.06992417107755e-07	0.688820792274667	1
ENSG00000127824.13	TUBA4A	2	219278362	2_129	0	0.102252483690687	26.3386233207745	8.47570652625189e-06	-2.43612347569573	1
ENSG00000054356.13	PTPRN	2	219309183	2_129	0	0.00927728785530324	4.61296774136674	1.34682268685484e-07	-0.211753255436083	1
ENSG00000123992.18	DNPEP	2	219404120	2_129	0	0.0116501845992262	6.66888704390319	2.44509164740208e-07	-0.634780771948962	1
ENSG00000175084.11	DES	2	219417599	2_129	0	0.0246963082115186	13.5132437600588	1.05026917941487e-06	-1.57992897235497	3
ENSG00000072195.14	SPEG	2	219434296	2_129	0	0.145525991931625	29.8096151099367	1.36523027498426e-05	-2.63850945441048	3
ENSG00000072182.12	ASIC4	2	219514838	2_129	0	0.0112095838898678	6.42026014889645	2.26491074018989e-07	-0.692760006091187	1
ENSG00000123989.13	CHPF	2	219543916	2_129	0	0.0781102471519977	23.887346022938	5.87198430753657e-06	2.29211757794299	1
ENSG00000188760.10	TMEM198	2	219543916	2_129	0	0.0159423222654298	9.39481382695631	4.71355670276545e-07	1.17318492407929	2
ENSG00000123999.4	INHA	2	219572251	2_129	0	0.00935382415776786	4.71593263193797	1.38824387982613e-07	-0.284848632179338	1
ENSG00000124006.14	OBSL1	2	219572251	2_129	0	0.00935382415776786	4.71593263193797	1.38824387982613e-07	-0.284848632179338	1
ENSG00000144589.21	STK11IP	2	219597759	2_130	0	0.0189017459581327	6.47559421754402	3.85203764006024e-07	0.663204886726788	2
ENSG00000116106.11	EPHA4	2	221574191	2_130	0	0.0155106870991983	4.64443534916308	2.26711177367789e-07	0.0770039270414001	1
ENSG00000163082.9	SGPP2	2	222423650	2_131	0	0.0138389712207221	5.51839978869998	2.40339935485495e-07	-0.749397294356924	2
ENSG00000116120.9	FARSB	2	222632069	2_131	0	0.122077509609558	25.9638473596834	9.97501786146782e-06	-2.73938791000858	2
ENSG00000124003.12	MOGAT1	2	222671953	2_131	0	0.0134332505021084	5.24321901866258	2.21660386698872e-07	0.325183582352676	1
ENSG00000123983.13	ACSL3	2	222860739	2_131	0	0.012957829378422	4.91004939093901	2.00229052183175e-07	-0.221611932929511	1
ENSG00000144460.12	NYAP2	2	224930008	2_132	0	0.0201949466878257	6.08765701908448	3.86902789435157e-07	-0.57058237053542	1
ENSG00000135919.12	SERPINE2	2	224039199	2_132	0	0.0174204064361788	4.93862330442055	2.70752925842603e-07	0.342639474494307	3
ENSG00000036257.12	CUL3	2	224580584	2_132	0	0.0470543896300769	17.5761709888761	2.60275558424262e-06	-3.36304896281435	2
ENSG00000135905.18	DOCK10	2	225041976	2_133	0	0.0174847353190423	8.78647718103228	4.83484796091172e-07	-1.13597095161783	1
ENSG00000144468.16	RHBDD1	2	226836316	2_133	0	0.0120903667913339	5.08743411516242	1.93574099709394e-07	-0.324932990291279	1
ENSG00000169031.18	COL4A3	2	227166988	2_133	0	0.0176652499142803	8.62301728821166	4.79388946831255e-07	-1.0587668467358	1
ENSG00000168958.19	MFF	2	227324300	2_134	0	0.020552788254352	5.02514489154099	3.25033638925964e-07	0.257406381147201	3
ENSG00000135917.13	SLC19A3	2	227717801	2_134	0	0.0933999249084809	19.2297821957786	5.6523606723823e-06	-2.06580367574403	2
ENSG00000153823.18	PID1	2	229272166	2_135	0	0.00877727211069612	4.80795297277365	1.32809379386144e-07	0.276770995362721	1
ENSG00000187957.7	DNER	2	229711492	2_135	0	0.00959239609746065	6.32486912076415	1.90935912281096e-07	1.19927774626591	1
ENSG00000153832.11	FBXO36	2	229921921	2_135	1	0.382250446777259	23.2006195409847	2.79097892868402e-05	4.60736042978539	1
ENSG00000163053.10	SLC16A14	2	230068255	2_135	0	0.0117910875966656	6.97079212247833	2.58669349667631e-07	0.0787744539153387	1
ENSG00000079263.18	SP140	2	230203422	2_135	0	0.0118227536704745	7.08673215786526	2.63677840817334e-07	-0.77509289758385	1
ENSG00000185404.16	SP140L	2	230305789	2_135	0	0.00871040109404342	4.75226444960937	1.30270994105695e-07	-0.16811226697746	2
ENSG00000067066.16	SP100	2	230355516	2_135	0	0.038071358328994	19.1534108090427	2.29484559166365e-06	2.68774388473896	2
ENSG00000135932.10	CAB39	2	230669201	2_135	0	0.0254770193680287	14.8153580347904	1.18787226469733e-06	1.66322820206439	1
ENSG00000237412.6	PRSS56	2	232524103	2_136	0	0.0261813551712317	7.50503598630265	6.18377778817151e-07	1.12982710367519	2
ENSG00000135930.13	EIF4E2	2	232552842	2_136	0	0.05082287137999	13.6990943051009	2.19108904338103e-06	1.82455343405199	1
ENSG00000135902.9	CHRND	2	232526097	2_136	0	0.021551540320502	5.69784225909869	3.86453914622084e-07	-0.398149851847061	2
ENSG00000173692.12	PSMD1	2	231058845	2_136	0	0.0208438067280807	5.3881176892715	3.53446010886812e-07	-0.509261169867504	1
ENSG00000135914.5	HTR2B	2	231125386	2_136	0	0.0243333725838429	6.82485216310842	5.22642265760819e-07	-0.826131938778067	2
ENSG00000171596.6	NMUR1	2	231526615	2_136	0	0.0193749409497878	4.71052323835393	2.8722253562728e-07	0.117701842137926	2
ENSG00000187514.16	PTMA	2	231706100	2_136	0	0.019828162950755	4.92487490811326	3.07317050895203e-07	-0.453837365985313	1
ENSG00000156973.13	PDE6D	2	231789271	2_136	0	0.115244351359382	21.4822121327497	7.79125865607793e-06	-2.71691833481779	1
ENSG00000171551.11	ECEL1	2	232487681	2_136	0	0.0191526262164367	4.60354990110316	2.77479026305076e-07	-0.0199353623870451	2
ENSG00000196811.11	CHRNG	2	232537797	2_136	0	0.0283264063876634	8.23733814430546	7.34323369110059e-07	-1.07706924671682	2
ENSG00000115468.11	EFHD1	2	232606221	2_136	0	0.0213887982898345	5.6275273940374	3.78802621844521e-07	0.374777492655486	1
ENSG00000204120.14	GIGYF2	2	232697615	2_137	0	0.0248628920197296	8.45562767486831	6.61616715570183e-07	-0.969355001084443	1
ENSG00000182600.9	C2orf82	2	232856815	2_137	0	0.02083966746643	6.82670400422644	4.47724470312963e-07	-0.73621000218544	1
ENSG00000066248.14	NGEF	2	233013260	2_137	0	0.100325372649692	21.3936315343065	6.75467202933559e-06	2.16291154457594	1
ENSG00000168918.13	INPP5D	2	233176290	2_137	0	0.0409434626951823	13.0976199918949	1.6876637761722e-06	-1.52199520383695	1
ENSG00000085978.21	ATG16L1	2	233287956	2_137	0	0.0170296990972256	4.97448376282491	2.66602345351885e-07	-0.365122625678934	1
ENSG00000077044.10	DGKD	2	233359228	2_137	0	0.0652332672883884	17.1740178208602	3.5257378189534e-06	-1.80512223015066	2
ENSG00000085982.13	USP40	2	233363838	2_137	0	0.0188465143280498	5.82494720543728	3.45487235305952e-07	-0.48907195549206	3
ENSG00000188042.7	ARL4C	2	234024310	2_137	0	0.0282609050780558	9.79138093098023	8.70841239051335e-07	1.28225701926319	1
ENSG00000130147.15	SH3BP4	2	234964368	2_138	0	0.0268918843249535	4.97085406547413	4.20689063001426e-07	0.322380884974854	1
ENSG00000157985.18	AGAP1	2	235732835	2_139	0	0.0212683770488059	6.98293154332049	4.67391821879002e-07	0.683063551806734	1
ENSG00000144476.5	ACKR3	2	236655730	2_140	0	0.0363644774401436	8.91043801889722	1.0197304276893e-06	-1.0403915667578	1
ENSG00000198612.10	COPS8	2	237133857	2_140	0	0.0232550528170705	4.74922095504019	3.47575118328637e-07	-0.197030688636909	1
ENSG00000115648.13	MLPH	2	237503462	2_140	0	0.0248066267007846	5.34907956003119	4.1759543495437e-07	-0.427863451958808	1
ENSG00000124839.12	RAB17	2	237626261	2_140	0	0.0358370879369566	8.77406805366168	9.89561259351307e-07	-1.08472567555115	1
ENSG00000177483.11	RBM44	2	237776390	2_140	0	0.0548119641982112	12.7546640287363	2.20015542873829e-06	-1.74924581252556	2
ENSG00000132329.10	RAMP1	2	237858483	2_141	0	0.0267783738662479	5.04285338275903	4.24981001769275e-07	0.341192352796784	1
ENSG00000184182.18	UBE2F	2	237966849	2_141	0	0.0524456118746417	11.3225779487721	1.86880268547895e-06	-1.63087061768356	2
ENSG00000132330.16	SCLY	2	238060509	2_141	0	0.0422410207956561	9.29341410677132	1.23543149274839e-06	1.39712956371822	3
ENSG00000144488.14	ESPNL	2	238106554	2_141	0	0.0257618103855691	4.6830866216153	3.79679845305641e-07	-0.15454940746922	5
ENSG00000168427.8	KLHL30	2	238136810	2_141	0	0.0467189394904937	10.2371924288011	1.50516051295562e-06	-1.44027338930526	5
ENSG00000178752.15	ERFE	2	238141392	2_141	0	0.185993980713235	23.51005753026	1.37613662986154e-05	-2.41195474677186	1
ENSG00000132323.8	ILKAP	2	238203982	2_141	0	0.0722242024165767	14.3422935840696	3.25994547648122e-06	-1.79379290564679	2
ENSG00000144485.10	HES6	2	238221444	2_141	0	0.0631458164195188	13.0715324198424	2.59764656465428e-06	-1.6390580003513	1
ENSG00000132326.11	PER2	2	238289924	2_141	0	0.0257373891973564	4.6742728711941	3.7860602887947e-07	-0.192957979545362	1
ENSG00000204104.11	TRAF3IP1	2	238319871	2_141	0	0.0257983517015009	4.69625961942878	3.81287906190262e-07	0.0775084287790724	4
ENSG00000065802.11	ASB1	2	238426593	2_141	0	0.0257221668843689	4.66877416663587	3.77936983514411e-07	0.13216115794181	2
ENSG00000130414.11	NDUFA10	2	240025784	2_142	0	0.0167935189920408	4.68256243940266	2.47476668295365e-07	0.187260206445101	1
ENSG00000063660.8	GPC1	2	240436215	2_142	0	0.0167817117596669	4.67604970970277	2.4695871146266e-07	0.113069270654044	2
ENSG00000188542.9	DUSP28	2	240560414	2_142	0	0.0184106661335703	5.53416417620836	3.20649461459296e-07	0.465304826760397	2
ENSG00000142330.19	CAPN10	2	240586423	2_142	0	0.0282296141887964	9.50225383441159	8.44190662177189e-07	-1.18218290687555	4
ENSG00000178623.11	GPR35	2	240596636	2_142	0	0.0381398962690737	12.3070593116205	1.4772118227388e-06	1.47308192218517	1
ENSG00000130294.15	KIF1A	2	240820742	2_144	0	0.0206720879395572	5.08180262565019	3.30606289044083e-07	-0.399178417591741	2
ENSG00000122085.16	MTERF4	2	241114988	2_144	0	0.0226319788368237	5.92222249760249	4.21809368985759e-07	-0.542104432081441	1
ENSG00000115687.13	PASK	2	241150158	2_144	0	0.0288751937939511	8.18628816468622	7.43910878253123e-07	1.10436747283849	1
ENSG00000115685.14	PPP1R7	2	241149230	2_144	0	0.0289683764042837	8.21627184033466	7.49045032669081e-07	1.10390151040563	1
ENSG00000146205.13	ANO7	2	241189001	2_144	0	0.0488273125947071	13.0934502883631	2.01199037674793e-06	-1.86514563310302	4
ENSG00000168385.17	SEPT2	2	241314902	2_144	0	0.0199546663439407	4.75425609956345	2.98563021017622e-07	0.241010636616509	1
ENSG00000115677.16	HDLBP	2	241317232	2_144	0	0.0261267559869133	7.25598538245441	5.96610458190915e-07	-0.825599747337297	2
ENSG00000006607.13	FARP2	2	241375608	2_144	0	0.0214728728572815	5.43434954952177	3.67237224201445e-07	-0.503710303200866	2
ENSG00000115694.14	STK25	2	241510210	2_144	0	0.0251723109687095	6.91014692375147	5.4741833998673e-07	0.705155825257034	2
ENSG00000168397.16	ATG4B	2	241634894	2_144	0	0.0196399428047045	4.60687387404595	2.84744611853037e-07	-0.336596306678184	1
ENSG00000168393.12	DTYMK	2	241686546	2_144	0	0.0201263864306329	4.83371074284343	3.0616492728453e-07	-0.116733994228095	1
ENSG00000168395.15	ING5	2	241687007	2_144	0	0.0207031745802552	5.09570320907732	3.32009142754126e-07	0.00873759258292269	2
ENSG00000180902.17	D2HGDH	2	241734345	2_144	0	0.0410197691490894	11.4610993478267	1.4795459677695e-06	1.48125988995807	3
ENSG00000154252.11	GAL3ST2	2	241754409	2_144	0	0.0483183583386123	12.9950809992161	1.97606003499379e-06	-1.74780654627639	2
ENSG00000204099.11	NEU4	2	241808249	2_144	0	0.0724918169662008	16.8195785864596	3.83718792631488e-06	1.95844701997163	3
ENSG00000188389.10	PDCD1	2	241816008	2_144	0	0.0264204519157457	7.35994213523641	6.1196081650171e-07	0.898951220780747	1
ENSG00000216921.7	AC131097.4	2	241902620	2_144	0	0.0231576465081899	6.13531734215968	4.47136810945892e-07	-0.473834980835268	1
ENSG00000134121.9	CHL1	3	72450	3_1	0	0.0588327899252268	12.4145534515877	2.29857945213202e-06	-1.67488256126261	1
ENSG00000113851.14	CRBN	3	3178805	3_4	0	0.0392544629691739	18.7599131929044	2.3175485367164e-06	1.93969922724932	2
ENSG00000175928.5	LRRN1	3	3765908	3_4	0	0.00888649459735158	4.98319765158666	1.39363026140851e-07	0.334886575020998	1
ENSG00000170364.12	SETMAR	3	4303252	3_4	0	0.0100008897668021	6.07390285452607	1.91168114020216e-07	-0.664417409797299	3
ENSG00000144455.13	SUMF1	3	4368850	3_4	0	0.0126384581483042	8.23649425856171	3.27601188263814e-07	-1.05302475081472	2
ENSG00000150995.18	ITPR1	3	4814046	3_4	0	0.0742049524213119	24.7511281414498	5.78012011213101e-06	-2.35153391216551	2
ENSG00000134107.4	BHLHE40	3	4989352	3_4	0	0.0181101334122593	11.5653712251473	6.59159021915452e-07	-1.31268844135573	1
ENSG00000134108.12	ARL8B	3	5133845	3_4	0	0.0160572416258296	10.4511793972905	5.28135327508657e-07	-1.19267802308877	1
ENSG00000134109.10	EDEM1	3	5187958	3_4	0	0.0117130387842691	7.53368276261716	2.77706396731164e-07	0.844577779965915	2
ENSG00000071282.11	LMCD1	3	8502071	3_6	0	0	5.34811188780802	0	0.392849991431586	2
ENSG00000182533.6	CAV3	3	8733693	3_7	0	0.0238434399235818	4.93592112162289	3.70378779593503e-07	0.271007877718628	2
ENSG00000070950.9	RAD18	3	8963394	3_7	0	0.0380098305218348	9.27835755554552	1.10987996439784e-06	-1.39311490944206	3
ENSG00000196220.15	SRGAP3	3	9364020	3_7	0	0.0529444284691218	12.3833313110568	2.06332067828472e-06	1.50903551604788	1
ENSG00000134077.15	THUMPD3	3	9363240	3_7	0	0.063129783348975	14.0408867824119	2.78957350844096e-06	-1.64419211450046	1
ENSG00000168137.15	SETD5	3	9397385	3_7	0	0.0242892706363905	5.10797805229172	3.90456331995369e-07	0.445336631307709	2
ENSG00000163719.19	MTMR14	3	9649842	3_8	0	0.0445061502946924	10.2767409880963	1.43940966582904e-06	1.2196356558754	1
ENSG00000114026.21	OGG1	3	9757089	3_8	0	0.0394314364100015	9.14397605642882	1.1347146232735e-06	-1.03467512957598	2
ENSG00000134072.10	CAMK1	3	9769618	3_8	0	0.0343441763143517	7.85426159682064	8.48921319952698e-07	0.95162094315751	2
ENSG00000241553.12	ARPC4	3	9814626	3_8	0	0.0288510660017177	6.23058413541835	5.65717486232148e-07	-0.783241416255516	1
ENSG00000214021.15	TTLL3	3	9798814	3_8	0	0.0243073500350145	4.6373907507529	3.5474826509718e-07	-0.0420648843219487	4
ENSG00000156990.14	RPUSD3	3	9843931	3_8	0	0.0282464825512194	6.0335286659345	5.36345607559939e-07	0.550899730769593	1
ENSG00000171135.13	JAGN1	3	9890513	3_8	0	0.0350473169736363	8.04332346955725	8.87154550876027e-07	0.919524758420925	2
ENSG00000163701.18	IL17RE	3	9903375	3_8	0	0.0254557250659299	5.06626513283545	4.05865708480668e-07	0.378216028847548	2
ENSG00000163702.18	IL17RC	3	9917083	3_8	0	0.0497303475442973	11.3175079027793	1.77125575552328e-06	1.38362029031188	3
ENSG00000163703.17	CRELD1	3	9933702	3_8	0	0.0271138646507988	5.65288147364201	4.82358878765767e-07	-0.497899227751997	2
ENSG00000163704.11	PRRT3	3	9933702	3_8	0	0.0260759235966784	5.28998753642825	4.34113530678714e-07	-0.436001969343379	2
ENSG00000125037.12	EMC3	3	10010880	3_8	0	0.0243877275873545	4.66805551178832	3.58274848417777e-07	-0.167653718562577	1
ENSG00000254999.3	BRK1	3	10115521	3_8	0	0.024276732764307	4.62568506871807	3.53407101925117e-07	0.166790057408889	2
ENSG00000134086.7	VHL	3	10140878	3_8	0	0.0258850914259358	5.22171920108165	4.25375223980069e-07	0.501378893240371	2
ENSG00000134070.4	IRAK2	3	10175276	3_8	0	0.0373789528910674	8.64447308346697	1.01689153293117e-06	-1.33801981372698	1
ENSG00000157014.10	TATDN2	3	10252086	3_8	0	0.02557473399948	5.10960851288988	4.11251718494928e-07	0.430917915547053	1
ENSG00000157017.15	GHRL	3	10290784	3_8	0	0.152749437244789	22.0504243024692	1.05999921423837e-05	-2.50993733494966	1
ENSG00000157103.10	SLC6A1	3	10992869	3_10	0	0.00462031672152197	5.25859130107683	7.64627898311752e-08	-0.382734114196315	4
ENSG00000197548.12	ATG7	3	11223046	3_10	0	0.00431480487045177	19.3629927518586	2.62931498682131e-07	-4.14835729559776	2
ENSG00000144560.14	VGLL4	3	11468194	3_10	0	0.00473540956836449	10.1128976706509	1.50710022197962e-07	-2.31341747176476	2
ENSG00000144559.10	TAMM41	3	11846785	3_10	0	0.00430026997172062	4.61522493942271	6.24593654831587e-08	0.0864186938732804	1
ENSG00000157150.4	TIMP4	3	12156985	3_10	0	0.00442989244849834	4.83567712279113	6.74154521095835e-08	-0.14349158222927	1
ENSG00000132170.19	PPARG	3	12287696	3_10	0	0.00825473196894688	10.4000551081492	2.70176511955942e-07	1.15140485861686	1
ENSG00000154743.17	TSEN2	3	12479681	3_10	0	0.00429466290865432	4.60090697194956	6.21844084373472e-08	-0.063225641369298	3
ENSG00000075975.15	MKRN2	3	12557101	3_10	0	0.00583691753161386	7.2815642304063	1.33757214430128e-07	1.005810595693	4
ENSG00000225526.4	MKRN2OS	3	12560995	3_10	0	0.00430460788103715	4.63173552061929	6.27460400968595e-08	0.00677211735366358	2
ENSG00000132155.11	RAF1	3	12662939	3_10	0	0.0271035844232753	20.9094514653069	1.78352147584082e-06	-2.23651847816987	1
ENSG00000088726.15	TMEM40	3	12769053	3_10	0	0.00784029334550029	10.0936906584399	2.49052712793245e-07	-1.2136880769364	1
ENSG00000144712.11	CAND2	3	12793606	3_10	0	0.00456605410969146	5.12079052120996	7.35846176735456e-08	0.269228191521245	3
ENSG00000144713.12	RPL32	3	12841340	3_10	0	0.00458449656220472	5.14688429330219	7.4258304690765e-08	0.275322744686305	2
ENSG00000144711.13	IQSEC1	3	12906678	3_10	0	0.00484839807331938	5.70476032923964	8.70451638343949e-08	-0.551861886334208	2
ENSG00000131379.9	C3orf20	3	14669081	3_10	0	0.00563664074743753	7.12089864704592	1.26317678053815e-07	0.736557973651526	2
ENSG00000132182.11	NUP210	3	13416671	3_10	0	0.0115831756730693	13.5841406102953	4.95186487209367e-07	1.67849688854189	2
ENSG00000163517.14	HDAC11	3	13481510	3_10	0	0.0088106298608317	11.142315971667	3.0895227697776e-07	-1.37414171516016	1
ENSG00000163520.13	FBLN2	3	13512458	3_10	0	0.00435239524759534	4.72929277735199	6.47788899860703e-08	0.118223608420483	2
ENSG00000163528.12	CHCHD4	3	14112731	3_10	0	0.0226286902621022	19.6458266965602	1.39906760342718e-06	2.1879811153645	2
ENSG00000170876.7	TMEM43	3	14127579	3_10	0	0.00810182662985148	10.3916775102354	2.6495833122873e-07	1.26340397606659	1
ENSG00000154767.14	XPC	3	14178595	3_10	0	0.0415707934686955	25.3543499801239	3.31703281959237e-06	-2.43557205904783	3
ENSG00000170860.3	LSM3	3	14177502	3_10	0	0.0155892007670098	16.3020263450216	7.99787135965636e-07	-1.88484824376464	1
ENSG00000131389.16	SLC6A6	3	14439766	3_10	0	0.0044135425362497	4.85422833627972	6.74243069885482e-08	-0.231685918180746	1
ENSG00000154781.15	CCDC174	3	14652143	3_10	0	0.00438650338024882	4.79081368242815	6.61358170538007e-08	0.259825448568863	2
ENSG00000154783.11	FGD5	3	14815331	3_11	0	0.0327338719861925	15.6904029731914	1.61636877060941e-06	3.23762902671196	1
ENSG00000131368.7	MRPS25	3	15063435	3_11	0	0.0193343179102904	4.97482395795952	3.02702178260285e-07	-0.277602012149782	1
ENSG00000131375.9	CAPN7	3	15206289	3_11	0	0.0190295108852043	5.16951655983268	3.0958971923746e-07	-0.827713013094717	1
ENSG00000131370.15	SH3BP5	3	15321957	3_11	0	0.0187585916784231	4.6898065884678	2.7686250005931e-07	-0.313810302320921	2
ENSG00000206562.11	METTL6	3	15439219	3_11	0	0.0245198314136708	7.12174644342659	5.49557274381218e-07	-0.828223782539094	3
ENSG00000206561.12	COLQ	3	15521294	3_11	0	0.0197108620153699	5.09918188987619	3.16311582616183e-07	0.277153136484926	2
ENSG00000131373.14	HACL1	3	15601536	3_11	0	0.0203756378327725	5.48324895121569	3.51607516433784e-07	0.423532088849007	3
ENSG00000131386.17	GALNT15	3	16088510	3_11	0	0.0187119195694607	4.65572470788751	2.74166639197436e-07	0.0571318438032315	2
ENSG00000154813.9	DPH3	3	16255161	3_12	0	0.156402823108913	18.331624376311	9.02307383896728e-06	3.99890608410332	1
ENSG00000154814.13	OXNAD1	3	16264511	3_12	0	0.326026430641238	20.9041142962388	2.1448333521275e-05	-4.22335086358077	2
ENSG00000154822.17	PLCL2	3	16802230	3_12	0	0.0512804994496829	13.3252746325551	2.15048980803268e-06	-1.95622922416364	1
ENSG00000163576.17	EFHB	3	19946945	3_14	0	0.0207132144778582	5.9175630049198	3.8574416594958e-07	0.532336037595035	1
ENSG00000144566.10	RAB5A	3	19946983	3_14	0	0.0191789735515682	5.20406211205735	3.14106414420797e-07	-0.591186595344421	1
ENSG00000197885.10	NKIRAS1	3	23951946	3_18	0	0.0264488114913765	9.41996169951808	7.840870335119e-07	-1.88264074170487	1
ENSG00000151090.17	THRB	3	24494993	3_18	0	0.0171581743511521	5.40543690491703	2.91884378666259e-07	-0.411920244290395	2
ENSG00000151093.7	OXSM	3	25782726	3_19	0	0.0348471635542151	8.3014870766816	9.10400114252934e-07	-1.07521345027949	1
ENSG00000179796.11	LRRC3B	3	26493173	3_19	0	0.0759873917050947	15.6300119663541	3.73774631206111e-06	2.08646129548677	2
ENSG00000033867.16	SLC4A7	3	27375239	3_20	2	0.0309806874060762	18.3934802371215	1.79334536004614e-06	1.16901960738435	2
ENSG00000187118.12	CMC1	3	28241610	3_21	0	0.0686090490140275	11.8102516516933	2.5500548677248e-06	1.42148082687196	1
ENSG00000163512.13	AZI2	3	28348860	3_21	0	0.0449089198935928	7.82121544007509	1.10539076665868e-06	1.16627505486857	2
ENSG00000144642.21	RBMS3	3	28575079	3_21	0	0.0519702074213742	9.19135455212946	1.50329060391863e-06	-1.19076212955637	1
ENSG00000144644.14	GADL1	3	30717464	3_23	0	0.038969164638833	9.98397063506078	1.2244283169589e-06	-1.25219187644026	1
ENSG00000163527.9	STT3B	3	31531267	3_23	0	0.0517917090205313	12.6491564048807	2.06172519583316e-06	-1.60396303679426	1
ENSG00000144645.13	OSBPL10	3	32078058	3_23	0	0.0220002769185527	4.66176478734862	3.22765775571126e-07	-0.132859868532734	1
ENSG00000170293.8	CMTM8	3	32222722	3_23	0	0.0279313664222787	6.87936494291846	6.04713278112105e-07	-0.775670673094826	2
ENSG00000153551.13	CMTM7	3	32409155	3_24	0	0.081379037828895	15.744484842743	4.03227348078717e-06	-1.95120050572776	1
ENSG00000091317.7	CMTM6	3	32502466	3_24	0	0.0268792899288335	5.34652699265555	4.52270779118195e-07	-0.578827752676604	1
ENSG00000182973.18	CNOT10	3	32684690	3_24	0	0.0248016890974875	4.59885472377078	3.58954930743514e-07	-0.0191404858044061	1
ENSG00000188167.8	TMPPE	3	33097285	3_24	0	0.0288635504819904	6.00905222583429	5.45839178324379e-07	0.835970332273657	1
ENSG00000170266.15	GLB1	3	33097285	3_24	0	0.0288635504819904	6.00905222583429	5.45839178324379e-07	-0.835970332273658	1
ENSG00000170275.14	CRTAP	3	33113385	3_24	0	0.140385469537212	20.9979132914488	9.27699389062515e-06	-2.32285860229176	3
ENSG00000173705.8	SUSD5	3	33219383	3_25	0	0.0184553159995543	4.66077619092694	2.70700282000402e-07	0.141714338222359	1
ENSG00000153558.13	FBXL2	3	33273247	3_25	0	0.0390512438281174	11.6313167169616	1.42946236760552e-06	-2.12015102028632	1
ENSG00000170248.13	PDCD6IP	3	33798622	3_25	0	0.0480678504682288	13.5769121449546	2.05383089686977e-06	-2.01068602427287	1
ENSG00000144681.10	STAC	3	36380288	3_26	0	0.0303766018911198	4.9803454937665	4.76110363187804e-07	-0.353108739462137	1
ENSG00000093217.9	XYLB	3	38346523	3_28	0	0.0243483704599266	8.02278775611119	6.1475798387167e-07	0.967779780221264	1
ENSG00000114739.13	ACVR2B	3	38452729	3_28	0	0.021195525556578	6.73552865088472	4.49288033059821e-07	1.1254907122836	2
ENSG00000183873.15	SCN5A	3	38646249	3_28	0	0.0968316769724229	21.0000355902049	6.3995061043452e-06	2.20296994929764	1
ENSG00000114742.13	WDR48	3	39052969	3_28	0	0.0670738548565151	17.5058258155271	3.69525865888108e-06	-1.98849404413471	3
ENSG00000114745.13	GORASP1	3	39105193	3_28	0	0.0411226989296379	12.906372840528	1.67030119084162e-06	1.40408927219748	2
ENSG00000168026.18	TTC21A	3	39107217	3_28	0	0.0243080303211063	8.00740162156805	6.12562426941445e-07	-1.11512033367164	3
ENSG00000168334.8	XIRP1	3	39192679	3_28	0	0.072972580341006	18.304038794767	4.20354406715895e-06	1.97024090433597	1
ENSG00000168329.13	CX3CR1	3	39284123	3_28	0	0.0284152813045789	9.45869135717279	8.45847340040579e-07	1.18356288026524	2
ENSG00000144659.10	SLC25A38	3	39383433	3_28	0	0.0295799242352172	9.83252543891994	9.15316117260829e-07	-1.2753675399237	2
ENSG00000168028.13	RPSA	3	39406713	3_28	0	0.0367698798326467	11.8608691066919	1.37251688968137e-06	-1.52821552980327	2
ENSG00000170011.13	MYRIP	3	39808955	3_28	0	0.0168882612923229	4.63010998089496	2.4608504430958e-07	-0.122021694743074	1
ENSG00000114784.3	EIF1B	3	40309786	3_29	0	0.0219357597799631	5.55080255637938	3.83192883371234e-07	0.523938616536788	1
ENSG00000168032.8	ENTPD3	3	40387447	3_29	0	0.0214853073171541	5.35828406287767	3.62306626458001e-07	-0.520827346620606	2
ENSG00000188846.13	RPL14	3	40396629	3_29	0	0.0199708496860429	4.6803407339553	2.94159574001539e-07	-0.192047802177145	3
ENSG00000177873.12	ZNF619	3	40477330	3_29	0	0.0215410142059702	5.38230822929527	3.64874645254378e-07	0.517371359214115	1
ENSG00000172888.11	ZNF621	3	40524103	3_29	0	0.0198598146121768	4.62864760045838	2.89293237064523e-07	0.11668800239224	2
ENSG00000168038.10	ULK4	3	41962206	3_30	0	4.9737991503207e-14	13772.1477895553	2.1557524680659e-15	5.78190060586868	2
ENSG00000187094.11	CCK	3	42266417	3_30	0	0	30.7013980728351	0	0.532364613125246	1
ENSG00000114812.12	VIPR1	3	42497135	3_30	0	0	5.19669049850469	0	0.143527237332862	1
ENSG00000114857.17	NKTR	3	42600359	3_31	0	0.0226503749902403	7.46757385595486	5.32309107374549e-07	-0.947603107354727	2
ENSG00000093183.13	SEC22C	3	42602204	3_31	0	0.0555436616726835	15.8423276139967	2.76925195308208e-06	1.90180102363104	1
ENSG00000114853.13	ZBTB47	3	42653821	3_31	0	0.0586895948585751	16.3611623237975	3.02192887642345e-06	-1.93327428726532	1
ENSG00000157119.11	KLHL40	3	42685226	3_31	0	0.0232659804101872	7.71652075882212	5.65004439942718e-07	0.946400672996219	1
ENSG00000010282.14	HHATL	3	42693658	3_31	0	0.0217301115330008	7.08265354156516	4.84358501884521e-07	0.931187886098499	3
ENSG00000244607.5	CCDC13	3	42770079	3_31	0	0.0167568817874936	4.67380775772017	2.46475084793858e-07	0.172912095979757	3
ENSG00000144648.15	ACKR2	3	42800848	3_31	0	0.0426307674368202	13.3593997571082	1.79233452337592e-06	1.62296478606573	1
ENSG00000180432.5	CYP8B1	3	42876805	3_31	0	0.0736483297435201	18.5074251863094	4.28961068255583e-06	2.12845514068191	1
ENSG00000182983.14	ZNF662	3	42905991	3_31	0	0.0222957604178595	7.32112663417064	5.13699545636809e-07	-0.93910565888377	1
ENSG00000144649.8	FAM198A	3	42979596	3_31	0	0.0211887094460016	6.84858391170275	4.56682385183603e-07	0.865228168298216	1
ENSG00000144647.5	POMGNT2	3	43106160	3_31	0	0.0182562785020266	5.46760582303734	3.14136516439359e-07	0.241846565167713	1
ENSG00000179152.19	TCAIM	3	44335678	3_31	0	0.0751316672634276	18.6966677676074	4.42075259996957e-06	2.31954734087613	2
ENSG00000225873.3	LINC00694	3	44439661	3_31	0	0.0166251499937745	4.60072793431213	2.40713860371506e-07	-0.062528236212691	1
ENSG00000178917.15	ZNF852	3	44497691	3_31	0	0.0173086357587862	4.97382822411165	2.70933429816521e-07	-0.639176649109342	1
ENSG00000196345.12	ZKSCAN7	3	44557611	3_31	0	0.0166230129252438	4.59953791877559	2.40620663387261e-07	-0.408895917762058	1
ENSG00000144792.9	ZNF660	3	44590720	3_31	0	0.0181018455174606	5.38889625393501	3.06995246317446e-07	-0.353936482679027	1
ENSG00000186448.14	ZNF197	3	44584132	3_31	0	0.0166276530191962	4.6021216173579	2.40823031041526e-07	-0.251233124760446	2
ENSG00000169981.10	ZNF35	3	44649020	3_31	0	0.0189292795190246	5.80307207033143	3.45701307578657e-07	-0.858435662600608	1
ENSG00000196653.11	ZNF502	3	44712685	3_31	0	0.0170493939511158	4.83405921904231	2.59376058235225e-07	0.000958944597304662	2
ENSG00000186446.11	ZNF501	3	44713292	3_31	0	0.0310362522807059	10.3960406287847	1.01542117384968e-06	1.07922547086326	2
ENSG00000163807.5	KIAA1143	3	44761638	3_31	0	0.128019044546656	23.8100198412153	9.59275411390354e-06	-2.63179462576728	1
ENSG00000169964.7	TMEM42	3	44861857	3_31	0	0.138662558502098	24.5884276745153	1.07299807111542e-05	-2.6811378148525	1
ENSG00000075914.12	EXOSC7	3	44998969	3_31	0	0.0683223287826391	17.7962936440961	3.82649541930023e-06	2.02260523150537	1
ENSG00000163814.7	CDCP1	3	45087953	3_31	0	0.0177430664860396	5.20343812134158	2.9055479566884e-07	0.506946998337725	1
ENSG00000183625.14	CCR3	3	46128832	3_32	0	0.0238562340863505	4.89468473470064	3.67481588933278e-07	-0.341388692639576	2
ENSG00000163825.3	RTP3	3	46412462	3_32	0	0.0248436284474483	5.27139103066348	4.12144237891624e-07	-0.52839194336116	1
ENSG00000011376.9	LARS2	3	45317745	3_32	0	0.0653951133226465	14.3276871253495	2.94869843719876e-06	-1.98263848542818	3
ENSG00000144791.9	LIMD1	3	45768337	3_32	0	0.0312956757079452	7.41912848363188	7.30711931429101e-07	-1.0311109491448	1
ENSG00000211456.10	SACM1L	3	45689783	3_32	0	0.0275609893911587	6.23628333881596	5.40915736517452e-07	-0.808180650157987	1
ENSG00000163817.15	SLC6A20	3	45796808	3_32	0	0.0232028113171346	4.63681015211416	3.38585922043087e-07	-0.103406564855277	2
ENSG00000163818.16	LZTFL1	3	45916204	3_32	0	0.166824871314762	23.3529349634207	1.2260586397322e-05	-2.49623453946093	1
ENSG00000172215.5	CXCR6	3	45941984	3_32	0	0.0231109704053947	4.59998925808104	3.34567670615144e-07	0.018636285672174	1
ENSG00000163820.14	FYCO1	3	45896341	3_32	0	0.0237820617116249	4.86576688389945	3.64174702150964e-07	-0.376970232025721	2
ENSG00000163823.3	CCR1	3	46208517	3_32	0	0.0235815667497059	4.78715039091132	3.55270135023181e-07	0.189609943234586	1
ENSG00000121807.5	CCR2	3	46354094	3_32	0	0.0254026276872634	5.47814245571063	4.37946377449876e-07	0.632037749039103	1
ENSG00000160791.13	CCR5	3	46370170	3_32	0	0.0346546486502141	8.36949311050899	9.12787386232987e-07	-1.18131581639539	2
ENSG00000121797.9	CCRL2	3	46406481	3_32	0	0.0314108868374998	7.45335243703715	7.36785091485165e-07	-1.07060961307551	2
ENSG00000163827.12	LRRC2	3	46579124	3_32	0	0.0237701585828628	4.86111855613447	3.63644703038871e-07	0.101000928738574	1
ENSG00000261603.1	PRSS46	3	46735496	3_33	0	0.0308785420742137	12.1759095044362	1.18322455083036e-06	-1.40894764627345	2
ENSG00000178038.16	ALS2CL	3	46696489	3_33	0	0.301158221490305	32.1877689473108	3.05066537318586e-05	3.34363337603729	1
ENSG00000181585.3	TMIE	3	46693690	3_33	0	0.0424036882236055	15.9992229453788	2.13506694359724e-06	2.29401796922504	2
ENSG00000188086.13	PRSS45	3	46744963	3_33	0	0.013241315138513	4.87409476053172	2.03111289674325e-07	-0.0694604706444813	4
ENSG00000178055.11	PRSS42	3	46834226	3_33	0	0.151940533548427	26.5298972429881	1.26858095951099e-05	3.0286895926334	1
ENSG00000160801.13	PTH1R	3	46877309	3_33	0	0.0237423321800596	10.4386135842047	7.79965102612306e-07	1.36396733878807	2
ENSG00000160796.16	NBEAL2	3	46979634	3_33	0	0.0131309538811495	5.21408579918808	2.15468318767019e-07	0.803499947857924	1
ENSG00000160799.11	CCDC12	3	46982458	3_33	0	0.0131751619023283	5.26451703364579	2.18284787149331e-07	-0.829986677581483	1
ENSG00000181555.20	SETD2	3	47164415	3_33	0	0.0327732386454807	12.9583997509606	1.33653306489224e-06	-1.77182424949273	1
ENSG00000114648.11	KLHL18	3	47284808	3_33	0	0.0129984087899119	4.80246948956372	1.96455313312905e-07	-0.163167947100986	2
ENSG00000114650.18	SCAP	3	47476776	3_33	0	0.0151319300671199	6.48638175112757	3.08891390971333e-07	0.963749892191675	3
ENSG00000163832.15	ELP6	3	47513447	3_33	0	0.0163170334245581	6.71896059426178	3.45026355592245e-07	-0.796264305472925	1
ENSG00000132153.14	DHX30	3	47802110	3_34	0	0.0133644126518436	15.0172640115767	6.316109731188e-07	3.48138845441034	1
ENSG00000164045.11	CDC25A	3	48188134	3_34	0	0.0182840422734917	20.8832547374922	1.20165383418746e-06	4.76484843428241	1
ENSG00000164048.13	ZNF589	3	48256121	3_34	0	0.0202145965979313	21.2083230062778	1.34921257982758e-06	4.83344843866382	1
ENSG00000172113.8	NME6	3	48301516	3_34	0	0.0191834306367238	21.5209959344957	1.29926462843147e-06	-4.66205264331958	2
ENSG00000164050.12	PLXNB1	3	48429347	3_34	0	0.0223939146361318	8.78383062480346	6.19046033063593e-07	-0.670148339546331	1
ENSG00000164051.13	CCDC51	3	48440024	3_34	0	0.0218627329836611	8.61993866534531	5.93085900967354e-07	-0.689461196844622	1
ENSG00000232112.3	TMA7	3	48440024	3_34	0	0.021862732983661	8.61993866534531	5.93085900967351e-07	0.689461196844622	1
ENSG00000164053.19	ATRIP	3	48446507	3_34	0	0.0216799407618963	8.57168264412717	5.84834721056074e-07	0.696099927453622	1
ENSG00000213689.11	TREX1	3	48465783	3_34	0	0.0186130571209497	7.48641927835401	4.3853153590319e-07	-0.640568476154664	2
ENSG00000164054.15	SHISA5	3	48445644	3_34	0	0.0130400292002154	5.28714047661754	2.16974345565228e-07	-1.54128505831602	1
ENSG00000114268.11	PFKFB4	3	48562511	3_34	0	0.0127454516554728	5.35397993532767	2.14753842375203e-07	0.781664769838207	1
ENSG00000145040.3	UCN2	3	48563473	3_34	0	0.0217956940000706	10.5813496582481	7.25806313245238e-07	-1.63758369103497	2
ENSG00000114270.17	COL7A1	3	48595323	3_34	0	0.0266556652871198	12.3268184914516	1.03406895826083e-06	-1.755011479617	1
ENSG00000225697.12	SLC26A6	3	48634901	3_34	0	0.0171744721273195	8.71426102445505	4.71002200050007e-07	-1.74383232087883	1
ENSG00000008300.16	CELSR3	3	48682205	3_34	0	0.0152499443056467	9.63028294882895	4.6218545987544e-07	2.92387170813264	1
ENSG00000068745.14	IP6K2	3	48694054	3_34	0	0.0142852179171429	8.70788563904408	3.91479081148637e-07	-1.92163921545434	3
ENSG00000114302.15	PRKAR2A	3	48845667	3_34	0	0.0124809453799187	5.33058861940311	2.09378278169862e-07	-1.46320709151148	2
ENSG00000177479.19	ARIH2	3	48919714	3_34	0	0.0271413084442261	16.7945583605347	1.43452572948831e-06	3.69922947788487	1
ENSG00000178467.17	P4HTM	3	48997446	3_34	0	0.0152521518394908	9.41407275034352	4.51874302184244e-07	2.81048271873182	1
ENSG00000178252.17	WDR6	3	49007280	3_34	0	0.0304652951652362	17.0025768913929	1.63015579210933e-06	-3.38808674276996	2
ENSG00000178149.16	DALRD3	3	49023895	3_34	0	0.0143758340741038	8.57852044303162	3.8810962722839e-07	2.70033388407063	1
ENSG00000198218.10	QRICH1	3	49070995	3_34	0	0.0126589996641445	6.14896761937078	2.44968683410595e-07	-2.12444717686702	2
ENSG00000172046.18	USP19	3	49120338	3_34	0	0.0182649426955814	11.7780582260191	6.77019199013891e-07	3.2213621756104	1
ENSG00000185909.14	KLHDC8B	3	49171432	3_34	0	0.131562032964606	29.8562888631875	1.23616195535523e-05	-3.72783412437342	3
ENSG00000173421.16	CCDC36	3	49199006	3_34	0	0.0342654861323691	18.1673408865345	1.959102850663e-06	3.685574236989	2
ENSG00000188315.7	C3orf62	3	49277527	3_34	0	0.0201026145423592	10.0848337176331	6.38014076768083e-07	1.79199055766764	1
ENSG00000114767.6	RRP9	3	51941930	3_36	0	0.0550579966196517	27.9192848117639	4.83764134767521e-06	-2.46902259929705	1
ENSG00000041880.14	PARP3	3	51941930	3_36	0	0.0550579966196517	27.9192848117639	4.83764134767521e-06	2.46902259929705	1
ENSG00000248487.8	ABHD14A	3	51972037	3_36	0	0.0237790154226022	20.0796681780862	1.50265532231678e-06	-1.79746555658956	2
ENSG00000243989.8	ACY1	3	51982820	3_36	0	0.00579528527330042	7.02922224299139	1.28200898014073e-07	-0.917599629568622	1
ENSG00000162244.10	RPL29	3	51993314	3_36	0	0.0180764139353469	17.5373191692666	9.97664358654673e-07	1.88371564190757	1
ENSG00000164086.9	DUSP7	3	52012813	3_36	0	0.00567552456035525	6.83630332221106	1.22105803254238e-07	-0.59989455732634	1
ENSG00000164087.7	POC1A	3	52154292	3_36	0	0.0118087880237405	13.5981077333463	5.05350591171387e-07	1.64605373528115	2
ENSG00000239732.3	TLR9	3	52227015	3_36	0	0.0377595230967049	24.3762491468554	2.89669222943447e-06	3.13523384597094	1
ENSG00000247596.8	TWF2	3	52239094	3_36	0	0.00791430291065687	9.90334262656038	2.46662680484334e-07	1.13472251699506	1
ENSG00000164088.17	PPM1M	3	52245578	3_36	0	0.00517762913740638	5.99074628070295	9.76159623412341e-08	0.961607547074905	2
ENSG00000168237.17	GLYCTK	3	52286212	3_36	0	0.00594423685914658	7.26340898174092	1.3587688398044e-07	-1.45150142629668	1
ENSG00000164091.11	WDR82	3	52288401	3_36	0	0.0171992030702535	17.0695456824665	9.23930406886177e-07	2.69574026561995	1
ENSG00000114841.17	DNAH1	3	52309726	3_36	0	0.00536140054643497	6.31190280484021	1.06499490633996e-07	1.00676954261439	2
ENSG00000163930.9	BAP1	3	52407847	3_36	0	0.00509421813593936	5.84088728898309	9.3640847817857e-08	-0.813868813643432	1
ENSG00000010318.20	PHF7	3	52414035	3_36	0	0.00447606666567135	4.64852705817629	6.54818413287455e-08	-0.0237087601493805	1
ENSG00000010319.6	SEMA3G	3	52444898	3_36	0	0.0116471679083592	13.4710324103273	4.93776243200812e-07	2.00445821245379	1
ENSG00000114854.7	TNNC1	3	52454186	3_36	0	0.0046255454858386	4.95124779282037	7.20753220332351e-08	0.448583579196477	2
ENSG00000010322.15	NISCH	3	52454186	3_36	0	0.00454646899076483	4.79243595457592	6.85708486996414e-08	-0.340640819462981	2
ENSG00000010327.10	STAB1	3	52495250	3_36	0	0.00445755421627525	4.61042876131227	6.46765616288833e-08	0.07095663598591	1
ENSG00000168273.7	SMIM4	3	52533172	3_36	0	0.0158929342824533	16.3386311865772	8.17200701528583e-07	2.90557423422961	2
ENSG00000168268.10	NT5DC2	3	52533447	3_36	0	0.0162602590326508	16.5565646217769	8.47240410635002e-07	2.20350212685569	2
ENSG00000163938.16	GNL3	3	52681295	3_36	0	0.0475148273941487	26.5201590939204	3.96564884096814e-06	3.58177816117357	2
ENSG00000163939.18	PBRM1	3	52685382	3_36	0	0.0230547589460201	19.7824694629345	1.43532438560949e-06	-3.09392217558414	3
ENSG00000114902.13	SPCS1	3	52704149	3_36	0	0.0395498390102991	24.8032514096871	3.08718253801714e-06	-3.4743284202791	1
ENSG00000016864.18	GLT8D1	3	52705620	3_36	0	0.00827938204315282	10.3160053218582	2.68793309348936e-07	-2.25725254087563	2
ENSG00000114904.12	NEK4	3	52771077	3_36	0	0.0337458884553429	23.3229652649727	2.47692927321011e-06	3.39169625348922	1
ENSG00000055955.15	ITIH4	3	52830568	3_36	0	0.00586834108153045	7.14467869302357	1.31949279910262e-07	-1.99026978582152	3
ENSG00000272573.5	MUSTN1	3	52834429	3_36	0	0.0158112844753345	16.2924807467483	8.10705916827947e-07	1.43565215982571	2
ENSG00000213533.11	TMEM110	3	52841756	3_36	0	0.0220567025868451	19.3696870931325	1.34453516686958e-06	1.30518217761412	2
ENSG00000163933.9	RFT1	3	53088241	3_36	0	0.0501658738000238	27.0455731784345	4.26985910773319e-06	3.39602061629934	2
ENSG00000163932.13	PRKCD	3	53155654	3_36	0	0.0187982053920652	17.899858663604	1.0589488083466e-06	1.9997717250321	1
ENSG00000163931.15	TKT	3	53255511	3_36	0	0.0140473054374374	15.2027985995825	6.72087071861191e-07	2.08894448588722	2
ENSG00000272886.5	DCP1A	3	53347519	3_36	0	0.00897428198456685	11.0628538714694	3.12446641731099e-07	1.40152365603226	2
ENSG00000016391.10	CHDH	3	53811891	3_36	0	0.0103028353422484	12.3379363477943	4.00044457833627e-07	-1.37916753874999	2
ENSG00000056736.9	IL17RB	3	53846762	3_36	0	0.00457536688174853	4.85080540172225	6.98471597048247e-08	0.119874035794431	1
ENSG00000113812.13	ACTR8	3	53881333	3_36	0	0.00764103944660144	9.57882131373085	2.30342187699176e-07	1.06175368092209	3
ENSG00000113811.10	SELENOK	3	53891822	3_36	0	0.211965383093947	40.9600007754251	2.73233452793398e-05	-3.98077834898167	2
ENSG00000157445.14	CACNA2D3	3	54085218	3_37	0	0.0263208657406699	5.39146331842811	4.46596996890969e-07	-0.354461828327577	3
ENSG00000180376.16	CCDC66	3	56554346	3_39	0	0.0179542404523182	4.72145849685214	2.66779336021338e-07	-0.284719846796502	4
ENSG00000163947.11	ARHGEF3	3	57030638	3_39	0	0.0247501176475115	7.6991777815114	5.99695222975993e-07	-0.891083231091884	1
ENSG00000144730.17	IL17RD	3	57170417	3_39	0	0.0481926159857461	13.9164785456626	2.1106626712016e-06	-2.23670543914196	2
ENSG00000157500.10	APPL1	3	57221903	3_39	0	0.115061306177757	22.1810177587116	8.03192682285473e-06	-3.13140039717188	2
ENSG00000239388.8	ASB14	3	57292659	3_39	0	0.295270359263763	31.643046742151	2.94040477216808e-05	-3.88574307315015	2
ENSG00000168374.10	ARF4	3	57597538	3_39	0	0.0183374762422213	4.91719010384507	2.83769383572653e-07	-0.604789055841805	3
ENSG00000174839.12	DENND6A	3	57692733	3_39	0	0.0196159336458812	5.54174439194702	3.4210895936752e-07	0.416862143892001	2
ENSG00000136068.14	FLNB	3	58007522	3_39	0	0.0178660537826257	4.67588948792621	2.62906818082239e-07	-0.433428479351671	1
ENSG00000163687.13	DNASE1L3	3	58217946	3_40	0	0.013836539651959	6.23821246219549	2.71641817539709e-07	0.821576140034579	1
ENSG00000163686.14	ABHD6	3	58237077	3_40	0	0.011708411536371	4.69431440713508	1.72973322003352e-07	-0.406545010958408	2
ENSG00000163684.11	RPP14	3	58305320	3_40	0	0.0134735286455484	5.99234463248896	2.54089726832198e-07	-0.569242295821438	3
ENSG00000168297.15	PXK	3	58306531	3_40	0	0.0116033301129916	4.61100737594422	1.68378811081906e-07	0.130796817974275	3
ENSG00000168291.12	PDHB	3	58434217	3_40	0	0.0123653853269146	5.19886478561138	2.02313633617868e-07	-0.523360012612161	2
ENSG00000168306.12	ACOX2	3	58530656	3_40	0	0.0163163704047329	7.76366643873312	3.98657002943041e-07	0.905643242316147	2
ENSG00000168309.16	FAM107A	3	58578710	3_40	0	0.0139017348254665	6.28168768876526	2.74823783510553e-07	0.701518549212644	1
ENSG00000189283.9	FHIT	3	61136645	3_41	0	0.0317871072793124	10.4957060281897	1.04995730499126e-06	1.29702392608367	1
ENSG00000144724.19	PTPRG	3	61561600	3_41	0	0.0252634773302979	8.35853056558592	6.64556693096804e-07	0.968583688839327	1
ENSG00000163632.12	C3orf49	3	63819161	3_43	0	0.144310683365296	25.0952728066029	1.13972317200079e-05	-2.76525368893824	1
ENSG00000163634.11	THOC7	3	63826866	3_43	0	0.0666792042887542	17.6821224188666	3.71051144289723e-06	-2.03565943854107	3
ENSG00000163636.10	PSMD6	3	64024193	3_43	0	0.0557316536150586	15.9902883614372	2.80457590514839e-06	1.89852500949957	2
ENSG00000144741.17	SLC25A26	3	66294344	3_45	0	5.55111512312578e-16	273.696271394095	4.78143315671525e-19	1.12469947617263	1
ENSG00000144749.13	LRIG1	3	66416941	3_45	0	0	190.730489749005	0	1.80511620079318	3
ENSG00000163376.11	KBTBD8	3	66998338	3_45	0	0	10.021208767324	0	-1.39012142306814	1
ENSG00000172340.14	SUCLG2	3	67376487	3_45	0	0	9.72635381054386	0	1.16269739267432	2
ENSG00000163378.13	EOGT	3	69009872	3_46	0	0.0261147583405958	5.89247829678418	4.84276033496744e-07	-0.56047303155968	2
ENSG00000144747.15	TMF1	3	69050957	3_46	0	0.0279194310722337	6.51386841633583	5.72340553583868e-07	-0.618827261486378	2
ENSG00000144746.6	ARL6IP5	3	69133560	3_46	0	0.0275808860462925	6.40036541860201	5.55548472293325e-07	0.62701442152858	1
ENSG00000163412.12	EIF4E3	3	71725640	3_48	0	0.0318564349424505	16.3219371620386	1.63635620428774e-06	1.86960590423193	2
ENSG00000170837.2	GPR27	3	71735170	3_48	0	0.0846185254017653	25.3954424005974	6.76285707768909e-06	2.48400178479935	2
ENSG00000163421.8	PROK2	3	71780316	3_48	0	0.0443606215938317	19.4667957620479	2.71769721370813e-06	-2.14133501802627	1
ENSG00000144736.13	SHQ1	3	72861735	3_49	0	0.0230514168295066	6.34027416667104	4.59954249605943e-07	-0.732320208058453	1
ENSG00000172986.12	GXYLT2	3	72887991	3_49	0	0.0375018999960205	10.8706233464746	1.28297056727499e-06	-1.04990767227044	2
ENSG00000163605.14	PPP4R2	3	72996737	3_49	0	0.0198595538010019	4.95757936184881	3.09847599272938e-07	-0.638571929699815	1
ENSG00000113805.8	CNTN3	3	74520712	3_50	0	0	46.6752440751588	0	0.996443003407958	1
ENSG00000169855.19	ROBO1	3	79012070	3_53	0	0.0191088041087469	5.35726983032953	3.22170672109452e-07	-0.402009956277682	1
ENSG00000114480.12	GBE1	3	81761574	3_54	0	0	144.140915197287	0	-0.88463934521907	3
ENSG00000175161.13	CADM2	3	84924472	3_56	0	0.172195446531906	25.5042665966751	1.38211275863821e-05	3.75823848754243	2
ENSG00000064835.10	POU1F1	3	87255411	3_57	0	0.0977085377018532	21.2878383501083	6.54595553800271e-06	2.7628241957434	1
ENSG00000083937.8	CHMP2B	3	87227372	3_57	0	0.0668218621030826	17.652387354465	3.71219683651586e-06	2.52676728232882	2
ENSG00000206538.8	VGLL3	3	86988393	3_57	0	0.0445843659470441	13.8474282364094	1.94294582575674e-06	-1.60911155287647	2
ENSG00000175105.6	ZNF654	3	88058839	3_58	1	0.112108095808111	18.0821717117084	6.37964538188322e-06	-3.37748567053608	1
ENSG00000163320.10	CGGBP1	3	88224880	3_58	0	0.0167009265839949	8.3785739812756	4.40371951068605e-07	1.6093203615469	1
ENSG00000178700.7	DHFR2	3	94375075	3_59	0	0.0147675825265162	5.02506602058018	2.3353939575933e-07	0.321067867334085	1
ENSG00000178694.9	NSUN3	3	94062771	3_59	0	0.0152212715876617	5.3051131702009	2.54129195437064e-07	-0.595418951187702	1
ENSG00000170854.17	RIOX2	3	97967731	3_61	0	0.0274313122531629	8.08005665538311	6.97541359470097e-07	1.15677330115695	1
ENSG00000231861.2	OR5K2	3	98501399	3_63	0	0.0127059127996221	5.31842681003529	2.12665984627985e-07	-0.411362000100398	2
ENSG00000080819.6	CPOX	3	98578213	3_63	0	0.0158758261612936	7.37878934533784	3.6866373649864e-07	0.952697640319638	1
ENSG00000064225.12	ST3GAL6	3	98717344	3_63	0	0.0134068308815304	5.81493791080149	2.45346680629403e-07	0.812430812736791	3
ENSG00000057019.15	DCBLD2	3	98901239	3_63	0	0.029260033009635	13.0523137504496	1.20190817799388e-06	1.67943180167072	4
ENSG00000144810.15	COL8A1	3	99543396	3_63	0	0.0231662961039951	10.8818427990213	7.93355842693575e-07	1.89299532076948	3
ENSG00000184220.11	CMSS1	3	100166392	3_63	0	0.0187081242219531	8.89904171934659	5.23941092612144e-07	1.20902567519279	1
ENSG00000036054.12	TBC1D23	3	100240438	3_63	0	0.0526339749994266	18.5414193656924	3.07127086786551e-06	-1.92167087489237	2
ENSG00000114021.11	NIT2	3	100334239	3_63	0	0.0354799004973503	14.8483123653589	1.6579386735541e-06	1.92967230899683	2
ENSG00000154174.7	TOMM70	3	100410524	3_63	0	0.0126861350929711	5.30397207806306	2.11757857687565e-07	-0.725185187748297	1
ENSG00000206535.7	LNP1	3	100402006	3_63	0	0.0117584559153456	4.60217777184307	1.70303141564859e-07	0.0850522562776543	1
ENSG00000181458.10	TMEM45A	3	100492481	3_63	0	0.0190970580492746	9.08977361084917	5.46296614050967e-07	-1.25910420916572	2
ENSG00000114354.13	TFG	3	100709093	3_63	0	0.0132906607001013	5.73434213733721	2.39849681469447e-07	0.826435825310986	3
ENSG00000154175.16	ABI3BP	3	100971345	3_64	0	0.0284039478921828	9.83004670106668	8.78705332662441e-07	-1.3074066703451	1
ENSG00000081148.11	IMPG2	3	101320737	3_64	0	0.0264841027473486	9.17914942521788	7.65062081077614e-07	1.58725293020435	1
ENSG00000138468.15	SENP7	3	101513077	3_64	0	0.0862538769483427	20.2681787568926	5.50176865268109e-06	2.75927200397897	1
ENSG00000174173.6	TRMT10C	3	101549086	3_64	0	0.0689889322506856	18.1472045437546	3.94001732411998e-06	2.28378384403031	1
ENSG00000066422.4	ZBTB11	3	101677685	3_64	0	0.018930289896441	6.06262131831428	3.61182484211159e-07	0.757379096858547	1
ENSG00000182504.10	CEP97	3	101725179	3_64	0	0.0181770398408715	5.68634538692007	3.25285996862359e-07	0.640159392848294	1
ENSG00000144815.15	NXPE3	3	101743397	3_64	0	0.0175183284044912	5.34438063561307	2.94644961489936e-07	0.354571421035599	2
ENSG00000170017.12	ALCAM	3	105366626	3_66	0	0.0137503821653462	4.90177483532952	2.12117793243383e-07	0.280717028002253	1
ENSG00000114423.18	CBLB	3	105873811	3_66	0	0.0162714653313673	6.45946734496141	3.3077474701385e-07	0.612135219153479	1
ENSG00000114446.4	IFT57	3	108222767	3_67	0	0.0357902452241542	12.8101173761915	1.44286851540529e-06	1.53367014024512	1
ENSG00000198919.12	DZIP3	3	108590476	3_67	0	0.0197197439133018	7.26759805052497	4.51025549390924e-07	-1.02089785877977	1
ENSG00000177707.10	NECTIN3	3	111070094	3_69	0	0.029758534494756	10.2978111740826	9.64418289130651e-07	-1.37347986980803	1
ENSG00000240891.7	PLCXD2	3	111674240	3_69	0	0.0238730874536711	8.24895023074206	6.1974958697447e-07	-0.931104248834174	2
ENSG00000144824.20	PHLDB2	3	111732536	3_69	0	0.0163203382521863	4.72263474218137	2.4256184480424e-07	-0.197567703159827	1
ENSG00000144827.8	ABHD10	3	111977038	3_69	0	0.0170494631019101	5.12733284296051	2.75113050086756e-07	0.350721767567539	4
ENSG00000174500.12	GCSAM	3	112133466	3_69	0	0.0356438696695828	11.9797942248111	1.34382643182332e-06	-1.39732505214966	1
ENSG00000091972.18	CD200	3	112331697	3_69	0	0.016150862729634	4.62599670324816	2.3513106913493e-07	-0.0671381311932496	1
ENSG00000144848.10	ATG3	3	112561859	3_69	0	0.0163561636165814	4.74293553708837	2.441392702138e-07	-0.190312239139037	2
ENSG00000138459.8	SLC35A5	3	112568913	3_69	0	0.01640399152437	4.76996796015235	2.4624871438237e-07	0.20493334588	1
ENSG00000091986.15	CCDC80	3	112628232	3_69	0	0.114946506979395	23.0592975521901	8.34162813693223e-06	-2.42729400625968	1
ENSG00000163606.10	CD200R1	3	112974906	3_69	0	0.0171830754931088	5.19962797581313	2.81178521889504e-07	0.47160227709882	3
ENSG00000163608.14	NEPRO	3	113019471	3_69	0	0.0922496666956083	20.9452116909927	6.08076939192909e-06	2.24198392848523	2
ENSG00000144857.14	BOC	3	113238018	3_70	0	0.0213382944218513	4.8831153345589	3.27918303796883e-07	0.261460640922347	2
ENSG00000206530.10	CFAP44	3	113440894	3_70	0	0.0207045426109768	4.60344186981811	2.99955809685492e-07	0.059673316169514	2
ENSG00000163611.11	SPICE1	3	113515105	3_70	0	0.0210348333697058	4.75023074365538	3.14458078137316e-07	-0.0801332149066685	1
ENSG00000072858.10	SIDT1	3	113532232	3_70	0	0.0330439767779027	8.94937595176942	9.30666399563781e-07	-1.10954779711004	1
ENSG00000121579.12	NAA50	3	113746012	3_70	0	0.0693887438548991	15.9102103811218	3.47435284154792e-06	-2.67268862080346	2
ENSG00000114573.9	ATP6V1A	3	113746914	3_70	0	0.0910750277317169	18.4961975702385	5.30140204888306e-06	2.85787445570411	1
ENSG00000178075.19	GRAMD1C	3	113829383	3_70	0	0.0207012866534761	4.60197820730701	2.99813283365473e-07	-0.232402524853669	1
ENSG00000184307.14	ZDHHC23	3	113948387	3_70	0	0.0220055871225631	5.16880691625562	3.57958140307816e-07	0.287807093057322	1
ENSG00000151576.10	QTRT2	3	114006229	3_70	0	0.0209080026029148	4.69415030286481	3.08871978797342e-07	-0.36359077918777	1
ENSG00000163617.10	CCDC191	3	114056663	3_70	0	0.0207957600111811	4.64420804499528	3.03945303428811e-07	-0.0964472478255266	2
ENSG00000144847.12	IGSF11	3	119146150	3_74	0	0.119837967357844	25.0553004298372	9.44937365084878e-06	2.86022245704361	1
ENSG00000121578.12	B4GALT4	3	119239772	3_74	0	0.0259481950913658	10.6162400101918	8.66935638642535e-07	1.19859984796893	2
ENSG00000176142.12	TMEM39A	3	119467987	3_74	0	0.0238956662108615	9.85061886535691	7.40784066847259e-07	1.16645798114219	1
ENSG00000163389.10	POGLUT1	3	119468017	3_74	0	0.0255417572230224	10.4695115337738	8.41562094699935e-07	1.2150765042329	3
ENSG00000113845.9	TIMMDC1	3	119498467	3_74	0	0.0196201583100224	8.02149662822841	4.95298355737937e-07	-0.913750098693438	4
ENSG00000144843.11	ADPRH	3	119578274	3_74	0	0.0217949949114921	8.99646032205741	6.17074236486974e-07	-1.06491752767856	2
ENSG00000144837.8	PLA1A	3	119619418	3_74	0	0.0147799813160492	5.39801290174196	2.51082692370635e-07	0.61273309374887	2
ENSG00000121577.13	POPDC2	3	119660339	3_74	0	0.0190844378922419	7.76487840653181	4.6636183868737e-07	-1.04176489813508	3
ENSG00000138495.6	COX17	3	119618751	3_74	0	0.0155754241621411	5.88309706106926	2.88373182125794e-07	-0.591365943103263	2
ENSG00000082701.14	GSK3B	3	120097312	3_74	0	0.0180296146827273	7.23799408108232	4.10689540832767e-07	-1.10564349830172	1
ENSG00000163428.3	LRRC58	3	120348564	3_74	0	0.013665681643951	4.67292786832684	2.00969128928987e-07	0.166093018166558	3
ENSG00000065518.7	NDUFB4	3	120596154	3_74	0	0.0137149549925878	4.70620882371601	2.0313022716625e-07	0.0718127433472374	1
ENSG00000144840.8	RABL3	3	120742729	3_74	0	0.0139744454637682	4.87956853133135	2.1459765833887e-07	0.341750200545375	3
ENSG00000153767.9	GTF2E1	3	120742729	3_74	0	0.0151285967506952	5.61371753161139	2.67274900734709e-07	-0.426837484579817	2
ENSG00000163833.7	FBXO40	3	121595986	3_75	0	0	9.25363826150845	0	-0.428824452761958	1
ENSG00000180353.10	HCLS1	3	121659058	3_75	0	0	89.1503413619171	0	2.2667483469918	1
ENSG00000173230.15	GOLGB1	3	121749947	3_75	0	0	129.869504330126	0	2.23753920990725	1
ENSG00000173226.16	IQCB1	3	121788384	3_75	0	0	82.9652440370656	0	-2.48954545366517	2
ENSG00000163406.10	SLC15A2	3	121898892	3_75	0	0	84.7833560555976	0	-4.20550417213731	2
ENSG00000121552.3	CSTA	3	122325058	3_76	0	0.0206534916093342	11.0999126443374	7.21476213247245e-07	-2.40520983821287	2
ENSG00000114023.15	FAM162A	3	122384273	3_76	0	0.0191566500531725	7.89499055758689	4.75970629118102e-07	-1.06521090330278	1
ENSG00000196981.3	WDR5B	3	122412930	3_76	0	0.0197804402501134	7.71565092670345	4.80305431706256e-07	-0.423564370237117	3
ENSG00000114030.12	KPNA1	3	122514621	3_76	0	0.036744831579679	17.5533137380388	2.0298518884719e-06	-3.18306043679324	1
[truncated: 8,427 more rows]
