# Supplementary material for: Adjusting for genetic confounders in transcriptome-wide association studies improves discovery of risk genes of complex traits
Source: Nat Genet. 2024 Jan 26;56(2):336–47. doi: 10.1038/s41588-023-01648-9 (PMC10864181; doi:10.1038/s41588-023-01648-9)
Supplement: Supplementary file 5 — cTWAS results of all analyzed genes across all tissues for IBD, SCZ, and SBP. Results are stored separately for each combination of traits and tissues. Column legends for each set of results are the same as in Supplementary Table 1. [file 41588_2023_1648_MOESM5_ESM.zip › SBP_Nerve_Tibial.csv]

id	genename	chrom	pos	region_tag	cs_index	PIP	tau2	PVE	z	num_eqtl
ENSG00000188976.10	NOC2L	1	957080	1_1	0	0.0228217098579142	10.5116623280519	7.54968018577791e-07	1.38021981358838	2
ENSG00000187961.13	KLHL17	1	959193	1_1	0	0.142575569045274	27.1644932727567	1.2188652499071e-05	-2.68800574187031	1
ENSG00000187642.9	PERM1	1	962943	1_1	0	0.0208297409187403	9.39963142825211	6.16174422295676e-07	-1.1605174945794	2
ENSG00000188290.10	HES4	1	989148	1_1	0	0.0124628591644894	4.9193293324207	1.92944569238155e-07	0.291913429701136	2
ENSG00000187608.8	ISG15	1	1000731	1_1	0	0.146128887723474	27.9880174457476	1.28711451592499e-05	-2.85910054132887	2
ENSG00000188157.14	AGRN	1	1027633	1_1	0	0.0175844459373646	7.92270175272634	4.38440808451444e-07	-0.794892157676258	1
ENSG00000131591.17	C1orf159	1	1091327	1_1	0	0.0123213015033771	4.90547283338644	1.90215732285919e-07	0.216638623386492	1
ENSG00000162571.13	TTLL10	1	1174096	1_1	0	0.0122270287414971	4.79531527007692	1.8452154066281e-07	0.171185699516093	1
ENSG00000186891.13	TNFRSF18	1	1176929	1_1	0	0.0143935635709017	7.88594554183794	3.57216143535922e-07	1.63850224413149	1
ENSG00000184163.3	C1QTNF12	1	1246946	1_1	0	0.0183775808703335	11.0738120679796	6.40463619095811e-07	-2.13869253556378	1
ENSG00000160087.20	UBE2J2	1	1256271	1_1	0	0.0137572792535134	6.01939000457205	2.60611760131123e-07	-0.790799498013496	1
ENSG00000162572.20	SCNN1D	1	1259424	1_1	0	0.0124325515215603	4.88487382773883	1.91127241638766e-07	-0.082710764141818	4
ENSG00000131584.18	ACAP3	1	1327211	1_1	1	0.195824711289622	27.2651653985308	1.68029140228953e-05	-5.2706080964853	1
ENSG00000224051.6	CPTP	1	1326444	1_1	1	0.211469842267122	27.516343965166	1.83125213784296e-05	5.29265466124919	1
ENSG00000107404.19	DVL1	1	1372258	1_1	1	0.0538590775823176	26.3162021303598	4.46057759213417e-06	-4.90595710405918	1
ENSG00000162576.16	MXRA8	1	1362042	1_1	1	0.121318022726827	25.7638687566504	9.83660824206871e-06	-5.14425228722753	2
ENSG00000175756.13	AURKAIP1	1	1375267	1_1	0	0.0172666119141109	12.2935482695959	6.68025979274854e-07	2.89454995105356	2
ENSG00000242485.5	MRPL20	1	1407232	1_1	0	0.0202194657186455	8.70174338624187	5.53713256451745e-07	1.03546137560388	1
ENSG00000235098.8	ANKRD65	1	1419214	1_1	1	0.216254128166063	29.3522430029049	1.99762826598929e-05	-5.30259926517062	1
ENSG00000179403.11	VWA1	1	1434243	1_1	0	0.0294601809219006	16.7168724284979	1.54988477310083e-06	2.75300044866378	1
ENSG00000160072.19	ATAD3B	1	1424900	1_1	0	0.0245154651567949	16.177517630396	1.24813336666543e-06	-2.95070178703493	3
ENSG00000215915.9	ATAD3C	1	1425095	1_1	0	0.0127001848962578	7.60984067662603	3.04154734871045e-07	-1.82216726158095	1
ENSG00000197785.13	ATAD3A	1	1511945	1_1	0	0.0203889773020245	14.0246751333183	8.99906163137189e-07	-2.77234671507614	1
ENSG00000228594.3	FNDC10	1	1594570	1_1	0	0.0138296502650828	6.66575843134285	2.90114704636286e-07	0.833889492661001	2
ENSG00000197530.12	MIB2	1	1615869	1_1	0	0.0139183480807532	6.54410402067258	2.86646643744461e-07	-0.646957332540315	1
ENSG00000189409.13	MMP23B	1	1631710	1_1	0	0.0153431497861687	6.71737370049856	3.24356800721375e-07	0.819382303221782	1
ENSG00000248333.8	CDK11B	1	1703754	1_1	0	0.0144647296131457	6.68383539095451	3.04260124841642e-07	-0.857110336277143	1
ENSG00000008128.22	CDK11A	1	1726691	1_1	0	0.022372639167812	10.0054795674249	7.04472592203129e-07	0.890285091135757	2
ENSG00000215790.6	SLC35E2	1	1673060	1_1	0	0.206426090204926	29.6918449239376	1.92890457983831e-05	-2.68530841568335	1
ENSG00000008130.15	NADK	1	1756043	1_1	2	0.174812175018231	28.6369379234609	1.57545944481022e-05	-4.91981908798106	4
ENSG00000169885.9	CALML6	1	1913254	1_1	0	0.0128256722957376	5.13722363483368	2.07356467110704e-07	-0.227497005715353	2
ENSG00000178821.12	TMEM52	1	1919746	1_1	0	0.0122368804942381	4.99633315211626	1.92411524927606e-07	-0.357677341215734	1
ENSG00000205116.3	TMEM88B	1	1426261	1_1	0	0.0569198329662158	21.1193769019569	3.78315113455674e-06	2.79677749193978	2
ENSG00000067606.16	PRKCZ	1	2050574	1_3	0	0.00499151489278438	4.93272792565126	7.74869392767413e-08	-0.20824443591715	1
ENSG00000162585.16	FAAP20	1	2168443	1_3	0	0.00489260559303839	4.81015413617047	7.40641723786463e-08	-0.0373197415564732	4
ENSG00000157933.9	SKI	1	2228951	1_3	0	0.0633631596456517	28.4648435280334	5.67615962271215e-06	2.65195375863267	1
ENSG00000116151.13	MORN1	1	2367799	1_3	0	0.00577348580939519	6.41126718071308	1.1649061880602e-07	-0.620319455835205	2
ENSG00000157916.19	RER1	1	2391602	1_3	0	0.0108302807277709	12.3116179381741	4.19627379933803e-07	1.33377414980127	2
ENSG00000157911.9	PEX10	1	2412603	1_3	0	0.00937721968443028	10.938537683609	3.22806544954967e-07	-1.18530855993867	1
ENSG00000149527.17	PLCH2	1	2426653	1_3	0	0.00531595137731544	5.50288082092551	9.20619311769535e-08	0.455418234488469	1
ENSG00000157873.17	TNFRSF14	1	2556224	1_3	0	0.00664461252519499	7.64345411733799	1.59833679399212e-07	-0.913805932220423	1
ENSG00000157870.14	FAM213B	1	2586412	1_3	0	0.00667451791243479	7.76207294923713	1.63044666431607e-07	0.914902994886101	1
ENSG00000142606.15	MMEL1	1	2632557	1_3	0	0.00485038970163232	4.68652361409667	7.15379377577345e-08	0.136704581791619	1
ENSG00000215912.12	TTC34	1	2800905	1_3	0	0.00520860450602756	5.36306562760206	8.79110500388653e-08	0.373446594905477	1
ENSG00000142611.16	PRDM16	1	3140085	1_3	0	0.00962092581436558	11.0156664244137	3.33531314995506e-07	1.38682444593474	1
ENSG00000130762.14	ARHGEF16	1	3454845	1_3	0	0.00490852664605845	4.89102455558075	7.55544363173848e-08	0.262608895022626	2
ENSG00000162591.15	MEGF6	1	3562032	1_3	0	0.00581260775372727	6.54924681215806	1.19804008136557e-07	-0.69818200061433	2
ENSG00000158109.14	TPRG1L	1	3191409	1_3	0	0.0962658637869628	32.3660106111775	9.80551611883094e-06	-2.63202560670652	3
ENSG00000130764.9	LRRC47	1	3191409	1_3	0	0.00506035535957949	5.08455952370265	8.09735771599088e-08	0.229056711808033	2
ENSG00000116213.15	WRAP73	1	3849191	1_3	0	0.0074876479686633	8.73499556830137	2.05833984224509e-07	-1.00686361383565	1
ENSG00000235169.7	SMIM1	1	3772844	1_3	0	0.0241443108329718	19.7359710333246	1.49962366868432e-06	-1.89979352604239	1
ENSG00000116198.12	CEP104	1	3848047	1_3	0	0.00664776607252215	7.62179773431186	1.59456461255514e-07	0.863117445685569	2
ENSG00000169598.15	DFFB	1	3857154	1_3	0	0.00508460571833347	5.12744394641058	8.20478445915821e-08	-0.306899818333454	3
ENSG00000198912.10	C1orf174	1	3891607	1_3	0	0.0050156921278518	4.99885711275021	7.89060980150595e-08	-0.258455012973001	3
ENSG00000196581.10	AJAP1	1	4654467	1_4	0	0.0195418785637366	6.14562654223022	3.77956178636113e-07	0.558461010740429	2
ENSG00000069424.14	KCNAB2	1	5991206	1_5	0	0.258636215189366	30.3062874541318	2.46678357584094e-05	-3.18948370916223	2
ENSG00000131697.17	NPHP4	1	5976155	1_5	0	0.0240757905075378	7.97831003927883	6.0450575322376e-07	-0.828551579708709	2
ENSG00000158286.12	RNF207	1	6204712	1_5	0	0.0257867681606999	8.71383110621352	7.07155669251758e-07	1.00134751189221	3
ENSG00000116251.9	RPL22	1	6208961	1_5	0	0.0180862958597507	5.25729151809839	2.99240701351629e-07	-0.311583407714358	1
ENSG00000097021.19	ACOT7	1	6346993	1_5	0	0.0820248692872702	20.5686644908603	5.3095854537678e-06	2.42624969089824	1
ENSG00000187017.15	ESPN	1	6424818	1_5	0	0.0227458965939915	7.46623779199857	5.34458331800547e-07	0.884998718261386	1
ENSG00000215788.9	TNFRSF25	1	6466866	1_5	0	0.0780795065532216	18.1023330500988	4.44816188628244e-06	1.89882754210261	1
ENSG00000171680.21	PLEKHG5	1	6520190	1_5	0	0.0184184325450727	6.41056380679525	3.71584738669986e-07	-1.05541325601932	1
ENSG00000162408.10	NOL9	1	6553646	1_5	0	0.0173001264701139	5.53743299266864	3.01485712510145e-07	-0.806904753831641	1
ENSG00000204859.12	ZBTB48	1	6579883	1_5	0	0.120161283322295	21.8701494596954	8.2703765350787e-06	-3.90480195369993	3
ENSG00000041988.15	THAP3	1	6625382	1_5	0	0.0192288339973227	7.14547056562186	4.32407042363269e-07	-1.27197053434908	1
ENSG00000049245.12	VAMP3	1	7771004	1_6	0	0.0154424335733475	5.27244942759708	2.56234225389773e-07	0.206801543175785	2
ENSG00000116288.12	PARK7	1	7954388	1_6	0	0.0200793182408273	8.41850345400282	5.31976969493465e-07	1.34953809056447	3
ENSG00000162426.14	SLC45A1	1	8307952	1_6	0	0.0210932590216555	11.1199054752466	7.38165519507864e-07	2.19122529284213	1
ENSG00000142599.17	RERE	1	8409277	1_6	1	0.53356123490734	39.3061837891666	6.60015482481498e-05	-6.37775531775503	1
ENSG00000142583.17	SLC2A5	1	9067399	1_6	0	0.0215537110778122	8.73210965738437	5.9231156383566e-07	1.19756500741301	2
ENSG00000180758.11	GPR157	1	9131183	1_6	0	0.021580378253121	8.69326893034226	5.90406515017563e-07	1.19988108231441	2
ENSG00000049239.12	H6PD	1	9221777	1_6	0	0.0154872731014631	5.43537566738366	2.64919237428382e-07	-0.495883441702466	4
ENSG00000171621.13	SPSB1	1	9289883	1_6	0	0.0357396702753465	13.2224430886613	1.48720631753901e-06	1.5716304924517	2
ENSG00000171612.6	SLC25A33	1	9539060	1_7	0	0.0116654683452612	5.12587634401333	1.88182519284763e-07	0.166558111837109	1
ENSG00000171608.15	PIK3CD	1	9667109	1_7	0	0.0140607568293446	6.91237562223263	3.05875717496247e-07	0.804463366782213	1
ENSG00000171603.16	CLSTN1	1	9824341	1_7	0	0.0226858079464589	11.1530852050093	7.96266133459636e-07	1.45900586070764	1
ENSG00000178585.14	CTNNBIP1	1	9908479	1_7	0	0.0339694991381194	15.8133566994091	1.69052728453883e-06	-1.72482378588269	1
ENSG00000162444.11	RBP7	1	9991107	1_7	0	0.0220893163669105	11.4562830523468	7.96406845333697e-07	-1.72684203850071	1
ENSG00000130939.18	UBE4B	1	10033012	1_7	0	0.015712456417	7.85655901540263	3.88495002791789e-07	0.900455544667168	1
ENSG00000054523.17	KIF1B	1	10203543	1_7	0	0.0124445071398587	5.57267118674375	2.18247909928805e-07	-0.884592817388804	4
ENSG00000142657.20	PGD	1	10398423	1_7	0	0.0151255999933868	7.33943366519631	3.4936881297405e-07	-1.6215007246954	3
ENSG00000175279.21	CENPS	1	10429947	1_7	0	0.0111343352626894	5.08421279296065	1.78154578018462e-07	-0.815563051716661	4
ENSG00000241563.3	CORT	1	10448079	1_7	0	0.0155616161361742	7.26607451396686	3.55847172350909e-07	-0.745740589934983	2
ENSG00000160049.11	DFFA	1	10451303	1_7	0	0.0414461680187336	18.0980785912671	2.36061861096918e-06	2.8534567034893	2
ENSG00000142655.12	PEX14	1	10476578	1_7	0	0.0245572193616538	12.5704915130193	9.71494670622627e-07	2.2984526033631	1
ENSG00000130940.14	CASZ1	1	10798285	1_8	0	0.0403369457455326	11.0921590287582	1.40808240633899e-06	-1.41194189644081	1
ENSG00000175262.14	C1orf127	1	10935314	1_8	0	0.0431396566730471	11.7321710876806	1.59281026439318e-06	1.52255396113217	2
ENSG00000120948.16	TARDBP	1	11012828	1_8	0	0.021980274210892	5.33539600913315	3.69069995356299e-07	0.818830024960558	1
ENSG00000009724.16	MASP2	1	11032589	1_8	0	0.025357208454988	6.68683636021184	5.33618785256157e-07	1.17087542554972	2
ENSG00000116649.9	SRM	1	11052779	1_8	0	0.0631071719985427	15.3729466774839	3.05312660139731e-06	-2.08046596522212	2
ENSG00000171824.13	EXOSC10	1	11097256	1_8	0	0.0205848748444938	4.71577418465762	3.05499289972972e-07	0.07524463145587	2
ENSG00000171819.4	ANGPTL7	1	11173757	1_8	0	0.0936649187291216	19.1935487815998	5.65771693433277e-06	-2.41427081844496	2
ENSG00000132879.13	FBXO44	1	11650255	1_8	0	0.0299631403240038	8.26768801779638	7.79615350970618e-07	-0.934663983430352	2
ENSG00000116661.9	FBXO2	1	11653109	1_8	0	0.020627959962853	4.73552115432714	3.07420648598298e-07	-0.163166256380398	1
ENSG00000116663.10	FBXO6	1	11664651	1_8	0	0.0272454752775297	7.36675589354436	6.31654567914673e-07	-0.82817290245688	3
ENSG00000177674.15	AGTRAP	1	11734619	1_9	0	0.0231125126979618	12.2725829118359	8.92672408172977e-07	0.210773278002877	2
ENSG00000177000.10	MTHFR	1	11804111	1_9	0	0.0107493297820452	8.30855148090241	2.81070765055106e-07	0.346958879195838	2
ENSG00000011021.21	CLCN6	1	11806394	1_9	0	0.0113009018615853	8.50394568220554	3.02442315724922e-07	0.880818436622257	1
ENSG00000175206.10	NPPA	1	11847546	1_9	0	0.0854662624465695	33.2517762632879	8.9437270244679e-06	4.12541381430576	1
ENSG00000116685.15	KIAA2013	1	11926172	1_9	0	0.0188621059484958	32.1155306937539	1.9064009974312e-06	-4.73055828160747	2
ENSG00000116688.16	MFN2	1	11980422	1_9	0	0.0102212278550816	6.03874212689047	1.94248881955939e-07	-0.839966842514079	1
ENSG00000116691.10	MIIP	1	12023126	1_9	0	0.00825097542428144	6.51597378475795	1.69197365141902e-07	1.51305230379737	1
ENSG00000028137.18	TNFRSF1B	1	12166660	1_9	0	0.00919115266996062	6.22595085465449	1.80087944827764e-07	-0.863846516859929	1
ENSG00000162494.5	LRRC38	1	13493251	1_10	0	0.0232280943608799	4.70709914625895	3.44093050395338e-07	0.0735173712043708	1
ENSG00000162493.16	PDPN	1	13583417	1_10	0	0.0379441405391149	9.3599412592016	1.11770403071875e-06	1.10358051104009	1
ENSG00000116731.22	PRDM2	1	13699077	1_10	0	0.0231887947182382	4.69108959507538	3.42342546828887e-07	-0.0622379866252365	1
ENSG00000117122.13	MFAP2	1	16967449	1_12	0	0.025346915258943	4.75623819684687	3.79400311331487e-07	-0.106474821744855	4
ENSG00000159339.13	PADI4	1	17308916	1_12	0	0.0253304688977306	4.75009615459726	3.78664510612787e-07	0.13263015475264	1
ENSG00000074964.16	ARHGEF10L	1	17561813	1_12	0	0.0254644752620025	4.8000267265328	3.84669152346612e-07	0.182537805980309	1
ENSG00000117154.11	IGSF21	1	18103032	1_12	0	0.0288142227472766	5.97033425289658	5.41395359424767e-07	-0.71820666415761	1
ENSG00000142623.9	PADI1	1	17205087	1_12	0	0.0251605181863382	4.68639598766676	3.71079991049906e-07	-0.00691805877331923	1
ENSG00000159423.16	ALDH4A1	1	18903925	1_13	0	0.0134404306986154	4.74132235959254	2.00549527602797e-07	0.0945079011576173	1
ENSG00000169991.10	IFFO2	1	18956450	1_13	0	0.0137616253535833	4.96372747737039	2.14974344621495e-07	-0.323417794147618	1
ENSG00000127481.14	UBR4	1	19214169	1_13	0	0.0135219953994583	4.79829689691755	2.04191130765794e-07	0.20439981962844	1
ENSG00000127463.13	EMC1	1	19227605	1_13	0	0.0136798322923563	4.90758535740258	2.1127962086926e-07	0.317401243438648	2
ENSG00000053372.4	MRTO4	1	19249541	1_13	0	0.0148515881740268	5.68174792920911	2.65560717892594e-07	0.68148259057704	3
ENSG00000162482.4	AKR7A3	1	19288862	1_13	0	0.0712451682238415	20.5864333884555	4.61578425413817e-06	2.31360571044609	2
ENSG00000053371.12	AKR7A2	1	19311815	1_13	0	0.0149016303253396	5.7134471461327	2.67942110107303e-07	-0.650816564956356	1
ENSG00000040487.12	PQLC2	1	19312089	1_13	0	0.0263754708004148	11.1047212141603	9.21757869706854e-07	-1.33407115308682	2
ENSG00000077549.17	CAPZB	1	19340105	1_13	0	0.0351415256678121	13.8259111728373	1.52905584937138e-06	1.64212699391986	2
ENSG00000173436.13	MINOS1	1	19604145	1_13	0	0.0274613392256512	11.4867401247249	9.92721624785115e-07	1.33136190153187	1
ENSG00000158747.13	NBL1	1	19641564	1_13	0	0.0449933564223571	16.178653946132	2.29086634135933e-06	1.72952466836018	2
ENSG00000162542.13	TMCO4	1	19751210	1_13	0	0.0218598760862804	9.32875071088598	6.41771101480289e-07	1.16701808431213	1
ENSG00000169914.5	OTUD3	1	19882213	1_13	0	0.025491450471355	10.7820477931699	8.64977426875422e-07	-1.27156408631956	5
ENSG00000188257.10	PLA2G2A	1	19979786	1_13	0	0.0136547156735184	4.89027958989046	2.10148030753238e-07	-0.215140966978147	1
ENSG00000162545.5	CAMK2N1	1	20215900	1_14	0	0.044036160046473	11.0821914570524	1.53583324417132e-06	1.27254147804946	2
ENSG00000090432.6	MUL1	1	20508105	1_14	0	0.0502985543902742	12.3518342887865	1.9552213624193e-06	1.57777420198735	2
ENSG00000183114.7	FAM43B	1	20551955	1_14	0	0.0227539239133104	4.81624834510383	3.44884874437772e-07	0.303631556971737	2
ENSG00000158825.5	CDA	1	20597767	1_14	0	0.031669598175437	7.94697971426951	7.92051883719055e-07	0.891712583826768	1
ENSG00000158828.7	PINK1	1	20633253	1_14	0	0.0229005226031912	4.87691719469269	3.514792967231e-07	-0.447762947968716	2
ENSG00000244038.9	DDOST	1	20654429	1_14	0	0.0325851002040851	8.2173500991401	8.42674447505079e-07	0.877815421254475	2
ENSG00000117245.12	KIF17	1	20685321	1_14	0	0.0318963445503371	8.01475951743459	8.04526555310672e-07	-1.17054833075707	2
ENSG00000189410.11	SH2D5	1	20733294	1_14	0	0.024115856574459	5.36596059604015	4.07248173487361e-07	-0.54250517586475	1
ENSG00000127483.17	HP1BP3	1	20787899	1_14	0	0.022452791592305	4.69031252944073	3.31421822310056e-07	-0.0479589299556829	1
ENSG00000075151.20	EIF4G3	1	21177786	1_14	0	0.106225960677679	19.5713638696021	6.54275612209728e-06	-3.13472604453414	1
ENSG00000117298.14	ECE1	1	21349290	1_14	0	0.0383244421162489	9.75878339182589	1.17701092425286e-06	1.17791072471165	1
ENSG00000162551.13	ALPL	1	21496799	1_15	0	0.0154032899363586	4.69683676155691	2.27681597783218e-07	0.0906279051829378	1
ENSG00000090686.15	USP48	1	21782877	1_15	0	0.0250725047515058	9.36215578233732	7.38724596187585e-07	1.1403933505047	3
ENSG00000142798.17	HSPG2	1	21937058	1_15	0	0.0185354643060763	6.35540776222044	3.70728405392842e-07	0.724874059914167	1
ENSG00000142789.19	CELA3A	1	22001714	1_15	0	0.0183430901493973	6.31719638225057	3.64674882868724e-07	0.766402047826208	1
ENSG00000162552.14	WNT4	1	22143958	1_15	0	0.0364264667802823	12.9851300905941	1.48858050530495e-06	1.43784189483778	1
ENSG00000184677.16	ZBTB40	1	22453334	1_15	0	0.0186720736300555	6.34045756553863	3.7258221930166e-07	-0.45249196523306	1
ENSG00000004487.15	KDM1A	1	23000786	1_16	0	0.028055059685709	9.77076279713366	8.62677837095646e-07	-1.14634743918996	1
ENSG00000169641.13	LUZP1	1	23178302	1_16	0	0.0221710732424396	7.54373064894259	5.26358770429145e-07	0.997592865789742	2
ENSG00000125944.18	HNRNPR	1	23343277	1_16	0	0.0327044057848374	11.2247930445831	1.15529682263911e-06	-1.56179806550604	1
ENSG00000125945.14	ZNF436	1	23371627	1_16	0	0.110936004016313	22.9755240037529	8.02133985144869e-06	-2.61617763194054	1
ENSG00000204219.9	TCEA3	1	23425670	1_16	0	0.0183104765822349	5.73717591933663	3.306029989211e-07	-0.477136909296179	1
ENSG00000088280.18	ASAP3	1	23484995	1_16	0	0.0241450253881037	8.35007514788039	6.34493276050485e-07	1.33028274084658	2
ENSG00000007968.6	E2F2	1	23500294	1_16	0	0.0206971010823478	6.89379377164197	4.49031472562213e-07	1.01037189194325	2
ENSG00000179546.4	HTR1D	1	23194847	1_16	0	0.016677328360171	4.85598875371756	2.54866717520614e-07	-0.194393325070105	2
ENSG00000142676.12	RPL11	1	23691734	1_17	0	0	135.625868959979	0	0.782701005098859	1
ENSG00000011007.12	ELOA	1	23743147	1_17	0	0	1915.84710618793	0	3.72582769113585	1
ENSG00000057757.9	PITHD1	1	23782193	1_17	0	5.55111512312578e-16	3110.27827442191	5.43360988886781e-18	-3.282971481843	1
ENSG00000117308.14	GALE	1	23800401	1_17	0	0	135.425693095439	0	0.476837536393466	2
ENSG00000117305.14	HMGCL	1	23837908	1_17	0	6.66133814775094e-16	3152.40220528324	6.6086397235306e-18	3.01854729580556	1
ENSG00000001460.17	STPG1	1	24416496	1_17	0	0	9.70359137489146	0	0.00504506046939324	2
ENSG00000001461.16	NIPAL3	1	24412730	1_17	0	0	13.5708777140684	0	-0.375168090543063	3
ENSG00000117602.11	RCAN3	1	24436510	1_17	0	0	10.9614829358107	0	0.637171930987903	2
ENSG00000184454.6	NCMAP	1	24556448	1_17	0	0	27.0211671581721	0	2.253526820186	2
ENSG00000169504.14	CLIC4	1	24745177	1_17	0	0	24.902936691998	0	1.98332672596913	2
ENSG00000020633.18	RUNX3	1	24965206	1_17	0	0	6.26876491911674	0	-0.600121637928093	1
ENSG00000090020.10	SLC9A1	1	27118969	1_19	0	0.0457834096655492	19.8123139408715	2.85464631626161e-06	-2.69311078653169	1
ENSG00000142784.15	WDTC1	1	27234636	1_19	0	0.0106849250102592	6.05073486335666	2.03464467078076e-07	-0.596101632544026	1
ENSG00000186501.14	TMEM222	1	27325296	1_19	0	0.0353970459017885	17.3634485135167	1.93424719766326e-06	2.01976507286234	3
ENSG00000142765.17	SYTL1	1	27342195	1_19	0	0.00976513524714651	5.20418419695182	1.59933667347373e-07	-0.361005357756141	2
ENSG00000142733.14	MAP3K6	1	27357905	1_19	0	0.0202838400937049	12.0905888041112	7.71803250128497e-07	-1.41942834675874	2
ENSG00000142748.12	FCN3	1	27362060	1_19	0	0.0388490673700181	18.2483151134158	2.23106561437593e-06	-2.07924496070998	1
ENSG00000181773.6	GPR3	1	27392588	1_19	0	0.0522044719109991	21.0676273716329	3.46124474075481e-06	-2.78446101111945	1
ENSG00000158195.10	WASF2	1	27501977	1_19	0	0.017456351689806	10.6738191401298	5.8638424939887e-07	1.20636553852042	1
ENSG00000126705.13	AHDC1	1	27604387	1_19	0	0.0132343848009424	8.06450890345944	3.35885037038112e-07	-0.887965856707581	1
ENSG00000000938.12	FGR	1	27634281	1_19	0	0.12175053504761	29.2789690250129	1.12185217005536e-05	3.14640607597589	1
ENSG00000126709.14	IFI6	1	27671883	1_19	0	0.0108131905906402	6.16297138735639	2.0972634244147e-07	0.627446449251082	1
ENSG00000130775.15	THEMIS2	1	27881816	1_19	0	0.019570637360521	11.7526147061846	7.23849772001815e-07	-1.38995936710491	1
ENSG00000117748.9	RPA2	1	27914572	1_19	0	0.00951296717537453	4.95819767104671	1.48439269666742e-07	-0.215133292796796	1
ENSG00000130768.14	SMPDL3B	1	27934515	1_19	0	0.00939463281416419	4.84051399521661	1.43113388397575e-07	0.384200752498899	1
ENSG00000158156.7	XKR8	1	27964235	1_19	0	0.0763927117677532	24.729023365367	5.94521911368076e-06	-2.49440228781355	2
ENSG00000158161.15	EYA3	1	28088578	1_19	0	0.0105257195714511	5.90952789443017	1.95755312022633e-07	-0.387352431155717	1
ENSG00000126698.10	DNAJC8	1	28232589	1_19	0	0.0110038628142729	6.32741587524712	2.19119244006596e-07	0.925851158119359	1
ENSG00000130770.17	ATPIF1	1	28236165	1_19	0	0.0103667807591262	5.76641900167748	1.88130445425234e-07	-0.665391020945383	2
ENSG00000130766.4	SESN2	1	28258033	1_19	0	0.0138667875027764	8.50408048260728	3.71118151018786e-07	-1.13004484304906	1
ENSG00000204138.12	PHACTR4	1	28369580	1_19	0	0.0232296526347012	13.3717541370049	9.77552457936808e-07	1.54251802212482	4
ENSG00000180198.15	RCC1	1	28441532	1_19	0	0.00943742903890521	4.88324413262493	1.45034429090737e-07	0.238612322784656	3
ENSG00000180098.9	TRNAU1AP	1	28553045	1_19	0	0.0126847564114567	7.665166122903	3.05993835238501e-07	-0.809188926081632	1
ENSG00000198492.15	YTHDF2	1	28736301	1_19	0	0.0140690639887728	8.64048481913511	3.82571214884571e-07	0.882365088018139	2
ENSG00000159023.19	EPB41	1	28886822	1_19	0	0.0188527572992518	11.3998716132538	6.76369181087583e-07	1.22038807184664	1
ENSG00000253304.1	TMEM200B	1	29123661	1_19	0	0.0265901802826788	14.6500138748773	1.22593739206031e-06	-1.88136458241864	1
ENSG00000116353.15	MECR	1	29230712	1_19	0	0.0173803652425403	10.6325680653782	5.81575421371385e-07	1.48940842726931	1
ENSG00000060656.19	PTPRU	1	29235857	1_19	0	0.00994478310420666	5.37560152883454	1.68240812889535e-07	0.310819727225611	4
ENSG00000162510.5	MATN1	1	30723617	1_20	0	0	5.08588648683515	0	-0.0939395336714998	1
ENSG00000162511.7	LAPTM5	1	30757821	1_20	0	0	6.56426791657132	0	-0.64576471436201	1
ENSG00000162512.15	SDC3	1	30817878	1_20	0	0	9.17038033751428	0	0.72593984713338	1
ENSG00000084628.9	NKAIN1	1	31190986	1_20	0	0	24.0994414809569	0	1.2745812018292	2
ENSG00000121769.7	FABP3	1	31376362	1_20	0	0	19.1707039680972	0	1.29799983052977	2
ENSG00000168528.11	SERINC2	1	31400935	1_20	0	0	22.2237214168569	0	0.722179177864635	3
ENSG00000142910.15	TINAGL1	1	31576075	1_20	0	0	7.730560951128	0	-0.835226446012755	1
ENSG00000162517.12	PEF1	1	31644486	1_20	0	0	63.8807373070792	0	-2.20227810190091	2
ENSG00000084636.17	COL16A1	1	31703950	1_20	0	0	16.3104730869205	0	-0.339617732242068	1
ENSG00000121753.12	ADGRB2	1	31764679	1_20	0	0	19.4939476895922	0	0.966485021918963	1
ENSG00000134668.12	SPOCD1	1	31815509	1_20	0	0	870.925068805424	0	1.51763450425235	1
ENSG00000184007.18	PTP4A2	1	31945136	1_20	0	0	2530.1237293177	0	3.20680842942799	1
ENSG00000142698.14	C1orf94	1	34154153	1_21	0	0.0183370403593679	6.57142050762419	3.79225448197922e-07	0.731801134913528	1
ENSG00000121904.17	CSMD2	1	33817423	1_21	0	0.0519055698787733	16.4460485188762	2.68648552221601e-06	1.74324156270473	2
ENSG00000025800.13	KPNA6	1	32108863	1_21	0	0.0389052989799547	13.6953644075854	1.6768388341816e-06	1.81300279948414	1
ENSG00000084652.15	TXLNA	1	32179560	1_21	0	0.0358824865319041	12.9261676567552	1.45969220482717e-06	-1.7510092527251	1
ENSG00000160051.11	IQCC	1	32205464	1_21	0	0.0340477358845354	12.4275205681283	1.33162426909894e-06	1.70833955272214	1
ENSG00000160055.19	TMEM234	1	32222176	1_21	0	0.0366598254656654	13.1298977272541	1.51481888210116e-06	1.76721526665912	1
ENSG00000116478.11	HDAC1	1	32291652	1_21	0	0.0155297524029842	5.00447632331926	2.44586309559423e-07	-0.28170939695433	2
ENSG00000162526.6	TSSK3	1	32366691	1_21	0	0.0186706819593671	6.74155640133268	3.96122331993989e-07	0.484375470556481	1
ENSG00000225828.1	FAM229A	1	32366691	1_21	0	0.0186706819593671	6.74155640133268	3.96122331993989e-07	0.484375470556481	1
ENSG00000160058.18	BSDC1	1	32366691	1_21	0	0.0186706819593671	6.74155640133268	3.96122331993989e-07	0.484375470556481	1
ENSG00000176261.15	ZBTB8OS	1	32650758	1_21	0	0.017157383141121	5.94415878338296	3.20959640785517e-07	-0.55463920516083	2
ENSG00000162520.14	SYNC	1	32701903	1_21	0	0.0159641462262361	5.26450618451716	2.64491860176603e-07	0.375902866506707	1
ENSG00000116497.17	S100PBP	1	32815516	1_21	0	0.0150261294988825	4.69380084554798	2.21963088890047e-07	-0.0740819375069997	1
ENSG00000134684.10	YARS	1	32817927	1_21	0	0.0150090759348535	4.68310050739395	2.2120574760987e-07	-0.0317104889367054	2
ENSG00000121905.9	HPCA	1	32886832	1_21	0	0.0226020886806773	8.54624342534386	6.07900928977376e-07	0.868338202223587	1
ENSG00000121900.18	TMEM54	1	32895686	1_21	0	0.038604325521985	13.6214642415456	1.65488849760099e-06	-1.67061719261359	1
ENSG00000004455.16	AK2	1	33080995	1_21	0	0.0150411023700766	4.70318557261748	2.22628497715865e-07	-0.201119533400252	1
ENSG00000142920.16	AZIN2	1	33081259	1_21	0	0.0164565019237245	5.55086579103236	2.87479728244052e-07	0.486275170109413	1
ENSG00000116525.13	TRIM62	1	33181349	1_21	0	0.0150938041494781	4.73614457593063	2.2497415816232e-07	0.24539244788066	1
ENSG00000160094.14	ZNF362	1	33257610	1_21	0	0.0261352749208696	9.92008010884084	8.15926851846414e-07	-1.29884217980154	1
ENSG00000184389.9	A3GALT2	1	33324895	1_21	0	0.019449755357848	7.12740797886398	4.36269382995897e-07	0.990458665336912	1
ENSG00000121903.14	ZSCAN20	1	33482238	1_21	0	0.138745371502518	26.0072178017757	1.13558951127421e-05	2.65615989191053	1
ENSG00000189280.3	GJB5	1	34755129	1_22	0	0.0537757757368634	19.3850444934868	3.28066933958617e-06	1.98855656402715	2
ENSG00000188910.7	GJB3	1	34778696	1_22	0	0.0151558789229518	7.37497458853884	3.51763382754398e-07	1.106359589804	2
ENSG00000187513.8	GJA4	1	34787184	1_22	0	0.0132929534578968	6.13956842902187	2.56843335972357e-07	-0.33082013505004	3
ENSG00000163866.8	SMIM12	1	34852255	1_22	0	0.0121582978159329	5.29962490483839	2.02780823862989e-07	0.239544875794574	1
ENSG00000243749.1	TMEM35B	1	34984759	1_22	0	0.0339611906783198	15.0035200502907	1.6035593738361e-06	1.62770606902621	1
ENSG00000163867.16	ZMYM6	1	35031112	1_22	0	0.0113937789631309	4.68846891261899	1.68115518501392e-07	-0.0168518693751819	1
ENSG00000020129.15	NCDN	1	35557823	1_22	0	0.013711874598726	6.43174658621134	2.77545845657062e-07	-0.679414221100686	1
ENSG00000116819.6	TFAP2E	1	35573174	1_22	0	0.0223348792219706	11.0339772301549	7.7557654277675e-07	1.68100384760629	1
ENSG00000142686.7	C1orf216	1	35718988	1_22	0	0.0607076984725015	20.5477762677778	3.92570417978901e-06	2.53188344871025	2
ENSG00000134698.10	AGO4	1	35807900	1_22	0	0.0155219265589424	7.59988779093087	3.71245995792443e-07	1.14169334497071	2
ENSG00000092847.11	AGO1	1	35870261	1_22	0	0.0699087290974138	21.9058337063806	4.81947983104023e-06	-2.65508498707691	1
ENSG00000092850.11	TEKT2	1	36090234	1_22	0	0.0113871903259974	4.68302639717862	1.67823262292034e-07	-0.0218739216645617	1
ENSG00000054118.13	THRAP3	1	36225269	1_22	0	0.0132810061259586	6.13109842348758	2.56258475805792e-07	0.446332379105678	1
ENSG00000214193.10	SH3D21	1	36323945	1_22	0	0.052200291960852	19.1004018143642	3.13779386342705e-06	1.96589539456964	1
ENSG00000142694.6	EVA1B	1	36323755	1_22	0	0.0469708785626343	18.0913438108924	2.67428990091798e-06	1.84231346107474	2
ENSG00000181817.5	LSM10	1	36397922	1_22	0	0.015744436159759	7.73404286055368	3.83215141508297e-07	-0.792356950333834	1
ENSG00000116898.11	MRPS15	1	36556586	1_22	0	0.0142185797608727	6.77351574532831	3.03095394193237e-07	-0.680819791657877	1
ENSG00000163873.9	GRIK3	1	36865100	1_22	0	0.0119976508838135	5.17444490039293	1.95374986412267e-07	0.396176416602347	1
ENSG00000183317.16	EPHA10	1	37724953	1_23	0	0.06239131776074	13.6233913926564	2.67496661366389e-06	-0.783340419274371	3
ENSG00000163874.10	ZC3H12A	1	37474837	1_23	0	0.0204315096611051	5.35097080225946	3.4406620103179e-07	-0.804265627085124	1
ENSG00000163875.15	MEAF6	1	37513296	1_23	0	0.0294980757257757	8.52500356055947	7.9140215573019e-07	-1.19285291452397	2
ENSG00000163877.10	SNIP1	1	37554146	1_23	0	0.02300933729563	6.48944171296984	4.69916203207683e-07	-0.831021880159443	2
ENSG00000163879.10	DNALI1	1	37556733	1_23	0	0.0483971672825546	14.6159164205911	2.22615278484357e-06	2.20097061522698	3
ENSG00000134697.12	GNL2	1	37596105	1_23	0	0.0407942028247405	12.5553491290589	1.6118930333096e-06	1.82916510789381	1
ENSG00000116922.14	C1orf109	1	37691932	1_23	0	0.128100017152357	21.5536655021079	8.68919012983688e-06	-2.23422415898229	3
ENSG00000134690.10	CDCA8	1	37692586	1_23	0	0.0198768391328481	5.00564536200102	3.13124012967835e-07	0.350955336125465	1
ENSG00000204084.12	INPP5B	1	37943401	1_23	1	0.0782459260526021	25.2311466608255	6.21309074266669e-06	4.17176267977108	2
ENSG00000183431.11	SF3A3	1	37989717	1_23	0	0.0326160800629128	17.8218909157764	1.82934037331225e-06	3.74845120427679	2
ENSG00000183386.9	FHL3	1	37996149	1_23	1	0.660780986986115	26.5552494469923	5.52226059758368e-05	4.8345004077738	1
ENSG00000183520.11	UTP11	1	37986909	1_23	1	0.189419500340499	23.840564353918	1.42118361617939e-05	4.5075553103106	1
ENSG00000116981.3	NT5C1A	1	39672606	1_25	0	0.0255843519911561	16.7950331360886	1.35227263687262e-06	-1.68910202860487	1
ENSG00000116954.7	RRAGC	1	38859391	1_25	0	0.0344243764792982	19.3776036420866	2.09930299238344e-06	-2.21999432641429	2
ENSG00000131233.9	GJA9	1	38883809	1_25	0	0.00787890582883588	5.71807985597768	1.41783306290437e-07	0.462126167025419	1
ENSG00000158315.10	RHBDL2	1	38941917	1_25	0	0.00847121335319856	6.3818476177172	1.70137882630225e-07	0.686879927065848	1
ENSG00000168653.10	NDUFS5	1	39026408	1_25	0	0.0118531122379977	9.51672330350382	3.55000375933581e-07	1.15434169568015	2
ENSG00000183682.7	BMP8A	1	39491497	1_25	0	0.00863196785931286	6.51513141709733	1.76987244823302e-07	-0.7354762872134	3
ENSG00000090621.13	PABPC4	1	39554348	1_25	0	0.026163056666086	16.9736339964632	1.39756587825447e-06	1.76021606388055	1
ENSG00000163909.7	HEYL	1	39638789	1_25	0	0.00711970826269415	4.76500416729887	1.06766364992069e-07	0.0825462356091937	2
ENSG00000116983.12	HPCAL4	1	39672573	1_25	0	0.0870657983384265	28.3633978362681	7.77167833042253e-06	2.51361967826127	1
ENSG00000198754.5	OXCT2	1	39775486	1_25	0	0.00705971335326983	4.68308683714138	1.04046686048607e-07	0.0651997735671897	2
ENSG00000116985.11	BMP8B	1	39781077	1_25	0	0.0107774068146251	8.66534842783813	2.93906560412406e-07	1.07699945160706	2
ENSG00000043514.15	TRIT1	1	39880989	1_25	0	0.0225215151489675	15.4716655049483	1.09658839558102e-06	-1.73043996824237	3
ENSG00000116990.10	MYCL	1	39907560	1_25	0	0.00871703986946026	6.70434886410484	1.83922393887008e-07	0.787250053752059	1
ENSG00000131236.16	CAP1	1	40040567	1_25	0	0.00755247125323577	5.2839426587146	1.25590315255475e-07	-0.381812738682362	1
ENSG00000131238.16	PPT1	1	40097321	1_25	0	0.00709737560852919	4.73957998783671	1.05863590703328e-07	-0.0992190429526104	1
ENSG00000084073.8	ZMPSTE24	1	40256236	1_25	0	0.00895752376200876	6.85739517142522	1.93310800787797e-07	-0.681282940808292	2
ENSG00000049089.13	COL9A2	1	40274806	1_25	0	0.0108941544052533	8.64914787423117	2.96534905668356e-07	-0.854552256164336	3
ENSG00000084070.11	SMAP2	1	40248338	1_25	0	0.0235068867361622	16.008109569256	1.18425202673947e-06	-1.70636343567209	2
ENSG00000187801.14	ZFP69B	1	40450251	1_25	0	0.00848791508668745	6.41658526788691	1.71401244045122e-07	0.665945789527051	1
ENSG00000187815.9	ZFP69	1	40477297	1_25	0	0.00752642072652932	5.27770598990269	1.25009396422804e-07	0.379495391056926	2
ENSG00000164002.11	EXO5	1	40508758	1_25	0	0.0123044754313888	9.80636358565292	3.79734511008302e-07	1.07490727768291	2
ENSG00000117010.15	ZNF684	1	40531781	1_25	0	0.00747037849971421	5.20923342008798	1.2246878195528e-07	0.361422383041763	1
ENSG00000117016.9	RIMS3	1	40664752	1_25	0	0.00761070214054482	5.31743491713893	1.2736083040993e-07	0.382237577634004	1
ENSG00000066136.20	NFYC	1	40690819	1_25	0	0.00822583059349169	6.10470804550348	1.5803512844854e-07	0.633470974010119	1
ENSG00000117013.14	KCNQ4	1	40796346	1_25	0	0.0643119462708528	25.4954611419542	5.16016392275777e-06	2.41620984155253	1
ENSG00000179862.6	CITED4	1	40860299	1_25	0	0.0103225214303801	8.22833582987288	2.67304811080985e-07	-0.977861680255738	1
ENSG00000171793.13	CTPS1	1	40978931	1_25	0	0.0201143958563486	13.2706534314145	8.4005606976429e-07	-0.982307953510807	1
ENSG00000171790.15	SLFNL1	1	41023050	1_25	0	0.0276258462733392	18.6641214525718	1.62267713412162e-06	2.65658492172343	2
ENSG00000010803.16	SCMH1	1	41078607	1_25	0	0.0153095525681169	12.8660322596144	6.19892109058122e-07	-2.72092920331209	2
ENSG00000186973.10	FAM183A	1	43144910	1_26	0	0.00883948100433152	6.04341904435076	1.68119639229573e-07	-0.753623622771411	3
ENSG00000198815.8	FOXJ3	1	42333156	1_26	0	0.0104446548376596	7.0193458066631	2.30727682851418e-07	0.279906148144804	3
ENSG00000066185.12	ZMYND12	1	42453835	1_26	0	0.0115826846344674	7.48731211546981	2.72925517832392e-07	-0.445071625706453	1
ENSG00000186409.14	CCDC30	1	42461691	1_26	0	0.026392550957078	18.9126776002064	1.57088127072589e-06	2.37578158247899	1
ENSG00000171960.10	PPIH	1	42658184	1_26	0	0.0125118089989044	11.4429705744471	4.5057579828284e-07	-1.4940173082254	1
ENSG00000164007.10	CLDN19	1	42734855	1_26	0	0.00780847148204211	4.78151043489591	1.17500606985188e-07	-0.0852195354280162	3
ENSG00000117385.15	P3H1	1	42766833	1_26	0	0.0093684017030321	5.98212662727799	1.76372178738095e-07	-0.306090959739082	2
ENSG00000164008.14	C1orf50	1	42767127	1_26	0	0.0226243649109417	17.6192954841221	1.2545093704768e-06	1.98211522068575	2
ENSG00000274386.5	TMEM269	1	42785273	1_26	0	0.0144902358936125	13.2173146141097	6.02736729163257e-07	1.78931277980053	2
ENSG00000177868.11	SVBP	1	42813461	1_26	0	0.00897241542785865	7.43417121909066	2.09918592809254e-07	-1.10692664668165	2
ENSG00000164010.13	ERMAP	1	42820083	1_26	0	0.0082037485330464	5.28853167140418	1.36538907271825e-07	0.486915112724889	2
ENSG00000164011.17	ZNF691	1	42846835	1_26	0	0.00782288965377986	4.7949186363974	1.1804767018319e-07	-0.0377486383006177	1
ENSG00000117394.20	SLC2A1	1	42959206	1_26	0	0.00848153119962092	5.64189032916407	1.5059407230639e-07	0.592682902570281	2
ENSG00000243710.7	CFAP57	1	43232297	1_26	0	0.00981264987054453	6.4288485818704	1.98531065555873e-07	0.386961753585991	1
ENSG00000179178.10	TMEM125	1	43227650	1_26	0	0.0103702517623234	7.15111316283191	2.33384454261572e-07	-0.725940472537428	1
ENSG00000253313.5	C1orf210	1	43286030	1_26	0	0.0233340783914999	14.5231336498044	1.06649779097908e-06	-1.40930435674721	1
ENSG00000117400.16	MPL	1	43337449	1_27	1	0.0670563944841925	34.455657570621	7.2712606804881e-06	5.56414231731672	1
ENSG00000117399.13	CDC20	1	43359194	1_27	0	0.0790603614690804	17.9972670840876	4.47789938481828e-06	-1.19829882255093	1
ENSG00000159479.16	MED8	1	43388718	1_27	0	0.0204338579240229	29.1081164040288	1.8718603543491e-06	-5.09529361733864	3
ENSG00000198198.15	SZT2	1	43389819	1_27	0	0.021308086549566	8.92617513759956	5.98575351965847e-07	1.42525765511854	3
ENSG00000126091.19	ST3GAL3	1	43705540	1_27	0	0.0156321219915799	8.72035870928812	4.29003918609768e-07	-1.52339902343081	1
ENSG00000117407.16	ARTN	1	43934860	1_27	0	0.0568601795107276	18.1455959820942	3.24704596911766e-06	-2.15308319472611	1
ENSG00000117408.10	IPO13	1	43947230	1_27	0	0.0317966565986458	13.277764029496	1.32866463756156e-06	1.90076350222772	1
ENSG00000132768.13	DPH2	1	43974474	1_27	0	0.0454715498405962	15.2857470505823	2.18743622066536e-06	-1.82084407382321	1
ENSG00000117410.13	ATP6V0B	1	43974045	1_27	0	0.0165918775850021	6.06068751335088	3.16465521448884e-07	-0.916402050515957	2
ENSG00000117411.16	B4GALT2	1	43977258	1_27	0	0.0163914459177776	5.5094369084447	2.84206137836751e-07	-0.500834562305521	2
ENSG00000159214.12	CCDC24	1	43991070	1_27	0	0.0246099857414686	9.85991398791908	7.63648428201676e-07	1.43611088429802	1
ENSG00000196517.11	SLC6A9	1	44031577	1_27	0	0.0811713788879133	19.6300881546786	5.01457518459738e-06	-2.0104636917762	1
ENSG00000178028.13	DMAP1	1	44215047	1_27	0	0.01985950431591	6.77830163865816	4.23641277993264e-07	0.421725315127712	2
ENSG00000117419.14	ERI3	1	44354576	1_27	0	0.0208108404230918	7.23990317440054	4.74167027452323e-07	-0.617603300572419	1
ENSG00000187147.17	RNF220	1	44651628	1_28	0	0.0180568997561668	4.80170158783844	2.72864682208959e-07	-0.108916574138546	1
ENSG00000198520.10	C1orf228	1	44672527	1_28	0	0.0226075984650063	6.71506837986426	4.77764464324703e-07	0.450122385388077	2
ENSG00000142945.12	KIF2C	1	44739744	1_28	0	0.0178793362579767	5.18304690537015	2.91638935975561e-07	-0.989654888983845	2
ENSG00000142937.11	RPS8	1	44775613	1_28	0	0.0303192558700428	8.87418763177087	8.46751781083575e-07	0.180730074953576	1
ENSG00000142959.4	BEST4	1	44786343	1_28	0	0.0197078656315062	6.07396223444234	3.76721714178996e-07	-0.870923005804144	1
ENSG00000222009.8	BTBD19	1	44809169	1_28	0	0.0178658099067713	4.92783628503041	2.77069010366646e-07	0.52649092596633	1
ENSG00000117425.13	PTCH2	1	44842737	1_28	0	0.0183511663572328	5.07081019020259	2.92853217792251e-07	0.608118999366306	1
ENSG00000070785.16	EIF2B3	1	44985096	1_28	0	0.0204283015413189	7.29556576896231	4.6902955570311e-07	1.69711920449422	1
ENSG00000126107.14	HECTD3	1	45011467	1_28	0	0.023060278160932	7.45008118524234	5.4067279862162e-07	-1.02085647888862	1
ENSG00000126088.13	UROD	1	45010727	1_28	0	0.0191926099352758	6.57891568481939	3.97372063092224e-07	-1.59452488033196	2
ENSG00000070759.16	TESK2	1	45476180	1_28	0	0.0182498317086169	6.57838495495578	3.7782189474386e-07	1.50433964274269	1
ENSG00000132763.14	MMACHC	1	45499635	1_28	0	0.0510188577362607	18.8082590977469	3.01987038770458e-06	3.3043393260361	2
ENSG00000117450.13	PRDX1	1	45523092	1_28	0	0.234701752077163	24.4289444476614	1.80438832029237e-05	-4.3151719704278	1
ENSG00000117448.13	AKR1A1	1	45550079	1_28	0	0.0379554193701691	13.9362675614382	1.66467418112524e-06	-2.45982965496515	2
ENSG00000132780.16	NASP	1	45580766	1_28	0	0.155464934365898	21.1539266003868	1.03498108930498e-05	-4.26893690803276	1
ENSG00000159588.14	CCDC17	1	45624129	1_28	0	0.030901456276705	13.8839180307759	1.35020577546586e-06	-3.53134194193688	2
ENSG00000159596.6	TMEM69	1	45685881	1_28	0	0.0436009949740304	16.635608904967	2.28267496319606e-06	-2.51375802991127	2
ENSG00000197429.10	IPP	1	45750903	1_28	0	0.102167408103133	19.2955099391955	6.20408315399915e-06	-4.13436275360386	1
ENSG00000086015.20	MAST2	1	45785201	1_28	0	0.0331049917526417	14.4140403931677	1.50171732956331e-06	-3.31044605052654	2
ENSG00000117461.14	PIK3R3	1	46132601	1_28	0	0.0201121734277999	6.13543989849662	3.88341393953836e-07	-0.529636454189767	2
ENSG00000085998.13	POMGNT1	1	46207228	1_28	0	0.020279207931396	6.51654701151974	4.15889058332314e-07	0.902239503944018	1
ENSG00000171357.5	LURAP1	1	46206325	1_28	0	0.0294495280796692	10.7220094457427	9.9371878321871e-07	1.92161973601904	2
ENSG00000085999.11	RAD54L	1	46263241	1_28	0	0.0711650540589887	17.3071057853615	3.87614670096958e-06	2.23790251759245	1
ENSG00000173660.11	UQCRH	1	46309111	1_28	0	0.0220459736013414	6.56251035344026	4.55311121214756e-07	-0.669429742290522	1
ENSG00000117481.10	NSUN4	1	46341925	1_28	0	0.0269948450026243	9.31558949996523	7.91407487111526e-07	-1.63544092999812	1
ENSG00000117480.15	FAAH	1	46391817	1_28	0	0.0195417036685435	6.17496065613153	3.79756828575053e-07	-1.12557152142536	3
ENSG00000079277.19	MKNK1	1	46618672	1_29	0	0.0195933807526293	5.94131691689123	3.66354112063695e-07	0.59357752927748	1
ENSG00000142961.14	MOB3C	1	46616841	1_29	0	0.0304256135440024	10.1045722095822	9.6753403285628e-07	-1.34998020159675	1
ENSG00000159658.10	EFCAB14	1	46719410	1_29	0	0.0283951741933054	9.4499313404127	8.44465991067916e-07	-0.99229671905545	3
ENSG00000142973.13	CYP4B1	1	46800479	1_29	0	0.0216520639326584	6.88488073236117	4.6914241138054e-07	-0.678445411825503	2
ENSG00000187048.12	CYP4A11	1	46948114	1_29	0	0.029966690084493	9.96048149702562	9.39351391685687e-07	-1.38594070128852	2
ENSG00000186160.4	CYP4Z1	1	47065907	1_29	0	0.0482737471334199	14.4969259008481	2.20239850686212e-06	1.76162990874059	1
ENSG00000162365.11	CYP4A22	1	47108308	1_29	0	0.0172324927061376	4.72980698901965	2.56507752663129e-07	0.133679404222459	2
ENSG00000162366.7	PDZK1IP1	1	47190144	1_29	0	0.0171583788995761	4.68915684956926	2.53209495220995e-07	0.097003732781552	2
ENSG00000162367.11	TAL1	1	47239816	1_29	0	0.0171822616779355	4.70227402272734	2.54271237308923e-07	-0.142665765531611	2
ENSG00000162368.13	CMPK1	1	47333168	1_29	0	0.0270257445857205	8.98175904250704	7.63920283657423e-07	-1.35144951930408	2
ENSG00000186790.5	FOXE3	1	47391589	1_29	0	0.0187431458976083	5.52259070324395	3.25757420154197e-07	-0.763906503408837	1
ENSG00000186564.5	FOXD2	1	47435628	1_29	0	0.0462520440430206	14.0883950242657	2.05069666206502e-06	-1.9823279991269	1
ENSG00000269113.3	TRABD2B	1	48037608	1_30	0	0.0299313374452476	11.8636794390792	1.11751793095705e-06	-1.53896785271374	1
ENSG00000117834.12	SLC5A9	1	48219762	1_30	0	0.162872365214066	27.6637160179601	1.41796951681345e-05	-3.27325046938856	3
ENSG00000132122.11	SPATA6	1	48472019	1_30	0	0.0829295945701883	20.9279280917014	5.46191264890088e-06	2.72066608278282	3
ENSG00000162373.12	BEND5	1	48771861	1_31	0	0.0346523608448533	12.1634406687062	1.32647247608833e-06	-1.3619526559328	1
ENSG00000123080.10	CDKN2C	1	50958107	1_32	0	0.0369312038177384	11.5030819492713	1.3369545749249e-06	-1.76865697581535	1
ENSG00000123091.4	RNF11	1	51235789	1_32	0	0.0307053371198088	9.74999846684936	9.42165920310141e-07	1.39682444500433	2
ENSG00000203995.9	ZYG11A	1	52841521	1_33	0	0.0335446676029102	11.387294786373	1.20213441374533e-06	-1.4195703097824	1
ENSG00000169213.6	RAB3B	1	51988363	1_33	0	0.0213331211664759	7.10131909980194	4.76762844206161e-07	-0.983588827975359	1
ENSG00000085831.15	TTC39A	1	51345513	1_33	0	0.0175818882312914	5.2757853698731	2.91918492624455e-07	-0.443862911671502	1
ENSG00000085832.16	EPS15	1	51518880	1_33	0	0.0172806277466293	5.1127847169971	2.78051981857293e-07	-0.297024407255637	3
ENSG00000117859.18	OSBPL9	1	51675918	1_33	0	0.0165506008892703	4.70575061307361	2.45104704524319e-07	-0.0603633308338936	1
ENSG00000078618.21	NRDC	1	51826904	1_33	0	0.0486887763406462	14.9354109491915	2.28852157096629e-06	1.6283565559911	2
ENSG00000198841.3	KTI12	1	52033817	1_33	0	0.0210364324186015	6.96904104184986	4.61375028793767e-07	0.744595562288107	2
ENSG00000157077.14	ZFYVE9	1	52142437	1_33	0	0.0271711395470559	9.38917116565981	8.02867878841293e-07	1.06621646469448	1
ENSG00000154222.14	CC2D1B	1	52352516	1_33	0	0.0317495382119345	10.8652160818082	1.08563729542443e-06	-1.28076041229713	1
ENSG00000085840.12	ORC1	1	52396802	1_33	0	0.0167390380812762	4.81250085152606	2.53518870005944e-07	0.206033316783435	1
ENSG00000134744.13	ZCCHC11	1	52562236	1_33	0	0.0181962627387537	5.59980866680964	3.20674451896808e-07	-0.629964446606434	1
ENSG00000116157.5	GPX7	1	52601411	1_33	0	0.0167835866179085	4.83756238186578	2.55517309791789e-07	-0.275258704710212	3
ENSG00000182183.14	FAM159A	1	52632886	1_33	0	0.0169047927994016	4.90541147770832	2.60972213178955e-07	0.19736756669011	1
ENSG00000162377.5	COA7	1	52690195	1_33	0	0.0175359195626561	5.25111992347148	2.89794043794434e-07	-0.491694342764505	2
ENSG00000121310.16	ECHDC2	1	52921197	1_33	0	0.0176662564975204	5.32096974165691	2.95831417611284e-07	0.473662671561472	3
ENSG00000116171.17	SCP2	1	52926925	1_33	0	0.0168970097883543	4.90106675354465	2.60621024150827e-07	-0.219594273299199	2
ENSG00000174348.13	PODN	1	53061947	1_33	0	0.0489687406297906	14.9901702134129	2.31011964342551e-06	1.67242397373589	2
ENSG00000162383.11	SLC1A7	1	53085621	1_33	0	0.0212517635881158	7.06527968239845	4.72534267056433e-07	0.710761563707357	3
ENSG00000157184.6	CPT2	1	53196294	1_33	0	0.0230536221217156	7.83443283227101	5.68402141446333e-07	1.20006998992486	2
ENSG00000162384.13	C1orf123	1	53235909	1_33	0	0.107373005996225	22.5732882865949	7.62779325689392e-06	2.86263852588064	1
ENSG00000157193.15	LRP8	1	53290847	1_33	0	0.0166920912797749	4.78605127070572	2.51418407574106e-07	0.545072463896017	2
ENSG00000174332.5	GLIS1	1	53738651	1_33	0	0.0185501005324807	5.7815451677909	3.3751972939947e-07	0.513675085936398	1
ENSG00000058799.14	YIPF1	1	53890131	1_34	0	0.011088423636486	5.555139210041	1.93853537392413e-07	0.492381470308162	2
ENSG00000211452.10	DIO1	1	53891048	1_34	0	0.0143798816890931	8.00206263404178	3.62131441134442e-07	0.899908925474893	1
ENSG00000081870.11	HSPB11	1	53945680	1_34	0	0.0257281781214216	13.4938898193361	1.09258483236314e-06	1.44383321860141	1
ENSG00000116212.14	LRRC42	1	53945680	1_34	0	0.0257281781214216	13.4938898193361	1.09258483236314e-06	1.44383321860141	1
ENSG00000116205.12	TCEANC2	1	54048154	1_34	0	0.0291266026453694	14.6689378859755	1.3446135218893e-06	-1.60761110436109	2
ENSG00000116221.15	MRPL37	1	54202730	1_34	0	0.0107334250101397	5.24903645504769	1.77307411285913e-07	-0.431947249884354	1
ENSG00000215883.10	CYB5RL	1	54154524	1_34	0	0.010106804904734	4.6832818796375	1.48961197251245e-07	-0.0345762629280547	2
ENSG00000162390.17	ACOT11	1	54542139	1_34	0	0.0371150286224168	16.9697043345511	1.98213417326238e-06	1.8366268727147	4
ENSG00000184313.19	MROH7	1	54548340	1_34	0	0.0105075862178841	5.04903022087535	1.66962871789341e-07	-0.388224393542358	4
ENSG00000243725.6	TTC4	1	54715730	1_34	0	0.012258412895522	6.49906152320252	2.50722822009531e-07	-0.690773067331759	1
ENSG00000006555.10	TTC22	1	54801140	1_34	0	0.0101883106519257	4.75882013387042	1.5258450833195e-07	0.191695035861724	2
ENSG00000116133.11	DHCR24	1	54887670	1_34	0	0.0101628093615806	4.73525092101536	1.51448769770099e-07	0.199510868083587	2
ENSG00000162402.13	USP24	1	55208155	1_34	0	0.0285331669049966	14.4737968622486	1.29969492632526e-06	-1.79683475686974	2
ENSG00000162409.10	PRKAA2	1	56644431	1_36	0	0.0224281450761521	6.30797699056142	4.4523821283553e-07	0.685297494209407	1
ENSG00000162600.11	OMA1	1	58539515	1_37	0	0.0143364945946048	7.02911821204612	3.171412956307e-07	-0.873841174483625	2
ENSG00000184292.6	TACSTD2	1	58596032	1_37	0	0.0121914222352327	5.54378017501189	2.12700909800922e-07	-0.473765165708338	2
ENSG00000162601.9	MYSM1	1	58700166	1_37	0	0.0307587520300874	14.5727839368376	1.41065304449741e-06	-1.99204632858018	2
ENSG00000172456.17	FGGY	1	59296555	1_37	0	0.0254169464179373	20.6604237584086	1.65261454974398e-06	4.07354147336925	1
ENSG00000134709.10	HOOK1	1	59735199	1_38	0	0.0179733008149073	5.91797123626959	3.34741583877598e-07	0.565727940963789	3
ENSG00000134716.9	CYP2J2	1	59926822	1_38	0	0.0608797389462145	17.5104642950544	3.35489874276932e-06	1.94119758695057	2
ENSG00000162604.12	TM2D1	1	61723869	1_39	0	0.020845611050734	4.95852296363495	3.25293910024947e-07	-0.25639925211008	2
ENSG00000240563.1	L1TD1	1	62184373	1_39	0	0.108057919524284	20.7150281455971	7.0445150786464e-06	2.39077803283277	5
ENSG00000132854.18	KANK4	1	62337826	1_39	0	0.0236111150234261	6.13581577503009	4.55929593417511e-07	0.728664591622719	2
ENSG00000162607.12	USP1	1	62436136	1_39	0	0.0477127534781246	12.8174694822279	1.92462333005698e-06	1.64246078865029	1
ENSG00000116641.17	DOCK7	1	62698358	1_39	0	0.0439504990173142	12.0335893966476	1.6644393428631e-06	-1.30185943960404	1
ENSG00000125703.14	ATG4C	1	62784595	1_39	0	0.0281041146899049	7.78451957733359	6.88510706418151e-07	-1.06302587088159	1
ENSG00000187140.5	FOXD3	1	63322827	1_40	0	0.0218065019224839	4.90173147005945	3.36391097280762e-07	0.326134327994634	1
ENSG00000088035.15	ALG6	1	63367765	1_40	0	0.272326269279284	29.616914767399	2.53827297411466e-05	2.9928275811272	1
ENSG00000203965.12	EFCAB7	1	63523814	1_40	0	0.040123801817502	10.6830718724355	1.34898524837369e-06	1.55535753938686	1
ENSG00000142856.16	ITGB3BP	1	63593973	1_40	0	0.0253762394908268	6.33527366004531	5.05943030260002e-07	0.665004086641066	2
ENSG00000079739.15	PGM1	1	63593801	1_40	0	0.0385400058089166	10.2997627724909	1.24924601132405e-06	1.46828628058328	3
ENSG00000158966.13	CACHD1	1	64454998	1_40	0	0.0214350481511585	4.73939303863083	3.19709957987365e-07	-0.121121023445099	2
ENSG00000162437.14	RAVER2	1	64734373	1_41	0	0.0905516271050877	18.6303584968358	5.3091677065893e-06	-1.87174648852443	2
ENSG00000162434.11	JAK1	1	64966237	1_41	0	0.0721638617738785	16.4306311123749	3.73149603923479e-06	2.00389840950422	2
ENSG00000162433.14	AK4	1	65149837	1_41	0	0.0351234939920359	9.54168186493296	1.05470648884637e-06	-1.29250159684487	1
ENSG00000116675.15	DNAJC6	1	65248435	1_41	0	0.0237657729923488	5.83957322488495	4.36759164746357e-07	-0.598363791861895	1
ENSG00000213625.8	LEPROT	1	65420765	1_41	0	0.0232793714145974	5.64404339782205	4.13495290501475e-07	0.394283685929397	1
ENSG00000184588.17	PDE4B	1	65791733	1_41	0	0.0325740966165664	8.82612276554985	9.04797345476995e-07	1.11152877690668	1
ENSG00000033122.18	LRRC7	1	69567941	1_44	0	0.0285285449113948	5.99384945424332	5.38138948203704e-07	-0.533331305828824	1
ENSG00000118454.12	ANKRD13C	1	70352893	1_44	0	0.0332873407539823	7.45704476845745	7.81186673418255e-07	1.02275976208521	2
ENSG00000197568.13	HHLA3	1	70355624	1_44	0	0.0292267193654442	6.2229932521209	5.72385170266277e-07	0.835322083093466	2
ENSG00000050628.20	PTGER3	1	71047847	1_45	0	0.0143702528187678	4.68316769708299	2.11793726592802e-07	0.0848946795461209	2
ENSG00000132485.13	ZRANB2	1	71080715	1_45	0	0.0167419596578752	6.12287851918621	3.22604861491236e-07	0.701995291827359	2
ENSG00000172260.14	NEGR1	1	72246721	1_46	0	0.0189951748316932	6.76555581234006	4.04441534926319e-07	-0.543543320710202	2
ENSG00000178965.13	ERICH3	1	74672838	1_47	0	0.0159813783174477	4.69095620348503	2.35930769584246e-07	0.0847170928739291	1
ENSG00000162620.15	LRRIQ3	1	74198130	1_47	0	0.0227262113972009	8.01427039477835	5.73191850255422e-07	-1.0035422387598	1
ENSG00000254685.6	FPGT	1	74198465	1_47	0	0.0217914280966857	7.61731909853177	5.22392358318592e-07	-0.949983749085644	1
ENSG00000116783.14	TNNI3K	1	74218222	1_47	0	0.0159685169096873	4.68336762482235	2.35359539490479e-07	-0.0166184231618275	3
ENSG00000116791.13	CRYZ	1	74702183	1_47	0	0.0163135128886168	4.88487268503682	2.50789709985084e-07	-0.255197572106537	6
ENSG00000162623.15	TYW3	1	74733103	1_47	0	0.0168793483966239	5.20636154029048	2.7656611818371e-07	-0.297134404429244	2
ENSG00000137968.16	SLC44A5	1	75608062	1_47	0	0.016085217124861	4.75200834914995	2.40554284368503e-07	-0.119943279502728	1
ENSG00000137955.15	RABGGTB	1	75779738	1_47	0	0.0190069501563446	6.32631696185232	3.78418497224785e-07	0.808459484349651	2
ENSG00000057468.6	MSH4	1	75779738	1_47	0	0.021478905316911	7.48085846421537	5.05676248425178e-07	1.31483025123068	3
ENSG00000184005.10	ST6GALNAC3	1	76074606	1_47	0	0.0196798576467705	6.65472991102623	4.12155747297286e-07	-0.772921390147207	2
ENSG00000117069.14	ST6GALNAC5	1	76851971	1_48	0	0.0110986920886974	5.8645727604136	2.04841126467622e-07	-0.362454412640143	2
ENSG00000142892.14	PIGK	1	77187104	1_48	0	0.0131817117162207	7.48344973319588	3.10443541311256e-07	0.99179206675314	3
ENSG00000154027.18	AK5	1	77283842	1_48	0	0.0115392659076653	6.23086792706309	2.26274545232867e-07	-0.721382460389733	1
ENSG00000036549.12	ZZZ3	1	77684256	1_48	0	0.0163594114382288	9.51820641339681	4.90040266592227e-07	-1.33777371799786	1
ENSG00000162614.18	NEXN	1	77888397	1_48	0	0.0740039992353971	23.8783877646049	5.56120832428337e-06	-2.49991443083394	2
ENSG00000162613.16	FUBP1	1	78010867	1_48	0	0.0111235177869559	5.88561494945861	2.06035935275327e-07	-0.527623446695316	1
ENSG00000162616.8	DNAJB4	1	77979478	1_48	0	0.0154760400273465	8.99497090709583	4.38095286929613e-07	-1.43029061282225	2
ENSG00000137960.5	GIPC2	1	77979050	1_48	0	0.0110742004961688	5.84382390600663	2.03665973046513e-07	0.492864273326147	1
ENSG00000122420.9	PTGFR	1	78303558	1_48	0	0.0114386509347219	6.14846455251464	2.21335183194314e-07	0.501412746569606	2
ENSG00000137965.10	IFI44	1	78649621	1_48	0	0.0109533294628947	5.7405708380897	1.97883783350271e-07	-0.523972211430907	1
ENSG00000162618.13	ADGRL4	1	79006111	1_48	0	0.00979823225868392	4.69246250866811	1.44696329629515e-07	-0.0767708240210724	3
ENSG00000137941.16	TTLL7	1	83998735	1_51	0	0.0244743679399863	7.69555018774241	5.9273440081144e-07	-0.971187775847584	1
ENSG00000203943.8	SAMD13	1	84298566	1_51	0	0.107846226375639	21.9158485742742	7.43827478664439e-06	2.3968270826696	1
ENSG00000117133.10	RPF1	1	84479751	1_52	0	0.0188284574981625	4.77599830754034	2.83000941435259e-07	-0.193493671922404	1
ENSG00000174021.10	GNG5	1	84506136	1_52	0	0.0530985384786755	14.6185571673124	2.44284578715376e-06	1.67767184455923	1
ENSG00000122432.17	SPATA1	1	84506243	1_52	0	0.0741944123526328	17.8350603463856	4.1644222312664e-06	2.1674541750625	1
ENSG00000117151.12	CTBS	1	84574852	1_52	0	0.0220015252595475	6.24675005461158	4.32529658530235e-07	-0.520601723331007	3
ENSG00000117155.16	SSX2IP	1	84688981	1_52	0	0.0642413909004578	16.4465118278146	3.32504640470188e-06	1.99501529597938	2
ENSG00000153898.12	MCOLN2	1	84999343	1_52	0	0.0231769008688991	6.73866423391056	4.91516559785686e-07	-0.692506349899328	2
ENSG00000162643.12	WDR63	1	85003124	1_52	0	0.0238568365705609	7.01207402863611	5.26463566538411e-07	-0.74932683313956	1
ENSG00000055732.12	MCOLN3	1	85043829	1_52	0	0.0227833522508624	6.57676953819115	4.71562457313993e-07	0.68622618845524	1
ENSG00000097096.8	SYDE2	1	85200644	1_52	0	0.0278497343104814	8.47674781774633	7.4294949722486e-07	1.0137265636603	1
ENSG00000162642.13	C1orf52	1	85261361	1_52	0	0.020780198290714	5.70719772163519	3.73234326994752e-07	-0.60860487101549	1
ENSG00000142867.12	BCL10	1	85276340	1_52	0	0.0228672088577782	6.61150193066614	4.75797615489172e-07	-0.716889005345379	2
ENSG00000117174.10	ZNHIT6	1	85708260	1_52	0	0.0229026392680918	6.62607775946094	4.7758539211862e-07	0.599231535668341	3
ENSG00000171502.14	COL24A1	1	86136693	1_53	0	0.0200013945757883	5.47977059862593	3.44930524644602e-07	0.401077069902464	1
ENSG00000122417.15	ODF2L	1	86396707	1_53	0	0.0183891085251549	4.68678268209669	2.71234210662628e-07	0.0141194001101698	2
ENSG00000137975.7	CLCA2	1	86424561	1_53	0	0.0189023774371516	4.95275263958085	2.94626660077312e-07	0.227781354466518	1
ENSG00000016602.9	CLCA4	1	86547045	1_53	0	0.0283401201068987	8.73736051138032	7.79275308288148e-07	-1.02753245854607	1
ENSG00000183291.15	SELENOF	1	86913954	1_53	0	0.0196380186707601	5.2788778593955	3.26248298883636e-07	-0.595974933670337	1
ENSG00000153936.16	HS2ST1	1	86914303	1_53	0	0.0665398016775841	16.7823663839618	3.51433917706582e-06	2.24985091623788	2
ENSG00000143013.12	LMO4	1	87331207	1_53	0	0.0901864057572078	19.9673629281504	5.66722903547902e-06	-2.08451124641451	1
ENSG00000065243.19	PKN2	1	88684130	1_54	0	0.0116672392827457	4.71468771714255	1.73113130721641e-07	-0.211113074925596	1
ENSG00000137947.11	GTF2B	1	88900002	1_54	0	0.0116371517491177	5.9913320612873	2.19421440411622e-07	1.17437242171721	1
ENSG00000137944.17	KYAT3	1	88969840	1_54	0	0.0188301572094456	29.1701562115637	1.72862852171123e-06	4.86936522939342	3
ENSG00000117226.11	GBP3	1	89006209	1_54	0	0.0138204090968316	8.29030405890297	3.60578918380768e-07	1.22985446386824	4
ENSG00000162645.12	GBP2	1	89126701	1_54	0	0.0118072064154559	5.2685140849439	1.95769158857699e-07	0.450578853840979	1
ENSG00000213512.1	GBP7	1	89185167	1_54	0	0.0120328487988355	5.46512619576948	2.0695581229583e-07	0.552889174701801	1
ENSG00000162654.8	GBP4	1	89162991	1_54	0	0.0240398414849757	12.9142215320843	9.77032039040159e-07	1.74459555558704	2
ENSG00000154451.14	GBP5	1	89276834	1_54	0	0.0125150765570529	5.26163983558025	2.07235236560125e-07	0.159098237100702	1
ENSG00000197147.13	LRRC8B	1	89524974	1_54	0	0.0163320021476477	8.56279055507094	4.40112520173707e-07	1.33393442957159	2
ENSG00000171488.14	LRRC8C	1	89557240	1_54	0	0.0153081476933303	7.05620991519671	3.39940657039637e-07	-0.723212906268637	1
ENSG00000171492.14	LRRC8D	1	89836468	1_55	0	0.133702300343303	23.1951965219371	9.75991217072947e-06	-2.11949668118815	2
ENSG00000122482.20	ZNF644	1	91022402	1_55	0	0.0291511206617248	8.51044091704728	7.80757724709445e-07	0.908206433454294	1
ENSG00000162669.15	HFM1	1	91404853	1_55	0	0.0194827471962297	4.69940364786278	2.88138916408134e-07	0.101835450592549	1
ENSG00000097046.12	CDC7	1	91500849	1_56	0	0.104458497865866	20.7947328481464	6.83606361159688e-06	2.19191089848	2
ENSG00000122484.8	RPAP2	1	92299545	1_56	0	0.0242723708712146	6.80882434146152	5.20107723625533e-07	-1.08920749186735	1
ENSG00000067208.14	EVI5	1	92559287	1_56	0	0.0196511298930968	4.81308534411481	2.97659715640907e-07	-0.514126927403749	2
ENSG00000154511.11	FAM69A	1	92934792	1_56	0	0.0260945151755053	7.49372619761469	6.1539792413231e-07	1.27767997529499	4
ENSG00000117500.12	TMED5	1	93180650	1_57	0	0.019408919316345	5.50267881872093	3.36112367480237e-07	0.420647538785168	1
ENSG00000122483.17	CCDC18	1	93179625	1_57	0	0.0195320361087458	5.56233848766934	3.41911655526678e-07	-0.578305970446897	2
ENSG00000117505.12	DR1	1	93345317	1_57	0	0.0397184347392895	12.2872767379351	1.53587806680409e-06	1.54162262781856	1
ENSG00000137936.16	BCAR3	1	93847526	1_57	0	0.0254875595571696	8.07765679613753	6.47921847321925e-07	1.01068880443803	1
ENSG00000067334.13	DNTTIP2	1	93877677	1_57	0	0.0206479196883643	6.08695431507366	3.95535363345177e-07	0.461779638755681	2
ENSG00000023909.9	GCLM	1	93909020	1_57	0	0.0177987240945858	4.68540218250212	2.62448877806496e-07	-0.188716417058711	2
ENSG00000117528.11	ABCD3	1	94409571	1_58	0	0.018083986163947	7.17153069671465	4.08145489572779e-07	-0.851520010723949	2
ENSG00000117525.13	F3	1	94531732	1_58	0	0.0232698095410125	9.55198094799414	6.99512130135903e-07	0.615746412391006	2
ENSG00000143036.16	SLC44A3	1	94823295	1_58	0	0.0142707762811557	4.93908564301153	2.21821239842411e-07	0.202295436588942	2
ENSG00000117519.15	CNN3	1	94906171	1_58	0	0.047518190312706	16.3328464535081	2.44247847745741e-06	1.67343651557968	2
ENSG00000172339.9	ALG14	1	95073027	1_58	0	0.0163313223214397	6.21009552567657	3.19174807167666e-07	-0.731196162902812	2
ENSG00000122481.16	RWDD3	1	95232272	1_58	0	0.0282235802345697	11.3792083891516	1.01072528112033e-06	1.44920255578095	5
ENSG00000188641.12	DPYD	1	97921399	1_60	0	0.0208920898557214	6.95313212547881	4.57163280853133e-07	1.30201392468324	1
ENSG00000162627.16	SNX7	1	98661649	1_60	0	0.0205028783179011	6.77567681403855	4.37196312995765e-07	-0.665203968489896	1
ENSG00000117600.12	PLPPR4	1	99263142	1_60	0	0.0269940349223499	9.37656360281086	7.96563647809033e-07	1.04743251884704	1
ENSG00000099260.10	PALMD	1	99603998	1_61	0	0.0362695508245856	10.8727294372725	1.2410512941682e-06	-1.34320072151535	1
ENSG00000156869.12	FRRS1	1	99705854	1_61	0	0.0287314701429762	8.6615722484753	7.83183545913818e-07	0.934494206206284	2
ENSG00000162688.16	AGL	1	99851209	1_61	0	0.0230030234906302	6.55699075992023	4.74677305331452e-07	0.654179246051472	2
ENSG00000117620.14	SLC35A3	1	99969054	1_61	0	0.0524282310765769	14.3865146669255	2.3737215435341e-06	2.17446026374239	1
ENSG00000156875.13	MFSD14A	1	100037607	1_61	0	0.0392728295303794	11.6293345286108	1.4373284757828e-06	1.67503839197336	1
ENSG00000156876.9	SASS6	1	100132743	1_61	0	0.0195454329999746	5.01830773927878	3.08682180842184e-07	-0.628379341114689	2
ENSG00000122435.9	TRMT13	1	100133310	1_61	0	0.0530169972634174	14.493410131001	2.41821372902581e-06	2.18516057973134	1
ENSG00000122477.12	LRRC39	1	100178174	1_61	0	0.0537160873787984	14.6187152744044	2.47128340491601e-06	-1.90872529960742	2
ENSG00000137992.14	DBT	1	100249898	1_61	0	0.0386546851545406	11.478415639462	1.39634604951113e-06	1.77592400248813	1
ENSG00000137996.12	RTCA	1	100262745	1_61	0	0.0431192119368109	12.5194257553336	1.69888584399063e-06	-1.82671508945134	1
ENSG00000079335.18	CDC14A	1	100342730	1_61	0	0.0967835400649442	20.3043408490943	6.1844256439277e-06	-2.41189587096881	2
ENSG00000181656.6	GPR88	1	100538206	1_62	0	0.032306297358578	7.70511006451473	7.83384558258228e-07	1.0426167891196	1
ENSG00000162692.10	VCAM1	1	100721765	1_62	0	0.0330882264939585	7.9321121710539	8.25983383659423e-07	0.956387214720253	1
ENSG00000162694.13	EXTL2	1	100894659	1_62	0	0.0376064031679546	9.14832182578294	1.08271014335175e-06	1.05499646171049	1
ENSG00000162695.11	SLC30A7	1	100896815	1_62	0	0.0396587991377559	9.65397190850045	1.20490987619592e-06	-1.22809816367463	1
ENSG00000185946.15	RNPC3	1	103529760	1_65	0	0.0172760086477728	4.7624602442404	2.58930821843852e-07	-0.135948623499902	1
ENSG00000240038.6	AMY2B	1	103559225	1_65	0	0.0214010075021941	6.78356890335588	4.56879249332407e-07	-0.739568309403611	2
ENSG00000243480.7	AMY2A	1	103559534	1_65	0	0.0172498585082945	4.74817334082738	2.57763295826735e-07	0.123117746446406	1
ENSG00000198890.7	PRMT6	1	107058247	1_66	0	0	15.4567930974942	0	-0.938942632314753	1
ENSG00000162631.18	NTNG1	1	107135646	1_66	0	0	11.2571114609023	0	0.788235720248744	1
ENSG00000085491.15	SLC25A24	1	108200420	1_67	0	0.0181365689508383	4.97926432432776	2.84203411263492e-07	-0.477732016701439	2
ENSG00000162636.15	FAM102B	1	108532939	1_67	0	0.0331720496083814	10.7085449101359	1.11792261621446e-06	-1.32589773954003	2
ENSG00000162639.15	HENMT1	1	108662004	1_67	0	0.0347781302470284	11.1537071349483	1.22077166448398e-06	1.42186840974238	1
ENSG00000116266.10	STXBP3	1	108746865	1_67	0	0.0285686317660446	9.22546094144166	8.29442891381616e-07	-1.09512551352451	1
ENSG00000162641.18	AKNAD1	1	108834814	1_67	0	0.0207799838719072	6.27559769078245	4.10401816502821e-07	0.655013002189231	2
ENSG00000121957.12	GPSM2	1	108832721	1_67	0	0.0253648381613073	8.18977113256481	6.53751705267763e-07	0.994585314818903	2
ENSG00000121940.15	CLCC1	1	108963213	1_67	0	0.0190046117481627	5.43953593494599	3.25334279139925e-07	0.358467173476011	1
ENSG00000085433.15	WDR47	1	109040930	1_67	0	0.0218324149314142	6.78621075085989	4.66270665120807e-07	0.864826986842456	1
ENSG00000197780.9	TAF13	1	109048811	1_67	0	0.017672207978671	4.75754291843472	2.64595529629939e-07	-0.22518778803782	2
ENSG00000215717.5	TMEM167B	1	109089398	1_67	0	0.0216448553943828	6.70228927519247	4.56548405914209e-07	0.783418779973274	1
ENSG00000116299.16	KIAA1324	1	109117281	1_67	0	0.0207677801261534	6.34531940217929	4.14717668934694e-07	0.739722618411019	1
ENSG00000031698.12	SARS	1	109214673	1_67	0	0.0208751046861608	6.35927934903866	4.17777973336992e-07	-0.728697864110219	1
ENSG00000143126.7	CELSR2	1	109251630	1_67	0	0.0186109818795237	5.25580077213729	3.07834403131459e-07	0.510887661141685	1
ENSG00000134222.16	PSRC1	1	109275684	1_67	0	0.0176628119734163	4.74161873967169	2.63569680471208e-07	-0.176172656500888	3
ENSG00000221986.6	MYBPHL	1	109308504	1_67	0	0.0207725268794875	6.35317787353971	4.15326189908762e-07	-1.06119207015631	1
ENSG00000134243.11	SORT1	1	109397881	1_67	0	0.0243125944061744	7.84619684681947	6.00343037594259e-07	-1.2298015410714	1
ENSG00000143106.12	PSMA5	1	109419102	1_67	0	0.0193626320471876	5.53430921796417	3.3723821894547e-07	0.212722051304134	1
ENSG00000143028.8	SYPL2	1	109467180	1_67	0	0.0496490710478195	14.4756387260196	2.26181894034604e-06	-1.5668214575442	2
ENSG00000162650.16	ATXN7L2	1	109473620	1_67	0	0.0254445134333516	8.24433448283038	6.60174473011894e-07	1.18018681075821	3
ENSG00000174151.14	CYB561D1	1	109494012	1_67	0	0.0185607443841406	5.22644784777337	3.05288879257423e-07	0.501490166250363	2
ENSG00000181754.6	AMIGO1	1	109509517	1_67	0	0.0215448849278216	6.70659936697842	4.54731999026137e-07	-1.0723881595557	2
ENSG00000156097.12	GPR61	1	109541786	1_67	0	0.0740767077095624	18.3444896417083	4.27657684016541e-06	2.20827752935804	1
ENSG00000168765.16	GSTM4	1	109656105	1_67	0	0.0190083615603931	5.49351931266238	3.2862781061478e-07	-0.772271751041436	4
ENSG00000134184.12	GSTM1	1	109612653	1_67	0	0.0290937734755782	9.4556254979335	8.65763535020105e-07	1.05731938231643	5
ENSG00000134201.10	GSTM5	1	109671748	1_67	0	0.017864808222593	4.87461458456463	2.74061238292207e-07	0.301848724219608	3
ENSG00000134202.10	GSTM3	1	109704237	1_67	0	0.0188635385163276	5.42308933933478	3.21942932677566e-07	-0.638522405289295	5
ENSG00000213366.12	GSTM2	1	109629614	1_67	0	0.0609368101572918	16.535252879957	3.171024017475e-06	1.81339388725033	6
ENSG00000184371.13	CSF1	1	109928142	1_68	0	0.0502414691770446	11.7771275243296	1.86213293776862e-06	1.11953260652165	1
ENSG00000168710.17	AHCYL1	1	109984850	1_68	0	0.0481212140197284	11.3650053339909	1.72113601720932e-06	1.34473723846215	1
ENSG00000143093.14	STRIP1	1	110032998	1_68	0	0.133256237527621	21.2487512935401	8.91107161369274e-06	-2.4790997951129	2
ENSG00000186150.4	UBL4B	1	110111876	1_68	0	0.0477033290467618	11.2817048902431	1.69368404673971e-06	-1.28085814240657	1
ENSG00000197106.6	SLC6A17	1	110150641	1_68	0	0.041430074931217	9.93679079269768	1.29559970013687e-06	1.16586330804692	1
ENSG00000168679.17	SLC16A4	1	110392517	1_68	0	0.0264610491956857	5.68011502001854	4.73013094978706e-07	0.435103325983478	1
ENSG00000134248.13	LAMTOR5	1	110407098	1_68	0	0.0250016124402636	5.14317403148826	4.04676711695518e-07	0.345720393862068	2
ENSG00000177301.14	KCNA2	1	110547215	1_68	0	0.0244229989515588	4.92165826782014	3.78285260657307e-07	0.0752072909617906	2
ENSG00000121931.15	LRIF1	1	110964484	1_68	0	0.0311421367971363	7.22365599170226	7.07969319250253e-07	-0.95646293681291	1
ENSG00000156171.14	DRAM2	1	111139496	1_68	0	0.0317596139979075	7.40988631508681	7.40620508744294e-07	-0.590344166497493	1
ENSG00000134255.13	CEPT1	1	111139496	1_68	0	0.0368303508382617	8.81674795590297	1.02193495744643e-06	-0.792954774985161	2
ENSG00000162777.16	DENND2D	1	111195494	1_68	0	0.125251124235861	20.6351666748972	8.1338954814896e-06	2.23269210212708	1
ENSG00000064886.13	CHI3L2	1	111200918	1_69	0	0.045200967592675	23.0521846826775	3.27920672212487e-06	2.21030151156953	1
ENSG00000085465.12	OVGP1	1	111420646	1_69	0	0.00932415568437017	9.0376794159561	2.65201161589791e-07	0.981955536892684	1
ENSG00000116455.13	WDR77	1	111252344	1_69	0	0.0178908856496662	14.8542696922664	8.36357812879273e-07	-1.5549512416214	1
ENSG00000143110.11	C1orf162	1	111484272	1_69	0	0.00830046972273435	8.32251461035754	2.17403338873113e-07	-0.989348619010132	1
ENSG00000116473.14	RAP1A	1	111514371	1_69	0	0.00936888355051968	9.16349975980202	2.70183104429213e-07	1.0577533018194	3
ENSG00000121933.18	TMIGD3	1	111563822	1_69	0	0.0127472588395827	11.9644948121829	4.79976687172277e-07	-1.40959116627143	1
ENSG00000197852.9	FAM212B	1	111730404	1_69	0	0.00802875615348198	7.71421791164608	1.94916742283116e-07	0.919234123545752	3
ENSG00000064703.11	DDX20	1	111755544	1_69	0	0.0360361926686579	20.5611604128632	2.3318225360786e-06	-2.06353267907642	1
ENSG00000171385.9	KCND3	1	111990898	1_69	0	0.00616173231019346	5.4991691857888	1.0663723651408e-07	0.52125520934866	1
ENSG00000143079.14	CTTNBP2NL	1	112396295	1_69	0	0.00709757538362399	6.07059224051769	1.35596990282788e-07	0.484971251862965	1
ENSG00000116489.12	CAPZA1	1	112620907	1_69	0	0.13846701434588	21.7826620025869	9.49218632024665e-06	4.77304914065935	1
ENSG00000007341.18	ST7L	1	112540817	1_69	0	0.00672047435392797	10.3494023802372	2.18889119491384e-07	-0.320158226561006	1
ENSG00000155363.18	MOV10	1	112673015	1_69	0	0.0217684735401135	23.321104984692	1.59766629778217e-06	-5.25522558616241	2
ENSG00000155366.16	RHOC	1	112701811	1_69	0	0.449591083919214	27.438259076104	3.88224747410947e-05	5.56770600183169	1
ENSG00000184599.13	FAM19A3	1	112720490	1_69	0	0.0111192045183645	11.8493743112721	4.14646602030782e-07	-1.55029355591726	1
ENSG00000155380.11	SLC16A1	1	112956760	1_70	0	0.0153866242577596	6.25742582599643	3.03003770229196e-07	1.20996698034945	1
ENSG00000198799.11	LRIG2	1	113072822	1_70	0	0.0236131466869717	19.5236440122429	1.450854025206e-06	4.1011671943871	1
ENSG00000081026.18	MAGI3	1	113391682	1_70	0	0.0195296675578519	7.13275350267105	4.3839040477624e-07	0.70436219328616	2
ENSG00000116793.15	PHTF1	1	113758713	1_70	0	0.0176103616601988	5.93515052306838	3.28934166742047e-07	-0.341833085831835	2
ENSG00000081019.13	RSBN1	1	113776105	1_70	0	0.0228961511206902	8.26263983661571	5.95374567605721e-07	-0.896542000070251	1
ENSG00000188761.11	BCL2L15	1	113886718	1_70	0	0.0192336585764645	6.77846733494962	4.10300818847719e-07	0.563094804559003	2
ENSG00000134262.12	AP4B1	1	113904943	1_70	0	0.0206292759829213	7.29502608806936	4.73608849844199e-07	0.709397500230084	2
ENSG00000118655.4	DCLRE1B	1	113929699	1_70	0	0.0904444374515593	21.1526863968312	6.02083001866428e-06	2.27942096295389	1
ENSG00000163349.21	HIPK1	1	113929699	1_70	0	0.0245487380494515	9.14797866041544	7.06745884604162e-07	1.28672207454638	2
ENSG00000116774.11	OLFML3	1	113979663	1_70	0	0.0599301943070714	17.451858325363	3.29151878641492e-06	-2.04494746406028	2
ENSG00000134207.14	SYT6	1	114154379	1_70	0	0.0438094098101633	14.4842772009408	1.9969776484325e-06	1.51657543167904	1
ENSG00000116752.5	BCAS2	1	114581126	1_71	0	0.0163020924369224	7.67006439057802	3.93505978500191e-07	1.25154559177114	1
ENSG00000175984.14	DENND2C	1	114669904	1_71	0	0.0164577774735137	7.05096325196331	3.65198185309185e-07	0.793220971591114	1
ENSG00000009307.15	CSDE1	1	114756865	1_71	0	0.0134424931500395	5.28060821550176	2.2339463788001e-07	-0.52794837217118	2
ENSG00000134198.9	TSPAN2	1	115089792	1_71	0	0.0224930432038034	11.1156123894534	7.86847528946001e-07	-1.84902889014676	1
ENSG00000173218.14	VANGL1	1	115680349	1_72	0	0.0102991230809258	5.61772021966424	1.82082969770727e-07	0.667363159620126	1
ENSG00000118729.11	CASQ2	1	115767677	1_72	0	0.0389531493633267	18.1865605820676	2.22947251886198e-06	-2.16281580389222	1
ENSG00000163393.12	SLC22A15	1	115744338	1_72	0	0.0872407537065146	25.9289316234814	7.11890184745809e-06	2.71840139423643	2
ENSG00000143061.17	IGSF3	1	116660607	1_72	0	0.0246943098208677	13.8629909557337	1.07736485993811e-06	-1.56854216214014	1
ENSG00000116824.4	CD2	1	116755162	1_72	0	0.010046720336056	5.38437217352754	1.7024264497905e-07	-0.437616108128726	1
ENSG00000134247.9	PTGFRN	1	116909755	1_72	0	0.020289554131471	12.0061098492213	7.66626433323145e-07	-1.32616993789012	2
ENSG00000134256.12	CD101	1	117001709	1_72	0	0.0103866988995166	5.69735047023041	1.86234205892932e-07	-0.506778802084323	2
ENSG00000116830.11	TTF2	1	117017920	1_72	0	0.0254228151942685	14.138087008206	1.13115798136329e-06	-1.44796062469871	3
ENSG00000134253.9	TRIM45	1	117115180	1_72	0	0.0314353839606579	16.1493902228483	1.59765819591801e-06	1.70867977747625	1
ENSG00000198162.12	MAN1A2	1	117367233	1_72	0	0.0115609334503165	6.70492278104829	2.43947097632792e-07	0.819990430382247	3
ENSG00000183508.4	FAM46C	1	117605762	1_72	0	0.0107464846342987	6.01764259888942	2.0351751267857e-07	0.578838956106811	1
ENSG00000196505.10	GDAP2	1	117929798	1_72	0	0.0480294976988088	20.1836194649823	3.0508163694147e-06	1.95974060051725	1
ENSG00000116874.11	WARS2	1	119012523	1_73	0	0.00726146659362892	4.76366950818846	1.08861657120915e-07	-0.228745446678693	4
ENSG00000143067.4	ZNF697	1	119654460	1_73	0	0.0163087974847482	12.3944706398429	6.36149070022267e-07	-1.50697283996867	1
ENSG00000092621.11	PHGDH	1	119735449	1_73	0	0.0313994898805313	18.5443944022489	1.83250100509827e-06	1.82641753551763	1
ENSG00000117262.18	GPR89A	1	145608293	1_73	0	0.00719703662669036	4.6849372902528	1.06112480949719e-07	-0.0922887253771763	1
ENSG00000117281.15	CD160	1	145718303	1_73	0	0.0100647667985936	7.82997494531446	2.48012210274051e-07	-0.861381031214991	1
ENSG00000265491.4	RNF115	1	145699599	1_73	0	0.0108591272808704	8.56447382785491	2.92687775418594e-07	1.22073110068518	3
ENSG00000186364.11	NUDT17	1	145839290	1_73	0	0.0834955896315291	27.7839817873015	7.30074189984203e-06	2.65197513519477	1
ENSG00000198483.12	ANKRD35	1	145875906	1_73	0	0.0245654900716086	16.2068511025663	1.25294800333633e-06	1.91737091084032	1
ENSG00000265241.6	RBM8A	1	145928009	1_73	0	0.0074174574548832	4.98709927144488	1.16415833220735e-07	0.297827552211183	1
ENSG00000168509.19	HFE2	1	146036954	1_73	0	0.0359571939980639	19.9522587259418	2.25780710143146e-06	-2.07535141235201	1
ENSG00000271425.7	NBPF10	1	146051718	1_73	0	0.0118535445735761	9.38244113282551	3.50004041418522e-07	1.11077859222252	1
ENSG00000131778.18	CHD1L	1	147236519	1_73	0	0.0102950999642644	7.97491545868754	2.58384007294151e-07	1.05322752120432	3
ENSG00000131781.12	FMO5	1	147243554	1_73	0	0.036129520521867	19.7837497152984	2.24946780005399e-06	-2.05701661132724	1
ENSG00000116128.10	BCL9	1	147630356	1_73	0	0.00725477939037622	4.75515127042909	1.08566921061042e-07	-0.091839140847923	1
ENSG00000162836.11	ACP6	1	147631053	1_73	0	0.0166992021441668	12.8457662616732	6.75094719501245e-07	2.13066090714082	4
ENSG00000265107.2	GJA5	1	147773551	1_73	0	0.00942949406095595	7.27191190340712	2.15797283763453e-07	0.941310134796991	1
ENSG00000178796.12	RIIAD1	1	151715696	1_74	0	0.0587722738850127	14.2569211579588	2.63698230408614e-06	-1.73645032808718	1
ENSG00000143367.15	TUFT1	1	151579896	1_74	0	0.0444748158233516	11.5903197758075	1.62225286656592e-06	1.41973650180709	1
ENSG00000143450.16	OAZ3	1	151762965	1_74	0	0.0214795100174692	4.68513461828451	3.16705363163434e-07	-0.103087526592293	2
ENSG00000143436.10	MRPL9	1	151761398	1_74	0	0.0217010879303653	4.7820997177201	3.26594681627986e-07	0.03071700326182	3
ENSG00000182134.15	TDRKH	1	151772382	1_74	0	0.0739399354981056	16.4671605967686	3.83183466569112e-06	-1.94971105772369	1
ENSG00000143365.17	RORC	1	151832539	1_74	0	0.0406817473773726	10.7407106117976	1.3751231322426e-06	-1.34970896678574	1
ENSG00000225556.1	C2CD4D	1	151855702	1_74	0	0.0321539559410551	8.50454181179116	8.6058605938932e-07	1.13488709974123	1
ENSG00000196407.11	THEM5	1	151830973	1_74	0	0.0242470693863558	5.83080673283521	4.44935312944875e-07	0.589750612998229	2
ENSG00000159445.12	THEM4	1	151910350	1_74	0	0.024486673090506	5.92383084005378	4.56500655298924e-07	-0.777161809809883	1
ENSG00000197747.8	S100A10	1	151993591	1_74	0	0.022011591985339	4.9163260483777	3.40565856114428e-07	0.290958616498021	2
ENSG00000159450.12	TCHH	1	152116368	1_74	0	0.3022761747973	30.6667495475548	2.9172969488037e-05	3.18635420132869	1
ENSG00000197915.5	HRNR	1	152220349	1_74	0	0.0407071705609981	10.7466533817828	1.37674380864492e-06	-1.67184253417127	4
ENSG00000143631.10	FLG	1	152220810	1_74	0	0.0237292361819158	5.62665063775087	4.20187068915946e-07	0.847445638516434	3
ENSG00000143520.6	FLG2	1	152174172	1_74	0	0.0394611035679185	10.450665870249	1.29784301144787e-06	1.50148580254179	1
ENSG00000198854.5	C1orf68	1	152719467	1_74	0	0.0631265539439452	14.9433964128489	2.96872775720042e-06	-1.95004706251519	1
ENSG00000163207.6	IVL	1	152908954	1_74	0	0.0475684306513824	12.2321442781613	1.83117728435651e-06	1.48505430778259	1
ENSG00000241794.1	SPRR2A	1	153057485	1_74	0	0.0215234016037463	4.70442089329533	3.1865890027962e-07	-0.270672134126233	2
ENSG00000203785.8	SPRR2E	1	153106201	1_74	0	0.0215108550724877	4.69891273381943	3.18100262515835e-07	-0.0557302406582317	1
ENSG00000163220.10	S100A9	1	153393072	1_75	0	0.0215154787311832	6.01002147474726	4.06945275948938e-07	0.606252059199785	1
ENSG00000143546.9	S100A8	1	153390629	1_75	0	0.0199370274077119	5.31913784044181	3.33741815713684e-07	0.454546729207799	2
ENSG00000143556.8	S100A7	1	153460264	1_75	0	0.0187002359402706	4.7201863243109	2.77789100834773e-07	0.0741522954424914	1
ENSG00000197956.9	S100A6	1	153520107	1_75	0	0.024120021372429	7.04404937844151	5.34698608220367e-07	0.809786028484061	3
ENSG00000196420.7	S100A5	1	153541765	1_75	0	0.0426430133948884	12.5664233919709	1.68643089002705e-06	-1.58284051139177	1
ENSG00000188015.9	S100A3	1	153549456	1_75	0	0.0297765344123412	9.15514193575454	8.57922792159542e-07	1.11828734659934	2
ENSG00000196154.11	S100A4	1	153549456	1_75	0	0.0435483441440782	12.5052538819816	1.71385128011482e-06	1.31474677806241	2
ENSG00000196754.10	S100A2	1	153565973	1_75	0	0.0240105668179025	7.11573744419309	5.37689185226461e-07	-0.855512455223973	1
ENSG00000188643.10	S100A16	1	153614780	1_75	0	0.0200676087906082	5.31517566894303	3.35677492581393e-07	-0.205291499867937	1
ENSG00000189334.8	S100A14	1	153593160	1_75	0	0.0189362191568229	4.82299986903602	2.87421661138473e-07	-0.116918638929891	2
ENSG00000160678.11	S100A1	1	153627648	1_75	0	0.0196301355853931	5.11316321847416	3.15879854380724e-07	-0.0241772303685513	2
ENSG00000189171.14	S100A13	1	153622972	1_75	0	0.024744663000005	7.13770803942633	5.55839360096272e-07	-0.484005213577679	2
ENSG00000143553.10	SNAPIN	1	153659467	1_75	0	0.033522627539427	10.020041059556	1.05710110453137e-06	-0.961494452936883	1
ENSG00000169418.9	NPR1	1	153678582	1_75	0	0.0257075215764201	7.76434814601803	6.281656485539e-07	0.967744313574483	1
ENSG00000143554.13	SLC27A3	1	153774134	1_75	0	0.0348801679640474	10.7320235061546	1.17806473715131e-06	-1.39978911057665	1
ENSG00000143614.9	GATAD2B	1	153924372	1_75	0	0.059093506487319	16.6024500039204	3.08759917109481e-06	2.48529325385446	1
ENSG00000198837.9	DENND4B	1	153940057	1_75	0	0.0798041055730697	19.0372645299072	4.78122027847696e-06	2.21683040607168	2
ENSG00000160741.16	CRTC2	1	153959736	1_75	0	0.040728619933372	13.0112835088201	1.66774177784099e-06	-2.06295620437873	1
ENSG00000143570.17	SLC39A1	1	153968263	1_75	0	0.0193845118761287	5.60549783498585	3.41962144784635e-07	-1.00809468550387	1
ENSG00000143552.9	NUP210L	1	154155073	1_75	0	0.0391844242718182	12.0335835474755	1.48394368988164e-06	1.55416157058488	1
ENSG00000143549.19	TPM3	1	154150311	1_75	0	0.0237261078818568	7.19399016771037	5.37162039880264e-07	-1.12530163051916	1
ENSG00000143612.19	C1orf43	1	154224650	1_75	0	0.0196304309551044	5.5007702089241	3.39830465662682e-07	-0.919796637487383	1
ENSG00000143575.14	HAX1	1	154280701	1_75	0	0.0189538180105554	5.15257344302229	3.07347631579981e-07	0.901027688788275	1
ENSG00000143515.16	ATP8B2	1	154334786	1_75	0	0.0326971067942862	9.88977593545298	1.01766479708538e-06	-1.07458790397035	1
ENSG00000169291.9	SHE	1	154502399	1_75	0	0.0539212111037896	14.927862240982	2.53318104956753e-06	2.03546817918934	1
ENSG00000163239.12	TDRD10	1	154502424	1_75	0	0.0253452977528769	7.66186393209426	6.11140135768416e-07	-1.12095393668297	2
ENSG00000160714.9	UBE2Q1	1	154559434	1_75	0	0.0837483941362551	19.0527801768372	5.02161969209259e-06	-2.25926483022315	1
ENSG00000160710.15	ADAR	1	154628522	1_75	0	0.0187971734150152	4.78944801048994	2.83326361951003e-07	-0.354993365390925	1
ENSG00000143603.18	KCNN3	1	154818652	1_76	0	0.0267653825770341	8.47768243709602	7.14100888723597e-07	0.95671857583618	1
ENSG00000163346.16	PBXIP1	1	154946604	1_76	0	0.0404946376959895	12.4085920477256	1.58135362352633e-06	-1.63648366112685	1
ENSG00000163348.3	PYGO2	1	154957827	1_76	0	0.0369709810356678	11.5423440991764	1.34296274727557e-06	-1.35100791293988	1
ENSG00000160691.18	SHC1	1	154974220	1_76	0	0.0579263762582463	15.8295752739643	2.88572270790576e-06	-1.8221500355295	1
ENSG00000173207.12	CKS1B	1	154975020	1_76	0	0.0577790900308814	15.8051528180638	2.87394445900523e-06	1.81976107382277	1
ENSG00000163354.14	DCST2	1	155029453	1_76	0	0.0184160688816131	4.94408098777283	2.86544106532406e-07	-0.500145571302967	3
ENSG00000163357.10	DCST1	1	155033615	1_76	0	0.0179514437946378	4.70298613192249	2.65694188630726e-07	0.0434756343908025	1
ENSG00000143537.13	ADAM15	1	155061442	1_76	0	0.0184735517257161	4.97347982844121	2.89147695599471e-07	-0.0221193558850252	1
ENSG00000143590.13	EFNA3	1	155071721	1_76	0	0.298218249724444	32.2301050545222	3.02485744248525e-05	-3.35035027846308	1
ENSG00000169242.11	EFNA1	1	155127376	1_76	0	0.0455211504278067	13.5237353947323	1.93739809176112e-06	-2.31012118847928	2
ENSG00000169241.17	SLC50A1	1	155135811	1_76	0	0.107864223502782	21.8523032561198	7.4179450847784e-06	2.8718104812069	1
ENSG00000185499.16	MUC1	1	155197995	1_76	0	0.0197487318261425	5.60349695428153	3.48262991618397e-07	0.388453254013059	1
ENSG00000169231.13	THBS3	1	155208991	1_76	0	0.082941630631324	19.2905467297063	5.03530845097653e-06	-2.75449351764607	1
ENSG00000173171.14	MTX1	1	155208991	1_76	0	0.082941630631324	19.2905467297063	5.03530845097653e-06	-2.75449351764607	1
ENSG00000177628.15	GBA	1	155205599	1_76	0	0.0275044525855973	8.73560243010332	7.56144573617973e-07	-1.73537436837731	3
ENSG00000116521.10	SCAMP3	1	155262283	1_76	0	0.0182098667545818	4.83784943223674	2.77247787721823e-07	0.576395657521112	1
ENSG00000143630.9	HCN3	1	155277916	1_76	0	0.0179210075615185	4.68697852491447	2.64340897630453e-07	-0.351273573923122	1
ENSG00000176444.18	CLK2	1	155278784	1_76	0	0.017917449646795	4.68510602772365	2.64182831189015e-07	0.357245651894394	1
ENSG00000143627.17	PKLR	1	155299985	1_76	0	0.0196123716912986	5.53805072305704	3.41818857436443e-07	0.0706235205798565	1
ENSG00000116580.18	GON4L	1	155863616	1_76	0	0.018285734946711	4.87706460470555	2.80659600444468e-07	0.26270390491636	1
ENSG00000143622.10	RIT1	1	155910600	1_76	0	0.019413990767768	5.44209561749437	3.32498706783696e-07	0.181285746376617	2
ENSG00000132680.10	KIAA0907	1	155934601	1_76	0	0.126626619361509	23.4323374299684	9.33790816951179e-06	2.36343423258573	2
ENSG00000116584.17	ARHGEF2	1	156006597	1_76	0	0.0181495037836515	4.80650916660747	2.7453865665105e-07	-0.0350393956592233	1
ENSG00000163479.13	SSR2	1	156020665	1_76	0	0.048390109896678	14.1075732971671	2.14841362256763e-06	1.72045602795002	2
ENSG00000160803.7	UBQLN4	1	156037386	1_76	0	0.0973941498408618	20.8534956786244	6.39176370031442e-06	-2.41707549199851	2
ENSG00000116586.11	LAMTOR2	1	156055222	1_76	0	0.0220746302648183	6.65516062659844	4.62339451856269e-07	0.743481079252914	1
ENSG00000132698.14	RAB25	1	156061029	1_76	0	0.0644102760018969	16.8488898756677	3.415351646926e-06	-1.89417090162574	1
ENSG00000196189.12	SEMA4A	1	156137743	1_76	0	0.025787261297935	8.12525669189347	6.59403555664608e-07	1.2033099084792	3
ENSG00000160785.13	SLC25A44	1	156194115	1_76	0	0.027263955506037	8.65241093965526	7.42394893152278e-07	-1.46666519727033	2
ENSG00000160783.19	PMF1	1	156236330	1_76	0	0.0925313952069331	20.3541374454023	5.92721645064029e-06	-2.53310408238322	1
ENSG00000242252.1	BGLAP	1	156236330	1_76	0	0.0179267327057144	4.68999317695887	2.64595423110224e-07	-0.444857887997755	2
ENSG00000160781.15	PAQR6	1	156247610	1_76	0	0.0179751678809058	4.71545095775275	2.66750450347702e-07	-0.104111059303702	2
ENSG00000198952.8	SMG5	1	156279714	1_76	0	0.0187830064932911	5.13026439210613	3.03259091590443e-07	-0.15464109779852	2
ENSG00000163472.18	TMEM79	1	156282500	1_76	0	0.0257908476764455	8.12660401138932	6.59604619248012e-07	0.810180021126621	1
ENSG00000198715.11	GLMP	1	156294149	1_76	0	0.0190369190326534	5.2569922085284	3.14950984186021e-07	-0.208142807699818	2
ENSG00000163467.11	TSACC	1	156337389	1_76	0	0.025137613571767	7.88383004763511	6.23692142987773e-07	-0.778144607055621	1
ENSG00000163468.14	CCT3	1	156382605	1_77	0	0.034708806569591	16.1003462012136	1.75866803250745e-06	-2.03370098264013	1
ENSG00000116604.17	MEF2D	1	156503322	1_77	0	0.0161108589459208	9.06129960647525	4.59428739926643e-07	-1.20212470490204	1
ENSG00000183856.10	IQGAP3	1	156521478	1_77	0	0.0154441347631126	8.59077920635986	4.17546755613359e-07	0.959043967921404	1
ENSG00000187862.11	TTC24	1	156579579	1_77	0	0.0142462201166497	7.79841325556227	3.49634974852681e-07	1.04732602525799	2
ENSG00000163382.11	NAXE	1	156590832	1_77	0	0.0500684818203132	19.6558784432993	3.09717577906373e-06	-2.01906411225137	1
ENSG00000160818.16	GPATCH4	1	156601451	1_77	0	0.0129648176019265	6.94195158094776	2.83241551792874e-07	-0.720353801552046	2
ENSG00000132702.12	HAPLN2	1	156619658	1_77	0	0.0356264415124713	16.4088877975873	1.8397574268316e-06	-1.82113696672785	1
ENSG00000132688.10	NES	1	156677793	1_77	0	0.0107783294856204	5.30811076047715	1.80053018129087e-07	0.663601662943577	1
ENSG00000143320.8	CRABP2	1	156696437	1_77	0	0.0111512883582279	5.58327433472889	1.95939947536946e-07	0.587423893089876	1
ENSG00000143319.16	ISG20L2	1	156728554	1_77	0	0.0291605704627739	14.445747005331	1.32569919949508e-06	1.76954448281551	1
ENSG00000143303.11	RRNAD1	1	156728106	1_77	0	0.0114236813331582	5.77151447717049	2.07493665530268e-07	0.574021165548241	1
ENSG00000143314.12	MRPL24	1	156737905	1_77	0	0.0537347687937176	20.2116052195479	3.41794574866816e-06	-2.7091396443445	2
ENSG00000143294.14	PRCC	1	156750758	1_77	0	0.0701192949251119	22.8560255067516	5.04367653380853e-06	-2.66136526707213	1
ENSG00000198400.11	NTRK1	1	156815564	1_77	0	0.0482557635029954	19.2877342467968	2.92913493558555e-06	2.38770069295353	2
ENSG00000187800.13	PEAR1	1	156893825	1_77	0	0.0104359042335681	4.89930302798956	1.60906415690532e-07	-0.00927423480040182	1
ENSG00000160838.13	LRRC71	1	156915699	1_77	0	0.044032420943393	19.2369611220145	2.665741327556e-06	2.25455636566317	1
ENSG00000132694.18	ARHGEF11	1	157044910	1_77	0	0.019330858845045	10.7593725266567	6.54556391340647e-07	-1.13207397430157	2
ENSG00000117036.11	ETV3	1	157138777	1_77	0	0.010946748613739	5.57500655858603	1.9206113948774e-07	-0.724644592942878	1
ENSG00000160856.20	FCRL3	1	157700967	1_77	0	0.0158640093547799	8.72448891041511	4.35573977638358e-07	-1.41859829256659	1
ENSG00000158488.15	CD1E	1	158353463	1_78	0	0.0182791404149855	7.65936201350367	4.40613033145262e-07	0.754656104866623	2
ENSG00000163554.12	SPTA1	1	158654989	1_78	0	0.0304969226683105	12.5001021135797	1.19971628210447e-06	-1.41951168413968	1
ENSG00000163563.7	MNDA	1	158834192	1_78	0	0.0689547865004897	20.2910136124595	4.40328842918004e-06	-2.13736320608285	1
ENSG00000163564.14	PYHIN1	1	158929810	1_78	0	0.0339588478573196	13.5204260981169	1.44494827077577e-06	-1.72497030389845	1
ENSG00000163565.18	IFI16	1	158999863	1_78	0	0.0134017057606347	4.73387987560406	1.99657801944383e-07	-0.016397763334949	1
ENSG00000163568.14	AIM2	1	159194574	1_78	0	0.0536008407812217	17.8714736340388	3.01467806159455e-06	-2.14045156867608	1
ENSG00000162706.12	CADM3	1	159170559	1_78	0	0.0464554620337315	16.5036167230628	2.41281979171781e-06	-1.81539634294994	2
ENSG00000213088.9	ACKR1	1	159203354	1_78	0	0.0537500288799984	17.8980879189279	3.02757083322043e-06	-2.10984252702773	1
ENSG00000179639.10	FCER1A	1	159288755	1_78	0	0.0641775065941859	19.5993285221303	3.9585214835081e-06	2.49120775796793	1
ENSG00000158716.8	DUSP23	1	159772301	1_78	0	0.0526349269453453	17.6973924350598	2.9315160720006e-06	1.91778575097498	2
ENSG00000181036.13	FCRL6	1	159800388	1_78	0	0.0313267805376736	12.754744872599	1.2574667618281e-06	1.41942457181795	1
ENSG00000158714.10	SLAMF8	1	159826640	1_78	0	0.0133951555554358	4.72927891424192	1.99366260444599e-07	-0.146790640275019	3
ENSG00000188004.9	C1orf204	1	159852880	1_78	0	0.0915303619975175	23.0341047554335	6.63506972863778e-06	-2.21864512626329	3
ENSG00000243284.1	VSIG8	1	159856126	1_78	0	0.0205918598529513	8.78395931587171	5.69239283176471e-07	-1.0351609168827	2
ENSG00000213085.9	CFAP45	1	159919896	1_78	0	0.0135500206426484	4.83752389778702	2.06287092135171e-07	0.173470154985494	1
ENSG00000158710.14	TAGLN2	1	159925320	1_78	0	0.0143332120780277	5.36677162246269	2.42083737227851e-07	0.387615638797501	2
ENSG00000085552.16	IGSF9	1	159945134	1_79	0	0.0119532635232242	4.90421829168772	1.84486784166241e-07	0.220129314013424	1
ENSG00000143315.6	PIGM	1	160031560	1_79	0	0.0117757520896251	4.76341638624936	1.7652904594161e-07	0.125983055554128	1
ENSG00000177807.8	KCNJ10	1	160061698	1_79	0	0.0152342366680107	7.1882517298327	3.44629896339648e-07	-0.781545064377697	1
ENSG00000162729.13	IGSF8	1	160099056	1_79	0	0.0121807100748896	5.08161770389514	1.94797585435818e-07	-0.31169051482725	3
ENSG00000162734.12	PEA15	1	160202183	1_79	0	0.0124715755490518	5.30373928092949	2.08167277625414e-07	0.344008973024356	1
ENSG00000132681.16	ATP1A4	1	160141022	1_79	0	0.0133928303226634	5.97470792063747	2.51824522770982e-07	-0.575437704197369	4
ENSG00000143318.12	CASQ1	1	160143581	1_79	0	0.0119405311411821	4.89418839024371	1.83913369727893e-07	-0.263673327555142	3
ENSG00000132716.18	DCAF8	1	160262886	1_79	0	0.0139441439153957	6.35461642259286	2.78862534928819e-07	-0.586882208494713	1
ENSG00000162735.18	PEX19	1	160285766	1_79	0	0.0166980468675937	8.0530918260696	4.23191855148152e-07	0.871209559452457	1
ENSG00000162736.15	NCSTN	1	160342711	1_79	0	0.0288420650319553	13.2182817461626	1.19980406771757e-06	1.56317293706983	2
ENSG00000162738.5	VANGL2	1	160402319	1_79	0	0.0120124154553545	4.9506756948768	1.8715601764757e-07	-0.229769533263268	1
ENSG00000066294.14	CD84	1	160579933	1_79	0	0.0691580335191793	21.5665281443732	4.69387852332586e-06	-2.18046570528076	2
ENSG00000117090.14	SLAMF1	1	160647341	1_79	0	0.0122241093701085	5.11509308786921	1.96779449965694e-07	-0.339757967433281	1
ENSG00000117091.9	CD48	1	160711985	1_79	0	0.011719923924531	4.71869657325855	1.74042702409837e-07	0.110388258462455	2
ENSG00000122224.17	LY9	1	160796868	1_79	0	0.0123708299702126	5.22739332619503	2.03513390943254e-07	-0.374873844265747	1
ENSG00000122223.12	CD244	1	160861601	1_79	0	0.0129115717346119	5.63013703417032	2.28774203290549e-07	0.549829360506072	2
ENSG00000179914.4	ITLN1	1	160865797	1_79	0	0.0123788435469691	5.23348816268532	2.03882661338005e-07	-0.392093680240907	1
ENSG00000158769.17	F11R	1	161021085	1_79	0	0.0207377277125093	10.0976917123352	6.59010370460385e-07	-1.31954353998848	2
ENSG00000158773.14	USF1	1	160983590	1_79	0	0.108676598287391	25.9592297400406	8.87844301663704e-06	2.43418147213234	2
ENSG00000186517.13	ARHGAP30	1	161052103	1_79	0	0.0199685021934173	9.74074747419468	6.12134347023107e-07	1.24108110797942	1
ENSG00000162755.13	KLHDC9	1	161098329	1_79	0	0.0120246270962557	4.96023854202966	1.87708160326484e-07	-0.27186506479378	1
ENSG00000143256.4	PFDN2	1	161117821	1_79	0	0.0116896333082881	4.6943441658169	1.72696998059194e-07	0.0619198196696346	1
ENSG00000158793.13	NIT1	1	161118210	1_79	0	0.0117059156150325	4.70744224310216	1.73420072321334e-07	0.089935898724409	2
ENSG00000143224.17	PPOX	1	161165947	1_79	0	0.0117226228515839	4.72086325753926	1.7416271550329e-07	-0.140611507844997	3
ENSG00000158850.14	B4GALT3	1	161182054	1_79	0	0.0128634026403144	5.59494829618785	2.26496197327509e-07	0.478383617004462	2
ENSG00000158864.12	NDUFS2	1	161196933	1_79	0	0.0174450654997607	8.4658284453948	4.64783863427839e-07	-1.0043389196885	3
ENSG00000158859.9	ADAMTS4	1	161197908	1_79	0	0.0611771828387815	20.3865330623992	3.92501954533148e-06	-2.1738382788127	1
ENSG00000158869.10	FCER1G	1	161215268	1_79	0	0.0126890159743046	5.46644826266232	2.18294181434795e-07	-0.528980305001052	4
ENSG00000158882.14	TOMM40L	1	161218859	1_79	0	0.0800213726352014	22.9762982506979	5.78622117769288e-06	-2.31437361358354	2
ENSG00000248485.1	PCP4L1	1	161284844	1_79	0	0.0116795024299695	4.6861854843366	1.72247445355832e-07	-0.14683729876598	1
ENSG00000158887.15	MPZ	1	161312076	1_79	0	0.0200781623605225	9.79244630181342	6.18762711891929e-07	-1.24712096561079	1
ENSG00000143252.14	SDHC	1	161317093	1_79	0	0.0156238636249307	7.42625817742298	3.65146764502046e-07	0.852645841213351	1
ENSG00000143226.13	FCGR2A	1	161505171	1_79	0	0.0224921612577642	10.8650044017697	7.69077434338897e-07	-1.23611917030143	2
ENSG00000173110.7	HSPA6	1	161524532	1_79	0	0.0137346632951562	6.21205335790534	2.68511053338036e-07	-0.690223221686228	1
ENSG00000203747.10	FCGR3A	1	161550682	1_79	0	0.0126076153050272	5.40586150791966	2.14489895592519e-07	0.385224556855399	1
ENSG00000072694.20	FCGR2B	1	161642443	1_79	0	0.023778236447726	11.3906931687615	8.52390828975586e-07	-1.31498244245031	1
ENSG00000162746.14	FCRLB	1	161722132	1_79	0	0.0405133370909352	16.4457476062611	2.09681740114962e-06	-1.86193210969658	1
ENSG00000081721.11	DUSP12	1	161749425	1_79	0	0.0124304490633069	5.27264558598701	2.06264444776404e-07	-0.35314800895812	1
ENSG00000118217.5	ATF6	1	161764807	1_79	0	0.0128791534264356	5.60646722054618	2.2724041715823e-07	-0.557964540312169	2
ENSG00000162745.10	OLFML2B	1	161973990	1_79	0	0.0133478665632749	5.94304245767634	2.49648903569872e-07	-0.683755495080623	1
ENSG00000198929.12	NOS1AP	1	162382619	1_80	0	0.0261916185761076	12.6399565150563	1.0418780561722e-06	1.41936349369171	1
ENSG00000198574.5	SH2D1B	1	162411498	1_80	0	0.0175089384569905	8.83495360183492	4.86825213482424e-07	1.00004592633411	1
ENSG00000152332.15	UHMK1	1	162494793	1_80	0	0.0202946152299508	10.2283686099395	6.53275192031662e-07	1.1837326327414	1
ENSG00000117143.13	UAP1	1	162561704	1_80	0	0.0114851285860088	4.8629265128348	1.75769105358922e-07	-0.203647892535804	1
ENSG00000162733.16	DDR2	1	162631124	1_80	0	0.0135406133314571	6.41270581123269	2.73267904725951e-07	-0.641052003829137	1
ENSG00000132196.13	HSD17B7	1	162790775	1_80	0	0.0112681238491384	4.68345018374927	1.66083500795448e-07	-0.0318930382360139	2
ENSG00000117152.13	RGS4	1	163068894	1_80	0	0.011465188195754	4.84657566644679	1.74873965774701e-07	-0.135018189308704	2
ENSG00000143248.12	RGS5	1	163159462	1_80	0	0.0126664433611035	5.78434400522381	2.30577949367454e-07	0.525531950401026	1
ENSG00000143228.12	NUF2	1	163266611	1_80	0	0.0122838563028312	5.49564171523593	2.12452630405291e-07	-0.432873406121228	1
ENSG00000185630.18	PBX1	1	164555760	1_80	0	0.012697819186331	5.80763508695097	2.32079848670025e-07	0.522936427530043	1
ENSG00000162761.14	LMX1A	1	165355864	1_81	0	0.0373285169160501	7.98492521119768	9.38038280618301e-07	-0.965128444502114	1
ENSG00000143171.12	RXRG	1	165404509	1_81	0	0.0300847152175793	5.93643765092348	5.62057554381529e-07	-0.514924485861314	1
ENSG00000143198.12	MGST3	1	165630909	1_81	0	0.0497041790494766	10.7146915751291	1.67602909329272e-06	1.59918103500608	1
ENSG00000143149.12	ALDH9A1	1	165678104	1_81	0	0.0263619486272553	4.68497801199873	3.88681652070882e-07	0.0533928608678202	2
ENSG00000143195.12	ILDR2	1	166974886	1_83	0	0.0159966302930875	13.2192903154424	6.65496264132392e-07	-1.53405348269345	2
ENSG00000143194.12	MAEL	1	166975572	1_83	0	0.020469031111908	15.5453087269214	1.00139544419762e-06	-1.6932546522484	2
ENSG00000143157.11	POGK	1	166839016	1_83	0	0.00796696314915579	6.66021017864083	1.66989712352524e-07	0.762725728307871	1
ENSG00000152382.5	TADA1	1	166862708	1_83	0	0.00786225783939454	6.53591030679198	1.61719481256427e-07	-0.645274367398023	2
ENSG00000198842.9	DUSP27	1	167093885	1_83	0	0.00977112758723908	8.57885769582143	2.63805060199522e-07	-1.00245235442666	1
ENSG00000143167.11	GPA33	1	167090596	1_83	0	0.00687600320966919	5.27682694851725	1.14187324266173e-07	0.413608466684944	2
ENSG00000198821.10	CD247	1	167439328	1_83	0	0.00645464536944695	4.68296652636066	9.51266961380467e-08	-0.00685973827924483	4
ENSG00000143162.7	CREG1	1	167544411	1_83	0	0.00737422939752663	5.93388304784165	1.37709721397304e-07	-0.550576991972525	4
ENSG00000198771.10	RCSD1	1	167631605	1_83	0	0.0137630349114913	11.8022761664509	5.11197778513962e-07	1.30656817982604	1
ENSG00000197965.11	MPZL1	1	167705500	1_83	0	0.00908711589708933	7.89655490196345	2.25825354147771e-07	0.906189783108841	3
ENSG00000143199.17	ADCY10	1	168066035	1_83	0	0.0129441983413127	11.2246827212776	4.57254729956264e-07	-1.34187264896861	1
ENSG00000143158.10	MPC2	1	167936173	1_83	0	0.0271619344241252	18.2205050668405	1.55750726599811e-06	-1.8875283688171	2
ENSG00000143147.14	GPR161	1	168137478	1_83	0	0.012127789700918	10.6114265028543	4.05008745927242e-07	1.18608117318325	2
ENSG00000213064.9	SFT2D2	1	168226759	1_83	0	0.00711219013252395	5.59402722629839	1.25209392297028e-07	0.477403160476762	1
ENSG00000143178.12	TBX19	1	168282460	1_83	0	0.00749924585521844	6.0918043170874	1.4377140264393e-07	-0.59255648824317	1
ENSG00000143185.3	XCL2	1	168544005	1_83	0	0.00804403598470815	6.75067199550112	1.70895247432834e-07	-0.690205630270084	1
ENSG00000143184.4	XCL1	1	168575756	1_83	0	0.00913466820118736	7.94561835839109	2.28417541107793e-07	-0.904284405575406	1
ENSG00000143196.4	DPT	1	168728523	1_83	0	0.0111911315602657	9.85507602613528	3.47090681297168e-07	1.17537442746615	2
ENSG00000143153.12	ATP1B1	1	169104710	1_83	0	0.00831409741080191	7.06096945004281	1.84751687853976e-07	-0.912004941930494	3
ENSG00000143156.13	NME7	1	169124160	1_83	0	0.014771878828547	12.468329987889	5.79632859933896e-07	1.97211650044184	1
ENSG00000117477.12	CCDC181	1	169446694	1_83	0	0.00645475748802438	4.683129389941	9.51316568701219e-08	0.231577257741511	2
ENSG00000117479.12	SLC19A2	1	169484340	1_83	0	0.0128706809728343	11.1710576251081	4.52485629832872e-07	-1.49081833673708	1
ENSG00000198734.10	F5	1	169588496	1_83	0	0.00909689250089041	7.90666338436423	2.26357707057308e-07	0.864497212856053	3
ENSG00000174175.16	SELP	1	169630016	1_83	0	0.0105869857009581	9.33302820177062	3.10959535108242e-07	-1.1329043043558	1
ENSG00000000460.16	C1orf112	1	169910890	1_83	0	0.00663828863841565	4.94641031561826	1.03336856181545e-07	0.31914170058258	1
ENSG00000007908.15	SELE	1	169763878	1_83	0	0.00958693652781839	8.39992739527238	2.5343369643422e-07	-1.00405291746262	3
ENSG00000171806.11	METTL18	1	169794673	1_83	0	0.00734557085950061	5.89730368195149	1.36328927647704e-07	0.555282263898244	1
ENSG00000000457.13	SCYL3	1	169891332	1_83	0	0.0178609376715845	14.2588494764651	8.01489270843635e-07	1.57627717000765	2
ENSG00000120370.12	GORAB	1	170532434	1_83	0	0.00704347003416661	5.5028332973842	1.21978138538429e-07	0.433217562313342	1
ENSG00000116132.11	PRRX1	1	170662279	1_84	0	0.0237344892590912	9.69210908227887	7.23947641607307e-07	-1.19988311358915	1
ENSG00000007933.12	FMO3	1	171090188	1_84	0	0.0166996485523068	6.37283158931564	3.34925910687544e-07	-0.687151369057122	1
ENSG00000094963.13	FMO2	1	171178705	1_84	0	0.035610635521142	13.5375551279147	1.51715144894333e-06	1.62989138827494	1
ENSG00000010932.16	FMO1	1	171248306	1_84	0	0.014347552801232	4.94209423162721	2.23150480991382e-07	0.205172977648839	2
ENSG00000076258.9	FMO4	1	171314054	1_84	0	0.0205176400508676	8.31576326427617	5.36955750060255e-07	-0.968452808078578	3
ENSG00000117523.15	PRRC2C	1	171486183	1_84	0	0.0363430124179794	13.7310572730313	1.57048529675712e-06	-1.51376927138224	2
ENSG00000034971.16	MYOC	1	171646796	1_84	0	0.0145338017514726	5.0635985403156	2.31604755043187e-07	-0.27785754662524	2
ENSG00000117533.14	VAMP4	1	171633062	1_84	0	0.0675841376416239	19.6635203531035	4.18229846378966e-06	2.09714747249189	2
ENSG00000010165.19	METTL13	1	171781041	1_84	0	0.013964233985333	4.68701233903925	2.0597864069213e-07	0.141648267518648	2
ENSG00000197959.13	DNM3	1	171835243	1_84	0	0.0196656560742242	7.91530943022461	4.89875038475867e-07	-1.14275563294596	3
ENSG00000135845.9	PIGC	1	172393809	1_84	0	0.0141970752146906	4.84277683095849	2.16372624473897e-07	-0.321088124631913	1
ENSG00000094975.13	SUCO	1	172532059	1_84	0	0.0245665178322009	10.0179963197875	7.74521438700953e-07	1.17792178719603	3
ENSG00000120337.8	TNFSF18	1	173051434	1_84	0	0.0257389879206749	10.4591297712694	8.47219593910617e-07	-1.16623947215431	1
ENSG00000162753.11	SLC9C2	1	173604513	1_85	0	0.0292883700812056	5.86634083180878	5.40718799148093e-07	0.723625638628762	1
ENSG00000117586.10	TNFSF4	1	173208174	1_85	0	0.0270978843811768	5.12988880077803	4.37474063620841e-07	-0.328827186614952	1
ENSG00000117592.8	PRDX6	1	173479356	1_85	0	0.0258540929605022	4.68505657510249	3.81200199581789e-07	0.084068032174581	1
ENSG00000183831.6	ANKRD45	1	173668379	1_85	0	0.0274373846637708	5.24779857221453	4.53136288021039e-07	-0.273015336654295	1
ENSG00000076321.10	KLHL20	1	173714815	1_85	0	0.0285147570793557	5.61266068856626	5.03671570155895e-07	0.89392957331532	2
ENSG00000120334.15	CENPL	1	173825659	1_85	0	0.0590401875138164	12.5476322140243	2.33140907359277e-06	1.65700702914734	2
ENSG00000117593.9	DARS2	1	173823772	1_85	0	0.0344461541890526	7.40537517882706	8.02780437815605e-07	-1.25281531943502	1
ENSG00000117601.13	SERPINC1	1	173917488	1_85	0	0.0258490572833615	4.68321276605702	3.80975959578724e-07	0.0899339381036492	2
ENSG00000135870.11	RC3H1	1	174020533	1_85	0	0.0258562582252917	4.68584930615528	3.81296630930704e-07	-0.134302912562016	1
ENSG00000116161.17	CACYBP	1	175000135	1_85	0	0.0419645455182793	9.28349986785776	1.22603603030538e-06	-1.49874626865691	1
ENSG00000120333.4	MRPS14	1	175023749	1_85	0	0.0275367016507352	5.28202425215861	4.57742549090301e-07	0.439028047841768	1
ENSG00000120332.15	TNN	1	175068086	1_85	0	0.0265131441825688	4.92333385316315	4.1079910971329e-07	0.219864868472482	2
ENSG00000152092.15	ASTN1	1	177163705	1_86	0	0.0126595081582774	4.80943943068671	1.91610924518714e-07	0.176959864666602	1
ENSG00000235750.9	KIAA0040	1	175201083	1_86	0	0.0602819385754092	19.6095954764127	3.72018740912068e-06	2.19161386098586	1
ENSG00000143207.19	RFWD2	1	176207677	1_86	0	0.0299229802749973	12.9319677204233	1.21780690413064e-06	-1.46481858564915	1
ENSG00000188585.7	CLEC20A	1	178497634	1_87	0	0.0221028433177801	5.06774307290176	3.52510215811959e-07	0.594322759972487	1
ENSG00000120341.18	SEC16B	1	177960244	1_87	0	0.0329672111918694	8.91869103233447	9.25320753847323e-07	1.21202107671294	4
ENSG00000116191.17	RALGPS2	1	178681734	1_87	0	0.0560011994691125	14.2823369223787	2.51712959986405e-06	1.90341242741341	2
ENSG00000116194.12	ANGPTL1	1	178872845	1_87	0	0.436796662558417	21.3180981937202	2.9304663806308e-05	3.66577294856463	1
ENSG00000162779.21	AXDND1	1	179358896	1_89	0	0.0131363262754244	5.38858199682794	2.22770354652372e-07	-0.408243907850615	4
ENSG00000116199.11	FAM20B	1	179047263	1_89	0	0.023546503900196	10.8940518734676	8.07281214170529e-07	-1.34978545429502	2
ENSG00000186283.13	TOR3A	1	179081343	1_89	0	0.0122594605264337	4.73824401451939	1.82809077023771e-07	0.131390540334126	3
ENSG00000143322.19	ABL2	1	179229872	1_89	0	0.0125323289943678	4.94545294793024	1.95050395493457e-07	0.209580838323363	1
ENSG00000057252.12	SOAT1	1	179294221	1_89	0	0.0264062751074436	11.9785681444878	9.9545360818937e-07	-1.68906445721135	1
ENSG00000162782.15	TDRD5	1	179590497	1_89	0	0.012348565313375	4.80640331763039	1.86786587392074e-07	0.0791410744098274	2
ENSG00000169905.12	TOR1AIP2	1	179878267	1_89	0	0.0468050605710023	17.4182150118541	2.56569739064991e-06	2.2489621820354	2
ENSG00000135837.15	CEP350	1	179954976	1_89	0	0.0259401928708207	11.8099976971774	9.6412198766571e-07	1.63105216966249	1
ENSG00000116260.16	QSOX1	1	180154450	1_89	0	0.0390563334127698	15.6930696179398	1.92889392192723e-06	-1.88879413817668	1
ENSG00000121454.5	LHX4	1	180233092	1_89	0	0.0121878579242375	4.68311023445397	1.7962663626915e-07	0.0794388048558856	2
ENSG00000230124.6	ACBD6	1	180525510	1_89	0	0.0154266082605621	6.90245153177876	3.35106452848014e-07	-0.649192761638617	1
ENSG00000135835.11	KIAA1614	1	180974393	1_89	0	0.01222746160204	4.71364218652235	1.81385218884602e-07	-0.121271514125481	1
ENSG00000153029.14	MR1	1	181009107	1_89	0	0.0264494693762679	11.9939693059137	9.9836390370117e-07	-1.36609225296799	2
ENSG00000198216.10	CACNA1E	1	181412848	1_90	0	0.0223612072734478	4.74989684192452	3.34263070833945e-07	0.189668738547622	1
ENSG00000179930.5	ZNF648	1	182051636	1_90	0	0.11277602552898	20.2626231702365	7.1915321535864e-06	-2.25422239984962	3
ENSG00000203730.2	TEDDM1	1	182400603	1_90	0	0.0227089675005651	4.89575453065584	3.49885542046388e-07	0.207199519760681	1
ENSG00000135828.11	RNASEL	1	182575680	1_90	0	0.0877134737796647	17.8068694234038	4.91544520058801e-06	-1.88662810970898	2
ENSG00000143333.6	RGS16	1	182604092	1_90	0	0.174911666399932	24.6357138154161	1.3561037017335e-05	-2.57019587234416	2
ENSG00000135838.13	NPL	1	182791595	1_91	0	0.0175507817754582	4.91910510655072	2.71701191033358e-07	-0.402503209477192	1
ENSG00000135829.16	DHX9	1	182837375	1_91	0	0.032064036043569	10.5816003280096	1.06777196924647e-06	-1.28961316492102	1
ENSG00000135862.5	LAMC1	1	183023026	1_91	0	0.0230869727819558	7.51941659207512	5.46336367748085e-07	0.942509141119812	1
ENSG00000058085.14	LAMC2	1	183186170	1_91	0	0.0178760121727075	5.10242255994076	2.87048999514714e-07	-0.444606985173148	2
ENSG00000157064.10	NMNAT2	1	183417693	1_91	0	0.0349087158871878	11.4219215591497	1.25482170041637e-06	1.46114584541499	3
ENSG00000116698.21	SMG7	1	183471970	1_91	0	0.0305020460341726	10.1342552931651	9.7281394246549e-07	1.30153460500582	1
ENSG00000116701.14	NCF2	1	183590900	1_91	0	0.0235272181101149	7.73779083671103	5.72923370612955e-07	0.996562114988504	1
ENSG00000162704.15	ARPC5	1	183635017	1_91	0	0.0272566827543144	9.04764904335398	7.76100063719341e-07	-1.14047786470597	2
ENSG00000143344.15	RGL1	1	183880605	1_91	0	0.0181614057918174	5.24420415391186	2.99735391826154e-07	-0.345237596921294	1
ENSG00000198756.10	COLGALT2	1	183967932	1_91	0	0.0198795584647115	6.09849542031762	3.81538536902697e-07	0.635755986124005	1
ENSG00000198860.11	TSEN15	1	184051811	1_91	0	0.0223898884916834	7.24353586970599	5.10401003317743e-07	-0.978227251345948	2
ENSG00000116667.12	C1orf21	1	184606961	1_91	0	0.107170879151042	20.8894573047332	7.04551793002264e-06	3.29123897242388	1
ENSG00000116406.18	EDEM3	1	184736303	1_92	1	0.20695649228732	27.2175301504599	1.77270610870785e-05	4.49540803461194	2
ENSG00000135842.16	FAM129A	1	184974052	1_92	0	0.0215168845753042	6.04881747054001	4.09598958095549e-07	0.409444022562527	1
ENSG00000121481.10	RNF2	1	185052278	1_92	0	0.0241753815671317	9.19664555775578	6.99699816513443e-07	-1.96175544345974	1
ENSG00000121486.11	TRMT1L	1	185156912	1_92	0	0.0213805669608721	6.47142245510443	4.35439620377561e-07	-0.991379767451248	1
ENSG00000116668.12	SWT1	1	185156912	1_92	0	0.0292940725196363	11.2670551690791	1.03872156198111e-06	2.17730642568141	2
ENSG00000116679.15	IVNS1ABP	1	185317057	1_92	0	0.0205353601093482	5.76267284269499	3.72421942814576e-07	-0.349980605872637	1
ENSG00000143341.11	HMCN1	1	185739090	1_92	0	0.0348591575256415	10.6653159369538	1.17003697296338e-06	-1.29333724444691	1
ENSG00000116690.12	PRG4	1	186278025	1_92	0	0.0462316891284807	13.5188045325039	1.96692148182373e-06	-1.88647225165202	1
ENSG00000157181.15	C1orf27	1	186376365	1_92	0	0.0190425042416225	5.1470661926538	3.08455691527162e-07	0.367644773393938	1
ENSG00000262180.1	OCLM	1	186400270	1_92	0	0.0189594401413918	5.1833922297641	3.09277663568571e-07	0.295829448278253	2
ENSG00000116703.13	PDC	1	186466092	1_92	0	0.0191556338666197	5.18674987760609	3.12680506345024e-07	0.306773489512687	1
ENSG00000116711.9	PLA2G4A	1	186883519	1_93	0	0.0496280980164207	17.1937712911805	2.68539236928764e-06	-1.80389526976532	2
ENSG00000162670.10	BRINP3	1	190479446	1_95	0	0.0209189281233572	4.98046768338578	3.27882718988433e-07	-0.11267566036348	2
ENSG00000150681.9	RGS18	1	192158507	1_96	0	0.0117254907829173	5.03387958160025	1.85755989338826e-07	0.304492604282425	1
ENSG00000090104.11	RGS1	1	192575665	1_96	0	0.0297128934451524	13.7205151309144	1.28299314594769e-06	-1.50753797466121	2
ENSG00000116741.7	RGS2	1	192801803	1_96	0	0.0115602534494823	4.87315248567049	1.77290853403342e-07	0.105156235502098	2
ENSG00000116747.12	TROVE2	1	193058991	1_96	0	0.0366738808431015	13.5453694265782	1.5633517259456e-06	2.7689248547101	1
ENSG00000023572.8	GLRX2	1	193105954	1_96	0	0.0119263026175248	5.6937162551041	2.13703000046236e-07	1.1128146270141	3
ENSG00000134371.10	CDC73	1	193120351	1_96	0	0.0633180905968697	15.5644376178215	3.1014887969138e-06	3.06060513370476	2
ENSG00000162687.16	KCNT2	1	196544193	1_98	0	0.0146641730748451	8.91147156669071	4.11259532234098e-07	-2.07137940250004	1
ENSG00000000971.15	CFH	1	196544193	1_98	0	0.0236819480856004	17.3105630783696	1.29014223630374e-06	-3.29007528986571	2
ENSG00000116785.13	CFHR3	1	196706731	1_98	0	0.0172478216408926	7.47839035486178	4.05930194432257e-07	-0.857364954404271	2
ENSG00000066279.17	ASPM	1	197124900	1_98	0	0.0964841072735046	29.2186126836577	8.87205750534379e-06	-3.90718602231678	1
ENSG00000177888.7	ZBTB41	1	197200897	1_98	0	0.0162080047771966	6.67414349467633	3.40434895061619e-07	-0.542818283013607	1
ENSG00000143355.15	LHX9	1	197873018	1_99	0	0.0349714636095121	11.0192955330764	1.21276488332937e-06	1.3158142938445	1
ENSG00000213047.12	DENND1B	1	197774376	1_99	0	0.0248762837314876	7.79036673048492	6.09891215090555e-07	1.00112620238706	2
ENSG00000203724.10	C1orf53	1	197902889	1_99	0	0.0387335585587043	11.9907928910053	1.46165297245369e-06	-1.39579768184451	1
ENSG00000151414.14	NEK7	1	198156916	1_99	0	0.0355566777505727	11.1770044380116	1.25070697778501e-06	-1.60911809841699	1
ENSG00000081237.18	PTPRC	1	198634149	1_99	0	0.0996095344173149	21.0787961659084	6.60778171844766e-06	2.56736026242993	1
ENSG00000116833.13	NR5A2	1	200042690	1_100	0	0.0232374616282486	5.05267967952276	3.69504239672015e-07	-0.284340875049198	1
ENSG00000081248.10	CACNA1S	1	201112649	1_101	0	0.0219877503677984	5.18654637405611	3.58895519627623e-07	-0.392711350478805	1
ENSG00000118197.13	DDX59	1	200667218	1_101	0	0.0208494445476424	4.68433416176417	3.07362819502914e-07	0.191987110124277	1
ENSG00000118200.14	CAMSAP2	1	200741058	1_101	0	0.0321980227846301	8.79798031094056	8.91499620808522e-07	-1.10550872212146	1
ENSG00000116852.14	KIF21B	1	201033261	1_101	0	0.0273678054141667	7.25712126624474	6.25047938599033e-07	0.749697158554772	1
ENSG00000232237.3	ASCL5	1	201116393	1_101	0	0.0217994377793233	5.10526763535833	3.50245674842132e-07	0.322845740966147	1
ENSG00000116857.16	TMEM9	1	201154617	1_101	0	0.0232231741354645	5.70324383437314	4.16823784130685e-07	0.49077353597712	2
ENSG00000163395.16	IGFN1	1	201191383	1_101	0	0.0235256568581704	5.82560513905785	4.31312233654554e-07	-0.55939984780682	1
ENSG00000081277.12	PKP1	1	201283573	1_101	0	0.0258869025137256	6.73043192209841	5.483173619927e-07	-0.794391227710872	1
ENSG00000159173.18	TNNI1	1	201363972	1_101	0	0.063533857150693	15.2857455164802	3.05633405743405e-06	1.68692770302924	2
ENSG00000174307.6	PHLDA3	1	201468871	1_101	0	0.0493541271712338	12.8647343108779	1.99817384896241e-06	1.46310828220955	1
ENSG00000159176.13	CSRP1	1	201447538	1_101	0	0.0414477861693957	11.1988329531615	1.4607741636279e-06	1.28858189586314	2
ENSG00000134369.15	NAV1	1	201538922	1_101	0	0.0251613969870185	6.46142165457301	5.11648619218733e-07	-0.714063586570057	1
ENSG00000159388.5	BTG2	1	203304849	1_102	0	0.0254794784046088	9.2993898130774	7.45682515148022e-07	1.04186901640742	1
ENSG00000198700.9	IPO9	1	201828710	1_102	0	0.0358168741047258	12.5286033897748	1.41221010693683e-06	-1.42728985792089	1
ENSG00000198892.6	SHISA4	1	201885340	1_102	0	0.0215357572455965	7.70935994533929	5.22501382521548e-07	0.806720026353699	3
ENSG00000163431.12	LMOD1	1	201938746	1_102	0	0.0415738827775061	13.9468713591286	1.82476253641927e-06	1.67221016731974	1
ENSG00000134375.10	TIMM17A	1	201918329	1_102	0	0.0162159818463985	5.03188804889418	2.5679300733894e-07	0.455769914356323	3
ENSG00000176393.10	RNPEP	1	201982484	1_102	0	0.084881619545784	20.8030456526704	5.55711716133721e-06	2.20418181931297	3
ENSG00000163435.15	ELF3	1	202008126	1_102	0	0.0457721196290787	14.8641782413654	2.14116878041417e-06	-1.74882646089558	1
ENSG00000170075.8	GPR37L1	1	202125567	1_102	0	0.0156873745468418	4.71948289950238	2.32998784946559e-07	0.0609783984464595	1
ENSG00000143851.15	PTPN7	1	202161992	1_102	0	0.0175136088683336	5.75780474501418	3.17352229222649e-07	0.640107949427812	2
ENSG00000077157.21	PPP1R12B	1	202348568	1_102	0	0.02648591955011	9.66606229317705	8.05700473521778e-07	1.20991376187191	2
ENSG00000143858.11	SYT2	1	202710717	1_102	0	0.0231189384167722	8.37980526114006	6.09692409149344e-07	-1.0850801280761	1
ENSG00000117139.16	KDM5B	1	202792695	1_102	0	0.0430077992279001	14.2700142648232	1.93143723912456e-06	1.61547224523608	1
ENSG00000183155.4	RABIF	1	202888450	1_102	0	0.0344436568545873	12.1571543387798	1.31780198635796e-06	-1.42162406695348	1
ENSG00000117153.15	KLHL12	1	202928138	1_102	0	0.0279504759591116	10.1757621878325	8.95086753893418e-07	1.24487417694263	2
ENSG00000159346.12	ADIPOR1	1	202958751	1_102	0	0.0248644595671975	9.0681935249774	7.09592109774614e-07	1.0095782646322	1
ENSG00000163444.11	TMEM183A	1	203024771	1_102	0	0.0377534075934646	13.0292480018025	1.54804820851471e-06	-1.55496553335667	1
ENSG00000143847.15	PPFIA4	1	203027461	1_102	0	0.0882366196999119	21.1796069739397	5.88133249606022e-06	2.09294601111257	2
ENSG00000163485.16	ADORA1	1	203084613	1_102	0	0.0169189722545596	5.43202413789557	2.89230869399451e-07	-0.374660960155907	2
ENSG00000133055.8	MYBPH	1	203175705	1_102	0	0.0231322751055102	8.38526051008284	6.10441262582397e-07	-0.953380816143879	1
ENSG00000133048.12	CHI3L1	1	203186952	1_102	0	0.0297100210678363	10.7542967653535	1.0055274944404e-06	1.26395221371168	1
ENSG00000133063.15	CHIT1	1	203230276	1_102	0	0.015634054403548	4.68739233632674	2.30627928513587e-07	0.0182051988147069	2
ENSG00000122176.10	FMOD	1	203350688	1_102	0	0.0372190381457145	12.8936718903771	1.51025656931548e-06	-1.4086440313746	1
ENSG00000188783.5	PRELP	1	203427693	1_103	0	0.025950467735274	8.98015679591609	7.33395234017894e-07	0.987474345695436	2
ENSG00000058668.14	ATP2B4	1	203626383	1_103	0	0.0197703147036749	6.44639314147727	4.01087700266927e-07	-0.584499375852875	1
ENSG00000122188.12	LAX1	1	203764731	1_103	0	0.0165080131596009	4.78158115824523	2.4841356736347e-07	0.173916148744444	2
ENSG00000257315.2	ZBED6	1	203797699	1_103	0	0.0166828935353993	4.9272742868928	2.58694437671731e-07	0.347794467806792	1
ENSG00000182004.12	SNRPE	1	203861428	1_103	0	0.0180960719674365	5.64109115045596	3.21259815560214e-07	-0.458154723947388	2
ENSG00000143842.14	SOX13	1	204083962	1_103	0	0.0307996348463532	10.7888636221591	1.04575571029666e-06	-2.14553395096378	1
ENSG00000143845.14	ETNK2	1	204151272	1_103	0	0.0756709249569687	19.0176472667769	4.52892161603749e-06	1.95224536374508	1
ENSG00000143839.14	REN	1	204190659	1_103	0	0.0168827152838911	5.00235100648481	2.65781918693609e-07	0.413602896167993	1
ENSG00000158615.8	PPP1R15B	1	204412110	1_103	0	0.228041982557983	30.0261627443333	2.15488260756007e-05	3.01170190089252	1
ENSG00000133056.13	PIK3C2B	1	204495022	1_103	0	0.0190370893890222	6.07745408613601	3.64108828513408e-07	-0.627132920727988	1
ENSG00000198625.12	MDM4	1	204515429	1_103	0	0.0199183469650996	6.50732303104261	4.07910263745823e-07	-0.73730192669714	2
ENSG00000163531.15	NFASC	1	204828332	1_104	0	0.0578356746123755	13.9197250872196	2.53358475688159e-06	1.97209152850359	1
ENSG00000184144.11	CNTN2	1	205043070	1_104	0	0.0219007892466466	4.6856175133695	3.22950211958628e-07	-0.253136137237884	1
ENSG00000174529.7	TMEM81	1	205084091	1_104	0	0.0219138217352903	4.69123913750077	3.23530083576631e-07	-0.434878844182285	2
ENSG00000117222.13	RBBP5	1	205066327	1_104	0	0.0225632946683301	4.96726499112869	3.52718970305698e-07	-0.613370431643878	1
ENSG00000133059.16	DSTYK	1	205210869	1_104	0	0.0244894213907336	5.74184177576741	4.42525925104597e-07	0.875440661178182	2
ENSG00000133069.15	TMCC2	1	205228229	1_104	0	0.0248542563002944	5.88173531213765	4.6006079211705e-07	0.549392688851744	1
ENSG00000163545.8	NUAK2	1	205321666	1_104	0	0.0414786271637882	10.7424425833046	1.40228532368214e-06	-1.55647859478376	1
ENSG00000162873.14	KLHDC8A	1	205335678	1_104	0	0.0236610179928144	5.41637392563093	4.03321188435595e-07	0.525031521628122	3
ENSG00000117266.15	CDK18	1	205504902	1_104	0	0.0316603913826304	8.17471406063594	8.14512631157517e-07	-0.932730949941589	3
ENSG00000174514.12	MFSD4A	1	205565001	1_104	0	0.0228423895417081	5.08346749604627	3.65435351773071e-07	0.519880414632116	3
ENSG00000158715.5	SLC45A3	1	205680199	1_104	0	0.0338686332503186	8.81468626683319	9.39536170710655e-07	-0.871839483755111	1
ENSG00000069275.12	NUCKS1	1	205749730	1_104	0	0.0239555701839364	5.5333706513592	4.17162487308953e-07	0.732182858705546	1
ENSG00000117280.12	RAB29	1	205775418	1_104	0	0.022841695304529	5.08318054079631	3.65403617549363e-07	-0.368713380664219	2
ENSG00000133065.10	SLC41A1	1	205805769	1_104	0	0.0626193905041157	14.68285323341	2.89353185274621e-06	-1.82152952795351	2
ENSG00000162877.12	PM20D1	1	205830859	1_104	0	0.0483280953295685	12.2004783995438	1.85560491184846e-06	1.61846007307841	1
ENSG00000276600.4	RAB7B	1	205798757	1_104	0	0.0550574145596069	13.4477461722629	2.33009855390851e-06	-1.72316329919835	1
ENSG00000117322.17	CR2	1	207454731	1_105	0	0.0290995587556386	12.0914863951461	1.10732490794312e-06	1.64122455094905	1
ENSG00000263528.7	IKBKE	1	206462039	1_105	0	0.0211764821427626	8.77984788232429	5.85126518930406e-07	0.992294233637203	4
ENSG00000266094.7	RASSF5	1	206507103	1_105	0	0.0191609103229622	7.92562549325158	4.77923800580249e-07	0.90882430654475	2
ENSG00000143479.15	DYRK3	1	206662640	1_105	0	0.0158698172976026	6.09964169337743	3.04638806292727e-07	-0.674831215566381	1
ENSG00000136634.5	IL10	1	206771607	1_105	0	0.0150501616432545	5.71612148864979	2.70739478894553e-07	0.516893255858194	1
ENSG00000162896.5	PIGR	1	206945992	1_105	0	0.070208890758743	20.009432004818	4.42115606969783e-06	2.05637090828859	2
ENSG00000182795.12	C1orf116	1	207032059	1_105	0	0.0138376319888113	4.86649622192002	2.11927414899167e-07	-0.0877437502375738	1
ENSG00000123843.12	C4BPB	1	207088956	1_105	0	0.014465729636904	5.33653558143991	2.42945426080641e-07	0.520270205251818	1
ENSG00000196352.14	CD55	1	207322082	1_105	0	0.0179180153277229	8.22499723211086	4.63804158170915e-07	1.93141635825906	1
ENSG00000203710.10	CR1	1	207496579	1_105	0	0.0170512203021806	7.5195053997722	4.03509454278947e-07	1.31201657555275	1
ENSG00000117335.19	CD46	1	207751847	1_105	0	0.0429326773597281	15.1291138334332	2.04413906024593e-06	-2.15882797151135	2
ENSG00000174059.16	CD34	1	207911570	1_105	0	0.0388783122411115	14.7680315501871	1.8069202647166e-06	1.83952656612148	1
ENSG00000143469.18	SYT14	1	209869790	1_106	0	0.0267056743409978	20.0380946725665	1.68410415207879e-06	2.60731422326589	2
ENSG00000076356.6	PLXNA2	1	208244589	1_106	0	0.00703217647069798	7.55754647705351	1.67255173851917e-07	-0.827675979947096	1
ENSG00000008118.9	CAMK1G	1	209584155	1_106	0	0.00520836300843142	8.84323915001854	1.44951124655139e-07	2.37853281191636	1
ENSG00000196878.14	LAMB3	1	209712915	1_106	0	0.0064451865716052	6.55514892769343	1.32961844205398e-07	0.551908084806344	1
ENSG00000123689.5	G0S2	1	209675255	1_106	0	0.0143286583839949	13.4071702291848	6.04577006458001e-07	-1.07704275478939	1
ENSG00000009790.14	TRAF3IP3	1	209749323	1_106	0	0.00618694144830834	6.49992999126797	1.26559181864204e-07	-1.23557214607548	1
ENSG00000162757.4	C1orf74	1	209785254	1_106	0	0.0205309934666587	17.0929872739975	1.10442672648691e-06	1.64348671754385	1
ENSG00000117595.10	IRF6	1	209806682	1_106	0	0.00806362783542491	7.97883855053875	2.02478598634433e-07	-0.712976324194342	1
ENSG00000117597.17	DIEXF	1	209822125	1_106	0	0.0243329626893817	17.7926963122802	1.36252892335018e-06	1.78126028931597	2
ENSG00000054392.12	HHAT	1	210328160	1_106	0	0.0126593151871949	13.9518289742358	5.5584068311552e-07	1.81827782776568	2
ENSG00000082512.14	TRAF5	1	211326378	1_107	0	0.0148269544553566	6.4417432302808	3.00582946205162e-07	0.622379710354541	3
ENSG00000170385.9	SLC30A1	1	211578806	1_107	0	0.0179924349819909	8.26607669145351	4.68056570262303e-07	-1.06620936788145	1
ENSG00000117650.12	NEK2	1	211676479	1_107	0	0.0189218525575723	8.74136005728764	5.20537038579053e-07	-1.02018125835416	1
ENSG00000123684.12	LPGAT1	1	211738072	1_107	0	0.0165695053227571	7.48904745070505	3.90521634965533e-07	0.968487739673422	1
ENSG00000143493.12	INTS7	1	212035474	1_107	0	0.0170765274725224	7.77328052607166	4.17746553796604e-07	0.969741451723401	1
ENSG00000143476.17	DTL	1	212035474	1_107	0	0.0170765274725224	7.77328052607166	4.17746553796604e-07	-0.969741451723401	1
ENSG00000066027.11	PPP2R5A	1	212260899	1_107	0	0.0138520847682473	5.80106612120687	2.52890159233763e-07	-0.556197205981684	3
ENSG00000065600.12	TMEM206	1	212414266	1_107	0	0.0151656989027656	6.65459379573885	3.17609112163458e-07	-0.745610755863658	3
ENSG00000162772.16	ATF3	1	212565261	1_107	0	0.0129466498136044	5.16451567938136	2.10424340709542e-07	-0.367558957097375	1
ENSG00000185523.6	SPATA45	1	212844894	1_108	0	0.0227250363701831	6.3146498185444	4.51609253672311e-07	0.714795809409959	2
ENSG00000123685.8	BATF3	1	212699839	1_108	0	0.021151621706916	5.6366509116842	3.75209463225915e-07	-0.476656871699214	1
ENSG00000117697.14	NSL1	1	212792127	1_108	0	0.0197652016121873	4.99643182602951	3.10792255590873e-07	0.429522288387432	1
ENSG00000203705.10	TATDN3	1	212781889	1_108	0	0.0231518441312835	6.49056906019041	4.72908738221579e-07	-0.839749266731035	1
ENSG00000162769.12	FLVCR1	1	212858066	1_108	0	0.0870977374815617	19.1505966861506	5.24926088353132e-06	-2.05148753240865	3
ENSG00000143494.15	VASH2	1	212948152	1_108	0	0.0640870373737272	16.1854817677868	3.26441075474717e-06	1.7424253418468	1
ENSG00000174606.13	ANGEL2	1	213004666	1_108	0	0.069428963174686	16.9564263844899	3.70496391240716e-06	-2.03069196711308	2
ENSG00000136643.11	RPS6KC1	1	213051377	1_108	0	0.0664994410660053	16.5410061997474	3.46169573617494e-06	2.04471919719109	1
ENSG00000117707.15	PROX1	1	213982822	1_108	0	0.174265502926184	26.0112455181727	1.42653209147983e-05	-2.57498899712194	1
ENSG00000143499.13	SMYD2	1	214280940	1_108	0	0.0218105109078356	5.92646642450163	4.06790349127042e-07	0.605876624672216	3
ENSG00000152104.11	PTPN14	1	214371230	1_108	0	0.0244472619030195	7.0054190694637	5.38980830238443e-07	-0.716312136411834	1
ENSG00000117724.12	CENPF	1	214602949	1_109	0	0.0234479103127113	6.80822099714001	5.02396682119051e-07	-0.750049834245826	2
ENSG00000082482.13	KCNK2	1	215073089	1_109	0	0.0189362549459595	4.78951199281396	2.85426525433687e-07	0.396645426630882	1
ENSG00000136636.12	KCTD3	1	215567710	1_109	0	0.0314083340198065	9.57627422970941	9.46565014671659e-07	-1.45830760169193	1
ENSG00000196482.16	ESRRG	1	216910736	1_110	0	0.00989079707003448	5.4347868873555	1.69169779835085e-07	-0.435194784928238	2
ENSG00000092978.10	GPATCH2	1	217631213	1_110	0	0.0113082664346044	6.53645646757396	2.32620175587151e-07	-0.638954502793395	1
ENSG00000162814.10	SPATA17	1	217630653	1_110	0	0.0091762002524588	4.68703346280569	1.35353630936764e-07	0.0263618140038806	1
ENSG00000067533.5	RRP15	1	218284423	1_110	1	0.373339977380199	22.2804915950337	2.61781070517117e-05	4.37946647673379	1
ENSG00000092969.11	TGFB2	1	218591949	1_111	0	0.0184948493920265	6.99874676825172	4.07361567161224e-07	0.948029268329908	1
ENSG00000143353.11	LYPLAL1	1	219174471	1_111	0	0.0173265904198213	6.07657083281839	3.31345172609241e-07	0.266085455076404	1
ENSG00000196660.10	SLC30A10	1	219910817	1_112	0	0.02590750086123	11.7300598961996	9.56389335344545e-07	-1.37035817578394	1
ENSG00000215817.5	ZC3H11B	1	219613461	1_112	0	0.0252386277367127	11.4825453613679	9.12037890460802e-07	-1.42618790038382	1
ENSG00000136628.17	EPRS	1	219957540	1_112	0	0.0161368821200156	7.25891411994904	3.6863813350244e-07	-0.849000723046322	2
ENSG00000162813.17	BPNT1	1	220090119	1_112	0	0.0272777417417763	12.2181890828535	1.04887619464828e-06	1.58132466178598	2
ENSG00000067704.9	IARS2	1	220094327	1_112	0	0.0214426475393736	9.94151229778528	6.70872260332704e-07	1.27835428299431	1
ENSG00000118873.15	RAB3GAP2	1	220272146	1_112	0	0.0165926603190866	7.52152273917262	3.92763181245168e-07	-1.00410239579912	1
ENSG00000116141.15	MARK1	1	220311422	1_112	0	0.0215984822074277	10.0099566674509	6.8040015540028e-07	1.41257493548627	3
ENSG00000162817.6	C1orf115	1	220689350	1_112	0	0.012926670056328	5.16918915833762	2.10289729503258e-07	-0.293526572058779	2
ENSG00000143512.12	HHIPL2	1	222544972	1_115	0	0.00677080907421634	6.21366339166625	1.32402828843759e-07	-0.659440221504208	1
ENSG00000143498.17	TAF1A	1	222569334	1_115	0	0.0408651192903432	23.1804896117127	2.9811535753797e-06	-2.28663747425733	1
ENSG00000154305.16	MIA3	1	222617179	1_115	0	0.00576760410618149	4.70793857919245	8.5454552518617e-08	0.0244860949175195	3
ENSG00000162819.11	BROX	1	222712777	1_115	0	0.00679300584902065	6.24440153257161	1.33494011513285e-07	0.709742844247095	1
ENSG00000154309.8	DISP1	1	222912631	1_115	0	0.00612835538947887	5.27751698890754	1.01784712960459e-07	-0.256361129201268	2
ENSG00000187554.11	TLR5	1	223142969	1_115	0	0.00585485883151948	4.84889786877503	8.93446266927669e-08	0.281651987484106	1
ENSG00000143502.14	SUSD4	1	223364591	1_115	0	0.0174530225720316	15.1225376911811	8.30623663810943e-07	1.58443160848633	1
ENSG00000203697.11	CAPN8	1	223665771	1_115	0	0.0619516235390974	27.1597897496567	5.29526951658128e-06	-2.50654730026983	3
ENSG00000162909.17	CAPN2	1	223701813	1_115	0	0.00635653850843965	5.62077140393454	1.12441227730402e-07	-0.551827531836772	2
ENSG00000143514.16	TP53BP2	1	223847762	1_115	0	0.0176964343035639	15.2531853712555	8.49484169648549e-07	1.69950983973191	1
ENSG00000143756.11	FBXO28	1	224114047	1_115	0	0.00605760888776108	5.16850469515054	9.85315054343259e-08	0.406079044322859	1
ENSG00000143748.17	NVL	1	224330652	1_115	0	0.0116327198951502	11.3008315676178	4.13714408656914e-07	1.31366722610604	2
ENSG00000143771.11	CNIH4	1	224356827	1_115	0	0.00777667177891284	7.51469850322128	1.83913794246617e-07	0.920282466339399	2
ENSG00000143786.7	CNIH3	1	224436689	1_115	0	0.00709352010663189	6.65096292549309	1.48475673761616e-07	-0.782506114132392	1
ENSG00000162923.14	WDR26	1	224436689	1_115	0	0.00709352010663189	6.65096292549309	1.48475673761616e-07	0.782506114132392	1
ENSG00000185842.15	DNAH14	1	224675726	1_115	0	0.0185363504104948	15.6906708056636	9.15323716552746e-07	1.98573239440439	3
ENSG00000143815.14	LBR	1	225438447	1_115	0	0.0192758582693247	16.0598749932121	9.74237536560448e-07	1.85719531125421	1
ENSG00000143742.12	SRP9	1	225772548	1_115	0	0.00774155748097416	7.47218113337873	1.82047495082051e-07	0.852887441295129	2
ENSG00000143819.12	EPHX1	1	225818396	1_115	0	0.00715443523807591	6.73127859503964	1.51559057565468e-07	-0.724482503845683	1
ENSG00000196187.11	TMEM63A	1	225844528	1_115	0	0.00605471191122298	5.16401393001744	9.83988137106e-08	-0.282447642607903	2
ENSG00000243709.1	LEFTY1	1	225890637	1_115	0	0.00579943811575723	4.75961095655313	8.6869305178251e-08	0.196344126747229	4
ENSG00000143811.18	PYCR2	1	225924245	1_115	0	0.00575558050723868	4.68834843291539	8.49215646431857e-08	-0.0243781216289383	1
ENSG00000143768.12	LEFTY2	1	225937917	1_115	0	0.00821554703534555	8.03053970537324	2.07630042953681e-07	-0.816173973051027	2
ENSG00000143751.9	SDE2	1	225999428	1_115	0	0.00631243270383397	5.5553940976746	1.10362265730242e-07	-0.466387572312715	1
ENSG00000163041.9	H3F3A	1	226060040	1_115	0	0.0253672097845493	18.6550213468914	1.4892836598181e-06	2.05105986392245	2
ENSG00000182827.8	ACBD3	1	226174439	1_115	0	0.0509960587316831	25.2941746212755	4.05943973814968e-06	-2.45497866435788	2
ENSG00000143799.12	PARP1	1	226416196	1_115	0	0.00823913354453865	8.05747885239564	2.08924653339324e-07	-0.847817754593733	2
ENSG00000203685.9	STUM	1	226602920	1_115	0	0.0177683869332788	15.2914638404495	8.55078602608773e-07	1.62770095551032	1
ENSG00000143772.9	ITPKB	1	226738931	1_116	0	0.251728632149771	35.5885760208135	2.81937082204395e-05	-3.42099629926827	2
ENSG00000143801.16	PSEN2	1	226870739	1_116	0	0.0103880330105741	4.72026972588677	1.54315343729191e-07	0.188930038095453	1
ENSG00000163050.16	COQ8A	1	226897761	1_116	0	0.0103634232070844	4.69795853280571	1.53222091570205e-07	0.158117721209726	1
ENSG00000143776.18	CDC42BPA	1	227316912	1_116	0	0.0134548224439784	7.15451982644246	3.02947544127553e-07	0.516970069618329	2
ENSG00000181450.17	ZNF678	1	227563411	1_116	0	0.0112962843039676	5.50870115284069	1.9583657284592e-07	0.042682299812598	2
ENSG00000143740.14	SNAP47	1	227724773	1_116	0	0.0153702100922329	8.40850677399793	4.06731357208129e-07	-1.20424404468249	2
ENSG00000081692.12	JMJD4	1	227731799	1_116	0	0.0162714448041098	8.94553348805733	4.58080006527819e-07	1.05791395011475	2
ENSG00000162910.18	MRPL55	1	228109044	1_116	0	0.0372157949415273	16.7731609229879	1.96449617449712e-06	-2.46372902021209	1
ENSG00000143774.16	GUK1	1	228138673	1_116	0	0.045017808673454	18.5860389661746	2.63317769776811e-06	-2.77535307472498	2
ENSG00000181873.12	IBA57	1	228163386	1_116	0	0.0571829735796097	20.8728965336846	3.75628407829835e-06	-2.89070759322299	2
ENSG00000154358.20	OBSCN	1	228299083	1_116	0	0.010441300181945	4.76838698454123	1.56687751812013e-07	-0.424942096943401	1
ENSG00000162913.9	C1orf145	1	228222533	1_116	0	0.0162217663097478	8.91678473266966	4.55213775964092e-07	-1.30168745259944	1
ENSG00000154370.15	TRIM11	1	228407706	1_116	0	0.0185898532048451	10.2019717133285	5.9685529230398e-07	-1.49459795391586	1
ENSG00000162931.11	TRIM17	1	228416547	1_116	0	0.0514986730345679	19.872112817729	3.22069097637251e-06	2.49467757855231	1
ENSG00000181218.5	HIST3H2A	1	228475196	1_116	0	0.0109415266644234	5.20859754443294	1.79352608988914e-07	0.75468407376881	1
ENSG00000196890.4	HIST3H2BB	1	228467010	1_116	0	0.0110496908140734	5.30113012597577	1.84343387832104e-07	-0.651215794001661	1
ENSG00000168159.11	RNF187	1	228418798	1_116	0	0.011697705001772	5.8373589906576	2.14894866664634e-07	0.804437946730129	2
ENSG00000116574.5	RHOU	1	229085408	1_117	0	0.0284502379405769	9.59153804062353	8.58782389747522e-07	1.08613339618795	1
ENSG00000168118.11	RAB4A	1	229274101	1_117	0	0.0203550605910798	6.4246597942561	4.11558436366363e-07	0.662773442792777	1
ENSG00000154429.10	CCSAP	1	229326054	1_117	0	0.0563450180037673	16.0997669100951	2.85485519114084e-06	1.77393124639842	1
ENSG00000143632.14	ACTA1	1	229434388	1_117	0	0.117958020759843	23.2678246158639	8.63758297007893e-06	-2.46919277642699	1
ENSG00000069248.11	NUP133	1	229332237	1_117	0	0.0381406737380251	12.3741557848689	1.48529566448945e-06	-1.72859265129684	2
ENSG00000135801.9	TAF5L	1	229626307	1_117	0	0.034844650168654	11.5149879662535	1.26272439491041e-06	1.30087286834192	1
ENSG00000135763.9	URB2	1	229626572	1_117	0	0.0170790715244834	4.76871630286878	2.56315410086627e-07	-0.18682376277306	1
ENSG00000177614.10	PGBD5	1	230450609	1_117	0	0.022840470717086	7.51312705683261	5.40050978226338e-07	-0.957518456997266	1
ENSG00000135775.13	COG2	1	230407852	1_117	0	0.0187983767091269	5.67359075422781	3.35650523019046e-07	0.430309024035368	1
ENSG00000135773.12	CAPN9	1	230735249	1_118	0	0.0282695670778873	15.5616914960354	1.38447440974012e-06	1.89454053818614	6
ENSG00000119280.16	C1orf198	1	230846184	1_118	0	0.0181659042709011	10.1023966311105	5.77551093321963e-07	-0.551552887589214	4
ENSG00000143643.12	TTC13	1	230978719	1_118	0	0.0383307183718494	17.9719136081752	2.16795495609236e-06	2.63699309267249	1
ENSG00000173409.13	ARV1	1	230978719	1_118	0	0.0353117581270994	16.6650415708978	1.85197327847832e-06	2.24207930139085	2
ENSG00000182118.7	FAM89A	1	231039898	1_118	0	0.0230154128708594	12.6838014460395	9.18707324070201e-07	-1.67477788049261	1
ENSG00000143633.12	C1orf131	1	231241335	1_118	0	0.00913563452160126	4.81268757821125	1.38367903413295e-07	-0.267708022245017	1
ENSG00000116906.11	GNPAT	1	231240905	1_118	0	0.00900878357372859	4.6877801951063	1.3290532052759e-07	-0.0676211158413754	2
ENSG00000116903.7	EXOC8	1	231337950	1_118	0	0.0544750667909954	21.2075246788606	3.63577271522188e-06	-2.28623877932473	1
ENSG00000135766.8	EGLN1	1	231405833	1_118	0	0.0352796378553255	17.3401550671854	1.9252452876297e-06	-2.0214806693312	1
ENSG00000116918.13	TSNAX	1	231528861	1_118	0	0.0100707718913121	5.99582114372016	1.90029227136438e-07	-0.599584923593432	1
ENSG00000162946.21	DISC1	1	231626594	1_118	0	0.0160166390456452	9.62215238284464	4.85012121195067e-07	1.17828706476257	1
ENSG00000116991.10	SIPA1L2	1	232419607	1_120	0	0.00921290419750398	4.78164921425126	1.38638305472054e-07	-0.0404462159727132	1
ENSG00000212916.4	MAP10	1	232804701	1_120	0	0.0179115856846034	11.0414868127454	6.22401408422578e-07	-1.3570338589313	2
ENSG00000135778.11	NTPCR	1	232950648	1_120	0	0.00971628916474188	5.28183013471718	1.61507924079507e-07	-0.419316971550177	2
ENSG00000135749.18	PCNX2	1	233286612	1_120	0	0.0093771192140929	4.94775834242262	1.4601144224595e-07	0.259152637670677	2
ENSG00000135750.14	KCNK1	1	233609535	1_120	0	0.00967722373579294	5.24393960679857	1.59704604291294e-07	-0.358321875803657	3
ENSG00000183780.12	SLC35F3	1	234277613	1_120	0	0.00968986943247751	5.25621771006919	1.60287717288363e-07	0.377348699500103	1
ENSG00000188739.14	RBM34	1	235161669	1_121	0	0.0202398888691724	4.91076517400446	3.12799654400739e-07	-0.202389940457957	1
ENSG00000152904.11	GGPS1	1	235326535	1_121	0	0.0447658281986588	12.4069076404102	1.74791032027049e-06	-1.56185982410928	1
ENSG00000116957.12	TBCE	1	235536441	1_121	0	0.0198058561707873	4.70912690300662	2.93523575252976e-07	0.166891670413472	1
ENSG00000162885.12	B3GALNT2	1	235504679	1_121	0	0.0197720052743575	4.68755264026303	2.916794612408e-07	-0.210819388343917	1
ENSG00000168243.10	GNG4	1	235624772	1_121	0	0.0266258982038082	7.49727000969458	6.28226703942647e-07	0.840134406779549	1
ENSG00000116962.14	NID1	1	236027513	1_122	0	0.0162074316168817	4.86044687659828	2.47913040842768e-07	-0.161971986321207	2
ENSG00000077585.13	GPR137B	1	236132779	1_122	0	0.0364412760444217	12.4004601026885	1.42213344184466e-06	1.58684052525716	3
ENSG00000086619.13	ERO1B	1	236198687	1_122	0	0.0165171020006307	5.01512772335009	2.60690270312142e-07	-0.318682205468814	2
ENSG00000116977.18	LGALS8	1	236518450	1_122	0	0.0306592289146284	12.1172486131757	1.16916073140485e-06	1.80575207766497	2
ENSG00000119285.10	HEATR1	1	236604526	1_122	0	0.0633288757893088	14.8202096910481	2.95369127908979e-06	3.20790070971633	1
ENSG00000077522.12	ACTN2	1	236686652	1_122	0	0.0233740772095483	8.538950042583	6.28127663487512e-07	-1.09552317920965	1
ENSG00000198626.15	RYR2	1	237040183	1_122	0	0.0159393326727583	4.69506874683855	2.35516351257042e-07	-0.0501537121982272	1
ENSG00000133019.11	CHRM3	1	239386955	1_124	0	0.0223717091848473	4.996300344384	3.51768280823251e-07	0.335667819379707	1
ENSG00000155816.19	FMN2	1	240058260	1_125	0	0.0199368641741901	5.44738800804914	3.41785893554724e-07	0.47808462286421	2
ENSG00000182901.16	RGS7	1	241035532	1_127	0	0.0138308992911443	5.0234747721032	2.1865711734412e-07	-0.213660320249387	2
ENSG00000180875.4	GREM2	1	240429336	1_127	0	0.0206753840054337	8.8073111874052	5.7306765880195e-07	-0.990086110823655	1
ENSG00000162843.17	WDR64	1	241654771	1_127	0	0.0135766831237271	4.86398384987957	2.07823559888282e-07	-0.222713379938314	1
ENSG00000091483.6	FH	1	241520642	1_127	0	0.0200148039027245	8.4807751399577	5.3419013252187e-07	-0.986473992477917	1
ENSG00000117009.11	KMO	1	241532492	1_127	0	0.0732157701183943	20.6953288274784	4.76854559803256e-06	2.07480588961231	2
ENSG00000203668.2	CHML	1	241630754	1_127	0	0.0464448547939123	16.4081436141217	2.39831393970034e-06	-1.74328208154483	2
ENSG00000054277.13	OPN3	1	241585180	1_127	0	0.0133372788258301	4.68346865317692	1.96582032954599e-07	0.056226629764786	3
ENSG00000197769.5	MAP1LC3C	1	241999572	1_128	0	0.0195525815949464	4.6866280821701	2.88385600123989e-07	-0.117845618172661	1
ENSG00000180287.16	PLD5	1	242526417	1_128	0	0.0275206288787087	7.91857659196031	6.85826795681469e-07	0.90434264335363	1
ENSG00000054282.15	SDCCAG8	1	243257086	1_128	0	0.0366593552618701	10.6392162065924	1.22744892786658e-06	-1.35228055671019	2
ENSG00000117020.16	AKT3	1	243851261	1_128	0	0.0283283873479825	8.19260464476478	7.30386644277577e-07	0.945472235379158	1
ENSG00000035687.9	ADSS	1	244451195	1_129	0	0.0200874439068929	4.74927542335846	3.00234784346061e-07	-0.12320815077544	1
ENSG00000121644.18	DESI2	1	244653666	1_129	0	0.0757876057376348	17.4027027152392	4.15072405745267e-06	-1.92752297880394	1
ENSG00000203666.12	EFCAB2	1	244970187	1_129	0	0.0224435970452477	5.79702756176978	4.09455587204428e-07	-0.591968063306099	3
ENSG00000162849.15	KIF26B	1	245155106	1_129	0	0.0288142571173872	8.16159753242662	7.40101996475177e-07	-0.930530108000451	1
ENSG00000185420.18	SMYD3	1	246507596	1_130	0	0.0136657444890449	5.01632045915593	2.15738444425541e-07	-0.31037647220458	3
ENSG00000162852.13	CNST	1	246749663	1_130	0	0.0134115936285046	4.83953372840222	2.04264493025335e-07	-0.215955141885744	1
ENSG00000143653.9	SCCPDH	1	246723829	1_130	0	0.0131953848540639	4.68649777651934	1.94616406965412e-07	-0.0174820342792465	2
ENSG00000153207.14	AHCTF1	1	246977123	1_130	0	0.015204767979721	6.02165090784177	2.88140526660909e-07	0.669027783110143	1
ENSG00000277462.1	ZNF670	1	247078730	1_130	0	0.0176493984708113	7.42730955519503	4.12544125032891e-07	0.888252591103872	2
ENSG00000188295.14	ZNF669	1	247103972	1_130	0	0.0138959557740165	5.173652757663	2.26253170410454e-07	0.368273454660836	2
ENSG00000196418.12	ZNF124	1	247128051	1_130	0	0.025954597308716	11.0708989162365	9.04286722484748e-07	1.28877987068934	1
ENSG00000196071.4	OR2L13	1	247939716	1_131	0	0.0149271429206678	4.80121619370771	2.25546933528766e-07	-0.0281538651694954	1
ENSG00000177462.6	OR2T8	1	247896963	1_131	0	0.0148191845574844	4.74088615607002	2.21102069251133e-07	-0.176400828708587	2
ENSG00000177212.3	OR2T33	1	247910684	1_131	0	0.0148439136896777	4.77788940276231	2.2319963844178e-07	-0.286298213685199	1
ENSG00000162722.8	TRIM58	1	247421341	1_131	0	0.0149685790759769	4.82022963552878	2.27068702404312e-07	0.108046945104732	1
ENSG00000238243.3	OR2W3	1	247878493	1_131	0	0.018869890191499	7.08471458245214	4.20727311722224e-07	-0.827105832077949	2
ENSG00000162714.12	ZNF496	1	247321312	1_131	0	0.0160309446177601	5.47047539614737	2.75989879304297e-07	0.584338352482295	1
ENSG00000162711.16	NLRP3	1	247406919	1_131	0	0.0161498514387289	5.56329879891458	2.82754738293552e-07	-0.441912991498843	1
ENSG00000169224.12	GCSAML	1	247507655	1_131	0	0.0170427385631473	6.40979564820708	3.43789445532055e-07	-0.834201953106859	1
ENSG00000175137.10	SH3BP5L	1	248831450	1_131	0	0.0191928694691483	6.96883841772839	4.20929417420542e-07	0.619309974513385	1
ENSG00000171163.15	ZNF692	1	248859244	1_131	0	0.0160658429353916	5.35372026418542	2.70687478000045e-07	-0.0606140200524659	1
ENSG00000184731.5	FAM110C	2	11607	2_1	0	0.0141479436428092	7.07494580036774	3.15010777077653e-07	0.751338790611823	1
ENSG00000143727.15	ACP1	2	264227	2_1	0	0.0498979545309074	19.1250251168586	3.00326552516561e-06	2.55084620701971	1
ENSG00000035115.21	SH3YL1	2	242793	2_1	0	0.0501081926285771	19.0160080697173	2.99872793224939e-06	-2.56870766677531	3
ENSG00000151353.14	TMEM18	2	671260	2_1	0	0.0109993714415109	5.59649757617026	1.93728342087943e-07	-0.920194359258679	3
ENSG00000172554.11	SNTG2	2	746860	2_1	0	0.0367803175723515	17.0855532382072	1.97766849197989e-06	2.22031452380266	2
ENSG00000115705.20	TPO	2	1374163	2_1	0	0.0113330154999417	5.1832218881787	1.84864813655741e-07	0.373026768758259	3
ENSG00000130508.10	PXDN	2	1742889	2_1	0	0.0128324224935061	6.30630402519147	2.5467864330191e-07	0.764847303879813	2
ENSG00000171853.15	TRAPPC12	2	3379891	2_2	0	0.0186353463534613	10.4318171602864	6.1179568432787e-07	-1.27976868956084	2
ENSG00000182551.13	ADI1	2	3471628	2_2	0	0.013163983972039	7.15569355302536	2.96447677262438e-07	-0.867757566100104	3
ENSG00000171865.9	RNASEH1	2	3558529	2_2	0	0.0295575669543769	14.7938443465672	1.37612758544752e-06	1.564876391953	1
ENSG00000171863.12	RPS7	2	3577209	2_2	0	0.0133748512356711	7.30535824569936	3.07495986705162e-07	-0.79766791721239	2
ENSG00000118004.17	COLEC11	2	3603912	2_2	0	0.0207900503796798	11.4647967531127	7.50120225363024e-07	1.35952108020264	3
ENSG00000214866.8	DCDC2C	2	3720248	2_2	0	0.0156635056835793	8.79344111742595	4.33467760975538e-07	0.971433224040998	2
ENSG00000151692.14	RNF144A	2	6916540	2_5	0	0.0905693252913284	21.6027701456007	6.15743095762983e-06	2.31565309588593	3
ENSG00000134313.15	KIDINS220	2	8837975	2_6	0	0.0154746063194082	5.44553378919972	2.6519726450934e-07	0.443564960386815	1
ENSG00000143797.11	MBOAT2	2	9004209	2_6	0	0.0291718933240241	11.4357878167864	1.04988004011741e-06	-1.43696932932084	1
ENSG00000151693.9	ASAP2	2	9217739	2_6	0	0.0168379892629418	6.24153514559956	3.3074297024075e-07	0.702704930369867	1
ENSG00000119185.12	ITGB1BP1	2	9417263	2_6	0	0.0151134225120567	5.22296920222313	2.48421547236724e-07	-0.387142884552567	1
ENSG00000119203.13	CPSF3	2	9417263	2_6	0	0.0199969335769055	7.86392331369219	4.94893383428002e-07	-0.922946312108045	2
ENSG00000134330.18	IAH1	2	9473312	2_6	0	0.020565142095465	8.12850648024604	5.26079579769784e-07	-0.982127881548031	1
ENSG00000151694.12	ADAM17	2	9555777	2_6	0	0.0143667974065665	4.7456307785985	2.14566979369232e-07	0.215126899280322	1
ENSG00000115750.16	TAF1B	2	9842495	2_6	0	0.0148213714614382	5.03910526746739	2.35044880638557e-07	0.240693607213401	2
ENSG00000134317.17	GRHL1	2	9944732	2_6	0	0.0403455832284629	14.5155992327037	1.84306198176595e-06	1.93223293568818	2
ENSG00000172059.10	KLF11	2	10042727	2_6	0	0.0254839168438813	10.1557957842302	8.14496293512474e-07	1.16988581314037	1
ENSG00000205795.4	CYS1	2	10057488	2_6	0	0.107503922453896	23.9625472085169	8.10711373232822e-06	2.31836970810899	2
ENSG00000171848.13	RRM2	2	10121909	2_6	0	0.0144568422610172	4.80449404517092	2.18589892039227e-07	0.334271740427223	1
ENSG00000115756.12	HPCAL1	2	10264741	2_7	0	0.0147377794172195	5.78951977081906	2.68524283923924e-07	0.600608258516423	4
ENSG00000115758.12	ODC1	2	10561470	2_7	0	0.0181163105346596	7.73542249296875	4.41024553583629e-07	0.80762556547137	1
ENSG00000115761.15	NOL10	2	10682596	2_7	0	0.0143490185519861	5.53766533266902	2.50067859391725e-07	-0.47434999410607	3
ENSG00000143882.10	ATP6V1C2	2	10780548	2_7	0	0.0131407927123816	4.70926211022538	1.94752661551843e-07	-0.143729570536308	1
ENSG00000162976.12	PQLC3	2	11156148	2_7	0	0.0132022529061377	4.7531969648773	1.97488964554329e-07	0.11895879467468	1
ENSG00000134318.13	ROCK2	2	11347918	2_7	0	0.0353451195008961	14.0610500239103	1.56406998307869e-06	1.61820302740623	2
ENSG00000169016.16	E2F6	2	11467072	2_7	0	0.0448506951908269	16.3285874346008	2.30476562978293e-06	1.81347018843985	1
ENSG00000169006.6	NTSR2	2	11648627	2_7	0	0.0221891215809459	9.65024377323672	6.73887448687084e-07	1.06794825627126	2
ENSG00000134324.11	LPIN1	2	11677579	2_7	0	0.0155454107440797	6.29225453665821	3.07834618222432e-07	0.607333185068744	3
ENSG00000071575.11	TRIB2	2	12671596	2_8	0	0.0404309887431588	11.4961441175537	1.46276828429082e-06	-1.36270297661976	2
ENSG00000233718.6	MYCNOS	2	15782321	2_9	0	0.0129773973909398	4.8779508337062	1.99220486358855e-07	-0.259512169500226	1
ENSG00000162981.13	FAM84A	2	14406656	2_9	0	0.0130196470298974	4.90855279035255	2.01122959138227e-07	-0.16766689225119	1
ENSG00000151779.12	NBAS	2	15563452	2_9	0	0.0318897808962026	13.370545353431	1.34186748800536e-06	2.10510279769417	1
ENSG00000079785.14	DDX1	2	15590379	2_9	0	0.0143253437466064	5.80860026877561	2.6186986013344e-07	-0.539178901862851	1
ENSG00000134323.11	MYCN	2	15761034	2_9	0	0.07843945987582	21.9829031937599	5.42661006004949e-06	-2.07451612903229	1
ENSG00000197872.11	FAM49A	2	16666179	2_10	0	0.0120135391919743	6.40669929067685	2.42222389080044e-07	0.659954787267432	2
ENSG00000163032.11	VSNL1	2	17538936	2_10	0	0.0217915855384186	12.0175438621707	8.24163771452728e-07	-1.54365068549095	1
ENSG00000178295.14	GEN1	2	17753453	2_10	0	0.0159773100998298	9.09217324379781	4.57172754387145e-07	1.39485276833716	2
ENSG00000163029.15	SMC6	2	17800093	2_10	0	0.0493423658439438	19.7654864490266	3.06927957933302e-06	2.40202408961813	2
ENSG00000170745.11	KCNS3	2	17868161	2_10	0	0.0194123930779202	10.9293440137923	6.67701184185094e-07	-1.48463145585449	3
ENSG00000240857.1	RDH14	2	18560992	2_11	0	0.0310092149813562	9.43789203087839	9.21032065548621e-07	-1.09997999919989	1
ENSG00000183891.5	TTC32	2	19903290	2_12	0	0.0357616681703088	14.3946761651772	1.62005083315433e-06	1.77351886937934	1
ENSG00000118965.14	WDR35	2	19989254	2_12	0	0.0231335855907202	9.75547861032232	7.10232442110348e-07	-1.01867797253105	2
ENSG00000132031.12	MATN3	2	19991671	2_12	0	0.028808689340832	12.135922785514	1.10028521872957e-06	-1.46896964793668	2
ENSG00000068697.6	LAPTM4A	2	20052246	2_12	0	0.0141742230097895	5.2814155130674	2.35590932890158e-07	0.612765384548892	2
ENSG00000115884.10	SDC1	2	20153462	2_12	0	0.0358767949778354	14.2602663586276	1.61009036071239e-06	-1.81986570965493	1
ENSG00000055917.15	PUM2	2	20352364	2_12	0	0.020058955098633	8.38044788466382	5.29035127252231e-07	0.93321223604799	1
ENSG00000118960.12	HS1BP3	2	20632968	2_12	0	0.0190098861863462	8.04242495376096	4.81144479796404e-07	0.96431011531647	2
ENSG00000118961.14	LDAH	2	20684826	2_12	0	0.0456260124244791	16.0423125955885	2.303501305424e-06	-2.02743664901622	3
ENSG00000084674.14	APOB	2	21044375	2_13	0	0.0189676025192241	8.16776829618159	4.87556356524521e-07	0.232849528637574	1
ENSG00000119771.14	KLHL29	2	23291743	2_14	0	0.0133259476101014	5.31081983020035	2.22724833751699e-07	0.840530761855627	1
ENSG00000119778.14	ATAD2B	2	23927293	2_14	0	0.0153611934104869	6.40662036316255	3.09715485898222e-07	-0.125272974127253	1
ENSG00000173960.13	UBXN2A	2	23927762	2_14	0	0.0207085773932967	13.500955722998	8.79880619829101e-07	-2.83154741068196	3
ENSG00000163026.11	WDCP	2	24047480	2_14	0	0.0199404450941253	8.33063252878042	5.22783412764214e-07	-0.669911371822418	2
ENSG00000119782.13	FKBP1B	2	24031978	2_14	0	0.0153216577796503	13.3604472284951	6.442222606736e-07	-2.91693575512879	2
ENSG00000115128.6	SF3B6	2	24077362	2_14	0	0.0144039364319812	11.8604624550265	5.37640272840315e-07	-2.6098828648972	1
ENSG00000219626.8	FAM228B	2	24064728	2_14	0	0.0129545086131001	9.11589972902016	3.71645995190457e-07	1.91663842059895	1
ENSG00000115129.13	TP53I3	2	24084905	2_14	0	0.0336145917301196	18.989224454785	2.00883396375561e-06	-3.21487676871708	2
ENSG00000176732.6	PFN4	2	24119372	2_14	0	0.0176650744033913	8.07088742755947	4.48689322272051e-07	0.233210983179974	3
ENSG00000186453.12	FAM228A	2	24119662	2_14	0	0.0129181873365964	6.18805303411622	2.51573318804821e-07	-1.16824351392939	5
ENSG00000198399.14	ITSN2	2	24360606	2_14	0	0.0261989779122813	11.2135822851722	9.24565527441906e-07	-1.81452016358163	1
ENSG00000173557.14	C2orf70	2	26562410	2_15	0	0.0131334451274985	5.30175084668808	2.19132579997881e-07	0.48422108238996	1
ENSG00000084676.15	NCOA1	2	24491962	2_15	0	0.0162319496552745	6.88899688133087	3.51913274272254e-07	0.248766528382621	2
ENSG00000138092.10	CENPO	2	24913997	2_15	0	0.019591233188046	16.6425249318163	1.02610065263406e-06	-3.29989322461753	1
ENSG00000138031.14	ADCY3	2	24913997	2_15	0	0.019591233188046	16.6425249318163	1.02610065263406e-06	-3.29989322461753	1
ENSG00000115137.11	DNAJC27	2	24971717	2_15	0	0.0133608182216197	10.5812980904153	4.44919026463272e-07	2.57879644603296	2
ENSG00000084710.13	EFR3B	2	25157704	2_15	0	0.0135155252053728	7.65509503314265	3.25606065918804e-07	-1.6729669179944	1
ENSG00000119772.16	DNMT3A	2	25343038	2_15	0	0.0194141735077754	9.64910707168792	5.89542346862201e-07	-1.30610579656676	1
ENSG00000138101.18	DTNB	2	25673259	2_15	0	0.0137790432635979	6.24741772100462	2.70912212162525e-07	0.770814984362745	1
ENSG00000084733.10	RAB10	2	26033971	2_15	0	0.0474429303522354	16.9367269488748	2.52877369609917e-06	-2.27409239899576	1
ENSG00000157833.12	GAREM2	2	26165399	2_15	0	0.0175009700607347	7.69133395449373	4.23616399053063e-07	-1.17475536820452	3
ENSG00000138029.13	HADHB	2	26241540	2_15	0	0.0139341183745401	5.71869672667171	2.50775748338459e-07	0.706217501753323	2
ENSG00000084754.10	HADHA	2	26244479	2_15	0	0.0194657724027584	8.70082384929083	5.33016914867437e-07	1.40207217737475	2
ENSG00000138018.17	SELENOI	2	26339748	2_15	0	0.0184562131885341	8.33450792700049	4.84096046382574e-07	1.09281129527782	1
ENSG00000173567.14	ADGRF3	2	26304352	2_15	0	0.0145041644695548	6.02458548415351	2.74997572723097e-07	0.809095358659733	1
ENSG00000157856.10	DRC1	2	26402174	2_15	0	0.0349712028944046	14.5109209186744	1.59703531546927e-06	1.84516251647821	1
ENSG00000075426.11	FOSL2	2	28387208	2_17	0	0.0620888047143469	18.9777934209544	3.70824131127493e-06	-1.96014507126727	1
ENSG00000163803.12	PLB1	2	28459476	2_17	0	0.014024011952443	4.85759002832626	2.14388805860242e-07	0.263050467844111	1
ENSG00000213639.9	PPP1CB	2	28645157	2_17	0	0.0585280040534761	18.4090720827117	3.39081882675807e-06	2.68064353115877	3
ENSG00000163806.15	SPDYA	2	28782736	2_17	0	0.0305966119215553	12.2267803843125	1.17731973309193e-06	-2.09046341909843	1
ENSG00000171103.10	TRMT61B	2	28869813	2_17	0	0.0183807918792482	7.4078416493741	4.28513868060109e-07	-1.56511163607338	2
ENSG00000189350.12	TOGARAM2	2	29000803	2_18	0	0.0304595981720477	6.51217323546746	6.24250772544492e-07	0.653194941273423	2
ENSG00000179270.6	C2orf71	2	29065243	2_18	0	0.0251654744331197	4.70368379032331	3.72522247294639e-07	0.263542095717006	1
ENSG00000115295.19	CLIP4	2	29097582	2_18	0	0.0746136036924074	15.0759848397722	3.54007678300668e-06	-1.75619989055188	1
ENSG00000171094.16	ALK	2	29877552	2_18	0	0.0288627060748815	6.0016890389026	5.45154385728217e-07	-0.538202013910383	1
ENSG00000172954.13	LCLAT1	2	30416486	2_19	0	0.0187924242781606	4.70883325392902	2.78487107520112e-07	-0.0174913263340305	2
ENSG00000214711.9	CAPN14	2	31253094	2_19	0	0.0198891670581283	5.24425524539666	3.28253518983742e-07	0.366044616473351	1
ENSG00000013016.15	EHD3	2	31234951	2_19	0	0.0205288889245477	5.54319341930549	3.58124844981357e-07	0.447270599897889	2
ENSG00000152683.14	SLC30A6	2	32164985	2_20	0	0.0228640768357145	7.15666133382986	5.14959542991978e-07	1.00674036394555	1
ENSG00000091106.18	NLRC4	2	32264782	2_20	0	0.0266539113880084	8.607563735904	7.22021567260899e-07	1.37016993181077	1
ENSG00000119820.10	YIPF4	2	32276095	2_20	0	0.0606175733869714	16.4343150159984	3.13515580149074e-06	2.2879881396096	2
ENSG00000115760.13	BIRC6	2	32356560	2_20	0	0.0323422629299334	10.4411599162894	1.06274268555585e-06	-1.42463479272056	2
ENSG00000018699.11	TTC27	2	32678481	2_20	0	0.0224188790529639	6.9708392568733	4.91821982406186e-07	0.852293751277721	1
ENSG00000152689.17	RASGRP3	2	33474954	2_21	0	0.0210990366801903	10.5359547995847	6.99593071298126e-07	-1.25465652324397	2
ENSG00000115825.9	PRKD3	2	37238166	2_23	0	0.0238810016083254	16.3470568037884	1.22857332975402e-06	0.7386486131975	2
ENSG00000150938.9	CRIM1	2	36478436	2_23	0	0.0393421462694595	21.9431184139766	2.71684817264531e-06	-2.02341024115391	1
ENSG00000171055.14	FEZ2	2	36625842	2_23	0	0.00745988829767463	6.90616224596226	1.62135485062332e-07	-0.68382564890916	1
ENSG00000205221.12	VIT	2	36756573	2_23	0	0.0106234454537009	10.6729150236197	3.56826760907522e-07	1.24988076606848	4
ENSG00000115808.11	STRN	2	36973596	2_23	0	0.0294948849086404	22.2530708665019	2.06559717287994e-06	-2.89357218124462	1
ENSG00000008869.11	HEATR5B	2	37084196	2_23	0	0.00813327747822457	10.2562559999324	2.62520616373534e-07	-2.24608976186236	2
ENSG00000152133.14	GPATCH11	2	37097965	2_23	0	0.00899134530657397	7.99155080005145	2.26133401242125e-07	-0.653352594875602	1
ENSG00000055332.16	EIF2AK2	2	37156629	2_23	0	0.0059017918202976	9.75703112507389	1.8122184609588e-07	-2.49284966541016	3
ENSG00000218739.9	CEBPZOS	2	37194828	2_23	0	0.00661339227067148	8.91851308343129	1.85620402864628e-07	-1.97413726462749	2
ENSG00000115816.14	CEBPZ	2	37231568	2_23	0	0.00608137466501679	8.32050757665147	1.59243074758236e-07	1.85638053615798	1
ENSG00000003509.15	NDUFAF7	2	37231568	2_23	0	0.00608137466501679	8.32050757665147	1.59243074758236e-07	-1.85638053615798	1
ENSG00000115828.15	QPCT	2	37340493	2_23	0	0.00695396327512143	6.66567126827497	1.45876474265049e-07	-0.901301672419812	1
ENSG00000115841.19	RMDN2	2	37921933	2_24	0	0.021105883527764	10.3406077058996	6.86844734753979e-07	-1.75615483066799	2
ENSG00000138061.11	CYP1B1	2	38059802	2_24	0	0.0220207255395698	10.6660142546411	7.3916731969571e-07	1.91147913130722	2
ENSG00000119787.13	ATL2	2	38429749	2_24	0	0.029889440699579	12.4480007369075	1.17091769058489e-06	1.73689772341759	2
ENSG00000143889.15	HNRNPLL	2	38602595	2_24	0	0.0668663226688075	19.6963343094933	4.14478321384241e-06	2.37932053117404	2
ENSG00000143891.16	GALM	2	38728523	2_24	0	0.144244088668078	27.0729462115686	1.22897349957754e-05	3.06607733856701	1
ENSG00000115875.18	SRSF7	2	38740705	2_24	0	0.0143624109437895	5.43537036872013	2.45677545734295e-07	0.570137445659122	1
ENSG00000163214.20	DHX57	2	38875912	2_25	0	0.0182819037264504	4.93976933483694	2.84208499060156e-07	-0.316923838253164	1
ENSG00000188010.12	MORN2	2	38875912	2_25	0	0.0602658257981898	16.2742553184309	3.08660610414289e-06	-2.05037062408257	2
ENSG00000214694.10	ARHGEF33	2	38882417	2_25	0	0.058645359975717	16.0126057175444	2.9553208659989e-06	2.02066849191263	1
ENSG00000115904.12	SOS1	2	39124428	2_25	0	0.0197117245037901	5.65048220740408	3.50525087287389e-07	0.705925913423748	1
ENSG00000152154.10	TMEM178A	2	39665237	2_25	0	0.0194171667066928	5.50834967434425	3.36601723048331e-07	0.653895681918718	1
ENSG00000138050.14	THUMPD2	2	39782915	2_25	0	0.0195791365176951	5.58676802670163	3.44241437991293e-07	0.675460955211182	1
ENSG00000205086.6	C2orf91	2	41929307	2_26	0	0.0069695378454826	6.77107301324949	1.48515045035997e-07	-0.813239565188125	2
ENSG00000183023.18	SLC8A1	2	40453970	2_26	0	0.00614976977588222	5.5959936695291	1.0830413695783e-07	-0.498763114960844	1
ENSG00000162878.12	PKDCC	2	42047560	2_26	0	0.00579615229721153	5.04001152235096	9.19348752910966e-08	0.242449190295918	2
ENSG00000143924.18	EML4	2	42128807	2_26	0	0.00827887425065566	8.3884162981045	2.18554742644176e-07	-0.869140380856045	5
ENSG00000115944.14	COX7A2L	2	42384403	2_26	0	0.0159124780541308	14.5369303569809	7.27980089251076e-07	-1.53362540921862	2
ENSG00000171126.7	KCNG3	2	42494311	2_26	0	0.0228936858506403	17.9703582058564	1.29473660563943e-06	-2.20350723297668	1
ENSG00000057935.13	MTA3	2	42508417	2_26	0	0.0105341118326845	10.6532620540234	3.53174637801496e-07	1.48145027608031	1
ENSG00000162881.6	OXER1	2	42766026	2_26	0	0.0391913742488095	23.0679840201515	2.84517581178935e-06	2.61945745327628	3
ENSG00000162882.14	HAAO	2	42766642	2_26	0	0.0110622991636984	11.1134505885981	3.86904067775865e-07	1.69627520465893	3
ENSG00000152518.7	ZFP36L2	2	43226899	2_28	0	0.00463414195498901	5.14391610788871	7.50191577399839e-08	0.28082253678497	1
ENSG00000115970.18	THADA	2	43591341	2_28	0	0.00457493544262844	5.66019559452474	8.14939526728242e-08	1.02147554080909	2
ENSG00000152527.13	PLEKHH2	2	43643566	2_28	0	0.0119554084927007	14.2582394855729	5.36462412548005e-07	1.98684522903771	5
ENSG00000223658.7	C1GALT1C1L	2	43676123	2_28	0	0.0190145228840914	15.6423454977273	9.36044035409152e-07	-0.69645902766319	3
ENSG00000138036.18	DYNC2LI1	2	43771587	2_28	0	0.00994192411950201	14.1878390123926	4.43910757633004e-07	-2.12540110679276	3
ENSG00000138095.18	LRPPRC	2	43995742	2_28	0	0.00743719425499123	10.8283483973188	2.53443010919085e-07	-1.6776339105739	2
ENSG00000138032.20	PPM1B	2	43766887	2_28	0	0.00497332965877417	5.8088039405922	9.09165483982938e-08	0.508212007763895	3
ENSG00000143919.14	CAMKMT	2	44362007	2_28	0	0.00771689612908821	9.68406230396719	2.35184774723004e-07	-1.09959714467457	1
ENSG00000138083.4	SIX3	2	44943014	2_28	0	0.00707613795044004	8.84597943566345	1.96993179609101e-07	-1.05582433102458	1
ENSG00000068784.12	SRBD1	2	45605887	2_28	0	0.00656953694908369	8.17014768994092	1.68917109237138e-07	-0.93427308473327	2
ENSG00000250565.6	ATP6V1E2	2	46536088	2_29	0	0.0213304051835627	6.10485902691666	4.0981110114322e-07	-0.548453749804718	3
ENSG00000119729.11	RHOQ	2	46540365	2_29	0	0.0197601518177972	5.38276880648977	3.34737969675727e-07	0.589456320590072	5
ENSG00000151665.12	PIGF	2	46550507	2_29	0	0.0193958999430217	5.20710349975078	3.17844805963495e-07	-0.388536261122118	4
ENSG00000119878.5	CRIPT	2	46617440	2_29	0	0.0229126190972564	6.78108150466699	4.88970516764179e-07	0.761106868799289	2
ENSG00000180398.11	MCFD2	2	46921024	2_29	0	0.0419206070473783	12.5120137118176	1.65068326499278e-06	-1.45706614076968	2
ENSG00000143933.16	CALM2	2	47175380	2_30	0	0.0942094164508056	19.6379120655399	5.82235388384331e-06	-2.0609172051127	1
ENSG00000119888.10	EPCAM	2	47309408	2_30	0	0.0290696088799386	8.3684435425075	7.65584007485479e-07	-0.952221592562776	1
ENSG00000095002.13	MSH2	2	47403074	2_30	0	0.022413157286106	5.90743041026026	4.16687648123671e-07	-0.545038941582159	1
ENSG00000184261.4	KCNK12	2	47571449	2_30	0	0.0498972299194017	13.5091382244272	2.12135355022194e-06	1.64299152567968	3
ENSG00000116062.14	MSH6	2	47797737	2_30	0	0.0878665983899818	18.9594472447876	5.24274167045513e-06	2.09637859126068	1
ENSG00000138081.20	FBXO11	2	47904797	2_30	0	0.106523869609534	20.8386762445244	6.98595904727245e-06	2.20882624916309	1
ENSG00000242441.7	GTF2A1L	2	48595242	2_31	0	0.0235694301513489	7.87560575996833	5.84173731437321e-07	-0.804968225523875	1
ENSG00000068781.21	STON1-GTF2A1L	2	48595242	2_31	0	0.0235694301513489	7.87560575996833	5.84173731437321e-07	-0.804968225523875	1
ENSG00000243244.5	STON1	2	48549078	2_31	0	0.0184536834170875	5.56440819744163	3.23155105141192e-07	-0.429187191674029	2
ENSG00000138039.14	LHCGR	2	48680499	2_31	0	0.0168405749066173	4.70155492533655	2.49176683527841e-07	-0.130206406048855	4
ENSG00000179915.22	NRXN1	2	51010629	2_33	0	0.0465882680227531	11.5435317550609	1.69248271094601e-06	1.29091093445822	1
ENSG00000143942.4	CHAC2	2	53767465	2_35	0	0.0905459281771902	16.8577736417577	4.80372477260372e-06	2.20968357857268	2
ENSG00000115239.21	ASB3	2	53785773	2_35	0	0.0446506400495457	10.0543799278366	1.4128366569082e-06	1.52750330023174	2
ENSG00000068878.14	PSME4	2	53970692	2_35	0	0.0488708894286873	10.9166685537434	1.67899476267685e-06	-1.66898112677501	1
ENSG00000170634.12	ACYP2	2	53962826	2_35	0	0.0312422661512242	6.65804997419959	6.54633991522042e-07	0.930265294634922	2
ENSG00000177994.15	C2orf73	2	54331270	2_35	0	0.063494123115483	13.4257021109987	2.68274571759144e-06	-1.84787844187522	3
ENSG00000115306.15	SPTBN1	2	54370871	2_35	0	0.0256100338737435	4.77463532301845	3.84821504551555e-07	0.0360444291920546	3
ENSG00000055813.5	CCDC85A	2	56188819	2_37	0	0.033800450876273	11.4566092876406	1.21867406684274e-06	1.31425654206086	1
ENSG00000028116.16	VRK2	2	58077743	2_39	0	0	6.51194362678674	0	-0.621213104119281	1
ENSG00000115421.12	PAPOLG	2	60672621	2_40	0	0.0133014833006827	4.94759114337893	2.07110849815456e-07	0.581120244973687	1
ENSG00000162927.13	PUS10	2	61018416	2_40	0	0.0132589804652403	4.69075860905767	1.95732159987454e-07	-0.114038497652648	1
ENSG00000162929.13	KIAA1841	2	61065721	2_40	0	0.0343137124943481	13.6729930570529	1.47652319938358e-06	-1.73948818254326	2
ENSG00000237651.6	C2orf74	2	61145163	2_40	0	0.0137524210279587	5.98815706259773	2.59167963601995e-07	-0.686209227307033	2
ENSG00000173209.22	AHSA2	2	61177770	2_40	0	0.0138753043592297	5.20679158712311	2.27363992290923e-07	-0.801797917458751	3
ENSG00000115464.14	USP34	2	61470194	2_40	0	0.0220096504277184	10.8298799568198	7.5014593686864e-07	-1.72262630286844	1
ENSG00000170264.12	FAM161A	2	61854233	2_40	0	0.0244579533945271	9.65996199013705	7.43540286346278e-07	0.704703130319227	4
ENSG00000115484.14	CCT4	2	61888641	2_40	0	0.0157551002077403	6.18589214180642	3.0671321389639e-07	0.660355263383993	1
ENSG00000170340.10	B3GNT2	2	62283253	2_41	0	0.0195106340119027	4.95904949710466	3.04494041884348e-07	0.329380582545938	1
ENSG00000186889.9	TMEM17	2	62480497	2_41	0	0.020855054635203	5.58824202320099	3.66771441771288e-07	-0.217292277802632	2
ENSG00000115504.14	EHBP1	2	62676052	2_41	0	0.0200269636310773	5.20562163157822	3.28092785905972e-07	-0.334018091003199	1
ENSG00000115507.9	OTX1	2	63045589	2_41	0	0.0224969871575871	6.30428809090547	4.46343675355242e-07	0.715613074498395	1
ENSG00000014641.17	MDH1	2	63588667	2_41	0	0.0418797946104693	12.1989258405956	1.60781141597742e-06	2.14588385039683	2
ENSG00000143951.15	WDPCP	2	63613979	2_41	0	0.0488593533188095	13.66952139475	2.10189006440553e-06	2.43062475030551	2
ENSG00000169764.15	UGP2	2	63841144	2_41	0	0.0417765933735311	12.1755910614248	1.6007814751523e-06	-1.60740263021406	1
ENSG00000143952.19	VPS54	2	64019122	2_41	0	0.0417606192292502	12.1719449041621	1.59969018933554e-06	-1.54606840012981	2
ENSG00000197329.11	PELI1	2	64144830	2_41	0	0.0234645810606468	6.70245607577843	4.94943647902238e-07	0.819706116615531	1
ENSG00000119844.15	AFTPH	2	64524123	2_42	0	0.0622264649052775	17.8269621275185	3.4910932142341e-06	-1.68763372370897	1
ENSG00000179833.4	SERTAD2	2	64652534	2_42	0	0.0146536994995324	4.685775103357	2.1609150565212e-07	-0.0394040762879337	1
ENSG00000115902.10	SLC1A4	2	64988123	2_42	0	0.0260866000842779	9.82204379234954	8.06358782017808e-07	-1.08497159543179	3
ENSG00000138069.16	RAB1A	2	65128610	2_42	1	0.158887182391548	44.3553726346444	2.21791076802993e-05	5.79895935374054	2
ENSG00000143971.7	ETAA1	2	67397667	2_44	0	0	7.81074577257007	0	0.0307885391294477	1
ENSG00000197223.11	C1D	2	68067194	2_45	0	0.0131822795833428	5.39125684251324	2.23660614826625e-07	-0.383730508606601	2
ENSG00000243667.6	WDR92	2	68134727	2_45	0	0.0770434383256431	23.2775512390066	5.64393393396905e-06	2.99361629310451	2
ENSG00000115946.7	PNO1	2	68163778	2_45	0	0.0807867854400092	20.2860237380387	5.1575830584536e-06	1.79659126881354	1
ENSG00000221823.10	PPP3R1	2	68255195	2_45	0	0.0203678997703224	11.6978437468803	7.49826938340196e-07	-2.10159918397831	2
ENSG00000119865.8	CNRIP1	2	68320518	2_45	0	0.0123634205669778	5.04595906325641	1.96332112460559e-07	0.352163519798552	1
ENSG00000115956.9	PLEK	2	68364808	2_45	0	0.012119766441853	4.95863960460234	1.89132328395874e-07	0.522892998293545	1
ENSG00000204923.3	FBXO48	2	68467123	2_45	0	0.0120478554726436	4.7294800803022	1.79321401046809e-07	0.100083032967887	1
ENSG00000169621.9	APLF	2	68492403	2_45	0	0.0181090474422105	8.90497094483174	5.07501215756416e-07	-1.33390815353511	1
ENSG00000169618.6	PROKR1	2	68653304	2_45	0	0.0193638878086961	8.29608984170769	5.0556264577532e-07	-0.659041567176572	1
ENSG00000163219.11	ARHGAP25	2	68783425	2_45	1	0.754850070957723	22.5694126291668	5.36154469325349e-05	-4.28666977441734	1
ENSG00000169605.5	GKN1	2	68974850	2_46	0	0.0210483432194729	5.91492909739712	3.91810827749963e-07	-0.755973891363354	1
ENSG00000169604.19	ANTXR1	2	69012709	2_46	0	0.0338141663892256	11.4720050236614	1.2208069345724e-06	-1.7364176750496	2
ENSG00000198380.12	GFPT1	2	69382972	2_46	0	0.0233816374230372	9.06658191981462	6.67156136871196e-07	-2.49514538421435	2
ENSG00000169599.12	NFU1	2	69423598	2_46	0	0.0530200285157774	15.7636765123189	2.63030702429124e-06	2.28722346986857	1
ENSG00000115977.18	AAK1	2	69450164	2_46	0	0.107490286304824	23.2958193181293	7.8805437168727e-06	3.6560891953399	3
ENSG00000087338.4	GMCL1	2	69829233	2_46	0	0.021932861830083	5.88907083724688	4.06491112561626e-07	0.435296026479329	1
ENSG00000124380.10	SNRNP27	2	69889942	2_46	0	0.0261384720045285	7.43555038749101	6.11649029254375e-07	0.728084663852747	1
ENSG00000059728.10	MXD1	2	69895600	2_46	0	0.0532388776240048	14.4584929449791	2.42248386023553e-06	-2.01337253545916	2
ENSG00000244617.2	ASPRV1	2	69963156	2_46	0	0.026764138796513	8.17246887421254	6.88359835783678e-07	1.31981989356318	2
ENSG00000115998.7	C2orf42	2	70248695	2_46	0	0.0208314311558846	5.65907144987305	3.70999443954325e-07	0.611195985166071	1
ENSG00000116001.15	TIA1	2	70249066	2_46	0	0.0203430267586484	5.4280477531544	3.47510718007142e-07	-0.551630193850076	1
ENSG00000035141.7	FAM136A	2	70301469	2_46	0	0.0190873272439417	4.79215675123802	2.87862510354377e-07	-0.289431605808624	1
ENSG00000183733.6	FIGLA	2	70790384	2_47	0	0.0185532557937722	8.23759746509306	4.80982939305252e-07	1.11966201708368	3
ENSG00000152672.7	CLEC4F	2	70802858	2_47	0	0.0153671819998139	6.46087223353602	3.12459951693109e-07	0.791167980412166	3
ENSG00000116031.8	CD207	2	70833920	2_47	0	0.0183902119082185	8.15431169487761	4.71935900207279e-07	1.03472601057603	3
ENSG00000163235.15	TGFA	2	70592302	2_47	0	0.0202419772549484	9.05993928720265	5.77147998082698e-07	-1.02850783896624	1
ENSG00000075340.22	ADD2	2	70746331	2_47	0	0.0327903642112715	13.6258218054233	1.40610553974998e-06	1.6133787354722	1
ENSG00000116035.2	VAX2	2	70904341	2_47	0	0.014305936179775	5.78663674830406	2.60526243624875e-07	0.560683924118245	1
ENSG00000116039.11	ATP6V1B1	2	70904341	2_47	0	0.014305936179775	5.78663674830406	2.60526243624875e-07	0.560683924118245	1
ENSG00000144031.11	ANKRD53	2	70979137	2_47	0	0.0173028784775678	7.57938522773095	4.12725509451025e-07	0.82162602111973	1
ENSG00000144043.11	TEX261	2	70990491	2_47	0	0.0142428276043521	5.74499996226284	2.57510665639202e-07	-0.410643430569877	2
ENSG00000124357.12	NAGK	2	71063928	2_47	0	0.0176069495188929	7.74370241159098	4.29083433883481e-07	-0.857837931557592	1
ENSG00000124383.8	MPHOSPH10	2	71130504	2_47	0	0.0159908681470017	6.83585596083326	3.44012258985191e-07	-0.630814751548172	1
ENSG00000124374.8	PAIP2B	2	71225275	2_47	0	0.0131801629383801	5.01473447227409	2.08006877764825e-07	0.283774606621615	2
ENSG00000075292.18	ZNF638	2	71307031	2_47	0	0.0656418895823833	20.2545005028234	4.18419181364408e-06	-2.37882947227301	1
ENSG00000135636.13	DYSF	2	71453820	2_47	0	0.0129174287087899	4.82515221916921	1.96153501766076e-07	0.228169133261186	4
ENSG00000144036.15	EXOC6B	2	72195887	2_47	0	0.0250353330823596	11.0685451027591	8.72073092344059e-07	-1.82269941497127	1
ENSG00000116096.5	SPR	2	72887223	2_47	0	0.0385210831333043	15.1563083558994	1.83738808692131e-06	2.09172164682425	1
ENSG00000144040.12	SFXN5	2	73074689	2_48	0	0.0179324865985391	10.521345124778	5.93773423619171e-07	-2.29191200930269	1
ENSG00000135631.16	RAB11FIP5	2	73156247	2_48	0	0.290536151582449	23.3650979127181	2.13637141590923e-05	-4.17851097869267	1
ENSG00000135632.11	SMYD5	2	73214257	2_48	0	0.0213785996855607	11.5737296450488	7.78684557709438e-07	1.82161986880189	2
ENSG00000135617.3	PRADC1	2	73231944	2_48	0	0.0146690600037328	7.13900255542217	3.2957085308852e-07	1.27560169558202	2
ENSG00000135624.15	CCT7	2	73233389	2_48	0	0.0126351039361928	5.27143873147748	2.09612392811704e-07	0.699179222544419	1
ENSG00000163013.11	FBXO41	2	73265486	2_48	0	0.013605046209039	5.64111135505708	2.4153143833244e-07	0.0234731743459754	1
ENSG00000116127.17	ALMS1	2	73451886	2_48	0	0.0124962758612007	5.03441122907923	1.97987724835252e-07	0.411521770034216	2
ENSG00000144035.3	NAT8	2	73641993	2_48	0	0.0159804320552454	7.49568318039077	3.76971669190256e-07	1.16946399717497	1
ENSG00000144034.14	TPRKB	2	73737087	2_48	0	0.0262962129053921	12.4356772186892	1.02913327846506e-06	2.06321077002214	2
ENSG00000144048.10	DUSP11	2	73780009	2_48	0	0.0277187138158241	13.1880342537181	1.15043507641791e-06	-2.25894246623994	1
ENSG00000163017.13	ACTG2	2	73892381	2_48	0	0.0120945292377728	4.72716298932601	1.79927903302935e-07	-0.192928473801636	1
ENSG00000114956.19	DGUOK	2	73963398	2_48	0	0.0825330142691879	22.9101495717488	5.95065271094738e-06	2.319805834424	1
ENSG00000163170.11	BOLA3	2	74129470	2_48	0	0.0392751473705844	16.0384403820731	1.98238923695769e-06	-1.75367285202967	1
ENSG00000114978.17	MOB1A	2	74178928	2_48	0	0.0145454664656698	6.41123825435095	2.9348002238235e-07	-0.622417601007357	2
ENSG00000188687.17	SLC4A5	2	74361478	2_48	0	0.0123127457046661	4.87871243456961	1.89046701451589e-07	0.136383841702861	2
ENSG00000204843.12	DCTN1	2	74361478	2_48	0	0.0122284618310051	4.87034264062296	1.87430525138234e-07	0.295542875686685	2
ENSG00000284308.1	C2orf81	2	74421241	2_48	0	0.0283639747337756	12.5583917837266	1.1210115600448e-06	-1.62190400114731	1
ENSG00000005448.16	WDR54	2	74421241	2_48	0	0.0283639747337756	12.5583917837267	1.12101156004481e-06	-1.62190400114732	1
ENSG00000114993.16	RTKN	2	74439939	2_48	0	0.013292681818911	5.63209772068117	2.35608939538223e-07	-0.590572888031987	3
ENSG00000239779.6	WBP1	2	74458316	2_48	0	0.016325694757283	7.45677311513922	3.83117133858511e-07	-0.947147539772434	3
ENSG00000115275.11	MOGS	2	74463251	2_48	0	0.0474545640380344	17.3466953654018	2.59061999554918e-06	1.89027747791034	3
ENSG00000135637.13	CCDC142	2	74483364	2_48	0	0.0395117551659812	15.6822797385666	1.95004436600223e-06	-1.88013492724399	1
ENSG00000115282.19	TTC31	2	74492783	2_48	0	0.0625275660307253	20.006850340485	3.93694384879975e-06	2.16386421276106	1
ENSG00000179528.15	LBX2	2	74502935	2_48	0	0.0120553329172477	4.70191633853316	1.78386949684547e-07	0.0492947103274461	1
ENSG00000115325.13	DOK1	2	74548714	2_48	0	0.0129371461560093	5.37149633655021	2.18696957968802e-07	-0.565731701715459	1
ENSG00000159399.9	HK2	2	74834299	2_48	0	0.0127360268762419	5.25522048235038	2.10636622367591e-07	0.502100905784121	2
ENSG00000115350.11	POLE4	2	74958540	2_48	0	0.012080812908188	4.72566151283471	1.79666762980107e-07	0.13244803254658	2
ENSG00000115353.10	TACR1	2	75155648	2_48	0	0.0907476725078294	23.7039673504056	6.76963898566466e-06	2.36698532154961	1
ENSG00000115363.13	EVA1A	2	75560846	2_49	0	0.0330910850959879	7.93377558175727	8.26227971664875e-07	0.864042074371455	2
ENSG00000005436.13	GCFC2	2	75711905	2_49	0	0.0243520942102917	5.02827134154808	3.85357658516616e-07	0.29450030383109	1
ENSG00000143954.12	REG3G	2	79025903	2_51	0	0.0120092632611823	5.47790886899619	2.07033270166672e-07	-0.438151768097097	1
ENSG00000162951.10	LRRTM1	2	80294606	2_52	0	0.0180111066634164	4.92998144753374	2.79443914790039e-07	0.35414082204363	2
ENSG00000115423.18	DNAH6	2	84482091	2_53	0	0.011434804612752	6.12206300450252	2.20310662598878e-07	-0.722039138350125	3
ENSG00000034510.5	TMSB10	2	84905643	2_53	0	0.0155736344665195	9.03102006168013	4.42624814480418e-07	-1.19313736329144	1
ENSG00000186854.10	TRABD2A	2	84904611	2_53	0	0.0365572608808736	17.1031928789324	1.96770421134284e-06	-1.89788622717247	1
ENSG00000176407.17	KCMF1	2	84970689	2_54	0	0.00865488017122362	6.70654066092942	1.82670574670289e-07	0.253533844598296	1
ENSG00000152284.4	TCF7L1	2	85131018	2_54	0	0.0067883784918481	5.19818080622871	1.11052004952701e-07	0.66899873236841	1
ENSG00000152291.13	TGOLN2	2	85326957	2_54	0	0.00838903421315973	6.69843513338079	1.76845614873653e-07	0.663259754065084	2
ENSG00000042445.13	RETSAT	2	85333536	2_54	0	0.0093439726979736	8.42335242640575	2.47699714551965e-07	-1.38641602353822	1
ENSG00000042493.15	CAPG	2	85345109	2_54	0	0.00856032442112431	6.49064708590638	1.74858679224758e-07	-0.0748102815850982	4
ENSG00000152292.16	SH2D6	2	85419276	2_54	0	0.00993338739141225	9.94356939539035	3.10848413734534e-07	1.6564308462958	1
ENSG00000168906.12	MAT2A	2	85539177	2_54	0	0.00868095571757555	7.31878258839909	1.99947215633652e-07	0.909848581881599	1
ENSG00000115486.11	GGCX	2	85519445	2_54	0	0.00667327137566642	4.74674444467196	9.96881670419035e-08	-0.380551048234601	2
ENSG00000118640.10	VAMP8	2	85561615	2_54	0	0.0167470672617941	12.5298824295657	6.60381250370755e-07	1.15015897544259	2
ENSG00000168899.4	VAMP5	2	85626892	2_54	0	0.00726726724899307	5.41831817797229	1.23920914416189e-07	-0.438081639250909	1
ENSG00000115523.16	GNLY	2	85685839	2_54	0	0.0073489833764776	5.58124308648582	1.29082443219172e-07	0.345040126700768	2
ENSG00000168874.12	ATOH8	2	85759526	2_54	0	0.103004518719545	29.4064705396963	9.53252939438023e-06	-2.68011782384668	1
ENSG00000115525.17	ST3GAL5	2	85904899	2_54	0	0.00739838354055444	5.98316633068682	1.39308267720793e-07	-0.700147924237322	1
ENSG00000068654.15	POLR1A	2	86105533	2_54	0	0.0108859412094937	11.3263739918022	3.88030493373796e-07	2.41991506714004	2
ENSG00000132300.18	PTCD3	2	86105686	2_54	0	0.01306582641402	12.6228496732277	5.1904291584264e-07	-2.21209941779426	1
ENSG00000132305.20	IMMT	2	86195484	2_54	0	0.0141079121337931	12.0474500683441	5.34892926605041e-07	1.59298791787154	1
ENSG00000132313.14	MRPL35	2	86199115	2_54	0	0.00668874077497927	4.74236313660347	9.98270287126463e-08	0.26135335143551	2
ENSG00000068615.17	REEP1	2	86331852	2_54	0	0.00684228316943858	4.87687388917259	1.05015049791222e-07	-0.32824202215963	2
ENSG00000115561.15	CHMP3	2	86559672	2_54	0	0.00734962479006929	5.98805693483398	1.38503281446031e-07	0.741632702542064	3
ENSG00000239305.6	RNF103	2	86623855	2_54	0	0.0117043426851016	11.1706727766328	4.1146730552832e-07	2.04438640566716	2
ENSG00000153561.12	RMND5A	2	86721712	2_54	0	0.0107115475591718	9.55406426406065	3.2206931698065e-07	-1.46147204902672	1
ENSG00000153563.15	CD8A	2	86807953	2_54	0	0.0137654776487273	13.021844735265	5.64121655898864e-07	-2.28656404795078	1
ENSG00000172086.7	KRCC1	2	88054811	2_55	0	0.0161088133066348	4.80972014011051	2.4383291412288e-07	-0.12029249326239	2
ENSG00000115593.14	SMYD1	2	88077037	2_55	0	0.0219392619725007	7.72509792674467	5.33377855756571e-07	-0.932799882457949	1
ENSG00000163586.9	FABP1	2	88132198	2_55	0	0.0168169580773549	5.21537606623148	2.76020949109861e-07	0.520959505313261	2
ENSG00000144115.16	THNSL2	2	88170344	2_55	0	0.0171828341755701	5.41833624424047	2.93001419942047e-07	0.458908700744709	2
ENSG00000172071.11	EIF2AK3	2	88620189	2_55	0	0.0253474645880967	9.09062701328188	7.25165839935163e-07	-1.26212361916766	1
ENSG00000153574.8	RPIA	2	88692315	2_55	0	0.0585468130156031	17.0599570808556	3.1433313735376e-06	2.07112691035972	2
ENSG00000168658.18	VWA3B	2	98111475	2_57	0	0.0140593471965492	4.83054738491975	2.13732456031929e-07	0.226784836128767	1
ENSG00000144029.11	MRPS5	2	95149561	2_57	0	0.0157294028426969	8.2311772356313	4.07458293550611e-07	2.11949142266146	1
ENSG00000144026.11	ZNF514	2	95142476	2_57	0	0.0151005571629382	7.11058047456578	3.37914634962433e-07	1.27248216034455	4
ENSG00000275111.4	ZNF2	2	95164907	2_57	0	0.0138085562257984	4.71598603814559	2.04941427543992e-07	0.432281535225284	2
ENSG00000233757.6	AC092835.2	2	95207631	2_57	0	0.0143460703458954	5.08799467319297	2.29714588962428e-07	0.383196636488691	1
ENSG00000155066.15	PROM2	2	95264882	2_57	0	0.0170729551945193	6.37076916822642	3.4230208451744e-07	0.205106415036709	2
ENSG00000115041.12	KCNIP3	2	95272249	2_57	0	0.0138163471349568	4.70085049582319	2.04398944717697e-07	-0.059071204244565	2
ENSG00000186281.12	GPAT2	2	96025125	2_57	0	0.0147462788357032	5.39057552911971	2.50165001344806e-07	0.727103462244234	2
ENSG00000274286.1	ADRA2B	2	96070820	2_57	0	0.013816185575753	4.8470606954803	2.10753885287657e-07	0.552888460493696	2
ENSG00000158050.4	DUSP2	2	96145593	2_57	0	0.140766230526702	28.6399861100962	1.26876227743957e-05	3.56842538305202	2
ENSG00000084090.13	STARD7	2	96208677	2_57	0	0.037720912276187	14.5258313289822	1.72437674836265e-06	2.32884468597951	3
ENSG00000135956.8	TMEM127	2	96266108	2_57	0	0.0141297146680778	5.15846888343812	2.29384031191231e-07	0.686664862165222	1
ENSG00000144021.2	CIAO1	2	96262227	2_57	0	0.0178250953798804	6.93934020383138	3.892772427939e-07	-0.85136139897419	2
ENSG00000144028.14	SNRNP200	2	96297946	2_57	0	0.0144315691161466	5.06216347580258	2.29910440398163e-07	0.106383764413195	2
ENSG00000198885.9	ITPRIPL1	2	96297946	2_57	0	0.0165581471582708	7.29196813795284	3.79984143399123e-07	1.72060715527923	2
ENSG00000196843.15	ARID5A	2	96533514	2_57	0	0.0262417404664124	11.4872472583398	9.48675268373838e-07	1.62243602360225	1
ENSG00000114982.17	KANSL3	2	96647713	2_57	0	0.0287595938469448	12.2917110867052	1.11251036505482e-06	-2.22728090252185	1
ENSG00000114988.11	LMAN2L	2	96730666	2_57	0	0.0140202442613808	4.94096493402036	2.18009955065499e-07	0.188320771651525	2
ENSG00000168763.15	CNNM3	2	96721624	2_57	0	0.46402078441453	24.8430134713577	3.62786136388531e-05	-4.3269836117606	1
ENSG00000163126.14	ANKRD23	2	96856083	2_57	0	0.0143648437971923	5.03586649966848	2.27658615316412e-07	0.191092298424081	1
ENSG00000168754.14	FAM178B	2	96907061	2_57	0	0.0156727416192738	5.77222368371515	2.84706314833237e-07	-0.573923917087242	2
ENSG00000144199.11	FAHD2B	2	97096135	2_57	0	0.0152367989559905	5.92089101405083	2.83915941330159e-07	-1.50790059482533	1
ENSG00000135976.17	ANKRD36	2	97109064	2_57	0	0.0149446911910116	5.71968238091038	2.69009632902735e-07	-1.44331538484599	1
ENSG00000135940.6	COX5B	2	97648394	2_57	0	0.0280150199294135	12.1229911912902	1.06883261840323e-06	2.2823549534072	2
ENSG00000115073.7	ACTR1B	2	97658891	2_57	0	0.0149399155469767	5.39019699338168	2.53432176660845e-07	-0.38334121989909	3
ENSG00000228486.10	LINC01125	2	97663552	2_57	0	0.016172533558997	6.29356585875857	3.20319823059759e-07	0.672148821786332	2
ENSG00000115085.13	ZAP70	2	97713755	2_57	0	0.0364960325210432	14.4320392561267	1.65760989330291e-06	2.50229160597144	1
ENSG00000075568.16	TMEM131	2	97995161	2_57	0	0.0141360779471331	4.95981303245894	2.20649633458733e-07	-0.915876270787842	2
ENSG00000185674.9	LYG2	2	99254906	2_58	0	0.012166370564938	7.61573880761775	2.91596330681145e-07	0.838287646865523	2
ENSG00000040933.15	INPP4A	2	98444410	2_58	0	0.0219395728758679	13.1750389794417	9.09680846918879e-07	-1.61885875585055	1
ENSG00000115446.11	UNC50	2	98608535	2_58	0	0.0302708251934147	16.2216937193616	1.54535916123765e-06	-1.85036216657135	1
ENSG00000071073.12	MGAT4A	2	98730539	2_58	0	0.0116615207031369	7.21690520958199	2.64859260667425e-07	0.896794006701604	2
ENSG00000135951.14	TSGA10	2	99155127	2_58	0	0.00966423894822643	5.44987729065884	1.65753747790555e-07	0.530763707877631	1
ENSG00000144182.16	LIPT1	2	99155127	2_58	0	0.00966423894822643	5.44987729065884	1.65753747790555e-07	0.530763707877631	1
ENSG00000158411.11	MITD1	2	99180175	2_58	0	0.00979534597959852	5.57657780303873	1.71908170984201e-07	-0.578353852255098	2
ENSG00000185414.19	MRPL30	2	99178768	2_58	0	0.0109139591671518	6.59358448935966	2.26471143973126e-07	0.800658828010129	2
ENSG00000144214.9	LYG1	2	99306625	2_58	0	0.00916227025921879	4.94842013762452	1.42685104379729e-07	0.38843337677248	2
ENSG00000158417.10	EIF5B	2	99337171	2_58	0	0.0175785039277918	11.0829032593969	6.13118508269432e-07	1.48881395132549	1
ENSG00000115514.11	TXNDC9	2	99341763	2_58	0	0.0200751261021649	12.3362601012991	7.79382721107161e-07	1.67114161429615	1
ENSG00000135945.9	REV1	2	99488850	2_58	0	0.0137722956584926	8.78302679411691	3.80679524994305e-07	1.17463365052792	2
ENSG00000144218.18	AFF3	2	99939404	2_58	0	0.0478367397772565	20.5756907030538	3.09759739263487e-06	2.12782302486765	1
ENSG00000170500.12	LONRF2	2	100322655	2_58	0	0.00916421505327936	4.95040904843515	1.42772752259798e-07	0.193971691028324	2
ENSG00000115526.10	CHST10	2	100417294	2_58	0	0.0101187396574374	5.88199367969333	1.87309562465017e-07	0.513206969716997	1
ENSG00000115539.13	PDCL3	2	100576995	2_58	0	0.027033337786438	15.1499378704323	1.28890080973e-06	2.24847539467304	1
ENSG00000071082.10	RPL31	2	101002859	2_58	0	0.0112415466202389	6.87180794218402	2.43111807710964e-07	-0.773455223368717	2
ENSG00000158435.7	CNOT11	2	101252269	2_59	0	0	230.519281317372	0	0.0254270255239769	2
ENSG00000163162.8	RNF149	2	101308657	2_59	0	0	70.9538864337841	0	0.0645905353728297	1
ENSG00000196460.12	RFX8	2	101432601	2_59	0	0	48.271214009828	0	2.0787461418635	2
ENSG00000071054.16	MAP4K4	2	101697147	2_59	0	0	128.059140359288	0	1.09882385665258	1
ENSG00000115590.13	IL1R2	2	101991888	2_59	0	0	72.2189247616116	0	-0.149360032086215	2
ENSG00000115594.11	IL1R1	2	102064141	2_59	0	0	40.3108059866845	0	-0.627050834269532	1
ENSG00000115598.9	IL1RL2	2	102186984	2_60	0	0.0181128626354236	4.69827399485402	2.6781469782402e-07	0.228854324363877	1
ENSG00000115604.10	IL18R1	2	102310670	2_60	0	0.0185969934866718	4.92933602394365	2.88496226423261e-07	0.311172293501987	2
ENSG00000115607.9	IL18RAP	2	102418584	2_60	0	0.0184085973834038	4.83934603113912	2.80360192747261e-07	-0.0403064576621224	2
ENSG00000135953.10	MFSD9	2	102723383	2_60	0	0.0308755797147636	10.0460288574681	9.76154398703311e-07	1.53153548903228	1
ENSG00000170417.15	TMEM182	2	102734774	2_60	0	0.0203779667280424	5.74990590464871	3.68748752853799e-07	0.404859652640647	1
ENSG00000135973.2	GPR45	2	105240850	2_62	0	0.0247522536541791	5.61082582120088	4.37069506397345e-07	0.504650691827862	1
ENSG00000135972.8	MRPS9	2	105037638	2_62	0	0.023336463162614	5.0537720568148	3.7115871219908e-07	0.31702954737335	2
ENSG00000135966.12	TGFBRAP1	2	105330291	2_62	0	0.0362729240848946	9.2342852027317	1.05413158020655e-06	1.14545859808898	1
ENSG00000135974.9	C2orf49	2	105337452	2_62	0	0.059211343925763	13.9133123693012	2.59265319664038e-06	-1.57119627489784	2
ENSG00000115641.18	FHL2	2	105575583	2_62	0	0.0284122477454485	6.91642108157795	6.18437751473264e-07	0.745063783380379	1
ENSG00000071051.13	NCK2	2	105744677	2_63	0	0.0254405539156711	4.98542248535548	3.99151260192114e-07	-0.188244230459732	1
ENSG00000119147.9	C2orf40	2	105889131	2_63	0	0.0779254587318718	15.6748257082314	3.84406800183812e-06	1.7869799864263	5
ENSG00000115652.14	UXS1	2	106194127	2_63	0	0.0246666417645508	4.69313026982554	3.6431882248581e-07	0.178360060909897	2
ENSG00000144057.15	ST6GAL2	2	106886868	2_64	0	0.0713655221727007	17.9287616271571	4.02668553482236e-06	-2.50499577231003	2
ENSG00000198203.9	SULT1C2	2	108287884	2_65	0	0.0215688470723987	7.51043100983341	5.09801097386336e-07	0.718764311450426	4
ENSG00000198075.9	SULT1C4	2	108399785	2_65	0	0.0163712975745294	4.9082971688461	2.52884915800902e-07	0.360633594826108	3
ENSG00000135968.20	GCC2	2	108429182	2_65	0	0.0162331665452149	4.82841400980565	2.46670219007232e-07	0.347976555109039	3
ENSG00000169756.16	LIMS1	2	108535129	2_65	0	0.0263881992821098	9.4176240917559	7.82096028050797e-07	-1.12054151839416	1
ENSG00000153201.15	RANBP2	2	108697922	2_65	0	0.0297478100585354	10.5528819688658	9.87950201665322e-07	1.42875692635586	2
ENSG00000163006.11	CCDC138	2	108786656	2_65	0	0.0981817984409458	22.0066703305727	6.79977111461266e-06	-2.38675446083243	1
ENSG00000186522.14	SEPT10	2	109574715	2_65	0	0.0189265227313082	6.27638499324309	3.73843108961829e-07	-0.700731269431504	1
ENSG00000198142.4	SOWAHC	2	109614115	2_65	0	0.0227849803212117	8.02873896005005	5.75711585720042e-07	1.49227884920726	2
ENSG00000115008.5	IL1A	2	112782395	2_66	0	0.0145944935426707	5.43981284625505	2.49851499770283e-07	0.196554179677233	3
ENSG00000144063.3	MALL	2	110117552	2_66	0	0.0135423060143545	4.86334954627607	2.07270302845732e-07	-0.187899029538979	1
ENSG00000144061.12	NPHP1	2	110205149	2_66	0	0.0140539187076916	5.21310184868351	2.30569905009268e-07	-0.32164760392141	1
ENSG00000169679.14	BUB1	2	110678318	2_66	0	0.0141375342224395	5.25931768737028	2.33997947443238e-07	-0.348506680639042	1
ENSG00000153094.22	BCL2L11	2	111153117	2_66	0	0.0388637028929987	14.2809937602235	1.74667289322587e-06	1.52664392377979	1
ENSG00000153208.16	MERTK	2	111898041	2_66	0	0.0256301173933916	10.2107724417019	8.23603467959577e-07	1.09471791085869	3
ENSG00000153214.9	TMEM87B	2	112068501	2_66	0	0.0297056507065069	19.0724367774967	1.78301184260231e-06	-3.58715596330333	1
ENSG00000144152.12	FBLN7	2	112128995	2_66	0	0.018280686971027	8.2443223574834	4.74303632071959e-07	-1.02099764549988	3
ENSG00000144161.12	ZC3H8	2	112250180	2_66	0	0.0154074512582318	7.55485422269241	3.66324415110998e-07	-1.47059512298571	2
ENSG00000169629.11	RGPD8	2	112434559	2_66	0	0.0133027513402555	4.87939639081624	2.04275624783853e-07	0.389356293083587	3
ENSG00000114999.7	TTL	2	112478392	2_66	0	0.0135201065915181	4.8404118093054	2.059545548086e-07	-0.127825617960994	1
ENSG00000125630.15	POLR1B	2	112542706	2_66	0	0.0339690624037243	12.4592204305279	1.33193614024169e-06	-1.06116777724099	3
ENSG00000125611.15	CHCHD5	2	112588935	2_66	0	0.0169966975031567	6.57527244610955	3.51712068982185e-07	0.116415433635274	1
ENSG00000144136.10	SLC20A1	2	112645729	2_66	0	0.0183366751052785	7.68281609628461	4.43353357160492e-07	0.821348358744047	2
ENSG00000169607.12	CKAP2L	2	112765001	2_66	0	0.0147972473513405	5.55659833227632	2.58761054006366e-07	0.248427187528074	1
ENSG00000125538.11	IL1B	2	112836810	2_66	0	0.0151935163483643	6.54098803588177	3.12759583380933e-07	-0.976332086108215	1
ENSG00000125637.15	PSD4	2	113167484	2_67	0	0.00792304991069659	4.74173531516425	1.18232990191654e-07	0.227598609520283	1
ENSG00000125618.16	PAX8	2	113238217	2_67	0	0.00791721023179937	4.7503567359048	1.18360659359764e-07	0.266798900248648	2
ENSG00000144134.18	RABL2A	2	113629174	2_67	0	0.0341500333703201	17.6263836836253	1.89436353592361e-06	-1.62519440394259	2
ENSG00000115084.13	SLC35F5	2	113754647	2_67	0	0.213808624184721	37.2853107406396	2.50883418989405e-05	3.93782080586625	3
ENSG00000115091.11	ACTR3	2	113889855	2_67	0	0.0171494671082161	14.1472012766062	7.63537085186877e-07	-2.2421782131302	2
ENSG00000144119.3	C1QL2	2	119149202	2_69	0	0.0176611037290956	11.0201960367863	6.12514162907945e-07	-1.24826353838798	2
ENSG00000088205.12	DDX18	2	117812637	2_69	0	0.00909571700699419	4.7729336612738	1.36625357591417e-07	0.167370285411361	2
ENSG00000125633.10	CCDC93	2	118013874	2_69	0	0.0116222121125071	7.07819329190714	2.58892929158625e-07	0.786456158886112	1
ENSG00000125629.14	INSIG2	2	118088243	2_69	0	0.013515208552323	8.4986437560249	3.61477566842822e-07	1.05417596246629	5
ENSG00000163064.6	EN1	2	118823863	2_69	0	0.00902093882376231	4.69533516456516	1.33299128497524e-07	0.041249511974643	2
ENSG00000115107.19	STEAP3	2	119263743	2_69	0	0.0106913807888802	6.29280417744694	2.11732238432691e-07	-0.636936021346685	1
ENSG00000186132.14	C2orf76	2	119250136	2_69	0	0.00902129274239194	4.69570385148449	1.33314825543719e-07	-0.100640592339405	3
ENSG00000155368.16	DBI	2	119355944	2_69	0	0.00902659555944008	4.70122667582822	1.3355007910507e-07	0.052938765130325	1
ENSG00000171227.6	TMEM37	2	119427493	2_69	0	0.00904414026101108	4.71948105427057	1.34329225167921e-07	-0.222753237971981	3
ENSG00000144120.12	TMEM177	2	119667896	2_69	0	0.00901709433270226	4.69132772331536	1.33128598307986e-07	0.17176893915825	2
ENSG00000088179.8	PTPN4	2	119757894	2_69	0	0.0236510480981812	13.7782481345162	1.02554180069525e-06	-1.58314139447491	2
ENSG00000115109.13	EPB41L5	2	120013281	2_69	0	0.0111671211127797	6.70233586945968	2.35546354704532e-07	1.09349143504925	1
ENSG00000226479.3	TMEM185B	2	120223118	2_69	0	0.00968544594753928	5.36353199421164	1.63485587019627e-07	-0.280414204046106	1
ENSG00000074047.21	GLI2	2	120723480	2_70	0	0.0270419394402941	7.24151710769408	6.16277582916712e-07	0.861610066316573	2
ENSG00000115112.7	TFCP2L1	2	121285174	2_70	0	0.0215149615069418	5.07898653285945	3.43895591396951e-07	-0.269943837656678	1
ENSG00000074054.17	CLASP1	2	121649389	2_70	0	0.0390136608049705	10.7204067675984	1.31624562813495e-06	-1.29602406604891	2
ENSG00000155438.11	NIFK	2	121736192	2_70	0	0.0213712351195265	5.0156567468115	3.37338883585881e-07	0.255986609931186	1
ENSG00000136732.14	GYPC	2	126650125	2_74	0	0.032102953869348	12.4344967361409	1.25626766337761e-06	1.45018009168957	2
ENSG00000136717.14	BIN1	2	127085031	2_74	0	0.0656451518282475	19.2648827350268	3.97995352409165e-06	2.25013915768329	2
ENSG00000186684.12	CYP27C1	2	127175928	2_74	0	0.0175279748551987	6.71097394814165	3.70191351224282e-07	-0.510571070117612	1
ENSG00000163161.12	ERCC3	2	127292055	2_75	0	0.020289404947357	6.31981543654667	4.03536366449055e-07	-0.786251267196709	3
ENSG00000169967.16	MAP3K2	2	127406601	2_75	0	0.0322422479320569	10.6734239816608	1.08302391881981e-06	1.33305937068494	2
ENSG00000163166.14	IWS1	2	127528737	2_75	0	0.0285961945391747	9.48257242363083	8.53381816619021e-07	1.20668630327296	1
ENSG00000169994.18	MYO7B	2	127538296	2_75	0	0.0185980515908978	5.30661147098459	3.10594465876815e-07	0.172346119536123	1
ENSG00000144230.16	GPR17	2	127641734	2_75	0	0.0184972279863891	5.40022712739456	3.1436026723094e-07	-0.451570952409749	5
ENSG00000072163.19	LIMS2	2	127647423	2_75	0	0.0172108057778596	4.7626216916366	2.57962313387648e-07	-0.351631268487786	4
ENSG00000136709.11	WDR33	2	127811792	2_75	0	0.019330492321461	5.74197447043822	3.4931171098029e-07	0.445157289862144	1
ENSG00000144231.10	POLR2D	2	127773630	2_75	0	0.0225217858049964	7.06571785693296	5.00804345916597e-07	0.608430702043024	1
ENSG00000144233.9	AMMECR1L	2	127883299	2_75	0	0.017262038823352	4.92317208478	2.67452141157988e-07	0.522793555173225	1
ENSG00000136731.12	UGGT1	2	128091077	2_75	0	0.0293128740335569	11.0813965894691	1.02226119055305e-06	-2.46668732097318	3
ENSG00000136720.6	HS6ST1	2	128319352	2_75	0	0.0235121707196103	8.13664986016627	6.02070471490281e-07	-1.12790099682725	2
ENSG00000178171.10	AMER3	2	130755277	2_78	0	0.0288936263953477	4.73383256977255	4.30451197118327e-07	-0.237696653336671	1
ENSG00000222014.5	RAB6C	2	129979360	2_78	0	0.0487772416966604	9.71509070250304	1.49132765378554e-06	1.11132639699889	1
ENSG00000136699.19	SMPD4	2	130182517	2_78	0	0.0766406047597539	14.0571101870005	3.39050153863119e-06	-1.64094737171683	1
ENSG00000152082.13	MZT2B	2	130181775	2_78	0	0.0437267239461163	8.67170703291898	1.19332987018273e-06	-1.12753396663479	2
ENSG00000136710.9	CCDC115	2	130342923	2_78	0	0.0837604895353355	14.9176404718022	3.9323151514388e-06	-1.50214887799313	1
ENSG00000136718.9	IMP4	2	130342325	2_78	0	0.089370730507737	15.5474374255226	4.37283508702419e-06	1.79051588214858	1
ENSG00000072135.12	PTPN18	2	130356437	2_78	0	0.0324217413211398	5.82640806874559	5.94492265199718e-07	0.534824393436311	1
ENSG00000115762.16	PLEKHB2	2	131104358	2_78	0	0.127769206316676	19.0526718084588	7.66109869640945e-06	-2.35580949619879	1
ENSG00000075886.10	TUBA3D	2	131476167	2_78	0	0.0402975912352118	7.89352557088843	1.00105763219457e-06	-1.00654086866558	1
ENSG00000173272.15	MZT2A	2	131540549	2_78	0	0.0295529886976952	4.94769169281784	4.60164393453823e-07	-0.233649196693165	1
ENSG00000163040.14	CCDC74A	2	131530251	2_78	0	0.029522089648775	4.93777628092398	4.58762042432298e-07	-0.423454075815779	3
ENSG00000150551.10	LYPD1	2	132645034	2_79	0	0.0200563685048429	5.31024121679912	3.35178014104397e-07	0.417003194136169	1
ENSG00000152127.8	MGAT5	2	134120375	2_79	0	0.0188100875229632	4.7046455566202	2.78500962016358e-07	0.0406286452914554	1
ENSG00000152128.13	TMEM163	2	134719289	2_80	0	0	2691.4974790838	0	-2.27590407124482	1
ENSG00000082258.12	CCNT2	2	134918197	2_80	0	1.31528121727342e-12	11918.8754609216	4.9335879405991e-14	5.36165173716729	2
ENSG00000115839.17	RAB3GAP1	2	135052002	2_80	0	0	188.273902211412	0	-1.54319923092686	1
ENSG00000121988.17	ZRANB3	2	135530703	2_80	0	0	168.369680331314	0	0.992133712365789	2
ENSG00000144224.16	UBXN4	2	135741596	2_80	0	0	896.085157529514	0	-1.71864462404147	2
ENSG00000076003.4	MCM6	2	135876392	2_80	0	0	1103.06959185786	0	3.06118102315689	1
ENSG00000115866.10	DARS	2	135985602	2_80	0	0	60.8348902032802	0	2.15082315849105	2
ENSG00000144229.11	THSD7B	2	136765297	2_81	0	0.0257661314719739	9.74532132913333	7.90231533208333e-07	-0.98228802751803	4
ENSG00000150540.13	HNMT	2	137956036	2_82	0	0.0298516923177499	7.24805898244897	6.80925579677896e-07	0.888849344391695	2
ENSG00000144228.8	SPOPL	2	138501652	2_82	0	0.0267078752880903	6.19374128856687	5.20596656223807e-07	0.652149501742563	1
ENSG00000168702.17	LRP1B	2	142131430	2_85	0	0.0261147987429262	8.95312247404406	7.35817618442034e-07	-1.13345834724811	1
ENSG00000115919.14	KYNU	2	142877245	2_85	0	0.0175648837027994	5.20601630374321	2.87779448661943e-07	0.340096740107774	3
ENSG00000075884.13	ARHGAP15	2	143088556	2_85	0	0.0438490136602111	13.8753035462957	1.91474654840252e-06	1.75604113902674	2
ENSG00000121989.14	ACVR2A	2	147844091	2_88	0	0.0299307132344976	12.9903791735987	1.22362366438305e-06	-1.63632822303064	1
ENSG00000115947.13	ORC4	2	148020474	2_88	0	0.0131168942456443	5.19979853348105	2.14647832796211e-07	-0.372618978876077	2
ENSG00000204406.12	MBD5	2	148020703	2_88	0	0.0303588524419109	13.1250392764029	1.25399249320733e-06	-1.64753367596238	1
ENSG00000168280.16	KIF5C	2	148810240	2_88	0	0.0182802904684365	8.32811184691291	4.79113728277835e-07	0.98273484821604	1
ENSG00000187123.14	LYPD6	2	149332418	2_88	0	0.0296937128986071	12.9151825898154	1.20690761990429e-06	1.43897131392875	1
ENSG00000184898.6	RBM43	2	151261757	2_90	0	0.0186055537751966	5.70230908450687	3.33889166822714e-07	-0.827087557341418	1
ENSG00000123609.10	NMI	2	151290158	2_90	0	0.305065081494456	33.1362041846493	3.1812971134925e-05	3.37863964797187	2
ENSG00000123610.4	TNFAIP6	2	151364258	2_90	0	0.0361698190203065	11.9955601073747	1.36545012220445e-06	1.29413005948667	1
ENSG00000080345.17	RIF1	2	151402755	2_90	0	0.0177178177323064	5.24102915853299	2.92237389177133e-07	-0.651031475025609	3
ENSG00000183091.19	NEB	2	151746978	2_91	0	0.048627173267223	14.1801753805613	2.17004929974183e-06	-1.4587306310331	1
ENSG00000162980.16	ARL5A	2	151828599	2_91	0	0.0179570986825223	4.79091564443895	2.70747008713754e-07	0.0753823987717514	1
ENSG00000182389.19	CACNB4	2	152099291	2_91	0	0.0191315720419746	5.41299818619743	3.25909869780755e-07	0.499931068950898	2
ENSG00000115145.9	STAM2	2	152176079	2_91	0	0.0325301890985534	10.4004641621268	1.06475155594174e-06	1.61056323826416	1
ENSG00000196504.15	PRPF40A	2	152700287	2_91	0	0.0304824568188442	9.85708116535667	9.4559958641851e-07	1.15561461506917	1
ENSG00000177917.10	ARL6IP6	2	152717578	2_91	0	0.0521003698254229	14.9196106594836	2.44628622459644e-06	-1.96169815290905	2
ENSG00000177519.3	RPRM	2	153477985	2_92	0	0.0310405449057926	4.93435886602232	4.8202442128836e-07	-0.244040936678546	1
ENSG00000144278.14	GALNT13	2	153872211	2_92	0	0.0330158808703037	5.51978415531702	5.73527118782884e-07	0.553210489963235	3
ENSG00000115159.15	GPD2	2	156442679	2_93	0	0.0254375050720411	7.32562274754865	5.86446011054553e-07	-0.72091948108341	1
ENSG00000136542.8	GALNT5	2	157211795	2_94	0	0.0209307559559971	5.7815976964179	3.80839298386419e-07	0.446946970244635	3
ENSG00000115165.9	CYTIP	2	157487230	2_94	0	0.0465141567201135	13.35910303097	1.95556125815153e-06	-1.45766003286033	1
ENSG00000123612.15	ACVR1C	2	157626270	2_94	0	0.029909066742782	9.15900500010481	8.6210493603734e-07	-1.11163192982744	2
ENSG00000153237.17	CCDC148	2	158392875	2_95	0	0.180520703394626	30.4523753934736	1.73004406744433e-05	3.57938025727914	1
ENSG00000144283.21	PKP4	2	158457358	2_95	0	0.043959510477936	23.5948314473716	3.26421458183332e-06	-4.35269997552566	1
ENSG00000163331.11	DAPL1	2	158795222	2_96	0	0.0195324215407118	13.4409063316104	8.26216029879204e-07	1.40793369561305	1
ENSG00000115183.14	TANC1	2	158921008	2_96	0	0.00787584222785742	4.96037941230054	1.22947832730953e-07	0.447111106195125	3
ENSG00000196151.10	WDSUB1	2	159286074	2_96	0	0.00983835423377222	7.04295116873249	2.18065070617995e-07	0.710389671723517	2
ENSG00000123636.17	BAZ2B	2	159616888	2_96	0	0.0448614731507865	20.6482023019561	2.91517580638233e-06	-2.77591133184912	1
ENSG00000136536.14	MARCH7	2	159712477	2_96	0	0.00974522555111967	6.75120642978167	2.07053347559407e-07	-0.87540129182379	2
ENSG00000241399.6	CD302	2	159795171	2_96	0	0.247250032821495	36.856816154446	2.86789434716245e-05	3.85767826168733	2
ENSG00000054219.10	LY75	2	159903827	2_96	0	0.0158639467616392	11.5329377095711	5.75784757485152e-07	-1.66349624151244	1
ENSG00000153246.12	PLA2R1	2	160059148	2_96	0	0.0171935381039359	12.9248202072271	6.99356699583577e-07	-2.03042516381855	4
ENSG00000115221.10	ITGB6	2	160270221	2_96	0	0.0150608518772603	11.7742657569612	5.58074713549132e-07	2.13732947734499	2
ENSG00000153250.19	RBMS1	2	160494127	2_96	0	0.0078539118897607	4.84916651740822	1.19856639307458e-07	0.123811341708899	1
ENSG00000136560.13	TANK	2	161137211	2_97	0	0	11.2445835817336	0	-0.817794070753047	2
ENSG00000115233.11	PSMD14	2	161310502	2_97	0	0	20.2854635180046	0	0.0222017236490632	1
ENSG00000197635.9	DPP4	2	162074215	2_97	0	0	40.6365226968976	0	1.92388570890523	1
ENSG00000115267.5	IFIH1	2	162294461	2_97	0	0	9.74692665019484	0	0.62561513723722	1
ENSG00000182263.13	FIGN	2	163614686	2_99	0	0.00673810522523288	7.96572368410855	1.68916471165282e-07	-0.396891930857547	1
ENSG00000115290.9	GRB14	2	164621393	2_101	0	0.0956381030594744	22.1748891365371	6.67423331436443e-06	-2.48777518206064	1
ENSG00000169507.9	SLC38A11	2	164970433	2_101	0	0.0185239836918282	6.49798050126733	3.78810289832051e-07	1.01611783789381	1
ENSG00000153253.16	SCN3A	2	165199169	2_101	0	0.0676106851177707	18.8144436542302	4.00327745857549e-06	-1.97429426368467	1
ENSG00000136531.15	SCN2A	2	164700808	2_101	0	0.0616457793008034	17.9232756745096	3.47720027624602e-06	-2.66718581058656	1
ENSG00000178662.15	CSRNP3	2	165671112	2_101	0	0.0166252508915314	5.47784944751272	2.86607317015476e-07	0.685082984452761	1
ENSG00000115339.13	GALNT3	2	165800732	2_101	0	0.0190319558816663	6.75320176060014	4.04484720783163e-07	-1.10571964457613	3
ENSG00000123607.14	TTC21B	2	165954114	2_101	0	0.0165185003900036	5.41708023052538	2.81607916503378e-07	0.589430565572287	1
ENSG00000169432.14	SCN9A	2	166202248	2_101	0	0.0342989461608506	12.3281147730227	1.33071918800296e-06	1.35969592009281	3
ENSG00000136546.13	SCN7A	2	166494973	2_101	0	0.0154334093745051	4.77660718617027	2.32001278112529e-07	-0.143394570041001	1
ENSG00000163092.19	XIRP2	2	166693181	2_102	0	0.0113977782676442	4.68788034264428	1.6815341645017e-07	0.23012268491205	1
ENSG00000198648.10	STK39	2	168254111	2_102	0	0.0123459982584343	5.43799682908751	2.1128766083601e-07	-0.42875324748782	1
ENSG00000172292.14	CERS6	2	168361783	2_102	0	0.0114457730360332	4.75137547586332	1.71148641105087e-07	0.148281636210066	2
ENSG00000152254.10	G6PC2	2	168864871	2_102	0	0.0133984162890956	10.1867551864262	4.29534755259861e-07	2.49823335165742	3
ENSG00000152253.8	SPC25	2	168887282	2_102	0	0.0126166212370621	6.19667041937774	2.46042673301345e-07	0.898329864961369	1
ENSG00000239474.6	KLHL41	2	169509786	2_103	0	0.0211902114653236	5.02976966783611	3.35422631605952e-07	-0.230082420524534	1
ENSG00000138399.17	FASTKD1	2	169573525	2_103	0	0.0204354140529012	4.68724201526595	3.01446185880004e-07	0.146584815392543	2
ENSG00000138398.15	PPIG	2	169584491	2_103	0	0.020438982356116	4.68887028885742	3.01603558425931e-07	-0.133729286462171	1
ENSG00000154479.12	CCDC173	2	169694453	2_103	0	0.0673503881094936	16.0397864262257	3.39975528553437e-06	-2.28495712473584	2
ENSG00000144362.11	PHOSPHO2	2	169693707	2_103	0	0.226074441218942	28.050533086932	1.99572895810016e-05	3.66913567584465	2
ENSG00000213160.9	KLHL23	2	169693645	2_103	0	0.0708177587761895	16.5236710544586	3.68262665719945e-06	2.52924266759112	3
ENSG00000138382.14	METTL5	2	169825274	2_103	0	0.0204338678983882	4.68652056833285	3.01376984070673e-07	0.05519750611048	2
ENSG00000144357.16	UBR3	2	169827097	2_103	0	0.0207667217385812	4.83909050675793	3.16257375270341e-07	-0.116636504322009	1
ENSG00000071909.18	MYO3B	2	170178516	2_103	0	0.0636889779672525	15.5015037753889	3.10704171280306e-06	-1.80610632262944	2
ENSG00000204335.3	SP5	2	170714891	2_104	0	0.005789797055062	5.05288321786451	9.20686077102543e-08	0.465723394266249	1
ENSG00000204334.7	ERICH2	2	170785846	2_104	0	0.0268738901763463	17.740060682316	1.5003570135963e-06	2.0070814523167	2
ENSG00000128683.13	GAD1	2	170810487	2_104	0	0.0201221915269094	15.2008660864948	9.62614912062004e-07	1.67118543466564	2
ENSG00000115806.12	GORASP2	2	170929058	2_104	0	0.0152900112633556	14.5891330197544	7.02014791929096e-07	2.29234294918081	1
ENSG00000123600.19	METTL8	2	171435106	2_104	0	0.00863112048059089	9.87557081139594	2.68249153394655e-07	-1.23304625177735	1
ENSG00000115827.13	DCAF17	2	171434071	2_104	0	0.007306364320675	8.40106287571811	1.93172158496491e-07	1.02217397726583	2
ENSG00000071967.11	CYBRD1	2	171522147	2_104	0	0.00680696055155339	11.4142166060399	2.44516582526732e-07	1.83974457539426	2
ENSG00000077380.15	DYNC1I2	2	171685728	2_104	0	0.00610156728579614	5.66227464175841	1.08727977357787e-07	-0.18686101184879	1
ENSG00000128708.12	HAT1	2	171922612	2_104	0	0.0068087430985071	6.36179649816723	1.36318781198672e-07	-0.0353344432900561	1
ENSG00000115840.13	SLC25A12	2	171996365	2_104	0	0.00558827088337854	6.09851602487439	1.07253282519254e-07	0.93895457663078	1
ENSG00000172878.13	METAP1D	2	171997407	2_104	0	0.00648163043916294	17.7704066163945	3.62485471280063e-07	-3.14200401680017	3
ENSG00000144355.14	DLX1	2	172084534	2_104	0	0.00957637640964626	9.27182718570319	2.79431595307958e-07	-0.805389536496236	1
ENSG00000091409.14	ITGA6	2	172400734	2_105	0	0.00580338109105916	4.75207345341031	8.67907035720891e-08	-0.089581176956794	2
ENSG00000152256.13	PDK1	2	172555526	2_105	0	0.0343825151152802	21.1672530634852	2.29039885699076e-06	-2.14375105097808	1
ENSG00000091428.17	RAPGEF4	2	172733263	2_105	0	0.0074961476743084	7.22350105869752	1.70409910375698e-07	-0.802404281059252	1
ENSG00000091436.16	MAP3K20	2	173075527	2_105	0	0.0287799791123319	18.9393826511313	1.7153994508331e-06	1.81400564220935	1
ENSG00000172845.14	SP3	2	173963364	2_105	0	0.00654903810921581	6.34929730676836	1.30861578544306e-07	0.977533798182278	1
ENSG00000138430.15	OLA1	2	174248967	2_105	0	0.00988352311141682	18.3633202341844	5.71178647434524e-07	3.48339502632835	1
ENSG00000138433.15	CIR1	2	174391255	2_105	0	0.0109300305854695	16.2225501479264	5.58019629308044e-07	-2.9133788121435	1
ENSG00000144306.14	SCRN3	2	174396420	2_105	0	0.0057615018609507	6.71230088964777	1.21707151025531e-07	-1.63362682647331	2
ENSG00000163328.13	GPR155	2	174508229	2_105	0	0.00654984786112234	5.8303950966426	1.20181652640856e-07	0.558091779243568	2
ENSG00000115935.17	WIPF1	2	174682550	2_105	0	0.00998404604004677	9.24127324493185	2.90367068694814e-07	-0.687891088969835	2
ENSG00000128656.13	CHN1	2	175004641	2_106	0	0.0199578646841254	11.3907748693211	7.15445103725671e-07	1.3414702110378	2
ENSG00000115966.16	ATF2	2	175168302	2_106	0	0.0558463760747673	19.2667392676166	3.38619676502516e-06	2.2223288035964	2
ENSG00000154518.9	ATP5G3	2	175185320	2_106	0	0.0454385751688687	17.3492329346014	2.48092683277346e-06	-2.08870019022852	1
ENSG00000144320.13	LNPK	2	176002028	2_106	0	0.0831365333805643	27.8144382604149	7.27731507675317e-06	-3.14973479691113	2
ENSG00000175879.8	HOXD8	2	176129895	2_106	0	0.0119226820130687	7.24166509734928	2.71719853096526e-07	-1.21956774645723	2
ENSG00000128652.11	HOXD3	2	176136650	2_106	0	0.0111890088837465	13.7555503284085	4.84371478645068e-07	3.14638934670536	3
ENSG00000128654.13	MTX2	2	176269444	2_106	0	0.0101467499160861	5.33213061861697	1.70269440847359e-07	0.831287214857945	2
ENSG00000170144.20	HNRNPA3	2	177215179	2_107	0	0.0414600950584286	12.2155803137674	1.59387174041134e-06	-1.49121108567921	1
ENSG00000018510.13	AGPS	2	177428567	2_107	0	0.0246716298282585	7.28933969508973	5.65972074780127e-07	-1.0256780454828	1
ENSG00000197557.6	TTC30A	2	177620970	2_107	0	0.0193687962264257	5.00266595492447	3.04939095872308e-07	0.330063179482815	1
ENSG00000128655.16	PDE11A	2	177820402	2_108	0	0.00707132939065158	5.16778906958696	1.15004496347672e-07	-0.386039891951875	2
ENSG00000155636.14	RBM45	2	178112094	2_108	0	0.0068474470050075	4.86561980331231	1.04851783926232e-07	-0.270529104284177	2
ENSG00000079156.16	OSBPL6	2	178153821	2_108	0	0.00826652347446311	6.63492309004897	1.72610722367451e-07	-0.686884337475584	2
ENSG00000180228.12	PRKRA	2	178451344	2_108	0	0.0397279225494428	21.458014631032	2.68283748851769e-06	-2.15070204825833	1
ENSG00000204311.12	DFNB59	2	178451344	2_108	0	0.0397279225494428	21.458014631032	2.68283748851769e-06	-2.15070204825833	1
ENSG00000079150.17	FKBP7	2	178477603	2_108	0	0.0218969349538013	15.8101997049704	1.08950607874754e-06	1.645935642393	2
ENSG00000116095.10	PLEKHA3	2	178395926	2_108	0	0.00674645145038866	4.72606904700584	1.0034238869317e-07	0.241118321937573	1
ENSG00000155657.26	TTN	2	178831108	2_108	0	0.024242762027088	16.7723353223999	1.27963057541199e-06	-1.71168928626987	1
ENSG00000144331.18	ZNF385B	2	179861799	2_108	0	0.0807962238422509	28.2654230537603	7.18713044697324e-06	-3.22423509381397	1
ENSG00000163510.13	CWC22	2	180007524	2_108	0	0.00716178229235387	5.28717541160285	1.19166396770414e-07	-0.526608439229975	1
ENSG00000170035.15	UBE2E3	2	180967386	2_109	0	0	23.2564803379153	0	2.12626297863142	1
ENSG00000115232.13	ITGA4	2	181501380	2_110	0	0.00975657071248359	4.80271417850511	1.47466343443144e-07	0.0124872019082281	1
ENSG00000188452.13	CERKL	2	181468720	2_110	0	0.0223386384706346	11.7415132434047	8.25448049253781e-07	-0.928601561220192	1
ENSG00000138434.16	SSFA2	2	181892173	2_110	0	0.00977429079661929	5.13931762344096	1.58088285112704e-07	0.0244098626475879	1
ENSG00000150722.10	PPP1R1C	2	181953462	2_110	0	0.0276303395791204	33.6696574886274	2.92774935932655e-06	4.54569231028918	2
ENSG00000115252.18	PDE1A	2	182536498	2_110	0	0.0168386017771668	11.6081334022014	6.15144847070054e-07	1.29784949068371	1
ENSG00000077232.17	DNAJC10	2	182716604	2_110	0	0.013946642746282	9.75786424220805	4.28285549679297e-07	-1.37119228850254	2
ENSG00000162998.4	FRZB	2	182866669	2_110	0	0.0258825010688584	14.2396772097353	1.15988614022537e-06	-1.88013946768769	2
ENSG00000162999.12	DUSP19	2	183098602	2_110	0	0.00971765508324562	4.81067150198292	1.47121503978138e-07	0.373935641270962	2
ENSG00000163002.12	NUP35	2	183116059	2_110	0	0.00969607262051331	4.70372756597725	1.4353142389026e-07	0.0332191523273242	1
ENSG00000170396.7	ZNF804A	2	184598393	2_112	0	0.00909942428008637	6.72534169697979	1.92591556768365e-07	0.724561354314591	1
ENSG00000188738.14	FSIP2	2	185707056	2_112	0	0.00787860517911254	5.37151636569832	1.33184969059331e-07	0.714214697751287	2
ENSG00000065548.17	ZC3H15	2	186486293	2_112	0	0.0101733107676717	7.7742374909868	2.48902402416627e-07	0.984267391041808	1
ENSG00000138448.11	ITGAV	2	186523745	2_112	0	0.0438343460929243	21.5810239133406	2.97711459574717e-06	2.53224304975383	2
ENSG00000144369.12	FAM171B	2	186693557	2_112	0	0.00807321173279141	5.60078264623482	1.42299716675156e-07	-0.566659402474752	2
ENSG00000064989.12	CALCRL	2	187448790	2_112	0	0.00849670285336235	6.0812055334901	1.62610687539066e-07	0.650455719730241	1
ENSG00000003436.15	TFPI	2	187475622	2_112	0	0.00761751723771342	5.05485103362621	1.21179953305768e-07	0.434119752934589	1
ENSG00000168542.14	COL3A1	2	188974074	2_112	0	0.00732181630724949	4.68293544024792	1.07906094249652e-07	0.0170108239139047	1
ENSG00000204262.11	COL5A2	2	189180361	2_113	0	0.0306086914524473	13.5191436016294	1.30227564469244e-06	1.74659739353891	1
ENSG00000115368.9	WDR75	2	189442966	2_113	0	0.0347108851953295	14.6551445663034	1.60090208325281e-06	-1.82334740469926	2
ENSG00000138381.9	ASNSD1	2	189661498	2_113	0	0.0352121824557231	13.5410338106774	1.50056129326677e-06	2.89860710445791	2
ENSG00000151687.14	ANKAR	2	189672029	2_113	0	0.0145202577179431	6.69512962108138	3.05944244771541e-07	0.415143847513212	2
ENSG00000128694.11	OSGEPL1	2	189761107	2_113	0	0.016098160419561	8.64896052126931	4.38176557758024e-07	-1.73832867883945	1
ENSG00000128699.13	ORMDL1	2	189783978	2_113	0	0.268508452073261	21.17584385748	1.78940093768042e-05	-3.83672679156049	3
ENSG00000064933.17	PMS1	2	189783978	2_113	0	0.0337442664856757	12.8819582991214	1.36801498550109e-06	-2.82377178625412	2
ENSG00000187699.10	C2orf88	2	190353645	2_113	0	0.0202756236767553	9.93977404261789	6.34248877811455e-07	2.07623296756303	1
ENSG00000138379.4	MSTN	2	190164699	2_113	0	0.01179822634866	5.02575759073183	1.86606700872217e-07	-0.314951515151484	1
ENSG00000151689.12	INPP1	2	190343248	2_113	0	0.025734486775031	12.1460501244888	9.8369293949886e-07	2.22900608581032	3
ENSG00000151690.14	MFSD6	2	190279059	2_113	0	0.0132892205271866	6.06712357787835	2.53741394890761e-07	0.13125274395376	3
ENSG00000189362.11	NEMP2	2	190534707	2_113	0	0.112377918365857	25.675239776972	9.08038923091563e-06	-3.40761008241194	1
ENSG00000138386.16	NAB1	2	190645806	2_113	0	0.0127562782693808	5.67713881885311	2.27909522924004e-07	0.782260893870775	2
ENSG00000115419.12	GLS	2	190891675	2_113	0	0.226827299494376	32.3322181336689	2.30802121324144e-05	4.34121532195733	2
ENSG00000115415.18	STAT1	2	191020034	2_113	0	0.0340970946299567	14.8778982766193	1.59649636332747e-06	1.49237096116781	1
ENSG00000138378.17	STAT4	2	191152153	2_114	0	0.0111154388286396	4.72837235267661	1.65404475302302e-07	-0.126196953478796	2
ENSG00000144339.11	TMEFF2	2	192200683	2_114	0	0.0492495127732695	18.9795273223196	2.94168593720676e-06	-1.95705006378337	1
ENSG00000196950.13	SLC39A10	2	195667377	2_117	0	0.0836869054187436	22.0566629090237	5.80906570088992e-06	3.08542039535029	1
ENSG00000118997.13	DNAH7	2	196027485	2_117	0	0.0402242302366011	15.0247280764671	1.90196857125367e-06	2.50756999136591	2
ENSG00000081320.10	STK17B	2	196267272	2_117	0	0.0191239224048574	7.98064604712369	4.80312618396072e-07	1.0076837564684	1
ENSG00000138411.10	HECW2	2	196594112	2_117	0	0.0160670786865447	6.33778319943627	3.2046696930205e-07	-0.453530114663547	2
ENSG00000144395.17	CCDC150	2	196640040	2_117	0	0.0148756178344256	5.61165298454221	2.62708904427525e-07	-0.462308287410154	1
ENSG00000119041.10	GTF3C3	2	196796242	2_117	0	0.0257563065105845	10.7944988508027	8.74973787991423e-07	-1.37836994434924	2
ENSG00000197121.14	PGAP1	2	196891429	2_117	0	0.0454509583430202	16.1897668408481	2.31575501257764e-06	-1.82927578312613	1
ENSG00000065413.18	ANKRD44	2	196990428	2_117	0	0.0155750763770084	6.04462980411242	2.96284455490072e-07	-0.807799102314264	2
ENSG00000115524.15	SF3B1	2	197439853	2_117	0	0.0175105345485793	7.14901236377203	3.93962083826012e-07	-0.898646068788484	1
ENSG00000115520.8	COQ10B	2	197453059	2_117	0	0.0266572412224752	11.1199637781793	9.32883793186277e-07	1.47454735545361	1
ENSG00000115541.10	HSPE1	2	197499794	2_117	0	0.0186925118446275	7.76528597269659	4.56808411606308e-07	1.00297199732981	2
ENSG00000162944.10	RFTN2	2	197675986	2_117	0	0.0139327873234411	4.99480245304579	2.19010682165729e-07	-0.324016894434402	1
ENSG00000247626.4	MARS2	2	197707737	2_117	0	0.0176072041652574	7.20094408466581	3.99014623517921e-07	-0.897559481591476	1
ENSG00000115896.15	PLCL1	2	197804386	2_117	0	0.0149119713273677	5.63463965639237	2.64429668851287e-07	-0.465763969876681	2
ENSG00000226124.6	FTCDNL1	2	199760858	2_118	0	0.0252027463396405	5.47748016188933	4.34447853057742e-07	0.84684077117228	2
ENSG00000178074.5	C2orf69	2	199915975	2_118	0	0.0311842114532392	7.49493966747937	7.35549460966493e-07	-1.35487981165678	1
ENSG00000162971.10	TYW5	2	199955071	2_118	0	0.0302041000614695	7.19207563577268	6.83642604507055e-07	1.39014994086757	2
ENSG00000162972.10	MAIP1	2	199955089	2_118	0	0.0283991425860852	6.60805960177143	5.90592807165468e-07	-1.18775007784944	2
ENSG00000163535.17	SGO2	2	200510401	2_118	0	0.0231810642953356	4.68659366789319	3.41900429708343e-07	0.0398209948810882	2
ENSG00000155729.12	KCTD18	2	200519526	2_118	0	0.0558029382205452	13.0406273885881	2.29015315156546e-06	-1.58998991071479	2
ENSG00000138356.13	AOX1	2	200586283	2_118	0	0.0313767337700814	7.55332311102506	7.45855625213329e-07	-0.994078254276193	1
ENSG00000240344.8	PPIL3	2	200879629	2_119	0	0.0216882426188516	6.17210323750156	4.2127580607493e-07	-0.978120441461976	2
ENSG00000155744.9	FAM126B	2	201067007	2_119	0	0.0370192743760862	12.1479945588169	1.41527704983114e-06	-2.22418788236612	2
ENSG00000119013.8	NDUFB3	2	201071148	2_119	0	0.023278402422405	6.75845929744671	4.95119291280075e-07	-1.00484839102643	2
ENSG00000003402.19	CFLAR	2	201116120	2_119	0	0.0194479556989089	5.36115724273893	3.28126627994207e-07	-0.837965715241238	1
ENSG00000003400.14	CASP10	2	201182222	2_119	0	0.0535512466404391	13.440292281262	2.26509943816113e-06	1.42830192803219	2
ENSG00000064012.21	CASP8	2	201233250	2_119	0	0.033146848697665	9.39355452955583	9.79898697496972e-07	-1.25767310440501	3
ENSG00000155749.12	ALS2CR12	2	201321699	2_119	0	0.0271095860612135	8.29657692721948	7.07832997293298e-07	1.25185001029469	1
ENSG00000082146.12	STRADB	2	201388316	2_119	0	0.0275677018725491	8.38663408513126	7.27607608946094e-07	-1.1880762231913	1
ENSG00000115993.12	TRAK2	2	201452337	2_119	0	0.0203677621353681	5.33902705581049	3.42227109987735e-07	-0.361383987302616	1
ENSG00000155755.18	TMEM237	2	201640822	2_119	0	0.0191736886596102	5.07085550147848	3.05982000614374e-07	-0.446610415994562	2
ENSG00000155760.2	FZD7	2	202034208	2_120	0	0.028917777067955	14.1389366965582	1.28673948831171e-06	1.47519590183278	1
ENSG00000138439.11	FAM117B	2	202556941	2_120	0	0.0127031368059097	6.1844497655558	2.47241298114678e-07	0.239068187863716	1
ENSG00000163596.16	ICA1L	2	202871528	2_120	0	0.011507722004929	6.77009153536581	2.45184423601002e-07	-1.41845708457748	2
ENSG00000138380.17	CARF	2	202912242	2_120	0	0.392220385782592	24.2690782312995	2.99565929192652e-05	4.24008482771204	2
ENSG00000138442.9	WDR12	2	203014780	2_120	0	0.0144121014610977	8.43097460999471	3.82396638579475e-07	-1.49365267386205	1
ENSG00000144426.18	NBEAL1	2	203012510	2_120	0	0.012577439909258	7.90165794490123	3.12765938384745e-07	1.73337811867242	2
ENSG00000163600.12	ICOS	2	203936122	2_120	0	0.0127946082892502	6.46026292723498	2.6012743694662e-07	0.430659546570131	2
ENSG00000116117.17	PARD3B	2	204570183	2_120	0	0.0103648254519804	4.73842164898071	1.54562690979721e-07	0.055732227356914	1
ENSG00000114933.15	INO80D	2	206096176	2_122	0	0.0100181577344877	5.80757853113658	1.83101511799539e-07	0.562832201038378	1
ENSG00000023228.13	NDUFS1	2	206136174	2_122	0	0.0554676721352839	21.0733970634614	3.67860759925204e-06	-2.49735996866406	3
ENSG00000183671.12	GPR1	2	206217980	2_122	0	0.0097160538752914	5.43324698983537	1.66133928985962e-07	0.459908705899295	1
ENSG00000204186.7	ZDBF2	2	206343839	2_122	0	0.0210566460934041	12.7043870064656	8.41883284014639e-07	1.84921001353748	1
ENSG00000114948.12	ADAM23	2	206446625	2_122	0	0.00977194484203348	5.71807927617722	1.75849101157432e-07	0.659797813044936	3
ENSG00000138400.12	MDH1B	2	206736967	2_122	0	0.0801754111111718	24.6855051116921	6.22862503954898e-06	2.4126714449612	3
ENSG00000118246.13	FASTKD2	2	206765614	2_122	0	0.0105205286150011	6.3830078110721	2.11335235201318e-07	0.795867510170143	2
ENSG00000144401.14	METTL21A	2	207628441	2_122	0	0.0319020604669911	16.9138574317101	1.69812780489461e-06	-1.73444354833639	2
ENSG00000163249.11	CCNYL1	2	207676904	2_122	0	0.0193429492575655	16.7044246885464	1.01686474167871e-06	-2.63008607628783	2
ENSG00000163251.3	FZD5	2	207769445	2_122	0	0.00889464915996308	5.60905143158889	1.5700996558398e-07	-0.900080509521892	1
ENSG00000138413.13	IDH1	2	208266043	2_123	0	0.0219111196888601	4.68312647750727	3.22930772757327e-07	0.0272129043655335	1
ENSG00000115020.16	PIKFYVE	2	208265568	2_123	0	0.0461235268205883	11.7476864964735	1.70523339816323e-06	-1.60708960010967	2
ENSG00000144406.18	UNC80	2	209772023	2_124	0	0.0160255119725676	13.044585765435	6.57886809799919e-07	2.0668665736758	2
ENSG00000078018.19	MAP2	2	209459769	2_124	0	0.0184793497028092	13.5725359961807	7.89326457030876e-07	1.1644375319892	1
ENSG00000197713.14	RPE	2	210002122	2_124	0	0.015323462618781	12.7689536018215	6.15773784746882e-07	1.6179704751044	1
ENSG00000115365.11	LANCL1	2	210477007	2_124	0	0.0100171828334236	7.67221314724677	2.41866229325098e-07	0.152136709212413	2
ENSG00000021826.14	CPS1	2	210466153	2_124	0	0.0070020501809146	4.96454947695498	1.09399172200105e-07	-0.107357918146797	3
ENSG00000030419.16	IKZF2	2	213152260	2_126	0	0.0195551021414249	4.96151856332277	3.05339987167282e-07	0.401512464684874	2
ENSG00000144451.18	SPAG16	2	213283575	2_126	0	0.0863531528867602	19.1332415205766	5.19966933617093e-06	2.57215927650442	2
ENSG00000138376.10	BARD1	2	214802424	2_127	0	0.034399159204326	15.5021890958633	1.67822362810277e-06	2.10479352220541	4
ENSG00000138363.14	ATIC	2	215312057	2_127	0	0.0447373188616128	17.7189054077245	2.49468557784993e-06	1.86606288718496	4
ENSG00000118242.15	MREG	2	216033935	2_127	0	0.0112636779011471	4.9111492839635	1.7408940142064e-07	-0.293834798189151	2
ENSG00000163449.10	TMEM169	2	216082628	2_127	0	0.0740535176206276	22.8206606485789	5.31842304252315e-06	2.32915793296108	1
ENSG00000115425.13	PECR	2	216033416	2_127	0	0.012433517748269	5.91279328479612	2.31363948993115e-07	-0.581943181844436	2
ENSG00000079246.15	XRCC5	2	216106080	2_127	0	0.0135158325784425	6.64508369346577	2.82652110345178e-07	-0.644095421855178	2
ENSG00000138375.12	SMARCAL1	2	216412526	2_127	0	0.0120456214516129	5.54245836997073	2.10107049591794e-07	0.457593297391202	2
ENSG00000197756.9	RPL37A	2	216498338	2_127	0	0.0109982314792477	4.68298573223326	1.62089418534828e-07	0.0213056252006364	1
ENSG00000231672.6	DIRC3	2	217756535	2_129	0	0.0088251938769407	4.73269748074071	1.31444365227332e-07	0.0742003152877384	2
ENSG00000188282.12	RUFY4	2	218034950	2_129	0	0.00984476287014668	5.5593394066931	1.722413507731e-07	0.271037071017546	1
ENSG00000163464.7	CXCR1	2	218166777	2_129	0	0.0219076914093359	14.5687984105036	1.00445231148038e-06	1.90561753491465	1
ENSG00000163466.15	ARPC2	2	218217396	2_129	0	0.0153849407120455	18.0787495675663	8.75332773922361e-07	3.95835229304117	1
ENSG00000179921.14	GPBAR1	2	218257743	2_129	0	0.0100410361619055	10.5219787458858	3.32494851621822e-07	2.4171085555928	2
ENSG00000127837.9	AAMP	2	218270227	2_129	0	0.0260199395694655	19.7543654885455	1.61762683159013e-06	4.26964168673765	1
ENSG00000135926.14	TMBIM1	2	218292256	2_129	1	0.182363325096126	24.7238981862997	1.41893800946383e-05	4.85187980462853	2
ENSG00000158428.3	CATIP	2	218356632	2_129	0	0.00947890652950567	10.0844823947399	3.00829780327502e-07	-2.58237546395768	1
ENSG00000018280.16	SLC11A1	2	218381984	2_129	0	0.00880066288349213	4.756815844648	1.31746988700696e-07	0.272188909358989	1
ENSG00000144579.7	CTDSP1	2	218398735	2_129	0	0.027315474764247	15.3363649148839	1.3183786476576e-06	1.89423506914706	2
ENSG00000135913.10	USP37	2	218568666	2_129	0	0.0158751164371613	9.97949083919246	4.98579338279816e-07	-1.71531612366887	2
ENSG00000144580.13	CNOT9	2	218568666	2_129	0	0.00974610063461046	5.89156960090302	1.80705294744402e-07	-0.845027546541797	1
ENSG00000115556.13	PLCD4	2	218608011	2_129	0	0.0219251337269082	13.127387693892	9.05794201405965e-07	2.20095482835728	1
ENSG00000074582.12	BCS1L	2	218658710	2_129	0	0.033751823673315	17.438676295215	1.85233585544829e-06	2.63650888836021	1
ENSG00000115568.15	ZNF142	2	218658710	2_129	0	0.0260598593504677	15.3518935418051	1.25905004016564e-06	-2.39348293517613	2
ENSG00000163481.7	RNF25	2	218672243	2_129	0	0.00984567161744587	5.99185631236071	1.85658873312134e-07	0.870220945713449	1
ENSG00000135929.8	CYP27A1	2	218780830	2_129	0	0.0349414303700677	17.1347191046968	1.88419845071166e-06	2.43277958485066	1
ENSG00000163501.6	IHH	2	219058132	2_129	0	0.0175582705849942	10.9487652536577	6.05000670000392e-07	1.46003840870754	2
ENSG00000187736.12	NHEJ1	2	219160659	2_129	0	0.0302418643585198	15.8349668282683	1.5070744001402e-06	-1.59551180379895	1
ENSG00000213901.10	SLC23A3	2	219170383	2_129	0	0.0387348193978225	18.6294396457337	2.27096426845966e-06	-2.33222240073454	3
ENSG00000144567.10	FAM134A	2	219177206	2_129	0	0.0241050659426858	14.1419872421005	1.07282216756187e-06	1.95635659283889	2
ENSG00000115649.15	CNPPD1	2	219176932	2_129	0	0.0132717593740123	8.4173947747697	3.51572719798372e-07	1.17333668652365	3
ENSG00000158552.12	ZFAND2B	2	219185985	2_129	0	0.027887427554682	15.3569007762715	1.34778620524906e-06	1.99132373825213	1
ENSG00000115657.12	ABCB6	2	219218731	2_129	0	0.0158076260196847	9.93679518173971	4.94335687566942e-07	-1.08283581909846	1
ENSG00000198925.10	ATG9A	2	219229250	2_129	0	0.0165863042300778	10.4859584729832	5.4735203137289e-07	-1.23294738307398	3
ENSG00000163516.13	ANKZF1	2	219229829	2_129	0	0.0119668058366145	7.69158187296009	2.89669577252016e-07	-0.991735296346329	1
ENSG00000163521.15	GLB1L	2	219249006	2_129	0	0.00909640697834146	4.97336569034488	1.42373529118429e-07	0.467613404491609	1
ENSG00000127824.13	TUBA4A	2	219278362	2_129	0	0.0965182259281139	26.6426672953029	8.09274779022645e-06	2.43612347569573	1
ENSG00000054356.13	PTPRN	2	219309801	2_129	0	0.00880784958027714	4.68934970771624	1.29984474955095e-07	-0.234943052274326	1
ENSG00000123992.18	DNPEP	2	219400504	2_129	0	0.0116058192665885	7.21811048328517	2.6363817832435e-07	-0.698729212720711	2
ENSG00000175084.11	DES	2	219418233	2_129	0	0.0167201144328908	10.8709111591281	5.72023888197824e-07	-1.20384996764856	1
ENSG00000072195.14	SPEG	2	219434550	2_129	0	0.00883899012139045	4.73992394869041	1.31850868780933e-07	-0.0881576992387395	1
ENSG00000072182.12	ASIC4	2	219559047	2_129	0	0.0426337162858385	19.3340383631676	2.5940882136332e-06	-2.11624528212602	1
ENSG00000123989.13	CHPF	2	219541517	2_129	0	0.0633635111251865	22.7118710671678	4.52898750303155e-06	2.24256129204335	1
ENSG00000188760.10	TMEM198	2	219542000	2_129	0	0.0103562822712869	6.07064178498456	1.97855195821828e-07	0.566974456492082	1
ENSG00000123999.4	INHA	2	219568391	2_129	0	0.00882889274439158	4.71229010183669	1.3093243165963e-07	-0.0485184064793717	2
ENSG00000144589.21	STK11IP	2	219597759	2_130	0	0.0216570223995766	8.75307754052136	5.965797326243e-07	0.952329276813689	2
ENSG00000124003.12	MOGAT1	2	222671953	2_131	0	0.0123556617021069	5.30406284894231	2.06245102211914e-07	0.325183582352676	1
ENSG00000152056.16	AP1S3	2	223837588	2_131	0	0.0156486084655475	7.52939952346685	3.70804537860775e-07	0.925790269297523	1
ENSG00000085449.14	WDFY1	2	223941828	2_131	0	0.0154496926791728	7.40882705328512	3.60228670878719e-07	-0.928554604243707	1
ENSG00000135900.3	MRPL44	2	223956499	2_131	0	0.0140110565960043	6.48793018775892	2.8607903299916e-07	0.646914446875485	1
ENSG00000135919.12	SERPINE2	2	224039199	2_132	0	0.0146275554416949	4.71278601079658	2.16949396884921e-07	-0.044889356397051	1
ENSG00000124019.9	FAM124B	2	224403583	2_132	0	0.0148881188792596	5.73763353257056	2.68832399021056e-07	-0.967108880461451	1
ENSG00000036257.12	CUL3	2	224605478	2_132	0	0.0146128681020276	4.85799108755614	2.23409250562647e-07	0.584109160035782	1
ENSG00000144468.16	RHBDD1	2	226836102	2_133	0	0.0109487663156893	5.13386609731797	1.76896278868478e-07	-0.533808968109432	1
ENSG00000081052.11	COL4A4	2	227155775	2_133	0	0.0178931514020616	9.70370860086713	5.46428769289459e-07	-1.08111719224951	2
ENSG00000169031.18	COL4A3	2	227154069	2_133	0	0.0131563013100853	6.83207796933072	2.82875672181973e-07	-0.701952373316183	1
ENSG00000168958.19	MFF	2	227321093	2_134	0	0.0169939526432046	4.69646818471347	2.51174046341943e-07	0.0999439558051836	1
ENSG00000173744.17	AGFG1	2	227472263	2_134	0	0.0508954300269954	15.1006525391325	2.41870819774854e-06	-1.79948361885544	1
ENSG00000135917.13	SLC19A3	2	227700940	2_134	0	0.0183163220128352	5.403337011998	3.11465034761564e-07	-0.310347453956103	2
ENSG00000115009.11	CCL20	2	227805721	2_134	0	0.0174134634526599	4.92645989336202	2.69978440252693e-07	0.243178336314147	2
ENSG00000123977.9	DAW1	2	227864239	2_134	0	0.235026568991708	30.2116464159084	2.23460274322954e-05	-3.00859629693341	3
ENSG00000153823.18	PID1	2	229270456	2_135	0	0.00780843177943991	4.72013385576948	1.15991752118307e-07	-0.1233836565516	1
ENSG00000187957.7	DNER	2	229445094	2_135	0	0.0114766979069556	8.51728108329156	3.07628737896501e-07	0.997202138838762	1
ENSG00000153832.11	FBXO36	2	229793617	2_135	0	0.00811292555552878	8.74440383192861	2.23262955984559e-07	2.29168560785052	2
ENSG00000163053.10	SLC16A14	2	230076747	2_135	0	0.0106470825524505	7.14078596932546	2.39268546437774e-07	-0.235594664437461	1
ENSG00000079263.18	SP140	2	230204176	2_135	0	0.00930415640162008	6.07241126377404	1.77806303408024e-07	0.619634615470342	1
ENSG00000135899.17	SP110	2	230169933	2_135	0	0.0083114092709633	5.2570256754177	1.37506662186342e-07	-0.255573190612611	2
ENSG00000185404.16	SP140L	2	230305789	2_135	0	0.0114736148358243	8.32366302351002	3.00554842912903e-07	-0.969138387560743	2
ENSG00000067066.16	SP100	2	230414543	2_135	0	0.0740287991041878	26.6692266839685	6.21326820260815e-06	3.04315801631164	1
ENSG00000135916.15	ITM2C	2	230866088	2_135	0	0.0156876545865142	11.4250441384958	5.64059448757217e-07	1.32012771646435	2
ENSG00000135898.9	GPR55	2	230960977	2_135	0	0.00778564008324878	4.69525130459775	1.15043514032876e-07	-0.0639378088271611	1
ENSG00000204128.5	C2orf72	2	231017308	2_136	0	0.0194942841794248	5.2884520516347	3.24447802903595e-07	-0.410151762247576	4
ENSG00000135914.5	HTR2B	2	231125953	2_136	0	0.0197062059374704	5.39052788558361	3.34305319917255e-07	-0.472125605313307	1
ENSG00000135931.17	ARMC9	2	231198864	2_136	0	0.0184284128485592	4.75777739081879	2.7593133681889e-07	-0.10886466168019	1
ENSG00000171596.6	NMUR1	2	231524502	2_136	0	0.0205048903655141	5.76567213015628	3.72062900584586e-07	0.605579542580201	3
ENSG00000221944.6	TIGD1	2	232550122	2_136	0	0.0292022760550006	9.11053872362112	8.37278104498942e-07	-1.20641431611765	2
ENSG00000204120.14	GIGYF2	2	232697018	2_138	0	0.0165953138299019	11.3124715211339	5.90815584021113e-07	-1.25576257848089	2
ENSG00000115474.6	KCNJ13	2	232776373	2_138	0	0.0150907879801762	10.3797762645228	4.92956824743603e-07	1.25935771135111	1
ENSG00000182600.9	C2orf82	2	232856815	2_138	0	0.0105281058597236	7.02325849609328	2.32700796613334e-07	-0.73621000218544	1
ENSG00000066248.14	NGEF	2	233013260	2_138	0	0.00981564036543425	6.35871496801602	1.96425093979459e-07	-0.552476010597702	2
ENSG00000168918.13	INPP5D	2	233029915	2_138	0	0.024036079424182	14.7891207220529	1.11870340039489e-06	1.58799605190554	1
ENSG00000085978.21	ATG16L1	2	233239397	2_138	0	0.0107566130700365	7.23588890892444	2.44949417508729e-07	-0.771824069569597	1
ENSG00000077044.10	DGKD	2	233356202	2_138	0	0.0121032167809397	8.2310778972313	3.13520900227823e-07	0.771930822187801	1
ENSG00000085982.13	USP40	2	233566769	2_138	0	0.00877452677545954	5.32798486401132	1.4712811120713e-07	0.434922940261861	2
ENSG00000123485.11	HJURP	2	233854491	2_138	0	0.06177806545069	24.2270103622001	4.71024072657006e-06	2.79535856422715	2
ENSG00000188042.7	ARL4C	2	234165519	2_138	0	0.00903052278387451	5.58869460051036	1.58829893320069e-07	0.483807752411238	2
ENSG00000130147.15	SH3BP4	2	234975866	2_138	0	0.0144807857849257	10.0227831650177	4.56761444329201e-07	-1.10645248483112	1
ENSG00000132321.16	IQCA1	2	236486800	2_139	0	0.0203661212037409	8.11367494313605	5.2003778803623e-07	1.04115284966186	2
ENSG00000198612.10	COPS8	2	237191843	2_140	0	0.0222032200451294	5.12565553979138	3.58157750415493e-07	-0.344018096880518	1
ENSG00000115648.13	MLPH	2	237484517	2_140	0	0.0214401981164987	4.79522328541278	3.23553872656513e-07	0.188124071871055	1
ENSG00000124839.12	RAB17	2	237593738	2_140	0	0.0213155314340725	4.74012829943136	3.17976654166638e-07	0.0339541533062042	2
ENSG00000177483.11	RBM44	2	237778130	2_140	0	0.0211966905238538	4.6873127181952	3.12680617950073e-07	-0.0633857266446282	4
ENSG00000132329.10	RAMP1	2	237861037	2_141	0	0.0447757918438395	10.6031599337664	1.49412716151886e-06	1.15812260845947	1
ENSG00000184182.18	UBE2F	2	237966682	2_141	0	0.0241163871550253	4.72818863065078	3.58852532332443e-07	-0.115082478340765	2
ENSG00000132330.16	SCLY	2	238060509	2_141	0	0.0562191410286279	12.7793793054642	2.26101237885981e-06	1.73961520237531	2
ENSG00000144488.14	ESPNL	2	238127296	2_141	0	0.0248630464905647	5.01661699613345	3.92531271361566e-07	-0.24238046074071	2
ENSG00000168427.8	KLHL30	2	238136810	2_141	0	0.0251932826981823	5.14145907042579	4.07643119653476e-07	-0.307065913127338	1
ENSG00000178752.15	ERFE	2	238158500	2_141	0	0.0337204704866089	7.90458694432086	8.3884511529298e-07	0.975685711573829	1
ENSG00000132323.8	ILKAP	2	238159318	2_141	0	0.0641393585044467	14.0450063311482	2.83501606988657e-06	-1.74371367121576	1
ENSG00000144485.10	HES6	2	238241004	2_141	0	0.0388051689614446	9.23962685088431	1.12837377685022e-06	1.21999934732163	2
ENSG00000204104.11	TRAF3IP1	2	238320731	2_141	0	0.0240066720841817	4.68506339765738	3.53961809076087e-07	-0.139825385918457	1
ENSG00000065802.11	ASB1	2	238426679	2_141	0	0.0285185520027299	6.31534898439158	5.66805165086069e-07	0.671607495522258	2
ENSG00000233608.3	TWIST2	2	238847617	2_141	0	0.107599526177408	19.065483032583	6.4560538676125e-06	-2.05751008381935	1
ENSG00000178586.4	OR6B3	2	240045416	2_143	0	0.0154736003153757	7.99241768921458	3.89205098524157e-07	0.907205944126407	3
ENSG00000182083.7	OR6B2	2	240032033	2_143	0	0.0113650215254388	5.08659806995942	1.81930979803069e-07	0.294870760311241	3
ENSG00000130414.11	NDUFA10	2	240022435	2_143	0	0.0108880084307773	4.68320237186693	1.60472399742956e-07	0.000768216052555587	2
ENSG00000172428.10	COPS9	2	240136001	2_143	0	0.0188229280250819	9.84029149012495	5.82913506877798e-07	-1.11970460172375	1
ENSG00000063660.8	GPC1	2	240286740	2_143	0	0.011138416387631	4.89711018217236	1.71661260928716e-07	0.297799534526309	2
ENSG00000144504.15	ANKMY1	2	240525944	2_143	0	0.0167140121282849	8.71934657899639	4.58641793563779e-07	0.939412541375797	2
ENSG00000142330.19	CAPN10	2	240586423	2_143	0	0.0108879601648938	4.68316067268513	1.60470259540377e-07	0.0187802169986128	3
ENSG00000178623.11	GPR35	2	240604773	2_143	0	0.0136344474161804	6.80032795233057	2.91794010079599e-07	0.729481986960654	2
ENSG00000172478.17	C2orf54	2	240889391	2_143	0	0.0213222887492583	11.0175183367138	7.39309992244503e-07	1.36721081562501	1
ENSG00000188542.9	DUSP28	2	240642105	2_143	0	0.0125727218519051	6.03701771103124	2.38869516971684e-07	-0.56494737426536	1
ENSG00000172482.4	AGXT	2	240867975	2_143	0	0.0278065287051164	13.5291039612246	1.18392661509311e-06	1.58973653307106	2
ENSG00000226321.5	CROCC2	2	240921494	2_143	0	0.0147684254238827	7.55288296420777	3.51039448102043e-07	-0.863038445481865	1
ENSG00000122085.16	MTERF4	2	241094178	2_143	0	0.021629404945422	11.1526285118852	7.59155567795918e-07	-1.31355882747965	2
ENSG00000115687.13	PASK	2	241146610	2_143	0	0.0198262563046935	10.3304922843145	6.44570918957678e-07	1.25960551371773	1
ENSG00000146205.13	ANO7	2	241217826	2_144	0	0.0434291958559023	13.1905164636177	1.80282080772848e-06	-1.80348304253786	2
ENSG00000168385.17	SEPT2	2	241316415	2_144	0	0.0181507443390657	4.92243342020867	2.81179247267636e-07	0.189991355556806	1
ENSG00000115677.16	HDLBP	2	241316415	2_144	0	0.0178826757482434	4.78205882913255	2.69126454585629e-07	-0.108706645070953	2
ENSG00000006607.13	FARP2	2	241356233	2_144	0	0.0246643005104126	7.81928060392493	6.06938344097777e-07	-1.1456083524491	2
ENSG00000115694.14	STK25	2	241553364	2_144	0	0.0178664812608684	4.77351610133013	2.68402399254985e-07	0.219713808323671	1
ENSG00000176720.4	BOK	2	241531129	2_144	0	0.0267715270366617	8.59518012430988	7.24164281434504e-07	1.25331585139417	2
ENSG00000168397.16	ATG4B	2	241569654	2_144	0	0.0183097485967516	5.00474490929478	2.88385421049176e-07	-0.481910846524736	3
ENSG00000168393.12	DTYMK	2	241683277	2_144	0	0.018676191491625	5.19173366037958	3.05147415971992e-07	-0.565520369471118	3
ENSG00000168395.15	ING5	2	241660146	2_144	0	0.0190728753177376	5.39004067047144	3.2353195763212e-07	-0.175079073876872	3
ENSG00000180902.17	D2HGDH	2	241734689	2_144	0	0.0427441621837762	13.0388888801714	1.75398698675794e-06	1.65507068778507	3
ENSG00000154252.11	GAL3ST2	2	241767686	2_144	0	0.0497270886852953	14.4832781659555	2.2665686594418e-06	-1.78575641866685	2
ENSG00000204099.11	NEU4	2	241761545	2_144	0	0.0317902443657162	10.2236831536157	1.02284593040874e-06	1.23401320655943	4
ENSG00000188389.10	PDCD1	2	241808501	2_144	0	0.051286082540858	14.7785631646945	2.38528739307705e-06	1.73882238319144	2
ENSG00000188011.5	RTP5	2	241869928	2_144	0	0.0202501078485835	5.95546688144763	3.79535258841688e-07	-0.506245421813262	1
ENSG00000134121.9	CHL1	3	221092	3_1	0	0.288336727697324	29.8690821702455	2.71038394868076e-05	-3.20060752588277	1
ENSG00000134115.12	CNTN6	3	848377	3_1	0	0.0272151084379536	6.63687784959622	5.68437691944754e-07	-0.696795267617272	3
ENSG00000072756.16	TRNT1	3	3128394	3_4	0	0.0311265929676102	17.7190014374831	1.735720543367e-06	-1.84112591635771	1
ENSG00000113851.14	CRBN	3	3176089	3_4	0	0.0350859704932531	18.8556970882513	2.08202078232879e-06	1.92268394944176	2
ENSG00000175928.5	LRRN1	3	3302225	3_4	0	0.00793666313523755	4.8316301105162	1.20681472400781e-07	0.227907447161065	2
ENSG00000170364.12	SETMAR	3	4303349	3_4	0	0.00781423036612983	4.68556256032327	1.15227708357028e-07	-0.0213486615157545	1
ENSG00000144455.13	SUMF1	3	4368850	3_4	0	0.00918702329658283	6.20656511323162	1.79446547602917e-07	-0.715973585191736	4
ENSG00000150995.18	ITPR1	3	4492945	3_4	0	0.0458474700582632	21.402424697254	3.08807135545606e-06	-2.25957890894199	1
ENSG00000134108.12	ARL8B	3	5123084	3_4	0	0.0116629973640729	8.45088820547025	3.10185511006862e-07	-0.935905332646553	2
ENSG00000134109.10	EDEM1	3	5190141	3_4	0	0.00818223436704557	5.11795596681464	1.31788475363636e-07	0.308658946039182	2
ENSG00000071282.11	LMCD1	3	8499684	3_6	0	0	5.29061571184989	0	0.579544924667412	2
ENSG00000182533.6	CAV3	3	8733693	3_7	0	0.0197867393790954	4.72195819609958	2.9403927624894e-07	-0.091875128522392	2
ENSG00000070950.9	RAD18	3	8963418	3_7	0	0.0201836900519216	4.9095037061205	3.1185099515064e-07	-0.410706098296508	2
ENSG00000196220.15	SRGAP3	3	9363240	3_7	0	0.0593441566453635	15.1619497540413	2.83166575795413e-06	1.64419211450046	1
ENSG00000168137.15	SETD5	3	9397385	3_7	0	0.0233181988559474	6.27350369066259	4.60377545467217e-07	-0.601564247476376	1
ENSG00000132164.9	SLC6A11	3	10839157	3_8	0	0.0261215741487765	6.30282422745583	5.18135697439505e-07	0.601249249998787	1
ENSG00000163719.19	MTMR14	3	9649842	3_8	0	0.042114484165345	10.8378294523176	1.43642439389068e-06	-1.2196356558754	1
ENSG00000144550.12	CPNE9	3	9703359	3_8	0	0.132807804084034	21.960125577257	9.17840862845198e-06	2.32306063896082	1
ENSG00000114026.21	OGG1	3	9733427	3_8	0	0.0342793814680822	8.87962470126199	9.57936146918576e-07	-1.13566559057769	1
ENSG00000134072.10	CAMK1	3	9769618	3_8	0	0.0313100179285128	8.0195948605887	7.90213998453021e-07	0.898985649242238	1
ENSG00000214021.15	TTLL3	3	9808579	3_8	0	0.022028087605327	4.69083782141449	3.2518925480875e-07	0.160830445329352	2
ENSG00000156990.14	RPUSD3	3	9843931	3_8	0	0.0259712530218299	6.24819413556156	5.10688868823628e-07	0.550899730769593	1
ENSG00000163701.18	IL17RE	3	9902483	3_8	0	0.0341175415421614	8.83467520435281	9.48587266552145e-07	1.04579388548841	1
ENSG00000171135.13	JAGN1	3	9890428	3_8	0	0.0245084076031759	5.69962239344997	4.39612621093238e-07	-0.48549545775013	2
ENSG00000163702.18	IL17RC	3	9917083	3_8	0	0.0410620404441697	10.5967364409738	1.36937259740388e-06	1.21990072573843	4
ENSG00000163703.17	CRELD1	3	9933125	3_8	0	0.0246105491534566	5.73896631819463	4.44492005337339e-07	-0.496041293405752	2
ENSG00000163704.11	PRRT3	3	9954742	3_8	0	0.0227815316166693	5.00870241521267	3.59101419433446e-07	-0.253921040291757	1
ENSG00000144554.10	FANCD2	3	10025967	3_8	0	0.0259588336316298	6.24366680022379	5.10074799116108e-07	-0.624627232793268	2
ENSG00000254999.3	BRK1	3	10115548	3_8	0	0.0225857325893986	4.92711190964959	3.50215676370358e-07	-0.262402787426895	2
ENSG00000134086.7	VHL	3	10140878	3_8	0	0.0278972914631077	6.92559979002491	6.08034756129466e-07	0.807543983322765	1
ENSG00000157017.15	GHRL	3	10273419	3_8	0	0.0482192671781206	12.1293993454794	1.84064007927451e-06	-1.59077311946817	3
ENSG00000157020.17	SEC13	3	10301192	3_8	0	0.0272208346006982	6.69310397482609	5.73373981960941e-07	-0.928970670848337	1
ENSG00000157087.17	ATP2B2	3	10546009	3_8	0	0.0376876975124366	9.78055159790955	1.1600372304575e-06	-1.17338124752784	1
ENSG00000157103.10	SLC6A1	3	10978347	3_9	0	0.0125774604468142	5.9032675225451	2.33665394524613e-07	-0.481997999376857	4
ENSG00000196639.6	HRH1	3	11080662	3_9	0	0.0119409488283442	6.97159314754066	2.61987062403048e-07	-1.37081276871494	2
ENSG00000197548.12	ATG7	3	11271528	3_9	0	0.0117194681378944	9.65630031245395	3.56145646763672e-07	-2.26065984948627	4
ENSG00000144559.10	TAMM41	3	11801386	3_9	0	0.0133404584194872	6.38310140158786	2.6798560784523e-07	-0.588297864562148	2
ENSG00000157152.16	SYN2	3	12019417	3_9	0	0.0171721389933314	8.569266748914	4.63102398973056e-07	0.781582309339806	1
ENSG00000157150.4	TIMP4	3	12142241	3_9	0	0.0156470350423372	7.87556157126289	3.87813175864457e-07	0.689277927050423	1
ENSG00000132170.19	PPARG	3	12287696	3_9	0	0.0199724292013311	10.0700741784516	6.32954561016626e-07	1.15140485861686	1
ENSG00000154743.17	TSEN2	3	12484507	3_9	0	0.0110695239444214	4.77670631164191	1.66405033114261e-07	-0.226426345063952	3
ENSG00000075975.15	MKRN2	3	12534920	3_9	0	0.0122012682908769	5.55023557966945	2.13120569324438e-07	0.761554724824565	2
ENSG00000225526.4	MKRN2OS	3	12557284	3_9	0	0.0515656436688822	18.9840194075509	3.08075800831119e-06	-2.26830570805049	3
ENSG00000132155.11	RAF1	3	12655999	3_9	0	0.0111598354935282	4.82997954419683	1.69633669915541e-07	-0.35364045496127	1
ENSG00000088726.15	TMEM40	3	12769053	3_9	0	0.0189681100644834	9.74900292601968	5.81960134316836e-07	1.2136880769364	1
ENSG00000144712.11	CAND2	3	12760186	3_9	0	0.0121973532727732	5.76207096882484	2.21183730777731e-07	-0.49112641555346	5
ENSG00000144713.12	RPL32	3	12841494	3_9	0	0.0196100400915276	9.99868629500126	6.1706426703545e-07	1.06668928899362	1
ENSG00000131379.9	C3orf20	3	14669081	3_10	0	0.0120437187915691	6.29859885678345	2.38733590802943e-07	0.520609898764202	1
ENSG00000144711.13	IQSEC1	3	13083798	3_10	0	0.0391854353492402	17.4518925902105	2.15216805709945e-06	-2.03497234987699	1
ENSG00000132182.11	NUP210	3	13419788	3_10	0	0.0295761958168551	14.7799221544047	1.37569903698002e-06	1.96714964138844	3
ENSG00000163520.13	FBLN2	3	13517555	3_10	0	0.0310394093959282	15.2378278336321	1.48848850504723e-06	1.68655264503158	3
ENSG00000163528.12	CHCHD4	3	14124463	3_10	0	0.0698639262704373	22.9877090649357	5.05426087866378e-06	2.53880478798853	1
ENSG00000170876.7	TMEM43	3	14166025	3_10	0	0.0101895804659515	4.72582616111089	1.51545490967031e-07	0.340129406560807	1
ENSG00000154767.14	XPC	3	14134946	3_10	0	0.170592230153116	31.7671598571704	1.70547991391619e-05	-3.06157166415675	4
ENSG00000131389.16	SLC6A6	3	14211616	3_10	0	0.0229513475837023	12.3794743971435	8.94168507060128e-07	1.30607380955473	2
ENSG00000144596.12	GRIP2	3	14533826	3_10	0	0.0109871638206198	5.43466921946224	1.87917700564309e-07	-0.538848457221946	1
ENSG00000154781.15	CCDC174	3	14652153	3_10	0	0.0102058882719563	4.74086466131502	1.52271049446575e-07	0.207348280928512	2
ENSG00000177463.15	NR2C2	3	14938447	3_12	0	0.00551455444715976	4.68616406217523	8.13274006595941e-08	-0.00626195572733831	1
ENSG00000131368.7	MRPS25	3	15063435	3_12	0	0.0058110228244892	5.1518961227297	9.42168657470235e-08	-0.277602012149782	1
ENSG00000131381.12	RBSN	3	15090344	3_12	0	0.00551460159219641	4.95518191364877	8.5996884604538e-08	-0.579961141390894	2
ENSG00000131375.9	CAPN7	3	15206289	3_12	0	0.00570868785539569	5.4496260889887	9.79066015554715e-08	-0.827713013094717	1
ENSG00000131370.15	SH3BP5	3	15319427	3_12	0	0.00569794333453955	4.91875312208022	8.820274981968e-08	0.137608124799639	3
ENSG00000206562.11	METTL6	3	15420851	3_12	0	0.00914658619562647	9.17774727414467	2.64182532791531e-07	-0.979988207229668	1
ENSG00000144597.13	EAF1	3	15424866	3_12	0	0.00592468371067723	5.31748829286195	9.91472531280049e-08	-0.402730609870343	2
ENSG00000206561.12	COLQ	3	15453151	3_12	0	0.00674903714666042	6.50779677308444	1.38224419407667e-07	0.687582624973365	2
ENSG00000131373.14	HACL1	3	15601536	3_12	0	0.00667882424815991	6.46144544759146	1.35812164547217e-07	-0.670943171660462	2
ENSG00000169814.12	BTD	3	15603161	3_12	0	0.00620548359730011	5.91653735676096	1.15545281948279e-07	-0.714165264192711	1
ENSG00000206560.11	ANKRD28	3	15862131	3_12	0	0.00572325507128224	4.97478605954555	8.96038115770006e-08	0.191336286406219	2
ENSG00000154813.9	DPH3	3	16236690	3_12	0	0.0362958435934087	15.7460212286769	1.79860874681216e-06	3.40731235865895	3
ENSG00000154814.13	OXNAD1	3	16265536	3_12	0	0.0446148899707722	18.3188547315033	2.57209567223884e-06	3.48487968086507	1
ENSG00000131378.13	RFTN1	3	16443712	3_12	0	0.0140293379608348	12.6385534918104	5.58011978677521e-07	1.04016864466825	1
ENSG00000182568.16	SATB1	3	18424567	3_13	0	0.0246135209417031	7.20683973732836	5.582485218069e-07	0.862039463908827	3
ENSG00000183960.8	KCNH8	3	19148202	3_14	0	0.0176202444553901	5.69404566802616	3.1574890201469e-07	-0.510028482882224	1
ENSG00000163576.17	EFHB	3	19946945	3_14	0	0.0168902179243041	5.2949481845043	2.81453038306917e-07	0.291894178715547	3
ENSG00000144566.10	RAB5A	3	19947126	3_14	0	0.0215256230426091	7.58392053521403	5.13757858677214e-07	-0.837978041164337	1
ENSG00000183977.13	PP2D1	3	19971502	3_14	0	0.0423669905542629	14.0058737835607	1.86744060591626e-06	1.60255756034016	1
ENSG00000114166.7	KAT2B	3	20063346	3_15	0	0.0829660023358121	21.8351322656603	5.70118278465586e-06	2.50164388305252	3
ENSG00000129810.14	SGO1	3	20187278	3_15	0	0.0533070321871464	18.0244934629522	3.02382425771698e-06	2.48571916388167	1
ENSG00000182247.9	UBE2E2	3	23037413	3_17	0	0.0554871378093661	15.0913663026107	2.63529875867679e-06	-1.04447319582512	3
ENSG00000170142.11	UBE2E1	3	23805720	3_18	0	0.0428762367418187	15.2018812953958	2.05127067272927e-06	1.54619889402566	1
ENSG00000197885.10	NKIRAS1	3	23946351	3_18	0	0.0158387479797038	5.77136909538468	2.87679338732633e-07	-0.338392191444284	1
ENSG00000151090.17	THRB	3	24376359	3_18	0	0.0175829331142833	6.75657264332661	3.73875277319587e-07	-0.811549327736782	2
ENSG00000077092.18	RARB	3	25173356	3_18	0	0.0150047863378299	5.26172801204427	2.48466123442974e-07	0.386235641385227	1
ENSG00000077097.15	TOP2B	3	25664786	3_19	0	0.0212445433245563	4.70532897705544	3.14591052541729e-07	0.178623438706434	1
ENSG00000151092.16	NGLY1	3	25767224	3_19	0	0.0833213933824348	17.747591272051	4.65377000437202e-06	2.1747306033008	1
ENSG00000179796.11	LRRC3B	3	26622421	3_19	0	0.0227033510418084	5.33290147652347	3.81032919468805e-07	-0.383221431950279	1
ENSG00000163491.16	NEK10	3	27369070	3_20	2	0.0307239784449362	19.3194967518096	1.8680230674346e-06	-1.20842374498166	1
ENSG00000163508.12	EOMES	3	27723132	3_20	0	0.0305589644381307	14.2416369077464	1.36964342165509e-06	-1.62338727599637	1
ENSG00000187118.12	CMC1	3	28237631	3_21	0	0.0616613429549912	12.4133579875542	2.40885818618698e-06	1.43600727246094	2
ENSG00000163512.13	AZI2	3	28348860	3_21	0	0.0386259105081095	7.94270284024833	9.65508314922673e-07	1.15712148418408	2
[truncated: 9,653 more rows]
