# Supplementary material for: Adjusting for genetic confounders in transcriptome-wide association studies improves discovery of risk genes of complex traits
Source: Nat Genet. 2024 Jan 26;56(2):336–47. doi: 10.1038/s41588-023-01648-9 (PMC10864181; doi:10.1038/s41588-023-01648-9)
Supplement: Supplementary file 5 — cTWAS results of all analyzed genes across all tissues for IBD, SCZ, and SBP. Results are stored separately for each combination of traits and tissues. Column legends for each set of results are the same as in Supplementary Table 1. [file 41588_2023_1648_MOESM5_ESM.zip › SBP_Ovary.csv]

id	genename	chrom	pos	region_tag	cs_index	PIP	tau2	PVE	z	num_eqtl
ENSG00000187634.11	SAMD11	1	920949	1_2	0	0.00215855681404109	5.81357396260372	3.94925939277243e-08	-0.68673251973071	1
ENSG00000188976.10	NOC2L	1	958339	1_2	0	0.0198889405490854	26.0916048260936	1.63313247737686e-06	2.34159429750863	3
ENSG00000187583.10	PLEKHN1	1	966689	1_2	0	0.00469569267389458	12.6310890940846	1.86659216004843e-07	-1.37407522812118	1
ENSG00000187642.9	PERM1	1	982112	1_2	0	0.00232054341326371	6.31318984074756	4.61049462843273e-08	0.640290765460155	1
ENSG00000188290.10	HES4	1	1000018	1_2	0	0.00747102036967917	17.4248664417675	4.09692819367762e-07	-1.92178119278083	1
ENSG00000187608.8	ISG15	1	1004625	1_2	0	0.00210015089596793	5.49790206378081	3.63376194955632e-08	-0.54549127567265	1
ENSG00000078808.16	SDF4	1	1231507	1_2	0	0.00201869505713714	7.56357469880731	4.80514827784067e-08	-1.8380287107204	2
ENSG00000184163.3	C1QTNF12	1	1246946	1_2	0	0.00297638702294589	11.548387536517	1.08173211980461e-07	-2.13869253556378	1
ENSG00000160087.20	UBE2J2	1	1274159	1_2	0	0.0021613165047214	5.76286691117054	3.91981827754355e-08	-0.572523217143432	1
ENSG00000162572.20	SCNN1D	1	1280044	1_2	0	0.0020679774198038	9.2223758298696	6.00202199598264e-08	2.1792592881318	2
ENSG00000131584.18	ACAP3	1	1309988	1_2	0	0.010317912854131	28.4454836979683	9.23664287119095e-07	-4.33219942735622	1
ENSG00000127054.20	INTS11	1	1317020	1_2	0	0.0108089104756224	22.8063582956113	7.75794750317009e-07	4.45653878925584	2
ENSG00000224051.6	CPTP	1	1327211	1_2	0	0.324045681416431	29.8220384158152	3.04125290623558e-05	5.2706080964853	1
ENSG00000169962.4	TAS1R3	1	1331096	1_2	0	0.0225608292767984	32.7561374500688	2.32571619799702e-06	4.62996103631591	1
ENSG00000162576.16	MXRA8	1	1362103	1_2	0	0.00446635571262677	20.7662077205357	2.91890174418603e-07	-3.74678767146556	2
ENSG00000175756.13	AURKAIP1	1	1375267	1_2	0	0.00200821225450787	8.3435361081823	5.27313313392769e-08	1.99326946334592	1
ENSG00000242485.5	MRPL20	1	1407232	1_2	0	0.00390822976103045	10.3389328199839	1.27164173997355e-07	1.03546137560388	1
ENSG00000235098.8	ANKRD65	1	1421170	1_2	0	0.143299479338261	29.3793496355265	1.3249386336813e-05	-5.05735748446599	2
ENSG00000179403.11	VWA1	1	1434687	1_2	0	0.00876191646856494	17.2085102790663	4.74516543028947e-07	-1.60676973550277	1
ENSG00000215915.9	ATAD3C	1	1453961	1_2	0	0.00831901711451799	16.8577228298551	4.41346717062146e-07	-1.58405334185118	1
ENSG00000228594.3	FNDC10	1	1613090	1_2	0	0.00864209587300835	18.6535006561986	5.07327495603808e-07	2.2635039314245	1
ENSG00000189409.13	MMP23B	1	1631710	1_2	0	0.00332611756209189	9.80388567339342	1.02623023832949e-07	1.09074377266851	2
ENSG00000248333.8	CDK11B	1	1619986	1_2	0	0.00193326861883025	4.76307888392982	2.89793706304705e-08	-0.408895143499058	1
ENSG00000189339.11	SLC35E2B	1	1659060	1_2	0	0.1046292204873	40.5902336383763	1.33654478149156e-05	-3.34309632404521	1
ENSG00000008128.22	CDK11A	1	1726691	1_2	0	0.00200329178639802	5.19201550121135	3.27332527943878e-08	-0.528672238373151	1
ENSG00000008130.15	NADK	1	1806932	1_2	0	0.0662803525451262	35.5392203070647	7.41313107350704e-06	-2.83523315770672	2
ENSG00000169885.9	CALML6	1	1915022	1_2	0	0.0021658896914315	12.527494721118	8.53904960313073e-08	-3.13441857768327	1
ENSG00000178821.12	TMEM52	1	1919475	1_2	0	0.00194946776754024	4.92971397142293	3.02445240358321e-08	-0.368638035174378	1
ENSG00000205116.3	TMEM88B	1	1426253	1_2	0	0.00622402727226123	14.0590617857824	2.75382792906196e-07	1.3057480205586	1
ENSG00000142609.17	CFAP74	1	2004049	1_2	0	0.00662337333437102	15.7744813650937	3.28808698669707e-07	1.72956542656953	1
ENSG00000067606.16	PRKCZ	1	2050574	1_2	0	0.00198211458708364	4.85530334566138	3.0286849531875e-08	-0.20824443591715	1
ENSG00000162585.16	FAAP20	1	2189186	1_2	0	0.00206770482796326	5.05469089647594	3.28921391092016e-08	-0.457803391651873	2
ENSG00000157933.9	SKI	1	2228951	1_2	0	0.0371985377498577	30.2370434793072	3.53976284581499e-06	-2.65195375863267	1
ENSG00000116151.13	MORN1	1	2344583	1_2	0	0.00239410281690688	6.70964859768996	5.05535370386678e-08	-0.67920357911451	2
ENSG00000157916.19	RER1	1	2391287	1_2	0	0.00195997451543761	4.7376667665911	2.9222940152301e-08	0.17268584364208	1
ENSG00000157911.9	PEX10	1	2416293	1_2	0	0.00192908896982946	4.61603788992901	2.802403046941e-08	-0.0664970579457638	1
ENSG00000149527.17	PLCH2	1	2425928	1_2	0	0.00202365620313516	5.01693056110596	3.19509515243882e-08	0.301537732476626	2
ENSG00000157873.17	TNFRSF14	1	2555429	1_2	0	0.00196007180815483	4.77002120322677	2.94239697525305e-08	-0.216932842664307	1
ENSG00000157870.14	FAM213B	1	2586412	1_2	0	0.0026577326544629	7.61300916517884	6.36761238474453e-08	0.914902994886102	1
ENSG00000142606.15	MMEL1	1	2632528	1_2	0	0.00195689213963013	4.75965735503749	2.93124116939695e-08	-0.203690437937617	2
ENSG00000215912.12	TTC34	1	2800905	1_2	0	0.00199135198034317	4.91731351353091	3.08166128613267e-08	0.288089577422764	2
ENSG00000130762.14	ARHGEF16	1	3455907	1_2	0	0.0062071235028599	15.9188317826853	3.10964314835939e-07	1.61095706729952	1
ENSG00000162591.15	MEGF6	1	3616139	1_2	0	0.0021671988758718	5.94443469195301	4.05432258353755e-08	0.751852619669191	1
ENSG00000235169.7	SMIM1	1	3772844	1_3	0	0.125685443790749	19.6567478027114	7.77509353483076e-06	-2.09780538286148	2
ENSG00000130764.9	LRRC47	1	3782383	1_3	0	0.0279902612419587	5.45877825123423	4.80851946203568e-07	-0.435915388369254	1
ENSG00000116198.12	CEP104	1	3849191	1_3	0	0.0333626475690271	7.09401766374699	7.44837865657218e-07	0.863851216968304	3
ENSG00000169598.15	DFFB	1	3885454	1_3	0	0.0255472839000964	4.6095872724539	3.70608819123129e-07	0.052617492400794	2
ENSG00000198912.10	C1orf174	1	3891607	1_3	0	0.0285977057147685	5.65854284597223	5.09266108635997e-07	-0.457256422587865	2
ENSG00000162592.9	CCDC27	1	3746564	1_3	0	0.0388638528922345	8.51871799782932	1.0419072713422e-06	-1.01541851961659	1
ENSG00000196581.10	AJAP1	1	4978033	1_4	0	0.0361536165198558	10.0323018341524	1.14146161283065e-06	-1.17616498101566	1
ENSG00000069424.14	KCNAB2	1	5985028	1_5	0	0.102758909672687	19.0779905356685	6.16965799389193e-06	-2.15382351235333	2
ENSG00000131697.17	NPHP4	1	5946579	1_5	0	0.03457086997666	8.97286239651503	9.76225820063266e-07	1.2718504370263	2
ENSG00000158286.12	RNF207	1	6205436	1_5	0	0.0213370378315054	4.6875962046468	3.14769971604983e-07	-0.155874183901011	1
ENSG00000116251.9	RPL22	1	6209280	1_5	0	0.0228237570535165	5.21251439837907	3.74406497688654e-07	0.231379032177731	1
ENSG00000116237.15	ICMT	1	6236734	1_5	0	0.0272326503591367	6.97244424329507	5.97563323282256e-07	-0.802401576441234	2
ENSG00000187017.15	ESPN	1	6424625	1_5	0	0.021760236253952	4.91943762460802	3.36889936705914e-07	0.43702499652698	2
ENSG00000215788.9	TNFRSF25	1	6466259	1_5	0	0.0237739869445403	5.54404877978212	4.14799320576404e-07	-0.312055367291115	2
ENSG00000173662.20	TAS1R1	1	6554687	1_5	0	0.0211579467706412	5.18780831710764	3.45435060548894e-07	0.728803745158762	1
ENSG00000204859.12	ZBTB48	1	6579883	1_5	0	0.0675754331900491	14.1161338652183	3.00201999317349e-06	-1.13413025279148	1
ENSG00000041988.15	THAP3	1	6625714	1_5	1	0.46304815127273	22.6906376581638	3.30660127608532e-05	-4.50819481756241	1
ENSG00000007923.15	DNAJC11	1	6701642	1_5	0	0.0394394500089837	15.8941715245657	1.97277574248419e-06	-3.67467606462821	1
ENSG00000116288.12	PARK7	1	7954388	1_6	0	0.0236846353140755	7.5623665164617	5.6368100182459e-07	1.20768934495994	2
ENSG00000116285.12	ERRFI1	1	8026467	1_6	0	0.0292992373515359	9.8160472371819	9.05111179894134e-07	1.51213726227584	1
ENSG00000162426.14	SLC45A1	1	8317768	1_6	0	0.0347994022074689	16.0544756169352	1.75823484275172e-06	3.06979102371974	1
ENSG00000142583.17	SLC2A5	1	9088125	1_6	0	0.0220394405237075	6.76640934324899	4.69318643603526e-07	0.76052495427038	1
ENSG00000171612.6	SLC25A33	1	9539060	1_7	0	0.0139704464270339	5.01551431901894	2.20513271580769e-07	0.166558111837109	1
ENSG00000171603.16	CLSTN1	1	9824341	1_7	0	0.02659025306671	10.7320146081497	8.98075191331436e-07	1.45900586070764	1
ENSG00000175279.21	CENPS	1	10430493	1_7	0	0.015503340125642	5.79547048071125	2.82763238387509e-07	0.00691885226102692	1
ENSG00000241563.3	CORT	1	10448079	1_7	0	0.0173181129659963	6.75716631460237	3.68276621431386e-07	-1.37094991240363	1
ENSG00000204624.7	DISP3	1	11478999	1_8	0	0.0291095999285008	5.38515082809826	4.9333631098452e-07	-0.425609156276742	1
ENSG00000175262.14	C1orf127	1	10982502	1_8	0	0.0469801078207031	9.85559551531482	1.45715534642122e-06	1.04157961749908	1
ENSG00000120948.16	TARDBP	1	11012192	1_8	0	0.0466602776521549	9.79156386384881	1.43783268986698e-06	1.46909132972796	2
ENSG00000116649.9	SRM	1	11060199	1_8	0	0.0274994781638319	4.85571799029783	4.20229834538419e-07	-0.229768104080121	2
ENSG00000171824.13	EXOSC10	1	11099932	1_8	0	0.0268957538358325	4.64926681527365	3.93529383676382e-07	-0.0664360058948483	2
ENSG00000171819.4	ANGPTL7	1	11189075	1_8	0	0.100322152397145	17.0422482634978	5.38062472063485e-06	2.3090566010915	1
ENSG00000198793.12	MTOR	1	11262571	1_8	0	0.0664539080384311	13.120307496021	2.74393306701573e-06	-1.99219441178106	1
ENSG00000132879.13	FBXO44	1	11648679	1_8	0	0.0267515922647745	4.59929190712578	3.87212692227654e-07	0.00475276368143446	1
ENSG00000116661.9	FBXO2	1	11631104	1_8	0	0.0267540177383875	4.60013492902291	3.87318779590673e-07	0.0480728272718186	2
ENSG00000116663.10	FBXO6	1	11664651	1_8	0	0.0394650563307633	8.22369415995807	1.02138306132956e-06	-0.951500513763141	2
ENSG00000204518.2	AADACL4	1	12644197	1_9	0	0.0131716085164574	6.35182521333722	2.63297252198372e-07	-0.446782043327827	1
ENSG00000177674.15	AGTRAP	1	11750448	1_9	0	0.0108474343796782	4.80023154438029	1.63869523860995e-07	-0.17365635204481	1
ENSG00000177000.10	MTHFR	1	11807680	1_9	0	0.0471735378654314	83.4309706357289	1.23861038804681e-05	10.1267239767376	1
ENSG00000011021.21	CLCN6	1	11806385	1_9	0	0.0142647797221741	8.69762024520682	3.90458143422261e-07	1.49637267939859	2
ENSG00000120937.8	NPPB	1	11859214	1_9	0	0.0620332887288764	30.5307614906867	5.96034524400709e-06	-7.94110954534652	1
ENSG00000116685.15	KIAA2013	1	11950721	1_9	0	0.0196524358094581	7.80811196557109	4.82915775085278e-07	-0.795378681257174	1
ENSG00000215910.7	C1orf167	1	11786685	1_9	0	0.0241506398402974	71.1736032017206	5.40949305771443e-06	9.50692754781345	1
ENSG00000162493.16	PDPN	1	13583657	1_10	0	0.070888820472039	13.2768634087856	2.96198060958221e-06	1.57409655921854	1
ENSG00000058453.16	CROCC	1	16963416	1_12	0	0.0388593992758741	7.1199568073152	8.70727809571049e-07	-0.810595038377356	1
ENSG00000117122.13	MFAP2	1	16980204	1_12	0	0.0325224721739934	5.45855266790359	5.58688882758901e-07	0.513320788272493	2
ENSG00000159363.17	ATP13A2	1	17011965	1_12	0	0.0297165270816123	4.6180555898806	4.31883073072496e-07	0.127184357983101	1
ENSG00000117118.9	SDHB	1	17063085	1_12	0	0.0300588122578683	4.7246850630584	4.46944558646082e-07	-0.171253439704896	1
ENSG00000117115.12	PADI2	1	17134583	1_12	0	0.0319365163451389	5.28911017357511	5.31592847012538e-07	-0.470985007059338	1
ENSG00000159339.13	PADI4	1	17325799	1_12	0	0.0412296593812606	7.6735574888851	9.95670114331383e-07	-0.903688042301298	1
ENSG00000179051.13	RCC2	1	17438988	1_12	0	0.0369377649057924	6.64618797242231	7.72595557711438e-07	0.796690362519016	1
ENSG00000158748.3	HTR6	1	19665573	1_13	0	0.125184812057624	24.1043317296645	9.49632809454066e-06	-2.42664239040813	2
ENSG00000159423.16	ALDH4A1	1	18903117	1_13	0	0.0685056451473481	18.3329200525647	3.95245540775474e-06	-1.96268993297011	1
ENSG00000127481.14	UBR4	1	19205040	1_13	0	0.0158739766464719	4.68295423936049	2.33945461684526e-07	0.180758282033869	1
ENSG00000127463.13	EMC1	1	19242228	1_13	0	0.0158167486378095	4.64952129906346	2.31437872295638e-07	0.166781418784335	2
ENSG00000162482.4	AKR7A3	1	19288862	1_13	0	0.0337900433177833	11.6990964645596	1.24408497238869e-06	-1.36049448590908	1
ENSG00000053371.12	AKR7A2	1	19311815	1_13	0	0.0176709423255618	5.67604599646394	3.15656392809375e-07	-0.655405461208501	2
ENSG00000040487.12	PQLC2	1	19312089	1_13	0	0.030761263194543	10.8238803164151	1.04784276893282e-06	-1.37361571231877	2
ENSG00000173436.13	MINOS1	1	19596819	1_13	0	0.0351806313219837	12.0752952012422	1.33693520326737e-06	1.45609195752687	1
ENSG00000158747.13	NBL1	1	19640599	1_13	0	0.0158062618651404	4.64338214027423	2.30979040544228e-07	-0.0851076758131924	1
ENSG00000169914.5	OTUD3	1	19895132	1_13	0	0.0264435947976506	9.41651147647267	7.83645253533456e-07	-1.2012804347791	2
ENSG00000188257.10	PLA2G2A	1	19975434	1_13	0	0.0239163632334529	8.4830779105849	6.38495102019893e-07	1.03561565372096	3
ENSG00000127472.10	PLA2G5	1	20028276	1_13	0	0.0158895184597075	4.69201349970595	2.34627526692896e-07	-0.128688761136987	1
ENSG00000178828.6	RNF186	1	19819693	1_13	0	0.0159796476505952	4.74437561411471	2.38591648368327e-07	0.246916997955986	1
ENSG00000183114.7	FAM43B	1	20551955	1_14	0	0.0313002937996206	5.94528643909081	5.85639243774878e-07	-0.564110218382784	1
ENSG00000158825.5	CDA	1	20588679	1_14	0	0.0693575913487363	13.4094362414715	2.92693781684232e-06	1.78469336174756	2
ENSG00000158828.7	PINK1	1	20633253	1_14	0	0.0335371764584711	6.58858353515953	6.95388535250611e-07	-0.708372073919231	1
ENSG00000189410.11	SH2D5	1	20732634	1_14	0	0.0291688454902432	5.28859266241312	4.85476633593164e-07	-0.436031893866005	1
ENSG00000117298.14	ECE1	1	21347880	1_14	0	0.0545917579167005	11.1503788630193	1.91569196161006e-06	1.29374793885951	1
ENSG00000090686.15	USP48	1	21783459	1_15	0	0.0217571909934732	6.16475593185209	4.22111986749035e-07	-0.580958401257765	2
ENSG00000187942.11	LDLRAD2	1	21811974	1_15	0	0.0190228626520295	5.03526054784728	3.01444103988877e-07	-0.509248836289586	1
ENSG00000142798.17	HSPG2	1	21937058	1_15	0	0.0218564982666312	6.23763744598732	4.29051757101707e-07	0.724874059914168	1
ENSG00000142789.19	CELA3A	1	22001714	1_15	0	0.0215767958784684	6.17637948005346	4.19401421568491e-07	0.766402047826208	1
ENSG00000070831.15	CDC42	1	22052867	1_15	0	0.0263875992113034	7.95959707578791	6.60997682230134e-07	-0.888218749824909	1
ENSG00000162552.14	WNT4	1	22143914	1_15	0	0.0390135726765274	11.8462221908439	1.45446933912643e-06	1.36224455564092	2
ENSG00000184677.16	ZBTB40	1	22454434	1_15	0	0.0184205176756908	4.89558018260683	2.83801687111636e-07	0.500759045435549	1
ENSG00000173372.16	C1QA	1	22636557	1_15	0	0.0194202884883868	5.66956234478465	3.46508734236587e-07	-0.905701342491544	1
ENSG00000173369.15	C1QB	1	22652153	1_15	0	0.0204124534539457	5.55014910014918	3.56540468945328e-07	0.253904263605684	1
ENSG00000125945.14	ZNF436	1	23369659	1_16	0	0.125923643897572	21.929788136166	8.69061862953028e-06	-2.61385734938072	2
ENSG00000204219.9	TCEA3	1	23422655	1_16	0	0.093313610032225	19.041194101408	5.59175513424438e-06	2.45611350679703	2
ENSG00000007968.6	E2F2	1	23531510	1_16	0	0.0212488065183138	5.15395645684511	3.44654744095482e-07	-0.412193314996085	1
ENSG00000227868.5	C1orf234	1	23015700	1_16	0	0.0469444708576393	12.5420427362995	1.85294145700598e-06	1.72403892743678	2
ENSG00000179546.4	HTR1D	1	23194847	1_16	0	0.0224378280963271	5.65920536684657	3.99618186342627e-07	-0.509682695452795	1
ENSG00000142676.12	RPL11	1	23691734	1_17	0	0	135.584980890096	0	0.782701005098859	1
ENSG00000011007.12	ELOA	1	23743147	1_17	0	0	1910.90353051724	0	3.72582769113586	1
ENSG00000117308.14	GALE	1	23800401	1_17	0	0	116.908638468619	0	0.420103899437408	2
ENSG00000117305.14	HMGCL	1	23838758	1_17	0	8.89775634393963e-07	3225.32748368141	9.03157098862929e-09	3.00687374854056	1
ENSG00000179163.11	FUCA1	1	23867524	1_17	0	0.115753746011284	3422.7537475705	0.00124686571358802	2.87219650547697	1
ENSG00000142677.3	IL22RA1	1	24143324	1_17	0	0	89.616115107336	0	0.238019506860651	2
ENSG00000185436.11	IFNLR1	1	24187118	1_17	0	0	42.0987947685497	0	0.739704720802454	2
ENSG00000158055.15	GRHL3	1	24318866	1_17	0	0	7.81701577248143	0	0.741263279334719	1
ENSG00000001460.17	STPG1	1	24416496	1_17	0	0	9.54192067836834	0	0.00880376143112132	2
ENSG00000001461.16	NIPAL3	1	24415329	1_17	0	0	8.9855053589494	0	-0.277461910193069	3
ENSG00000117602.11	RCAN3	1	24502439	1_17	0	0	8.43850799673371	0	-0.802567099418273	1
ENSG00000169504.14	CLIC4	1	24745177	1_17	0	0	17.6294601405816	0	-1.74342119476527	1
ENSG00000020633.18	RUNX3	1	24965206	1_17	0	0	6.09589057296171	0	-0.600121637928093	1
ENSG00000117614.9	SYF2	1	25232900	1_18	0	0	19.5404323179101	0	1.8794450645827	1
ENSG00000183726.10	TMEM50A	1	25257119	1_18	0	0	6.7076080108883	0	-0.700484619048053	1
ENSG00000187010.19	RHD	1	25235176	1_18	0	0	7.26449189422424	0	-0.788954903049904	1
ENSG00000188672.17	RHCE	1	25432164	1_18	0	0	4.66695008450337	0	-0.113248292933092	1
ENSG00000204178.9	TMEM57	1	25430369	1_18	0	0	4.642605363924	0	0.0827279484237992	1
ENSG00000117643.14	MAN1C1	1	25617022	1_18	0	0	10.3888526701229	0	1.08516072989922	1
ENSG00000117632.22	STMN1	1	25908492	1_18	0	0	26.9845094767048	0	-2.19133387937727	1
ENSG00000158006.13	PAFAH2	1	25998029	1_18	0	0	38.392782406543	0	-1.90720123434041	1
ENSG00000158008.9	EXTL1	1	26019793	1_18	0	0	24.5579376764105	0	1.4961742201294	1
ENSG00000175087.9	PDIK1L	1	26111250	1_18	0	0	20.3743469216626	0	1.31441020987773	1
ENSG00000197245.5	FAM110D	1	26158522	1_18	0	0	13.332115490581	0	0.119197600138478	2
ENSG00000236782.6	RP11-96L14.7	1	26170849	1_18	0	0	17.3426354361426	0	-0.239015032391945	1
ENSG00000142675.17	CNKSR1	1	26170849	1_18	0	0	17.3426354361426	0	-0.239015032391945	1
ENSG00000130695.14	CEP85	1	26233678	1_18	0	0	45.4103825208872	0	-0.714919800767862	2
ENSG00000142669.14	SH3BGRL3	1	26282158	1_18	0	0	32.4896179153768	0	-1.09314845948957	1
ENSG00000169442.8	CD52	1	26317588	1_18	0	0	20.1727552575932	0	0.361791953040616	2
ENSG00000158062.20	UBXN11	1	26317588	1_18	0	0	25.0942948022667	0	-0.227885109877877	1
ENSG00000176083.17	ZNF683	1	26348600	1_18	0	0	6.45335499755693	0	-0.46779330490762	1
ENSG00000117713.18	ARID1A	1	26693253	1_18	0	0.0034828888007773	6839.8705529673	7.49715457482714e-05	3.95413653122373	1
ENSG00000060642.10	PIGV	1	26787956	1_18	0	0	6637.89644208762	0	3.45439128475005	2
ENSG00000142751.14	GPN2	1	26890178	1_18	0	1.41723299762475e-11	6639.6315656266	2.96138048517938e-13	-3.85227575017537	1
ENSG00000090020.10	SLC9A1	1	27167188	1_19	0	0.0126294581991483	5.30735825700172	2.10946390146805e-07	-1.07065885766664	1
ENSG00000186501.14	TMEM222	1	27335461	1_19	0	0.0516258501082847	18.4052279172185	2.99031810036424e-06	2.07841614258396	1
ENSG00000142765.17	SYTL1	1	27342119	1_19	0	0.0615634904379472	20.0627546352439	3.88707365806793e-06	2.14469164219126	2
ENSG00000126709.14	IFI6	1	27671883	1_19	0	0.0135324218274422	5.94587622462303	2.53221376301662e-07	0.627446449251082	1
ENSG00000117748.9	RPA2	1	27914481	1_19	0	0.0118471032045241	4.71624824359728	1.75840051360652e-07	-0.129074028346779	2
ENSG00000130768.14	SMPDL3B	1	27935089	1_19	0	0.015148908067782	6.98979895695993	3.33238359898741e-07	-0.620344590261434	1
ENSG00000158156.7	XKR8	1	27958990	1_19	0	0.049540385540869	18.0179611544103	2.80914399897369e-06	-1.94174499752248	2
ENSG00000158161.15	EYA3	1	28077966	1_19	0	0.0117164344662727	4.61374969487177	1.70121213088587e-07	-0.0588038576953295	1
ENSG00000169403.11	PTAFR	1	28193492	1_19	0	0.0117102649458591	4.60888210243445	1.69852245837143e-07	-0.0273063705806345	1
ENSG00000126698.10	DNAJC8	1	28232589	1_19	0	0.0141401492309534	6.35221190249472	2.82675353411487e-07	0.925851158119359	1
ENSG00000130770.17	ATPIF1	1	28236029	1_19	0	0.0127775382338852	5.41511358686961	2.17752792717189e-07	-0.626553281176486	2
ENSG00000130766.4	SESN2	1	28259165	1_19	0	0.0137466712895233	6.09116009268456	2.6351572463603e-07	0.471130319641207	1
ENSG00000130772.13	MED18	1	28329751	1_19	0	0.0159370723177994	7.4592354214269	3.74120780058698e-07	0.909676218082754	1
ENSG00000204138.12	PHACTR4	1	28349072	1_19	0	0.0119833256064891	4.82190685646202	1.81846585425035e-07	0.0076605969421019	2
ENSG00000180098.9	TRNAU1AP	1	28553045	1_19	0	0.0160255692571474	7.51050404720502	3.78783910712595e-07	-0.809188926081632	1
ENSG00000198492.15	YTHDF2	1	28736724	1_19	0	0.0173995496626383	8.27222078746974	4.52969644479341e-07	0.864586493780534	1
ENSG00000159023.19	EPB41	1	28886822	1_19	0	0.0233297134981181	10.9920164345968	8.07041277799017e-07	1.22038807184664	1
ENSG00000116353.15	MECR	1	29230712	1_19	0	0.0218640432808147	10.3896226674307	7.14890008220316e-07	1.48940842726931	1
ENSG00000060656.19	PTPRU	1	29476447	1_19	0	0.0121156425273136	4.9234088669642	1.87724660737376e-07	-0.270341596990909	1
ENSG00000162510.5	MATN1	1	30723617	1_20	0	0	5.00609616640369	0	-0.0939395336714998	1
ENSG00000162511.7	LAPTM5	1	30757821	1_20	0	0	6.41654271995279	0	-0.64576471436201	1
ENSG00000162512.15	SDC3	1	30872900	1_20	0	0	15.0735389840812	0	-0.873895962601508	1
ENSG00000134644.15	PUM1	1	31066204	1_20	0	0	12.9401640579763	0	-1.13414665045068	1
ENSG00000084628.9	NKAIN1	1	31190986	1_20	0	0	23.9233638796586	0	1.27087610864133	2
ENSG00000121766.15	ZCCHC17	1	31300649	1_20	0	0	24.0623373626268	0	1.49126667076338	1
ENSG00000121769.7	FABP3	1	31377211	1_20	0	0	76.6466090197422	0	0.201543908507121	1
ENSG00000168528.11	SERINC2	1	31409395	1_20	0	0	5.09151336441479	0	0.0458505274167957	1
ENSG00000142910.15	TINAGL1	1	31576075	1_20	0	0	11.1449298572623	0	0.495072625186122	2
ENSG00000121764.11	HCRTR1	1	31616786	1_20	0	0	5.03059475103594	0	-0.304633757802381	1
ENSG00000162517.12	PEF1	1	31644486	1_20	0	0	9.330846496376	0	-0.755690523591904	1
ENSG00000084636.17	COL16A1	1	31703950	1_20	0	0	16.3681290785587	0	-0.339617732242068	1
ENSG00000121753.12	ADGRB2	1	31764679	1_20	0	0	19.4236565406593	0	0.966485021918963	1
ENSG00000134668.12	SPOCD1	1	31815803	1_20	0	0	1602.53621794413	0	2.26242287948919	1
ENSG00000184007.18	PTP4A2	1	31944881	1_20	0	0	2306.9779437584	0	3.22906824236944	2
ENSG00000084652.15	TXLNA	1	32179560	1_21	0	0.0393798036871886	11.9940927746954	1.48644869576286e-06	-1.7510092527251	1
ENSG00000160051.11	IQCC	1	32205429	1_21	0	0.0396140278069098	12.0495282902959	1.50220091250442e-06	1.75619123005214	1
ENSG00000222046.2	DCDC2B	1	32267487	1_21	0	0.105608062359309	21.3264885578798	7.08802763623954e-06	2.28748335401005	1
ENSG00000084623.11	EIF3I	1	32222176	1_21	0	0.0401673831603295	12.179225074435	1.53957967534861e-06	-1.76721526665912	1
ENSG00000160055.19	TMEM234	1	32222176	1_21	0	0.0401673831603295	12.179225074435	1.53957967534861e-06	1.76721526665912	1
ENSG00000183615.5	FAM167B	1	32247598	1_21	0	0.0292841330745579	9.23140560720637	8.50764145429015e-07	-1.32048887228501	1
ENSG00000116478.11	HDAC1	1	32291652	1_21	0	0.0181311205898543	4.77994564514937	2.7274486207932e-07	-0.191872437372074	2
ENSG00000160058.18	BSDC1	1	32397196	1_21	0	0.024573095675116	7.60040919424712	5.87767840216853e-07	0.651595490102239	1
ENSG00000160062.14	ZBTB8A	1	32541751	1_21	0	0.0776494853899128	18.3864538286996	4.49309427401045e-06	2.43511317657048	1
ENSG00000176261.15	ZBTB8OS	1	32650758	1_21	0	0.0179517879297203	4.68784696897503	2.64843981929486e-07	0.160476391299909	1
ENSG00000162521.18	RBBP4	1	32651022	1_21	0	0.0206986058324866	6.00768058467621	3.91342398174989e-07	-0.589746584141136	1
ENSG00000116497.17	S100PBP	1	32817174	1_21	0	0.0187789042802325	5.10525004567992	3.0171453997267e-07	-0.336705873249236	1
ENSG00000134684.10	YARS	1	32817982	1_21	0	0.0187758470949176	5.10374298653116	3.01576370169588e-07	-0.396944315326744	1
ENSG00000160097.16	FNDC5	1	32871796	1_21	0	0.0184806985854981	4.95690402731544	2.882955029553e-07	-0.310893669626085	2
ENSG00000142920.16	AZIN2	1	33080047	1_21	0	0.0178616729095675	4.64122241755867	2.60893636973839e-07	-0.110026522092573	2
ENSG00000160094.14	ZNF362	1	33258296	1_21	0	0.0232335869521038	7.07983504021603	5.17664492070628e-07	-0.97604225281883	1
ENSG00000184389.9	A3GALT2	1	33321277	1_21	0	0.0213384165548312	6.29008563017186	4.22403706458975e-07	0.886587884115108	2
ENSG00000134686.18	PHC2	1	33431196	1_21	0	0.018527235185712	4.98020924431013	2.903803191884e-07	0.331622745310743	1
ENSG00000121903.14	ZSCAN20	1	33471534	1_21	0	0.117360064769674	22.3445031746797	8.25277522809027e-06	2.44754897251254	1
ENSG00000121904.17	CSMD2	1	34165500	1_21	0	0.0179679803329273	4.69620039444594	2.6555522928709e-07	0.145690150402315	1
ENSG00000273274.1	ZBTB8B	1	32465491	1_21	0	0.0185833373851155	5.00822839641656	2.92898273483024e-07	-0.321174696835628	1
ENSG00000163866.8	SMIM12	1	34877614	1_22	0	0.0140562851306318	4.80932418279474	2.12747068483813e-07	-0.283285493486531	1
ENSG00000243749.1	TMEM35B	1	34984759	1_22	0	0.039792116395682	14.4774517695904	1.81300139708206e-06	1.62770606902621	1
ENSG00000163867.16	ZMYM6	1	35031112	1_22	0	0.0137503292898773	4.60577106933896	1.99307857138544e-07	-0.0168518693751819	1
ENSG00000197056.9	ZMYM1	1	35070852	1_22	0	0.0142113907871061	4.91083850822292	2.19634827988712e-07	-0.590253430224714	1
ENSG00000116560.10	SFPQ	1	35192273	1_22	0	0.0142499182671042	4.93589319134845	2.21353860382156e-07	0.124810386116411	1
ENSG00000020129.15	NCDN	1	35557823	1_22	0	0.0164940599451985	6.28943182449273	3.26473515783978e-07	-0.679414221100686	1
ENSG00000116819.6	TFAP2E	1	35573174	1_22	0	0.0252576739182333	10.2416813227291	8.14092182077808e-07	1.68100384760629	1
ENSG00000126067.11	PSMB2	1	35641909	1_22	0	0.0746458045891105	20.397986845386	4.79183311641059e-06	-2.62550755010042	1
ENSG00000142686.7	C1orf216	1	35718988	1_22	0	0.0440841326157558	15.4358676736377	2.14152091732567e-06	2.1832794875712	1
ENSG00000134698.10	AGO4	1	35808004	1_22	0	0.0366459537820039	13.7078431835552	1.58089902174488e-06	-1.91971883092844	1
ENSG00000092847.11	AGO1	1	35870261	1_22	0	0.0774407505766426	20.7470444116791	5.05632247426427e-06	-2.65508498707691	1
ENSG00000116863.10	ADPRHL2	1	36088235	1_22	0	0.022826641042077	9.30176626458977	6.68215284714251e-07	1.17755874675712	2
ENSG00000116871.15	MAP7D1	1	36155585	1_22	0	0.0145883421098248	5.15302437940222	2.36579500327257e-07	-0.684615384615462	1
ENSG00000054116.11	TRAPPC3	1	36136601	1_22	0	0.0143060153923552	4.97223666349911	2.23861522569192e-07	-0.318008045435701	1
ENSG00000142694.6	EVA1B	1	36323755	1_22	0	0.0633949270333754	18.851672873181	3.76108696114721e-06	1.8982937641279	2
ENSG00000181817.5	LSM10	1	36397922	1_22	0	0.0189197868369666	7.56050747404757	4.50169595939855e-07	-0.792356950333834	1
ENSG00000116885.18	OSCP1	1	36451700	1_22	0	0.0137499333098163	4.60550521333863	1.99290613309093e-07	-0.0366208409917986	1
ENSG00000163875.15	MEAF6	1	37514479	1_23	0	0.029865628998959	5.94927764470939	5.59171305313832e-07	0.415616527445873	1
ENSG00000163877.10	SNIP1	1	37554146	1_23	0	0.159409429981818	21.2527879741679	1.0662005250875e-05	-2.0313413415301	1
ENSG00000163879.10	DNALI1	1	37557547	1_23	0	0.0775535224213878	15.6894701043037	3.82929458484806e-06	2.20726946396925	1
ENSG00000116922.14	C1orf109	1	37692045	1_23	0	0.101946585993607	15.9929041437858	5.13108246499485e-06	-1.54145986875261	1
ENSG00000134690.10	CDCA8	1	37692586	1_23	0	0.0254408491917013	4.88978950810941	3.91499076187789e-07	0.350955336125465	1
ENSG00000197982.13	C1orf122	1	37806988	1_23	0	0.026465351155847	10.2700598699443	8.55381020694148e-07	-2.62332885727827	1
ENSG00000188786.9	MTF1	1	37859751	1_23	0	0.0362812671213891	7.33995190908924	8.38078374691795e-07	0.308237355273019	1
ENSG00000204084.12	INPP5B	1	37946386	1_23	0	0.0259146953981502	11.3929048924208	9.29157964926264e-07	-2.82755021671985	2
ENSG00000183431.11	SF3A3	1	37990434	1_23	1	0.217974518984385	23.3599636867992	1.60245877254818e-05	4.53567589814181	1
ENSG00000183386.9	FHL3	1	37996149	1_23	1	0.677161635251568	25.9314950807336	5.52622897379342e-05	4.8345004077738	1
ENSG00000183520.11	UTP11	1	38014645	1_23	0	0.0253672045748224	4.61357266107196	3.6831461292138e-07	0.107105809554303	1
ENSG00000116981.3	NT5C1A	1	39672835	1_24	0	0.0368487152213387	6.19935230909027	7.18915160137767e-07	0.714337640937223	1
ENSG00000116954.7	RRAGC	1	38861332	1_24	0	0.0310423823350257	4.60025047244824	4.49412860271219e-07	0.279955509580098	1
ENSG00000158315.10	RHBDL2	1	38941917	1_24	0	0.0353607319190601	5.81459196734874	6.47067315521249e-07	0.686879927065849	1
ENSG00000174574.15	AKIRIN1	1	38959542	1_24	0	0.0322667861989455	4.96069706241927	5.03741106361587e-07	-0.402702660210087	1
ENSG00000168653.10	NDUFS5	1	39021550	1_24	0	0.0593807759211866	10.6743813730482	1.99479172067154e-06	1.42811886827015	2
ENSG00000183682.7	BMP8A	1	39491596	1_24	0	0.0338825800474896	5.41623407529593	5.77541068286017e-07	-0.594568950424202	2
ENSG00000163909.7	HEYL	1	39640423	1_24	0	0.0354121940995099	5.82815951771979	6.49521063729801e-07	-0.754211275740959	1
ENSG00000116983.12	HPCAL4	1	39676369	1_24	0	0.0803288749918003	13.5352658964438	3.42174349394882e-06	1.7150723307651	1
ENSG00000084072.16	PPIE	1	39738494	1_25	0	0.0182917466621911	5.87261407802041	3.38061421602769e-07	-0.662269305344917	1
ENSG00000116985.11	BMP8B	1	39749505	1_25	0	0.0303581572964742	10.5563019865434	1.00854710303117e-06	-1.36566621241846	1
ENSG00000043514.15	TRIT1	1	39883738	1_25	0	0.0242623548840866	8.43099641659042	6.43755317276192e-07	-1.154403158854	1
ENSG00000131236.16	CAP1	1	40040200	1_25	0	0.0159242180868757	4.63118281783252	2.32091382614716e-07	-0.000139247127610059	2
ENSG00000131238.16	PPT1	1	40096750	1_25	0	0.0176014833505462	5.52163955223769	3.05862543497262e-07	0.52125492449056	2
ENSG00000084073.8	ZMPSTE24	1	40257946	1_25	0	0.016558717161241	4.97088497431054	2.59041517433835e-07	-0.199988542677272	1
ENSG00000049089.13	COL9A2	1	40308522	1_25	0	0.0765792608308934	19.3896541854288	4.67294002683452e-06	2.10562720584632	2
ENSG00000187801.14	ZFP69B	1	40449693	1_25	0	0.0159739540975209	4.66323228898778	2.3442744554079e-07	0.133783019241499	1
ENSG00000187815.9	ZFP69	1	40476033	1_25	0	0.0276091978511795	9.71377103904539	8.44015894365017e-07	1.1666589182184	2
ENSG00000164002.11	EXO5	1	40508758	1_25	0	0.0292362835140747	10.1361732433237	9.32620941639098e-07	1.17150778762036	2
ENSG00000117010.15	ZNF684	1	40531781	1_25	0	0.0166693414663734	5.05340567788603	2.65101131103912e-07	0.361422383041763	1
ENSG00000117016.9	RIMS3	1	40667593	1_25	0	0.0163132291349455	4.8358163429312	2.48266835529217e-07	-0.0845377829899905	1
ENSG00000117013.14	KCNQ4	1	40789715	1_25	0	0.0192266224301816	6.33575118347553	3.8336290279984e-07	-0.594491757038905	1
ENSG00000179862.6	CITED4	1	40862378	1_25	0	0.0259112415325473	8.76794176394043	7.14981579425497e-07	0.786515318724275	1
ENSG00000171793.13	CTPS1	1	40987781	1_25	0	0.0205741228082303	8.4478537549151	5.46986601646534e-07	1.59899482725008	1
ENSG00000171790.15	SLFNL1	1	41023325	1_25	0	0.120988094474624	24.57018781825	9.35535101057323e-06	3.13989999902448	2
ENSG00000010803.16	SCMH1	1	41242427	1_25	0	0.0193008902927344	8.22350860385374	4.9950917182581e-07	-1.8887378155055	1
ENSG00000186973.10	FAM183A	1	43144910	1_26	0	0.00958811315230568	4.79902754927952	1.44808937616912e-07	0.0508529606661264	3
ENSG00000127124.14	HIVEP3	1	42035651	1_26	0	0.0165933182543814	15.5754349468147	8.13359230797757e-07	3.23383380938482	1
ENSG00000198815.8	FOXJ3	1	42335364	1_26	0	0.00936863920094377	4.6624918052563	1.37468618808271e-07	-0.363009502253661	1
ENSG00000177181.14	RIMKLA	1	42381115	1_26	0	0.018462931011124	11.7627506657008	6.83468513510095e-07	2.21779856711557	1
ENSG00000066185.12	ZMYND12	1	42455540	1_26	0	0.0245032258613692	16.500526778005	1.2724187090423e-06	-2.33838367939058	2
ENSG00000186409.14	CCDC30	1	42464495	1_26	0	0.0301290972082782	18.0672843167107	1.71312073323318e-06	2.36849670985105	1
ENSG00000117385.15	P3H1	1	42766833	1_26	0	0.0111259633561566	5.73946388483038	2.0096384267895e-07	-0.190672477901184	2
ENSG00000164008.14	C1orf50	1	42767127	1_26	0	0.0259440164945972	16.9814481860148	1.38650330708698e-06	1.98461261717156	2
ENSG00000274386.5	TMEM269	1	42784154	1_26	0	0.0132705404969045	8.73536490865095	3.64819998412265e-07	1.11165504942978	2
ENSG00000177868.11	SVBP	1	42816309	1_26	0	0.0125028756384288	9.13908952504864	3.59601766713088e-07	-1.41178517245838	2
ENSG00000164010.13	ERMAP	1	42816759	1_26	0	0.00957442064530956	4.77403493789964	1.43849074034805e-07	0.223721371080061	2
ENSG00000164011.17	ZNF691	1	42846835	1_26	0	0.00935355111773195	4.70971430512891	1.38637290177108e-07	-0.0377486383006177	1
ENSG00000117394.20	SLC2A1	1	42959411	1_26	0	0.00998030310057185	5.33608063003349	1.67600414335696e-07	0.523441706023726	1
ENSG00000243710.7	CFAP57	1	43172765	1_26	0	0.0152840745581668	8.57067628784119	4.12252419787877e-07	0.749859842111681	2
ENSG00000179178.10	TMEM125	1	43291690	1_26	0	0.0116900356906638	6.88991173563807	2.53476947875188e-07	-0.85314598706372	1
ENSG00000066056.13	TIE1	1	43300755	1_27	0	0.0342127096857938	31.2096823089764	3.36035990175691e-06	5.19656282046303	2
ENSG00000117400.16	MPL	1	43337551	1_27	1	0.0600220782422488	32.6954574640404	6.17600189477631e-06	5.55164333210164	1
ENSG00000117399.13	CDC20	1	43359194	1_27	0	0.092251888179556	17.1721097297301	4.98549049451502e-06	1.19829882255093	1
ENSG00000066322.14	ELOVL1	1	43367735	1_27	0	0.0228726289446484	7.97726456582716	5.74220977257427e-07	1.46064636841186	1
ENSG00000159479.16	MED8	1	43390239	1_27	1	0.116002219030531	34.9482015244339	1.27585142215693e-05	-5.72061917047134	1
ENSG00000126091.19	ST3GAL3	1	43705540	1_27	0	0.0193497392408133	8.31485010893144	5.0633566039852e-07	-1.52339902343081	1
ENSG00000117408.10	IPO13	1	43947230	1_27	0	0.0380455684869092	12.5544740706386	1.5031820309787e-06	-1.90076350222772	1
ENSG00000117410.13	ATP6V0B	1	43974045	1_27	0	0.0191634380531716	5.18709528895604	3.12828726769159e-07	0.853694303938357	2
ENSG00000117411.16	B4GALT2	1	43978466	1_27	0	0.0190924902772729	5.5995049847291	3.36450507242966e-07	-1.2482514580083	2
ENSG00000159214.12	CCDC24	1	43991070	1_27	0	0.133944231708689	24.1062461721785	1.01616112556033e-05	-2.62293609639531	2
ENSG00000178028.13	DMAP1	1	44215047	1_27	0	0.0303755232857481	8.44410956839739	8.07210127401271e-07	0.768455761738201	1
ENSG00000198520.10	C1orf228	1	44672527	1_28	0	0.0314032559515614	7.56573107153852	7.47712347602878e-07	0.625035902692884	2
ENSG00000142945.12	KIF2C	1	44739744	1_28	0	0.0221688210251451	4.70690135285121	3.28387537763087e-07	-0.385171252105292	1
ENSG00000142937.11	RPS8	1	44775441	1_28	0	0.0225261449006083	5.15944816581737	3.65762435690439e-07	-0.960639627636071	2
ENSG00000222009.8	BTBD19	1	44808328	1_28	0	0.0228466078853254	5.2161353655218	3.75041696950644e-07	0.728191706630379	1
ENSG00000126107.14	HECTD3	1	45010991	1_28	0	0.0246011784380038	6.95197026853544	5.38236060197315e-07	-1.74693962896679	2
ENSG00000126088.13	UROD	1	45012003	1_28	0	0.0243383513158574	6.80703539025299	5.21384526229258e-07	-1.71756383590463	1
ENSG00000132781.17	MUTYH	1	45340760	1_28	0	0.0506444131100572	13.6030290656676	2.16808418949812e-06	-2.44862730986679	1
ENSG00000070759.16	TESK2	1	45491131	1_28	0	0.0222416862028869	5.13452769893268	3.59399264461475e-07	0.69105880784109	1
ENSG00000117450.13	PRDX1	1	45522595	1_28	0	0.0502237553545606	13.0120565707518	2.05666756632219e-06	-2.25415978513958	2
ENSG00000117448.13	AKR1A1	1	45550079	1_28	0	0.0842057670683884	18.6232515440875	4.93521775202653e-06	-2.82369364962794	1
ENSG00000159592.10	GPBP1L1	1	45687876	1_28	0	0.0227562845178271	6.43112204304736	4.60571520674658e-07	-1.9210870419116	2
ENSG00000159596.6	TMEM69	1	45687531	1_28	0	0.1685128096892	18.9292651831429	1.00386577709906e-05	-4.18042017315392	1
ENSG00000197429.10	IPP	1	45750903	1_28	0	0.147312930462016	18.4005270990367	8.53061037470759e-06	-4.13436275360386	1
ENSG00000086015.20	MAST2	1	45786746	1_28	0	0.0430376860677738	13.8669633932412	1.87818884178209e-06	-3.35881309715807	2
ENSG00000117461.14	PIK3R3	1	46132601	1_28	0	0.0252043390996747	5.96331603256827	4.7301195089087e-07	-0.377990673059821	2
ENSG00000117472.9	TSPAN1	1	46174934	1_28	0	0.0244824316772634	5.6718393527073	4.37006046932754e-07	-0.735390405991102	1
ENSG00000085998.13	POMGNT1	1	46198577	1_28	0	0.0242851258260127	5.3964116167391	4.12433942991955e-07	0.102735592910112	1
ENSG00000085999.11	RAD54L	1	46256717	1_28	0	0.0315123803435115	8.11512060809299	8.04794800807211e-07	1.53308929428727	1
ENSG00000173660.11	UQCRH	1	46302736	1_28	0	0.0240971000711874	6.36505622595332	4.82698555598141e-07	1.56775658555625	1
ENSG00000117480.15	FAAH	1	46394077	1_28	0	0.0459469767905543	12.9414704569955	1.87132638054349e-06	-2.39838545177758	2
ENSG00000142961.14	MOB3C	1	46617353	1_29	0	0.0339521476568196	8.98516458215564	9.60068589582426e-07	-1.27479320188068	1
ENSG00000186118.8	TEX38	1	46668649	1_29	0	0.0274179084518159	6.99442344185012	6.03524933130288e-07	-0.988829520316366	1
ENSG00000123472.12	ATPAF1	1	46673908	1_29	0	0.0262794313753125	6.60006087024881	5.45849451816779e-07	0.923453538664389	2
ENSG00000159658.10	EFCAB14	1	46719410	1_29	0	0.0327454362445007	8.64775588023014	8.91175370991654e-07	-0.904613726621209	2
ENSG00000142973.13	CYP4B1	1	46802854	1_29	0	0.0460894145252869	11.8424441089839	1.71771658431208e-06	-1.39569141160709	1
ENSG00000187048.12	CYP4A11	1	46943747	1_29	0	0.0255655168759554	6.34406697884614	5.10424263455007e-07	-0.932641980140265	1
ENSG00000186377.7	CYP4X1	1	47025974	1_29	0	0.0668865062940308	15.3480036052355	3.23072043071808e-06	1.80117404568772	1
ENSG00000162366.7	PDZK1IP1	1	47190903	1_29	0	0.0211996391806937	4.60527842198464	3.07251020829663e-07	0.233806967403102	2
ENSG00000123473.15	STIL	1	47314279	1_29	0	0.0632156085639118	14.8146682787712	2.9473060006011e-06	-2.21925218580589	1
ENSG00000162368.13	CMPK1	1	47333967	1_29	0	0.0954241033024135	18.7287358787805	5.62439128136977e-06	-2.50615831718681	1
ENSG00000269113.3	TRABD2B	1	47997103	1_30	0	0.0229291885075765	7.35659281463769	5.30853123549382e-07	-0.860567523963323	1
ENSG00000117834.12	SLC5A9	1	48270601	1_30	0	0.163361078299535	24.9269992548519	1.28152642517303e-05	-3.19598393896984	1
ENSG00000132122.11	SPATA6	1	48471887	1_30	0	0.070053127711277	16.8299189433303	3.71038117886024e-06	2.55600490265801	3
ENSG00000162373.12	BEND5	1	48777294	1_31	0	0.0218893062914892	5.43654170649069	3.74510239304085e-07	-0.485172292236009	1
ENSG00000185104.19	FAF1	1	50955656	1_33	0	0.0555622434796447	18.7039570559669	3.27056092441465e-06	2.07483605341817	1
ENSG00000123091.4	RNF11	1	51236170	1_33	0	0.0179714807078831	8.179597974234	4.62620414509923e-07	-0.997086967063633	2
ENSG00000085831.15	TTC39A	1	51344853	1_33	0	0.0124811976806339	4.80593811259827	1.88774535093914e-07	0.189107492641215	2
ENSG00000085832.16	EPS15	1	51521804	1_33	0	0.012511536856922	4.82837919206313	1.90117022038096e-07	-0.220039553887612	2
ENSG00000117859.18	OSBPL9	1	51577431	1_33	0	0.0201339092681038	9.23272634546589	5.85015057361487e-07	1.07332427681491	1
ENSG00000198841.3	KTI12	1	52034079	1_33	0	0.0395215416399232	15.5092228650185	1.92900293076618e-06	-1.84430522808163	2
ENSG00000157077.14	ZFYVE9	1	52142437	1_33	0	0.0203280560247815	9.32172137634085	5.96349611289426e-07	1.06621646469448	1
ENSG00000154222.14	CC2D1B	1	52352516	1_33	0	0.023696440354614	10.7445877425885	8.01275460189848e-07	-1.28076041229713	1
ENSG00000134748.12	PRPF38A	1	52400660	1_33	0	0.0261394545398914	11.6562501858022	9.58880208706664e-07	-1.53683808244872	1
ENSG00000134744.13	ZCCHC11	1	52552340	1_33	0	0.0268158210315401	11.8937641814147	1.00373575684384e-06	-1.55822784357635	1
ENSG00000116157.5	GPX7	1	52602734	1_33	0	0.0122114447418897	4.60396199635292	1.76932556355621e-07	-0.0809356034189526	3
ENSG00000162377.5	COA7	1	52693551	1_33	0	0.0122328788792521	4.62017086417938	1.77867125458549e-07	-0.000242026127199162	1
ENSG00000121310.16	ECHDC2	1	52926925	1_33	0	0.0354815039902117	14.5021061637172	1.61935502846355e-06	1.71230297418343	1
ENSG00000116171.17	SCP2	1	52926925	1_33	0	0.0354815039902117	14.5021061637172	1.61935502846355e-06	-1.71230297418343	1
ENSG00000174348.13	PODN	1	53062324	1_33	0	0.0263637365361639	11.7357025260283	9.73699684230579e-07	1.32194730831416	1
ENSG00000162383.11	SLC1A7	1	53125199	1_33	0	0.0127041999142246	4.96965277060101	1.98692895453701e-07	0.317126121537389	1
ENSG00000157184.6	CPT2	1	53196294	1_33	0	0.0478204148094612	17.2932110723835	2.60254324687949e-06	2.3777225599141	1
ENSG00000162384.13	C1orf123	1	53220711	1_33	0	0.0146296476996773	6.27478771102117	2.88896232942793e-07	1.21840765420484	2
ENSG00000162385.10	MAGOH	1	53239502	1_33	0	0.122537240205269	26.2414592009823	1.01196396880843e-05	-3.033856785835	1
ENSG00000157193.15	LRP8	1	53327576	1_33	0	0.0122288452666933	4.61711947278151	1.77691042789333e-07	-0.0785906788717902	1
ENSG00000174332.5	GLIS1	1	53732532	1_33	0	0.111322823342405	25.3158348453993	8.86922024666845e-06	2.5369354230614	2
ENSG00000058799.14	YIPF1	1	53888071	1_34	0	0.0266195890719179	11.9696521970534	1.00274810960473e-06	-1.38848928570618	1
ENSG00000081870.11	HSPB11	1	53945680	1_34	0	0.0298310551433402	13.0293926562237	1.22321207856405e-06	1.44383321860141	1
ENSG00000116212.14	LRRC42	1	53945680	1_34	0	0.0298310551433402	13.0293926562237	1.22321207856405e-06	1.44383321860141	1
ENSG00000116209.11	TMEM59	1	54077316	1_34	0	0.0122983927993396	4.81369599162509	1.86309925670839e-07	0.361706107941321	1
ENSG00000157211.11	CDCP2	1	54162075	1_34	0	0.0141822590227375	6.13162463009739	2.73671735790071e-07	0.729405617145319	1
ENSG00000116221.15	MRPL37	1	54183963	1_34	0	0.0152472969067863	6.8016153653626	3.26372756665355e-07	0.697054685653694	1
ENSG00000215883.10	CYB5RL	1	54154524	1_34	0	0.0123753540630283	4.87136111642768	1.89721667027516e-07	-0.337348699227695	1
ENSG00000157216.15	SSBP3	1	54413433	1_34	0	0.0381042966312074	15.3121955356627	1.83620171820321e-06	-1.73487091295295	1
ENSG00000162390.17	ACOT11	1	54542139	1_34	0	0.0341920505341424	14.300918020637	1.53885619581893e-06	1.6598407227782	2
ENSG00000184313.19	MROH7	1	54548340	1_34	0	0.0134526374751064	5.64310897364983	2.38910286747078e-07	0.532041171945309	3
ENSG00000243725.6	TTC4	1	54709146	1_34	0	0.0121714216393811	4.71777221598325	1.807121069736e-07	-0.199272025403248	1
ENSG00000162396.5	PARS2	1	54764162	1_34	0	0.012445730297303	4.92377000195079	1.92853318888922e-07	0.121751565472652	1
ENSG00000116133.11	DHCR24	1	54886292	1_34	0	0.0374950739115284	15.1615886328364	1.78907232136933e-06	1.66515421153008	2
ENSG00000162407.8	PLPP3	1	56645496	1_36	0	0.032375129265232	8.01594949483994	8.16724261784318e-07	0.993063480886309	1
ENSG00000162409.10	PRKAA2	1	56647258	1_36	0	0.031356170020103	7.71795792644519	7.61613074735855e-07	0.909698830166789	1
ENSG00000187889.12	C1orf168	1	56820166	1_36	0	0.0373740741487181	9.35557091797271	1.10039779575364e-06	1.08874300329001	1
ENSG00000173406.15	DAB1	1	58546315	1_37	0	0.0163700650325488	6.00383006119426	3.09305590318679e-07	0.719455437332253	2
ENSG00000162600.11	OMA1	1	58546313	1_37	0	0.016308385259396	5.97677151312498	3.06751425453103e-07	0.734512390087972	1
ENSG00000162601.9	MYSM1	1	58700166	1_37	0	0.0425851021598929	15.0793667671637	2.02092302311272e-06	-2.0696272256371	2
ENSG00000177606.6	JUN	1	58784746	1_37	0	0.0140122527422092	4.65624730326464	2.05330268206141e-07	0.347671400750102	1
ENSG00000172456.17	FGGY	1	59296796	1_37	0	0.237543024283596	30.9838501065824	2.31625643053028e-05	3.97563595621563	1
ENSG00000134709.10	HOOK1	1	59814713	1_38	0	0.0207278298304688	5.3477684878002	3.48847332174783e-07	0.459607711964057	1
ENSG00000134716.9	CYP2J2	1	59926822	1_38	0	0.0350656986714218	10.2375006465385	1.1297579662884e-06	1.28751579208408	1
ENSG00000162604.12	TM2D1	1	61725787	1_39	0	0.0260143805158874	5.02660209839086	4.11525707589827e-07	-0.309700400425358	1
ENSG00000240563.1	L1TD1	1	62194851	1_39	0	0.044966807634223	10.1321705354871	1.4338493406421e-06	1.30874863257701	2
ENSG00000162607.12	USP1	1	62436136	1_39	0	0.0557114040969065	12.1441043708162	2.12921035139621e-06	1.64246078865029	1
ENSG00000116641.17	DOCK7	1	62690372	1_39	0	0.0309997645202359	6.65804101536918	6.49551866042652e-07	0.998729411035475	1
ENSG00000125703.14	ATG4C	1	62784304	1_39	0	0.0252916910136806	4.76474863531147	3.79251088081201e-07	0.242199426146321	1
ENSG00000187140.5	FOXD3	1	63322827	1_40	0	0.0276193055367132	4.86511420581248	4.228776843764e-07	0.326134327994634	1
ENSG00000088035.15	ALG6	1	63367779	1_40	0	0.210687857720154	24.3011039255752	1.61129286376073e-05	2.65856524783472	2
ENSG00000079739.15	PGM1	1	63592345	1_40	0	0.0269150477525241	4.62488761350422	3.9174666870448e-07	0.178341901408736	2
ENSG00000162437.14	RAVER2	1	64745107	1_41	0	0.196673838642095	24.3972634137386	1.51006862161997e-05	-2.49295677457792	3
ENSG00000162434.11	JAK1	1	64966237	1_41	0	0.0794045129215113	15.5685649601576	3.89047602090996e-06	1.97408850798298	2
ENSG00000162433.14	AK4	1	65147235	1_41	0	0.0610893795932747	13.0853731550783	2.51571129801741e-06	1.54940320795942	1
ENSG00000116675.15	DNAJC6	1	65248435	1_41	0	0.0276237927361722	5.65766273030686	4.91846216359708e-07	-0.598363791861895	1
ENSG00000184588.17	PDE4B	1	65792155	1_41	0	0.0319785093462799	7.02053225542833	7.06540771622306e-07	-0.959398734792197	1
ENSG00000116729.13	WLS	1	68255458	1_43	0	0.0270306907344907	5.77107130546185	4.90933375078308e-07	-0.50070282389127	1
ENSG00000033122.18	LRRC7	1	69567941	1_44	0	0.0329639395789941	4.95233521268619	5.13757430987218e-07	0.409460001972343	2
ENSG00000066557.5	LRRC40	1	70204629	1_44	0	0.0393616510027869	6.60801510493184	8.18565256083232e-07	0.974036215643715	1
ENSG00000197568.13	HHLA3	1	70355624	1_44	0	0.0386687690837791	6.44209882188506	7.83965053967405e-07	0.817987287688475	1
ENSG00000050628.20	PTGER3	1	71047606	1_45	0	0.0200839250468924	5.5647988527066	3.51728075992095e-07	-0.619713940859716	2
ENSG00000132485.13	ZRANB2	1	71073570	1_45	0	0.0181957941924144	4.64963666407069	2.66255756997346e-07	0.221868041467456	2
ENSG00000172260.14	NEGR1	1	72282986	1_46	0	0.0204430829664809	5.56980876389214	3.58340296794626e-07	0.77917471956006	1
ENSG00000162620.15	LRRIQ3	1	74198130	1_47	0	0.0266797230688504	7.78740960182706	6.53857800690007e-07	-1.0035422387598	1
ENSG00000254685.6	FPGT	1	74198025	1_47	0	0.02668970691769	7.79088843208946	6.5439468545129e-07	-1.00402156207213	1
ENSG00000116783.14	TNNI3K	1	74234228	1_47	0	0.028513791998498	8.40583820629604	7.5430151056274e-07	-1.04350551592568	2
ENSG00000116791.13	CRYZ	1	74706317	1_47	0	0.02514973933895	7.2384963999182	5.72915833203896e-07	-0.956230744655587	5
ENSG00000162623.15	TYW3	1	74732260	1_47	0	0.0189393042401256	4.60663828083695	2.74572543303877e-07	0.124562690436946	2
ENSG00000137968.16	SLC44A5	1	75582225	1_47	0	0.0316259726279604	9.37044937575903	9.32638378964368e-07	1.4505508882126	2
ENSG00000117054.13	ACADM	1	75719213	1_47	0	0.0216065571542292	5.82854344367859	3.96327841795066e-07	0.850804040961469	1
ENSG00000137955.15	RABGGTB	1	75786061	1_47	0	0.038721641776528	11.2589005191046	1.37201455433553e-06	2.00897918140231	2
ENSG00000057468.6	MSH4	1	75795152	1_47	0	0.086657422214624	18.8531652790956	5.14160861443971e-06	2.74332987280596	2
ENSG00000184005.10	ST6GALNAC3	1	76074606	1_47	0	0.0203400395649835	5.26817987340106	3.37226241244571e-07	-0.517345350206661	1
ENSG00000117069.14	ST6GALNAC5	1	76866942	1_48	0	0.0191312669423954	8.98501309507012	5.40967805291844e-07	-1.08855635759773	1
ENSG00000142892.14	PIGK	1	77219918	1_48	0	0.0119436187742221	4.6248351888723	1.73836579207495e-07	-0.0625700498836763	1
ENSG00000154027.18	AK5	1	77282053	1_48	0	0.0119868619378249	4.65823436471361	1.75725914398728e-07	-0.101731008945067	1
ENSG00000077254.14	USP33	1	77760195	1_48	0	0.0238747873844197	11.0400302220795	8.29504504332647e-07	1.51403644008401	1
ENSG00000162614.18	NEXN	1	77888397	1_48	0	0.0178868420890277	8.36169980179383	4.70692434872702e-07	-1.15116298661965	1
ENSG00000162613.16	FUBP1	1	77979050	1_48	0	0.0131692875290657	5.52792359060613	2.29104323481049e-07	0.605069930117275	2
ENSG00000162616.8	DNAJB4	1	77979478	1_48	0	0.0210838135000969	9.88612522802545	6.55970406497767e-07	-1.57478546788171	2
ENSG00000137960.5	GIPC2	1	77995251	1_48	0	0.0148625422089206	6.64676503829929	3.10894043613931e-07	1.11524775612036	1
ENSG00000162618.13	ADGRL4	1	79000413	1_48	0	0.0208060496031104	9.76314070259924	6.39275633793519e-07	-1.21273523062446	2
ENSG00000203943.8	SAMD13	1	84298566	1_51	0	0.321899839102025	30.5505829514838	3.09491862779248e-05	3.48141405991268	2
ENSG00000171517.5	LPAR3	1	84893414	1_52	0	0.0241268114748334	5.12096780213031	3.88831060287801e-07	0.393685204999961	1
ENSG00000117133.10	RPF1	1	84481372	1_52	0	0.0277325404121132	6.41562813368703	5.59935253329827e-07	-0.864678849730547	1
ENSG00000174021.10	GNG5	1	84506136	1_52	0	0.0228691129239182	4.62382844932087	3.32782136332964e-07	-0.0474457256773053	3
ENSG00000117151.12	CTBS	1	84574386	1_52	0	0.0228274985047554	4.60692033441488	3.30961898340801e-07	0.101756465990806	2
ENSG00000117155.16	SSX2IP	1	84691138	1_52	0	0.0491770225632616	11.7657709287871	1.82092304877084e-06	1.52779973878486	1
ENSG00000153898.12	MCOLN2	1	84997525	1_52	0	0.0230519664858828	4.69776453974125	3.408067584631e-07	0.192873219217217	1
ENSG00000162643.12	WDR63	1	84999160	1_52	0	0.0230597873360323	4.70091390702264	3.41150937457715e-07	-0.195639162381781	1
ENSG00000055732.12	MCOLN3	1	85048087	1_52	0	0.0301435912472966	7.19149129587644	6.82217608846437e-07	0.804657557680654	2
ENSG00000097096.8	SYDE2	1	85200644	1_52	0	0.027877768798922	6.46421936421162	5.67130588131089e-07	0.695796285275646	2
ENSG00000142867.12	BCL10	1	85276340	1_52	0	0.0277033478598134	6.40583571971656	5.58492089088181e-07	-0.705917865337856	2
ENSG00000117174.10	ZNHIT6	1	85708260	1_52	0	0.0348141275655661	8.53404188171497	9.3501646783332e-07	0.993778406512962	2
ENSG00000171502.14	COL24A1	1	85992940	1_53	0	0.0302055202517898	7.53871471762373	7.16626069461437e-07	1.02988997754039	1
ENSG00000122417.15	ODF2L	1	86419456	1_53	0	0.0219883234931249	4.62443175472164	3.20006990925995e-07	0.121217444464081	1
ENSG00000137975.7	CLCA2	1	86424561	1_53	0	0.0225197535873771	4.85415537665996	3.44022051515399e-07	0.227781354466518	1
ENSG00000016602.9	CLCA4	1	86547045	1_53	0	0.0219253620379473	4.59987790756698	3.17396440182536e-07	-0.125321983098703	2
ENSG00000097033.14	SH3GLB1	1	86703725	1_53	0	0.0227855113455924	4.95424566709537	3.55259165443877e-07	-0.361902054965086	2
ENSG00000183291.15	SELENOF	1	86914303	1_53	0	0.0697373283000696	15.2735728274925	3.35208419905294e-06	-2.20495632162871	1
ENSG00000153936.16	HS2ST1	1	86914303	1_53	0	0.0697373283000696	15.2735728274925	3.35208419905294e-06	2.2049563216287	1
ENSG00000143013.12	LMO4	1	87246826	1_53	0	0.061566975801133	14.1735337906659	2.74621755164835e-06	-1.55967352536968	1
ENSG00000065243.19	PKN2	1	88684130	1_54	0	0.0136674041541885	4.62859455873404	1.99087572462017e-07	-0.211113074925596	1
ENSG00000137944.17	KYAT3	1	88969840	1_54	0	0.0183826669104137	25.6816619471069	1.48573247631662e-06	4.76858649399147	3
ENSG00000213516.9	RBMXL1	1	88993078	1_54	0	0.0162635707370652	8.36795259594405	4.28296068557892e-07	1.40825594255151	1
ENSG00000117226.11	GBP3	1	89015900	1_54	0	0.0189462405775075	10.3776259024539	6.1877111530072e-07	1.68841400833979	1
ENSG00000162645.12	GBP2	1	89147330	1_54	0	0.0226929418606978	9.48219815832468	6.77187294317232e-07	-1.32106327580245	1
ENSG00000213512.1	GBP7	1	89182399	1_54	0	0.0141262272948254	5.40143979958965	2.40129050549543e-07	0.529449593188262	1
ENSG00000154451.14	GBP5	1	89272549	1_54	0	0.0151704672755001	5.52710569333162	2.63879529601256e-07	0.439243320161942	1
ENSG00000197147.13	LRRC8B	1	89525128	1_54	0	0.142521083617409	27.8189101893112	1.2477517907677e-05	3.02562901270153	2
ENSG00000171488.14	LRRC8C	1	89608452	1_55	0	0.0591198912449278	13.0055890001499	2.4197618511965e-06	1.86463698723603	2
ENSG00000122482.20	ZNF644	1	91022402	1_55	0	0.0355188600504545	8.22897834956146	9.19843433462029e-07	0.908206433454294	1
ENSG00000162669.15	HFM1	1	91404853	1_55	0	0.0240894522858764	4.61445016299973	3.49829040789845e-07	0.101835450592549	1
ENSG00000097046.12	CDC7	1	91500888	1_56	0	0.0260413472963504	5.41922497815568	4.44129482974908e-07	0.511147315311797	2
ENSG00000284413.1	BTBD8	1	92080411	1_56	0	0.0320484671502528	7.35101262542081	7.41418476704911e-07	0.76401072496197	1
ENSG00000069712.12	KIAA1107	1	92167501	1_56	0	0.0247599527373011	4.95029742605632	3.85735916163881e-07	-0.460150440812011	1
ENSG00000122484.8	RPAP2	1	92299545	1_56	0	0.0295208675029083	6.5858706301687	6.1185890426086e-07	-1.08920749186735	1
ENSG00000162676.11	GFI1	1	92487304	1_56	0	0.0243598898524261	4.79898756619652	3.67903499297285e-07	0.460740097438493	1
ENSG00000067208.14	EVI5	1	92792120	1_56	0	0.0335961412323881	7.79063372372453	8.23703968705524e-07	1.1714731844113	1
ENSG00000122406.12	RPL5	1	92831623	1_56	0	0.0414513806148132	9.75300912654127	1.27229143753976e-06	1.50937271446639	1
ENSG00000154511.11	FAM69A	1	92960610	1_56	0	0.0238764932058669	4.61280181796631	3.4661257219951e-07	0.104907468733408	2
ENSG00000143033.17	MTF2	1	93079600	1_57	0	0.123053857518632	20.4613615508731	7.9238954314292e-06	2.31678685767893	1
ENSG00000117500.12	TMED5	1	93180650	1_57	0	0.0244166927368786	5.19902062703754	3.99500522992848e-07	0.420647538785168	1
ENSG00000122483.17	CCDC18	1	93179625	1_57	0	0.0250489983431804	5.43653763496565	4.28569969885171e-07	-0.504717660360665	2
ENSG00000117505.12	DR1	1	93346012	1_57	0	0.0293069652403096	6.89651719537965	6.36076932860605e-07	0.920776419321785	1
ENSG00000137936.16	BCAR3	1	93847526	1_57	0	0.0320432754323023	7.72789674245477	7.79304505469231e-07	1.01068880443803	1
ENSG00000067334.13	DNTTIP2	1	93879527	1_57	0	0.0256547114122565	5.65858683658537	4.56861006608229e-07	-0.4095282083281	2
ENSG00000023909.9	GCLM	1	93909186	1_57	0	0.022945829030883	4.62201544595617	3.33767556666512e-07	-0.331284005181832	1
ENSG00000137962.12	ARHGAP29	1	94296990	1_58	0	0.151099403006352	25.6348499107693	1.21899661929501e-05	-3.40054759465703	1
ENSG00000117525.13	F3	1	94621222	1_58	0	0.0270120298617316	9.31110898779311	7.91530410393276e-07	-1.38457231677604	1
ENSG00000143036.16	SLC44A3	1	94699455	1_58	0	0.02180413167151	7.32148456621883	5.02396865225186e-07	0.852645316125154	2
ENSG00000117519.15	CNN3	1	94902902	1_58	0	0.0564151894590297	16.1966128361146	2.87560497033541e-06	1.71668595337754	2
ENSG00000172339.9	ALG14	1	95073027	1_58	0	0.0182839253868416	5.68874309814247	3.27336727000595e-07	-0.661357715357049	2
ENSG00000152078.9	TMEM56	1	95158938	1_58	0	0.0251159432549968	8.63436449878789	6.82478297030141e-07	1.14381040036829	1
ENSG00000122481.16	RWDD3	1	95228017	1_58	0	0.0429600905588554	13.6389996814582	1.84398201579727e-06	-1.84592709976131	2
ENSG00000188641.12	DPYD	1	97921165	1_60	0	0.0222474771715113	5.61416080369522	3.93074247113814e-07	1.0003974619785	2
ENSG00000162627.16	SNX7	1	98661649	1_60	0	0.0247573671737	6.60672843400007	5.14754186123428e-07	-0.665203968489896	1
ENSG00000156869.12	FRRS1	1	99766518	1_61	0	0.0295195699878108	6.58560271693134	6.11807122221504e-07	0.718808276531198	2
ENSG00000117620.14	SLC35A3	1	99969054	1_61	0	0.0560316869764446	12.5812422851863	2.21853455660155e-06	1.99323061342392	2
ENSG00000156875.13	MFSD14A	1	100037607	1_61	0	0.0482282394265479	11.1717286381761	1.69562870513158e-06	1.67503839197336	1
ENSG00000156876.9	SASS6	1	100132743	1_61	0	0.0243632512088938	4.80041877923603	3.68064001165741e-07	0.0294969432432235	1
ENSG00000122435.9	TRMT13	1	100132743	1_61	0	0.0385515359097341	9.07510301065174	1.10103778268622e-06	1.60376502525644	2
ENSG00000122477.12	LRRC39	1	100178174	1_61	0	0.0660901025901057	14.1386050897858	2.94070841237226e-06	-1.92793756233936	1
ENSG00000137992.14	DBT	1	100249898	1_61	0	0.0490361338814811	11.3277009247238	1.74810280630341e-06	1.77592400248813	1
ENSG00000079335.18	CDC14A	1	100353172	1_61	0	0.0516147886084131	11.8090175143852	1.91821328033019e-06	-1.57110329426503	1
ENSG00000181656.6	GPR88	1	100538206	1_62	0	0.0423834421009053	7.36002090662362	9.81712330788392e-07	1.0426167891196	1
ENSG00000162692.10	VCAM1	1	100721765	1_62	0	0.0436122971467696	7.62760211622692	1.04690184863201e-06	0.956387214720253	1
ENSG00000162694.13	EXTL2	1	100895622	1_62	0	0.0348965604095096	5.54380311378272	6.08834696836377e-07	0.495099972447199	1
ENSG00000162695.11	SLC30A7	1	100895622	1_62	0	0.0348965604095096	5.54380311378272	6.08834696836377e-07	-0.495099972447199	1
ENSG00000170989.8	S1PR1	1	101237269	1_62	0	0.0399420037872663	6.80502746369282	8.55398933537484e-07	0.743030349901736	1
ENSG00000060718.20	COL11A1	1	103102352	1_64	0	0.0355680622955522	5.81322696593706	6.50708469012611e-07	0.643013649458212	2
ENSG00000240038.6	AMY2B	1	103554070	1_65	0	0.0380152733993818	10.2075749176719	1.22120807681404e-06	1.24067445351787	2
ENSG00000198890.7	PRMT6	1	107056380	1_66	0	0	10.4075064476507	0	0.557614337930337	1
ENSG00000162631.18	NTNG1	1	107135646	1_66	0	0	11.8382844674316	0	0.922060514172762	2
ENSG00000134215.15	VAV3	1	107965542	1_67	0	0.0207585265980408	4.61086754446218	3.01223010762292e-07	-0.071801507940731	1
ENSG00000085491.15	SLC25A24	1	108200892	1_67	0	0.0373981742788524	10.0653001317303	1.18463921302456e-06	1.11019275924888	2
ENSG00000162636.15	FAM102B	1	108527873	1_67	0	0.0213445249932165	4.86549829052485	3.2683066103514e-07	0.262615707255411	1
ENSG00000162639.15	HENMT1	1	108662004	1_67	0	0.0404651919692385	10.8225701302331	1.37822774196526e-06	1.42186840974238	1
ENSG00000121957.12	GPSM2	1	108865795	1_67	0	0.0229082857513746	5.50059269835603	3.9656196093791e-07	-0.442600487154345	2
ENSG00000121940.15	CLCC1	1	108887963	1_67	0	0.0208232131521663	4.63640150503568	3.03834969184912e-07	-0.0303143095139068	3
ENSG00000215717.5	TMEM167B	1	109089398	1_67	0	0.0230928721661337	5.65930699592142	4.11291920812073e-07	0.613156184124712	2
ENSG00000031698.12	SARS	1	109213564	1_67	0	0.0212244818248345	4.80988714974319	3.21277977269301e-07	0.240407407407386	1
ENSG00000143126.7	CELSR2	1	109250412	1_67	0	0.079322691074334	17.2005650574405	4.2938723300268e-06	1.8763145928259	1
ENSG00000134222.16	PSRC1	1	109282969	1_67	0	0.0244891637384311	6.06478466376171	4.67410338403879e-07	-0.228992123776388	1
ENSG00000143028.8	SYPL2	1	109466156	1_67	0	0.0299943925849611	8.14962856755058	7.6928428493969e-07	1.4280393098656	2
ENSG00000162650.16	ATXN7L2	1	109483259	1_67	0	0.0406395327175352	10.9986440466004	1.40668490272456e-06	1.67168276487182	1
ENSG00000174151.14	CYB561D1	1	109494012	1_67	0	0.0307533117315543	8.26978698804627	8.00378082406322e-07	1.01361656364052	2
ENSG00000181754.6	AMIGO1	1	109509517	1_67	0	0.0208731497957699	4.68274853440718	3.07608123311124e-07	-0.504250777728985	1
ENSG00000065135.10	GNAI3	1	109548825	1_67	0	0.0213785063327311	4.87315922355722	3.27866416539918e-07	0.274643373173574	1
ENSG00000168765.16	GSTM4	1	109639544	1_67	0	0.068961161506188	15.8133837125235	3.43192944277226e-06	-1.90755008216153	1
ENSG00000213366.12	GSTM2	1	109671748	1_67	0	0.0977813589319799	19.0356010429872	5.85776084036803e-06	2.15012176157121	1
ENSG00000134184.12	GSTM1	1	109671748	1_67	0	0.0977813589319799	19.0356010429872	5.85776084036803e-06	2.15012176157121	1
ENSG00000134201.10	GSTM5	1	109710619	1_67	0	0.0252019086713795	6.46302648827577	5.12599694412132e-07	0.779249227936182	1
ENSG00000134202.10	GSTM3	1	109718945	1_67	0	0.0221453126464429	5.26443000434108	3.66895297467374e-07	-0.644659654120778	2
ENSG00000168710.17	AHCYL1	1	109984850	1_69	0	0.0108288912380312	11.7783347470133	4.01399529008386e-07	1.34473723846215	1
ENSG00000197106.6	SLC6A17	1	110150825	1_69	0	0.00494988516461992	4.6303642765507	7.2130552060035e-08	0.0753036396235431	1
ENSG00000162775.14	RBM15	1	110338810	1_69	0	0.00796760587831824	8.96811910072912	2.24873450733673e-07	1.05397398434522	1
ENSG00000168679.17	SLC16A4	1	110393761	1_69	0	0.00761592102553521	8.5576024124868	2.0510843023669e-07	1.00218311888432	1
ENSG00000134248.13	LAMTOR5	1	110407188	1_69	0	0.0068590377387181	7.61128005294588	1.64297088701033e-07	-0.866338881464458	2
ENSG00000143125.5	PROK1	1	110451117	1_69	0	0.00511233370461528	4.92239146247835	7.91961951098604e-08	0.288582831119453	2
ENSG00000177272.8	KCNA3	1	110675201	1_69	0	0.00753925618594509	8.25214727088233	1.95796283789754e-07	1.143151294266	1
ENSG00000143119.12	CD53	1	110873219	1_69	0	0.00494121234725609	4.61327778385091	7.17384679559858e-08	-0.0544600134264635	1
ENSG00000121931.15	LRIF1	1	110964484	1_69	0	0.00720934495260339	8.03055166593817	1.82200750012438e-07	-0.95646293681291	1
ENSG00000134255.13	CEPT1	1	111139685	1_69	0	0.0186136611683696	16.7646813804489	9.82055611609454e-07	1.73776005455079	2
ENSG00000162777.16	DENND2D	1	111195294	1_69	0	0.00629176144974075	6.84844796079902	1.35604275226467e-07	0.742474139515085	2
ENSG00000064886.13	CHI3L2	1	111200918	1_69	0	0.0408144189785343	23.5283700851036	3.02213899600141e-06	2.21030151156953	1
ENSG00000173947.13	PIFO	1	111346062	1_69	0	0.00714322198458994	8.00934590929773	1.80052920754675e-07	-1.00763078666231	1
ENSG00000116455.13	WDR77	1	111484508	1_69	0	0.00511644753144624	4.91478917545267	7.91375118623952e-08	-0.21549806391516	1
ENSG00000116459.10	ATP5F1	1	111448114	1_69	0	0.02023919474491	17.6467519128637	1.12400173901685e-06	1.88540618102386	1
ENSG00000121933.18	TMIGD3	1	111490897	1_69	0	0.00587272537609418	6.19204168458861	1.14441235455467e-07	0.629390960131109	2
ENSG00000197852.9	FAM212B	1	111755756	1_69	0	0.0153323401793878	15.0288754576382	7.25176806681148e-07	-1.78876756490654	2
ENSG00000171385.9	KCND3	1	111988885	1_69	0	0.0107105807657653	12.3213529605562	4.15317654624453e-07	1.56935304294216	1
ENSG00000143079.14	CTTNBP2NL	1	112391270	1_69	0	0.00615401951603789	7.95005525158886	1.53970666527746e-07	1.4847325080959	1
ENSG00000116489.12	CAPZA1	1	112614432	1_69	0	0.0083423869467596	8.19702210690074	2.15206512669891e-07	-0.554048835611719	1
ENSG00000007341.18	ST7L	1	112626827	1_69	0	0.00825457757071624	8.12119367624277	2.10971453285737e-07	-0.542868990413835	1
ENSG00000155363.18	MOV10	1	112673095	1_69	0	0.179434276219267	45.0777600631861	2.54552114230618e-05	-5.49054129167439	2
ENSG00000155367.15	PPM1J	1	112715671	1_69	0	0.00717967965674893	9.54293364735501	2.15623427474146e-07	-1.42936918135376	1
ENSG00000155380.11	SLC16A1	1	112956760	1_70	0	0.0190820639401115	6.10754233946916	3.66775912934813e-07	1.20996698034945	1
ENSG00000081026.18	MAGI3	1	113390860	1_70	0	0.0185973559273626	4.60245871805722	2.69370528524277e-07	0.0625505707820823	1
ENSG00000116793.15	PHTF1	1	113734103	1_70	0	0.0191401962912808	4.81284704334369	2.89906144783413e-07	-0.128069059715366	1
ENSG00000134242.15	PTPN22	1	113871109	1_70	0	0.0224891614411638	6.47156004374558	4.58027148674696e-07	-0.801988631045455	1
ENSG00000134262.12	AP4B1	1	113904943	1_70	0	0.0212646063033874	5.59432790171561	3.74381377927698e-07	0.360902942836249	2
ENSG00000118655.4	DCLRE1B	1	113904943	1_70	0	0.0378571377182962	10.5362557180653	1.25528705776791e-06	-1.11496992119585	2
ENSG00000163349.21	HIPK1	1	113929596	1_70	0	0.118509187040154	21.3446883526469	7.96069180654729e-06	2.24419032459138	1
ENSG00000175984.14	DENND2C	1	114669904	1_71	0	0.0206622617651117	6.90305997597117	4.48878164252164e-07	0.793220971591114	1
ENSG00000134198.9	TSPAN2	1	115048542	1_71	0	0.0212315046123259	7.39823685748016	4.94331149136343e-07	1.19313112028884	1
ENSG00000134258.16	VTCN1	1	117210906	1_72	0	0.0115451166258782	4.77380725843509	1.73449151066854e-07	-0.203866530492268	2
ENSG00000173218.14	VANGL1	1	115417859	1_72	0	0.0128858839248241	5.78936264035706	2.34776131794892e-07	-0.582241071428836	1
ENSG00000118729.11	CASQ2	1	115768346	1_72	0	0.0519640757669551	18.7626159689113	3.0683547580669e-06	-2.29503081392567	1
ENSG00000163393.12	SLC22A15	1	115976190	1_72	0	0.0716881171428414	21.7987162974248	4.91798349507278e-06	2.50033449960375	2
ENSG00000143061.17	IGSF3	1	116669972	1_72	0	0.0219775383742845	10.7339511586025	7.42416534475985e-07	-1.21318239462415	1
ENSG00000134247.9	PTGFRN	1	116909700	1_72	0	0.017027974629834	8.36847963466907	4.48454650167826e-07	0.945825977422285	2
ENSG00000134256.12	CD101	1	117000912	1_72	0	0.011437985135328	4.68766001161835	1.68738664288607e-07	-0.148441754845471	2
ENSG00000116830.11	TTF2	1	117060534	1_72	0	0.0221145848357062	10.791644189199	7.51061295652603e-07	-1.18229466363158	1
ENSG00000134253.9	TRIM45	1	117122142	1_72	0	0.0390792303589339	16.0925003509111	1.97914905324395e-06	1.74825881770142	2
ENSG00000198162.12	MAN1A2	1	117367404	1_72	0	0.0157982372048946	7.6744256466416	3.81560568165847e-07	-0.890410793844769	2
ENSG00000183508.4	FAM46C	1	117605765	1_72	0	0.0113370752188817	4.60577793451686	1.64328539955699e-07	-0.145372908932402	1
ENSG00000155761.13	SPAG17	1	118187574	1_72	0	0.0148868706584108	7.12450317670318	3.33785120870287e-07	0.823489327359152	1
ENSG00000092607.13	TBX15	1	118988874	1_73	0	0.00878036287552186	4.60672214101936	1.27295618827303e-07	-0.0465640875388552	2
ENSG00000116874.11	WARS2	1	119040799	1_73	0	0.00881631825384566	4.64035775985521	1.28750136340017e-07	-0.201119468311275	2
ENSG00000198483.12	ANKRD35	1	145872788	1_73	0	0.00883122276531767	4.655844840421	1.29398222985431e-07	-0.0769333250951728	1
ENSG00000265241.6	RBM8A	1	145927267	1_73	0	0.0223618466587111	13.246493167689	9.32218159272663e-07	-1.62987330395238	1
ENSG00000271601.3	LIX1L	1	145959360	1_73	0	0.0383694642209219	18.2331046733973	2.20168576131926e-06	-2.049177560555	1
ENSG00000121851.12	POLR3GL	1	145738392	1_73	0	0.0966383681201649	26.8433838478076	8.16386515944825e-06	-2.66347437799051	1
ENSG00000168509.19	HFE2	1	146036954	1_73	0	0.0419770500651087	19.2116071949845	2.53795891493126e-06	-2.07535141235201	1
ENSG00000131791.7	PRKAB2	1	147171976	1_73	0	0.00895025575502362	4.77477207028771	1.34492189558648e-07	0.172395413356285	2
ENSG00000131778.18	CHD1L	1	147243149	1_73	0	0.0112574567092266	6.84024304119213	2.42337594229526e-07	0.87279310576444	3
ENSG00000116128.10	BCL9	1	147541592	1_73	0	0.00953966048207233	5.64318451644363	1.69420571651528e-07	-0.964031555784788	1
ENSG00000162836.11	ACP6	1	147647471	1_73	0	0.0147816734406174	9.84845599538163	4.58142652548896e-07	1.8423967677529	2
ENSG00000265107.2	GJA5	1	147773193	1_73	0	0.00905846955203316	4.97400146318311	1.41797871328174e-07	-0.600653284888436	2
ENSG00000196805.7	SPRR2B	1	153070078	1_74	0	0.0516874245435355	10.6893637164125	1.73878434421117e-06	1.57637051190847	1
ENSG00000244094.1	SPRR2F	1	153083807	1_74	0	0.0295385091784903	5.45871468167155	5.07443788991845e-07	0.743891821184967	2
ENSG00000159409.14	CELF3	1	151717135	1_74	0	0.0279399314128358	4.94094343844813	4.34454391714791e-07	0.400513543301152	1
ENSG00000163206.5	SMCP	1	152880661	1_74	0	0.0282128459115042	5.03137778686213	4.46727613887807e-07	0.2204810575388	1
ENSG00000143376.12	SNX27	1	151616339	1_74	0	0.0298216405228684	5.54753121287599	5.20643270013218e-07	0.447462521320214	1
ENSG00000143450.16	OAZ3	1	151763100	1_74	0	0.0287548466897272	5.20844672331467	4.7133344354603e-07	-0.499950424099296	1
ENSG00000143436.10	MRPL9	1	151763100	1_74	0	0.0447843035716438	9.34429622921446	1.3169867224095e-06	-1.09644400900204	2
ENSG00000182134.15	TDRKH	1	152542288	1_74	0	0.0274448357989534	4.77462975785775	4.1239112554115e-07	0.357172342113862	1
ENSG00000143365.17	RORC	1	151831413	1_74	0	0.0280453876149068	4.97599221994064	4.39187643828231e-07	-0.290705242036576	1
ENSG00000196407.11	THEM5	1	151853237	1_74	0	0.0715230944165385	13.7536581884011	3.09580427998329e-06	1.8562237153589	1
ENSG00000159445.12	THEM4	1	151919723	1_74	0	0.0290340823709114	5.2983908437038	4.8412896828798e-07	-0.499134985257724	1
ENSG00000197747.8	S100A10	1	151993591	1_74	0	0.0270296038610803	4.63284532352256	3.94090944077724e-07	0.32572097240361	2
ENSG00000163191.5	S100A11	1	152042106	1_74	0	0.0366531068948843	7.47051639228427	8.61728368128744e-07	1.15007670427283	1
ENSG00000197915.5	HRNR	1	152220810	1_74	0	0.0716503008529403	13.770528134622	3.10511428258824e-06	-1.81607676581575	3
ENSG00000143631.10	FLG	1	152220810	1_74	0	0.0309228348597143	5.88520625493998	5.72730040021106e-07	0.809359754402466	2
ENSG00000143536.7	CRNN	1	152414760	1_74	0	0.0671605796585054	13.1577570183908	2.78102742486607e-06	1.68102139406457	1
ENSG00000163207.6	IVL	1	152908247	1_74	0	0.0392217384545104	8.10329408212282	1.00022432796756e-06	1.07575828765823	2
ENSG00000241794.1	SPRR2A	1	153057485	1_74	0	0.0298171051606568	5.54610382749548	5.20430147398157e-07	0.416592667841662	2
ENSG00000203785.8	SPRR2E	1	153106201	1_74	0	0.0640520279359851	12.7098616654309	2.56202097993003e-06	1.48283510500674	2
ENSG00000203783.4	PRR9	1	153217943	1_75	0	0.0347963570223975	9.10349816324585	9.96898771505764e-07	1.25885498675999	1
ENSG00000203782.5	LOR	1	153259400	1_75	0	0.0591704192236071	14.0130676118435	2.60943712809762e-06	1.65421085978347	1
ENSG00000163220.10	S100A9	1	153357702	1_75	0	0.0224059493251838	5.01288616564503	3.53476190387399e-07	0.392092148480639	1
ENSG00000143556.8	S100A7	1	153460264	1_75	0	0.0216106318727838	4.66398215820803	3.17200102853986e-07	0.124518931021897	2
ENSG00000197956.9	S100A6	1	153535924	1_75	0	0.0288591392843279	7.28846601829306	6.61955021781033e-07	0.910520493724119	2
ENSG00000188015.9	S100A3	1	153549456	1_75	0	0.0357029388149769	9.38423520291753	1.05441560224298e-06	1.18452844589195	2
ENSG00000196154.11	S100A4	1	153549456	1_75	0	0.04450130405622	11.4472993768658	1.60318910286726e-06	1.44521400038663	2
ENSG00000196754.10	S100A2	1	153567710	1_75	0	0.0855485632135999	17.4901335511457	4.70884959973593e-06	-2.02186686954205	1
ENSG00000188643.10	S100A16	1	153613108	1_75	0	0.0228805158987899	5.25306086845692	3.78257213813326e-07	0.491977454466898	1
ENSG00000160678.11	S100A1	1	153628302	1_75	0	0.0229748289259253	5.14995229665377	3.72361238543957e-07	-0.0576375747634069	3
ENSG00000189171.14	S100A13	1	153630385	1_75	0	0.0227653910675765	5.08139784701381	3.64055241341449e-07	0.0741449704043087	2
ENSG00000143553.10	SNAPIN	1	153658595	1_75	0	0.0275513955190129	6.72263585944414	5.82897459965397e-07	0.464409090622274	2
ENSG00000169418.9	NPR1	1	153678582	1_75	0	0.0292806465153573	7.528458867902	6.93738372818109e-07	0.967744313574483	1
ENSG00000143554.13	SLC27A3	1	153774305	1_75	0	0.0404837559269169	10.6208261693649	1.35315663809985e-06	-1.409471742085	1
ENSG00000143614.9	GATAD2B	1	153923736	1_75	0	0.0390072157950131	11.0932953428485	1.36180367616554e-06	1.94407558258582	1
ENSG00000198837.9	DENND4B	1	153940147	1_75	0	0.0880583396029027	18.3483466702162	5.08482959219298e-06	2.21724906054338	1
ENSG00000143570.17	SLC39A1	1	153968263	1_75	0	0.022370896889651	5.54713814236387	3.90536249474349e-07	-1.00809468550387	1
ENSG00000143578.15	CREB3L4	1	153966654	1_75	0	0.0223772916899246	5.5593869878158	3.91510490012794e-07	-1.01706865618292	1
ENSG00000143552.9	NUP210L	1	154155073	1_75	0	0.043748622150347	11.5502531967979	1.5902479995454e-06	1.55416157058488	1
ENSG00000143595.12	AQP10	1	154298401	1_75	0	0.0225419310229665	5.01550586438846	3.55807282490004e-07	0.198523388737843	3
ENSG00000143515.16	ATP8B2	1	154325898	1_75	0	0.0252388303286837	6.24216613103404	4.9580798940257e-07	0.615292852754477	1
ENSG00000160712.12	IL6R	1	154405422	1_75	0	0.0316841419367179	7.73733435093511	7.71511294230351e-07	-0.4080256974223	1
ENSG00000169291.9	SHE	1	154502081	1_75	0	0.0863857396256875	17.8094393697629	4.84173792391537e-06	2.41822062072625	2
ENSG00000163239.12	TDRD10	1	154502424	1_75	0	0.056433640473746	13.7617063732406	2.44410200901552e-06	-2.03546817918934	1
ENSG00000160714.9	UBE2Q1	1	154559434	1_75	0	0.0886661459474007	17.9283297239666	5.00272506372334e-06	-2.25926483022315	1
ENSG00000160710.15	ADAR	1	154627024	1_75	0	0.0235150261590683	5.47655437552732	4.05286225829053e-07	0.718875173710568	1
ENSG00000160688.18	FLAD1	1	154720705	1_75	0	0.0228103853393248	5.14165259839194	3.69100238078075e-07	-0.338947700490732	1
ENSG00000143603.18	KCNN3	1	154870871	1_76	0	0.0864811837030261	16.9558448413318	4.61476970412087e-06	-2.07290193515254	1
ENSG00000163344.5	PMVK	1	154936792	1_76	0	0.0492920946572567	11.6404029800286	1.80573602705295e-06	-1.67955911984542	1
ENSG00000160691.18	SHC1	1	154974220	1_76	0	0.0693561983797647	14.8589157769557	3.24325708042937e-06	-1.8221500355295	1
ENSG00000173207.12	CKS1B	1	154975020	1_76	0	0.0691199661571457	14.8266136154174	3.22518373119686e-06	1.81976107382277	1
ENSG00000163354.14	DCST2	1	155033615	1_76	0	0.0232512375961714	4.63037087001803	3.38821394088446e-07	-0.0434756343908025	1
ENSG00000163357.10	DCST1	1	155017119	1_76	0	0.0383239165254048	9.28358107170413	1.11968121895812e-06	-1.03009516622985	1
ENSG00000169242.11	EFNA1	1	155127376	1_76	0	0.0233201043203288	4.65783670977716	3.4184066283685e-07	-0.514157199956088	2
ENSG00000169241.17	SLC50A1	1	155135811	1_76	0	0.139131726578872	21.5417030131924	9.43224737902512e-06	2.8718104812069	1
ENSG00000185499.16	MUC1	1	155192276	1_76	0	0.103644031800803	18.6887968592469	6.09585483109114e-06	2.66861581038233	1
ENSG00000169231.13	THBS3	1	155205298	1_76	0	0.0743356875396951	15.5158602728667	3.62979582051961e-06	2.29889047263439	2
ENSG00000173171.14	MTX1	1	155120331	1_76	0	0.0439942219014795	10.5742562046216	1.46404505972928e-06	1.76953819178617	2
ENSG00000177628.15	GBA	1	155244216	1_76	0	0.0239751352825374	4.91505982672939	3.70850482661436e-07	-0.0300514378825386	2
ENSG00000160767.20	FAM189B	1	155254510	1_76	0	0.023498235965511	4.72849847922446	3.49677338530361e-07	0.521986159550414	2
ENSG00000116521.10	SCAMP3	1	155262283	1_76	0	0.0238399946310329	4.86259371222298	3.64823756718374e-07	0.576395657521113	1
ENSG00000143630.9	HCN3	1	155277916	1_76	0	0.0231831611808874	4.60314662617259	3.35843105590542e-07	-0.351273573923122	1
ENSG00000176444.18	CLK2	1	155278322	1_76	0	0.0231738339104014	4.59940908590429	3.35435406769819e-07	0.32953110054707	1
ENSG00000163374.19	YY1AP1	1	155689149	1_76	0	0.0235629838855678	4.75403160501011	3.52534256375477e-07	-0.0425608843103087	1
ENSG00000132718.8	SYT11	1	155859720	1_76	0	0.0231924564629848	4.60686510166698	3.36249168543135e-07	-0.105240029787176	1
ENSG00000143622.10	RIT1	1	155910600	1_76	0	0.0244353032990762	5.09165942951069	3.91548941809371e-07	0.166826110403969	2
ENSG00000116584.17	ARHGEF2	1	156006597	1_76	0	0.0233946490336661	4.68746108183242	3.45114481228996e-07	-0.0350393956592233	1
ENSG00000163479.13	SSR2	1	156020665	1_76	0	0.0448777722951176	10.7605876045202	1.51976434687627e-06	1.35260179670791	1
ENSG00000116586.11	LAMTOR2	1	156055222	1_76	0	0.028048539552965	6.37372494849501	5.62616603780227e-07	0.743481079252914	1
ENSG00000132698.14	RAB25	1	156061029	1_76	0	0.0888091065870017	17.2094291951761	4.80986559318168e-06	-1.89417090162574	1
ENSG00000160785.13	SLC25A44	1	156193904	1_76	0	0.0253808885046788	5.44445042550186	4.34880408173977e-07	0.614191397620967	2
ENSG00000198952.8	SMG5	1	156282346	1_76	0	0.0319748703764542	7.59357272853139	7.64124145373367e-07	-0.810180021126621	1
ENSG00000163472.18	TMEM79	1	156283240	1_76	0	0.0314137191632239	7.42859985373962	7.34404443630427e-07	0.786469836532891	1
ENSG00000163467.11	TSACC	1	156337127	1_76	0	0.0314455712049712	7.43804162631872	7.3608347207571e-07	-0.787859875622248	1
ENSG00000163468.14	CCT3	1	156351363	1_76	0	0.0232509220567841	4.63024360134348	3.38807483395207e-07	-0.0617458798895166	1
ENSG00000187862.11	TTC24	1	156579579	1_77	0	0.0148971701838031	7.05736561773069	3.30868460056065e-07	0.776522073048531	2
ENSG00000163382.11	NAXE	1	156590832	1_77	0	0.0582656990291741	19.7281193113781	3.6174923437892e-06	-2.01906411225137	1
ENSG00000160818.16	GPATCH4	1	156601175	1_77	0	0.0142384270961972	6.64015913661543	2.9754282172324e-07	-0.666705423502257	2
ENSG00000132692.18	BCAN	1	156373901	1_77	0	0.194043680744653	30.741045001489	1.87727157550367e-05	3.14417063456621	1
ENSG00000132688.10	NES	1	156677793	1_77	0	0.0450172197347824	17.331308214502	2.45538155360271e-06	-1.73174621279929	2
ENSG00000143319.16	ISG20L2	1	156728106	1_77	0	0.0129357352354861	5.79817546990952	2.3604317405175e-07	-0.574021165548241	1
ENSG00000143303.11	RRNAD1	1	156728106	1_77	0	0.0201973378422088	9.81352043791416	6.23774957061038e-07	-1.3593582387829	2
ENSG00000143314.12	MRPL24	1	156741833	1_77	0	0.114261409384827	25.7344784662288	9.25388123937003e-06	-3.2307372717949	1
ENSG00000143294.14	PRCC	1	156750590	1_77	0	0.131458713000349	27.1631382243843	1.12377222380462e-05	-3.26874166510228	2
ENSG00000198400.11	NTRK1	1	156808319	1_77	0	0.0221180127788368	10.7971830074315	7.51563258790792e-07	1.09584543272064	2
ENSG00000027869.11	SH2D2A	1	156815987	1_77	0	0.0476835796732713	17.7576227184434	2.66478791046781e-06	-2.35557139779115	2
ENSG00000187800.13	PEAR1	1	156893412	1_77	0	0.011673881729434	5.01817072528367	1.84361271754469e-07	-0.478382653987049	1
ENSG00000132694.18	ARHGEF11	1	157045234	1_77	0	0.0293093095572924	14.2052054670893	1.31027387337331e-06	2.08623152937472	1
ENSG00000143297.18	FCRL5	1	157552226	1_77	0	0.113155504429537	25.1285498788042	8.94853797943966e-06	-2.99391710096258	1
ENSG00000132704.15	FCRL2	1	157778774	1_77	0	0.0646239906400979	20.3875747963801	4.14637248568252e-06	-2.54038518207538	1
ENSG00000158473.6	CD1D	1	158180266	1_78	0	0.176057848484941	27.2221361241329	1.50829595132682e-05	2.77137888050197	2
ENSG00000163554.12	SPTA1	1	158544607	1_78	0	0.0164501025764482	4.78105824481868	2.47515054259712e-07	0.232010230801146	2
ENSG00000163564.14	PYHIN1	1	158930391	1_78	0	0.0194242075601857	6.32074761903188	3.86385422961237e-07	-0.806440870476857	2
ENSG00000163565.18	IFI16	1	158999686	1_78	0	0.0168166624293751	4.98513120376473	2.63830726347602e-07	0.188186843415237	1
ENSG00000163568.14	AIM2	1	159147319	1_78	0	0.0237246937942777	8.17639275364456	6.10479850519484e-07	-0.899210432251713	1
ENSG00000179639.10	FCER1A	1	159288755	1_78	0	0.0754511374953397	19.015878299858	4.51534724408578e-06	2.49120775796793	1
ENSG00000158716.8	DUSP23	1	159780839	1_78	0	0.0393989587017275	12.9009948997375	1.59962035180031e-06	1.60713872877502	1
ENSG00000181036.13	FCRL6	1	159800388	1_78	0	0.0372831689786571	12.3852395282547	1.45320272340573e-06	1.41942457181795	1
ENSG00000158714.10	SLAMF8	1	159834863	1_78	0	0.0180955795282622	5.66409154728109	3.22560908908094e-07	0.536054678979066	1
ENSG00000188004.9	C1orf204	1	159854415	1_78	0	0.132981007881089	24.4601233313512	1.02366354270877e-05	-2.43235533962468	1
ENSG00000243284.1	VSIG8	1	159856126	1_78	0	0.023018475687297	7.89579677466655	5.71980859688627e-07	-0.973183107428155	2
ENSG00000213085.9	CFAP45	1	159899758	1_78	0	0.0175965058273797	5.40498864944146	2.99316182540008e-07	0.508992500175663	2
ENSG00000158710.14	TAGLN2	1	159925332	1_78	0	0.0164024967395785	4.75422707548517	2.4541372918944e-07	-0.242525925532832	2
ENSG00000158764.6	ITLN2	1	160954636	1_79	0	0.0250368173594405	9.76845338527577	7.69686560330815e-07	1.18936382181296	1
ENSG00000085552.16	IGSF9	1	159945134	1_79	0	0.0146677694391235	4.81160506855267	2.2210739684677e-07	-0.220129314013424	1
ENSG00000143315.6	PIGM	1	160031560	1_79	0	0.0144692203367893	4.6855086588604	2.13358941744196e-07	0.125983055554128	1
ENSG00000162728.4	KCNJ9	1	160081123	1_79	0	0.0401747117678568	14.1752522072451	1.79222502836392e-06	1.64391152860528	1
ENSG00000162729.13	IGSF8	1	160102029	1_79	0	0.0159766200918333	5.60266182446029	2.81700936801487e-07	-0.540141864087098	2
ENSG00000132681.16	ATP1A4	1	160144553	1_79	0	0.014570852659178	4.75026771059937	2.17827158439529e-07	-0.208321675234654	2
ENSG00000143318.12	CASQ1	1	160144553	1_79	0	0.0145918783046949	4.76360888606672	2.18754134193901e-07	-0.252421020212317	1
ENSG00000132716.18	DCAF8	1	160262716	1_79	0	0.0163810620577768	5.83411314132175	3.00764016881244e-07	-0.528239081724201	1
ENSG00000162735.18	PEX19	1	160285766	1_79	0	0.0144312531736824	4.66120028069277	2.11695089106406e-07	0.13147217587514	2
ENSG00000122218.14	COPA	1	160342475	1_79	0	0.0153315049890249	5.22115207130131	2.51918525115699e-07	0.348411011165104	2
ENSG00000162736.15	NCSTN	1	160343943	1_79	0	0.0242995646731636	9.49076848611797	7.25786434242989e-07	1.1069171146771	3
ENSG00000162738.5	VANGL2	1	160400615	1_79	0	0.0144562304871474	4.67719902177395	2.12789349915421e-07	0.0786526073604524	1
ENSG00000066294.14	CD84	1	160579090	1_79	0	0.0273563374485388	10.5921121023286	9.11904784720422e-07	-1.25267058242354	2
ENSG00000117090.14	SLAMF1	1	160647524	1_79	0	0.018555009349342	6.98841397589618	4.08083255159104e-07	0.785258778996455	1
ENSG00000117091.9	CD48	1	160711718	1_79	0	0.0297161792774703	11.3620612883359	1.06257372119877e-06	-1.36288252124756	1
ENSG00000122223.12	CD244	1	160862395	1_79	0	0.0374061529542761	13.5079840230564	1.59016634399682e-06	1.55882131021934	2
ENSG00000179914.4	ITLN1	1	160894862	1_79	0	0.0468242745760115	15.6093906110066	2.30020201770549e-06	1.68885076039232	1
ENSG00000158769.17	F11R	1	161021088	1_79	0	0.0240591447912688	9.39840885758612	7.11612377852703e-07	-1.20678616117124	1
ENSG00000215845.10	TSTD1	1	161038745	1_79	0	0.0155101396476177	5.32836580644774	2.60087041395531e-07	-0.439462076444705	2
ENSG00000158773.14	USF1	1	161022031	1_79	0	0.0214708093062111	8.34179579333402	5.63659644725255e-07	0.964756558486128	1
ENSG00000162755.13	KLHDC9	1	161097847	1_79	0	0.0188616956276481	7.14034329440135	4.23846692397e-07	0.767477645140389	2
ENSG00000143256.4	PFDN2	1	161117821	1_79	0	0.014366403019493	4.61953265940925	2.08859897740968e-07	0.0619198196696346	1
ENSG00000158793.13	NIT1	1	161118210	1_79	0	0.0143956029125621	4.63831719738769	2.10135427267953e-07	0.0637576183871589	1
ENSG00000143222.11	UFC1	1	161153113	1_79	0	0.0160234181400277	5.62973865420757	2.83891489880362e-07	-0.563597685634685	1
ENSG00000143258.15	USP21	1	161159962	1_79	0	0.0146747436603436	4.81600299503855	2.22416112526161e-07	0.229539295991411	1
ENSG00000143224.17	PPOX	1	161165947	1_79	0	0.014626840620363	4.78575039207557	2.20297488729423e-07	-0.254109118219679	3
ENSG00000158850.14	B4GALT3	1	161177981	1_79	0	0.0157104444467795	5.44713863426292	2.69318305694008e-07	0.45658026915236	1
ENSG00000158864.12	NDUFS2	1	161196933	1_79	0	0.0335738981170668	12.4993051557688	1.32067699488884e-06	-1.50727114373837	1
ENSG00000158869.10	FCER1G	1	161215268	1_79	0	0.0240170750783711	9.38215569466912	7.09139578780551e-07	1.07722962066213	1
ENSG00000158882.14	TOMM40L	1	161226376	1_79	0	0.0298590587633125	11.4067255919078	1.07187978670845e-06	-1.43527306253032	1
ENSG00000248485.1	PCP4L1	1	161259053	1_79	0	0.0144208983707795	4.65455913193344	2.11241791456271e-07	0.0944990557852371	1
ENSG00000158887.15	MPZ	1	161310092	1_79	0	0.0168142065421847	6.07578045234727	3.21504772341923e-07	-0.728699217848848	1
ENSG00000143252.14	SDHC	1	161317093	1_79	0	0.0188174832160138	7.11859561496525	4.21565278505379e-07	0.852645841213351	1
ENSG00000143226.13	FCGR2A	1	161505171	1_79	0	0.0164329061510193	5.86336994767513	3.0322893835751e-07	-0.544722958922024	1
ENSG00000203747.10	FCGR3A	1	161551141	1_79	0	0.0143405999279272	4.60290177331174	2.07734199533634e-07	0.0321470771308223	1
ENSG00000162746.14	FCRLB	1	161726591	1_79	0	0.023441746456433	9.15697953860319	6.75540174634091e-07	1.12301446512025	1
ENSG00000081721.11	DUSP12	1	161749425	1_79	0	0.0144844859302918	4.69526520683827	2.14028785876614e-07	0.217192536891032	2
ENSG00000118217.5	ATF6	1	161766683	1_79	0	0.0305581929270089	11.6222403997778	1.11770320556307e-06	1.51613896574589	1
ENSG00000198574.5	SH2D1B	1	162412988	1_80	0	0.0146240352453612	5.13855413398102	2.36492370719283e-07	-0.391368877347133	1
ENSG00000117143.13	UAP1	1	162561704	1_80	0	0.014059528014897	4.77436673779866	2.11249403322925e-07	-0.203647892535804	1
ENSG00000162733.16	DDR2	1	162631124	1_80	0	0.01647980103683	6.24433396872161	3.23852355633764e-07	-0.641052003829137	1
ENSG00000132196.13	HSD17B7	1	162790775	1_80	0	0.0160845496722514	6.01957129288012	3.04707709315977e-07	0.594583289649647	1
ENSG00000143228.12	NUF2	1	163266611	1_80	0	0.0150155404839064	5.38301423136605	2.54375611688669e-07	-0.432873406121228	1
ENSG00000185630.18	PBX1	1	164555760	1_80	0	0.0155036857965094	5.67909441506668	2.77091383333979e-07	0.522936427530043	1
ENSG00000143171.12	RXRG	1	165444407	1_81	0	0.0331774977179167	4.90466619893994	5.1210858595792e-07	-0.261883870761343	1
ENSG00000143149.12	ALDH9A1	1	165698544	1_81	0	0.0322678352635084	4.64551843694497	4.71751177442082e-07	0.0868251534511854	2
ENSG00000188859.6	FAM78B	1	166167240	1_81	0	0.0321821838435908	4.62074757731162	4.67990168582832e-07	-0.0870319478576598	1
ENSG00000143195.12	ILDR2	1	166975691	1_82	0	0.0281281207456944	12.239647514347	1.083474269933e-06	-1.50208228691639	1
ENSG00000143194.12	MAEL	1	166975572	1_82	0	0.0307292228650458	13.0629511920667	1.26328649979617e-06	-1.58224208320719	2
ENSG00000143157.11	POGK	1	166839016	1_82	0	0.0146665835510444	6.19958714682932	2.86154581440212e-07	0.762725728307871	1
ENSG00000152382.5	TADA1	1	166866506	1_82	0	0.0134693061301011	5.41185858588758	2.29403815612505e-07	-0.368333644651901	2
ENSG00000198842.9	DUSP27	1	167093281	1_82	0	0.0123947686399571	4.64315627476787	1.81117618613496e-07	0.074415494538249	2
ENSG00000198821.10	CD247	1	167518349	1_82	0	0.0128314904069171	4.96328373010438	2.00426517273243e-07	0.298416570609328	1
ENSG00000143162.7	CREG1	1	167553767	1_82	0	0.0170357669464908	7.58574751249552	4.0669520049408e-07	-0.881077892535747	3
ENSG00000198771.10	RCSD1	1	167630346	1_82	0	0.0297531283811571	12.7623632645421	1.19501322613369e-06	1.47701426168018	1
ENSG00000197965.11	MPZL1	1	167720961	1_82	0	0.0198114889888118	8.98450869710612	5.60170745679367e-07	1.07250803016547	2
ENSG00000143164.15	DCAF6	1	167936173	1_82	0	0.0434800744362519	16.3037895013804	2.23093959828358e-06	1.85584174621003	1
ENSG00000143158.10	MPC2	1	167936749	1_82	0	0.0170157819139237	7.57487180364056	4.05635701318245e-07	-0.896772580352329	1
ENSG00000143147.14	GPR161	1	168137545	1_82	0	0.0139489982268001	5.73551532130308	2.51781859698514e-07	0.499134524704932	1
ENSG00000143155.12	TIPRL	1	168178654	1_82	0	0.0318192816857004	13.3876924545172	1.34061807980957e-06	-1.55046995855836	2
ENSG00000213064.9	SFT2D2	1	168228182	1_82	0	0.0130913409539297	5.14865316997025	2.12122503891726e-07	0.394726231141963	1
ENSG00000143196.4	DPT	1	168704565	1_82	0	0.0123918025794674	4.64094391859884	1.80987999589798e-07	0.144186533124417	3
ENSG00000143153.12	ATP1B1	1	169105802	1_82	0	0.0533943275470894	18.2310614897215	3.06348706456352e-06	-1.96753890255851	1
ENSG00000143156.13	NME7	1	169330256	1_83	0	0.0311582749523879	4.97209066670793	4.8755253460692e-07	0.870976997902661	2
ENSG00000117477.12	CCDC181	1	169447020	1_83	0	0.030213951099352	4.68531879627596	4.45508138357209e-07	0.156106610559643	3
ENSG00000198734.10	F5	1	169588496	1_83	0	0.0446841668887398	8.33952233194722	1.1727456071461e-06	-1.00932744118966	1
ENSG00000000460.16	C1orf112	1	169882438	1_83	0	0.0315116119711986	5.07703672973995	5.03488898302109e-07	-0.230475429859956	1
ENSG00000188404.8	SELL	1	169689445	1_83	0	0.0321955254045213	5.27712004277484	5.34689264021431e-07	0.490603727833219	1
ENSG00000007908.15	SELE	1	169764425	1_83	0	0.0335301507497041	5.65577604174254	5.96810813667781e-07	0.561173281542569	2
ENSG00000171806.11	METTL18	1	169795279	1_83	0	0.033242358517626	5.57536619644209	5.83276125459257e-07	0.554267620166134	1
ENSG00000120370.12	GORAB	1	170496931	1_83	0	0.0300718871302876	4.64147033859787	4.39263619469441e-07	-0.0963265680120796	1
ENSG00000116132.11	PRRX1	1	170662279	1_84	0	0.0282472345139739	9.39502447526458	8.35185267903231e-07	-1.19988311358915	1
ENSG00000007933.12	FMO3	1	171091067	1_84	0	0.0248776014789063	8.2139660844392	6.43087969970263e-07	-1.02246657191518	1
ENSG00000010932.16	FMO1	1	171257566	1_84	0	0.0173598890225384	4.87637381887308	2.66411463988017e-07	-0.353466929825824	1
ENSG00000076258.9	FMO4	1	171313714	1_84	0	0.0184454701270834	5.43834175116361	3.15693178723034e-07	-0.519669954111405	2
ENSG00000034971.16	MYOC	1	171652737	1_84	0	0.0597783956718332	16.4105183321041	3.08727650332141e-06	-1.84377351614818	4
ENSG00000117533.14	VAMP4	1	171742190	1_84	0	0.0306632587905474	10.1589758677109	9.80341100595257e-07	1.17373145401788	1
ENSG00000010165.19	METTL13	1	171781417	1_84	0	0.0169502451778065	4.65519525318466	2.48326381074797e-07	0.0398449277709008	1
ENSG00000197959.13	DNM3	1	171841015	1_84	0	0.018743278317975	5.58676948048508	3.29545419636261e-07	0.455118276085619	1
ENSG00000135845.9	PIGC	1	172465594	1_84	0	0.0184773240710997	5.45431441131797	3.17167163792089e-07	0.367683566358437	1
ENSG00000094975.13	SUCO	1	172532059	1_84	0	0.0210893652307022	6.68028165622563	4.43370971544347e-07	0.768504182562033	2
ENSG00000117560.7	FASLG	1	172658724	1_84	0	0.0633242960114697	16.9542186844342	3.37875829294455e-06	1.77184598969553	1
ENSG00000162753.11	SLC9C2	1	173604513	1_85	0	0.036878219877781	5.81737388942556	6.75158749867815e-07	0.723625638628762	1
ENSG00000076321.10	KLHL20	1	173697023	1_85	0	0.0330920531460597	4.80664974364171	5.00581924290759e-07	0.528097606926917	2
ENSG00000117593.9	DARS2	1	173823764	1_85	0	0.0429648296261523	7.24558880264784	9.79705962621781e-07	-1.23617909265138	2
ENSG00000117601.13	SERPINC1	1	173916899	1_85	0	0.032375657822195	4.60263246534681	4.68957916436596e-07	0.0595717553240933	1
ENSG00000152061.23	RABGAP1L	1	174159002	1_85	0	0.0469602728232431	8.07866171286517	1.19393039295441e-06	1.5048018837464	1
ENSG00000120333.4	MRPS14	1	175022306	1_85	0	0.0420875969830461	7.05247985792548	9.34124920509003e-07	-1.19590762998882	2
ENSG00000235750.9	KIAA0040	1	175193171	1_86	0	0.053486604195679	16.3543813629703	2.75288532269108e-06	1.83875510449135	1
ENSG00000143207.19	RFWD2	1	176207677	1_86	0	0.0353639859332447	12.4797863738957	1.38892032760043e-06	-1.46481858564915	1
ENSG00000120341.18	SEC16B	1	177966530	1_87	0	0.0301553168583026	4.81124310922518	4.56593970307251e-07	0.383130910231707	1
ENSG00000075391.16	RASAL2	1	178094621	1_87	0	0.0380304220969079	6.97518740525916	8.34826064273122e-07	-0.840291798906131	1
ENSG00000116191.17	RALGPS2	1	178699977	1_87	0	0.0816351287425879	14.1698329622839	3.64041408805872e-06	1.95691527920145	2
ENSG00000116194.12	ANGPTL1	1	178867836	1_87	0	0.0482301560724121	9.19955056208051	1.39634987885342e-06	1.45286995346051	1
ENSG00000143340.6	FAM163A	1	179743263	1_89	0	0.016729829022175	5.82780308573718	3.06835316626343e-07	0.688465107031542	1
ENSG00000162779.21	AXDND1	1	179365849	1_89	0	0.0151065632103459	4.88296666926291	2.32144503745767e-07	-0.228620250887044	3
ENSG00000186283.13	TOR3A	1	179081343	1_89	0	0.0146518172278991	4.60014508468344	2.12115299894258e-07	0.0293678298674547	2
ENSG00000143322.19	ABL2	1	179189646	1_89	0	0.0154018790719621	5.06213685951078	2.45367233003855e-07	-0.188572904743197	2
ENSG00000162782.15	TDRD5	1	179591019	1_89	0	0.0148692490833321	4.73644317282124	2.2164112271042e-07	0.0918587092167369	2
ENSG00000169905.12	TOR1AIP2	1	179878267	1_89	0	0.0686206418949903	19.0074487364428	4.10475818740544e-06	2.4458039555248	1
ENSG00000135837.15	CEP350	1	179954679	1_89	0	0.0684200148121424	18.9796695192414	4.08677552331698e-06	2.33042216581341	2
ENSG00000121454.5	LHX4	1	180281203	1_89	0	0.0146633465837486	4.6074210145857	2.12617972375223e-07	0.0308652953983955	1
ENSG00000153029.14	MR1	1	181055268	1_89	0	0.068483618750511	18.9885112874599	4.09248024462376e-06	-2.04799063597344	1
ENSG00000162783.10	IER5	1	181089177	1_89	0	0.0196975132958886	7.34087957116329	4.55059803988324e-07	0.804300294360673	1
ENSG00000179930.5	ZNF648	1	182061558	1_90	0	0.0586119141258611	11.3146686926098	2.08706858064356e-06	-1.51662991760518	1
ENSG00000203730.2	TEDDM1	1	182400603	1_90	0	0.0291512094993012	4.77813696607177	4.38353165386789e-07	0.207199519760681	1
ENSG00000135862.5	LAMC1	1	183023026	1_91	0	0.0262140372083569	6.62343929789582	5.46419822259781e-07	0.808099966532803	2
ENSG00000058085.14	LAMC2	1	183186170	1_91	0	0.0232003217659942	5.48117485034183	4.0019958893863e-07	-0.582283830306378	1
ENSG00000157064.10	NMNAT2	1	183418808	1_91	0	0.0398510191558793	10.4974240985033	1.31653118084066e-06	1.38795645389394	1
ENSG00000116698.21	SMG7	1	183471970	1_91	0	0.0398657560296387	10.4573454314621	1.31198972062767e-06	1.33406280023448	2
ENSG00000162704.15	ARPC5	1	183635770	1_91	0	0.0514622742582683	12.7942043021418	2.07210247774422e-06	-1.6140328522432	2
ENSG00000143344.15	RGL1	1	183636108	1_91	0	0.0228434620534245	5.33311347107242	3.83399658865191e-07	-0.426703710425568	1
ENSG00000198756.10	COLGALT2	1	184037985	1_91	0	0.0513464867032425	12.8978622917163	2.08419064641787e-06	1.62066148065047	1
ENSG00000198860.11	TSEN15	1	184039137	1_91	0	0.0344047368362928	9.17382024832383	9.93293149502557e-07	-1.29141872082793	2
ENSG00000116406.18	EDEM3	1	184746283	1_92	1	0.37819934855105	26.8709510962062	3.19825279918815e-05	4.72988288628654	1
ENSG00000135842.16	FAM129A	1	184974705	1_92	0	0.0972058093225956	20.1997116906836	6.17940080369089e-06	2.84070635672942	1
ENSG00000121486.11	TRMT1L	1	185156912	1_92	0	0.0240585344657946	6.04641870735336	4.57800603188272e-07	-0.991379767451248	1
ENSG00000116668.12	SWT1	1	185156912	1_92	0	0.0240585344657946	6.04641870735336	4.57800603188272e-07	0.991379767451248	1
ENSG00000116679.15	IVNS1ABP	1	185317057	1_92	0	0.0246173174105965	5.80956560580326	4.50083777185317e-07	-0.349980605872637	1
ENSG00000047410.13	TPR	1	186376034	1_92	0	0.033148957432346	8.78721190962638	9.16705733181042e-07	1.01036704184316	1
ENSG00000157181.15	C1orf27	1	186376034	1_92	0	0.109028385543756	19.8796693578083	6.82115175647046e-06	2.26067770399826	2
ENSG00000262180.1	OCLM	1	186400848	1_92	0	0.0271171285551772	6.72603445368537	5.73999826743762e-07	-0.710102979344412	1
ENSG00000073756.11	PTGS2	1	186680089	1_92	0	0.0262474525954239	6.55669790333751	5.41603307591302e-07	-0.882830676168725	1
ENSG00000150681.9	RGS18	1	192158507	1_96	0	0.0142033034489278	4.93572944516729	2.20622440792308e-07	0.304492604282425	1
ENSG00000090104.11	RGS1	1	192575665	1_96	0	0.0317371283322702	12.3432718225638	1.23284050514801e-06	-1.42972709855122	2
ENSG00000116747.12	TROVE2	1	193058991	1_96	0	0.0437992387583056	13.3684584664451	1.84270946770873e-06	2.7689248547101	1
ENSG00000023572.8	GLRX2	1	193105954	1_96	0	0.0189835206575344	7.72292548582852	4.61389362515734e-07	-1.00120915533895	2
ENSG00000134371.10	CDC73	1	193121735	1_96	0	0.0350834085827378	11.7653702743631	1.29902154642484e-06	2.60579432284138	1
ENSG00000162687.16	KCNT2	1	196606472	1_98	0	0.0168258289442828	6.88028387176696	3.6432737121943e-07	-1.70312165261166	2
ENSG00000000971.15	CFH	1	196650372	1_98	0	0.0191200772262488	14.8785404199198	8.95280128158043e-07	-3.42175845727459	1
ENSG00000177888.7	ZBTB41	1	197200897	1_98	0	0.0211787341995413	6.71367420945483	4.47475473430262e-07	-0.542818283013607	1
ENSG00000203724.10	C1orf53	1	197902889	1_99	0	0.0473614625508611	11.5978042923916	1.72866108268132e-06	-1.39579768184451	1
ENSG00000081237.18	PTPRC	1	198630171	1_99	0	0.0223606671109411	4.60005077742216	3.23710178714863e-07	-0.296545582923505	2
ENSG00000163362.10	C1orf106	1	200890285	1_101	0	0.0366926659747706	7.85408620928981	9.06951169189131e-07	1.22874344344716	1
ENSG00000118200.14	CAMSAP2	1	200740002	1_101	0	0.044918001904348	9.74574561669277	1.37766769315224e-06	1.14408577375575	1
ENSG00000116852.14	KIF21B	1	201033261	1_101	0	0.0336677781756036	7.05127413867615	7.47121148927532e-07	0.749697158554772	1
ENSG00000232237.3	ASCL5	1	201114802	1_101	0	0.0334202707088123	6.9824735117734	7.34392501685513e-07	0.770342318517703	2
ENSG00000116857.16	TMEM9	1	201156198	1_101	0	0.0278179805937153	5.2737080130299	4.61690197962533e-07	0.417310103869865	1
ENSG00000174307.6	PHLDA3	1	201469408	1_101	0	0.0630665318687825	12.936884987681	2.56766073553239e-06	1.50693178317276	1
ENSG00000159176.13	CSRP1	1	201509157	1_101	0	0.0266876226259321	4.88790340601167	4.10526764514837e-07	0.279014046627836	2
ENSG00000198700.9	IPO9	1	201828710	1_102	0	0.0433601000299647	12.1460982373277	1.6574332173452e-06	-1.42728985792089	1
ENSG00000198892.6	SHISA4	1	201887834	1_102	0	0.0347225750502079	10.0699614640881	1.10039525132493e-06	1.1951008838598	2
ENSG00000134375.10	TIMM17A	1	201954677	1_102	0	0.0239468063090976	6.61184053730492	4.9828629912914e-07	-0.920981723991404	1
ENSG00000176393.10	RNPEP	1	201982463	1_102	0	0.0693278666511967	16.562812412589	3.61368999385926e-06	1.89209646536441	2
ENSG00000170075.8	GPR37L1	1	202124670	1_102	0	0.0240972389051415	6.67000454573832	5.05827442099977e-07	-0.878278988662487	1
ENSG00000143851.15	PTPN7	1	202161992	1_102	0	0.090330569577835	19.0794330057182	5.42386893832546e-06	2.24730068208576	1
ENSG00000133067.17	LGR6	1	202194388	1_102	0	0.0261112036217076	7.41585566020595	6.0939254005561e-07	-0.873678004313268	1
ENSG00000077157.21	PPP1R12B	1	202348568	1_102	0	0.034791070183074	10.0883517929285	1.10457950256902e-06	-1.21211219436296	1
ENSG00000143858.11	SYT2	1	202705556	1_102	0	0.0530331262425761	14.0353615636429	2.34250112245597e-06	-1.71839551344611	2
ENSG00000117139.16	KDM5B	1	202808933	1_102	0	0.0235331657652581	6.45001903506729	4.77694591228776e-07	-0.741113025553209	1
ENSG00000117153.15	KLHL12	1	202928138	1_102	0	0.0318267099793378	9.25803377459479	9.27298337465279e-07	1.13693139273701	2
ENSG00000159346.12	ADIPOR1	1	202958751	1_102	0	0.0303536886029688	8.81660559923073	8.42212846712365e-07	1.0095782646322	1
ENSG00000163485.16	ADORA1	1	203090600	1_102	0	0.021669787123489	5.68428654313785	3.87649815073014e-07	-0.691333858326781	1
ENSG00000133048.12	CHI3L1	1	203186284	1_102	0	0.0425687066760226	11.9736511107562	1.6040800177962e-06	1.40784896673928	1
ENSG00000133063.15	CHIT1	1	203274075	1_102	0	0.089771582550591	19.0201016377989	5.37354250237069e-06	-2.14382041757021	1
ENSG00000122176.10	FMOD	1	203351776	1_102	0	0.0414263637507908	11.7190999716857	1.52784763766604e-06	-1.33136716191621	1
ENSG00000174567.7	GOLT1A	1	204214495	1_103	0	0.0689338009772552	15.7955502392845	3.42669900778928e-06	2.31796116504829	1
ENSG00000188783.5	PRELP	1	203475432	1_103	0	0.0203748753535642	4.71921386987793	3.026032539813e-07	-0.218754265999944	1
ENSG00000188770.9	OPTC	1	203493789	1_103	0	0.0206808176695412	4.85291335416018	3.15848789451803e-07	0.272084528078705	2
ENSG00000058668.14	ATP2B4	1	203626383	1_103	0	0.0215687267881788	5.22176845330094	3.54446827169379e-07	0.325864869225236	2
ENSG00000122188.12	LAX1	1	203764698	1_103	0	0.0203094768234516	4.68244683591206	2.99281977539229e-07	0.175391845086703	2
ENSG00000257315.2	ZBED6	1	203795675	1_103	0	0.0206119836523355	4.87237035341052	3.16059650146408e-07	0.368537221522541	2
ENSG00000182004.12	SNRPE	1	203861803	1_103	0	0.0232686466056179	5.90042836589417	4.32079478048286e-07	0.59862685753535	2
ENSG00000143845.14	ETNK2	1	204151824	1_103	0	0.0553890946349094	14.1337727893653	2.4637199801685e-06	1.78381920434598	1
ENSG00000158615.8	PPP1R15B	1	204412128	1_103	0	0.0338831497408423	9.48276865596987	1.01117868013618e-06	1.24788266276114	1
ENSG00000133056.13	PIK3C2B	1	204495022	1_103	0	0.0229535994591303	5.7675825821229	4.1663293125344e-07	-0.627132920727988	1
ENSG00000198625.12	MDM4	1	204517114	1_103	0	0.0260991491193945	6.96070715036829	5.71726977139226e-07	-0.884875795041022	1
ENSG00000170382.11	LRRN2	1	204685959	1_103	0	0.056814533347106	14.3122470779829	2.55903509911466e-06	-1.64986326977874	1
ENSG00000163531.15	NFASC	1	204828332	1_104	0	0.0669066062214661	13.4907375772095	2.84062345939152e-06	1.97209152850359	1
ENSG00000184144.11	CNTN2	1	205043070	1_104	0	0.025895877936887	4.60321634204026	3.75146586700901e-07	-0.253136137237884	1
ENSG00000174529.7	TMEM81	1	205065595	1_104	0	0.0269888929803099	4.98758280156754	4.23627518337898e-07	-0.65187835666378	2
ENSG00000117222.13	RBBP5	1	205121305	1_104	0	0.0284927157861052	5.49198102661988	4.9246100597998e-07	-0.703298148696063	1
ENSG00000133059.16	DSTYK	1	205210869	1_104	0	0.0287713570317208	5.58254326035913	5.05477020867776e-07	0.868387562135522	2
ENSG00000133069.15	TMCC2	1	205228229	1_104	0	0.0292465087660324	5.7349927153079	5.27856501322987e-07	0.549392688851744	1
ENSG00000163545.8	NUAK2	1	205303219	1_104	0	0.0295430300652065	5.82889705775224	5.41938987468822e-07	0.72322629154572	2
ENSG00000162873.14	KLHDC8A	1	205357695	1_104	0	0.0273260509266446	5.10304272605323	4.38848937898418e-07	0.463558893651848	1
ENSG00000117266.15	CDK18	1	205504306	1_104	0	0.0419156808548711	9.09330531367956	1.19951938746356e-06	1.0609739658004	2
ENSG00000158711.13	ELK4	1	205632336	1_104	0	0.0359661041282855	7.66266406482981	8.67325584117715e-07	-0.798528393473083	1
ENSG00000158715.5	SLC45A3	1	205680319	1_104	0	0.0381934064344536	8.22377500133174	9.88481595987344e-07	-0.986514120225872	1
ENSG00000117280.12	RAB29	1	205775418	1_104	0	0.0264755664252492	4.80902243548595	4.00692337252157e-07	-0.270005861705559	1
ENSG00000133065.10	SLC41A1	1	205813590	1_104	0	0.0599143862789493	12.4483601885334	2.34721155634637e-06	-1.61911565197509	1
ENSG00000162877.12	PM20D1	1	205813590	1_104	0	0.0597946280512293	12.429493912549	2.33896966007001e-06	1.61724904036908	2
ENSG00000174502.18	SLC26A9	1	205943691	1_104	0	0.0869319670568133	15.9775662889039	4.37118420625718e-06	1.79745660883928	1
ENSG00000263528.7	IKBKE	1	206470431	1_105	0	0.0228693343303894	7.74197728750013	5.57204211327385e-07	0.916069495920793	2
ENSG00000266094.7	RASSF5	1	206507103	1_105	0	0.0211514695473966	7.08404745627315	4.71553510085393e-07	-0.80510144136618	2
ENSG00000143486.15	EIF2D	1	206604136	1_105	0	0.02341556887261	7.90654888340255	5.82640470061652e-07	-1.02850483467144	1
ENSG00000143479.15	DYRK3	1	206634569	1_105	0	0.026919815802909	9.19127766944541	7.78676277418573e-07	-1.18180852695791	1
ENSG00000162889.10	MAPKAPK2	1	206688684	1_105	0	0.0620536927493577	16.5727765620746	3.23647219165371e-06	-1.89686001708635	1
ENSG00000162894.11	FCMR	1	206923405	1_105	0	0.0449130761763757	13.8659270268192	1.95988543593974e-06	-1.69448670432308	1
ENSG00000162896.5	PIGR	1	206945992	1_105	0	0.0245640284638067	8.26449158474355	6.38887965301873e-07	-1.04301651824925	2
ENSG00000123843.12	C4BPB	1	207087851	1_105	0	0.0162260007623803	4.79574536244684	2.44893118284095e-07	0.398659414565713	2
ENSG00000123838.10	C4BPA	1	207104083	1_105	0	0.0216515608191893	7.42882308070985	5.06195405083765e-07	0.951467390708107	1
ENSG00000196352.14	CD55	1	207321071	1_105	0	0.0205796545128906	7.78414218238559	5.04147726834953e-07	-1.3442589576545	1
ENSG00000117335.19	CD46	1	207751847	1_105	0	0.115160079153093	22.1869861259738	8.04098478205064e-06	-2.76912563392393	1
ENSG00000076356.6	PLXNA2	1	208244589	1_106	0	0.00831144693067165	7.3667675545308	1.92691508462762e-07	-0.827675979947096	1
ENSG00000123689.5	G0S2	1	209675657	1_106	0	0.0795626721591706	26.4154207947336	6.61417783769182e-06	2.19957688909263	1
ENSG00000117595.10	IRF6	1	209806682	1_106	0	0.0098348982571379	8.03452090055905	2.48678838352456e-07	-0.712976324194342	1
ENSG00000117597.17	DIEXF	1	209828198	1_106	0	0.0378876126637666	20.211816984867	2.40996964051933e-06	-1.91750676413902	1
ENSG00000054392.12	HHAT	1	210321710	1_106	0	0.00677939168057939	5.48667170000516	1.17060041658281e-07	-0.321838729454303	2
ENSG00000143473.12	KCNH1	1	210691338	1_107	0	0.016198835814569	5.67396076570824	2.89253821704885e-07	-0.465282909211835	2
ENSG00000117625.13	RCOR3	1	211257612	1_107	0	0.0335042319769715	12.4231964578238	1.30991161722093e-06	-1.6868148971382	2
ENSG00000082512.14	TRAF5	1	211326561	1_107	0	0.149439108563751	26.636623514942	1.25271539405363e-05	2.9931876216906	2
ENSG00000170385.9	SLC30A1	1	211578806	1_107	0	0.0203547163362875	7.79001879562083	4.99013774300906e-07	-1.06620936788145	1
ENSG00000117650.12	NEK2	1	211675781	1_107	0	0.0284515432211067	10.9007136098876	9.76044752898856e-07	-1.16841974241852	1
ENSG00000143493.12	INTS7	1	212035474	1_107	0	0.0200707431608174	7.65974765472798	4.8382342269403e-07	0.969741451723401	1
ENSG00000066027.11	PPP2R5A	1	212285049	1_107	0	0.0178682317817993	6.58236324439951	3.70145433646553e-07	0.66661165339717	2
ENSG00000065600.12	TMEM206	1	212414848	1_107	0	0.0162375572308775	5.69606175840095	2.91074632554266e-07	0.553060553903983	1
ENSG00000117691.9	NENF	1	212430277	1_107	0	0.0166955212719178	5.95359935401454	3.12815714859375e-07	0.649393852409142	1
ENSG00000162772.16	ATF3	1	212565261	1_107	0	0.0151684853385944	5.06563760135055	2.41816152390586e-07	-0.367558957097375	1
ENSG00000123685.8	BATF3	1	212699510	1_108	0	0.0299710617030804	6.42781848373138	6.06282043316886e-07	-0.675988915337206	2
ENSG00000117697.14	NSL1	1	212792127	1_108	0	0.0252051868181526	4.81697507343304	3.82096705703985e-07	0.429522288387432	1
ENSG00000162769.12	FLVCR1	1	212858066	1_108	0	0.0246767474629466	4.62009898720261	3.58796477655715e-07	-0.289035673737124	2
ENSG00000143494.15	VASH2	1	212950961	1_108	0	0.0342061542558981	7.65953835042123	8.24547764445061e-07	-0.904257860218456	1
ENSG00000174606.13	ANGEL2	1	213008574	1_108	0	0.0697438400754502	14.3485455035903	3.14936291256041e-06	-1.93737127453359	1
ENSG00000136643.11	RPS6KC1	1	213051377	1_108	0	0.0789594438406354	15.526071206772	3.8581101969348e-06	2.04471919719109	1
ENSG00000143499.13	SMYD2	1	214280940	1_108	0	0.0465002777774338	10.530521678167	1.54104175927307e-06	1.31533793518184	2
ENSG00000152104.11	PTPN14	1	214552794	1_109	0	0.022977052706553	4.77655285627129	3.45396459947575e-07	0.212718470212607	1
ENSG00000117724.12	CENPF	1	214602949	1_109	0	0.0288233864966689	6.88360562412577	6.24410158156375e-07	-0.783573818774741	3
ENSG00000136636.12	KCTD3	1	215567710	1_109	0	0.0373112346222171	9.28972959879926	1.09081641973902e-06	1.45830760169193	1
ENSG00000196482.16	ESRRG	1	217137681	1_110	0	0.0114258945879506	4.81715792994139	1.73216824087252e-07	-0.157949503800015	1
ENSG00000092978.10	GPATCH2	1	217631425	1_110	0	0.0111553473019433	4.65436957349597	1.63400331904383e-07	0.302805566898114	1
ENSG00000162814.10	SPATA17	1	217631425	1_110	0	0.0111553473019433	4.65436957349597	1.63400331904383e-07	0.302805566898114	1
ENSG00000067533.5	RRP15	1	218284885	1_110	0	0.0118968497289821	5.75814259049074	2.15587395019795e-07	0.856783315135455	1
ENSG00000067704.9	IARS2	1	220094327	1_112	0	0.0260555593234889	9.65389500404025	7.91611227492034e-07	1.27835428299431	1
ENSG00000116141.15	MARK1	1	220527011	1_112	0	0.0175268038328674	5.97506592501936	3.29575106391311e-07	-0.543445848836226	1
ENSG00000162817.6	C1orf115	1	220690029	1_112	0	0.0156544260962581	4.92890786952342	2.42826916352648e-07	0.367406352050411	1
ENSG00000117791.15	MARC2	1	220745611	1_112	0	0.0155082188658722	4.84202209655414	2.36318467829676e-07	0.204447764119899	1
ENSG00000186205.12	MARC1	1	220786898	1_112	0	0.0162967590624687	5.30115891995828	2.71882367084024e-07	-0.366023812709619	1
ENSG00000143507.17	DUSP10	1	221742291	1_113	0	0.0196865083205308	4.78254096866395	2.96303217498072e-07	-0.219923684217323	1
ENSG00000143498.17	TAF1A	1	222590192	1_114	0	0.031565906863833	11.8656540123489	1.17874245306832e-06	-1.38907802671465	1
ENSG00000154305.16	MIA3	1	222617179	1_114	0	0.0158889525708307	5.49290622804507	2.74666964171745e-07	-0.408483273241757	2
ENSG00000162819.11	BROX	1	222712777	1_114	0	0.0165849294563825	5.88983061099711	3.07415249511979e-07	0.709742844247095	1
ENSG00000186063.12	AIDA	1	222712777	1_114	0	0.0165849294563825	5.88983061099711	3.07415249511979e-07	-0.709742844247095	1
ENSG00000197520.10	FAM177B	1	222736869	1_114	0	0.0149638380300828	4.93769960549289	2.3252873964702e-07	0.266428731874105	1
ENSG00000154309.8	DISP1	1	222883485	1_114	0	0.0144262462375596	4.59917588875039	2.0880569201634e-07	0.146488522023388	1
ENSG00000187554.11	TLR5	1	223142833	1_114	0	0.0146940970729174	4.76938373041183	2.2055359653274e-07	-0.19625806140388	1
ENSG00000143502.14	SUSD4	1	223344829	1_114	0	0.0144260235024865	4.59903281854599	2.08795972762109e-07	0.00260266268728754	2
ENSG00000203697.11	CAPN8	1	223666982	1_114	0	0.021938157090603	8.4827591302585	5.85660927514234e-07	-1.17660195752809	2
ENSG00000162909.17	CAPN2	1	223701931	1_114	0	0.0656902415127634	18.7370989921558	3.87357691183516e-06	-2.21069086803626	1
ENSG00000143771.11	CNIH4	1	224356827	1_114	0	0.0194953140619869	7.38779792867666	4.53267121251181e-07	0.990223597204636	2
ENSG00000162923.14	WDR26	1	224436689	1_114	0	0.0171644338257313	6.20788228545715	3.35337351179399e-07	0.782506114132392	1
ENSG00000185155.11	MIXL1	1	226223616	1_115	0	0.137280637288259	22.5043739151898	9.72266216271244e-06	-2.59832236427421	1
ENSG00000154380.17	ENAH	1	225642138	1_115	0	0.0207314586977103	4.65869873681494	3.03950919413616e-07	0.0840346243279334	1
ENSG00000143742.12	SRP9	1	225778101	1_115	0	0.0207043408210985	4.64655702943224	3.02762200891369e-07	0.0107932296316772	1
ENSG00000243709.1	LEFTY1	1	225912195	1_115	0	0.0209996160005494	4.77791211216381	3.15760996367674e-07	0.22276714726827	1
ENSG00000143811.18	PYCR2	1	225946550	1_115	0	0.0271073956785114	7.14907658646478	6.09883267449922e-07	0.802096887876802	1
ENSG00000143751.9	SDE2	1	225999428	1_115	0	0.0219416709837206	5.18507174631624	3.58041561348265e-07	-0.466387572312715	1
ENSG00000163041.9	H3F3A	1	226062051	1_115	0	0.0253452767855693	6.52422121483119	5.20396887215203e-07	-0.758482401628088	1
ENSG00000183814.15	LIN9	1	226309688	1_115	0	0.0225731526853814	5.44842114371801	3.87054269565157e-07	-0.499598273088222	1
ENSG00000143799.12	PARP1	1	226407676	1_115	0	0.0227828654832044	5.53426470545365	3.96805101848588e-07	-0.409840183458052	1
ENSG00000203685.9	STUM	1	226539678	1_115	0	0.0208531019609487	4.71296457337967	3.09295652570937e-07	-0.201879608894916	1
ENSG00000143772.9	ITPKB	1	226738931	1_116	0	0.0503863804466547	17.278560109397	2.73986827307436e-06	-1.80639979285611	2
ENSG00000143801.16	PSEN2	1	226870739	1_116	0	0.0128914575647882	4.59897806156445	1.86583113106523e-07	0.188930038095453	1
ENSG00000163050.16	COQ8A	1	226897945	1_116	0	0.0136473186410614	5.12588621312519	2.20153333926066e-07	0.546379666382033	2
ENSG00000181450.17	ZNF678	1	227563411	1_116	0	0.0130638569612476	4.72177999129862	1.94127087019537e-07	-0.287766444583618	1
ENSG00000081692.12	JMJD4	1	227735217	1_116	0	0.0374100823472618	14.4903354126553	1.70598840935717e-06	2.03224319112178	1
ENSG00000143816.7	WNT9A	1	227947502	1_116	0	0.0680555752899206	20.1107284758181	4.30725402645187e-06	-1.6581846447503	1
ENSG00000162910.18	MRPL55	1	228109044	1_116	0	0.0469440234015868	16.6138121805807	2.45447480690959e-06	-2.46372902021209	1
ENSG00000143774.16	GUK1	1	228140298	1_116	0	0.0165435622251096	6.90692481346593	3.59602524077516e-07	-1.22046000470987	1
ENSG00000198835.3	GJC2	1	228149213	1_116	0	0.0158192665517052	6.49244269372718	3.23223882449131e-07	-1.14310337719323	1
ENSG00000181873.12	IBA57	1	228165950	1_116	0	0.0129343384066666	4.62970452138171	1.88454480517713e-07	-0.525118978434718	1
ENSG00000162931.11	TRIM17	1	228416547	1_116	0	0.0601486273113633	18.9453698127044	3.58622704400357e-06	2.49467757855231	1
ENSG00000181218.5	HIST3H2A	1	228455746	1_116	0	0.0158695641337082	6.52177034098305	3.25716285842339e-07	-0.903343887986428	1
ENSG00000196890.4	HIST3H2BB	1	228457362	1_116	0	0.0128961030736127	4.60231729962745	1.86785872950353e-07	-0.759024270686838	2
ENSG00000168159.11	RNF187	1	228486817	1_116	0	0.0141045982125512	5.43069514324687	2.4105998039474e-07	0.303290951524793	2
ENSG00000143632.14	ACTA1	1	229433845	1_117	0	0.148190049250521	22.9768707063149	1.07156592886058e-05	-2.54332682771168	1
ENSG00000069248.11	NUP133	1	229508410	1_117	0	0.0470149350069405	12.0131096123939	1.7774617082962e-06	-1.79036938616303	1
ENSG00000135763.9	URB2	1	229626572	1_117	0	0.0213275841152568	4.64537472146987	3.11796610330747e-07	-0.18682376277306	1
ENSG00000135744.7	AGT	1	230672998	1_119	0	0.0167329649261828	14.0280543643529	7.38719077214772e-07	1.11679209814059	2
ENSG00000135773.12	CAPN9	1	230747823	1_119	0	0.0124912148821452	14.6867104935744	5.77348693288187e-07	2.27487641774316	3
ENSG00000143643.12	TTC13	1	230968479	1_119	0	0.00494768953213909	4.78126030392016	7.44481314354436e-08	-0.731359037326325	3
ENSG00000173409.13	ARV1	1	230978674	1_119	0	0.0938856366727909	30.043434828071	8.87682611917064e-06	2.88546050741168	1
ENSG00000182118.7	FAM89A	1	231039898	1_119	0	0.0143318940420633	13.7398387703824	6.19718126009913e-07	-1.67477788049261	1
ENSG00000116906.11	GNPAT	1	231241335	1_119	0	0.00501041404488556	4.7904543519484	7.55369240556702e-08	-0.267708022245017	1
ENSG00000116903.7	EXOC8	1	231337950	1_119	0	0.0363612807272636	22.760972286941	2.60458752038032e-06	-2.28623877932473	1
ENSG00000116918.13	TSNAX	1	231528861	1_119	0	0.00537631967419305	5.6648767366655	9.58483237070603e-08	-0.599584923593432	1
ENSG00000162946.21	DISC1	1	231849785	1_119	0	0.064112716178084	27.7577216738688	5.60063109017353e-06	-2.72192332511789	1
ENSG00000116991.10	SIPA1L2	1	231866646	1_119	0	0.114536906503013	33.287168141678	1.19986192626795e-05	-3.01785115163256	2
ENSG00000212916.4	MAP10	1	232808823	1_119	0	0.0128587234653089	13.4312799960413	5.43530892622061e-07	-1.52059796999094	1
ENSG00000135778.11	NTPCR	1	232950648	1_119	0	0.00527220450848742	5.25311226959263	8.71601370599169e-08	-0.432643509123541	2
ENSG00000135749.18	PCNX2	1	233295495	1_120	0	0.0597457924803014	10.6462150775856	2.00175782752093e-06	1.36732244879766	1
ENSG00000168275.14	COA6	1	234372958	1_120	0	0.0321638295487151	4.84497947469457	4.90420558013745e-07	0.27717259503773	1
ENSG00000059588.9	TARBP1	1	234479272	1_121	0	0.0303111036999018	5.93079164882026	5.65748474259655e-07	0.628231467863464	1
ENSG00000173726.10	TOMM20	1	235127607	1_121	0	0.0365115316646346	7.62665948062718	8.76341506707405e-07	1.07400325004554	3
ENSG00000188739.14	RBM34	1	235160983	1_121	0	0.0262969819879713	4.62577253191625	3.82823998918201e-07	-0.0750496219931791	1
ENSG00000152904.11	GGPS1	1	235326535	1_121	0	0.0551855414353287	11.5057792227313	1.99825228334429e-06	-1.56185982410928	1
ENSG00000116957.12	TBCE	1	235368142	1_121	0	0.0458726680012118	9.80160420602244	1.41501203957196e-06	1.39810277721782	1
ENSG00000162885.12	B3GALNT2	1	235504442	1_121	0	0.0681353468194915	13.6145897345921	2.91934890944417e-06	1.59127562897993	1
ENSG00000168243.10	GNG4	1	235651207	1_121	0	0.0278675166800939	5.19494564284475	4.55604758253735e-07	-0.500256321211834	1
ENSG00000143669.13	LYST	1	235874409	1_122	0	0.030172735235436	8.98824683574723	8.53490410839035e-07	1.23111016969468	1
ENSG00000116962.14	NID1	1	236065637	1_122	0	0.0573117464553962	15.0295185656213	2.71080130345978e-06	1.73023951402836	1
ENSG00000077585.13	GPR137B	1	236122770	1_122	0	0.0247339567618059	7.15755610213877	5.57143838159395e-07	0.833009708737892	1
ENSG00000086619.13	ERO1B	1	236282016	1_122	0	0.0202256494539338	5.32901154526493	3.39201770710973e-07	-0.382025939073396	1
ENSG00000186197.13	EDARADD	1	236348178	1_122	0	0.0227630275667181	6.41917635124514	4.59852238646935e-07	0.623488670940619	1
ENSG00000116977.18	LGALS8	1	236473565	1_122	0	0.0347584748399186	11.5570067806616	1.26419786819488e-06	1.80059911911979	2
ENSG00000119285.10	HEATR1	1	236594909	1_122	0	0.0336186967345505	11.3860380903809	1.20465442313411e-06	2.62030665305109	2
ENSG00000077522.12	ACTN2	1	236686652	1_122	0	0.0267843801903447	8.19857334744632	6.91080853605082e-07	-1.09552317920965	1
ENSG00000198626.15	RYR2	1	237135675	1_122	0	0.0372996382163914	10.909979792193	1.28067089382648e-06	1.31862455098375	1
ENSG00000133019.11	CHRM3	1	239386955	1_124	0	0.0269770473418767	4.89906541873089	4.15926533519812e-07	0.335667819379707	1
ENSG00000155816.19	FMN2	1	240098324	1_125	0	0.0263618174444014	5.66819559380216	4.70250374449961e-07	0.5997907739351	1
ENSG00000162843.17	WDR64	1	241656393	1_127	0	0.0369156469253761	12.1973337219287	1.41704735458784e-06	-1.41511423420514	1
ENSG00000091483.6	FH	1	241520642	1_127	0	0.0242749902591587	8.18554398538026	6.25339100407928e-07	-0.986473992477917	1
ENSG00000117009.11	KMO	1	241532492	1_127	0	0.0259284976526522	8.79854395336452	7.17954852626778e-07	1.06124120577505	1
ENSG00000203668.2	CHML	1	241640356	1_127	0	0.0167061501918192	4.75654104682972	2.50078642981332e-07	0.19803986799887	1
ENSG00000054277.13	OPN3	1	241676920	1_127	0	0.0166768962267154	4.72222039772939	2.4783945924398e-07	0.0974039191612183	1
ENSG00000174371.16	EXO1	1	241847755	1_127	0	0.140894003446997	25.5227673035354	1.13169460162302e-05	3.19369294107555	2
ENSG00000197769.5	MAP1LC3C	1	241924416	1_128	0	0.023647679221564	4.59911069234675	3.42271991405556e-07	0.0419630177672199	1
ENSG00000180287.16	PLD5	1	242524418	1_128	0	0.0240789925803974	4.76697905851843	3.61235589106589e-07	-0.145340386384475	1
ENSG00000054282.15	SDCCAG8	1	243301114	1_128	0	0.0273632240493512	5.95536581886053	5.12843297636941e-07	-0.654225574375466	1
ENSG00000117020.16	AKT3	1	243851261	1_128	0	0.026205588059698	5.55341128347907	4.57997093414815e-07	-0.409666303120292	2
ENSG00000035687.9	ADSS	1	244451195	1_129	0	0.029932803787212	6.43329327300451	6.06023858854444e-07	0.790688608095137	2
ENSG00000179397.17	C1orf101	1	244454207	1_129	0	0.0279410262684369	5.79243326601749	5.09345374232779e-07	-0.630916477455687	2
ENSG00000197472.14	ZNF695	1	247008034	1_130	0	0.0231563919876454	8.14613513054549	5.93651372656962e-07	0.994088481613288	1
ENSG00000185420.18	SMYD3	1	246507596	1_130	0	0.0202211582094212	6.88843973092117	4.38364991833367e-07	-0.756544175426425	2
ENSG00000143653.9	SCCPDH	1	246723717	1_130	0	0.0160564887320258	4.75170321154553	2.40109232532436e-07	-0.201272395006189	2
ENSG00000153207.14	AHCTF1	1	246932175	1_130	0	0.0419462573903561	13.681761808022	1.80611007997644e-06	-1.66601277707197	1
ENSG00000277462.1	ZNF670	1	247078334	1_130	0	0.0157947055025488	4.5995291767032	2.28630351770262e-07	-0.0105325054571745	2
ENSG00000188295.14	ZNF669	1	247104366	1_130	0	0.0166941285768033	5.11228259463789	2.68588602994261e-07	0.414036072387925	2
ENSG00000196418.12	ZNF124	1	247159958	1_130	0	0.0259090527391095	9.18958514869797	7.49301177225631e-07	-1.16868911987477	1
ENSG00000162722.8	TRIM58	1	247856300	1_131	0	0.041378572648189	12.1725581974058	1.58513530493924e-06	-1.39569290704192	2
ENSG00000171163.15	ZNF692	1	248859244	1_131	0	0.0199633197149703	5.24961850095084	3.29814298218448e-07	-0.0606140200524659	1
ENSG00000184731.5	FAM110C	2	47011	2_1	0	0.134748748080851	26.9167542278862	1.14144871019959e-05	3.17759752602443	2
ENSG00000143727.15	ACP1	2	264429	2_1	0	0.136123104933663	26.4194675730406	1.1317874697837e-05	3.34708426075426	1
ENSG00000035115.21	SH3YL1	2	242793	2_1	0	0.0339516658879168	13.6062611575325	1.45381405994664e-06	-2.19491303286461	2
ENSG00000151353.14	TMEM18	2	677295	2_1	0	0.0126896945234759	5.44624766596025	2.17499131970736e-07	-1.00589273786026	2
ENSG00000172554.11	SNTG2	2	951538	2_1	0	0.0401321952137689	15.3562009295636	1.93948165388038e-06	-1.75665307516663	1
ENSG00000130508.10	PXDN	2	1744782	2_1	0	0.0221402443806953	9.95061985250849	6.93332437275176e-07	1.20371863881822	1
ENSG00000032389.12	TSSC1	2	3378347	2_2	0	0.0140378781709259	5.81417825567176	2.56861364505771e-07	0.59477597383128	1
ENSG00000171853.15	TRAPPC12	2	3379591	2_2	0	0.0137813508563071	5.64358014550094	2.44768462618369e-07	0.580146524341204	3
ENSG00000171865.9	RNASEH1	2	3558995	2_2	0	0.0145847933289678	6.16775614847763	2.83097769749607e-07	0.690022625104058	1
ENSG00000118004.17	COLEC11	2	3613266	2_2	0	0.0138404602528796	5.68317089368327	2.47542755919188e-07	-0.491039674770645	2
ENSG00000214866.8	DCDC2C	2	3703501	2_2	0	0.0275416609800244	12.0635523464973	1.04562104314031e-06	1.46876052542922	1
ENSG00000151692.14	RNF144A	2	7077004	2_5	0	0.0204176934026085	5.07131752275241	3.25864053094012e-07	-0.148797557860173	1
ENSG00000134313.15	KIDINS220	2	8837975	2_6	0	0.0190457904688712	5.33400592468714	3.19713864188362e-07	0.443564960386815	1
ENSG00000143797.11	MBOAT2	2	9004209	2_6	0	0.035223330302429	11.0503015087211	1.2249363343439e-06	-1.43696932932084	1
ENSG00000134330.18	IAH1	2	9474089	2_6	0	0.0181236588421673	4.87408786338119	2.78002182829072e-07	0.208642843820827	1
ENSG00000151694.12	ADAM17	2	9555759	2_6	0	0.0177425991736712	4.67721204280368	2.6116397756042e-07	0.192669774229835	2
ENSG00000134308.13	YWHAQ	2	9631491	2_6	0	0.0362472764506776	11.3177632361773	1.29105563682923e-06	1.29644980735983	1
ENSG00000115750.16	TAF1B	2	9843557	2_6	0	0.0183209142637518	4.97439042269953	2.86811119446824e-07	-0.454682467397683	2
ENSG00000172059.10	KLF11	2	10008193	2_6	0	0.0178137732561298	4.71430284314331	2.64290998409093e-07	0.207053978291481	2
ENSG00000205795.4	CYS1	2	10080534	2_6	0	0.063891542455822	16.6373325058374	3.34530748990835e-06	-1.87054247570695	1
ENSG00000171848.13	RRM2	2	10121909	2_6	0	0.0178478508051179	4.73201153846239	2.65791259737323e-07	0.334271740427223	1
ENSG00000115758.12	ODC1	2	10448012	2_7	0	0.294006933198627	33.042057835015	3.05726885913141e-05	3.53217209545389	1
ENSG00000115761.15	NOL10	2	10689644	2_7	0	0.0195355396486729	6.94738112869238	4.27125510596285e-07	-0.702131530015148	2
ENSG00000143882.10	ATP6V1C2	2	10722013	2_7	0	0.015903733931348	5.04202637737412	2.52355740543302e-07	-0.31236637222922	1
ENSG00000143870.12	PDIA6	2	10838059	2_7	0	0.016206496837217	5.21661383520395	2.6606442600633e-07	0.352290203235478	1
ENSG00000150873.11	C2orf50	2	11156148	2_7	0	0.0152670654771075	4.66385815445418	2.24083497988991e-07	-0.118958794674681	1
ENSG00000134318.13	ROCK2	2	11347918	2_7	0	0.0157822606115753	4.97104486321405	2.46902715758344e-07	0.304836837117565	2
ENSG00000169016.16	E2F6	2	11474359	2_7	0	0.0447812380563891	14.672915827833	2.06786173161486e-06	1.70626683328577	2
ENSG00000169006.6	NTSR2	2	11670362	2_7	0	0.0498652491934469	15.6814641654725	2.46089779618634e-06	-1.71395981316215	2
ENSG00000134324.11	LPIN1	2	11784824	2_7	0	0.0160139135932632	5.10593654899623	2.5732493283581e-07	0.343803020653886	1
ENSG00000071575.11	TRIB2	2	12717952	2_8	0	0.0687413789766752	14.5768877097005	3.15349409402544e-06	-1.6980731193987	1
ENSG00000079785.14	DDX1	2	15584082	2_9	0	0.0228401681110937	8.00260167492327	5.75227275129086e-07	0.765504051736142	1
ENSG00000197872.11	FAM49A	2	16666648	2_10	0	0.0153033107347885	6.75016297393056	3.25093756492517e-07	0.704555242876779	2
ENSG00000163032.11	VSNL1	2	17539253	2_10	0	0.044631803167738	16.6766814522585	2.34241068269249e-06	-2.05629210547239	1
ENSG00000178295.14	GEN1	2	17753771	2_10	0	0.0304551940031647	13.1342108770964	1.25885099901322e-06	1.86073662104319	3
ENSG00000240857.1	RDH14	2	18560992	2_11	0	0.0395182550816282	9.09087652017495	1.13060914178848e-06	1.09997999919989	1
ENSG00000185013.16	NT5C1B	2	18589274	2_11	0	0.0698736924282021	14.44987878392	3.17750960105122e-06	1.82859385758652	1
ENSG00000183891.5	TTC32	2	19901956	2_12	0	0.0163844742025874	4.77276614110695	2.46100013576381e-07	-0.395537693058552	1
ENSG00000118965.14	WDR35	2	19989328	2_12	0	0.0177036349790616	5.30895076365256	2.95787705084799e-07	-0.26550423171265	1
ENSG00000115884.10	SDC1	2	20136087	2_12	0	0.0191118153122931	6.16652862013317	3.70895586226939e-07	-0.735552377580404	2
ENSG00000055917.15	PUM2	2	20352364	2_12	0	0.0239938049618444	8.09854625512053	6.11526335844198e-07	0.933212236047991	1
ENSG00000118960.12	HS1BP3	2	20641962	2_12	0	0.033501385532629	11.2341485877056	1.18443683782915e-06	1.33571230077637	1
ENSG00000143869.6	GDF7	2	20668323	2_12	0	0.0194251672875276	6.18075154567532	3.77846172628473e-07	-0.487977414577013	1
ENSG00000118961.14	LDAH	2	20683456	2_12	0	0.0720949099688282	18.260117455058	4.14302109160745e-06	-2.16573995528447	1
ENSG00000084674.14	APOB	2	21044375	2_13	0	0.0227695576193508	7.9923446425397	5.72713960648858e-07	0.232849528637574	1
ENSG00000119771.14	KLHL29	2	23381243	2_14	0	0.0213002777423512	8.34261666931442	5.59237813385091e-07	-0.116996241278502	1
ENSG00000119778.14	ATAD2B	2	23927186	2_14	0	0.0161100589833832	5.57464827449069	2.82633460203996e-07	-0.733742821203434	1
ENSG00000173960.13	UBXN2A	2	23931322	2_14	0	0.0375848994969702	22.7527945170194	2.69126901690424e-06	-4.31804888280981	1
ENSG00000205639.9	MFSD2B	2	24009112	2_14	1	0.654534704765888	27.1003675431009	5.58234705743141e-05	-4.90583002337591	2
ENSG00000119782.13	FKBP1B	2	24049526	2_14	0	0.0153510145555845	10.8237217867941	5.22904859402787e-07	-2.53735714204214	1
ENSG00000115128.6	SF3B6	2	24077362	2_14	0	0.0156265118572199	11.220315751774	5.51792887380954e-07	-2.6098828648972	1
ENSG00000219626.8	FAM228B	2	24075328	2_14	0	0.021019994543264	14.7417527143607	9.75193267792094e-07	3.14181107894386	2
ENSG00000115129.13	TP53I3	2	24087235	2_14	0	0.0430307663142234	19.2210630041247	2.60294778489478e-06	3.30452536324451	1
ENSG00000176732.6	PFN4	2	24123648	2_14	0	0.016631781473982	7.85979640552691	4.1139502963523e-07	1.14288233285668	2
ENSG00000186453.12	FAM228A	2	24174703	2_14	0	0.0160614717962621	5.04310448579	2.54913173285368e-07	0.0335970458723046	2
ENSG00000198399.14	ITSN2	2	24360992	2_14	0	0.0240481548527292	9.19991254043517	6.96264787867187e-07	-1.78184473902458	2
ENSG00000084676.15	NCOA1	2	24492374	2_15	0	0.0148212788091282	4.60183127062748	2.14647256350934e-07	0.00653545173107358	1
ENSG00000138092.10	CENPO	2	24789280	2_15	0	0.0148635571020803	5.33628588225634	2.4961507935051e-07	0.810669172232051	1
ENSG00000115137.11	DNAJC27	2	24971717	2_15	0	0.0264682565802712	10.7179473544735	8.92783035279001e-07	-1.59685460725411	1
ENSG00000115138.10	POMC	2	25265950	2_15	0	0.0203904173794542	9.57936221043326	6.14711990092037e-07	1.72781884889369	1
ENSG00000119772.16	DNMT3A	2	25343038	2_15	0	0.0231080267163772	9.36143085804629	6.80791412134077e-07	-1.30610579656676	1
ENSG00000138101.18	DTNB	2	25673259	2_15	0	0.0165517661011897	6.10736244575965	3.18131745618949e-07	0.770814984362745	1
ENSG00000084733.10	RAB10	2	26033971	2_15	0	0.0557751798829759	16.4439222316516	2.88639236784442e-06	-2.27409239899576	1
ENSG00000157833.12	GAREM2	2	26173526	2_15	0	0.0178712850579896	6.40704832174164	3.60348530429699e-07	0.547370334995138	1
ENSG00000138029.13	HADHB	2	26241540	2_15	0	0.0148263371378453	4.63451836361424	2.16245686066831e-07	-0.167703749634036	2
ENSG00000084754.10	HADHA	2	26244785	2_15	0	0.0215591493387874	7.85634939316011	5.33041943845964e-07	1.28871328017427	1
ENSG00000173567.14	ADGRF3	2	26347104	2_15	0	0.0195136196949057	7.14869719252285	4.39009291240806e-07	0.777378991982966	1
ENSG00000157856.10	DRC1	2	26401975	2_15	0	0.0391336720585889	13.5893278427004	1.67362267443648e-06	1.80532328608024	2
ENSG00000115155.16	OTOF	2	26558897	2_15	0	0.0160062703174131	5.27304020774792	2.6561965218314e-07	0.468873231097053	1
ENSG00000084764.10	MAPRE3	2	26971145	2_16	0	0.0256639167057028	8.08086791828904	6.5266439184009e-07	-0.270435292532815	1
ENSG00000119777.18	TMEM214	2	27031928	2_16	0	0.0501888259039633	12.6385762223983	1.99624647274281e-06	1.19652787890442	1
ENSG00000138080.13	EMILIN1	2	27078189	2_16	0	0.0232653177712129	8.00345549205372	5.85997140210316e-07	1.05831358829704	2
ENSG00000138030.12	KHK	2	27086791	2_16	0	0.0553847400570106	13.4022959118412	2.33602936625333e-06	-1.26682214089536	1
ENSG00000143994.13	ABHD1	2	27122616	2_16	0	0.0397311582171266	10.8671748765341	1.35880412014565e-06	-1.07099673391842	1
ENSG00000138073.13	PREB	2	27134751	2_16	0	0.0209697784695226	6.7278784214969	4.43997935725975e-07	-0.684946913545021	1
ENSG00000138085.16	ATRAID	2	27209632	2_16	0	0.0368077716469281	12.2147804505906	1.41492742669707e-06	2.31297242791839	3
ENSG00000138074.14	SLC5A6	2	27235922	2_16	0	0.0195795902335724	5.64279464784705	3.47701703132111e-07	-0.24764079492406	1
ENSG00000084774.13	CAD	2	27216486	2_16	0	0.017342996768454	4.70411383663475	2.56750288170082e-07	-0.371888889735489	2
ENSG00000115194.10	SLC30A3	2	27275976	2_16	0	0.0647245332881927	17.6049113468022	3.58601204234024e-06	2.91856222845011	2
ENSG00000163794.6	UCN	2	27302395	2_16	0	0.0259003478149727	9.27550146845044	7.56052525510793e-07	-2.07392891866624	2
ENSG00000115207.13	GTF3C2	2	27356305	2_16	0	0.0318415786413111	9.85559850211373	9.87612476199331e-07	-1.28563984928482	1
ENSG00000163795.13	ZNF513	2	27380806	2_16	0	0.0171026629256047	4.65085600794936	2.50325794858543e-07	-0.785085762221725	1
ENSG00000115216.13	NRBP1	2	27428187	2_16	0	0.0666302142653152	15.3167952307338	3.21179701304075e-06	-2.48522792730213	1
ENSG00000084734.8	GCKR	2	27506613	2_16	0	0.0509014138614858	13.0604530839113	2.09217044519562e-06	2.33186904761882	1
ENSG00000198522.13	GPN1	2	27628084	2_16	0	0.117253663050435	20.9538335717824	7.73212529579696e-06	-3.22407326909405	2
ENSG00000176714.9	CCDC121	2	27629397	2_16	0	0.0191487979438361	5.88294684209822	3.54523815258557e-07	-0.795744062045213	1
ENSG00000158019.20	BRE	2	27889788	2_16	0	0.0419350173338475	13.0801145864834	1.72622478997241e-06	-2.21045740818894	2
ENSG00000171174.13	RBKS	2	27891044	2_16	0	0.0447082593272865	13.5716147068976	1.9095377864826e-06	-2.2600336967412	1
ENSG00000075426.11	FOSL2	2	28395065	2_17	0	0.0190523432583132	5.42940315222069	3.25543824920776e-07	-0.591644440416459	1
ENSG00000213639.9	PPP1CB	2	28751273	2_17	0	0.0417834047429916	12.7381232070929	1.67501324177841e-06	2.2466405867924	2
ENSG00000163806.15	SPDYA	2	28782736	2_17	0	0.0690804962561831	17.4674221161026	3.79746026201588e-06	-2.67525709099077	2
ENSG00000171103.10	TRMT61B	2	28869984	2_17	0	0.037819414444411	11.8062297132829	1.40518984671339e-06	-2.21797014977823	3
ENSG00000179270.6	C2orf71	2	29072810	2_18	0	0.0303353645377141	4.60515708603154	4.39645508658283e-07	0.0921328580512712	2
ENSG00000115295.19	CLIP4	2	29097582	2_18	0	0.106032914147043	16.4105304267081	5.47611159526734e-06	-1.99625010051396	2
ENSG00000213626.11	LBH	2	30233256	2_18	0	0.0326385608899402	5.28695624942319	5.43057344578664e-07	0.436383351890833	1
ENSG00000172954.13	LCLAT1	2	30447348	2_19	0	0.0428434470783047	9.98859107412317	1.34678296125626e-06	-1.44689399845327	2
ENSG00000013016.15	EHD3	2	31234492	2_19	0	0.0243419228526045	4.7185764354966	3.6147215634414e-07	0.160164017371297	2
ENSG00000162959.13	MEMO1	2	32011261	2_20	0	0.0293874391731397	7.78713275873687	7.20192004760108e-07	0.96409338661355	1
ENSG00000021574.11	SPAST	2	32064971	2_20	0	0.0339075231091669	9.12008865420581	9.7320448145463e-07	-1.55403804359679	1
ENSG00000119820.10	YIPF4	2	32277438	2_20	0	0.0607374909921661	14.5844335833014	2.78776003887162e-06	1.72888438293144	2
ENSG00000115760.13	BIRC6	2	32356560	2_20	0	0.038532472593077	10.313769353234	1.25070033716273e-06	-1.44932269360685	2
ENSG00000018699.11	TTC27	2	32650017	2_20	0	0.0209126524618084	4.62605988784256	3.04459370147862e-07	-0.00190756868728524	1
ENSG00000049323.15	LTBP1	2	32947612	2_20	0	0.0482433817664778	12.4180961789684	1.88539233109516e-06	1.51119823507004	1
ENSG00000152689.17	RASGRP3	2	33512177	2_21	0	0.0210175605294167	8.59891740934024	5.68767874324992e-07	-1.10686616089202	1
ENSG00000119812.18	FAM98A	2	33614957	2_21	0	0.0193289091959161	7.82220286878791	4.75822960412256e-07	-0.891554651968352	1
ENSG00000171055.14	FEZ2	2	36638359	2_23	0	0.00961499072384442	7.30360347358784	2.21001402497482e-07	-0.850749225328286	1
ENSG00000205221.12	VIT	2	36703766	2_23	0	0.00719750423032539	4.66811383619249	1.05738304108323e-07	-0.266424809070552	1
ENSG00000115808.11	STRN	2	36973596	2_23	0	0.0350255511155391	21.4634835887424	2.36588789300853e-06	-2.89357218124462	1
ENSG00000008869.11	HEATR5B	2	37084196	2_23	0	0.0105747272660283	10.817552617099	3.60003866550012e-07	-2.40619351502139	2
ENSG00000055332.16	EIF2AK2	2	37156629	2_23	0	0.0123930589553581	9.03071460823995	3.52216427012504e-07	-0.608751751379053	1
ENSG00000218739.9	CEBPZOS	2	37227143	2_23	0	0.00745934389267133	5.11232910307424	1.20013031692261e-07	-0.561256459621021	1
ENSG00000115816.14	CEBPZ	2	37231568	2_23	0	0.00752683835621237	8.04439994025554	1.9055274842497e-07	1.85638053615798	1
ENSG00000115841.19	RMDN2	2	37923332	2_24	0	0.0172385904685834	4.61115255577923	2.50161352798831e-07	0.107944189702991	1
ENSG00000119787.13	ATL2	2	38377077	2_24	0	0.0182560588091939	5.75206162659733	3.30475699217849e-07	-1.33440523353384	1
ENSG00000143889.15	HNRNPLL	2	38602595	2_24	0	0.0198926797947359	5.90060821468579	3.69401832263111e-07	0.501159128505151	1
ENSG00000143891.16	GALM	2	38666042	2_24	0	0.0172223909589284	4.61073756804395	2.49903777783668e-07	0.130230251888733	1
ENSG00000163214.20	DHX57	2	38875912	2_25	0	0.0231214861487234	4.89893877936279	3.5647307392033e-07	-0.316923838253164	1
ENSG00000214694.10	ARHGEF33	2	38882417	2_25	0	0.0763549176961151	16.0910545327402	3.86661110321531e-06	2.01230036209543	2
ENSG00000115904.12	SOS1	2	39124428	2_25	0	0.0247785698557009	5.54181241566916	4.32152501837424e-07	0.705925913423748	1
ENSG00000138050.14	THUMPD2	2	39778359	2_25	0	0.0376863702002302	9.44738225389747	1.12048170925768e-06	1.12866215121046	1
ENSG00000143924.18	EML4	2	42168854	2_26	0	0.0068298750217477	4.65083543115659	9.99660893065566e-08	0.296057470302561	2
ENSG00000115944.14	COX7A2L	2	42421227	2_26	0	0.0276135769550759	17.5778721027055	1.52755881598513e-06	-1.9274563891164	1
ENSG00000057935.13	MTA3	2	42494666	2_26	0	0.0188308081690683	14.0238704181025	8.31085725533462e-07	1.63659452810689	1
ENSG00000162881.6	OXER1	2	42764328	2_26	0	0.0115983882601908	9.53935668088917	3.48197544444437e-07	-1.03366919708309	2
ENSG00000162882.14	HAAO	2	42764883	2_26	0	0.0113406779264407	9.33169266465306	3.33049217376837e-07	1.36645545407872	2
ENSG00000152518.7	ZFP36L2	2	43219584	2_27	0	0.0393464110243738	12.8079998814262	1.58597162501409e-06	1.45245211750652	2
ENSG00000115970.18	THADA	2	43599919	2_27	0	0.247988277422203	28.0812343122758	2.19157490542701e-05	-2.864990571966	1
ENSG00000152527.13	PLEKHH2	2	43636950	2_27	0	0.0226081862437517	7.53771917977326	5.36308462110353e-07	1.23730298627842	2
ENSG00000223658.7	C1GALT1C1L	2	43675927	2_27	0	0.0379276376074108	11.1042915784375	1.32542642067134e-06	-0.324133476844773	3
ENSG00000138036.18	DYNC2LI1	2	43774000	2_27	0	0.0391194409292216	14.9267839216673	1.83767141212044e-06	-2.43885767349344	2
ENSG00000138075.11	ABCG5	2	43839108	2_27	0	0.0163967952493205	4.84544354891218	2.50035391414912e-07	0.00225961538461424	1
ENSG00000138095.18	LRPPRC	2	43995523	2_27	0	0.0184026630309281	6.1953428969235	3.58802116395504e-07	-0.702552193615445	2
ENSG00000138032.20	PPM1B	2	44167954	2_28	0	0.0865248726345972	22.4497597486015	6.11310196858278e-06	-2.53310362037826	1
ENSG00000138078.15	PREPL	2	44361802	2_28	0	0.0128130894964532	4.59954819211128	1.85471851271019e-07	-0.349565628375848	1
ENSG00000143919.14	CAMKMT	2	44362007	2_28	0	0.0210053685631637	9.17673448954018	6.06634975984842e-07	-1.09959714467457	1
ENSG00000170577.7	SIX2	2	45009664	2_28	0	0.0128156201111641	4.60137384920557	1.85582114594509e-07	-0.036396857410694	1
ENSG00000068784.12	SRBD1	2	45612248	2_28	0	0.0323376897383783	13.1877916552689	1.34211596040478e-06	-1.44114358274607	1
ENSG00000250565.6	ATP6V1E2	2	46503447	2_30	0	0.0173176009087397	4.70937279995515	2.56660934811512e-07	-0.0745933874256588	2
ENSG00000151665.12	PIGF	2	46617108	2_30	0	0.0214153614283348	6.67819776116264	4.50084086259163e-07	-0.793872733068174	3
ENSG00000119878.5	CRIPT	2	46617930	2_30	0	0.0271855180197355	8.8942428070965	7.6094903008058e-07	1.13022506817336	1
ENSG00000068724.15	TTC7A	2	46916048	2_30	0	0.018889778746695	5.51452915631637	3.27826669861008e-07	-0.49335492968381	1
ENSG00000180398.11	MCFD2	2	46802799	2_30	0	0.0323077592054107	10.5012884668439	1.06772251217404e-06	-1.27303903806707	3
ENSG00000239605.9	C2orf61	2	47155161	2_30	0	0.0796188921304948	18.979609847828	4.75567737669107e-06	-2.0350226715161	1
ENSG00000143933.16	CALM2	2	47176244	2_30	0	0.0259428268294494	8.45921598576803	6.9064740469574e-07	0.932975227024712	1
ENSG00000119888.10	EPCAM	2	47345224	2_30	0	0.0171288449828242	4.60787156337202	2.48391893445128e-07	0.174139540274762	1
ENSG00000095002.13	MSH2	2	47403074	2_30	0	0.0195896439749597	5.85176390111131	3.60763267962927e-07	-0.545038941582159	1
ENSG00000184261.4	KCNK12	2	47571449	2_30	0	0.0440640358080526	13.400392576686	1.85827834847415e-06	1.56945124409011	1
ENSG00000116062.14	MSH6	2	47689736	2_30	0	0.0171218014853178	4.60406256490759	2.48084509596514e-07	-0.00911672009897111	2
ENSG00000242441.7	GTF2A1L	2	48595242	2_31	0	0.0276983438704514	7.62370284689601	6.64551643785649e-07	-0.804968225523875	1
ENSG00000068781.21	STON1-GTF2A1L	2	48595242	2_31	0	0.0276983438704514	7.62370284689601	6.64551643785649e-07	-0.804968225523875	1
ENSG00000170802.15	FOXN2	2	48732312	2_31	0	0.0299684193012688	8.35678099549089	7.88155355657979e-07	-0.925054176264376	1
ENSG00000162869.15	PPP1R21	2	48440605	2_31	0	0.0210081885882155	5.05573525309533	3.34258072751613e-07	0.517198838437681	1
ENSG00000243244.5	STON1	2	48529416	2_31	0	0.0226094659045187	5.73737507041734	4.08237145829908e-07	0.674041398303531	1
ENSG00000138039.14	LHCGR	2	48711552	2_31	0	0.0224984691774224	5.69169109085295	4.02998346440847e-07	-0.458092483534973	2
ENSG00000179915.22	NRXN1	2	50994562	2_33	0	0.0793955821770405	14.6661605898638	3.6645592449952e-06	1.69206344108879	1
ENSG00000143942.4	CHAC2	2	53767569	2_35	0	0.134368718855018	18.7933013111109	7.94712834529322e-06	-2.45791073585475	2
ENSG00000068912.13	ERLEC1	2	53787421	2_35	0	0.0433716844960363	8.03173166920445	1.09628747997998e-06	1.21268890523214	1
ENSG00000119737.5	GPR75	2	53860333	2_35	0	0.0521647513930418	9.7633119387532	1.60281456742567e-06	-1.41654918513686	1
ENSG00000068878.14	PSME4	2	53970692	2_35	0	0.0566546348677688	10.540022577155	1.87925606162867e-06	-1.66898112677501	1
ENSG00000170634.12	ACYP2	2	53981077	2_35	0	0.0301904758239315	4.64952996458846	4.41761620588735e-07	0.168819278047277	1
ENSG00000177994.15	C2orf73	2	54330344	2_35	0	0.0925235737011846	15.1919188929186	4.42358122116912e-06	-1.99874578631621	1
ENSG00000055813.5	CCDC85A	2	56183655	2_37	0	0.0271801981381375	6.7753125125312	5.79550018373963e-07	-0.571082881908125	2
ENSG00000028116.16	VRK2	2	57907323	2_38	0	0.124782573594839	21.5148225866969	8.44890995173754e-06	-2.33304836367532	1
ENSG00000115392.11	FANCL	2	58237892	2_39	0	0	5.77290250467902	0	0.538181558450223	3
ENSG00000162924.13	REL	2	60881694	2_40	0	0.0160133003751872	5.08083215700073	2.56049936384634e-07	-0.750740988246588	1
ENSG00000162928.8	PEX13	2	61017275	2_40	0	0.0157541934917453	4.66417523222274	2.31249076605938e-07	0.204838679363367	1
ENSG00000162927.13	PUS10	2	61017315	2_40	0	0.0189028083021806	6.13861991405049	3.65179212457577e-07	-0.586956436734405	2
ENSG00000162929.13	KIAA1841	2	61065721	2_40	0	0.0715396909566297	24.393517205883	5.49199910073232e-06	-3.49939965458241	1
ENSG00000237651.6	C2orf74	2	61145163	2_40	0	0.0160852073515371	5.80975257700932	2.94098815002555e-07	-0.723991575312644	1
ENSG00000082898.16	XPO1	2	61538854	2_40	1	0.057156772231074	17.9223090258022	3.22381884993642e-06	-3.97441417246609	1
ENSG00000170264.12	FAM161A	2	61853338	2_40	0	0.0577236760793058	16.7608102521236	3.04479434348676e-06	1.86086966751165	2
ENSG00000115484.14	CCT4	2	61888641	2_40	0	0.0186545026258566	6.12009245492856	3.59294551039326e-07	0.660355263383993	1
ENSG00000170340.10	B3GNT2	2	62212568	2_41	0	0.0783660881554801	16.0637970275024	3.96173434156295e-06	-1.8060893986725	1
ENSG00000186889.9	TMEM17	2	62505644	2_41	0	0.0256046288531896	5.57223072032019	4.49010553692919e-07	-0.271576089954146	1
ENSG00000014641.17	MDH1	2	63588667	2_41	0	0.0621906691922763	13.8738181677663	2.71537741808237e-06	2.47259524660938	1
ENSG00000143951.15	WDPCP	2	63842177	2_41	0	0.0238421355304822	4.9097426742185	3.6839426178273e-07	0.948896987679596	1
ENSG00000169764.15	UGP2	2	63842598	2_41	0	0.0269441580344206	6.04636818886591	5.12705740966586e-07	-0.649988413470736	1
ENSG00000143952.19	VPS54	2	64018703	2_41	0	0.0230664922310507	4.60255088412127	3.34109733352212e-07	0.175959664352575	2
ENSG00000119844.15	AFTPH	2	64524123	2_42	0	0.0778112387724993	16.9648507466591	4.15433339057291e-06	-1.68763372370897	1
ENSG00000179833.4	SERTAD2	2	64751025	2_42	0	0.0401313914201874	11.2079292321307	1.41552834905115e-06	-1.27359821591106	1
ENSG00000115902.10	SLC1A4	2	64988353	2_42	0	0.0258765714540574	7.34634605126367	5.9825603618446e-07	-0.967499517710425	1
ENSG00000011523.13	CEP68	2	65051010	2_42	0	0.0295457520799481	16.6067513307566	1.5441472260676e-06	-3.38660447495987	1
ENSG00000138069.16	RAB1A	2	65129770	2_42	0	0.193116423462086	23.5255082790637	1.42977335265031e-05	2.32595729570066	1
ENSG00000138071.13	ACTR2	2	65272194	2_42	0	0.0218479431335585	6.15272923777725	4.23045747663728e-07	0.670102045600105	1
ENSG00000198369.9	SPRED2	2	65433000	2_42	0	0.0195175326200299	5.31848815527942	3.26679651742885e-07	-0.722227723691777	1
ENSG00000143971.7	ETAA1	2	67397667	2_44	0	0	7.68423667654803	0	0.0307885391294477	1
ENSG00000243667.6	WDR92	2	68157965	2_45	0	0.07115418988004	20.4720372081093	4.58427344026213e-06	3.03907429016037	1
ENSG00000115946.7	PNO1	2	68157965	2_45	0	0.07115418988004	20.4720372081093	4.58427344026213e-06	-3.03907429016037	1
ENSG00000221823.10	PPP3R1	2	68279351	2_45	0	0.0173901960363612	6.86060601669982	3.75470595361975e-07	-1.17561456848553	1
ENSG00000119865.8	CNRIP1	2	68320518	2_45	0	0.0165086639790083	5.31249268375611	2.76006459736367e-07	0.352163519798552	1
ENSG00000204923.3	FBXO48	2	68442924	2_45	0	0.0189561739789637	6.48713501834307	3.87001454057979e-07	0.63222798752195	2
ENSG00000169618.6	PROKR1	2	68644398	2_45	0	0.0315082341519608	11.0726427907534	1.09795446078438e-06	-1.27990587429969	1
ENSG00000163219.11	ARHGAP25	2	68679529	2_45	0	0.016024588528007	5.03866517147645	2.54103917191632e-07	-0.297355598138563	1
ENSG00000169604.19	ANTXR1	2	69012709	2_46	0	0.0251063185504657	5.67673344725943	4.48528982335324e-07	0.720475629060761	1
ENSG00000198380.12	GFPT1	2	69387506	2_46	0	0.19820870281004	23.1643856711523	1.44494887090975e-05	2.29992279096106	2
ENSG00000169599.12	NFU1	2	69438084	2_46	0	0.251941830383141	19.2009326829073	1.52240982810449e-05	-4.07078792167007	1
ENSG00000087338.4	GMCL1	2	69829233	2_46	0	0.0262932992063915	5.82173769211363	4.8173332527638e-07	0.435296026479329	1
ENSG00000124380.10	SNRNP27	2	69893476	2_46	0	0.0268756252400122	6.55706936198009	5.54596759900246e-07	-1.25133261610564	1
ENSG00000116001.15	TIA1	2	70249066	2_46	0	0.0241943136670484	5.35934391977897	4.08069285814564e-07	-0.551630193850076	1
ENSG00000116005.11	PCYOX1	2	70255319	2_46	0	0.0689265011122402	14.2848822586309	3.09864534478793e-06	-1.74051906112554	1
ENSG00000143977.13	SNRPG	2	70293366	2_46	0	0.0239690158469291	5.26588368474079	3.97219388230006e-07	-0.523556068917494	1
ENSG00000183733.6	FIGLA	2	70790960	2_47	0	0.0157243443643142	4.63233336512898	2.29235210394174e-07	-0.0219055800711484	2
ENSG00000075340.22	ADD2	2	70767997	2_47	0	0.0183086694792741	6.04156464039449	3.48108946350486e-07	0.691372089891398	2
ENSG00000152672.7	CLEC4F	2	70888369	2_47	0	0.0191678295678023	6.4665715923594	3.90082082901669e-07	0.825518955234899	1
ENSG00000116031.8	CD207	2	70876847	2_47	0	0.0180283529223538	5.89859897416719	3.34667774610926e-07	0.714240312116487	1
ENSG00000116035.2	VAX2	2	70900566	2_47	0	0.0180161899057688	5.89235400476267	3.34087906814144e-07	0.572631725848598	2
ENSG00000144031.11	ANKRD53	2	70978846	2_47	0	0.0180058994998302	5.88705769531411	3.33596962466335e-07	-0.6508393247142	1
ENSG00000124357.12	NAGK	2	71063957	2_47	0	0.017326573925433	5.53079446286644	3.01584619319445e-07	-0.473028464605568	1
ENSG00000124370.10	MCEE	2	71130580	2_47	0	0.0226813383820498	8.0278114747026	5.73026644904649e-07	0.962229125482094	1
ENSG00000124383.8	MPHOSPH10	2	71130287	2_47	0	0.0156890938529066	4.61155894504991	2.27695579275474e-07	0.0738084700262721	2
ENSG00000075292.18	ZNF638	2	71298568	2_47	0	0.0606440251591173	17.2181911481584	3.28612831682185e-06	-2.22523724732775	1
ENSG00000116096.5	SPR	2	72887223	2_47	0	0.0458630469238412	14.5917461388868	2.10610075048164e-06	2.09172164682425	1
ENSG00000135631.16	RAB11FIP5	2	73156247	2_48	0	0.304528148417275	22.464042029089	2.1529022844988e-05	-4.17851097869267	1
ENSG00000135632.11	SMYD5	2	73214257	2_48	0	0.0172809303326368	6.1602825444593	3.35024621185444e-07	0.708337308883575	1
ENSG00000135617.3	PRADC1	2	73233389	2_48	0	0.0157324479034207	5.17461634451203	2.56202540519473e-07	0.699179222544419	1
ENSG00000135624.15	CCT7	2	73233389	2_48	0	0.0157324479034207	5.17461634451203	2.56202540519473e-07	0.699179222544419	1
ENSG00000144035.3	NAT8	2	73642539	2_48	0	0.0235588668628557	9.10520057232168	6.75076342211031e-07	1.58014641202159	2
ENSG00000144034.14	TPRKB	2	73737504	2_48	0	0.0363020494926023	13.4182354023722	1.53297659724285e-06	2.32689562320847	1
ENSG00000144048.10	DUSP11	2	73780218	2_48	0	0.0353297681708222	13.1821388300453	1.46566812333155e-06	-2.31448259887726	1
ENSG00000124356.15	STAMBP	2	73828835	2_48	0	0.0149895630273503	4.66767503105505	2.20190490345327e-07	-0.401968355086353	3
ENSG00000163170.11	BOLA3	2	74148330	2_48	0	0.0152287767369185	4.76976259932245	2.28597121399528e-07	-0.24784590525028	1
ENSG00000114978.17	MOB1A	2	74179099	2_48	0	0.0171744760354089	5.79345297263089	3.1313380552477e-07	-0.494986568725452	1
ENSG00000188687.17	SLC4A5	2	74343150	2_48	0	0.0150427842479401	4.66186381671574	2.20697179541826e-07	-0.178111747030579	2
ENSG00000204843.12	DCTN1	2	74391633	2_48	0	0.0220806217752175	8.09000002798863	5.62171462135853e-07	1.06238214811224	2
ENSG00000284308.1	C2orf81	2	74421241	2_48	0	0.0340123591369985	11.9918836795213	1.28361013374179e-06	-1.62190400114731	1
ENSG00000005448.16	WDR54	2	74421241	2_48	0	0.0340123591369985	11.9918836795213	1.28361013374179e-06	-1.62190400114732	1
ENSG00000114993.16	RTKN	2	74442009	2_48	0	0.0152377957001123	4.73524638461037	2.2707728934455e-07	0.128837066902763	2
ENSG00000239779.6	WBP1	2	74458316	2_48	0	0.0298026312923009	10.9692059878001	1.02881852509711e-06	1.35179586666089	1
ENSG00000115275.11	MOGS	2	74465064	2_48	0	0.0550409677126132	16.4021826892519	2.84116646152526e-06	1.90565665055349	2
ENSG00000135637.13	CCDC142	2	74483364	2_48	0	0.0464792620568629	14.8830305583516	2.17700572619675e-06	-1.88013492724399	1
ENSG00000115282.19	TTC31	2	74483364	2_48	0	0.0464792620568629	14.8830305583516	2.17700572619675e-06	1.88013492724399	1
ENSG00000179528.15	LBX2	2	74502935	2_48	0	0.0149931799562526	4.60804537622064	2.17430004255662e-07	0.0492947103274461	1
ENSG00000115289.13	PCGF1	2	74508487	2_48	0	0.0238907094538944	8.78108779402898	6.60216447869374e-07	-1.31112298727722	1
ENSG00000115325.13	DOK1	2	74548714	2_48	0	0.0160205200364199	5.22381133980292	2.63374101461477e-07	-0.565731701715459	1
ENSG00000159399.9	HK2	2	74834299	2_48	0	0.0333928659663363	11.9489621306755	1.2557201195468e-06	-1.33824306066161	2
ENSG00000115350.11	POLE4	2	74958729	2_48	0	0.0150933554330041	4.66813002543993	2.21736770210425e-07	-0.118715820448011	1
ENSG00000115363.13	EVA1A	2	75569460	2_49	0	0.12335926201644	18.7267126016925	7.27013175770802e-06	2.08772052576403	1
ENSG00000005436.13	GCFC2	2	75713253	2_49	0	0.0356882710715239	6.97393405450851	7.83271489807308e-07	-0.837694788606483	1
ENSG00000143954.12	REG3G	2	79025903	2_51	0	0.0143532438207346	5.36253876288475	2.42230865266292e-07	-0.438151768097097	1
ENSG00000172023.7	REG1B	2	79088375	2_51	0	0.016620371567193	7.05381971852969	3.68955558985744e-07	1.00385445143105	1
ENSG00000115386.5	REG1A	2	79120619	2_51	0	0.013949020521026	5.05414083094486	2.21870737007261e-07	-0.0748411834012684	1
ENSG00000115423.18	DNAH6	2	84516948	2_53	0	0.0118503656854382	4.60557977979971	1.71761188164701e-07	0.150232641527188	1
ENSG00000034510.5	TMSB10	2	84905643	2_53	0	0.017847863251518	8.39469071639056	4.71519766690353e-07	-1.19313736329143	1
ENSG00000186854.10	TRABD2A	2	84906737	2_53	0	0.0449226550962571	16.9870934006757	2.40156013119098e-06	-2.00387746952728	2
ENSG00000176407.17	KCMF1	2	84970689	2_54	0	0.0105635871646257	6.51892390318261	2.1671865931139e-07	0.253533844598296	1
ENSG00000042445.13	RETSAT	2	85355541	2_54	0	0.0176274305128502	11.5150915616736	6.38800695986546e-07	-1.31249815813597	1
ENSG00000115459.17	ELMOD3	2	85355541	2_54	0	0.0176274305128502	11.5150915616736	6.38800695986546e-07	1.31249815813597	1
ENSG00000042493.15	CAPG	2	85418470	2_54	0	0.00905540158161378	5.34683949801463	1.52375041217284e-07	0.204300226688044	1
ENSG00000152292.16	SH2D6	2	85418422	2_54	0	0.00905589595680223	5.34721608970295	1.52394092810441e-07	0.204249022599992	1
ENSG00000118640.10	VAMP8	2	85804237	2_54	0	0.00840547745359788	5.10112461815366	1.34938940079066e-07	-0.700320971443883	1
ENSG00000168899.4	VAMP5	2	85584469	2_54	0	0.00963862218344214	5.9335408637395	1.79985644856084e-07	0.523480047688703	1
ENSG00000168890.13	TMEM150A	2	85600891	2_54	0	0.00920205104082927	5.57306834443233	1.61394221188392e-07	-0.439382453617605	1
ENSG00000168883.19	USP39	2	85600891	2_54	0	0.00920205104082927	5.57306834443233	1.61394221188392e-07	-0.439382453617605	1
ENSG00000168874.12	ATOH8	2	85711284	2_54	0	0.0107410051802925	6.98771084964707	2.36204857954409e-07	-0.597303899393902	1
ENSG00000115525.17	ST3GAL5	2	85458088	2_54	0	0.0089886561558179	5.99817933357508	1.69677082241103e-07	-0.711214706226004	2
ENSG00000068654.15	POLR1A	2	86105686	2_54	0	0.0141928136754733	12.0704749404294	5.39140346947589e-07	2.43278311352518	2
ENSG00000132300.18	PTCD3	2	86105686	2_54	0	0.0183544861521526	13.642498242755	7.88034281480053e-07	-2.21209941779426	1
ENSG00000132305.20	IMMT	2	86195693	2_54	0	0.251184448462046	21.27597088149	1.68186490535497e-05	3.402654743619	2
ENSG00000132313.14	MRPL35	2	86221285	2_54	0	0.0173991709346721	13.3144333656678	7.29054872724043e-07	-2.08207377364921	1
ENSG00000068615.17	REEP1	2	86338344	2_54	0	0.00825184958778413	4.70231648330482	1.22115876855647e-07	0.132149883239851	1
ENSG00000115561.15	CHMP3	2	86563593	2_54	0	0.00955076337219707	6.58296479201557	1.97864823152644e-07	1.11606330080495	3
ENSG00000153563.15	CD8A	2	86808016	2_54	0	0.00978021622629821	7.52619483369465	2.3165031072711e-07	1.84307921800047	1
ENSG00000172086.7	KRCC1	2	88056216	2_55	0	0.0203727680440204	4.69816703479442	3.01222540808077e-07	-0.109333276391534	1
ENSG00000115593.14	SMYD1	2	88067820	2_55	0	0.034524695595505	9.60306636994376	1.04339502635919e-06	-1.10776911076447	1
ENSG00000163586.9	FABP1	2	88128319	2_55	0	0.0203135292716955	4.67114862812031	2.98619417504617e-07	0.0117092767061135	1
ENSG00000144115.16	THNSL2	2	88153919	2_55	0	0.0210383403890696	4.9963406662525	3.30805326247257e-07	-0.231178716743031	4
ENSG00000153574.8	RPIA	2	88451452	2_55	0	0.0288845443316556	7.94119497598428	7.21872260711553e-07	1.0498921812563	1
ENSG00000144029.11	MRPS5	2	95149561	2_57	0	0.0193966362112395	7.73595050719856	4.72225110419646e-07	2.11949142266146	1
ENSG00000144026.11	ZNF514	2	95156702	2_57	0	0.0170349283350333	5.7575908477339	3.086669167771e-07	1.56488444792582	2
ENSG00000275111.4	ZNF2	2	95165349	2_57	0	0.0165269155989026	4.62165142857961	2.40379800372876e-07	0.0745330720371445	1
ENSG00000233757.6	AC092835.2	2	95207631	2_57	0	0.0166293854118071	4.724968482296	2.47277207999715e-07	0.383196636488691	1
ENSG00000155066.15	PROM2	2	95264882	2_57	0	0.0209473686143553	6.74189886986677	4.44447719895909e-07	0.528082369731351	1
ENSG00000274286.1	ADRA2B	2	96116247	2_57	0	0.0166067883622134	4.68354986428789	2.44776529579808e-07	0.210730036930938	2
ENSG00000188886.3	ASTL	2	96138165	2_57	0	0.0167998071815957	4.93218569723564	2.60767035811927e-07	0.582379028284083	1
ENSG00000158050.4	DUSP2	2	96145593	2_57	0	0.0550894079452786	16.2928361157031	2.82470935177381e-06	2.61868360654627	2
ENSG00000084090.13	STARD7	2	96208853	2_57	0	0.186808626192029	27.4086421116976	1.61136312325737e-05	3.4792604592139	1
ENSG00000135956.8	TMEM127	2	96266108	2_57	0	0.0176394760468855	5.44264038862368	3.02137265831237e-07	0.686664862165222	1
ENSG00000144021.2	CIAO1	2	96275729	2_57	0	0.0202979677765632	6.60628930585817	4.22006481281001e-07	-1.62043137766253	1
ENSG00000144028.14	SNRNP200	2	96305617	2_57	0	0.0261071391701463	8.98583905850523	7.38289843277921e-07	2.02276349001446	1
ENSG00000198885.9	ITPRIPL1	2	96325607	2_57	0	0.0250969528658264	8.49407205024674	6.70881643925728e-07	-1.22827440902996	1
ENSG00000196843.15	ARID5A	2	96536506	2_57	0	0.242675419146794	31.3525556301272	2.39446067677017e-05	3.97773425742548	1
ENSG00000114988.11	LMAN2L	2	96739703	2_57	0	0.0166173994342456	4.6912676280679	2.45336543453584e-07	0.263309726962718	2
ENSG00000158158.11	CNNM4	2	96757889	2_57	0	0.0174944812106009	5.05960481243046	2.78565057636192e-07	0.0410414488897166	1
ENSG00000213337.8	ANKRD39	2	96862002	2_57	0	0.0199019125122907	6.27022452433966	3.92723490234041e-07	0.609343972869851	1
ENSG00000168758.10	SEMA4C	2	96867112	2_57	0	0.0167674819611239	4.80535269006081	2.53572463438487e-07	0.347857564945161	1
ENSG00000135976.17	ANKRD36	2	97350073	2_57	0	0.0193823978548231	6.3344385746477	3.86388868875798e-07	-1.45082772901913	1
ENSG00000135940.6	COX5B	2	97648394	2_57	0	0.0244205995254567	8.54321560989011	6.56578507489305e-07	1.81266195004172	1
ENSG00000115073.7	ACTR1B	2	97658891	2_57	0	0.0251312357285999	8.36923647475523	6.61924805715963e-07	-1.41835367957549	3
ENSG00000228486.10	LINC01125	2	97663552	2_57	0	0.0235750398521858	7.98234965979282	5.92232391547227e-07	1.04636351836659	1
ENSG00000115085.13	ZAP70	2	97713755	2_57	0	0.0483198489010911	14.8678634851635	2.26090912178966e-06	2.50229160597145	1
ENSG00000075568.16	TMEM131	2	97995797	2_57	0	0.0168010287115626	4.83265257746362	2.55523249768605e-07	0.478045258081291	2
ENSG00000040933.15	INPP4A	2	98444410	2_58	0	0.0262860614200506	12.6468746126968	1.0462072006679e-06	1.61885875585055	1
ENSG00000115446.11	UNC50	2	98608705	2_58	0	0.0364009931525958	15.6794687874528	1.79619528304414e-06	-1.85834048428757	1
ENSG00000273045.5	C2orf15	2	99141233	2_58	0	0.0230357800179341	11.4207504026347	8.27954625008105e-07	-1.3031474307434	1
ENSG00000135951.14	TSGA10	2	99155218	2_58	0	0.0113424465169102	4.86043616268538	1.73496595555414e-07	-0.289522618394215	1
ENSG00000144182.16	LIPT1	2	99155218	2_58	0	0.0113424465169102	4.86043616268538	1.73496595555414e-07	-0.289522618394215	1
ENSG00000158411.11	MITD1	2	99180175	2_58	0	0.0142535547026762	6.97257495251345	3.12770188586644e-07	-0.889719958695354	1
ENSG00000144214.9	LYG1	2	99304742	2_58	0	0.0166606130196376	8.41676334632379	4.41311319419962e-07	-1.07574269592119	2
ENSG00000115526.10	CHST10	2	100417235	2_58	0	0.0138162181229425	6.68427766388379	2.90638160962666e-07	0.751659810788051	2
ENSG00000115539.13	PDCL3	2	100562712	2_58	0	0.0243233965877736	11.9258450419468	9.12898212452418e-07	1.32860551006977	3
ENSG00000175874.9	CREG2	2	101387171	2_59	0	0	36.03351850734	0	0.467669794350718	1
ENSG00000158435.7	CNOT11	2	101252269	2_59	0	0	152.048293136295	0	-0.18411442971662	1
ENSG00000163162.8	RNF149	2	101300903	2_59	0	0	55.1838083920237	0	0.879022310348658	2
ENSG00000196460.12	RFX8	2	101474758	2_59	0	0	25.4190545787226	0	1.78582199955658	1
ENSG00000115590.13	IL1R2	2	101991888	2_59	0	0	106.36388698479	0	1.76398589240442	1
ENSG00000115598.9	IL1RL2	2	102185392	2_60	0	0.0286071795555771	6.61060923470703	5.95148716771528e-07	0.85136302031563	2
ENSG00000115604.10	IL18R1	2	102311266	2_60	0	0.0231373287697277	4.71040859797087	3.42989458420678e-07	-0.373126518922568	1
ENSG00000115607.9	IL18RAP	2	102418383	2_60	0	0.0240595797187585	5.10590897657467	3.86607325347983e-07	0.62153833772541	2
ENSG00000135953.10	MFSD9	2	102737930	2_60	0	0.0258510390727544	5.63925698376982	4.587846341155e-07	-0.407922701234583	1
ENSG00000198914.3	POU3F3	2	104853785	2_62	0	0.0375737342297331	7.33562183653643	8.67421669895096e-07	0.793736341408846	1
ENSG00000135974.9	C2orf49	2	105337683	2_62	0	0.0667632399053405	12.7351291982131	2.6757758702827e-06	-1.50948756563218	1
ENSG00000071051.13	NCK2	2	105700104	2_63	0	0.0328650080711259	4.8151854656581	4.98030266158165e-07	-0.123148222627198	3
ENSG00000119147.9	C2orf40	2	106043267	2_63	0	0.0781310475488851	12.954731376223	3.18537841581448e-06	1.6047932740257	2
ENSG00000115652.14	UXS1	2	106194416	2_63	0	0.0485122667900302	8.45644436280006	1.29106568295978e-06	1.04103046562497	2
ENSG00000144057.15	ST6GAL2	2	106886900	2_64	0	0.0250342651086585	5.28179544827796	4.16126523983636e-07	-0.524308065078042	1
ENSG00000196862.9	RGPD4	2	107826974	2_65	0	0.0354843396219893	10.6486628957518	1.1891613345951e-06	-1.29374412142401	1
ENSG00000198203.9	SULT1C2	2	108287884	2_65	0	0.0378070685654667	11.2406840549764	1.33744126836874e-06	1.23721484190727	1
ENSG00000135968.20	GCC2	2	108444524	2_65	0	0.0187367337812582	4.71186395113683	2.77840532191438e-07	-0.00210796621591617	1
ENSG00000169756.16	LIMS1	2	108534528	2_65	0	0.0274434907988964	8.25482764453437	7.12945506615982e-07	-0.992140544005609	1
ENSG00000153201.15	RANBP2	2	108719562	2_65	0	0.108954949970229	21.2543085375141	7.28790864428665e-06	2.37078708198395	1
ENSG00000163006.11	CCDC138	2	108786656	2_65	0	0.10339987309288	20.7505859489361	6.75241839197269e-06	-2.38675446083243	1
ENSG00000198142.4	SOWAHC	2	109614275	2_65	0	0.197540941572941	27.0952522846467	1.68445453038057e-05	3.28355776623993	1
ENSG00000144063.3	MALL	2	110113552	2_66	0	0.0165086187244687	4.82298279856334	2.50573664332009e-07	0.230802592418458	1
ENSG00000144061.12	NPHP1	2	110205149	2_66	0	0.0170542012239169	5.10322582531021	2.73895655494281e-07	-0.32164760392141	1
ENSG00000169679.14	BUB1	2	110678318	2_66	0	0.0171813736184999	5.16220825552889	2.79127339812391e-07	-0.348506680639042	1
ENSG00000153107.11	ANAPC1	2	111884332	2_66	0	0.0170479689434083	5.04436669161845	2.70637684176673e-07	0.041886517943738	1
ENSG00000153208.16	MERTK	2	111898795	2_66	0	0.0337296455430471	10.6536251606885	1.13088427027987e-06	1.12870753260594	3
ENSG00000153214.9	TMEM87B	2	112055265	2_66	0	0.0251576604543332	15.3244202771572	1.21328625915715e-06	-3.37026353667991	3
ENSG00000144161.12	ZC3H8	2	112215501	2_66	0	0.0163414586903322	5.47343623936302	2.81487981897059e-07	-0.76520180568518	2
ENSG00000188177.13	ZC3H6	2	112274635	2_66	0	0.0201504886547967	9.0336381928632	5.7287154187462e-07	-2.09863960740336	1
ENSG00000169629.11	RGPD8	2	112434559	2_66	0	0.0161402481279396	5.09358138049196	2.58727403403241e-07	0.802563323709331	1
ENSG00000114999.7	TTL	2	112481811	2_66	0	0.0162621565325186	5.44834600727038	2.78837892248575e-07	0.971225083384179	2
ENSG00000125630.15	POLR1B	2	112544150	2_66	0	0.0339824125416036	10.8991207926378	1.16561371097197e-06	-1.12548217011189	1
ENSG00000125611.15	CHCHD5	2	112584474	2_66	0	0.0162723242949594	4.86541024616699	2.49159832303126e-07	0.551055877953047	2
ENSG00000144136.10	SLC20A1	2	112645515	2_66	0	0.0221315615652636	7.50797758069034	5.22930531347102e-07	0.839097363242021	1
ENSG00000169607.12	CKAP2L	2	112765001	2_66	0	0.0179596378284919	5.4450395241855	3.07756748353114e-07	0.248427187528074	1
ENSG00000115084.13	SLC35F5	2	113754647	2_67	0	0.119643983784089	31.7623782575743	1.1959495298858e-05	3.97324655371494	2
ENSG00000115091.11	ACTR3	2	113889855	2_67	0	0.0146663958972174	8.31087757168093	3.83600586364223e-07	1.07050868593015	1
ENSG00000088205.12	DDX18	2	117816878	2_69	0	0.0245093849307028	12.3568325229388	9.53122115941686e-07	1.41660407989877	1
ENSG00000125633.10	CCDC93	2	118013438	2_69	0	0.0126671346672534	6.24158699437374	2.48818340587717e-07	0.704733960812441	2
ENSG00000125629.14	INSIG2	2	118087545	2_69	0	0.0263958182782784	13.0459727154004	1.08372868652822e-06	1.67498614125532	2
ENSG00000019169.10	MARCO	2	118946604	2_69	0	0.0108992254102461	4.85238983125665	1.66440990669676e-07	-0.18924306620567	1
ENSG00000115107.19	STEAP3	2	119224189	2_69	0	0.0230744350285649	11.7965564849659	8.56633987843242e-07	-1.35635473164425	1
ENSG00000186132.14	C2orf76	2	119280688	2_69	0	0.0106159417967593	4.60911326931883	1.53987292691074e-07	-0.0810137615696561	2
ENSG00000155368.16	DBI	2	119366701	2_69	0	0.0115254378703861	5.36856009895345	1.94726127362431e-07	-0.491087448409958	1
ENSG00000171227.6	TMEM37	2	119429724	2_69	0	0.0188111424672361	9.90170129286474	5.86184009290503e-07	-1.36665100446087	2
ENSG00000080293.9	SCTR	2	119525597	2_69	0	0.0110260580957248	4.9592768129265	1.72086816380308e-07	0.234405550171765	1
ENSG00000088179.8	PTPN4	2	119759674	2_69	0	0.0441132170662616	17.8366329791756	2.47622771811406e-06	2.27006706543369	1
ENSG00000115109.13	EPB41L5	2	120013281	2_69	0	0.012557135327506	6.16095957887175	2.43471374645754e-07	1.09349143504925	1
ENSG00000226479.3	TMEM185B	2	120222852	2_69	0	0.0350857479438949	15.6963247250471	1.73315613005195e-06	-2.24104042852975	2
ENSG00000144118.13	RALB	2	120236128	2_69	0	0.0852044367296585	24.0509665028542	6.44916839340992e-06	-2.78605303774338	1
ENSG00000074047.21	GLI2	2	120735673	2_70	0	0.0434157241762525	9.69426340306098	1.32455756968987e-06	-1.1262943853745	1
ENSG00000074054.17	CLASP1	2	121648873	2_70	0	0.0268138146565849	5.19888533596791	4.38710284746945e-07	0.413674454387662	2
ENSG00000136717.14	BIN1	2	127108771	2_74	0	0.0615890964189458	16.1994437829829	3.13987897896935e-06	-2.38062491654445	1
ENSG00000163161.12	ERCC3	2	127296171	2_75	0	0.0207549972262059	4.66346244328914	3.04607180633388e-07	-0.218485158118461	1
ENSG00000163166.14	IWS1	2	127526967	2_75	0	0.029427263880635	7.68860845893527	7.12043624929885e-07	0.951154369578712	1
ENSG00000169994.18	MYO7B	2	127538527	2_75	0	0.0458756268235635	12.1267046196306	1.75078889873851e-06	-1.55555599389324	1
ENSG00000144230.16	GPR17	2	127648067	2_75	0	0.0256737768260574	6.56791233320436	5.3067188912114e-07	-0.705022533848781	2
ENSG00000072163.19	LIMS2	2	127681837	2_75	0	0.0207451295186151	4.80433598974803	3.13659536491332e-07	-0.527550742129654	1
ENSG00000136709.11	WDR33	2	127811674	2_75	0	0.022711318837888	5.5614695143321	3.97503437713421e-07	-0.767276432381496	1
ENSG00000144231.10	POLR2D	2	127857816	2_75	0	0.0235384426650771	5.60174204710051	4.14963411948322e-07	0.0748168828645262	1
ENSG00000136715.17	SAP130	2	128028089	2_75	0	0.0232454553703304	5.65875813061182	4.1396932714185e-07	0.372811261537897	1
ENSG00000136731.12	UGGT1	2	128097007	2_75	0	0.0216144873275015	5.35039028536766	3.63948032189261e-07	0.93297675865647	1
ENSG00000136720.6	HS6ST1	2	128319304	2_75	0	0.0207428098867324	4.7195608962683	3.08090392001831e-07	0.278356375371235	1
ENSG00000233087.7	WTH3DI	2	131364366	2_78	0	0.0914531512866458	13.528595620947	3.89368096709505e-06	1.87106880464396	1
ENSG00000222014.5	RAB6C	2	129979296	2_78	0	0.035699703086984	4.660216011172	5.23575872908128e-07	0.157602968167193	1
ENSG00000136699.19	SMPD4	2	130182517	2_78	0	0.0918274807318584	13.5678343957124	3.92095788422908e-06	-1.64094737171683	1
ENSG00000136718.9	IMP4	2	130310281	2_78	0	0.0643848942617601	10.1945174686901	2.06566378164013e-06	-1.07775599762006	2
ENSG00000072135.12	PTPN18	2	130356437	2_78	0	0.0402847885934038	5.78901424361084	7.33930068443092e-07	0.534824393436311	1
ENSG00000136002.18	ARHGEF4	2	130837191	2_78	0	0.0916323901406099	13.5474958931317	3.9067625556492e-06	-1.716933703064	1
ENSG00000115762.16	PLEKHB2	2	131104007	2_78	0	0.0362669344221435	4.80736243277523	5.48689546293471e-07	0.193073241324497	1
ENSG00000075886.10	TUBA3D	2	131475952	2_78	0	0.0358513972351899	4.69979430172728	5.30266156948163e-07	-0.28850142166837	1
ENSG00000163040.14	CCDC74A	2	131527737	2_78	0	0.0367865825725715	4.94019340107211	5.71929330466373e-07	-0.468489903203899	2
ENSG00000176771.16	NCKAP5	2	133266691	2_79	0	0.0253116375692284	5.67248935975666	4.51858968854727e-07	-0.503970966428577	2
ENSG00000152128.13	TMEM163	2	133798148	2_79	0	0.0419491291094942	10.3821290983915	1.37062404872908e-06	-1.34532261789035	1
ENSG00000082258.12	CCNT2	2	134918197	2_80	0	0	10427.5712856096	0	5.26474541114063	1
ENSG00000115839.17	RAB3GAP1	2	135052002	2_80	0	0	190.523880227744	0	-1.54319923092686	1
ENSG00000121988.17	ZRANB3	2	135531995	2_80	0	0	54.9834007421451	0	1.45257532831205	1
ENSG00000048991.16	R3HDM1	2	135530703	2_80	0	0	121.796228661059	0	-1.20014459516018	2
ENSG00000144224.16	UBXN4	2	135741596	2_80	0	0	913.986952606656	0	-1.71833127234935	2
ENSG00000076003.4	MCM6	2	135876392	2_80	0	0	1117.30528235602	0	3.06118102315689	1
ENSG00000115866.10	DARS	2	135985602	2_80	0	0	62.8702581204604	0	2.15299876857739	2
ENSG00000121966.6	CXCR4	2	136117336	2_80	0	0	109.93256335755	0	3.02582666376476	1
ENSG00000144229.11	THSD7B	2	136794684	2_81	0	0.0979839265788672	20.6736442218915	6.37500971681061e-06	-2.64085998857733	1
ENSG00000144227.4	NXPH2	2	138737886	2_82	0	0.0341034253604648	5.61508968464534	6.02647935046036e-07	-0.591165088354442	3
ENSG00000150540.13	HNMT	2	137963983	2_82	0	0.0311915548852919	4.78316612325702	4.6952796395652e-07	-0.181467974347796	1
ENSG00000144228.8	SPOPL	2	138501652	2_82	0	0.0355922696466042	6.01375109756416	6.73612450675886e-07	-0.652149501742563	1
ENSG00000168702.17	LRP1B	2	142131284	2_85	0	0.0221744788329072	5.50224002115356	3.83974095944172e-07	-0.495240174715612	2
ENSG00000115919.14	KYNU	2	142877245	2_85	0	0.0202447583772313	4.65758298451709	2.9674415473433e-07	0.0877694174256253	2
ENSG00000075884.13	ARHGAP15	2	143091525	2_85	0	0.0278010929422842	7.60332013575581	6.65233513233785e-07	0.905311893419251	1
ENSG00000169554.18	ZEB2	2	144524878	2_86	0	0.0272961445541593	9.6157220530696	8.26023084377239e-07	-0.967994006429009	1
ENSG00000121989.14	ACVR2A	2	147844091	2_88	0	0.0883995060954779	21.3794359144344	5.9477821693383e-06	-2.61953033412644	2
ENSG00000115947.13	ORC4	2	148020474	2_88	0	0.014863876190354	4.70028092879886	2.19869439206268e-07	-0.188515451348619	2
ENSG00000204406.12	MBD5	2	148020703	2_88	0	0.0327242776265341	12.0259915890661	1.23851119889903e-06	-1.64753367596238	1
ENSG00000150556.16	LYPD6B	2	149038442	2_88	0	0.0556267947085418	16.9933268680527	2.97489348711366e-06	1.92763630510983	1
ENSG00000187123.14	LYPD6	2	149302966	2_88	0	0.0290099746410485	10.9039284506099	9.95495533777704e-07	-1.23877268957876	1
ENSG00000184898.6	RBM43	2	151261443	2_90	0	0.0312977457365302	7.91462777024236	7.79565347886498e-07	-1.21902188930393	2
ENSG00000123609.10	NMI	2	151289140	2_90	0	0.145776152405853	22.5197415871718	1.03313924663481e-05	2.47523745383393	2
ENSG00000123610.4	TNFAIP6	2	151357910	2_90	0	0.0287238345096883	7.11556916913848	6.43222213588417e-07	0.98037659356202	1
ENSG00000080345.17	RIF1	2	151410217	2_90	0	0.023372212288598	5.19903904673759	3.82412319898604e-07	-0.605023657782944	1
ENSG00000183091.19	NEB	2	151634755	2_91	0	0.064963501858907	15.2375463806168	3.11525385242162e-06	-1.9860665560127	1
ENSG00000162980.16	ARL5A	2	151828599	2_91	0	0.0214294428063404	4.71862683371545	3.18225872396786e-07	0.0753823987717514	1
ENSG00000182389.19	CACNB4	2	152099291	2_91	0	0.0256179161105782	6.40237402269752	5.16171253932319e-07	0.821980355886302	2
ENSG00000115145.9	STAM2	2	152176179	2_91	0	0.0215721788979375	4.80092441339256	3.25932640725781e-07	0.837079511721291	1
ENSG00000157827.19	FMNL2	2	152335141	2_91	0	0.0216645872589564	4.83522225487383	3.29667272346413e-07	-0.480361407967567	2
ENSG00000177917.10	ARL6IP6	2	152717578	2_91	0	0.0590721296322254	14.2050961244919	2.64080162548452e-06	-1.96037631508342	2
ENSG00000177519.3	RPRM	2	153065750	2_91	0	0.0451091974572027	11.5676231205811	1.64217034390376e-06	1.47707468145648	1
ENSG00000144278.14	GALNT13	2	153872211	2_92	0	0.0959298469090331	13.7772683212862	4.15935359078299e-06	1.60750616326052	1
ENSG00000136542.8	GALNT5	2	157257153	2_94	0	0.0336263234727159	7.87179891296196	8.33033279075739e-07	0.868190679783539	1
ENSG00000115165.9	CYTIP	2	157489212	2_94	0	0.0253018219857538	5.22423979352269	4.1599094037086e-07	0.389984481792907	1
ENSG00000123612.15	ACVR1C	2	157628563	2_94	0	0.0942803804002854	17.5898131857304	5.21905083278454e-06	-1.96696067968527	2
ENSG00000153237.17	CCDC148	2	158457154	2_95	0	0.0223525985180114	6.38092739905801	4.48870221377929e-07	1.09237919475076	1
ENSG00000144283.21	PKP4	2	158457358	2_95	0	0.0528702081325132	22.0564667074894	3.66991441647568e-06	-4.35269997552566	1
ENSG00000115183.14	TANC1	2	158968808	2_96	0	0.0115066580044512	6.36828566254884	2.30611369781653e-07	0.858852954565156	1
ENSG00000196151.10	WDSUB1	2	159286855	2_96	0	0.0208918731209566	11.9127339200055	7.8324529535575e-07	1.34573227104685	2
ENSG00000136536.14	MARCH7	2	159712509	2_96	0	0.00984878638067399	4.85093417514252	1.50354722325099e-07	-0.314105637176752	2
ENSG00000241399.6	CD302	2	159798257	2_96	0	0.00978287893171159	5.33194170093438	1.64157619199712e-07	1.47748752715437	3
ENSG00000054219.10	LY75	2	159904571	2_96	0	0.0141081220039764	8.39190258501933	3.72596365474353e-07	-1.00375926895829	1
ENSG00000153246.12	PLA2R1	2	160058973	2_96	0	0.00971657992757391	5.15570982911311	1.57656132221643e-07	-0.913645290054233	2
ENSG00000115221.10	ITGB6	2	160270221	2_96	0	0.035199040214636	17.72394485287	1.96336111469301e-06	2.77057714423644	1
ENSG00000153250.19	RBMS1	2	160494213	2_96	0	0.0131089578117539	8.61430233260911	3.55383491178289e-07	-1.92128857962466	2
ENSG00000136560.13	TANK	2	161137211	2_97	0	0	46.2339821310492	0	-2.21889465325311	2
ENSG00000115233.11	PSMD14	2	161308497	2_97	0	0	1672.8928166098	0	1.49491370104441	1
ENSG00000182263.13	FIGN	2	163615595	2_99	0	0.0115078824385805	9.28615022173916	3.3631024332903e-07	-0.44662256965279	2
ENSG00000115290.9	GRB14	2	164622004	2_100	0	0.0227659495732732	5.61302710420716	4.02153527596178e-07	0.546696909209464	1
ENSG00000082438.15	COBLL1	2	164843369	2_100	0	0.0211031980912574	4.90920332043118	3.26038036157901e-07	-0.448369185184379	2
ENSG00000178662.15	CSRNP3	2	165469352	2_100	0	0.0408297696633692	11.0540596199997	1.42039032751669e-06	1.73727520511578	1
ENSG00000115339.13	GALNT3	2	165794201	2_100	0	0.132388163497639	22.2361608458556	9.26441365843052e-06	-2.53007994753344	2
ENSG00000123607.14	TTC21B	2	165953054	2_100	0	0.0306612473981241	8.38122379857662	8.08734984885173e-07	-0.918650816252986	2
ENSG00000169432.14	SCN9A	2	166375953	2_101	0	0.0532971546231994	14.5526168902757	2.44092308066368e-06	1.58993642589095	2
ENSG00000136546.13	SCN7A	2	166529015	2_102	0	0.0140511179968674	4.90643020840535	2.16962901495176e-07	-0.434272832434919	1
ENSG00000163092.19	XIRP2	2	166888047	2_102	0	0.0211541938423255	8.70206409920853	5.79332284669898e-07	1.08768763932293	1
ENSG00000172292.14	CERS6	2	168449197	2_102	0	0.0230329753531289	9.32668428437849	6.76061636512851e-07	-1.07284327399323	2
ENSG00000163072.15	NOSTRIN	2	168786836	2_102	0	0.0211746855827345	9.06440350369457	6.04039269956537e-07	1.21192373823349	1
ENSG00000152254.10	G6PC2	2	168888041	2_102	0	0.0150838646394773	6.0815654873129	2.88693488065436e-07	0.89226749110302	1
ENSG00000152253.8	SPC25	2	168874432	2_102	0	0.0183866497374128	8.04525490830182	4.65533979264295e-07	-1.28496944145409	1
ENSG00000163093.11	BBS5	2	169478998	2_103	0	0.0704092747815941	14.2728435000517	3.16263700821966e-06	2.16379288788035	1
ENSG00000239474.6	KLHL41	2	169508867	2_103	0	0.0281632367863295	5.68293860100885	5.03691363326298e-07	0.792629476092236	2
ENSG00000138399.17	FASTKD1	2	169573525	2_103	0	0.0251145980264604	4.6176131332327	3.64966287388494e-07	0.138915025948105	2
ENSG00000138398.15	PPIG	2	169584491	2_103	0	0.0250668459476056	4.59991910115101	3.62876512899919e-07	-0.133729286462171	1
ENSG00000154479.12	CCDC173	2	169694453	2_103	0	0.0871035787190196	16.2956877939297	4.46701764427552e-06	-2.35618580757481	2
ENSG00000213160.9	KLHL23	2	169694539	2_103	0	0.0293366028635164	6.06262940166326	5.597315881634e-07	0.750289448978717	2
ENSG00000138382.14	METTL5	2	169776557	2_103	0	0.0261271713962592	4.98499741345037	4.09889039417683e-07	-0.445272327199432	2
ENSG00000144357.16	UBR3	2	169827714	2_103	0	0.0254286463029307	4.73311914441137	3.78773556376526e-07	-0.438460863740695	1
ENSG00000204335.3	SP5	2	170714891	2_104	0	0.00527326912476889	5.09715601962407	8.45895738917952e-08	-0.465723394266249	1
ENSG00000204334.7	ERICH2	2	170784224	2_104	0	0.0731248328300276	25.7744912172567	5.93149216545161e-06	2.4106757878857	1
ENSG00000128683.13	GAD1	2	170813566	2_104	0	0.0116474805147219	10.6498806105756	3.90378333225684e-07	1.30650754879104	2
ENSG00000115806.12	GORASP2	2	170928386	2_104	0	0.0904762229521963	17.0785195651307	4.86288117181282e-06	3.14805545008729	1
ENSG00000198586.13	TLK1	2	171231129	2_104	0	0.0490188900492987	24.0797496535145	3.71470571788322e-06	2.58604469122805	1
ENSG00000115827.13	DCAF17	2	171434071	2_104	0	0.0637373762081922	27.1613241008509	5.44821318544714e-06	-2.4752119625319	1
ENSG00000071967.11	CYBRD1	2	171522383	2_104	0	0.31785935449717	23.7180838260975	2.37259477925474e-05	3.6256467690008	2
ENSG00000077380.15	DYNC1I2	2	171687403	2_104	1	0.369209515180757	29.751713447016	3.45695591481762e-05	4.41762938621554	1
ENSG00000128708.12	HAT1	2	171922612	2_104	0	0.00627542973145179	6.3230879120519	1.24876772213328e-07	-0.0353344432900561	1
ENSG00000115840.13	SLC25A12	2	172000487	2_104	0	0.00595417162667722	5.95686244337716	1.11621510175719e-07	-0.0411109709852264	1
ENSG00000172878.13	METAP1D	2	172000487	2_104	0	0.00595417162667722	5.95686244337716	1.11621510175719e-07	0.0411109709852264	1
ENSG00000144355.14	DLX1	2	172084313	2_104	0	0.016858501302247	18.0346358831668	9.56831172925968e-07	-2.4801740855995	2
ENSG00000091409.14	ITGA6	2	172427651	2_105	0	0.00935394201093498	7.41352077501213	2.18236885849825e-07	1.02049044435118	1
ENSG00000152256.13	PDK1	2	172555453	2_105	0	0.00705942626302014	4.71024715832814	1.04645865968069e-07	-0.40342900880217	1
ENSG00000091436.16	MAP3K20	2	173075527	2_105	0	0.0335919068119498	18.2606035740679	1.93045089468597e-06	1.81400564220935	1
ENSG00000144354.13	CDCA7	2	173355045	2_105	0	0.00769305991279057	5.79645517331267	1.40336477054889e-07	-0.87183243139028	1
ENSG00000172845.14	SP3	2	173965538	2_105	0	0.0070035825642577	4.65404580037602	1.02579335022597e-07	0.265267631988114	1
ENSG00000144306.14	SCRN3	2	174395627	2_105	0	0.0406499162249704	19.525467207845	2.49787132892837e-06	-1.64939328467536	1
ENSG00000163328.13	GPR155	2	174489428	2_105	0	0.00955296231179292	7.47761052674883	2.24807025385353e-07	-0.939987587676842	1
ENSG00000128656.13	CHN1	2	175004641	2_106	0	0.0207071814130814	11.5855115160647	7.54996911845313e-07	1.73329919135877	2
ENSG00000115966.16	ATF2	2	175168302	2_106	0	0.0124716029612303	5.72820198680025	2.24827573724023e-07	-0.54499452535707	2
ENSG00000154518.9	ATP5G3	2	175184841	2_106	0	0.0339315084093212	13.5574883158524	1.44774268395872e-06	-1.72479541458125	2
ENSG00000144320.13	LNPK	2	176002028	2_106	0	0.106995246171808	25.5210156044551	8.59352627237809e-06	-3.04380106610268	1
ENSG00000128713.13	HOXD11	2	176104975	2_106	0	0.0192598004683061	9.73663882332731	5.90160063977941e-07	1.39047587291752	1
ENSG00000128709.12	HOXD9	2	176122492	2_106	0	0.018118054519995	8.45699428080375	4.82210400041819e-07	-0.0685703303672579	1
ENSG00000175879.8	HOXD8	2	176129895	2_106	0	0.0112305749305658	7.2488204392302	2.56199516295599e-07	1.65338008541935	1
ENSG00000128652.11	HOXD3	2	176136443	2_106	0	0.13215541717103	27.6095989336412	1.14829650138163e-05	3.22564793708383	1
ENSG00000128645.14	HOXD1	2	176180754	2_106	0	0.0132177747881199	12.1708306010119	5.06276232143524e-07	2.74687611567236	1
ENSG00000116044.15	NFE2L2	2	177392552	2_107	0	0.0681956357090719	14.2449896458013	3.05722705163292e-06	1.57736042344003	2
ENSG00000018510.13	AGPS	2	177392663	2_107	0	0.0724268190061794	14.8150192331718	3.37684094165298e-06	-2.08580742357049	1
ENSG00000196659.9	TTC30B	2	177553217	2_107	0	0.0286670396227853	6.1223565244646	5.52345012404705e-07	0.62994428522681	1
ENSG00000197557.6	TTC30A	2	177618849	2_107	0	0.045476019388078	10.4303530057999	1.49276149321882e-06	1.17700950866747	1
ENSG00000128655.16	PDE11A	2	178108547	2_108	0	0.0102149247208947	6.64050140182918	2.13474014264748e-07	0.904369941715124	1
ENSG00000155636.14	RBM45	2	178112094	2_108	0	0.00819046974127813	4.60137936765324	1.18605772008866e-07	-0.0308319268824584	1
ENSG00000079156.16	OSBPL6	2	178193688	2_108	0	0.00921718005832961	5.6914434467771	1.65093308158968e-07	-0.527680473442692	2
ENSG00000180228.12	PRKRA	2	178451344	2_108	0	0.0132877510609373	9.07088952391396	3.79324011326475e-07	1.15459231482265	2
ENSG00000204311.12	DFNB59	2	178451344	2_108	0	0.0502463214193929	21.4445533783863	3.39101922161712e-06	-2.15070204825833	1
ENSG00000079150.17	FKBP7	2	178477603	2_108	0	0.0361126822934806	18.3526492853893	2.0857751370146e-06	1.89976054120084	3
ENSG00000116095.10	PLEKHA3	2	178480456	2_108	0	0.00831408369070585	4.73961500097052	1.24012776486822e-07	0.347626442384061	1
ENSG00000155657.26	TTN	2	178831108	2_108	0	0.00820018044763648	4.61231488733667	1.19028601866478e-07	0.060978571614025	2
ENSG00000163492.14	CCDC141	2	178863920	2_108	0	0.00828999709019751	4.7128446963713	1.22955081035867e-07	-0.19571334312405	1
ENSG00000187231.13	SESTD1	2	179264451	2_108	0	0.0112062464194865	7.49608337347956	2.64364752180075e-07	-0.870920038026645	1
ENSG00000163510.13	CWC22	2	180007524	2_108	0	0.00873746800890962	5.19804748256176	1.42933758780933e-07	-0.526608439229975	1
ENSG00000170035.15	UBE2E3	2	180968140	2_109	0	0	50.7128122833856	0	3.42096604043773	1
ENSG00000115232.13	ITGA4	2	181456814	2_110	0	0.0117711536027303	4.6283914567879	1.71458130413512e-07	0.000711208843789333	1
ENSG00000138434.16	SSFA2	2	181892173	2_110	0	0.0118863238507642	5.04905889111067	1.88871734490586e-07	0.0244098626475879	1
ENSG00000115252.18	PDE1A	2	182525417	2_110	0	0.0206617068479562	10.9805525697725	7.14001895256115e-07	-0.94980730018946	1
ENSG00000077232.17	DNAJC10	2	182715440	2_110	0	0.0117903203742959	4.63089038851538	1.71830036124939e-07	0.10429481149145	1
ENSG00000162998.4	FRZB	2	182866669	2_110	0	0.0329971443349483	14.6775002878416	1.52418410302987e-06	-1.81482430275321	2
ENSG00000061676.14	NCKAP1	2	183037923	2_110	0	0.0141744429743255	6.46730808226098	2.88495155401357e-07	0.753753292858248	1
ENSG00000162999.12	DUSP19	2	183077905	2_110	0	0.0136779651512969	6.21767026317578	2.6764439529313e-07	0.905219358782596	3
ENSG00000163002.12	NUP35	2	183116059	2_110	0	0.0117857866352142	4.61771071002487	1.71275115880513e-07	0.0332191523273242	1
ENSG00000170396.7	ZNF804A	2	184598393	2_112	0	0.011813577854031	7.32122886136404	2.72191403226719e-07	0.815177098712905	2
ENSG00000188738.14	FSIP2	2	185738225	2_112	0	0.0102455701735977	6.00561901875935	1.93643482356137e-07	0.653944866964583	2
ENSG00000065548.17	ZC3H15	2	186486293	2_112	0	0.0126033391780289	7.91940141778911	3.14113755154488e-07	1.04490342132196	2
ENSG00000138448.11	ITGAV	2	186591394	2_112	0	0.0179902925827142	11.2127558247623	6.34833103425942e-07	1.52924912413559	1
ENSG00000144369.12	FAM171B	2	186694233	2_112	0	0.0236564212434135	13.7521696960311	1.02383327775643e-06	-1.64840625420559	1
ENSG00000064989.12	CALCRL	2	187450507	2_112	0	0.0105045547034787	6.23616228255398	2.06159821235481e-07	0.817809643858911	1
ENSG00000003436.15	TFPI	2	187525385	2_112	0	0.00966474962960062	5.46663801986926	1.66272297996853e-07	0.603511199940948	1
ENSG00000144366.15	GULP1	2	188291383	2_112	0	0.00959692795312506	5.4016376542496	1.63142328331731e-07	-0.528628596911033	1
ENSG00000168542.14	COL3A1	2	188974074	2_112	0	0.00879777588417574	4.5989631400068	1.27333242084647e-07	0.0170108239139047	1
ENSG00000115368.9	WDR75	2	189441060	2_113	0	0.0742003512380796	19.7897420550246	4.62120323078174e-06	-2.39338485132562	2
ENSG00000138449.10	SLC40A1	2	189664045	2_113	0	0.0236906338519739	9.09496152997375	6.78088721162901e-07	0.699807662441447	1
ENSG00000138381.9	ASNSD1	2	189661397	2_113	0	0.197925382945719	29.2755394443365	1.82354033480705e-05	3.92754924372296	2
ENSG00000151687.14	ANKAR	2	189674447	2_113	0	0.0146523265911122	4.64239578833692	2.14070945624339e-07	-0.376236516490156	2
ENSG00000128699.13	ORMDL1	2	189783978	2_113	0	0.185497004862406	28.6215389835132	1.67085536484019e-05	-3.90848212036925	3
ENSG00000064933.17	PMS1	2	189783978	2_113	0	0.054567847837101	16.8700491077184	2.89709106011065e-06	-2.86193405503155	2
ENSG00000151689.12	INPP1	2	190341898	2_113	0	0.0301583302165822	11.3395358253087	1.07624598249723e-06	2.0694879429809	2
ENSG00000138386.16	NAB1	2	190647213	2_113	0	0.03154833811569	11.7567279180019	1.16727162361857e-06	-2.63624033167277	1
ENSG00000115419.12	GLS	2	190880843	2_113	0	0.0149436186607237	4.82453063208357	2.26892331749835e-07	0.678630804157087	1
ENSG00000138378.17	STAT4	2	191150346	2_114	0	0.0134268448795204	4.60040562063494	1.94392305529243e-07	-0.0253017385646407	3
ENSG00000128641.18	MYO1B	2	191244832	2_114	0	0.01481224463954	5.49425588292022	2.56117192073258e-07	0.491520524552289	1
ENSG00000173559.12	NABP1	2	191677959	2_114	0	0.0134616819302767	4.62527469351248	1.95950253228041e-07	0.0853718307688728	2
ENSG00000196950.13	SLC39A10	2	195658161	2_116	0	0.130250997277068	20.0644845018508	8.22466158165229e-06	3.2200649166027	1
ENSG00000118997.13	DNAH7	2	196068464	2_116	0	0.102080608728324	17.7104450266983	5.68959953037532e-06	2.86638158024886	1
ENSG00000138411.10	HECW2	2	196593392	2_116	0	0.0715772375078414	14.3267284086	3.22723755487799e-06	1.77303812393628	1
ENSG00000144395.17	CCDC150	2	196639821	2_116	0	0.0304083778749531	6.29494559777519	6.02412823880802e-07	0.909696947105761	2
ENSG00000119041.10	GTF3C3	2	196799713	2_116	0	0.0285032958089637	5.69277207977095	5.10655307447651e-07	-0.662546418994096	1
ENSG00000187944.2	C2orf66	2	196813099	2_116	0	0.0264002513870451	4.97986091919813	4.13746420625239e-07	-0.273867391569016	1
ENSG00000197121.14	PGAP1	2	196928772	2_116	0	0.0260884162451776	4.86940039176787	3.99790228556906e-07	-0.226061093781153	1
ENSG00000115524.15	SF3B1	2	197439853	2_117	0	0.0302204128296437	6.70494403922473	6.37682537009857e-07	-0.898646068788484	1
ENSG00000115520.8	COQ10B	2	197453059	2_117	0	0.043000473379369	9.99740135565445	1.35291134291523e-06	1.47454735545361	1
ENSG00000115541.10	HSPE1	2	197499794	2_117	0	0.0313070043883092	7.03395494526783	6.93026864614353e-07	0.969178883655984	1
ENSG00000115896.15	PLCL1	2	197804386	2_117	0	0.0330570618457589	7.54086977109831	7.84503101122285e-07	-1.02124214379861	1
ENSG00000226124.6	FTCDNL1	2	199760433	2_118	0	0.0320012028449074	6.07166953251228	6.11481612559305e-07	1.0914507459248	2
ENSG00000178074.5	C2orf69	2	199911021	2_118	0	0.0537891209170606	10.9310102528205	1.85039191397934e-06	-1.91390568124053	1
ENSG00000162971.10	TYW5	2	199955782	2_118	0	0.0346548989525052	6.81444703507186	7.43197484272783e-07	1.29428836439665	1
ENSG00000162972.10	MAIP1	2	199954933	2_118	0	0.0389286426658028	7.90026766860419	9.67876712914039e-07	-1.4749005154201	2
ENSG00000196141.13	SPATS2L	2	200306291	2_118	0	0.0454341126398352	9.34640020537251	1.33639670848478e-06	-1.58802527442376	1
ENSG00000163535.17	SGO2	2	200510475	2_118	0	0.0312467682633868	5.84936878378087	5.75205570579409e-07	0.720598479758671	2
ENSG00000155729.12	KCTD18	2	200519526	2_118	0	0.0882518776135023	15.6196788043091	4.33815461709405e-06	-1.82931161260016	1
ENSG00000138356.13	AOX1	2	200585011	2_118	0	0.0314383341535203	5.90631182956873	5.84365908573524e-07	0.733604003226389	1
ENSG00000013441.15	CLK1	2	200864612	2_119	0	0.0261094790432904	5.40401215816162	4.44041435176921e-07	0.940101241922343	1
ENSG00000240344.8	PPIL3	2	200885129	2_119	0	0.0264007025893971	5.2362900319226	4.35058994708527e-07	-1.00126584686672	2
ENSG00000115942.8	ORC2	2	200963642	2_119	0	0.0318883110889546	7.21973439721876	7.24538908835571e-07	1.34054442204098	1
ENSG00000155744.9	FAM126B	2	201071138	2_119	0	0.0261704353831453	5.33557991925609	4.39441988168518e-07	-0.865054256925285	1
ENSG00000119013.8	NDUFB3	2	201071148	2_119	0	0.0261934991764798	5.33120022053003	4.39468231984813e-07	-0.855000693464334	1
ENSG00000003402.19	CFLAR	2	201116120	2_119	0	0.0262300321097663	5.32334228741192	4.39432514240864e-07	-0.837965715241238	1
ENSG00000003400.14	CASP10	2	201183110	2_119	0	0.0643134828223572	12.1630009468203	2.46179419444489e-06	1.28759758159043	2
ENSG00000064012.21	CASP8	2	201233408	2_119	0	0.0289156957206931	5.93045745221431	5.39673153359976e-07	-0.930406411953578	2
ENSG00000155749.12	ALS2CR12	2	201357198	2_119	0	0.0334179034764398	7.55200349945197	7.94237441537861e-07	1.20875026915448	1
ENSG00000082146.12	STRADB	2	201387816	2_119	0	0.0302747756381208	6.3275122825495	6.02868932260931e-07	-0.919055435822529	1
ENSG00000155754.14	ALS2CR11	2	201618330	2_119	0	0.0304640631560842	6.07554765681001	5.82481628948367e-07	0.612303149075718	1
ENSG00000155755.18	TMEM237	2	201643932	2_119	0	0.0264527312516366	4.99053499631994	4.15457495608359e-07	0.379995821486652	1
ENSG00000155760.2	FZD7	2	202034208	2_120	0	0.034799630661044	13.9610894063589	1.52898391512649e-06	1.47519590183278	1
ENSG00000116030.16	SUMO1	2	202238678	2_120	0	0.0152258520818442	6.28508193555666	3.0116293696714e-07	0.745385259965793	1
ENSG00000138439.11	FAM117B	2	202634789	2_120	0	0.0180548178629644	7.86293470185641	4.46772830272474e-07	1.48527554505212	1
ENSG00000163596.16	ICA1L	2	202871528	2_120	0	0.019533742393978	8.59284429326882	5.28240106674588e-07	-1.35601599655942	1
ENSG00000138380.17	CARF	2	202919479	2_120	0	0.0972051914320072	23.6419529356665	7.23238908381316e-06	3.44498163616994	1
ENSG00000144426.18	NBEAL1	2	203014780	2_120	0	0.0237465096332615	10.4042587022503	7.77534915374571e-07	1.49365267386205	1
ENSG00000163600.12	ICOS	2	203937045	2_120	0	0.0154077404559214	6.3948624682004	3.10083842095913e-07	-1.07802667710531	1
ENSG00000118257.16	NRP2	2	205681675	2_121	0	0.102867587269643	18.3854371891184	5.95198035128488e-06	1.99735561310018	1
ENSG00000023228.13	NDUFS1	2	206158029	2_122	0	0.0180545392348727	9.19054034180043	5.22199472518729e-07	-1.20488552629962	1
ENSG00000183671.12	GPR1	2	206217980	2_122	0	0.0120379127172972	5.35111730849061	2.02723752020835e-07	0.459908705899295	1
ENSG00000114948.12	ADAM23	2	206453338	2_122	0	0.022095924823257	11.1313170960188	7.74047677566504e-07	1.25001164173234	1
ENSG00000138400.12	MDH1B	2	206747102	2_122	0	0.052165012700218	18.5905222069949	3.05196733017231e-06	2.07515106223419	1
ENSG00000118246.13	FASTKD2	2	206765614	2_122	0	0.0129453213994243	6.21075718180113	2.53026705728955e-07	0.772234255185121	2
ENSG00000144401.14	METTL21A	2	207629451	2_122	0	0.0170311372178685	11.8783711873389	6.36662857482028e-07	-2.28467139767805	1
ENSG00000163249.11	CCNYL1	2	207710546	2_122	0	0.0115234601223095	4.97694986902598	1.8049083047406e-07	-0.203950915491894	2
ENSG00000118231.4	CRYGD	2	208124828	2_123	0	0.0634762245008715	11.7825917310128	2.35375302252648e-06	1.37719418677513	2
ENSG00000178385.14	PLEKHM3	2	208025325	2_123	0	0.035658709860155	6.37181417977524	7.15052125604797e-07	0.795369467767734	1
ENSG00000138413.13	IDH1	2	208266043	2_123	0	0.0298059333250309	4.70064187024345	4.40929203627098e-07	0.252262201808374	2
ENSG00000115020.16	PIKFYVE	2	208266043	2_123	0	0.0414030976249852	7.7674437603995	1.0120918456051e-06	-1.08976145111869	2
ENSG00000144406.18	UNC80	2	209772130	2_124	0	0.0299099172696065	16.8022645915297	1.58158306071581e-06	2.39825841520989	2
ENSG00000078018.19	MAP2	2	209422038	2_124	0	0.0141484680190138	9.50321783778362	4.23144865699891e-07	0.935259989141881	1
ENSG00000197713.14	RPE	2	210002122	2_124	0	0.0180344815440692	12.3848837880746	7.02917848717792e-07	1.6179704751044	1
ENSG00000115365.11	LANCL1	2	210477778	2_124	0	0.0146935261977943	9.2643627485589	4.2840107992919e-07	0.728854560287572	1
ENSG00000021826.14	CPS1	2	210466153	2_124	0	0.0233062466100632	13.2296392145192	9.70352014752756e-07	1.10306106969167	3
ENSG00000178568.14	ERBB4	2	212538367	2_125	0	0.0149039887523874	6.77053553038694	3.17566373334486e-07	-0.768343945763041	1
ENSG00000030419.16	IKZF2	2	213152028	2_126	0	0.0331319574282333	8.04327973176741	8.38666394935357e-07	-1.14452651484517	1
ENSG00000144451.18	SPAG16	2	213329913	2_126	0	0.064602527621934	14.3057394337134	2.90849816813844e-06	2.18052367004421	1
ENSG00000127831.10	VIL1	2	218419492	2_129	0	0.0237554443186296	12.4200387030892	9.28528162812931e-07	-2.2190723336432	1
ENSG00000231672.6	DIRC3	2	217756535	2_129	0	0.0106020028470126	4.91981851622779	1.6415192229156e-07	0.527634204008106	1
ENSG00000188282.12	RUFY4	2	218034950	2_129	0	0.011258435768647	5.12525103587861	1.81594282324159e-07	-0.064174676576485	2
ENSG00000163464.7	CXCR1	2	218166777	2_129	0	0.0242642781935598	13.7306455449946	1.0484972755053e-06	-1.90561753491465	1
ENSG00000163466.15	ARPC2	2	218217396	2_129	0	0.0126332318049127	17.5089819537807	6.9612035628236e-07	3.95835229304117	1
ENSG00000179921.14	GPBAR1	2	218259499	2_129	0	0.0179155369446539	19.8904450184536	1.1214587466207e-06	-4.36656988200898	1
ENSG00000127837.9	AAMP	2	218270205	2_129	1	0.0919659349941715	24.5236711376871	7.09776224899442e-06	4.97398410824465	1
ENSG00000127838.13	PNKD	2	218263783	2_129	0	0.0150321512482324	10.4843020013472	4.95986245386043e-07	-2.00150678051156	1
ENSG00000135926.14	TMBIM1	2	218292881	2_129	1	0.673466976679273	29.5523261434177	6.26349809652982e-05	5.42799433608617	2
ENSG00000158428.3	CATIP	2	218356632	2_129	0	0.0113306980940588	9.8948345677459	3.52837047457422e-07	-2.58237546395768	1
ENSG00000018280.16	SLC11A1	2	218381984	2_129	0	0.0104950178430494	4.67533118416295	1.54420350963184e-07	0.272188909358989	1
ENSG00000135913.10	USP37	2	218568634	2_129	0	0.0265561063648184	13.2466836235916	1.10708390544005e-06	-2.3462483130232	2
ENSG00000144580.13	CNOT9	2	218568272	2_129	0	0.0227709537837661	12.0010099264585	8.600188900656e-07	-2.29069505191334	1
ENSG00000115556.13	PLCD4	2	218607609	2_129	0	0.0218130234049027	11.3261127505776	7.77509527857764e-07	2.08231405627482	2
ENSG00000074582.12	BCS1L	2	218658710	2_129	0	0.0374131656466792	16.5382513616344	1.94725585735898e-06	2.63650888836021	1
ENSG00000115568.15	ZNF142	2	218658710	2_129	0	0.0319521851158254	15.2608474272005	1.53457524379954e-06	-2.40951830988209	2
ENSG00000163481.7	RNF25	2	218672514	2_129	0	0.0123425299984221	6.27201865547411	2.4362424518921e-07	0.890990035793769	1
ENSG00000163482.11	STK36	2	218672243	2_129	0	0.0247673159192358	12.6449041411758	9.85606272880764e-07	2.31336133374265	2
ENSG00000187736.12	NHEJ1	2	219160400	2_129	0	0.0286449839553301	13.6962288745476	1.23469179415505e-06	-1.83061833102853	2
ENSG00000213901.10	SLC23A3	2	219170383	2_129	0	0.0179841228621952	9.81516073279003	5.55514821310478e-07	-1.60161287625907	1
ENSG00000115649.15	CNPPD1	2	219177905	2_129	0	0.0221922130179624	11.4076983322232	7.96723476127292e-07	1.4831208430515	2
ENSG00000115657.12	ABCB6	2	219218731	2_129	0	0.0184708762053126	9.52818922981043	5.53868727772495e-07	-1.08283581909846	1
ENSG00000198925.10	ATG9A	2	219229829	2_129	0	0.014081256304312	7.43869405237713	3.29645441193136e-07	-0.991255829849293	2
ENSG00000163516.13	ANKZF1	2	219229585	2_129	0	0.0331592600837459	14.8403778527553	1.54866956501122e-06	1.55714557372333	1
ENSG00000163521.15	GLB1L	2	219266168	2_129	0	0.0105832825889877	4.67181445301021	1.556019202261e-07	0.315441358731735	1
ENSG00000127824.13	TUBA4A	2	219278362	2_129	0	0.108064236376587	25.6089381340148	8.70928562305295e-06	2.43612347569573	1
ENSG00000135924.15	DNAJB2	2	219279688	2_129	0	0.0135058836517421	6.86427185256335	2.9176047192057e-07	0.89082174447	1
ENSG00000054356.13	PTPRN	2	219309801	2_129	0	0.0105173873215074	4.61192675254823	1.5265085555169e-07	0.234943052274326	1
ENSG00000123992.18	DNPEP	2	219399651	2_129	0	0.0132119151478343	6.66964961088995	2.7731781417343e-07	-0.652705199040775	2
ENSG00000072195.14	SPEG	2	219434550	2_129	0	0.0105038585900298	4.61575409134904	1.52581016326724e-07	0.0299895268294015	2
ENSG00000123989.13	CHPF	2	219543916	2_129	0	0.0707709332001467	21.4083217119739	4.76811277216134e-06	2.29211757794299	1
ENSG00000188760.10	TMEM198	2	219543916	2_129	0	0.0707709332001467	21.4083217119739	4.76811277216134e-06	2.29211757794299	1
ENSG00000123999.4	INHA	2	219568235	2_129	0	0.010510359983212	4.62778817845916	1.53073508694332e-07	-0.116894619974723	2
ENSG00000124006.14	OBSL1	2	219572251	2_129	0	0.0106557626043856	4.77546869298252	1.60143572439992e-07	-0.284848632179338	1
ENSG00000116106.11	EPHA4	2	221574191	2_130	0	0.0171075458952158	4.64478117748447	2.50070202631753e-07	0.0770039270414001	1
ENSG00000116120.9	FARSB	2	222656186	2_131	0	0.0155671779762738	5.64792160352993	2.76698958307975e-07	0.416854102371939	1
ENSG00000123983.13	ACSL3	2	222860739	2_131	0	0.0143551460340965	4.89785720348101	2.21270087583859e-07	-0.221611932929511	1
ENSG00000171951.4	SCG2	2	223601626	2_131	0	0.0160206345133483	5.91371733937518	2.98159910211611e-07	0.640729030158177	1
ENSG00000152056.16	AP1S3	2	223837588	2_131	0	0.0186967108929206	7.34450354333806	4.32152103205066e-07	0.925790269297523	1
ENSG00000135900.3	MRPL44	2	223957073	2_131	0	0.0138991171996981	4.59922548014159	2.0117818808363e-07	-0.0110553878503549	1
ENSG00000135919.12	SERPINE2	2	224039199	2_132	0	0.0186774599744918	4.62536696907004	2.71877321551081e-07	-0.044889356397051	1
ENSG00000124019.9	FAM124B	2	224402283	2_132	0	0.0227725262294943	7.12749413771976	5.10807250897833e-07	-0.890077204388349	1
ENSG00000036257.12	CUL3	2	224585652	2_132	1	0.259106064289611	19.4665215715518	1.58735807883256e-05	4.11193474527724	1
ENSG00000135905.18	DOCK10	2	225041976	2_133	0	0.0191051626419487	8.7729546123464	5.2747951156968e-07	-1.13597095161783	1
ENSG00000081052.11	COL4A4	2	227163765	2_133	0	0.0209409367549279	9.32364428070448	6.14455979177848e-07	1.13572398426409	1
ENSG00000169031.18	COL4A3	2	227207376	2_133	0	0.0149260428147974	6.20361101428471	2.9140581583729e-07	0.626801436602982	1
ENSG00000135917.13	SLC19A3	2	227684855	2_134	0	0.0252058306133482	5.84685712904289	4.63801841723794e-07	-0.469326182130683	3
ENSG00000187957.7	DNER	2	229714567	2_135	1	0.026975041044534	16.6513247273219	1.41357832777989e-06	-3.64433668018466	1
ENSG00000163053.10	SLC16A14	2	230048350	2_135	0	0.0304462452424392	14.8169972182703	1.41972069923273e-06	1.58202906293185	3
ENSG00000185404.16	SP140L	2	230326798	2_135	0	0.01350207128879	7.60150284895148	3.23004693468794e-07	0.989484996695214	2
ENSG00000135916.15	ITM2C	2	230866088	2_135	0	0.0121113202021045	6.7009048361495	2.55407655338523e-07	0.66695038357343	1
ENSG00000135902.9	CHRND	2	232526097	2_136	0	0.0916085490643286	18.6006196647855	5.36256279759946e-06	-2.18381270985301	1
ENSG00000163286.8	ALPPL2	2	232406557	2_136	0	0.0856965643798297	17.9633083159846	4.84460874631163e-06	-2.29939517556236	2
ENSG00000204128.5	C2orf72	2	231040159	2_136	0	0.0259840564256536	6.75747843193853	5.52586909592414e-07	-0.784186317470944	1
ENSG00000135914.5	HTR2B	2	231125386	2_136	0	0.0305188209119516	8.2541325372632	7.92771743827767e-07	-1.03672794484452	2
ENSG00000135931.17	ARMC9	2	231293533	2_136	0	0.0251953484602836	6.47100189946273	5.13098647834868e-07	-0.760395221250375	1
ENSG00000115053.15	NCL	2	231483427	2_136	0	0.03504172405775	9.5423375021903	1.05232336215334e-06	1.19514766907298	1
ENSG00000171596.6	NMUR1	2	231530546	2_136	0	0.04294754810246	11.4435882178617	1.54671241102035e-06	1.23192933105258	1
ENSG00000187514.16	PTMA	2	231706100	2_136	0	0.0210573150482077	4.80527412006474	3.18441848219699e-07	-0.378998155873072	2
ENSG00000144535.19	DIS3L2	2	231961176	2_136	0	0.0541127489563377	13.6118706358911	2.3180691306675e-06	1.63791499701457	1
ENSG00000171551.11	ECEL1	2	232487967	2_136	0	0.0207595886950785	4.67318752659641	3.05309928268764e-07	-0.170506518401853	1
ENSG00000204120.14	GIGYF2	2	232697018	2_137	0	0.0598984939641033	15.7462618120353	2.96826276964377e-06	-1.79337679542336	1
ENSG00000115474.6	KCNJ13	2	232776300	2_137	0	0.0185216821886129	4.81172161597389	2.80472247559896e-07	0.210866683727273	1
ENSG00000182600.9	C2orf82	2	232856815	2_137	0	0.0230627192330879	6.84428168514505	4.96760849136961e-07	-0.73621000218544	1
ENSG00000066248.14	NGEF	2	233012355	2_137	0	0.100898564431862	20.5328142246166	6.51992257850391e-06	-2.1008560308901	2
ENSG00000168918.13	INPP5D	2	233059893	2_137	0	0.0207616909989957	5.87478507459484	3.83851886693008e-07	-0.493173509333841	1
ENSG00000085982.13	USP40	2	233566344	2_137	0	0.019198536652944	5.16708066271164	3.12192411399345e-07	0.41343699404471	2
ENSG00000123485.11	HJURP	2	233854092	2_137	0	0.0523126079124656	14.7976572344171	2.43617402433053e-06	2.04308841207827	2
ENSG00000188042.7	ARL4C	2	234498726	2_138	0	0.0290297512638665	4.62295018178232	4.22349030641273e-07	0.126543481216333	1
ENSG00000157985.18	AGAP1	2	235496752	2_139	0	0.0207606792753753	5.85941116834049	3.82828716580968e-07	0.666087047736048	1
ENSG00000198612.10	COPS8	2	237085776	2_140	0	0.0343940456639812	7.42125852924479	8.0328526073332e-07	-0.87219614403775	1
ENSG00000124839.12	RAB17	2	237601116	2_140	0	0.0254990593455725	4.63532381407331	3.71974536972e-07	0.0596887123034511	1
ENSG00000124831.18	LRRFIP1	2	237767806	2_140	0	0.0371018620813751	8.1285716800905	9.49115181534424e-07	1.27198457711659	1
ENSG00000177483.11	RBM44	2	237798649	2_140	0	0.0271033909412109	5.20258671345695	4.43763860094203e-07	0.467058617492957	2
ENSG00000132329.10	RAMP1	2	237858483	2_141	0	0.030536516029684	5.05861441805194	4.86138523086519e-07	0.341192352796784	1
ENSG00000184182.18	UBE2F	2	237966682	2_141	0	0.0338631946073998	6.02229065530093	6.41798373719232e-07	-0.715075416567819	1
ENSG00000132330.16	SCLY	2	238061016	2_141	0	0.0363015040175295	6.67105184887671	7.6212798420522e-07	0.876726664448732	2
ENSG00000144488.14	ESPNL	2	238127296	2_141	0	0.0299449019891621	4.87643435344133	4.59551567471641e-07	-0.228564199212944	2
ENSG00000168427.8	KLHL30	2	238138383	2_141	0	0.0394190695379548	7.44071462363972	9.23060125635968e-07	-0.857318012129564	2
ENSG00000178752.15	ERFE	2	238158500	2_141	0	0.0553547288015812	10.6244639069126	1.8508478830458e-06	1.36518191292371	2
ENSG00000132323.8	ILKAP	2	238203982	2_141	0	0.0290677807238633	4.59968690735793	4.20774216599965e-07	-0.0866924739832213	1
ENSG00000204104.11	TRAF3IP1	2	238320731	2_141	0	0.0290656666599027	4.59900987987657	4.20681684995599e-07	-0.100430050622733	2
ENSG00000065802.11	ASB1	2	238426593	2_141	0	0.0365733001624085	6.74070049138131	7.75850697005177e-07	0.770837857948816	2
ENSG00000233608.3	TWIST2	2	238847617	2_141	0	0.122463448999635	18.19412818538	7.01207754779831e-06	2.05751008381935	1
ENSG00000068024.16	HDAC4	2	239401581	2_142	0	0.0183300567151095	4.71927720833622	2.72237702383374e-07	0.272136952561486	1
ENSG00000130414.11	NDUFA10	2	240025784	2_142	0	0.0182573749086902	4.68246129444402	2.69042880178047e-07	0.187260206445101	1
ENSG00000063660.8	GPC1	2	240436110	2_142	0	0.0184309229524701	4.77012845761738	2.76685329140565e-07	0.186736895005455	1
ENSG00000188542.9	DUSP28	2	240560414	2_142	0	0.0181464692002684	4.62600331887922	2.64184327329888e-07	0.0907857739347535	1
ENSG00000142327.12	RNPEPL1	2	240566209	2_142	0	0.0186460057901858	4.87764700064179	2.86223412502909e-07	0.26883624231709	1
ENSG00000144504.15	ANKMY1	2	240570295	2_142	0	0.0272698756842299	8.40656674436732	7.21457574255802e-07	0.913446837566138	1
ENSG00000142330.19	CAPN10	2	240592320	2_142	0	0.0201885887032019	5.61451417074552	3.56719718277284e-07	-0.525855072234344	1
ENSG00000178623.11	GPR35	2	240605270	2_142	0	0.018096242118363	4.60032184231918	2.6199052688873e-07	0.0127824260307363	2
ENSG00000172478.17	C2orf54	2	240896723	2_143	0	0.0280242753105761	6.527647784267	5.75705100916969e-07	0.894211687201798	2
ENSG00000130294.15	KIF1A	2	240820795	2_143	0	0.0468902112544193	11.3337219288299	1.67249071779326e-06	-1.42462849690536	1
ENSG00000172482.4	AGXT	2	240868386	2_143	0	0.0544422601437412	12.7362372897292	2.1821583482186e-06	1.64113517757403	1
ENSG00000226321.5	CROCC2	2	240907156	2_143	0	0.0286181008490765	6.72274401847021	6.05475198748423e-07	0.70391041605259	1
ENSG00000122085.16	MTERF4	2	241094178	2_143	0	0.0402828349126423	9.91152626822962	1.25652037864326e-06	-1.24886632394066	2
ENSG00000115687.13	PASK	2	241150035	2_143	0	0.0342173617373099	8.38749680063167	9.0320818022037e-07	1.12322744150388	1
ENSG00000115685.14	PPP1R7	2	241149506	2_143	0	0.0228130321041343	4.61570060121618	3.31382534912595e-07	0.0295812845726408	2
ENSG00000146205.13	ANO7	2	241217672	2_144	0	0.0420709898943933	10.6989922179305	1.41655870101005e-06	-1.53618485773159	1
ENSG00000115677.16	HDLBP	2	241317397	2_144	0	0.0220804571668879	4.69393563057232	3.26177623680524e-07	-0.00108172962545658	2
ENSG00000006607.13	FARP2	2	241356233	2_144	0	0.0325891607641593	8.31414348742063	8.52706681042061e-07	-1.25076896388346	1
ENSG00000115694.14	STK25	2	241509931	2_144	0	0.0265273488048854	6.39829828042459	5.34155007466536e-07	-0.928552376991262	1
ENSG00000168397.16	ATG4B	2	241636401	2_144	0	0.117207325498698	20.4165173693343	7.53087418838909e-06	-2.85086707154405	1
ENSG00000168393.12	DTYMK	2	241686523	2_144	0	0.0218906077756478	4.61381509471695	3.17853485991717e-07	0.260493499462655	1
ENSG00000168395.15	ING5	2	241698411	2_144	0	0.0218976242217328	4.61679268201497	3.1816056213426e-07	0.31760154660647	1
ENSG00000180902.17	D2HGDH	2	241734689	2_144	0	0.0604058111387005	14.0963695795541	2.67975427080027e-06	1.7248995114014	2
ENSG00000154252.11	GAL3ST2	2	241777177	2_144	0	0.0478610688267632	11.9071002077716	1.79348345755309e-06	1.30431129860595	1
ENSG00000204099.11	NEU4	2	241808501	2_144	0	0.0402186453187249	10.2778560872234	1.30088511429891e-06	1.32138060757277	1
ENSG00000188389.10	PDCD1	2	241854911	2_144	0	0.021884512806751	4.61122798419588	3.17586805752196e-07	0.152291439177418	2
ENSG00000134121.9	CHL1	3	175585	3_1	0	0.179898038347041	22.5372884423098	1.27596001322815e-05	2.54600505733248	2
ENSG00000072756.16	TRNT1	3	3126942	3_3	0	0.0857763011217085	18.3320071002126	4.94864505621687e-06	-2.0674588817037	2
ENSG00000113851.14	CRBN	3	3178805	3_3	0	0.0718334177949846	16.6455933330461	3.76300490422815e-06	1.93954062005774	1
ENSG00000170364.12	SETMAR	3	4303252	3_3	0	0.0259180740970615	7.09329743473872	5.78575276805499e-07	-0.895474673290715	1
ENSG00000150995.18	ITPR1	3	4492945	3_4	0	0.0875063071873273	18.4944611537266	5.09319158525807e-06	2.25957890894199	1
ENSG00000134109.10	EDEM1	3	5187958	3_4	0	0.0240825151804469	6.38336124228878	4.83793733579108e-07	0.675667178633168	1
ENSG00000071282.11	LMCD1	3	8502071	3_6	0	0	5.88822515830881	0	-0.767470416170642	2
ENSG00000182533.6	CAV3	3	8733693	3_7	0	0.0261882156957521	4.60118388523468	3.79214096572646e-07	-0.0289665483541705	1
ENSG00000125046.14	SSUH2	3	8744886	3_7	0	0.0794461701427183	15.0134283244317	3.75371948453303e-06	-1.67940956898536	1
ENSG00000180914.10	OXTR	3	8769543	3_7	0	0.0516433598871752	10.9437275233339	1.77864278339444e-06	-1.33933765101207	1
ENSG00000070950.9	RAD18	3	8961440	3_7	0	0.0263405783157296	4.65511551291426	3.8589108158099e-07	0.286781419864927	1
ENSG00000134077.15	THUMPD3	3	9363240	3_7	0	0.0751741714146897	14.4882768810677	3.42763335712806e-06	-1.64419211450046	1
ENSG00000168137.15	SETD5	3	9397385	3_7	0	0.0308099492351743	6.11350675956362	5.92775646918843e-07	-0.601564247476376	1
ENSG00000241553.12	ARPC4	3	8968130	3_7	0	0.0266008602659483	4.74653395138609	3.97357346841899e-07	0.0272920982539248	1
ENSG00000163719.19	MTMR14	3	9649842	3_8	0	0.050696986028036	10.240940104561	1.63392057187284e-06	1.2196356558754	1
ENSG00000114026.21	OGG1	3	9749660	3_8	0	0.030127409480708	5.37583965113895	5.09702859672859e-07	0.506245441360687	1
ENSG00000134072.10	CAMK1	3	9769618	3_8	0	0.0396595736967441	7.94040135938573	9.9105891001934e-07	0.96480633642068	2
ENSG00000214021.15	TTLL3	3	9808579	3_8	0	0.0299544391273923	5.32222718877346	5.0172249711496e-07	-0.451172104137957	1
ENSG00000156990.14	RPUSD3	3	9843931	3_8	0	0.0324322216922445	6.06258113245168	6.18789929677963e-07	0.550899730769593	1
ENSG00000171135.13	JAGN1	3	9892153	3_8	0	0.0283810139176771	4.8200061127007	4.30511214863848e-07	-0.203746518049384	1
ENSG00000163701.18	IL17RE	3	9902449	3_8	0	0.0368443383781827	7.25246916066069	8.40941192975437e-07	0.886716093712394	1
ENSG00000163704.11	PRRT3	3	9933702	3_8	0	0.0310149451022237	5.64623736361002	5.51111054043345e-07	-0.491902776416671	1
ENSG00000125037.12	EMC3	3	10010880	3_8	0	0.0280304767955094	4.70437463262152	4.14993560984537e-07	-0.167653718562577	1
ENSG00000144554.10	FANCD2	3	10025967	3_8	0	0.0310078024866511	5.6440917150531	5.50774753793533e-07	-0.510691412807528	3
ENSG00000254999.3	BRK1	3	10115548	3_8	0	0.0286076214450379	4.89400818585301	4.40611081307551e-07	-0.239462503156013	2
ENSG00000134086.7	VHL	3	10140878	3_8	0	0.0350615683084872	6.78953177435987	7.49169584299058e-07	0.807543983322765	1
ENSG00000157087.17	ATP2B2	3	10707748	3_8	0	0.0475809891416613	9.64555188843645	1.44434027476924e-06	1.24030215641011	1
ENSG00000157103.10	SLC6A1	3	10986095	3_9	0	0.0131869135025414	4.6504702795946	1.92996309482032e-07	-0.0599882799290333	3
ENSG00000197548.12	ATG7	3	11230319	3_9	0	0.0141009594773289	8.99051088727687	3.98971624911017e-07	-1.9914503395729	1
ENSG00000144559.10	TAMM41	3	11847082	3_9	0	0.0131377777516827	4.62324772939972	1.91151649262716e-07	-0.0322761368774563	1
ENSG00000157152.16	SYN2	3	12004293	3_9	0	0.0134690199142781	4.87574425757434	2.06674019846157e-07	0.174364008285256	1
ENSG00000157150.4	TIMP4	3	12156497	3_9	0	0.0153469402967213	6.00435583983043	2.89999466864768e-07	0.414706564255268	1
ENSG00000132170.19	PPARG	3	12288063	3_9	0	0.0149945179550334	5.86391790315765	2.76712873121154e-07	-0.680812988825948	1
ENSG00000154743.17	TSEN2	3	12484699	3_9	0	0.01561778995783	6.09041060133314	2.99347147568755e-07	-0.887676283976713	2
ENSG00000075975.15	MKRN2	3	12557101	3_9	0	0.0178786834120112	7.35762959523523	4.13982924514105e-07	1.23679074493361	2
ENSG00000225526.4	MKRN2OS	3	12560995	3_9	0	0.0132994609097145	4.77744988927509	1.99958169056987e-07	-0.00900008864744462	2
ENSG00000132155.11	RAF1	3	12664356	3_9	0	0.19815258704477	28.6848970235505	1.78880094485966e-05	3.17355220251747	1
ENSG00000144712.11	CAND2	3	12796841	3_9	0	0.0157202659554775	6.25403955814458	3.09406538234325e-07	0.721877043160918	2
ENSG00000144713.12	RPL32	3	12841494	3_9	0	0.0228696284505421	9.59834332191799	6.90819141578096e-07	1.06668928899362	1
ENSG00000131379.9	C3orf20	3	14674864	3_10	0	0.0132622554550529	5.26859056169677	2.19897763418567e-07	-0.506333090346728	1
ENSG00000144711.13	IQSEC1	3	13072626	3_10	0	0.0694212935401767	20.7073945714312	4.5240472724044e-06	-2.19938003150708	1
ENSG00000132182.11	NUP210	3	13419930	3_10	0	0.0148185546395085	6.29497009996377	2.93567849280844e-07	0.689468808323442	1
ENSG00000163517.14	HDAC11	3	13480018	3_10	0	0.0152319401072833	6.54958657821139	3.13962721120057e-07	0.67001217557323	1
ENSG00000163520.13	FBLN2	3	13550919	3_10	0	0.012674951780137	4.84979279719345	1.93454338412995e-07	-0.301883387734417	1
ENSG00000163528.12	CHCHD4	3	14124463	3_10	0	0.12174043275123	26.0823617983532	9.99288132487921e-06	2.61456910537298	2
ENSG00000170860.3	LSM3	3	14178595	3_10	0	0.0249037241202863	11.1076658754851	8.70554726560167e-07	-1.63148091665097	1
ENSG00000131389.16	SLC6A6	3	14400190	3_10	0	0.0685080107103617	20.5820299156042	4.4375017337286e-06	2.06072388078039	2
ENSG00000144596.12	GRIP2	3	14534139	3_10	0	0.0137913275372729	5.63036145543202	2.44371932328466e-07	-0.623494989853863	1
ENSG00000177463.15	NR2C2	3	14947241	3_11	0	0.0208178742057891	4.79411367427768	3.14089690135659e-07	0.452250932021083	1
ENSG00000131368.7	MRPS25	3	15065408	3_11	0	0.0247230441105216	6.00972967221631	4.67590688955967e-07	-0.319523378342828	1
ENSG00000131375.9	CAPN7	3	15206289	3_11	0	0.0213044383668289	5.17413974579492	3.4691031840873e-07	-0.827713013094717	1
ENSG00000206561.12	COLQ	3	15521324	3_11	0	0.0216999783502091	4.97383821913726	3.39672141570904e-07	0.334694598715562	2
ENSG00000131373.14	HACL1	3	15601536	3_11	0	0.0209742383079494	4.67173852409788	3.08371120794252e-07	0.213547630400262	1
ENSG00000154813.9	DPH3	3	16264511	3_12	0	0.337322611912126	20.502199157072	2.17648097887237e-05	4.15731363800863	1
ENSG00000154814.13	OXNAD1	3	16265263	3_12	0	0.0222709705411696	5.48585799290431	3.8449675457433e-07	-0.626638242023811	2
ENSG00000131378.13	RFTN1	3	16514065	3_12	0	0.0534522328539785	12.8446797471101	2.16071807995276e-06	1.02787793841165	1
ENSG00000154822.17	PLCL2	3	16802230	3_12	0	0.0551538094979233	13.3042431641938	2.30926972749987e-06	-1.95622922416364	1
ENSG00000183960.8	KCNH8	3	19148202	3_14	0	0.0223579956218605	5.56356296988935	3.91466721182837e-07	0.510028482882224	1
ENSG00000163576.17	EFHB	3	19946616	3_14	0	0.0202759041971949	4.65665815132924	2.97141671089706e-07	0.0153599341627219	2
ENSG00000144566.10	RAB5A	3	19946690	3_14	0	0.0204056793940628	4.71583537624736	3.02843787215529e-07	-0.321863819271135	2
ENSG00000183977.13	PP2D1	3	20012089	3_14	0	0.0446932447765267	12.0188194289604	1.69049024926013e-06	1.4930928574372	2
ENSG00000114166.7	KAT2B	3	20086093	3_15	0	0.0370943882304494	12.7031565965137	1.48295795660566e-06	-1.63507347747027	1
ENSG00000182247.9	UBE2E2	3	23202760	3_17	0	0.04417897212925	12.8727709577244	1.78976752257257e-06	-2.30260189709421	2
ENSG00000170142.11	UBE2E1	3	23805720	3_18	0	0.0504623097129583	14.6951482661974	2.33372710677661e-06	1.54619889402566	1
ENSG00000151090.17	THRB	3	24494993	3_18	0	0.0174200072757323	4.78762925170868	2.62468879693958e-07	-0.172618509170016	1
ENSG00000077092.18	RARB	3	25174821	3_18	0	0.0205051920895784	6.29894343154016	4.06481256019182e-07	0.722942285474445	1
ENSG00000151093.7	OXSM	3	25782726	3_19	0	0.0383829443581144	8.28204455475926	1.00042566046926e-06	-1.07521345027949	1
ENSG00000179796.11	LRRC3B	3	26622421	3_19	0	0.0276352425128997	5.21971670188655	4.53961671309465e-07	-0.383221431950279	1
ENSG00000163491.16	NEK10	3	27369070	3_20	2	0.0358971689392433	18.680308091612	2.11034377349053e-06	1.20842374498166	1
ENSG00000033867.16	SLC4A7	3	27484198	3_20	0	0.0186711195023476	7.62269868398025	4.47907242895394e-07	0.802105852508856	2
ENSG00000187118.12	CMC1	3	28241610	3_21	0	0.0773268706471675	11.7188709277711	2.85184015421555e-06	1.42148082687196	1
ENSG00000163512.13	AZI2	3	28342226	3_21	0	0.0664539203676543	10.2826249916925	2.15047093779586e-06	-1.24080439132065	1
ENSG00000206559.7	ZCWPW2	3	28348860	3_21	0	0.054464573684762	8.40625940280309	1.44087355204716e-06	-1.24356522480585	1
ENSG00000144642.21	RBMS3	3	28575079	3_21	0	0.0584856761103607	9.07693756749422	1.67069755422884e-06	-1.19076212955637	1
ENSG00000163527.9	STT3B	3	31534943	3_23	0	0.0243074420395717	4.68952007545724	3.58737379946703e-07	0.215588319134729	1
ENSG00000144645.13	OSBPL10	3	31838857	3_23	0	0.0423199344547346	9.85763197474837	1.31288461844775e-06	1.10307496035092	3
ENSG00000152642.10	GPD1L	3	32154824	3_23	0	0.0242690605901947	4.6748384019033	3.57049593160622e-07	-0.201744499188559	1
ENSG00000170293.8	CMTM8	3	32238241	3_23	0	0.028485953383075	6.16427480685701	5.52613798059481e-07	0.673801804750202	1
ENSG00000153551.13	CMTM7	3	32323894	3_24	0	0.0353137964448705	6.73564386509823	7.48570140351403e-07	-0.741250583294552	1
ENSG00000091317.7	CMTM6	3	32502466	3_24	0	0.030598367587515	5.39951397092969	5.19950380723545e-07	-0.578827752676604	1
ENSG00000144635.8	DYNC1LI1	3	32570107	3_24	0	0.106304876915623	17.1491424950853	5.73726052905242e-06	1.98092525689416	2
ENSG00000182973.18	CNOT10	3	32684690	3_24	0	0.0281901110839742	4.63643533712229	4.11329604622257e-07	-0.116251966744182	2
ENSG00000188167.8	TMPPE	3	33097052	3_24	0	0.0284669412668035	4.72736134223614	4.23514787151046e-07	-0.173482124887058	2
ENSG00000170266.15	GLB1	3	33097052	3_24	0	0.0399178725726272	7.88031920228556	9.89965752589935e-07	0.992831209492195	1
ENSG00000170275.14	CRTAP	3	33113893	3_24	0	0.117821572431738	18.1418406619816	6.72690255229113e-06	-2.05949845126771	2
ENSG00000173705.8	SUSD5	3	33218930	3_25	0	0.0212688546129566	5.18656350472636	3.47162475131364e-07	-0.868594951542527	1
ENSG00000153558.13	FBXL2	3	33277306	3_25	0	0.106973281681106	20.3764905849064	6.85983517756376e-06	2.58679432140414	1
ENSG00000170248.13	PDCD6IP	3	33797374	3_25	0	0.0216639757115014	5.35727880486965	3.65250973735775e-07	0.369639792055846	1
ENSG00000144681.10	STAC	3	36363582	3_26	0	0.0386585540948594	6.16017045941551	7.49458017645315e-07	0.732907771508585	1
ENSG00000168016.13	TRANK1	3	36944858	3_27	0	0.0158949518706374	5.30470551882369	2.65356341413821e-07	-1.13892953133502	3
ENSG00000178567.7	EPM2AIP1	3	36993455	3_27	0	0.0208130286319611	7.84567571649963	5.13895256470693e-07	-1.61641874732074	1
ENSG00000076242.14	MLH1	3	36993455	3_27	0	0.0208130286319611	7.84567571649964	5.13895256470694e-07	-1.61641874732074	1
ENSG00000093167.17	LRRFIP2	3	37183347	3_27	0	0.0433180677401861	15.5815050590828	2.12416111722717e-06	2.79585729540128	2
ENSG00000144674.16	GOLGA4	3	37243088	3_27	0	0.0200971082649062	6.49081627767491	4.10527129351788e-07	0.475180390876847	1
ENSG00000198590.11	C3orf35	3	37386585	3_27	0	0.0200248668987306	6.46086475750226	4.07163896661197e-07	0.469808520629286	1
ENSG00000144677.14	CTDSPL	3	37865754	3_27	0	0.0167541766666898	5.51833308369642	2.90964480037667e-07	0.474596355092422	1
ENSG00000187091.13	PLCD1	3	38029646	3_27	0	0.0242023215927637	9.08643520542746	6.92085156988001e-07	-1.27641101886439	1
ENSG00000008226.19	DLEC1	3	38039461	3_27	0	0.0628314586836243	17.1491243827229	3.39100215925964e-06	-1.99298657118701	1
ENSG00000172940.11	SLC22A13	3	38266019	3_27	0	0.0157715637296575	4.62466471370094	2.2954296172647e-07	0.198827363702317	1
ENSG00000144671.10	SLC22A14	3	38281798	3_27	0	0.0157498289660882	4.66249385488215	2.31101672267953e-07	0.234813212538644	1
ENSG00000093217.9	XYLB	3	38345025	3_28	0	0.0196592441006127	4.78611673779021	2.96114092166411e-07	0.366547849552871	2
ENSG00000157036.12	EXOG	3	38472558	3_28	0	0.112774924981274	21.2152964984912	7.5295778214368e-06	2.62388365407503	1
ENSG00000114742.13	WDR48	3	39051835	3_28	0	0.0223452298424374	5.97410900182674	4.20113794789657e-07	-0.604031172803671	1
ENSG00000168026.18	TTC21A	3	39107217	3_28	0	0.0195746986083695	4.74616520178482	2.92379492848144e-07	-0.309403761085291	1
ENSG00000144655.14	CSRNP1	3	39154473	3_28	0	0.0214098525514189	5.57727959952947	3.75789868464166e-07	0.549538116796823	1
ENSG00000168329.13	CX3CR1	3	39281932	3_28	0	0.0243590619243694	6.77535067447377	5.19399241673825e-07	0.899613731183301	2
ENSG00000144659.10	SLC25A38	3	39384950	3_28	0	0.0251828805693761	7.08438129981684	5.61456750131262e-07	0.917825807831956	1
ENSG00000168028.13	RPSA	3	39407090	3_28	0	0.054932353919485	14.3712824501402	2.48446399991183e-06	-1.77659734626684	1
ENSG00000170011.13	MYRIP	3	39808955	3_28	0	0.0193247204058667	4.62700786945724	2.81398923044261e-07	0.122021694743074	1
ENSG00000114784.3	EIF1B	3	40309786	3_29	0	0.0237015408742034	5.56735233932641	4.15273541896048e-07	0.523938616536788	1
ENSG00000168032.8	ENTPD3	3	40387447	3_29	0	0.0215576354491138	4.68726394829737	3.18001748054056e-07	-0.227673707583901	1
ENSG00000177873.12	ZNF619	3	40477330	3_29	0	0.0232644929633042	5.39452397215759	3.94962345055093e-07	0.517371359214115	1
ENSG00000168036.16	CTNNB1	3	41195090	3_30	0	0	66.3503750555319	0	-3.69565446939893	1
ENSG00000182606.14	TRAK1	3	42014240	3_30	0	0	86.5683980964793	0	-0.573678293182404	1
ENSG00000114857.17	NKTR	3	42603651	3_31	0	0.0212940477103619	5.79722959490949	3.88497024685526e-07	-0.595468470965074	1
ENSG00000093183.13	SEC22C	3	42601933	3_31	0	0.0188811630129788	4.68204192949417	2.78210178013121e-07	-0.203840997709526	1
ENSG00000114853.13	ZBTB47	3	42653821	3_31	0	0.069426118671912	16.8514244300216	3.68187022750126e-06	-1.93327428726532	1
ENSG00000157119.11	KLHL40	3	42685151	3_31	0	0.0187970018948059	4.64063855777645	2.74520829835764e-07	-0.0757043547505155	2
ENSG00000244607.5	CCDC13	3	42773176	3_31	0	0.0214568347822213	5.86789474295879	3.96238750791907e-07	-0.51294095280571	1
ENSG00000144648.15	ACKR2	3	42804792	3_31	0	0.0265189300852733	7.83514690809034	6.53901172175623e-07	0.893213294298235	1
ENSG00000182983.14	ZNF662	3	42905991	3_31	0	0.0259081046753625	7.61851404323148	6.21176316593215e-07	0.93910565888377	1
ENSG00000240747.7	KRBOX1	3	42809057	3_31	0	0.0187305649274224	4.60782295020482	2.71616177744036e-07	-0.0278414357298618	1
ENSG00000144647.5	POMGNT2	3	43106046	3_31	0	0.0203783774421535	5.38952956413297	3.45644327667147e-07	-0.241069411372692	1
ENSG00000160746.12	ANO10	3	43691692	3_31	0	0.0246247313156691	7.14639851729781	5.53818813809282e-07	-0.879612922546675	1
ENSG00000179152.19	TCAIM	3	44338372	3_31	0	0.0190115620286173	4.74583551918993	2.83948420321049e-07	0.126269111224979	1
ENSG00000225873.3	LINC00694	3	44422957	3_31	0	0.0229697821632331	6.50027271041235	4.69891325238331e-07	-0.829088085395585	2
ENSG00000196345.12	ZKSCAN7	3	44555404	3_31	0	0.0187391168461892	4.6120531675672	2.71989662468069e-07	-0.156931713020281	1
ENSG00000144792.9	ZNF660	3	44578516	3_31	0	0.0206820538049518	5.52672229162641	3.59724717235484e-07	-0.446357365038014	2
ENSG00000186448.14	ZNF197	3	44584132	3_31	0	0.0189599937558689	4.7206598755852	2.81676019073485e-07	0.0744729508693141	1
ENSG00000169981.10	ZNF35	3	44649020	3_31	0	0.0212250478224129	5.76713018119812	3.85227609704397e-07	-0.858435662600608	1
ENSG00000196653.11	ZNF502	3	44712685	3_31	0	0.0188777727081306	4.68037717333729	2.78061319343216e-07	-0.0675495869163423	3
ENSG00000186446.11	ZNF501	3	44721338	3_31	0	0.0307746256276424	9.22010041964401	8.92971099227116e-07	0.974278664884732	1
ENSG00000163807.5	KIAA1143	3	44761638	3_31	0	0.136647213788827	23.3493698607969	1.00411838567027e-05	-2.63179462576728	1
ENSG00000163808.16	KIF15	3	44761638	3_31	0	0.136647213788827	23.3493698607969	1.00411838567027e-05	-2.63179462576728	1
ENSG00000169964.7	TMEM42	3	44861857	3_31	0	0.0284645649625932	8.49368809492598	7.60868900312899e-07	-1.32717565446956	2
ENSG00000163810.11	TGM4	3	44875099	3_31	0	0.018805954623963	4.64505081566164	2.74912715073091e-07	-0.0667814430368183	1
ENSG00000075914.12	EXOSC7	3	44975034	3_31	0	0.0244339213050128	7.07413038199887	5.43970319980742e-07	-0.838699838449235	2
ENSG00000163812.13	ZDHHC3	3	44976413	3_31	0	0.019525065896822	4.99289401359814	3.06798921906103e-07	-0.253228556035317	1
ENSG00000163814.7	CDCP1	3	45145928	3_32	0	0.0455546762433524	9.91790437616327	1.42187642915163e-06	-1.61884535803838	1
ENSG00000249992.1	TMEM158	3	45226648	3_32	0	0.0261974965880935	4.75594416866626	3.9210782911245e-07	-0.279892077279976	1
ENSG00000011376.9	LARS2	3	45388191	3_32	0	0.0649243680716976	13.2514932758907	2.70758142129935e-06	-1.88299344389356	2
ENSG00000144791.9	LIMD1	3	45674196	3_32	0	0.026030497913192	4.69649387392044	3.84738111823628e-07	-0.00986983530771321	1
ENSG00000211456.10	SACM1L	3	45692992	3_32	0	0.0390666578861949	8.4801156768909	1.04259829297021e-06	1.18053287501733	1
ENSG00000163818.16	LZTFL1	3	45916197	3_32	0	0.0321622678589232	6.66518561833497	6.74633474909307e-07	0.606172876477891	2
ENSG00000172215.5	CXCR6	3	45940684	3_32	0	0.0272869794983245	5.13481760725544	4.40950114795769e-07	-0.295314405449572	2
ENSG00000163823.3	CCR1	3	46208231	3_32	0	0.0263313605734113	4.80332835889358	3.98038013590761e-07	0.187480974043503	1
ENSG00000121807.5	CCR2	3	46353822	3_32	0	0.0257923276182459	4.61105725927472	3.74282934275271e-07	0.018708006093096	1
ENSG00000160791.13	CCR5	3	46370444	3_32	0	0.0326544153363967	6.80673276326164	6.99503007784024e-07	-0.841731563832159	2
ENSG00000121797.9	CCRL2	3	46406497	3_32	0	0.0326611698442801	6.80865788345551	6.99845577217398e-07	-0.946822855510394	1
ENSG00000012223.12	LTF	3	46485538	3_32	0	0.0415406118167317	9.05428348043778	1.18368447081551e-06	-0.977728311542233	1
ENSG00000241186.9	TDGF1	3	46574146	3_32	0	0.0261512689769644	4.73952745730616	3.90064821716553e-07	0.304573941898323	2
ENSG00000163827.12	LRRC2	3	46575821	3_32	0	0.0257700517731451	4.60302614104934	3.73308351643038e-07	0.073899646202695	2
ENSG00000261603.1	PRSS46	3	46736094	3_33	0	0.0142779327953948	6.14941764679644	2.76317440195165e-07	-0.571083416709533	1
ENSG00000178038.16	ALS2CL	3	46693608	3_33	0	0.202870256368663	17.2053161414709	1.09847457357707e-05	2.63210667921127	2
ENSG00000181585.3	TMIE	3	46696489	3_33	0	0.532064470771025	20.5755096020435	3.44527452911857e-05	3.34363337603729	1
ENSG00000188086.13	PRSS45	3	46744963	3_33	0	0.0150060032501101	6.00734380216778	2.83698145797877e-07	0.678298033578772	3
ENSG00000178055.11	PRSS42	3	46835174	3_33	0	0.0132320992831174	5.29978065122349	2.20696588416617e-07	-0.196480789962994	1
ENSG00000160801.13	PTH1R	3	46877889	3_33	0	0.0201576532852494	9.58428830064033	6.08007328153792e-07	1.47457581678618	2
ENSG00000160796.16	NBEAL2	3	47004356	3_33	0	0.0129798034750198	4.91445374945794	2.00748515691504e-07	-0.624276110481338	1
ENSG00000160799.11	CCDC12	3	46982458	3_33	0	0.0131295508971488	5.47321049112908	2.26152293013111e-07	-0.829986677581483	1
ENSG00000181555.20	SETD2	3	47164415	3_33	0	0.0289469633211691	12.5125308022959	1.13987477793846e-06	1.77182424949273	1
ENSG00000076201.14	PTPN23	3	47380662	3_33	0	0.0165405076689829	6.8296661611797	3.55514471936107e-07	-0.0568758413586133	1
ENSG00000114650.18	SCAP	3	47476755	3_33	0	0.113554298198437	24.597173761111	8.79017983757236e-06	2.88564474842024	1
ENSG00000173473.10	SMARCC1	3	47781387	3_34	0	0.0146007390625128	13.9778186148898	6.4227824750952e-07	-3.18602232963615	1
ENSG00000132153.14	DHX30	3	47802110	3_34	0	0.0146139858026688	15.0638310891644	6.92808316089961e-07	3.48138845441034	1
ENSG00000047849.21	MAP4	3	48089403	3_34	0	0.021746182406058	20.8619834024233	1.42773496610979e-06	-4.29299536968518	1
ENSG00000164045.11	CDC25A	3	48188134	3_34	0	0.0200042062282991	20.2307638073892	1.2736279365768e-06	4.76027449576748	2
ENSG00000164047.4	CAMP	3	48226335	3_34	0	0.0195144436379116	20.0213304386635	1.22958365402576e-06	4.72357748252994	1
ENSG00000164048.13	ZNF589	3	48241004	3_34	0	0.0174743219358384	19.0080304429255	1.0453131772563e-06	4.55295285824461	2
ENSG00000172113.8	NME6	3	48301516	3_34	1	0.0254500975644202	21.9818946920529	1.76061155662417e-06	-4.89049898045342	2
ENSG00000164051.13	CCDC51	3	48440237	3_34	0	0.0243658007455461	8.93042558099488	6.84796950721152e-07	0.687726356516607	1
ENSG00000232112.3	TMA7	3	48440024	3_34	0	0.0243217840187994	8.91814068725939	6.82619547337847e-07	-0.689461196844622	1
ENSG00000164053.19	ATRIP	3	48446507	3_34	0	0.0155736901574216	5.58346934626	2.73655789076187e-07	0.601570592531223	2
ENSG00000213689.11	TREX1	3	48467186	3_34	0	0.0315499795909212	10.7108468690996	1.0634862192815e-06	-0.347114482200658	1
ENSG00000114268.11	PFKFB4	3	48562408	3_34	0	0.0136935327310348	5.42175642075434	2.33649297907493e-07	0.772752784706326	1
ENSG00000145040.3	UCN2	3	48563473	3_34	0	0.0132957965751656	4.68436580533888	1.96008153576186e-07	0.659466877283217	1
ENSG00000114270.17	COL7A1	3	48595323	3_34	0	0.0296254072408775	12.4598875370519	1.16168244132473e-06	-1.755011479617	1
ENSG00000068745.14	IP6K2	3	48727521	3_34	0	0.0147967795551216	6.42060223558016	2.98986750413844e-07	-1.00159916549057	2
ENSG00000114302.15	PRKAR2A	3	48847779	3_34	0	0.0181303304571531	8.174119191508	4.66396904958544e-07	1.74265028469255	1
ENSG00000221883.2	ARIH2OS	3	48919714	3_34	0	0.0238149029234175	13.558311513381	1.01616304593057e-06	-3.69922947788487	1
ENSG00000178467.17	P4HTM	3	48987668	3_34	0	0.0236637201438743	13.4844170467029	1.0042091407078e-06	3.69292928511604	1
ENSG00000178252.17	WDR6	3	49007280	3_34	0	0.0266399336420144	13.6006624117165	1.14025549366984e-06	-3.2041924657303	2
ENSG00000178057.14	NDUFAF3	3	49015352	3_34	0	0.0225592852247183	12.8875170564266	9.14963062980638e-07	3.62061375563169	1
ENSG00000198218.10	QRICH1	3	49088219	3_34	0	0.0143857049415382	7.15516335716631	3.23936343412516e-07	-2.6716767418339	1
ENSG00000177352.9	CCDC71	3	49165349	3_34	0	0.0353761925087461	16.7059793704469	1.85991031507415e-06	-3.89150670025693	1
ENSG00000185909.14	KLHDC8B	3	49171624	3_34	0	0.306183095232978	37.7764450896919	3.64008285795316e-05	-4.79782732430383	2
ENSG00000173421.16	CCDC36	3	49199961	3_34	0	0.0325885822683631	15.8334956545667	1.62386996146269e-06	3.82409339196478	1
ENSG00000188315.7	C3orf62	3	49277527	3_34	0	0.01961824800892	8.87920579399136	5.48205408551149e-07	1.79199055766764	1
ENSG00000114316.12	USP4	3	49340655	3_35	0	0.0198919178217853	10.3955724925506	6.5077976589509e-07	-2.38323314865185	1
ENSG00000233276.3	GPX1	3	49359318	3_35	0	0.0214488589709354	11.2442744228585	7.59004941956318e-07	-2.47161766645616	1
ENSG00000145022.4	TCTA	3	49412205	3_35	0	0.0202602839459067	10.2783111898673	6.55354466634886e-07	2.34242433403889	2
ENSG00000145020.15	AMT	3	49422974	3_35	0	0.0205130546708552	10.7488826145129	6.93909177294725e-07	2.41899192326184	1
ENSG00000145029.13	NICN1	3	49429438	3_35	0	0.0181099449449613	8.41832640657666	4.79790743001873e-07	1.79768224682702	2
ENSG00000173402.11	DAG1	3	49470414	3_35	0	0.0147981207790394	7.61851807831852	3.54801987324322e-07	1.66491235858929	1
ENSG00000164062.12	APEH	3	49673881	3_35	0	0.014073108190825	7.97638359016838	3.5326859531575e-07	1.74794649524374	1
ENSG00000173531.15	MST1	3	49696771	3_35	0	0.301875949016773	30.2495780890241	2.87380177526676e-05	2.98264001012155	1
ENSG00000164068.15	RNF123	3	49687375	3_35	0	0.0699330451065492	24.215260199963	5.32942743075095e-06	-4.05607617289982	2
ENSG00000173540.12	GMPPB	3	49724172	3_35	0	0.0892380452161699	26.7929508115161	7.52453330561595e-06	-4.1517944296217	1
ENSG00000185614.4	FAM212A	3	49803410	3_35	0	0.462624752845097	19.55862278578	2.8475811578334e-05	3.17266697766731	1
ENSG00000183763.8	TRAIP	3	49856597	3_35	0	0.0331059913512786	15.2662861507526	1.59055601903661e-06	-2.51868868838544	1
ENSG00000164078.12	MST1R	3	49904003	3_35	0	0.0404356269077443	16.8128256405525	2.13950774771156e-06	-2.9881304817061	2
ENSG00000004534.14	RBM6	3	49940636	3_35	0	0.0166173117181888	7.80496125058364	4.08169445701181e-07	2.0340209490806	1
ENSG00000003756.16	RBM5	3	50088563	3_35	0	0.0173659036827979	8.24756074551394	4.50746003274923e-07	2.08349113724445	1
ENSG00000001617.11	SEMA3F	3	50159664	3_35	0	0.0139786007198028	5.22113601895047	2.2968766943198e-07	0.841528218631658	2
ENSG00000114353.16	GNAI2	3	50210391	3_35	0	0.0137941413226022	5.28306412939935	2.29345132452479e-07	-1.07843579692142	1
ENSG00000012171.19	SEMA3B	3	50267465	3_35	0	0.0380221277358135	13.6492680342872	1.63325784317435e-06	-1.32278666432295	1
ENSG00000179564.3	LSMEM2	3	50278688	3_35	0	0.0362984019801281	14.5167425733295	1.65830975335874e-06	-1.7941906525052	1
ENSG00000243477.5	NAT6	3	50299601	3_35	0	0.0136350142532988	5.60365052718186	2.40455996804541e-07	-0.946828953275047	1
ENSG00000186792.16	HYAL3	3	50295266	3_35	0	0.0229418985293631	12.3971289355958	8.95075039482965e-07	2.25837606982779	2
ENSG00000004838.13	ZMYND10	3	50350442	3_35	0	0.034199687401043	14.328399108954	1.54215767695642e-06	2.04736954099458	1
ENSG00000114395.10	CYB561D2	3	50350442	3_35	0	0.034199687401043	14.328399108954	1.54215767695642e-06	-2.04736954099458	1
ENSG00000007402.11	CACNA2D2	3	50504484	3_35	0	0.0137560288973322	4.91949225794608	2.12971914312671e-07	0.943764989341145	1
ENSG00000114735.9	HEMK1	3	50568943	3_35	0	0.014485088078161	5.2538881002296	2.39502986224021e-07	0.905950383339797	1
ENSG00000114738.10	MAPKAPK3	3	50611291	3_35	0	0.0136411965201068	6.55989395863483	2.81616604797419e-07	-1.5140549806059	1
ENSG00000114737.15	CISH	3	50611939	3_35	0	0.0154716686163747	5.79597223207233	2.82210016819089e-07	-0.975427845648219	1
ENSG00000259956.1	RBM15B	3	51391456	3_35	0	0.0137283818486822	4.67353512552109	2.0191744175174e-07	-0.144437334880974	1
ENSG00000164081.12	TEX264	3	51669048	3_35	0	0.0363932289816438	13.9588464034364	1.5987446058267e-06	-1.91146612936841	1
ENSG00000173389.15	IQCF1	3	51902933	3_36	0	0.000509805322740808	9.98609055084749	1.60217089830301e-08	-1.03134147969876	1
ENSG00000114767.6	RRP9	3	51941929	3_36	0	0.00714017076588724	41.512159572169	9.32809368901878e-07	-2.48356163548443	1
ENSG00000041880.14	PARP3	3	51941929	3_36	0	0.00714017076588724	41.512159572169	9.32809368901878e-07	2.48356163548443	1
ENSG00000248487.8	ABHD14A	3	51972037	3_36	0	0.0030650506754758	29.3668332816092	2.83272066398476e-07	-2.37697365804487	1
ENSG00000243989.8	ACY1	3	51982820	3_36	0	0.000299508071537113	6.04359222420932	5.69655976708279e-09	-0.917599629568622	1
ENSG00000164087.7	POC1A	3	52154345	3_36	0	0.000552314615536398	15.1658098107057	2.63609534888563e-08	1.15352490051981	1
ENSG00000023330.14	ALAS1	3	52191549	3_36	0	0.00029982746013435	15.5464904761011	1.46694132991316e-08	0.574971109625932	1
ENSG00000247596.8	TWF2	3	52239094	3_36	0	0.000408577653721598	16.1337534907504	2.07452656676971e-08	1.13472251699506	1
ENSG00000164088.17	PPM1M	3	52245578	3_36	0	0.000531358874493404	227.959231437642	3.81201056940548e-07	0.80319913197397	2
ENSG00000168237.17	GLYCTK	3	52291743	3_36	0	0.000515974343829218	178.345233269199	2.89600019861729e-07	3.36625151055187	1
ENSG00000164091.11	WDR82	3	52288401	3_36	3	0.666211654321675	388.401720534988	0.000814333581257826	2.69574026561995	1
ENSG00000114841.17	DNAH1	3	52316196	3_36	0	0.000296521253641546	54.729932119948	5.10728050124426e-08	0.920001126700573	1
ENSG00000010319.6	SEMA3G	3	52444898	3_36	0	0.00121985554475257	28.5695513375718	1.09678322256306e-07	2.00445821245379	1
ENSG00000114854.7	TNNC1	3	52454186	3_36	0	0.00033295078642015	14.1819017696095	1.48601602092336e-08	-0.202286144143864	2
ENSG00000010322.15	NISCH	3	52455611	3_36	0	0.000447105468513564	40.3306990552966	5.67485416284231e-08	-0.719281758775622	1
ENSG00000010327.10	STAB1	3	52495757	3_36	0	0.000279192484034518	20.2516297981049	1.7793962716694e-08	0.0157632639713126	1
ENSG00000168273.7	SMIM4	3	52533601	3_36	0	0.000365347704703978	147.028535663243	1.69050705988132e-07	2.72235940978186	1
ENSG00000168268.10	NT5DC2	3	52534789	3_36	0	0.000343719638624118	189.168802144407	2.04626951390172e-07	2.81272268533706	2
ENSG00000163938.16	GNL3	3	52681295	3_36	0	0.000533195724955915	210.642895995451	3.53461771172378e-07	2.69013122431576	2
ENSG00000163939.18	PBRM1	3	52685072	3_36	0	0.0097383896198453	251.004882220809	7.6926910111269e-06	3.51320433273136	2
ENSG00000016864.18	GLT8D1	3	52705620	3_36	0	0.00506740196060818	44.6827734364407	7.12581348204053e-07	2.1804710383808	1
ENSG00000114904.12	NEK4	3	52770471	3_36	0	0.00909825957582733	259.227634423441	7.42247243846541e-06	3.40415824337335	1
ENSG00000055957.10	ITIH1	3	52777156	3_36	1	0.144652954531913	261.704953298796	0.000119137429301621	3.89669861138145	1
ENSG00000162267.12	ITIH3	3	52794612	3_36	0	0.000841072440413426	286.534783861455	7.58437375849517e-07	2.71208047504546	1
ENSG00000055955.15	ITIH4	3	52831109	3_36	0	0.000458544252322501	151.257618437811	2.18276753572412e-07	0.912173427494552	2
ENSG00000213533.11	TMEM110	3	52897955	3_36	0	0.000274405549628209	136.281775463835	1.17690022786375e-07	-0.878739766639018	1
ENSG00000163933.9	RFT1	3	53097756	3_36	0	0.00240116708943472	29.521316221437	2.23083306418518e-07	2.61316877412281	1
ENSG00000163932.13	PRKCD	3	53155654	3_36	0	0.00286320935323126	26.9807925037703	2.43117812692797e-07	1.9997717250321	1
ENSG00000163931.15	TKT	3	53256248	3_36	0	0.000413771392406725	9.55163844321556	1.2437907118132e-08	1.07820311007831	1
ENSG00000157388.15	CACNA1D	3	53328538	3_36	0	0.000552237043319637	22.8752170201013	3.97557299435279e-08	1.40281932469171	1
ENSG00000272886.5	DCP1A	3	53349447	3_36	0	0.000295924707922168	27.7987586304477	2.58890195821739e-08	0.703531692839646	1
ENSG00000016391.10	CHDH	3	53827110	3_36	0	0.000445003765069951	9.90473603985618	1.3871248921367e-08	1.03111643300239	1
ENSG00000056736.9	IL17RB	3	53846762	3_36	0	0.000274506561692367	4.77861454063836	4.12822827471499e-09	0.119874035794431	1
ENSG00000113812.13	ACTR8	3	53881831	3_36	0	0.00397507379896345	27.392666375081	3.42679778669447e-07	2.48023691861719	2
ENSG00000113811.10	SELENOK	3	53892083	3_36	0	0.00113008167713258	16.7143391843737	5.94439989980923e-08	-1.81743170104057	1
ENSG00000157445.14	CACNA2D3	3	54123043	3_37	0	0.0281486785584099	4.9543026765153	4.38883770219412e-07	-0.238361552504046	1
ENSG00000187672.12	ERC2	3	56468050	3_39	0	0.0243044383927027	6.60345578107575	5.05086589657698e-07	0.984090514998907	1
ENSG00000180376.16	CCDC66	3	56557180	3_39	0	0.0208388743835368	5.17545557309484	3.39415612597477e-07	-0.349634682519956	2
ENSG00000163946.13	FAM208A	3	56682894	3_39	0	0.0247666314628101	6.77846186434295	5.28332190559032e-07	-1.20563949509324	1
ENSG00000163947.11	ARHGEF3	3	57078950	3_39	0	0.0219866747934628	5.67292816424367	3.92532672047878e-07	0.56402117993092	2
ENSG00000144730.17	IL17RD	3	57160398	3_39	0	0.0197240682611178	4.66558588394221	2.89608736484777e-07	0.14544878684623	1
ENSG00000163666.8	HESX1	3	57226802	3_39	0	0.0773476097402358	17.4549385617289	4.24887735768047e-06	2.04741599183879	1
ENSG00000157500.10	APPL1	3	57226802	3_39	0	0.038270810268776	10.8322846044241	1.30465803380382e-06	1.54163442174662	2
ENSG00000239388.8	ASB14	3	57306835	3_39	0	0.0508223072092878	13.4891539550655	2.15748637719027e-06	2.19346172496853	1
ENSG00000174844.14	DNAH12	3	57544056	3_39	0	0.0205979692563554	5.06760964836037	3.28500877219915e-07	-0.459695867550453	3
ENSG00000168374.10	ARF4	3	57598389	3_39	0	0.0316156114622621	9.04995915957713	9.00444974850137e-07	-1.31208684861045	2
ENSG00000174839.12	DENND6A	3	57692733	3_39	0	0.0225726717418718	5.91703475094857	4.20335489461691e-07	0.572459067776905	2
ENSG00000163687.13	DNASE1L3	3	58209984	3_40	0	0.0165648036031697	7.34732255008298	3.83022574228065e-07	-0.83663874836976	2
ENSG00000163686.14	ABHD6	3	58237816	3_40	0	0.0366285239020762	14.7217125487146	1.69701907755713e-06	-1.97130855622495	1
ENSG00000163684.11	RPP14	3	58306531	3_40	0	0.0442598517313559	16.4914661774361	2.29709098184757e-06	-1.82557053488883	2
ENSG00000168297.15	PXK	3	58332497	3_40	0	0.0211294449934322	9.60302340784221	6.38564911430364e-07	-0.978382774314518	3
ENSG00000168291.12	PDHB	3	58434217	3_40	0	0.0402305039778359	15.5981206435245	1.97486185727348e-06	-2.13373316291409	1
ENSG00000168306.12	ACOX2	3	58530656	3_40	0	0.0220195535201809	9.98590155685154	6.91997878164713e-07	1.35285236915017	2
ENSG00000168309.16	FAM107A	3	58627651	3_40	0	0.0834589770000017	22.477537499508	5.90378810396758e-06	2.29881054634262	1
ENSG00000189283.9	FHIT	3	61250654	3_41	0	0.0262142233335236	7.76820019460731	6.4086474065144e-07	-0.951074436118873	2
ENSG00000163618.17	CADPS	3	62875160	3_42	0	0.073417316568977	17.0907341621976	3.9488278365726e-06	-1.94304827037553	2
ENSG00000163632.12	C3orf49	3	63819161	3_43	0	0.154755926786554	24.8812542690347	1.21179326271782e-05	-2.76525368893824	1
ENSG00000163635.17	ATXN7	3	63864984	3_43	0	0.0344225039926479	10.5758940444016	1.14569369691408e-06	-1.46806897013165	1
ENSG00000163636.10	PSMD6	3	64023642	3_43	0	0.0242802846553102	7.32718391152668	5.59886299129758e-07	-1.04689254603498	2
ENSG00000163638.13	ADAMTS9	3	64712710	3_43	0	0.0285072774254329	8.81927397473051	7.91220535031952e-07	-1.06523596646601	1
ENSG00000151276.23	MAGI1	3	66039668	3_44	0	0.0259498427755901	5.26705951602079	4.3014207950306e-07	-0.366787851072744	1
ENSG00000144741.17	SLC25A26	3	66248213	3_45	0	0.018758036337043	772.071663640078	4.55778631311072e-05	4.73257393023851	1
ENSG00000144749.13	LRIG1	3	66501565	3_45	0	0	10.0733228019974	0	0.970715848840832	1
ENSG00000163376.11	KBTBD8	3	66998338	3_45	0	0	9.97574110436108	0	1.39012142306814	1
ENSG00000172340.14	SUCLG2	3	67654746	3_45	0	0	6.15028278317691	0	0.585120472129784	1
ENSG00000183662.10	FAM19A1	3	68003750	3_45	0	0	8.01615856386221	0	1.00214963003885	1
ENSG00000144747.15	TMF1	3	69052218	3_46	0	0.0359228225571062	7.99998145272257	9.0441635411763e-07	-0.914977300780368	1
ENSG00000163380.15	LMOD3	3	69122652	3_46	0	0.0270188032010668	5.34642335327483	4.54609416126061e-07	-0.374218615975735	1
ENSG00000187098.14	MITF	3	69739170	3_47	0	0.0274705073078122	4.77159361116337	4.12514389009653e-07	-0.135815685019402	1
ENSG00000163412.12	EIF4E3	3	71735170	3_48	0	0.0176822232817629	9.74290671148827	5.42168633238046e-07	1.16113461469218	1
ENSG00000170837.2	GPR27	3	71735170	3_48	0	0.0176822232817629	9.74290671148827	5.42168633238046e-07	1.16113461469218	1
ENSG00000144736.13	SHQ1	3	72861639	3_49	0	0.022118323207771	5.25034843113547	3.65467951790592e-07	-0.458032801275643	1
ENSG00000172986.12	GXYLT2	3	72887991	3_49	0	0.0392919895129549	10.6003279254055	1.31078750756534e-06	-1.1132802288945	2
ENSG00000163605.14	PPP4R2	3	72997410	3_49	0	0.0358714806586108	9.74971912836012	1.10065289859406e-06	1.53903849702	1
ENSG00000255423.1	EBLN2	3	73061902	3_49	0	0.0887858187276434	18.2906218859041	5.11070777764481e-06	2.30131933838152	1
ENSG00000113805.8	CNTN3	3	74520712	3_50	0	0	57.0288095323446	0	1.04760670658917	2
ENSG00000169855.19	ROBO1	3	79767741	3_53	0	0.019408996161566	4.62666030019192	2.82604883045673e-07	0.361904654882412	1
ENSG00000114480.12	GBE1	3	81761728	3_54	0	0	90.6141787877117	0	-0.815249162120759	2
ENSG00000206538.8	VGLL3	3	86990820	3_57	0	0.0194466844742763	4.74667906879043	2.90498845495003e-07	0.0959797002892527	2
ENSG00000083937.8	CHMP2B	3	87227372	3_57	0	0.0205893431369775	5.33002606543507	3.45366968127157e-07	-0.496013820270564	2
ENSG00000175105.6	ZNF654	3	88059041	3_58	0	0.0134243142308526	4.84802723957918	2.04817063086047e-07	0.246672592812697	2
ENSG00000163320.10	CGGBP1	3	88122078	3_58	0	0.0325857272143278	14.4756366414958	1.48447902104619e-06	2.3697545775426	2
ENSG00000178750.2	STX19	3	94032097	3_59	0	0.022771848022569	8.23440550398569	5.90118867718322e-07	-0.824683323815985	1
ENSG00000178700.7	DHFR2	3	94062771	3_59	0	0.0166169087043431	5.31330615367511	2.77858731200374e-07	0.595418951187702	1
ENSG00000178694.9	NSUN3	3	94062771	3_59	0	0.0166169087043431	5.31330615367511	2.77858731200374e-07	-0.595418951187702	1
ENSG00000113966.9	ARL6	3	97763730	3_61	0	0.0351356681244831	9.67279818631418	1.06957025532153e-06	1.15182478860911	1
ENSG00000080200.9	CRYBG3	3	97822174	3_61	0	0.0464006272961161	12.2735596219252	1.79226969798527e-06	1.56664149901782	1
ENSG00000170854.17	RIOX2	3	98265994	3_61	0	0.0336868154427643	9.27999483412791	9.83822306838224e-07	-1.23787353475324	1
ENSG00000231861.2	OR5K2	3	98497231	3_62	0	0.0296219337784304	4.79503213483311	4.47006565970758e-07	-0.0326811935936423	2
ENSG00000080822.16	CLDND1	3	98523270	3_62	0	0.0308759002370463	5.18113555271205	5.03446768381046e-07	-0.443824019857709	1
ENSG00000144810.15	COL8A1	3	99637984	3_62	0	0.0510103303545452	9.87604518870997	1.58544134038442e-06	-1.79457092526601	2
ENSG00000036054.12	TBC1D23	3	100261437	3_64	0	0.022224562723694	12.0669435121239	8.43994231287317e-07	1.74175189937158	1
ENSG00000154174.7	TOMM70	3	100354489	3_64	0	0.0123386282374035	6.61742331936572	2.56959554331899e-07	-1.07639532471135	1
ENSG00000206535.7	LNP1	3	100354489	3_64	0	0.0102139637495283	4.87134269309995	1.56585653300517e-07	-0.384730877175485	2
ENSG00000114354.13	TFG	3	100709512	3_64	0	0.0632523432912495	21.8437120926352	4.34822528131378e-06	-2.1601264788109	2
ENSG00000154175.16	ABI3BP	3	100990397	3_64	0	0.0179283539000596	10.0750625512614	5.68456375007873e-07	1.44268750708324	1
ENSG00000081148.11	IMPG2	3	101318245	3_64	0	0.020781847990815	11.4439632641254	7.48461718711724e-07	1.95543273040608	2
ENSG00000174173.6	TRMT10C	3	101561866	3_64	0	0.041438030402406	17.8691836234363	2.33030512363064e-06	2.47386439253354	1
ENSG00000066422.4	ZBTB11	3	101677685	3_64	0	0.0116718434560583	6.10398289214597	2.24213488345027e-07	0.757379096858547	1
ENSG00000144815.15	NXPE3	3	101779081	3_64	0	0.294757098045303	36.9971714840641	3.43195645138288e-05	3.67350736299052	2
ENSG00000170017.12	ALCAM	3	105366626	3_66	0	0.0150856739859229	4.90107242507435	2.32683084354778e-07	0.280717028002253	1
ENSG00000114423.18	CBLB	3	105869225	3_66	0	0.0179623555683403	6.51711346853312	3.68406721555075e-07	-0.595490070377607	1
ENSG00000138483.2	CCDC54	3	107377044	3_67	0	0.0556154859673895	16.2349692361315	2.84155574354083e-06	-1.9909633903541	1
ENSG00000114446.4	IFT57	3	108221611	3_67	0	0.0165068818718882	4.91420525456451	2.552861824912e-07	-0.436449089304373	2
ENSG00000144821.9	MYH15	3	108529575	3_67	0	0.0484896359894838	14.946451686508	2.2808461942672e-06	-1.71406306685359	1
ENSG00000163519.13	TRAT1	3	108822296	3_67	0	0.0203577205580149	6.85723359941672	4.39326162433695e-07	0.904022925540815	1
ENSG00000177707.10	NECTIN3	3	111070094	3_69	0	0.0329432559788803	10.2671938919213	1.06445488197272e-06	1.37347986980803	1
ENSG00000177494.5	ZBED2	3	111595007	3_69	0	0.0210697152123729	6.11155465245343	4.05246561906526e-07	-0.590141445910353	1
ENSG00000240891.7	PLCXD2	3	111674240	3_69	0	0.0288994548174008	9.04736395631273	8.22850021941629e-07	1.09003781692109	1
ENSG00000144824.20	PHLDB2	3	111732257	3_69	0	0.0195974072426279	5.43975560707338	3.35495716598959e-07	-0.424066846064874	1
ENSG00000144827.8	ABHD10	3	111978592	3_69	0	0.0179060605986682	4.60325131080402	2.5940223229969e-07	-0.0521374253294944	2
ENSG00000144834.13	TAGLN3	3	111998904	3_69	0	0.01821505434971	4.76177397649471	2.72965790463333e-07	0.274356631233818	1
ENSG00000174500.12	GCSAM	3	112133150	3_69	0	0.0392587540769919	11.9043486252619	1.47079154039267e-06	1.3970854841614	1
ENSG00000091972.18	CD200	3	112332846	3_69	0	0.0189703901356678	5.13831512491894	3.0676511565461e-07	-0.379402661214844	1
ENSG00000144848.10	ATG3	3	112561859	3_69	0	0.0182292179385812	4.76897600772585	2.73591215181239e-07	-0.193048665720146	2
[truncated: 7,988 more rows]
