# Supplementary material for: Adjusting for genetic confounders in transcriptome-wide association studies improves discovery of risk genes of complex traits
Source: Nat Genet. 2024 Jan 26;56(2):336–47. doi: 10.1038/s41588-023-01648-9 (PMC10864181; doi:10.1038/s41588-023-01648-9)
Supplement: Supplementary file 5 — cTWAS results of all analyzed genes across all tissues for IBD, SCZ, and SBP. Results are stored separately for each combination of traits and tissues. Column legends for each set of results are the same as in Supplementary Table 1. [file 41588_2023_1648_MOESM5_ESM.zip › SBP_Pancreas.csv]

id	genename	chrom	pos	region_tag	cs_index	PIP	tau2	PVE	z	num_eqtl
ENSG00000188976.10	NOC2L	1	958339	1_1	0	0.0385140311035849	14.0560409225507	1.70369152641471e-06	1.95343653937242	1
ENSG00000187961.13	KLHL17	1	965350	1_1	0	0.229464080462619	30.1817065475098	2.17955322032671e-05	-3.03346558756622	1
ENSG00000187642.9	PERM1	1	982112	1_1	0	0.0156166827439725	6.43043491088468	3.16037129065413e-07	0.640290765460154	1
ENSG00000188290.10	HES4	1	1000018	1_1	0	0.0370870276358375	14.5454714107377	1.69769161107748e-06	1.92178119278083	1
ENSG00000187608.8	ISG15	1	1000830	1_1	0	0.0270025139614815	11.0830850377114	9.4183285959292e-07	-1.29443323326451	3
ENSG00000188157.14	AGRN	1	1026830	1_1	0	0.013253386861512	4.8992604748443	2.04346111798519e-07	-0.378087036096347	1
ENSG00000131591.17	C1orf159	1	1098619	1_1	0	0.0135253976171612	5.17640054973767	2.20336724827677e-07	0.284646669851885	1
ENSG00000162571.13	TTLL10	1	1164057	1_1	0	0.0136814329181245	5.44318181038998	2.3436534803655e-07	0.664761870683861	1
ENSG00000186891.13	TNFRSF18	1	1197874	1_1	0	0.0160446359564369	7.54773528088387	3.81114525316241e-07	-1.55869274631586	2
ENSG00000186827.10	TNFRSF4	1	1214801	1_1	0	0.0240501322960723	10.6662358881571	8.07304972435571e-07	1.00969517608778	1
ENSG00000176022.4	B3GALT6	1	1230159	1_1	0	0.0238119391453995	10.0425980858269	7.52575056431754e-07	0.670605656584792	2
ENSG00000162572.20	SCNN1D	1	1280044	1_1	0	0.0765283660558473	22.4662136954502	5.41079774156833e-06	-3.00179845717395	3
ENSG00000131584.18	ACAP3	1	1309988	1_1	0	0.0369597217523129	22.9306543057475	2.66719098025171e-06	-4.33219942735622	1
ENSG00000127054.20	INTS11	1	1323147	1_1	0	0.0268205594526408	11.9510939096616	1.00875213129708e-06	1.58752308639481	1
ENSG00000162576.16	MXRA8	1	1362042	1_1	1	0.188914904121388	29.6488293708128	1.76271762366437e-05	-5.24366995095831	3
ENSG00000175756.13	AURKAIP1	1	1375267	1_1	0	0.012989002776157	7.54303062940588	3.08340558375316e-07	1.99326946334592	1
ENSG00000242485.5	MRPL20	1	1407232	1_1	0	0.0217272846655389	9.90655394757777	6.77387279699202e-07	1.8585917976602	2
ENSG00000235098.8	ANKRD65	1	1421170	1_1	1	0.532965702516515	30.2814812809511	5.07908348727091e-05	-5.4624242819262	1
ENSG00000179403.11	VWA1	1	1434687	1_1	0	0.0451146258393624	14.7246953805308	2.09060821481786e-06	-1.60676973550277	1
ENSG00000215915.9	ATAD3C	1	1499339	1_1	0	0.0532713635644101	21.9407636056067	3.67836249084214e-06	-3.17246594390351	1
ENSG00000160072.19	ATAD3B	1	1252926	1_1	0	0.0378305118169741	18.6730846346761	2.22314227021996e-06	-2.98046008770959	2
ENSG00000197530.12	MIB2	1	1615869	1_1	0	0.0192288949905184	8.69204357331997	5.25999336355734e-07	-1.42722167589587	2
ENSG00000189409.13	MMP23B	1	1631710	1_1	0	0.0267914853782775	11.5908437524652	9.77284065396724e-07	1.33799656802148	2
ENSG00000248333.8	CDK11B	1	1627156	1_1	0	0.017631310682685	8.20763451081098	4.55419456655261e-07	-1.37991113128179	1
ENSG00000189339.11	SLC35E2B	1	1659060	1_1	0	0.20715336013307	32.3197431357696	2.10702096250949e-05	-3.41186549764333	2
ENSG00000008128.22	CDK11A	1	1724489	1_1	0	0.0132622897379852	4.99060772052437	2.08295994883526e-07	0.671554474907733	2
ENSG00000215790.6	SLC35E2	1	1762664	1_1	0	0.0148051090860918	5.804940938705	2.70469557695096e-07	0.116200444440741	1
ENSG00000008130.15	NADK	1	1757030	1_1	0	0.0262758760783653	14.5173628051347	1.20047718062523e-06	-2.34259540317357	3
ENSG00000169885.9	CALML6	1	1913254	1_1	0	0.0132840461092847	12.3225371138765	5.15156854686668e-07	-3.14942287634474	2
ENSG00000178821.12	TMEM52	1	1919475	1_1	0	0.0130413595274607	4.95761804124584	2.03472117662445e-07	-0.368638035174378	1
ENSG00000187730.8	GABRD	1	2019112	1_2	0	0.0413601452703051	20.8226706046843	2.71036298874429e-06	2.23742275113607	1
ENSG00000067606.16	PRKCZ	1	2077520	1_2	0	0.00732251178867438	4.72215620085867	1.08820170473855e-07	0.154254048314404	1
ENSG00000162585.16	FAAP20	1	2207868	1_2	0	0.00798910594901625	5.44608898237161	1.36927880964321e-07	-0.71785252803133	1
ENSG00000116151.13	MORN1	1	2367799	1_2	0	0.00829519418317704	5.96469718878165	1.55712662703834e-07	-0.563518708773152	3
ENSG00000157916.19	RER1	1	2391287	1_2	0	0.00738526757893698	4.78586904345028	1.11233606763822e-07	0.17268584364208	1
ENSG00000157911.9	PEX10	1	2404771	1_2	0	0.0358572418426935	19.7538354871386	2.22913970046989e-06	2.04505101167533	1
ENSG00000149527.17	PLCH2	1	2425928	1_2	0	0.00960442089728686	7.22159855236351	2.18279776330547e-07	-0.874192217891904	2
ENSG00000157870.14	FAM213B	1	2586412	1_2	0	0.00987481549584879	7.58499822269873	2.35718379581346e-07	0.914902994886102	1
ENSG00000142606.15	MMEL1	1	2632528	1_2	0	0.185641485484705	34.7408671543497	2.02966640406109e-05	-3.05335079735978	1
ENSG00000215912.12	TTC34	1	2800905	1_2	0	0.00793695405660277	5.49924624339548	1.37361810645264e-07	0.373446594905477	1
ENSG00000142611.16	PRDM16	1	3261923	1_2	0	0.0146474928468957	11.1465183931733	5.13820592130382e-07	1.3749119407228	1
ENSG00000130762.14	ARHGEF16	1	3454845	1_2	0	0.00768208845323282	5.08686463586586	1.2298112402155e-07	-0.0367152292615594	1
ENSG00000162591.15	MEGF6	1	3531796	1_2	0	0.0368322811438806	22.7595089826206	2.63815603751505e-06	-2.78474516043138	1
ENSG00000116213.15	WRAP73	1	3654319	1_2	0	0.00950031746176383	7.2368015303725	2.16368360260821e-07	-0.853076072848072	2
ENSG00000078900.14	TP73	1	3676034	1_3	0	0.032281368612065	8.0514099688806	8.17961482946838e-07	0.92463020975873	1
ENSG00000235169.7	SMIM1	1	3772844	1_3	0	0.0895728970141552	17.759140477195	5.00619240363206e-06	-1.89979352604239	1
ENSG00000116198.12	CEP104	1	3857024	1_3	0	0.0326267200024789	8.1516154591476	8.37001186935451e-07	1.02175183883647	2
ENSG00000169598.15	DFFB	1	3857024	1_3	0	0.0232149909245797	4.95322048432346	3.61880475433862e-07	-0.193878316206565	3
ENSG00000198912.10	C1orf174	1	3891607	1_3	0	0.0232363037704061	4.96182899826859	3.6284221712576e-07	-0.246885998320392	3
ENSG00000196581.10	AJAP1	1	4565129	1_4	0	0.0219166843119242	6.48275280002714	4.47139757769965e-07	0.697087675159949	2
ENSG00000069424.14	KCNAB2	1	5991206	1_5	0	0.141193652251322	23.144750645079	1.02843453552901e-05	-2.6577556141219	1
ENSG00000158286.12	RNF207	1	6205436	1_5	0	0.0231561975970211	6.33832962880421	4.61903275236956e-07	0.640779842472494	2
ENSG00000116251.9	RPL22	1	6208961	1_5	0	0.0211753246970702	5.31841813955973	3.5442270114606e-07	0.224327513984642	2
ENSG00000116237.15	ICMT	1	6235565	1_5	0	0.0211978738062794	5.46679461502752	3.64698547852116e-07	-0.49956186069372	2
ENSG00000187017.15	ESPN	1	6424625	1_5	0	0.0257749234356399	7.80900421105255	6.33434939130488e-07	-1.20002504296447	2
ENSG00000171680.21	PLEKHG5	1	6495329	1_5	0	0.0350109879308121	9.32355155926652	1.02729391640635e-06	-0.922716313435264	1
ENSG00000162408.10	NOL9	1	6554170	1_5	0	0.0195285938507468	5.23560414538242	3.21770888544156e-07	-0.697655035643519	1
ENSG00000204859.12	ZBTB48	1	6579883	1_5	0	0.0329019547678744	12.479678539099	1.29221290309815e-06	-2.13947273239544	2
ENSG00000041988.15	THAP3	1	6625791	1_5	0	0.0224789658207983	7.1043126256254	5.0258250310523e-07	-1.24158736647661	1
ENSG00000049245.12	VAMP3	1	7781270	1_6	0	0.015722290000743	4.75495854021191	2.35272686136827e-07	-0.271340283748917	1
ENSG00000116288.12	PARK7	1	7961718	1_6	0	0.0195662929220609	7.07540038466064	4.3568092444826e-07	1.13421162291233	1
ENSG00000142599.17	RERE	1	8329991	1_6	0	0.0183765009064348	14.5743909697344	8.42873130994604e-07	-3.49332861341333	2
ENSG00000180758.11	GPR157	1	9128085	1_6	0	0.0165607239859729	5.09862176992865	2.65730306591454e-07	0.210253454386809	1
ENSG00000049239.12	H6PD	1	9221777	1_6	0	0.016443253294098	5.05005952245164	2.61332376234269e-07	0.412869271915763	4
ENSG00000188807.12	TMEM201	1	9591207	1_7	0	0.0173353657169588	7.71132901106457	4.20698743589691e-07	1.01014929849682	1
ENSG00000162441.11	LZIC	1	9943171	1_7	0	0.0144659744085559	6.07539786831912	2.7658676235358e-07	-1.01813736976702	1
ENSG00000173614.13	NMNAT1	1	9943262	1_7	0	0.0127945798286252	4.79034142520309	1.92886339026829e-07	0.00368988721892562	1
ENSG00000162444.11	RBP7	1	9991107	1_7	0	0.0250083565637688	11.2222441176261	8.83230053246381e-07	-1.72684203850071	1
ENSG00000130939.18	UBE4B	1	10033012	1_7	0	0.0161583661935946	6.66270008783724	3.38810362284563e-07	-0.327073163635806	2
ENSG00000054523.17	KIF1B	1	10210328	1_7	0	0.057284695560812	18.663612542061	3.36467632991848e-06	-3.15184937784432	1
ENSG00000142657.20	PGD	1	10398423	1_7	0	0.0138387915222273	5.74836640947732	2.50352298740947e-07	0.0631064161535854	2
ENSG00000175279.21	CENPS	1	10429947	1_7	0	0.0232764516482751	10.7460568366771	7.87181506349348e-07	-2.19748913569943	2
ENSG00000241563.3	CORT	1	10449352	1_7	0	0.0164074765876568	6.63049917575553	3.42371016543258e-07	-0.171268748515396	1
ENSG00000160049.11	DFFA	1	10448079	1_7	0	0.0162237847251943	6.60258163293044	3.371125557607e-07	1.37094991240363	1
ENSG00000142655.12	PEX14	1	10454273	1_7	0	0.0222117534122526	9.41951577237139	6.58446350317344e-07	1.80920028815635	1
ENSG00000204624.7	DISP3	1	11478999	1_8	0	0.0248482913029408	5.44437066379463	4.25748560884062e-07	-0.425609156276742	1
ENSG00000120948.16	TARDBP	1	11012192	1_8	0	0.0381672001941724	9.48346720649667	1.13911199042412e-06	1.43053366532735	2
ENSG00000009724.16	MASP2	1	11047382	1_8	0	0.0346582948667893	8.57383736131325	9.35171810294408e-07	1.48583552747586	1
ENSG00000116649.9	SRM	1	11059120	1_8	0	0.0228232338919183	4.64672728875272	3.33759272088354e-07	-0.0480967877912956	2
ENSG00000171824.13	EXOSC10	1	11099932	1_8	0	0.0505966848475276	12.1510290304501	1.93483571072856e-06	1.82944522571793	2
ENSG00000171819.4	ANGPTL7	1	11189075	1_8	0	0.084831014136345	17.0877613275983	4.56193194339011e-06	-2.3090566010915	1
ENSG00000198793.12	MTOR	1	11262099	1_8	0	0.0648023153788874	14.5058862483192	2.95831056576423e-06	2.08868009242441	1
ENSG00000132879.13	FBXO44	1	11650934	1_8	0	0.0784569196722921	16.3366178439398	4.0336886833806e-06	-1.96491482641355	1
ENSG00000116661.9	FBXO2	1	11650934	1_8	0	0.100102364858601	18.6874086590641	5.88711330101718e-06	-2.13118157785396	3
ENSG00000116670.14	MAD2L2	1	11650934	1_8	0	0.0784569196722921	16.3366178439398	4.0336886833806e-06	-1.96491482641355	1
ENSG00000116663.10	FBXO6	1	11653109	1_8	0	0.0612951487865621	13.9751778741234	2.69582950053521e-06	1.55179348720075	3
ENSG00000177674.15	AGTRAP	1	11737129	1_9	0	0.00970090044831085	5.75664813872566	1.75748127512892e-07	-0.886772103536659	1
ENSG00000177000.10	MTHFR	1	11781888	1_9	0	0.102471472721104	40.482238511852	1.30549878187418e-05	8.8916972261413	1
ENSG00000011021.21	CLCN6	1	11797654	1_9	0	0.0516261037646887	24.71286625863	4.01514693061584e-06	3.5280063468152	2
ENSG00000116685.15	KIAA2013	1	11926801	1_9	0	0.0114441836878424	7.27501053063203	2.62015763274548e-07	0.863788605369138	1
ENSG00000116688.16	MFN2	1	11986032	1_9	0	0.0162728592487162	11.5780400330767	5.92936094696711e-07	0.0720363620144818	1
ENSG00000028137.18	TNFRSF1B	1	12163425	1_9	0	0.0128505315660882	7.5636375077225	3.0588682612158e-07	0.663188522123022	1
ENSG00000116731.22	PRDM2	1	13699077	1_10	0	0.0252944982499185	4.65428571512834	3.70499889461453e-07	-0.0622379866252365	1
ENSG00000058453.16	CROCC	1	16980428	1_12	0	0.0271054246322305	4.7065384924111	4.01482670193737e-07	-0.149155521617115	1
ENSG00000117122.13	MFAP2	1	16973488	1_12	0	0.0337867326833993	6.77948865495057	7.20861958983847e-07	-0.726788862868397	2
ENSG00000159363.17	ATP13A2	1	17009758	1_12	0	0.0270281854973922	4.67972696336114	3.98058021119712e-07	0.117442067103281	2
ENSG00000159339.13	PADI4	1	17325799	1_12	0	0.0376952547680616	7.81168146885453	9.2670217569383e-07	-0.903688042301299	1
ENSG00000179051.13	RCC2	1	17439260	1_12	0	0.0287783388158835	5.26942898879994	4.77241554176889e-07	-0.418844772182358	1
ENSG00000179023.8	KLHDC7A	1	18480643	1_13	0	0.0599278470609138	18.1449691578705	3.42210935698012e-06	1.90795929222507	2
ENSG00000159423.16	ALDH4A1	1	18902477	1_13	0	0.0174377372674278	6.51010839185837	3.57262409661887e-07	0.695784631477621	1
ENSG00000169991.10	IFFO2	1	19047111	1_13	0	0.0176718762183402	6.63492899578563	3.69001315265897e-07	0.83520475434472	1
ENSG00000127481.14	UBR4	1	19207821	1_13	0	0.0144000295607951	4.71999256236098	2.13901421932473e-07	0.16822893057851	2
ENSG00000127463.13	EMC1	1	19227605	1_13	0	0.0164707697270029	5.97632100146254	3.09782432415456e-07	-0.602115268819182	3
ENSG00000053372.4	MRTO4	1	19227605	1_13	0	0.0241417282906034	9.55838788657173	7.26209593754318e-07	1.3474406396716	2
ENSG00000162482.4	AKR7A3	1	19284993	1_13	0	0.0635791798452966	18.7088127028179	3.74343349737353e-06	2.20980118629052	2
ENSG00000053371.12	AKR7A2	1	19306263	1_13	0	0.0261184475705577	10.2972126850978	8.46400705069357e-07	1.39119424889974	3
ENSG00000040487.12	PQLC2	1	19306263	1_13	0	0.0142957097033424	4.65203504197767	2.09294430565434e-07	0.210207828497705	2
ENSG00000077549.17	CAPZB	1	19485158	1_13	0	0.0150366986748023	5.12442169860877	2.42496978683506e-07	0.399404318689412	1
ENSG00000173436.13	MINOS1	1	19592177	1_13	0	0.0151036489249569	5.16595778646978	2.45551000988145e-07	0.36285691609343	3
ENSG00000158747.13	NBL1	1	19640599	1_13	0	0.0143335276647419	4.67672797709562	2.10961970078024e-07	-0.0851076758131924	1
ENSG00000169914.5	OTUD3	1	19882290	1_13	0	0.0180202200986539	6.81764002082445	3.86636749588197e-07	-0.798498734310129	3
ENSG00000188257.10	PLA2G2A	1	19975288	1_13	0	0.016159663219376	5.79794913028984	2.94859876849883e-07	-0.506380949029388	2
ENSG00000127472.10	PLA2G5	1	20006683	1_13	0	0.0196698158008791	7.63782090509942	4.72801381960288e-07	-0.891392437707808	2
ENSG00000178828.6	RNF186	1	19783943	1_13	0	0.0178796329602865	6.74432848135791	3.79495200092795e-07	-0.73973403329231	4
ENSG00000162543.5	UBXN10	1	20186547	1_14	0	0.0380069692071799	8.71090588923613	1.04192278271506e-06	-1.04783442982467	1
ENSG00000090432.6	MUL1	1	20508296	1_14	0	0.0585792258873108	12.8105599982081	2.36167817833286e-06	1.68861830458895	2
ENSG00000183114.7	FAM43B	1	20551955	1_14	0	0.0251014576455263	4.80672013673397	3.79714124530694e-07	0.33745223063056	2
ENSG00000158825.5	CDA	1	20587481	1_14	0	0.195883195577604	24.5957164058065	1.51623190489809e-05	2.79942965890218	2
ENSG00000158828.7	PINK1	1	20633253	1_14	0	0.0246954531017573	4.65364076945411	3.61675281426763e-07	-0.260787043379078	2
ENSG00000244038.9	DDOST	1	20662418	1_14	0	0.0251766244555304	4.83470032438119	3.83068142090977e-07	-0.334995798738077	1
ENSG00000117245.12	KIF17	1	20717668	1_14	0	0.037267120941912	8.5256045607759	9.99907904446056e-07	-1.68245531067273	2
ENSG00000075151.20	EIF4G3	1	21181395	1_14	0	0.0923484819470277	17.1683492315733	4.98961772022449e-06	-3.00420459454014	1
ENSG00000117298.14	ECE1	1	21345450	1_14	0	0.0423388401953652	9.730087819478	1.29647662429347e-06	0.864148651931236	1
ENSG00000070886.11	EPHA8	1	22564006	1_15	0	0.0162372241816523	4.75846237598314	2.43157349266401e-07	-0.229909704394097	1
ENSG00000142794.18	NBPF3	1	21439197	1_15	0	0.0161415294845875	4.6955612335658	2.38528988142678e-07	0.0832376335422666	2
ENSG00000162551.13	ALPL	1	21494624	1_15	0	0.0164858244147568	4.87042743090407	2.52689223269257e-07	-0.252867220197153	1
ENSG00000090686.15	USP48	1	21782877	1_15	0	0.0265409247499017	9.41195626789675	7.86149106087141e-07	1.16264446296466	3
ENSG00000142798.17	HSPG2	1	21936377	1_15	0	0.0160747664651665	4.64944748251188	2.35209572415878e-07	0.00319500462713158	1
ENSG00000219073.7	CELA3B	1	21976290	1_15	0	0.0224218575949525	7.63158751109783	5.38512082923436e-07	-0.857092185148691	1
ENSG00000142789.19	CELA3A	1	22001714	1_15	0	0.0191397857582808	6.26405523635714	3.77312874745598e-07	0.766402047826208	1
ENSG00000070831.15	CDC42	1	22052387	1_15	0	0.0309511658589633	11.0021630438706	1.07167737677007e-06	-1.30101196834502	2
ENSG00000162552.14	WNT4	1	22143914	1_15	0	0.03927371333635	13.1842999941856	1.62955122047901e-06	-1.48849009318947	2
ENSG00000184677.16	ZBTB40	1	22460165	1_15	0	0.0162259420006935	4.72350139940046	2.41203131185969e-07	-0.0383121419958211	2
ENSG00000173369.15	C1QB	1	22652153	1_15	0	0.0180741479569155	5.61569423053155	3.19425997480516e-07	0.253904263605683	1
ENSG00000004487.15	KDM1A	1	23018558	1_16	0	0.0402000127646519	12.1548256533086	1.53774349470069e-06	-1.65694329973776	1
ENSG00000125944.18	HNRNPR	1	23343277	1_16	0	0.0353298830844406	10.9361115824466	1.21594549118574e-06	-1.56179806550604	1
ENSG00000125945.14	ZNF436	1	23371627	1_16	0	0.119090928714183	22.5599257785967	8.45522798358516e-06	-2.63214470286884	2
ENSG00000204219.9	TCEA3	1	23423064	1_16	0	0.0510633094694822	14.4192392650981	2.31718271652981e-06	2.05042804734577	3
ENSG00000088280.18	ASAP3	1	23484995	1_16	0	0.0208906878612454	5.9985965316395	3.94376806422673e-07	0.864348637242373	1
ENSG00000007968.6	E2F2	1	23528828	1_16	0	0.0186372469098218	4.92939213171439	2.89123970977844e-07	0.572620648380509	1
ENSG00000174950.10	CD164L2	1	27383368	1_19	0	0.052753188132127	20.5829505442103	3.41716001174806e-06	2.82607222558541	1
ENSG00000090020.10	SLC9A1	1	27167188	1_19	0	0.0499893270017701	20.0710751298274	3.15759845019114e-06	2.88531200852112	2
ENSG00000186501.14	TMEM222	1	27317371	1_19	0	0.0414642796971352	18.3017721999252	2.38823052251412e-06	2.11418996793771	3
ENSG00000142765.17	SYTL1	1	27342195	1_19	0	0.0174424819877537	10.163568446965	5.57909135895973e-07	-1.1952328552111	2
ENSG00000142733.14	MAP3K6	1	27357905	1_19	0	0.0209843608539159	11.8948528836964	7.85531842921654e-07	-1.42209612264558	2
ENSG00000142748.12	FCN3	1	27375143	1_19	0	0.0776304624181131	24.2704902576912	5.92952215178684e-06	2.58994831224582	1
ENSG00000181773.6	GPR3	1	27392588	1_19	0	0.0485051835317829	19.7863403697174	3.02038706375205e-06	-2.78446101111945	1
ENSG00000158195.10	WASF2	1	27489587	1_19	0	0.0383244334935323	17.5579406126243	2.11767004441143e-06	2.6394459450859	1
ENSG00000126705.13	AHDC1	1	27604387	1_19	0	0.0137464805753694	7.93681927884699	3.43357855595484e-07	-0.887965856707581	1
ENSG00000000938.12	FGR	1	27634321	1_19	0	0.11517315293268	28.0877181559811	1.01806776900018e-05	3.12956643180592	1
ENSG00000126709.14	IFI6	1	27671883	1_19	0	0.0113239045147325	6.12618401332686	2.18320848224079e-07	0.627446449251082	1
ENSG00000117748.9	RPA2	1	27914572	1_19	0	0.00994382352332579	4.9132954703397	1.53757129965363e-07	-0.215133292796796	1
ENSG00000130768.14	SMPDL3B	1	27935082	1_19	0	0.00968077549694979	4.66317649092442	1.42069540308835e-07	0.283634464465902	2
ENSG00000158156.7	XKR8	1	27958990	1_19	0	0.0287023812034045	14.8345949531442	1.3399932002217e-06	-1.79688375194337	2
ENSG00000158161.15	EYA3	1	28088578	1_19	0	0.0110416467571579	5.89056083921641	2.04691339804299e-07	0.387352431155717	1
ENSG00000169403.11	PTAFR	1	28193650	1_19	0	0.012559854043767	7.09347467881305	2.80383588024223e-07	-1.11850117096019	1
ENSG00000126698.10	DNAJC8	1	28232721	1_19	0	0.0123341251949641	6.92409733015656	2.68769813542135e-07	1.09395599041113	1
ENSG00000130770.17	ATPIF1	1	28235725	1_19	0	0.0105189416404206	5.43794558449097	1.80017976947712e-07	0.559513356146096	2
ENSG00000130766.4	SESN2	1	28258738	1_19	0	0.0179654452978082	10.4400873453846	5.90270517783715e-07	1.40216062327099	2
ENSG00000204138.12	PHACTR4	1	28366038	1_19	0	0.200119139269767	33.5791322574926	2.11478912768843e-05	3.40897194379669	2
ENSG00000180198.15	RCC1	1	28510006	1_19	0	0.0133826135252898	7.68617637307311	3.23713085871621e-07	-1.05577629179143	2
ENSG00000180098.9	TRNAU1AP	1	28552198	1_19	0	0.0560453658875403	21.1583431106897	3.73190292242654e-06	-2.52918427308708	2
ENSG00000188060.7	RAB42	1	28593360	1_19	0	0.00968635239561855	4.6685531428189	1.42315284525187e-07	-0.00282741313364266	1
ENSG00000162419.12	GMEB1	1	28669247	1_19	0	0.0112820598440063	6.09163738715613	2.16287497717988e-07	-0.500164434106026	1
ENSG00000116350.16	SRSF4	1	29180604	1_19	0	0.00994523510822887	4.91462316039679	1.53820511460101e-07	0.518612384014645	1
ENSG00000162511.7	LAPTM5	1	30757821	1_20	0	0	6.51993349031933	0	-0.64576471436201	1
ENSG00000162512.15	SDC3	1	30828950	1_20	0	0	14.4106688770743	0	-1.3575996417506	3
ENSG00000134644.15	PUM1	1	31066204	1_20	0	0	13.2728419646504	0	-1.13414665045068	1
ENSG00000084628.9	NKAIN1	1	31239088	1_20	0	0	11.6357053748253	0	1.21892396242602	1
ENSG00000168528.11	SERINC2	1	31413316	1_20	0	0	50.5958742646884	0	0.406582970280243	1
ENSG00000142910.15	TINAGL1	1	31576075	1_20	0	0	7.70356190544607	0	-0.835226446012755	1
ENSG00000162517.12	PEF1	1	31642946	1_20	0	0	52.321285375884	0	-1.76930845984187	1
ENSG00000084636.17	COL16A1	1	31703950	1_20	0	0	27.1364626015328	0	-0.923354469759379	2
ENSG00000121753.12	ADGRB2	1	31764679	1_20	0	0	19.7286957404033	0	0.966485021918963	1
ENSG00000184007.18	PTP4A2	1	31944881	1_20	0	0	1939.77720969049	0	3.09068965348306	2
ENSG00000025800.13	KPNA6	1	32108863	1_21	0	0.0412961669632589	13.1067225678924	1.70338501955852e-06	1.81300279948414	1
ENSG00000160051.11	IQCC	1	32205429	1_21	0	0.0384215221144555	12.4251997172983	1.5024046454638e-06	1.75619123005214	1
ENSG00000084623.11	EIF3I	1	32220993	1_21	0	0.0515262008030667	15.202882956124	2.46526180624875e-06	1.96544871362573	1
ENSG00000160055.19	TMEM234	1	32222176	1_21	0	0.0389774907904092	12.5608361853406	1.54078273360509e-06	1.76721526665912	1
ENSG00000183615.5	FAM167B	1	32246849	1_21	0	0.0265829208871128	8.95706915253057	7.49337728752804e-07	-1.2694105600216	1
ENSG00000116478.11	HDAC1	1	32291652	1_21	0	0.0188915542529684	5.7539955010029	3.42094570575138e-07	0.520531256825714	1
ENSG00000162526.6	TSSK3	1	32366691	1_21	0	0.0209528240486548	6.7241050274946	4.43390136790629e-07	0.484375470556481	1
ENSG00000225828.1	FAM229A	1	32366691	1_21	0	0.0209528240486548	6.7241050274946	4.43390136790629e-07	0.484375470556481	1
ENSG00000176261.15	ZBTB8OS	1	32650758	1_21	0	0.0198540200400567	6.21939749033286	3.88602637292204e-07	0.614675485688102	2
ENSG00000162521.18	RBBP4	1	32651491	1_21	0	0.0190991243313211	5.85632554512697	3.52004033658339e-07	-0.532900002460591	1
ENSG00000116497.17	S100PBP	1	32817174	1_21	0	0.0176852287132242	5.13626649986676	2.85869093016029e-07	-0.336705873249236	1
ENSG00000134684.10	YARS	1	32817927	1_21	0	0.017658229067011	5.12196693954205	2.84638007679182e-07	0.331435002704977	1
ENSG00000160097.16	FNDC5	1	32876829	1_21	0	0.0185396777206154	5.5779508681596	3.25451171148454e-07	0.567211127858828	1
ENSG00000121900.18	TMEM54	1	32871796	1_21	0	0.0167880042957584	4.64906037871426	2.45625375633651e-07	-0.0480064410957683	1
ENSG00000116514.16	RNF19B	1	32966260	1_21	0	0.0278691877534297	9.40105875061475	8.24536815907607e-07	1.00645749113169	1
ENSG00000142920.16	AZIN2	1	33080995	1_21	0	0.0171907670474665	4.87088734043443	2.63519230548984e-07	0.166735886070749	2
ENSG00000160094.14	ZNF362	1	33257610	1_21	0	0.0291297863012845	9.81696066570095	8.99960240689289e-07	-1.29884217980154	1
ENSG00000121904.17	CSMD2	1	33563862	1_21	0	0.0169707416816489	4.75035327863703	2.53708901818145e-07	-0.131996115404851	1
ENSG00000188910.7	GJB3	1	34817562	1_22	0	0.0190745978125239	8.57466840922262	5.14732627383685e-07	-1.29667152084404	1
ENSG00000187513.8	GJA4	1	34793549	1_22	0	0.0165115672495276	7.22414331034884	3.75390799451934e-07	1.00602714157968	1
ENSG00000163866.8	SMIM12	1	34840267	1_22	0	0.020805558745874	9.38839380012979	6.14723272525286e-07	-1.37586715246063	4
ENSG00000116544.11	DLGAP3	1	34930171	1_22	0	0.0125725836471047	4.67669567750618	1.8504298166978e-07	-0.271514861146501	1
ENSG00000163867.16	ZMYM6	1	35031112	1_22	0	0.0125422800491072	4.65415811839354	1.83707379021877e-07	-0.0168518693751819	1
ENSG00000197056.9	ZMYM1	1	35070852	1_22	0	0.013032191287183	5.01206117881843	2.05561975696374e-07	-0.590253430224714	1
ENSG00000020129.15	NCDN	1	35557823	1_22	0	0.0152090676577077	6.455679097272	3.08996456903325e-07	0.679414221100686	1
ENSG00000116819.6	TFAP2E	1	35573174	1_22	0	0.0240105165543316	10.7318970066161	8.10936733248795e-07	1.68100384760629	1
ENSG00000126067.11	PSMB2	1	35641909	1_22	0	0.0733591901937563	21.3014526154371	4.91782106226558e-06	-2.62550755010042	1
ENSG00000134698.10	AGO4	1	35805006	1_22	0	0.0394888656469398	15.4142463533825	1.91560484934117e-06	2.1566543723562	3
ENSG00000116863.10	ADPRHL2	1	36088235	1_22	0	0.0155637821672039	6.6712207272018	3.26760406438642e-07	1.04774831012361	2
ENSG00000054116.11	TRAPPC3	1	36155585	1_22	0	0.0134689920880057	5.32004833048296	2.25506803599901e-07	0.684615384615462	1
ENSG00000142694.6	EVA1B	1	36323755	1_22	0	0.0564823160691972	18.8059989301962	3.342857605482e-06	1.86661945524346	2
ENSG00000196182.10	STK40	1	36386242	1_22	0	0.0129313762966059	4.93952644743634	2.01019893435917e-07	-0.125896995622969	1
ENSG00000181817.5	LSM10	1	36397922	1_22	0	0.0171956593707227	7.60396942509774	4.11498417327149e-07	-0.792356950333834	1
ENSG00000116885.18	OSCP1	1	36449785	1_22	0	0.0265732200170705	11.6841025331904	9.77121381057293e-07	1.33193584830595	1
ENSG00000116898.11	MRPS15	1	36464784	1_22	0	0.0128420785891546	4.87479874008368	1.97015768570864e-07	0.231106355406818	1
ENSG00000183317.16	EPHA10	1	37757078	1_23	0	0.0223868322290148	8.09852465830908	5.70568152810365e-07	-1.90888911539214	1
ENSG00000163874.10	ZC3H12A	1	37474837	1_23	0	0.0226738612235493	5.38848338236097	3.84504127145698e-07	-0.804265627085124	1
ENSG00000163877.10	SNIP1	1	37554146	1_23	0	0.142755087207405	21.6804828244103	9.74023683823756e-06	-2.0313413415301	1
ENSG00000163879.10	DNALI1	1	37557454	1_23	0	0.0670739663491753	15.8900011759236	3.35418406743033e-06	2.19400296654359	2
ENSG00000134697.12	GNL2	1	37596105	1_23	0	0.0444644820171552	12.1685137334747	1.70278473308783e-06	1.82916510789381	1
ENSG00000116922.14	C1orf109	1	37692045	1_23	0	0.175850814569438	23.0446301405767	1.27533154001896e-05	-2.31180881571762	2
ENSG00000185090.14	MANEAL	1	37791673	1_23	0	0.0220769510730043	9.32869336961932	6.48140092952867e-07	-2.32454438586821	1
ENSG00000204084.12	INPP5B	1	37945678	1_23	0	0.0462814581018959	17.5696923192542	2.559058198911e-06	3.07374196385555	2
ENSG00000183431.11	SF3A3	1	37990219	1_23	1	0.563343039100642	26.7582112704472	4.7439377814255e-05	4.95067504479599	2
ENSG00000183386.9	FHL3	1	37996149	1_23	1	0.0820250449488443	22.1496712759522	5.71771805236788e-06	4.47787103730084	2
ENSG00000183520.11	UTP11	1	37996149	1_23	1	0.341674755665876	25.4213515422503	2.73350896507824e-05	4.8345004077738	1
ENSG00000131233.9	GJA9	1	38881233	1_24	0	0.0348305821892188	6.71814727812677	7.36409237743887e-07	1.09767872441497	1
ENSG00000158315.10	RHBDL2	1	38941917	1_24	0	0.0317689952979718	5.85148543467204	5.85030599961752e-07	0.686879927065849	1
ENSG00000174574.15	AKIRIN1	1	38991022	1_24	0	0.0559218905856505	11.1992289968424	1.97096514475055e-06	1.55343336190373	2
ENSG00000168653.10	NDUFS5	1	39026790	1_24	0	0.0429389579331806	8.69407138648653	1.17485339455181e-06	1.20856139871876	2
ENSG00000183682.7	BMP8A	1	39484408	1_24	0	0.0392002342394815	7.83315443034272	9.66349718661187e-07	-1.02190220385464	2
ENSG00000163909.7	HEYL	1	39640410	1_24	0	0.0313909641788523	5.73879799602121	5.66936694180942e-07	-0.3927958060938	1
ENSG00000116983.12	HPCAL4	1	39674988	1_24	0	0.0680444133249106	13.0699066544397	2.79881332890442e-06	-1.53777352564394	1
ENSG00000084072.16	PPIE	1	39740626	1_25	0	0.0173615925390134	6.27515550354623	3.42864898542637e-07	-0.708794596399041	1
ENSG00000198754.5	OXCT2	1	39795369	1_25	0	0.0208030449835982	8.03424504820455	5.25994200378438e-07	0.95700158882121	1
ENSG00000116985.11	BMP8B	1	39789243	1_25	0	0.0201710613112915	7.72302850655294	4.90258758393384e-07	1.03680278494861	1
ENSG00000043514.15	TRIT1	1	39879939	1_25	0	0.0641662491609464	18.3147248256687	3.69841826217146e-06	-2.15601516990955	3
ENSG00000116990.10	MYCL	1	39880329	1_25	0	0.0247418852017897	9.53454484093333	7.42406433611186e-07	-1.35574131384966	1
ENSG00000131236.16	CAP1	1	40040200	1_25	0	0.014826894810945	4.83188154135629	2.25463092054346e-07	-0.161189685746086	2
ENSG00000131238.16	PPT1	1	40097347	1_25	0	0.0246249130224486	9.56835331525507	7.4151660767831e-07	1.15919967424904	1
ENSG00000084073.8	ZMPSTE24	1	40257946	1_25	0	0.0192978268496833	7.37345936552311	4.47804723525245e-07	1.01103191386405	2
ENSG00000084070.11	SMAP2	1	40345111	1_25	0	0.0265748351434066	10.3125004454192	8.62469077504366e-07	-1.27853036516455	1
ENSG00000187815.9	ZFP69	1	40477177	1_25	0	0.0155223497631583	5.27600630934501	2.5773401841136e-07	0.401604874639841	1
ENSG00000164002.11	EXO5	1	40508257	1_25	0	0.0203352008947052	7.70762128881831	4.9326216925177e-07	0.849225375963312	3
ENSG00000117010.15	ZNF684	1	40531781	1_25	0	0.0153095013359035	5.14781294698902	2.48023468434417e-07	0.361422383041763	1
ENSG00000066136.20	NFYC	1	40690819	1_25	0	0.0165946137736057	5.88479848604323	3.0733195494435e-07	0.633470974010119	1
ENSG00000117013.14	KCNQ4	1	40802853	1_25	0	0.0189274837520048	7.03057423750517	4.18786481516024e-07	0.526131964003143	1
ENSG00000179862.6	CITED4	1	40862833	1_25	0	0.0203092020367517	8.29426823276534	5.30126982779895e-07	-1.23628539922496	2
ENSG00000171793.13	CTPS1	1	40933358	1_25	0	0.0176008487067518	6.94613848882924	3.84756549525825e-07	-1.10962389977852	1
ENSG00000171790.15	SLFNL1	1	40986507	1_25	0	0.0181801127136599	6.7478689439182	3.86075448231771e-07	1.02694631004077	2
ENSG00000204060.6	FOXO6	1	41376678	1_25	0	0.0146192538750543	4.71296407097719	2.1683446394892e-07	0.0657796504722625	1
ENSG00000197273.3	GUCA2A	1	42164693	1_26	0	0.0408791678198075	16.2345608394572	2.08858216430649e-06	-2.0397088931421	1
ENSG00000127124.14	HIVEP3	1	42035651	1_26	0	0.014967320534539	15.6634895236229	7.3780493208412e-07	-3.23383380938482	1
ENSG00000066185.12	ZMYND12	1	42453835	1_26	0	0.0124015483735976	7.32629515194661	2.85936302064237e-07	-0.445071625706453	1
ENSG00000186409.14	CCDC30	1	42461691	1_26	0	0.02829433066009	18.6284062731101	1.65876208249738e-06	2.37578158247899	1
ENSG00000171960.10	PPIH	1	42659030	1_26	0	0.0180608285352861	12.7061299925066	7.22204079702278e-07	-1.39468767378705	1
ENSG00000117385.15	P3H1	1	42766833	1_26	0	0.0100512448109541	5.76244547318658	1.82278587085521e-07	-0.181064691644839	2
ENSG00000164008.14	C1orf50	1	42767136	1_26	0	0.0223700218860553	14.7203565321735	1.03631959879422e-06	1.59666908327715	1
ENSG00000274386.5	TMEM269	1	42785273	1_26	0	0.00968485150144605	5.77143636543585	1.75908105481888e-07	-0.0837169882902026	1
ENSG00000177868.11	SVBP	1	42768572	1_26	0	0.0233459811682546	17.2369833321617	1.26643343048448e-06	-2.05162324875158	2
ENSG00000164010.13	ERMAP	1	42838697	1_26	0	0.00863942123475081	5.09406057060085	1.38502536757227e-07	0.441582942012666	2
ENSG00000164011.17	ZNF691	1	42846835	1_26	0	0.00848620764136876	4.76904224370101	1.27366084236566e-07	-0.0377486383006177	1
ENSG00000253313.5	C1orf210	1	43285638	1_26	0	0.00867185335997556	4.92560470548604	1.34425126718092e-07	-0.296771673058753	2
ENSG00000066056.13	TIE1	1	43300755	1_27	0	0.0324347712976583	31.3253297601881	3.1975361650693e-06	5.12572068873404	2
ENSG00000117400.16	MPL	1	43337449	1_27	0	0.0240884333312299	28.4942838694837	2.16010705549324e-06	5.11305417219674	2
ENSG00000159479.16	MED8	1	43389819	1_27	0	0.0553501594336693	35.9043283812564	6.25424164687576e-06	-5.48000214959384	2
ENSG00000198198.15	SZT2	1	43389819	1_27	0	0.0198437151514866	11.8809668879924	7.41965554012114e-07	2.68074256442511	2
ENSG00000142949.16	PTPRF	1	43547252	1_27	0	0.0187711602205288	8.05647343337286	4.75932179076505e-07	-1.85011420390617	1
ENSG00000126091.19	ST3GAL3	1	43705540	1_27	0	0.0182114729242163	8.52478871067749	4.8858223276235e-07	1.52339902343081	1
ENSG00000117408.10	IPO13	1	43947230	1_27	0	0.0365299571991661	13.011755961541	1.4958706683821e-06	-1.90076350222772	1
ENSG00000132768.13	DPH2	1	43948455	1_27	0	0.0582763882663219	16.0385136578914	2.94147878277531e-06	-1.8555247580338	2
ENSG00000117410.13	ATP6V0B	1	43974045	1_27	0	0.0233901928167148	7.97325158085043	5.86919100474794e-07	-1.25001991190104	2
ENSG00000117411.16	B4GALT2	1	43978466	1_27	0	0.0178199450767852	5.32777904526986	2.987868916456e-07	-1.08463852816935	2
ENSG00000159214.12	CCDC24	1	43991070	1_27	0	0.0297427552150145	10.1739447011549	9.52312628063043e-07	-1.43611088429802	1
ENSG00000196517.11	SLC6A9	1	44031577	1_27	0	0.0919673999172399	19.2636400639532	5.57546683794177e-06	-2.0104636917762	1
ENSG00000178028.13	DMAP1	1	44213884	1_27	0	0.0255747813040687	7.58130424294262	6.10189637307054e-07	0.597344739607142	2
ENSG00000117419.14	ERI3	1	44354647	1_27	0	0.0227065793634201	6.58773430397958	4.70756974887609e-07	-0.430307423056081	1
ENSG00000198520.10	C1orf228	1	44672031	1_28	0	0.0222152807824852	6.13760751296745	4.29101362164639e-07	0.366781801876449	2
ENSG00000142945.12	KIF2C	1	44739744	1_28	0	0.0186657931538292	4.7570408044218	2.79442397828706e-07	-0.385171252105292	1
ENSG00000142937.11	RPS8	1	44774829	1_28	0	0.0227602514705513	6.18005748682008	4.42668424323496e-07	-0.190486423562662	3
ENSG00000142959.4	BEST4	1	44787956	1_28	0	0.0186826759824624	4.68389068010137	2.7539421034388e-07	0.249797524555345	1
ENSG00000188396.3	TCTEX1D4	1	44806240	1_28	0	0.0187356013314465	5.03222813846576	2.96713244242973e-07	0.898628226717527	1
ENSG00000222009.8	BTBD19	1	44808328	1_28	0	0.019363722019156	5.32118969292881	3.24269837752071e-07	0.728191706630379	1
ENSG00000117425.13	PTCH2	1	44842737	1_28	0	0.0192696866110478	5.06422991414701	3.07112179144578e-07	-0.608118999366306	1
ENSG00000126107.14	HECTD3	1	45010727	1_28	0	0.0190093695116975	5.04225914760708	3.01648971564795e-07	0.557883396478743	2
ENSG00000126088.13	UROD	1	45010727	1_28	0	0.0199659702531677	5.9909954927752	3.76442272310062e-07	-1.33461966140473	2
ENSG00000132781.17	MUTYH	1	45336998	1_28	0	0.0594324847672411	18.2561465805221	3.41461682167778e-06	-2.98571075478272	1
ENSG00000070759.16	TESK2	1	45491131	1_28	0	0.0194795933325161	5.38709733201202	3.30250650724386e-07	0.69105880784109	1
ENSG00000280670.2	CCDC163	1	45499668	1_28	0	0.0244114733591336	10.2716368871762	7.89119225016824e-07	2.38300903578523	1
ENSG00000132763.14	MMACHC	1	45499635	1_28	0	0.10239621673955	19.309250899652	6.22240550929057e-06	3.73104532673637	2
ENSG00000117450.13	PRDX1	1	45517050	1_28	0	0.0250392031919203	6.96084907303409	5.48519025182974e-07	-0.618918690078053	3
ENSG00000117448.13	AKR1A1	1	45550079	1_28	0	0.0953571013431688	23.1584294679647	6.94978098064961e-06	3.49980029465149	2
ENSG00000159592.10	GPBP1L1	1	45688394	1_28	0	0.0324294148349827	10.7058362744973	1.09261883627296e-06	1.47719735759888	1
ENSG00000197429.10	IPP	1	45750903	1_28	0	0.0310795550330392	12.3295253689487	1.20595228458334e-06	-3.33738687490488	2
ENSG00000086015.20	MAST2	1	45786746	1_28	0	0.0219648149066852	8.46690617509582	5.85276745432786e-07	1.79002850631243	1
ENSG00000117461.14	PIK3R3	1	46132601	1_28	0	0.0234126831797536	7.73122233925626	5.69650293060796e-07	-1.05260923806513	2
ENSG00000117472.9	TSPAN1	1	46175752	1_28	0	0.0208285066955995	5.58342649538847	3.65988897523198e-07	-0.0476812698648509	1
ENSG00000085998.13	POMGNT1	1	46217808	1_28	0	0.0190305072016697	5.04035607334985	3.01870417218552e-07	0.785646694267966	1
ENSG00000171357.5	LURAP1	1	46198577	1_28	0	0.0186519597925671	4.88726498245352	2.86879378224489e-07	-0.213792307329365	2
ENSG00000085999.11	RAD54L	1	46248570	1_28	0	0.0220648598792778	5.98889126760357	4.15869026517064e-07	-0.0276919565405609	1
ENSG00000132128.16	LRRC41	1	46309111	1_28	0	0.0221974342895757	6.21792947777285	4.34367721571022e-07	-0.669429742290522	1
ENSG00000173660.11	UQCRH	1	46309111	1_28	0	0.030864881868059	9.47234850257345	9.20092013145437e-07	-1.27461250566432	2
ENSG00000117481.10	NSUN4	1	46340570	1_28	0	0.111921502447361	21.2345792280866	7.47938975133271e-06	2.65675261918698	1
ENSG00000117480.15	FAAH	1	46394077	1_28	0	0.0195145284514119	5.10383072754378	3.13446408051019e-07	-0.0502985765961596	2
ENSG00000079277.19	MKNK1	1	46616841	1_29	0	0.0325429900582919	9.99044017513804	1.02317766353052e-06	1.39753433085691	2
ENSG00000142961.14	MOB3C	1	46584661	1_29	0	0.0203883325112174	5.59904497902508	3.59256502758818e-07	-0.735626118425286	2
ENSG00000123472.12	ATPAF1	1	46664922	1_29	0	0.0862977895698618	19.2628556889461	5.23153718524168e-06	2.28496804847577	3
ENSG00000159658.10	EFCAB14	1	46719410	1_29	0	0.136334565267984	23.7167962097372	1.01758564827001e-05	-2.40389328090641	1
ENSG00000142973.13	CYP4B1	1	46841976	1_29	0	0.0288586416941306	8.85984862963889	8.04657681939433e-07	-1.05715340051466	1
ENSG00000162366.7	PDZK1IP1	1	47191326	1_29	0	0.0185222047858865	4.69997765258726	2.73966491595106e-07	0.295842736396986	1
ENSG00000162367.11	TAL1	1	47227548	1_29	0	0.0527458303234804	14.5558932602123	2.41621718722612e-06	-1.93098329206056	2
ENSG00000123473.15	STIL	1	47314279	1_29	0	0.0595320580144703	15.7070022482904	2.94274869577925e-06	-2.21925218580589	1
ENSG00000162368.13	CMPK1	1	47333764	1_29	0	0.0260175067128902	7.88605300065427	6.45705284222167e-07	1.25644324961899	1
ENSG00000186564.5	FOXD2	1	47435628	1_29	0	0.0478091418936035	13.6236259962002	2.04980541034171e-06	-1.9823279991269	1
ENSG00000269113.3	TRABD2B	1	48062570	1_30	0	0.0661037510588745	17.5941656085229	3.66019103921401e-06	-1.87638566990051	1
ENSG00000117834.12	SLC5A9	1	48222704	1_30	0	0.046980365186404	14.6149602922865	2.16084194602244e-06	-1.87805316243524	2
ENSG00000132122.11	SPATA6	1	48471887	1_30	0	0.0157861793658038	4.82604238899754	2.39760225771155e-07	0.394806197392515	2
ENSG00000185104.19	FAF1	1	50955656	1_32	0	0.0791591070515656	17.506943496406	4.36134246737323e-06	2.07483605341817	1
ENSG00000123091.4	RNF11	1	51235789	1_32	0	0.0348415030105755	9.70824312592154	1.06450204277269e-06	1.41147949973014	2
ENSG00000085831.15	TTC39A	1	51318915	1_33	0	0.0180012016979344	4.68503912241348	2.6541391833078e-07	0.107557250414496	1
ENSG00000085832.16	EPS15	1	51534159	1_33	0	0.0199736916799818	5.6587121229547	3.55700860570355e-07	-0.477989165249992	1
ENSG00000117859.18	OSBPL9	1	51577431	1_33	0	0.028944334432134	9.13988359681329	8.32555522501494e-07	-1.07332427681491	1
ENSG00000078618.21	NRDC	1	51869186	1_33	0	0.0483047430087495	13.9734884438244	2.12424003541944e-06	1.5494070347275	3
ENSG00000198841.3	KTI12	1	52033817	1_33	0	0.0180043678453615	4.68668614423585	2.65553923212867e-07	-0.158193134216467	2
ENSG00000117862.11	TXNDC12	1	52056889	1_33	0	0.0255964105319453	7.98488654693167	6.43215928379407e-07	-0.922871995203612	1
ENSG00000157077.14	ZFYVE9	1	52142437	1_33	0	0.029045419022746	9.17266265927242	8.38459407254867e-07	1.06621646469448	1
ENSG00000154222.14	CC2D1B	1	52352516	1_33	0	0.0339220574500292	10.6335275260145	1.13518990046996e-06	-1.28076041229713	1
ENSG00000134748.12	PRPF38A	1	52400660	1_33	0	0.0368382236402388	11.411018318036	1.32291535201027e-06	-1.53683808244872	1
ENSG00000116157.5	GPX7	1	52602421	1_33	0	0.0181597300099621	4.76711590347252	2.72442007758384e-07	0.0553447756748271	3
ENSG00000162378.12	ZYG11B	1	52727904	1_33	0	0.0219588640801723	6.54677247339206	4.52424475874512e-07	-0.841277681065582	1
ENSG00000121310.16	ECHDC2	1	52926925	1_33	0	0.0473503151608085	13.7843448543477	2.05408294825127e-06	1.71230297418343	1
ENSG00000116171.17	SCP2	1	52926925	1_33	0	0.0473503151608085	13.7843448543477	2.05408294825127e-06	-1.71230297418343	1
ENSG00000162383.11	SLC1A7	1	53088633	1_33	0	0.020175549856152	5.75290810788541	3.65276548362894e-07	-0.545760352311662	2
ENSG00000157184.6	CPT2	1	53196294	1_33	0	0.0219194870721212	6.52998490660693	4.50455131143958e-07	0.969213558809279	2
ENSG00000162384.13	C1orf123	1	53220711	1_33	0	0.0205095569384155	5.906818439682	3.81257920005855e-07	1.06139749376484	1
ENSG00000162385.10	MAGOH	1	53286968	1_33	0	0.0272174494840138	8.56098023568113	7.33296975327743e-07	0.509903730876516	1
ENSG00000157193.15	LRP8	1	53326326	1_33	0	0.0388236632095402	11.9065706984773	1.45476277490846e-06	1.47584012417507	1
ENSG00000162409.10	PRKAA2	1	56646549	1_36	0	0.0224196495973759	5.60564979529518	3.9551572655614e-07	0.537616048216168	1
ENSG00000187889.12	C1orf168	1	56820166	1_36	0	0.020443266528532	4.74060757092673	3.04995386618679e-07	0.124753583209548	2
ENSG00000173406.15	DAB1	1	58542800	1_37	0	0.0185084256609604	8.04562633563412	4.68638874503387e-07	1.06179666485845	2
ENSG00000162600.11	OMA1	1	58546759	1_37	0	0.0179817321570824	7.77813291858864	4.40165356924686e-07	-1.02492269211633	2
ENSG00000162601.9	MYSM1	1	58635694	1_37	0	0.0132214210491063	5.05137407059528	2.10182542041574e-07	0.352110236308549	1
ENSG00000172456.17	FGGY	1	59296796	1_37	0	0.0179440382450832	8.20081662479204	4.63112241407449e-07	-1.59930511235296	2
ENSG00000134709.10	HOOK1	1	59814713	1_38	0	0.0181058069040825	5.37389664156495	3.0620774219891e-07	0.459607711964057	1
ENSG00000134716.9	CYP2J2	1	59926274	1_38	0	0.0361304851308748	11.86273566977	1.3488623108698e-06	1.44226671765754	1
ENSG00000162599.15	NFIA	1	60864880	1_38	0	0.0778899823595162	19.1636976914405	4.69753354837202e-06	-2.05048075699597	1
ENSG00000162604.12	TM2D1	1	61723869	1_39	0	0.0230436649707061	5.08665872445864	3.68886810132191e-07	-0.324090107150374	1
ENSG00000132849.19	PATJ	1	61914258	1_39	0	0.0224831767891784	4.85571864155407	3.43573898854363e-07	0.344808985879338	3
ENSG00000240563.1	L1TD1	1	62184373	1_39	0	0.0725422308720166	15.9346630016877	3.63783304800635e-06	1.94066083027806	4
ENSG00000132854.18	KANK4	1	62349187	1_39	0	0.0265847514961399	6.42844797347634	5.378333298109e-07	0.66989359579814	1
ENSG00000162607.12	USP1	1	62436136	1_39	0	0.0507587486656941	12.5311791717782	2.0017591409237e-06	1.64246078865029	1
ENSG00000125703.14	ATG4C	1	62784304	1_39	0	0.0238158265184588	5.39586479220734	4.04422854813062e-07	-0.525219188490472	2
ENSG00000187140.5	FOXD3	1	63322827	1_40	0	0.0237137184902083	4.86532162244604	3.63094932932422e-07	0.326134327994634	1
ENSG00000088035.15	ALG6	1	63367765	1_40	0	0.282618619188534	28.9950814996379	2.57889747939811e-05	2.9928275811272	1
ENSG00000142856.16	ITGB3BP	1	63593801	1_40	0	0.0274124480874776	6.22627931347425	5.37137403333234e-07	0.657799578563607	2
ENSG00000177414.13	UBE2U	1	64186912	1_40	0	0.0322745477248494	7.76210550400114	7.88403747975481e-07	0.86661425527914	3
ENSG00000162437.14	RAVER2	1	64745107	1_41	0	0.182766431889166	24.8056194226662	1.42677497456564e-05	-2.46918670126915	2
ENSG00000162434.11	JAK1	1	64966237	1_41	0	0.057768899147896	13.5874947158294	2.47025879111299e-06	-1.64920628724338	2
ENSG00000213625.8	LEPROT	1	65433190	1_41	0	0.0306786567383172	7.60191063569669	7.33952702241046e-07	-0.889646991385816	1
ENSG00000184588.17	PDE4B	1	65792155	1_41	0	0.029139989145787	7.11788849946493	6.52753997165512e-07	-0.959398734792197	1
ENSG00000033122.18	LRRC7	1	69568580	1_44	0	0.0344321748766643	6.56099291584932	7.10956448834883e-07	0.811261228522442	1
ENSG00000066557.5	LRRC40	1	70204629	1_44	0	0.0349382574476798	6.69843344838075	7.36518162841935e-07	0.974036215643715	1
ENSG00000118454.12	ANKRD13C	1	70351867	1_44	0	0.0393671861375015	7.82451170377293	9.69394590398509e-07	0.867149710959892	1
ENSG00000197568.13	HHLA3	1	70355624	1_44	0	0.030427365771132	5.39664502766152	5.16769866606299e-07	0.642530411586023	2
ENSG00000050628.20	PTGER3	1	71047965	1_45	0	0.0168861323176205	5.06543593999827	2.69188181830099e-07	0.499806701653581	1
ENSG00000132485.13	ZRANB2	1	71081716	1_45	0	0.0172298064933207	5.25395882252229	2.84889234552308e-07	-0.461490387609084	1
ENSG00000254685.6	FPGT	1	74198465	1_47	0	0.0235284207698115	7.61476951518993	5.63843417293007e-07	-0.949983749085644	1
ENSG00000116783.14	TNNI3K	1	74212601	1_47	0	0.021625203084873	6.82374696493374	4.64399862524084e-07	-0.781156598698804	4
ENSG00000116791.13	CRYZ	1	74705425	1_47	0	0.0185312087543528	5.377235721332	3.13596926154718e-07	-0.50837343093466	2
ENSG00000162623.15	TYW3	1	74732260	1_47	0	0.0177631126372969	4.98095585781187	2.78445841574665e-07	-0.122748173279515	1
ENSG00000137968.16	SLC44A5	1	75431114	1_47	0	0.0238793724100043	7.75372511532925	5.82696329845575e-07	0.980477176063825	3
ENSG00000117054.13	ACADM	1	75724646	1_47	0	0.0172182031595465	4.68938294153569	2.54104584616632e-07	-0.167814392539372	1
ENSG00000137955.15	RABGGTB	1	75786199	1_47	0	0.0264243928883164	8.70447626771601	7.23863431412835e-07	1.34230348472253	2
ENSG00000057468.6	MSH4	1	75779738	1_47	0	0.0291973170330517	9.6422697408227	8.85994846771407e-07	1.64311975248467	2
ENSG00000184005.10	ST6GALNAC3	1	76072711	1_47	0	0.027735419454097	9.15942542202171	7.99487987683213e-07	-1.14376223582141	1
ENSG00000117069.14	ST6GALNAC5	1	76866942	1_48	0	0.0169295022751206	9.14114937501939	4.8702804415242e-07	1.08855635759773	1
ENSG00000077254.14	USP33	1	77759973	1_48	0	0.017591505349611	9.50003002733939	5.25940913560194e-07	1.34652454803691	1
ENSG00000180488.14	MIGA1	1	77778879	1_48	0	0.0109194336314499	5.04357573236387	1.73319582050072e-07	-0.29767501047966	1
ENSG00000162613.16	FUBP1	1	77979478	1_48	0	0.0852213571445044	24.4245803617761	6.55065203306825e-06	2.49562560491942	1
ENSG00000162616.8	DNAJB4	1	77979050	1_48	0	0.0114023337826502	5.44752789840011	1.95479935383526e-07	-0.154899774761259	2
ENSG00000137960.5	GIPC2	1	77979050	1_48	0	0.0145111754576759	7.69965256361563	3.5162738884096e-07	1.23064480698425	2
ENSG00000122420.9	PTGFR	1	78303991	1_48	0	0.0527464382169697	19.8386073178885	3.29316350133666e-06	2.16591790110714	1
ENSG00000137965.10	IFI44	1	78644960	1_48	0	0.0110256591476351	5.13394116226508	1.78141220375348e-07	-0.340595398651696	1
ENSG00000162618.13	ADGRL4	1	79006491	1_48	0	0.0125688668547986	6.35704610426315	2.51455107014545e-07	-0.700356339319397	1
ENSG00000137941.16	TTLL7	1	83998735	1_51	0	0.0276547300081336	7.56431477938772	6.58336584025699e-07	-0.971187775847584	1
ENSG00000203943.8	SAMD13	1	84298566	1_51	0	0.116988471083616	21.319627233156	7.84931297192024e-06	2.3968270826696	1
ENSG00000171517.5	LPAR3	1	84891375	1_52	0	0.0216591564022782	5.41757375010474	3.69279622520552e-07	-0.459679937699414	1
ENSG00000142875.19	PRKACB	1	84408934	1_52	0	0.0672430960559125	16.1207980795105	3.41148301440263e-06	-2.0765591676345	1
ENSG00000137976.7	DNASE2B	1	84403370	1_52	0	0.0599402038747927	15.0238449999478	2.83405506234432e-06	-1.99553874069915	1
ENSG00000117133.10	RPF1	1	84479072	1_52	0	0.0293317149306099	8.26460902898755	7.62901980938737e-07	1.03622636217727	2
ENSG00000122432.17	SPATA1	1	84506782	1_52	0	0.0796163831179092	17.7392742520795	4.44474925598804e-06	2.1771234301433	1
ENSG00000117151.12	CTBS	1	84574272	1_52	0	0.0205070406833551	4.9052787192793	3.16574300431959e-07	-0.136795420834882	2
ENSG00000117155.16	SSX2IP	1	84691138	1_52	0	0.0360735286389332	10.2128908775401	1.15943469337048e-06	1.39156919860276	2
ENSG00000055732.12	MCOLN3	1	85047715	1_52	0	0.0266496993088996	7.3633147105319	6.17553588475589e-07	0.80541328656255	2
ENSG00000097096.8	SYDE2	1	85201203	1_52	0	0.0308045459046666	8.72549486826219	8.45889924942929e-07	1.05982209833393	1
ENSG00000162642.13	C1orf52	1	85250295	1_52	0	0.0277279702572244	7.7360065169888	6.75062339459958e-07	-0.986389287322208	1
ENSG00000142867.12	BCL10	1	85276340	1_52	0	0.0226866573787742	5.8521681330862	4.17826788516611e-07	-0.577163612800116	3
ENSG00000117174.10	ZNHIT6	1	85708549	1_52	0	0.0200818035091734	4.70894140667821	2.97601402547639e-07	-0.0694372264791044	2
ENSG00000016602.9	CLCA4	1	86546626	1_53	0	0.049019479237535	13.1455199210217	2.02794155489821e-06	-1.6807166376194	2
ENSG00000097033.14	SH3GLB1	1	86704350	1_53	0	0.0200628442434192	4.76755579181275	3.01021322384456e-07	-0.206925623180154	1
ENSG00000183291.15	SELENOF	1	86913954	1_53	0	0.0213109767066109	5.30590373858494	3.55853871172364e-07	-0.595974933670337	1
ENSG00000153936.16	HS2ST1	1	86912377	1_53	0	0.0859984312970587	18.4046965011031	4.98113329051194e-06	2.36735314151251	1
ENSG00000143013.12	LMO4	1	87329332	1_53	0	0.0960246084413937	19.7105398341233	5.95648479559717e-06	-2.08600235995128	2
ENSG00000065243.19	PKN2	1	88684130	1_55	0	0.00606084009056152	4.67513285545042	8.91734884187619e-08	0.211113074925596	1
ENSG00000137944.17	KYAT3	1	88957940	1_55	1	0.0602754551011573	44.7347218074033	8.48582776539367e-06	5.7737102316451	3
ENSG00000213516.9	RBMXL1	1	88985981	1_55	0	0.0125718734813064	16.912735945043	6.6914901629507e-07	2.6622143291343	2
ENSG00000117226.11	GBP3	1	89015900	1_55	0	0.00763232285408066	9.63705670975324	2.31478213246477e-07	1.70293505873609	2
ENSG00000162645.12	GBP2	1	89151259	1_55	0	0.00660891606831304	5.91145625117217	1.22951459951728e-07	-0.907160814922079	1
ENSG00000162654.8	GBP4	1	89198593	1_55	0	0.0134872384277316	14.6086103623179	6.20070277807398e-07	2.03282758109596	1
ENSG00000154451.14	GBP5	1	89272549	1_55	0	0.00682737577156212	5.69398977155894	1.22343095003884e-07	0.439243320161942	1
ENSG00000197147.13	LRRC8B	1	89524961	1_55	0	0.0460915967721806	22.3155249294163	3.23696374178201e-06	1.87428131025917	2
ENSG00000171488.14	LRRC8C	1	89583481	1_55	0	0.022042784180042	16.5699792828109	1.14946932909977e-06	-1.92584968381629	2
ENSG00000122482.20	ZNF644	1	91022402	1_55	0	0.0090463278687305	8.41022321816971	2.3943565362127e-07	0.908206433454294	1
ENSG00000162669.15	HFM1	1	91403932	1_55	0	0.00635371085646108	5.08851003543037	1.01748275254836e-07	0.418205280641104	3
ENSG00000097046.12	CDC7	1	91500849	1_56	0	0.0370423493881716	10.2673167229679	1.19691816100252e-06	1.25665179097784	3
ENSG00000069702.10	TGFBR3	1	91785612	1_56	0	0.244361891688779	28.669606043592	2.20477450064647e-05	3.01811493044592	1
ENSG00000284413.1	BTBD8	1	92080411	1_56	0	0.0315426759434494	8.752707050588	8.68860194127036e-07	0.76401072496197	1
ENSG00000069712.12	KIAA1107	1	92167501	1_56	0	0.0217297686339958	5.25251417687613	3.59195849022518e-07	-0.460150440812011	1
ENSG00000067208.14	EVI5	1	92789704	1_56	0	0.065455300856216	15.667139190261	3.22733092031806e-06	-2.28482501188465	3
ENSG00000154511.11	FAM69A	1	92960610	1_56	0	0.0266287876396261	7.16036888218063	6.00061501617525e-07	-0.729447310290504	1
ENSG00000143033.17	MTF2	1	93079600	1_57	0	0.243922813449376	28.9989376818271	2.22609391743122e-05	3.19266437343209	2
ENSG00000117500.12	TMED5	1	93179286	1_57	0	0.0211747746006515	5.35752927923334	3.57019816915466e-07	-0.733928740867362	1
ENSG00000122483.17	CCDC18	1	93179625	1_57	0	0.0215417036530542	5.51853741118022	3.74121797081822e-07	-0.617716497153525	2
ENSG00000117505.12	DR1	1	93346012	1_57	0	0.0293301740411326	8.41608761559282	7.768440822484e-07	1.30844666652558	2
ENSG00000137936.16	BCAR3	1	93847526	1_57	0	0.027780471464868	7.90572152647298	6.91178305467045e-07	1.01068880443803	1
ENSG00000067334.13	DNTTIP2	1	93879160	1_57	0	0.0197958875977082	4.72654769266113	2.94461145568984e-07	0.110951379733171	1
ENSG00000137962.12	ARHGAP29	1	94256104	1_58	0	0.0248241977348432	9.29927143505138	7.26495820331749e-07	-1.74197330609484	1
ENSG00000117528.11	ABCD3	1	94409571	1_58	0	0.0197188425113455	7.14027962983343	4.43103940493759e-07	-0.859933474027231	2
ENSG00000143036.16	SLC44A3	1	94818674	1_58	0	0.0163078686265054	5.36247068799701	2.75214371788683e-07	0.512765835822876	3
ENSG00000172339.9	ALG14	1	95073027	1_58	0	0.0169542282112974	5.72611348252482	3.05525138146216e-07	-0.641508136244936	1
ENSG00000152078.9	TMEM56	1	95201265	1_58	0	0.0242164412012632	9.06639091149795	6.90961317295635e-07	1.43512123849291	1
ENSG00000122481.16	RWDD3	1	95185865	1_58	0	0.0195160434551104	7.04337595491618	4.32595124551772e-07	0.922410404060503	2
ENSG00000188641.12	DPYD	1	97921165	1_60	0	0.0550152329162941	15.3221373256146	2.65284136075118e-06	-2.05361225667256	1
ENSG00000162627.16	SNX7	1	98661649	1_60	0	0.020094689800472	5.82895923820303	3.68622040167191e-07	-0.502319640397332	2
ENSG00000099260.10	PALMD	1	99643246	1_61	0	0.0428538766275263	11.0131415401538	1.48528675907537e-06	1.24724004691922	1
ENSG00000156869.12	FRRS1	1	99766518	1_61	0	0.0259535071709447	6.2883439280291	5.13619275381175e-07	0.635102191279124	1
ENSG00000162688.16	AGL	1	99851209	1_61	0	0.0272144988112534	6.73397163956096	5.76740696198461e-07	0.707756727584016	1
ENSG00000117620.14	SLC35A3	1	99968379	1_61	0	0.0566908283334719	13.6669681746772	2.43833829512657e-06	2.17368990823713	2
ENSG00000156875.13	MFSD14A	1	100037607	1_61	0	0.0640034057931627	14.8229517081627	2.98570401389122e-06	2.26787040960833	3
ENSG00000156876.9	SASS6	1	100132743	1_61	0	0.0223844820559973	4.90007113923094	3.45190161222912e-07	0.0294969432432235	1
ENSG00000122435.9	TRMT13	1	100133310	1_61	0	0.0571791864719252	13.7485790777018	2.47402886134532e-06	2.18516057973135	1
ENSG00000122477.12	LRRC39	1	100178174	1_61	0	0.0598412237163722	14.1816988909604	2.67077744422474e-06	-1.92793756233936	1
ENSG00000137992.14	DBT	1	100249898	1_61	0	0.0433347483135054	11.1186602356889	1.51634391037393e-06	1.77592400248813	1
ENSG00000137996.12	RTCA	1	100274929	1_61	0	0.0234129238387791	5.32140306613489	3.92094528166008e-07	0.493431466314964	1
ENSG00000079335.18	CDC14A	1	100344610	1_61	0	0.0676214732899356	15.348020330625	3.26622401870865e-06	-1.95325287237367	2
ENSG00000162692.10	VCAM1	1	100735052	1_62	0	0.0319316933574852	6.07802190759976	6.10791781609524e-07	0.609454507302905	1
ENSG00000162694.13	EXTL2	1	100895622	1_62	0	0.0307386971238629	5.71962394733273	5.53301573479654e-07	0.495099972447199	1
ENSG00000162695.11	SLC30A7	1	100895128	1_62	0	0.0324001318821079	6.21514242903325	6.33733751162099e-07	0.741782317088042	2
ENSG00000170989.8	S1PR1	1	101237693	1_62	0	0.0361510802596037	7.24744089072767	8.24546086964852e-07	-0.785666058727073	1
ENSG00000185946.15	RNPC3	1	103509781	1_65	0	0.0182688131327686	4.65974485413218	2.67905385885058e-07	0.111410975526816	2
ENSG00000240038.6	AMY2B	1	103566260	1_65	0	0.022342805819816	6.5458377579258	4.6026920810865e-07	-0.725845343488575	1
ENSG00000243480.7	AMY2A	1	103566260	1_65	0	0.0250464686991141	7.61756944627372	6.00443156339252e-07	-0.894480083440596	3
ENSG00000174876.16	AMY1B	1	103566260	1_65	0	0.022342805819816	6.5458377579258	4.6026920810865e-07	-0.725845343488575	1
ENSG00000187733.6	AMY1C	1	103566260	1_65	0	0.0185871923592271	4.82149837396916	2.82036159219602e-07	0.143849657634883	2
ENSG00000134215.15	VAV3	1	107964556	1_67	0	0.0217569709151318	5.92609314981159	4.05766210026664e-07	0.579148423949353	1
ENSG00000085491.15	SLC25A24	1	108200010	1_67	0	0.0283467542615288	8.36041542815379	7.45830553403481e-07	-1.13243628057091	3
ENSG00000134186.11	PRPF38B	1	108678631	1_67	0	0.0269352989477439	7.94504352925852	6.73483646510875e-07	1.02181495223181	1
ENSG00000116266.10	STXBP3	1	108746731	1_67	0	0.0307958020757828	9.13674076310418	8.85506587354661e-07	-1.10192471856171	1
ENSG00000121957.12	GPSM2	1	108875057	1_67	0	0.032150405157891	9.55535071170593	9.66812052112917e-07	-1.09230157518438	2
ENSG00000085433.15	WDR47	1	109040930	1_67	0	0.0236895906438249	6.7784173914529	5.0535298758317e-07	-0.864826986842456	1
ENSG00000197780.9	TAF13	1	109073994	1_67	0	0.0190586042286516	4.69529289274139	2.81619520070114e-07	0.0443703919034596	3
ENSG00000215717.5	TMEM167B	1	109043714	1_67	0	0.0195064680706749	4.90353855056378	3.01021287442159e-07	-0.167286101441024	2
ENSG00000116299.16	KIAA1324	1	109185210	1_67	0	0.0220432219036045	6.11745763609753	4.24380105863019e-07	0.719584940290728	1
ENSG00000031698.12	SARS	1	109213564	1_67	0	0.0193808218968922	4.84778875132258	2.95681975311531e-07	-0.240407407407386	1
ENSG00000143126.7	CELSR2	1	109250412	1_67	0	0.0748228237823389	17.6581136859358	4.15802768384121e-06	-1.8763145928259	1
ENSG00000134222.16	PSRC1	1	109282969	1_67	0	0.0224735755651456	6.1621259792637	4.35824580766661e-07	-0.228992123776388	1
ENSG00000134243.11	SORT1	1	109397881	1_67	0	0.0265588626967189	7.89598745305945	6.5997106762093e-07	1.2298015410714	1
ENSG00000143028.8	SYPL2	1	109465030	1_67	0	0.0232903944266686	6.6474317775489	4.87236377900781e-07	-1.03414238308714	2
ENSG00000162650.16	ATXN7L2	1	109483259	1_67	0	0.0334406389571915	10.039632236921	1.05657746841222e-06	-1.37931222457551	2
ENSG00000174151.14	CYB561D1	1	109494012	1_67	0	0.0286001169431069	8.49637106187235	7.64733743592775e-07	0.977461768566184	2
ENSG00000181754.6	AMIGO1	1	109509517	1_67	0	0.0230325516076534	6.55747930777174	4.7532204338064e-07	-1.0548109111642	2
ENSG00000156097.12	GPR61	1	109539929	1_67	0	0.0379985214181332	11.2188567765497	1.34160378629598e-06	1.33908214311935	1
ENSG00000065135.10	GNAI3	1	109548825	1_67	0	0.0195095435954753	4.90612496872634	3.01227550124362e-07	0.274643373173574	1
ENSG00000213366.12	GSTM2	1	109667893	1_67	0	0.0404575814179873	11.731855238588	1.49374197806862e-06	1.38185389643307	1
ENSG00000134184.12	GSTM1	1	109671748	1_67	0	0.0311892426014475	9.23697071664069	9.06657730772147e-07	0.941859902170704	2
ENSG00000134201.10	GSTM5	1	109704237	1_67	0	0.0545534423151445	14.6925173012503	2.52247775026599e-06	1.70414057438423	3
ENSG00000134202.10	GSTM3	1	109731286	1_67	0	0.0190175787532747	4.69346069828502	2.80903650166591e-07	-0.308138527930777	2
ENSG00000168710.17	AHCYL1	1	109984850	1_68	0	0.0466235431613927	10.1407718969318	1.48793946331577e-06	1.34473723846215	1
ENSG00000143093.14	STRIP1	1	110034040	1_68	0	0.180129106697297	23.2472708872275	1.31784655364413e-05	-2.68683312811678	1
ENSG00000116396.14	KCNC4	1	110211143	1_68	0	0.0272549212985446	5.07761617921772	4.35525687635075e-07	-0.321932837360575	1
ENSG00000162775.14	RBM15	1	110338810	1_68	0	0.0375506677306879	8.09481152924441	9.56606614164412e-07	1.05397398434522	1
ENSG00000168679.17	SLC16A4	1	110395908	1_68	0	0.0528162119388385	11.3236697360123	1.88218980942061e-06	1.40417203318402	1
ENSG00000134248.13	LAMTOR5	1	110407655	1_68	0	0.0289983344994356	5.66043061386363	5.16572758648713e-07	0.597473720587161	2
ENSG00000143125.5	PROK1	1	110451368	1_68	0	0.0554579655923045	11.7874951313091	2.05728487890505e-06	1.37538982114865	1
ENSG00000177301.14	KCNA2	1	110606669	1_68	0	0.0353088081030517	7.51419166700027	8.34976590757828e-07	-1.10455270271396	1
ENSG00000156171.14	DRAM2	1	111139496	1_68	0	0.0336997261079367	7.07457469827267	7.50301269730445e-07	-0.590344166497493	1
ENSG00000134255.13	CEPT1	1	111139496	1_68	0	0.0364933286590604	7.82532225698172	8.98720573107166e-07	-0.709279779130911	2
ENSG00000064886.13	CHI3L2	1	111193972	1_68	0	0.0526564792672684	11.2949160966938	1.87173258329114e-06	1.42984270417542	1
ENSG00000173947.13	PIFO	1	111346062	1_69	0	0.0111482202633345	7.79889616914065	2.73619883005267e-07	1.00763078666231	1
ENSG00000085465.12	OVGP1	1	111423669	1_69	0	0.0115177822357082	8.05063460169876	2.91815228766982e-07	0.96792197470018	3
ENSG00000116455.13	WDR77	1	111440887	1_69	0	0.0104898995271626	7.19445807336294	2.37508079652691e-07	0.749811121023382	1
ENSG00000116459.10	ATP5F1	1	111375529	1_69	0	0.0283154624107801	16.4507764057414	1.46594957402556e-06	-1.8418224566936	2
ENSG00000121933.18	TMIGD3	1	111563822	1_69	0	0.0178486831539098	11.9979303333429	6.73940397359343e-07	-1.40959116627143	1
ENSG00000197852.9	FAM212B	1	111755756	1_69	0	0.0117614989113887	8.3476122746553	3.08982523213093e-07	-1.14015355202167	2
ENSG00000064703.11	DDX20	1	111755544	1_69	0	0.0436840414790808	19.8130788630213	2.7238535435605e-06	-2.06353267907642	1
ENSG00000171385.9	KCND3	1	111973833	1_69	0	0.00800766889430871	4.79758853329377	1.2090327884385e-07	-0.404975022417417	2
ENSG00000143079.14	CTTNBP2NL	1	112395875	1_69	0	0.0178309405952199	9.92231200496575	5.56795999193658e-07	-0.480655277899841	1
ENSG00000116489.12	CAPZA1	1	112621345	1_69	0	0.0516089035380972	27.9399440751294	4.53794406563941e-06	4.7309425019027	1
ENSG00000007341.18	ST7L	1	112601641	1_69	0	0.0138790591295775	8.49564794213767	3.71078255924401e-07	-0.485133382922673	1
ENSG00000155363.18	MOV10	1	112673095	1_69	0	0.0435784763408036	20.1712842988878	2.76639738786201e-06	-2.90586991818936	2
ENSG00000155367.15	PPM1J	1	112801874	1_70	0	0.0168773293916151	6.82951461159847	3.62745921954706e-07	-2.06178339030326	1
ENSG00000155380.11	SLC16A1	1	112956760	1_70	0	0.0166013608431443	6.22558716846371	3.25261740352962e-07	1.20996698034945	1
ENSG00000081026.18	MAGI3	1	113390860	1_70	0	0.0161589655631882	4.66458703085383	2.37211494420405e-07	0.0625505707820823	1
ENSG00000116793.15	PHTF1	1	113758270	1_70	0	0.0202703960637576	6.80904808799223	4.34367786277353e-07	0.890619360855094	1
ENSG00000081019.13	RSBN1	1	113810702	1_70	0	0.0166274246074551	4.94746031051675	2.58890598738312e-07	0.201399344080781	1
ENSG00000134242.15	PTPN22	1	113863822	1_70	0	0.0210485202477461	7.01144805901436	4.644492482744e-07	0.861617598654153	2
ENSG00000188761.11	BCL2L15	1	113887734	1_70	0	0.0161766092059765	4.66418159483734	2.37449860349175e-07	-0.184865609450871	1
ENSG00000134262.12	AP4B1	1	113905154	1_70	0	0.0164008719560517	4.7608863781938	2.45733139114117e-07	-0.0737060009835964	1
ENSG00000163349.21	HIPK1	1	113928961	1_70	0	0.0762125501275315	18.852647323584	4.52176315384014e-06	2.01090456596897	1
ENSG00000116774.11	OLFML3	1	113929699	1_70	0	0.101606441367423	21.4783670502123	6.86801878923754e-06	-2.27942096295389	1
ENSG00000134207.14	SYT6	1	114151700	1_70	0	0.0268453912086958	9.59870534436609	8.10944945040839e-07	-1.1464981958138	2
ENSG00000197323.11	TRIM33	1	114511320	1_71	0	0.0405064884128508	14.6190466824014	1.86359965585836e-06	1.70219334307871	1
ENSG00000116752.5	BCAS2	1	114544671	1_71	0	0.0190181036798223	7.77129384350124	4.65124819961578e-07	1.2842755896669	2
ENSG00000213281.4	NRAS	1	114716596	1_71	0	0.0239292347866873	9.89622123318612	7.45258915355624e-07	1.65767143804832	1
ENSG00000009307.15	CSDE1	1	114756865	1_71	0	0.0166534677145771	5.67029018815712	2.97179562116473e-07	-0.370289304925232	1
ENSG00000134198.9	TSPAN2	1	115089792	1_71	0	0.0254286977631115	10.8396900210051	8.67460996210762e-07	-1.84902889014676	1
ENSG00000134258.16	VTCN1	1	117180685	1_72	0	0.0122807934940655	6.3858756880141	2.46806084591459e-07	0.711543432548963	2
ENSG00000173218.14	VANGL1	1	115640954	1_72	0	0.0144071008643395	7.87776231796145	3.57181078130137e-07	-0.886878409588448	1
ENSG00000163393.12	SLC22A15	1	115976190	1_72	0	0.0916897366385272	25.3756409857773	7.32228654562881e-06	2.71750727786815	1
ENSG00000163399.15	ATP1A1	1	116318335	1_72	0	0.0211167342184014	11.4560683794168	7.61327162383407e-07	1.29171720502259	1
ENSG00000116815.15	CD58	1	116572755	1_72	0	0.0125131570174027	6.56093232799522	2.58369607938083e-07	-0.716998718396946	1
ENSG00000116824.4	CD2	1	116755162	1_72	0	0.0109571957224487	5.32117121311205	1.83491362672786e-07	0.437616108128726	1
ENSG00000134247.9	PTGFRN	1	116909700	1_72	0	0.0188713004080503	10.4028703027833	6.17822877414002e-07	1.16867002526186	1
ENSG00000134256.12	CD101	1	116986836	1_72	0	0.0139305219698855	7.56337589351233	3.31582840974703e-07	-0.807289386625328	2
ENSG00000116830.11	TTF2	1	117060534	1_72	0	0.0200060321142299	10.9497703747681	6.89405822620813e-07	-1.18229466363158	1
ENSG00000134253.9	TRIM45	1	117121291	1_72	0	0.011471797930972	5.7495921337982	2.07576172587722e-07	0.533684110418404	2
ENSG00000198162.12	MAN1A2	1	117367515	1_72	0	0.0109200086459407	5.28944071227111	1.8177816269879e-07	0.407956219387301	1
ENSG00000183508.4	FAM46C	1	117605765	1_72	0	0.0101992461993685	4.65220703616545	1.4932622384702e-07	-0.145372908932402	1
ENSG00000155761.13	SPAG17	1	118184515	1_72	0	0.0106910228296413	5.09164809907864	1.71311536810707e-07	-0.393784757085603	1
ENSG00000116874.11	WARS2	1	119012523	1_73	0	0.00896181117261297	5.73008478034666	1.61609099506317e-07	0.526917662028587	3
ENSG00000143067.4	ZNF697	1	119647482	1_73	0	0.0353172340530546	18.5228990146146	2.05875475946877e-06	-2.12279934904889	2
ENSG00000092621.11	PHGDH	1	119659675	1_73	0	0.00839121032980361	5.1091962731296	1.34923055395303e-07	-0.277407604099041	1
ENSG00000134240.11	HMGCS2	1	119785118	1_73	0	0.00956565749938132	6.33084767978427	1.90583660899845e-07	-0.620423174322471	1
ENSG00000265241.6	RBM8A	1	145927267	1_73	0	0.00905800608252283	5.84430141658747	1.66599689632691e-07	0.605260630186759	2
ENSG00000271601.3	LIX1L	1	145955867	1_73	0	0.045016928661521	20.9414273512697	2.96681942994434e-06	2.15973835633755	1
ENSG00000271425.7	NBPF10	1	146049817	1_73	0	0.0118130525623279	8.31210139000454	3.09016694120365e-07	0.984635106304082	1
ENSG00000131791.7	PRKAB2	1	147173048	1_73	0	0.0160859620172463	11.0864334511206	5.61239032086e-07	1.34806702126881	1
ENSG00000131778.18	CHD1L	1	147238513	1_73	0	0.0118797409853604	8.32875583409512	3.11383844229685e-07	1.09247503426798	4
ENSG00000116128.10	BCL9	1	147541592	1_73	0	0.00869133420184554	5.70894484712139	1.56153337507116e-07	-0.964031555784789	1
ENSG00000162836.11	ACP6	1	147656613	1_73	0	0.0229080294393004	14.6822377991595	1.05849536351377e-06	2.31321577280456	4
ENSG00000265107.2	GJA5	1	147773193	1_73	0	0.0113178791566954	7.95710701492384	2.83419172164005e-07	1.05422937505133	1
ENSG00000244094.1	SPRR2F	1	153112830	1_74	0	0.0258643682051062	4.77294485545745	3.88505583452038e-07	0.0396521985356672	1
ENSG00000159409.14	CELF3	1	151717266	1_74	0	0.0920564256887838	16.8286034245578	4.87541016194546e-06	1.95633641581895	1
ENSG00000143450.16	OAZ3	1	151762531	1_74	0	0.0259785673092633	4.81432064797688	3.93603709164459e-07	-0.384519124685807	2
ENSG00000182134.15	TDRKH	1	151791573	1_74	0	0.0503036304705006	11.048107674386	1.74902574271485e-06	-1.51225589691136	2
ENSG00000213171.2	LINGO4	1	151805451	1_74	0	0.0342572216957657	7.4164444294561	7.99570677361116e-07	0.958192154594461	2
ENSG00000143365.17	RORC	1	151831413	1_74	0	0.0268209484033966	5.11405941391716	4.31667024404341e-07	-0.290705242036576	1
ENSG00000159445.12	THEM4	1	151909866	1_74	0	0.0324601664139648	6.90885466421239	7.0577419050659e-07	0.720008052301939	1
ENSG00000197747.8	S100A10	1	151994269	1_74	0	0.025587732798303	4.67196373698576	3.76218583386371e-07	0.203201220224223	2
ENSG00000163191.5	S100A11	1	152083829	1_74	0	0.0255606858473371	4.66203411745217	3.75022153885592e-07	0.21860377052293	1
ENSG00000197915.5	HRNR	1	152220349	1_74	0	0.0292912666032023	5.94219757674873	5.4776491697807e-07	-0.725256365483738	1
ENSG00000143631.10	FLG	1	152220349	1_74	0	0.0292872201864315	5.94089821240418	5.47569484733028e-07	0.723760605266189	3
ENSG00000143520.6	FLG2	1	152337610	1_74	0	0.0317524809605469	6.70131296653941	6.69647942687452e-07	0.78526534799355	1
ENSG00000143536.7	CRNN	1	152414760	1_74	0	0.061027102447624	12.8856078817232	2.47478021456168e-06	1.68102139406457	1
ENSG00000169474.4	SPRR1A	1	152985356	1_74	0	0.0266055000363882	5.0382902870024	4.21855373698448e-07	0.612821071664888	1
ENSG00000160716.5	CHRNB2	1	154566441	1_75	0	0.02101261798883	5.20587287816137	3.44256934884268e-07	-0.720889127540902	1
ENSG00000143546.9	S100A8	1	153391654	1_75	0	0.0224104880729464	5.61118207697375	3.95744283348599e-07	0.526997168914454	1
ENSG00000197956.9	S100A6	1	153535924	1_75	0	0.0271111485605708	7.35664511717425	6.27677696202436e-07	0.907289678573709	2
ENSG00000188015.9	S100A3	1	153549049	1_75	0	0.0665569574659551	15.9488334350601	3.34065292197391e-06	1.89702295200277	3
ENSG00000196154.11	S100A4	1	153549456	1_75	0	0.0387142823650074	10.8039189005335	1.31632006824114e-06	1.40977442526377	2
ENSG00000196754.10	S100A2	1	153567710	1_75	0	0.0788439448025593	17.4533367295097	4.3306769315947e-06	-2.02186686954205	1
ENSG00000188643.10	S100A16	1	153612510	1_75	0	0.0201871394694588	4.67846342749198	2.9722613629897e-07	-0.201948942625031	1
ENSG00000189334.8	S100A14	1	153616367	1_75	0	0.0217861979927224	5.29565608869077	3.63086576564207e-07	-0.169856898898956	2
ENSG00000160678.11	S100A1	1	153628302	1_75	0	0.023489353802725	5.92496739722902	4.37991828468322e-07	-0.263336899946697	2
ENSG00000160679.12	CHTOP	1	153633911	1_75	0	0.0221331068266166	5.40808094305485	3.76699060404031e-07	0.0894235010825921	1
ENSG00000143553.10	SNAPIN	1	153658595	1_75	0	0.0203752866893043	4.74881606634895	3.04507539752872e-07	-0.121094061839	2
ENSG00000169418.9	NPR1	1	153746270	1_75	0	0.0209449033128866	5.04494401312604	3.32539840800906e-07	-0.323960678674892	1
ENSG00000143554.13	SLC27A3	1	153774134	1_75	0	0.0375607904059491	10.6014974384168	1.25317265329022e-06	-1.39978911057665	1
ENSG00000143614.9	GATAD2B	1	153924372	1_75	0	0.062370918484299	16.267014807659	3.19300041715095e-06	2.48529325385446	1
ENSG00000198837.9	DENND4B	1	153940057	1_75	0	0.0849412049059771	18.7446356035415	5.01076912859726e-06	2.21624771030689	2
ENSG00000143578.15	CREB3L4	1	153965090	1_75	0	0.0230876068617027	6.84694243032928	4.97490244139031e-07	-1.5979993469814	2
ENSG00000143612.19	C1orf43	1	154219315	1_75	0	0.0235804902210957	6.07718141353622	4.50986980159858e-07	-0.606239081162801	2
ENSG00000143515.16	ATP8B2	1	154325898	1_75	0	0.0202330565847493	4.68886394244149	2.98564453840422e-07	0.0880010156024933	2
ENSG00000160712.12	IL6R	1	154405422	1_75	0	0.0292683140244674	7.675280214472	7.06969893511799e-07	-0.408025697422301	1
ENSG00000169291.9	SHE	1	154501655	1_75	0	0.084973050856836	18.3895615965452	4.9176946719102e-06	2.46152893058903	2
ENSG00000163239.12	TDRD10	1	154502081	1_75	0	0.075554611616036	17.2009216373494	4.08998455958951e-06	2.37655197937108	1
ENSG00000160714.9	UBE2Q1	1	154559434	1_75	0	0.0811179940030073	17.8210947945614	4.5494673888362e-06	-2.25926483022315	1
ENSG00000160710.15	ADAR	1	154627302	1_75	0	0.0288072684633871	7.94625051871181	7.20399340275371e-07	-0.916880890671178	2
ENSG00000143603.18	KCNN3	1	154870871	1_76	0	0.0854324710553713	17.2519184412791	4.63841217698031e-06	-2.07290193515254	1
ENSG00000163344.5	PMVK	1	154937272	1_76	0	0.0225909855337146	4.64682811253498	3.30370118607275e-07	-0.0297997397166732	1
ENSG00000163348.3	PYGO2	1	154981990	1_76	0	0.0348181100750609	8.71325449546933	9.54760771336538e-07	-1.07130771090118	1
ENSG00000160691.18	SHC1	1	154974220	1_76	0	0.074408749166126	15.9243070867325	3.72900977379055e-06	1.8221500355295	1
ENSG00000163354.14	DCST2	1	155033615	1_76	0	0.0225899526514632	4.64639916177574	3.30324518540482e-07	-0.238379908846737	2
ENSG00000163357.10	DCST1	1	155033974	1_76	0	0.0226265496722334	4.6615812255342	3.31940743942485e-07	-0.28374267814049	1
ENSG00000143537.13	ADAM15	1	155062156	1_76	0	0.0229199677362	4.782412570923	3.44961013320847e-07	-0.0482723807144084	1
ENSG00000169242.11	EFNA1	1	155127376	1_76	0	0.0226865007377995	4.68640432400785	3.34592531185228e-07	-0.422076912489407	2
ENSG00000169241.17	SLC50A1	1	155135691	1_76	0	0.0296624029305947	7.20434431041629	6.72527061142599e-07	0.719408107488445	2
ENSG00000185499.16	MUC1	1	155183255	1_76	0	0.17917851615187	24.5231941091369	1.38284003719211e-05	3.07469301897337	1
ENSG00000169231.13	THBS3	1	155208991	1_76	0	0.116059959904396	20.2218907871573	7.38606542781067e-06	-2.75449351764607	1
ENSG00000177628.15	GBA	1	155227671	1_76	0	0.0269544235698743	6.30442822897331	5.34791784996e-07	-1.20891756360134	2
ENSG00000160767.20	FAM189B	1	155255234	1_76	0	0.028485237636019	6.8235813108532	6.11703818577741e-07	0.860074040834609	1
ENSG00000116521.10	SCAMP3	1	155262283	1_76	0	0.0233250482177535	4.94677884511602	3.63123218228234e-07	0.576395657521112	1
ENSG00000143630.9	HCN3	1	155277916	1_76	0	0.0226062931489234	4.65318448763966	3.31046194866485e-07	-0.351273573923122	1
ENSG00000176444.18	CLK2	1	155278322	1_76	0	0.0225933580052484	4.64781451631299	3.30474950147126e-07	0.32953110054707	1
ENSG00000163374.19	YY1AP1	1	155688550	1_76	0	0.0231862397858669	4.89073767975461	3.56872979010696e-07	-0.012042062157526	1
ENSG00000116580.18	GON4L	1	155855602	1_76	0	0.0225902158804928	4.64650794537793	3.30336101438574e-07	-0.133697757285632	2
ENSG00000132718.8	SYT11	1	155859720	1_76	0	0.0225989293672622	4.650122690222	3.30720602181028e-07	-0.105240029787176	1
ENSG00000143622.10	RIT1	1	155910217	1_76	0	0.0234509468039827	4.99723245832809	3.68806789363431e-07	0.140094077105478	2
ENSG00000132680.10	KIAA0907	1	155934601	1_76	0	0.0486497811416541	11.8748758957715	1.81810492838355e-06	1.27830097859455	1
ENSG00000116584.17	ARHGEF2	1	156005702	1_76	0	0.0226571777840019	4.67426203941889	3.3329426548879e-07	0.0746464721866145	2
ENSG00000163479.13	SSR2	1	156020665	1_76	0	0.0435023508114298	10.815842405763	1.48075105476765e-06	1.35260179670791	1
ENSG00000160803.7	UBQLN4	1	156041653	1_76	0	0.022593156395921	4.64773000778286	3.30465992408761e-07	-0.145930403836812	1
ENSG00000116586.11	LAMTOR2	1	156054582	1_76	0	0.0620726102089108	14.191396193453	2.77226094474477e-06	-1.78235732316133	2
ENSG00000132698.14	RAB25	1	156061029	1_76	0	0.0285463471794003	6.84372542791863	6.14825815145852e-07	-1.05289982155235	2
ENSG00000196189.12	SEMA4A	1	156263996	1_76	0	0.0343276744384551	8.57951824213427	9.26864521154012e-07	-0.888266770233082	1
ENSG00000160785.13	SLC25A44	1	156194115	1_76	0	0.0285159755380569	6.83370291379721	6.1327223299845e-07	-1.30349808398636	1
ENSG00000160783.19	PMF1	1	156212919	1_76	0	0.14339885690267	22.302028052073	1.00646579721374e-05	-2.74802483179599	1
ENSG00000242252.1	BGLAP	1	156271044	1_76	0	0.0536760159569873	12.8080333104751	2.1635737090664e-06	1.58975134443572	1
ENSG00000198715.11	GLMP	1	156271044	1_76	0	0.025456404283178	5.76738117171022	4.62045440064466e-07	-0.419884512482789	2
ENSG00000160781.15	PAQR6	1	156246108	1_76	0	0.0256529420539593	5.83960188234476	4.71443219301667e-07	-0.431331746339993	3
ENSG00000198952.8	SMG5	1	156279714	1_76	0	0.0228368336772693	4.74834028645829	3.4126103012055e-07	0.394898785095653	1
ENSG00000163467.11	TSACC	1	156337127	1_76	0	0.0306944437523038	7.52608670690979	7.27005938871592e-07	-0.787859875622248	1
ENSG00000163468.14	CCT3	1	156343491	1_76	0	0.0375000472507508	9.41304508963401	1.11088966821731e-06	-1.1331669623556	2
ENSG00000183856.10	IQGAP3	1	156572426	1_77	0	0.0141187250902409	7.26766094308878	3.22923100588982e-07	0.793292562096383	1
ENSG00000160818.16	GPATCH4	1	156601175	1_77	0	0.0117517264577748	5.54578383084131	2.05103742435965e-07	-0.441464833501608	2
ENSG00000132692.18	BCAN	1	156640896	1_77	0	0.0109010621408464	4.84771071047343	1.66308514434807e-07	0.216468935755917	1
ENSG00000132688.10	NES	1	156677793	1_77	0	0.0111679613213711	5.13757562630665	1.80568130944729e-07	0.663601662943577	1
ENSG00000143320.8	CRABP2	1	156705979	1_77	0	0.0108778645117248	4.83311871850556	1.6545507086924e-07	-0.143667678406204	1
ENSG00000143319.16	ISG20L2	1	156728554	1_77	0	0.0312868182776738	14.5759087941748	1.43517881655398e-06	1.76954448281551	1
ENSG00000143303.11	RRNAD1	1	156888257	1_77	0	0.075050632765165	23.8465977468301	5.63235159965243e-06	-2.71768417628906	1
ENSG00000143314.12	MRPL24	1	156741833	1_77	0	0.118682613003713	26.9360185271187	1.00607295666298e-05	-3.23768691060964	2
ENSG00000143294.14	PRCC	1	156768636	1_77	0	0.186693973219721	31.3547225537002	1.84222314518536e-05	-3.35078774010411	1
ENSG00000198400.11	NTRK1	1	156815564	1_77	0	0.0754260410510256	22.7499754475934	5.40021709253071e-06	2.4786594411073	1
ENSG00000027869.11	SH2D2A	1	156815564	1_77	0	0.0754260410510256	22.7499754475934	5.40021709253071e-06	2.4786594411073	1
ENSG00000027644.4	INSRR	1	156926372	1_77	0	0.0186389561017404	10.3943084229697	6.09713987561707e-07	1.60335526129138	1
ENSG00000187800.13	PEAR1	1	156893412	1_77	0	0.0109184156893486	5.01419290619391	1.72293794874047e-07	-0.478382653987049	1
ENSG00000132694.18	ARHGEF11	1	157045234	1_77	0	0.0260646734911278	13.755018461182	1.12829441975599e-06	2.08623152937472	1
ENSG00000158473.6	CD1D	1	158180329	1_78	0	0.172484708444605	28.3022271774992	1.53631469723243e-05	-2.77479999517387	1
ENSG00000158488.15	CD1E	1	158353463	1_78	0	0.0260531546136947	10.1452869875616	8.31828176788482e-07	1.1677680352929	1
ENSG00000163563.7	MNDA	1	158830693	1_78	0	0.0442362584868534	15.134353443376	2.10693546250427e-06	-1.71644842838111	2
ENSG00000163564.14	PYHIN1	1	158930391	1_78	0	0.0216951092861049	8.42770495611604	5.75413622028316e-07	-1.09986385365395	2
ENSG00000163565.18	IFI16	1	158999863	1_78	0	0.0145550873610085	4.69166095569929	2.14906925100662e-07	-0.016397763334949	1
ENSG00000163568.14	AIM2	1	159146891	1_78	0	0.0210685664939068	8.15304501212154	5.40584763577163e-07	-0.901861370964972	1
ENSG00000213088.9	ACKR1	1	159212079	1_78	0	0.0180456908249567	6.70246152997802	3.80642095885967e-07	0.79901024685619	1
ENSG00000179639.10	FCER1A	1	159289890	1_78	0	0.152077863657234	27.0414530662335	1.29421074557681e-05	3.19412736192697	1
ENSG00000158716.8	DUSP23	1	159780839	1_78	0	0.0360155814295626	13.1924329170719	1.4952861080548e-06	-1.60713872877502	1
ENSG00000181036.13	FCRL6	1	159800388	1_78	0	0.0336510448738924	12.5522912087329	1.32932304466737e-06	1.41942457181795	1
ENSG00000188004.9	C1orf204	1	159830315	1_78	0	0.0509919257358945	16.4812348322952	2.64484444760486e-06	-1.72123175961724	3
ENSG00000243284.1	VSIG8	1	159856126	1_78	0	0.025183070872688	9.82634755151904	7.78771020379187e-07	-1.12238114225058	1
ENSG00000213085.9	CFAP45	1	159899758	1_78	0	0.0200787113591518	7.7021258183935	4.8669335762695e-07	0.903694276714026	1
ENSG00000143315.6	PIGM	1	160031560	1_79	0	0.0131684807189381	4.72780525776854	1.95931482781709e-07	0.125983055554128	1
ENSG00000162729.13	IGSF8	1	160051155	1_79	0	0.0131569342402439	4.71960997643621	1.95420350647263e-07	-0.10214721595159	3
ENSG00000162734.12	PEA15	1	160204111	1_79	0	0.0136995071272913	5.09717409088174	2.19757336767056e-07	0.305904115613149	1
ENSG00000132716.18	DCAF8	1	160262886	1_79	0	0.0154348738652708	6.21203457761662	3.01749057925985e-07	-0.586882208494713	1
ENSG00000122218.14	COPA	1	160343540	1_79	0	0.0327140675592768	13.2579522781268	1.36496014691965e-06	1.55531739095724	2
ENSG00000162736.15	NCSTN	1	160342835	1_79	0	0.0228321640905161	9.87841538614765	7.09811996232312e-07	1.26985932238385	1
ENSG00000171786.5	NHLH1	1	160362239	1_79	0	0.0130793113472495	4.66433163092942	1.91992061870975e-07	-0.0819400906306619	1
ENSG00000162738.5	VANGL2	1	160400615	1_79	0	0.013184326574297	4.73903989955757	1.96633400946615e-07	0.0786526073604524	1
ENSG00000066294.14	CD84	1	160578605	1_79	0	0.0201602446888609	8.71176956134964	5.52727600690406e-07	-1.05779035171489	2
ENSG00000117090.14	SLAMF1	1	160646978	1_79	0	0.0135406041746956	4.98816005313869	2.12562865737582e-07	0.305294327764827	2
ENSG00000179914.4	ITLN1	1	160884736	1_79	0	0.0326995378630934	13.2537800227037	1.36392455069491e-06	-1.6096335496899	1
ENSG00000158769.17	F11R	1	161021116	1_79	0	0.0171271995421032	7.18520498205701	3.87288403855197e-07	-0.881634008875086	1
ENSG00000215845.10	TSTD1	1	161038745	1_79	0	0.0130664082354219	4.65511117764939	1.91423500659134e-07	0.0227839494957436	3
ENSG00000158773.14	USF1	1	161044937	1_79	0	0.0494138924059048	17.1546830286419	2.66772302295081e-06	1.76976232359648	1
ENSG00000162755.13	KLHDC9	1	161098329	1_79	0	0.0191367798687826	8.2237475376174	4.95276365754096e-07	1.00132600654588	2
ENSG00000158793.13	NIT1	1	161118210	1_79	0	0.0141078060873057	5.37162142516986	2.38492020370202e-07	-0.468139861530804	2
ENSG00000143222.11	UFC1	1	161158854	1_79	0	0.017198376810841	7.22400828108297	3.90998119623044e-07	-0.764351524419924	1
ENSG00000143258.15	USP21	1	161159962	1_79	0	0.0133504080657682	4.85599207991044	2.04024106166855e-07	0.229539295991411	1
ENSG00000143224.17	PPOX	1	161165947	1_79	0	0.013076729566831	4.66248764878799	1.91878277195221e-07	0.0612010809530798	1
ENSG00000158850.14	B4GALT3	1	161177981	1_79	0	0.014275742409039	5.48221767016175	2.46299739073343e-07	0.45658026915236	1
ENSG00000158864.12	NDUFS2	1	161196933	1_79	0	0.0351327163345232	13.9300284440377	1.54018434970517e-06	-1.61163205419545	2
ENSG00000158869.10	FCER1G	1	161215085	1_79	0	0.0153567886927471	6.16461017866645	2.97930524515627e-07	0.541399797299317	2
ENSG00000158882.14	TOMM40L	1	161226376	1_79	0	0.0272271059578165	11.5309924338973	9.88045950000636e-07	-1.43527306253032	1
ENSG00000248485.1	PCP4L1	1	161259010	1_79	0	0.0311370263135818	12.7928180562807	1.25358079660139e-06	1.5916586682367	1
ENSG00000158887.15	MPZ	1	161309728	1_79	0	0.0164925270380103	6.83192251453005	3.54600309649849e-07	-0.839227026647919	2
ENSG00000143252.14	SDHC	1	161314507	1_79	0	0.0158994939879109	6.48938873396867	3.24710301557027e-07	0.723736560632981	2
ENSG00000143226.13	FCGR2A	1	161487192	1_79	0	0.0235920058824796	10.1855238634736	7.56235763839969e-07	1.20232621079326	1
ENSG00000173110.7	HSPA6	1	161523790	1_79	0	0.0179562965077592	7.62762342341519	4.31037430969783e-07	0.87350852106233	1
ENSG00000203747.10	FCGR3A	1	161547427	1_79	0	0.0131307754590455	4.70101700262324	1.94263482727522e-07	0.0546640589093311	2
ENSG00000162746.14	FCRLB	1	161721643	1_79	0	0.138145163550667	27.0645597699667	1.17664546657126e-05	-2.68683376590904	3
ENSG00000118217.5	ATF6	1	161766683	1_79	0	0.0468711708794173	16.653953348807	2.45658683519256e-06	1.99917074857945	2
ENSG00000152332.15	UHMK1	1	162496869	1_80	0	0.0126347484954189	4.93694091869329	1.96305968908124e-07	0.214193258101986	1
ENSG00000117143.13	UAP1	1	162556422	1_80	0	0.0123087177572037	4.69277801453122	1.8178238536124e-07	0.112964607325461	2
ENSG00000162733.16	DDR2	1	162631124	1_80	0	0.0146678833807291	6.33113701096094	2.92252432209171e-07	-0.641052003829137	1
ENSG00000132196.13	HSD17B7	1	162790775	1_80	0	0.014315677849731	6.10395592831737	2.74999737780633e-07	0.594583289649647	1
ENSG00000143248.12	RGS5	1	163317741	1_80	0	0.0276259731989016	12.2632929927547	1.06618769094368e-06	1.42258176005429	1
ENSG00000143228.12	NUF2	1	163266611	1_80	0	0.0133553839226186	5.45510149621492	2.29281062768058e-07	-0.432873406121228	1
ENSG00000185630.18	PBX1	1	164555760	1_80	0	0.0137856177996597	5.75135559155974	2.49520037561064e-07	0.522936427530043	1
ENSG00000143198.12	MGST3	1	165630412	1_81	0	0.0604814990284454	11.6793298313736	2.22305108936195e-06	1.71518800160415	1
ENSG00000143149.12	ALDH9A1	1	165698544	1_81	0	0.0287511981939791	4.64644719676984	4.20422478559478e-07	0.0137209871116868	1
ENSG00000143195.12	ILDR2	1	166975891	1_82	0	0.026034667528092	12.7414112184465	1.04394721989639e-06	-1.48824911403592	1
ENSG00000143157.11	POGK	1	166838846	1_82	0	0.117800808335116	27.131415313452	1.00584183210924e-05	-2.84077578234724	1
ENSG00000152382.5	TADA1	1	166875791	1_82	0	0.0292348581161865	13.8309004238419	1.27250769938418e-06	-1.55963729448845	3
ENSG00000143162.7	CREG1	1	167548592	1_82	0	0.0132101567144243	6.38842639693522	2.65589461854388e-07	-0.656239975474767	4
ENSG00000198771.10	RCSD1	1	167631605	1_82	0	0.0228721288431621	11.5259274745578	8.29643366362117e-07	1.30656817982604	1
ENSG00000197965.11	MPZL1	1	167705500	1_82	0	0.0122986429466531	5.72060557114875	2.21415577327722e-07	-0.470335023601377	2
ENSG00000143164.15	DCAF6	1	167936173	1_82	0	0.039547045424872	16.677899644449	2.0756989835863e-06	1.85584174621003	1
ENSG00000143158.10	MPC2	1	167936749	1_82	0	0.0153237564681864	7.77557500875521	3.74978813277822e-07	-0.896772580352329	1
ENSG00000143147.14	GPR161	1	168137545	1_82	0	0.0113224657755793	4.9484363770455	1.76326660000281e-07	-0.223769872465669	2
ENSG00000143155.12	TIPRL	1	168178854	1_82	0	0.0318674669636705	14.6421856422762	1.46846103347611e-06	1.58611309518673	2
ENSG00000143196.4	DPT	1	168729632	1_82	0	0.015609162622365	7.94814187185423	3.90439896975022e-07	-0.881219172830997	1
ENSG00000143153.12	ATP1B1	1	169105498	1_82	0	0.087937651840265	24.2936777942833	6.72321663863637e-06	2.39632270459128	1
ENSG00000143156.13	NME7	1	169319532	1_83	0	0.0316931054175242	6.14936350453957	6.13343736979074e-07	1.39194824353306	2
ENSG00000117477.12	CCDC181	1	169438146	1_83	0	0.0301023076499342	5.66436272828494	5.36611307765296e-07	0.0428034132107598	3
ENSG00000198734.10	F5	1	169586812	1_83	0	0.0271975641381291	4.71059713740154	4.03194822955386e-07	0.125077849071755	2
ENSG00000174175.16	SELP	1	169633003	1_83	0	0.073619567897084	14.1439726277708	3.27697889941486e-06	1.70964544443009	1
ENSG00000007908.15	SELE	1	169764425	1_83	0	0.0302339563373374	5.70568634075412	5.42890008311154e-07	0.561224224908235	1
ENSG00000000457.13	SCYL3	1	169915293	1_83	0	0.0296437573810177	5.52023071572558	5.14990779106513e-07	0.57330460470654	1
ENSG00000116132.11	PRRX1	1	170673368	1_84	0	0.0161985862808252	5.25105386715824	2.67690254512685e-07	-0.43620159258667	1
ENSG00000007933.12	FMO3	1	171090009	1_84	0	0.035204971294311	12.5367376828015	1.38898484439955e-06	1.71264837393092	1
ENSG00000094963.13	FMO2	1	171185820	1_84	0	0.0208063680082419	7.59471762793414	4.97298192581304e-07	0.908033921680193	2
ENSG00000010932.16	FMO1	1	171247727	1_84	0	0.0176235275970009	6.03989867269201	3.34989711982467e-07	0.475673561964586	2
ENSG00000076258.9	FMO4	1	171313714	1_84	0	0.0157234324497842	4.97260466095763	2.46059572770286e-07	0.311845593317725	2
ENSG00000117523.15	PRRC2C	1	171484568	1_84	0	0.0167053670253229	5.53922980845662	2.91215427619721e-07	-0.424501534037152	1
ENSG00000034971.16	MYOC	1	171646796	1_84	0	0.0153296524378383	4.73543251749788	2.28455140253404e-07	-0.151772512728922	2
ENSG00000117533.14	VAMP4	1	171742012	1_84	0	0.0152240538281591	4.67080041741727	2.23784805149104e-07	-0.0851558205953436	2
ENSG00000010165.19	METTL13	1	171781911	1_84	0	0.0153044703082348	4.72005834975326	2.27339365883465e-07	-0.110745662067129	1
ENSG00000197959.13	DNM3	1	171841377	1_84	0	0.015672453347781	4.94223593773583	2.43763924822005e-07	-0.273979901103935	1
ENSG00000135845.9	PIGC	1	172443657	1_84	0	0.015187332647538	4.64822046640601	2.22165796315396e-07	-0.0865435900720026	1
ENSG00000094975.13	SUCO	1	172457718	1_84	0	0.0153055874638327	4.72074078713905	2.27388832277923e-07	-0.0103563444211138	1
ENSG00000117560.7	FASLG	1	172658724	1_84	0	0.0589682404133951	17.4217932666349	3.23310640866644e-06	1.77184598969553	1
ENSG00000117592.8	PRDX6	1	173472327	1_85	0	0.0624057096303872	12.2265771465568	2.40125450248164e-06	-1.59738427273424	1
ENSG00000183831.6	ANKRD45	1	173668379	1_85	0	0.0301023015935612	5.32697728345312	5.04649120919186e-07	-0.273015336654295	1
ENSG00000076321.10	KLHL20	1	173714815	1_85	0	0.028009793141777	4.64951142958144	4.09851184730653e-07	0.422331220030591	1
ENSG00000117593.9	DARS2	1	173823772	1_85	0	0.0367678310972946	7.21118147440261	8.34417513116357e-07	-1.25281531943502	1
ENSG00000185278.15	ZBTB37	1	173868168	1_85	0	0.0415857290563174	8.37389829217453	1.09592535585242e-06	-1.42154921295766	1
ENSG00000117601.13	SERPINC1	1	173916899	1_85	0	0.0280723606169737	4.67048206282053	4.12619374492863e-07	0.0595717553240933	1
ENSG00000152061.23	RABGAP1L	1	174159856	1_85	0	0.0691979395263218	13.2130758451463	2.87743859491662e-06	2.13811027819944	1
ENSG00000120333.4	MRPS14	1	175023749	1_85	0	0.029656940280531	5.1867819293273	4.84098018990153e-07	0.439028047841768	1
ENSG00000120332.15	TNN	1	175068086	1_85	0	0.0489947564795051	9.92607703112447	1.53051016489722e-06	1.02199919001653	1
ENSG00000152092.15	ASTN1	1	177165274	1_86	0	0.0188048085610971	7.8059224312676	4.61957605451893e-07	0.93536592374505	1
ENSG00000116147.16	TNR	1	175744070	1_86	0	0.0383911947579422	14.5126511616393	1.75342566010364e-06	1.57938726619622	1
ENSG00000235750.9	KIAA0040	1	175209192	1_86	0	0.0154214102535478	5.94991008140938	2.88764277828553e-07	0.533506531470606	1
ENSG00000143207.19	RFWD2	1	176207677	1_86	0	0.031918564182664	12.7722530346128	1.28297984680764e-06	-1.46481858564915	1
ENSG00000120341.18	SEC16B	1	177921252	1_87	0	0.0258763724362254	4.64636083288185	3.78377497638869e-07	0.0581183097039527	2
ENSG00000075391.16	RASAL2	1	178093563	1_87	0	0.0304084875943679	6.16332097318814	5.8981875713067e-07	0.514549402019851	2
ENSG00000116191.17	RALGPS2	1	178725006	1_87	0	0.0361603029080406	7.79529961555098	8.87102586772333e-07	1.22450693349765	2
ENSG00000116199.11	FAM20B	1	179026365	1_89	0	0.018229478707136	7.51607423527553	4.31195563968381e-07	-0.943621214646698	2
ENSG00000186283.13	TOR3A	1	179081458	1_89	0	0.0149159119992781	5.63938240605318	2.64722180362691e-07	0.541687635006564	2
ENSG00000143322.19	ABL2	1	179229941	1_89	0	0.0143363712493627	5.26893148219252	2.37722759795838e-07	-0.251218146177493	1
ENSG00000162782.15	TDRD5	1	179591583	1_89	0	0.0135393629689463	4.73442028296747	2.01731637237102e-07	-0.240196804456206	1
ENSG00000169905.12	TOR1AIP2	1	179878267	1_89	0	0.0644457310822805	19.4284154682454	3.94040181593737e-06	2.4458039555248	1
ENSG00000135837.15	CEP350	1	179954679	1_89	0	0.0134743982377615	4.68947348252714	1.98857711402509e-07	0.106358569994807	2
ENSG00000116260.16	QSOX1	1	180144788	1_89	0	0.0167124834989226	6.70301142184965	3.52549355100965e-07	1.28473114332925	1
ENSG00000121454.5	LHX4	1	180270400	1_89	0	0.0184341291890091	7.62061039161663	4.4210085933825e-07	0.954957082598728	2
ENSG00000230124.6	ACBD6	1	180502528	1_89	0	0.0156133272790557	6.06665680352428	2.9809443205478e-07	0.683682841829101	1
ENSG00000135821.17	GLUL	1	182389809	1_90	0	0.0275653194632075	5.4707548003853	4.74590733012005e-07	-0.452203937702099	1
ENSG00000135828.11	RNASEL	1	182570983	1_90	0	0.061443036477022	13.0499217037678	2.5234200522004e-06	-1.52340027205618	2
ENSG00000143333.6	RGS16	1	182604092	1_90	0	0.0376578366192127	8.40843232962654	9.96504751766405e-07	-1.0774818671444	1
ENSG00000135862.5	LAMC1	1	183023026	1_91	0	0.0206144890469929	5.37736943760844	3.48860198056401e-07	-0.468112690844726	2
ENSG00000058085.14	LAMC2	1	183186170	1_91	0	0.0209987276391453	5.54519731144731	3.66453571153795e-07	0.582283830306378	1
ENSG00000157064.10	NMNAT2	1	183417693	1_91	0	0.0203388532513817	5.2312557712666	3.34843128496368e-07	0.415891143245795	2
ENSG00000116698.21	SMG7	1	183471970	1_91	0	0.033658792849332	9.95210443216438	1.05419859859243e-06	1.30153460500582	1
ENSG00000116701.14	NCF2	1	183569990	1_91	0	0.0384203048778773	11.2287580711948	1.35769277017828e-06	-1.38515858349317	2
ENSG00000162704.15	ARPC5	1	183635461	1_91	0	0.0406470025166263	11.6526179570252	1.49059961927934e-06	-1.49323473167482	2
ENSG00000198756.10	COLGALT2	1	183966697	1_91	0	0.0310076506368504	9.57196192710942	9.34068654824305e-07	-1.56199970131592	2
ENSG00000198860.11	TSEN15	1	184050050	1_91	0	0.0191714719540882	4.68557889413072	2.82701222824873e-07	-0.223349147107765	2
ENSG00000116406.18	EDEM3	1	184756263	1_92	1	0.137719465640107	23.0529494106172	9.9915024649843e-06	4.39270707328	1
ENSG00000135842.16	FAM129A	1	184974705	1_92	0	0.0880762364683668	20.5702633173132	5.70174215321365e-06	2.84070635672942	1
ENSG00000121486.11	TRMT1L	1	185156912	1_92	0	0.0231665050041272	6.62166818744409	4.82766256916021e-07	-0.991379767451248	1
ENSG00000116679.15	IVNS1ABP	1	185317057	1_92	0	0.0215110271353907	5.64441643224273	3.82110673783551e-07	-0.349980605872637	1
ENSG00000143341.11	HMCN1	1	185738081	1_92	0	0.0408952161524103	11.5118083658833	1.48157974857255e-06	1.37865098484801	1
ENSG00000047410.13	TPR	1	186376149	1_92	0	0.0318955754906703	9.50246940711529	9.53840802389367e-07	1.01035782123099	1
ENSG00000157181.15	C1orf27	1	186376310	1_92	0	0.0912969952273851	19.1044550043165	5.48908695831013e-06	2.5794847857499	2
ENSG00000262180.1	OCLM	1	186400848	1_92	0	0.0248243336920607	6.91851870602444	5.40504972441306e-07	-0.710102979344412	1
ENSG00000116703.13	PDC	1	186466092	1_92	0	0.0202842225850219	5.14954886669053	3.2872786943484e-07	0.306773489512687	1
ENSG00000073756.11	PTGS2	1	186680089	1_92	0	0.0238119735084755	6.68339066114002	5.00842542878638e-07	-0.882830676168725	1
ENSG00000116711.9	PLA2G4A	1	186831272	1_92	0	0.022362369245702	6.0523359594944	4.25941361950609e-07	-0.527720714494512	2
ENSG00000150681.9	RGS18	1	192158507	1_96	0	0.0127753046267505	4.99305830754223	2.00745988714475e-07	0.304492604282425	1
ENSG00000090104.11	RGS1	1	192575980	1_96	0	0.0196099993871817	8.93012337928187	5.51117260507104e-07	-1.0087947446846	1
ENSG00000116747.12	TROVE2	1	193058991	1_96	0	0.0402784019430754	13.4723968602123	1.70775699400246e-06	2.7689248547101	1
ENSG00000116750.13	UCHL5	1	193058704	1_96	0	0.0169308673944439	7.73554444195055	4.12172552258956e-07	-1.0362985894699	1
ENSG00000162687.16	KCNT2	1	196629375	1_98	0	0.0496673583055834	14.6625304492376	2.29186462952098e-06	1.3260357732713	1
ENSG00000244414.6	CFHR1	1	196740093	1_98	0	0.0239948855182218	8.28896741494166	6.25933345247569e-07	-0.0136134022235129	1
ENSG00000177888.7	ZBTB41	1	197229295	1_98	0	0.018228677584483	7.52138428171683	4.31481237247727e-07	-1.38270589531843	1
ENSG00000203724.10	C1orf53	1	197902889	1_99	0	0.0425758762670477	11.8461251801846	1.58726297675402e-06	-1.39579768184451	1
ENSG00000151414.14	NEK7	1	198156916	1_99	0	0.0385065564145725	10.8969571996175	1.32053191196414e-06	-1.60911809841699	1
ENSG00000081237.18	PTPRC	1	198638643	1_99	0	0.0202229041892559	4.84273556983736	3.08207536152881e-07	-0.23525392193755	1
ENSG00000118197.13	DDX59	1	200681362	1_101	0	0.0287285109586213	7.10236255579088	6.42132909471289e-07	-0.726316465839031	1
ENSG00000118200.14	CAMSAP2	1	200740002	1_101	0	0.0385987274062624	9.88445897120058	1.20070097430011e-06	1.14408577375575	1
ENSG00000116852.14	KIF21B	1	201025423	1_101	0	0.0355013777918211	9.09527051266062	1.01617803265663e-06	1.01535475140818	1
ENSG00000232237.3	ASCL5	1	201127580	1_101	0	0.0403511845654553	10.303802624433	1.30846705761224e-06	-1.28280187769453	1
ENSG00000116857.16	TMEM9	1	201151202	1_101	0	0.0237850593356104	5.32883039367068	3.98882617064966e-07	0.43610431932819	2
ENSG00000081277.12	PKP1	1	201282928	1_101	0	0.0261466230690052	6.21745681310704	5.11608035587681e-07	-0.51701457700283	1
ENSG00000159166.13	LAD1	1	201400120	1_101	0	0.114746648201754	20.310681547961	7.33455009322223e-06	2.28054681204856	1
ENSG00000159173.18	TNNI1	1	201406685	1_101	0	0.0853640728102525	17.4430858827974	4.68605541813669e-06	2.08100615022005	1
ENSG00000174307.6	PHLDA3	1	201469408	1_101	0	0.0558201917103104	13.3792252925848	2.3503430980177e-06	1.50693178317276	1
ENSG00000134369.15	NAV1	1	201713532	1_102	0	0.0643769140816378	16.7155349659534	3.38656494751221e-06	-1.95772475154438	1
ENSG00000198892.6	SHISA4	1	201887834	1_102	0	0.0279070468719622	8.80719714158461	7.73500454568041e-07	0.983906250536872	2
ENSG00000134375.10	TIMM17A	1	201956727	1_102	0	0.0179178076011267	4.65195396479592	2.62318699719002e-07	-0.183421037683398	2
ENSG00000176393.10	RNPEP	1	201985496	1_102	0	0.0499520936440268	14.301861414958	2.24830504315878e-06	1.68007371872335	2
ENSG00000143851.15	PTPN7	1	202161992	1_102	0	0.0860125437841346	19.4935703391575	5.276696980387e-06	2.24730068208575	1
ENSG00000077157.21	PPP1R12B	1	202348568	1_102	0	0.0325784864487723	10.2632607237839	1.052265275685e-06	-1.21211219436296	1
ENSG00000117139.16	KDM5B	1	202808833	1_102	0	0.024428302610538	7.55680957604199	5.80952658640852e-07	0.853647067678411	2
ENSG00000117153.15	KLHL12	1	202928138	1_102	0	0.0305231254764943	9.64985027880754	9.26954785429691e-07	1.16614922827597	2
ENSG00000159346.12	ADIPOR1	1	202958751	1_102	0	0.0281858813374593	8.90066612429549	7.89519940594726e-07	1.0095782646322	1
ENSG00000159348.12	CYB5R1	1	202967673	1_102	0	0.0325435361490373	10.2531541617129	1.05010131454948e-06	1.22882787543813	1
ENSG00000143847.15	PPFIA4	1	203025545	1_102	0	0.0190182566997972	5.20998990345137	3.11829041922965e-07	0.34177200334693	1
ENSG00000163485.16	ADORA1	1	203090600	1_102	0	0.0201666508640858	5.75916755274195	3.65512696311985e-07	-0.691333858326781	1
ENSG00000133048.12	CHI3L1	1	203186952	1_102	0	0.034256809621792	10.7364789114397	1.1574913740742e-06	1.26395221371168	1
ENSG00000133063.15	CHIT1	1	203229953	1_102	0	0.0179108347029717	4.64831033178617	2.62011235108724e-07	-0.00139353365314887	2
ENSG00000122176.10	FMOD	1	203355569	1_102	0	0.0217968742925884	6.48770556827673	4.45035161537081e-07	-0.660366940010537	1
ENSG00000174567.7	GOLT1A	1	204213637	1_103	0	0.0213096895499464	6.06086792703853	4.06462905041064e-07	-0.927995197614094	1
ENSG00000188783.5	PRELP	1	203475256	1_103	0	0.0308031822266969	9.46439769836206	9.17481973377447e-07	1.0762979807024	1
ENSG00000058668.14	ATP2B4	1	203626383	1_103	0	0.0220555719432759	6.35440531474218	4.41064608395271e-07	-0.584499375852875	1
ENSG00000122188.12	LAX1	1	203764731	1_103	0	0.0189134699047664	4.93147224835424	2.93532896377193e-07	0.181831194287229	1
ENSG00000257315.2	ZBED6	1	203795675	1_103	0	0.0186535664431698	4.80059240216035	2.81816025416751e-07	0.0162249793184409	2
ENSG00000182004.12	SNRPE	1	203861428	1_103	0	0.020744652110043	5.81049758758004	3.79339838493275e-07	-0.485776027323658	2
ENSG00000143842.14	SOX13	1	204072756	1_103	0	0.032127901128936	10.4201194799045	1.05357153144279e-06	1.56820232540189	1
ENSG00000133056.13	PIK3C2B	1	204495022	1_103	0	0.101058287246001	20.4693204880621	6.51005013190403e-06	-2.17286711017535	3
ENSG00000198625.12	MDM4	1	204517114	1_103	0	0.0225421034652061	6.54073201771584	4.64012594275876e-07	-0.884875795041022	1
ENSG00000170382.11	LRRN2	1	204515429	1_103	0	0.0183340651024746	4.67080978024749	2.69500716253242e-07	0.0984191168208073	2
ENSG00000163531.15	NFASC	1	204828332	1_104	0	0.0613369013274608	13.6967701947826	2.64392404798141e-06	1.97209152850359	1
ENSG00000184144.11	CNTN2	1	205042978	1_104	0	0.0425567520487425	10.2270603809594	1.36970887170581e-06	1.50440054986727	1
ENSG00000174529.7	TMEM81	1	205084091	1_104	0	0.0243896350403957	4.98461473416442	3.82600798678378e-07	0.0228913342578667	1
ENSG00000117222.13	RBBP5	1	205121305	1_104	0	0.0258715003237552	5.53835637549698	4.50932446992774e-07	-0.703298148696063	1
ENSG00000133059.16	DSTYK	1	205211346	1_104	0	0.054633204051636	12.5951009142484	2.16554541657723e-06	1.83187071491378	2
ENSG00000133069.15	TMCC2	1	205227960	1_104	0	0.0270934262129152	5.97184395456095	5.09191744361804e-07	0.551144409775627	2
ENSG00000117266.15	CDK18	1	205503705	1_104	0	0.0318859184857868	7.50361992447891	7.52971837522927e-07	0.783441378773425	2
ENSG00000174514.12	MFSD4A	1	205593074	1_104	0	0.0247777169791099	5.132786954664	4.00242774211283e-07	-0.256355789785009	1
ENSG00000158711.13	ELK4	1	205632336	1_104	0	0.0329488965021784	7.81241440077586	8.10093448149486e-07	0.798528393473083	1
ENSG00000158715.5	SLC45A3	1	205680319	1_104	0	0.0349364482566568	8.3643069396731	9.19639647654112e-07	-0.986514120225872	1
ENSG00000069275.12	NUCKS1	1	205749730	1_104	0	0.0264353276646742	5.74083652804431	4.77604985895321e-07	0.732182858705545	1
ENSG00000117280.12	RAB29	1	205770138	1_104	0	0.0295913070473474	6.80085935640455	6.33339996982548e-07	-0.846003048318324	2
ENSG00000133065.10	SLC41A1	1	205813381	1_104	0	0.0472898790183212	11.2252898786468	1.67060871084799e-06	-1.46751222796482	2
ENSG00000162877.12	PM20D1	1	205830859	1_104	0	0.0408429119533736	9.83848557059189	1.26460217625654e-06	1.32380643512652	3
ENSG00000174502.18	SLC26A9	1	205912066	1_104	0	0.0445314797023052	10.6561591827387	1.4934022430895e-06	1.3224965803475	2
ENSG00000263528.7	IKBKE	1	206470191	1_105	0	0.0207137019332639	7.72749226623183	5.03738651580556e-07	0.895035068979751	2
ENSG00000266094.7	RASSF5	1	206507103	1_105	0	0.0978310435309078	22.5005234813571	6.92752787430798e-06	2.33570070924572	3
ENSG00000143486.15	EIF2D	1	206606563	1_105	0	0.0208824959517917	7.75077004253719	5.09373364415715e-07	-0.983177360065205	1
ENSG00000143479.15	DYRK3	1	206631420	1_105	0	0.0147480832342107	4.65997943733934	2.16286072281044e-07	0.0429009393255724	1
ENSG00000123843.12	C4BPB	1	207088956	1_105	0	0.0156903168166176	5.2645155258709	2.59955552052584e-07	0.520270205251818	1
ENSG00000123838.10	C4BPA	1	207104083	1_105	0	0.0246109287894093	9.52506477049254	7.37742690197773e-07	1.2117986581021	2
ENSG00000196352.14	CD55	1	207321071	1_105	0	0.018984347859317	7.89941305225973	4.71953792142751e-07	-1.3442589576545	1
ENSG00000117335.19	CD46	1	207751847	1_105	0	0.0675208597843833	18.2268801292577	3.87310503570174e-06	2.35044928713154	2
ENSG00000143469.18	SYT14	1	209938388	1_106	0	0.0108374806942553	11.3758259527193	3.87989747237812e-07	-2.00619253444386	1
ENSG00000076356.6	PLXNA2	1	208244589	1_106	0	0.00763784400362078	7.47372549568375	1.79645730539713e-07	-0.827675979947096	1
ENSG00000196878.14	LAMB3	1	209654144	1_106	0	0.00600100447214935	5.37994750195641	1.01604036516202e-07	0.543916758931424	1
ENSG00000123689.5	G0S2	1	209675087	1_106	0	0.0308322578388754	19.2562378746733	1.86846834708185e-06	-1.58633869550711	2
ENSG00000009790.14	TRAF3IP3	1	209756258	1_106	0	0.00756849126187154	7.60803777647504	1.81213666645392e-07	0.870223811415999	1
ENSG00000162757.4	C1orf74	1	209765790	1_106	0	0.00715099164792099	7.05414802086917	1.58752222097704e-07	-0.90320313304326	1
ENSG00000117597.17	DIEXF	1	209827703	1_106	0	0.0125513043393187	11.8451848962856	4.67885598887132e-07	1.69509038164158	2
ENSG00000054392.12	HHAT	1	210328160	1_106	0	0.0073180477601954	6.78755159585721	1.56321011704884e-07	-0.112041227256362	1
ENSG00000117625.13	RCOR3	1	211257439	1_107	0	0.0360282602752211	14.2817168985473	1.61932001988295e-06	-1.91117389290208	1
ENSG00000082512.14	TRAF5	1	211326278	1_107	0	0.181165233591784	29.8810946595545	1.703649834141e-05	3.16778208310531	2
ENSG00000170385.9	SLC30A1	1	211577020	1_107	0	0.0205889028927733	9.02352762563379	5.84680394375622e-07	1.00557402974622	2
ENSG00000143493.12	INTS7	1	212038447	1_107	0	0.0455659857639263	16.5010885262654	2.36625932286327e-06	1.87914390030628	1
ENSG00000143476.17	DTL	1	212035474	1_107	0	0.0180005106346289	7.76526069213704	4.39895824032045e-07	-0.969741451723401	1
ENSG00000066027.11	PPP2R5A	1	212283381	1_107	0	0.0140927293982226	5.47624789324858	2.42877445058564e-07	-0.499612138987456	2
ENSG00000065600.12	TMEM206	1	212410841	1_107	0	0.016391586052088	6.88910666653939	3.55379900006274e-07	0.811467219419064	2
ENSG00000117691.9	NENF	1	212431624	1_107	0	0.015366105519751	6.28490216331891	3.03928415764616e-07	0.646228014245325	1
ENSG00000123685.8	BATF3	1	212716351	1_108	0	0.0262492897588378	6.23088528974432	5.1472621406679e-07	-0.664803269066862	1
ENSG00000162769.12	FLVCR1	1	212858066	1_108	0	0.058306982768032	13.7704661586877	2.52684256696177e-06	-1.65575524661242	2
ENSG00000143494.15	VASH2	1	212950961	1_108	0	0.0253472013139231	5.90249353148568	4.70841253915596e-07	-0.734014194791189	2
ENSG00000174606.13	ANGEL2	1	212998282	1_108	0	0.093135950691847	18.2603442889631	5.35223640084159e-06	-2.1747769057421	3
ENSG00000117707.15	PROX1	1	213655457	1_108	0	0.0308492067550396	7.74888934003656	7.52302376595449e-07	-0.940643863179102	1
ENSG00000143499.13	SMYD2	1	214280940	1_108	0	0.0225486882869662	4.80471924036181	3.40955948492568e-07	-0.168143082618429	1
ENSG00000152104.11	PTPN14	1	214439798	1_109	0	0.0502870148263156	13.3855831801834	2.11837150701726e-06	-1.53100705460835	2
ENSG00000117724.12	CENPF	1	214602949	1_109	0	0.0248904242924405	6.75304076949709	5.28981696585823e-07	-0.752262692388248	2
ENSG00000082482.13	KCNK2	1	215013405	1_109	0	0.0273258568131254	7.629760217677	6.5613567485137e-07	1.15478107558418	1
ENSG00000136636.12	KCTD3	1	215567710	1_109	0	0.0332350983878906	9.47152200388169	9.90662480038264e-07	1.45830760169193	1
ENSG00000092978.10	GPATCH2	1	217631213	1_110	0	0.011977102382657	6.27296463426102	2.36446872949926e-07	-0.572277667000104	2
ENSG00000162814.10	SPATA17	1	217631425	1_110	0	0.00997517210750332	4.70498858784422	1.47702533807867e-07	0.302805566898114	1
ENSG00000067533.5	RRP15	1	218285209	1_110	0	0.0122424195010905	8.17472247171724	3.14955537314255e-07	1.52715355054082	1
ENSG00000143353.11	LYPLAL1	1	219173128	1_111	0	0.176995934124676	25.2091527441281	1.40420499456768e-05	-3.00561394268768	1
ENSG00000067704.9	IARS2	1	220094327	1_112	0	0.0234788528519817	9.82532081810699	7.25993258029313e-07	1.27835428299431	1
ENSG00000116141.15	MARK1	1	220528008	1_112	0	0.013511691942613	4.65312392896315	1.97862425332021e-07	-0.00366340563730175	1
ENSG00000162817.6	C1orf115	1	220711156	1_112	0	0.0139418305197662	4.94595181779018	2.17009453862297e-07	0.223171311709182	1
ENSG00000117791.15	MARC2	1	220747806	1_112	0	0.0153507487651521	5.84591983874993	2.82417362947024e-07	0.605179653607221	1
ENSG00000186205.12	MARC1	1	220786518	1_112	0	0.0136657770433758	4.75907888889171	2.04675664279382e-07	-0.145251830006836	1
ENSG00000143498.17	TAF1A	1	222591036	1_114	0	0.023807244661376	10.6943083264952	8.01255105562988e-07	-1.33956313001398	1
ENSG00000154305.16	MIA3	1	222617179	1_114	0	0.0139451651063401	5.68681648967701	2.49575441624664e-07	-0.484654795243246	2
ENSG00000197520.10	FAM177B	1	222736869	1_114	0	0.0245509634363401	10.982921716338	8.48585098793406e-07	1.12160357884695	2
ENSG00000154309.8	DISP1	1	222872138	1_114	0	0.0923508568942308	23.5585634190504	6.84697444861869e-06	-2.62532430094945	1
ENSG00000187554.11	TLR5	1	223142969	1_114	0	0.0149515279947237	6.3381036123079	2.98231756619526e-07	0.511798338098829	2
ENSG00000143502.14	SUSD4	1	223364043	1_114	0	0.0136342512184714	5.47612473815148	2.34970638870457e-07	0.495182429169088	1
ENSG00000203697.11	CAPN8	1	223665771	1_114	0	0.109305750927116	25.1935491604807	8.66645206513704e-06	-2.62325943582781	1
ENSG00000162909.17	CAPN2	1	223701253	1_114	0	0.0127838043336802	4.87441925105055	1.96106491014288e-07	-0.336259844681585	2
ENSG00000143514.16	TP53BP2	1	223846177	1_114	0	0.0161684091010826	7.06978902667924	3.59735019045219e-07	-1.03485942475306	1
ENSG00000143753.12	DEGS1	1	224186568	1_114	0	0.0377411312952706	15.0290965156575	1.78507620626876e-06	-1.7289563383892	1
ENSG00000143748.17	NVL	1	224336303	1_114	0	0.0162077435435367	7.09254450147566	3.61770874170078e-07	0.872061592662444	1
ENSG00000143771.11	CNIH4	1	224356827	1_114	0	0.0193765841722831	8.76393786002941	5.34423420713881e-07	1.17592280107725	2
ENSG00000143786.7	CNIH3	1	224542231	1_114	0	0.013733066423169	5.54360078914506	2.39589864677899e-07	-0.629516978757353	1
ENSG00000162923.14	WDR26	1	224436689	1_114	0	0.0133431554767731	5.2744756916113	2.21486273065421e-07	0.514579053235134	2
ENSG00000185842.15	DNAH14	1	224895916	1_115	0	0.0277514120579323	8.38863330571948	7.32630964425046e-07	0.909545913402704	1
ENSG00000143815.14	LBR	1	225415327	1_115	0	0.0186422012744139	4.65696744889928	2.73218038201798e-07	-0.112948688648997	3
ENSG00000143819.12	EPHX1	1	225811074	1_115	0	0.0188643814287586	4.76790496122102	2.83060410898191e-07	0.30919499381533	1
ENSG00000196187.11	TMEM63A	1	225892682	1_115	0	0.0186212789291531	4.64645427967427	2.72295301312876e-07	-0.197581202762605	1
ENSG00000243709.1	LEFTY1	1	225886863	1_115	0	0.0186411966359733	4.65646351035457	2.73173750526363e-07	0.208677392772075	2
ENSG00000143811.18	PYCR2	1	225922543	1_115	0	0.020629854131873	5.60592725857934	3.6395910552938e-07	-0.49473158768573	1
ENSG00000143751.9	SDE2	1	225999428	1_115	0	0.0202910815981893	5.45077980618668	3.48074981970633e-07	-0.466387572312715	1
ENSG00000163041.9	H3F3A	1	226062051	1_115	0	0.0425172018368277	12.4095370515424	1.66046309888159e-06	1.72573116187427	2
ENSG00000182827.8	ACBD3	1	226207756	1_115	0	0.0202495791468881	5.4316023314669	3.46140918148822e-07	0.489015961229843	1
ENSG00000183814.15	LIN9	1	226309688	1_115	0	0.0201735514388143	5.39635680738879	3.42603654512779e-07	-0.499598273088222	1
ENSG00000143799.12	PARP1	1	226407946	1_115	0	0.0206011715518201	5.59289284980541	3.62608008301357e-07	-0.423124205797867	1
ENSG00000143772.9	ITPKB	1	226738931	1_116	0	0.0403667792410295	16.572400425957	2.10532181967355e-06	-1.72258836243349	2
ENSG00000163050.16	COQ8A	1	226945529	1_116	0	0.0220568448238657	10.8865260624702	7.55686524893077e-07	-1.29125640144468	1
ENSG00000143776.18	CDC42BPA	1	227316912	1_116	0	0.0236721204637644	11.5490767300014	8.60386133920742e-07	1.14286659841114	2
ENSG00000181450.17	ZNF678	1	227546189	1_116	0	0.0196070571489768	9.78312916358529	6.03669419130014e-07	1.09594151262918	1
ENSG00000143740.14	SNAP47	1	227735217	1_116	0	0.032985593970005	14.6679016334132	1.52265415280922e-06	-2.03224319112178	1
ENSG00000081692.12	JMJD4	1	227739541	1_116	0	0.0114349661695445	4.74164663191443	1.70636935566118e-07	0.127248972016239	1
ENSG00000143816.7	WNT9A	1	227945621	1_116	0	0.0398571087575107	16.4516123675155	2.06358913929793e-06	2.64525626610381	1
ENSG00000162910.18	MRPL55	1	228109044	1_116	0	0.0392030870272845	16.2953712867599	2.0104510366408e-06	-2.46372902021209	1
ENSG00000143774.16	GUK1	1	228140298	1_116	0	0.0145415617993615	6.9868319540159	3.19742469460891e-07	-1.22046000470987	1
ENSG00000181873.12	IBA57	1	228204107	1_116	0	0.184780868294624	31.2953978277774	1.81989551169848e-05	-3.61404351442848	1
ENSG00000154358.20	OBSCN	1	228203890	1_116	0	0.0116134632397251	4.88630284655522	1.78587518919142e-07	0.416993377791868	1
ENSG00000162931.11	TRIM17	1	228417087	1_116	0	0.0625512919421048	20.7288543159062	4.08056741359545e-06	2.63999737463778	1
ENSG00000196890.4	HIST3H2BB	1	228458562	1_116	0	0.0234244394304068	11.4507678090799	8.44136712599823e-07	-1.59727205681199	1
ENSG00000168159.11	RNF187	1	228484557	1_116	0	0.0305778068489518	13.9545104702491	1.34285744894148e-06	1.85003949082867	2
ENSG00000154429.10	CCSAP	1	229328846	1_117	0	0.0215062708020995	5.89381296190133	3.98905875663482e-07	0.543624094734287	1
ENSG00000143632.14	ACTA1	1	229434057	1_117	0	0.116058149890177	21.9310753084176	8.01022182379164e-06	-2.43024663921952	2
ENSG00000069248.11	NUP133	1	229508410	1_117	0	0.0365942327903918	10.8906735796173	1.25422762330824e-06	-1.66568335731735	2
ENSG00000135776.4	ABCB10	1	229559119	1_117	0	0.0394139935717395	11.5912726807935	1.43777370836897e-06	1.71634403943667	1
ENSG00000177614.10	PGBD5	1	230426554	1_117	0	0.0188808733459164	4.67403096804966	2.77729900245588e-07	0.048661957123757	1
ENSG00000212916.4	MAP10	1	232801993	1_119	0	0.0224803727309589	6.86146796276619	4.85433251145594e-07	-0.764725314430405	1
ENSG00000135778.11	NTPCR	1	232950648	1_119	0	0.0192304443651966	5.39813288473378	3.2669453135385e-07	-0.454899004108433	2
ENSG00000135749.18	PCNX2	1	233293246	1_119	0	0.0222702920024295	6.77339013817548	4.74723768146252e-07	0.711071585403264	1
ENSG00000143674.10	MAP3K21	1	233345412	1_120	0	0.0654610208491935	12.6615973625401	2.60843636565812e-06	-1.45218881966825	1
ENSG00000059588.9	TARBP1	1	234478952	1_121	0	0.023797752644069	5.01959749852484	3.75935911562661e-07	-0.274238146201106	2
ENSG00000173726.10	TOMM20	1	235128439	1_121	0	0.0348350369134418	8.53354650403044	9.35523730528876e-07	1.08216291379983	2
ENSG00000152904.11	GGPS1	1	235325789	1_121	0	0.023005495685247	4.70276146769815	3.40481500323759e-07	-0.0581087668175544	1
ENSG00000162885.12	B3GALNT2	1	235504679	1_121	0	0.0228810915492974	4.65117101398726	3.34925350373185e-07	0.210819388343917	1
ENSG00000168243.10	GNG4	1	235651207	1_121	0	0.0244258278296472	5.2967250788941	4.07160554510854e-07	-0.500256321211834	1
ENSG00000143669.13	LYST	1	235866977	1_122	0	0.0192992081266384	5.81127787705534	3.52955623630294e-07	-0.48472080067789	2
ENSG00000116962.14	NID1	1	236065637	1_122	0	0.0530994599211762	15.3151130214059	2.55928872671446e-06	1.73023951402836	1
ENSG00000077585.13	GPR137B	1	236135019	1_122	0	0.0176644686786891	4.97520737431931	2.76579979586871e-07	-0.316440709446783	2
ENSG00000086619.13	ERO1B	1	236249369	1_122	0	0.0223103633079502	7.1291096869765	5.00553973132275e-07	0.990936751472328	1
ENSG00000116977.18	LGALS8	1	236531362	1_122	0	0.0361799825540334	13.0070396607514	1.48100249880601e-06	1.90588445802709	1
ENSG00000077522.12	ACTN2	1	236686652	1_122	0	0.0173263864991092	4.88492438461659	2.66363563973357e-07	-0.415409762745028	2
ENSG00000116984.12	MTR	1	236795503	1_122	0	0.0171822830846391	4.71761166031141	2.55100924082356e-07	-0.0924822562752992	1
ENSG00000133019.11	CHRM3	1	239386955	1_124	0	0.0240706396582553	4.9541219068096	3.75286804389189e-07	0.335667819379707	1
ENSG00000155816.19	FMN2	1	240014481	1_125	0	0.0259947595506754	6.69672128853823	5.47844117378351e-07	-0.81324008872008	1
ENSG00000182901.16	RGS7	1	241357612	1_126	0	0.0249966349474646	5.23568169488275	4.1187341159547e-07	-0.401037174294519	1
ENSG00000203668.2	CHML	1	241640356	1_127	0	0.017108103516665	6.23652704647025	3.3577909419077e-07	0.618228143694566	2
ENSG00000054277.13	OPN3	1	241642749	1_127	0	0.0150179097351005	5.01300730137038	2.36928224832355e-07	0.312660149527371	2
ENSG00000035687.9	ADSS	1	244452097	1_129	0	0.147037404695787	23.1907703128595	1.07312911236333e-05	2.51070765265608	1
ENSG00000179397.17	C1orf101	1	244454207	1_129	0	0.0231573987308106	5.51962555739438	4.02261403089668e-07	-0.532013739970027	2
ENSG00000203667.9	COX20	1	244832361	1_129	0	0.0253074411613036	6.35281661233436	5.05968556257998e-07	0.65837413219463	1
ENSG00000203666.12	EFCAB2	1	244970187	1_129	0	0.023705568740894	5.7391088924512	4.28157758396363e-07	-0.585788443186487	2
ENSG00000162849.15	KIF26B	1	245155106	1_129	0	0.030398956109758	8.07561360204953	7.72579490574685e-07	-0.930530108000451	1
ENSG00000185420.18	SMYD3	1	246507596	1_130	0	0.0161957099508936	5.78042698928969	2.94624517428114e-07	-0.596570667988922	1
ENSG00000143653.9	SCCPDH	1	246720005	1_130	0	0.0211630440769067	8.28505113445878	5.5180077147094e-07	-0.971585558003353	3
ENSG00000277462.1	ZNF670	1	247078730	1_130	0	0.017361923928443	6.43096534630543	3.51384816962203e-07	0.695408968021011	1
ENSG00000188295.14	ZNF669	1	247104366	1_130	0	0.0152429941862992	5.21345409692133	2.50094886263932e-07	0.42030059397615	1
ENSG00000162714.12	ZNF496	1	247330860	1_131	0	0.0161926563927639	4.64652473457764	2.36785621730943e-07	0.16575045463655	1
ENSG00000162722.8	TRIM58	1	247645251	1_131	0	0.0189716445034647	6.26988075394019	3.74346031026733e-07	-0.845115869756548	1
ENSG00000175137.10	SH3BP5L	1	248826485	1_131	0	0.0382114385205402	13.5136546050456	1.62508161070676e-06	1.86799288957432	1
ENSG00000171163.15	ZNF692	1	248859244	1_131	0	0.0177235089042698	5.32933504156502	2.97256736541522e-07	-0.0606140200524659	1
ENSG00000184731.5	FAM110C	2	47011	2_1	0	0.0422263028543061	16.2375748613585	2.15780998418648e-06	-1.84843352472343	1
ENSG00000143727.15	ACP1	2	264429	2_1	0	0.134879260403388	27.460259832815	1.16562483453708e-05	3.34708426075426	1
ENSG00000035115.21	SH3YL1	2	268293	2_1	0	0.0474785271714546	17.9149165859681	2.67683130315033e-06	2.49610458206811	1
ENSG00000151353.14	TMEM18	2	676782	2_1	0	0.0116327848183804	4.73860068691503	1.73477350815763e-07	0.23274007555148	2
ENSG00000115705.20	TPO	2	1374163	2_1	0	0.0116119027539556	4.69531085798547	1.71583970878476e-07	-0.11513896962407	1
ENSG00000130508.10	PXDN	2	1742396	2_1	0	0.0284582966300523	13.1623969340188	1.17883455852892e-06	1.63131661073733	1
ENSG00000032389.12	TSSC1	2	3377418	2_2	0	0.0264773281571602	13.0728025563878	1.08931086066341e-06	1.53958612919823	1
ENSG00000171853.15	TRAPPC12	2	3379891	2_2	0	0.0119935443574608	5.65905889698164	2.13599746667021e-07	0.578917632855217	2
ENSG00000182551.13	ADI1	2	3497843	2_2	0	0.0216092808338361	11.166412586602	7.59386649705007e-07	1.35594154047472	1
ENSG00000171865.9	RNASEH1	2	3558879	2_2	0	0.0381976537854316	16.5231571189808	1.9862718803638e-06	-1.86459478365171	1
ENSG00000171863.12	RPS7	2	3606600	2_2	0	0.0225221721142218	11.5543654637043	8.18965009548797e-07	1.40562288386591	1
ENSG00000118004.17	COLEC11	2	3594575	2_2	0	0.0496197107473571	18.998280222269	2.96672636481751e-06	1.89209857323937	3
ENSG00000151692.14	RNF144A	2	6917071	2_5	0	0.0219759448170952	6.89300610023462	4.76721997780222e-07	-0.669253389661432	1
ENSG00000134313.15	KIDINS220	2	8837975	2_6	0	0.0166211554717308	5.39718223613188	2.82317154326969e-07	0.443564960386815	1
ENSG00000143797.11	MBOAT2	2	9003515	2_6	0	0.0270520037412416	9.9629623613522	8.48197332128467e-07	-1.29496567205836	1
ENSG00000119185.12	ITGB1BP1	2	9452280	2_6	0	0.10625368909618	22.9871810013291	7.68667832132039e-06	-2.2214097689393	1
ENSG00000119203.13	CPSF3	2	9399534	2_6	0	0.0163232771566509	5.22800738645524	2.68566921411302e-07	-0.487708457613956	1
ENSG00000134330.18	IAH1	2	9473160	2_6	0	0.0154814202454368	4.73277807698488	2.30587581393761e-07	0.212978732055001	3
ENSG00000134308.13	YWHAQ	2	9627815	2_6	0	0.0283218553213326	10.3940754996871	9.26438384728897e-07	-1.14376998901084	1
ENSG00000115750.16	TAF1B	2	9811819	2_6	0	0.0182949244606025	6.2950992616027	3.62445053289702e-07	0.613504417726574	4
ENSG00000134317.17	GRHL1	2	9949726	2_6	0	0.0294258492916476	10.7536310609019	9.95848130742901e-07	1.4050858831293	2
ENSG00000205795.4	CYS1	2	10080534	2_6	0	0.0572355128546619	17.0431618522357	3.06990347651869e-06	-1.87054247570695	1
ENSG00000171848.13	RRM2	2	10121909	2_6	0	0.0155620852147894	4.78137899041402	2.34169285966586e-07	-0.334271740427223	1
ENSG00000115756.12	HPCAL1	2	10267659	2_7	0	0.0187354844398865	7.16889129789946	4.2269381774276e-07	0.836075424701076	2
ENSG00000115761.15	NOL10	2	10689644	2_7	0	0.014615302167917	4.84552775684216	2.2287320483543e-07	-0.19725758218392	1
ENSG00000143882.10	ATP6V1C2	2	10722013	2_7	0	0.0150113796018679	5.09549995935557	2.40722332846129e-07	0.31236637222922	1
ENSG00000162976.12	PQLC3	2	11153210	2_7	0	0.0172371537215638	6.38867378277472	3.46565431341895e-07	0.647587898609866	1
ENSG00000134318.13	ROCK2	2	11347918	2_7	0	0.014889321696503	5.01917238612269	2.3518845492798e-07	0.30411927004524	2
ENSG00000169016.16	E2F6	2	11466058	2_7	0	0.0150408959184386	5.11386444031372	2.42064939505916e-07	-0.353108905410473	1
ENSG00000196208.13	GREB1	2	11479905	2_7	0	0.0143074584008096	4.64654681035855	2.09219318078197e-07	0.0590944186158171	1
ENSG00000134324.11	LPIN1	2	11678835	2_7	0	0.0146218702966346	4.84972799156873	2.23166643588047e-07	0.210034045972248	3
ENSG00000071575.11	TRIB2	2	12717952	2_8	0	0.0626383841194321	14.9100991039178	2.93920616240867e-06	-1.6980731193987	1
ENSG00000151779.12	NBAS	2	15560914	2_9	0	0.0302131942164697	11.8493335249538	1.12667728848466e-06	-1.99685881815324	1
ENSG00000079785.14	DDX1	2	15591459	2_9	0	0.0269397861297607	10.7714187200989	9.13221286383696e-07	1.12105971348958	2
ENSG00000214842.5	RAD51AP2	2	17566732	2_10	0	0.0136114307630602	7.13476121450939	3.05627335241293e-07	-1.02370432932671	1
ENSG00000197872.11	FAM49A	2	16666179	2_10	0	0.0106982080883105	4.88627213171061	1.64512031449337e-07	-0.283399523834993	1
ENSG00000163032.11	VSNL1	2	17517411	2_10	0	0.0202241676889179	10.8374914444492	6.89776507297323e-07	-1.47783743336943	1
ENSG00000178295.14	GEN1	2	17622424	2_10	0	0.0867382672728522	24.6021408453214	6.7157205515142e-06	2.80030810705468	2
ENSG00000163029.15	SMC6	2	17789464	2_10	0	0.0493262224221118	19.2185979243725	2.98337970838678e-06	-2.46812893598209	1
ENSG00000170745.11	KCNS3	2	17868161	2_10	0	0.137530143845707	29.1186273602625	1.26031112415467e-05	-3.07098856484709	3
ENSG00000240857.1	RDH14	2	18560992	2_11	0	0.0352477115379525	9.29060813999209	1.03058553387399e-06	-1.09997999919989	1
ENSG00000183891.5	TTC32	2	19901227	2_12	0	0.0148249882607971	4.83555451299093	2.25605464886469e-07	-0.4109101185811	1
ENSG00000068697.6	LAPTM4A	2	20051914	2_12	0	0.0263116309057557	10.3302193658182	8.55394170109261e-07	1.38132241520078	2
ENSG00000055917.15	PUM2	2	20352364	2_12	0	0.0218225805165836	8.24047275138682	5.65935850097409e-07	0.93321223604799	1
ENSG00000143869.6	GDF7	2	20666960	2_12	0	0.0359592545248664	13.1137587658669	1.48404422679024e-06	-1.60840345797559	3
ENSG00000118961.14	LDAH	2	20677676	2_12	0	0.063635395132936	18.1420686505765	3.63324366367784e-06	-2.23885893897476	3
ENSG00000084674.14	APOB	2	21044338	2_13	0	0.0162647181326977	7.38745760884358	3.78138168913983e-07	-1.03718235273842	2
ENSG00000119771.14	KLHL29	2	23465150	2_14	0	0.0215896928715845	8.18459008659991	5.56099329196508e-07	-0.527206587906601	1
ENSG00000119778.14	ATAD2B	2	23927186	2_14	0	0.0150519978836414	5.81099654159763	2.7526673982381e-07	-0.733742821203434	1
ENSG00000173960.13	UBXN2A	2	23927762	2_14	0	0.0324437963476923	17.9258179000438	1.8302887935788e-06	-3.35450891622426	2
ENSG00000163026.11	WDCP	2	24049787	2_14	0	0.015371619887669	11.7686618189247	5.69319020585213e-07	-2.60578987444758	1
ENSG00000119782.13	FKBP1B	2	24000586	2_14	0	0.0140316127360637	9.16213328622293	4.04588159735137e-07	-2.09136554001298	2
ENSG00000115128.6	SF3B6	2	24081196	2_14	0	0.0152687516836411	6.46099760435413	3.10464598555748e-07	-1.16926906179195	1
ENSG00000219626.8	FAM228B	2	24064728	2_14	0	0.01666182870829	12.1382476728931	6.36484209622993e-07	2.62946332112701	2
ENSG00000115129.13	TP53I3	2	24083717	2_14	0	0.0343411870485784	12.9886540779009	1.40374566236295e-06	-1.66869480268295	1
ENSG00000176732.6	PFN4	2	24123824	2_14	0	0.0158524128080855	12.168060901174	6.07051758528091e-07	2.65422156455459	1
ENSG00000186453.12	FAM228A	2	24174047	2_14	0	0.0165171141321951	5.9486814092243	3.09217349812197e-07	0.0488125823699198	3
ENSG00000198399.14	ITSN2	2	24360250	2_14	0	0.027685138685218	11.0333740181224	9.61311234028839e-07	-1.81308323673638	1
ENSG00000075426.11	FOSL2	2	28391472	2_17	0	0.229568795102347	30.7019543028733	2.21813436073124e-05	-3.19858172848881	1
ENSG00000213639.9	PPP1CB	2	28751600	2_17	0	0.0734315782859959	19.4483463730271	4.49442892685569e-06	2.69026512487182	2
ENSG00000163806.15	SPDYA	2	28780892	2_17	0	0.0198849700696815	7.1022744295074	4.4445865184205e-07	-1.3361975715387	2
ENSG00000171103.10	TRMT61B	2	28869813	2_17	0	0.0352276272936215	12.4744085000058	1.38296862776421e-06	-2.20698890139967	1
ENSG00000163811.11	WDR43	2	28895415	2_17	0	0.0180426297186325	6.19164362606206	3.51572390260292e-07	0.398251498791442	1
ENSG00000189350.12	TOGARAM2	2	28957249	2_17	0	0.0299784659255398	10.9553436243965	1.03358068048412e-06	1.57279501884015	2
ENSG00000115295.19	CLIP4	2	29063206	2_18	0	0.0310969099798115	5.76741747049624	5.64426763773277e-07	-0.513451359772236	2
ENSG00000119801.12	YPEL5	2	30156496	2_18	0	0.0315230420053739	5.89551652858254	5.84869475046368e-07	0.553121820862095	1
ENSG00000172954.13	LCLAT1	2	30431453	2_19	0	0.0219395826970421	4.81942321179397	3.32760985250219e-07	-0.306046975095312	3
ENSG00000158089.14	GALNT14	2	31154628	2_19	0	0.0221005004548889	4.88793861194219	3.39967048461065e-07	0.358601172727246	1
ENSG00000013016.15	EHD3	2	31234492	2_19	0	0.0219509273078227	4.82426855111735	3.33267774061041e-07	-0.217446049625838	2
ENSG00000158125.9	XDH	2	31431289	2_20	0	0.019191826574114	4.86588635481704	2.93891649046106e-07	-0.230209935093317	1
ENSG00000162961.13	DPY30	2	32040056	2_20	0	0.0371885679225172	11.0814759353589	1.29692850602615e-06	1.73840969023278	1
ENSG00000119820.10	YIPF4	2	32278100	2_20	0	0.059381509038051	15.5161948657529	2.89964899153706e-06	1.79136941667413	2
ENSG00000115760.13	BIRC6	2	32356560	2_20	0	0.0342652505971603	10.3096277122473	1.11174675101992e-06	-1.43237249319273	2
ENSG00000018699.11	TTC27	2	32678481	2_20	0	0.0239425929993629	6.93917676033734	5.22863236728395e-07	0.852293751277721	1
ENSG00000049323.15	LTBP1	2	32938782	2_20	0	0.0215347543258276	5.94511126146655	4.02910775176373e-07	-0.701166148704131	1
ENSG00000152689.17	RASGRP3	2	33470734	2_21	0	0.0852834221700348	23.104215381999	6.2010440602807e-06	-2.32805888481142	2
ENSG00000205221.12	VIT	2	36705350	2_23	0	0.00700003422504181	5.35723458621025	1.18018421341822e-07	0.353508048884146	1
ENSG00000008869.11	HEATR5B	2	37084196	2_23	0	0.00805000618450891	8.5457324042566	2.16498293350906e-07	1.93228624098017	2
ENSG00000152133.14	GPATCH11	2	37097965	2_23	0	0.00998309886010118	7.97879625987018	2.50675402502847e-07	-0.653352594875602	1
ENSG00000218739.9	CEBPZOS	2	37206305	2_23	0	0.00663322136248024	7.61950194152076	1.5905965951634e-07	-1.96331068990102	1
ENSG00000115816.14	CEBPZ	2	37231568	2_23	0	0.00674537409414633	8.17164974182875	1.73470151359131e-07	1.85638053615798	1
ENSG00000003509.15	NDUFAF7	2	37231568	2_23	0	0.00674537409414633	8.17164974182875	1.73470151359131e-07	-1.85638053615798	1
ENSG00000115825.9	PRKD3	2	37281290	2_23	0	0.0150495657340016	15.205324230814	7.20159389082254e-07	2.0869309145758	2
ENSG00000163171.7	CDC42EP3	2	37754330	2_23	0	0.0117172771056597	9.90934273518553	3.65410080638244e-07	1.44195084072981	1
ENSG00000115841.19	RMDN2	2	37923332	2_24	0	0.0151150546809086	4.65867604953571	2.216058436066e-07	0.107944189702991	1
ENSG00000143889.15	HNRNPLL	2	38602595	2_24	0	0.0174674860998765	5.97364195431942	3.28381413932519e-07	0.501159128505151	1
ENSG00000143891.16	GALM	2	38666042	2_24	0	0.01797515589965	6.11405422107881	3.45868432192214e-07	-0.874659022110239	2
ENSG00000115875.18	SRSF7	2	38751622	2_24	0	0.0612681642362806	17.6002558413741	3.39361696623761e-06	-2.33517010152299	1
ENSG00000152147.10	GEMIN6	2	38752163	2_24	0	0.073989052406104	19.2635919337001	4.48552941304386e-06	-2.23652131622489	1
ENSG00000163214.20	DHX57	2	38875912	2_25	0	0.0208621692882497	4.97708115425799	3.2677073963345e-07	-0.316923838253164	1
ENSG00000188010.12	MORN2	2	38875912	2_25	0	0.0208621692882497	4.97708115425799	3.2677073963345e-07	-0.316923838253164	1
ENSG00000214694.10	ARHGEF33	2	38881632	2_25	0	0.0746312951739703	17.029569925355	3.99975723290639e-06	2.13855433626948	2
ENSG00000115904.12	SOS1	2	39124428	2_25	0	0.0224065088786563	5.6465578121982	3.98168544700822e-07	0.705925913423748	1
ENSG00000138050.14	THUMPD2	2	39778359	2_25	0	0.0340705056078675	9.58529194488379	1.0277628069551e-06	1.12866215121046	1
ENSG00000162878.12	PKDCC	2	42048679	2_26	0	0.0115624599285283	10.654383371956	3.87692620081634e-07	-1.27643249692839	1
ENSG00000143924.18	EML4	2	42145131	2_26	0	0.00637610543237532	5.10389571839764	1.02415633528932e-07	0.505979676322605	2
ENSG00000115944.14	COX7A2L	2	42350030	2_26	0	0.010193151618734	9.47792477096625	3.04039993899097e-07	-0.993353370412262	2
ENSG00000057935.13	MTA3	2	42494666	2_26	0	0.0169753784340411	14.2431213235982	7.60910561472207e-07	1.63659452810689	1
ENSG00000162881.6	OXER1	2	42764706	2_26	0	0.0122225281399344	11.1727142433158	4.29762691385075e-07	-1.71140265704213	4
ENSG00000162882.14	HAAO	2	42769679	2_26	0	0.00889360617802693	8.20566444399494	2.2966807024909e-07	-1.38573231526277	2
ENSG00000115970.18	THADA	2	43743114	2_27	0	0.0158262721204708	6.37619089836465	3.17576906190286e-07	0.652387426841736	1
ENSG00000152527.13	PLEKHH2	2	43708586	2_27	0	0.0218219410112255	8.32965576954231	5.72043961198809e-07	1.44482899180557	2
ENSG00000223658.7	C1GALT1C1L	2	43676123	2_27	0	0.0225278027813068	8.3433095670017	5.91515551240282e-07	-0.506659579538695	1
ENSG00000138036.18	DYNC2LI1	2	43774000	2_27	0	0.0569936627192821	19.1749117417288	3.43929093726623e-06	-2.65533151651742	2
ENSG00000138095.18	LRPPRC	2	43901773	2_27	0	0.0163619431093455	6.29789937933296	3.24294489929405e-07	-0.969486193286111	3
ENSG00000138079.13	SLC3A1	2	44275649	2_28	0	0.024858518322235	11.7784996691561	9.21455118847145e-07	1.62906709421849	1
ENSG00000138078.15	PREPL	2	44361802	2_28	0	0.0116022454984979	4.64747420104516	1.69694595908978e-07	-0.349565628375848	1
ENSG00000143919.14	CAMKMT	2	44359482	2_28	0	0.0128350523691846	5.59048764177878	2.25816832050926e-07	-0.535304034484276	3
ENSG00000068784.12	SRBD1	2	45612248	2_28	0	0.0269715351372866	12.54462989751	1.06481091053125e-06	-1.41979468329609	2
ENSG00000250565.6	ATP6V1E2	2	46541996	2_29	0	0.0215769620373364	5.27147632906496	3.57957554060538e-07	-0.26994591915094	1
ENSG00000119729.11	RHOQ	2	46541996	2_29	0	0.0215769620373364	5.27147632906496	3.57957554060538e-07	-0.26994591915094	1
ENSG00000151665.12	PIGF	2	46617108	2_29	0	0.0201148886422575	4.648813089605	2.94285383082742e-07	-0.0649029871726134	1
ENSG00000119878.5	CRIPT	2	46688209	2_29	0	0.139040463906752	22.9986792531266	1.00635933224989e-05	2.28275504079597	1
ENSG00000171150.7	SOCS5	2	46708782	2_29	0	0.028587895429467	7.91691972496683	7.12274505500596e-07	-0.986445766107598	1
ENSG00000068724.15	TTC7A	2	46922132	2_29	0	0.113981858551801	20.9852863046227	7.52765326397953e-06	-2.1231958960221	1
ENSG00000180398.11	MCFD2	2	46940280	2_29	0	0.0322175565604527	9.03675156837469	9.16249849811084e-07	-1.1611912780661	3
ENSG00000143933.16	CALM2	2	47176244	2_30	0	0.0346776767078941	8.48480573083865	9.25978430053783e-07	0.932975227024712	1
ENSG00000119888.10	EPCAM	2	47385739	2_30	0	0.0232592827863934	4.7299495194902	3.46227690097334e-07	0.127965610733842	1
ENSG00000095002.13	MSH2	2	47403074	2_30	0	0.0263898826507182	5.91526327133174	4.91270302115939e-07	-0.545038941582159	1
ENSG00000116062.14	MSH6	2	47694698	2_30	0	0.0369252576636323	9.07700550937795	1.05481211014807e-06	-1.13247716956844	2
ENSG00000162869.15	PPP1R21	2	48441151	2_31	0	0.0229201705478319	6.82407735842473	4.92233038409251e-07	-0.725430954960014	1
ENSG00000243244.5	STON1	2	48529416	2_31	0	0.0187648321988424	4.94953028083673	2.92292481551737e-07	0.359300449987048	3
ENSG00000242441.7	GTF2A1L	2	48595242	2_31	0	0.0257639737671916	7.92173386938751	6.42306134939522e-07	-0.804968225523875	1
ENSG00000179915.22	NRXN1	2	51224848	2_33	0	0.0283501029116463	6.03580678169987	5.38516410229309e-07	-0.502075105587066	1
ENSG00000143942.4	CHAC2	2	53767569	2_35	0	0.0300374990806676	5.49260661702677	5.19219793328834e-07	-0.383496393209905	1
ENSG00000115239.21	ASB3	2	53788266	2_35	0	0.0506635948356293	10.4296951543872	1.66294004028588e-06	-1.58068692099238	1
ENSG00000119737.5	GPR75	2	53860333	2_35	0	0.0517868912071572	10.6378318915238	1.733731889595e-06	-1.41654918513686	1
ENSG00000068878.14	PSME4	2	53921173	2_35	0	0.0317860402805902	6.02505947293959	6.027077018694e-07	-0.947000565126917	2
ENSG00000170634.12	ACYP2	2	53971924	2_35	0	0.027557878414139	4.68253241326101	4.06102390260742e-07	0.0461735121851245	2
ENSG00000177994.15	C2orf73	2	54330223	2_35	0	0.0467587548021421	9.6692576174417	1.42286940857614e-06	1.14415255496598	2
ENSG00000055813.5	CCDC85A	2	56183655	2_37	0	0.0261453386055759	7.63522113926987	6.28238958485689e-07	-0.692775610032136	2
ENSG00000028116.16	VRK2	2	57907323	2_38	0	0.0239515890849358	6.90796667866202	5.20707148611006e-07	-0.558773335049227	2
ENSG00000115392.11	FANCL	2	58241625	2_39	0	0	5.35359381079633	0	0.41993942765325	1
ENSG00000119866.20	BCL11A	2	60446110	2_40	0	0.0176852227033291	6.50504850462491	3.62051245618464e-07	0.608145846641416	1
ENSG00000115421.12	PAPOLG	2	60755661	2_40	0	0.0253109070331538	10.5422219968334	8.39747732159844e-07	-1.49536454995998	1
ENSG00000162924.13	REL	2	60881694	2_40	0	0.0143886907642226	5.14601426152099	2.3302431402061e-07	-0.750740988246588	1
ENSG00000162927.13	PUS10	2	61018416	2_40	0	0.0140940604393244	4.65480715739284	2.06465169312407e-07	-0.114038497652648	1
ENSG00000162929.13	KIAA1841	2	61065721	2_40	0	0.0142953765708618	6.55244325832039	2.94786670936934e-07	1.32506208888506	2
ENSG00000237651.6	C2orf74	2	61144588	2_40	0	0.0142400060328221	5.9433510491978	2.66348668453446e-07	-0.831974475671488	2
ENSG00000115464.14	USP34	2	61470194	2_40	0	0.0232778796919586	10.6793253896503	7.82341218714976e-07	-1.72262630286844	1
ENSG00000082898.16	XPO1	2	61538854	2_40	1	0.0538216742227891	18.4320125394471	3.12204338629407e-06	-3.97441417246609	1
ENSG00000170264.12	FAM161A	2	61854233	2_40	0	0.0159266893572729	5.57159770606884	2.79263536850056e-07	-0.0701428628122637	2
ENSG00000115484.14	CCT4	2	61888641	2_40	0	0.0148209625363186	5.03099249787347	2.34659992734891e-07	0.107508177763393	2
ENSG00000173163.10	COMMD1	2	61889168	2_40	0	0.0149565152625732	5.7023325849383	2.6840582443934e-07	0.925389847666276	1
ENSG00000186889.9	TMEM17	2	62506118	2_41	0	0.0223192837156293	5.26485994018981	3.69807784412305e-07	-0.258802195152127	2
ENSG00000014641.17	MDH1	2	63588667	2_41	0	0.0477915590601262	12.4376096625453	1.87066962730392e-06	2.18697576435105	2
ENSG00000143951.15	WDPCP	2	63804856	2_41	0	0.0325750401135987	8.81744078207795	9.03933505716593e-07	1.5165728720582	1
ENSG00000169764.15	UGP2	2	63841888	2_41	0	0.0212506069007361	4.80488111592388	3.21338644987218e-07	0.137556207019692	1
ENSG00000143952.19	VPS54	2	63991923	2_41	0	0.0472777297506852	12.3353581163478	1.83534346507868e-06	-1.5995245466449	3
ENSG00000119862.12	LGALSL	2	64453833	2_42	0	0.0243995839478565	7.85537326495824	6.03195677851722e-07	1.00274489062695	2
ENSG00000119844.15	AFTPH	2	64526600	2_42	0	0.0216115289504839	6.68116943768403	4.54409029392538e-07	-0.77333682437035	1
ENSG00000115902.10	SLC1A4	2	64987896	2_42	0	0.0445456269412792	13.3518651458277	1.87178510343319e-06	1.79793988705896	2
ENSG00000138069.16	RAB1A	2	65129770	2_42	0	0.153216005326319	22.5539516508429	1.08751624724318e-05	2.16445410178571	2
ENSG00000138071.13	ACTR2	2	65227510	2_42	0	0.0177604642866119	5.71498287184837	3.19431853553572e-07	-0.970063265076797	1
ENSG00000198369.9	SPRED2	2	65433000	2_42	0	0.0174387055590024	5.37011812150189	2.94718268654162e-07	-0.722227723691777	1
ENSG00000143971.7	ETAA1	2	67397170	2_44	0	0	8.19599264537317	0	-0.279060513353857	2
ENSG00000197223.11	C1D	2	68111647	2_45	0	0.014620182148774	5.10584957857112	2.34925290831746e-07	-0.319335952274162	1
ENSG00000243667.6	WDR92	2	68157965	2_45	0	0.0699491077986462	21.5610886843629	4.74637271801038e-06	3.03907429016037	1
ENSG00000115946.7	PNO1	2	68157965	2_45	0	0.0277276983933809	13.6253048562236	1.18896487084737e-06	-2.67207622677076	2
ENSG00000221823.10	PPP3R1	2	68256264	2_45	0	0.0147440752192791	7.09489321793183	3.29209512005954e-07	1.70327728900392	1
ENSG00000115956.9	PLEK	2	68360597	2_45	0	0.0148382203962194	5.75322394690242	2.68659418647587e-07	0.830718422364626	2
ENSG00000204923.3	FBXO48	2	68467123	2_45	0	0.0139008813857209	4.69815547004191	2.05531643726683e-07	0.100083032967887	1
ENSG00000169621.9	APLF	2	68467927	2_45	0	0.0151269067757709	5.35074567768815	2.54726080701573e-07	0.231173731730399	2
ENSG00000169604.19	ANTXR1	2	69012709	2_46	0	0.0226463872534232	5.82422592283521	4.15093675295833e-07	-0.720475629060761	1
ENSG00000198380.12	GFPT1	2	69382972	2_46	0	0.15244770491753	17.883345668706	8.5798290609751e-06	-3.90408750475114	2
ENSG00000169599.12	NFU1	2	69423598	2_46	0	0.0546931888661396	12.4068093015895	2.13551352416653e-06	0.79546152579422	2
ENSG00000196975.15	ANXA4	2	69645260	2_46	0	0.0894031156810966	19.7381266820112	5.55351002058192e-06	2.29791182009553	1
ENSG00000087338.4	GMCL1	2	69829233	2_46	0	0.0237480408851224	5.98343750192134	4.47185301929174e-07	0.435296026479329	1
ENSG00000244617.2	ASPRV1	2	69963740	2_46	0	0.0683170059311663	16.0853366365457	3.45834210868691e-06	2.07206343882543	1
ENSG00000115998.7	C2orf42	2	70246321	2_46	0	0.0376086662293567	10.4091963415955	1.23200963930244e-06	1.41144461867554	2
ENSG00000116001.15	TIA1	2	70249121	2_46	0	0.020853282312532	5.06064552619881	3.32115629831492e-07	-0.455130853647314	1
ENSG00000143977.13	SNRPG	2	70293366	2_46	0	0.0212875691317919	5.26320841811074	3.52602683382621e-07	0.523556068917495	1
ENSG00000035141.7	FAM136A	2	70301695	2_46	0	0.0448163003621509	11.6208876701826	1.63902009825752e-06	1.49218128002212	1
ENSG00000183733.6	FIGLA	2	70790960	2_47	0	0.0154983766661434	5.66373593148821	2.76247388872445e-07	0.439876251755498	3
ENSG00000135638.13	EMX1	2	72917282	2_47	0	0.016440896608523	6.21592574779058	3.21617957746184e-07	-0.91721700879777	1
ENSG00000152672.7	CLEC4F	2	70887870	2_47	0	0.0149077307681401	5.30043668650239	2.48675022425997e-07	0.497815064898979	2
ENSG00000075340.22	ADD2	2	70767997	2_47	0	0.0140274177801811	4.73152204325852	2.08875534019787e-07	-0.140874377979184	1
ENSG00000116035.2	VAX2	2	70899809	2_47	0	0.0142427533156666	4.87390038563376	2.18463845860993e-07	0.256889498802426	1
ENSG00000116039.11	ATP6V1B1	2	70935632	2_47	0	0.0230284166949208	9.37200288395537	6.79212181995266e-07	1.13283955352526	1
ENSG00000144031.11	ANKRD53	2	70978846	2_47	0	0.0201174581581824	8.10516907739414	5.13149794430504e-07	0.959713780255622	2
ENSG00000144043.11	TEX261	2	70990491	2_47	0	0.0145713315412784	5.08708694103978	2.33279928489329e-07	-0.179996748914066	1
ENSG00000124357.12	NAGK	2	71063928	2_47	0	0.0192972666045339	7.71527444411137	4.6855022399455e-07	-0.857837931557592	1
ENSG00000124370.10	MCEE	2	71130580	2_47	0	0.0201296312743925	8.11082663918426	5.13818707482201e-07	0.962229125482094	1
ENSG00000124383.8	MPHOSPH10	2	71130580	2_47	0	0.0201296312743925	8.11082663918426	5.13818707482201e-07	-0.962229125482094	1
ENSG00000124374.8	PAIP2B	2	71227924	2_47	0	0.0151707574139739	5.46396037490481	2.60869784069584e-07	0.502005392314942	2
ENSG00000135636.13	DYSF	2	71453820	2_47	0	0.0141856638219776	4.83636233258369	2.15912341532467e-07	0.14999066893376	1
ENSG00000116096.5	SPR	2	72887223	2_47	0	0.0414339049682881	14.9002816279915	1.94293967337918e-06	2.09172164682425	1
ENSG00000135625.7	EGR4	2	73294038	2_48	0	0.0198999193917133	8.95061098266143	5.60548213591477e-07	1.1257750633719	1
ENSG00000135631.16	RAB11FIP5	2	73156338	2_48	0	0.0161262115101105	7.75396370611932	3.93518441204833e-07	1.46275594931715	1
ENSG00000135632.11	SMYD5	2	73214385	2_48	0	0.0131583523475748	5.35955035488505	2.21941665546766e-07	0.712322938505238	1
ENSG00000135617.3	PRADC1	2	73233389	2_48	0	0.0131088930258967	5.02356905669975	2.0724657871335e-07	-0.699179222544419	1
ENSG00000135624.15	CCT7	2	73233389	2_48	0	0.0131088930258967	5.02356905669975	2.0724657871335e-07	0.699179222544419	1
ENSG00000163013.11	FBXO41	2	73265486	2_48	0	0.0136572982868093	5.16174110897649	2.21855391291936e-07	0.0234731743459754	1
ENSG00000144035.3	NAT8	2	73641201	2_48	0	0.0223051666704003	10.2552906633333	7.19883833088016e-07	-1.93159165605682	2
ENSG00000144034.14	TPRKB	2	73719686	2_48	0	0.0320976049939244	13.4697072626092	1.36062911276971e-06	2.20095271082781	1
ENSG00000144048.10	DUSP11	2	73780009	2_48	0	0.030878161433432	13.2348887072168	1.28611765722838e-06	-2.25894246623995	1
ENSG00000124356.15	STAMBP	2	73829050	2_48	0	0.0247713981108479	10.7313036316058	8.36588664523169e-07	1.46511805430359	2
ENSG00000114956.19	DGUOK	2	73958749	2_48	0	0.0492009094355669	17.1205944567761	2.65094638415538e-06	1.84768335402871	1
ENSG00000163170.11	BOLA3	2	74122062	2_48	0	0.0128562475508119	4.70563655432085	1.90388880789851e-07	0.189546985175008	2
ENSG00000114978.17	MOB1A	2	74178825	2_48	0	0.0131453161144193	4.8776868352997	2.01787342904121e-07	0.162530701398232	2
ENSG00000065911.11	MTHFD2	2	74198820	2_48	0	0.0131461678753169	4.89851654245043	2.02662187752382e-07	-0.249963509122638	1
ENSG00000188687.17	SLC4A5	2	74326536	2_48	0	0.0128041560155175	4.65606745873451	1.87620027318022e-07	-0.0258837435407701	1
ENSG00000204843.12	DCTN1	2	74391866	2_48	0	0.012963569005968	4.79881934695851	1.95779835191598e-07	0.240158709175677	2
ENSG00000114993.16	RTKN	2	74442009	2_48	0	0.0179438929315907	7.68541478303187	4.34003222623754e-07	0.901618469324859	2
ENSG00000284308.1	C2orf81	2	74421241	2_48	0	0.0280213516522027	11.7867728685821	1.03942454664672e-06	-1.62190400114732	1
ENSG00000005448.16	WDR54	2	74421241	2_48	0	0.0280213516522025	11.7867728685821	1.03942454664671e-06	-1.62190400114732	1
ENSG00000239779.6	WBP1	2	74458316	2_48	0	0.0190764639539349	8.30110178470844	4.98359325056286e-07	-1.00005738830774	2
ENSG00000115275.11	MOGS	2	74465064	2_48	0	0.0390549042599957	14.8533289449761	1.82561144749795e-06	1.74489339629379	2
ENSG00000115282.19	TTC31	2	74483364	2_48	0	0.0382242042107642	14.6774270264018	1.76562047352912e-06	1.88013492724399	1
ENSG00000179528.15	LBX2	2	74518953	2_48	0	0.0978770912064681	23.5759341241386	7.26204502396822e-06	2.45578480905514	1
ENSG00000115289.13	PCGF1	2	74508487	2_48	0	0.0198209626430852	8.60877966377548	5.37001265501757e-07	-1.31112298727722	1
ENSG00000115325.13	DOK1	2	74548714	2_48	0	0.0136238080210366	5.24024535858687	2.24677255828457e-07	-0.565731701715459	1
ENSG00000159374.17	M1AP	2	74646254	2_48	0	0.0151388015023703	6.1241568143436	2.91774122062149e-07	-0.818349600519772	1
ENSG00000159399.9	HK2	2	74834299	2_48	0	0.0170209645578123	7.25508416828751	3.88629350039234e-07	-0.785371946175797	1
ENSG00000115350.11	POLE4	2	74958540	2_48	0	0.111302891430944	24.8513349051412	8.70492717907866e-06	-2.52907467410519	2
ENSG00000115363.13	EVA1A	2	75569460	2_49	0	0.114143847679622	19.243812588328	6.91277784971174e-06	2.08772052576403	1
ENSG00000005436.13	GCFC2	2	75711125	2_49	0	0.0487630090636104	11.0803692055615	1.70041020411685e-06	-1.38913241181263	1
ENSG00000143954.12	REG3G	2	79025902	2_51	0	0.0125041290305877	5.30407425922572	2.08723820707772e-07	-0.404287089538104	2
ENSG00000066032.18	CTNNA2	2	79214731	2_51	0	0.0121764870466922	5.96336285254947	2.28518950284793e-07	1.13320404946125	1
ENSG00000172023.7	REG1B	2	79088225	2_51	0	0.0117078006535116	4.71935333978144	1.73886868821936e-07	-0.0466917144412333	1
ENSG00000115386.5	REG1A	2	79140700	2_51	0	0.0486497304211451	18.3578218463863	2.81067455939532e-06	1.96364915820788	1
ENSG00000163541.11	SUCLG1	2	84459875	2_53	0	0.0318580321086366	14.9618158234561	1.50007241107011e-06	2.06956952774459	2
ENSG00000115423.18	DNAH6	2	84516307	2_53	0	0.0105896248005346	4.64637935405121	1.5484750480042e-07	0.122503393203603	1
ENSG00000034510.5	TMSB10	2	84905643	2_53	0	0.0165784602711886	8.83413813264009	4.60911296355564e-07	-1.19313736329144	1
ENSG00000176407.17	KCMF1	2	84970689	2_54	0	0.00960015685649607	6.60392688064088	1.99521434578269e-07	-0.253533844598296	1
ENSG00000152291.13	TGOLN2	2	85320634	2_54	0	0.00825439483573009	5.71672994817153	1.48505278175729e-07	0.647671434512906	4
ENSG00000042445.13	RETSAT	2	85333536	2_54	0	0.013107836274732	10.5763106590199	4.36288916926729e-07	-1.61923110948817	2
ENSG00000042493.15	CAPG	2	85417309	2_54	0	0.00806244065179107	5.39930153731183	1.36997640330888e-07	0.393592567209366	3
ENSG00000115486.11	GGCX	2	85537837	2_54	0	0.00806109401136645	5.47295628741169	1.38843303791376e-07	-0.621344733585086	1
ENSG00000168899.4	VAMP5	2	85535086	2_54	0	0.0359750597385919	18.6676175184206	2.11348607854619e-06	-1.87833378158619	2
ENSG00000168890.13	TMEM150A	2	85607518	2_54	0	0.0209655679074952	13.9030884481316	9.17332732186582e-07	-1.55312741284442	1
ENSG00000168883.19	USP39	2	85600891	2_54	0	0.00832388534431894	5.59603026357396	1.46593636263677e-07	-0.439382453617605	1
ENSG00000115523.16	GNLY	2	85685839	2_54	0	0.00877575998038049	6.12263114753661	1.69095405248031e-07	0.42581710858935	2
ENSG00000068654.15	POLR1A	2	86105533	2_54	0	0.0131863749097022	12.0319912743027	4.99311882315316e-07	2.39372813360534	2
ENSG00000132300.18	PTCD3	2	86105686	2_54	0	0.0154780375035009	13.0392763083429	6.35153004270732e-07	-2.21209941779426	1
ENSG00000132305.20	IMMT	2	86195484	2_54	0	0.0819343450324489	18.4410581508214	4.75511251248719e-06	3.02655919473451	2
ENSG00000132313.14	MRPL35	2	86199443	2_54	0	0.0250744437952983	15.542034248875	1.22644518790642e-06	1.76698314718781	1
ENSG00000115561.15	CHMP3	2	86563593	2_54	0	0.00761620642535299	4.97369562057966	1.19213896735238e-07	-0.42414019751087	2
ENSG00000239305.6	RNF103	2	86632919	2_54	0	0.00815310081443521	5.55214181231078	1.42459802022353e-07	0.341019319464983	1
ENSG00000172086.7	KRCC1	2	88034746	2_55	0	0.0175597165285323	4.71572059241711	2.60600076885285e-07	-0.0928479019916235	2
ENSG00000144115.16	THNSL2	2	88166479	2_55	0	0.0200815638802165	5.97230186065377	3.77440288168377e-07	-0.602458685347479	2
ENSG00000153574.8	RPIA	2	88691440	2_55	0	0.0968483253993859	20.8920091249849	6.36768096698539e-06	2.5777911046627	3
ENSG00000249715.10	FER1L5	2	96641250	2_57	0	0.0160671101387925	4.90573948621726	2.48056851014546e-07	0.158377568988288	1
ENSG00000144029.11	MRPS5	2	95149561	2_57	0	0.0181442800286022	8.02924609012255	4.58483258991997e-07	2.11949142266146	1
ENSG00000144026.11	ZNF514	2	95156702	2_57	0	0.0236209725976333	9.94354822411633	7.39176470241436e-07	1.55338635044957	4
ENSG00000275111.4	ZNF2	2	95165349	2_57	0	0.0156237362791978	4.6615295041068	2.29204062355987e-07	0.0745330720371445	1
ENSG00000233757.6	AC092835.2	2	95207631	2_57	0	0.0160260037729769	4.95710982852218	2.50013094453437e-07	0.383196636488691	1
ENSG00000186281.12	GPAT2	2	96082306	2_57	0	0.0187861482557689	6.2975622600625	3.7232242007172e-07	0.629930506959477	1
ENSG00000274286.1	ADRA2B	2	96116247	2_57	0	0.0157266960722091	4.74724166780362	2.34956686275781e-07	0.190146152583403	2
ENSG00000158050.4	DUSP2	2	96138165	2_57	0	0.0162067911152676	5.22329953137661	2.66410255850425e-07	0.631508575142846	2
ENSG00000084090.13	STARD7	2	96157242	2_57	0	0.0472251954212346	16.3231140819664	2.42597182853393e-06	-2.74339385588045	3
ENSG00000135956.8	TMEM127	2	96266108	2_57	0	0.0167383225334432	5.54147296581429	2.91908085538359e-07	0.686664862165222	1
ENSG00000144021.2	CIAO1	2	96268766	2_57	0	0.0312778645457873	11.4985745532153	1.1318531233127e-06	-2.09534689436726	1
ENSG00000198885.9	ITPRIPL1	2	96325607	2_57	0	0.0401335612314712	14.631692239621	1.84803941545621e-06	2.66704596413633	2
ENSG00000163121.9	NEURL3	2	96506388	2_57	0	0.0376882814845231	13.4736128276643	1.5980831487959e-06	1.7052136130447	1
ENSG00000114982.17	KANSL3	2	96624711	2_57	0	0.0162464602363024	5.01517421840071	2.56421094675051e-07	0.0130099422771355	2
ENSG00000114988.11	LMAN2L	2	96739703	2_57	0	0.0156555143777527	4.78318120051218	2.35663947758375e-07	0.245812567359086	2
ENSG00000158158.11	CNNM4	2	96677275	2_57	0	0.0386172694382988	13.5925490923201	1.65192926179192e-06	-2.435477206493	1
ENSG00000168763.15	CNNM3	2	96903382	2_57	0	0.0156065847299151	4.67437788228997	2.2958349691774e-07	-0.0318439539196709	1
ENSG00000144199.11	FAHD2B	2	97095522	2_57	0	0.0202631293972613	6.91256602646785	4.40813396090782e-07	0.802556108183213	1
ENSG00000135940.6	COX5B	2	97645032	2_57	0	0.0184116001346172	6.33675599455764	3.67170255991848e-07	0.504193932339392	1
ENSG00000115073.7	ACTR1B	2	97658891	2_57	0	0.0157511752230379	4.7485889760949	2.35389191086995e-07	-0.0991788641943725	2
ENSG00000228486.10	LINC01125	2	97663552	2_57	0	0.0258457356062347	10.0265086027438	8.15544384650245e-07	1.92016651985651	4
ENSG00000115085.13	ZAP70	2	97713755	2_57	0	0.0437864584148858	14.731050897104	2.02993683010634e-06	2.50229160597145	1
ENSG00000075568.16	TMEM131	2	97995797	2_57	0	0.0159566531077571	4.9236501677636	2.47250948063451e-07	0.484522462541027	2
ENSG00000040933.15	INPP4A	2	98519664	2_58	0	0.00980754445861087	4.87102111033926	1.50345097460565e-07	0.134385955060762	1
ENSG00000183513.8	COA5	2	98608705	2_58	0	0.0319620089270183	15.9329348558637	1.60265049722967e-06	-1.85834048428757	1
ENSG00000115446.11	UNC50	2	98608535	2_58	0	0.0315857964082366	15.8214715236293	1.57270649126075e-06	-1.85036216657135	1
ENSG00000273045.5	C2orf15	2	99141233	2_58	0	0.0201234111326064	11.5887632854561	7.33918213812218e-07	1.3031474307434	1
ENSG00000135951.14	TSGA10	2	99154805	2_58	0	0.0118496064702429	6.63632552779773	2.47480270627058e-07	0.815286286950758	2
ENSG00000144182.16	LIPT1	2	99155218	2_58	0	0.0124390874056105	7.08965908454554	2.77538249805329e-07	-0.833876391136833	2
ENSG00000158411.11	MITD1	2	99180175	2_58	0	0.0123408432724846	7.01563551905676	2.72471340715005e-07	-0.889719958695354	1
ENSG00000185414.19	MRPL30	2	99179774	2_58	0	0.0117390090529945	6.54874668720744	2.41934945419714e-07	-0.733279241170855	1
ENSG00000144214.9	LYG1	2	99314447	2_58	0	0.0122267615034763	6.92887334248333	2.66614053155392e-07	-0.816536503772421	1
ENSG00000135945.9	REV1	2	99488850	2_58	0	0.0188261570809013	10.9646168279515	6.49627066016191e-07	1.47644965288611	2
ENSG00000144218.18	AFF3	2	100143348	2_58	0	0.017197297968334	10.1175755638404	5.47577565313098e-07	1.64323936173968	1
ENSG00000170500.12	LONRF2	2	100297738	2_58	0	0.00959626188639584	4.66784675692332	1.40970310129848e-07	-0.00024349343794132	2
ENSG00000115526.10	CHST10	2	100417235	2_58	0	0.0111417432434062	6.06125756148107	2.12532259175892e-07	-0.638787713366576	2
ENSG00000115539.13	PDCL3	2	100562712	2_58	0	0.0813174878286641	24.8019710559701	6.34715528198143e-06	-3.06958779251761	2
ENSG00000170485.16	NPAS2	2	100819337	2_58	0	0.0108044020096701	5.77427673967302	1.96339329199678e-07	0.453366228271314	1
ENSG00000071082.10	RPL31	2	100995589	2_58	0	0.018616761771545	10.8598896144909	6.36265720709268e-07	-1.30122042979871	1
ENSG00000204634.12	TBC1D8	2	101285455	2_59	0	0	100.881309377018	0	1.00474164564571	1
ENSG00000158435.7	CNOT11	2	101252269	2_59	0	0	149.100806293996	0	-0.18411442971662	1
ENSG00000163162.8	RNF149	2	101303817	2_59	0	0	16.9512070571408	0	0.660737605831499	2
ENSG00000196460.12	RFX8	2	101475266	2_59	0	0	35.5186568796335	0	-1.49719826960427	1
ENSG00000071054.16	MAP4K4	2	101695941	2_59	0	0	52.2268582733934	0	1.24243053369936	2
ENSG00000115590.13	IL1R2	2	101990064	2_59	0	0	71.959006516534	0	-2.40843815916867	1
ENSG00000115594.11	IL1R1	2	102104328	2_60	0	0.0205912350428523	4.87743003987658	3.16069375542612e-07	-0.336657448532043	1
ENSG00000115598.9	IL1RL2	2	102162001	2_60	0	0.0236226149679858	6.18772014356076	4.60010355435292e-07	-0.735163929738118	2
ENSG00000115604.10	IL18R1	2	102292817	2_60	0	0.0212037169553946	5.15010487121248	3.43666377070905e-07	-0.397575814294619	2
ENSG00000135973.2	GPR45	2	105241362	2_62	0	0.139940568730321	21.1782235664414	9.32700343846402e-06	-2.20897570331023	1
ENSG00000135972.8	MRPS9	2	105037516	2_62	0	0.0249946845380136	4.71301407164051	3.70727984364866e-07	0.145894152847248	1
ENSG00000135966.12	TGFBRAP1	2	105331989	2_62	0	0.0264419830923812	5.24158899229491	4.36180213345775e-07	-0.386594791444403	2
ENSG00000071051.13	NCK2	2	105744677	2_63	0	0.0293310157212999	4.89358134524525	4.5171331083432e-07	0.328305797549595	2
ENSG00000119147.9	C2orf40	2	106041343	2_63	0	0.0434939767137162	8.60890351174876	1.17838154317689e-06	1.07949393280808	4
ENSG00000135960.9	EDAR	2	108989311	2_65	0	0.052427011994295	15.1650345052664	2.50211624684976e-06	-1.69336357836497	1
ENSG00000198075.9	SULT1C4	2	108378352	2_65	0	0.0180951593877244	5.14836135739168	2.9318409633743e-07	0.49895903924221	1
ENSG00000135968.20	GCC2	2	108449810	2_65	0	0.0617772655515394	16.726512660459	3.25194400188939e-06	1.81852734412697	1
ENSG00000169756.16	LIMS1	2	108534035	2_65	0	0.0193411104840366	5.77184280911855	3.51321618194119e-07	-0.681143507185367	2
ENSG00000153201.15	RANBP2	2	108718413	2_65	0	0.0189687172367522	5.58977835135032	3.33688718199875e-07	0.488139382545881	2
ENSG00000186522.14	SEPT10	2	109574715	2_65	0	0.0174483891864538	4.80770527550111	2.63998919732593e-07	0.458202236176836	2
ENSG00000198142.4	SOWAHC	2	109613916	2_65	0	0.0918807734369644	20.5333100454448	5.93734904421804e-06	2.78424875966998	2
ENSG00000144063.3	MALL	2	110121431	2_66	0	0.0145816665281299	4.6516240097255	2.13462081119544e-07	0.0332740504420409	1
ENSG00000144061.12	NPHP1	2	110205149	2_66	0	0.0154426874975675	5.16197107631179	2.5086924540042e-07	-0.32164760392141	1
ENSG00000169679.14	BUB1	2	110678318	2_66	0	0.0155493091189193	5.21797263979003	2.55341772409343e-07	-0.348506680639042	1
ENSG00000153094.22	BCL2L11	2	111120167	2_66	0	0.0191607417307765	7.1697127423467	4.32337638991051e-07	0.77300283408372	1
ENSG00000153208.16	MERTK	2	111898815	2_66	1	0.0507098770572813	19.5966599994523	3.1274011320253e-06	-3.91306116625009	3
ENSG00000153214.9	TMEM87B	2	112068501	2_66	1	0.0328860881015074	18.8183349615365	1.94761174200409e-06	-3.58715596330333	1
ENSG00000144161.12	ZC3H8	2	112254425	2_66	0	0.0145841231981132	4.82038595807314	2.21243800786123e-07	0.437498578964376	1
ENSG00000188177.13	ZC3H6	2	112277243	2_66	0	0.0149539701037744	5.22294853138401	2.45799631765041e-07	-0.975708043562319	1
ENSG00000169629.11	RGPD8	2	112434559	2_66	0	0.0146011266693435	4.7745421597331	2.19395176338878e-07	0.303283158125857	2
ENSG00000114999.7	TTL	2	112481811	2_66	0	0.0151784416066435	4.94962273614294	2.36433088727319e-07	0.0605162146972719	2
ENSG00000125630.15	POLR1B	2	112542706	2_66	0	0.0317585720500831	11.2252565481445	1.12193117589366e-06	-1.10151337141517	1
ENSG00000125611.15	CHCHD5	2	112584474	2_66	0	0.0149645268652447	4.99719998003089	2.35341595549301e-07	0.489114401887201	2
ENSG00000144136.10	SLC20A1	2	112646085	2_66	0	0.0194365815659489	7.59262913868302	4.64430835029655e-07	0.967016113310946	2
ENSG00000125637.15	PSD4	2	113167161	2_67	0	0.00985990985076723	5.73757341371582	1.78036961364442e-07	0.570522861851665	3
ENSG00000115084.13	SLC35F5	2	113704409	2_67	0	0.11760888759849	32.147489373352	1.18986085597167e-05	3.80149077971992	3
ENSG00000088205.12	DDX18	2	117812637	2_69	0	0.0100143518965176	5.64274859403761	1.77837163605407e-07	-0.446386831083634	2
ENSG00000125633.10	CCDC93	2	118013438	2_69	0	0.00933024886111711	4.98179249064673	1.46280971166935e-07	-0.246327994437709	2
ENSG00000125629.14	INSIG2	2	118088243	2_69	0	0.0112563644089317	6.73856047972102	2.38711998437047e-07	0.763729590524983	2
ENSG00000115107.19	STEAP3	2	119225124	2_69	0	0.0126469554348051	7.79882932713815	3.10401905071115e-07	-0.864904828415507	2
ENSG00000186132.14	C2orf76	2	119366701	2_69	0	0.00928346552750681	4.99311637703723	1.45878332801648e-07	-0.491087448409958	1
ENSG00000155368.16	DBI	2	119357501	2_69	0	0.00916593215896999	4.8086409502089	1.38710061010907e-07	0.0972064251884588	2
ENSG00000171227.6	TMEM37	2	119429724	2_69	0	0.374811995801792	31.8424573977875	3.75602982448632e-05	-3.60008535499158	1
ENSG00000080293.9	SCTR	2	119524450	2_69	0	0.00900468737280225	4.65013331982947	1.31778032021361e-07	-0.0327633405990037	1
ENSG00000163075.12	CFAP221	2	119544252	2_69	0	0.0092649855096959	4.9252412120301	1.43608856100052e-07	-0.21724347232957	2
ENSG00000144120.12	TMEM177	2	119679197	2_69	0	0.0090086146672631	4.65575705290366	1.31994943490881e-07	-0.0640291781019933	1
ENSG00000088179.8	PTPN4	2	119757894	2_69	0	0.0117769005212857	7.06798100480784	2.61960224513173e-07	0.940071795746805	2
ENSG00000115109.13	EPB41L5	2	120013132	2_69	0	0.0109373461421297	6.41260307341958	2.20726912913999e-07	-1.0608417017712	1
ENSG00000226479.3	TMEM185B	2	120222852	2_69	0	0.0351783891736388	17.1987477912611	1.90406491531261e-06	-2.23823311514821	2
ENSG00000144118.13	RALB	2	120215915	2_69	0	0.0156957555150982	9.79757669950689	4.83960449013648e-07	-1.63219208627926	1
ENSG00000074054.17	CLASP1	2	121649389	2_70	0	0.0228729134274991	4.73872280338822	3.41107889873344e-07	0.132814486449161	2
ENSG00000136717.14	BIN1	2	127107479	2_74	0	0.0249940682404021	8.90476370931137	7.00435783074909e-07	-1.42166917376834	2
ENSG00000163161.12	ERCC3	2	127290566	2_75	0	0.0193607224810798	5.3971880396478	3.28850179112849e-07	-0.596848282642965	2
ENSG00000169967.16	MAP3K2	2	127413086	2_75	0	0.0311362381714907	9.90759231746533	9.70830120478836e-07	1.29531014830159	1
ENSG00000115718.17	PROC	2	127418286	2_75	0	0.0666332785339274	16.7577113387388	3.51410602927213e-06	-1.88750289731964	1
ENSG00000163166.14	IWS1	2	127526497	2_75	0	0.0200784982482281	5.58575390965999	3.52957162113274e-07	0.484033138722453	2
ENSG00000169994.18	MYO7B	2	127536206	2_75	0	0.0417101874909015	12.7325177474331	1.67134230403603e-06	-1.50198373719875	1
ENSG00000144230.16	GPR17	2	127648067	2_75	0	0.0219550387657045	6.46177124790728	4.46472548710383e-07	-0.662824788332672	3
ENSG00000072163.19	LIMS2	2	127648067	2_75	0	0.0217627131485859	6.67653680755701	4.57270578399764e-07	-0.956800019540593	2
ENSG00000136709.11	WDR33	2	127810860	2_75	0	0.0215606191757662	6.64867453892264	4.51133706443739e-07	-0.895465862183432	1
ENSG00000144231.10	POLR2D	2	127858003	2_75	0	0.03801244660611	11.6470939322385	1.39332482428408e-06	1.62273083310559	1
ENSG00000144233.9	AMMECR1L	2	127909115	2_75	0	0.0204031786441867	5.65009780751878	3.62796235213194e-07	0.160250572082284	1
ENSG00000136715.17	SAP130	2	128026750	2_75	0	0.0181004114041328	4.8485795547485	2.76192540980176e-07	0.157603863298456	2
ENSG00000136731.12	UGGT1	2	128091077	2_75	0	0.0263209494414542	9.98306950500003	8.26941180006008e-07	-2.16764228817333	1
ENSG00000136720.6	HS6ST1	2	128958663	2_76	0	0.0262350284435098	6.90112962333074	5.69784587953039e-07	-0.877239612954743	1
ENSG00000178171.10	AMER3	2	130755277	2_78	0	0.0316293127836887	4.6772128029719	4.65570934436928e-07	-0.237696653336671	1
ENSG00000173302.5	GPR148	2	130729192	2_78	0	0.0869355568396167	14.2885556691108	3.90926170411076e-06	-1.90483140259685	1
ENSG00000136699.19	SMPD4	2	130182517	2_78	0	0.0782840080298625	13.2802489983383	3.27181127294854e-06	-1.64094737171683	1
ENSG00000152082.13	MZT2B	2	130181775	2_78	0	0.0782237895491537	13.272859151307	3.26747528266331e-06	1.64037425307844	1
ENSG00000136710.9	CCDC115	2	130334734	2_78	0	0.0562500802067771	10.1220233773288	1.79184094245743e-06	-1.12993859209699	1
ENSG00000136718.9	IMP4	2	130343161	2_78	0	0.0894324918749406	14.561815011965	4.09845164102402e-06	1.52076210873683	1
ENSG00000075886.10	TUBA3D	2	131475744	2_78	0	0.0323494226549238	4.88914904292223	4.97747152867965e-07	0.201874598484709	2
ENSG00000173272.15	MZT2A	2	131490260	2_78	0	0.0410736390986659	7.1413844265735	9.23112365546659e-07	-0.903258619837057	1
ENSG00000163040.14	CCDC74A	2	131527783	2_78	0	0.0317757024067481	4.72068052041051	4.72072544716659e-07	0.250455950517144	1
ENSG00000150551.10	LYPD1	2	132649493	2_79	0	0.0205192577102106	4.79447616153378	3.09607721520336e-07	-0.221185986889145	1
ENSG00000152127.8	MGAT5	2	134115699	2_79	0	0.0207318432690456	4.89105885107913	3.19116881361842e-07	0.221661247523228	2
ENSG00000152128.13	TMEM163	2	134719289	2_80	0	0	4017.2095871665	0	-4.18264917350224	2
ENSG00000082258.12	CCNT2	2	134918197	2_80	0	0	10212.1930741246	0	5.26474541114063	1
ENSG00000115839.17	RAB3GAP1	2	135052002	2_80	0	0	186.985307213134	0	-1.54319923092686	1
ENSG00000121988.17	ZRANB3	2	135531995	2_80	0	0	54.3090849423891	0	1.45257532831205	1
ENSG00000048991.16	R3HDM1	2	135530703	2_80	0	0	265.402986780567	0	-0.367889414100513	1
ENSG00000144224.16	UBXN4	2	135732696	2_80	0	0	844.10175519942	0	0.91360246394092	3
ENSG00000076003.4	MCM6	2	135876392	2_80	0	0	1095.60604321135	0	-3.06118102315689	1
ENSG00000115866.10	DARS	2	135985602	2_80	0	0	80.324672047905	0	2.16204130013967	2
ENSG00000150540.13	HNMT	2	137963983	2_82	0	0.0305318018871466	5.97299553726139	5.73922960581064e-07	-0.672373682858871	2
ENSG00000144228.8	SPOPL	2	138501652	2_82	0	0.0309708732188232	6.10734823933978	5.9527152458756e-07	-0.652149501742563	1
ENSG00000075884.13	ARHGAP15	2	143091525	2_85	0	0.0251281935822202	7.71482608540364	6.10093479003206e-07	0.905311893419251	1
ENSG00000121989.14	ACVR2A	2	147844091	2_88	0	0.0309007759097782	12.5293361984343	1.21844637727956e-06	-1.5598339971948	2
ENSG00000115947.13	ORC4	2	148018368	2_88	0	0.0209413147915672	8.87622019611969	5.84979957093251e-07	-1.29736939728851	3
ENSG00000204406.12	MBD5	2	148020703	2_88	0	0.0321076066330981	12.8899177134194	1.3024679704283e-06	1.64753367596238	1
ENSG00000187123.14	LYPD6	2	149329628	2_88	0	0.0519517096664951	17.4382188353509	2.85109009496326e-06	1.85214625145442	1
ENSG00000184898.6	RBM43	2	151261518	2_90	0	0.0211524515849275	5.39969454282478	3.59450321287847e-07	-0.551907949311996	1
ENSG00000123609.10	NMI	2	151287490	2_90	0	0.176350245513286	25.7337624176582	1.42819770021293e-05	2.83388446134869	3
ENSG00000123610.4	TNFAIP6	2	151357910	2_90	0	0.0253367139953875	7.09285182832874	5.6556190696585e-07	-0.98037659356202	1
ENSG00000080345.17	RIF1	2	151402718	2_90	0	0.0230257617589386	6.19534239107534	4.48939991036946e-07	-0.891616271276502	1
ENSG00000162980.16	ARL5A	2	151828599	2_91	0	0.019696910479858	4.76761206280921	2.95534369367008e-07	0.0753823987717514	1
ENSG00000182389.19	CACNB4	2	152099291	2_91	0	0.0207481245447633	5.27924768467138	3.44714743053479e-07	0.470691519644594	1
ENSG00000115145.9	STAM2	2	152176179	2_91	0	0.0198158571096667	4.84528628599739	3.02162996213272e-07	0.837079511721291	1
ENSG00000157827.19	FMNL2	2	152335728	2_91	0	0.0195609550832921	4.71693092850797	2.90374547680079e-07	-0.366353487023282	1
ENSG00000177917.10	ARL6IP6	2	152717578	2_91	0	0.0553325135479764	14.5201554271596	2.52848649235582e-06	-1.9604062334562	2
ENSG00000144278.14	GALNT13	2	153871317	2_92	0	0.0333209374302748	4.80415707079926	5.03782854539406e-07	0.51757110325114	1
ENSG00000162989.4	KCNJ3	2	154694783	2_93	0	0.0211701311606231	4.84162511186176	3.22569782437609e-07	-0.242364385859412	1
ENSG00000123612.15	ACVR1C	2	157628563	2_94	0	0.0228855108399419	5.52033266972078	3.97589434446082e-07	-0.452170977525185	1
ENSG00000153237.17	CCDC148	2	158448653	2_95	0	0.121871488549673	31.5817804995851	1.21128879590295e-05	5.24433714816275	2
ENSG00000144283.21	PKP4	2	158457154	2_95	0	0.0193788824602034	6.28494550938773	3.83300352773554e-07	-1.09237919475076	1
ENSG00000163331.11	DAPL1	2	158793874	2_96	0	0.00867643132142226	4.68998792326465	1.28062457481277e-07	-0.0695684081365508	2
ENSG00000196151.10	WDSUB1	2	159285366	2_96	0	0.00865180730195359	4.66742859199303	1.27084766119552e-07	0.00696107802551647	1
ENSG00000136536.14	MARCH7	2	159712765	2_96	0	0.0115739919850284	7.22343555879534	2.63109151299012e-07	-1.08708200950004	1
ENSG00000153246.12	PLA2R1	2	160062473	2_96	0	0.0121025200887267	8.12404095654869	3.09426061916668e-07	-1.38845202773432	2
ENSG00000115221.10	ITGB6	2	160270221	2_96	0	0.01833528603445	12.4955759557514	7.21029347589323e-07	2.15793649710361	2
ENSG00000153250.19	RBMS1	2	160494127	2_96	0	0.00927272155945513	5.24911635048069	1.53180115281604e-07	-0.289398577043909	2
ENSG00000136560.13	TANK	2	161137211	2_97	0	0	27.1680290491143	0	-1.88205935651505	2
ENSG00000197635.9	DPP4	2	162073199	2_97	0	0	13.9514723115491	0	-0.453047418073571	1
ENSG00000115267.5	IFIH1	2	162294461	2_97	0	0	9.66164499464872	0	0.62561513723722	1
ENSG00000182263.13	FIGN	2	163614467	2_99	0	0.00705128867410487	7.80967331746786	1.73304698011418e-07	-0.317764170317569	2
ENSG00000115290.9	GRB14	2	164622004	2_101	0	0.018944093499583	5.68759851388158	3.39087463997501e-07	-0.546696909209464	1
ENSG00000082438.15	COBLL1	2	164843936	2_101	0	0.0199643515592867	6.17877042668328	3.88209574080669e-07	-0.409883918898213	1
ENSG00000169507.9	SLC38A11	2	164918304	2_101	0	0.0188527028166055	5.64232205327438	3.34765324326244e-07	0.757931001945409	2
ENSG00000178662.15	CSRNP3	2	165512977	2_101	0	0.0176250810365969	5.01194597216143	2.78001076022302e-07	0.260375155872755	1
ENSG00000115339.13	GALNT3	2	165794201	2_101	0	0.0538404089873399	15.5277130911009	2.63102407353784e-06	-2.01869708612964	1
ENSG00000123607.14	TTC21B	2	165860674	2_101	0	0.0197060310216187	6.05687401793461	3.7562689153073e-07	1.05054128344235	1
ENSG00000169432.14	SCN9A	2	166183621	2_101	0	0.0359959381659913	11.7174713347473	1.32738336457555e-06	-1.45013277768257	2
ENSG00000136546.13	SCN7A	2	166494973	2_101	0	0.0170948115811506	4.72607716948996	2.54257692209723e-07	-0.143394570041001	1
ENSG00000198648.10	STK39	2	168225732	2_102	0	0.0122915729625525	4.73363372101971	1.83109588738183e-07	0.149090091704681	1
ENSG00000172292.14	CERS6	2	168449197	2_102	0	0.0210709404358184	9.665360872587	6.40930541352651e-07	-1.13308783201423	1
ENSG00000163072.15	NOSTRIN	2	168857840	2_102	0	0.0268435117269273	10.6890536333475	9.02999605218246e-07	0.430805885677245	1
ENSG00000152254.10	G6PC2	2	168897166	2_102	1	0.0164544252195634	11.4340354905968	5.9209477123139e-07	2.78748132821618	2
ENSG00000152253.8	SPC25	2	168874432	2_102	0	0.0198638761181951	8.8238847327663	5.5161084742569e-07	-0.8837096268126	2
ENSG00000239474.6	KLHL41	2	169509786	2_103	0	0.0236667785212896	4.97583535109533	3.70607429687042e-07	-0.230082420524534	1
ENSG00000138399.17	FASTKD1	2	169531376	2_103	0	0.023030340753052	4.72014195276891	3.42108919400052e-07	0.267079797599709	2
ENSG00000154479.12	CCDC173	2	169694539	2_103	0	0.0733752647235952	15.6830576517913	3.62150754003283e-06	-2.26002322298519	2
ENSG00000144362.11	PHOSPHO2	2	169694622	2_103	0	0.0519969777250087	12.398967604051	2.02895586623912e-06	1.96962189683753	1
ENSG00000144357.16	UBR3	2	169827097	2_103	0	0.0231755335854186	4.77906094480974	3.48562999783482e-07	-0.116636504322009	1
ENSG00000071909.18	MYO3B	2	170178390	2_103	0	0.0239821078060352	5.10006082902412	3.84921066671053e-07	-0.458354835963595	3
ENSG00000204335.3	SP5	2	170715782	2_104	0	0.0700500358433094	24.3351175972271	5.36476601376193e-06	2.42091166307688	2
ENSG00000204334.7	ERICH2	2	170784224	2_104	0	0.0689147902261597	25.2428956527216	5.47470325663295e-06	2.4106757878857	1
ENSG00000128683.13	GAD1	2	170813566	2_104	0	0.00870301794235351	9.09988177603167	2.49238198008835e-07	0.936442492175528	3
ENSG00000198586.13	TLK1	2	171213938	2_104	0	0.0145363408363504	14.5616239918568	6.66152839858531e-07	2.3781607136863	1
ENSG00000115827.13	DCAF17	2	171434071	2_104	0	0.0694961694412669	27.8213773204836	6.08483025344684e-06	-2.4752119625319	1
ENSG00000071967.11	CYBRD1	2	171519723	2_104	0	0.00640062767695393	8.53723996739906	1.7196854931844e-07	1.60839760470712	3
ENSG00000077380.15	DYNC1I2	2	171687403	2_104	1	0.38255795584184	30.7527644296469	3.70245998372683e-05	-4.41762938621554	1
ENSG00000128708.12	HAT1	2	171922612	2_104	0	0.00704177694377062	6.38460257308247	1.41489791455877e-07	-0.0353344432900561	1
ENSG00000172878.13	METAP1D	2	171999243	2_104	0	0.00829650895772871	9.00075644946549	2.35008391741174e-07	-1.34625110605706	1
ENSG00000091409.14	ITGA6	2	172340169	2_105	0	0.0118757208528056	10.7703593789232	4.02530830354578e-07	1.36607702136157	2
ENSG00000152256.13	PDK1	2	172554211	2_105	0	0.0144046323066247	12.2460703684509	5.55146877328333e-07	-1.38523716493429	1
ENSG00000138430.15	OLA1	2	174248983	2_105	0	0.00645328796965794	5.57866405188266	1.13297474186879e-07	-0.819304721906381	1
ENSG00000138433.15	CIR1	2	174396420	2_105	0	0.00621217481522962	6.0525343071188	1.18328647919449e-07	-1.38502110504026	1
ENSG00000144306.14	SCRN3	2	174396420	2_105	0	0.00621217481522962	6.0525343071188	1.18328647919449e-07	1.38502110504026	1
ENSG00000163328.13	GPR155	2	174467320	2_105	0	0.0177288953523188	15.3679016934593	8.5744293040548e-07	-1.88336296279899	1
ENSG00000115935.17	WIPF1	2	174698903	2_105	0	0.070892521692946	29.3883786110079	6.55669564569254e-06	-3.05011439593028	1
ENSG00000128656.13	CHN1	2	175004641	2_106	0	0.0132591611450925	7.11743938363641	2.9699476868289e-07	-1.04653894620869	2
ENSG00000115966.16	ATF2	2	175168771	2_106	0	0.0111466728412805	5.34092986402194	1.8735750883538e-07	0.420134941519663	1
ENSG00000154518.9	ATP5G3	2	175184841	2_106	0	0.0314758832994828	13.556272268092	1.34284900862453e-06	-1.71301720660035	2
ENSG00000144320.13	LNPK	2	176002028	2_106	0	0.123990137811759	28.2099549999446	1.1007748787133e-05	-3.04380106610268	1
ENSG00000128709.12	HOXD9	2	176122492	2_106	0	0.0166284717724169	8.34135730981579	4.36513858424804e-07	-0.0685703303672579	1
ENSG00000128652.11	HOXD3	2	176136417	2_106	0	0.0108639769221872	5.14394254431741	1.7587087209137e-07	-0.268981226696144	2
ENSG00000128654.13	MTX2	2	176248625	2_106	0	0.019270300231057	9.04223223218235	5.48369272686086e-07	0.475357118877133	2
ENSG00000116044.15	NFE2L2	2	177257637	2_107	0	0.27529336202001	29.737495148088	2.57637512584291e-05	3.24859187383075	2
ENSG00000018510.13	AGPS	2	177392486	2_107	0	0.0215385317621742	4.98213899936098	3.37707657751919e-07	-0.445220494884103	1
ENSG00000196659.9	TTC30B	2	177553107	2_107	0	0.0272567658235666	7.19183885645989	6.16912037460911e-07	-0.831594369797927	1
ENSG00000197557.6	TTC30A	2	177618849	2_107	0	0.03864844337372	10.4803823876447	1.27472971306048e-06	1.17700950866747	1
ENSG00000128655.16	PDE11A	2	178108547	2_108	0	0.00892533614342284	6.59592331444965	1.85271728310904e-07	0.904369941715124	1
ENSG00000155636.14	RBM45	2	178112893	2_108	0	0.00811211865236761	5.7051110340845	1.45648953698223e-07	-0.599016606265691	2
ENSG00000180228.12	PRKRA	2	178451344	2_108	0	0.038707561440402	20.3424304662039	2.47803608174151e-06	2.15070204825833	1
ENSG00000079150.17	FKBP7	2	178477603	2_108	0	0.00923757529281066	6.91663146705723	2.01076631449375e-07	0.705922337341321	2
ENSG00000116095.10	PLEKHA3	2	178480456	2_108	0	0.00954934884609759	7.22624780054464	2.17167875450022e-07	0.977547374322679	2
ENSG00000155657.26	TTN	2	178816493	2_108	0	0.13199795819596	32.1146718423523	1.33407324890443e-05	-2.91939754956321	2
ENSG00000163492.14	CCDC141	2	179050394	2_108	0	0.00861351444028935	6.26430264650314	1.69809542300011e-07	0.745458174753398	1
ENSG00000170035.15	UBE2E3	2	180968140	2_109	0	0	51.7061031024382	0	3.42096604043773	1
ENSG00000162992.3	NEUROD1	2	181680491	2_110	0	0.0242109284325028	12.6544172287746	9.64189876070458e-07	1.64339416603118	1
ENSG00000188452.13	CERKL	2	181680491	2_110	0	0.0242109284325028	12.6544172287746	9.64189876070458e-07	1.64339416603118	1
ENSG00000115232.13	ITGA4	2	181456814	2_110	0	0.010507615367611	4.67658596146566	1.54647200402357e-07	-0.000711208843789333	1
ENSG00000138434.16	SSFA2	2	181892173	2_110	0	0.0106085458310864	5.09906077614894	1.70237416175e-07	-0.0244098626475879	1
ENSG00000150722.10	PPP1R1C	2	181953928	2_110	0	0.0105993051390822	4.79567485163278	1.59969099052344e-07	-0.101192237013072	1
ENSG00000077232.17	DNAJC10	2	182715440	2_110	0	0.0111887006755171	5.32905638859074	1.87645841798668e-07	0.354825570482262	2
ENSG00000162998.4	FRZB	2	182833364	2_110	0	0.0213205392399817	11.7034503973029	7.85273744591338e-07	-1.52305911736995	3
ENSG00000061676.14	NCKAP1	2	183037928	2_110	0	0.0115125813624332	5.56675658603637	2.01689791856608e-07	-0.62535765637304	1
ENSG00000188738.14	FSIP2	2	185739764	2_112	0	0.0116586962591504	8.2579207478305	3.02990960715182e-07	-1.1872487498921	2
ENSG00000065548.17	ZC3H15	2	186486293	2_112	0	0.010962577233293	7.68318586768346	2.65071465574706e-07	0.984267391041808	1
ENSG00000138448.11	ITGAV	2	186590551	2_112	0	0.0102382911290929	7.04530712833946	2.27005499454965e-07	0.705288699916034	2
ENSG00000144369.12	FAM171B	2	186694233	2_112	0	0.0215102608302961	13.9863688131595	9.46803002447742e-07	-1.64840625420559	1
ENSG00000064989.12	CALCRL	2	187448790	2_112	0	0.00918568220453619	6.033192382044	1.74408466613433e-07	0.650455719730241	1
ENSG00000168542.14	COL3A1	2	188974074	2_112	0	0.00791624511639677	4.64633986386412	1.15754845749964e-07	0.0170108239139047	1
ENSG00000204262.11	COL5A2	2	189093446	2_113	0	0.0137358681449845	5.37248441861269	2.32241726571649e-07	-0.607069677418022	3
ENSG00000138449.10	SLC40A1	2	189580350	2_113	0	0.0143286178829211	5.7671263038646	2.60059508584059e-07	-0.576896964464303	1
ENSG00000138381.9	ASNSD1	2	189661397	2_113	0	0.183259285604764	30.1309169064709	1.73775005409731e-05	3.87861543405651	2
ENSG00000151687.14	ANKAR	2	189674604	2_113	0	0.0163535457349046	7.00310200390055	3.60422052616142e-07	0.641006447606335	1
ENSG00000128699.13	ORMDL1	2	189784079	2_113	0	0.141346328537048	27.5385300107824	1.22499484202603e-05	-3.74746253789281	2
ENSG00000064933.17	PMS1	2	189784079	2_113	0	0.0549940162273286	18.4205042070029	3.18805587742559e-06	-2.89544258701805	1
ENSG00000151689.12	INPP1	2	190343248	2_113	0	0.020724516446573	9.22100415492737	6.01411319016315e-07	1.79769049641686	2
ENSG00000151690.14	MFSD6	2	190408754	2_113	0	0.128319986425884	26.5894992004025	1.07377536599593e-05	-3.44335346383455	1
ENSG00000189362.11	NEMP2	2	190534475	2_113	0	0.0129161976762927	4.79759518217553	1.95014658332574e-07	0.372847082037478	1
ENSG00000138386.16	NAB1	2	190646582	2_113	0	0.024509291675308	10.7940936169701	8.32579885159276e-07	1.55061408245313	1
ENSG00000115419.12	GLS	2	190876471	2_113	0	0.0931590517315846	23.4696508186248	6.88082735302937e-06	3.66352553313148	1
ENSG00000115415.18	STAT1	2	191020034	2_113	0	0.0343472910521705	13.9672457566416	1.50977503100059e-06	1.49237096116781	1
ENSG00000138378.17	STAT4	2	191247926	2_114	0	0.0121245234239302	4.73010063682472	1.80486212506305e-07	-0.17200971347533	1
ENSG00000173559.12	NABP1	2	191677959	2_114	0	0.0121007402364018	4.71651644224483	1.79614860201044e-07	0.132152908994597	1
ENSG00000196950.13	SLC39A10	2	195575506	2_116	0	0.111500054229234	22.0818247366151	7.7485245051613e-06	3.1888603185567	2
ENSG00000118997.13	DNAH7	2	196032317	2_116	0	0.082361288379713	19.1507535827093	4.96384227583081e-06	2.80442508626623	2
ENSG00000138411.10	HECW2	2	196593392	2_116	0	0.0187835731949262	5.16981504151638	3.05606221279837e-07	0.0826097243946849	2
ENSG00000144395.17	CCDC150	2	196640040	2_116	0	0.0193252796993058	5.43606295925771	3.30612477421815e-07	-0.462308287410154	1
ENSG00000119041.10	GTF3C3	2	196799713	2_116	0	0.0201011264193396	5.80475235912148	3.67208787312388e-07	-0.662546418994096	1
ENSG00000065413.18	ANKRD44	2	197102325	2_116	0	0.0681258287705717	17.3321802445451	3.71598514435873e-06	-2.25999498262236	1
ENSG00000115524.15	SF3B1	2	197439853	2_117	0	0.026958518298276	6.78415187957969	5.75573187383739e-07	-0.898646068788484	1
ENSG00000115541.10	HSPE1	2	197499794	2_117	0	0.0236490940341032	5.55449684645037	4.13397843091934e-07	-0.551925004309822	2
ENSG00000162944.10	RFTN2	2	197680738	2_117	0	0.0292454820479188	7.54950036168872	6.94841850294643e-07	-1.15785827715867	1
ENSG00000115896.15	PLCL1	2	197805147	2_117	0	0.0295591862894918	7.64984205468804	7.11629456685714e-07	1.17093507557438	1
ENSG00000226124.6	FTCDNL1	2	199851396	2_118	0	0.0278465375988509	5.72752053213788	5.01934250540884e-07	1.04931482149309	1
ENSG00000178074.5	C2orf69	2	199911021	2_118	0	0.0494660996631666	11.1496866948676	1.73571855353954e-06	-1.91390568124053	1
ENSG00000162971.10	TYW5	2	199955089	2_118	0	0.0253992385402505	4.86337911938883	3.88747667582565e-07	-0.28163137958289	1
ENSG00000162972.10	MAIP1	2	199955089	2_118	0	0.0298364952934326	6.37650523055182	5.98741694203402e-07	-1.14090759625325	2
ENSG00000196141.13	SPATS2L	2	200306291	2_118	0	0.0417586298047018	9.54603246219515	1.25452153455967e-06	1.58802527442376	1
ENSG00000155729.12	KCTD18	2	200519526	2_118	0	0.0551524557066501	12.1830354225322	2.11460539132082e-06	-1.50906625367813	2
ENSG00000138356.13	AOX1	2	200585011	2_118	0	0.0286947681457511	6.00957331413348	5.42694389068126e-07	-0.733604003226389	1
ENSG00000082153.17	BZW1	2	200747375	2_119	0	0.0265379893867825	6.71737792030987	5.61017969738195e-07	1.08539916369176	2
ENSG00000013441.15	CLK1	2	200864612	2_119	0	0.0230161349750569	5.44604636815923	3.94477924085838e-07	0.940101241922343	1
ENSG00000240344.8	PPIL3	2	200889218	2_119	0	0.0229308453667516	4.93050791216224	3.55812088953523e-07	-0.44606516256409	1
ENSG00000155744.9	FAM126B	2	201071138	2_119	0	0.0230456408497931	5.37041880501969	3.89498615260418e-07	-0.865054256925285	1
ENSG00000003402.19	CFLAR	2	201116120	2_119	0	0.0230888521318955	5.35553705184177	3.89147589257294e-07	-0.837965715241238	1
ENSG00000003400.14	CASP10	2	201185954	2_119	0	0.0448719981923684	10.3189778837141	1.45720638275241e-06	0.889861006182009	1
ENSG00000064012.21	CASP8	2	201233408	2_119	0	0.0233343049404782	5.27177103134239	3.87133168494252e-07	-0.739329930615016	3
ENSG00000155749.12	ALS2CR12	2	201319442	2_119	0	0.0299526156946932	7.65818034886268	7.2188716085442e-07	1.2458768916703	2
ENSG00000155755.18	TMEM237	2	201320409	2_119	0	0.0289572087585697	7.39308603946175	6.73738602235569e-07	-1.20236662666916	2
ENSG00000082146.12	STRADB	2	201388316	2_119	0	0.032810163403061	8.36219327176428	8.63450743828758e-07	1.1880762231913	1
ENSG00000003393.14	ALS2	2	201780628	2_119	0	0.0285728705173657	6.89556662802911	6.20058700776524e-07	0.967478057024588	1
ENSG00000138395.14	CDK15	2	201790822	2_119	0	0.043231726513439	10.8012991525097	1.46956076383347e-06	1.44844035151719	1
ENSG00000155760.2	FZD7	2	202053583	2_120	0	0.0115166482264154	4.65599532150856	1.68751487822812e-07	-0.200785264899162	1
ENSG00000138439.11	FAM117B	2	202633063	2_120	0	0.0118067286283073	4.88824974799199	1.81631822862759e-07	-0.196564779623697	2
ENSG00000163596.16	ICA1L	2	202871528	2_120	0	0.0183254464194865	8.99810325797145	5.18936847784647e-07	-1.35601599655942	1
ENSG00000138380.17	CARF	2	202912242	2_120	0	0.0193862384675391	9.52501318467631	5.81123060621075e-07	1.17399738922288	1
ENSG00000138442.9	WDR12	2	203014780	2_120	0	0.0209003434854904	10.229098790664	6.72821359516771e-07	-1.49365267386205	1
ENSG00000119004.15	CYP20A1	2	203239523	2_120	0	0.0136275327312706	6.22759692425229	2.67083281162183e-07	-0.950272654092198	1
ENSG00000138443.15	ABI2	2	203329808	2_120	0	0.0119054007094817	4.96597349194824	1.86061872814529e-07	-0.439763917080098	1
ENSG00000118257.16	NRP2	2	205681426	2_121	0	0.0623227950521742	14.7822534715418	2.89932260023852e-06	1.73289919228982	1
ENSG00000023228.13	NDUFS1	2	206158784	2_122	0	0.0657961754936902	21.5707509029533	4.4665776416391e-06	-2.59653726345637	1
ENSG00000114942.13	EEF1B2	2	206159383	2_122	0	0.0332697670116768	15.3311059706493	1.6052113385664e-06	2.14288384672015	1
ENSG00000114948.12	ADAM23	2	206446625	2_122	0	0.0217977761342955	12.2585349007789	8.40929774295923e-07	1.35072097414043	2
ENSG00000138400.12	MDH1B	2	206765614	2_122	0	0.0113315984571675	5.88216244322286	2.09766998578878e-07	-0.380155585633218	3
ENSG00000118246.13	FASTKD2	2	206765369	2_122	0	0.00994213388194753	4.84891713111148	1.51716684290298e-07	0.279956670006566	2
ENSG00000144410.4	CPO	2	206933420	2_122	0	0.00982512430803839	4.69141010915136	1.45060919775676e-07	-0.0282905945510043	1
ENSG00000144401.14	METTL21A	2	207619262	2_122	0	0.0129339686270941	7.04557108136108	2.86785360141133e-07	-0.704050339861828	2
ENSG00000163249.11	CCNYL1	2	207712007	2_122	0	0.0103326545012213	5.2467561754612	1.7061286030448e-07	-0.488104317417028	1
ENSG00000178385.14	PLEKHM3	2	208025325	2_123	0	0.0311252326973465	6.55412942857099	6.42002314975732e-07	0.795369467767734	1
ENSG00000115020.16	PIKFYVE	2	208266043	2_123	0	0.0323332270811555	6.91256893931768	7.03392124816999e-07	-0.836109540488444	2
ENSG00000144406.18	UNC80	2	209772023	2_124	0	0.0333016903454368	17.7047668252535	1.85551924587182e-06	1.7665662828851	2
ENSG00000078018.19	MAP2	2	209419464	2_124	0	0.0103455685859787	8.07904558204828	2.6304096936098e-07	1.02883028745693	2
ENSG00000115365.11	LANCL1	2	210477778	2_124	0	0.0135257973954955	9.55933002457903	4.06910884360647e-07	0.728854560287572	1
ENSG00000021826.14	CPS1	2	210477778	2_124	0	0.0135257973954955	9.55933002457903	4.06910884360647e-07	0.728854560287572	1
ENSG00000178568.14	ERBB4	2	212284064	2_125	0	0.0113019428763479	5.59488797079791	1.99000183303826e-07	-0.777678827964967	2
ENSG00000030419.16	IKZF2	2	213152260	2_126	0	0.0217198149345569	5.20807814216482	3.5599392427013e-07	-0.495481748367574	2
ENSG00000144451.18	SPAG16	2	213332494	2_126	0	0.058755913305176	14.5981024465359	2.69933609574936e-06	2.18039502849868	1
ENSG00000118245.2	TNP1	2	216862157	2_128	0	0.0378213303405	9.86503791499913	1.17420664351901e-06	1.2831732021738	1
ENSG00000181378.13	CFAP65	2	219041645	2_129	0	0.01553463684314	9.24194153685621	4.51828161095037e-07	1.09717890723113	1
ENSG00000127831.10	VIL1	2	218419492	2_129	0	0.0220141930365212	12.8074293225297	8.87306600098726e-07	2.2190723336432	1
ENSG00000231672.6	DIRC3	2	217757302	2_129	0	0.0125515641314324	7.88604611890127	3.11505798840685e-07	-1.2263952584828	1
ENSG00000079308.16	TNS1	2	218001763	2_129	0	0.0278598923751114	15.9580863168794	1.39916591860684e-06	-1.99480624541304	2
ENSG00000163464.7	CXCR1	2	218167540	2_129	0	0.00956384659454868	6.34222895983091	1.90890137777422e-07	1.41857359852165	1
ENSG00000163466.15	ARPC2	2	218216255	2_129	0	0.0108908001829716	17.0917681657707	5.85808618828036e-07	3.89353827108108	2
ENSG00000179921.14	GPBAR1	2	218259499	2_129	0	0.0165040278466149	20.4703869352887	1.06322449445479e-06	4.36656988200898	1
ENSG00000127837.9	AAMP	2	218270227	2_129	0	0.0142526147385483	19.5799793759191	8.78245128727557e-07	4.26964168673765	1
ENSG00000127838.13	PNKD	2	218263372	2_129	1	0.0659393819969201	24.439713982409	5.07165806309767e-06	4.90476133146875	2
ENSG00000135926.14	TMBIM1	2	218292881	2_129	1	0.714562086916092	30.257094626672	6.80418584202006e-05	-5.44597520307062	2
ENSG00000018280.16	SLC11A1	2	218381258	2_129	0	0.01338786333082	7.61975080495998	3.21041379154031e-07	-0.798322814146799	2
ENSG00000135913.10	USP37	2	218567846	2_129	0	0.0145393230929509	8.59617327456067	3.93331132265297e-07	-1.6115959542352	2
ENSG00000144580.13	CNOT9	2	218568272	2_129	0	0.0159972074061325	9.60684711945771	4.83653159012857e-07	-1.64715526694025	2
ENSG00000115556.13	PLCD4	2	218607609	2_129	0	0.0112956159440912	6.2499420531873	2.22174843135345e-07	0.833275524361007	1
ENSG00000074582.12	BCS1L	2	218658710	2_129	0	0.0387097438398186	17.9418658963732	2.18573183298081e-06	2.66051421823844	2
ENSG00000115568.15	ZNF142	2	218659366	2_129	0	0.0126300440232402	7.30088584161056	2.90194646135666e-07	-1.00999883920014	1
ENSG00000163481.7	RNF25	2	218672243	2_129	0	0.0114680261439308	6.39950534731934	2.30963873409251e-07	0.870220945713449	1
ENSG00000163482.11	STK36	2	218672243	2_129	0	0.0101116357691718	5.20617820719347	1.65672116733511e-07	0.746475549676925	3
ENSG00000135912.10	TTLL4	2	218710630	2_129	0	0.0251146695287837	13.794937162097	1.09032549707133e-06	-2.3615284925105	2
ENSG00000135929.8	CYP27A1	2	218780754	2_129	0	0.0346724429038592	16.283246547335	1.77678309699307e-06	-2.39602734237468	1
ENSG00000187736.12	NHEJ1	2	219160586	2_129	0	0.0241036292155482	13.2770813994037	1.00714970422364e-06	-1.83963397978697	1
ENSG00000213901.10	SLC23A3	2	219170383	2_129	0	0.02591573591901	14.171357442211	1.15580341108605e-06	-1.96383703968349	2
ENSG00000115649.15	CNPPD1	2	219176932	2_129	0	0.0133501151277313	7.88944632213934	3.31467162316183e-07	-1.08542599088218	2
ENSG00000115657.12	ABCB6	2	219216694	2_129	0	0.0125668761801923	7.17835818927135	2.83897412909491e-07	-0.892544318555188	1
ENSG00000198925.10	ATG9A	2	219229951	2_129	0	0.0293497002794364	14.7630899677125	1.36360916227873e-06	-1.51497097868377	2
ENSG00000163516.13	ANKZF1	2	219230067	2_129	0	0.0167382123889746	9.77882743407816	5.15115751514479e-07	-1.16604778678081	1
ENSG00000127824.13	TUBA4A	2	219278362	2_129	0	0.10350832097039	26.3143892401477	8.57190860731568e-06	2.43612347569573	1
ENSG00000135924.15	DNAJB2	2	219279688	2_129	0	0.0124696607461484	7.08359132937646	2.77982277930987e-07	0.89082174447	1
ENSG00000123992.18	DNPEP	2	219378573	2_129	0	0.0159509624027109	9.29925808632676	4.66814315816964e-07	-1.02065055873807	2
ENSG00000175084.11	DES	2	219418182	2_129	0	0.0120323310788077	6.72506267357072	2.54656686034274e-07	0.647518862431118	2
ENSG00000072195.14	SPEG	2	219434550	2_129	0	0.0390478181242675	17.6645987207445	2.17074856047697e-06	-1.75104398976917	2
ENSG00000123989.13	CHPF	2	219543916	2_129	0	0.0769057533083045	23.4292106243494	5.67055361217962e-06	2.29211757794299	1
ENSG00000123999.4	INHA	2	219568391	2_129	0	0.00958379158988076	4.66858312481451	1.40809329507281e-07	-0.046006503681609	2
ENSG00000124006.14	OBSL1	2	219572251	2_129	0	0.0096977095417794	4.80928000363556	1.46777068362146e-07	-0.284848632179338	1
ENSG00000144589.21	STK11IP	2	219597759	2_130	0	0.0203322492790879	7.46633020368867	4.77750986301923e-07	0.802577384606626	2
ENSG00000114923.16	SLC4A3	2	219628913	2_130	0	0.0150427929790196	4.64643813573944	2.19967040433008e-07	0.00322506475101323	1
ENSG00000116106.11	EPHA4	2	221574191	2_130	0	0.0151181164393008	4.69313510216541	2.23290227471272e-07	0.0770039270414001	1
ENSG00000124003.12	MOGAT1	2	222671822	2_131	0	0.013539815448472	5.42531963200683	2.31178290647307e-07	0.364511326870953	2
ENSG00000123983.13	ACSL3	2	222860739	2_131	0	0.0128712943313269	4.95227462203344	2.00602303258977e-07	0.221611932929511	1
ENSG00000152049.6	KCNE4	2	223370032	2_131	0	0.0130390547370864	5.07324454953744	2.08180898984887e-07	0.158023917850319	1
ENSG00000152056.16	AP1S3	2	223837891	2_131	0	0.0166802459609026	7.37550979541462	3.87171577618416e-07	-0.914147969590456	1
ENSG00000135919.12	SERPINE2	2	224039199	2_132	0	0.0163826818724528	4.67643025223093	2.41106230357489e-07	-0.044889356397051	1
ENSG00000124019.9	FAM124B	2	224402283	2_132	0	0.019197903367809	6.92139299128348	4.1817328441905e-07	-0.890077204388349	1
ENSG00000036257.12	CUL3	2	224582227	2_132	0	0.154217316106008	28.6454525308599	1.39026567972434e-05	-3.7210543209418	1
ENSG00000135905.18	DOCK10	2	225041976	2_133	0	0.0171340933121296	8.91897921530019	4.80933747880114e-07	-1.13597095161783	1
ENSG00000144468.16	RHBDD1	2	226817155	2_133	0	0.0121028794217964	5.36421137403097	2.04316557629253e-07	-0.314668969329722	2
ENSG00000081052.11	COL4A4	2	227162658	2_133	0	0.0116700432635983	5.0571762321893	1.85733194299018e-07	-0.362115232342427	2
ENSG00000169031.18	COL4A3	2	227196784	2_133	0	0.0123276102191232	5.54092667792307	2.14966245391645e-07	0.510091241607851	2
ENSG00000168958.19	MFF	2	227324491	2_134	0	0.0215066057697235	5.69528546641996	3.85475113680174e-07	0.542461966448625	1
ENSG00000173744.17	AGFG1	2	227467196	2_134	0	0.0682253291692606	16.6033299451649	3.56492019239637e-06	-2.39149683863823	1
ENSG00000135917.13	SLC19A3	2	227717537	2_134	0	0.041358739869647	11.8477149888731	1.54209407993139e-06	1.36945301941368	1
ENSG00000153823.18	PID1	2	229269298	2_135	0	0.010761622523013	7.68568452785719	2.60297071696219e-07	-0.857723692252033	1
ENSG00000153832.11	FBXO36	2	229921921	2_135	1	0.261424141401139	22.4993385462393	1.85107670133001e-05	4.60736042978539	1
ENSG00000153827.13	TRIP12	2	229920912	2_135	1	0.352119336438928	23.331778139472	2.58551276660913e-05	4.67975032503426	1
ENSG00000163053.10	SLC16A14	2	230068255	2_135	0	0.0568269417789318	20.9468386568966	3.7461205234494e-06	1.5520853567845	2
ENSG00000079263.18	SP140	2	230203425	2_135	0	0.0108740293052687	7.16328787344647	2.45138699301764e-07	-0.770853642532731	1
ENSG00000135899.17	SP110	2	230176390	2_135	0	0.00893498907106893	5.62138915510868	1.58068979981751e-07	-0.0314604820498011	3
ENSG00000067066.16	SP100	2	230415917	2_135	0	0.611599203032345	26.5058834090896	5.10173819013056e-05	4.26399043454239	2
ENSG00000135916.15	ITM2C	2	230867087	2_135	0	0.0180906146971576	13.2338493536855	7.53439672255117e-07	-1.76478719914974	1
ENSG00000204128.5	C2orf72	2	231034316	2_136	0	0.0246172652284977	7.42188651872086	5.7499370244643e-07	-0.854141332007463	1
ENSG00000173692.12	PSMD1	2	231056872	2_136	0	0.0194674954192331	5.22138848994215	3.19893239770342e-07	-0.387173588047332	1
ENSG00000135914.5	HTR2B	2	231125386	2_136	0	0.0443102200428821	12.9590894818495	1.80712156730096e-06	1.48554020944282	1
ENSG00000135931.17	ARMC9	2	231198852	2_136	0	0.0184241313951514	4.70556329496546	2.72839732732382e-07	-0.125467129492344	2
ENSG00000156966.6	B3GNT7	2	231412501	2_136	0	0.163303551066281	25.56350489125	1.31378712036398e-05	2.73966406157737	2
ENSG00000115053.15	NCL	2	231482123	2_136	0	0.0183094704425607	4.64711784661552	2.67774022846929e-07	-0.145099670679065	2
ENSG00000171596.6	NMUR1	2	231527265	2_136	0	0.0184361482034919	4.71166697517805	2.7337182424102e-07	0.114421286232449	2
ENSG00000187514.16	PTMA	2	231707301	2_136	0	0.0378797040694406	11.4772774727505	1.36821526775633e-06	1.68050086086857	1
ENSG00000144524.17	COPS7B	2	231781537	2_136	0	0.0183720242970343	4.67904543336784	2.70534867818379e-07	0.0454045262294703	1
ENSG00000144535.19	DIS3L2	2	231961176	2_136	0	0.0490085676168768	13.9137410444873	2.14597619158994e-06	1.63791499701457	1
ENSG00000221944.6	TIGD1	2	232550122	2_136	0	0.0188066968852105	4.89798883613821	2.89894041895291e-07	-0.327396953441624	2
ENSG00000115468.11	EFHD1	2	232609825	2_136	0	0.023760590861081	7.08948881477197	5.30128474045982e-07	0.805587477245761	1
ENSG00000204120.14	GIGYF2	2	232697018	2_137	0	0.0553027873980371	16.1425539298261	2.80949485464391e-06	-1.79337679542336	1
ENSG00000115474.6	KCNJ13	2	232776300	2_137	0	0.016634586212232	4.84549025548854	2.53663920502824e-07	0.210866683727273	1
ENSG00000182600.9	C2orf82	2	232856815	2_137	0	0.0415756205295069	13.4485156122279	1.75963286623972e-06	1.53724394118695	2
ENSG00000066248.14	NGEF	2	233013260	2_137	0	0.101580730697868	21.7901569471318	6.96595499886979e-06	2.16291154457594	1
ENSG00000085982.13	USP40	2	233565958	2_137	0	0.0186602038468086	5.95854930769375	3.49917686993163e-07	0.613888810021561	3
ENSG00000123485.11	HJURP	2	233854092	2_137	0	0.0241426899578464	8.27790012624289	6.28948105294976e-07	1.06771706063206	1
ENSG00000188042.7	ARL4C	2	234512918	2_138	0	0.0390911714572377	8.65481594163399	1.06474472046063e-06	0.928625671420585	1
ENSG00000130147.15	SH3BP4	2	235001149	2_138	0	0.106025804785935	18.191232764017	6.06991601633078e-06	-2.07291643587182	1
ENSG00000144476.5	ACKR3	2	236606456	2_140	0	0.0371447696604132	9.3772568361812	1.09618146499017e-06	-1.18150589829403	2
ENSG00000115648.13	MLPH	2	237492746	2_140	0	0.117512407654877	20.3969568911812	7.54324261257274e-06	-2.61401038908968	1
ENSG00000124839.12	RAB17	2	237603586	2_140	0	0.0224705545279823	4.65071547803069	3.28883840150619e-07	0.00767121463957765	1
ENSG00000177483.11	RBM44	2	237774727	2_140	0	0.0226583114425437	4.72875045318581	3.37196386205536e-07	0.229877619396881	2
ENSG00000132329.10	RAMP1	2	237858561	2_141	0	0.0299173320178749	6.13766629120458	5.77876597143974e-07	-0.593251271547095	1
ENSG00000184182.18	UBE2F	2	237966682	2_141	0	0.0296635512551174	6.05753146471271	5.65493731260635e-07	-0.715075416567819	1
ENSG00000132330.16	SCLY	2	238060509	2_141	0	0.0588057145497272	12.5289814501026	2.31869844833916e-06	1.71133782555531	3
ENSG00000144488.14	ESPNL	2	238099209	2_141	0	0.0349191880208533	7.59338548401309	8.34465830268293e-07	-0.899782111346082	3
ENSG00000168427.8	KLHL30	2	238138379	2_141	0	0.0315533200689563	6.63864915013731	6.59225128432017e-07	-0.675472603941774	1
ENSG00000178752.15	ERFE	2	238159318	2_141	0	0.0683790340041798	13.968087406101	3.00586089778614e-06	1.74371367121576	1
ENSG00000132323.8	ILKAP	2	238203982	2_141	0	0.0448623199152151	9.95996010823327	1.40620390842709e-06	1.16385527809354	2
ENSG00000144485.10	HES6	2	238221903	2_141	0	0.0461590021674371	10.229743500718	1.48603873569481e-06	1.35742708973403	2
ENSG00000204104.11	TRAF3IP1	2	238306965	2_141	0	0.0255274014864879	4.64636323805642	3.73274859891376e-07	-0.0478711441797033	3
ENSG00000065802.11	ASB1	2	238408694	2_141	0	0.0409012791134754	9.08573093519458	1.16951483515654e-06	1.02232926204075	2
ENSG00000233608.3	TWIST2	2	238847617	2_141	0	0.111974734253507	18.7260991641817	6.59897271950649e-06	-2.05751008381935	1
ENSG00000068024.16	HDAC4	2	239405460	2_142	0	0.090976680349978	21.0755089673557	6.03416429859644e-06	-2.18874971606654	1
ENSG00000130414.11	NDUFA10	2	240026499	2_142	0	0.0200894399512646	6.7638758959805	4.27634203346319e-07	0.776369231761948	1
ENSG00000063660.8	GPC1	2	240436110	2_142	0	0.0163331337403787	4.82613626255994	2.48072184852694e-07	0.186736895005455	1
ENSG00000188542.9	DUSP28	2	240560414	2_142	0	0.0160646282853041	4.67109025269383	2.36155417702479e-07	0.0907857739347535	1
ENSG00000142327.12	RNPEPL1	2	240566209	2_142	0	0.0164994644848756	4.9209174414006	2.55520001502402e-07	-0.26883624231709	1
ENSG00000144504.15	ANKMY1	2	240568196	2_142	0	0.0176041385805003	5.52730268558574	3.06222431357034e-07	-0.517141605479455	1
ENSG00000142330.19	CAPN10	2	240587537	2_142	0	0.0160484701622264	4.66167794800839	2.35442510415357e-07	0.0433439671167293	1
ENSG00000172478.17	C2orf54	2	240896529	2_144	0	0.0204328708980749	5.40064745415492	3.47283534422114e-07	-0.55751817835458	1
ENSG00000185176.12	AQP12B	2	240682491	2_144	0	0.0232991467868281	6.63135750270187	4.86240839930842e-07	0.773283508139564	3
ENSG00000184945.13	AQP12A	2	240692966	2_144	0	0.0193968200707975	4.91318535081809	2.99918088283064e-07	-0.218387749903074	2
ENSG00000130294.15	KIF1A	2	240820795	2_144	0	0.0397048123180114	11.6474297167404	1.45539949423267e-06	1.42462849690536	1
ENSG00000122085.16	MTERF4	2	241094355	2_144	0	0.032354120495774	9.71679908819348	9.89376966246337e-07	-1.16535361046791	4
ENSG00000115685.14	PPP1R7	2	241150035	2_144	0	0.0287208716861965	8.59602956347588	7.76970430280476e-07	-1.12322744150388	1
ENSG00000146205.13	ANO7	2	241189299	2_144	0	0.0513842427548867	14.0886895639531	2.27829278200245e-06	-1.89659855108707	2
ENSG00000115677.16	HDLBP	2	241316415	2_144	0	0.0245066365664318	7.10543667440287	5.48003657626299e-07	-0.788557364136522	2
ENSG00000006607.13	FARP2	2	241354886	2_144	0	0.022035390349772	6.10836690917543	4.23598913761309e-07	-0.745080902648049	2
ENSG00000115694.14	STK25	2	241509103	2_144	0	0.0198436132105112	5.12649394885333	3.201475451043e-07	-0.552587454860625	2
ENSG00000176720.4	BOK	2	241573734	2_144	0	0.0298442023564639	8.95687103935659	8.41250375382558e-07	-1.29616001315654	1
ENSG00000168397.16	ATG4B	2	241633431	2_144	0	0.176976472413586	26.0947234305949	1.45337339619795e-05	-3.02710230927744	2
ENSG00000168393.12	DTYMK	2	241686520	2_144	0	0.019169296204241	4.80265447891687	2.89732013674044e-07	-0.169381117916061	1
ENSG00000168395.15	ING5	2	241701549	2_144	0	0.0194908853475034	4.95852016975022	3.04153364306617e-07	0.668777898419579	1
ENSG00000180902.17	D2HGDH	2	241734898	2_144	0	0.0482487402574127	13.4914323956569	2.04858040294849e-06	1.66221623316655	5
ENSG00000188389.10	PDCD1	2	241858637	2_144	0	0.0203931580696926	5.38241889677063	3.45438670667069e-07	-0.399322386407647	1
ENSG00000188011.5	RTP5	2	241869714	2_144	0	0.0199769266745146	5.18919845328078	3.26240541427314e-07	-0.322676781025412	2
ENSG00000216921.7	AC131097.4	2	241902620	2_144	0	0.0221795829074132	6.16944196911189	4.30633916949564e-07	0.473834980835268	1
ENSG00000072756.16	TRNT1	3	3123148	3_3	0	0.018907268085666	5.10743529074992	3.03906947740706e-07	0.340994684331625	2
ENSG00000113851.14	CRBN	3	3172127	3_3	0	0.019192614483858	5.24770872669632	3.16966113770589e-07	0.398382491961382	1
ENSG00000175928.5	LRRN1	3	3700393	3_3	0	0.0185920072029158	4.94999211006358	2.89627475860818e-07	0.158450396425457	1
ENSG00000144455.13	SUMF1	3	4368850	3_3	0	0.0204370826157565	5.83622629062271	3.75370377290943e-07	-0.654849821670938	1
ENSG00000134107.4	BHLHE40	3	4990780	3_4	0	0.0177924732156397	4.67871580331809	2.61982305853356e-07	-0.06413262543617	1
ENSG00000134108.12	ARL8B	3	5123084	3_4	0	0.0178510541737317	4.70948220983047	2.64573292729311e-07	-0.129682270047653	1
ENSG00000134109.10	EDEM1	3	5185837	3_4	0	0.0474049951972108	13.8981280848401	2.073430059455e-06	1.52834722359954	1
ENSG00000071282.11	LMCD1	3	8513821	3_6	0	0	4.88696423216294	0	0.433960283298382	1
ENSG00000125046.14	SSUH2	3	8744886	3_7	0	0.0710232821699258	15.3741609267247	3.43637961953151e-06	-1.67940956898536	1
ENSG00000180914.10	OXTR	3	8769543	3_7	0	0.0375211247860896	9.31425194292694	1.0998483400355e-06	1.08417167381098	2
ENSG00000070950.9	RAD18	3	8963418	3_7	0	0.0236140190109573	4.95815969224013	3.68467673835485e-07	-0.467783112492355	2
ENSG00000196220.15	SRGAP3	3	9363240	3_7	0	0.0651380442287856	14.5472071757624	2.98210761916488e-06	1.64419211450046	1
ENSG00000134077.15	THUMPD3	3	9363193	3_7	0	0.0381224211514558	9.46429517647542	1.13547538856879e-06	-1.11288741245485	2
ENSG00000168137.15	SETD5	3	9397062	3_7	0	0.0274983694346275	6.38804424067249	5.52820107676872e-07	-0.748994041222406	2
ENSG00000132164.9	SLC6A11	3	10815382	3_8	0	0.0229907892968244	4.92741682318657	3.56518570842571e-07	-0.294779770402176	1
ENSG00000163719.19	MTMR14	3	9649842	3_8	0	0.0392083528846259	9.94965634788541	1.22770960292758e-06	-1.2196356558754	1
ENSG00000144550.12	CPNE9	3	9608232	3_8	0	0.315484245173691	30.5291864578684	3.03111128276197e-05	-3.15455484291889	1
ENSG00000114026.21	OGG1	3	9749660	3_8	0	0.0246108108871539	5.56630209839128	4.31123473769884e-07	0.506245441360687	1
ENSG00000134072.10	CAMK1	3	9769618	3_8	0	0.028358846695305	6.89781409589933	6.15614760092156e-07	0.821020204041296	2
ENSG00000241553.12	ARPC4	3	9826893	3_8	0	0.0446423622654883	11.1766964965682	1.57025288094316e-06	-1.49519641292717	1
ENSG00000214021.15	TTLL3	3	9798814	3_8	0	0.0223871073801927	4.67786943912322	3.29575600760882e-07	0.0814928635373649	2
ENSG00000156990.14	RPUSD3	3	9843931	3_8	0	0.0257319543704403	5.98454938813424	4.84633243902883e-07	0.550899730769593	1
ENSG00000171135.13	JAGN1	3	9890653	3_8	0	0.0325591371721243	8.19730909202343	8.39949492908012e-07	-0.911823714305102	1
ENSG00000163701.18	IL17RE	3	9902483	3_8	0	0.0349889617912446	8.87540218704027	9.77300389623044e-07	1.0457938854884	1
ENSG00000163702.18	IL17RC	3	9916214	3_8	0	0.0307553631743771	7.66080352468671	7.41488052421961e-07	0.885463694337838	2
ENSG00000163703.17	CRELD1	3	9933125	3_8	0	0.0223184269692929	4.64905550850536	3.26540675625691e-07	-0.0670143550739888	1
ENSG00000125037.12	EMC3	3	9986610	3_8	0	0.0236008666320839	5.17310664024927	3.84227420866679e-07	-0.301101662571313	2
ENSG00000144554.10	FANCD2	3	10025967	3_8	0	0.0229415196927432	4.90729071130315	3.54301461166113e-07	-0.180459455482962	1
ENSG00000254999.3	BRK1	3	10115684	3_8	0	0.0223504062962175	4.66248251538159	3.27953003165306e-07	0.113293980134765	1
ENSG00000134070.4	IRAK2	3	10214207	3_8	0	0.0310210257177376	7.74171640728984	7.55792165543059e-07	-1.19485969772562	1
ENSG00000157014.10	TATDN2	3	10248460	3_8	0	0.131223782965818	21.5426898321621	8.89654655814112e-06	-2.43912251324534	3
ENSG00000157087.17	ATP2B2	3	10707042	3_8	0	0.0223347023518616	4.6558917217578	3.27259313141477e-07	0.11010465227082	2
ENSG00000157103.10	SLC6A1	3	10992869	3_9	0	0.0115700496299398	4.7009489655311	1.71170820317003e-07	0.204392799465955	3
ENSG00000197548.12	ATG7	3	11271528	3_9	0	0.0115361709004441	11.0764152924728	4.02133158916202e-07	-2.67760391902655	2
ENSG00000144560.14	VGLL4	3	11666144	3_9	0	0.0143809157661291	8.30016771382239	3.75649127114762e-07	-1.46488617417472	1
ENSG00000144559.10	TAMM41	3	11808333	3_9	0	0.0167759653292972	7.96836323183142	4.20693320330981e-07	-0.856611239392372	2
ENSG00000157152.16	SYN2	3	12148468	3_9	0	0.086729931108648	23.2469379160724	6.34517684733466e-06	2.41737068811611	1
ENSG00000132170.19	PPARG	3	12287696	3_9	0	0.019793945883346	9.42070968816961	5.86847113648743e-07	1.15140485861686	1
ENSG00000154743.17	TSEN2	3	12484507	3_9	0	0.0116342104404832	4.79730863070533	1.75648137104717e-07	-0.131814899113261	2
ENSG00000075975.15	MKRN2	3	12557101	3_9	0	0.0115361633599762	4.65258062505758	1.68913468079472e-07	0.358789249632262	2
ENSG00000225526.4	MKRN2OS	3	12561203	3_9	0	0.0258942498834925	11.8359101141357	9.64526061336713e-07	1.69540170005929	2
ENSG00000132155.11	RAF1	3	12664356	3_9	0	0.182425977718195	29.3486833818531	1.6849393746975e-05	-3.17355220251747	1
ENSG00000144712.11	CAND2	3	12796583	3_9	0	0.0121341619689639	5.05714215317819	1.93118519316009e-07	0.403875466325403	2
ENSG00000144713.12	RPL32	3	12841340	3_9	0	0.0115360955278628	4.65516069027226	1.69006144440456e-07	-0.125432735686906	2
ENSG00000144711.13	IQSEC1	3	13072626	3_10	0	0.0648418337302159	21.1598149702328	4.31793527087611e-06	2.19938003150708	1
ENSG00000132182.11	NUP210	3	13419678	3_10	0	0.043347895719699	17.3341068164443	2.36471312610809e-06	2.33824986258372	2
ENSG00000163517.14	HDAC11	3	13598213	3_10	0	0.0116194580356542	4.97907591467839	1.82072180513674e-07	0.317454349726309	1
ENSG00000163520.13	FBLN2	3	13517555	3_10	0	0.0135324257915954	6.40253090472252	2.72669342782636e-07	0.650218603950063	1
ENSG00000163528.12	CHCHD4	3	14136454	3_10	0	0.0128777142757126	5.9392539626375	2.4070197555889e-07	0.781122605439634	1
ENSG00000170876.7	TMEM43	3	14107390	3_10	0	0.0137218397756304	6.53241828133994	2.82094944529244e-07	0.804620510732923	1
ENSG00000154767.14	XPC	3	14179017	3_10	0	0.043197161365758	17.3012669033752	2.3520258384069e-06	-1.88146087620997	1
ENSG00000170860.3	LSM3	3	14178595	3_10	0	0.0247519612113396	12.0559651192657	9.39118881264525e-07	-1.63148091665097	1
ENSG00000131389.16	SLC6A6	3	14402293	3_10	0	0.0266997487989741	12.7672576586151	1.07278766699019e-06	-1.42232666767143	1
ENSG00000144596.12	GRIP2	3	14553201	3_10	0	0.0131141958662334	6.10922834656092	2.52137241791905e-07	0.520291781786186	2
ENSG00000154781.15	CCDC174	3	14660765	3_10	0	0.0112711213982399	4.6949221966962	1.66534608641446e-07	-0.0155955111528383	1
ENSG00000131368.7	MRPS25	3	15063435	3_11	0	0.0185661264070114	5.04218361107096	2.94610982994721e-07	-0.277602012149782	1
ENSG00000131381.12	RBSN	3	15099772	3_11	0	0.0204847861711397	5.70392331180591	3.67717320250644e-07	-0.0199444494221031	1
ENSG00000131375.9	CAPN7	3	15206289	3_11	0	0.0182334842617519	5.23023918794257	3.00123629973341e-07	-0.827713013094717	1
ENSG00000131370.15	SH3BP5	3	15336425	3_11	0	0.0182345341200437	4.86197864156635	2.79008023283941e-07	0.361158561630388	2
ENSG00000206562.11	METTL6	3	15446373	3_11	0	0.0448533363473995	12.9844069780581	1.83284545106706e-06	-1.43783796064959	1
ENSG00000144597.13	EAF1	3	15425522	3_11	0	0.0571024913715968	15.5358811576592	2.79190040016927e-06	-1.99016944443278	2
ENSG00000206561.12	COLQ	3	15521671	3_11	0	0.0194318469583425	5.41564225412493	3.31186803197721e-07	0.497639221135266	1
ENSG00000131373.14	HACL1	3	15601668	3_11	0	0.0224480696442987	6.77666614458531	4.78744794935114e-07	-0.822109628916129	1
ENSG00000169814.12	BTD	3	15601668	3_11	0	0.0224480696442987	6.77666614458531	4.78744794935114e-07	-0.822109628916128	1
ENSG00000131386.17	GALNT15	3	16087387	3_11	0	0.0178459329326949	4.6688006654702	2.62212603309801e-07	-0.00889764359845286	1
ENSG00000154813.9	DPH3	3	16264511	3_12	0	0.0244572383761358	10.816472643563	8.32534129649263e-07	2.71659300736033	2
ENSG00000154814.13	OXNAD1	3	16265068	3_12	0	0.0238305194697548	6.41573006686832	4.81158947711742e-07	0.178571705339171	1
ENSG00000131378.13	RFTN1	3	16513716	3_12	0	0.0314064050467184	9.58220346367787	9.47092918485165e-07	1.09415851904901	2
ENSG00000182568.16	SATB1	3	18440698	3_13	0	0.0248559434581617	5.96143411566685	4.66326369797301e-07	0.645905836182895	2
ENSG00000183977.13	PP2D1	3	19971502	3_15	0	0.0138478294172851	8.98096257653241	3.91393460862309e-07	1.08192139360766	3
ENSG00000114166.7	KAT2B	3	20039856	3_15	0	0.192569592473967	33.1008164488185	2.00602061157517e-05	3.45170988717107	2
ENSG00000170142.11	UBE2E1	3	23805720	3_18	0	0.0459672957177981	15.0196461918163	2.17278938447957e-06	1.54619889402566	1
ENSG00000197885.10	NKIRAS1	3	23946351	3_18	0	0.0156663913344797	4.90185479974207	2.41678706035351e-07	-0.521979943458003	3
ENSG00000077092.18	RARB	3	25173356	3_18	0	0.0174053025865407	5.88648333499173	3.22438186824274e-07	0.617070964303815	2
ENSG00000077097.15	TOP2B	3	25664786	3_19	0	0.025332964971546	5.4464403151924	4.34217922431771e-07	0.504272653898161	2
ENSG00000163491.16	NEK10	3	27390407	3_20	0	0.0131363751943299	9.69557724242924	4.00828126104335e-07	-2.58498990028613	1
ENSG00000033867.16	SLC4A7	3	27484198	3_20	0	0.0228345707097246	10.1045029053974	7.26134009579469e-07	-2.61323589954508	2
ENSG00000187118.12	CMC1	3	28241610	3_21	0	0.0686097488202369	11.9708712686935	2.58476202000432e-06	1.42148082687196	1
ENSG00000163512.13	AZI2	3	28348860	3_21	0	0.0451496284065884	7.99094420495774	1.1354323201962e-06	1.19514968452507	2
ENSG00000206559.7	ZCWPW2	3	28348860	3_21	0	0.0469758635226389	8.36646503289274	1.23687481369896e-06	-1.24356522480585	1
ENSG00000163527.9	STT3B	3	31547790	3_23	0	0.0247540418540739	5.89386206107608	4.59150500519318e-07	-0.689203127824946	2
ENSG00000144645.13	OSBPL10	3	32075520	3_23	0	0.0229471065827368	5.18265170489003	3.74273372021482e-07	-0.403326531344105	2
ENSG00000170293.8	CMTM8	3	32238447	3_23	0	0.0316163517542092	8.19373715915005	8.15272431520053e-07	-0.95662931452527	2
ENSG00000153551.13	CMTM7	3	32392093	3_24	0	0.0251731301034905	4.77307693252696	3.7813304196476e-07	0.223270074376764	1
ENSG00000091317.7	CMTM6	3	32502466	3_24	0	0.0270488891617822	5.4480533279929	4.63766909673391e-07	-0.578827752676604	1
ENSG00000182973.18	CNOT10	3	32684690	3_24	0	0.0248358020988394	4.64643124133824	3.63167251319389e-07	-0.0191404858044061	1
ENSG00000188167.8	TMPPE	3	33097285	3_24	0	0.0291427629750217	6.14888378295612	5.63944002743144e-07	0.835970332273657	1
ENSG00000170266.15	GLB1	3	33097052	3_24	0	0.0362560748333258	8.20555934029141	9.36263189419806e-07	0.992831209492195	1
ENSG00000170275.14	CRTAP	3	33113893	3_24	0	0.122018206915053	19.8234301611112	7.61223903763468e-06	-2.19805088076519	3
ENSG00000153558.13	FBXL2	3	33277306	3_25	0	0.098296406324147	20.8507017471255	6.45011251181433e-06	2.58679432140414	1
ENSG00000153560.11	UBP1	3	33441741	3_25	0	0.0178747990078052	4.69712076826651	2.64229843363581e-07	-0.335742198400141	1
ENSG00000170248.13	PDCD6IP	3	33798622	3_25	0	0.046998365096308	13.7917379723343	2.03990866058769e-06	2.01068602427287	1
ENSG00000144681.10	STAC	3	36380288	3_26	0	0.030123599846603	5.03447127391869	4.77276125854417e-07	-0.353108739462137	1
ENSG00000163673.7	DCLK3	3	36767869	3_27	0	0.0476546510509284	16.5451399948704	2.48133107071605e-06	-1.73843202361117	1
ENSG00000168016.13	TRANK1	3	36908471	3_27	0	0.0552474847280405	20.0640846723257	3.48851693925623e-06	2.83412527587227	1
ENSG00000178567.7	EPM2AIP1	3	36991971	3_27	0	0.0161569914742515	6.66783880194197	3.39042827705268e-07	-1.33679520420925	2
ENSG00000076242.14	MLH1	3	36993455	3_27	0	0.0153028006017044	6.24523513406109	3.00765963504143e-07	-1.24261812169269	2
ENSG00000093167.17	LRRFIP2	3	37184525	3_27	0	0.0278277338766225	11.4333224087185	1.00128858587285e-06	2.02895661485598	2
ENSG00000144674.16	GOLGA4	3	37243088	3_27	0	0.0175599566872142	6.61030124395041	3.65303358992199e-07	0.475180390876847	1
ENSG00000198590.11	C3orf35	3	37386585	3_27	0	0.0228580557486743	11.018274391363	7.92614193029721e-07	-2.24415909805727	2
ENSG00000136059.14	VILL	3	37987360	3_27	0	0.0515481798257484	16.4906917879298	2.67523035346588e-06	-1.70311177232132	1
ENSG00000187091.13	PLCD1	3	38029646	3_27	0	0.0212639884662311	9.30235885088046	6.22510657029856e-07	-1.27641101886439	1
ENSG00000008226.19	DLEC1	3	38039540	3_27	0	0.0342792533614794	13.1150744490604	1.41485224385533e-06	1.64532413824186	1
ENSG00000172936.12	MYD88	3	38137763	3_27	0	0.0137239593542823	4.67805150901311	2.02047460510127e-07	-0.183652046993063	1
ENSG00000172939.8	OXSR1	3	38173945	3_27	0	0.0197908932102487	8.11307788860848	5.0531246845006e-07	1.05394942315782	1
ENSG00000144671.10	SLC22A14	3	38281798	3_27	0	0.0136868599966959	4.70664633209755	2.02732961351805e-07	0.234813212538644	1
ENSG00000093217.9	XYLB	3	38346523	3_28	0	0.115246864101249	22.7455168745862	8.24961917759683e-06	-2.50780196357317	2
ENSG00000114739.13	ACVR2B	3	38454810	3_28	0	0.0235955570102595	7.64624548488879	5.6778961477474e-07	-0.861412242772292	1
ENSG00000114745.13	GORASP1	3	39105193	3_28	0	0.0219290476918828	6.95926258619436	4.80277199194949e-07	0.665922922120581	3
ENSG00000168026.18	TTC21A	3	39107217	3_28	0	0.0180764689555399	5.14938803829814	2.92939673503165e-07	-0.494743794713858	3
ENSG00000144655.14	CSRNP1	3	39154473	3_28	0	0.0190495037596234	5.64026378846819	3.38136502589086e-07	0.549538116796823	1
ENSG00000168329.13	CX3CR1	3	39281672	3_28	0	0.0173592193818375	4.77043928276497	2.60613877582195e-07	0.338128561620049	2
ENSG00000144659.10	SLC25A38	3	39383433	3_28	0	0.0648758979596323	17.2041288638327	3.51257044334414e-06	2.13966697093813	1
ENSG00000168028.13	RPSA	3	39406713	3_28	0	0.0357562866166391	11.5552236231008	1.30028854959167e-06	-1.47845039746071	2
ENSG00000168032.8	ENTPD3	3	40387447	3_29	0	0.019412852268229	4.7366705481308	2.8938199234041e-07	-0.227673707583901	1
ENSG00000188846.13	RPL14	3	40457413	3_29	0	0.0225280849532217	6.13145331027083	4.34707040857058e-07	0.59945290978806	1
ENSG00000177873.12	ZNF619	3	40478041	3_29	0	0.0196956805429028	4.87214803532274	3.01995478456442e-07	0.311515951578649	1
ENSG00000172888.11	ZNF621	3	40528161	3_29	0	0.01961872931011	4.83547967048895	2.98551605140652e-07	-0.241550970447199	1
ENSG00000168036.16	CTNNB1	3	41195090	3_30	0	0	68.5765107537673	0	-3.69565446939893	1
ENSG00000182606.14	TRAK1	3	42014240	3_30	0	0	84.1972028504968	0	-0.573678293182404	1
ENSG00000114812.12	VIPR1	3	42490447	3_30	0	0	28.7983325117447	0	0.810235466182178	1
ENSG00000008324.11	SS18L2	3	42569023	3_31	0	0.0249131556808532	8.11501623907112	6.36248994242812e-07	1.01329462483493	1
ENSG00000114853.13	ZBTB47	3	42653821	3_31	0	0.0655204974935233	17.2573499691197	3.5584450719631e-06	-1.93327428726532	1
ENSG00000010282.14	HHATL	3	42682960	3_31	0	0.0287128311806559	9.44853049854033	8.53786454646887e-07	-1.13629698232652	1
ENSG00000244607.5	CCDC13	3	42685226	3_31	0	0.0183519539481724	5.24980277546777	3.03203543534848e-07	-0.297182594997061	3
ENSG00000181061.13	HIGD1A	3	42771407	3_31	0	0.0279551274089137	9.19713180643401	8.09138489036913e-07	-1.21707327193458	2
ENSG00000144648.15	ACKR2	3	42804792	3_31	0	0.0182444544814094	5.19480056253144	2.98269423526076e-07	-0.507061668055415	2
ENSG00000182983.14	ZNF662	3	42905991	3_31	0	0.0239038014747182	7.72686466872836	5.81271798508585e-07	-0.93910565888377	1
ENSG00000240747.7	KRBOX1	3	42809057	3_31	0	0.017253730463669	4.67223047449664	2.53697531018037e-07	-0.0278414357298618	1
ENSG00000144647.5	POMGNT2	3	43106160	3_31	0	0.0188221967843085	5.4866867746231	3.25004557506181e-07	-0.241846565167713	1
ENSG00000160746.12	ANO10	3	43691692	3_31	0	0.0227094577518425	7.24603541357822	5.17864559039412e-07	-0.879612922546675	1
ENSG00000179152.19	TCAIM	3	44335678	3_31	0	0.0381548342275392	12.1265852145696	1.45611966681153e-06	-1.75173346656711	1
ENSG00000225873.3	LINC00694	3	44439661	3_31	0	0.0172094976524151	4.64820949611055	2.51746163419652e-07	-0.062528236212691	1
ENSG00000144792.9	ZNF660	3	44578138	3_31	0	0.0186915467054198	5.42146682531564	3.18912115590272e-07	-0.443890622379693	3
ENSG00000186448.14	ZNF197	3	44584405	3_31	0	0.0172108006913605	4.64891791984011	2.51803595702532e-07	-0.100496845127861	1
ENSG00000169981.10	ZNF35	3	44649020	3_31	0	0.0202352261402665	6.16470550669527	3.92581084789255e-07	-0.858435662600608	1
ENSG00000196653.11	ZNF502	3	44721338	3_31	0	0.0281998402922686	9.27904930876075	8.23491470040152e-07	0.974278664884732	1
ENSG00000186446.11	ZNF501	3	44721338	3_31	0	0.0259900706732816	8.51235364567301	6.96251417281947e-07	0.856306973062741	2
ENSG00000163807.5	KIAA1143	3	44761331	3_31	0	0.0175062291798228	4.80818846491528	2.6490067538595e-07	-0.024220011194844	1
ENSG00000163808.16	KIF15	3	44761638	3_31	0	0.169441185270218	26.5138484424305	1.41384149567286e-05	-2.63179462576728	1
ENSG00000169964.7	TMEM42	3	44861353	3_31	0	0.021805228178605	6.86503560097274	4.71099239453972e-07	-0.962846330815668	2
ENSG00000075914.12	EXOSC7	3	44975427	3_31	0	0.0338438873320868	10.9959437698485	1.17117481465761e-06	1.43039998658421	2
ENSG00000163814.7	CDCP1	3	45095595	3_31	0	0.0231980449987755	7.44569155398891	5.4358241821169e-07	-0.966292179994879	1
ENSG00000249992.1	TMEM158	3	45225063	3_32	0	0.0233172634091432	4.71531306027705	3.46016719484422e-07	0.198547326119478	2
ENSG00000011376.9	LARS2	3	45469534	3_32	0	0.0597069002205515	13.5927030377086	2.55410841090924e-06	-1.89973025938369	1
ENSG00000144791.9	LIMD1	3	45576631	3_32	0	0.0236223342833766	4.83725430862685	3.59609126217411e-07	0.0489308711074651	2
ENSG00000211456.10	SACM1L	3	45689445	3_32	0	0.0990446046149249	18.4521809130594	5.75158444210626e-06	-2.03956179179238	1
ENSG00000163817.15	SLC6A20	3	45793584	3_32	0	0.0237572222494604	4.89068240262914	3.65657171241858e-07	0.186160479407609	2
ENSG00000163818.16	LZTFL1	3	45916197	3_32	0	0.0272822623829291	6.18970041218251	5.31445806242841e-07	0.502868759373513	2
ENSG00000172215.5	CXCR6	3	45940684	3_32	0	0.0243338166896624	5.11570968520245	3.91764515056449e-07	0.285976303024112	1
ENSG00000163820.14	FYCO1	3	45995913	3_32	0	0.023915448672938	4.95296617846144	3.72780227533855e-07	-0.348283984440009	1
ENSG00000163823.3	CCR1	3	46208857	3_32	0	0.029103391113159	6.79710189401015	6.22553027994522e-07	0.670517914041954	2
ENSG00000160791.13	CCR5	3	46370170	3_32	0	0.0250257704567402	5.37889298460132	4.23632562120391e-07	-0.631787025977559	2
ENSG00000121797.9	CCRL2	3	46420459	3_32	0	0.0233645513990349	4.73431635976898	3.48115768572903e-07	-0.161845871887039	1
ENSG00000012223.12	LTF	3	46485204	3_32	0	0.023366894970559	4.73525770187356	3.48219910302341e-07	0.0531057284702998	1
ENSG00000163827.12	LRRC2	3	46582200	3_32	0	0.0240984011566178	5.02447727986535	3.81055373315543e-07	-0.216727970213333	1
ENSG00000261603.1	PRSS46	3	46716355	3_33	0	0.0267167419119541	12.2001751260622	1.02579017140192e-06	-1.74536465444974	2
ENSG00000178038.16	ALS2CL	3	46694727	3_33	0	0.292892464660518	32.7423957358606	3.01805830484156e-05	3.33562938107534	1
ENSG00000181585.3	TMIE	3	46700908	3_33	0	0.0377547413717764	14.7735969138858	1.75536210595188e-06	-1.8644034028643	1
ENSG00000188086.13	PRSS45	3	46740510	3_33	0	0.0158750681490342	6.81991023357862	3.40724396005578e-07	-0.797370381677545	4
ENSG00000178055.11	PRSS42	3	46834226	3_33	0	0.149586421526665	27.1061050433515	1.27605167990359e-05	3.0286895926334	1
ENSG00000160801.13	PTH1R	3	46877309	3_33	0	0.0242459739757485	11.306042800852	8.62698878749461e-07	-1.52252149865648	2
ENSG00000160796.16	NBEAL2	3	46980347	3_33	0	0.0124436326870072	4.81021943080415	1.88374036962026e-07	-0.262901429850626	2
ENSG00000181555.20	SETD2	3	47164415	3_33	0	0.0313852534694922	13.0904058593115	1.29296784906883e-06	1.77182424949273	1
ENSG00000076201.14	PTPN23	3	47380662	3_33	0	0.014717269016603	6.09794144989132	2.82435609828813e-07	-0.0568758413586133	1
ENSG00000114646.9	CSPG5	3	47580720	3_33	0	0.123057655913427	27.3113763077663	1.05769681835735e-05	3.327724334427	1
ENSG00000229453.2	SPINK8	3	48327974	3_34	0	0.0215496861241808	22.4612496532235	1.52329437232523e-06	4.88137590356087	1
ENSG00000164045.11	CDC25A	3	48188134	3_34	0	0.0180739355512678	21.0576255991781	1.19776357793221e-06	4.76484843428241	1
ENSG00000164048.13	ZNF589	3	48240531	3_34	0	0.0188927273971344	21.132301209414	1.25646508312592e-06	4.8160712060868	2
ENSG00000172113.8	NME6	3	48301516	3_34	0	0.0191734159311946	21.8432767879302	1.31803291588837e-06	-4.71175791434099	2
ENSG00000164049.14	FBXW12	3	48372047	3_34	0	0.0160665265598688	6.81871880359181	3.4477339942907e-07	1.08517656975659	1
ENSG00000164051.13	CCDC51	3	48440237	3_34	0	0.0214885883055211	8.62735010127424	5.83437421696904e-07	0.687726356516607	1
ENSG00000232112.3	TMA7	3	48440237	3_34	0	0.0214885883055211	8.62735010127424	5.83437421696904e-07	-0.687726356516607	1
ENSG00000213689.11	TREX1	3	48465783	3_34	0	0.020873908010315	8.34880421295335	5.48449968017141e-07	-0.540681420329005	2
ENSG00000114268.11	PFKFB4	3	48562408	3_34	0	0.0131875994535513	6.03892730980106	2.50630848048391e-07	0.950890698402843	2
ENSG00000114270.17	COL7A1	3	48595323	3_34	0	0.0266772802091158	12.6246548176226	1.05991255535125e-06	-1.755011479617	1
ENSG00000225697.12	SLC26A6	3	48634145	3_34	0	0.0139025515876621	6.46591479224067	2.82900337873177e-07	-1.44699947146019	1
ENSG00000068745.14	IP6K2	3	48694528	3_34	0	0.018222019230819	8.28818925156765	4.75297066065991e-07	1.05910510465912	1
ENSG00000114302.15	PRKAR2A	3	48847779	3_34	0	0.0172182978208097	8.657625683927	4.69135172010254e-07	1.74265028469255	1
ENSG00000221883.2	ARIH2OS	3	48919714	3_34	0	0.0266302091835215	16.9657847745331	1.42186218744192e-06	-3.69922947788487	1
ENSG00000177479.19	ARIH2	3	48919714	3_34	0	0.0266302091835215	16.9657847745331	1.42186218744192e-06	3.69922947788487	1
ENSG00000178467.17	P4HTM	3	48993395	3_34	0	0.0263980580830736	16.8552806895346	1.40028663258006e-06	3.68942934067627	1
ENSG00000178252.17	WDR6	3	49007334	3_34	0	0.0250747781214332	16.2569189929459	1.28287491797501e-06	-3.64752779346565	1
ENSG00000178057.14	NDUFAF3	3	49023895	3_34	0	0.014596795480891	9.15285104158038	4.20458262432602e-07	2.70033388407063	1
ENSG00000178149.16	DALRD3	3	49015352	3_34	0	0.0195063846205881	13.4116672327253	8.23319736163441e-07	3.39437375446662	2
ENSG00000198218.10	QRICH1	3	49088219	3_34	0	0.0144059933081097	8.95020486440014	4.05774880513729e-07	-2.6716767418339	1
ENSG00000177352.9	CCDC71	3	49165349	3_34	0	0.0472862127652918	22.1349812115003	3.2939929351723e-06	-3.89150670025693	1
ENSG00000185909.14	KLHDC8B	3	49179039	3_34	0	0.0209274852513801	12.613376380364	8.30725177873996e-07	-2.88968666760379	1
ENSG00000188315.7	C3orf62	3	49277527	3_34	0	0.0187420046291286	9.4490658848751	5.57331887420049e-07	1.79199055766764	1
ENSG00000114316.12	USP4	3	49340655	3_35	0	0.00957824142675134	19.8142000229765	5.97270817985016e-07	-1.88030789967793	2
ENSG00000067560.10	RHOA	3	49413431	3_35	0	0.010025656691443	15.7262145927173	4.96187706724525e-07	1.59887639542454	1
ENSG00000145022.4	TCTA	3	49412205	3_35	0	0.0113134878249713	13.0319625424387	4.63997147350977e-07	2.43136670926183	2
ENSG00000145020.15	AMT	3	49422974	3_35	0	0.0110863930111766	13.1931869141793	4.60308462522908e-07	2.41899192326184	1
ENSG00000145029.13	NICN1	3	49429438	3_35	0	0.0112545204432587	13.4501706522217	4.76391235266109e-07	2.45310750978554	1
ENSG00000173531.15	MST1	3	49688745	3_35	0	0.0218310863382377	26.3375099220822	1.80950185691815e-06	-4.55100863506016	1
ENSG00000164068.15	RNF123	3	49696796	3_35	0	0.0327295433640575	35.4073496117306	3.64705522046451e-06	-4.14947478863413	1
ENSG00000185614.4	FAM212A	3	49803410	3_35	0	0.474910668443682	19.1937623893737	2.86867278658543e-05	3.17266697766731	1
ENSG00000183763.8	TRAIP	3	49856597	3_35	0	0.0173017941876863	19.5490678095243	1.06445221083452e-06	-2.51868868838544	1
ENSG00000164078.12	MST1R	3	49903379	3_35	0	0.00950870796842307	4.79912984313218	1.4361274501938e-07	-0.292155316842476	1
ENSG00000004534.14	RBM6	3	49940636	3_35	0	0.011357866901163	15.4502821722131	5.52258188716453e-07	2.0340209490806	1
ENSG00000003756.16	RBM5	3	50088563	3_35	0	0.011853488687974	15.7084036511411	5.85985967084381e-07	2.08349113724445	1
ENSG00000188338.14	SLC38A3	3	50204954	3_35	0	0.013693787591206	11.1133521517347	4.78936170094246e-07	-0.278048573643963	1
ENSG00000012171.19	SEMA3B	3	50267465	3_35	0	0.0309704020442995	14.7099846064482	1.43373218693441e-06	-1.32278666432295	1
ENSG00000179564.3	LSMEM2	3	50278688	3_35	0	0.0282435442162284	15.0550950145185	1.33817116927583e-06	-1.7941906525052	1
ENSG00000186792.16	HYAL3	3	50295266	3_35	0	0.0237125824059243	12.5605633781745	9.37339558809009e-07	1.80218456890772	2
ENSG00000243477.5	NAT6	3	50299991	3_35	0	0.00979918231625721	5.55987812519313	1.71460499017913e-07	-0.825318182945454	1
ENSG00000068001.13	HYAL2	3	50323853	3_35	0	0.0105186605663865	5.81800861348222	1.92594452870876e-07	-0.653701933200246	1
ENSG00000068028.17	RASSF1	3	50341515	3_35	0	0.0343496291769492	16.8701925028673	1.82369020253794e-06	1.91642507093142	1
ENSG00000007402.11	CACNA2D2	3	50383650	3_35	0	0.0103835825862012	6.17220482810277	2.0169564685749e-07	0.00767960756198376	2
ENSG00000114735.9	HEMK1	3	50568446	3_35	0	0.0102784626761662	6.17309166695812	1.99682434510287e-07	1.05467668618562	2
ENSG00000114738.10	MAPKAPK3	3	50611291	3_35	0	0.0096553101936564	6.28411661049771	1.9094990202315e-07	-1.5140549806059	1
ENSG00000114737.15	CISH	3	50611939	3_35	0	0.0104882428526463	6.13974966104049	2.02657356003215e-07	0.975427845648219	1
ENSG00000145050.15	MANF	3	51384757	3_35	0	0.010384877763983	5.29079531245466	1.72914464000755e-07	-0.17661904471467	1
ENSG00000259956.1	RBM15B	3	51391456	3_35	0	0.00960439061683238	4.70205301431802	1.42123636053565e-07	-0.144437334880974	1
ENSG00000164080.13	RAD54L2	3	51534121	3_35	0	0.00955929064127869	6.67018030211721	2.00665269792577e-07	-0.548640782389507	2
ENSG00000164081.12	TEX264	3	51672163	3_35	0	0.0279613385967018	14.499488107496	1.27590871067727e-06	-1.7957737485423	1
ENSG00000164082.14	GRM2	3	51707122	3_35	0	0.0109123378676147	7.50139307687195	2.57613549263306e-07	1.42740464817948	1
ENSG00000114767.6	RRP9	3	51941929	3_36	0	0.0596642522003966	29.7498301092619	5.58608661592916e-06	-2.48356163548443	1
ENSG00000041880.14	PARP3	3	51940709	3_36	0	0.0499476957782593	27.3050354449263	4.29207375396617e-06	2.30953402885461	2
ENSG00000248487.8	ABHD14A	3	51972037	3_36	0	0.0568203043717488	28.5107377063662	5.09824831265326e-06	-2.37697365804487	1
ENSG00000243989.8	ACY1	3	51982820	3_36	0	0.00532449059544438	7.10621285929229	1.19076277681879e-07	-0.917599629568622	1
ENSG00000164086.9	DUSP7	3	52057238	3_36	0	0.00772525585902661	10.9787405050684	2.66915851292234e-07	-1.58886546886296	1
ENSG00000164087.7	POC1A	3	52154345	3_36	0	0.00647896025597639	9.13853927388438	1.8633355599985e-07	-1.15352490051981	1
ENSG00000247596.8	TWF2	3	52239094	3_36	0	0.0056490153704265	7.94272335514931	1.41205354822548e-07	-1.91534935666056	2
ENSG00000164088.17	PPM1M	3	52245578	3_36	0	0.0041240822466394	4.75626907304073	6.17309139912238e-08	0.401663879480446	2
ENSG00000164091.11	WDR82	3	52288401	3_36	0	0.0153648908980921	17.1860046786207	8.31023643639757e-07	2.69574026561995	1
ENSG00000010318.20	PHF7	3	52408338	3_36	0	0.00449039619011093	5.46088715829024	7.7171481366756e-08	0.707341968960961	1
ENSG00000010319.6	SEMA3G	3	52444898	3_36	0	0.00804635625080774	11.7078481256879	2.96473111116261e-07	2.00445821245379	1
ENSG00000114854.7	TNNC1	3	52454186	3_36	0	0.00411775755550337	4.767862552669	6.17864827818198e-08	-0.317420987094547	1
ENSG00000010322.15	NISCH	3	52455611	3_36	0	0.00498102394973832	6.25512330705309	9.80535854812144e-08	-0.719281758775622	1
ENSG00000010327.10	STAB1	3	52476576	3_36	0	0.00414224469469437	4.83655435065859	6.30493765605359e-08	0.409296057413187	2
ENSG00000168273.7	SMIM4	3	52533279	3_36	0	0.00450394268468168	5.42197272055041	7.68527048322496e-08	0.587921885700536	2
ENSG00000168268.10	NT5DC2	3	52533447	3_36	0	0.0221706909193736	21.1975648959828	1.47902043578428e-06	3.1719453972841	3
ENSG00000163938.16	GNL3	3	52666461	3_36	0	0.00665719884717053	8.981566772488	1.88170962328066e-07	1.60523106375363	2
ENSG00000163939.18	PBRM1	3	52686473	3_36	0	0.00429667449923443	5.28040510743322	7.14017194771287e-08	0.892716013868944	1
ENSG00000114902.13	SPCS1	3	52704149	3_36	0	0.0362386269551598	25.3741886663111	2.89382905445185e-06	-3.4743284202791	1
ENSG00000016864.18	GLT8D1	3	52705620	3_36	0	0.00437416926432022	5.18182107868572	7.13324222373085e-08	-1.12037791787232	2
ENSG00000114904.12	NEK4	3	52771077	3_36	0	0.0357354616997215	25.230113561611	2.83744581298921e-06	3.50686976899697	2
ENSG00000162267.12	ITIH3	3	52794612	3_36	0	0.0112345536044768	14.3354781298114	5.06847112845695e-07	2.71208047504546	1
ENSG00000055955.15	ITIH4	3	52830568	3_36	0	0.00781059872045431	11.8074665880168	2.90235161238477e-07	2.88899155383393	1
ENSG00000272573.5	MUSTN1	3	52834507	3_36	0	0.0433166065701331	27.8458772710923	3.79598340336272e-06	3.26981555187806	1
ENSG00000213533.11	TMEM110	3	52897955	3_36	0	0.00437008063484623	5.18529730759824	7.13135549823302e-08	-0.878739766639018	1
ENSG00000163935.13	SFMBT1	3	53046971	3_36	0	0.0486578602010748	18.361095243594	2.81164550407364e-06	-3.5785803290026	2
ENSG00000163933.9	RFT1	3	53088241	3_36	0	0.285010041210274	24.4974974007574	2.1973075850307e-05	-4.29018386353617	2
ENSG00000163932.13	PRKCD	3	53173631	3_36	0	0.0105787862781975	13.2709161160551	4.41820355707981e-07	-1.86194062864843	1
ENSG00000163931.15	TKT	3	53255618	3_36	0	0.0205610085043418	19.9510528909938	1.29097908495974e-06	2.5197461589433	1
ENSG00000272886.5	DCP1A	3	53347519	3_36	0	0.00864892338006085	11.7557782064939	3.19979685482968e-07	1.51654915101701	1
ENSG00000016391.10	CHDH	3	53846340	3_36	0	0.00508470304674225	6.68476360405583	1.06969661638545e-07	-0.703844992629499	1
ENSG00000056736.9	IL17RB	3	53842191	3_36	0	0.193579230785098	40.6478216270572	2.47630998938034e-05	3.44577325345288	2
ENSG00000113812.13	ACTR8	3	53881831	3_36	0	0.116385807838579	36.2330016466318	1.32712953009555e-05	3.29034676087908	3
ENSG00000157445.14	CACNA2D3	3	54122697	3_37	0	0.024024900858987	4.67711296062937	3.53629459221296e-07	0.0051148969912377	2
ENSG00000180376.16	CCDC66	3	56552343	3_39	0	0.0201671878786832	6.1110784550479	3.87857485175085e-07	-1.00894915854576	2
ENSG00000163946.13	FAM208A	3	56682894	3_39	0	0.136982292418302	24.3763975156797	1.05085531971198e-05	-2.96527113820465	2
ENSG00000144730.17	IL17RD	3	57170597	3_39	0	0.0336318394655298	10.9146666584741	1.15523429092182e-06	-2.03749583731967	2
ENSG00000157500.10	APPL1	3	57221903	3_39	0	0.286980471606442	31.9211071592687	2.88296430155614e-05	-3.69687411509242	1
ENSG00000239388.8	ASB14	3	57292659	3_39	0	0.0200322932578341	6.04831190759528	3.81306160891125e-07	-0.691375040468929	1
ENSG00000174844.14	DNAH12	3	57544056	3_39	0	0.0316327397515617	10.3377101881146	1.02912975448837e-06	1.39670384551361	1
ENSG00000168374.10	ARF4	3	57597784	3_39	0	0.0181470368496408	5.12274665963687	2.92561769179317e-07	0.564967694094033	2
ENSG00000174839.12	DENND6A	3	57692733	3_39	0	0.0185358251027044	5.32115161275959	3.10403443037964e-07	0.33481377723621	2
ENSG00000136068.14	FLNB	3	58133231	3_39	0	0.0440048054418656	13.452706706758	1.86302530038132e-06	1.47392974143147	1
ENSG00000163687.13	DNASE1L3	3	58219538	3_40	0	0.0160963364853612	8.18682660937822	4.14716780439776e-07	-0.914801450827746	1
ENSG00000163684.11	RPP14	3	58306758	3_40	0	0.144444286862236	29.0874157585817	1.32225275713719e-05	-2.96530431806848	2
ENSG00000168297.15	PXK	3	58332737	3_40	0	0.01470899781599	7.3440213706612	3.39958566380406e-07	-0.754935537723691	2
ENSG00000168291.12	PDHB	3	58433123	3_40	0	0.0111959239461362	4.79477981708429	1.68941980810767e-07	-0.00955700404884131	2
ENSG00000168306.12	ACOX2	3	58532466	3_40	0	0.0115190731963474	5.06041782292327	1.83447960706566e-07	0.248107258564305	1
ENSG00000168309.16	FAM107A	3	58627651	3_40	0	0.0773757052261177	23.0138073947365	5.60405086043222e-06	2.29881054634262	1
ENSG00000114405.10	C3orf14	3	62319398	3_41	0	0.0170546805251092	4.88267912968255	2.62066040595411e-07	-0.217478216608042	1
ENSG00000163618.17	CADPS	3	63192841	3_42	0	0.0205703398423754	6.21908433933697	4.02602888928404e-07	0.695848759309041	1
ENSG00000163634.11	THOC7	3	63863367	3_43	0	0.0834397740400998	19.9845542694049	5.24779134969586e-06	-2.31988157359103	2
ENSG00000163635.17	ATXN7	3	63864984	3_43	0	0.0289464373623695	9.9344367938914	9.0499742689249e-07	-1.46806897013165	1
ENSG00000163637.12	PRICKLE2	3	64160646	3_43	0	0.0167423060027958	4.80041305888707	2.52931463873639e-07	-0.229548891871	2
ENSG00000144741.17	SLC25A26	3	66134027	3_45	0	2.30926389122033e-14	302.291047197547	2.1968875291341e-17	1.16927002416975	3
ENSG00000144749.13	LRIG1	3	66501565	3_45	0	0	10.1527114082926	0	-0.970715848840832	1
ENSG00000163376.11	KBTBD8	3	66978517	3_45	0	0	5.58418185355261	0	0.139819331392091	1
ENSG00000172340.14	SUCLG2	3	67426082	3_45	0	0	14.8418467692844	0	1.5096552330172	2
ENSG00000163378.13	EOGT	3	69006260	3_46	0	0.0758472247300716	16.3941944616672	3.91326042033324e-06	1.88976342920434	1
ENSG00000144747.15	TMF1	3	69052218	3_46	0	0.0311144939728207	7.94025014550813	7.77509851316117e-07	-0.914977300780368	1
ENSG00000187098.14	MITF	3	69739170	3_47	0	0.0242963217850782	4.82288447092513	3.68770662329518e-07	0.135815685019402	1
ENSG00000163412.12	EIF4E3	3	71548120	3_48	0	0.0106324868371285	6.31069297121147	2.11164485575525e-07	0.76524968972723	2
ENSG00000170837.2	GPR27	3	71735170	3_48	0	0.0814493228659228	25.3560370131019	6.49946828452333e-06	2.40196647143726	2
ENSG00000144736.13	SHQ1	3	72861639	3_49	0	0.0197828868906043	5.30077283896276	3.30018157146685e-07	-0.458032801275643	1
ENSG00000172986.12	GXYLT2	3	72887991	3_49	0	0.0313682194968544	9.62847754240708	9.50509504115632e-07	1.17348033373087	1
ENSG00000163605.14	PPP4R2	3	72996500	3_49	0	0.0412492847021625	12.2110183023478	1.58517523133261e-06	1.82066176797343	1
ENSG00000255423.1	EBLN2	3	73061902	3_49	0	0.0800197734413458	18.5202149640655	4.66393312282314e-06	2.30131933838152	1
ENSG00000113805.8	CNTN3	3	74458615	3_50	0	0	99.7503409385494	0	-0.00882381327714026	1
ENSG00000185008.17	ROBO2	3	75906907	3_51	0	0.0246623573889745	5.30067117496408	4.11409602769437e-07	0.301561695980742	1
ENSG00000114480.12	GBE1	3	81761728	3_54	0	0	83.2208114106701	0	-0.0541392056010315	2
ENSG00000206538.8	VGLL3	3	86990820	3_57	0	0.0170596846421982	4.73249800710763	2.54079959878043e-07	0.451370251082577	2
ENSG00000083937.8	CHMP2B	3	87227372	3_57	0	0.0572287229200275	16.3358767670338	2.94215451310225e-06	2.31828128618088	2
ENSG00000175105.6	ZNF654	3	88060463	3_58	1	0.155309244431842	17.9303984051346	8.76387591867721e-06	-3.41704497039686	1
ENSG00000178700.7	DHFR2	3	94062771	3_59	0	0.0166220611273272	6.38789815524613	3.34157976332766e-07	0.71973287103075	2
ENSG00000178694.9	NSUN3	3	94062771	3_59	0	0.0148790976238545	5.35197942947273	2.50610926729438e-07	-0.595418951187702	1
ENSG00000113966.9	ARL6	3	97768942	3_61	0	0.0201572547797515	5.56121770568592	3.52785117352342e-07	0.526021384296774	1
ENSG00000080200.9	CRYBG3	3	97819433	3_61	0	0.0303463470410919	9.40161138196338	8.97878741864903e-07	1.32892640111605	2
ENSG00000170854.17	RIOX2	3	97962495	3_61	0	0.0253221411783141	7.70056816749828	6.13666151458748e-07	1.10654772086891	1
ENSG00000080819.6	CPOX	3	98580521	3_62	0	0.028292489790119	5.5235416131099	4.91810471919187e-07	-0.456388726756914	2
ENSG00000064225.12	ST3GAL6	3	98729973	3_62	0	0.0270284727415461	5.0940377882579	4.33303944259819e-07	0.265155097855604	2
ENSG00000057019.15	DCBLD2	3	98901239	3_62	0	0.0263710373911151	4.86268841683797	4.03564197655345e-07	0.311829219121124	1
ENSG00000144810.15	COL8A1	3	99637984	3_62	0	0.0355841568140957	7.6826925992264	8.60357818329163e-07	-1.50977010172638	1
ENSG00000036054.12	TBC1D23	3	100261437	3_63	0	0.0329159341661947	10.3396110316994	1.07107371118374e-06	1.74175189937158	1
ENSG00000114021.11	NIT2	3	100334239	3_63	0	0.0539483743312727	15.011876577516	2.54872113968258e-06	2.19781998871789	1
ENSG00000154174.7	TOMM70	3	100401425	3_63	0	0.0194291362847453	5.38941934591426	3.29537198485026e-07	-0.387663290184045	1
ENSG00000206535.7	LNP1	3	100402006	3_63	0	0.0179489177725054	4.6474452615455	2.62519473717719e-07	0.0850522562776543	1
ENSG00000181458.10	TMEM45A	3	100492450	3_63	0	0.0221782665607976	6.62962843192654	4.62727980016961e-07	1.2685615883302	1
ENSG00000114354.13	TFG	3	100709512	3_63	0	0.0981188068646611	20.7449811552445	6.40581330017079e-06	-2.08685032400684	1
ENSG00000154175.16	ABI3BP	3	100992739	3_64	0	0.0214069861184856	7.54993138983741	5.08636481233181e-07	1.08951780312582	2
ENSG00000081148.11	IMPG2	3	101320737	3_64	0	0.025755017471345	9.2847023652846	7.52555976114048e-07	-1.58725293020435	1
ENSG00000138468.15	SENP7	3	101511396	3_64	0	0.0859636367865404	20.718384046869	5.60505183572543e-06	2.76218767328159	2
ENSG00000174173.6	TRMT10C	3	101561866	3_64	0	0.089357757204649	21.0928724339762	5.93166969952819e-06	2.47386439253354	1
ENSG00000081154.11	PCNP	3	101574721	3_64	0	0.0182006072158225	6.0299187228082	3.45387256233332e-07	-0.455778482036573	1
ENSG00000066422.4	ZBTB11	3	101678167	3_64	0	0.0243653784055858	8.76397456218126	6.72021615918209e-07	0.875700677486886	1
ENSG00000114391.12	RPL24	3	101687152	3_64	0	0.0214627682102123	7.57428842850658	5.11607082517702e-07	0.86577397941715	1
ENSG00000144815.15	NXPE3	3	101779233	3_64	0	0.0156989803339433	4.6465277514844	2.29566733358747e-07	0.110813114888079	3
ENSG00000170017.12	ALCAM	3	105356245	3_66	0	0.0284085909167673	11.9829349601678	1.07132655219332e-06	1.44530594471836	3
ENSG00000114423.18	CBLB	3	105869225	3_66	0	0.0159966225254383	6.59906502226776	3.32215336965201e-07	0.595490070377607	1
ENSG00000114455.13	HHLA2	3	108300352	3_67	0	0.0189705342003929	7.17948142697579	4.28629058805019e-07	1.04443715912116	1
ENSG00000138472.10	GUCA1C	3	108972688	3_67	0	0.0144833039128536	4.65456684203263	2.12156278617578e-07	0.0696042818630815	1
ENSG00000198919.12	DZIP3	3	108590476	3_67	0	0.0194009000877466	7.38955682838786	4.51179383171505e-07	-1.02089785877977	1
ENSG00000172139.14	SLC9C1	3	112281463	3_69	0	0.0528325153946545	15.9360344671389	2.64966227432184e-06	-1.76873142098466	2
ENSG00000177707.10	NECTIN3	3	111070094	3_69	0	0.0296175009578195	10.4685282962334	9.75760011960992e-07	-1.37347986980803	1
ENSG00000144824.20	PHLDB2	3	111732903	3_69	0	0.0173962764892619	5.47752336681781	2.99881389268287e-07	-0.472246940871989	1
ENSG00000144827.8	ABHD10	3	111978760	3_69	0	0.0199021403777092	6.73750548524689	4.21995568782673e-07	0.749381414136373	2
ENSG00000144834.13	TAGLN3	3	111996639	3_69	0	0.0171261735898043	5.33109183144309	2.87332981263752e-07	0.493147621742014	1
ENSG00000114529.12	C3orf52	3	112108494	3_69	0	0.0267229976658349	9.50186745130586	7.99103651637175e-07	-1.05322914978384	1
ENSG00000144848.10	ATG3	3	112561859	3_69	0	0.0161301089943472	4.77051933965557	2.42165313129923e-07	-0.170830027122165	2
ENSG00000138459.8	SLC35A5	3	112561371	3_69	0	0.0159413754480591	4.660436650135	2.3380907995398e-07	-0.0380693095293458	2
ENSG00000091986.15	CCDC80	3	112649146	3_69	0	0.020951381412219	7.21890308615536	4.75984541298885e-07	0.789708784105965	1
ENSG00000163606.10	CD200R1	3	112975136	3_69	0	0.0274085990181435	9.73987719194053	8.40135414313776e-07	-1.14090317393413	1
ENSG00000163607.15	GTPBP8	3	112990981	3_69	0	0.0745451086502026	19.2203505775974	4.50909547040158e-06	2.12361237294938	1
ENSG00000163608.14	NEPRO	3	113005489	3_69	0	0.0159725585437358	4.67871381289403	2.35185175594439e-07	-0.103866497440166	2
ENSG00000144857.14	BOC	3	113210516	3_70	0	0.0211156037495387	5.18697974494519	3.44688686692051e-07	0.366207212886941	2
ENSG00000206530.10	CFAP44	3	113441300	3_70	0	0.0209568743438385	5.11625149985115	3.37432856215361e-07	-0.249139872642448	2
ENSG00000163611.11	SPICE1	3	113514737	3_70	0	0.021987967887094	5.56646155839495	3.85188472814603e-07	-0.468055713428853	2
ENSG00000072858.10	SIDT1	3	113532232	3_70	0	0.0320222546641118	9.098004197295	9.16868418150326e-07	-1.10954779711004	1
ENSG00000121579.12	NAA50	3	113746012	3_70	0	0.0889306230479405	18.8091261829422	5.26415815516526e-06	2.8657778120309	1
ENSG00000114573.9	ATP6V1A	3	113746914	3_70	0	0.0877944695259458	18.6851265328661	5.16264396979473e-06	-2.85787445570411	1
ENSG00000184307.14	ZDHHC23	3	113948387	3_70	0	0.0212113455793133	5.22936931360962	3.49081237916218e-07	0.287807093057322	1
ENSG00000163617.10	CCDC191	3	114056663	3_70	0	0.0247895522406048	6.69155520878987	5.22041130620504e-07	-0.752355097684252	1
ENSG00000114638.7	UPK1B	3	119173094	3_74	0	0.0183144686923077	8.16913703037882	4.70846643586058e-07	1.00124950383307	4
ENSG00000113845.9	TIMMDC1	3	119498467	3_74	0	0.0378759702148676	14.9958115001392	1.78748626209911e-06	-1.56510051035539	1
ENSG00000144847.12	IGSF11	3	119145976	3_74	0	0.104519184557712	24.6909754068822	8.12163061821991e-06	2.85557485125808	2
ENSG00000121578.12	B4GALT4	3	119239772	3_74	0	0.167029398962946	29.3084567524617	1.54061755820389e-05	3.03352799238149	3
ENSG00000176142.12	TMEM39A	3	119437134	3_74	0	0.0127364330637262	4.772803652868	1.91306778989599e-07	0.100141701213905	2
ENSG00000163389.10	POGLUT1	3	119468031	3_74	0	0.0386158567471742	15.1784347996034	1.84459759394943e-06	1.69548688667739	2
ENSG00000144843.11	ADPRH	3	119579762	3_74	0	0.0211691120154123	9.5259686123848	6.34630237891185e-07	-1.1395953578289	2
ENSG00000144837.8	PLA1A	3	119597342	3_74	0	0.101812540238721	24.4364492730386	7.82975816166817e-06	2.53143362799717	1
ENSG00000138495.6	COX17	3	119677824	3_74	0	0.0126701842378639	4.72409481404383	1.88369467106859e-07	-0.154413783083687	1
ENSG00000183833.16	MAATS1	3	119702865	3_74	0	0.0142320228714847	5.81017158086483	2.60234315936601e-07	-0.413894851229813	2
ENSG00000082701.14	GSK3B	3	120094435	3_74	0	0.013188373744874	5.09852882229535	2.11614342093076e-07	0.187274929689427	1
ENSG00000163428.3	LRRC58	3	120348950	3_74	0	0.0162537496641548	7.05212287616946	3.60730124027133e-07	0.855816303457146	2
ENSG00000065518.7	NDUFB4	3	120595989	3_74	0	0.0146038677225432	6.05123124392875	2.78112567095476e-07	-0.549945013559773	2
ENSG00000144840.8	RABL3	3	120740509	3_74	0	0.0192146566914183	8.61840402950284	5.21156852958053e-07	1.12296292251909	1
ENSG00000153767.9	GTF2E1	3	120742872	3_74	0	0.0288746268417232	12.4398373998918	1.13042058603066e-06	-1.43364130009526	2
ENSG00000145087.12	STXBP5L	3	120907637	3_75	0	0	9.79974463760165	0	0.436377299234025	1
ENSG00000145103.12	ILDR1	3	122021982	3_75	0	0	13.0414522335591	0	-0.0221990026580648	1
ENSG00000036828.15	CASR	3	122184060	3_75	0	0	37.9803963595606	0	0.24253517678515	1
ENSG00000180353.10	HCLS1	3	121659058	3_75	0	0	94.3370516336889	0	2.2667483469918	1
ENSG00000173230.15	GOLGB1	3	121749947	3_75	0	0	137.958949753762	0	2.23753920990725	1
ENSG00000173226.16	IQCB1	3	121810049	3_75	0	0	41.4640005353471	0	-2.8380393246001	3
ENSG00000145088.8	EAF2	3	121835057	3_75	0	0	35.4861915043557	0	-1.76523312855814	1
ENSG00000163406.10	SLC15A2	3	121894358	3_75	0	0	2686.53387098361	0	2.48543703817903	1
ENSG00000121552.3	CSTA	3	122325535	3_76	0	0.0134534584292967	4.83711817409979	2.04799839727736e-07	0.166676372075122	1
ENSG00000160124.9	CCDC58	3	122410027	3_76	0	0.0337596281503109	16.1895768790396	1.72005417822356e-06	2.56927215844801	1
ENSG00000114023.15	FAM162A	3	122382091	3_76	0	0.0155885434719443	10.1012473225413	4.95552323521643e-07	2.35397291505866	1
ENSG00000196981.3	WDR5B	3	122412930	3_76	0	0.0163155295825543	7.37159440124645	3.78504964608244e-07	-1.02475633634821	2
ENSG00000114030.12	KPNA1	3	122514621	3_76	0	0.0366295831837343	17.815913347212	2.05375693129246e-06	-3.18306043679324	1
ENSG00000138496.16	PARP9	3	122564248	3_76	0	0.063338123412349	22.241945497336	4.43350229687434e-06	3.46439757173666	2
ENSG00000173200.12	PARP15	3	122577987	3_76	0	0.0137926217682207	4.86675700171173	2.11249389661341e-07	-0.320417751021136	2
ENSG00000173193.13	PARP14	3	122679801	3_76	0	0.0138729349461647	5.08557126785543	2.22032765482237e-07	0.50067602188669	2
ENSG00000169087.10	HSPBAP1	3	122793842	3_76	0	0.0185212313433802	7.34616002708128	4.28192656416802e-07	-0.650448495307176	1
ENSG00000138463.8	DIRC2	3	122799487	3_76	0	0.0137022100534527	5.05802941977895	2.18112695879059e-07	0.500110947292761	1
ENSG00000082684.14	SEMA5B	3	123104210	3_76	0	0.0141460746982605	5.11107145584245	2.27539538770541e-07	0.351174060665164	2
ENSG00000065485.19	PDIA5	3	123068138	3_76	0	0.0290013474075245	12.0129417154134	1.09641891549767e-06	-1.40040641711238	1
ENSG00000121542.11	SEC22A	3	123203570	3_76	0	0.0151427516003138	6.38422787304601	3.04244090841769e-07	1.20129632891661	1
ENSG00000206527.9	HACD2	3	123570832	3_76	0	0.0181535551350269	7.50864334416688	4.28975153538858e-07	0.565828774252868	1
ENSG00000160145.15	KALRN	3	124079393	3_77	0	0.016653756956028	4.85566397099578	2.54489471833889e-07	-0.248475451000232	1
ENSG00000173702.7	MUC13	3	125003177	3_77	0	0.0181077042203784	5.6396537483621	3.21384410520998e-07	-0.590683113242619	1
ENSG00000173706.12	HEG1	3	125003177	3_77	0	0.0181077042203784	5.6396537483621	3.21384410520998e-07	-0.590683113242619	1
ENSG00000221955.10	SLC12A8	3	125207383	3_77	0	0.0485839136983027	14.338362192858	2.19230521520679e-06	1.48270711839113	2
ENSG00000163848.19	ZNF148	3	125375658	3_78	0	0.15054638753751	25.7153515014865	1.21834918610185e-05	-2.72085852464014	1
ENSG00000114520.10	SNX4	3	125521025	3_78	0	0.0203126705352557	6.58611047014044	4.21022212430877e-07	0.912399579767955	1
ENSG00000144909.7	OSBPL11	3	125595329	3_78	0	0.0470581067669871	14.4953204338853	2.14669944862839e-06	1.83608667731109	1
ENSG00000189366.9	ALG1L	3	125977496	3_78	0	0.018909040318852	5.91531828618817	3.52011279078704e-07	-0.755728513394467	1
ENSG00000114547.9	ROPN1B	3	125973305	3_78	0	0.0464614049203558	14.3742812787816	2.10178094668379e-06	-2.25315630681638	3
ENSG00000114544.16	SLC41A3	3	126082617	3_78	0	0.0290413830922418	9.94093108565174	9.08559413735114e-07	-1.50934716256076	2
ENSG00000144908.13	ALDH1L1	3	126181318	3_78	0	0.0174782131749958	5.1788173946822	2.84863367317585e-07	-0.35493245897314	2
ENSG00000070476.14	ZXDC	3	126479806	3_78	0	0.0182170324645853	5.56627234643985	3.19117820835672e-07	-0.412334808615221	1
ENSG00000180767.9	CHST13	3	126508342	3_79	0	0.013966701236642	5.27982869376383	2.32071948571691e-07	0.460929957032683	2
ENSG00000197763.14	TXNRD3	3	126655148	3_79	0	0.248078091741416	32.9899141713976	2.57560092220819e-05	-3.4269023029673	2
ENSG00000159685.10	CHCHD6	3	126704594	3_79	0	0.0131822080987226	4.7396889849006	1.96628733303697e-07	-0.268571165757148	1
ENSG00000114554.11	PLXNA1	3	126987682	3_79	0	0.0910819174301912	23.0030888393367	6.59367132531398e-06	-2.75355591224561	1
ENSG00000073111.13	MCM2	3	127772211	3_79	0	0.0614233090990809	19.2250660255262	3.71629365149183e-06	1.7562544719052	1
ENSG00000114631.10	PODXL2	3	127628671	3_79	0	0.0130514961162996	4.64659034192156	1.90855050767652e-07	0.123078900076406	3
ENSG00000114626.17	ABTB1	3	127672535	3_79	0	0.014848400398088	5.85201787320939	2.73460301107714e-07	0.567121154745512	2
ENSG00000074416.13	MGLL	3	127825063	3_79	0	0.0154290897871743	6.21067424224386	3.01569926806496e-07	0.636793820543308	1
ENSG00000187715.13	KBTBD12	3	127915367	3_79	0	0.0226446560620818	9.80320781985025	6.98623052378946e-07	1.24136792267744	1
ENSG00000058262.9	SEC61A1	3	128050565	3_79	0	0.0560273894223197	18.3494348720486	3.2354303431452e-06	-2.43286641342198	1
ENSG00000175792.11	RUVBL1	3	128153759	3_79	0	0.0239061696831376	10.3115795581774	7.75789984135407e-07	1.862952527014	2
ENSG00000132394.10	EEFSEC	3	128153759	3_79	0	0.0227442499284509	9.84419689501966	7.04629601909677e-07	-1.79970380180238	2
ENSG00000163902.11	RPN1	3	128683666	3_80	0	0.024420964443332	7.61005362924382	5.84870211206194e-07	-1.0470894841247	2
ENSG00000114654.7	EFCC1	3	129004115	3_80	0	0.13266361921534	23.7656198485328	9.92224532815411e-06	2.48627455082395	1
ENSG00000172780.16	RAB43	3	129123141	3_80	0	0.0247428820622904	7.73296882883378	6.02151147501533e-07	-0.991057465871892	1
ENSG00000240682.9	ISY1	3	129161573	3_80	0	0.0244969387355861	7.63920515951724	5.88937167687164e-07	0.978190905695971	1
ENSG00000183624.13	HMCES	3	129279274	3_80	0	0.0234998878115872	7.24927711598764	5.36129203537378e-07	-0.75654717333164	1
ENSG00000172771.11	EFCAB12	3	129428772	3_80	0	0.0566837258801005	15.5587779405634	2.77551031241857e-06	-2.08167820766036	1
ENSG00000129071.9	MBD4	3	129442413	3_80	0	0.0198149489936462	5.65040145540775	3.52355648182332e-07	0.550739825612703	1
ENSG00000163913.11	IFT122	3	129442145	3_80	0	0.0276659675271029	8.78170254505406	7.64598706685494e-07	-1.345573470007	1
ENSG00000004399.12	PLXND1	3	129607477	3_80	0	0.0184321227126855	4.9729289878714	2.88467296543605e-07	0.409474353439021	1
ENSG00000172765.16	TMCC1	3	129892955	3_80	0	0.0367759599971546	11.4614996483242	1.3265219401618e-06	1.6216556192318	1
ENSG00000196455.7	PIK3R4	3	130706437	3_81	0	0.036900971987412	5.84074241267962	6.78289092052279e-07	-0.695137007972985	2
ENSG00000114670.13	NEK11	3	131027021	3_81	0	0.0601175064468755	10.4659528518298	1.98010721514937e-06	1.44537223366819	3
ENSG00000034533.11	ASTE1	3	131028108	3_81	0	0.0599688777285286	10.4423687009407	1.97076081441281e-06	-1.44268383011945	1
ENSG00000198585.11	NUDT16	3	131381465	3_81	0	0.0403604617943643	6.68675515383376	8.49337934108071e-07	0.919178943729968	1
ENSG00000114686.8	MRPL3	3	131502955	3_81	0	0.0347655200805578	5.27861655543834	5.77534350018116e-07	0.456840089716952	1
[truncated: 8,280 more rows]
