# Supplementary material for: Adjusting for genetic confounders in transcriptome-wide association studies improves discovery of risk genes of complex traits
Source: Nat Genet. 2024 Jan 26;56(2):336–47. doi: 10.1038/s41588-023-01648-9 (PMC10864181; doi:10.1038/s41588-023-01648-9)
Supplement: Supplementary file 5 — cTWAS results of all analyzed genes across all tissues for IBD, SCZ, and SBP. Results are stored separately for each combination of traits and tissues. Column legends for each set of results are the same as in Supplementary Table 1. [file 41588_2023_1648_MOESM5_ESM.zip › SBP_Pituitary.csv]

id	genename	chrom	pos	region_tag	cs_index	PIP	tau2	PVE	z	num_eqtl
ENSG00000237330.2	RNF223	1	1074660	1_1	0	0.0202419601522279	10.4587280614305	6.66254891087017e-07	-1.2812448894638	1
ENSG00000188976.10	NOC2L	1	959139	1_1	0	0.0751077439574855	22.3075030855421	5.27284071980121e-06	2.25612452569632	1
ENSG00000187961.13	KLHL17	1	951408	1_1	0	0.0656738534232368	20.9665987912707	4.33340677316958e-06	-2.21970188686533	2
ENSG00000188290.10	HES4	1	1000079	1_1	0	0.0138483309422193	7.10162793224725	3.09502614709078e-07	-1.04878103104821	1
ENSG00000187608.8	ISG15	1	1001107	1_1	0	0.041380980901254	17.190651590287	2.23873192827715e-06	-2.07843760298098	2
ENSG00000188157.14	AGRN	1	1023351	1_1	0	0.0107108876196674	4.702338069672	1.58506941262551e-07	-0.228251698304209	1
ENSG00000131591.17	C1orf159	1	1081790	1_1	0	0.0107797998395414	4.75369791298471	1.61269132724123e-07	-0.0218372235910761	3
ENSG00000162571.13	TTLL10	1	1173872	1_1	0	0.0512911653980508	22.1374365908946	3.57337727195389e-06	-3.13026730411831	2
ENSG00000186891.13	TNFRSF18	1	1205055	1_1	0	0.0167621256674975	12.4439699101994	6.56442995012871e-07	-2.84019420651747	2
ENSG00000186827.10	TNFRSF4	1	1214801	1_1	0	0.0203099027588701	10.7074306621745	6.84387531065252e-07	1.00969517608778	1
ENSG00000176022.4	B3GALT6	1	1236037	1_1	0	0.0112018312042709	5.18536747969079	1.82800566600615e-07	-0.827461790747444	1
ENSG00000162572.20	SCNN1D	1	1280024	1_1	0	0.0117071653304197	8.84501008184682	3.25881012913794e-07	2.46398578303554	1
ENSG00000131584.18	ACAP3	1	1309988	1_1	0	0.0383835222383166	22.4838457184833	2.71596641470535e-06	-4.33219942735622	1
ENSG00000127054.20	INTS11	1	1337898	1_1	0	0.16728562583383	34.726947219183	1.82824420742443e-05	5.07076100631024	1
ENSG00000224051.6	CPTP	1	1325353	1_1	0	0.0845709316386566	24.6657366020324	6.56484048662674e-06	4.76061422536212	1
ENSG00000169962.4	TAS1R3	1	1331096	1_1	0	0.0890518170711218	29.8067783111467	8.35346768142562e-06	4.62996103631591	1
ENSG00000162576.16	MXRA8	1	1361438	1_1	0	0.0341352578917383	21.3501809984444	2.29357910338561e-06	-4.02978904148753	2
ENSG00000242485.5	MRPL20	1	1407232	1_1	0	0.0138907949011696	6.94208947657508	3.03477347585466e-07	1.03546137560388	1
ENSG00000235098.8	ANKRD65	1	1409623	1_1	0	0.132538589173371	25.7874422210165	1.07562177356173e-05	-4.82631742866282	2
ENSG00000215915.9	ATAD3C	1	1434243	1_1	0	0.0891605363959579	27.3365620816083	7.67053298595014e-06	-3.5704570467749	2
ENSG00000160072.19	ATAD3B	1	1434243	1_1	0	0.0340416587988283	17.3023281157418	1.8536350451653e-06	-2.75300044866378	1
ENSG00000179403.11	VWA1	1	1434687	1_1	0	0.0241174764059864	11.7979641450563	8.95463540685778e-07	-1.60676973550277	1
ENSG00000160075.11	SSU72	1	1574445	1_1	0	0.0166931221849538	8.63130328809111	4.53443230938079e-07	-0.516463414634116	1
ENSG00000228594.3	FNDC10	1	1600379	1_1	0	0.0202622176668217	10.1882037388185	6.49671134871212e-07	1.62289569795411	1
ENSG00000197530.12	MIB2	1	1615869	1_1	0	0.0112006183395928	5.30938440487144	1.87152288679768e-07	-0.646957332540315	1
ENSG00000189409.13	MMP23B	1	1631710	1_1	0	0.0190174638322395	10.0528796484739	6.01661269802139e-07	1.22905611272979	2
ENSG00000189339.11	SLC35E2B	1	1665581	1_1	0	0.283629318010627	34.3878214254684	3.06947964109872e-05	-3.58789955167236	1
ENSG00000008128.22	CDK11A	1	1724489	1_1	0	0.0116715510597745	7.07874160261694	2.60012129049181e-07	1.69044084256278	3
ENSG00000215790.6	SLC35E2	1	1673818	1_1	0	0.129464929389761	33.933924211155	1.38259568783231e-05	-4.42910330540896	2
ENSG00000008130.15	NADK	1	1756753	1_1	0	0.0188805152744226	16.267668380751	9.66602973816257e-07	-3.11925562679592	3
ENSG00000169885.9	CALML6	1	1912140	1_1	0	0.0117440602264336	5.38084975078625	1.98874045779515e-07	-0.203997171559122	2
ENSG00000178821.12	TMEM52	1	1918697	1_1	0	0.0109188497011506	11.0746292572214	3.80552919414281e-07	-3.02457140577493	1
ENSG00000142609.17	CFAP74	1	1918697	1_1	0	0.0109188497011506	11.0746292572214	3.80552919414281e-07	3.02457140577493	1
ENSG00000187730.8	GABRD	1	2019112	1_2	0	0.038739457378367	20.7441866728176	2.52905875444686e-06	-2.23742275113607	1
ENSG00000067606.16	PRKCZ	1	2070129	1_2	0	0.00776211208737032	5.87145245038644	1.43428161519807e-07	-0.497082524490709	1
ENSG00000162585.16	FAAP20	1	2168443	1_2	0	0.00706180050431959	4.95189852935194	1.10051547838633e-07	-0.530783589290933	2
ENSG00000157933.9	SKI	1	2228951	1_2	0	0.076447464498313	26.721386752333	6.42881683659267e-06	2.65195375863267	1
ENSG00000116151.13	MORN1	1	2383824	1_2	0	0.0090241258079069	7.37259465020387	2.09379651095316e-07	-0.840952666503594	1
ENSG00000157916.19	RER1	1	2391602	1_2	0	0.00894662553038284	7.26793395938999	2.04634665540685e-07	0.729663434713331	1
ENSG00000157911.9	PEX10	1	2413486	1_2	0	0.00771390445210907	5.86189938016941	1.42305468149903e-07	0.599133489943891	1
ENSG00000149527.17	PLCH2	1	2425928	1_2	0	0.00946005167441033	7.67056924340327	2.28365280735215e-07	-0.936071409581095	1
ENSG00000157873.17	TNFRSF14	1	2551409	1_2	0	0.0472820102353802	22.5070952453783	3.34907100386039e-06	-2.19560846951355	1
ENSG00000157870.14	FAM213B	1	2586971	1_2	0	0.00683381570825192	4.70101862090698	1.01103038502549e-07	-0.0793702815959844	1
ENSG00000142606.15	MMEL1	1	2632528	1_2	0	0.137145949563897	32.4881563214363	1.40222280389349e-05	2.89509060010393	2
ENSG00000215912.12	TTC34	1	2800905	1_2	0	0.00735410505130163	5.40857111487708	1.2517608010046e-07	0.373446594905477	1
ENSG00000130762.14	ARHGEF16	1	3455907	1_2	0	0.0229238212998292	16.1821933370205	1.16743678536586e-06	-1.61095706729952	1
ENSG00000116213.15	WRAP73	1	3654319	1_2	0	0.0118123307358019	9.73537296449286	3.61907152366214e-07	-1.11301503453866	1
ENSG00000235169.7	SMIM1	1	3772844	1_3	0	0.0635728778845588	14.8915156189413	2.97933780207001e-06	-1.65297661710855	2
ENSG00000130764.9	LRRC47	1	3796513	1_3	0	0.0235058572173806	5.54944777704361	4.10520487806597e-07	0.454085888577207	2
ENSG00000169598.15	DFFB	1	3870467	1_3	0	0.0225221007688207	5.15090676590983	3.65091363862049e-07	-0.348794082307778	2
ENSG00000198912.10	C1orf174	1	3900386	1_3	0	0.0215076142495837	4.72143060915215	3.19576490769027e-07	-0.121910948869409	2
ENSG00000196581.10	AJAP1	1	4654467	1_4	0	0.0175314907947194	5.03828502918989	2.77978082448734e-07	-0.360285924120188	1
ENSG00000069424.14	KCNAB2	1	5991653	1_5	0	0.0179931521405274	4.75898377320042	2.69482426863222e-07	-0.316205728884151	2
ENSG00000131697.17	NPHP4	1	5991819	1_5	0	0.0179413570294971	4.73167645332422	2.67164840087472e-07	-0.295281490145068	1
ENSG00000158286.12	RNF207	1	6205436	1_5	0	0.0216778846254009	6.58628219187586	4.49330820275488e-07	0.70341651446983	2
ENSG00000116251.9	RPL22	1	6208961	1_5	0	0.0192727783487471	5.30155922426874	3.21556222209908e-07	-0.248891200903738	2
ENSG00000116237.15	ICMT	1	6235565	1_5	0	0.0192681436638151	5.42888976104625	3.29200034778017e-07	-0.494054951736338	2
ENSG00000158292.6	GPR153	1	6262459	1_5	0	0.0283342695913644	9.05238211580062	8.07205055839235e-07	0.99350877122858	2
ENSG00000069812.11	HES2	1	6424818	1_5	0	0.039151126801431	11.3010520780033	1.39242597385236e-06	1.34057231365882	2
ENSG00000187017.15	ESPN	1	6424818	1_5	0	0.0244754190689751	7.17352309720396	5.5255003557796e-07	0.733972329358864	3
ENSG00000215788.9	TNFRSF25	1	6466259	1_5	0	0.0355069397395189	11.743267784567	1.31223368257096e-06	1.72148207864715	1
ENSG00000171680.21	PLEKHG5	1	6520337	1_5	0	0.0185316550710117	5.94882047497852	3.46939736782775e-07	-0.96442777529645	1
ENSG00000162408.10	NOL9	1	6554170	1_5	0	0.0177476960623013	5.19154272962675	2.89966208009547e-07	-0.697655035643519	1
ENSG00000173662.20	TAS1R1	1	6554687	1_5	0	0.0177490381543126	5.22009694463847	2.91583110958788e-07	-0.728803745158762	1
ENSG00000204859.12	ZBTB48	1	6579883	1_5	0	0.0276414623636793	11.6385135293395	1.01243582674147e-06	-2.08641807163813	2
ENSG00000041988.15	THAP3	1	6625382	1_5	0	0.0200455270526033	6.98192008945316	4.40454779584986e-07	-1.27197053434908	1
ENSG00000007923.15	DNAJC11	1	6701642	1_5	1	0.0465473055330423	15.9088009299346	2.33045632014078e-06	-3.67467606462821	1
ENSG00000171735.18	CAMTA1	1	6788383	1_5	0	0.0225237877776002	6.80156628335345	4.82124648380615e-07	0.741155501285505	1
ENSG00000049245.12	VAMP3	1	7781270	1_6	0	0.0146278119512342	4.72426013459091	2.17481412846127e-07	-0.271340283748917	1
ENSG00000116288.12	PARK7	1	7954508	1_6	0	0.0149585820213619	4.86134153055455	2.28852433072922e-07	0.129831577040027	1
ENSG00000142583.17	SLC2A5	1	9087812	1_6	0	0.0195006289167248	7.37206601748526	4.5242522126103e-07	-0.842543455491776	2
ENSG00000180758.11	GPR157	1	9126248	1_6	0	0.0153054603103032	5.15040092937572	2.48082658303936e-07	-0.458874344262517	1
ENSG00000049239.12	H6PD	1	9225580	1_6	0	0.0156165738244095	5.36849627066677	2.63844100583894e-07	-0.400015301340682	1
ENSG00000171608.15	PIK3CD	1	9649677	1_7	0	0.0122368250588567	4.87613179246882	1.87781654073183e-07	0.220017974249398	1
ENSG00000171603.16	CLSTN1	1	9824341	1_7	0	0.0237322951525475	10.7574379886062	8.03447614918551e-07	1.45900586070764	1
ENSG00000178585.14	CTNNBIP1	1	9905367	1_7	0	0.0349608701958608	15.2943363130805	1.68275869563703e-06	-1.74188749948556	1
ENSG00000162441.11	LZIC	1	9943171	1_7	0	0.0134516885269653	5.98810694923829	2.53498459649005e-07	-1.01813736976702	1
ENSG00000173614.13	NMNAT1	1	9965517	1_7	0	0.0122167529776227	4.94027580380871	1.89939793476895e-07	0.51427234239872	1
ENSG00000130939.18	UBE4B	1	10033012	1_7	0	0.0172651631777638	7.75866839388066	4.21567237115845e-07	-0.595780595446109	2
ENSG00000054523.17	KIF1B	1	10210369	1_7	0	0.0119317806633794	4.80585372624645	1.80461591551506e-07	0.376486141782192	1
ENSG00000142657.20	PGD	1	10398382	1_7	0	0.0151325940236522	7.08086743023584	3.37216501309379e-07	1.0753243856022	3
ENSG00000175279.21	CENPS	1	10430054	1_7	0	0.012759928653447	5.86009572293239	2.35321674399023e-07	-1.32020475448754	2
ENSG00000241563.3	CORT	1	10448079	1_7	0	0.0175874397191349	7.59976777060874	4.20641305994592e-07	-0.783921842901243	2
ENSG00000175262.14	C1orf127	1	10961007	1_8	0	0.0413964973715314	10.5314604510579	1.37202230304136e-06	1.42454301867634	1
ENSG00000120948.16	TARDBP	1	11012192	1_8	0	0.0251662822113717	5.87346637058925	4.65181594067266e-07	0.982132186425834	2
ENSG00000009724.16	MASP2	1	11047382	1_8	0	0.0340001557763738	8.68544958333856	9.29356164899111e-07	1.48583552747586	1
ENSG00000116649.9	SRM	1	11060199	1_8	0	0.0233269644095936	5.16560769437481	3.79217718236762e-07	0.455222607550054	2
ENSG00000171819.4	ANGPTL7	1	11189075	1_8	0	0.0837925971105222	17.2086253056093	4.53796146408497e-06	-2.3090566010915	1
ENSG00000198793.12	MTOR	1	11262099	1_8	0	0.0626600430101072	14.4417058069827	2.84785685468901e-06	2.08868009242441	1
ENSG00000132879.13	FBXO44	1	11657243	1_8	0	0.0222317086000214	4.71734910115242	3.30050072009773e-07	-0.131950657275923	1
ENSG00000116661.9	FBXO2	1	11654311	1_8	0	0.0500528839376166	12.3183097764852	1.94039077257886e-06	-1.38545541156064	1
ENSG00000116663.10	FBXO6	1	11664035	1_8	0	0.0272341466713676	6.6105521776644	5.66579012648907e-07	-0.754512019874825	1
ENSG00000204518.2	AADACL4	1	12644197	1_9	0	0.0110252672863994	6.39985569946187	2.22058950260119e-07	0.446782043327827	1
ENSG00000177674.15	AGTRAP	1	11733586	1_9	0	0.0268240759486675	12.4432015727046	1.0504270096704e-06	-0.0707021295142711	1
ENSG00000177000.10	MTHFR	1	11811651	1_9	0	0.0158045401220811	25.3426080685609	1.26049795130115e-06	7.79446383959945	1
ENSG00000011021.21	CLCN6	1	11806385	1_9	0	0.00891943292687825	33.832078402937	9.49674761267782e-07	-5.67675221842113	2
ENSG00000175206.10	NPPA	1	11847546	1_9	0	0.0897377677637546	32.244238433144	9.10618270810944e-06	4.12541381430576	1
ENSG00000116685.15	KIAA2013	1	11926172	1_9	0	0.016426161127848	28.8236349358214	1.49002584309268e-06	-4.52940354723817	2
ENSG00000083444.16	PLOD1	1	11960300	1_9	0	0.011035498876017	6.80018685496701	2.36168401954638e-07	-0.194849703508443	1
ENSG00000116688.16	MFN2	1	11980422	1_9	0	0.0263199683138242	14.1533805593074	1.1723425286683e-06	-0.311372865606608	2
ENSG00000028137.18	TNFRSF1B	1	12166660	1_9	0	0.0100744626591195	6.09320771164643	1.93186532868952e-07	-0.863846516859929	1
ENSG00000162496.8	DHRS3	1	12582101	1_9	0	0.0148552400108353	9.41465367219833	4.40142185210566e-07	-1.06489629056416	1
ENSG00000215910.7	C1orf167	1	11755307	1_9	0	0.00920113259512389	4.92572964251792	1.42633268404299e-07	-0.127466814024177	1
ENSG00000162493.16	PDPN	1	13578723	1_10	0	0.0714016663844843	15.2070090406421	3.41712704238425e-06	1.72124048114981	3
ENSG00000116731.22	PRDM2	1	13698512	1_10	0	0.0231536155712591	4.6210412782811	3.36719013124116e-07	-0.0450857385723338	1
ENSG00000117122.13	MFAP2	1	16980428	1_12	0	0.0254530669349956	4.67254520062153	3.74285156908213e-07	0.149155521617115	1
ENSG00000159363.17	ATP13A2	1	17011965	1_12	0	0.0253930789247183	4.65052714220585	3.716434813207e-07	-0.127184357983101	1
ENSG00000159339.13	PADI4	1	17317282	1_12	0	0.0289572880349802	5.87701827059681	5.3557944462859e-07	-0.638911703493515	1
ENSG00000179051.13	RCC2	1	17439260	1_12	0	0.0270383532115495	5.23653276452477	4.45587537815645e-07	0.418844772182358	1
ENSG00000179023.8	KLHDC7A	1	18480845	1_13	0	0.0211176212652697	8.91243808685507	5.9231195222836e-07	1.02175100734658	2
ENSG00000159423.16	ALDH4A1	1	18903008	1_13	0	0.0162609522955195	6.48062443112922	3.31643739244102e-07	-0.707134530325035	1
ENSG00000127481.14	UBR4	1	19205040	1_13	0	0.0162110849224688	6.45207139654683	3.29169978458973e-07	0.783658217231341	2
ENSG00000127463.13	EMC1	1	19251698	1_13	0	0.0186624459389425	7.76176935250635	4.55867120261871e-07	1.03255745138582	1
ENSG00000053372.4	MRTO4	1	19246561	1_13	0	0.0195038915956096	8.1722165574472	5.01614537762848e-07	1.14949921326174	2
ENSG00000053371.12	AKR7A2	1	19311596	1_13	0	0.0136943476278812	4.88453248852055	2.10510287510087e-07	-0.398620980993993	2
ENSG00000040487.12	PQLC2	1	19299693	1_13	0	0.0334086340929798	13.1952054663633	1.38734301128363e-06	-1.6482007750824	3
ENSG00000158747.13	NBL1	1	19446927	1_13	0	0.0297169905567641	12.0997823993517	1.13159588644182e-06	1.55822151743535	2
ENSG00000162542.13	TMCO4	1	19771448	1_13	0	0.195913408275865	30.1925663755775	1.8615433899289e-05	3.17464864380769	1
ENSG00000169914.5	OTUD3	1	19882290	1_13	0	0.0180350569845306	7.443610644355	4.22483877910588e-07	-0.943970992339997	3
ENSG00000188257.10	PLA2G2A	1	19955476	1_13	0	0.0140364308502317	5.11367361703299	2.25890865626043e-07	-0.273894254690765	2
ENSG00000127472.10	PLA2G5	1	20028276	1_13	0	0.0134491202334044	4.7167370311228	1.9963859917081e-07	-0.128688761136987	1
ENSG00000009709.11	PAX7	1	18631052	1_13	0	0.0139526063847671	5.05804451714024	2.22099184351061e-07	0.284191112633545	1
ENSG00000158816.15	VWA5B1	1	20289228	1_14	0	0.033253881416457	7.80113399721583	8.16411390123512e-07	1.04864870990676	1
ENSG00000162543.5	UBXN10	1	20186547	1_14	0	0.0366300964466737	8.7069967998694	1.00372657005135e-06	-1.04783442982467	1
ENSG00000183114.7	FAM43B	1	20546408	1_14	0	0.0255673407203431	5.34444017173252	4.30028017995601e-07	-0.565895830506387	1
ENSG00000158828.7	PINK1	1	20633737	1_14	0	0.0269869437678948	5.84889349147206	4.96748301386489e-07	-0.388285490264523	2
ENSG00000117245.12	KIF17	1	20717726	1_14	0	0.0325400747989522	7.59817670755681	7.78102678171022e-07	1.45389332265074	1
ENSG00000189410.11	SH2D5	1	20733213	1_14	0	0.0250663136709834	5.15973048878763	4.07030038613793e-07	-0.151653703200496	1
ENSG00000127483.17	HP1BP3	1	20795185	1_14	0	0.113085732004835	19.4149406296782	6.90959916456621e-06	3.15933728861513	1
ENSG00000070886.11	EPHA8	1	22564006	1_15	0	0.0151374574201445	4.7293175138842	2.25299579211484e-07	-0.229909704394097	1
ENSG00000142794.18	NBPF3	1	21439691	1_15	0	0.0187476948167503	6.69797986818651	3.9518521389974e-07	0.619020307114776	1
ENSG00000076864.19	RAP1GAP	1	21669538	1_15	0	0.0172531459783286	6.03117733605187	3.27475918478099e-07	-0.933218886044035	1
ENSG00000090686.15	USP48	1	21782877	1_15	0	0.0176987602956759	6.19409631313272	3.45008484218817e-07	0.779626420023242	2
ENSG00000142798.17	HSPG2	1	21937058	1_15	0	0.0340502459298215	12.059689026695	1.29230592595572e-06	-1.71617931777491	2
ENSG00000142789.19	CELA3A	1	22001714	1_15	0	0.0178571801087914	6.23269445445089	3.50265763566139e-07	0.766402047826208	1
ENSG00000070831.15	CDC42	1	22052387	1_15	0	0.065993421781252	18.6872073980536	3.88109279421655e-06	-1.92809831863932	1
ENSG00000162552.14	WNT4	1	22144389	1_15	0	0.0243765694661487	9.16792041461567	7.03319073393259e-07	1.19781183806146	1
ENSG00000184677.16	ZBTB40	1	22442291	1_15	0	0.0178273155859138	6.10613737606443	3.42579599356874e-07	-0.486767163808181	1
ENSG00000004487.15	KDM1A	1	23000786	1_16	0	0.0297806176092102	9.63098996248564	9.02637981806449e-07	-1.14634743918996	1
ENSG00000125945.14	ZNF436	1	23371627	1_16	0	0.113744508751924	22.3363876875082	7.99562379956867e-06	-2.61617763194054	1
ENSG00000204219.9	TCEA3	1	23424647	1_16	0	0.0341957508512321	10.9244094634732	1.1756528138427e-06	1.65353568092113	1
ENSG00000088280.18	ASAP3	1	23484995	1_16	0	0.0198470142209036	5.84578682797883	3.65129673606837e-07	0.864348637242373	1
ENSG00000007968.6	E2F2	1	23531510	1_16	0	0.0184913266718839	5.18726235396791	3.01866735650806e-07	-0.412193314996085	1
ENSG00000197880.8	MDS2	1	23559582	1_16	0	0.017413990171582	4.62883223063322	2.53675607451516e-07	-0.148841535467594	1
ENSG00000227868.5	C1orf234	1	23015700	1_16	0	0.0410557045360966	12.6391154070944	1.63304879797357e-06	1.7214774775205	2
ENSG00000179546.4	HTR1D	1	23198048	1_16	0	0.0242705793172476	7.72069217982577	5.8971931725333e-07	1.08150655878063	1
ENSG00000011007.12	ELOA	1	23743147	1_17	0	0	1935.56683505707	0	-3.72582769113586	1
ENSG00000117308.14	GALE	1	23800401	1_17	0	0	133.901071923024	0	0.468345375644635	2
ENSG00000117305.14	HMGCL	1	23838758	1_17	0	1.33226762955019e-15	3253.42297784265	1.3640835736496e-17	3.00687374854056	1
ENSG00000185436.11	IFNLR1	1	24187118	1_17	0	0	39.701915263011	0	0.602420344027809	2
ENSG00000001460.17	STPG1	1	24416496	1_17	0	0	6.62232915254819	0	-0.100514953913149	2
ENSG00000001461.16	NIPAL3	1	24415622	1_17	0	0	6.12245003676302	0	-0.460263102195019	2
ENSG00000117602.11	RCAN3	1	24502439	1_17	0	0	8.59402939885699	0	-0.802567099418273	1
ENSG00000184454.6	NCMAP	1	24555537	1_17	0	0	12.1594583799605	0	-0.885086089170895	2
ENSG00000169504.14	CLIC4	1	24745632	1_17	0	0	52.7175832061963	0	3.25151319117573	1
ENSG00000020633.18	RUNX3	1	24965206	1_17	0	0	6.16038792940259	0	-0.600121637928093	1
ENSG00000090020.10	SLC9A1	1	27167188	1_19	0	0.00985651250869657	4.99479634598754	1.54935178353752e-07	1.07065885766664	1
ENSG00000142784.15	WDTC1	1	27234636	1_19	0	0.0110978592493327	6.09486885600193	2.12869064455682e-07	0.596101632544026	1
ENSG00000142765.17	SYTL1	1	27342119	1_19	0	0.0781747868755692	24.3813729510254	5.99837809808902e-06	2.36724172381797	2
ENSG00000142733.14	MAP3K6	1	27367112	1_19	0	0.0137559927889992	8.08785712684006	3.50134079556096e-07	-0.933657598983246	1
ENSG00000181773.6	GPR3	1	27334546	1_19	0	0.221883092038425	34.6163952411065	2.41721357129129e-05	-3.89479364334064	2
ENSG00000126705.13	AHDC1	1	27604387	1_19	0	0.0136369999423399	8.00712916935705	3.43640741016101e-07	0.88796585670758	1
ENSG00000000938.12	FGR	1	27634281	1_19	0	0.109981369435185	27.6604385031307	9.57386187349973e-06	3.14640607597589	1
ENSG00000126709.14	IFI6	1	27671883	1_19	0	0.0109736229918954	5.99042251174819	2.06879026561704e-07	0.627446449251082	1
ENSG00000130775.15	THEMIS2	1	27872858	1_19	0	0.0272778591175168	14.4612474775223	1.24143794053072e-06	-1.70657127788271	2
ENSG00000117748.9	RPA2	1	27914481	1_19	0	0.00959046344926173	4.74104138305185	1.43094293370331e-07	-0.133455136030916	2
ENSG00000158156.7	XKR8	1	27956967	1_19	0	0.0248443798358662	13.5889666347266	1.0624868566566e-06	-1.6684532415821	2
ENSG00000169403.11	PTAFR	1	28193492	1_19	0	0.00947379926843539	4.62757046473603	1.37970485606631e-07	0.0273063705806345	1
ENSG00000126698.10	DNAJC8	1	28232589	1_19	0	0.0111356160544813	6.12641192865772	2.14698700973478e-07	0.925851158119359	1
ENSG00000130770.17	ATPIF1	1	28236165	1_19	0	0.0105093865680841	5.58949188080213	1.84866692140829e-07	-0.67315339947012	2
ENSG00000130766.4	SESN2	1	28259281	1_19	0	0.0112505408599652	6.22161231659428	2.20285200446593e-07	0.470957129638978	1
ENSG00000130772.13	MED18	1	28332857	1_19	0	0.0184975904717325	10.8408160026532	6.31082456228665e-07	-1.27048677122882	1
ENSG00000204138.12	PHACTR4	1	28349072	1_19	0	0.0130299289683272	7.58434242175882	3.11006133760671e-07	-1.32652143027949	3
ENSG00000180198.15	RCC1	1	28510006	1_19	0	0.0095835792914577	4.73437756887284	1.42790595325288e-07	-0.0792234827191148	2
ENSG00000180098.9	TRNAU1AP	1	28553045	1_19	0	0.0128881291961112	7.48274841053205	3.03500910317204e-07	-0.809188926081632	1
ENSG00000120656.11	TAF12	1	28664349	1_19	0	0.0115575972870217	6.47141786521275	2.35383477665636e-07	0.583147768415314	1
ENSG00000162419.12	GMEB1	1	28669247	1_19	0	0.0110357275767883	6.04275488759324	2.0986737146593e-07	0.500164434106026	1
ENSG00000198492.15	YTHDF2	1	28736301	1_19	0	0.0147956528747292	8.76455218877397	4.0810586739285e-07	0.90968457859982	1
ENSG00000060656.19	PTPRU	1	28391709	1_19	0	0.0275283738490514	14.5465202168147	1.26022661156511e-06	2.14329846521991	1
ENSG00000162511.7	LAPTM5	1	30757821	1_20	0	0	6.47019049937319	0	0.64576471436201	1
ENSG00000162512.15	SDC3	1	30910550	1_20	0	0	19.4640078034169	0	-1.57325805217842	1
ENSG00000134644.15	PUM1	1	31066204	1_20	0	0	13.2241757363618	0	-1.13414665045068	1
ENSG00000084628.9	NKAIN1	1	31239088	1_20	0	0	11.5540236356002	0	1.2193533125429	2
ENSG00000121766.15	ZCCHC17	1	31296178	1_20	0	0	31.4732169326024	0	1.22485393843539	1
ENSG00000121769.7	FABP3	1	31375861	1_20	0	0	53.0581697670617	0	0.913104647862499	2
ENSG00000168528.11	SERINC2	1	31409124	1_20	0	0	18.1154979994388	0	0.553342143577134	2
ENSG00000142910.15	TINAGL1	1	31571617	1_20	0	0	13.8957767656393	0	-0.602621704052333	2
ENSG00000121764.11	HCRTR1	1	31616786	1_20	0	0	5.04064478734619	0	-0.304633757802381	1
ENSG00000162517.12	PEF1	1	31644486	1_20	0	0	61.8746105545348	0	-2.20234249583501	2
ENSG00000084636.17	COL16A1	1	31699458	1_20	0	0	26.6671457057408	0	-1.03912665978118	2
ENSG00000121753.12	ADGRB2	1	31767341	1_20	0	0	41.4571819723664	0	-0.636516942028727	1
ENSG00000134668.12	SPOCD1	1	31815009	1_20	0	0	148.102070159838	0	1.79091511117636	1
ENSG00000184007.18	PTP4A2	1	31945136	1_20	0	0	2577.25535660995	0	3.20680842942799	1
ENSG00000084652.15	TXLNA	1	32179560	1_21	0	0.0358161096776939	12.553688789815	1.41500750440797e-06	-1.7510092527251	1
ENSG00000160051.11	IQCC	1	32205464	1_21	0	0.0340079630102507	12.0683927436055	1.29163269075358e-06	-1.70833955272214	1
ENSG00000084623.11	EIF3I	1	32220993	1_21	0	0.0485093405074966	15.403871111229	2.35160416192463e-06	1.96544871362573	1
ENSG00000160055.19	TMEM234	1	32222176	1_21	0	0.0365610574839518	12.7466426151513	1.46664002146294e-06	1.76721526665912	1
ENSG00000116478.11	HDAC1	1	32272462	1_21	0	0.0157631000114233	4.89828159615848	2.4299333032585e-07	-0.257801194245032	2
ENSG00000162526.6	TSSK3	1	32366691	1_21	0	0.0190654835864268	6.66729345213272	4.00042718195608e-07	0.484375470556481	1
ENSG00000225828.1	FAM229A	1	32366691	1_21	0	0.0190654835864268	6.66729345213272	4.00042718195608e-07	0.484375470556481	1
ENSG00000176261.15	ZBTB8OS	1	32650758	1_21	0	0.0154602847430012	4.71800633579619	2.2955406185506e-07	0.160476391299909	1
ENSG00000162521.18	RBBP4	1	32650943	1_21	0	0.0176856332114778	5.96830198457834	3.32185274755275e-07	-0.573933579733976	1
ENSG00000116497.17	S100PBP	1	32817174	1_21	0	0.0161867944201497	5.14482718017629	2.62084064693795e-07	-0.336705873249236	1
ENSG00000134684.10	YARS	1	32817927	1_21	0	0.0161615407356442	5.13031283678137	2.60936950906174e-07	0.331435002704977	1
ENSG00000160097.16	FNDC5	1	32872031	1_21	0	0.0175574561131563	5.90064493162354	3.26039371420339e-07	-0.617186092595721	1
ENSG00000142920.16	AZIN2	1	33080995	1_21	0	0.01573357212606	4.88085493364382	2.41675268085755e-07	0.183139185804814	2
ENSG00000116525.13	TRIM62	1	33182762	1_21	0	0.0153021674761906	4.6224749934986	2.22605809856111e-07	-0.00508768007798108	1
ENSG00000160094.14	ZNF362	1	33254241	1_21	0	0.0455679548025563	14.8148835508842	2.12454900348013e-06	-1.79662651447387	1
ENSG00000184389.9	A3GALT2	1	33324895	1_21	0	0.0195121212053002	6.88283811186024	4.2265013650521e-07	0.990458665336912	1
ENSG00000134686.18	PHC2	1	33429048	1_21	0	0.0153706273745824	4.66395683142705	2.25608308776611e-07	0.0997587701213804	2
ENSG00000121903.14	ZSCAN20	1	33482238	1_21	0	0.137775968127664	25.4011444240072	1.10137630511912e-05	2.65615989191053	1
ENSG00000121904.17	CSMD2	1	34165500	1_21	0	0.0154586119239565	4.71700079769223	2.29480304816045e-07	0.145690150402315	1
ENSG00000273274.1	ZBTB8B	1	32465491	1_21	0	0.0160967196612067	5.09295401522775	2.57997863222928e-07	-0.321174696835628	1
ENSG00000163866.8	SMIM12	1	34859185	1_22	0	0.023229908635186	11.1975625970032	8.18615520387345e-07	-1.31133455094123	1
ENSG00000116544.11	DLGAP3	1	34930171	1_22	0	0.0114681744695263	4.63453348415467	1.67266623177513e-07	0.2715148611465	1
ENSG00000243749.1	TMEM35B	1	34984579	1_22	0	0.0116925348089488	4.81430441242902	1.77154093805907e-07	-0.288431392897401	1
ENSG00000163867.16	ZMYM6	1	35031112	1_22	0	0.0114552584785705	4.62407906186383	1.66701350349629e-07	-0.0168518693751819	1
ENSG00000197056.9	ZMYM1	1	35081390	1_22	0	0.0118154455202136	4.91133532343245	1.82624341300241e-07	-0.569213790631905	1
ENSG00000116560.10	SFPQ	1	35192273	1_22	0	0.0118634714009894	4.94898577282354	1.84772343321549e-07	0.124810386116411	1
ENSG00000020129.15	NCDN	1	35557823	1_22	0	0.0137559632326569	6.32296145741509	2.73728813263432e-07	-0.679414221100686	1
ENSG00000116819.6	TFAP2E	1	35573174	1_22	0	0.0214935314002167	10.4734893340937	7.08448270901948e-07	1.68100384760629	1
ENSG00000126067.11	PSMB2	1	35641909	1_22	0	0.0656020645220884	20.9476445710624	4.32475666942544e-06	-2.62550755010042	1
ENSG00000142686.7	C1orf216	1	35718988	1_22	0	0.0379084998656627	15.7759818578762	1.88209686153439e-06	2.1832794875712	1
ENSG00000134698.10	AGO4	1	35807900	1_22	0	0.0148118402343493	7.00989723663099	3.2676056927115e-07	-0.938351658844837	1
ENSG00000092847.11	AGO1	1	35870261	1_22	0	0.0671104622997508	21.1634767890625	4.46978074606151e-06	-2.65508498707691	1
ENSG00000116863.10	ADPRHL2	1	36088235	1_22	0	0.012240771886565	5.23954044304838	2.0184173717337e-07	-0.278596341690755	2
ENSG00000116871.15	MAP7D1	1	36155585	1_22	0	0.0121449633108733	5.16659249172134	1.97473757227884e-07	-0.684615384615462	1
ENSG00000054116.11	TRAPPC3	1	36155585	1_22	0	0.0121449633108733	5.16659249172134	1.97473757227884e-07	0.684615384615462	1
ENSG00000054118.13	THRAP3	1	36225269	1_22	0	0.0133738567058076	6.06138083116801	2.55115714280135e-07	0.446332379105678	1
ENSG00000214193.10	SH3D21	1	36322287	1_22	0	0.0412812936129475	16.5761072919646	2.15349972645289e-06	1.81682617492995	1
ENSG00000142694.6	EVA1B	1	36323755	1_22	0	0.0522033424559689	18.7859378015303	3.0863143954437e-06	1.91785472530961	2
ENSG00000181817.5	LSM10	1	36397855	1_22	0	0.0116851646037425	4.80845987377124	1.7682749899453e-07	0.279805406843439	2
ENSG00000163873.9	GRIK3	1	37035122	1_22	0	0.0227161398271673	10.9890793259946	7.85606042854305e-07	1.26373291206544	1
ENSG00000163877.10	SNIP1	1	37554146	1_23	0	0.133607210749036	21.1887319670596	8.90930524061937e-06	-2.0313413415301	1
ENSG00000163879.10	DNALI1	1	37556851	1_23	0	0.0596036156695173	15.5335914215272	2.91375785373597e-06	2.35255013713235	2
ENSG00000116922.14	C1orf109	1	37691932	1_23	0	0.0950614980845685	18.7710403131622	5.61567505924403e-06	-2.26784167578553	2
ENSG00000134690.10	CDCA8	1	37692539	1_23	0	0.0279161265232158	7.15044032142267	6.28198533172011e-07	1.12628076850727	1
ENSG00000185090.14	MANEAL	1	37803164	1_23	0	0.0218691757765402	4.79746478020419	3.30181840543459e-07	-0.168973258402656	1
ENSG00000197982.13	C1orf122	1	37806988	1_23	0	0.022374020352942	10.1979240624346	7.18066682183918e-07	2.62332885727827	1
ENSG00000188786.9	MTF1	1	37856746	1_23	0	0.0235608226093026	11.3161739653685	8.39071632187339e-07	-2.80028188033425	1
ENSG00000204084.12	INPP5B	1	37946598	1_23	0	0.0416640500110153	16.3197172085465	2.13984879479883e-06	2.87994270543348	2
ENSG00000183431.11	SF3A3	1	37990434	1_23	1	0.209560813145524	23.1400988499008	1.52610444911882e-05	4.53567589814181	1
ENSG00000183386.9	FHL3	1	37996149	1_23	1	0.660186023107531	25.7536942755702	5.35075215547747e-05	4.8345004077738	1
ENSG00000183520.11	UTP11	1	38009833	1_23	0	0.0230886791471017	5.26023020314653	3.82219476073767e-07	-0.380497553840666	1
ENSG00000185668.7	POU3F1	1	38047752	1_23	0	0.0408436724157261	11.3064371460262	1.45331424618192e-06	-1.53403688259182	1
ENSG00000214114.8	MYCBP	1	38873777	1_24	0	0.030520999364928	6.18301449859236	5.93892701853881e-07	1.02665995363143	1
ENSG00000131233.9	GJA9	1	38881233	1_24	0	0.0318215748147012	6.57333029888727	6.58288241494312e-07	1.09767872441497	1
ENSG00000174574.15	AKIRIN1	1	38991334	1_24	0	0.0399978370397711	8.71640441607909	1.09719255589882e-06	1.26851150316885	1
ENSG00000168653.10	NDUFS5	1	39026790	1_24	0	0.0396710373785487	8.63938992906711	1.07861289174606e-06	1.19030700487332	1
ENSG00000183682.7	BMP8A	1	39554348	1_24	0	0.0761236203356916	14.7997062132164	3.54553276073523e-06	-1.76021606388055	1
ENSG00000090621.13	PABPC4	1	39557375	1_24	0	0.0325139613803324	6.77474429734741	6.93221090672598e-07	0.83652749704265	1
ENSG00000163909.7	HEYL	1	39640410	1_24	0	0.0292856118615319	5.79673809410114	5.34252981510232e-07	0.3927958060938	1
ENSG00000116983.12	HPCAL4	1	39689914	1_24	0	0.0568059545328522	12.0209389882126	2.14902381592866e-06	1.63003640200313	3
ENSG00000084072.16	PPIE	1	39738050	1_25	0	0.0159058881662714	5.98355073598794	2.99520033874743e-07	-0.659873851455907	1
ENSG00000198754.5	OXCT2	1	39776590	1_25	0	0.0173057867314274	6.8077468010385	3.70769256281052e-07	0.91064247951051	1
ENSG00000116985.11	BMP8B	1	39789243	1_25	0	0.0187486444788884	7.56437390765105	4.46325639016124e-07	-1.01122321086275	2
ENSG00000043514.15	TRIT1	1	39883756	1_25	0	0.0629478812591295	18.5507447017252	3.67495003918951e-06	-2.22516309669954	1
ENSG00000131236.16	CAP1	1	40040200	1_25	0	0.0138710744976627	4.74347206278446	2.07069161554111e-07	-0.121276764809215	2
ENSG00000131238.16	PPT1	1	40096750	1_25	0	0.0151991973617454	5.56481200009367	2.66182883206609e-07	0.525096916746958	2
ENSG00000084073.8	ZMPSTE24	1	40257123	1_25	0	0.0256461061825383	10.4943461193081	8.47004647910284e-07	-1.39536451144516	1
ENSG00000084070.11	SMAP2	1	40345111	1_25	0	0.0249186310659058	10.2037327332779	8.00188357898432e-07	1.27853036516455	1
ENSG00000187815.9	ZFP69	1	40477177	1_25	0	0.0146295517702563	5.2491962874168	2.41675600744605e-07	0.401604874639841	1
ENSG00000164002.11	EXO5	1	40508756	1_25	0	0.0141237919989048	4.92234896450864	2.1879262863959e-07	0.278848371017478	2
ENSG00000117013.14	KCNQ4	1	40783570	1_25	0	0.0161503386326416	6.09142255076282	3.09605974903004e-07	0.605102867057737	1
ENSG00000179862.6	CITED4	1	40863178	1_25	0	0.0441514933601123	15.6224985246027	2.17072527765932e-06	-1.62130379895114	1
ENSG00000171793.13	CTPS1	1	40979451	1_25	0	0.0172614052116074	7.12307593210894	3.86948079385879e-07	0.943755550808563	1
ENSG00000171790.15	SLFNL1	1	41023050	1_25	0	0.0725390813583323	21.265646771245	4.8546689617657e-06	2.97839078168411	2
ENSG00000186973.10	FAM183A	1	43144910	1_26	0	0.00932457242530482	7.89402780620118	2.31652265608908e-07	-1.47719037993364	2
ENSG00000127124.14	HIVEP3	1	42035651	1_26	0	0.0136893912188621	15.8239920553808	6.81724912637681e-07	-3.23383380938482	1
ENSG00000177181.14	RIMKLA	1	42381115	1_26	0	0.0149657446139003	11.8109645490609	5.56279005410083e-07	-2.21779856711557	1
ENSG00000066185.12	ZMYND12	1	42448930	1_26	0	0.025291005275679	16.7511618672765	1.333275814495e-06	-2.04166681589603	2
ENSG00000127125.8	PPCS	1	42503210	1_26	0	0.0104994096953012	7.14196962456507	2.35989051655385e-07	-0.832159597724857	1
ENSG00000186409.14	CCDC30	1	42546161	1_26	0	0.076089667217587	32.2364265107723	7.71936455713811e-06	3.59796698685128	1
ENSG00000117385.15	P3H1	1	42760455	1_26	0	0.00756091376057488	4.6647368015274	1.1099678579067e-07	-0.150588872439985	2
ENSG00000164008.14	C1orf50	1	42760665	1_26	0	0.0262055265738071	19.1548377814106	1.57972082333415e-06	2.18136161957918	2
ENSG00000274386.5	TMEM269	1	42785273	1_26	0	0.0152985464329433	13.8494534964337	6.66794147000761e-07	1.88532897883536	2
ENSG00000177868.11	SVBP	1	42816784	1_26	0	0.00999194248633028	8.76181859408389	2.75520016955712e-07	-1.31882988169254	2
ENSG00000164010.13	ERMAP	1	42816784	1_26	0	0.00783389725262718	5.29050094532138	1.30431846083998e-07	0.614206055060766	2
ENSG00000164011.17	ZNF691	1	42846835	1_26	0	0.00756264277761154	4.72226169958785	1.12391278587774e-07	-0.0377486383006177	1
ENSG00000243710.7	CFAP57	1	43176545	1_26	0	0.0222465807772	14.8899940110164	1.04247768568799e-06	1.73790094983206	1
ENSG00000179178.10	TMEM125	1	43269525	1_26	0	0.0127780732299345	9.22545561171981	3.70989971443525e-07	0.977363936689793	1
ENSG00000253313.5	C1orf210	1	43285638	1_26	0	0.0113373197972951	8.68240440158473	3.09784283786227e-07	1.1450256448929	1
ENSG00000066056.13	TIE1	1	43300755	1_27	0	0.031374930992523	31.6550400839798	3.12560879863169e-06	5.26349375800089	2
ENSG00000117400.16	MPL	1	43337449	1_27	1	0.0556063244182966	32.7873505828726	5.73772180154346e-06	-5.56414231731672	1
ENSG00000117399.13	CDC20	1	43359194	1_27	0	0.077298481884165	17.3601203315905	4.22311268137733e-06	1.19829882255093	1
ENSG00000159479.16	MED8	1	43389955	1_27	1	0.112399604155576	35.1165690188607	1.24218371980271e-05	-5.73699473072385	2
ENSG00000198198.15	SZT2	1	43389819	1_27	0	0.085062848037281	28.3771595029201	7.59657472927666e-06	-3.67981302180565	2
ENSG00000142949.16	PTPRF	1	43524227	1_27	0	0.0172378524256863	8.80143877845752	4.77469686602729e-07	1.74004075628987	1
ENSG00000117407.16	ARTN	1	43934860	1_27	0	0.0546495683231671	17.2045872524909	2.95896595015921e-06	-2.15308319472611	1
ENSG00000117408.10	IPO13	1	43947230	1_27	0	0.0320216170276679	12.8191988711817	1.29185305882693e-06	-1.90076350222772	1
ENSG00000117410.13	ATP6V0B	1	43974045	1_27	0	0.0170818091738533	5.27303035633097	2.83467394005367e-07	0.163927260784661	2
ENSG00000117411.16	B4GALT2	1	43998167	1_27	0	0.0545789694663547	16.5305114014909	2.83936087994235e-06	-1.86410488326934	1
ENSG00000159214.12	CCDC24	1	43991070	1_27	0	0.0800452446244635	21.0768661839508	5.30946238162674e-06	-2.43523683342193	2
ENSG00000196517.11	SLC6A9	1	44031093	1_27	0	0.0502494819764822	15.6370572714413	2.47283756467742e-06	1.79609106325172	1
ENSG00000178028.13	DMAP1	1	44215047	1_27	0	0.0251270549945717	8.51025298163489	6.72965862545421e-07	0.768455761738201	1
ENSG00000126106.13	TMEM53	1	44662913	1_28	0	0.0247408260018539	8.1514285868382	6.34683045165448e-07	1.17010171720571	1
ENSG00000198520.10	C1orf228	1	44674693	1_28	0	0.0230109175102873	6.83853550433822	4.95228939309962e-07	0.465580496315851	2
ENSG00000142945.12	KIF2C	1	44739744	1_28	0	0.0177672075727959	4.7118991804633	2.63465733873935e-07	-0.385171252105292	1
ENSG00000188396.3	TCTEX1D4	1	44806156	1_28	0	0.0177701222468303	4.71956360928323	2.63937581552568e-07	0.389225515037866	1
ENSG00000222009.8	BTBD19	1	44808328	1_28	0	0.0183965445573498	5.24904501177162	3.03896380352698e-07	0.728191706630379	1
ENSG00000117425.13	PTCH2	1	44842737	1_28	0	0.0183356557195877	5.00350705915522	2.88722039147255e-07	-0.608118999366306	1
ENSG00000126107.14	HECTD3	1	45010727	1_28	0	0.0178712782048973	4.88977814239015	2.75013329628833e-07	-0.769303148778789	2
ENSG00000126088.13	UROD	1	44990471	1_28	0	0.0220485550527485	7.90031321985261	5.4819291326585e-07	-1.87658195348609	2
ENSG00000132781.17	MUTYH	1	45336998	1_28	0	0.0490785038828533	16.9163595577424	2.61280619044419e-06	-2.9336255947708	2
ENSG00000070759.16	TESK2	1	45491131	1_28	0	0.0197752110546223	5.69506885575586	3.54428861928342e-07	-0.69105880784109	1
ENSG00000280670.2	CCDC163	1	45499668	1_28	0	0.0228331767152538	9.74960916228371	7.00587715361826e-07	2.38300903578523	1
ENSG00000132763.14	MMACHC	1	45499635	1_28	0	0.0933238613984086	19.4347163796022	5.70794632869256e-06	3.85630986574806	2
ENSG00000117450.13	PRDX1	1	45523019	1_28	0	0.0205820763856412	8.55396861450356	5.54071500041194e-07	2.21356349710388	1
ENSG00000117448.13	AKR1A1	1	45550079	1_28	0	0.211451592798867	25.0355552498397	1.6660083064832e-05	4.30584451263391	2
ENSG00000132780.16	NASP	1	45583288	1_28	0	0.0228835119278324	6.68411900657151	4.81366456484987e-07	-0.300461683783087	1
ENSG00000159588.14	CCDC17	1	45624129	1_28	0	0.0334026716650551	13.3218920115178	1.40041285024909e-06	-3.47104734961565	2
ENSG00000159592.10	GPBP1L1	1	45687876	1_28	0	0.0183829591675659	6.49805494619824	3.75930684569075e-07	-2.06207672181929	2
ENSG00000159596.6	TMEM69	1	45685133	1_28	0	0.0331232495820475	13.305771199896	1.38701756810544e-06	3.45960812968458	2
ENSG00000197429.10	IPP	1	45750903	1_28	0	0.106506429475839	19.5021706546628	6.53683844564229e-06	-4.13436275360386	1
ENSG00000086015.20	MAST2	1	45787045	1_28	0	0.02974433874062	12.4852731152865	1.16872232233186e-06	-2.78052449171909	2
ENSG00000117461.14	PIK3R3	1	46132597	1_28	0	0.0343905026306648	13.5449505067286	1.4659694481702e-06	-3.47459707552581	2
ENSG00000171357.5	LURAP1	1	46198577	1_28	0	0.0184227747567763	4.95060402443955	2.87026639640225e-07	-0.102735592910112	1
ENSG00000132128.16	LRRC41	1	46302487	1_28	0	0.0201713184407061	6.01683178960259	3.81954058901658e-07	0.929859844410137	1
ENSG00000173660.11	UQCRH	1	46301079	1_28	0	0.0274290579751448	8.61954303473097	7.4405340489464e-07	-1.04956126220497	1
ENSG00000117481.10	NSUN4	1	46339550	1_28	0	0.018497722455171	5.02019624244505	2.92245563433476e-07	-0.160505026571414	1
ENSG00000117480.15	FAAH	1	46394565	1_28	0	0.0703761425401818	18.6282244117207	4.12577835832043e-06	-2.78819077390051	2
ENSG00000079277.19	MKNK1	1	46608790	1_29	0	0.0200271579774874	5.66289842735539	3.56916864666098e-07	0.669728256710181	2
ENSG00000142961.14	MOB3C	1	46617353	1_29	0	0.0286197120713968	8.99237050164749	8.0993175411316e-07	-1.27479320188068	1
ENSG00000123472.12	ATPAF1	1	46673908	1_29	0	0.0211545975005774	6.17294021115669	4.10965921946377e-07	0.845838272102304	2
ENSG00000159658.10	EFCAB14	1	46719410	1_29	0	0.0268272706710631	8.38828668930044	7.08204578007952e-07	1.21880624604549	2
ENSG00000142973.13	CYP4B1	1	46841976	1_29	0	0.0284596432281715	8.93995688028472	8.0070741292994e-07	-1.05715340051466	1
ENSG00000187048.12	CYP4A11	1	46940506	1_29	0	0.0276896321012793	8.68376247517851	7.5671805293588e-07	-1.05863511626997	1
ENSG00000162365.11	CYP4A22	1	47137271	1_29	0	0.0193179514186954	5.32727580449718	3.23873358589563e-07	-0.286778366614991	1
ENSG00000162366.7	PDZK1IP1	1	47190144	1_29	0	0.0181309470627847	4.73714652820452	2.70300147068268e-07	0.34603851664538	2
ENSG00000162368.13	CMPK1	1	47333168	1_29	0	0.0208120635354212	6.02090222776775	3.94353492654259e-07	-0.569040093558795	1
ENSG00000117834.12	SLC5A9	1	48222704	1_30	0	0.168568666650788	26.7194718588161	1.417469408679e-05	-3.29900795970648	2
ENSG00000132122.11	SPATA6	1	48472019	1_30	0	0.153667059399353	26.0013690234154	1.25743622997214e-05	3.31882408116345	1
ENSG00000162373.12	BEND5	1	48775925	1_31	0	0.0303219768072811	10.0957060803762	9.63392327468085e-07	1.31489411263256	2
ENSG00000123080.10	CDKN2C	1	50958107	1_32	0	0.0386914021555189	11.0232806911797	1.34225276879473e-06	-1.76865697581535	1
ENSG00000123091.4	RNF11	1	51235789	1_32	0	0.0354766903870483	10.2099686919886	1.13992553405193e-06	1.49188549239803	2
ENSG00000203995.9	ZYG11A	1	52841521	1_33	0	0.031641818979093	10.753226847859	1.07080212164466e-06	-1.4195703097824	1
ENSG00000085831.15	TTC39A	1	51344915	1_33	0	0.0186057334927706	5.79996733431445	3.39610662616457e-07	0.549138629418228	1
ENSG00000085832.16	EPS15	1	51534159	1_33	0	0.0183784797309891	5.68562214618804	3.2884901959308e-07	-0.477989165249992	1
ENSG00000117859.18	OSBPL9	1	51577175	1_33	0	0.0269664978114981	9.25891042631394	7.85766308993913e-07	1.0934564898632	1
ENSG00000078618.21	NRDC	1	51826904	1_33	0	0.057512812839825	16.3707765067941	2.96307648456936e-06	1.76875561848953	2
ENSG00000198841.3	KTI12	1	52034079	1_33	0	0.0462167725306748	14.3076905006106	2.08102896361971e-06	-1.8119037458326	2
ENSG00000157077.14	ZFYVE9	1	52142437	1_33	0	0.0268135530371846	9.20580248735224	7.76828216936577e-07	1.06621646469448	1
ENSG00000154222.14	CC2D1B	1	52352516	1_33	0	0.0309258849591284	10.5391217512165	1.02573584234461e-06	-1.28076041229713	1
ENSG00000134744.13	ZCCHC11	1	52538149	1_33	0	0.0295745298852602	10.1213403143613	9.42030254870016e-07	-1.4378398218087	1
ENSG00000116157.5	GPX7	1	52602421	1_33	0	0.0188436073457535	5.91818574010555	3.50963224021685e-07	0.507260866453019	2
ENSG00000182183.14	FAM159A	1	52632886	1_33	0	0.016736999789587	4.81541546983412	2.53641520501355e-07	0.19736756669011	1
ENSG00000162377.5	COA7	1	52698548	1_33	0	0.0286730052054175	9.83209070937352	8.87213341421364e-07	-1.23557107063323	2
ENSG00000121310.16	ECHDC2	1	52926925	1_33	0	0.0288812230878558	9.89971630505844	8.99802725104566e-07	1.32777402134828	2
ENSG00000116171.17	SCP2	1	52926925	1_33	0	0.0450265555761527	14.0622533545571	1.99265731413265e-06	-1.71230297418343	1
ENSG00000174348.13	PODN	1	53061947	1_33	0	0.0491888030073291	14.8947545769327	2.30573068703228e-06	1.68582746050098	2
ENSG00000157184.6	CPT2	1	53196294	1_33	0	0.020714282832565	6.79939251007002	4.43250248756001e-07	1.02828343444019	2
ENSG00000162384.13	C1orf123	1	53220711	1_33	0	0.0194867064830869	6.23053926686157	3.82096495794479e-07	1.22105310665817	2
ENSG00000157193.15	LRP8	1	53327576	1_33	0	0.0164137107733988	4.63406733841306	2.39374613685952e-07	0.0785906788717902	1
ENSG00000174332.5	GLIS1	1	53737935	1_33	0	0.0942139491759642	21.0733712703624	6.24824716551844e-06	2.30323027336871	1
ENSG00000203985.10	LDLRAD1	1	54017242	1_34	0	0.0143520961150877	7.9675200129252	3.59871513889321e-07	1.10229905707884	2
ENSG00000162398.11	LEXM	1	54805572	1_34	0	0.0114329832891658	5.85661222517041	2.10724490333709e-07	0.623646456550679	2
ENSG00000058799.14	YIPF1	1	53885462	1_34	0	0.014444853209864	8.02743324133887	3.64920960312452e-07	-0.936398515641053	2
ENSG00000211452.10	DIO1	1	53890974	1_34	0	0.0141077945392515	7.80811549862674	3.46668457968653e-07	0.897541566739046	1
ENSG00000081870.11	HSPB11	1	53945795	1_34	0	0.0104834500788344	5.05229812827086	1.66687170613481e-07	0.582096178202467	1
ENSG00000116212.14	LRRC42	1	53945680	1_34	0	0.0260492327054318	13.5166428339048	1.10808416125869e-06	1.44383321860141	1
ENSG00000116205.12	TCEANC2	1	54056634	1_34	0	0.0167227333817407	9.38827506538883	4.94085427195068e-07	-1.16133556569204	1
ENSG00000116221.15	MRPL37	1	54183963	1_34	0	0.012727344940107	6.85193824634229	2.74448100006641e-07	0.697054685653694	1
ENSG00000215883.10	CYB5RL	1	54154524	1_34	0	0.0102112083981351	4.80829543674107	1.54517352242191e-07	0.147063272008225	2
ENSG00000157216.15	SSBP3	1	54413433	1_34	0	0.0209391778664683	11.4807446969548	7.5655178298007e-07	1.2990581662784	2
ENSG00000162390.17	ACOT11	1	54543040	1_34	0	0.010005827877804	4.6198801881434	1.45476456562749e-07	0.0540997138454823	1
ENSG00000184313.19	MROH7	1	54610757	1_34	0	0.0107067111211544	5.24777303377403	1.76823548726381e-07	-0.515475187228506	1
ENSG00000243725.6	TTC4	1	54580862	1_34	0	0.0105468068006066	5.10820397214239	1.69550156386e-07	-0.461150527837244	2
ENSG00000162396.5	PARS2	1	54764162	1_34	0	0.0105219720028784	5.0863323385922	1.6842666485395e-07	-0.374101056408234	2
ENSG00000116133.11	DHCR24	1	54886940	1_34	0	0.0107303646142781	5.26822182787133	1.77904734738062e-07	0.367505928701565	1
ENSG00000143001.4	TMEM61	1	54980319	1_34	0	0.0100137080254452	4.6271794695389	1.45821057136329e-07	-0.0183643078031669	1
ENSG00000169174.10	PCSK9	1	55022013	1_34	0	0.028594724967843	14.3873320995808	1.29471794032029e-06	-1.51955452238055	1
ENSG00000162402.13	USP24	1	55208155	1_34	0	0.0126221320208967	6.77486260776532	2.69117651575276e-07	-0.893818007070906	1
ENSG00000162399.6	BSND	1	54998739	1_34	0	0.0103044591680053	4.8925965327109	1.58662239332451e-07	-0.248286234349646	2
ENSG00000162407.8	PLPP3	1	56645496	1_36	0	0.0267611322280705	7.98257261723707	6.722895111629e-07	-0.993063480886309	1
ENSG00000162409.10	PRKAA2	1	56645496	1_36	0	0.0267611322280705	7.98257261723707	6.722895111629e-07	0.993063480886309	1
ENSG00000187889.12	C1orf168	1	56819948	1_36	0	0.0302549093388297	9.12904190150155	8.69220639489375e-07	-1.16389484103264	1
ENSG00000173406.15	DAB1	1	58546252	1_37	0	0.0168231447092936	7.72593876033443	4.0904154087831e-07	1.01808158008124	2
ENSG00000162600.11	OMA1	1	58542051	1_37	0	0.0146504172079853	6.59187614882592	3.03926105615247e-07	-0.696796155401734	2
ENSG00000162601.9	MYSM1	1	58701644	1_37	0	0.0283267096032158	12.8587736285935	1.14631679359082e-06	-1.81575429087641	1
ENSG00000134709.10	HOOK1	1	59814713	1_38	0	0.0157636426655539	4.64761418098892	2.3056619018634e-07	0.0836614194595294	2
ENSG00000162599.15	NFIA	1	60864880	1_38	0	0.0732295711213521	19.0524525645387	4.39082727553728e-06	-2.05048075699597	1
ENSG00000162604.12	TM2D1	1	61723869	1_39	0	0.0216640759372785	5.05235364048601	3.44463241782871e-07	-0.324090107150374	1
ENSG00000240563.1	L1TD1	1	62158594	1_39	0	0.0439488274093302	11.6697818730481	1.61405750814505e-06	1.53112182972461	4
ENSG00000162607.12	USP1	1	62436136	1_39	0	0.04767187777362	12.4350323747576	1.86559836691419e-06	1.64246078865029	1
ENSG00000116641.17	DOCK7	1	62684169	1_39	0	0.0252959296559366	6.49741155758909	5.17249399555767e-07	-0.538834989683868	1
ENSG00000125703.14	ATG4C	1	62784304	1_39	0	0.022479317340574	5.39657816076806	3.81777705486371e-07	-0.536984153916477	2
ENSG00000187140.5	FOXD3	1	63322827	1_40	0	0.0231053344730741	4.9336690700343	3.58749454114198e-07	0.326134327994634	1
ENSG00000088035.15	ALG6	1	63367779	1_40	0	0.101705489788446	18.9265515848376	6.05793852773591e-06	2.12920625086428	2
ENSG00000203965.12	EFCAB7	1	63523814	1_40	0	0.0420262434374039	10.5303549648766	1.3927480416806e-06	1.55535753938686	1
ENSG00000142856.16	ITGB3BP	1	63593973	1_40	0	0.0272156931632815	6.46128809319908	5.53410607526799e-07	0.624764531247714	1
ENSG00000079739.15	PGM1	1	63594192	1_40	0	0.0530153125713385	12.7178309492541	2.12189235384653e-06	1.66355391044202	1
ENSG00000162437.14	RAVER2	1	64746160	1_41	0	0.0279242170665668	7.05533868037162	6.20023064348024e-07	-0.892111691647582	1
ENSG00000162434.11	JAK1	1	64966237	1_41	0	0.0675374886144082	15.3640278727133	3.26556977260656e-06	1.95253451828562	2
ENSG00000162433.14	AK4	1	65135516	1_41	0	0.0244743558778942	5.82445340861095	4.48616683083638e-07	0.58079636655632	2
ENSG00000116675.15	DNAJC6	1	65248258	1_41	0	0.0328253475528179	8.5673264854289	8.85041477000024e-07	1.14458371512376	2
ENSG00000213625.8	LEPROT	1	65422548	1_41	0	0.0436139672451344	11.2329358233102	1.54179930092004e-06	-1.55489323379051	3
ENSG00000118473.21	SGIP1	1	66533102	1_42	0	0.207274283941398	32.2709013152229	2.10506491256014e-05	-3.9255295460148	2
ENSG00000152760.9	TCTEX1D1	1	66759808	1_42	0	0.0427824301605202	17.0225881385247	2.29192295986119e-06	3.15777192042824	1
ENSG00000152763.16	WDR78	1	66924785	1_42	0	0.0247790320478908	11.9101875869543	9.28777985213504e-07	-1.78624734241178	1
ENSG00000116704.7	SLC35D1	1	67054400	1_42	0	0.0113332214431315	4.6357595252966	1.65342023254759e-07	-0.24031958843696	1
ENSG00000116717.11	GADD45A	1	67684588	1_42	0	0.0298106469786826	13.636729968462	1.27935366048403e-06	1.65060847500059	1
ENSG00000033122.18	LRRC7	1	69568154	1_44	0	0.0648743301532745	13.1514977045085	2.68507903627434e-06	2.11180831937341	1
ENSG00000118454.12	ANKRD13C	1	70354325	1_44	0	0.0266658395419068	4.79455218496505	4.02357670523665e-07	0.430853720575537	1
ENSG00000197568.13	HHLA3	1	70355624	1_44	0	0.0281689518206771	5.30668785973463	4.70438876137631e-07	0.636982217958405	2
ENSG00000116761.11	CTH	1	70411075	1_44	0	0.0307042166023986	6.11215856151773	5.90611102869029e-07	0.700732404148159	1
ENSG00000050628.20	PTGER3	1	71047606	1_45	0	0.0152416325477401	4.63258967217558	2.222103562119e-07	0.146239656609444	2
ENSG00000132485.13	ZRANB2	1	71080715	1_45	0	0.0191969300503076	6.77820752305449	4.09501613469998e-07	0.878280969521481	1
ENSG00000172260.14	NEGR1	1	72282986	1_46	0	0.0169526940120821	5.60001888730484	2.98770138718504e-07	0.77917471956006	1
ENSG00000162620.15	LRRIQ3	1	74198465	1_47	0	0.0214678511458614	7.45791264302622	5.03865753001771e-07	-0.949983749085644	1
ENSG00000254685.6	FPGT	1	74198130	1_47	0	0.0223731223291781	7.84277334020789	5.52211230513189e-07	-1.0035422387598	1
ENSG00000116783.14	TNNI3K	1	74221208	1_47	0	0.0171132873289874	5.34791006555552	2.88022563245264e-07	-0.462833806537777	4
ENSG00000116791.13	CRYZ	1	74702183	1_47	0	0.0176229812906734	5.62087404994423	3.11739767931792e-07	-0.571333373733513	5
ENSG00000162623.15	TYW3	1	74733595	1_47	0	0.0164085790773735	4.9569241958989	2.55971860775799e-07	0.451819881730785	2
ENSG00000137968.16	SLC44A5	1	75603291	1_47	0	0.0587191947662316	16.8928745575418	3.12171047824989e-06	1.63021290281725	1
ENSG00000137955.15	RABGGTB	1	75786326	1_47	0	0.045450071716182	14.4759084006732	2.07056740424189e-06	2.22774393929723	2
ENSG00000057468.6	MSH4	1	75779738	1_47	0	0.0195040425480397	6.56457899672749	4.02940098510611e-07	1.13068817034525	3
ENSG00000184005.10	ST6GALNAC3	1	76059906	1_47	0	0.0158213230147092	4.61812736748871	2.29941668095783e-07	-0.148843224438931	1
ENSG00000117069.14	ST6GALNAC5	1	76867670	1_48	0	0.0167072040143693	9.65394591062072	5.07595321765978e-07	1.15730596113747	1
ENSG00000154027.18	AK5	1	77281102	1_48	0	0.0105083648902606	5.34860623593657	1.76882449887475e-07	-0.499045801526585	1
ENSG00000036549.12	ZZZ3	1	77684949	1_48	0	0.0188996723977981	10.8008630020702	6.4242392653633e-07	-1.50486421251671	1
ENSG00000077254.14	USP33	1	77760195	1_48	0	0.0190915783654464	10.8948850583429	6.54596171484496e-07	1.51403644008401	1
ENSG00000162614.18	NEXN	1	77888397	1_48	0	0.0140087844443378	8.01695080498882	3.53442397980667e-07	-1.15116298661965	1
ENSG00000162613.16	FUBP1	1	77979478	1_48	0	0.0796060803742161	24.3144167158133	6.09142736623683e-06	2.49562560491942	1
ENSG00000162616.8	DNAJB4	1	77979050	1_48	0	0.0142100121336826	8.14940435984469	3.64442728764009e-07	-1.35628949876463	3
ENSG00000137960.5	GIPC2	1	77979050	1_48	0	0.0109554791998354	5.73509757814724	1.97733914369035e-07	0.492864273326147	1
ENSG00000122420.9	PTGFR	1	78303991	1_48	0	0.0115869440009283	6.2549754978286	2.28088555362068e-07	0.770224812678582	2
ENSG00000137959.15	IFI44L	1	78619516	1_48	0	0.0131890078170165	7.45700448832302	3.09517710203552e-07	0.822093900158925	1
ENSG00000137965.10	IFI44	1	78649621	1_48	0	0.0108448568033384	5.64094797046107	1.92524005912538e-07	-0.523972211430907	1
ENSG00000162618.13	ADGRL4	1	79006491	1_48	0	0.0116636660771446	6.31622340706814	2.31847028483315e-07	-0.700356339319397	1
ENSG00000137941.16	TTLL7	1	83998735	1_51	0	0.0263970127523182	7.46731582323267	6.20337843147404e-07	-0.971187775847584	1
ENSG00000142875.19	PRKACB	1	84077863	1_51	0	0.0426921409863714	11.9692900328191	1.60814535013842e-06	1.56482201615361	1
ENSG00000203943.8	SAMD13	1	84298566	1_51	0	0.111876116492024	21.1390353784607	7.44271727351878e-06	2.3968270826696	1
ENSG00000137976.7	DNASE2B	1	84403370	1_52	0	0.0604936664370214	15.6956371801503	2.9881186077674e-06	-1.99553874069915	1
ENSG00000117133.10	RPF1	1	84479257	1_52	0	0.0236321467845911	6.87407555051951	5.11241911724938e-07	-0.828250324538751	2
ENSG00000174021.10	GNG5	1	84506653	1_52	0	0.0690874242214945	16.9559357109611	3.68663155628429e-06	1.99806185016985	2
ENSG00000122432.17	SPATA1	1	84506782	1_52	0	0.0730611276357376	17.4879593012405	4.02100375320694e-06	2.1771234301433	1
ENSG00000117151.12	CTBS	1	84574852	1_52	0	0.0266032958676227	7.97900000755461	6.68025258309066e-07	-0.938671421233649	2
ENSG00000117155.16	SSX2IP	1	84691138	1_52	0	0.0386971020099032	11.4856496568183	1.39875928051231e-06	-1.52779973878486	1
ENSG00000153898.12	MCOLN2	1	84978124	1_52	0	0.0192222287586676	4.95000480161932	2.99445875278453e-07	0.315127567416896	2
ENSG00000055732.12	MCOLN3	1	85048551	1_52	0	0.0247928045715736	7.32123480663441	5.71240468360711e-07	0.809988877308215	2
ENSG00000097096.8	SYDE2	1	85201203	1_52	0	0.0286698558950002	8.67772264123758	7.82961214087193e-07	1.05982209833393	1
ENSG00000162642.13	C1orf52	1	85261361	1_52	0	0.0206063434115501	5.59735923996205	3.62988685261149e-07	-0.60860487101549	1
ENSG00000142867.12	BCL10	1	85276340	1_52	0	0.0226178143906414	6.46509749452475	4.60187362389023e-07	-0.764054011908423	2
ENSG00000117174.10	ZNHIT6	1	85708260	1_52	0	0.0287486226438307	8.70330485834815	7.87426836882838e-07	1.00535222716464	2
ENSG00000171502.14	COL24A1	1	86156862	1_53	0	0.021933176763243	5.95921790994841	4.11338896723824e-07	0.722257611291545	1
ENSG00000122417.15	ODF2L	1	86392919	1_53	0	0.0189602679644254	4.62156793722613	2.75767312152181e-07	-0.0417304378870859	1
ENSG00000137975.7	CLCA2	1	86424561	1_53	0	0.0194735002417479	4.8765958054164	2.9886135059097e-07	-0.227781354466518	1
ENSG00000016602.9	CLCA4	1	86546626	1_53	0	0.0330541353065843	9.81813871364512	1.02132494162037e-06	-1.37995101854337	1
ENSG00000097033.14	SH3GLB1	1	86704350	1_53	0	0.0191876955641696	4.73117087745422	2.85693544246986e-07	-0.198420154021572	2
ENSG00000065243.19	PKN2	1	88684130	1_54	0	0.0115145743485022	4.64474715988386	1.68313495667961e-07	-0.211113074925596	1
ENSG00000137944.17	KYAT3	1	88970498	1_54	1	0.0326537316825439	36.1670894952356	3.7166815716434e-06	5.8331004641652	3
ENSG00000213516.9	RBMXL1	1	88992247	1_54	0	0.0173844650070657	12.0526444466075	6.59405627072052e-07	1.91445458322109	2
ENSG00000117226.11	GBP3	1	89015900	1_54	0	0.015832053447972	10.2920777356417	5.12801490465461e-07	1.68841400833979	1
ENSG00000162645.12	GBP2	1	89150019	1_54	0	0.0225527134830184	13.0347453976649	9.25146113904559e-07	1.87830497703906	1
ENSG00000213512.1	GBP7	1	89171264	1_54	0	0.0115726867421396	5.04882179463298	1.83879457209585e-07	0.394691277626321	1
ENSG00000162654.8	GBP4	1	89198593	1_54	0	0.0262823341540229	14.5326914493123	1.2020401091037e-06	2.03282758109596	1
ENSG00000154451.14	GBP5	1	89276878	1_54	0	0.0126905448531006	5.41097654973754	2.16105039129389e-07	0.234621293686343	1
ENSG00000197147.13	LRRC8B	1	89524961	1_54	0	0.0557809530162521	18.0756711593531	3.17314074308144e-06	1.64108620265968	1
ENSG00000122482.20	ZNF644	1	91022402	1_55	0	0.0298306906867269	8.31953233204888	7.81036259671236e-07	-0.908206433454294	1
ENSG00000162669.15	HFM1	1	91405069	1_55	0	0.0540470635212298	13.9009076803346	2.36441788428091e-06	1.73681001250565	1
ENSG00000097046.12	CDC7	1	91500849	1_56	0	0.118915094471264	21.6075138761741	8.08631694290045e-06	2.29591528333983	2
ENSG00000069702.10	TGFBR3	1	91905555	1_56	0	0.0294777471092258	8.3746374927993	7.76907438283007e-07	-1.41923434524647	1
ENSG00000284413.1	BTBD8	1	92080411	1_56	0	0.0264980206237535	7.37921661864201	6.15364823567667e-07	0.76401072496197	1
ENSG00000162676.11	GFI1	1	92487304	1_56	0	0.0221875533418165	5.72322936411458	3.99631339979175e-07	-0.330969670039144	2
ENSG00000067208.14	EVI5	1	92792062	1_56	0	0.0258255881692642	7.1391501615779	5.80237391036609e-07	0.718166569598574	3
ENSG00000122406.12	RPL5	1	92831623	1_56	0	0.0351466118255472	10.0205770794054	1.10837104451191e-06	1.50937271446639	1
ENSG00000143033.17	MTF2	1	93079600	1_57	0	0.10651643506593	20.880629277568	6.9995348369488e-06	2.31678685767892	1
ENSG00000117500.12	TMED5	1	93180650	1_57	0	0.0204008898524013	5.28162125453432	3.39098086745898e-07	-0.500639383003596	2
ENSG00000122483.17	CCDC18	1	93179625	1_57	0	0.0203626412219431	5.26417796096194	3.37344509109336e-07	0.421215490231241	1
ENSG00000117505.12	DR1	1	93345092	1_57	0	0.0393290295052717	11.4152089582157	1.41288257559781e-06	-1.50703771558589	1
ENSG00000067334.13	DNTTIP2	1	93880063	1_57	0	0.0192832924429506	4.75712481293165	2.88691972265896e-07	-0.0233623701748203	1
ENSG00000023909.9	GCLM	1	93909753	1_57	0	0.019145768937387	4.69050378758113	2.82618949618154e-07	-0.388295280099454	1
ENSG00000137962.12	ARHGAP29	1	94274090	1_58	0	0.025994649956439	10.287811585397	8.41619809601744e-07	-2.06474733223697	1
ENSG00000117528.11	ABCD3	1	94409571	1_58	0	0.0190858854563375	7.40867070319322	4.45001606352301e-07	-0.91624286041408	1
ENSG00000143036.16	SLC44A3	1	94621759	1_58	0	0.0155312997384499	5.49202804510806	2.6844141612866e-07	0.553614269699054	4
ENSG00000172339.9	ALG14	1	95073027	1_58	0	0.0162003335348314	5.88401088745181	2.99989737027067e-07	-0.756659935422882	2
ENSG00000122481.16	RWDD3	1	95234273	1_58	0	0.0169760909048543	6.31889811662212	3.37588791474819e-07	0.651515153651341	3
ENSG00000188641.12	DPYD	1	97918144	1_60	0	0.0170403464216145	4.89290347934177	2.623940856622e-07	0.0424715147742253	2
ENSG00000162627.16	SNX7	1	98661649	1_60	0	0.0205887536272814	6.65328900589226	4.31097415464214e-07	-0.665203968489896	1
ENSG00000156869.12	FRRS1	1	99766518	1_61	0	0.0238229048362791	6.17346315721105	4.62841774783367e-07	0.635102191279124	1
ENSG00000162688.16	AGL	1	99851209	1_61	0	0.0253836489584026	6.7653290897301	5.40445560722377e-07	0.707756727584016	1
ENSG00000117620.14	SLC35A3	1	99969054	1_61	0	0.0498006100223129	13.0823965060703	2.05036388701976e-06	2.01007186815505	2
ENSG00000156875.13	MFSD14A	1	100038319	1_61	0	0.023359706588492	5.99038613235659	4.403836376682e-07	0.691704579531296	1
ENSG00000156876.9	SASS6	1	100132743	1_61	0	0.022451714947492	5.62084956689964	3.97155385105347e-07	-0.89922013384164	2
ENSG00000122435.9	TRMT13	1	100132743	1_61	0	0.0206093528397158	4.82313700984448	3.12826061765318e-07	-0.0294969432432235	1
ENSG00000122477.12	LRRC39	1	100178174	1_61	0	0.0602084018272173	14.875106910368	2.81855276119971e-06	-1.92793756233936	1
ENSG00000137992.14	DBT	1	100249898	1_61	0	0.0401538830091863	11.0569468289404	1.39724236172658e-06	1.77592400248813	1
ENSG00000137996.12	RTCA	1	100274929	1_61	0	0.0216010945508515	5.26093950490084	3.57641608513734e-07	0.493431466314964	1
ENSG00000079335.18	CDC14A	1	100344610	1_61	0	0.20139275040534	26.6066470641312	1.68633151158114e-05	-3.11805588310335	2
ENSG00000181656.6	GPR88	1	100538206	1_62	0	0.0357393169411493	7.48655615121762	8.42048890292734e-07	1.0426167891196	1
ENSG00000162692.10	VCAM1	1	100718269	1_62	0	0.0263043775281034	4.6200183102878	3.82455313923855e-07	-0.173169489996929	1
ENSG00000162694.13	EXTL2	1	100895622	1_62	0	0.0290845770228629	5.55842106779817	5.08771960925369e-07	0.474384388710189	2
ENSG00000162695.11	SLC30A7	1	100897135	1_62	0	0.0383462011640804	8.14672290820296	9.83137507209895e-07	1.14977092721817	1
ENSG00000118733.16	OLFM3	1	101996600	1_63	0	0.0309063091823315	7.20197532422789	7.00499367731356e-07	-0.89183840522288	1
ENSG00000185946.15	RNPC3	1	103522241	1_65	0	0.0173720025078192	4.69390784730921	2.56621722763294e-07	-0.14341518367585	1
ENSG00000240038.6	AMY2B	1	103550405	1_65	0	0.0172560685102302	4.63163316264992	2.51527216554131e-07	-0.0158374566443225	2
ENSG00000198890.7	PRMT6	1	107052011	1_66	0	0	20.0326016927593	0	0.967017654502948	2
ENSG00000134215.15	VAV3	1	107965542	1_67	0	0.0228453648231974	7.04267822198285	5.06343124912937e-07	-0.750292642724761	2
ENSG00000085491.15	SLC25A24	1	108200010	1_67	0	0.0188025015524532	5.22068827095789	3.08924511790756e-07	-0.630902792689683	3
ENSG00000162639.15	HENMT1	1	108662004	1_67	0	0.0342562874417403	10.829250797638	1.1674752421766e-06	1.42186840974238	1
ENSG00000162641.18	AKNAD1	1	108850279	1_67	0	0.0207379699217732	6.18081667702846	4.03386236963847e-07	-0.683664085029852	1
ENSG00000121957.12	GPSM2	1	108875055	1_67	0	0.0178227962027786	4.74283260568459	2.66025097890223e-07	0.234287293708574	1
ENSG00000121940.15	CLCC1	1	108963213	1_67	0	0.0190205322313282	5.34572957568691	3.19991634076415e-07	0.358467173476011	1
ENSG00000197780.9	TAF13	1	109074420	1_67	0	0.0176018459193904	4.62372684380084	2.56129356287983e-07	-0.0992416238020288	3
ENSG00000031698.12	SARS	1	109213564	1_67	0	0.0180127224374217	4.82780928039199	2.73677085256234e-07	-0.240407407407386	1
ENSG00000134222.16	PSRC1	1	109278685	1_67	0	0.0189260528315975	5.28340706187901	3.14690109908789e-07	-0.18756833710635	2
ENSG00000221986.6	MYBPHL	1	109306632	1_67	0	0.0360304087584589	11.4416479979169	1.29737864585607e-06	-1.69744546730209	1
ENSG00000134243.11	SORT1	1	109397881	1_67	0	0.0243219776272244	7.720244056131	5.909338771815e-07	1.2298015410714	1
ENSG00000143106.12	PSMA5	1	109424465	1_67	0	0.0218697759590178	6.66578790457477	4.58780339707387e-07	-0.851727739249881	1
ENSG00000143028.8	SYPL2	1	109466191	1_67	0	0.0301686391583125	9.76897303389881	9.2749933095092e-07	-1.52843650301477	1
ENSG00000162650.16	ATXN7L2	1	109483259	1_67	0	0.0179047567152045	4.7974544081089	2.70326271359213e-07	0.281605001973651	2
ENSG00000174151.14	CYB561D1	1	109494012	1_67	0	0.0269992987921137	8.59963483899218	7.30703973894964e-07	0.977952850271743	2
ENSG00000181754.6	AMIGO1	1	109509517	1_67	0	0.0197857038666589	5.77960782588055	3.59880942201504e-07	-0.910101228281565	2
ENSG00000065135.10	GNAI3	1	109548649	1_67	0	0.0686279052982788	17.3548692763626	3.74827169811307e-06	-2.14267194051547	2
ENSG00000168765.16	GSTM4	1	109635226	1_67	0	0.0202333991071394	5.99529427628725	3.81758158376821e-07	-0.964499128775445	3
ENSG00000134184.12	GSTM1	1	109589235	1_67	0	0.0443494043818755	13.2311034456143	1.84668503662574e-06	1.46975165893139	2
ENSG00000213366.12	GSTM2	1	109621257	1_67	0	0.0176053031390788	4.62676574592604	2.56348034991012e-07	-0.335366703458259	3
ENSG00000134201.10	GSTM5	1	109712552	1_67	0	0.0194281883047374	5.56917612160111	3.4051185002459e-07	0.545414306483439	2
ENSG00000134202.10	GSTM3	1	109741163	1_67	0	0.0192634718006505	5.52471781571986	3.3492968097859e-07	-0.66525462733437	2
ENSG00000186086.18	NBPF6	1	108470836	1_67	0	0.0533633468795806	14.8517527722501	2.49419121381747e-06	1.81002656306938	1
ENSG00000143107.8	FNDC7	1	108725819	1_67	0	0.0791580290252867	18.5708947348422	4.62633176748737e-06	-1.93217288905892	1
ENSG00000179902.12	C1orf194	1	109113015	1_67	0	0.0200695538179654	5.87704667620054	3.71198173929208e-07	0.51749360462353	1
ENSG00000168710.17	AHCYL1	1	109984850	1_68	0	0.0446569524316867	10.2849222034338	1.44543666358989e-06	1.34473723846215	1
ENSG00000143093.14	STRIP1	1	110034040	1_68	0	0.170214003972399	23.1506328536291	1.24012975840152e-05	-2.68683312811678	1
ENSG00000186150.4	UBL4B	1	110111717	1_68	0	0.0496391081082001	11.2808934126918	1.76228619520035e-06	-1.29056255616352	1
ENSG00000197106.6	SLC6A17	1	110138920	1_68	0	0.0601306657195839	13.0922462550666	2.47753130749537e-06	-1.5659662538383	2
ENSG00000116396.14	KCNC4	1	110211186	1_68	0	0.0289410087107217	6.21924283835334	5.66448136479407e-07	0.657424833569988	2
ENSG00000134248.13	LAMTOR5	1	110407655	1_68	0	0.0243811083620045	4.61860347388815	3.54383176224367e-07	0.0252619271169785	2
ENSG00000143125.5	PROK1	1	110451368	1_68	0	0.0505733080424328	11.4566838800841	1.82343071373537e-06	-1.37538982114865	1
ENSG00000177272.8	KCNA3	1	110675350	1_68	0	0.0301594702833032	6.60472286653393	6.26884140003535e-07	1.11792155334243	1
ENSG00000121931.15	LRIF1	1	110964484	1_68	0	0.0317358418768506	7.08121190282513	7.07239629538985e-07	-0.95646293681291	1
ENSG00000156171.14	DRAM2	1	111139496	1_68	0	0.0310420879287187	6.87443319043965	6.71578515322324e-07	-0.590344166497493	1
ENSG00000134255.13	CEPT1	1	111139496	1_68	0	0.0302177282786992	6.62273927302041	6.29808392066821e-07	-0.544640573565931	2
ENSG00000162777.16	DENND2D	1	111205506	1_69	0	0.00659761760801125	5.00808175474047	1.03984240536502e-07	-0.277528620943181	1
ENSG00000134216.18	CHIA	1	111290648	1_69	0	0.00660515412798735	5.06688623345883	1.05325391721183e-07	-0.389864601442666	2
ENSG00000173947.13	PIFO	1	111346062	1_69	0	0.0069036950603345	5.478836781113	1.19036167671056e-07	0.559360141538007	2
ENSG00000085465.12	OVGP1	1	111427097	1_69	0	0.00672853401526807	5.15921959501634	1.0924798598068e-07	0.321983443999761	1
ENSG00000143110.11	C1orf162	1	111473751	1_69	0	0.00796715327768038	6.70934788936455	1.6822574390204e-07	-0.721517238732668	1
ENSG00000121933.18	TMIGD3	1	111495484	1_69	0	0.0115489085951513	9.97283367564039	3.62467017109518e-07	1.12343761376641	1
ENSG00000197852.9	FAM212B	1	111755544	1_69	0	0.182257592938905	32.7269954272931	1.87715761586038e-05	-3.10175336669344	2
ENSG00000064703.11	DDX20	1	111754860	1_69	0	0.00662524194411984	4.89931962110292	1.02151909500369e-07	-0.451268742791344	1
ENSG00000134245.17	WNT2B	1	112464917	1_69	0	0.0166960493142323	16.0210372617855	8.41808531719267e-07	4.79159866631769	2
ENSG00000116489.12	CAPZA1	1	112614750	1_69	0	0.00682537136395445	6.2523674929112	1.34301157634635e-07	0.214964928170757	1
ENSG00000007341.18	ST7L	1	112611778	1_69	0	0.00775812173795654	6.95006138274923	1.69689200745354e-07	-0.529983456562374	1
ENSG00000155363.18	MOV10	1	112673095	1_69	0	0.231236345621011	28.8436207195226	2.09901164097411e-05	-5.28255246326002	1
ENSG00000155367.15	PPM1J	1	112712590	1_69	0	0.00865441536636091	7.90834301912798	2.15393308493974e-07	-0.65034429060632	2
ENSG00000184599.13	FAM19A3	1	112720490	1_69	0	0.0112459417013711	11.3394001431489	4.01323769137042e-07	1.55029355591726	1
ENSG00000155380.11	SLC16A1	1	112956760	1_70	0	0.0166059033616875	6.13816056072412	3.20781803187076e-07	1.20996698034945	1
ENSG00000081026.18	MAGI3	1	113391682	1_70	0	0.0192690024091123	6.06793365978332	3.67967132777867e-07	0.464644218759287	1
ENSG00000116793.15	PHTF1	1	113758270	1_70	0	0.0204504895283297	6.83699150949678	4.40025375826089e-07	0.890619360855094	1
ENSG00000188761.11	BCL2L15	1	113887734	1_70	0	0.0161849672300592	4.63272263549252	2.35970165730093e-07	-0.184865609450871	1
ENSG00000134262.12	AP4B1	1	113905154	1_70	0	0.0228085450166562	7.48427749753095	5.37225275589235e-07	0.708758743031002	2
ENSG00000116752.5	BCAS2	1	114578840	1_71	0	0.0141113232085618	4.78963596672819	2.12705744625886e-07	0.529690907780285	2
ENSG00000175984.14	DENND2C	1	114668786	1_71	0	0.0160031620764892	6.11462102039333	3.07952917117211e-07	0.772672592196899	2
ENSG00000213281.4	NRAS	1	114716596	1_71	0	0.0151971468902914	6.65238733460016	3.18162186770372e-07	1.55049621781682	2
ENSG00000134198.9	TSPAN2	1	115089303	1_71	0	0.0151692578251854	5.61904250103438	2.68247463222698e-07	-0.812592006181297	2
ENSG00000173218.14	VANGL1	1	115642226	1_72	0	0.0106462311218686	5.79809704432923	1.94263112977184e-07	0.654039934212161	1
ENSG00000118729.11	CASQ2	1	115768346	1_72	0	0.0439386207448909	19.0157392610428	2.62947234519374e-06	-2.29503081392567	1
ENSG00000163393.12	SLC22A15	1	115976190	1_72	0	0.063859310561287	22.5457843265519	4.53104679455514e-06	2.53075309984726	2
ENSG00000143061.17	IGSF3	1	116669972	1_72	0	0.0183076553245226	10.833382009683	6.24174121591421e-07	-1.21318239462415	1
ENSG00000134247.9	PTGFRN	1	116909700	1_72	0	0.0119489132697239	6.86903902593469	2.58305329176792e-07	0.721553787006232	2
ENSG00000134256.12	CD101	1	117001562	1_72	0	0.0123286423532167	7.15938543165159	2.77779359050279e-07	0.758717194175264	3
ENSG00000116830.11	TTF2	1	117060534	1_72	0	0.01425196215066	8.50542241555576	3.81486805333295e-07	-0.900556672127943	2
ENSG00000134253.9	TRIM45	1	117113466	1_72	0	0.0332664574588187	16.405489631508	1.71753155874561e-06	1.75840492344242	2
ENSG00000198162.12	MAN1A2	1	117367404	1_72	0	0.0242670093571148	13.4583071851498	1.02781669591242e-06	-1.61043043634091	2
ENSG00000183508.4	FAM46C	1	117605762	1_72	0	0.0107951190723331	5.92691382416156	2.01356207831471e-07	0.578838956106811	1
ENSG00000196505.10	GDAP2	1	117929798	1_72	0	0.0473423879655239	19.7180100643955	2.93779994076146e-06	1.95974060051725	1
ENSG00000177551.5	NHLH2	1	115843623	1_72	0	0.0098634891481516	5.08990476321532	1.57997131104878e-07	-0.278745200529075	1
ENSG00000116874.11	WARS2	1	119012523	1_73	0	0.00853318434949091	5.89538118940576	1.58318619119572e-07	0.581180715226151	1
ENSG00000117262.18	GPR89A	1	145608293	1_73	0	0.00743997313758693	4.61840975601696	1.08136623057886e-07	-0.0922887253771763	1
ENSG00000117281.15	CD160	1	145715457	1_73	0	0.0159274699215572	11.6768210270383	5.85302516058206e-07	1.48334234396606	1
ENSG00000198483.12	ANKRD35	1	145890775	1_73	0	0.0164426615879202	11.9474352291762	6.18238116017234e-07	-1.48866861640495	1
ENSG00000265241.6	RBM8A	1	145927840	1_73	0	0.0270994709081233	16.7182496358974	1.42580650327846e-06	1.8971353830535	1
ENSG00000168509.19	HFE2	1	146036954	1_73	0	0.0352743893124657	19.1868677613847	2.12996545472876e-06	-2.07535141235201	1
ENSG00000131791.7	PRKAB2	1	147171976	1_73	0	0.0076300193688178	4.84179305623833	1.16262815885578e-07	0.205208985877253	1
ENSG00000131778.18	CHD1L	1	147243149	1_73	0	0.00805717531828753	5.34892999064787	1.35630917942484e-07	0.532237345551539	2
ENSG00000131781.12	FMO5	1	147238135	1_73	0	0.0101333450677765	7.42714455175894	2.36855613497327e-07	-0.852140688788748	1
ENSG00000116128.10	BCL9	1	147541592	1_73	0	0.00807698489766062	5.65901987978588	1.4384655458182e-07	-0.964031555784789	1
ENSG00000162836.11	ACP6	1	147647471	1_73	0	0.0135995669039886	10.6553475168958	4.56038669666702e-07	1.90287579123039	3
ENSG00000265107.2	GJA5	1	147773551	1_73	0	0.00970263622166689	7.12890358937619	2.17681471160245e-07	0.941310134796991	1
ENSG00000178796.12	RIIAD1	1	151729587	1_74	0	0.0832130680023351	16.9311681567748	4.4339156932365e-06	-1.99068894050327	1
ENSG00000143376.12	SNX27	1	151616339	1_74	0	0.0252673123296179	5.69970619143111	4.53231923204576e-07	0.447462521320214	1
ENSG00000143450.16	OAZ3	1	151763100	1_74	0	0.0237054793587371	5.10454842862645	3.80815874577435e-07	-0.499950424099296	1
ENSG00000143436.10	MRPL9	1	151763587	1_74	0	0.0234948180034451	5.02131584821059	3.71277472483501e-07	0.38049723804828	1
ENSG00000182134.15	TDRKH	1	151781636	1_74	0	0.0527133911256789	12.5955577619238	2.08952385414619e-06	-1.68740486951657	2
ENSG00000213171.2	LINGO4	1	151805451	1_74	0	0.0253592126580815	5.73358449744597	4.57584132894666e-07	0.524586412541531	2
ENSG00000143365.17	RORC	1	151812071	1_74	0	0.058128289434136	13.5195813855417	2.47320298031536e-06	-1.70631180281322	2
ENSG00000196407.11	THEM5	1	151853515	1_74	0	0.0477007852421162	11.6535846941567	1.74941980524803e-06	1.68290437114207	1
ENSG00000197747.8	S100A10	1	151994269	1_74	0	0.0227797915934966	4.73319545755645	3.39322891590415e-07	-0.15202815981628	1
ENSG00000197915.5	HRNR	1	152230440	1_74	0	0.131890726212584	21.3816510186753	8.87492047457191e-06	-2.47049505673152	3
ENSG00000143631.10	FLG	1	152240636	1_74	0	0.0225005309458074	4.6182261965427	3.27021977536231e-07	0.272030857160791	2
ENSG00000143536.7	CRNN	1	152414760	1_74	0	0.0563496022383744	13.2257643520121	2.34541991771733e-06	1.68102139406457	1
ENSG00000169509.5	CRCT1	1	152513776	1_74	0	0.0604364008076482	13.888202859786	2.64151826422941e-06	1.97798479865364	1
ENSG00000163207.6	IVL	1	152908247	1_74	0	0.0625640574680192	14.2161064983292	2.79907508302948e-06	-1.69232290404138	2
ENSG00000163209.14	SPRR3	1	153001778	1_74	0	0.0354758287369892	8.87229791192942	9.90552821450415e-07	-1.32653492292419	1
ENSG00000241794.1	SPRR2A	1	153057485	1_74	0	0.0329645008055316	8.18468664876494	8.49097445276017e-07	-1.11599224757835	2
ENSG00000203785.8	SPRR2E	1	153106201	1_74	0	0.0225080661020414	4.62134652985897	3.27352521681884e-07	0.0694685275442593	2
ENSG00000163220.10	S100A9	1	153357702	1_75	0	0.019585062644252	5.02484943454671	3.09711257619201e-07	0.392092148480639	1
ENSG00000163221.8	S100A12	1	153359373	1_75	0	0.0414985745969225	12.1628871349889	1.58846931615428e-06	1.52986701621914	1
ENSG00000143546.9	S100A8	1	153391654	1_75	0	0.0207782367879104	5.54464014293428	3.62569301389257e-07	0.526997168914454	1
ENSG00000197956.9	S100A6	1	153535924	1_75	0	0.0249917294213169	7.22722450481133	5.68429789369625e-07	0.911731073118488	2
ENSG00000196420.7	S100A5	1	153541765	1_75	0	0.0389528985016971	11.4482170730028	1.40341659796595e-06	-1.58284051139177	1
ENSG00000188015.9	S100A3	1	153549456	1_75	0	0.0303401045058285	9.13646730650808	8.72377288385168e-07	1.14897579368229	2
ENSG00000196154.11	S100A4	1	153549456	1_75	0	0.0388956833279892	11.4666162967448	1.40360743317707e-06	1.44979064694488	2
ENSG00000196754.10	S100A2	1	153567710	1_75	0	0.0728816551090968	17.2750065768184	3.96228236730004e-06	-2.02186686954205	1
ENSG00000188643.10	S100A16	1	153613108	1_75	0	0.0196904258846752	5.0086518200175	3.10373708731277e-07	0.0119789300227721	2
ENSG00000189334.8	S100A14	1	153617113	1_75	0	0.0197838957659267	5.05838283720662	3.14943380084746e-07	0.0916396806370929	1
ENSG00000160679.12	CHTOP	1	153633911	1_75	0	0.0204049264215838	5.30120490119608	3.40422767155238e-07	0.0894235010825921	1
ENSG00000169418.9	NPR1	1	153678582	1_75	0	0.0255808456817334	7.53815431762808	6.06860534641063e-07	0.967744313574483	1
ENSG00000143554.13	SLC27A3	1	153774134	1_75	0	0.0348253961264404	10.4958999422415	1.15033602469849e-06	-1.39978911057665	1
ENSG00000143614.9	GATAD2B	1	153923736	1_75	0	0.0349922815727314	11.2850905487899	1.24275718340926e-06	1.94407558258582	1
ENSG00000198837.9	DENND4B	1	153940057	1_75	0	0.0792022353301932	18.6191122187437	4.64093389096035e-06	2.21717662484354	2
ENSG00000160741.16	CRTC2	1	153959736	1_75	0	0.0408833573312969	12.7663026938173	1.64255781148571e-06	-2.06295620437873	1
ENSG00000143570.17	SLC39A1	1	153969609	1_75	0	0.0410348145551836	12.2721065820812	1.5848222769726e-06	1.64027696259805	1
ENSG00000143578.15	CREB3L4	1	153966654	1_75	0	0.019520834232699	5.50775879028761	3.38362526793983e-07	-1.01706865618292	1
ENSG00000143552.9	NUP210L	1	154155073	1_75	0	0.0379910766643888	11.488313495238	1.37355752796855e-06	1.55416157058488	1
ENSG00000143549.19	TPM3	1	154194640	1_75	0	0.0571717211005187	15.7457720032781	2.83304973496406e-06	-2.06878713481966	1
ENSG00000143515.16	ATP8B2	1	154325898	1_75	0	0.0192060993617077	4.80889180475482	2.90665275092754e-07	-0.0317269935671829	2
ENSG00000169291.9	SHE	1	154501655	1_75	0	0.0871739353098189	19.2065153581735	5.26919417964986e-06	2.48478835778605	2
ENSG00000163239.12	TDRD10	1	154502081	1_75	0	0.0208023494824988	5.56760639675286	3.64493583231836e-07	0.645008871120538	2
ENSG00000160714.9	UBE2Q1	1	154559434	1_75	0	0.080381958870232	18.3092847077952	4.63168416550338e-06	-2.25926483022315	1
ENSG00000163344.5	PMVK	1	154932834	1_76	0	0.0198399020545413	4.8232855015563	3.01155963204133e-07	0.107347984174382	2
ENSG00000143603.18	KCNN3	1	154870871	1_76	0	0.0759227906630843	17.4329663856646	4.16535891770174e-06	2.07290193515254	1
ENSG00000163348.3	PYGO2	1	154957827	1_76	0	0.0410118817401109	11.6099500462919	1.49847334197876e-06	-1.35100791293988	1
ENSG00000160691.18	SHC1	1	154974041	1_76	0	0.0605898693886865	15.2895361739749	2.9154345808227e-06	1.75876295081977	1
ENSG00000163357.10	DCST1	1	155033615	1_76	0	0.0194065761363303	4.61772234155604	2.82023767435943e-07	-0.220409258990296	2
ENSG00000143537.13	ADAM15	1	155052885	1_76	0	0.0197702688379795	4.79055054649451	2.98062249998823e-07	-0.00431225601641695	2
ENSG00000143590.13	EFNA3	1	155076926	1_76	0	0.019635331171927	4.72683236300465	2.92090481447216e-07	-0.651802363584636	1
ENSG00000169242.11	EFNA1	1	155127376	1_76	0	0.0309661028422876	8.97678400211886	8.74815160792987e-07	-1.75178404054063	3
ENSG00000163462.17	TRIM46	1	155179017	1_76	0	0.189264678972713	26.3351278522306	1.56860638061449e-05	3.34583781649002	1
ENSG00000185499.16	MUC1	1	155177242	1_76	0	0.167501383536941	25.1132057472804	1.32382179538804e-05	3.29503499956978	1
ENSG00000169231.13	THBS3	1	155208991	1_76	0	0.0862416149117598	18.6496029974515	5.06168885352636e-06	-2.75449351764607	1
ENSG00000173171.14	MTX1	1	155208991	1_76	0	0.0517297958101239	13.7945549501534	2.24572943491811e-06	2.42405506678607	2
ENSG00000177628.15	GBA	1	155244216	1_76	0	0.0199017017844813	4.8522024568287	3.03905179144031e-07	-0.112189250513095	2
ENSG00000160767.20	FAM189B	1	155255194	1_76	0	0.0287465750561259	8.28161506041822	7.49221312462644e-07	-1.29882164721528	1
ENSG00000116521.10	SCAMP3	1	155262283	1_76	0	0.0197217488362393	4.76771983060225	2.95913735218738e-07	0.576395657521112	1
ENSG00000143630.9	HCN3	1	155277916	1_76	0	0.019415965005826	4.62221755603825	2.8243488458793e-07	-0.351273573923122	1
ENSG00000176444.18	CLK2	1	155278784	1_76	0	0.0194103578612036	4.61953177486969	2.82189256158606e-07	0.357245651894394	1
ENSG00000160752.14	FDPS	1	155308172	1_76	0	0.0204022592508342	5.08346069578756	3.26397411226558e-07	0.0243705559693898	1
ENSG00000163374.19	YY1AP1	1	155688550	1_76	0	0.020221307252572	5.00051986879715	3.18224314059109e-07	-0.012042062157526	1
ENSG00000132718.8	SYT11	1	155859720	1_76	0	0.0194450696757427	4.63615804719569	2.83711349835015e-07	0.105240029787176	1
ENSG00000143622.10	RIT1	1	155910600	1_76	0	0.0195204402465065	4.67216860049808	2.87023256946023e-07	0.0242556977391509	2
ENSG00000163479.13	SSR2	1	156020665	1_76	0	0.0368647101908352	10.6095803289048	1.23088648473807e-06	1.35260179670791	1
ENSG00000116586.11	LAMTOR2	1	156055222	1_76	0	0.0229009839629326	6.15996093526411	4.43957169982989e-07	0.743481079252914	1
ENSG00000132698.14	RAB25	1	156061029	1_76	0	0.0664789407430965	16.1691557299538	3.38283183103123e-06	2.02317425113767	3
ENSG00000160785.13	SLC25A44	1	156193904	1_76	0	0.019408383530242	4.61858957623727	2.8210300378403e-07	-0.428031996638782	2
ENSG00000160783.19	PMF1	1	156212919	1_76	0	0.127619498404375	22.4371871846166	9.0114446210145e-06	-2.74802483179599	1
ENSG00000242252.1	BGLAP	1	156238425	1_76	0	0.0213505549501157	5.50668685377349	3.70005791475703e-07	0.25985253775051	1
ENSG00000160781.15	PAQR6	1	156238425	1_76	0	0.0196494461650681	4.73349899535746	2.92712707571519e-07	-0.09500714553287	3
ENSG00000198952.8	SMG5	1	156279714	1_76	0	0.0196460963102333	4.73190515590189	2.92564261736243e-07	0.394898785095653	1
ENSG00000163472.18	TMEM79	1	156279714	1_76	0	0.0280413149806186	8.04949992181693	7.10356322010528e-07	-0.796878653110705	2
ENSG00000198715.11	GLMP	1	156305490	1_76	0	0.0197542818903989	4.78302781206362	2.97353549252323e-07	0.428130477395127	1
ENSG00000163468.14	CCT3	1	156364325	1_76	0	0.0261996111432447	7.41514079764413	6.11396883975294e-07	-0.712177884775036	1
ENSG00000183856.10	IQGAP3	1	156572426	1_77	0	0.0130819264247485	7.04712443169619	2.90129985213395e-07	0.793292562096384	1
ENSG00000187862.11	TTC24	1	156579671	1_77	0	0.0105179832585126	5.003034331205	1.65605567002706e-07	0.269636969407257	2
ENSG00000163382.11	NAXE	1	156590832	1_77	0	0.0520907496713651	19.8743691306976	3.25808892181837e-06	-2.01906411225137	1
ENSG00000160818.16	GPATCH4	1	156601987	1_77	0	0.0128276999117777	6.81067335732343	2.74946260392897e-07	-0.642290454799546	1
ENSG00000132692.18	BCAN	1	156645322	1_77	0	0.0216704838246565	11.6280742432487	7.93022258729161e-07	-1.30169955601294	1
ENSG00000132688.10	NES	1	156677793	1_77	0	0.0105929145807483	5.16720972674446	1.72258449165757e-07	0.663601662943577	1
ENSG00000143320.8	CRABP2	1	156705979	1_77	0	0.0103214656221732	4.85468576640648	1.57692656093764e-07	-0.143667678406204	1
ENSG00000143319.16	ISG20L2	1	156728554	1_77	0	0.0316735734147081	15.1479205271305	1.50993779117252e-06	-1.76954448281551	1
ENSG00000143303.11	RRNAD1	1	156728106	1_77	0	0.0112115785848734	5.61310856169958	1.98051976513027e-07	0.574021165548241	1
ENSG00000143294.14	PRCC	1	156750758	1_77	0	0.0578427432518052	20.758149497599	3.77873547389555e-06	-2.66136526707213	1
ENSG00000198400.11	NTRK1	1	156810514	1_77	0	0.149745215924412	29.6698395940714	1.39822521084137e-05	3.23868505551674	1
ENSG00000027869.11	SH2D2A	1	156816783	1_77	0	0.07850841412278	23.9977786232013	5.92920165340825e-06	-2.68366557352832	1
ENSG00000187800.13	PEAR1	1	156893251	1_77	0	0.0101813678198762	4.86213277125217	1.55790838614753e-07	-0.391951075263582	1
ENSG00000132694.18	ARHGEF11	1	157044910	1_77	0	0.0213813267275882	11.5920825547525	7.80018833929198e-07	-1.19722371792695	2
ENSG00000117036.11	ETV3	1	157138777	1_77	0	0.0107519760491938	5.42560981111028	1.8358864637842e-07	-0.724644592942878	1
ENSG00000143297.18	FCRL5	1	157552226	1_77	0	0.10152008109321	25.2667518052636	8.07254257139917e-06	-2.99391710096258	1
ENSG00000158473.6	CD1D	1	158180266	1_79	0	0.00591647475566515	4.91514360981923	9.15183540977119e-08	-0.230233348615952	1
ENSG00000158488.15	CD1E	1	158353463	1_79	0	0.0107324687607654	10.4330593592458	3.52387329985827e-07	1.1677680352929	1
ENSG00000163564.14	PYHIN1	1	158930391	1_79	0	0.0487212267859784	24.5485410902062	3.76402826627154e-06	2.44381806280118	1
ENSG00000163565.18	IFI16	1	158999863	1_79	0	0.00573927846735467	4.63366045732301	8.36932585828872e-08	-0.016397763334949	1
ENSG00000163568.14	AIM2	1	159147011	1_79	0	0.00730058568833902	6.86170447286979	1.57651710040613e-07	0.767580924409076	1
ENSG00000213088.9	ACKR1	1	159203354	1_79	0	0.028974859411775	19.6737403583495	1.7939785525499e-06	-2.10984252702773	1
ENSG00000179639.10	FCER1A	1	159288755	1_79	0	0.0380175678789521	22.2160986870262	2.65803747502633e-06	2.48863254865496	2
ENSG00000158716.8	DUSP23	1	159780839	1_79	0	0.0156271220137726	13.9214161740112	6.84654384070005e-07	-1.60713872877502	1
ENSG00000181036.13	FCRL6	1	159800388	1_79	0	0.0137958595430998	12.7634615331382	5.54148563338091e-07	1.41942457181795	1
ENSG00000158714.10	SLAMF8	1	159834863	1_79	0	0.0060780165657488	5.16452336947892	9.87872964428133e-08	0.334038631230696	2
ENSG00000188004.9	C1orf204	1	159831139	1_79	0	0.0394743666293285	22.5694473690876	2.80378733255505e-06	-2.13462604663948	2
ENSG00000243284.1	VSIG8	1	159856858	1_79	0	0.00710799280777807	6.61407811408354	1.47953510152471e-07	-0.711123340392388	2
ENSG00000158710.14	TAGLN2	1	159925332	1_79	0	0.00583219141943203	4.78232111937635	8.77767461539283e-08	-0.206011265500213	3
ENSG00000085552.16	IGSF9	1	159945634	1_79	0	0.00575630330138477	4.66107961012792	8.44382382213806e-08	-0.0761350101206413	1
ENSG00000143315.6	PIGM	1	160029545	1_79	0	0.00860443556455226	8.38414253834195	2.27033536116571e-07	0.977469431716727	2
ENSG00000162728.4	KCNJ9	1	160081123	1_79	0	0.0177060937188485	15.0826973710957	8.40447809266446e-07	-1.64391152860528	1
ENSG00000162729.13	IGSF8	1	160101014	1_79	0	0.00805510510531071	7.77282201847281	1.97042046122698e-07	-0.891744363226211	2
ENSG00000132681.16	ATP1A4	1	160151698	1_79	0	0.00739882927945113	6.98551533489737	1.62656128300174e-07	-0.794797283361532	1
ENSG00000162734.12	PEA15	1	160204111	1_79	0	0.00601502957243272	5.06808317373439	9.59379588158167e-08	0.305904115613149	1
ENSG00000132716.18	DCAF8	1	160262886	1_79	0	0.0067805278946278	6.1772725464579	1.31816338469307e-07	-0.586882208494713	1
ENSG00000162735.18	PEX19	1	160285766	1_79	0	0.00588944782790601	4.87275816063084	9.03146930173612e-08	0.250058016859936	2
ENSG00000122218.14	COPA	1	160343540	1_79	0	0.0125815059729315	11.9079642023505	4.71497204558644e-07	1.3509688494722	2
ENSG00000162736.15	NCSTN	1	160342835	1_79	0	0.0108242847676803	10.5120701562117	3.58093496442748e-07	1.26985932238385	1
ENSG00000162738.5	VANGL2	1	160400615	1_79	0	0.00576322035920729	4.67219641095921	8.47413328482265e-08	0.0786526073604524	1
ENSG00000066294.14	CD84	1	160579090	1_79	0	0.036717553742444	21.8903212513526	2.52950095667058e-06	-2.12835773381295	2
ENSG00000117090.14	SLAMF1	1	160646978	1_79	0	0.0082406150755221	7.9837928430013	2.07051252421313e-07	0.906862422863177	1
ENSG00000122223.12	CD244	1	160862395	1_79	0	0.00751295495748483	7.12730750377821	1.68517596140503e-07	0.791976124179275	1
ENSG00000179914.4	ITLN1	1	160862069	1_79	0	0.0145478023268624	13.2564013744413	6.06920783879728e-07	1.51237792953443	2
ENSG00000158769.17	F11R	1	161021088	1_79	0	0.010291813935803	10.0442205147927	3.25324775355847e-07	-1.20678616117124	1
ENSG00000215845.10	TSTD1	1	161038782	1_79	0	0.0120354785506176	11.4961575057628	4.35436712284125e-07	1.33852516742883	2
ENSG00000162755.13	KLHDC9	1	161098450	1_79	0	0.0103043306158676	10.0554934897808	3.26085995532411e-07	1.17554753347461	1
ENSG00000158793.13	NIT1	1	161118210	1_79	0	0.00576584713631123	4.6764145318068	8.4856496964389e-08	0.0957073481193247	2
ENSG00000143222.11	UFC1	1	161152958	1_79	0	0.0071417152440566	6.65791378564924	1.49640679193923e-07	-0.741588203944104	1
ENSG00000143224.17	PPOX	1	161165947	1_79	0	0.00644482287322867	5.70706998044893	1.15753240397018e-07	-0.544419985857015	2
ENSG00000158850.14	B4GALT3	1	161177981	1_79	0	0.00628570438382403	5.47560060628787	1.08316517604855e-07	0.45658026915236	1
ENSG00000158864.12	NDUFS2	1	161196933	1_79	0	0.0120400657460614	11.4996929640573	4.35736636979454e-07	-1.3575182305117	2
ENSG00000158869.10	FCER1G	1	161216513	1_79	0	0.00572992182520926	4.61855781969447	8.32844755756284e-08	-0.0206701477596923	1
ENSG00000158882.14	TOMM40L	1	161226376	1_79	0	0.0131529351919232	12.3203050391504	5.09979964767304e-07	1.43527306253032	1
ENSG00000158887.15	MPZ	1	161309728	1_79	0	0.00734192228680886	6.91399505302806	1.59752558176177e-07	0.816104730553119	2
ENSG00000143252.14	SDHC	1	161311979	1_79	0	0.0093817723266798	9.18580643373129	2.71213405962529e-07	-1.23863764787569	1
ENSG00000203747.10	FCGR3A	1	161551141	1_79	0	0.00573287113905874	4.62332120448102	8.34132841750774e-08	-0.0321470771308223	1
ENSG00000072694.20	FCGR2B	1	161647707	1_79	0	0.015419984613419	13.7973923593209	6.69560659774647e-07	1.5160419050701	1
ENSG00000162746.14	FCRLB	1	161715801	1_79	0	0.0408286375912584	22.8861347877028	2.94067015084565e-06	-2.252515779855	2
ENSG00000081721.11	DUSP12	1	161749589	1_79	0	0.0223748730659092	17.2615869580789	1.2154868769651e-06	1.85669589886433	1
ENSG00000118217.5	ATF6	1	161766262	1_79	0	0.0136407749157298	12.6584662054774	5.43411847804558e-07	1.49934742890852	2
ENSG00000239887.4	C1orf226	1	162366440	1_79	0	0.00700617926911518	6.4804560007161	1.42888009235541e-07	0.656929429662973	2
ENSG00000152332.15	UHMK1	1	162496869	1_80	0	0.0117890043988494	4.92156360347199	1.82595136396547e-07	-0.214193258101986	1
ENSG00000117143.13	UAP1	1	162561114	1_80	0	0.0210343571202593	10.303397466578	6.82053858846707e-07	1.22243962733291	1
ENSG00000162733.16	DDR2	1	162631124	1_80	0	0.0136383561748271	6.27424227258504	2.6929747805117e-07	-0.641052003829137	1
ENSG00000132196.13	HSD17B7	1	162790775	1_80	0	0.0133107387121864	6.04846135762811	2.53370496491449e-07	0.594583289649647	1
ENSG00000185860.13	CCDC190	1	162868352	1_80	0	0.0251057664724371	11.9528380044558	9.44394593373296e-07	1.43030866812079	1
ENSG00000143228.12	NUF2	1	163266611	1_80	0	0.0124288797332627	5.41209450782535	2.11692918870613e-07	-0.432873406121228	1
ENSG00000162763.3	LRRC52	1	165544180	1_81	0	0.131288692764195	20.134692886029	8.31919506352488e-06	2.35524505494632	1
ENSG00000162761.14	LMX1A	1	165355864	1_81	0	0.0256070525485341	4.62212214608712	3.72486025921298e-07	0.0272008481453366	2
ENSG00000143171.12	RXRG	1	165444407	1_81	0	0.0264808853887778	4.93531713776093	4.11297945839606e-07	-0.261883870761343	1
ENSG00000143198.12	MGST3	1	165630412	1_81	0	0.0694971325077297	14.0115047161517	3.06450713410712e-06	1.93844502504798	2
ENSG00000143149.12	ALDH9A1	1	165690624	1_81	0	0.0260930665225444	4.79759848014874	3.93965319999053e-07	0.179133477721145	2
ENSG00000188859.6	FAM78B	1	166167240	1_81	0	0.0256591559128399	4.64109111953331	3.74775709013268e-07	-0.0870319478576598	1
ENSG00000143194.12	MAEL	1	166986075	1_82	0	0.0147362667394585	7.88091671567345	3.65488053253842e-07	-0.941077676154278	1
ENSG00000152382.5	TADA1	1	166862888	1_82	0	0.0127382435428269	6.52782898091767	2.61690097889729e-07	-0.668554055179992	2
ENSG00000198842.9	DUSP27	1	167093885	1_82	0	0.0132067177655483	6.86312721389226	2.85250174987345e-07	-0.788022366931856	2
ENSG00000198821.10	CD247	1	167518220	1_82	0	0.0388365616348835	16.9215025354721	2.06818160014886e-06	1.76419581322353	2
ENSG00000143162.7	CREG1	1	167545296	1_82	0	0.0104256875400084	4.66901544902936	1.53193024135187e-07	0.0963914579319029	3
ENSG00000198771.10	RCSD1	1	167630103	1_82	0	0.025398072858832	12.9483612855299	1.03496233983638e-06	1.48061098707198	2
ENSG00000197965.11	MPZL1	1	167720961	1_82	0	0.01326165786248	6.90167651495417	2.88045697674413e-07	0.7803822036401	2
ENSG00000143199.17	ADCY10	1	167913803	1_82	0	0.0311352015903633	14.8509940325748	1.45517819766706e-06	1.65433857505553	1
ENSG00000143164.15	DCAF6	1	167936173	1_82	0	0.0368585567509379	16.4311815017675	1.90597014000723e-06	1.85584174621003	1
ENSG00000143158.10	MPC2	1	167936749	1_82	0	0.0142968921348229	7.59972241254673	3.41938768943197e-07	-0.896772580352329	1
ENSG00000143147.14	GPR161	1	168142257	1_82	0	0.0104211598319852	4.66498708248395	1.52994379301949e-07	-0.119540975155948	1
ENSG00000143155.12	TIPRL	1	168178854	1_82	0	0.0154141216085851	8.29879368565449	4.02571218852434e-07	-1.00099811616059	1
ENSG00000213064.9	SFT2D2	1	168225689	1_82	0	0.0135956500804142	7.13263120951206	3.05181864200506e-07	-0.782862863447914	1
ENSG00000143184.4	XCL1	1	168767343	1_82	0	0.026317041914486	13.2801228260949	1.09988717386362e-06	1.59786394465876	1
ENSG00000143196.4	DPT	1	168728935	1_82	0	0.021005231078872	11.1780322006522	7.38927438778966e-07	1.3861566717277	2
ENSG00000143153.12	ATP1B1	1	169130557	1_83	0	0.156952125404848	22.2893109215831	1.10096323663965e-05	-2.69495042034887	1
ENSG00000143156.13	NME7	1	169363660	1_83	0	0.0572596887205166	12.5722574477251	2.26553732752675e-06	2.58218410102923	2
ENSG00000117477.12	CCDC181	1	169461980	1_83	0	0.0358224834417713	8.15946608885639	9.1986989577394e-07	2.04645505926099	1
ENSG00000000460.16	C1orf112	1	169789148	1_83	0	0.0246541887446657	4.66661111680341	3.6207730279281e-07	0.263119883212387	1
ENSG00000007908.15	SELE	1	169764425	1_83	0	0.0276330223496694	5.73131023735287	4.98415201324487e-07	0.561224224908235	1
ENSG00000171806.11	METTL18	1	169794673	1_83	0	0.0270284507487749	5.5246700821845	4.69933575091278e-07	0.555282263898244	1
ENSG00000000457.13	SCYL3	1	169891332	1_83	0	0.056828444359553	12.501857325793	2.23588405946077e-06	1.61553785643528	2
ENSG00000116132.11	PRRX1	1	170662279	1_84	0	0.0240303244985998	9.47723691867854	7.16721358365136e-07	-1.19988311358915	1
ENSG00000007933.12	FMO3	1	171090963	1_84	0	0.0172504070289423	6.39040090528413	3.46925661657359e-07	-0.729276236888753	2
ENSG00000010932.16	FMO1	1	171258077	1_84	0	0.0147837776426206	4.95609886454638	2.30586754496554e-07	0.280017788532515	1
ENSG00000076258.9	FMO4	1	171314054	1_84	0	0.014538187764361	4.80047339525157	2.19635893105946e-07	-0.153138966993235	3
ENSG00000117523.15	PRRC2C	1	171486183	1_84	0	0.035206445253756	13.0466613188701	1.44554141715634e-06	-1.4606738408458	1
ENSG00000117533.14	VAMP4	1	171742440	1_84	0	0.0145578039498688	4.81299830150248	2.20506069740506e-07	0.175726845250602	1
ENSG00000010165.19	METTL13	1	171781437	1_84	0	0.0144815584789663	4.76421559560204	2.17127925231828e-07	-0.226224970925066	2
ENSG00000135845.9	PIGC	1	172443657	1_84	0	0.0165748573877437	6.01894147123762	3.13963306554567e-07	-0.765675891210195	2
ENSG00000094975.13	SUCO	1	172532059	1_84	0	0.017210082504344	6.36863774747181	3.44935960127235e-07	0.703949264526634	2
ENSG00000117560.7	FASLG	1	172658079	1_84	0	0.0590192296993476	17.9093903673909	3.32646771989755e-06	1.82346554264928	2
ENSG00000162753.11	SLC9C2	1	173611164	1_85	0	0.0391646470277733	8.28413076343964	1.02105735028365e-06	1.13670275619412	1
ENSG00000117593.9	DARS2	1	173823772	1_85	0	0.0356781202642579	7.40976812588233	8.31985115295149e-07	-1.19076522472809	2
ENSG00000117601.13	SERPINC1	1	173928384	1_85	0	0.0267899785859025	4.73005029992432	3.98792607631105e-07	0.29256417485133	1
ENSG00000135870.11	RC3H1	1	174018660	1_85	0	0.0333882133536838	6.78844064239171	7.13299925436006e-07	-0.999098923954376	1
ENSG00000152061.23	RABGAP1L	1	174159319	1_85	0	0.0350378594860173	7.24008423757622	7.98344172482878e-07	1.25197933097719	2
ENSG00000203737.3	GPR52	1	174450534	1_85	0	0.0538760122824048	11.2858592508814	1.91354661662159e-06	1.53731122953562	1
ENSG00000120333.4	MRPS14	1	175023749	1_85	0	0.0280946356749905	5.17413024248347	4.57477495476133e-07	0.439028047841768	1
ENSG00000120332.15	TNN	1	175069235	1_85	0	0.0332669152383498	6.75436673241143	7.07141202237771e-07	0.828190437460706	1
ENSG00000116147.16	TNR	1	175744070	1_86	0	0.0355294295863475	14.4013455416731	1.6102758497817e-06	1.57938726619622	1
ENSG00000235750.9	KIAA0040	1	175193171	1_86	0	0.0450096804650866	16.6218885272753	2.35448142694962e-06	1.83875510449135	1
ENSG00000143207.19	RFWD2	1	176207359	1_86	0	0.0422007542615287	16.0159992599026	2.12707707541046e-06	1.80618600890409	2
ENSG00000120341.18	SEC16B	1	177960805	1_87	0	0.0273955524377603	5.51386016721911	4.75384244873484e-07	0.624542152895614	1
ENSG00000075391.16	RASAL2	1	178093905	1_87	0	0.0277547086255134	5.6355086099408	4.92242110014284e-07	-0.688042413418479	2
ENSG00000116191.17	RALGPS2	1	178709428	1_87	0	0.0266207134226917	5.2460009473467	4.39498126961378e-07	0.660247328372502	3
ENSG00000143340.6	FAM163A	1	179743263	1_89	0	0.0142435693100673	5.89904569980836	2.64429295267644e-07	-0.688465107031542	1
ENSG00000162779.21	AXDND1	1	179358896	1_89	0	0.0124223703944945	4.62877096144285	1.80958563399119e-07	0.0403221519691057	4
ENSG00000116199.11	FAM20B	1	179027278	1_89	0	0.0165124163823954	7.27258938679293	3.77927655144906e-07	-0.913467423662136	2
ENSG00000162782.15	TDRD5	1	179591583	1_89	0	0.0125020880386175	4.68814926809602	1.8445607258419e-07	-0.21902313249958	2
ENSG00000135837.15	CEP350	1	179945426	1_89	0	0.0593308260782651	19.248010838627	3.59397642018398e-06	2.4412275728882	2
ENSG00000121454.5	LHX4	1	180237059	1_89	0	0.012767918962001	4.88346894169878	1.9622643838019e-07	0.618621170594074	1
ENSG00000230124.6	ACBD6	1	180502528	1_89	0	0.0124084903229762	4.61839540465836	1.8035119836849e-07	0.129120438369209	2
ENSG00000135835.11	KIAA1614	1	180912496	1_89	0	0.0125632569456265	4.73345212314777	1.87149729863123e-07	-0.207051745507107	1
ENSG00000153029.14	MR1	1	181055268	1_89	0	0.0592307239297052	19.232001751353	3.58492854960125e-06	-2.04799063597344	1
ENSG00000198216.10	CACNA1E	1	181412848	1_90	0	0.0235318527916216	4.67982804539571	3.46573212782071e-07	0.189668738547622	1
ENSG00000179930.5	ZNF648	1	182062830	1_90	0	0.109348056549112	19.2020927988633	6.60797827637544e-06	2.16802621867965	1
ENSG00000203730.2	TEDDM1	1	182400603	1_90	0	0.0238407699327631	4.80144019033029	3.60247332601908e-07	0.207199519760681	1
ENSG00000173627.7	APOBEC4	1	183653315	1_91	0	0.0193503270098477	5.4641968065114	3.32754253454437e-07	-0.437210413509618	1
ENSG00000135862.5	LAMC1	1	183018917	1_91	0	0.0255045382415283	8.03420982605414	6.44866191295972e-07	1.08654469377068	2
ENSG00000058085.14	LAMC2	1	183186643	1_91	0	0.0177322244385391	4.65100137411234	2.59548582330085e-07	0.0185700111369856	1
ENSG00000157064.10	NMNAT2	1	183418808	1_91	0	0.0337036510367235	10.6247332340193	1.12694820923628e-06	-1.38795645389394	1
ENSG00000116698.21	SMG7	1	183471970	1_91	0	0.0345113788924246	10.8031546586623	1.17333460368259e-06	1.36693176510837	2
ENSG00000162704.15	ARPC5	1	183635017	1_91	0	0.0272469059032821	8.58622836832607	7.36255582670468e-07	-1.15360847081728	2
ENSG00000143344.15	RGL1	1	183635770	1_91	0	0.0355218981950223	11.0334112858161	1.23343124693495e-06	-1.45360979366817	1
ENSG00000198756.10	COLGALT2	1	184027857	1_91	0	0.0227796062136213	7.26435279323894	5.20777381328962e-07	-1.23634140474614	1
ENSG00000198860.11	TSEN15	1	184051811	1_91	0	0.0280145484040298	8.98569358108579	7.92217085453237e-07	-1.22305291957088	2
ENSG00000116406.18	EDEM3	1	184756263	1_92	1	0.125598499416676	22.9271840921731	9.06241909724764e-06	4.39270707328	1
ENSG00000135842.16	FAM129A	1	184974052	1_92	0	0.0213629531756696	5.8559345793327	3.9370096432482e-07	0.409444022562527	1
ENSG00000121486.11	TRMT1L	1	185156912	1_92	0	0.0219358427124131	6.52473136539852	4.50428573588784e-07	-0.991379767451248	1
ENSG00000116668.12	SWT1	1	185156912	1_92	0	0.0219358427124131	6.52473136539852	4.50428573588784e-07	0.991379767451248	1
ENSG00000116679.15	IVNS1ABP	1	185317057	1_92	0	0.0190502800897687	4.94543125402437	2.9649304353009e-07	0.0445367008207305	2
ENSG00000143341.11	HMCN1	1	185740342	1_92	0	0.0234631908881913	7.01929424329307	5.18309889822843e-07	0.826082566217584	1
ENSG00000047410.13	TPR	1	186376149	1_92	0	0.0295353347402809	9.1707177694534	8.52421115483828e-07	1.01035782123099	1
ENSG00000157181.15	C1orf27	1	186376310	1_92	0	0.066423712819739	16.712391667052	3.49358026845692e-06	2.00086079581451	1
ENSG00000262180.1	OCLM	1	186400270	1_92	0	0.0297404575018326	9.24043775667372	8.64866677998339e-07	1.02040646932444	1
ENSG00000073756.11	PTGS2	1	186680089	1_92	0	0.0226849730101092	6.66018348402921	4.75481292375793e-07	-0.882830676168725	1
ENSG00000150681.9	RGS18	1	192158507	1_96	0	0.0117627689633103	4.95994916632216	1.83609761366375e-07	0.304492604282425	1
ENSG00000090104.11	RGS1	1	192575969	1_96	0	0.03656335885805	15.4348489542865	1.77605921950747e-06	-1.67642871314106	2
ENSG00000127074.14	RGS13	1	192619808	1_96	0	0.0130623213735087	5.92986747312095	2.43766670557166e-07	-0.555474493744496	1
ENSG00000116747.12	TROVE2	1	193058991	1_96	0	0.0369705986630076	13.6054866466372	1.58299497859266e-06	2.7689248547101	1
ENSG00000023572.8	GLRX2	1	193105954	1_96	0	0.0233277710599323	10.9145276164102	8.01285275599759e-07	2.41790151071868	2
ENSG00000134371.10	CDC73	1	193121735	1_96	0	0.0292027060500066	11.8801137035168	1.09182407876677e-06	2.60579432284138	1
ENSG00000000971.15	CFH	1	196604375	1_98	0	0.0147786589658524	8.03353290981836	3.73637603822949e-07	-1.75534736723264	1
ENSG00000177888.7	ZBTB41	1	197192082	1_98	0	0.0175548298783623	8.36857090270041	4.62335135110553e-07	-1.72414875237581	2
ENSG00000203724.10	C1orf53	1	197902363	1_99	0	0.0186719014091247	4.6243569011136	2.71737054885851e-07	0.0135433422867181	2
ENSG00000081237.18	PTPRC	1	198638198	1_99	0	0.0192980453838816	4.93133918671645	2.99493342109203e-07	-0.331538790008296	1
ENSG00000116833.13	NR5A2	1	200048458	1_100	0	0.0284549210837228	5.9281720829005	5.30868750006805e-07	-0.622695589272481	1
ENSG00000163362.10	C1orf106	1	200871339	1_101	0	0.0282662741344737	7.25421663766472	6.45309503927853e-07	0.915546242942761	1
ENSG00000118197.13	DDX59	1	200649903	1_101	0	0.0217887476924044	4.82602833505463	3.30926168510545e-07	-0.158391121770797	1
ENSG00000118200.14	CAMSAP2	1	200740002	1_101	0	0.0373804749245831	9.86988855749376	1.16109040871814e-06	1.14408577375575	1
ENSG00000232237.3	ASCL5	1	201114215	1_101	0	0.0218318957230366	4.84446187169795	3.32848009520372e-07	0.233453349962905	2
ENSG00000116857.16	TMEM9	1	201156198	1_101	0	0.022968204673315	5.31733030788434	3.84352457646823e-07	0.417310103869865	1
ENSG00000163395.16	IGFN1	1	201191383	1_101	0	0.0239980428039461	5.7262902960532	4.32472162844546e-07	-0.559399847806821	1
ENSG00000118194.18	TNNT2	1	201378187	1_101	0	0.0359339844458473	9.49991909457158	1.07432147189695e-06	1.15225900478873	1
ENSG00000174307.6	PHLDA3	1	201468871	1_101	0	0.0503001156260898	12.6609875708319	2.00422068251959e-06	1.46310828220955	1
ENSG00000159176.13	CSRP1	1	201509157	1_101	0	0.0228565162114639	5.27189275366493	3.79215060044064e-07	-0.417713197986366	2
ENSG00000134369.15	NAV1	1	201608371	1_101	0	0.0222415784813116	5.01770282947103	3.5122022469451e-07	0.323119664021149	1
ENSG00000159388.5	BTG2	1	203304849	1_102	0	0.026473949947751	9.08726761596471	7.57113578513153e-07	-1.04186901640742	1
ENSG00000198700.9	IPO9	1	201821142	1_102	0	0.0232763156072949	7.88637769139231	5.77697892530628e-07	-1.24095135082515	2
ENSG00000198892.6	SHISA4	1	201888432	1_102	0	0.0191110871584704	6.04979697769168	3.63860714048341e-07	0.62165352413875	2
ENSG00000176393.10	RNPEP	1	201982484	1_102	0	0.0715660677503814	18.4449578297356	4.15426116333952e-06	2.04693935476634	2
ENSG00000163435.15	ELF3	1	202008126	1_102	0	0.0465271736668673	14.3712001186558	2.10430497718991e-06	-1.74882646089558	1
ENSG00000143851.15	PTPN7	1	202161992	1_102	0	0.0787502335933356	19.3566662214985	4.79723933146785e-06	2.24730068208576	1
ENSG00000077157.21	PPP1R12B	1	202348568	1_102	0	0.0413108555266243	13.2530270703006	1.72301178456173e-06	-1.57640736514195	2
ENSG00000117139.16	KDM5B	1	202808833	1_102	0	0.0164589119753781	4.66007391155464	2.41380899403418e-07	0.145438808182529	2
ENSG00000117153.15	KLHL12	1	202928968	1_102	0	0.0216821271928753	7.22514715256214	4.93012077107112e-07	0.858892373197018	1
ENSG00000159346.12	ADIPOR1	1	202957941	1_102	0	0.0275876581520267	9.47203319800806	8.22369549624221e-07	1.14682435916213	2
ENSG00000159348.12	CYB5R1	1	202967673	1_102	0	0.0292154619952773	10.0076506605918	9.20139911807661e-07	-1.22882787543813	1
ENSG00000163485.16	ADORA1	1	203090600	1_102	0	0.0183880175939819	5.69088722583263	3.29324365496508e-07	0.691333858326781	1
ENSG00000133055.8	MYBPH	1	203177038	1_102	0	0.0174719280672728	5.2154856339381	2.86777160419888e-07	0.437294814859821	1
ENSG00000133048.12	CHI3L1	1	203186284	1_102	0	0.0447820960620654	14.0114719359318	1.97468193069428e-06	-1.60283953669027	2
ENSG00000133063.15	CHIT1	1	203274075	1_102	0	0.0779102844619031	19.2543027591801	4.72097347345219e-06	2.14382041757021	1
ENSG00000122176.10	FMOD	1	203351950	1_102	0	0.0283847215858175	9.73809939912153	8.69896965007777e-07	-1.12067305071425	1
ENSG00000174567.7	GOLT1A	1	204213637	1_103	0	0.0188364274752023	5.48108188463621	3.24918022764765e-07	-0.763120778494008	2
ENSG00000188783.5	PRELP	1	203475432	1_103	0	0.0173676794784048	4.73724456438937	2.58926544449889e-07	-0.218754265999944	1
ENSG00000188770.9	OPTC	1	203518547	1_103	0	0.0178763846624558	5.01674091699867	2.82234654431257e-07	0.368496331494043	1
ENSG00000058668.14	ATP2B4	1	203626383	1_103	0	0.0206737794550993	6.31254414659188	4.10708112210133e-07	0.584499375852875	1
ENSG00000122188.12	LAX1	1	203764731	1_103	0	0.0171854038113903	4.62948345440229	2.50380931796463e-07	-0.0288205695896153	3
ENSG00000257315.2	ZBED6	1	203795675	1_103	0	0.020444848713256	6.20386555571063	3.99167572159229e-07	0.547408044863229	1
ENSG00000182004.12	SNRPE	1	203861428	1_103	0	0.0196164223959889	5.855543165563	3.61489731344467e-07	-0.519681508034152	2
ENSG00000143842.14	SOX13	1	204069602	1_103	0	0.0172917672952134	4.76652467967464	2.5938819202221e-07	0.397305364426147	2
ENSG00000143850.13	PLEKHA6	1	204350190	1_103	0	0.020272203999288	6.27962089564858	4.00629908151525e-07	-0.810343117053905	1
ENSG00000133056.13	PIK3C2B	1	204495022	1_103	0	0.0194317194505257	5.72378332411023	3.5002848665857e-07	-0.627132920727988	1
ENSG00000198625.12	MDM4	1	204517114	1_103	0	0.046093057828166	13.7811909284064	1.99908492231107e-06	-1.66982545221491	2
ENSG00000170382.11	LRRN2	1	204683229	1_103	0	0.0272131822114617	8.95100983568837	7.66585036333684e-07	-1.13079908653067	1
ENSG00000198049.6	AVPR1B	1	206117775	1_104	0	0.0277713951842692	6.58847423166883	5.75826335936131e-07	0.743236163391496	1
ENSG00000163531.15	NFASC	1	204828332	1_104	0	0.0580770542114283	13.517986402738	2.47073153804882e-06	-1.97209152850359	1
ENSG00000184144.11	CNTN2	1	205043070	1_104	0	0.0224910013456647	4.6208942985863	3.27072326037371e-07	-0.253136137237884	1
ENSG00000174529.7	TMEM81	1	205082753	1_104	0	0.0242997847063535	5.34208612920927	4.0852843024032e-07	0.46559780657768	1
ENSG00000133059.16	DSTYK	1	205210869	1_104	0	0.0249646615059895	5.59389147627877	4.39489690787651e-07	0.865415041982828	2
ENSG00000133069.15	TMCC2	1	205227960	1_104	0	0.0248279920694373	5.54267677663085	4.33081991268859e-07	0.513318540414902	2
ENSG00000163545.8	NUAK2	1	205321732	1_104	0	0.023541797670573	5.04655846373935	3.7389004791779e-07	0.323889879070117	1
ENSG00000162873.14	KLHDC8A	1	205351636	1_104	0	0.025789646951598	5.89726299775172	4.78635456021763e-07	-0.691243728948569	2
ENSG00000117266.15	CDK18	1	205504902	1_104	0	0.023059301635294	4.85349320106472	3.52216380307408e-07	0.255977124429945	1
ENSG00000174514.12	MFSD4A	1	205568730	1_104	0	0.0355807379294644	8.90659417676063	9.97322435744046e-07	-1.14290907669502	1
ENSG00000158715.5	SLC45A3	1	205680199	1_104	0	0.0245419158867891	5.43456663211246	4.19741929815061e-07	-0.525132497137012	2
ENSG00000069275.12	NUCKS1	1	205521641	1_104	0	0.035685412351961	8.93412057336278	1.0033477994379e-06	1.19549408081013	2
ENSG00000117280.12	RAB29	1	205753830	1_104	0	0.0303322084454136	7.41275586681611	7.07607948624498e-07	-0.968493295004724	2
ENSG00000133065.10	SLC41A1	1	205813381	1_104	0	0.0417448038515097	10.4056425261768	1.36703709852332e-06	-1.35970983180127	2
ENSG00000142224.15	IL19	1	206807632	1_105	0	0.0135251590750497	4.63826985684594	1.97427373524328e-07	-0.141857816755223	1
ENSG00000263528.7	IKBKE	1	206467063	1_105	0	0.0224993352259166	9.25654621126162	6.55431989027246e-07	1.09292942616138	3
ENSG00000266094.7	RASSF5	1	206507103	1_105	0	0.0176460165162365	7.07110037117282	3.92683503394707e-07	0.796289101763973	2
ENSG00000143486.15	EIF2D	1	206602743	1_105	0	0.0186500489362437	7.47938402936499	4.38990156412245e-07	-0.95637032856076	3
ENSG00000143479.15	DYRK3	1	206637601	1_105	0	0.0203840471829474	8.32999615750644	5.34372611228755e-07	-1.05028340980921	1
ENSG00000136634.5	IL10	1	206771966	1_105	0	0.0141822048020646	5.12578214810915	2.28777268563891e-07	0.367721809898591	1
ENSG00000162892.15	IL24	1	206903865	1_105	0	0.0172227790837005	6.78414661241705	3.67711683809154e-07	0.735979793525641	1
ENSG00000162894.11	FCMR	1	206922206	1_105	0	0.026610309183729	10.7636618639462	9.01402878165881e-07	1.24147404319815	1
ENSG00000162896.5	PIGR	1	206945992	1_105	0	0.0549355866312659	17.2638085937504	2.98469083815646e-06	-1.89097569555293	1
ENSG00000182795.12	C1orf116	1	207032059	1_105	0	0.0137632424249348	4.78406351036788	2.07217614473705e-07	-0.0877437502375738	1
ENSG00000123843.12	C4BPB	1	207088956	1_105	0	0.0143724396311155	5.23870662109795	2.36953727275991e-07	0.520270205251818	1
ENSG00000196352.14	CD55	1	207322082	1_105	0	0.0176208090590899	8.05740760109238	4.46817477829102e-07	1.93141635825906	1
ENSG00000117335.19	CD46	1	207749736	1_105	0	0.0169982838908298	6.64809761218656	3.55640686020931e-07	-1.1158660397929	1
ENSG00000174059.16	CD34	1	207911570	1_105	0	0.0379989738452997	14.3896003664352	1.72079674203467e-06	1.83952656612148	1
ENSG00000076356.6	PLXNA2	1	208244589	1_106	0	0.00700866092868746	7.41220611329966	1.6349011934283e-07	-0.827675979947096	1
ENSG00000008118.9	CAMK1G	1	209584155	1_106	0	0.00521379739247774	8.64719742377069	1.41885658025692e-07	-2.37853281191636	1
ENSG00000123689.5	G0S2	1	209675087	1_106	0	0.0704502572345039	27.0494106894956	5.99721149416437e-06	2.2126364113143	1
ENSG00000009790.14	TRAF3IP3	1	209755954	1_106	0	0.00622407287052318	6.53315921180871	1.2796962118188e-07	-1.24961309820315	1
ENSG00000117597.17	DIEXF	1	209827828	1_106	0	0.00949183584806768	9.36233410383316	2.79668354980111e-07	1.05020396847436	1
ENSG00000054392.12	HHAT	1	210246511	1_106	0	0.00643101300937399	7.13506817981964	1.44406415929274e-07	-1.26355096406671	2
ENSG00000143473.12	KCNH1	1	211134467	1_107	0	0.0283755074413088	12.4554254878001	1.11227244539404e-06	1.40208795846131	1
ENSG00000082512.14	TRAF5	1	211326278	1_107	0	0.0208389918239331	9.5760350826928	6.28017009365521e-07	1.1401186216162	2
ENSG00000198570.5	RD3	1	211488746	1_107	0	0.0167569613431352	7.54730392913087	3.98011921755e-07	0.911254675280597	1
ENSG00000170385.9	SLC30A1	1	211578806	1_107	0	0.0178600501985088	8.14018608532913	4.57536748897515e-07	-1.06620936788145	1
ENSG00000117650.12	NEK2	1	211675781	1_107	0	0.0240060983895174	10.8946075640502	8.2308018497885e-07	-1.16841974241852	1
ENSG00000143493.12	INTS7	1	212035474	1_107	0	0.0168565232409337	7.60237233793856	4.03298041883636e-07	0.969741451723401	1
ENSG00000143476.17	DTL	1	212035474	1_107	0	0.0168565232409337	7.60237233793856	4.03298041883636e-07	-0.969741451723401	1
ENSG00000066027.11	PPP2R5A	1	212285049	1_107	0	0.0162596913522086	7.26721323119577	3.71868313632337e-07	0.778419523985471	1
ENSG00000065600.12	TMEM206	1	212414266	1_107	0	0.0126439813111243	4.93091662096409	1.96209701851691e-07	0.256948092067356	3
ENSG00000185523.6	SPATA45	1	212847437	1_108	0	0.0212477192175714	4.71290608785805	3.15144751139532e-07	0.217525114915862	1
ENSG00000123685.8	BATF3	1	212700127	1_108	0	0.0212971946617152	4.734573060003	3.17330778208918e-07	-0.165778006497609	1
ENSG00000162769.12	FLVCR1	1	212858122	1_108	0	0.0307884765717574	8.1742428900591	7.92035617844116e-07	0.913731966872434	1
ENSG00000143494.15	VASH2	1	213000115	1_108	0	0.0435615957599622	11.4278956160732	1.56667538162989e-06	-1.50229558673986	1
ENSG00000143499.13	SMYD2	1	214280940	1_108	0	0.0213903704113659	4.77524083576909	3.21456756738173e-07	-0.168143082618429	1
ENSG00000117724.12	CENPF	1	214602949	1_109	0	0.0328061552820623	9.82248872374769	1.01411182967822e-06	-1.19430336720254	2
ENSG00000136636.12	KCTD3	1	215567710	1_109	0	0.0312205608870018	9.35895328575907	9.19553399474583e-07	1.45830760169193	1
ENSG00000196482.16	ESRRG	1	217137681	1_110	0	0.00945815886096424	4.83850379397107	1.44021279142848e-07	0.157949503800015	1
ENSG00000092978.10	GPATCH2	1	217631213	1_110	0	0.0112901762682693	6.40902021908678	2.27720085287334e-07	-0.638954502793395	1
ENSG00000162814.10	SPATA17	1	217610750	1_110	0	0.0132746285977541	8.15522493709988	3.40696205779136e-07	-0.973558122712908	1
ENSG00000067533.5	RRP15	1	218285209	1_110	0	0.0113091262657097	8.09758999490227	2.88199889538125e-07	1.52715355054082	1
ENSG00000215817.5	ZC3H11B	1	219613548	1_112	0	0.0151888886410347	6.5294312797506	3.12111899763404e-07	0.925202148115972	1
ENSG00000136628.17	EPRS	1	220024785	1_112	0	0.0154521120846728	6.68918691182295	3.25289582245431e-07	-0.758823183509225	1
ENSG00000162813.17	BPNT1	1	220090119	1_112	0	0.0143301937721567	5.98883996347063	2.70087039492721e-07	0.731479775783659	1
ENSG00000067704.9	IARS2	1	220094327	1_112	0	0.0214582990638599	9.74424488143753	6.58040247541723e-07	1.27835428299431	1
ENSG00000118873.15	RAB3GAP2	1	220272146	1_112	0	0.0167835782384624	7.45752103769132	3.93901847973815e-07	-1.00410239579912	1
ENSG00000116141.15	MARK1	1	220528008	1_112	0	0.0123716749928586	4.62428008763437	1.80045224671161e-07	-0.00366340563730175	1
ENSG00000162817.6	C1orf115	1	220690081	1_112	0	0.0125059693382606	4.72447143740183	1.85942883285923e-07	-0.136872281743935	1
ENSG00000117791.15	MARC2	1	220747814	1_112	0	0.0140066009774754	5.77665039500451	2.54634834082982e-07	0.524863142979214	3
ENSG00000186205.12	MARC1	1	220786898	1_112	0	0.0133514584830491	5.33182827562695	2.24033950353986e-07	-0.366023812709619	1
ENSG00000154305.16	MIA3	1	222617179	1_114	0	0.0158514635706679	7.09919295979268	3.54150061315658e-07	-0.773349426078538	2
ENSG00000162819.11	BROX	1	222712777	1_114	0	0.013972954489881	5.92723904622506	2.60645157711778e-07	0.709742844247095	1
ENSG00000186063.12	AIDA	1	222557151	1_114	0	0.0162562089472172	7.33357987536243	3.75183968683317e-07	-0.987152430926668	2
ENSG00000197520.10	FAM177B	1	222736869	1_114	0	0.0125879034015083	4.95799360173045	1.96412144375457e-07	0.266428731874105	1
ENSG00000154309.8	DISP1	1	222872138	1_114	0	0.0251883730790882	11.4114010284325	9.0458224431242e-07	-1.49579205464969	2
ENSG00000187554.11	TLR5	1	223143273	1_114	0	0.024011270999289	10.9649241790969	8.28571051665603e-07	-1.19722798770069	1
ENSG00000143502.14	SUSD4	1	223364043	1_114	0	0.013275468460156	5.45172252685001	2.27767928834001e-07	0.495182429169088	1
ENSG00000203697.11	CAPN8	1	223666090	1_114	0	0.0205955667467044	9.53494899727251	6.18017958860465e-07	-1.07898805566008	1
ENSG00000143514.16	TP53BP2	1	223842796	1_114	0	0.0124840087803733	4.88107234889607	1.91768947239864e-07	-0.131518836625995	1
ENSG00000143756.11	FBXO28	1	224105446	1_114	0	0.012150675318655	4.62988020178629	1.77043156329028e-07	0.000819977405379936	2
ENSG00000143771.11	CNIH4	1	224356329	1_114	0	0.0165077493641584	7.47631055011649	3.88404428362621e-07	0.987508367849446	2
ENSG00000185155.11	MIXL1	1	226223248	1_115	0	0.107429814130923	22.0039700371518	7.43934745505522e-06	-2.53995953271657	1
ENSG00000185842.15	DNAH14	1	224895916	1_115	0	0.0252672519636598	8.31665032107857	6.61325739900503e-07	0.909545913402704	1
ENSG00000143815.14	LBR	1	225438447	1_115	0	0.0445632503561217	13.6301492915864	1.91155345101015e-06	1.85719531125421	1
ENSG00000154380.17	ENAH	1	225659881	1_115	0	0.0175630018712507	4.9286377677133	2.72417260953648e-07	0.138618452274487	1
ENSG00000196187.11	TMEM63A	1	225881769	1_115	0	0.0173226565553308	4.8004788164099	2.6170259332002e-07	-0.0669838391603061	2
ENSG00000243709.1	LEFTY1	1	225911608	1_115	0	0.0171733590393647	4.71997847038798	2.55096347898199e-07	0.29020834584105	3
ENSG00000143768.12	LEFTY2	1	225937917	1_115	0	0.0249954312756419	8.21574269178572	6.46273632529841e-07	-0.830617678126034	2
ENSG00000143751.9	SDE2	1	225995099	1_115	0	0.033745324658524	11.0208164556914	1.17040550016462e-06	-1.51878198190563	2
ENSG00000163041.9	H3F3A	1	226062051	1_115	0	0.0369198951757868	11.8632111168058	1.37838866192306e-06	1.72538606338007	2
ENSG00000182827.8	ACBD3	1	226187723	1_115	0	0.0197143338286618	6.00387914212512	3.72497207508935e-07	0.495265154636369	1
ENSG00000183814.15	LIN9	1	226309688	1_115	0	0.0185484637957688	5.43651814161324	3.17349458778657e-07	-0.499598273088222	1
ENSG00000143772.9	ITPKB	1	226738931	1_116	0	0.0164303775559295	8.37064220067142	4.32827947854718e-07	-0.989929819603531	1
ENSG00000143801.16	PSEN2	1	226870643	1_116	0	0.0132368542512357	6.36268728812053	2.65053986036499e-07	-0.895231606524239	1
ENSG00000163050.16	COQ8A	1	226897761	1_116	0	0.0114068747134056	4.98171875881089	1.78835960331509e-07	0.553773666814859	2
ENSG00000143776.18	CDC42BPA	1	227318012	1_116	0	0.0160519683316656	8.153993507938	4.11915020947109e-07	1.13820126064726	2
ENSG00000181450.17	ZNF678	1	227563411	1_116	0	0.0117707888673497	5.27305921079545	1.953337067521e-07	0.0218590123658956	2
ENSG00000143740.14	SNAP47	1	227730861	1_116	0	0.0132347221160926	6.36119501883879	2.64949138014325e-07	-0.916070761698098	1
ENSG00000081692.12	JMJD4	1	227735217	1_116	0	0.0316682071365156	14.4881744196113	1.44392992236201e-06	2.03224319112178	1
ENSG00000143816.7	WNT9A	1	227945621	1_116	0	0.0472478174137514	18.2422537642437	2.7124966957719e-06	2.64525626610381	1
ENSG00000162910.18	MRPL55	1	228109044	1_116	0	0.0397948877825001	16.6280435473881	2.08246356304196e-06	-2.46372902021209	1
ENSG00000143774.16	GUK1	1	228140298	1_116	0	0.0140218189490001	6.89770970578992	3.04381492152253e-07	-1.22046000470987	1
ENSG00000198835.3	GJC2	1	228149213	1_116	0	0.0134112340561821	6.48424590976383	2.73676301710393e-07	-1.14310337719323	1
ENSG00000162931.11	TRIM17	1	228416547	1_116	0	0.0516347269768929	19.0795736473548	3.10041282286513e-06	2.49467757855231	1
ENSG00000196890.4	HIST3H2BB	1	228458562	1_116	0	0.0224945519817381	11.2946597963831	7.99575495212608e-07	-1.59727205681199	1
ENSG00000168159.11	RNF187	1	228484557	1_116	0	0.0179671888749726	9.20221482119869	5.20333124871911e-07	1.17570965653943	2
ENSG00000168118.11	RAB4A	1	229275713	1_117	0	0.0200073159047689	6.04539232482111	3.806468966904e-07	0.614631096290246	1
ENSG00000154429.10	CCSAP	1	229326054	1_117	0	0.0561104741368514	15.7067747249531	2.77357508317073e-06	1.77393124639842	1
ENSG00000143632.14	ACTA1	1	229433845	1_117	0	0.126506575224804	23.495618863522	9.35424975047197e-06	-2.54332682771168	1
ENSG00000069248.11	NUP133	1	229508410	1_117	0	0.0385226070639682	12.1659408367529	1.4749263846174e-06	-1.79036938616303	1
ENSG00000135776.4	ABCB10	1	229559119	1_117	0	0.0353503655247389	11.3602093224103	1.26383161812204e-06	1.71634403943667	1
ENSG00000135763.9	URB2	1	229626307	1_117	0	0.0351712748606764	11.3126856557644	1.25216858516752e-06	-1.30087286834192	1
ENSG00000135775.13	COG2	1	230643520	1_118	0	0.0350480544189216	16.045275383428	1.76978318071517e-06	-1.85781912349289	1
ENSG00000135773.12	CAPN9	1	230755502	1_118	0	0.0198866673612778	13.2664117421774	8.30279767979103e-07	2.27094511101293	1
ENSG00000119280.16	C1orf198	1	230869835	1_118	0	0.0517173774331584	18.9551360346634	3.08512221593292e-06	-1.96746407652309	1
ENSG00000143643.12	TTC13	1	230978719	1_118	0	0.0384168001378528	17.8735971176891	2.16093710296256e-06	-2.63699309267249	1
ENSG00000173409.13	ARV1	1	230978674	1_118	0	0.0100297804400361	5.51325466331169	1.74023722071229e-07	0.0482661479604674	2
ENSG00000119283.15	TRIM67	1	231162257	1_118	0	0.0105482478491626	6.45794901782217	2.14379824761433e-07	0.790049498540714	1
ENSG00000143633.12	C1orf131	1	231219324	1_118	0	0.0109788498422084	6.44791656616793	2.22784631428859e-07	0.568699101293745	1
ENSG00000116906.11	GNPAT	1	231232660	1_118	0	0.00894447601000969	4.65875427223049	1.31139547651629e-07	-0.211734246736723	2
ENSG00000116903.7	EXOC8	1	231337950	1_118	0	0.052491893535079	20.6751173541628	3.41545994379293e-06	-2.28623877932473	1
ENSG00000010072.15	SPRTN	1	231341696	1_118	0	0.0214555640178536	12.1820910103704	8.22565989867385e-07	1.46410798094403	1
ENSG00000135766.8	EGLN1	1	231425284	1_118	0	0.0384557960862004	17.8407043723216	2.15914981204386e-06	-2.17547676173508	1
ENSG00000162946.21	DISC1	1	231626570	1_118	0	0.028644869357595	14.9150047257748	1.3445569901173e-06	-1.75636790944532	3
ENSG00000116991.10	SIPA1L2	1	232562054	1_119	0	0.0167802291446082	4.7333060856105	2.49960537800036e-07	0.312464077510437	1
ENSG00000212916.4	MAP10	1	232805407	1_119	0	0.0278710594393239	9.46098526389624	8.29848507476286e-07	-1.187642173124	2
ENSG00000135749.18	PCNX2	1	233298163	1_120	0	0.028366151372978	5.32562852773238	4.75423078777629e-07	0.475027581477134	1
ENSG00000059588.9	TARBP1	1	234478952	1_121	0	0.0307831067200417	7.82794263115613	7.58348890692936e-07	-0.904970357988354	1
ENSG00000188739.14	RBM34	1	235161669	1_121	0	0.0223753182343434	4.86687154662643	3.42711026962485e-07	-0.202389940457957	1
ENSG00000116957.12	TBCE	1	235391434	1_121	0	0.0218674639996166	4.64662575898164	3.19775428489404e-07	0.229767088566427	1
ENSG00000162885.12	B3GALNT2	1	235504442	1_121	0	0.0220351508603349	4.73742453481002	3.28524154893379e-07	0.379569289929991	2
ENSG00000168243.10	GNG4	1	235651207	1_121	0	0.023254239347924	5.25619724808732	3.84665083262278e-07	-0.500256321211834	1
ENSG00000143669.13	LYST	1	235877648	1_122	0	0.0255750752743631	9.05242714368511	7.2860296208839e-07	-1.10578918017676	2
ENSG00000116962.14	NID1	1	236065637	1_122	0	0.0494762965091642	15.2254711289907	2.37070162474639e-06	1.73023951402836	1
ENSG00000077585.13	GPR137B	1	236135019	1_122	0	0.0254707905153014	8.97489840038766	7.1941740167673e-07	1.07328310797495	2
ENSG00000086619.13	ERO1B	1	236261292	1_122	0	0.0159512253508194	4.67246496023668	2.34557366782299e-07	0.231829947210502	2
ENSG00000116977.18	LGALS8	1	236531294	1_122	0	0.053756420791	14.0190983855062	2.37169808065894e-06	-3.15321519173466	1
ENSG00000077522.12	ACTN2	1	236686652	1_122	0	0.0228177805612197	8.25633463246822	5.92883903534364e-07	-1.09552317920965	1
ENSG00000116984.12	MTR	1	236795503	1_122	0	0.0158658710688592	4.61981229290414	2.30673244716189e-07	0.0206275008071999	2
ENSG00000133019.11	CHRM3	1	239386955	1_124	0	0.0216612520158812	4.61867501428472	3.14854520993835e-07	0.0530968378435546	2
ENSG00000155816.19	FMN2	1	240013588	1_125	0	0.0199575856064143	4.65230495331059	2.92203321981285e-07	0.0676439588165558	1
ENSG00000117009.11	KMO	1	241556854	1_127	0	0.0205279715144289	8.37611360329042	5.41124962864248e-07	-0.964744041441773	1
ENSG00000054277.13	OPN3	1	241676920	1_127	0	0.0139311624515494	4.7315837961887	2.07444949608262e-07	0.0974039191612183	1
ENSG00000174371.16	EXO1	1	241844615	1_127	0	0.0237285662699485	9.60417953992654	7.17200761222928e-07	-1.07821637756599	2
ENSG00000197769.5	MAP1LC3C	1	242004021	1_128	0	0.0265021457636374	7.37009252082094	6.14699630148764e-07	0.852932103724227	1
ENSG00000054282.15	SDCCAG8	1	243248552	1_128	0	0.0221411463876796	5.69324136946225	3.96705912692388e-07	0.521198478168772	1
ENSG00000117020.16	AKT3	1	243851261	1_128	0	0.0219438958962055	5.60985632517679	3.87413229077681e-07	-0.415695374895641	2
ENSG00000173728.10	C1orf100	1	244353032	1_129	0	0.0200844315759459	4.61776265611635	2.91877169447834e-07	0.00299552519405153	1
ENSG00000035687.9	ADSS	1	244449682	1_129	0	0.0564459668141523	14.2996624726125	2.54019862340888e-06	-1.69215458130172	2
ENSG00000179397.17	C1orf101	1	244454207	1_129	0	0.0200941337226929	4.62225953470042	2.92302539673025e-07	0.00418214082007659	1
ENSG00000203666.12	EFCAB2	1	244970187	1_129	0	0.0214301982021955	5.22179186205217	3.52171914671065e-07	-0.451641223822097	1
ENSG00000185420.18	SMYD3	1	246507807	1_130	0	0.0181880223152087	7.51815558571857	4.30334099845353e-07	-0.853156589628669	2
ENSG00000162852.13	CNST	1	246566688	1_130	0	0.0150992576386135	5.78771691137479	2.75024795232187e-07	0.569885030368311	1
ENSG00000143653.9	SCCPDH	1	246723744	1_130	0	0.0133867522716903	4.66955264135397	1.96724964687849e-07	0.121309402001342	2
ENSG00000277462.1	ZNF670	1	247078334	1_130	0	0.0133334943789973	4.63253877442722	1.94389149182425e-07	-0.111672287727315	2
ENSG00000188295.14	ZNF669	1	247103570	1_130	0	0.0139052229652302	5.02242519605208	2.1978619365073e-07	0.341648346940646	2
ENSG00000203663.3	OR2L2	1	247966579	1_131	0	0.0369415938810629	13.3110760456	1.54752533531128e-06	1.51613781571878	1
ENSG00000196071.4	OR2L13	1	247939716	1_131	0	0.0143294294749873	4.74133105409105	2.13814991966002e-07	-0.0281538651694954	1
ENSG00000198128.3	OR2L3	1	247939716	1_131	0	0.0279083735189046	10.8088498836033	9.49342635691036e-07	1.31370601298469	2
ENSG00000162714.12	ZNF496	1	247329729	1_131	0	0.0142488420350265	4.69318328894341	2.10453455583819e-07	0.206107810374992	2
ENSG00000162711.16	NLRP3	1	247416447	1_131	0	0.0415253666631491	14.491313571687	1.89378295629629e-06	-1.65850006805551	1
ENSG00000169224.12	GCSAML	1	247518904	1_131	0	0.0205880142422621	8.11359913375399	5.25698793789323e-07	-0.971940250302566	1
ENSG00000162722.8	TRIM58	1	247857224	1_131	0	0.0814411794920989	20.9185019515506	5.36146664445468e-06	-2.08131098177185	1
ENSG00000175137.10	SH3BP5L	1	248826485	1_131	0	0.0713753579842699	21.5171569449072	4.8332822867579e-06	2.64446927941738	2
ENSG00000171163.15	ZNF692	1	248857802	1_131	0	0.0174602643272496	6.2899671744784	3.45627401940231e-07	0.291053112882989	2
ENSG00000184731.5	FAM110C	2	39555	2_1	0	0.030277945587863	13.5270163190649	1.28895392056365e-06	1.45574723877429	2
ENSG00000143727.15	ACP1	2	263270	2_1	0	0.0134465770964327	6.46394228541268	2.73538329297799e-07	0.525833836719372	2
ENSG00000035115.21	SH3YL1	2	267367	2_1	0	0.0502475096477983	18.9032608391627	2.98923626890826e-06	2.53041218895566	1
ENSG00000189292.15	ALKAL2	2	286812	2_1	0	0.0142061069486752	6.88777037354596	3.07937595009065e-07	0.532548967636422	1
ENSG00000151353.14	TMEM18	2	677213	2_1	0	0.0112613243758889	4.84687745062494	1.71775207178097e-07	0.0971252644842273	2
ENSG00000115705.20	TPO	2	1498891	2_1	0	0.0164589442908684	8.47089772255822	4.38773496822163e-07	0.965309121444226	1
ENSG00000130508.10	PXDN	2	1740629	2_1	0	0.0131276836025809	6.37926763688329	2.63552959689533e-07	-0.847280023997287	1
ENSG00000032389.12	TSSC1	2	3377418	2_2	0	0.0248892082410178	12.9644336703812	1.0154852160759e-06	1.53958612919823	1
ENSG00000171853.15	TRAPPC12	2	3379891	2_2	0	0.0103118615834596	4.77210733553406	1.54866060869224e-07	0.247884453304697	1
ENSG00000182551.13	ADI1	2	3519673	2_2	0	0.0265639057637137	13.5721499558295	1.13461769934492e-06	1.60354335060931	1
ENSG00000118004.17	COLEC11	2	3585937	2_2	0	0.0247069858022025	12.8958862892229	1.00272059346113e-06	1.54981609803094	4
ENSG00000214866.8	DCDC2C	2	3703501	2_2	0	0.0228787662921518	12.1790082079289	8.76906923152514e-07	-1.46876052542922	1
ENSG00000151692.14	RNF144A	2	6992346	2_5	0	0.0225801752341415	7.79346059678085	5.5381743724922e-07	-0.891972938546105	1
ENSG00000115738.9	ID2	2	8676749	2_6	0	0.0162268033525179	5.71392335714235	2.91794000036846e-07	0.520648130001332	1
ENSG00000143797.11	MBOAT2	2	9004209	2_6	0	0.0291617985554604	11.1763503314041	1.02570692091889e-06	-1.43696932932083	1
ENSG00000119185.12	ITGB1BP1	2	9414151	2_6	0	0.0144388453726438	4.62906968714847	2.10346436022613e-07	-0.190375951744947	2
ENSG00000134330.18	IAH1	2	9474089	2_6	0	0.0158659012770387	5.50484723272704	2.74864715281718e-07	-0.434259638484473	2
ENSG00000151694.12	ADAM17	2	9555759	2_6	0	0.014534498116909	4.69040699483476	2.14545565544297e-07	0.147855845992455	2
ENSG00000115750.16	TAF1B	2	9842495	2_6	0	0.0150035033545217	4.98546783946859	2.35400603779424e-07	0.254391482926976	2
ENSG00000134317.17	GRHL1	2	9953821	2_6	0	0.105471412637542	23.3462726441801	7.74927886227358e-06	-2.68621624049365	1
ENSG00000172059.10	KLF11	2	10042369	2_6	0	0.0505589403751117	16.3400173153504	2.59991679467479e-06	1.67473252011537	1
ENSG00000205795.4	CYS1	2	10080534	2_6	0	0.0534102131776076	16.857775354407	2.83356739924312e-06	-1.87054247570695	1
ENSG00000115761.15	NOL10	2	10689644	2_7	0	0.0134695842470379	4.81469701122459	2.04094887921635e-07	-0.19725758218392	1
ENSG00000143882.10	ATP6V1C2	2	10720843	2_7	0	0.0138265384013051	5.05759051257661	2.2007266451474e-07	0.342917149478749	1
ENSG00000143870.12	PDIA6	2	10838059	2_7	0	0.0141658248547674	5.28274803989671	2.35510751981226e-07	0.352290203235478	1
ENSG00000150873.11	C2orf50	2	11142123	2_7	0	0.0131953861116455	4.62372921648997	1.92009832408974e-07	0.0378979027487817	1
ENSG00000162976.12	PQLC3	2	11154764	2_7	0	0.0131997204193933	4.62677848190134	1.92199570748323e-07	0.0511667022007326	1
ENSG00000134318.13	ROCK2	2	11372699	2_7	0	0.0133270350563548	4.71590513943276	1.97791477418582e-07	0.153086946331377	1
ENSG00000169016.16	E2F6	2	11466521	2_7	0	0.043747525103337	15.8085308648775	2.17647645933051e-06	-1.80450583912105	1
ENSG00000169006.6	NTSR2	2	11669965	2_7	0	0.0271443480396433	11.3376382111397	9.68525329502492e-07	1.31123710990905	1
ENSG00000134324.11	LPIN1	2	11784824	2_7	0	0.0139580557346384	5.14551292251185	2.26028173227473e-07	0.343803020653886	1
ENSG00000071575.11	TRIB2	2	12717952	2_8	0	0.0583499553916611	14.8190840385335	2.72126516926209e-06	-1.6980731193987	1
ENSG00000151779.12	NBAS	2	15561827	2_9	0	0.0270110884195106	11.4372866136867	9.72241293584271e-07	1.96779744907679	1
ENSG00000079785.14	DDX1	2	15591459	2_9	0	0.0219230329399653	9.49075450799516	6.54802531845082e-07	0.920474861522574	3
ENSG00000134323.11	MYCN	2	15939632	2_9	0	0.016887179105436	7.0615574343507	3.7528964279664e-07	0.860150891365211	1
ENSG00000197872.11	FAM49A	2	16666179	2_10	0	0.0129297424562164	6.91045679961915	2.81193711720026e-07	0.779213101014155	2
ENSG00000163032.11	VSNL1	2	17538936	2_10	0	0.0101609634626483	4.6747833019712	1.49487661294988e-07	-0.262025092291554	2
ENSG00000178295.14	GEN1	2	17753771	2_10	0	0.0318269867014992	15.2978733499548	1.53227091293967e-06	2.01777873228575	2
ENSG00000170745.11	KCNS3	2	17870214	2_10	0	0.0111899488044971	5.56950687105666	1.96134420820568e-07	-0.632049615720823	2
ENSG00000183891.5	TTC32	2	19901956	2_12	0	0.0135932131670548	4.81096963525599	2.05808694122694e-07	-0.398780726744392	2
ENSG00000068697.6	LAPTM4A	2	20052246	2_12	0	0.0190602973162863	8.05437603576117	4.831372758133e-07	1.15215715222658	2
ENSG00000118965.14	WDR35	2	20005780	2_12	0	0.118628433243282	25.8788929477572	9.66147562096168e-06	-2.75298072508146	1
ENSG00000132031.12	MATN3	2	20013678	2_12	0	0.0140914983251299	4.98017495696172	2.20856785641974e-07	0.0165157615138063	1
ENSG00000118961.14	LDAH	2	20688505	2_12	0	0.0425989868347096	15.1986707816369	2.03757616436626e-06	-1.8836914140292	2
ENSG00000084674.14	APOB	2	21044338	2_13	0	0.0198310791848393	9.27299527205156	5.78729153750055e-07	1.07718767361331	2
ENSG00000119778.14	ATAD2B	2	23927186	2_14	0	0.0150539183137488	5.96268600099234	2.82488302238437e-07	-0.0546873709253134	2
ENSG00000173960.13	UBXN2A	2	23927186	2_14	0	0.014503295983311	5.79707337066837	2.64596734995543e-07	0.733742821203434	1
ENSG00000205639.9	MFSD2B	2	24009668	2_14	0	0.0138892915647307	5.11430132725093	2.23550363753335e-07	-0.43824877789312	1
ENSG00000163026.11	WDCP	2	24049526	2_14	0	0.0142491715667203	11.1599562980266	5.00450448987839e-07	-2.53735714204214	1
ENSG00000119782.13	FKBP1B	2	24049526	2_14	0	0.0142491715667203	11.1599562980266	5.00450448987839e-07	2.53735714204214	1
ENSG00000219626.8	FAM228B	2	24064728	2_14	0	0.0154665234403967	11.7946219291325	5.74097561439179e-07	2.58607444733286	2
ENSG00000176732.6	PFN4	2	24123159	2_14	0	0.0153480137051598	12.4590682945064	6.01792427278984e-07	2.73233592709225	2
ENSG00000186453.12	FAM228A	2	24175577	2_14	0	0.0134589977843006	4.9027355704719	2.07663498114872e-07	-0.516449930376953	1
ENSG00000198399.14	ITSN2	2	24360239	2_14	0	0.0193572833848694	8.36872895428692	5.09815322354065e-07	-1.70665540956985	2
ENSG00000173557.14	C2orf70	2	26562410	2_15	0	0.0130394177463056	5.22121294566052	2.14258755958655e-07	0.48422108238996	1
ENSG00000084676.15	NCOA1	2	24491696	2_15	0	0.0147537456614892	6.27351626844977	2.91287799454681e-07	0.37064344193068	2
ENSG00000138092.10	CENPO	2	24795392	2_15	0	0.0130305952861692	5.49069879777713	2.25164982571705e-07	0.53356873229932	1
ENSG00000115137.11	DNAJC27	2	24971258	2_15	0	0.0636869373551352	18.8268214156134	3.77343037724934e-06	-1.78800952352069	2
ENSG00000084710.13	EFR3B	2	25041751	2_15	1	0.266425932738876	34.5981630293528	2.90093841655715e-05	5.98864773229302	1
ENSG00000115138.10	POMC	2	25168232	2_15	0	0.0129059158859391	5.61145665234908	2.27915266378427e-07	-0.945634519994393	1
ENSG00000119772.16	DNMT3A	2	25343038	2_15	0	0.0189789954895052	9.35387822035792	5.58693871842853e-07	-1.30610579656676	1
ENSG00000143970.16	ASXL2	2	25878778	2_15	0	0.0122948289181778	4.76406599446174	1.84335606654254e-07	0.351114442427954	1
ENSG00000084731.14	KIF3C	2	25983137	2_15	0	0.0133516923128789	5.52500285544729	2.32154868715137e-07	-0.682015447386115	1
ENSG00000157833.12	GAREM2	2	26173526	2_15	0	0.0122827633334942	4.71987469429921	1.82446495823264e-07	-0.0993298573754215	2
ENSG00000138029.13	HADHB	2	26241540	2_15	0	0.0129439080767874	5.0767520957292	2.06804674231502e-07	0.465048443541944	2
ENSG00000084754.10	HADHA	2	26244785	2_15	0	0.0193643823052558	8.63188647081603	5.26039482229797e-07	1.37898268907531	2
ENSG00000173567.14	ADGRF3	2	26347104	2_15	0	0.0271510076389607	12.0188847119937	1.02697316360181e-06	1.64703886023727	2
ENSG00000157856.10	DRC1	2	26401975	2_15	0	0.0208930925739124	9.39494113092	6.17740059211745e-07	1.24203652698086	2
ENSG00000115155.16	OTOF	2	26558897	2_15	0	0.013203571371448	5.29007843750631	2.19817620581244e-07	0.468873231097053	1
ENSG00000157884.10	CIB4	2	26641739	2_15	0	0.0124770312542432	4.78242326774872	1.87788177592479e-07	-0.0839459357072032	1
ENSG00000115163.14	CENPA	2	26763923	2_16	0	0.0480432816631067	13.4344867976444	2.03124691811438e-06	0.808054927237158	1
ENSG00000228474.5	OST4	2	27068793	2_16	0	0.0432590408806838	13.0985041471061	1.78323082124999e-06	1.78558917581252	1
ENSG00000138080.13	EMILIN1	2	27078189	2_16	0	0.0161174180470437	5.36031931406802	2.71891171316417e-07	-0.421777628916117	1
ENSG00000138030.12	KHK	2	27086791	2_16	0	0.0492082853195251	13.6591110549219	2.11528866356262e-06	-1.26682214089536	1
ENSG00000138028.15	CGREF1	2	27117951	2_16	0	0.029702694430651	10.2891775938518	9.61801576102522e-07	-1.77488734377604	2
ENSG00000138085.16	ATRAID	2	27212382	2_16	0	0.0237152670419962	9.26300255535149	6.91335370163251e-07	1.82947717935438	2
ENSG00000138074.14	SLC5A6	2	27209632	2_16	0	0.0372815632021715	13.8930711381139	1.63005157986322e-06	-2.62162310753065	1
ENSG00000084774.13	CAD	2	27217016	2_16	0	0.0364564831343047	13.6218912877411	1.56286388208761e-06	-2.63470553469819	2
ENSG00000115194.10	SLC30A3	2	27275976	2_16	0	0.0562822296397975	17.5965989394074	3.1168004883877e-06	-2.91493116280178	2
ENSG00000163794.6	UCN	2	27305824	2_16	0	0.0257329572075962	10.4513889929848	8.46394209723307e-07	-2.15938530818415	2
ENSG00000163795.13	ZNF513	2	27380806	2_16	0	0.0147836174820792	4.66646251917628	2.17108822793613e-07	-0.785085762221725	1
ENSG00000115216.13	NRBP1	2	27428187	2_16	0	0.0591465336594366	15.5862351765993	2.90121220660204e-06	-2.48522792730213	1
ENSG00000157992.12	KRTCAP3	2	27444317	2_16	0	0.0157384121137432	5.09451800333588	2.52332382463743e-07	0.350512687466477	1
ENSG00000138002.14	IFT172	2	27489541	2_16	0	0.0150992852031985	4.82946767246431	2.29490454144294e-07	0.202898498927915	1
ENSG00000198522.13	GPN1	2	27628084	2_16	0	0.096075465064716	20.379788589198	6.16199219090174e-06	-3.12733398490353	2
ENSG00000176714.9	CCDC121	2	27629397	2_16	0	0.0167135613716602	6.01586503098576	3.16428839287641e-07	-0.795744062045213	1
ENSG00000158019.20	BRE	2	27889788	2_16	0	0.0152950969673901	4.90739852975928	2.36217754521724e-07	0.112082698756824	2
ENSG00000171174.13	RBKS	2	27891044	2_16	0	0.0410038558605038	14.2046388880303	1.83300592758959e-06	-2.2600336967412	1
ENSG00000075426.11	FOSL2	2	28395065	2_17	0	0.0159185532736651	5.45656177457702	2.73357909891453e-07	-0.591644440416459	1
ENSG00000213639.9	PPP1CB	2	28751600	2_17	0	0.0467710567045986	15.5264253817486	2.28537586293007e-06	2.51812361918697	2
ENSG00000163806.15	SPDYA	2	28782736	2_17	0	0.0504324670161556	16.23634632078	2.57695890621555e-06	-2.61861310303689	2
ENSG00000171103.10	TRMT61B	2	28872062	2_17	0	0.106210125492537	23.3336596511239	7.79933822940393e-06	-3.13244645859137	1
ENSG00000115295.19	CLIP4	2	29097582	2_18	0	0.0748941889945076	14.71289185432	3.46780875517914e-06	-1.75619989055188	1
ENSG00000172954.13	LCLAT1	2	30441542	2_19	0	0.0199860188893793	4.61795746505155	2.90459239307359e-07	0.0388136709056372	2
ENSG00000214711.9	CAPN14	2	31218464	2_19	0	0.0243561498034236	6.46070726111283	4.95219427254199e-07	0.598835221501465	1
ENSG00000013016.15	EHD3	2	31234492	2_19	0	0.0247875290395894	6.62447303681938	5.16765541180087e-07	0.6526458784168	1
ENSG00000158125.9	XDH	2	31439511	2_20	0	0.0298473570983665	9.8326317767011	9.2360150259617e-07	-1.52484439948901	1
ENSG00000162961.13	DPY30	2	32040056	2_20	0	0.0315082483849466	10.3390095567305	1.02520843535503e-06	1.73840969023278	1
ENSG00000021574.11	SPAST	2	32064971	2_20	0	0.0261492143314579	8.59700211846123	7.07480790182469e-07	-1.55403804359679	1
ENSG00000152683.14	SLC30A6	2	32164985	2_20	0	0.0215563719493914	6.79593265227491	4.61034800491739e-07	1.00674036394555	1
ENSG00000119820.10	YIPF4	2	32277426	2_20	0	0.128577133144081	23.7097072399733	9.59398208866365e-06	2.88077451311916	2
ENSG00000115760.13	BIRC6	2	32356560	2_20	0	0.0310712051491402	10.2083902791211	9.98215564886863e-07	-1.39006024661658	2
ENSG00000018699.11	TTC27	2	32678481	2_20	0	0.0218899387483696	6.93900377945075	4.78025037314659e-07	0.852293751277721	1
ENSG00000049323.15	LTBP1	2	32947295	2_20	0	0.0527322339371575	15.1762561235132	2.51854544142738e-06	1.71860262060578	1
ENSG00000152689.17	RASGRP3	2	33436636	2_21	0	0.0237997921812947	11.512621428264	8.62295981969081e-07	-1.39190549847675	2
ENSG00000008869.11	HEATR5B	2	37084350	2_23	0	0.00604518047628644	4.68445233237237	8.91203880415413e-08	-0.0122637689566332	1
ENSG00000218739.9	CEBPZOS	2	37197960	2_23	0	0.0131884633988784	19.8714645758576	8.24770367141898e-07	-3.65548027631811	1
ENSG00000003509.15	NDUFAF7	2	37231568	2_23	0	0.00627319629195977	8.17542252144265	1.61401682580608e-07	-1.85638053615798	1
ENSG00000115825.9	PRKD3	2	37322461	2_23	0	0.037663779555464	20.4325092281644	2.42189090722561e-06	1.32642355665594	2
ENSG00000115828.15	QPCT	2	37344154	2_23	0	0.00672124056900769	5.84131675567745	1.23557516678574e-07	-0.577783685549424	2
ENSG00000115841.19	RMDN2	2	37926450	2_24	0	0.0284369411261731	12.3552170042023	1.10571252777178e-06	-2.01809349294528	2
ENSG00000119787.13	ATL2	2	38377077	2_24	0	0.0153314246597286	5.7828752412294	2.79019984256747e-07	-1.33440523353384	1
ENSG00000143889.15	HNRNPLL	2	38603270	2_24	0	0.0267680740755127	10.0541800108641	8.46979220715866e-07	1.67697799271689	1
ENSG00000143891.16	GALM	2	38666042	2_24	0	0.0144413609372173	4.62837536675455	2.10351527358359e-07	0.130230251888733	1
ENSG00000163214.20	DHX57	2	38875912	2_25	0	0.0198064567292475	4.97299766736279	3.0998024608115e-07	-0.316923838253164	1
ENSG00000188010.12	MORN2	2	38875912	2_25	0	0.0198064567292475	4.97299766736279	3.0998024608115e-07	-0.316923838253164	1
ENSG00000214694.10	ARHGEF33	2	38874007	2_25	0	0.108895733206426	21.0609048863692	7.2176673766246e-06	2.4713174291012	2
ENSG00000115904.12	SOS1	2	39124428	2_25	0	0.0201335398029622	5.12550111946931	3.24762177026765e-07	0.522226842146271	2
ENSG00000152154.10	TMEM178A	2	39665237	2_25	0	0.0207209497843107	5.39330478164341	3.51700993699264e-07	0.653895681918718	1
ENSG00000205086.6	C2orf91	2	41891076	2_26	0	0.0402573983987615	23.008111111396	2.91498044214845e-06	-2.36511625235212	2
ENSG00000183023.18	SLC8A1	2	40374039	2_26	0	0.0286124359831679	19.8103135688981	1.78383695813925e-06	-2.35710748089746	1
ENSG00000162878.12	PKDCC	2	42047560	2_26	0	0.0125005282313898	12.1023107723819	4.76108176372958e-07	1.46248866448725	2
ENSG00000143924.18	EML4	2	42168854	2_26	0	0.00618022507172389	5.5731908340591	1.08396979179346e-07	0.647269783444769	1
ENSG00000115944.14	COX7A2L	2	42425044	2_26	0	0.00905047669623194	9.10683865643557	2.59386918926007e-07	-1.04404267204352	1
ENSG00000057935.13	MTA3	2	42494666	2_26	0	0.0155338977116389	14.120073096707	6.90281699569827e-07	1.63659452810689	1
ENSG00000162882.14	HAAO	2	42763196	2_26	0	0.0111363461605092	11.0299641990441	3.86567909321609e-07	1.67704010277505	3
ENSG00000152518.7	ZFP36L2	2	43226112	2_27	0	0.0174739283950806	6.42615082463782	3.53386894785618e-07	0.453725935232932	1
ENSG00000115970.18	THADA	2	43594478	2_27	0	0.0636453451488432	17.3630778513983	3.47778181454358e-06	-2.10068320554145	1
ENSG00000152527.13	PLEKHH2	2	43636950	2_27	0	0.015214676200345	6.40819395999735	3.0683672315806e-07	0.816236347023002	1
ENSG00000223658.7	C1GALT1C1L	2	43676123	2_27	0	0.0312044169026015	10.8462023372597	1.06513031949817e-06	-0.209029291291959	2
ENSG00000138036.18	DYNC2LI1	2	43771587	2_27	0	0.0194921355221898	9.36976548693434	5.74774003419188e-07	-1.71319015475269	2
ENSG00000138075.11	ABCG5	2	43839108	2_27	0	0.0143692298146969	4.85307382965422	2.1946201516265e-07	-0.00225961538461424	1
ENSG00000138095.18	LRPPRC	2	43995523	2_27	0	0.0157676132256198	5.98013930984971	2.96746928986056e-07	0.857307141533949	2
ENSG00000138032.20	PPM1B	2	44170486	2_28	0	0.0107938791889933	4.63555521035492	1.57466539884563e-07	-0.0847564407712452	1
ENSG00000138078.15	PREPL	2	44361802	2_28	0	0.0107767545841304	4.62082753209262	1.56717222407759e-07	-0.349565628375848	1
ENSG00000143919.14	CAMKMT	2	44361802	2_28	0	0.0178435965232224	9.30423461136445	5.22482827478453e-07	-1.0972979517223	2
ENSG00000068784.12	SRBD1	2	45612248	2_28	0	0.0308662620198463	14.4144506740229	1.40020333772837e-06	-1.54419051537475	2
ENSG00000116016.13	EPAS1	2	46370157	2_29	0	0.0267268370241878	7.50669618727496	6.31401164383107e-07	-1.08403854191988	1
ENSG00000250565.6	ATP6V1E2	2	46541996	2_29	0	0.0236786018979374	6.16422048159862	4.59349442634509e-07	-0.573320686520256	3
ENSG00000119729.11	RHOQ	2	46541996	2_29	0	0.021511925290847	5.27936197523326	3.57412464971507e-07	-0.26994591915094	1
ENSG00000151665.12	PIGF	2	46617108	2_29	0	0.0199696401381222	4.62538695937928	2.90688120616475e-07	-0.0828858712449932	2
ENSG00000119878.5	CRIPT	2	46611461	2_29	0	0.0214169582131314	5.24948712582477	3.53821026373107e-07	0.406195649274079	2
ENSG00000068724.15	TTC7A	2	46916091	2_29	0	0.0457119916754493	12.2917441236322	1.76828648909606e-06	-1.46677876867418	1
ENSG00000180398.11	MCFD2	2	46905916	2_29	0	0.02354309558431	6.1178624557248	4.53285939962331e-07	-0.76232531100687	2
ENSG00000143933.16	CALM2	2	47176244	2_30	0	0.0331665618971666	8.41577597402841	8.78422788557503e-07	0.932975227024712	1
ENSG00000095002.13	MSH2	2	47403074	2_30	0	0.0252767608912196	5.87707453552294	4.67510740303155e-07	-0.545038941582159	1
ENSG00000184261.4	KCNK12	2	47590351	2_30	0	0.042242882262383	10.6843508315905	1.42039997680241e-06	-1.26605208176294	1
ENSG00000116062.14	MSH6	2	47792275	2_30	0	0.0412771013658468	10.4670800962877	1.3597019270848e-06	-1.30348706122605	1
ENSG00000138081.20	FBXO11	2	47908953	2_30	0	0.0245946590120101	5.62186079441583	4.35140861331865e-07	-0.487607633687453	1
ENSG00000242441.7	GTF2A1L	2	48595242	2_31	0	0.0233485211436087	7.78006837900015	5.7167837712761e-07	-0.804968225523875	1
ENSG00000068781.21	STON1-GTF2A1L	2	48595242	2_31	0	0.0233485211436087	7.78006837900015	5.7167837712761e-07	-0.804968225523875	1
ENSG00000170802.15	FOXN2	2	48327816	2_31	0	0.0183244491097132	5.52346762413587	3.1853100633706e-07	0.596447327440623	1
ENSG00000162869.15	PPP1R21	2	48440744	2_31	0	0.0206623302247695	6.64119307577007	4.31851446143916e-07	-0.731923929992275	3
ENSG00000243244.5	STON1	2	48552883	2_31	0	0.0167552488064134	4.69079048863902	2.47346569156971e-07	0.042663401484505	1
ENSG00000138039.14	LHCGR	2	48755729	2_31	0	0.0334604609664857	11.1414827428369	1.17323196065342e-06	1.33292823527541	1
ENSG00000179915.22	NRXN1	2	51224848	2_33	0	0.026358582799659	5.99486664558505	4.97290951020499e-07	0.502075105587066	1
ENSG00000178021.10	TSPYL6	2	54273619	2_35	0	0.0306566752326478	6.59277499626408	6.36066145327482e-07	0.802831511988305	1
ENSG00000143942.4	CHAC2	2	53767465	2_35	0	0.102415990416303	18.0125866975697	5.80567642450174e-06	2.41192558565719	2
ENSG00000068912.13	ERLEC1	2	53787421	2_35	0	0.0373088535440839	8.43169549344674	9.90001360465381e-07	-1.21268890523214	1
ENSG00000115239.21	ASB3	2	53787166	2_35	0	0.0683136928832793	14.1376010869522	3.03943219836845e-06	1.98373007868926	2
ENSG00000119737.5	GPR75	2	53860333	2_35	0	0.045282099053252	10.2508896362444	1.46082126390973e-06	-1.41654918513686	1
ENSG00000068878.14	PSME4	2	53971924	2_35	0	0.0248803890914316	4.64286100545342	3.63539682625919e-07	0.0424639837456842	1
ENSG00000170634.12	ACYP2	2	54073927	2_35	0	0.0251722560457143	4.75167233814273	3.76424255056008e-07	0.587467712307936	1
ENSG00000177994.15	C2orf73	2	54312754	2_35	0	0.026270293222176	5.15012806412421	4.25786534162593e-07	0.232313545696963	2
ENSG00000115306.15	SPTBN1	2	54457261	2_35	0	0.0365329994753643	8.23465616668938	9.46759724244127e-07	0.927197613310754	1
ENSG00000214595.11	EML6	2	54748334	2_36	0	0.0486241054768293	22.33904228682	3.41841785911644e-06	-2.19740640447527	1
ENSG00000115310.17	RTN4	2	55113676	2_36	0	0.00659142240863664	4.92745682218873	1.02214132049838e-07	-0.00750352667828367	1
ENSG00000162994.15	CLHC1	2	55231958	2_36	0	0.0166986524488821	14.6314869567954	7.68915939695104e-07	-2.03985658066457	1
ENSG00000085760.14	MTIF2	2	55260377	2_36	0	0.00815793203104853	7.40963963285762	1.90233125308937e-07	-0.730199441861766	2
ENSG00000115355.15	CCDC88A	2	55420164	2_36	0	0.0149842717046053	12.6789884820816	5.97900918179069e-07	1.44506868563746	1
ENSG00000163001.11	CFAP36	2	55502715	2_36	0	0.0620653950517731	31.184165145224	6.09105638040138e-06	3.71272612332196	1
ENSG00000275052.4	PPP4R3B	2	55619377	2_36	0	0.0451072046165363	23.8549851546279	3.38636711573808e-06	-3.18729029730902	2
ENSG00000115380.19	EFEMP1	2	55923750	2_36	0	0.0386623058669081	18.6322325779293	2.26705273548491e-06	-1.7197743314314	1
ENSG00000055813.5	CCDC85A	2	56183915	2_37	0	0.0317194744929554	9.79325089502979	9.77601452595436e-07	1.20069569195684	1
ENSG00000028116.16	VRK2	2	57906783	2_38	0	0.018069199226877	4.67192427407338	2.65670709042576e-07	0.384982527436188	2
ENSG00000115392.11	FANCL	2	58241625	2_39	0	0	5.31776651956079	0	0.41993942765325	1
ENSG00000162928.8	PEX13	2	61020375	2_40	0	0.0173829917285431	8.39577117796704	4.59297509838874e-07	1.83840224675562	1
ENSG00000162927.13	PUS10	2	61017315	2_40	0	0.0161901465204852	6.15179711357641	3.13445296150796e-07	-0.589307511177372	2
ENSG00000162929.13	KIAA1841	2	61066064	2_40	0	0.0144288001854777	8.26140147975134	3.75139608638575e-07	-1.9175974686229	1
ENSG00000237651.6	C2orf74	2	61145163	2_40	0	0.0137663860517007	5.88326097468915	2.54886616125921e-07	-0.723991575312644	1
ENSG00000082898.16	XPO1	2	61538854	2_40	1	0.0485723210883019	18.2522293519387	2.79006131995095e-06	-3.97441417246609	1
ENSG00000170264.12	FAM161A	2	61854082	2_40	0	0.0213057701287555	8.23320346073927	5.52045734617928e-07	0.42293242647277	3
ENSG00000115484.14	CCT4	2	61888641	2_40	0	0.0159360306568578	6.11007912020581	3.06433304302783e-07	0.660355263383993	1
ENSG00000186889.9	TMEM17	2	62506118	2_41	0	0.0195738925965859	4.73855973662178	2.91898951223717e-07	0.0586041133046842	2
ENSG00000014641.17	MDH1	2	63589538	2_41	0	0.0286653670670302	8.29615248992873	7.48416247688034e-07	1.48282849236661	1
ENSG00000143951.15	WDPCP	2	63464786	2_41	0	0.0603753272840623	15.2964581123645	2.9064265589763e-06	2.54999947704797	1
ENSG00000169764.15	UGP2	2	63840574	2_41	0	0.0417596239998109	11.8206692342554	1.55348698253567e-06	-1.59123519983167	2
ENSG00000143952.19	VPS54	2	64008071	2_41	0	0.0223616440514439	5.97865819711136	4.20742544575526e-07	0.377894701812992	1
ENSG00000197329.11	PELI1	2	64144184	2_41	0	0.027324829763687	7.84872212376777	6.74940349749927e-07	0.883963360313221	1
ENSG00000143971.7	ETAA1	2	67397170	2_44	0	0	6.58905328914412	0	0.372387861435342	2
ENSG00000197223.11	C1D	2	68111568	2_45	0	0.146219855039271	23.047131764242	1.06055258647836e-05	3.76954635908345	1
ENSG00000243667.6	WDR92	2	68157965	2_45	0	0.0625778225599614	20.9847301306906	4.13268981220388e-06	3.03907429016037	1
ENSG00000115946.7	PNO1	2	68157965	2_45	0	0.0625778225599615	20.9847301306906	4.13268981220389e-06	-3.03907429016037	1
ENSG00000221823.10	PPP3R1	2	68256264	2_45	0	0.0138082304275965	7.10465348568616	3.08737867780047e-07	1.70327728900392	1
ENSG00000119865.8	CNRIP1	2	68323880	2_45	0	0.0138813843038892	5.82242978129977	2.5435835702031e-07	-0.718268061115853	1
ENSG00000115956.9	PLEK	2	68364808	2_45	0	0.0127625565155197	4.89199188784226	1.96486347747159e-07	-0.522892998293545	1
ENSG00000204923.3	FBXO48	2	68467123	2_45	0	0.0126884752520124	4.66305375780711	1.86203925693269e-07	0.100083032967887	1
ENSG00000163219.11	ARHGAP25	2	68679529	2_45	0	0.0133251839407227	5.06159040768192	2.12260500937704e-07	-0.297355598138563	1
ENSG00000169604.19	ANTXR1	2	69012709	2_46	0	0.0210165342440597	5.71888933153398	3.78252464089112e-07	0.720475629060761	1
ENSG00000198380.12	GFPT1	2	69387506	2_46	0	0.177026675994874	23.9121991326046	1.33219318346032e-05	2.3065509142362	2
ENSG00000169599.12	NFU1	2	69423598	2_46	0	0.0480893926007162	14.9755719672837	2.26642673185856e-06	2.28722346986857	1
ENSG00000196975.15	ANXA4	2	69679526	2_46	0	0.0189946444138629	5.60527552965085	3.35071204540131e-07	-1.22817635863958	1
ENSG00000087338.4	GMCL1	2	69829233	2_46	0	0.0292336922659261	8.42840204896456	7.75421589635161e-07	1.18518472587616	2
ENSG00000059728.10	MXD1	2	69897673	2_46	0	0.0420028077385206	11.9973753513057	1.58589175981344e-06	-1.76997989419292	1
ENSG00000244617.2	ASPRV1	2	69968424	2_46	0	0.058837843976423	15.2029991292842	2.81510756982609e-06	2.00368834409946	1
ENSG00000115998.7	C2orf42	2	70248695	2_46	0	0.0207282563928151	5.63307268474348	3.67465948150853e-07	0.611195985166071	1
ENSG00000035141.7	FAM136A	2	70301469	2_46	0	0.0281058295141152	8.01329154558824	7.08787949253837e-07	0.989151457315409	2
ENSG00000116035.2	VAX2	2	70900154	2_47	0	0.0136560234784592	5.04180599101105	2.16680265195979e-07	0.433384544563983	2
ENSG00000116039.11	ATP6V1B1	2	70935800	2_47	0	0.0167952237836126	6.96449321388886	3.68115655717048e-07	-0.68429768058018	1
ENSG00000124357.12	NAGK	2	71063957	2_47	0	0.0144627590118195	5.5749056939532	2.53745090747136e-07	-0.473028464605568	1
ENSG00000124370.10	MCEE	2	71130287	2_47	0	0.0154264928175976	6.17426880964255	2.99751737022564e-07	0.717133875923614	2
ENSG00000124383.8	MPHOSPH10	2	71130504	2_47	0	0.0162793218326013	6.67442191938762	3.41947111514818e-07	-0.630814751548172	1
ENSG00000124374.8	PAIP2B	2	71225275	2_47	0	0.0135942038742923	4.99967690794389	2.13896999541093e-07	-0.298682945270163	1
ENSG00000075292.18	ZNF638	2	71307031	2_47	0	0.0653224272224606	19.6936932133682	4.04854019672989e-06	-2.37882947227301	1
ENSG00000135636.13	DYSF	2	71494966	2_47	0	0.0388206572024581	14.7856763655139	1.80639637484375e-06	1.63520045190162	1
ENSG00000144036.15	EXOC6B	2	72726657	2_47	0	0.0130497934094892	4.62017949290775	1.89745488324945e-07	0.0327992133115933	1
ENSG00000116096.5	SPR	2	72887223	2_47	0	0.0387061344228814	14.7577700695862	1.79766810833343e-06	2.09172164682425	1
ENSG00000135625.7	EGR4	2	73294038	2_48	0	0.020055469267657	8.98338256549199	5.66998221774802e-07	1.1257750633719	1
ENSG00000135631.16	RAB11FIP5	2	73156247	2_48	0	0.145292044756908	21.455447009411	9.81043753082828e-06	3.92388534551289	2
ENSG00000135632.11	SMYD5	2	73214257	2_48	0	0.013526654375042	5.54415560232365	2.36012376348008e-07	0.708337308883575	1
ENSG00000135617.3	PRADC1	2	73234064	2_48	0	0.0129603663938986	5.27055342633092	2.14972285176163e-07	-1.05248027795319	1
ENSG00000135624.15	CCT7	2	73233389	2_48	0	0.0134305179220426	5.19165087340396	2.19435664382636e-07	0.699179222544419	1
ENSG00000163013.11	FBXO41	2	73265486	2_48	0	0.0139376913608003	5.30826141623039	2.32837066667497e-07	0.0234731743459754	1
ENSG00000144035.3	NAT8	2	73620103	2_48	0	0.0191491627076299	8.84587457545907	5.33088777912323e-07	-1.68133614541585	2
ENSG00000144034.14	TPRKB	2	73737087	2_48	0	0.0316883437957352	13.3698600186694	1.3333230133136e-06	2.19067484048984	2
ENSG00000124356.15	STAMBP	2	73828835	2_48	0	0.0127992695242666	4.70068495431975	1.89345637439665e-07	-0.406018807606611	3
ENSG00000163170.11	BOLA3	2	74153872	2_48	0	0.0131702893962421	4.9216779625008	2.03994042816905e-07	-0.256874731984638	1
ENSG00000114978.17	MOB1A	2	74178740	2_48	0	0.0146633158932873	5.85054998536446	2.69983895041027e-07	0.496830213249059	1
ENSG00000188687.17	SLC4A5	2	74343527	2_48	0	0.0130165403729133	4.78964968509151	1.9620419726614e-07	0.15468261308639	3
ENSG00000284308.1	C2orf81	2	74421241	2_48	0	0.0304249794775844	12.5340354184527	1.20013523158714e-06	-1.62190400114732	1
ENSG00000005448.16	WDR54	2	74421241	2_48	0	0.0304249794775844	12.5340354184527	1.20013523158714e-06	-1.62190400114732	1
ENSG00000114993.16	RTKN	2	74442009	2_48	0	0.0153449426224374	6.24402705019328	3.01535895120637e-07	0.620024451168619	2
ENSG00000115274.14	INO80B	2	74458316	2_48	0	0.0255931348912589	11.0968602085301	8.93783997011381e-07	-1.35179586666089	1
ENSG00000239779.6	WBP1	2	74458316	2_48	0	0.0129992170656458	4.78236277128	1.95644969852566e-07	-0.293696841965049	2
ENSG00000115275.11	MOGS	2	74465064	2_48	0	0.0197055543425245	8.57159144334681	5.31568323258837e-07	0.960686835716553	1
ENSG00000135637.13	CCDC142	2	74483364	2_48	0	0.0422605724665843	15.5923465982293	2.07374728040739e-06	-1.88013492724399	1
ENSG00000115282.19	TTC31	2	74483364	2_48	0	0.0422605724665843	15.5923465982293	2.07374728040739e-06	1.88013492724399	1
ENSG00000179528.15	LBX2	2	74502935	2_48	0	0.0206439287251683	8.97767760635214	5.83264212639567e-07	1.27806658868573	2
ENSG00000115289.13	PCGF1	2	74508487	2_48	0	0.0211205279086293	9.19195995198324	6.10972786183226e-07	1.31112298727722	1
ENSG00000115325.13	DOK1	2	74548714	2_48	0	0.0136937289314558	5.28697486647073	2.2784418351577e-07	-0.565731701715459	1
ENSG00000159399.9	HK2	2	74834299	2_48	0	0.0169129172459805	7.1843398949965	3.82396904873179e-07	-0.785371946175797	1
ENSG00000115363.13	EVA1A	2	75568585	2_49	0	0.0519639727439742	12.1936237018465	1.99408702862286e-06	1.37917524670465	1
ENSG00000115364.13	MRPL19	2	75651385	2_49	0	0.023181096554491	4.62906788895229	3.37704229344389e-07	0.0489475595328822	2
ENSG00000005436.13	GCFC2	2	75711125	2_49	0	0.0450537532935752	10.8492854061113	1.53830015703508e-06	-1.38913241181263	1
ENSG00000176204.13	LRRTM4	2	77592858	2_50	0	0.024466550773266	4.61791617858302	3.55572174229083e-07	0.0154593942968059	1
ENSG00000143954.12	REG3G	2	79026020	2_51	0	0.0121265000838705	5.52665828643514	2.10914802564183e-07	-0.482883235819313	2
ENSG00000172023.7	REG1B	2	79088375	2_51	0	0.013834791503735	7.08561672920801	3.0850289885877e-07	1.00385445143105	1
ENSG00000163541.11	SUCLG1	2	84460497	2_53	0	0.0131156115883119	7.34452732763762	3.03152651828261e-07	-0.793101183598311	1
ENSG00000115423.18	DNAH6	2	84516244	2_53	0	0.0128007433315661	7.11893024033367	2.86786629914448e-07	-0.889397857803211	2
ENSG00000034510.5	TMSB10	2	84905643	2_53	0	0.0149054420893682	8.53263957858108	4.00255433788375e-07	-1.19313736329144	1
ENSG00000186854.10	TRABD2A	2	84906800	2_53	0	0.0442089730879138	18.6842901984989	2.59953700835303e-06	-2.10085534134627	1
ENSG00000176407.17	KCMF1	2	84970689	2_54	0	0.00897034720972834	6.55712181345903	1.85110681103026e-07	-0.253533844598296	1
ENSG00000152291.13	TGOLN2	2	85328087	2_54	0	0.0176411284532231	14.2510293532139	7.91191422958324e-07	-2.00622226916511	3
ENSG00000042445.13	RETSAT	2	85345926	2_54	0	0.00700465942354933	4.67124992004742	1.02974359952083e-07	-0.187342126983658	1
ENSG00000115459.17	ELMOD3	2	85358211	2_54	0	0.0122625951655817	9.09098487160963	3.50834504481381e-07	0.80493128479107	2
ENSG00000042493.15	CAPG	2	85402694	2_54	0	0.00833367579780742	6.73078598544153	1.76527087832397e-07	1.0481735107175	1
ENSG00000168906.12	MAT2A	2	85539177	2_54	0	0.00782904110088356	5.76846105405601	1.42127301878342e-07	0.42434911134117	2
ENSG00000115486.11	GGCX	2	85514490	2_54	0	0.00729735991436797	5.21951936064899	1.19868550371254e-07	-0.615700137230956	3
ENSG00000168899.4	VAMP5	2	85593250	2_54	0	0.0342174669106444	18.8715219980548	2.03218741391749e-06	2.0185552382892	1
ENSG00000115523.16	GNLY	2	85705880	2_54	0	0.00921343135595254	7.20077098325043	2.08789847379145e-07	0.688943305105187	1
ENSG00000168874.12	ATOH8	2	85751663	2_54	0	0.0251434501206262	15.6561046460979	1.23884667463656e-06	-1.64116102255197	1
ENSG00000115525.17	ST3GAL5	2	85904899	2_54	0	0.00762602624435504	5.82994644544819	1.39917434858955e-07	-0.700147924237322	1
ENSG00000068654.15	POLR1A	2	86105686	2_54	0	0.0116013973833649	11.364740344933	4.14933781794493e-07	2.39437616544958	2
ENSG00000132305.20	IMMT	2	86195484	2_54	0	0.0145958471235867	11.8571613758343	5.44651884040403e-07	1.59298791787154	1
ENSG00000132313.14	MRPL35	2	86182116	2_54	0	0.0113268878174648	9.8053508442532	3.49528594521988e-07	2.08490815476788	3
ENSG00000068615.17	REEP1	2	86296487	2_54	0	0.0101509029495752	7.7582777078585	2.47844320034758e-07	0.833264305649711	1
ENSG00000115561.15	CHMP3	2	86563593	2_54	0	0.00714453925544889	4.94650153906595	1.11219605175686e-07	-0.42138473327465	2
ENSG00000153561.12	RMND5A	2	86721712	2_54	0	0.0111604072023167	9.46241907947154	3.32346563838294e-07	-1.46147204902672	1
ENSG00000153563.15	CD8A	2	86808016	2_54	0	0.00866960324442367	7.79908682864317	2.12790361327149e-07	1.84307921800047	1
ENSG00000172086.7	KRCC1	2	88056216	2_55	0	0.0168435268415665	4.72032862727936	2.50215518717608e-07	-0.109333276391534	1
ENSG00000163586.9	FABP1	2	88129315	2_55	0	0.0169211794236096	4.76312284143292	2.53647967347633e-07	0.356684339935541	1
ENSG00000144115.16	THNSL2	2	88170344	2_55	0	0.0173742717590415	5.00884405323523	2.73875443832549e-07	-0.282747260232769	2
ENSG00000168658.18	VWA3B	2	98082124	2_57	0	0.0140472116596035	4.65044020528049	2.0558582385715e-07	0.22352105574726	2
ENSG00000144029.11	MRPS5	2	95149561	2_57	0	0.0164422705582447	7.77149680861831	4.02138299344265e-07	2.11949142266146	1
ENSG00000144026.11	ZNF514	2	95142476	2_57	0	0.0186577604417061	8.42129963036146	4.94478719736375e-07	1.25245478264905	3
ENSG00000275111.4	ZNF2	2	95165349	2_57	0	0.0140399040371283	4.64409436919731	2.05198484623004e-07	-0.0745330720371445	1
ENSG00000233757.6	AC092835.2	2	95207631	2_57	0	0.0141220626797638	4.74619837994083	2.10937111766076e-07	0.383196636488691	1
ENSG00000155066.15	PROM2	2	95274094	2_57	0	0.0184312019249016	7.03648307708836	4.0814856912885e-07	-0.883284650006648	1
ENSG00000115041.12	KCNIP3	2	95306411	2_57	0	0.015520238705798	5.67279453382078	2.77079518413126e-07	-0.578317963652066	1
ENSG00000274286.1	ADRA2B	2	96116114	2_57	0	0.0170030956502704	6.51946955486541	3.48858439013836e-07	-0.708929925122778	1
ENSG00000188886.3	ASTL	2	96138849	2_57	0	0.0146523287718456	4.97814539587559	2.29553122901423e-07	-0.0900282462513609	1
ENSG00000158050.4	DUSP2	2	96145593	2_57	0	0.0957505890665828	23.3586679212198	7.03879797978149e-06	3.30580001608942	2
ENSG00000084090.13	STARD7	2	96210717	2_57	0	0.119182972316784	24.5391105286326	9.20411428593353e-06	3.29763203589637	1
ENSG00000135956.8	TMEM127	2	96266108	2_57	0	0.0146498251334176	5.21824243577786	2.40583404734243e-07	0.686664862165222	1
ENSG00000144021.2	CIAO1	2	96305671	2_57	0	0.0291862897772702	11.5691008718321	1.062643209866e-06	-2.31170923529138	1
ENSG00000144028.14	SNRNP200	2	96305671	2_57	0	0.0291862897772702	11.5691008718321	1.062643209866e-06	2.31170923529138	1
ENSG00000198885.9	ITPRIPL1	2	96325607	2_57	0	0.0290178656764365	12.1294840745497	1.10768625918087e-06	2.6880612309932	2
ENSG00000196843.15	ARID5A	2	96536506	2_57	0	0.211279449305629	31.5808767783545	2.09986034930156e-05	3.97773425742548	1
ENSG00000114988.11	LMAN2L	2	96739703	2_57	0	0.0141049134934056	4.70197400450094	2.08717865335221e-07	0.249635345168716	2
ENSG00000158158.11	CNNM4	2	96759824	2_57	0	0.0219051078722745	8.57867080932165	5.91390539470544e-07	-1.16695326956589	2
ENSG00000168763.15	CNNM3	2	96812842	2_57	0	0.0141379692847817	4.69997489379452	2.09118062047093e-07	-0.0268190875677996	1
ENSG00000163126.14	ANKRD23	2	96855717	2_57	0	0.014484176262739	4.90659374112404	2.23657195805852e-07	0.100517326908101	1
ENSG00000144199.11	FAHD2B	2	97095539	2_57	0	0.0162181708427214	6.05697451158387	3.09148106456177e-07	-1.54458360129693	1
ENSG00000115073.7	ACTR1B	2	97658891	2_57	0	0.0141118510927238	4.68556651001616	2.08091847386348e-07	-0.0542904736585608	2
ENSG00000228486.10	LINC01125	2	97663111	2_57	0	0.0152906406198401	5.52286490170019	2.65765788640981e-07	0.562328892300003	2
ENSG00000115085.13	ZAP70	2	97713589	2_57	0	0.0301143571231727	12.3770220348919	1.17300195018823e-06	2.21546716790143	2
ENSG00000075568.16	TMEM131	2	97995797	2_57	0	0.0141360208622161	4.81966354931261	2.14413868848057e-07	0.494187323104442	2
ENSG00000144191.11	CNGA3	2	98361137	2_57	0	0.0147466755225313	5.03027782199858	2.33450640524426e-07	-0.352208991235504	1
ENSG00000185674.9	LYG2	2	99254906	2_58	0	0.0267884436107847	14.9019917396903	1.25632144806068e-06	1.75307785182601	1
ENSG00000040933.15	INPP4A	2	98444410	2_58	0	0.0209427454193569	12.6063354240682	8.30866876443037e-07	-1.61885875585055	1
ENSG00000183513.8	COA5	2	98608535	2_58	0	0.0285511040196015	15.4970728481465	1.3924562362292e-06	-1.85036216657135	1
ENSG00000115446.11	UNC50	2	98608535	2_58	0	0.0285511040196015	15.4970728481465	1.3924562362292e-06	-1.85036216657135	1
ENSG00000273045.5	C2orf15	2	99141233	2_58	0	0.0186939010198866	11.548903438627	6.7943773412741e-07	1.3031474307434	1
ENSG00000135951.14	TSGA10	2	99155127	2_58	0	0.00965769390386673	5.41568222425265	1.64602180310694e-07	0.530763707877631	1
ENSG00000144182.16	LIPT1	2	99155127	2_58	0	0.00916704561484138	4.93231981994116	1.42294985354667e-07	0.343467512700782	2
ENSG00000158411.11	MITD1	2	99180175	2_58	0	0.0114155451331058	6.96659231986036	2.5027993054789e-07	-0.889719958695354	1
ENSG00000185414.19	MRPL30	2	99179774	2_58	0	0.00888333706020827	4.64091837005624	1.29744526111778e-07	0.121089441721156	2
ENSG00000144214.9	LYG1	2	99304742	2_58	0	0.00906207471092069	4.8255619259855	1.37620935363378e-07	0.386702375767543	3
ENSG00000135945.9	REV1	2	99488850	2_58	0	0.0138004828685728	8.72767941182323	3.79054835518237e-07	1.17161420211669	2
ENSG00000144218.18	AFF3	2	100143348	2_58	0	0.0159391346607665	10.0663011947787	5.04944486235932e-07	1.64323936173968	1
ENSG00000115526.10	CHST10	2	100417235	2_58	0	0.0106768002463578	6.34593727425364	2.1322880169289e-07	0.695085113043378	1
ENSG00000115539.13	PDCL3	2	100562880	2_58	0	0.0122300838200513	7.60620123230884	2.92756278829895e-07	1.41597547342059	2
ENSG00000071082.10	RPL31	2	101001757	2_58	0	0.0785520326551784	25.0369939414217	6.18940049747308e-06	-2.37455727828576	1
ENSG00000175874.9	CREG2	2	101386663	2_59	0	0	59.2800933491623	0	-1.15113130886163	2
ENSG00000158435.7	CNOT11	2	101252764	2_59	0	0	86.3899299495988	0	0.546437594187983	1
ENSG00000163162.8	RNF149	2	101308564	2_59	0	0	10.4945058421326	0	0.409123971383961	2
ENSG00000196460.12	RFX8	2	101474758	2_59	0	0	25.5306979777706	0	1.78582199955658	1
ENSG00000071054.16	MAP4K4	2	101698595	2_59	0	0	108.412844771289	0	-0.634167733722019	1
ENSG00000115590.13	IL1R2	2	101991888	2_59	0	0	106.261504282327	0	1.76398589240442	1
ENSG00000115594.11	IL1R1	2	102064141	2_59	0	0	40.570888565582	0	-0.627050834269532	1
ENSG00000115616.2	SLC9A2	2	102619188	2_60	0	0.0243274966286093	6.82501396522912	5.22528447255811e-07	-0.957071176360761	1
ENSG00000115604.10	IL18R1	2	102310670	2_60	0	0.0195223889518645	4.70996248391927	2.89373916802815e-07	-0.0457153641090748	3
ENSG00000135953.10	MFSD9	2	102738736	2_60	0	0.0271241437716565	7.92860508594723	6.76802256651119e-07	1.12313142882375	1
ENSG00000170417.15	TMEM182	2	102738292	2_60	0	0.0196788344007965	4.77257768147296	2.95570680018642e-07	0.00728354573459565	1
ENSG00000135973.2	GPR45	2	105241362	2_62	0	0.134233797824403	20.8858999074221	8.82315774326559e-06	-2.20897570331023	1
ENSG00000198914.3	POU3F3	2	104855039	2_62	0	0.0277295673990194	5.89963855479345	5.14846154367839e-07	0.608619641828197	1
ENSG00000135972.8	MRPS9	2	105038258	2_62	0	0.0260750458462757	5.32521531224519	4.36989726039901e-07	0.44934237195064	2
ENSG00000135966.12	TGFBRAP1	2	105330291	2_62	0	0.0374344199117161	8.70792490126662	1.02587573189859e-06	1.14545859808898	1
ENSG00000135974.9	C2orf49	2	105337683	2_62	0	0.0568105089446807	12.6347016083613	2.25892932499727e-06	-1.50948756563218	1
ENSG00000071051.13	NCK2	2	105744677	2_63	0	0.0277323605575011	4.95584301398486	4.32527128943148e-07	0.373098156072287	2
ENSG00000119147.9	C2orf40	2	106065909	2_63	0	0.0528740944172925	11.011576028644	1.83232031893137e-06	1.36867542330764	2
ENSG00000115652.14	UXS1	2	106194337	2_63	0	0.0571287203813363	11.742772437436	2.11122303127559e-06	1.44179328560861	2
ENSG00000196862.9	RGPD4	2	107826974	2_65	0	0.0305316080294589	10.7981158252183	1.03754426327367e-06	-1.29374412142401	1
ENSG00000198203.9	SULT1C2	2	108288592	2_65	0	0.0463696244863846	14.7178140630024	2.14776056748885e-06	1.62171617333688	2
ENSG00000198075.9	SULT1C4	2	108374341	2_65	0	0.017713515836415	5.72175383597965	3.18964913693278e-07	-0.451527706859867	2
ENSG00000135968.20	GCC2	2	108448667	2_65	0	0.0158875126279371	4.71015383397948	2.35504914232001e-07	0.311821874797991	2
ENSG00000153201.15	RANBP2	2	108719562	2_65	0	0.10196209537179	22.2133503352724	7.12790317482086e-06	2.37078708198395	1
ENSG00000163006.11	CCDC138	2	108786645	2_65	0	0.0216383151985056	7.58483350589546	5.16509683996904e-07	0.983203849361939	1
ENSG00000186522.14	SEPT10	2	109574715	2_65	0	0.0193750811943881	6.55604788049698	3.99755660035515e-07	-0.806257402668687	2
ENSG00000198142.4	SOWAHC	2	109614115	2_65	0	0.0932032106717431	21.3471639979437	6.2615237678978e-06	2.85926638303099	1
ENSG00000115008.5	IL1A	2	112784242	2_67	0	0.00431728178693824	7.57804175497902	1.02961856182545e-07	-0.924012922901	2
ENSG00000144063.3	MALL	2	110117223	2_67	0	0.00328659830676215	4.81800082660412	4.98336239943344e-08	-0.180467086460007	1
ENSG00000144061.12	NPHP1	2	110205149	2_67	0	0.00340633765422338	5.15285911612794	5.52388893111489e-08	-0.32164760392141	1
ENSG00000169679.14	BUB1	2	110678318	2_67	0	0.00344386721290846	5.2397248508821	5.6788951889243e-08	-0.348506680639042	1
ENSG00000153093.18	ACOXL	2	110732979	2_67	0	0.00345063041211902	5.22704828000339	5.67628157650073e-08	-0.314734455958531	1
ENSG00000153094.22	BCL2L11	2	111119720	2_67	0	0.0640793853403865	31.6332248780973	6.3792670006442e-06	2.6727029542217	1
ENSG00000153208.16	MERTK	2	111898815	2_67	0	0.00714816514980532	17.0936592437275	3.84537407203876e-07	2.83385985066141	1
ENSG00000153214.9	TMEM87B	2	112055305	2_67	0	0.00377769676344231	7.25330354089476	8.62326872697205e-08	1.30875554940009	2
ENSG00000144161.12	ZC3H8	2	112254425	2_67	0	0.00320867972911454	4.79428856599494	4.84127234817928e-08	0.437498578964376	1
ENSG00000169629.11	RGPD8	2	112434559	2_67	0	0.00321713674297675	5.16109239754943	5.22540707152522e-08	0.802563323709331	1
ENSG00000114999.7	TTL	2	112012144	2_67	1	0.782752652941351	26.8154251020633	6.60569029450145e-05	4.96192564728807	2
ENSG00000125630.15	POLR1B	2	112544150	2_67	0	0.00760008583633864	11.9021439500318	2.84677189450645e-07	-1.12548217011189	1
ENSG00000125611.15	CHCHD5	2	112584474	2_67	0	0.00352944110249132	5.41411095484556	6.01370422952361e-08	0.328250904742951	2
ENSG00000144136.10	SLC20A1	2	112647131	2_67	0	0.00362390081225839	6.12918283922847	6.99017185293033e-08	0.833880636754965	1
ENSG00000125637.15	PSD4	2	113156693	2_67	0	0.00421380216383238	6.87252857871851	9.11380369594212e-08	-0.526972903839357	2
ENSG00000125618.16	PAX8	2	113278173	2_67	0	0.00320953735597407	4.62368200854953	4.67024179981525e-08	0.0341801853997866	1
ENSG00000115084.13	SLC35F5	2	113754647	2_67	0	0.0466914687209541	31.5563187280557	4.63695459015298e-06	3.72967368026043	2
ENSG00000144119.3	C1QL2	2	119158737	2_69	0	0.0119669630451046	7.23896117065396	2.72627192149157e-07	0.866323390650165	1
ENSG00000125633.10	CCDC93	2	118013874	2_69	0	0.00903262076175537	4.63003303268832	1.31615439927345e-07	-0.121416841634158	2
ENSG00000125629.14	INSIG2	2	118088243	2_69	0	0.0352132720643689	17.2940578355445	1.91651517733832e-06	1.9571863320609	2
ENSG00000115107.19	STEAP3	2	119223947	2_69	0	0.020111370860083	12.0638819254536	7.63550430254378e-07	-1.37031627745442	2
ENSG00000186132.14	C2orf76	2	119357501	2_69	0	0.00913330794477263	4.73278614030632	1.36036031823894e-07	-0.128875840414398	1
ENSG00000171227.6	TMEM37	2	119430196	2_69	0	0.00919559210419862	4.7957845657807	1.38786856141954e-07	-0.217677346910354	1
ENSG00000088179.8	PTPN4	2	119759674	2_69	0	0.0394306988633174	18.3546880010916	2.27766818136416e-06	2.27006706543369	1
ENSG00000115109.13	EPB41L5	2	120013281	2_69	0	0.0108993422749065	6.37194169773347	2.18565221899161e-07	1.09349143504925	1
ENSG00000226479.3	TMEM185B	2	120222852	2_69	0	0.0327686928347084	16.6201642218978	1.71397073286183e-06	-2.24543680010908	1
ENSG00000074054.17	CLASP1	2	121648873	2_70	0	0.0224148059931677	5.20195086940717	3.66952798465957e-07	0.404944784615163	2
ENSG00000155052.14	CNTNAP5	2	124025249	2_72	0	0.0235532890665252	7.78086005059501	5.767507126829e-07	-0.999058361747898	1
ENSG00000136732.14	GYPC	2	126607499	2_73	0	0.0184150715476102	5.03878631839801	2.92017128238885e-07	-0.282671585719698	1
ENSG00000136717.14	BIN1	2	127107332	2_74	0	0.0182680186453155	6.40869117010516	3.68442536640136e-07	-1.00222050468211	2
ENSG00000163161.12	ERCC3	2	127296171	2_75	0	0.0171326193183875	4.69494936896667	2.53141676446589e-07	-0.218485158118461	1
ENSG00000169967.16	MAP3K2	2	127388195	2_75	0	0.0227405744067277	7.42905024641398	5.31671890518753e-07	0.940267510905019	2
ENSG00000115718.17	PROC	2	127423296	2_75	0	0.0444086028610841	13.1286691652906	1.83483403845727e-06	-1.51390568773486	1
ENSG00000163166.14	IWS1	2	127526497	2_75	0	0.017053063947521	4.63187772923911	2.48581314834158e-07	0.0960420602859325	1
ENSG00000169994.18	MYO7B	2	127681135	2_75	0	0.0174546543783791	5.00140549528294	2.74733927271693e-07	-0.407702849786944	1
ENSG00000144230.16	GPR17	2	127648067	2_75	0	0.0209076529128936	6.61817942639188	4.35464536598295e-07	-0.812424029491127	2
ENSG00000072163.19	LIMS2	2	127677758	2_75	0	0.0224966738898122	7.736561288801	5.47741008272756e-07	-1.25488213312297	2
ENSG00000144231.10	POLR2D	2	127858003	2_75	0	0.0355100869868814	11.4489080703592	1.27945429949981e-06	1.62273083310559	1
ENSG00000144233.9	AMMECR1L	2	127909115	2_75	0	0.01938987012816	5.64293034645808	3.44340862931938e-07	0.160250572082284	1
ENSG00000136715.17	SAP130	2	128028089	2_75	0	0.019188144492072	5.69009953960975	3.43606853541747e-07	0.372811261537897	1
ENSG00000136731.12	UGGT1	2	128091109	2_75	0	0.0216163545557638	6.89280171579977	4.68907537816377e-07	0.847445084483632	1
ENSG00000136720.6	HS6ST1	2	128319304	2_75	0	0.0171088922987517	4.74283674180299	2.55369509136218e-07	0.278356375371235	1
ENSG00000233087.7	WTH3DI	2	131364366	2_78	0	0.0733131103322959	13.2902778158283	3.06637085247923e-06	1.87106880464396	1
ENSG00000178171.10	AMER3	2	130755277	2_78	0	0.0292958402867415	4.64908060630834	4.28629452100041e-07	-0.237696653336671	1
ENSG00000173302.5	GPR148	2	130729192	2_78	0	0.0800943571390002	14.134023362037	3.56267903777754e-06	-1.90483140259685	1
ENSG00000222014.5	RAB6C	2	129979968	2_78	0	0.0295317421074351	4.72404254604946	4.39047836296266e-07	-0.203664248905236	1
ENSG00000136699.19	SMPD4	2	130182517	2_78	0	0.0705932951032304	12.9304961628969	2.87268242558259e-06	-1.64094737171683	1
ENSG00000152082.13	MZT2B	2	130181775	2_78	0	0.0705397890989604	12.9232839846064	2.86890401612602e-06	-1.64037425307844	1
ENSG00000072135.12	PTPN18	2	130356437	2_78	0	0.0338523058857306	6.00143944050747	6.39370593902034e-07	0.534824393436311	1
ENSG00000136002.18	ARHGEF4	2	130836842	2_78	0	0.0341277076104616	6.07731583479475	6.52721469647286e-07	-0.656920289442076	2
ENSG00000115762.16	PLEKHB2	2	131104358	2_78	0	0.124554283697251	18.390734050253	7.20886190668223e-06	-2.35580949619879	1
ENSG00000075886.10	TUBA3D	2	131475706	2_78	0	0.0299280968342569	4.84866966629091	4.56678610780914e-07	0.179878987504268	2
ENSG00000163040.14	CCDC74A	2	131536675	2_78	0	0.0294353864696816	4.69349578686654	4.34785596342576e-07	0.253369171647677	1
ENSG00000183840.6	GPR39	2	132366649	2_79	0	0.0191638379020065	4.91367529441834	2.96345213106136e-07	0.345904590749918	1
ENSG00000176771.16	NCKAP5	2	133568910	2_79	0	0.0350863643738339	10.5592797371817	1.16595459501375e-06	1.27070359120834	2
ENSG00000152127.8	MGAT5	2	134116666	2_79	0	0.0186167238374418	4.64412100126791	2.72091989867219e-07	0.0520861511310898	2
ENSG00000152128.13	TMEM163	2	134314357	2_79	0	0.0186128417674714	4.64218057870593	2.71921588925654e-07	-0.064700994318149	1
ENSG00000144229.11	THSD7B	2	136765297	2_81	0	0.0154250830076332	5.73062674997449	2.78188137062381e-07	-1.08893996095022	2
ENSG00000150540.13	HNMT	2	137938162	2_81	0	0.0463092071650694	15.7104903299637	2.28963396638629e-06	1.91713229812174	1
ENSG00000144227.4	NXPH2	2	138780751	2_82	0	0.033581969559454	7.17824111963782	7.58635531795346e-07	-0.886037982600532	1
ENSG00000144228.8	SPOPL	2	138501652	2_82	0	0.0297922571552757	6.05801096551376	5.67992285019436e-07	0.652149501742563	1
ENSG00000168702.17	LRP1B	2	142125253	2_85	0	0.0186369436332354	5.63786330083667	3.30672597511218e-07	0.573281118357372	2
ENSG00000115919.14	KYNU	2	142877277	2_85	0	0.0168461653548159	4.69816314735631	2.49079581198873e-07	0.118733212744605	2
ENSG00000075884.13	ARHGAP15	2	143091525	2_85	0	0.0231631226332747	7.66279526610951	5.58590187574575e-07	0.905311893419251	1
ENSG00000121989.14	ACVR2A	2	147844091	2_88	0	0.028715845154768	12.3043242669484	1.11195789945601e-06	-1.53055255602684	2
ENSG00000115947.13	ORC4	2	148020474	2_88	0	0.0129520897116329	4.89204874063536	1.99406629538542e-07	-0.213793731114085	3
ENSG00000204406.12	MBD5	2	148020703	2_88	0	0.0304791456918695	12.8613183029638	1.23366501867968e-06	-1.64753367596238	1
ENSG00000184898.6	RBM43	2	151261518	2_90	0	0.021772672051238	6.13597622929102	4.20440334833064e-07	-0.895451031313784	2
ENSG00000123609.10	NMI	2	151287490	2_90	0	0.161963807044378	25.2283154565752	1.28592370722743e-05	2.80679348156799	3
ENSG00000123610.4	TNFAIP6	2	151357910	2_90	0	0.0240636478114463	7.06857323662554	5.35306107540966e-07	-0.98037659356202	1
ENSG00000080345.17	RIF1	2	151410217	2_90	0	0.023570600591476	6.87553043846986	5.10018384724375e-07	-0.958467771569749	2
ENSG00000183091.19	NEB	2	151709573	2_91	0	0.0308678758816364	9.82417164880171	9.5435875266748e-07	-0.951415158127549	2
ENSG00000162980.16	ARL5A	2	151828599	2_91	0	0.01773144870817	4.72041208685035	2.63410515050677e-07	0.0753823987717514	1
ENSG00000182389.19	CACNB4	2	152081658	2_91	0	0.0288173032930668	9.30741034226644	8.44094698119044e-07	1.96877310149667	2
ENSG00000115145.9	STAM2	2	152176179	2_91	0	0.0176117971720662	4.66419398441466	2.58517086880676e-07	0.515503189002332	2
ENSG00000157827.19	FMNL2	2	152335141	2_91	0	0.0186130137697381	5.18259878119938	3.0358007287868e-07	0.210467230278338	2
ENSG00000196504.15	PRPF40A	2	152717014	2_91	0	0.0885619442328639	19.9071079452568	5.54835559484833e-06	2.29086046574379	1
ENSG00000177917.10	ARL6IP6	2	152717578	2_91	0	0.0483535106659285	14.1057736107094	2.14651483454688e-06	-1.96034007159979	2
ENSG00000144278.14	GALNT13	2	153872280	2_92	0	0.0313989447182318	4.89383219148821	4.83585309518815e-07	0.471418168944388	1
ENSG00000136542.8	GALNT5	2	157257153	2_94	0	0.0282576761030459	7.94648510997094	7.06676241354116e-07	0.868190679783539	1
ENSG00000123612.15	ACVR1C	2	157628563	2_94	0	0.0819830755894687	17.9912772987848	4.64189356148897e-06	-1.97374939520442	2
ENSG00000153237.17	CCDC148	2	158456265	2_95	0	0.076935513735894	28.6737451531695	6.9425697680948e-06	4.91769569519746	2
ENSG00000144283.21	PKP4	2	158457154	2_95	0	0.0181611480316333	6.04530325270568	3.45517750424864e-07	-1.09237919475076	1
ENSG00000163331.11	DAPL1	2	158813928	2_96	0	0.00833928949895091	5.07806572819431	1.33271210439879e-07	-0.465644401724118	1
ENSG00000196151.10	WDSUB1	2	159287223	2_96	0	0.00929758640942535	6.08585578407718	1.78074139201265e-07	0.587629890868437	1
ENSG00000136536.14	MARCH7	2	159712509	2_96	0	0.024007712821998	14.8999546172611	1.12575713134062e-06	2.2605621802069	1
ENSG00000241399.6	CD302	2	159798257	2_96	0	0.0105294032430322	7.13755974151547	2.36517068832018e-07	1.19938431900764	2
ENSG00000153246.12	PLA2R1	2	160020991	2_96	0	0.0247685847336491	15.8339171377591	1.23423692004559e-06	-2.25390048573951	2
ENSG00000115221.10	ITGB6	2	160269917	2_96	0	0.00972808361723121	6.55257506361256	2.00608011628515e-07	0.690472245437977	1
ENSG00000153250.19	RBMS1	2	160494213	2_96	0	0.00988782060643034	6.67755047156085	2.0779099917917e-07	-1.094434407086	1
ENSG00000136560.13	TANK	2	161136430	2_97	0	0	124.931848813076	0	2.45806502149118	2
ENSG00000144290.16	SLC4A10	2	161417380	2_97	0	0	6092.33851002199	0	4.73340377056662	1
ENSG00000197635.9	DPP4	2	162074564	2_97	0	0	13.3765870717107	0	-0.214807606055641	1
ENSG00000115267.5	IFIH1	2	162294461	2_97	0	0	9.67178686268619	0	0.62561513723722	1
ENSG00000182263.13	FIGN	2	163614686	2_99	0	0.0068182866610873	7.85956516511962	1.68648603407924e-07	-0.394237735778891	2
ENSG00000115290.9	GRB14	2	164621693	2_100	0	0.0453728296845658	13.7842810416429	1.96828941894249e-06	-1.71103172004545	2
ENSG00000082438.15	COBLL1	2	164843369	2_100	0	0.0216615187622949	6.67950979952413	4.55346988064114e-07	-0.376416562233614	2
ENSG00000178662.15	CSRNP3	2	165469352	2_100	0	0.0355266288581768	11.4398538303935	1.27903800180071e-06	-1.73727520511578	1
ENSG00000115339.13	GALNT3	2	165795854	2_100	0	0.049809979913564	14.6813088746208	2.30138944010049e-06	-1.79549535038186	1
ENSG00000169432.14	SCN9A	2	166375953	2_101	0	0.0215620587105028	7.67444051960284	5.20769957432284e-07	0.882565623422945	1
ENSG00000172292.14	CERS6	2	168456065	2_102	0	0.0169049576486973	8.07809529251845	4.29765978719907e-07	-0.857006321706637	1
ENSG00000163072.15	NOSTRIN	2	168764231	2_102	0	0.0339050962465424	14.5866460919553	1.55642931217859e-06	1.56665759050846	1
ENSG00000239474.6	KLHL41	2	169508867	2_103	0	0.0235341177639472	5.83142117339489	4.31898111828177e-07	0.834429431037752	2
ENSG00000138399.17	FASTKD1	2	169531376	2_103	0	0.0220958393942997	5.24347392957445	3.64618408630811e-07	-0.40693616869092	2
ENSG00000138398.15	PPIG	2	169584236	2_103	0	0.0267056590722901	7.01106194742223	5.89245234057052e-07	-1.14511333602134	2
ENSG00000154479.12	CCDC173	2	169694539	2_103	0	0.073354389091186	16.5223328281355	3.814226196898e-06	-2.30957368162598	2
ENSG00000144362.11	PHOSPHO2	2	169693707	2_103	0	0.124835562401589	21.6358257228551	8.5000361038268e-06	3.22962061861113	3
ENSG00000213160.9	KLHL23	2	169693645	2_103	0	0.0234446501749315	5.79594387777882	4.27638602969783e-07	0.915579442896457	1
ENSG00000138385.15	SSB	2	169795908	2_103	0	0.0314296974672983	8.53315182285141	8.440314842134e-07	1.32075986914346	1
ENSG00000138382.14	METTL5	2	169824369	2_103	0	0.0209735770449296	4.7579007597106	3.1404859783329e-07	-0.13885707142241	3
ENSG00000144357.16	UBR3	2	169827714	2_103	0	0.020817748201993	4.68841587518591	3.07162966180904e-07	0.20104018647637	2
ENSG00000071909.18	MYO3B	2	170141012	2_103	0	0.020818824311254	4.68893202628155	3.07212661563876e-07	-0.19096541652415	2
ENSG00000204334.7	ERICH2	2	170784224	2_104	0	0.0692501610968778	25.8284445350189	5.62895807741785e-06	2.4106757878857	1
ENSG00000128683.13	GAD1	2	170813566	2_104	0	0.0106701313932059	10.1649654730178	3.4133800740353e-07	1.24991408253149	2
ENSG00000115806.12	GORASP2	2	170929058	2_104	0	0.0144886575014339	14.2681207829746	6.50584776945719e-07	2.29234294918081	1
ENSG00000198586.13	TLK1	2	171231129	2_104	0	0.0511444321814077	24.3768116542915	3.92359558165078e-06	2.58604469122805	1
ENSG00000123600.19	METTL8	2	171435106	2_104	0	0.00819659682030871	9.66296553847445	2.49260222081901e-07	1.23304625177735	1
ENSG00000115827.13	DCAF17	2	171434071	2_104	0	0.0647377214629009	27.6004508492394	5.6231874321914e-06	-2.4752119625319	1
ENSG00000071967.11	CYBRD1	2	171519914	2_104	0	0.00617533861557806	11.1621872579358	2.16929719242698e-07	1.30979370377417	3
ENSG00000144355.14	DLX1	2	172084313	2_104	0	0.00536424252388357	4.78044142550048	8.07022010033053e-08	0.297522292538262	1
ENSG00000091409.14	ITGA6	2	172417814	2_105	0	0.0280989842828282	19.273390210203	1.70434577878897e-06	1.96209353682876	1
ENSG00000091436.16	MAP3K20	2	173075305	2_105	0	0.0588250549797591	24.9947260492572	4.62721518549435e-06	2.27045131838908	2
ENSG00000144306.14	SCRN3	2	174395627	2_105	0	0.00826788411227753	12.2360800947863	3.18379917207145e-07	-2.53556792061095	2
ENSG00000115935.17	WIPF1	2	174682550	2_105	0	0.0186538207149958	16.196204857489	9.5080188345369e-07	-1.94475754785503	2
ENSG00000128656.13	CHN1	2	175004667	2_106	0	0.0120879593203195	6.71347754978236	2.55393302742522e-07	-1.04896159874579	1
ENSG00000115966.16	ATF2	2	175168771	2_106	0	0.0105748919926595	5.2345343151583	1.74205942378912e-07	-0.420134941519663	1
ENSG00000154518.9	ATP5G3	2	175184841	2_106	0	0.0103084164715848	4.96955534099883	1.6121983085533e-07	0.327187623311165	1
ENSG00000144320.13	LNPK	2	176002028	2_106	0	0.118055245490544	28.0132428247237	1.04077690875928e-05	-3.04380106610268	1
ENSG00000170144.20	HNRNPA3	2	177215179	2_107	0	0.0439230361355766	11.6416147644417	1.60921677138615e-06	-1.49121108567921	1
ENSG00000116044.15	NFE2L2	2	177392552	2_107	0	0.0606107020974449	14.6799675865055	2.80016346666236e-06	2.06672338196539	2
ENSG00000018510.13	AGPS	2	177392663	2_107	0	0.0586413729025787	14.367234195343	2.65146729239534e-06	-2.08580742357049	1
ENSG00000197557.6	TTC30A	2	177620970	2_107	0	0.0214270422319988	4.92719372406269	3.32254473620256e-07	0.330063179482815	1
ENSG00000155636.14	RBM45	2	178112094	2_108	0	0.007219504228973	4.93504647640273	1.1212632699059e-07	-0.329023905405604	2
ENSG00000180228.12	PRKRA	2	178445893	2_108	0	0.0114551919516335	9.21440437532061	3.3218392479487e-07	1.16507667051269	1
ENSG00000204311.12	DFNB59	2	178447910	2_108	0	0.00707894346869364	4.75293934491764	1.05886279740937e-07	0.14239315260429	2
ENSG00000079150.17	FKBP7	2	178478636	2_108	0	0.0124572235953359	9.99260248964039	3.91749855274082e-07	1.25203908398748	1
ENSG00000116095.10	PLEKHA3	2	178480456	2_108	0	0.00708173169271498	4.75658560872076	1.06009249464648e-07	0.347626442384061	1
ENSG00000155657.26	TTN	2	178831238	2_108	0	0.00714790822774669	4.84273672335105	1.08937850254134e-07	-0.225529157405744	1
ENSG00000163510.13	CWC22	2	180006668	2_108	0	0.0138380254044065	10.9685934211586	4.77676675706989e-07	-1.48869052288726	2
ENSG00000170035.15	UBE2E3	2	180967386	2_109	0	0	46.1906418709682	0	3.23969604156057	2
ENSG00000115232.13	ITGA4	2	181447545	2_110	0	0.0113771913781653	5.80461454905906	2.07834395794003e-07	-0.238555726612064	1
ENSG00000138434.16	SSFA2	2	181892173	2_110	0	0.00990451121647828	5.45350528899507	1.69987802841114e-07	-0.44854380971883	2
ENSG00000150722.10	PPP1R1C	2	181953928	2_110	0	0.00986675560832973	4.76869578974125	1.4807541660482e-07	-0.101192237013072	1
ENSG00000115252.18	PDE1A	2	182522885	2_110	0	0.0142577067828716	11.262469686757	5.05350020596943e-07	0.847288060853065	1
ENSG00000077232.17	DNAJC10	2	182714222	2_110	0	0.0132945031502243	7.22140223598778	3.02136101434998e-07	0.534326759509622	1
ENSG00000162998.4	FRZB	2	182866669	2_110	0	0.027901774219056	14.926217700045	1.31066156904754e-06	-1.8176425466153	2
ENSG00000061676.14	NCKAP1	2	183038483	2_110	0	0.0113326727431224	5.90545278033377	2.10617533562079e-07	-0.591460299911061	1
ENSG00000162999.12	DUSP19	2	183098602	2_110	0	0.00977954307917173	4.66402182997693	1.435450140941e-07	0.267525226971228	1
ENSG00000163002.12	NUP35	2	183117184	2_110	0	0.0110112036026658	5.77882149642859	2.00254851490893e-07	0.695028025656458	1
ENSG00000170396.7	ZNF804A	2	184598808	2_112	0	0.0445245814868978	21.5469318242716	3.01921650648745e-06	-2.34425341864603	1
ENSG00000188738.14	FSIP2	2	185739764	2_112	0	0.00804849399501362	5.61166141431928	1.42139589730415e-07	0.49374893880043	2
ENSG00000065548.17	ZC3H15	2	186486293	2_112	0	0.010113358797181	7.72846565486475	2.45978795292389e-07	0.984267391041808	1
ENSG00000138448.11	ITGAV	2	186590551	2_112	0	0.0074122213533967	4.84872472936278	1.13105801896201e-07	0.0829455567538233	2
ENSG00000144369.12	FAM171B	2	186693781	2_112	0	0.00881394013302905	6.45356998467272	1.79010742553103e-07	-0.508264084775465	1
ENSG00000163012.3	ZSWIM2	2	186849550	2_112	0	0.0629422104443662	24.8151291802622	4.91549778466422e-06	2.62087869732638	1
ENSG00000064989.12	CALCRL	2	187448790	2_112	0	0.00835381525465062	5.95666863595463	1.56601991848841e-07	-0.650455719730241	1
ENSG00000003436.15	TFPI	2	187564818	2_112	0	0.0110515935968255	8.55131370917257	2.97417637017119e-07	1.28331013931951	1
ENSG00000144366.15	GULP1	2	188329302	2_112	0	0.0107428269665648	8.28843688268183	2.80220684095069e-07	-1.01405484449057	1
ENSG00000168542.14	COL3A1	2	188974074	2_112	0	0.00722966526488345	4.61772627949329	1.0506434312579e-07	0.0170108239139047	1
ENSG00000204262.11	COL5A2	2	189180039	2_113	0	0.0157628316634331	7.23853875565744	3.59082396742967e-07	-1.24186204949245	2
ENSG00000115368.9	WDR75	2	189443611	2_113	0	0.0345019993671234	14.543595364387	1.57915594471755e-06	-1.84837712708172	1
ENSG00000138449.10	SLC40A1	2	189580558	2_113	0	0.0616708353413794	20.0120366043933	3.88400779935169e-06	-2.23893910521029	1
ENSG00000138381.9	ASNSD1	2	189661479	2_113	0	0.0603381150923155	19.8025502215124	3.76029429806383e-06	3.08889080727343	2
ENSG00000151687.14	ANKAR	2	189672029	2_113	0	0.0123340563089351	4.96030916747424	1.92541187778452e-07	-0.0392347177060035	3
ENSG00000128694.11	OSGEPL1	2	189761107	2_113	0	0.0574437005798064	19.3385446144215	3.49603015691402e-06	-2.97143590004905	2
ENSG00000128699.13	ORMDL1	2	189783978	2_113	0	0.164458078322144	29.4822764080149	1.52589692737917e-05	-3.82145450960032	3
ENSG00000064933.17	PMS1	2	189783978	2_113	0	0.0426465324396069	16.5299111317499	2.21851933037504e-06	-2.78925059830898	3
ENSG00000187699.10	C2orf88	2	190531530	2_113	0	0.0978637004190212	24.4191299344004	7.52074377157585e-06	-3.33784944086028	1
ENSG00000138386.16	NAB1	2	190646582	2_113	0	0.0233279285770441	10.8871567767004	7.99281254347541e-07	1.55061408245313	1
ENSG00000115419.12	GLS	2	190910037	2_113	0	0.0955126869849646	24.1845149025443	7.26954814658486e-06	3.57771017366167	1
ENSG00000138378.17	STAT4	2	191151202	2_114	0	0.0111659645907389	4.64822736725051	1.63340012060974e-07	-0.0818754896001045	2
ENSG00000128641.18	MYO1B	2	191244832	2_114	0	0.0122885181574285	5.52296220615966	2.13589825315132e-07	0.491520524552289	1
ENSG00000173559.12	NABP1	2	191677959	2_114	0	0.0112755459442794	4.74087227081309	1.68230527721172e-07	0.169112132912624	2
ENSG00000196950.13	SLC39A10	2	195660680	2_117	0	0.0821733952532571	21.580918639723	5.58097571489373e-06	3.08536741520887	1
ENSG00000118997.13	DNAH7	2	196068464	2_117	0	0.0438750612915345	15.6381597462992	2.15929686913677e-06	2.13790302121059	2
ENSG00000138411.10	HECW2	2	196593392	2_117	0	0.0423710628283263	15.3102642378001	2.04155468676431e-06	1.77303812393628	1
ENSG00000144395.17	CCDC150	2	196640040	2_117	0	0.0147247531094462	5.44453812410724	2.52300457814682e-07	-0.462308287410154	1
ENSG00000119041.10	GTF3C3	2	196799713	2_117	0	0.0153885547243411	5.85424041920254	2.83515861516607e-07	-0.662546418994096	1
ENSG00000187944.2	C2orf66	2	196812479	2_117	0	0.0306074025992421	12.2619123828356	1.18111900696162e-06	-1.45970844333665	1
ENSG00000197121.14	PGAP1	2	196928772	2_117	0	0.0170199723647797	6.79093200412496	3.63745145745781e-07	-0.738082666461184	2
ENSG00000065413.18	ANKRD44	2	197313250	2_117	0	0.0269895869479959	11.0865416763974	9.41675574588228e-07	1.38515666908559	1
ENSG00000115524.15	SF3B1	2	197439853	2_117	0	0.0173138817549859	6.95015412912098	3.78702224898908e-07	-0.898646068788484	1
ENSG00000115520.8	COQ10B	2	197449002	2_117	0	0.0175014560773012	7.05037352700394	3.88324938825087e-07	0.911635345861598	1
ENSG00000115541.10	HSPE1	2	197499794	2_117	0	0.0268509760062965	11.0384575002174	9.32776164847212e-07	1.48473698106709	2
ENSG00000162944.10	RFTN2	2	197675986	2_117	0	0.0139095435444999	4.91547974229662	2.15172993943686e-07	-0.324016894434402	1
ENSG00000115896.15	PLCL1	2	197804386	2_117	0	0.019267919239089	7.94505188389101	4.81770860631759e-07	-1.02124214379861	1
ENSG00000226124.6	FTCDNL1	2	199763777	2_118	0	0.0233653626417377	4.78089977110201	3.51553267325035e-07	0.476375449696117	1
ENSG00000178074.5	C2orf69	2	199910402	2_118	0	0.0355320826920186	8.69819444303445	9.72654834309424e-07	-1.64391616370643	2
ENSG00000162971.10	TYW5	2	199955089	2_118	0	0.0235430813901067	4.85154826072292	3.59461708020136e-07	-0.28163137958289	1
ENSG00000162972.10	MAIP1	2	199954933	2_118	0	0.0337699764653376	8.22179083173212	8.73788159678626e-07	-1.48603802987348	2
ENSG00000196141.13	SPATS2L	2	200305923	2_118	0	0.0254103681924559	5.56348970337769	4.44904932110263e-07	-0.597001826572777	1
ENSG00000163535.17	SGO2	2	200510475	2_118	0	0.0249322943309864	5.3862668562922	4.22628796510237e-07	0.535687453043052	1
ENSG00000155729.12	KCTD18	2	200519526	2_118	0	0.0747729994697196	15.7212594008848	3.69948362835931e-06	-1.82931161260016	1
ENSG00000138356.13	AOX1	2	200586283	2_118	0	0.031036515905249	7.4318971730582	7.25908076114843e-07	-0.994078254276193	1
ENSG00000013441.15	CLK1	2	200864612	2_119	0	0.0213396189151411	5.39772745674901	3.62498810195364e-07	0.940101241922342	1
ENSG00000240344.8	PPIL3	2	200889218	2_119	0	0.0211971949771201	4.86194613700696	3.24337758877598e-07	-0.44606516256409	1
ENSG00000115942.8	ORC2	2	200963642	2_119	0	0.0263986905099766	7.35009482744395	6.10638665661715e-07	-1.34054442204098	1
ENSG00000119013.8	NDUFB3	2	201075522	2_119	0	0.0252119955226219	6.52561665085464	5.17771036033202e-07	-0.980901888907354	1
ENSG00000003402.19	CFLAR	2	201116120	2_119	0	0.0214112129805287	5.3109022984514	3.57864449325334e-07	-0.837965715241238	1
ENSG00000003400.14	CASP10	2	201183110	2_119	0	0.034615256491919	8.96897721188938	9.77055982488741e-07	1.4555575134723	1
ENSG00000064012.21	CASP8	2	201279205	2_119	0	0.0212972823034628	4.82439735228643	3.23352506516747e-07	0.105048030291041	1
ENSG00000155749.12	ALS2CR12	2	201357198	2_119	0	0.0270443853576574	7.45309343814604	6.34340814113589e-07	1.20875026915448	1
ENSG00000155754.14	ALS2CR11	2	201371220	2_119	0	0.0331310154298812	9.42685364770682	9.82902602822959e-07	-1.4492848776657	1
ENSG00000155755.18	TMEM237	2	201643776	2_119	0	0.0498256534554441	12.2898224391022	1.92711479282604e-06	-1.37288977829925	2
ENSG00000082126.17	MPP4	2	201652126	2_119	0	0.0310561270148644	8.50649092175938	8.31393664649226e-07	-1.29307200669935	1
ENSG00000182329.12	KIAA2012	2	202123134	2_120	0	0.0101239207132037	4.82379033170497	1.53690184404601e-07	-0.312753829578624	1
ENSG00000116030.16	SUMO1	2	202238678	2_120	0	0.0117463798139453	6.20714946259792	2.29459063141933e-07	0.745385259965793	1
ENSG00000138439.11	FAM117B	2	202634789	2_120	0	0.0130475365607547	7.54889929335753	3.0997104528515e-07	1.48527554505212	1
ENSG00000163596.16	ICA1L	2	202871528	2_120	0	0.0128126990902699	7.38970325774348	2.97972784631679e-07	1.35601599655942	1
ENSG00000138380.17	CARF	2	202912242	2_120	0	0.0159247560845124	9.06867164752531	4.54491159819778e-07	1.17399738922288	1
ENSG00000138442.9	WDR12	2	203014780	2_120	0	0.0166645658670628	9.89278431297279	5.18825745048625e-07	-1.49365267386205	1
ENSG00000144426.18	NBEAL1	2	203012200	2_120	0	0.082144062013773	19.5986727032768	5.06654388591681e-06	3.467734501969	1
ENSG00000138443.15	ABI2	2	203323598	2_120	0	0.129331559290869	22.7523650358976	9.26061937111e-06	3.70842442646436	1
ENSG00000178562.17	CD28	2	203706103	2_120	0	0.021294546849049	11.7395153755946	7.86733322478176e-07	1.47169958227728	1
ENSG00000163600.12	ICOS	2	203936122	2_120	0	0.0174667751576164	10.0747469739887	5.53803697717533e-07	1.39370761484905	1
ENSG00000023228.13	NDUFS1	2	206158198	2_122	0	0.0408673669227978	17.7362725307775	2.28111922228524e-06	-2.33468020835033	2
ENSG00000114942.13	EEF1B2	2	206159383	2_122	0	0.0316328616901559	15.434166508062	1.53649318168256e-06	2.14288384672016	1
ENSG00000183671.12	GPR1	2	206217980	2_122	0	0.00994874532043733	5.33179979228449	1.66936429542977e-07	-0.459908705899295	1
ENSG00000114948.12	ADAM23	2	206443099	2_122	0	0.019824809868088	11.4390575325967	7.13687760512376e-07	-1.41094163821462	1
ENSG00000138400.12	MDH1B	2	206741009	2_122	0	0.0200693900430428	11.6281296194763	7.34434401468837e-07	1.38923059871668	3
ENSG00000118246.13	FASTKD2	2	206765614	2_122	0	0.0104857842033134	5.96799664214918	1.9694205239171e-07	0.681465681372893	1
ENSG00000144410.4	CPO	2	206831443	2_122	0	0.0109886941282037	6.0902740316154	2.10616258144236e-07	-0.469413465358196	1
ENSG00000163251.3	FZD5	2	207769445	2_122	0	0.00913592740787372	5.52298377092964	1.58794472472661e-07	-0.900080509521892	1
ENSG00000118231.4	CRYGD	2	208124857	2_123	0	0.0257615595043403	4.69100605604353	3.80318207317567e-07	-0.299057711246804	1
ENSG00000188674.10	C2orf80	2	208179385	2_123	0	0.0657727202358643	13.5010409921633	2.7946153064021e-06	1.61620042614582	1
ENSG00000178385.14	PLEKHM3	2	208025325	2_123	0	0.0311893628253133	6.47728267088479	6.35782143873374e-07	0.795369467767734	1
ENSG00000138413.13	IDH1	2	208266212	2_123	0	0.0520731721828885	11.2909316288193	1.85034532000456e-06	1.72362315191171	1
ENSG00000115020.16	PIKFYVE	2	208265568	2_123	0	0.032892852414345	6.97486499373578	7.22015159050499e-07	-0.924562168790003	1
ENSG00000144407.9	PTH2R	2	208359917	2_123	0	0.0600090068917061	12.63162782642	2.38552918700978e-06	-1.8824334386505	1
ENSG00000144406.18	UNC80	2	209772023	2_124	0	0.0119276894142007	11.2553367708584	4.22497155834487e-07	2.02465002129766	2
ENSG00000078018.19	MAP2	2	209432012	2_124	0	0.0123059769587871	10.3807700726885	4.02026464903578e-07	1.11069816747131	1
ENSG00000197713.14	RPE	2	210002122	2_124	0	0.0137166554486226	12.0902989227457	5.2190834606065e-07	1.6179704751044	1
ENSG00000144445.16	KANSL1L	2	210170701	2_124	0	0.33106076946794	20.6021306021999	2.14648980338353e-05	3.91684767719395	1
ENSG00000178568.14	ERBB4	2	212537981	2_125	0	0.0104010306258019	5.13428907685006	1.6806050570579e-07	0.0695008529911759	3
ENSG00000144451.18	SPAG16	2	213285452	2_126	0	0.0537886128158245	14.3031186453875	2.42119662026457e-06	2.16808285440039	1
ENSG00000181378.13	CFAP65	2	219041843	2_129	0	0.00971578624516167	5.37594400573801	1.64377231524099e-07	0.496269148330392	2
ENSG00000182698.11	RESP18	2	219332702	2_129	0	0.0127354411422876	8.00518192301392	3.20844185167924e-07	-0.842764888227594	1
ENSG00000188282.12	RUFY4	2	218034910	2_129	0	0.00944754576912288	5.46480608848885	1.6248105654179e-07	0.807510519913271	1
ENSG00000163464.7	CXCR1	2	218166777	2_129	0	0.020188550870009	14.8846217636606	9.4569680840054e-07	-2.25606349435874	2
ENSG00000163466.15	ARPC2	2	218217396	2_129	0	0.0126523206824718	17.6443037443435	7.02560437295429e-07	3.95835229304117	1
ENSG00000179921.14	GPBAR1	2	218259499	2_129	1	0.0222126359522831	20.0218191855903	1.39962795329706e-06	4.36656988200898	1
ENSG00000127837.9	AAMP	2	218270205	2_129	1	0.153130739597689	24.988526874757	1.20423711480839e-05	4.97398410824465	1
ENSG00000135926.14	TMBIM1	2	218292256	2_129	1	0.358662539536965	27.3348538689016	3.08540194820272e-05	5.17102816846866	2
ENSG00000018280.16	SLC11A1	2	218381258	2_129	0	0.00951392933151418	5.67194349706822	1.69824674444534e-07	0.746961513598751	2
ENSG00000135913.10	USP37	2	218568666	2_129	0	0.00897853966553819	4.69892048631511	1.32773919357711e-07	0.128623254057193	2
ENSG00000144580.13	CNOT9	2	218568230	2_129	0	0.0271258463893329	15.037578657886	1.2837196345013e-06	-2.49439391074478	1
ENSG00000115556.13	PLCD4	2	218607602	2_129	0	0.0297936656916548	15.913695423562	1.49212070144962e-06	-2.5631138610476	1
ENSG00000074582.12	BCS1L	2	218658710	2_129	0	0.032857249020208	16.8439297739572	1.7417410797718e-06	2.63650888836021	1
ENSG00000115568.15	ZNF142	2	218658710	2_129	0	0.0266665830064422	15.119955334111	1.26889840559291e-06	-2.41155752489168	2
ENSG00000163481.7	RNF25	2	218672514	2_129	0	0.0101915294237329	6.05610606034288	1.94241404064879e-07	0.89099003579377	1
ENSG00000163482.11	STK36	2	218672452	2_129	0	0.0260267478500595	14.8114701880619	1.21318504211862e-06	2.48955783128879	2
ENSG00000135912.10	TTLL4	2	218710704	2_129	0	0.00925040602465987	4.99447280743352	1.45398331249592e-07	-0.446560298865981	1
ENSG00000135929.8	CYP27A1	2	218782732	2_129	0	0.0092842997645749	5.03386024505412	1.47081917105871e-07	-0.469104068239533	1
ENSG00000187736.12	NHEJ1	2	219160586	2_129	0	0.0213144756145713	12.7018325589761	8.5202043196518e-07	-1.83963397978697	1
ENSG00000213901.10	SLC23A3	2	219170383	2_129	0	0.0259453869408234	14.5837567537118	1.19079920953284e-06	-2.04048393624257	2
ENSG00000144567.10	FAM134A	2	219177206	2_129	0	0.0242689117108732	13.8995368958548	1.06159681309291e-06	1.93566621323099	2
ENSG00000115649.15	CNPPD1	2	219177821	2_129	0	0.0171427087876618	10.8634059207695	5.86076663525597e-07	-1.66333546586634	3
ENSG00000115657.12	ABCB6	2	219218557	2_129	0	0.0182349093883859	11.0141374822109	6.32066941657196e-07	-1.19750125226405	1
ENSG00000198925.10	ATG9A	2	219229829	2_129	0	0.0127074556158759	8.03777597800778	3.21442630119172e-07	-1.08136785429811	2
ENSG00000163516.13	ANKZF1	2	219229829	2_129	0	0.0107964295062872	6.50907576251439	2.21160953508277e-07	-0.834010796646033	2
ENSG00000115661.13	STK16	2	219241237	2_129	0	0.0101126117105361	5.81043635906042	1.84918794941871e-07	0.806853015986342	1
ENSG00000127824.13	TUBA4A	2	219278362	2_129	0	0.0956485447857242	26.1017046496367	7.85699020677795e-06	2.43612347569573	1
ENSG00000135924.15	DNAJB2	2	219279688	2_129	0	0.0116348820929711	7.0653205426561	2.58703813210378e-07	0.89082174447	1
ENSG00000054356.13	PTPRN	2	219309183	2_129	0	0.00889457311550668	4.62254377433461	1.29394291119701e-07	0.211753255436083	1
ENSG00000123992.18	DNPEP	2	219399651	2_129	0	0.0105126968987526	6.12553389900301	2.02659545507697e-07	-0.550946140187976	1
ENSG00000175084.11	DES	2	219418537	2_129	0	0.0116890864263098	7.0925787971803	2.60911795117144e-07	0.717190240791161	1
ENSG00000072195.14	SPEG	2	219434550	2_129	0	0.0116320556055898	7.18556146002347	2.63042638205581e-07	0.844266784913265	2
ENSG00000144591.18	GMPPA	2	219506313	2_129	0	0.0108992192662725	6.51111325768264	2.23336452296484e-07	-0.723111088679366	1
ENSG00000123989.13	CHPF	2	219543916	2_129	0	0.0617184044580001	21.8126979615361	4.23675206326365e-06	2.29211757794299	1
ENSG00000188760.10	TMEM198	2	219543916	2_129	0	0.0617184044580004	21.8126979615361	4.23675206326367e-06	2.29211757794299	1
ENSG00000123999.4	INHA	2	219568391	2_129	0	0.00966927950852403	5.42916846720764	1.6521002853873e-07	0.302180467921294	1
ENSG00000124006.14	OBSL1	2	219535229	2_129	0	0.016442217757022	10.2765916441815	5.31763432131854e-07	-1.3550464862421	3
ENSG00000144589.21	STK11IP	2	219597759	2_130	0	0.0214405301525376	8.56491200934723	5.77919567307542e-07	0.949924619491253	1
ENSG00000116106.11	EPHA4	2	221574191	2_130	0	0.0140959012911331	4.66407688804601	2.06903351108568e-07	0.0770039270414001	1
ENSG00000135900.3	MRPL44	2	223956499	2_131	0	0.0141373478753922	6.38175449827876	2.83933745594126e-07	0.646914446875485	1
ENSG00000135919.12	SERPINE2	2	224039199	2_132	0	0.0156075067026553	4.64095704959888	2.27955488391491e-07	0.0952551202686752	2
ENSG00000124019.9	FAM124B	2	224402164	2_132	0	0.0157044774370462	5.64917950644991	2.79201558743136e-07	-1.05287841047725	2
ENSG00000135905.18	DOCK10	2	225041976	2_133	0	0.0159572433391045	8.84363391807019	4.44117205236139e-07	-1.13597095161783	1
ENSG00000081052.11	COL4A4	2	227226658	2_133	0	0.0104676274742037	4.65206088428993	1.53250754747577e-07	0.0927746623251481	1
ENSG00000169031.18	COL4A3	2	227159422	2_133	0	0.0105733646200483	4.72982388774746	1.5738638240201e-07	-0.151550563635351	2
ENSG00000168958.19	MFF	2	227324777	2_134	0	0.0200743596967671	5.84267930788962	3.69115875864456e-07	0.551107098156683	3
ENSG00000168955.3	TM4SF20	2	227381483	2_134	0	0.0219530950102371	6.67611455794404	4.61241643503379e-07	-1.00712146266222	2
ENSG00000173744.17	AGFG1	2	227472263	2_134	0	0.0519546478774938	14.7462983593581	2.41110651244961e-06	-1.79948361885544	1
ENSG00000135917.13	SLC19A3	2	227717537	2_134	0	0.0306890965842189	9.80284977708087	9.46772042553118e-07	-1.16145719660103	2
ENSG00000115009.11	CCL20	2	227805859	2_134	0	0.0176928223284628	4.66747555423716	2.59889146017238e-07	-0.0951997180865271	1
ENSG00000123977.9	DAW1	2	227871322	2_134	0	0.0292205262570396	9.34440680202468	8.59307779965073e-07	1.08167472942227	2
ENSG00000153832.11	FBXO36	2	229921921	2_135	1	0.3621912205854	22.6012034816272	2.57619336836343e-05	4.60736042978539	1
ENSG00000163053.10	SLC16A14	2	230064346	2_135	0	0.00823943930797033	5.67482811863598	1.47149687703899e-07	-0.516065963414557	1
ENSG00000079263.18	SP140	2	230203422	2_135	0	0.0102651933087703	7.17379024002607	2.31752687835361e-07	0.77509289758385	1
ENSG00000185404.16	SP140L	2	230326798	2_135	0	0.0670791006653189	24.2753409115606	5.12461853097524e-06	-2.41898579574686	1
ENSG00000067066.16	SP100	2	230415917	2_135	0	0.602196554447547	26.8746666277792	5.09319525330133e-05	4.27933795635481	2
ENSG00000135916.15	ITM2C	2	230864420	2_135	0	0.00819813424518401	5.6552530941611	1.45906972237721e-07	-0.53687713230828	1
ENSG00000135898.9	GPR55	2	230960977	2_135	0	0.00734352029577934	4.64120287948156	1.07261490153711e-07	-0.0639378088271611	1
ENSG00000237412.6	PRSS56	2	232520066	2_136	0	0.0172366939876042	4.61791685962495	2.50500764017301e-07	-0.0441546620621436	1
ENSG00000135902.9	CHRND	2	232523601	2_136	0	0.0492731495198207	14.4398409509639	2.23914236239127e-06	-1.73446439829434	2
ENSG00000177673.3	TEX44	2	231593169	2_136	0	0.0172505167147018	4.62537218576956	2.51106391114934e-07	-0.148438056458507	1
ENSG00000204128.5	C2orf72	2	231037334	2_136	0	0.0209489167521734	6.43318287885962	4.24127509270497e-07	0.647144079475547	2
ENSG00000173692.12	PSMD1	2	231058845	2_136	0	0.0187350728903675	5.39337057188395	3.17998170877499e-07	0.509261169867504	1
ENSG00000135914.5	HTR2B	2	231125386	2_136	0	0.0254811516868486	8.25902372088915	6.6230302755357e-07	-1.03727577199705	2
ENSG00000115053.15	NCL	2	231448447	2_136	0	0.022364216028939	7.04227446886703	4.95650558472353e-07	0.879903298383413	2
ENSG00000171596.6	NMUR1	2	231529808	2_136	0	0.0173038275091005	4.65406890275715	2.53445135258025e-07	0.192284958214711	1
ENSG00000187514.16	PTMA	2	231707301	2_136	0	0.0355745017495873	11.3789857224438	1.27394697625083e-06	1.68050086086857	1
ENSG00000144524.17	COPS7B	2	231781537	2_136	0	0.0172815313552612	4.64207586419959	2.52466309159496e-07	0.0454045262294703	1
ENSG00000156973.13	PDE6D	2	231788301	2_136	0	0.0172811129185591	4.64185067627141	2.52447949318454e-07	-0.0463084116923703	1
ENSG00000144535.19	DIS3L2	2	231961176	2_136	0	0.0461194153832462	13.8168426628819	2.00540262610198e-06	1.63791499701457	1
ENSG00000196811.11	CHRNG	2	232539584	2_136	0	0.0174821719860033	4.74943713422601	2.6130426939472e-07	-0.267157022864999	1
ENSG00000221944.6	TIGD1	2	232550122	2_136	0	0.0176253362106793	4.8252960387392	2.6765190996443e-07	-0.27969226245896	1
ENSG00000135930.13	EIF4E2	2	232550122	2_136	0	0.0176253362106793	4.8252960387392	2.6765190996443e-07	0.27969226245896	1
ENSG00000204120.14	GIGYF2	2	232697615	2_137	0	0.0233227901605646	8.50582423820988	6.24318038011837e-07	-0.969355001084443	1
ENSG00000182600.9	C2orf82	2	232856815	2_137	0	0.0195239329380813	6.85887725751691	4.21433749398249e-07	-0.73621000218544	1
ENSG00000066248.14	NGEF	2	233013260	2_137	0	0.0960899058720813	21.6754748954692	6.55473839019586e-06	2.16291154457594	1
ENSG00000085982.13	USP40	2	233565958	2_137	0	0.0201809572160461	7.22659060944499	4.58969882069431e-07	0.859024871361868	2
ENSG00000185038.14	MROH2A	2	233790144	2_137	0	0.0226152883101403	7.98843398746676	5.6855535342776e-07	0.68220186186862	1
ENSG00000123485.11	HJURP	2	233854092	2_137	0	0.0168191667591178	5.38367299880049	2.84965394435271e-07	0.345142459853735	2
ENSG00000132321.16	IQCA1	2	236506648	2_139	0	0.0161761508341683	5.01030236067233	2.55063372014279e-07	-0.301598563558899	1
ENSG00000198612.10	COPS8	2	237085776	2_140	0	0.0282435492961877	7.5042320669255	6.67013313167554e-07	-0.87219614403775	1
ENSG00000115648.13	MLPH	2	237487170	2_140	0	0.139512600328073	22.6943841666681	9.96416267910432e-06	-2.82182565018171	1
ENSG00000124839.12	RAB17	2	237605087	2_140	0	0.0271772263295552	7.14478344126298	6.11087182722679e-07	0.8530224935091	1
ENSG00000124831.18	LRRFIP1	2	237662388	2_140	0	0.0258709185536532	6.68491509586499	5.4427290917883e-07	0.797055353023188	1
ENSG00000177483.11	RBM44	2	237798835	2_140	0	0.0216560607409287	5.02665817480672	3.42584561508274e-07	0.309326635698076	2
ENSG00000132329.10	RAMP1	2	237859174	2_141	0	0.0249283629916534	4.89983240437976	3.84400513525068e-07	-0.248160536411749	1
ENSG00000184182.18	UBE2F	2	237966849	2_141	0	0.0380968376225357	8.86668901985696	1.06306391686339e-06	1.36709570460174	2
ENSG00000132330.16	SCLY	2	238060509	2_141	0	0.0571873664064281	12.6914474274128	2.28412688513559e-06	1.78196542413662	3
ENSG00000144488.14	ESPNL	2	238099901	2_141	0	0.0557387925532299	12.4488914522267	2.18372130067077e-06	1.78124833797895	1
ENSG00000168427.8	KLHL30	2	238138379	2_141	0	0.0302440173775407	6.70505007701449	6.38190710570148e-07	0.675472603941773	1
ENSG00000178752.15	ERFE	2	238158500	2_141	0	0.0488786220493012	11.2095354136807	1.72431077133114e-06	-1.420866516271	2
ENSG00000132323.8	ILKAP	2	238203982	2_141	0	0.0241997028426555	4.62310913287725	3.52089563702727e-07	-0.0866924739832213	1
ENSG00000144485.10	HES6	2	238241004	2_141	0	0.0397905716278445	9.27490587582345	1.16144503796481e-06	1.25381976804869	1
ENSG00000204104.11	TRAF3IP1	2	238320799	2_141	0	0.0311887840763884	6.99270881087208	6.86361415470295e-07	-0.805499128688636	2
ENSG00000233608.3	TWIST2	2	238847617	2_141	0	0.106820942423114	18.6583528434239	6.27247126644363e-06	2.05751008381935	1
ENSG00000178602.7	OTOS	2	240140715	2_142	0	0.014924676185833	4.63997474840996	2.17936267145215e-07	-0.0581321295779531	2
ENSG00000068024.16	HDAC4	2	239384076	2_142	0	0.0149285652755118	4.64239559871596	2.18106792456365e-07	-0.0952586347212008	1
ENSG00000130414.11	NDUFA10	2	240018317	2_142	0	0.0175012836887469	6.12043791617684	3.37102035758397e-07	0.67139321266098	2
ENSG00000172428.10	COPS9	2	240133108	2_142	0	0.0190248954778478	6.89706986569972	4.1294848624518e-07	-0.718658953132108	2
ENSG00000063660.8	GPC1	2	240434936	2_142	0	0.0172223168666833	5.97099585306399	3.23628916051788e-07	0.581875300040409	1
ENSG00000188542.9	DUSP28	2	240561091	2_142	0	0.0182554661506602	6.51290999459676	3.74176903984396e-07	-0.681408678456965	2
ENSG00000142327.12	RNPEPL1	2	240566209	2_142	0	0.0153268091924397	4.88702624914182	2.35724865270118e-07	-0.26883624231709	1
ENSG00000144504.15	ANKMY1	2	240521955	2_142	0	0.0408612750939694	14.039606916859	1.80540997262338e-06	1.48140009494682	2
ENSG00000178623.11	GPR35	2	240599114	2_142	0	0.0248608498114797	9.38991706878853	7.34660517222132e-07	1.12586695415141	2
ENSG00000172478.17	C2orf54	2	240905980	2_143	0	0.0205225084992906	5.17530447564178	3.3425300731942e-07	-0.348346148914529	1
ENSG00000130294.15	KIF1A	2	240820742	2_143	0	0.0225634904290818	6.05859856132063	4.302168679293e-07	0.598514026385883	1
ENSG00000172482.4	AGXT	2	240912909	2_143	0	0.0271175694216654	7.77369005657493	6.63417548706486e-07	1.03296229113879	1
ENSG00000162804.13	SNED1	2	240989811	2_143	0	0.0205909401352206	5.20631416084492	3.37377037617493e-07	-0.469868518304592	3
ENSG00000122085.16	MTERF4	2	241094178	2_143	0	0.0338036853764589	9.83438386565273	1.04621316510838e-06	-1.21807355125004	2
ENSG00000115687.13	PASK	2	241144457	2_143	0	0.021463334602237	5.59281578281044	3.77778018577681e-07	0.649225106201047	3
ENSG00000115685.14	PPP1R7	2	241149506	2_143	0	0.0194347738168514	4.6682740510022	2.85525438849879e-07	-0.00819413022485926	1
ENSG00000146205.13	ANO7	2	241189001	2_143	0	0.0602212928409632	15.2688401128505	2.8937772357793e-06	-1.79105919792752	2
ENSG00000115677.16	HDLBP	2	241317232	2_144	0	0.0182199215625098	4.64389980427975	2.66279858563957e-07	0.0635584103781129	3
ENSG00000006607.13	FARP2	2	241356233	2_144	0	0.02399072269848	7.20674522578005	5.4411597106656e-07	-0.967460430328084	2
ENSG00000176720.4	BOK	2	241558372	2_144	0	0.0191675666097783	5.11571713524559	3.08590447159136e-07	0.226329394279772	3
ENSG00000168397.16	ATG4B	2	241647930	2_144	0	0.0181787162989587	4.62283613653498	2.64472600258828e-07	-0.199989612791774	1
ENSG00000168395.15	ING5	2	241687101	2_144	0	0.0186669041550361	4.86938072719892	2.8605859667857e-07	0.124577054651211	2
ENSG00000180902.17	D2HGDH	2	241737769	2_144	0	0.0321856644332452	9.95153847511432	1.00800266229397e-06	1.37842306331718	3
ENSG00000154252.11	GAL3ST2	2	241770664	2_144	0	0.0248673721882287	7.54146487881291	5.90193715849039e-07	-1.01011498073127	2
ENSG00000204099.11	NEU4	2	241770664	2_144	0	0.0316212601867472	9.78606968538125	9.73859827813591e-07	1.17336446490356	3
ENSG00000188389.10	PDCD1	2	241853790	2_144	0	0.0187378584060518	4.90471738322193	2.89229718110593e-07	0.266306674996589	1
ENSG00000188011.5	RTP5	2	241822466	2_144	0	0.0756314760203062	18.0096737888244	4.28664379140156e-06	1.92926033200757	1
ENSG00000134121.9	CHL1	3	195756	3_1	0	0.0681213647893331	14.7968678321654	3.17221130602443e-06	-2.03317929971824	2
ENSG00000134115.12	CNTN6	3	1092518	3_1	0	0.029285233592261	6.85094170725243	6.31404886244865e-07	-0.740216304370647	1
ENSG00000072756.16	TRNT1	3	3129338	3_3	0	0.0173732762421033	5.03291169154768	2.75175655127455e-07	0.316966585822573	1
ENSG00000175928.5	LRRN1	3	3799747	3_3	0	0.0618173835034207	16.9245927249688	3.29259124706093e-06	-1.75970264548972	2
ENSG00000170364.12	SETMAR	3	4301055	3_3	0	0.0231185137389228	7.69305452047056	5.59715964632328e-07	0.8014824964917	2
ENSG00000144455.13	SUMF1	3	4445665	3_4	0	0.0183762781362151	5.54164341569705	3.20483080428804e-07	-0.716615281464452	2
ENSG00000134109.10	EDEM1	3	5187958	3_4	0	0.0202065614549931	6.42538927598103	4.08602325312551e-07	-0.675667178633168	1
ENSG00000125046.14	SSUH2	3	8744602	3_7	0	0.062919571506063	14.6901536321627	2.90884826593501e-06	1.62943277451994	1
ENSG00000180914.10	OXTR	3	8769708	3_7	0	0.037841442331382	9.89782069278177	1.17873515660624e-06	1.16087215793462	1
ENSG00000070950.9	RAD18	3	8959911	3_7	0	0.0267660064147141	6.65784519910076	5.60823553148991e-07	0.833793701200676	2
ENSG00000134077.15	THUMPD3	3	9362987	3_7	0	0.060957702146161	14.3899718538524	2.76056200129274e-06	-1.60758311699798	3
ENSG00000168137.15	SETD5	3	9397385	3_7	0	0.0254363640388792	6.18225485806959	4.94892543133958e-07	-0.601564247476376	1
ENSG00000163719.19	MTMR14	3	9649842	3_8	0	0.040650650948759	10.5790092312605	1.35338535988113e-06	-1.2196356558754	1
ENSG00000134072.10	CAMK1	3	9769618	3_8	0	0.0276503905318057	6.9705277571178	6.0656298487855e-07	0.863616115598218	2
ENSG00000171148.13	TADA3	3	9635215	3_8	0	0.21101569853915	26.4910161978345	1.75922892803804e-05	2.71745555883971	1
ENSG00000241553.12	ARPC4	3	9792302	3_8	0	0.021486985659211	4.61819483146363	3.12289022687681e-07	-0.0393207007797643	2
ENSG00000214021.15	TTLL3	3	9808579	3_8	0	0.0234435877934599	5.43041937588723	4.00651174789044e-07	-0.451172104137957	1
ENSG00000156990.14	RPUSD3	3	9843931	3_8	0	0.0253602180361768	6.16340494073013	4.91906610592362e-07	0.550899730769593	1
ENSG00000171135.13	JAGN1	3	9890513	3_8	0	0.0320145666421856	8.34050755917555	8.40328477636405e-07	-0.916921931314624	2
ENSG00000163701.18	IL17RE	3	9902449	3_8	0	0.0214876711822842	4.61849205252413	3.12319085149617e-07	-0.00276079435585107	2
ENSG00000163702.18	IL17RC	3	9917083	3_8	0	0.0219036117840665	4.79711936459636	3.30677946600032e-07	0.186329802345872	1
ENSG00000163703.17	CRELD1	3	9933702	3_8	0	0.0239271670657916	5.62080493137185	4.23251756507108e-07	-0.491902776416671	1
ENSG00000125037.12	EMC3	3	10010880	3_8	0	0.0217503376926607	4.73168948324021	3.2388528269443e-07	0.167653718562577	1
ENSG00000144554.10	FANCD2	3	10025967	3_8	0	0.0219533765299813	4.8182655777121	3.32890218373212e-07	-0.180459455482962	1
ENSG00000254999.3	BRK1	3	10115521	3_8	0	0.0218428628765336	4.77124123882305	3.27981923533533e-07	-0.0805292818808551	2
ENSG00000134086.7	VHL	3	10144532	3_8	0	0.0216448182874638	4.68637907216281	3.19227526461153e-07	0.2035755905703	1
ENSG00000134070.4	IRAK2	3	10164461	3_8	0	0.0219088539836079	4.79934927219562	3.30910838009494e-07	-0.317186651894868	1
ENSG00000157017.15	GHRL	3	10273419	3_8	0	0.120003800537887	20.8899884509408	7.88936726935133e-06	-2.39127476065223	2
ENSG00000157020.17	SEC13	3	10327264	3_8	0	0.0459987095172608	11.7409647454126	1.69964572208889e-06	1.50098674381112	1
ENSG00000157087.17	ATP2B2	3	10708383	3_8	0	0.0391307474689011	10.2212821900803	1.25872974750407e-06	1.28789583287268	1
ENSG00000157103.10	SLC6A1	3	10992142	3_9	0	0.0111157441269026	4.6286597203136	1.61920847893359e-07	0.0575842045945033	2
ENSG00000197548.12	ATG7	3	11272224	3_9	0	0.0323368585335229	12.733171520078	1.29581615377885e-06	-0.0736764294749647	2
ENSG00000144559.10	TAMM41	3	11808333	3_9	0	0.0163828412196664	8.04610637729771	4.14843190694102e-07	-0.888489845627975	2
ENSG00000157152.16	SYN2	3	11983856	3_9	0	0.0250607414558647	11.9422029443722	9.4186213360769e-07	1.40004918721558	1
ENSG00000132170.19	PPARG	3	12288284	3_9	0	0.0260357451374987	12.3037150974473	1.00812701184417e-06	1.32908584939274	1
ENSG00000154743.17	TSEN2	3	12484699	3_9	0	0.0114633974939875	4.93916042828719	1.78186771137514e-07	-0.308809082567323	1
ENSG00000075975.15	MKRN2	3	12555749	3_9	0	0.0117697322791137	5.08058812822857	1.88186968817682e-07	0.619330800738702	2
ENSG00000225526.4	MKRN2OS	3	12561203	3_9	0	0.0264751539456519	12.3649911221379	1.03024680569e-06	1.68423178861502	2
ENSG00000132155.11	RAF1	3	12655999	3_9	0	0.0112696936196491	4.73941154043359	1.68091404036191e-07	-0.35364045496127	1
ENSG00000144712.11	CAND2	3	12812626	3_9	0	0.0111072703526514	4.64577148370987	1.62395563442802e-07	-0.0780745949552058	1
ENSG00000144713.12	RPL32	3	12841494	3_9	0	0.014814593420021	7.08338733130331	3.30247623475349e-07	0.67607882733159	2
ENSG00000131379.9	C3orf20	3	14736755	3_10	0	0.0520184004152944	19.5407330717791	3.19894533927564e-06	2.07989978057325	1
ENSG00000144711.13	IQSEC1	3	13073191	3_10	0	0.0106565804849162	4.74194261893585	1.59031493462062e-07	0.0393527544559897	2
ENSG00000132182.11	NUP210	3	13419678	3_10	0	0.023557980065636	12.1165505459099	8.98309560933352e-07	1.9086296291921	2
ENSG00000163517.14	HDAC11	3	13479647	3_10	0	0.0109198970212189	4.96835151076818	1.70741790387551e-07	-0.225645818321935	1
ENSG00000163520.13	FBLN2	3	13553938	3_10	0	0.0121134726836767	5.93080504504609	2.26095170809424e-07	0.521732737268756	1
ENSG00000163528.12	CHCHD4	3	14124429	3_10	0	0.0211105489048096	11.094373774589	7.37074340957779e-07	1.5315838876478	2
ENSG00000170876.7	TMEM43	3	14127579	3_10	0	0.0187676259837049	9.99912692472517	5.90582256358174e-07	1.26340397606659	1
ENSG00000154767.14	XPC	3	14181071	3_10	0	0.0311461865737064	14.7240763237816	1.44325115751806e-06	-1.84081781962451	1
ENSG00000170860.3	LSM3	3	14178595	3_10	0	0.0220282303300591	11.4908078940369	7.96597880650775e-07	-1.63148091665097	1
ENSG00000131389.16	SLC6A6	3	14315607	3_10	0	0.0105166213642477	4.61932300723472	1.52884530253736e-07	0.00735077923853109	2
ENSG00000144596.12	GRIP2	3	14555907	3_10	0	0.011021376587973	5.05415691845044	1.75304690839302e-07	-0.309992415556907	1
ENSG00000154781.15	CCDC174	3	14660765	3_10	0	0.0105540181147828	4.65224530914224	1.54521677987061e-07	-0.0155955111528383	1
ENSG00000131381.12	RBSN	3	15099772	3_11	0	0.0258265633074812	7.70003271508945	6.25846983471283e-07	0.252498467557675	2
ENSG00000131375.9	CAPN7	3	15206289	3_11	0	0.0177580625335642	5.19556227461395	2.90360215039375e-07	-0.827713013094717	1
ENSG00000131370.15	SH3BP5	3	15341039	3_11	0	0.0227135918679906	7.00201374502685	5.0051575262184e-07	-0.863462427653817	1
ENSG00000131373.14	HACL1	3	15601668	3_11	0	0.0218849569015639	6.74442774537996	4.64515035320884e-07	-0.822109628916128	1
ENSG00000154813.9	DPH3	3	16264511	3_12	0	0.302255257980444	20.6975614321771	1.96880189399623e-05	-4.15731363800864	1
ENSG00000154814.13	OXNAD1	3	16265068	3_12	0	0.0187358252385482	5.13923386400543	3.03026201199779e-07	0.178571705339171	1
ENSG00000131378.13	RFTN1	3	16513716	3_12	0	0.0257620101257976	8.42373205923281	6.8295684903089e-07	-1.01321408009797	2
ENSG00000182568.16	SATB1	3	18440698	3_13	0	0.0237444503887221	5.91517200238659	4.42016491220964e-07	0.645925215152706	1
ENSG00000163576.17	EFHB	3	19946945	3_14	0	0.0183856597775548	6.01791129698466	3.48204175802235e-07	0.193782601043211	2
ENSG00000144566.10	RAB5A	3	19946616	3_14	0	0.539753933757479	23.6412543447907	4.0158298657332e-05	3.64451725887764	1
ENSG00000183977.13	PP2D1	3	20012089	3_14	0	0.0459867707115863	14.4074358276554	2.08510812750833e-06	1.56481869547664	1
ENSG00000114166.7	KAT2B	3	20039856	3_14	0	0.0164194177970252	5.23334604744411	2.70424590184216e-07	0.602467979261081	1
ENSG00000182247.9	UBE2E2	3	23203514	3_17	0	0.0436456362320307	16.3046246770418	2.23954920332697e-06	3.00439982406807	1
ENSG00000170142.11	UBE2E1	3	23805720	3_18	0	0.0427609741299717	14.8872787328586	2.00341944007454e-06	1.54619889402566	1
ENSG00000077092.18	RARB	3	25174821	3_18	0	0.0171225546102395	6.33810497259908	3.41536372535856e-07	0.722942285474445	1
ENSG00000077097.15	TOP2B	3	25664786	3_19	0	0.0215336323764023	4.64273477186636	3.14630008744218e-07	0.178623438706434	1
ENSG00000151093.7	OXSM	3	25782726	3_19	0	0.0320691246458141	8.36077194252878	8.43805703658115e-07	1.07521345027949	1
ENSG00000163491.16	NEK10	3	27369070	3_20	2	0.030699214051725	18.7988397623139	1.81621507766182e-06	1.20842374498166	1
ENSG00000033867.16	SLC4A7	3	27484217	3_20	0	0.0125370246122547	8.62215229218736	3.40188118789256e-07	2.26774050117104	1
ENSG00000187118.12	CMC1	3	28241610	3_21	0	0.0655347781139291	11.8672266319585	2.44754138155023e-06	1.42148082687196	1
ENSG00000163512.13	AZI2	3	28349407	3_21	0	0.0727683834841541	12.8624788811801	2.94561766581238e-06	-1.58755789008494	2
ENSG00000144642.21	RBMS3	3	28575079	3_21	0	0.0495605642581463	9.22510696964812	1.43885366276276e-06	-1.19076212955637	1
ENSG00000163527.9	STT3B	3	31533670	3_23	0	0.0207840006740395	4.94275291651848	3.23300981100256e-07	0.352109212511027	1
ENSG00000197385.5	ZNF860	3	31981925	3_23	0	0.0217355899672274	5.35977164509304	3.66628897813133e-07	-0.396620381592308	1
ENSG00000144645.13	OSBPL10	3	32078058	3_23	0	0.0202077611759893	4.68091441872886	2.97685633096413e-07	-0.132859868532734	1
ENSG00000170293.8	CMTM8	3	32238447	3_23	0	0.0296951707005196	8.27155688366239	7.73004568374946e-07	-0.974413035948207	1
ENSG00000153551.13	CMTM7	3	32392093	3_24	0	0.0243394142475289	4.73698533423467	3.62844994349109e-07	-0.223270074376764	1
ENSG00000091317.7	CMTM6	3	32503449	3_24	0	0.0463064490926293	10.760581631225	1.56814493448832e-06	-1.45130580889048	1
ENSG00000144635.8	DYNC1LI1	3	32570942	3_24	0	0.0301076311053313	6.72297823753357	6.37011489091659e-07	0.800436747964339	1
ENSG00000182973.18	CNOT10	3	32684690	3_24	0	0.0240303997647425	4.61781751469113	3.49226133797395e-07	-0.0191404858044061	1
ENSG00000188167.8	TMPPE	3	33097052	3_24	0	0.0255898675616257	5.20438926542857	4.19128105520193e-07	-0.397549319206418	2
ENSG00000170266.15	GLB1	3	33097052	3_24	0	0.0336459679994124	7.76258123790504	8.21955222981904e-07	0.992831209492195	1
ENSG00000170275.14	CRTAP	3	33113772	3_24	0	0.0740457544454102	15.2034065799358	3.54282781759367e-06	-1.80955497368225	2
ENSG00000173705.8	SUSD5	3	33218930	3_25	0	0.0172871221452764	4.91892382916891	2.67609651045002e-07	-0.731472000051341	2
ENSG00000153558.13	FBXL2	3	33392636	3_25	0	0.0169453005037881	4.73319158318376	2.52413356618797e-07	-0.577101683616235	1
ENSG00000153560.11	UBP1	3	33440884	3_25	0	0.072052516001055	18.3108594867682	4.15209091361064e-06	-2.85847213693672	2
ENSG00000144681.10	STAC	3	36380068	3_26	0	0.0287745490321634	4.88386031942357	4.42263128796146e-07	0.180996463126576	1
ENSG00000163673.7	DCLK3	3	36764355	3_27	0	0.0128564250874618	4.63623002746465	1.87583300403269e-07	-0.11094679581636	2
ENSG00000168016.13	TRANK1	3	36943824	3_27	0	0.019713437449788	7.84940089264555	4.86976319780327e-07	-0.0856886042137791	1
ENSG00000178567.7	EPM2AIP1	3	36993455	3_27	0	0.0281905143784375	13.2260104612973	1.17338582072473e-06	-2.48660600391026	2
ENSG00000076242.14	MLH1	3	36988891	3_27	0	0.0139479860255461	5.22339132023535	2.29283625510934e-07	0.255770946996439	1
ENSG00000093167.17	LRRFIP2	3	37183476	3_27	0	0.0417560256742521	16.9795355439146	2.23127929816328e-06	2.85362463324045	1
ENSG00000144674.16	GOLGA4	3	37243088	3_27	0	0.0163256054760362	6.47542103147595	3.32695006360593e-07	0.475180390876847	1
ENSG00000198590.11	C3orf35	3	37210779	3_27	0	0.0160434824486017	6.62314784875649	3.34404464667695e-07	0.431054691496968	2
ENSG00000144668.11	ITGA9	3	37451252	3_27	0	0.0128622529868691	4.68308291294882	1.89564874666665e-07	-0.498438635387309	2
ENSG00000144677.14	CTDSPL	3	37862772	3_27	0	0.0219394567839556	10.3867295567528	7.17156052282622e-07	-1.74336933451957	1
ENSG00000136059.14	VILL	3	37987360	3_27	0	0.0480232779615261	16.3051158392636	2.46424941981482e-06	1.70311177232132	1
ENSG00000187091.13	PLCD1	3	38029646	3_27	0	0.0198548977371092	9.18358621838205	5.73837513377962e-07	-1.27641101886439	1
ENSG00000008226.19	DLEC1	3	38039461	3_27	0	0.0531566769681412	17.517905189236	2.93054887523916e-06	1.99298657118701	1
ENSG00000172936.12	MYD88	3	38137763	3_27	0	0.012890253422276	4.64916349496896	1.88601546012778e-07	-0.183652046993063	1
ENSG00000172940.11	SLC22A13	3	38266019	3_27	0	0.0128717677026555	4.64406064583212	1.88124366114023e-07	0.198827363702317	1
ENSG00000093217.9	XYLB	3	38346523	3_28	0	0.0223988296830285	8.12584285102583	5.72799618733933e-07	0.967779780221264	1
ENSG00000114739.13	ACVR2B	3	38454702	3_28	0	0.171259533609387	27.5093994458832	1.48267116038706e-05	-3.04066553114156	1
ENSG00000157036.12	EXOG	3	38495746	3_28	0	0.0177320724113885	5.95061401804681	3.32070465392189e-07	0.651561127149605	1
ENSG00000168356.11	SCN11A	3	38950616	3_28	0	0.0155101892565277	4.70587446772049	2.2970286325839e-07	0.185128077782665	1
ENSG00000114742.13	WDR48	3	39051835	3_28	0	0.0180824918670212	6.13266160014797	3.48992627969652e-07	-0.604031172803671	1
ENSG00000114745.13	GORASP1	3	39105193	3_28	0	0.0250284354042026	9.16089606121147	7.21573592504407e-07	0.997093110378283	2
ENSG00000168026.18	TTC21A	3	39107217	3_28	0	0.0174907006864323	5.82312622277106	3.20532732308024e-07	0.528462517487101	3
ENSG00000168334.8	XIRP1	3	39192679	3_28	0	0.0659985526724711	18.2728808911543	3.79533756293434e-06	-1.97024090433597	1
ENSG00000168329.13	CX3CR1	3	39281672	3_28	0	0.0514143798102992	15.9101070022737	2.57434456918686e-06	-1.59424995945966	1
ENSG00000144659.10	SLC25A38	3	39383433	3_28	0	0.0597005267883519	17.3221255990245	3.25453030758309e-06	2.13966697093813	1
ENSG00000168028.13	RPSA	3	39407090	3_28	0	0.0463962033344627	14.9423411361281	2.18177551705e-06	-1.77659734626684	1
ENSG00000168032.8	ENTPD3	3	40387447	3_29	0	0.0179735761919637	4.7063782454597	2.6621363691085e-07	-0.227673707583901	1
ENSG00000188846.13	RPL14	3	40457354	3_29	0	0.0206667923273609	6.00598590503988	3.9063068732578e-07	0.630122516629978	2
ENSG00000168036.16	CTNNB1	3	41195090	3_30	0	0	67.9020388517768	0	-3.69565446939893	1
ENSG00000168038.10	ULK4	3	41959421	3_30	0	0.00975113318834009	15434.9267165914	0.000473662097615613	5.78816615500064	2
ENSG00000008324.11	SS18L2	3	42583724	3_31	0	0.0156901983110777	4.72839645481981	2.33480862772836e-07	-0.228934983906042	1
ENSG00000114857.17	NKTR	3	42600359	3_31	0	0.0451862708843543	14.6089047723223	2.07746221405833e-06	-1.78184358299698	1
ENSG00000114853.13	ZBTB47	3	42653821	3_31	0	0.0562378653037828	16.6721437799087	2.95072847617907e-06	-1.93327428726532	1
ENSG00000010282.14	HHATL	3	42702091	3_31	0	0.0275605939594722	9.9758134706033	8.65258484484006e-07	-1.24419729659284	1
ENSG00000244607.5	CCDC13	3	42749631	3_31	0	0.0159480857372439	4.87992535882115	2.44923645379225e-07	-0.197762145182887	2
ENSG00000181061.13	HIGD1A	3	42800848	3_31	0	0.0236366910091063	8.54257636172276	6.3545459029229e-07	-1.05749767883325	2
ENSG00000144648.15	ACKR2	3	42804792	3_31	0	0.0157568454096585	4.76779201481601	2.36426171575685e-07	-0.299487972929761	2
ENSG00000180432.5	CYP8B1	3	42876414	3_31	0	0.0371107647625825	12.7597409062637	1.49022118747161e-06	1.69836194258156	1
ENSG00000182983.14	ZNF662	3	42905991	3_31	0	0.0211405076194956	7.50242582560293	4.9914427617232e-07	-0.93910565888377	1
ENSG00000144649.8	FAM198A	3	42979515	3_31	0	0.0199360288757691	6.95612873258087	4.36430645330348e-07	0.856374290562604	1
ENSG00000144647.5	POMGNT2	3	43106046	3_31	0	0.0169307787283708	5.43582958873697	2.89635466342002e-07	0.241069411372692	1
ENSG00000011198.7	ABHD5	3	43689274	3_31	0	0.0393510186251953	13.3096315423076	1.6482799861397e-06	-1.64542885856019	2
ENSG00000160746.12	ANO10	3	43710493	3_31	0	0.0174237529380651	5.70274571955395	3.12704899029174e-07	-0.532435172994728	1
ENSG00000179152.19	TCAIM	3	44338372	3_31	0	0.0157256920169978	4.74939866407534	2.35048435762224e-07	-0.126269111224979	1
ENSG00000225873.3	LINC00694	3	44439661	3_31	0	0.0155052328857979	4.618185919141	2.25350579964985e-07	-0.062528236212691	1
ENSG00000185219.16	ZNF445	3	44475771	3_31	0	0.0166598098731697	5.28581093247224	2.77134529102732e-07	-0.299856535600305	1
ENSG00000144792.9	ZNF660	3	44578138	3_31	0	0.0164079315653207	5.1441717099895	2.65630699779598e-07	-0.35205968357505	2
ENSG00000186448.14	ZNF197	3	44584405	3_31	0	0.0155045870851633	4.61779883180608	2.25322306342336e-07	-0.100496845127861	1
ENSG00000196653.11	ZNF502	3	44711871	3_31	0	0.0156718095357269	4.71749726666826	2.32669671030222e-07	-0.0571102297051052	3
ENSG00000186446.11	ZNF501	3	44713292	3_31	0	0.0251126144651325	9.10751647959063	7.19781812618567e-07	0.917930872145711	3
ENSG00000163807.5	KIAA1143	3	44761331	3_31	0	0.0183094433054803	6.16398313390652	3.55177589349617e-07	-0.587182368685274	2
ENSG00000163808.16	KIF15	3	44761638	3_31	0	0.124003829492588	24.2447566158492	9.4615415242013e-06	-2.63179462576728	1
ENSG00000169964.7	TMEM42	3	44861942	3_31	0	0.134724250428568	25.0547568528679	1.06229452238922e-05	-2.68123660028018	1
ENSG00000075914.12	EXOSC7	3	44975034	3_31	0	0.0640649327368026	17.9060021347442	3.61017271961149e-06	2.01633317191005	2
ENSG00000163815.5	CLEC3B	3	45002501	3_31	0	0.0156376915166608	4.69724294517115	2.3116636188812e-07	-0.0579426979068274	1
ENSG00000283473.2	RP11-509I21.2	3	46612564	3_33	0	0.00978814311639664	5.06559138387574	1.56041256552432e-07	-0.330243497894761	2
ENSG00000163825.3	RTP3	3	46501835	3_33	0	0.00982398701788623	5.090256841865	1.57375256116959e-07	0.473736160692293	1
ENSG00000249992.1	TMEM158	3	45226648	3_33	0	0.00956514212660487	4.85068665322549	1.46017067447545e-07	0.279892077279976	1
ENSG00000144791.9	LIMD1	3	45555978	3_33	0	0.00951831440060225	4.81264303707944	1.44162621162256e-07	0.099050714376629	2
ENSG00000163817.15	SLC6A20	3	45793584	3_33	0	0.00953050066937822	4.82087963855507	1.44594235233045e-07	0.178237137341057	2
ENSG00000163818.16	LZTFL1	3	45916204	3_33	0	0.0952157612728535	26.2884044605773	7.87738452816501e-06	2.49623453946093	1
ENSG00000172215.5	CXCR6	3	45940684	3_33	0	0.00974680117429594	5.02814476752557	1.54233549615892e-07	-0.285976303024112	1
ENSG00000163820.14	FYCO1	3	45965804	3_33	0	0.0200583593879503	11.6961716520266	7.38325920238631e-07	-1.42050374379993	2
ENSG00000163823.3	CCR1	3	46208231	3_33	0	0.0128777665721918	7.61293027918285	3.08532824341118e-07	0.815325138284007	2
ENSG00000121807.5	CCR2	3	46352928	3_33	0	0.0104084427859418	5.62635879987521	1.8429865135193e-07	0.582094595863021	1
ENSG00000160791.13	CCR5	3	46370817	3_33	0	0.0130705386592477	7.73318574451723	3.18097972748905e-07	-0.942362482106671	2
ENSG00000121797.9	CCRL2	3	46407900	3_33	0	0.00944597628596311	4.73570162806638	1.40779739282942e-07	-0.194391930862081	1
ENSG00000241186.9	TDGF1	3	46574146	3_33	0	0.00939585228295148	4.68383077932246	1.38498908340588e-07	0.238743890277538	2
ENSG00000163827.12	LRRC2	3	46579124	3_33	0	0.00942023354996213	4.7060698591204	1.39517605365634e-07	0.2918750967061	2
ENSG00000178038.16	ALS2CL	3	46560741	3_33	0	0.245024746056364	33.5572758043333	2.58765050394334e-05	3.29817899729665	2
ENSG00000261603.1	PRSS46	3	46740510	3_33	0	0.0255940532681889	13.7700859916651	1.10913572882865e-06	-1.77140230766765	4
ENSG00000188086.13	PRSS45	3	46744963	3_33	0	0.0157746693094457	9.21654420096496	4.57548723056552e-07	-1.13210403903372	4
ENSG00000181585.3	TMIE	3	46710663	3_33	0	0.0221486264702427	12.8727006312698	8.97274740664955e-07	-1.74897483937628	1
ENSG00000178055.11	PRSS42	3	46834226	3_33	0	0.133740204544693	28.5543967216645	1.20183250508435e-05	3.0286895926334	1
ENSG00000160801.13	PTH1R	3	46877309	3_33	0	0.0172250606048641	10.569209059263	5.72944059213366e-07	-1.41619902710362	2
ENSG00000160796.16	NBEAL2	3	46979634	3_33	0	0.00934825624822755	4.63785394854427	1.36444693545465e-07	-0.0346096949516593	2
ENSG00000160799.11	CCDC12	3	46982458	3_33	0	0.00971313017745978	5.30827315280769	1.62263726501432e-07	-0.829986677581483	1
ENSG00000181555.20	SETD2	3	47163449	3_33	0	0.00950731090903878	4.99634683302485	1.49492446203536e-07	-0.641024961626834	2
ENSG00000076201.14	PTPN23	3	47380662	3_33	0	0.0108388718193077	5.82940697945191	1.98846261676822e-07	-0.0568758413586133	1
ENSG00000114650.18	SCAP	3	47529663	3_33	0	0.0156901995295536	9.51950695278697	4.7005848395992e-07	1.19051999300856	1
ENSG00000229453.2	SPINK8	3	48327974	3_34	0	0.0197265810134226	21.8473347460003	1.3563109159738e-06	4.88137590356087	1
ENSG00000173473.10	SMARCC1	3	47783493	3_34	0	0.012835285871068	16.0457070552428	6.48146796129881e-07	3.58065778723783	1
ENSG00000164045.11	CDC25A	3	48188134	3_34	0	0.016509193985091	20.4587377805288	1.06295206577686e-06	4.76484843428241	1
ENSG00000172113.8	NME6	3	48301800	3_34	0	0.0196449475389699	21.7777803022413	1.34639800459709e-06	-4.88238845487614	2
ENSG00000164049.14	FBXW12	3	48370245	3_34	0	0.012472715499477	5.81903307708457	2.28412998900162e-07	0.969760750999222	1
ENSG00000164051.13	CCDC51	3	48440237	3_34	0	0.0193646497594218	8.56207547238076	5.21792307056369e-07	0.687726356516607	1
ENSG00000232112.3	TMA7	3	48440237	3_34	0	0.0193646497594218	8.56207547238076	5.21792307056369e-07	-0.687726356516607	1
ENSG00000164053.19	ATRIP	3	48446788	3_34	0	0.0117158037461576	4.89247722126237	1.80388926518176e-07	0.4683309102052	1
ENSG00000213689.11	TREX1	3	48465783	3_34	0	0.0299122048462008	13.4384563311529	1.26504735925958e-06	-1.55628119860296	1
ENSG00000114268.11	PFKFB4	3	48562408	3_34	0	0.0116993247535215	5.6629666980613	2.08503705599289e-07	0.772752784706326	1
ENSG00000145040.3	UCN2	3	48562712	3_34	0	0.0464245759145471	21.3836546133967	3.12420015776384e-06	-2.69805044203511	2
ENSG00000114270.17	COL7A1	3	48595323	3_34	0	0.0244731121834575	12.5183295227012	9.6414988563025e-07	-1.755011479617	1
ENSG00000213672.7	NCKIPSD	3	48682205	3_34	0	0.0129027179516069	8.5000126909228	3.45151489315811e-07	2.92387170813264	1
ENSG00000068745.14	IP6K2	3	48694528	3_34	0	0.0157662553346185	7.79857148771026	3.86947982780754e-07	1.05910510465912	1
ENSG00000114302.15	PRKAR2A	3	48846714	3_34	0	0.0196410199881444	13.1882334722886	8.15191491649312e-07	-3.48663370717236	2
ENSG00000177479.19	ARIH2	3	48919714	3_34	0	0.0207673010271935	14.4521679103268	9.44543645364976e-07	3.69922947788487	1
ENSG00000178467.17	P4HTM	3	48993395	3_34	0	0.0177170867635745	12.8865757789246	7.18519927870569e-07	3.48391936499849	2
ENSG00000178252.17	WDR6	3	49007280	3_34	0	0.0202131810010335	12.4291875021615	7.9065382867556e-07	-3.0829799124351	2
ENSG00000178057.14	NDUFAF3	3	49017259	3_34	0	0.0126938368899761	8.22330556935253	3.28509789314353e-07	2.6006310058965	1
ENSG00000178149.16	DALRD3	3	49023895	3_34	0	0.0117037854720771	6.64435181544085	2.44730414877313e-07	1.99750258599472	2
ENSG00000198218.10	QRICH1	3	49088219	3_34	0	0.0130014788767069	8.6154121008238	3.52515148331683e-07	-2.6716767418339	1
ENSG00000172046.18	USP19	3	49119040	3_34	0	0.0157544953490568	8.33706521588661	4.13358306011785e-07	-1.89822518236547	1
ENSG00000177352.9	CCDC71	3	49165349	3_34	0	0.0333312225296042	18.5276026964206	1.94347718176479e-06	-3.89150670025693	1
ENSG00000185909.14	KLHDC8B	3	49171432	3_34	0	0.20533733331417	35.8917807663477	2.31937994500735e-05	-4.55281985737742	2
ENSG00000173421.16	CCDC36	3	49199006	3_34	0	0.0179096693385129	11.5463130086426	6.50788496962301e-07	2.87272642073901	1
ENSG00000188315.7	C3orf62	3	49277527	3_34	0	0.0146379055169948	7.60472855875156	3.50325403064627e-07	1.79199055766764	1
ENSG00000114316.12	USP4	3	49341400	3_35	0	0.0129056463676133	24.629081804688	1.00031540163247e-06	0.165750536150822	1
ENSG00000233276.3	GPX1	3	49359318	3_35	0	0.0109642133782676	13.385685090275	4.61877765642825e-07	-2.47161766645616	1
ENSG00000145022.4	TCTA	3	49393996	3_35	0	0.0130094187685225	9.11249125023921	3.73081738385226e-07	-1.58641445417466	2
ENSG00000145020.15	AMT	3	49422917	3_35	0	0.0105898323083977	12.8287841747335	4.27546696913505e-07	2.39718064753078	1
ENSG00000145029.13	NICN1	3	49429438	3_35	0	0.0108654243049418	13.2434124574401	4.52851248435704e-07	2.45310750978554	1
ENSG00000173402.11	DAG1	3	49470414	3_35	0	0.00961342118436803	15.7674875731919	4.77034117777849e-07	1.66491235858929	1
ENSG00000164062.12	APEH	3	49673881	3_35	0	0.00966866479244877	19.1665800381749	5.83203476924769e-07	1.74794649524374	1
ENSG00000173531.15	MST1	3	49688745	3_35	0	0.0179088377315257	22.9286896766461	1.29227699042518e-06	-4.3300298937167	2
ENSG00000164068.15	RNF123	3	49696796	3_35	0	0.030627629938962	34.7648477692933	3.35090948457695e-06	-4.14947478863413	1
ENSG00000185614.4	FAM212A	3	49803410	3_35	0	0.452005455247849	19.0679581242961	2.71241938500204e-05	3.17266697766731	1
ENSG00000182179.12	UBA7	3	49816363	3_35	0	0.0143062032981557	13.3014990082193	5.98871922876822e-07	2.62366295636397	1
ENSG00000164078.12	MST1R	3	49903379	3_35	0	0.0148785998320276	19.8166318756969	9.27899367740757e-07	-2.72443206189563	2
ENSG00000004534.14	RBM6	3	49940636	3_35	0	0.0108984961689753	15.1500225024241	5.19623552189929e-07	2.0340209490806	1
ENSG00000012171.19	SEMA3B	3	50267465	3_35	0	0.0302431025465881	14.6720593616392	1.39645321803559e-06	-1.32278666432295	1
ENSG00000179564.3	LSMEM2	3	50278688	3_35	0	0.0280980742106726	15.2550083784716	1.34895660637703e-06	-1.7941906525052	1
ENSG00000243477.5	NAT6	3	50295266	3_35	0	0.0222694686647811	12.1074323268991	8.48537185416508e-07	-1.78386506457527	2
ENSG00000186792.16	HYAL3	3	50295266	3_35	0	0.0226638014144556	12.2741053736718	8.75450463972129e-07	1.80709769965315	2
ENSG00000114378.16	HYAL1	3	50296196	3_35	0	0.00995200469424751	5.56014866508297	1.74142971026705e-07	-0.642095813728988	1
ENSG00000114735.9	HEMK1	3	50569633	3_35	0	0.00941333999717331	5.30549567179522	1.57173268037979e-07	0.393508777697233	1
ENSG00000114738.10	MAPKAPK3	3	50611291	3_35	0	0.0100372188468461	7.1351875477281	2.25386427644776e-07	-1.67898985548771	2
ENSG00000114737.15	CISH	3	50612068	3_35	0	0.0128276738325754	8.46062707755748	3.41554046746738e-07	1.43523059300758	1
ENSG00000145050.15	MANF	3	51384757	3_35	0	0.0101225354234921	5.27355278899762	1.67997019437313e-07	-0.17661904471467	1
ENSG00000259956.1	RBM15B	3	51391456	3_35	0	0.00935246717083127	4.67710811680253	1.37661524691504e-07	-0.144437334880974	1
ENSG00000164082.14	GRM2	3	51702328	3_35	0	0.0171326547459103	10.6064591630743	5.71878884034658e-07	-1.58700760745121	2
ENSG00000157445.14	CACNA2D3	3	54122697	3_37	0	0.027246452846672	6.18475297692848	5.30324025359857e-07	0.667055931877343	1
ENSG00000180376.16	CCDC66	3	56557037	3_39	0	0.0230018095614696	7.49775168137844	5.42752746823818e-07	-1.34629996038937	2
ENSG00000163946.13	FAM208A	3	56682894	3_39	0	0.0212339248985229	6.75252549145288	4.51237810258476e-07	-1.20563949509324	1
ENSG00000163947.11	ARHGEF3	3	57078950	3_39	0	0.0204564546734075	6.40510665887853	4.12349723514698e-07	0.726835851554699	2
ENSG00000144730.17	IL17RD	3	57160398	3_39	0	0.0170155317514901	4.69127732749938	2.51215022694006e-07	0.130848753777075	2
ENSG00000157500.10	APPL1	3	57223701	3_39	0	0.0198516649049502	6.1256578878402	3.82700163370937e-07	0.785680563898862	1
ENSG00000239388.8	ASB14	3	57292659	3_39	0	0.0188543293014027	5.64588023768004	3.35005334936779e-07	-0.691375040468929	1
ENSG00000174844.14	DNAH12	3	57544056	3_39	0	0.0168915517751305	4.62327176330248	2.45769476891944e-07	-0.0842387559182244	3
ENSG00000168374.10	ARF4	3	57598389	3_39	0	0.0196740140574205	6.04197077914478	3.74093852613715e-07	-0.701304295838846	2
ENSG00000174839.12	DENND6A	3	57692733	3_39	0	0.0189354199466598	5.685838847541	3.38827351747645e-07	-1.02343642714669	2
ENSG00000163686.14	ABHD6	3	58237788	3_40	0	0.0178663330990179	9.60083632935726	5.39825588000306e-07	1.01860376590315	2
ENSG00000163684.11	RPP14	3	58306531	3_40	0	0.0173355155078632	9.32030375929677	5.08482254691632e-07	-1.10679752869975	1
ENSG00000168297.15	PXK	3	58332534	3_40	0	0.0130256635140081	6.66436824705323	2.73191897881869e-07	-0.71092652862938	4
ENSG00000168291.12	PDHB	3	58431463	3_40	0	0.0160286243329576	8.59152635304768	4.33386671323434e-07	1.18119451163565	3
ENSG00000168306.12	ACOX2	3	58536675	3_40	0	0.0180299345724573	9.68563769748821	5.49580537076601e-07	1.22683192354897	1
ENSG00000198643.6	FAM3D	3	58666565	3_40	0	0.0322398897924135	15.1065784318523	1.53274049668413e-06	1.61908620462992	1
ENSG00000163689.19	C3orf67	3	59049363	3_40	0	0.0108040066174012	4.92901430590728	1.67592235434605e-07	0.304886721362231	1
ENSG00000144724.19	PTPRG	3	61561600	3_41	0	0.0231944309082427	8.41106700009535	6.13965244806711e-07	0.968583688839327	1
ENSG00000163630.10	SYNPR	3	63227944	3_42	0	0.0165346515690656	4.90287976755901	2.55126319862565e-07	0.189825370777506	1
ENSG00000163618.17	CADPS	3	62875367	3_42	0	0.0331813436348833	11.3983745337434	1.19027103445824e-06	-1.3416556635695	2
ENSG00000163632.12	C3orf49	3	63819161	3_43	0	0.136205886904263	25.4912949893275	1.09268945233091e-05	-2.76525368893824	1
ENSG00000163635.17	ATXN7	3	63865619	3_43	0	0.132773468089125	25.2414022988077	1.05471167086662e-05	-2.63469004312178	1
ENSG00000144741.17	SLC25A26	3	66134027	3_45	0	7.7715611723761e-16	406.332402799052	9.93799330510835e-19	2.65643968098651	2
ENSG00000144749.13	LRIG1	3	66501565	3_45	0	0	10.1137416810447	0	-0.970715848840832	1
ENSG00000163376.11	KBTBD8	3	66998338	3_45	0	0	10.0381105856272	0	1.39012142306814	1
ENSG00000172340.14	SUCLG2	3	67362521	3_45	0	0	5.72136909729682	0	0.484330801869242	1
ENSG00000183662.10	FAM19A1	3	68003750	3_45	0	0	8.0600555128868	0	1.00214963003885	1
ENSG00000163378.13	EOGT	3	68989066	3_46	0	0.0524324665200915	13.0691254410618	2.15653141151755e-06	1.61580894987646	2
ENSG00000144747.15	TMF1	3	69052218	3_46	0	0.0319131854999282	8.40523139901052	8.44167843068675e-07	1.2349210414826	2
ENSG00000163380.15	LMOD3	3	69122652	3_46	0	0.0229782611330368	5.33790736604134	3.86008765777484e-07	0.374218615975735	1
ENSG00000163412.12	EIF4E3	3	71759415	3_48	0	0.037671174861641	18.5714724911805	2.20173211872523e-06	1.95082982723082	1
ENSG00000172986.12	GXYLT2	3	72934486	3_49	0	0.0221678264626568	6.87582450633591	4.79685808657443e-07	-0.625200198926355	1
ENSG00000255423.1	EBLN2	3	73061902	3_49	0	0.0777900936886523	18.6839061049702	4.57405038607103e-06	2.30131933838152	1
ENSG00000113805.8	CNTN3	3	74521451	3_50	0	0	13.2789838635547	0	-0.312439906729537	1
ENSG00000227124.8	ZNF717	3	75781430	3_51	0	0.0275990169702761	7.00137912691974	6.08115653427478e-07	-0.88125841251977	1
ENSG00000114480.12	GBE1	3	81762506	3_54	0	0	302.618567332838	0	0.816529716310252	2
ENSG00000206538.8	VGLL3	3	86990820	3_57	0	0.020131062055486	6.93581983591621	4.39413570002266e-07	1.04775975423425	2
ENSG00000083937.8	CHMP2B	3	87227372	3_57	0	0.0363895517897718	12.3949944297721	1.41948894974139e-06	-1.33356790633439	1
ENSG00000179097.5	HTR1F	3	87990003	3_58	0	0.0133973615180448	7.19865782645323	3.03514735756895e-07	0.475636519775281	1
ENSG00000175105.6	ZNF654	3	88059734	3_58	0	0.0130802582327111	6.59981774872245	2.71679728475864e-07	0.756664276912206	1
ENSG00000163320.10	CGGBP1	3	88122078	3_58	0	0.0262410977996101	13.6413541065761	1.12654477120595e-06	2.20292653130293	1
ENSG00000179021.9	C3orf38	3	88150029	3_58	1	0.136805312760531	17.6627019678293	7.60447222349659e-06	3.40520175582688	1
ENSG00000184500.14	PROS1	3	93974610	3_59	0	0.0130974377445174	4.85709665538181	2.00203682921275e-07	-0.0442084912790041	1
ENSG00000178750.2	STX19	3	94032097	3_59	0	0.0189194150121004	8.27523245026352	4.92716242905317e-07	-0.824683323815985	1
ENSG00000178700.7	DHFR2	3	94062771	3_59	0	0.0138135574896552	5.3514307796153	2.32640019405346e-07	0.595418951187702	1
ENSG00000080200.9	CRYBG3	3	97822174	3_61	0	0.039605343372184	12.4485649555026	1.55160812941337e-06	1.56664149901782	1
ENSG00000080822.16	CLDND1	3	98523270	3_62	0	0.0247119656200495	5.06553480473567	3.93950420582564e-07	-0.16126842036747	2
ENSG00000154165.4	GPR15	3	98531371	3_62	0	0.0334530659340877	7.89557363944514	8.31244124535971e-07	-0.791653933811003	2
ENSG00000080819.6	CPOX	3	98594312	3_62	0	0.039542400496689	9.46323745400536	1.17763781227474e-06	-1.10857436443901	1
ENSG00000064225.12	ST3GAL6	3	98733809	3_62	0	0.0251761943881508	5.23918428042854	4.1510955606983e-07	-0.703453594280867	1
ENSG00000057019.15	DCBLD2	3	98901239	3_62	0	0.02410299852163	4.83284999890897	3.6659232103754e-07	0.311829219121124	1
ENSG00000144810.15	COL8A1	3	99637517	3_62	0	0.0289442096985167	6.54207203682593	5.95917297332817e-07	1.35727634013886	2
ENSG00000184220.11	CMSS1	3	99768814	3_63	0	0.034274759375281	11.1062286657125	1.19798119011608e-06	1.86627042681396	2
ENSG00000036054.12	TBC1D23	3	100261437	3_63	0	0.035985987714162	11.562794852908	1.30949915191665e-06	-1.64984887254424	2
ENSG00000114021.11	NIT2	3	100336281	3_63	0	0.0461545031398438	13.9000658051126	2.01901669482085e-06	2.12804223096243	1
ENSG00000154174.7	TOMM70	3	100402296	3_63	0	0.0235631063585791	7.60508911806261	5.63956783409121e-07	-1.47005602665063	1
ENSG00000206535.7	LNP1	3	100402006	3_63	0	0.0175384600792955	4.85531442479836	2.67989508272921e-07	0.583055117044124	2
ENSG00000181458.10	TMEM45A	3	100492450	3_63	0	0.020954273407099	6.51158385603642	4.29406107972328e-07	1.2685615883302	1
ENSG00000114354.13	TFG	3	100709512	3_63	0	0.093545847754401	20.6097883496983	6.06746137959335e-06	-2.08685032400684	1
ENSG00000154175.16	ABI3BP	3	100993405	3_64	0	0.0756544489461991	20.0257463676124	4.76795510419401e-06	-2.17011852912338	1
ENSG00000081148.11	IMPG2	3	101320737	3_64	0	0.0247985870399607	9.52888752968282	7.43666316706746e-07	-1.58725293020435	1
ENSG00000081154.11	PCNP	3	101574832	3_64	0	0.0912567462016823	21.8192059575045	6.26632470523179e-06	2.52916201606271	1
ENSG00000066422.4	ZBTB11	3	101677685	3_64	0	0.0173244299032342	6.18836193735134	3.37398876487742e-07	0.757379096858547	1
ENSG00000114391.12	RPL24	3	101687152	3_64	0	0.0196930049608305	7.38070725860756	4.5742399673394e-07	0.86577397941715	1
ENSG00000144815.15	NXPE3	3	101779081	3_64	0	0.0213518764452102	8.13387294772249	5.46565740166318e-07	1.10038510122918	2
ENSG00000144802.11	NFKBIZ	3	101828889	3_64	0	0.0146659641933211	4.6398950176231	2.14154768120085e-07	-0.190501830131378	1
ENSG00000170017.12	ALCAM	3	105366554	3_66	0	0.0132953519878412	5.45956295462433	2.28437128034608e-07	-0.528426543951255	2
ENSG00000138483.2	CCDC54	3	107377044	3_67	0	0.0466343674154109	16.5012772102424	2.4217684883463e-06	1.99096339035409	1
ENSG00000138472.10	GUCA1C	3	108959063	3_67	0	0.0133112987606163	4.79645063411928	2.00932127939567e-07	-0.335122231494498	1
ENSG00000121570.12	DPPA4	3	109337904	3_67	0	0.0181292405275895	7.66741999971697	4.37459485642727e-07	0.897238045847629	1
ENSG00000114487.9	MORC1	3	109142557	3_67	0	0.0151620526936648	6.00565838653809	2.86567939087597e-07	-0.705499409453172	1
ENSG00000114446.4	IFT57	3	108221611	3_67	0	0.0136891287634736	5.05633922005326	2.17831651702609e-07	-0.486222771185841	2
[truncated: 8,581 more rows]
