# Supplementary material for: Adjusting for genetic confounders in transcriptome-wide association studies improves discovery of risk genes of complex traits
Source: Nat Genet. 2024 Jan 26;56(2):336–47. doi: 10.1038/s41588-023-01648-9 (PMC10864181; doi:10.1038/s41588-023-01648-9)
Supplement: Supplementary file 5 — cTWAS results of all analyzed genes across all tissues for IBD, SCZ, and SBP. Results are stored separately for each combination of traits and tissues. Column legends for each set of results are the same as in Supplementary Table 1. [file 41588_2023_1648_MOESM5_ESM.zip › SBP_Prostate.csv]

id	genename	chrom	pos	region_tag	cs_index	PIP	tau2	PVE	z	num_eqtl
ENSG00000187730.8	GABRD	1	2016961	1_2	0	0.0243663925005124	17.2055273245377	1.31937483703738e-06	1.89627841165008	2
ENSG00000067606.16	PRKCZ	1	2054074	1_2	0	0.00913612275856368	7.983370560612	2.29539371554267e-07	0.809387777638819	1
ENSG00000162585.16	FAAP20	1	2163093	1_2	0	0.00793845126902304	6.68146825141307	1.66923186236419e-07	0.689724394543295	3
ENSG00000157933.9	SKI	1	2228951	1_2	0	0.0746976983128636	27.5034177214948	6.4655110542523e-06	-2.65195375863267	1
ENSG00000116151.13	MORN1	1	2369210	1_2	0	0.00666031084571639	5.06194389808946	1.06101323177216e-07	-0.267985643978138	2
ENSG00000157911.9	PEX10	1	2413486	1_2	0	0.00738442342406687	6.02052499660813	1.39913599231271e-07	0.599133489943891	1
ENSG00000149527.17	PLCH2	1	2416137	1_2	0	0.00759731021038701	6.39026083422897	1.52787357147114e-07	-0.646745614414071	2
ENSG00000157873.17	TNFRSF14	1	2555429	1_2	0	0.00654415167358347	4.8431179710237	9.97441372112921e-08	-0.216932842664307	1
ENSG00000157870.14	FAM213B	1	2588863	1_2	0	0.0071304333854868	5.68545868727816	1.27582294591332e-07	-0.476407025090986	1
ENSG00000142606.15	MMEL1	1	2632557	1_2	0	0.00671737422525132	5.09952977518313	1.07804936752069e-07	-0.24991244600262	2
ENSG00000215912.12	TTC34	1	2801395	1_2	0	0.00718171239437493	5.72556805290064	1.29406342800889e-07	-0.407004369725253	1
ENSG00000162591.15	MEGF6	1	3611380	1_2	0	0.0085755803088553	7.65954312766145	2.06716602215555e-07	1.0890582854822	1
ENSG00000235169.7	SMIM1	1	3772844	1_3	0	0.0796957972528859	18.4462192536363	4.62649140442002e-06	-1.89979352604239	1
ENSG00000130764.9	LRRC47	1	3788662	1_3	0	0.0191021301853814	4.72434883888553	2.84009411562236e-07	-0.127550167392911	1
ENSG00000116198.12	CEP104	1	3856947	1_3	0	0.020561074914723	5.42469449400197	3.51018554858979e-07	0.491573594093901	3
ENSG00000169598.15	DFFB	1	3856515	1_3	0	0.0193359858830768	4.84010588078555	2.94530419706649e-07	-0.086225162209552	3
ENSG00000198912.10	C1orf174	1	3891607	1_3	0	0.0212342083671031	5.73136102860522	3.83003563475196e-07	-0.443838060209868	3
ENSG00000196581.10	AJAP1	1	4654263	1_4	0	0.0187207354850673	6.97424247173517	4.10893170572443e-07	0.729952804125725	1
ENSG00000069424.14	KCNAB2	1	5992521	1_5	0	0.107440553258635	22.8501697049662	7.72621233770549e-06	-2.35273320924578	1
ENSG00000131697.17	NPHP4	1	5976155	1_5	0	0.0374060925264671	12.9891289143777	1.52908400211932e-06	-1.4731000684655	1
ENSG00000158286.12	RNF207	1	6205436	1_5	0	0.0319939099928729	11.1902161827142	1.12671679774463e-06	-1.26144390837908	2
ENSG00000116251.9	RPL22	1	6209280	1_5	0	0.0169336306505162	5.34241782757436	2.8470618866443e-07	0.231379032177731	1
ENSG00000116237.15	ICMT	1	6233935	1_5	0	0.0206292574588731	7.32207170092175	4.75364282591702e-07	-0.776666813217406	2
ENSG00000069812.11	HES2	1	6424818	1_5	0	0.0159047800887051	5.09418957521434	2.54983304455516e-07	-0.491148660471821	2
ENSG00000187017.15	ESPN	1	6424818	1_5	0	0.0159129923498462	5.10073060412726	2.55442534420034e-07	0.494303416400494	2
ENSG00000215788.9	TNFRSF25	1	6465855	1_5	0	0.049414879335772	16.5807022523716	2.57851482940673e-06	2.12378877609107	1
ENSG00000162408.10	NOL9	1	6554170	1_5	0	0.0157190608311633	5.31006468451757	2.62685063896422e-07	-0.69765503564352	1
ENSG00000173662.20	TAS1R1	1	6555635	1_5	0	0.0157232652763535	5.36586471286835	2.65516450831314e-07	0.745936798593808	1
ENSG00000204859.12	ZBTB48	1	6580056	1_5	0	0.0251885341458523	12.2277909817708	9.69303708757966e-07	-2.09942316225421	1
ENSG00000041988.15	THAP3	1	6625382	1_5	0	0.0178250371370124	7.19337572898551	4.03526594502824e-07	-1.27197053434908	1
ENSG00000049247.13	UTS2	1	7854032	1_6	0	0.0223071680846594	9.38241160889609	6.58670017683821e-07	-0.721818357498833	1
ENSG00000049245.12	VAMP3	1	7781270	1_6	0	0.0126959112285184	4.84799819059315	1.93702532977676e-07	-0.271340283748917	1
ENSG00000116288.12	PARK7	1	7954388	1_6	0	0.0148432220190912	6.81667542128524	3.18426917395906e-07	1.12985262086917	3
ENSG00000116285.12	ERRFI1	1	8026467	1_6	0	0.0217477728237416	10.3478207636494	7.0822729277568e-07	1.51213726227584	1
ENSG00000162426.14	SLC45A1	1	8317768	1_6	0	0.0259739531509963	16.9350430772909	1.3843099237135e-06	3.06979102371974	1
ENSG00000180758.11	GPR157	1	9131183	1_6	0	0.0340292253028142	13.9881958438687	1.49803768937888e-06	1.68181093871063	1
ENSG00000049239.12	H6PD	1	9236420	1_6	0	0.0161315959217964	6.89979235777891	3.50285636876289e-07	0.804406473226369	1
ENSG00000171608.15	PIK3CD	1	9651429	1_7	0	0.0242304543220051	12.9530467433988	9.87739595557323e-07	1.45301503839855	1
ENSG00000171603.16	CLSTN1	1	9824341	1_7	0	0.0213123028492543	11.1073722434245	7.4499040487693e-07	1.45900586070764	1
ENSG00000162441.11	LZIC	1	9943171	1_7	0	0.0119649576973879	6.16130948500309	2.32002767387906e-07	-1.01813736976702	1
ENSG00000173614.13	NMNAT1	1	9943262	1_7	0	0.0105798419469936	4.86606871955101	1.62019165631461e-07	-0.00368988721892562	1
ENSG00000130939.18	UBE4B	1	10033012	1_7	0	0.0106405021741877	4.91212916777893	1.64490521251164e-07	0.266212380758741	2
ENSG00000054523.17	KIF1B	1	10210369	1_7	0	0.0105594366285666	4.90929395414646	1.63143118260713e-07	0.428759826816405	2
ENSG00000142657.20	PGD	1	10398382	1_7	0	0.0154399779912161	7.73176837821718	3.75694196116662e-07	-1.24887207444075	3
ENSG00000175279.21	CENPS	1	10430493	1_7	0	0.0122851418518829	5.95788555308382	2.30346334450293e-07	0.00691885226102692	1
ENSG00000241563.3	CORT	1	10449352	1_7	0	0.0135382122620696	6.70314479241659	2.8559387772655e-07	-0.171268748515396	1
ENSG00000120948.16	TARDBP	1	10975207	1_8	0	0.0465586796855193	13.0170461883872	1.90731346871079e-06	1.64823205902436	3
ENSG00000009724.16	MASP2	1	11047382	1_8	0	0.0311310541774791	9.15742929138868	8.97173371213754e-07	1.48583552747586	1
ENSG00000116649.9	SRM	1	11060199	1_8	0	0.0203748430927647	5.11450948719144	3.27949697873141e-07	-0.294583018628115	2
ENSG00000171824.13	EXOSC10	1	11099514	1_8	0	0.0195903889584856	4.74088637218719	2.92288399325046e-07	-0.0321395157945078	2
ENSG00000171819.4	ANGPTL7	1	11189075	1_8	0	0.0806680087262918	18.3409295491387	4.65620028361004e-06	2.3090566010915	1
ENSG00000116661.9	FBXO2	1	11656740	1_8	0	0.0324068693363689	9.54151517056199	9.73113274430484e-07	1.07941778260157	1
ENSG00000116663.10	FBXO6	1	11663463	1_8	0	0.0251871730590258	7.13451596683756	5.65526439790279e-07	-0.797462349417724	2
ENSG00000162490.6	DRAXIN	1	11692083	1_8	0	0.0211889785726375	5.48747825349952	3.65924769259287e-07	-0.412743342805371	1
ENSG00000162493.16	PDPN	1	13583657	1_10	0	0.0545792823848865	14.0515625418656	2.41357842834827e-06	1.57409655921854	1
ENSG00000171729.13	TMEM51	1	15152787	1_11	0	0.00322848098620521	9.7401491943541	9.89629917381818e-08	-1.11058178592024	1
ENSG00000142621.19	FHAD1	1	15247193	1_11	0	0.00223400588875122	5.83411740847449	4.1017430610466e-08	-0.365097063313006	2
ENSG00000142634.12	EFHD2	1	15409565	1_11	0	0.00431960564746681	11.3484695680544	1.54273158595244e-07	-0.928657320471827	1
ENSG00000215704.9	CELA2B	1	15466305	1_11	0	0.00340323544610077	31.3166881418411	3.35410610531409e-07	3.67187849434347	1
ENSG00000132906.17	CASP9	1	15526209	1_11	0	0.00225497976795463	7.67944092798196	5.44980831769295e-08	1.34661598533335	2
ENSG00000116138.12	DNAJC16	1	15527056	1_11	0	0.00202815926828759	8.65769685078307	5.52603212231473e-08	-1.17937478981393	1
ENSG00000116771.5	AGMAT	1	15584636	1_11	0	0.00283420000015122	27.2394464333987	2.42961659288814e-07	-3.52636853205942	2
ENSG00000197312.11	DDI2	1	15617889	1_11	0	0.00573227007753574	29.152455280454	5.25909184749351e-07	-4.83757760161662	2
ENSG00000162461.7	SLC25A34	1	15735883	1_11	0	0.00198631318062903	9.21306831062389	5.75918446956698e-08	-2.46230307640546	1
ENSG00000162458.12	FBLIM1	1	15749708	1_11	0	0.00271476164655093	11.4876822006071	9.81461100284306e-08	2.30756960888129	1
ENSG00000233954.6	UQCRHL	1	15809022	1_11	0	0.00211960290096624	5.31755902116831	3.5471193210243e-08	0.269039342502323	1
ENSG00000186510.11	CLCNKA	1	16017907	1_11	0	0.0584736386882017	26.7621620115383	4.92481917451175e-06	-3.76233596010388	1
ENSG00000173641.17	HSPB7	1	16019124	1_11	0	0.00656917983001182	12.6476803807042	2.61475502600623e-07	2.37361987107724	2
ENSG00000184908.17	CLCNKB	1	16043565	1_11	0	0.00227217998508811	6.00374699402051	4.29313045794744e-08	-1.01706829690921	2
ENSG00000185519.8	FAM131C	1	16073889	1_11	0	0.00319906907764267	8.32879302557259	8.38522385939916e-08	-1.32016701555543	1
ENSG00000142632.16	ARHGEF19	1	16212818	1_11	0	0.00274416048932746	7.31591040435388	6.31810528745117e-08	-0.947498236971457	1
ENSG00000132881.11	RSG1	1	16237068	1_11	0	0.00685825213813274	15.8730216550974	3.42595796448507e-07	2.12275224791492	2
ENSG00000037637.10	FBXO42	1	16352633	1_11	0	0.0049238876178761	13.2309871671433	2.05026196002488e-07	1.66116053028585	1
ENSG00000055070.16	SZRD1	1	16352086	1_11	0	0.0577759987594515	35.9347034091624	6.53387016241817e-06	-3.39469028195425	2
ENSG00000187144.11	SPATA21	1	16437144	1_11	0	0.00314843149226163	9.24191118704823	9.15724876161676e-08	-0.873864485051357	1
ENSG00000157191.19	NECAP2	1	16439071	1_11	0	0.00293634730571624	8.82370072002664	8.15393349436881e-08	1.1276647016721	1
ENSG00000058453.16	CROCC	1	16477846	1_11	0	0.00222783122899173	6.06297038417609	4.25085908039536e-08	0.690355897828343	1
ENSG00000183888.4	C1orf64	1	16004406	1_11	0	0.00345046102096003	10.2007118856864	1.10768578043407e-07	1.52102437625879	1
ENSG00000159363.17	ATP13A2	1	17011965	1_12	0	0.0222542950379263	4.75534093097491	3.33046193230747e-07	0.127184357983101	1
ENSG00000159339.13	PADI4	1	17317968	1_12	0	0.0366865613127027	9.52974055539263	1.10026439062785e-06	-1.08683320393749	1
ENSG00000179051.13	RCC2	1	17440878	1_12	0	0.0221777127910936	4.72250682804283	3.29608439504498e-07	-0.0311203768247321	1
ENSG00000142623.9	PADI1	1	17204859	1_12	0	0.0221825322992563	4.7245765120318	3.29824553202959e-07	0.0118644971959514	2
ENSG00000142619.4	PADI3	1	17248660	1_12	0	0.0310714433822364	7.93983796439826	7.76393769315041e-07	-0.880679875289013	1
ENSG00000158748.3	HTR6	1	19665879	1_13	0	0.0954476943326471	24.7964835561271	7.44842608744415e-06	-2.28663439234338	1
ENSG00000179023.8	KLHDC7A	1	18480845	1_13	0	0.0220456422051458	10.672231256223	7.40435027742423e-07	1.2046188620489	2
ENSG00000169991.10	IFFO2	1	18956450	1_13	0	0.0121381212839586	5.00113422644999	1.91042044468383e-07	-0.323417794147618	1
ENSG00000127463.13	EMC1	1	19239802	1_13	0	0.0143263542703747	6.57408433206876	2.96401181871941e-07	-0.648376816325678	2
ENSG00000053372.4	MRTO4	1	19253500	1_13	0	0.0202929091302625	9.88347379566176	6.31194054604174e-07	1.36593965209976	1
ENSG00000162482.4	AKR7A3	1	19288862	1_13	0	0.0620449854991615	20.5959796215574	4.02159298375647e-06	2.29343983123289	2
ENSG00000053371.12	AKR7A2	1	19311815	1_13	0	0.0133003134908786	5.86868651081007	2.45647168480851e-07	-0.650816564956356	1
ENSG00000040487.12	PQLC2	1	19312063	1_13	0	0.0125080146949844	5.28590169815946	2.08073340121042e-07	-0.692335381489009	1
ENSG00000158747.13	NBL1	1	19640599	1_13	0	0.0118262195101005	4.75421699638254	1.76943213296672e-07	-0.0851076758131924	1
ENSG00000169914.5	OTUD3	1	19882213	1_13	0	0.0204809039892183	9.97125857740911	6.42699665702353e-07	-1.20620731452876	2
ENSG00000188257.10	PLA2G2A	1	19979653	1_13	0	0.018457387289265	8.98151690506322	5.21709674659745e-07	1.05655566827976	2
ENSG00000127472.10	PLA2G5	1	20011774	1_13	0	0.0209972598748576	10.2082806872491	6.74565615116283e-07	-1.18890334605074	2
ENSG00000117215.14	PLA2G2D	1	20119239	1_13	0	0.0117840796227767	4.72036087222849	1.75057145988973e-07	0.0562990740627096	1
ENSG00000162543.5	UBXN10	1	20186547	1_14	0	0.0321952050308909	8.98687590985809	9.10560724664537e-07	-1.04783442982467	1
ENSG00000183114.7	FAM43B	1	20551955	1_14	0	0.0238729991158932	6.13165553741871	4.60674003234447e-07	-0.564110218382784	1
ENSG00000158825.5	CDA	1	20589038	1_14	0	0.0599491169648531	14.9641261879821	2.8232096248046e-06	1.79075275435583	2
ENSG00000117245.12	KIF17	1	20684689	1_14	0	0.0359898658140693	10.0534905323493	1.13869148845417e-06	-1.37466286792984	1
ENSG00000127483.17	HP1BP3	1	20793534	1_14	0	0.0948122013065662	19.4269927221944	5.79667272405034e-06	3.0758582303223	1
ENSG00000187980.6	PLA2G2C	1	20174675	1_14	0	0.0220567866493518	5.37776511555045	3.73295750184177e-07	-0.379615912544706	2
ENSG00000070886.11	EPHA8	1	22572518	1_15	0	0.0178952811070157	6.98523337175179	3.93394622209651e-07	0.375173725490305	1
ENSG00000142794.18	NBPF3	1	21439197	1_15	0	0.0137340079774058	4.83387527740907	2.08930435562482e-07	-0.219888926992585	2
ENSG00000090686.15	USP48	1	21782877	1_15	0	0.0224598709837307	9.5883171199969	6.7773298043841e-07	1.15038020950137	2
ENSG00000142789.19	CELA3A	1	22001714	1_15	0	0.0161901387927874	6.38530255551029	3.25342669510539e-07	0.766402047826208	1
ENSG00000070831.15	CDC42	1	22052867	1_15	0	0.0199843080073155	8.2980553762516	5.21884522305848e-07	-0.888218749824909	1
ENSG00000162552.14	WNT4	1	22143914	1_15	0	0.0330884506420861	13.3754546131298	1.39281667510718e-06	1.45498238901245	2
ENSG00000173372.16	C1QA	1	22634461	1_15	0	0.013850016022929	5.41442028302706	2.35999570972503e-07	-0.871781047295552	1
ENSG00000169641.13	LUZP1	1	23178302	1_16	0	0.0242474355442132	9.08970508550223	6.93624748001983e-07	1.19528980089959	1
ENSG00000125945.14	ZNF436	1	23367745	1_16	0	0.0752030666297899	19.9745063707246	4.72738072060388e-06	-2.31293389111568	2
ENSG00000204219.9	TCEA3	1	23424647	1_16	0	0.0308745831071139	11.3960181622413	1.10729466769985e-06	1.65353568092113	1
ENSG00000088280.18	ASAP3	1	23484995	1_16	0	0.0176062542695168	6.04302323212551	3.34834505880017e-07	0.864348637242373	1
ENSG00000227868.5	C1orf234	1	23015700	1_16	0	0.0370779964723533	13.1484618827512	1.53426431549413e-06	1.71164108211511	2
ENSG00000179546.4	HTR1D	1	23194847	1_16	0	0.017210284176316	5.82677236735989	3.15591332518141e-07	-0.509682695452795	1
ENSG00000142676.12	RPL11	1	23691734	1_17	0	0	134.667557012668	0	0.782701005098859	1
ENSG00000011007.12	ELOA	1	23743147	1_17	0	0	1897.39371718569	0	-3.72582769113585	1
ENSG00000117308.14	GALE	1	23800401	1_17	0	0	104.375035461185	0	0.382774169391211	2
ENSG00000117305.14	HMGCL	1	23839255	1_17	0	0.00775249189625726	3191.62575633503	7.78685801339189e-05	3.04655371675437	1
ENSG00000179163.11	FUCA1	1	23868780	1_17	0	0	509.626164131627	0	-0.159465382827604	1
ENSG00000142661.18	MYOM3	1	24125230	1_17	0	0	35.6653518105334	0	1.87960743755801	1
ENSG00000142677.3	IL22RA1	1	24143324	1_17	0	0	104.34803324021	0	1.13073176616023	1
ENSG00000185436.11	IFNLR1	1	24190390	1_17	0	0	37.2990368864577	0	0.265326337010396	1
ENSG00000001460.17	STPG1	1	24417003	1_17	0	0	4.79687319982431	0	0.0804976612035663	2
ENSG00000001461.16	NIPAL3	1	24415329	1_17	0	0	9.82908638848024	0	0.091649025069766	2
ENSG00000117602.11	RCAN3	1	24502439	1_17	0	0	8.69381283698823	0	-0.802567099418273	1
ENSG00000184454.6	NCMAP	1	24556448	1_17	0	0	24.801267060094	0	-1.85333738581257	1
ENSG00000169504.14	CLIC4	1	24745177	1_17	0	0	18.3362020071349	0	-1.74342119476527	1
ENSG00000020633.18	RUNX3	1	24965206	1_17	0	0	6.31082163128641	0	-0.600121637928093	1
ENSG00000116329.10	OPRD1	1	28877395	1_19	0	0.0136299347011883	9.57399938618626	4.10672993771709e-07	1.04491858030487	1
ENSG00000174950.10	CD164L2	1	27383368	1_19	0	0.045510024454657	21.0780542984986	3.01888494426902e-06	2.82607222558541	1
ENSG00000090020.10	SLC9A1	1	27166703	1_19	0	0.103757163772984	29.0871794407407	9.49792367972427e-06	3.3692804602549	2
ENSG00000186501.14	TMEM222	1	27307573	1_19	0	0.14063029159017	32.115044936086	1.42133478533494e-05	3.29784185089876	2
ENSG00000142765.17	SYTL1	1	27342195	1_19	0	0.00871889422297478	5.33795384821321	1.46468824844666e-07	-0.442946724367701	2
ENSG00000142733.14	MAP3K6	1	27367112	1_19	0	0.0124317300763882	8.70082637270042	3.40409011080683e-07	-0.933657598983246	1
ENSG00000142748.12	FCN3	1	27375143	1_19	0	0.0637680376535252	24.3342088924984	4.88347825338339e-06	2.58994831224582	1
ENSG00000181773.6	GPR3	1	27392588	1_19	0	0.0418291648118049	20.2675436166542	2.66802124370259e-06	-2.78446101111945	1
ENSG00000126705.13	AHDC1	1	27604387	1_19	0	0.0119393669136536	8.31746851064768	3.12522606611978e-07	-0.88796585670758	1
ENSG00000000938.12	FGR	1	27634281	1_19	0	0.153712382830962	33.0119185491744	1.59693997935989e-05	3.40152133770081	2
ENSG00000126709.14	IFI6	1	27671883	1_19	0	0.00962725997923053	6.27690104835299	1.90176546184781e-07	0.627446449251082	1
ENSG00000130775.15	THEMIS2	1	27872858	1_19	0	0.0111309528923547	7.65263140047969	2.68072407023338e-07	-1.03438106694919	1
ENSG00000117748.9	RPA2	1	27914481	1_19	0	0.0082758787399666	4.84401824214802	1.26162086350457e-07	-0.157120290321017	2
ENSG00000130768.14	SMPDL3B	1	27935089	1_19	0	0.0108652388495577	7.42354369040282	2.53839685122307e-07	-0.620344590261434	1
ENSG00000158156.7	XKR8	1	27950517	1_19	0	0.0174375584898248	11.9140278335905	6.53812563170361e-07	-1.48994137618489	3
ENSG00000158161.15	EYA3	1	28088578	1_19	0	0.00929273110184048	5.94180479329117	1.73768368623784e-07	0.387352431155717	1
ENSG00000169403.11	PTAFR	1	28193492	1_19	0	0.00817608979235118	4.72912538415148	1.21684554026416e-07	-0.0273063705806345	1
ENSG00000130770.17	ATPIF1	1	28236165	1_19	0	0.00925850958998986	5.9068351177224	1.72109523669007e-07	-0.686941592095664	2
ENSG00000130766.4	SESN2	1	28259165	1_19	0	0.00973013888018492	6.37763958399937	1.95293588373643e-07	-0.471130319641207	1
ENSG00000204138.12	PHACTR4	1	28349072	1_19	0	0.00839977934830116	4.98475033875346	1.31771127828127e-07	0.0111386906236739	1
ENSG00000180198.15	RCC1	1	28441532	1_19	0	0.00817736100363842	4.73059757964186	1.21741360208431e-07	-0.06674806471805	1
ENSG00000180098.9	TRNAU1AP	1	28553045	1_19	0	0.0112736501033108	7.77339270870092	2.75793568337524e-07	-0.809188926081632	1
ENSG00000188060.7	RAB42	1	28593360	1_19	0	0.00819281195643507	4.74847579017527	1.2243235090224e-07	-0.00282741313364266	1
ENSG00000198492.15	YTHDF2	1	28736724	1_19	0	0.0124476104567368	8.71291291361006	3.41317326900966e-07	0.864586493780534	1
ENSG00000253304.1	TMEM200B	1	29123661	1_19	0	0.0235577590832752	14.7769541835979	1.09553908571346e-06	-1.88136458241864	1
ENSG00000116353.15	MECR	1	29230712	1_19	0	0.015413958914531	10.7417415754221	5.21072160583551e-07	1.48940842726931	1
ENSG00000162511.7	LAPTM5	1	30757348	1_20	0	0	9.00333014931793	0	-0.967508383198752	2
ENSG00000162512.15	SDC3	1	30872900	1_20	0	0	14.9935512661061	0	-0.873895962601507	1
ENSG00000134644.15	PUM1	1	31066204	1_20	0	0	13.5589868313611	0	-1.13414665045068	1
ENSG00000084628.9	NKAIN1	1	31239088	1_20	0	0	12.0338989323008	0	1.22287916661939	2
ENSG00000060688.12	SNRNP40	1	31301459	1_20	0	0	27.12135648319	0	-1.14023171721685	1
ENSG00000121766.15	ZCCHC17	1	31296178	1_20	0	0	31.6790647853161	0	1.22485393843539	1
ENSG00000168528.11	SERINC2	1	31409124	1_20	0	0	18.2996759975302	0	0.559880104182815	2
ENSG00000162517.12	PEF1	1	31644486	1_20	0	0	9.41323146944733	0	-0.755690523591904	1
ENSG00000084636.17	COL16A1	1	31703950	1_20	0	0	16.5369750048586	0	-0.339617732242068	1
ENSG00000134668.12	SPOCD1	1	31815009	1_20	0	0	147.847830930743	0	1.79091511117636	1
ENSG00000184007.18	PTP4A2	1	31933187	1_20	0	0	44.6373072669844	0	0.371055762437	1
ENSG00000025800.13	KPNA6	1	32108863	1_21	0	0.0334683576937347	13.3099057746164	1.40190426347038e-06	1.81300279948414	1
ENSG00000084652.15	TXLNA	1	32179560	1_21	0	0.0309226875048908	12.5532755707739	1.22164006633377e-06	-1.7510092527251	1
ENSG00000160051.11	IQCC	1	32205464	1_21	0	0.0293760074735305	12.0629313921347	1.11520472670064e-06	1.70833955272214	1
ENSG00000222046.2	DCDC2B	1	32208265	1_21	0	0.0311993146639649	12.6384150347056	1.24092816304929e-06	-1.75822569288403	1
ENSG00000084623.11	EIF3I	1	32222176	1_21	0	0.0315739799843827	12.752547987127	1.26717112890924e-06	-1.76721526665912	1
ENSG00000160055.19	TMEM234	1	32222176	1_21	0	0.0315739799843827	12.752547987127	1.26717112890924e-06	1.76721526665912	1
ENSG00000183615.5	FAM167B	1	32247598	1_21	0	0.0227240995257307	9.61366062885325	6.87518586506102e-07	-1.32048887228501	1
ENSG00000116478.11	HDAC1	1	32291652	1_21	0	0.0136513495787755	4.76863278158189	2.04870035040261e-07	-0.110682323595337	2
ENSG00000162526.6	TSSK3	1	32366691	1_21	0	0.0170674366047262	6.8898456204323	3.70072456501189e-07	0.484375470556481	1
ENSG00000225828.1	FAM229A	1	32366691	1_21	0	0.0170674366047262	6.8898456204323	3.70072456501189e-07	0.484375470556481	1
ENSG00000176261.15	ZBTB8OS	1	32650758	1_21	0	0.0137275479513309	4.82146592750863	2.08296055173445e-07	0.160476391299909	1
ENSG00000162521.18	RBBP4	1	32651536	1_21	0	0.0155843189811585	6.02606292063539	2.95549660289764e-07	-0.532824931287575	1
ENSG00000116497.17	S100PBP	1	32815115	1_21	0	0.0144557137748209	5.31213051281458	2.41666944327184e-07	-0.415365266149179	2
ENSG00000134684.10	YARS	1	32817927	1_21	0	0.0143803261296316	5.26248487182163	2.38159861745399e-07	0.333856911492029	2
ENSG00000160097.16	FNDC5	1	32872031	1_21	0	0.0157172974675539	6.10677714275648	3.02063964327003e-07	0.617186092595721	1
ENSG00000004455.16	AK2	1	33080995	1_21	0	0.0136008359701486	4.73344632890888	2.02605874648287e-07	-0.201119533400252	1
ENSG00000142920.16	AZIN2	1	33080995	1_21	0	0.0149750248433754	5.6472729132484	2.6614315531265e-07	0.484374930339236	2
ENSG00000116525.13	TRIM62	1	33182762	1_21	0	0.01358395556993	4.72165889489037	2.01850502730274e-07	-0.00508768007798108	1
ENSG00000184389.9	A3GALT2	1	33324069	1_21	0	0.0209217109941318	8.82666487953179	5.81169494802952e-07	1.22290793341614	1
ENSG00000134686.18	PHC2	1	33430474	1_21	0	0.0137781397791392	4.85638430871301	2.10577811220838e-07	-0.243224061534886	1
ENSG00000121903.14	ZSCAN20	1	33468801	1_21	0	0.108164726495469	24.6821675231039	8.40190807811036e-06	2.50332798160609	1
ENSG00000273274.1	ZBTB8B	1	32465491	1_21	0	0.0142979540894429	5.20794418663221	2.34341493359166e-07	-0.321174696835628	1
ENSG00000188910.7	GJB3	1	34780696	1_22	0	0.0194036229700206	10.9714149976365	6.69968592249879e-07	-1.43943105950655	1
ENSG00000189433.5	GJB4	1	34762072	1_22	0	0.0120160874075861	6.41964523475762	2.42763327185625e-07	0.736691168369299	1
ENSG00000187513.8	GJA4	1	34789622	1_22	0	0.0151673712220277	8.63016600781302	4.11944244756085e-07	-0.810419756648132	1
ENSG00000116544.11	DLGAP3	1	34930171	1_22	0	0.0100614265994915	4.73633976297258	1.49972415376051e-07	0.271514861146501	1
ENSG00000243749.1	TMEM35B	1	34984759	1_22	0	0.0302852339257754	15.2158446748077	1.45022695341307e-06	1.62770606902621	1
ENSG00000163867.16	ZMYM6	1	35031112	1_22	0	0.0100500445003519	4.72561338570269	1.49463499492597e-07	-0.0168518693751819	1
ENSG00000197056.9	ZMYM1	1	35080556	1_22	0	0.0101610203042123	4.82969366141038	1.54442163927807e-07	-0.469661284973559	1
ENSG00000020129.15	NCDN	1	35557823	1_22	0	0.0121500318196223	6.52479962451319	2.49490244196752e-07	-0.679414221100686	1
ENSG00000116819.6	TFAP2E	1	35573174	1_22	0	0.0185884318269897	10.5630741121521	6.17933945810844e-07	1.68100384760629	1
ENSG00000126067.11	PSMB2	1	35641909	1_22	0	0.0573792772353794	21.3536439592429	3.85599129113397e-06	-2.62550755010042	1
ENSG00000142686.7	C1orf216	1	35718988	1_22	0	0.051784089894688	20.363107152762	3.31855766200832e-06	2.56233846977042	2
ENSG00000134698.10	AGO4	1	35807900	1_22	0	0.0131999083265796	7.31111644498186	3.03713145511021e-07	-0.938351658844837	1
ENSG00000092847.11	AGO1	1	35870261	1_22	0	0.0590155567563654	21.6255462831351	4.01645189064423e-06	-2.65508498707691	1
ENSG00000116863.10	ADPRHL2	1	36088841	1_22	0	0.0552683802336439	20.9914215823346	3.65113222699695e-06	2.54565431201778	1
ENSG00000116871.15	MAP7D1	1	36155585	1_22	0	0.0106200004791587	5.2484626879809	1.75414554218684e-07	-0.684615384615462	1
ENSG00000054116.11	TRAPPC3	1	36155585	1_22	0	0.0106200004791587	5.2484626879809	1.75414554218684e-07	0.684615384615462	1
ENSG00000214193.10	SH3D21	1	36322287	1_22	0	0.0376242302357714	17.292600989715	2.04756132420793e-06	1.81682617492995	1
ENSG00000142694.6	EVA1B	1	36323755	1_22	0	0.0495491814701677	19.9381406442085	3.10906723112097e-06	1.94058669423781	2
ENSG00000181817.5	LSM10	1	36397855	1_22	0	0.0183901874251218	10.4612478900375	6.05450472373124e-07	1.21199034699891	2
ENSG00000116885.18	OSCP1	1	36451700	1_22	0	0.0100557851722828	4.73102686277275	1.49720191646185e-07	-0.0366208409917986	1
ENSG00000119535.17	CSF3R	1	36458633	1_22	0	0.0104194661183815	5.0677644293916	1.66176978945929e-07	-0.293220581263077	2
ENSG00000163874.10	ZC3H12A	1	37475037	1_23	0	0.023579239113493	6.37475837427302	4.73045034831113e-07	0.0818862387916131	2
ENSG00000163875.15	MEAF6	1	37514479	1_23	0	0.0201761546672486	5.22582728370495	3.31819896965447e-07	0.222867909383866	2
ENSG00000163877.10	SNIP1	1	37554146	1_23	0	0.130854675940754	22.4606374566017	9.24954347012587e-06	-2.0313413415301	1
ENSG00000134697.12	GNL2	1	37593092	1_23	0	0.0215359328958212	6.57827074784625	4.45845520107254e-07	1.00431728738029	2
ENSG00000116922.14	C1orf109	1	37692275	1_23	0	0.135112252041926	23.5550307889991	1.00158401052971e-05	-2.52662059324877	1
ENSG00000134690.10	CDCA8	1	37692045	1_23	0	0.0314828691644742	8.60063241278638	8.5214532305963e-07	0.499858135575307	2
ENSG00000197982.13	C1orf122	1	37806635	1_23	0	0.0192415321921854	10.6553685753066	6.4523378922488e-07	-2.62560999368534	2
ENSG00000188786.9	MTF1	1	37861712	1_23	0	0.0209589481629936	12.7387039390265	8.40240675244934e-07	-2.93251688002541	1
ENSG00000204084.12	INPP5B	1	37868646	1_23	0	0.0200831918429144	7.82537219184103	4.94591573893487e-07	1.70648493186816	3
ENSG00000183431.11	SF3A3	1	37990219	1_23	1	0.600118257157622	27.4231683570344	5.1792090737374e-05	4.95369342830209	1
ENSG00000183386.9	FHL3	1	37996149	1_23	1	0.353724684254552	26.1059827626539	2.90612565376817e-05	4.8345004077738	1
ENSG00000116954.7	RRAGC	1	38859391	1_24	0	0.132004048191895	21.7862242231855	9.05061711977445e-06	-2.83401862981605	1
ENSG00000131233.9	GJA9	1	38881233	1_24	0	0.0273182590043715	6.49537279359281	5.58426569941894e-07	1.09767872441497	1
ENSG00000174574.15	AKIRIN1	1	38991334	1_24	0	0.0353498247167935	8.95941895471111	9.96726680430003e-07	1.26851150316885	1
ENSG00000168653.10	NDUFS5	1	39026255	1_24	0	0.030808396174271	7.64380629915697	7.41118641287965e-07	0.983963297458486	2
ENSG00000183682.7	BMP8A	1	39491629	1_24	0	0.0246247830182036	5.50512984146171	4.2662760447715e-07	-0.593052940428875	1
ENSG00000090621.13	PABPC4	1	39578100	1_24	0	0.02274413438874	4.74795955739362	3.39848531397443e-07	0.133766709393951	1
ENSG00000163909.7	HEYL	1	39640423	1_24	0	0.0254688367606624	5.82651513194302	4.67010841024774e-07	-0.754211275740959	1
ENSG00000116983.12	HPCAL4	1	39689244	1_24	0	0.121657494228968	20.9738408338913	8.03018977010022e-06	2.24610610912948	2
ENSG00000084072.16	PPIE	1	39738050	1_25	0	0.0138934817707226	6.1399519071734	2.68463370706355e-07	-0.659873851455906	1
ENSG00000043514.15	TRIT1	1	39882380	1_25	0	0.053930519303744	18.7827573141078	3.18788703181086e-06	-2.13884912217272	3
ENSG00000116990.10	MYCL	1	39877760	1_25	0	0.0213337242383936	10.125899729686	6.79844006680468e-07	-1.31624166387292	1
ENSG00000131236.16	CAP1	1	40039889	1_25	0	0.0118952709704513	4.72483095266518	1.76876276841607e-07	0.129339996409466	1
ENSG00000131238.16	PPT1	1	40098881	1_25	0	0.0134223843787911	5.82024163208409	2.45855348361547e-07	0.501880433900931	1
ENSG00000084073.8	ZMPSTE24	1	40257123	1_25	0	0.0162414309966863	7.7341510511293	3.95317385823201e-07	1.03451653906289	2
ENSG00000049089.13	COL9A2	1	40318226	1_25	0	0.036131001457537	15.1465973865257	1.72228117427093e-06	1.55585919401986	1
ENSG00000187801.14	ZFP69B	1	40450251	1_25	0	0.0360575223223613	15.3145546309575	1.73783774700797e-06	1.71909684847372	2
ENSG00000187815.9	ZFP69	1	40476891	1_25	0	0.0127486756789907	5.36939707252248	2.15426719630001e-07	0.403742958851926	1
ENSG00000164002.11	EXO5	1	40508257	1_25	0	0.0187628970607704	8.9160594848541	5.26479938260488e-07	0.979964191618857	3
ENSG00000117013.14	KCNQ4	1	40799954	1_25	0	0.0344317335629333	14.4912719084573	1.57027012512831e-06	1.55492387062278	1
ENSG00000179862.6	CITED4	1	40866749	1_25	0	0.0244196442221674	10.9666547517626	8.42796022537511e-07	0.919735523943393	1
ENSG00000171793.13	CTPS1	1	40979451	1_25	0	0.0153655181032693	7.48783529731449	3.62086610444509e-07	0.943755550808563	1
ENSG00000171790.15	SLFNL1	1	41023232	1_25	0	0.0305629902064354	12.6770775421474	1.21933759061058e-06	-1.06263711076863	1
ENSG00000010803.16	SCMH1	1	41242427	1_25	0	0.0138120919530386	8.22538185762038	3.57539891130586e-07	-1.8887378155055	1
ENSG00000127129.9	EDN2	1	41484301	1_25	0	0.0319687861190846	14.4167217063882	1.45044623441369e-06	-1.80348533004716	1
ENSG00000186973.10	FAM183A	1	43144910	1_26	0	0.00866751519303932	6.62556299193125	1.80728387038411e-07	-0.636163344943878	1
ENSG00000127124.14	HIVEP3	1	42035651	1_26	0	0.0125829839519955	16.3121376641672	6.45956829657399e-07	3.23383380938482	1
ENSG00000198815.8	FOXJ3	1	42384124	1_26	0	0.012976747980916	9.9647988239859	4.06952180049325e-07	-1.00803129074315	1
ENSG00000066185.12	ZMYND12	1	42452404	1_26	0	0.0200520040968538	17.5920119566905	1.11015155065698e-06	-2.31497487672111	1
ENSG00000186409.14	CCDC30	1	42461691	1_26	0	0.0159715111845948	15.8466997581643	7.96514732863904e-07	2.26642027736379	2
ENSG00000171960.10	PPIH	1	42658184	1_26	0	0.0112315592204493	11.6625583403054	4.12233094346837e-07	-1.4940173082254	1
ENSG00000164007.10	CLDN19	1	42740306	1_26	0	0.00859250362722153	6.82643584606289	1.84596180593448e-07	1.02136147005733	1
ENSG00000117385.15	P3H1	1	42766833	1_26	0	0.00750491401178377	7.06501572316345	1.66865989080364e-07	1.08317602420468	3
ENSG00000164008.14	C1orf50	1	42767127	1_26	0	0.0206170486092055	18.0086818319303	1.16846953529027e-06	1.98083174339767	2
ENSG00000274386.5	TMEM269	1	42785273	1_26	0	0.00794953839745272	5.87181571463781	1.46900509470469e-07	-0.0837169882902026	1
ENSG00000177868.11	SVBP	1	42813461	1_26	0	0.0104004573223098	10.5624615072902	3.45721627816209e-07	-1.40453447012037	2
ENSG00000164010.13	ERMAP	1	42816759	1_26	0	0.00725969701526363	5.40311350892128	1.23444447635109e-07	0.574109798254513	3
ENSG00000164011.17	ZNF691	1	42846835	1_26	0	0.00695242324611889	4.83727813733237	1.05839123881784e-07	-0.0377486383006177	1
ENSG00000117394.20	SLC2A1	1	42959206	1_26	0	0.00759660059662881	5.77283732120997	1.38012234113637e-07	0.615882998825587	2
ENSG00000243710.7	CFAP57	1	43232297	1_26	0	0.0087636451542974	6.52661603188698	1.80003861357547e-07	0.386961753585991	1
ENSG00000179178.10	TMEM125	1	43269525	1_26	0	0.011913701187345	9.56520574246069	3.58632788292683e-07	0.977363936689793	1
ENSG00000253313.5	C1orf210	1	43285638	1_26	0	0.010558083782985	9.01996633846476	2.99708454720367e-07	1.1450256448929	1
ENSG00000066056.13	TIE1	1	43300755	1_27	0	0.0316801347376754	32.8746734374089	3.27761124629176e-06	5.261068944834	2
ENSG00000117400.16	MPL	1	43337551	1_27	1	0.0488210373104057	33.2925913354848	5.11521127586055e-06	5.5082301963917	2
ENSG00000117399.13	CDC20	1	43359194	1_27	0	0.0162542934051758	7.30185641073015	3.7351698641865e-07	1.57403207636868	2
ENSG00000066322.14	ELOVL1	1	43367703	1_27	1	0.0936761024250419	35.4927241506756	1.04635034110741e-05	5.67305136982265	1
ENSG00000159479.16	MED8	1	43390239	1_27	1	0.115819184097608	36.1594873388095	1.31798885961112e-05	-5.72061917047134	1
ENSG00000142949.16	PTPRF	1	43550138	1_27	0	0.0160632084681297	13.962316527728	7.05827782129911e-07	2.71824448816391	1
ENSG00000126091.19	ST3GAL3	1	43705540	1_27	0	0.0151959113834563	8.51855313655872	4.07381743670922e-07	-1.52339902343081	1
ENSG00000117407.16	ARTN	1	43933936	1_27	0	0.0364617928520238	12.7353947457165	1.46136736313962e-06	-1.37341880220246	1
ENSG00000117408.10	IPO13	1	43947230	1_27	0	0.0318349220155288	13.4857307333345	1.35109923468508e-06	-1.90076350222772	1
ENSG00000117410.13	ATP6V0B	1	43974113	1_27	0	0.020341275993604	8.1371386204817	5.20905425195064e-07	-1.23537997510282	1
ENSG00000117411.16	B4GALT2	1	43978466	1_27	0	0.0152985870486444	5.41474507396331	2.60698366850602e-07	-1.02451156684774	2
ENSG00000159214.12	CCDC24	1	43991070	1_27	0	0.0510869777261984	17.5148984518597	2.8159621187673e-06	-2.11847350414728	2
ENSG00000196517.11	SLC6A9	1	44030807	1_27	0	0.108809677846057	22.7532882303586	7.79149267132373e-06	-2.25203895329525	2
ENSG00000178028.13	DMAP1	1	44215047	1_27	0	0.0158740103938398	5.10294127989065	2.54927217017373e-07	-0.0314463871783456	2
ENSG00000126106.13	TMEM53	1	44673580	1_28	0	0.0196960848020503	6.41825167361448	3.97837412729382e-07	0.412645709349943	1
ENSG00000198520.10	C1orf228	1	44673580	1_28	0	0.0216743288948977	7.28907176722528	4.97195122079829e-07	0.566770653442825	2
ENSG00000142945.12	KIF2C	1	44739926	1_28	0	0.016239031050859	5.08296035495001	2.59768094294072e-07	-0.896555815769182	1
ENSG00000142959.4	BEST4	1	44787956	1_28	0	0.016220365598432	4.74896290860516	2.42419968248924e-07	0.249797524555345	1
ENSG00000222009.8	BTBD19	1	44808328	1_28	0	0.0167061944071276	5.35622341700762	2.81608129850572e-07	0.728191706630379	1
ENSG00000126107.14	HECTD3	1	45010991	1_28	0	0.0201853347325792	8.37980595156482	5.32327486440439e-07	-1.91115261069138	2
ENSG00000126088.13	UROD	1	45012003	1_28	0	0.017939835727428	6.96955169348339	3.93488712887673e-07	-1.71756383590463	1
ENSG00000132781.17	MUTYH	1	45341261	1_28	0	0.0383741474733327	14.3756376841567	1.73610038115973e-06	-2.22879089352767	1
ENSG00000070759.16	TESK2	1	45491131	1_28	0	0.039826786652261	15.6970096452847	1.96743850343737e-06	2.68193386183087	2
ENSG00000132763.14	MMACHC	1	45499635	1_28	0	0.0807570860513801	22.7969921168907	5.79384887081319e-06	3.83587892932418	2
ENSG00000117450.13	PRDX1	1	45523019	1_28	0	0.0207900451569479	10.7858479865525	7.05697699152181e-07	2.5811863555589	2
ENSG00000117448.13	AKR1A1	1	45551015	1_28	0	0.181986390580799	22.9280555903639	1.31315233794893e-05	4.23526859603909	1
ENSG00000132780.16	NASP	1	45584889	1_28	0	0.0352082312960058	15.8035942925535	1.75109236440914e-06	2.68968674178722	1
ENSG00000159588.14	CCDC17	1	45624129	1_28	0	0.0169628920823537	7.27836552853364	3.88546262191631e-07	-2.18320641969462	1
ENSG00000159592.10	GPBP1L1	1	45687876	1_28	0	0.0164216400079394	6.3283957332881	3.2705374774145e-07	-1.88780793606438	2
ENSG00000159596.6	TMEM69	1	45687531	1_28	0	0.128588867926874	20.5472068881978	8.31505527172788e-06	-4.18042017315392	1
ENSG00000086015.20	MAST2	1	45787339	1_28	0	0.0175508868049761	7.68906720527607	4.24699447231677e-07	-2.22681750604637	1
ENSG00000117461.14	PIK3R3	1	46132601	1_28	0	0.0289594343060902	13.8334416825879	1.26075091307752e-06	-2.57364359778861	2
ENSG00000171357.5	LURAP1	1	46212246	1_28	0	0.0162194570620734	4.99504020188568	2.54967176110498e-07	0.895682804674129	1
ENSG00000085999.11	RAD54L	1	46254451	1_28	0	0.0297161683718238	11.6270536068272	1.08735525799423e-06	1.87896737206167	1
ENSG00000173660.11	UQCRH	1	46301079	1_28	0	0.0245130077083168	8.62023750277274	6.650048413332e-07	-1.04956126220497	1
ENSG00000117481.10	NSUN4	1	46340570	1_28	0	0.09863233369591	21.6477420576259	6.71956078724656e-06	2.65675261918698	1
ENSG00000117480.15	FAAH	1	46393076	1_28	0	0.0218578486902222	7.13694688629445	4.90940492175634e-07	0.987631220644606	2
ENSG00000079277.19	MKNK1	1	46616841	1_29	0	0.0280973306789477	9.90847948684496	8.76155216511682e-07	1.34998020159675	1
ENSG00000142961.14	MOB3C	1	46616841	1_29	0	0.0228489923715989	7.93646503311991	5.70693772538562e-07	-1.12561308242113	2
ENSG00000186118.8	TEX38	1	46668649	1_29	0	0.0210398224894215	7.1508502317555	4.73487728005231e-07	-0.988829520316366	1
ENSG00000123472.12	ATPAF1	1	46693412	1_29	0	0.0162942916399979	4.71990148165307	2.42034565274122e-07	0.209583778235599	1
ENSG00000159658.10	EFCAB14	1	46719410	1_29	0	0.0174446800460923	5.36826661937743	2.94717591524125e-07	0.616777028748519	2
ENSG00000142973.13	CYP4B1	1	46851098	1_29	0	0.0164216035972959	4.79385797037636	2.47747739733435e-07	0.308052440474213	1
ENSG00000186377.7	CYP4X1	1	47023329	1_29	0	0.0163349063149638	4.74355657664996	2.43853900436525e-07	0.168838133891008	1
ENSG00000162365.11	CYP4A22	1	47137271	1_29	0	0.0176458586929049	5.47728401963995	3.04170458378093e-07	-0.286778366614991	1
ENSG00000162367.11	TAL1	1	47239816	1_29	0	0.020211783281732	6.76865990586912	4.30542769328396e-07	0.638091684385609	1
ENSG00000162368.13	CMPK1	1	47333967	1_29	0	0.0805671508565962	20.0594228320785	5.08610606131888e-06	2.50615831718681	1
ENSG00000186564.5	FOXD2	1	47435628	1_29	0	0.0420826745258794	13.7760542112049	1.82447177886354e-06	-1.9823279991269	1
ENSG00000269113.3	TRABD2B	1	47997103	1_30	0	0.0174004999700664	7.62047055349899	4.17303944680637e-07	0.860567523963323	1
ENSG00000117834.12	SLC5A9	1	48218611	1_30	0	0.0736119124430859	20.619417336857	4.77676046132595e-06	-2.81910073191746	2
ENSG00000132122.11	SPATA6	1	48471902	1_30	0	0.100063637160119	23.3683076686463	7.35889354532579e-06	2.91686521729139	2
ENSG00000186094.16	AGBL4	1	50022595	1_32	0	0.0210923729104052	6.58483036137973	4.37098187698595e-07	0.67596378169601	1
ENSG00000123091.4	RNF11	1	51235789	1_32	0	0.0279266180774106	9.26053540713964	8.13885696191163e-07	1.32736346141957	2
ENSG00000085831.15	TTC39A	1	51344853	1_33	0	0.0138104466459317	4.74737979356661	2.0633394181356e-07	0.0253451130439993	2
ENSG00000085832.16	EPS15	1	51534159	1_33	0	0.0153201887845128	5.71917283652893	2.75744152856867e-07	-0.477989165249992	1
ENSG00000117859.18	OSBPL9	1	51577647	1_33	0	0.0202027679632673	8.28559762334555	5.26797479249511e-07	0.954756332384629	1
ENSG00000078618.21	NRDC	1	51869186	1_33	0	0.0155880432452431	5.90172259207015	2.89520531564096e-07	0.535353423320587	1
ENSG00000198841.3	KTI12	1	52033817	1_33	0	0.0139560538516305	4.84032668133075	2.12591689873726e-07	-0.246450811677995	2
ENSG00000157077.14	ZFYVE9	1	52142437	1_33	0	0.0237392542535595	9.77934298731059	7.30610187782153e-07	1.06621646469448	1
ENSG00000154222.14	CC2D1B	1	52352516	1_33	0	0.0275733274570918	11.2223861422148	9.73830472469954e-07	-1.28076041229713	1
ENSG00000116157.5	GPX7	1	52602421	1_33	0	0.0161492771282571	6.19619045383251	3.14910266364553e-07	0.550382147052582	2
ENSG00000182183.14	FAM159A	1	52633413	1_33	0	0.0751301040917744	20.7514411113701	4.90649348474468e-06	2.02318409917969	1
ENSG00000121310.16	ECHDC2	1	52926925	1_33	0	0.0171224968948517	6.80420008343596	3.66651229569358e-07	0.84257388406365	2
ENSG00000116171.17	SCP2	1	52926925	1_33	0	0.0141489106828056	4.94972439138895	2.20400713502479e-07	-0.155127257668974	2
ENSG00000174348.13	PODN	1	53061947	1_33	0	0.0414490317213759	15.1678099837382	1.97854641376589e-06	1.67540484178283	2
ENSG00000162383.11	SLC1A7	1	53142966	1_33	0	0.0872247045396155	22.2773874440814	6.11522919530373e-06	2.15379482452057	1
ENSG00000157184.6	CPT2	1	53196294	1_33	0	0.0152712928879442	6.14299041421767	2.9523280847244e-07	1.17627079383781	2
ENSG00000162384.13	C1orf123	1	53211891	1_33	0	0.0685004938473436	15.8889630146679	3.4252969694384e-06	2.92517659342099	2
ENSG00000162385.10	MAGOH	1	53243178	1_33	0	0.374917440407905	23.8240104309671	2.81099121050543e-05	-3.58121670624384	1
ENSG00000174332.5	GLIS1	1	53737935	1_33	0	0.0856626680890986	22.0892854591716	5.95500647864187e-06	2.30323027336871	1
ENSG00000203985.10	LDLRAD1	1	54017963	1_34	0	0.0133593407447343	9.07277057088844	3.81446759302153e-07	-1.15811384288835	2
ENSG00000162398.11	LEXM	1	54805572	1_34	0	0.00854355567360376	5.14913961033745	1.38446599986393e-07	0.370250919458657	2
ENSG00000058799.14	YIPF1	1	53889688	1_34	0	0.00975313975572678	6.3965365879916	1.96335263428003e-07	-0.559443621916553	2
ENSG00000116212.14	LRRC42	1	53946508	1_34	0	0.00823418644955709	4.77274966099113	1.23679672280007e-07	-0.0998933751785492	1
ENSG00000116221.15	MRPL37	1	54183963	1_34	0	0.00818941232010428	4.72404776818217	1.21751968483519e-07	0.105043380019867	2
ENSG00000157216.15	SSBP3	1	54413433	1_34	0	0.618429329115165	25.0435411013323	4.87410396783833e-05	4.02485324741159	2
ENSG00000162390.17	ACOT11	1	54544240	1_34	0	0.0105820123765595	7.17955911318255	2.39097488604198e-07	-0.832833146407322	2
ENSG00000162391.11	FAM151A	1	54495159	1_34	0	0.00961141597903992	5.9969088699308	1.81394367143448e-07	0.0488551949945405	2
ENSG00000184313.19	MROH7	1	54608974	1_34	0	0.0102626080387007	6.86671967042199	2.21776759660545e-07	-0.760456592138683	2
ENSG00000243725.6	TTC4	1	54710442	1_34	0	0.00827597288256721	4.84099529165337	1.26084788101358e-07	-0.234137061199061	1
ENSG00000162396.5	PARS2	1	54764560	1_34	0	0.00837973818141946	5.02310161514534	1.32468124377925e-07	-0.394261592687321	2
ENSG00000006555.10	TTC22	1	54801140	1_34	0	0.0101977322764432	6.80469475117556	2.18384206950681e-07	-0.728507827851354	2
ENSG00000116133.11	DHCR24	1	54886940	1_34	0	0.00900414252893078	5.61135299954583	1.59007981608584e-07	0.474736361018192	2
ENSG00000143001.4	TMEM61	1	54980410	1_34	0	0.00851616718791848	5.07920534211714	1.36128457470994e-07	-0.23907983636536	1
ENSG00000162402.13	USP24	1	55235488	1_34	0	0.00919079081985041	5.78305041791346	1.67270299324921e-07	0.641501175107955	1
ENSG00000162399.6	BSND	1	54999374	1_34	0	0.00890406950938583	5.52605701627104	1.54850594440059e-07	-0.448870650420701	1
ENSG00000162407.8	PLPP3	1	56645496	1_36	0	0.0237119513535807	8.26018791479412	6.16405061799484e-07	-0.993063480886309	1
ENSG00000162409.10	PRKAA2	1	56645496	1_36	0	0.0237119513535807	8.26018791479412	6.16405061799484e-07	0.993063480886309	1
ENSG00000187889.12	C1orf168	1	56819840	1_36	0	0.069027730046719	18.5243330514818	4.02415913308157e-06	1.94731284456557	1
ENSG00000173406.15	DAB1	1	58546759	1_37	0	0.0133542349657488	6.65761580663666	2.79799359861746e-07	0.805131741202046	1
ENSG00000162600.11	OMA1	1	58542051	1_37	0	0.0115418743455901	5.42825052734047	1.9717198053509e-07	-0.352565115248035	1
ENSG00000184292.6	TACSTD2	1	58577781	1_37	0	0.0112968247593332	5.14562082579723	1.82937671113524e-07	0.445007139113402	1
ENSG00000162601.9	MYSM1	1	58700166	1_37	0	0.025969571419828	13.3785648088387	1.09341060788514e-06	-1.94688408849358	1
ENSG00000172456.17	FGGY	1	59292175	1_37	0	0.0196592315408914	18.3625563382323	1.13607931524378e-06	3.97787055755249	2
ENSG00000134709.10	HOOK1	1	59814713	1_38	0	0.0152277801292923	5.49189516663872	2.63189045899336e-07	0.459607711964057	1
ENSG00000134716.9	CYP2J2	1	59924361	1_38	0	0.0170670222632798	6.57528785131524	3.53168124227769e-07	-0.715951485723145	2
ENSG00000162604.12	TM2D1	1	61725787	1_39	0	0.0235283015996879	6.9619475728799	5.15501936139068e-07	0.776276928191489	2
ENSG00000240563.1	L1TD1	1	62194418	1_39	0	0.031620467505565	9.7835244156291	9.73582129176349e-07	1.24892579178041	2
ENSG00000162607.12	USP1	1	62436136	1_39	0	0.0188670081319097	4.85989897733221	2.88562074830172e-07	0.382967905728487	2
ENSG00000088035.15	ALG6	1	63367779	1_40	0	0.247351757410529	29.7912957079496	2.31906737567366e-05	2.92235625427095	1
ENSG00000203965.12	EFCAB7	1	63520884	1_40	0	0.0301752593093464	9.00683216296471	8.55326749854357e-07	1.1992946086838	2
ENSG00000142856.16	ITGB3BP	1	63593801	1_40	0	0.0228777752625875	6.36530046223727	4.58291362040788e-07	0.656674239424949	2
ENSG00000079739.15	PGM1	1	63592345	1_40	0	0.0192786511193519	4.73572975406322	2.87324413615939e-07	0.191186246196069	2
ENSG00000162437.14	RAVER2	1	64745107	1_41	0	0.162488629078536	25.8505825101866	1.32191119953228e-05	-2.45468265458513	2
ENSG00000162434.11	JAK1	1	64965916	1_41	0	0.0400471376971153	12.1260906855232	1.5282741473305e-06	1.58530793304824	2
ENSG00000162433.14	AK4	1	65147235	1_41	0	0.0474208981705229	13.7502896598201	2.05206255711501e-06	1.54940320795942	1
ENSG00000116675.15	DNAJC6	1	65248258	1_41	0	0.0208112792496811	5.87289709168965	3.84645044215945e-07	0.651966615221437	2
ENSG00000213625.8	LEPROT	1	65419674	1_41	0	0.019149226757695	5.08084316353715	3.06193526623921e-07	0.261896653788398	2
ENSG00000118473.21	SGIP1	1	66533081	1_42	0	0.298799027658616	31.2882681295533	2.94218297621197e-05	-4.43850505933576	2
ENSG00000152760.9	TCTEX1D1	1	66752321	1_42	0	0.016160548284093	10.155759655063	5.16508507421745e-07	2.19666385091327	3
ENSG00000152763.16	WDR78	1	66924733	1_42	0	0.0253008910786594	12.972690655993	1.03293942258609e-06	-1.86234198246243	1
ENSG00000198160.14	MIER1	1	66920571	1_42	0	0.0137611120484622	7.05610512204407	3.05581843848312e-07	0.932116910099325	2
ENSG00000116704.7	SLC35D1	1	67054400	1_42	0	0.0105752357778227	4.74499929632279	1.57919290785376e-07	-0.24031958843696	1
ENSG00000081985.10	IL12RB2	1	67307648	1_42	0	0.0108377698177701	4.97747198307079	1.69768738165124e-07	-0.280052144701556	1
ENSG00000172410.4	INSL5	1	66801397	1_42	0	0.0220679127360436	10.9391720046435	7.59721964799952e-07	0.533798363731148	2
ENSG00000024526.16	DEPDC1	1	68538073	1_43	0	0.0196490958708482	5.61756306976828	3.47375753943029e-07	-0.681802190664858	1
ENSG00000033122.18	LRRC7	1	69567941	1_44	0	0.0255308594710578	5.62105221893963	4.51639615177859e-07	-0.579596752873419	2
ENSG00000118454.12	ANKRD13C	1	70355197	1_44	0	0.0240540468430913	5.05286771655427	3.82503184054143e-07	0.501399303355103	1
ENSG00000197568.13	HHLA3	1	70354325	1_44	0	0.0235053943467246	4.83296537431029	3.5751165048191e-07	0.399219546035491	2
ENSG00000116761.11	CTH	1	70411075	1_44	0	0.0273976071681679	6.29432602389153	5.42713771631376e-07	0.700732404148159	1
ENSG00000050628.20	PTGER3	1	71047847	1_45	0	0.0136343547227731	4.77437919671637	2.04861558152091e-07	0.228537265178068	2
ENSG00000132485.13	ZRANB2	1	71081716	1_45	0	0.0144808260541709	5.34618110183563	2.43638533550412e-07	-0.461490387609084	1
ENSG00000172260.14	NEGR1	1	72282986	1_46	0	0.0149969152465931	5.74989530009096	2.71375631753646e-07	0.77917471956006	1
ENSG00000162620.15	LRRIQ3	1	74198465	1_47	0	0.0194471693189443	7.73478864540157	4.73384267179554e-07	-0.949983749085644	1
ENSG00000254685.6	FPGT	1	74194517	1_47	0	0.0185685068605196	7.29499010359632	4.26295416536223e-07	-0.879995974065413	2
ENSG00000116783.14	TNNI3K	1	74234228	1_47	0	0.0188655617054105	7.44595680000956	4.42078329356676e-07	-0.824625518296738	2
ENSG00000116791.13	CRYZ	1	74702183	1_47	0	0.0157028909785084	5.70177155675689	2.81772368373376e-07	-0.543331342389335	4
ENSG00000162623.15	TYW3	1	74732260	1_47	0	0.0161055778261275	5.94231008674138	3.01190032443323e-07	-0.443451832621335	2
ENSG00000137968.16	SLC44A5	1	75610725	1_47	0	0.0151535221537484	5.36350823481426	2.55782903938487e-07	0.364186794676436	1
ENSG00000117054.13	ACADM	1	75719213	1_47	0	0.0163207475854174	6.0684459255909	3.11692611854843e-07	0.850804040961469	1
ENSG00000137955.15	RABGGTB	1	75786498	1_47	0	0.0227879192864741	9.24410352285967	6.62946445850366e-07	1.38718673841147	1
ENSG00000057468.6	MSH4	1	75803687	1_47	0	0.0303635085951425	11.9824095120359	1.14499894323665e-06	1.93530785321652	1
ENSG00000117069.14	ST6GALNAC5	1	76867670	1_48	0	0.0151515284603262	9.98744069854205	4.76233161470131e-07	-1.15730596113747	1
ENSG00000154027.18	AK5	1	77282053	1_48	0	0.00874528185973878	4.77516338836269	1.31422892418465e-07	-0.101731008945067	1
ENSG00000077254.14	USP33	1	77760195	1_48	0	0.0177857978896534	11.5105912977465	6.44287878082172e-07	1.51403644008401	1
ENSG00000162613.16	FUBP1	1	77979050	1_48	0	0.00983143827170741	5.88439740347616	1.82065654054618e-07	-0.492864273326147	1
ENSG00000162616.8	DNAJB4	1	77979478	1_48	0	0.0760907122169365	25.4599467481833	6.0967461655071e-06	-2.49562560491942	1
ENSG00000137960.5	GIPC2	1	77981077	1_48	0	0.0160767873258123	10.5505025673711	5.33803464176885e-07	1.29361339027159	1
ENSG00000137965.10	IFI44	1	78641737	1_48	0	0.00948757029610448	5.5470093469888	1.65623850880571e-07	0.459185192326088	3
ENSG00000162618.13	ADGRL4	1	79006491	1_48	0	0.0104845020896859	6.49395525766335	2.14272322203019e-07	-0.700356339319397	1
ENSG00000137941.16	TTLL7	1	83998735	1_51	0	0.0235174427258784	7.72356977558732	5.71632803479107e-07	-0.971187775847584	1
ENSG00000203943.8	SAMD13	1	84298566	1_51	0	0.104324204666061	22.1078898650609	7.25840753229652e-06	2.3968270826696	1
ENSG00000171517.5	LPAR3	1	84883501	1_52	0	0.0220340925693832	7.34190365852455	5.09111403310181e-07	-0.927194504528228	1
ENSG00000137976.7	DNASE2B	1	84403370	1_52	0	0.0568563461916788	16.4257172653454	2.93908579368037e-06	-1.99553874069915	1
ENSG00000117133.10	RPF1	1	84479306	1_52	0	0.0169818632390457	4.86405128929647	2.59951578209988e-07	0.194509542205174	2
ENSG00000174021.10	GNG5	1	84506653	1_52	0	0.0359151258863192	12.0074078806134	1.35717430968803e-06	1.42962692943333	1
ENSG00000122432.17	SPATA1	1	84506406	1_52	0	0.0353492764439072	11.8553031324702	1.31887053430014e-06	-1.41747340429445	1
ENSG00000117151.12	CTBS	1	84570855	1_52	0	0.0218486148314357	7.26139830005701	4.99290314506151e-07	-0.78509027699167	1
ENSG00000117155.16	SSX2IP	1	84691138	1_52	0	0.0372815371340978	12.3651764412804	1.450785150353e-06	1.52779973878486	1
ENSG00000153898.12	MCOLN2	1	84997288	1_52	0	0.0169843162564183	4.86542582813312	2.60062598699493e-07	0.21036875423281	1
ENSG00000055732.12	MCOLN3	1	85048087	1_52	0	0.0224307101675321	7.51182274502076	5.30270331210421e-07	0.784318782822145	2
ENSG00000097096.8	SYDE2	1	85201203	1_52	0	0.0260263820593104	8.92914695406095	7.31362595247009e-07	1.05982209833393	1
ENSG00000117174.10	ZNHIT6	1	85708260	1_52	0	0.0251577346366234	8.60530546529686	6.81313189961491e-07	0.948859604873928	2
ENSG00000171502.14	COL24A1	1	86156862	1_53	0	0.0194894660855123	6.1299727692283	3.75982352357449e-07	0.722257611291545	1
ENSG00000122417.15	ODF2L	1	86396707	1_53	0	0.0168247113195195	4.75014055925609	2.51514516376268e-07	0.0675074034059621	1
ENSG00000137975.7	CLCA2	1	86424561	1_53	0	0.0172473480258916	4.99358986881127	2.71046729123644e-07	-0.227781354466518	1
ENSG00000016602.9	CLCA4	1	86547045	1_53	0	0.0260564133571507	8.87085342782651	7.27426322709218e-07	-1.02753245854607	1
ENSG00000183291.15	SELENOF	1	86913954	1_53	0	0.017876398777278	5.29441416351571	2.97856388524064e-07	-0.595974933670337	1
ENSG00000065243.19	PKN2	1	88682820	1_54	0	0.0125268739709449	14.3217872729743	5.64610435139233e-07	2.99981426164462	2
ENSG00000137947.11	GTF2B	1	88892503	1_54	1	0.15960554281006	40.7014554384088	2.04440475600833e-05	-6.24064640647897	1
ENSG00000137944.17	KYAT3	1	88973056	1_54	1	0.032445937990872	37.0870269155181	3.78696531142551e-06	5.83801617895047	2
ENSG00000213516.9	RBMXL1	1	89013185	1_54	0	0.010454182117862	4.95780126612933	1.63112839933668e-07	-0.040850042589586	1
ENSG00000117226.11	GBP3	1	89015900	1_54	0	0.0141999758784199	10.7591538729223	4.8081133665573e-07	1.68841400833979	1
ENSG00000117228.9	GBP1	1	89064901	1_54	0	0.0115092352401805	7.53341935826497	2.72864843738241e-07	-1.26391751805948	1
ENSG00000213512.1	GBP7	1	89171264	1_54	0	0.0101512639528899	4.92517346220074	1.57344158778704e-07	0.189040730983213	2
ENSG00000162654.8	GBP4	1	89199262	1_54	0	0.0188993820857482	12.1798207150581	7.24431747294429e-07	1.63668872818858	1
ENSG00000154451.14	GBP5	1	89272549	1_54	0	0.0113595164558673	5.71934368164501	2.04463133960256e-07	0.439243320161942	1
ENSG00000197147.13	LRRC8B	1	89524961	1_54	0	0.0934359463973703	26.8756748245247	7.90282455074505e-06	2.77683313106994	3
ENSG00000171488.14	LRRC8C	1	89633477	1_55	0	0.0445861037323115	13.6714884887492	1.91833432131295e-06	-1.84778301619751	1
ENSG00000171492.14	LRRC8D	1	89782416	1_55	0	0.0175153219450614	4.74691429335871	2.6166069378762e-07	-0.0632163444217647	1
ENSG00000162664.16	ZNF326	1	89994609	1_55	0	0.0303597571471888	9.98849262479922	9.54348994364794e-07	1.11579158348442	1
ENSG00000122482.20	ZNF644	1	91022402	1_55	0	0.0262214370102908	8.5892204112029	7.08792657149433e-07	0.908206433454294	1
ENSG00000162669.15	HFM1	1	91395073	1_55	0	0.0202369623892386	6.12074523670268	3.89815049218148e-07	0.660408756280963	2
ENSG00000097046.12	CDC7	1	91500888	1_56	0	0.0197165164690795	5.67344706921692	3.52035261795811e-07	0.534387414922569	2
ENSG00000069702.10	TGFBR3	1	91905555	1_56	0	0.026881475100618	8.62706788877043	7.29836007236175e-07	-1.41923434524647	1
ENSG00000284413.1	BTBD8	1	92080411	1_56	0	0.0242113171459021	7.62925939168499	5.81312646639971e-07	0.764010724961971	1
ENSG00000122484.8	RPAP2	1	92299545	1_56	0	0.0222534351886957	6.82577145836578	4.78032889472963e-07	-1.08920749186735	1
ENSG00000067208.14	EVI5	1	92792120	1_56	0	0.0253241241456654	8.0577149741939	6.42177830450202e-07	1.1714731844113	1
ENSG00000122406.12	RPL5	1	92831623	1_56	0	0.031689232773769	10.1988351261274	1.01711783434085e-06	1.50937271446639	1
ENSG00000117500.12	TMED5	1	93180650	1_57	0	0.0176003832205629	5.05339932873897	2.79907616433912e-07	-0.37827817310155	2
ENSG00000122483.17	CCDC18	1	93179625	1_57	0	0.0185289332556364	5.54229936815962	3.23183642299972e-07	0.421215490231241	1
ENSG00000117505.12	DR1	1	93345092	1_57	0	0.029324557386759	9.91738018310249	9.15245077341892e-07	1.28458584741657	2
ENSG00000137936.16	BCAR3	1	93847808	1_57	0	0.0178274394326746	5.17527892222126	2.90356601437266e-07	-0.191897801268244	1
ENSG00000067334.13	DNTTIP2	1	93880063	1_57	0	0.0171768910661523	4.82188489514598	2.60657589133253e-07	-0.0233623701748203	1
ENSG00000137962.12	ARHGAP29	1	94274090	1_58	0	0.0126011859337042	4.84636556625986	1.92192556515865e-07	-0.342321497696294	2
ENSG00000117528.11	ABCD3	1	94411329	1_58	0	0.0132645634471567	5.33329289676691	2.22637014833597e-07	-0.412825328465452	1
ENSG00000143036.16	SLC44A3	1	94820196	1_58	0	0.0126728743013437	4.90026876191725	1.95435746088416e-07	-0.140496839900121	3
ENSG00000117519.15	CNN3	1	94927642	1_58	0	0.0256258213703195	11.596477001878	9.35217961615413e-07	1.3444123066379	1
ENSG00000172339.9	ALG14	1	95073027	1_58	0	0.0139701461799548	5.82520655619311	2.56106884943852e-07	-0.641508136244936	1
ENSG00000122481.16	RWDD3	1	95231973	1_58	0	0.0197362861913273	9.10889365509198	5.65770162022384e-07	1.14454860387739	3
ENSG00000188641.12	DPYD	1	97921165	1_60	0	0.0160597993047749	5.67559544793391	2.86853741664661e-07	0.963302142883395	2
ENSG00000162627.16	SNX7	1	98661649	1_60	0	0.0181759665342933	6.85207813297984	3.91948308551283e-07	-0.665203968489896	1
ENSG00000117600.12	PLPPR4	1	99263142	1_60	0	0.0240222238215438	9.50702728587873	7.187319037334e-07	-1.04743251884704	1
ENSG00000156869.12	FRRS1	1	99766518	1_61	0	0.0206381922226491	6.40279020005963	4.15862632445617e-07	0.635102191279124	1
ENSG00000117620.14	SLC35A3	1	99969054	1_61	0	0.0415161729050819	13.081351217206	1.70914493276443e-06	2.02022492146705	2
ENSG00000156876.9	SASS6	1	100132743	1_61	0	0.0176987248928548	4.94112974059998	2.7521823781536e-07	0.0294969432432235	1
ENSG00000122435.9	TRMT13	1	100133311	1_61	0	0.0488032817910012	14.6364084462316	2.24798040562709e-06	2.16787631822797	1
ENSG00000122477.12	LRRC39	1	100178174	1_61	0	0.0533237745881884	15.4901826465559	2.59947949600891e-06	-1.92793756233936	1
ENSG00000137992.14	DBT	1	100249898	1_61	0	0.0340161983980704	11.1713338647124	1.195913534096e-06	1.77592400248813	1
ENSG00000079335.18	CDC14A	1	100344610	1_61	0	0.254686508668125	31.1174120717188	2.49412597145384e-05	-3.39744420867415	1
ENSG00000181656.6	GPR88	1	100538206	1_62	0	0.0401196293078401	9.90203411203869	1.2502311157958e-06	1.33593998537427	2
ENSG00000162692.10	VCAM1	1	100721765	1_62	0	0.0326743108045405	7.93538474676111	8.1598729699479e-07	0.956387214720253	1
ENSG00000162694.13	EXTL2	1	100895622	1_62	0	0.0261399573178379	5.8039272561602	4.77458696827935e-07	0.495099972447199	1
ENSG00000162695.11	SLC30A7	1	100895128	1_62	0	0.0252337370746407	5.46739259806629	4.3418099316906e-07	0.524164936411313	2
ENSG00000185946.15	RNPC3	1	103509781	1_65	0	0.0154372424300314	4.83653952957807	2.34970553448664e-07	0.239961258124327	1
ENSG00000162631.18	NTNG1	1	108006721	1_68	0	0.00861284991643652	5.16915743032889	1.40112090302106e-07	-0.334964063342073	1
ENSG00000134215.15	VAV3	1	107965542	1_68	0	0.00822859716374691	4.73687783503323	1.22666778446125e-07	-0.071801507940731	1
ENSG00000085491.15	SLC25A24	1	108201019	1_68	0	0.00821773452170305	4.72436734909045	1.22181299551941e-07	-0.0449449449118458	2
ENSG00000162639.15	HENMT1	1	108662004	1_68	0	0.0181237648291022	12.2281675973402	6.97459147091906e-07	1.42186840974238	1
ENSG00000116266.10	STXBP3	1	108746614	1_68	0	0.0142461832498885	9.9408947039106	4.45690086103578e-07	1.1255334898232	1
ENSG00000121957.12	GPSM2	1	108875055	1_68	0	0.00838744474502795	4.91797041579492	1.29814904360486e-07	0.234287293708574	1
ENSG00000121940.15	CLCC1	1	108963213	1_68	0	0.0088349762861798	5.4103609065509	1.50432127712166e-07	0.358467173476011	1
ENSG00000215717.5	TMEM167B	1	109089398	1_68	0	0.00948506212885924	6.08304799253551	1.81580997067013e-07	0.605733793463566	2
ENSG00000031698.12	SARS	1	109213564	1_68	0	0.00836121291399061	4.88829916705555	1.28628152983234e-07	0.240407407407386	1
ENSG00000143126.7	CELSR2	1	109264661	1_68	0	0.00847525261138449	5.01661683545787	1.33805065978807e-07	-0.304796538591692	1
ENSG00000134222.16	PSRC1	1	109278685	1_68	0	0.0086668446416498	5.22835130025302	1.42604997738064e-07	-0.185107546798043	2
ENSG00000134243.11	SORT1	1	109397881	1_68	0	0.013096659950885	9.14237522100456	3.76815333285793e-07	1.2298015410714	1
ENSG00000143028.8	SYPL2	1	109467180	1_68	0	0.0530562271830488	22.5031651725723	3.75741310489771e-06	-2.17741570223787	1
ENSG00000162650.16	ATXN7L2	1	109483259	1_68	0	0.0208200466931372	13.5477204716936	8.87680950692144e-07	1.67168276487182	1
ENSG00000174151.14	CYB561D1	1	109494012	1_68	0	0.012446861131257	8.65950752128152	3.39204817508093e-07	0.915363825275886	2
ENSG00000181754.6	AMIGO1	1	109509517	1_68	0	0.00852154387369364	5.06821219655605	1.35919587461186e-07	-0.504250777728985	1
ENSG00000156097.12	GPR61	1	109539929	1_68	0	0.0179690557478058	12.1466574879886	6.86896043955922e-07	1.33908214311935	1
ENSG00000065135.10	GNAI3	1	109548649	1_68	0	0.0626774976383533	24.1143962501115	4.75660420959824e-06	-2.45101629855361	1
ENSG00000168765.16	GSTM4	1	109639097	1_68	0	0.0208561139617454	13.5641966669479	8.90300142517144e-07	-1.68825252139275	2
ENSG00000213366.12	GSTM2	1	109667893	1_68	0	0.00848992958773531	5.03299709081762	1.34474439082807e-07	0.259242964957131	2
ENSG00000134184.12	GSTM1	1	109669671	1_68	0	0.00862205611105782	5.1792660455201	1.40536145756059e-07	0.18776266908046	4
ENSG00000134201.10	GSTM5	1	109712117	1_68	0	0.00967073527719609	6.26674405739133	1.90726231074898e-07	-0.670104809803284	1
ENSG00000134202.10	GSTM3	1	109718945	1_68	0	0.010589515769988	7.12698503587616	2.37514934288409e-07	-0.855846147234183	2
ENSG00000198758.10	EPS8L3	1	109718945	1_68	0	0.0130194154246509	9.08623442077319	3.72292592917189e-07	1.02165788481404	2
ENSG00000184371.13	CSF1	1	109911185	1_68	0	0.0224024841973416	14.2452717878453	1.00432874523701e-06	-1.50903924361044	1
ENSG00000143093.14	STRIP1	1	110034040	1_68	0	0.100684053898185	28.7421799033207	9.10729429224265e-06	-2.68683312811678	1
ENSG00000186150.4	UBL4B	1	110111876	1_68	0	0.0176549146878835	11.9789610816721	6.655700194062e-07	-1.28085814240657	1
ENSG00000197106.6	SLC6A17	1	110150825	1_68	0	0.00824986833639729	4.76132890961034	1.23618700663304e-07	-0.0753036396235431	1
ENSG00000116396.14	KCNC4	1	110211143	1_68	0	0.00861580886913038	5.17240947729134	1.40248404266259e-07	-0.321932837360575	1
ENSG00000168679.17	SLC16A4	1	110383588	1_68	0	0.00859910054956625	5.15402231666593	1.39478829961916e-07	-0.313200230287073	1
ENSG00000134248.13	LAMTOR5	1	110407655	1_68	0	0.011423915520647	7.84608321712355	2.82082969342276e-07	0.889506344392023	2
ENSG00000177272.8	KCNA3	1	110675350	1_68	0	0.0113137278735879	7.75416219677061	2.76089304877123e-07	1.11792155334243	1
ENSG00000121931.15	LRIF1	1	110964484	1_68	0	0.0115924888004564	7.98499742324377	2.91313384569908e-07	-0.95646293681291	1
ENSG00000156171.14	DRAM2	1	111139496	1_68	0	0.0103415984032075	6.90240647919401	2.24645215555184e-07	-0.590344166497493	1
ENSG00000134255.13	CEPT1	1	111139496	1_68	0	0.0110128714800577	7.49861747411285	2.5989070325006e-07	-0.684418801261945	2
ENSG00000064886.13	CHI3L2	1	111200918	1_69	0	0.0426807424979119	23.6291363539583	3.17386747034292e-06	2.21030151156953	1
ENSG00000173947.13	PIFO	1	111346062	1_69	0	0.00753873391666438	7.95979593209119	1.8884666617252e-07	-1.00763078666231	1
ENSG00000085465.12	OVGP1	1	111407603	1_69	0	0.067603800839825	27.8266866727845	5.92027097647594e-06	2.49270338139812	1
ENSG00000116455.13	WDR77	1	111449473	1_69	0	0.00568523483024463	5.36232939023638	9.59424643611609e-08	-0.449228691632521	1
ENSG00000282608.1	ADORA3	1	111490897	1_69	0	0.00691810463320397	7.33123211183375	1.59614767524471e-07	-0.863233297254571	1
ENSG00000121933.18	TMIGD3	1	111518542	1_69	0	0.00529105527689655	4.85311230879641	8.08112108449582e-08	-0.158935202392956	1
ENSG00000197852.9	FAM212B	1	111756207	1_69	0	0.00949809078039199	10.2845689405342	3.07419479957432e-07	-1.27109353672783	2
ENSG00000064703.11	DDX20	1	111754860	1_69	0	0.00575019867177684	5.46675742498237	9.89285462466556e-08	-0.451268742791344	1
ENSG00000171385.9	KCND3	1	111988885	1_69	0	0.0106763227612938	12.1463402210174	4.08108941407713e-07	1.56935304294216	1
ENSG00000143079.14	CTTNBP2NL	1	112396295	1_69	0	0.0057837541895005	5.38396346294965	9.79988331695357e-08	0.484971251862965	1
ENSG00000116489.12	CAPZA1	1	112614750	1_69	0	0.00620500141516645	8.53351537619888	1.66639837690977e-07	0.214964928170757	1
ENSG00000007341.18	ST7L	1	112626827	1_69	0	0.0060286118861298	10.3625327416955	1.96603939075495e-07	-0.542868990413835	1
ENSG00000155363.18	MOV10	1	112673015	1_69	0	0.0162896306384166	24.4868400374538	1.2553156835543e-06	-5.28971251705143	1
ENSG00000155366.16	RHOC	1	112698930	1_69	0	0.0138465432935846	15.2658583584851	6.65229607414837e-07	-2.26140606859381	1
ENSG00000155367.15	PPM1J	1	112715671	1_69	0	0.0122268340643734	13.1824401742325	5.07246198549413e-07	-1.42936918135376	1
ENSG00000155380.11	SLC16A1	1	112948742	1_70	1	0.0606475665259951	30.0001407341305	5.72592486943483e-06	-4.7937235471884	1
ENSG00000198799.11	LRIG2	1	113072822	1_70	0	0.022240973320121	19.4894421492498	1.36415013773393e-06	-4.1011671943871	1
ENSG00000081026.18	MAGI3	1	113390860	1_70	0	0.0137613475275458	4.73145663339504	2.04910777027704e-07	0.0626403128329481	2
ENSG00000116793.15	PHTF1	1	113758713	1_70	0	0.0165929311878733	6.20551227937902	3.24048283380347e-07	-0.442393337190427	1
ENSG00000134262.12	AP4B1	1	113904943	1_70	0	0.0188105425956661	7.30294471937644	4.32322969081822e-07	0.657093457428461	1
ENSG00000118655.4	DCLRE1B	1	113904943	1_70	0	0.0149142289947405	5.47292162322915	2.56879241045294e-07	-0.554295030239129	2
ENSG00000163349.21	HIPK1	1	113928961	1_70	0	0.0690891442773806	19.7568637198914	4.29572816711079e-06	2.01090456596897	1
ENSG00000134207.14	SYT6	1	114154379	1_70	0	0.0403460350702161	14.6061916621201	1.8545853743531e-06	-1.51657543167904	1
ENSG00000134200.3	TSHB	1	115060792	1_71	0	0.0129904217052368	4.91626752094504	2.00986890213294e-07	0.375403654860908	1
ENSG00000197323.11	TRIM33	1	114508842	1_71	0	0.0284438635434252	12.9358402999313	1.15795639491804e-06	1.67793908225034	2
ENSG00000116752.5	BCAS2	1	114581126	1_71	0	0.0159335967035085	7.7453428202732	3.88385886027078e-07	1.25154559177114	1
ENSG00000175984.14	DENND2C	1	114669904	1_71	0	0.0160928182594692	7.12193762807213	3.6069427262549e-07	0.793220971591114	1
ENSG00000213281.4	NRAS	1	114716596	1_71	0	0.0214319872210226	11.9320351730187	8.0479624284487e-07	2.24266702105999	2
ENSG00000118729.11	CASQ2	1	115768346	1_72	0	0.040746015958978	19.7146117969791	2.52803076249163e-06	2.29503081392567	1
ENSG00000163393.12	SLC22A15	1	115976190	1_72	0	0.058620212246273	23.2183718499657	4.28339497176394e-06	2.51477917300107	2
ENSG00000134247.9	PTGFRN	1	116909700	1_72	0	0.0085879998918591	4.89362352948995	1.32260926194663e-07	-0.190141778929288	2
ENSG00000134256.12	CD101	1	117001709	1_72	0	0.00933089475839832	5.67959934584199	1.66782302554553e-07	0.457484833366778	1
ENSG00000116830.11	TTF2	1	117060534	1_72	0	0.0168881255545369	11.3087152678373	6.01040437897697e-07	-1.18229466363158	1
ENSG00000134253.9	TRIM45	1	117122955	1_72	0	0.033191503221186	17.7496592117925	1.85406909402608e-06	1.82006047998335	2
ENSG00000198162.12	MAN1A2	1	117367233	1_72	0	0.0269528211863292	15.7601522054261	1.3368220833166e-06	-1.74980600751406	2
ENSG00000183508.4	FAM46C	1	117605762	1_72	0	0.00964277210765974	5.99113536802199	1.81810938713521e-07	0.573063500446195	2
ENSG00000177551.5	NHLH2	1	115844102	1_72	0	0.0219566470491448	13.8056468744447	9.53963492850794e-07	-1.61342679973061	1
ENSG00000092607.13	TBX15	1	118989141	1_73	0	0.00764349548776577	6.34075199130708	1.52525252977453e-07	-0.786076150836193	1
ENSG00000116874.11	WARS2	1	119029918	1_73	0	0.00642470734720058	4.72064288120564	9.54472610962946e-08	-0.0553781419272924	2
ENSG00000143067.4	ZNF697	1	119647482	1_73	0	0.104749770681828	31.0625673964513	1.0239986944514e-05	-3.10321370961785	1
ENSG00000092621.11	PHGDH	1	119735449	1_73	0	0.0288205999640951	18.9464000925093	1.71845710148701e-06	1.82641753551763	1
ENSG00000117262.18	GPR89A	1	145608293	1_73	0	0.0064258242103874	4.72228466386309	9.54970547070771e-08	-0.0922887253771763	1
ENSG00000117281.15	CD160	1	145718303	1_73	0	0.00844251630619553	7.28891543809456	1.93661723977019e-07	-0.861381031214991	1
ENSG00000131779.10	PEX11B	1	145919802	1_73	0	0.0129285003199801	11.3214271705	4.60636450828127e-07	-1.28259544196254	1
ENSG00000265241.6	RBM8A	1	145927267	1_73	0	0.0104721999194911	9.399320402491	3.09772850576979e-07	1.13892936138789	2
ENSG00000271601.3	LIX1L	1	145956846	1_73	0	0.0107876960993134	9.59299960645387	3.25680760699338e-07	-0.984708871673029	1
ENSG00000168509.19	HFE2	1	146036954	1_73	0	0.0331332895661969	20.4068013666729	2.12788653739004e-06	-2.07535141235201	1
ENSG00000271425.7	NBPF10	1	146049817	1_73	0	0.00959117642082408	8.52680213141982	2.57375402191338e-07	0.984635106304082	1
ENSG00000131791.7	PRKAB2	1	147172842	1_73	0	0.0132176808173263	11.4532134365305	4.76421758771795e-07	-1.3485242623935	1
ENSG00000131778.18	CHD1L	1	147243149	1_73	0	0.0128803155001175	11.2002875669419	4.54009194390173e-07	1.32771172285015	2
ENSG00000116128.10	BCL9	1	147541592	1_73	0	0.0070093075779144	5.82403497211347	1.28471875929409e-07	-0.964031555784788	1
ENSG00000162836.11	ACP6	1	147646379	1_73	0	0.00828471552689181	7.51952862328649	1.96054669776774e-07	1.33198774405741	2
ENSG00000265107.2	GJA5	1	147773279	1_73	0	0.00674608045316094	5.28069862685115	1.12111941267881e-07	-0.665398100022867	2
ENSG00000143376.12	SNX27	1	151616339	1_74	0	0.0239686799150998	5.77909964792858	4.35926501817966e-07	0.447462521320214	1
ENSG00000143450.16	OAZ3	1	151762531	1_74	0	0.0214901318404902	4.73920201374125	3.20518627913468e-07	-0.236587017799565	2
ENSG00000143436.10	MRPL9	1	151763587	1_74	0	0.0223718119837822	5.12212937953451	3.60629025710307e-07	-0.38049723804828	1
ENSG00000182134.15	TDRKH	1	151791291	1_74	0	0.0313794585451129	8.35071279374793	8.24665766390217e-07	-1.15459456388477	2
ENSG00000213171.2	LINGO4	1	151805451	1_74	0	0.0331110729999682	8.86452321487214	9.23714179137144e-07	1.04462990688085	2
ENSG00000143365.17	RORC	1	151836866	1_74	0	0.0228114017222036	5.30750762124709	3.81023334063221e-07	-0.447218630282744	1
ENSG00000159445.12	THEM4	1	151909866	1_74	0	0.0275635961416775	7.11210752051559	6.16940335642286e-07	0.720008052301939	1
ENSG00000197747.8	S100A10	1	151994269	1_74	0	0.0217396296557854	4.84911963229155	3.3175999346229e-07	-0.15202815981628	1
ENSG00000197915.5	HRNR	1	152212431	1_74	0	0.0420016434756652	11.1442406722511	1.4730779896489e-06	-1.36478728028343	3
ENSG00000143631.10	FLG	1	152240636	1_74	0	0.0216156873874936	4.79466636214166	3.26164294427089e-07	0.0496684650185707	2
ENSG00000197084.5	LCE1C	1	152812694	1_74	0	0.0298054805969406	7.85890498229113	7.37169130720237e-07	0.872825251204742	1
ENSG00000163207.6	IVL	1	152908247	1_74	0	0.0613550275282367	14.7977587957627	2.85729494599667e-06	-1.6702450363519	2
ENSG00000241794.1	SPRR2A	1	153057485	1_74	0	0.0250529935482606	6.2009137743173	4.88904790439433e-07	0.571331700413819	1
ENSG00000203785.8	SPRR2E	1	153106201	1_74	0	0.0215414451499288	4.76190917732211	3.22823332994162e-07	0.0557302406582317	1
ENSG00000163218.14	PGLYRP4	1	153349334	1_75	0	0.0597526092344799	16.6138895594789	3.12418805337572e-06	-2.02973183442688	1
ENSG00000163220.10	S100A9	1	153357702	1_75	0	0.0177984310233923	5.15325903265819	2.88650734336751e-07	0.392092148480639	1
ENSG00000143546.9	S100A8	1	153391654	1_75	0	0.0189297422864189	5.7017165735535	3.39671649538861e-07	0.526997168914454	1
ENSG00000143556.8	S100A7	1	153460592	1_75	0	0.0173322292124869	4.89749652965559	2.67139146696343e-07	0.261692257026818	1
ENSG00000197956.9	S100A6	1	153535924	1_75	0	0.0236576368788136	7.76734764850285	5.78299848876134e-07	0.896637913944639	1
ENSG00000196420.7	S100A5	1	153541765	1_75	0	0.0356528716778547	11.7794330827224	1.32168475026649e-06	-1.58284051139177	1
ENSG00000188015.9	S100A3	1	153548996	1_75	0	0.0627431142303191	17.2662757091824	3.40936670869105e-06	1.93083936483586	3
ENSG00000196754.10	S100A2	1	153567844	1_75	0	0.0648797566399392	17.446828150658	3.56233427290776e-06	-1.9954124387811	1
ENSG00000189334.8	S100A14	1	153617113	1_75	0	0.0181142982303393	5.24216295586091	2.98841566603415e-07	-0.0916396806370929	1
ENSG00000160678.11	S100A1	1	153627648	1_75	0	0.0198833081176321	6.0330430947934	3.7751485344238e-07	-0.237791481455434	2
ENSG00000189171.14	S100A13	1	153630385	1_75	0	0.0177126079881323	5.051967302304	2.81612556866548e-07	-0.0521291263844163	2
ENSG00000143553.10	SNAPIN	1	153658595	1_75	0	0.0180380247637271	5.26183689615568	2.98700076900839e-07	-0.292497680460773	2
ENSG00000169418.9	NPR1	1	153678582	1_75	0	0.0233261103460365	7.75848295036334	5.69545086507229e-07	0.967744313574483	1
ENSG00000143554.13	SLC27A3	1	153774134	1_75	0	0.0318845042724806	10.8291897504177	1.08663729446269e-06	-1.39978911057665	1
ENSG00000198837.9	DENND4B	1	153940057	1_75	0	0.0737312117800584	19.3547880668443	4.4910590517024e-06	2.21642324091994	2
ENSG00000143552.9	NUP210L	1	154155073	1_75	0	0.0358350902340023	12.1784464554506	1.37343897367472e-06	1.55416157058488	1
ENSG00000143612.19	C1orf43	1	154217487	1_75	0	0.0177545893323795	5.48920840148644	3.06710980595804e-07	-0.884458713676383	1
ENSG00000143595.12	AQP10	1	154319242	1_75	0	0.0170392129599019	4.77662826954391	2.56141500390385e-07	0.324235723608097	3
ENSG00000143515.16	ATP8B2	1	154311432	1_75	0	0.0202971884786328	6.59891308225899	4.21519107815248e-07	0.668096048089032	2
ENSG00000160712.12	IL6R	1	154405422	1_75	0	0.025690471538118	8.0901580105884	6.54090819029497e-07	-0.408025697422301	1
ENSG00000169291.9	SHE	1	154502081	1_75	0	0.078315561672781	19.5514917888951	4.81877824036231e-06	2.45402513499441	2
ENSG00000163239.12	TDRD10	1	154502081	1_75	0	0.020030631329778	6.32970451580368	3.99013002456285e-07	-0.815452662756239	2
ENSG00000160714.9	UBE2Q1	1	154559434	1_75	0	0.0753777301077686	19.0258271247982	4.51331426855398e-06	-2.25926483022315	1
ENSG00000160710.15	ADAR	1	154627024	1_75	0	0.0188009117653998	5.69367847096228	3.36884339939445e-07	-0.718875173710568	1
ENSG00000143603.18	KCNN3	1	154870871	1_76	0	0.0742367989970394	18.4528126138994	4.31112666071264e-06	-2.07290193515254	1
ENSG00000160691.18	SHC1	1	154974220	1_76	0	0.0614791152971025	16.6219425093704	3.21601717050105e-06	-1.8221500355295	1
ENSG00000160685.13	ZBTB7B	1	155011887	1_76	0	0.0210978650018907	6.36843453792848	4.22843999303213e-07	-0.471324734708199	1
ENSG00000163354.14	DCST2	1	155033615	1_76	0	0.0177527270802903	4.72603967664141	2.64041027178378e-07	-0.227247942158557	2
ENSG00000163357.10	DCST1	1	155033974	1_76	0	0.0178062149215974	4.75464308742494	2.66439436451393e-07	-0.28374267814049	1
ENSG00000143537.13	ADAM15	1	155043913	1_76	0	0.0237056673745166	7.47855318524254	5.57928757000671e-07	-0.613306487747927	2
ENSG00000169242.11	EFNA1	1	155127376	1_76	0	0.0178414763648289	4.77345610984024	2.68023390302759e-07	-0.496387714731811	2
ENSG00000169241.17	SLC50A1	1	155135691	1_76	0	0.0236927942778599	7.47339648180076	5.57241279103292e-07	-0.784190302666391	1
ENSG00000169231.13	THBS3	1	155208991	1_76	0	0.0989893260142699	21.2690526652482	6.62590931442226e-06	-2.75449351764607	1
ENSG00000173171.14	MTX1	1	155208991	1_76	0	0.0989893260142699	21.2690526652482	6.62590931442226e-06	-2.75449351764607	1
ENSG00000177628.15	GBA	1	155244216	1_76	0	0.017907229175179	4.80842127205116	2.70981645201715e-07	-0.179095772243369	2
ENSG00000160767.20	FAM189B	1	155255194	1_76	0	0.0264464081150579	8.52188169454077	7.09269312745288e-07	-1.29882164721528	1
ENSG00000143630.9	HCN3	1	155277916	1_76	0	0.0177623641936074	4.73120133056816	2.64472897608941e-07	-0.351273573923122	1
ENSG00000132676.15	DAP3	1	155688294	1_76	0	0.0200319558264118	5.87498207303568	3.70372619598847e-07	-0.832054779472456	1
ENSG00000116580.18	GON4L	1	155859720	1_76	0	0.0177678991671992	4.73416000278196	2.64720751181157e-07	-0.105240029787176	1
ENSG00000143622.10	RIT1	1	155911161	1_76	0	0.0196160092506802	5.67529122795457	3.50354567457407e-07	0.276766061087275	1
ENSG00000132680.10	KIAA0907	1	155932607	1_76	0	0.0182402089757511	4.9836196231547	2.86077479377115e-07	0.340125005876633	1
ENSG00000116584.17	ARHGEF2	1	156006597	1_76	0	0.0179003585215988	4.80477671456583	2.70672362289563e-07	-0.0350393956592233	1
ENSG00000163479.13	SSR2	1	156020665	1_76	0	0.0641838830604515	17.0391399552477	3.44177623676896e-06	2.15044263438223	2
ENSG00000116586.11	LAMTOR2	1	156055222	1_76	0	0.021522213093206	6.5580500493969	4.44191892593107e-07	0.743481079252914	1
ENSG00000132698.14	RAB25	1	156061029	1_76	0	0.0725557688778079	18.2299032289741	4.16260580620936e-06	1.89417090162574	1
ENSG00000196189.12	SEMA4A	1	156137375	1_76	0	0.0179715146895054	4.84250148776676	2.73881954661002e-07	-0.190194629370806	1
ENSG00000160785.13	SLC25A44	1	156193904	1_76	0	0.0189311829221704	5.33725011115085	3.17983276860625e-07	-0.782984233863432	2
ENSG00000242252.1	BGLAP	1	156245771	1_76	0	0.0346199775907879	11.0956624402066	1.20889614303801e-06	1.17751875185303	1
ENSG00000160781.15	PAQR6	1	156248323	1_76	0	0.023781449672013	7.50899359414446	5.61990575245676e-07	-0.916771531019764	1
ENSG00000198952.8	SMG5	1	156283240	1_76	0	0.0238745838473352	7.54623882265121	5.66989908871021e-07	-0.786469836532891	1
ENSG00000163472.18	TMEM79	1	156283240	1_76	0	0.0238745838473352	7.54623882265121	5.66989908871021e-07	0.786469836532891	1
ENSG00000163467.11	TSACC	1	156337127	1_76	0	0.0239000790505912	7.55641187074145	5.68360558952984e-07	-0.787859875622248	1
ENSG00000163468.14	CCT3	1	156364325	1_76	0	0.0226459651555404	7.04279626355156	5.01932056817408e-07	-0.712177884775036	1
ENSG00000183856.10	IQGAP3	1	156572426	1_77	0	0.0118005481978308	7.37839864282109	2.74014328088457e-07	0.793292562096383	1
ENSG00000187862.11	TTC24	1	156579671	1_77	0	0.0129853481975586	8.23589734017812	3.36568523705633e-07	1.04356400525105	2
ENSG00000163382.11	NAXE	1	156582056	1_77	0	0.0129621077633588	8.22001861573637	3.35318413344884e-07	-1.04194728275775	1
ENSG00000160818.16	GPATCH4	1	156601175	1_77	0	0.00977149080220885	5.58135258886747	1.71636345997228e-07	-0.436680440774592	2
ENSG00000132702.12	HAPLN2	1	156619658	1_77	0	0.0343674592913255	17.4639580271124	1.88885699806203e-06	-1.82113696672785	1
ENSG00000143320.8	CRABP2	1	156689976	1_77	0	0.0114704277850034	7.2583606358488	2.62015589138186e-07	-1.10833870982445	2
ENSG00000143319.16	ISG20L2	1	156728554	1_77	0	0.0232216517442166	13.6987242682929	1.00111093581307e-06	1.53761166333319	2
ENSG00000143303.11	RRNAD1	1	156728106	1_77	0	0.0102697304782376	6.06518188728256	1.96025174455335e-07	0.574021165548241	1
ENSG00000143314.12	MRPL24	1	156741833	1_77	0	0.096840917738856	27.0596628150792	8.24689093045647e-06	-3.2307372717949	1
ENSG00000143294.14	PRCC	1	156750590	1_77	0	0.101521740580874	27.5184350019224	8.7920826156612e-06	-3.25414355726708	1
ENSG00000143321.18	HDGF	1	156775707	1_77	0	0.0252502004326479	14.5535585137833	1.15649297721287e-06	-1.91496164166136	1
ENSG00000198400.11	NTRK1	1	156815564	1_77	0	0.0764782497353704	24.9567822838465	6.00669394593075e-06	2.4786594411073	1
ENSG00000027869.11	SH2D2A	1	156816783	1_77	0	0.0716510286208872	24.7751981934927	5.58661239465152e-06	-2.68366557352832	1
ENSG00000187800.13	PEAR1	1	156893398	1_77	0	0.00903224966244298	4.99132913670437	1.41879979198184e-07	0.390859436358293	1
ENSG00000132694.18	ARHGEF11	1	157044910	1_77	0	0.0188114569031339	11.6911801171351	6.92133319864621e-07	1.15801597864085	1
ENSG00000143297.18	FCRL5	1	157552226	1_77	0	0.0954124031929851	26.3497852569269	7.9120839862991e-06	-2.99391710096258	1
ENSG00000160856.20	FCRL3	1	157701026	1_77	0	0.0100965144457242	5.81493526697773	1.847673921461e-07	-1.02889315077325	1
ENSG00000158473.6	CD1D	1	158180338	1_78	0	0.0129219204365515	5.05097203299014	2.05404994862521e-07	-0.225244921082419	1
ENSG00000158488.15	CD1E	1	158353463	1_78	0	0.0996549625354506	24.6770748195805	7.73929822010047e-06	2.30682498102417	2
ENSG00000163564.14	PYHIN1	1	158930485	1_78	0	0.0132055009461675	5.25696888541478	2.18473748844446e-07	0.392491360491558	2
ENSG00000163565.18	IFI16	1	158979286	1_78	0	0.0129645467797722	5.08221682425838	2.07357382638906e-07	0.164748579602466	2
ENSG00000163568.14	AIM2	1	159146891	1_78	0	0.0182284601000353	8.31901246245405	4.77233289725826e-07	-0.901861370964972	1
ENSG00000179639.10	FCER1A	1	159289890	1_78	0	0.137074322968124	27.8415130292317	1.20104122965884e-05	3.19412736192697	1
ENSG00000181036.13	FCRL6	1	159800388	1_78	0	0.02945090899757	12.8907412894381	1.19477346823788e-06	1.41942457181795	1
ENSG00000188004.9	C1orf204	1	159852880	1_78	0	0.0606954704623267	19.8392789205676	3.78958051737247e-06	-1.9334255446907	1
ENSG00000243284.1	VSIG8	1	159856126	1_78	0	0.0194457859510427	8.93390928208251	5.46733912414667e-07	-1.01171868733637	2
ENSG00000158710.14	TAGLN2	1	159922990	1_78	0	0.0128596368159423	5.00512581733735	2.0255952790226e-07	-0.266213166565726	2
ENSG00000158764.6	ITLN2	1	160931010	1_79	0	0.0104489973449402	4.75285025065126	1.56292350843588e-07	0.0690096863186084	2
ENSG00000162723.9	SLAMF9	1	159954530	1_79	0	0.011340020210064	5.52870015840617	1.97308520212838e-07	-0.42217490705866	1
ENSG00000143315.6	PIGM	1	160031560	1_79	0	0.0104167553547071	4.72355566513208	1.54849738376296e-07	-0.0357463963339429	2
ENSG00000162728.4	KCNJ9	1	160081123	1_79	0	0.0306261813232352	14.9810909890203	1.44392709155391e-06	1.64391152860528	1
ENSG00000162729.13	IGSF8	1	160099056	1_79	0	0.0119914975009121	6.05847209555482	2.28636470329851e-07	-0.581332927588387	2
ENSG00000132681.16	ATP1A4	1	160151956	1_79	0	0.0179480578921446	9.88804483315519	5.58517598851913e-07	-1.08277420926134	3
ENSG00000143318.12	CASQ1	1	160177358	1_79	0	0.015418592340013	8.44442801872516	4.09754694402925e-07	-0.892724867725019	1
ENSG00000132716.18	DCAF8	1	160262716	1_79	0	0.0119036168392818	5.98870414800104	2.24347260905046e-07	-0.528239081724201	1
ENSG00000162735.18	PEX19	1	160286615	1_79	0	0.0178150983306131	9.81734439765109	5.50416220691629e-07	-1.1290651151798	1
ENSG00000122218.14	COPA	1	160342475	1_79	0	0.0106967490447557	4.97499833080179	1.67476439769964e-07	0.19307185755158	2
ENSG00000162736.15	NCSTN	1	160343540	1_79	0	0.0271147300739563	13.8179877577426	1.17912286931533e-06	1.56345222567993	2
ENSG00000066294.14	CD84	1	160579090	1_79	0	0.0167970389805838	9.2579903516179	4.89393760009298e-07	-1.0384315794758	1
ENSG00000117090.14	SLAMF1	1	160647238	1_79	0	0.0107672206812209	5.03725209540561	1.70689290892246e-07	-0.265039977981531	1
ENSG00000117091.9	CD48	1	160711718	1_79	0	0.0223283148380337	11.9661944156923	8.40854737711243e-07	-1.36288252124756	1
ENSG00000026751.16	SLAMF7	1	160740367	1_79	0	0.0131086089274073	6.90352067809699	2.84797525102573e-07	-0.818146335490025	1
ENSG00000122223.12	CD244	1	160862395	1_79	0	0.0135107943063471	7.19031745157763	3.05729904534965e-07	0.791976124179275	1
ENSG00000158769.17	F11R	1	161021085	1_79	0	0.0163931176908021	9.02667481869985	4.65691518154127e-07	-1.16812203119899	1
ENSG00000215845.10	TSTD1	1	160805842	1_79	0	0.0108424043741786	5.10322056490996	1.74132130438572e-07	0.291309635753456	2
ENSG00000158773.14	USF1	1	161047766	1_79	0	0.027158773164775	13.8334751119118	1.18236186686862e-06	1.5661416147146	2
ENSG00000162755.13	KLHDC9	1	161098329	1_79	0	0.0106709224815063	4.95208144789265	1.66302476924186e-07	0.270819790418053	2
ENSG00000158793.13	NIT1	1	161118210	1_79	0	0.0104524609559395	4.75599199916442	1.56447505548401e-07	0.0637576183871589	1
ENSG00000143222.11	UFC1	1	161152958	1_79	0	0.0127557506294963	6.64459981627155	2.66737344893083e-07	-0.741588203944104	1
ENSG00000143224.17	PPOX	1	161165947	1_79	0	0.0104200179472715	4.72652421687574	1.5499558516355e-07	0.0612010809530798	1
ENSG00000158850.14	B4GALT3	1	161177981	1_79	0	0.011402377985291	5.58070350745394	2.00259605908436e-07	0.45658026915236	1
ENSG00000158864.12	NDUFS2	1	161196933	1_79	0	0.0121493816232168	6.18254427627685	2.36390697882394e-07	-0.658210869907787	2
ENSG00000158859.9	ADAMTS4	1	161198399	1_79	0	0.0105279813697179	4.82423665953416	1.59838975039451e-07	0.0812593616486783	1
ENSG00000158869.10	FCER1G	1	161215268	1_79	0	0.0104610046834361	4.76373724005516	1.5683037059762e-07	-0.174573419743287	2
ENSG00000158874.11	APOA2	1	161223893	1_79	0	0.0846843442753197	24.7958174248463	6.60831189975155e-06	2.35867838152485	1
ENSG00000158882.14	TOMM40L	1	161230796	1_79	0	0.0490407271980586	19.4969517327402	3.00907208443962e-06	-2.09484158141198	1
ENSG00000248485.1	PCP4L1	1	161259010	1_79	0	0.0108980573046069	5.15176067248956	1.76690719954466e-07	-0.4041066139956	2
ENSG00000158887.15	MPZ	1	161309728	1_79	0	0.0130335441298794	6.84902464190319	2.80931364882509e-07	-0.757242352605958	1
ENSG00000143252.14	SDHC	1	161311979	1_79	0	0.0155026335633703	8.49604349622809	4.14506344721009e-07	-1.23863764787569	1
ENSG00000143226.13	FCGR2A	1	161505171	1_79	0	0.0120808908616218	6.12891983538029	2.3301929049157e-07	-0.544722958922024	1
ENSG00000173110.7	HSPA6	1	161524532	1_79	0	0.012227147993509	6.24307567117671	2.40233042435825e-07	-0.690223221686228	1
ENSG00000203747.10	FCGR3A	1	161550682	1_79	0	0.0112025587848931	5.41305557318874	1.90839684990716e-07	0.385224556855399	1
ENSG00000162746.14	FCRLB	1	161721827	1_79	0	0.211057626406426	33.9560525457698	2.25541892547129e-05	-3.12856246237303	1
ENSG00000081721.11	DUSP12	1	161749589	1_79	0	0.0279886697348287	14.1205112367501	1.24377450950212e-06	-1.85669589886433	1
ENSG00000118217.5	ATF6	1	161766245	1_79	0	0.0247638006163928	12.952794977488	1.00946150873798e-06	1.57247203793035	2
ENSG00000117143.13	UAP1	1	162561704	1_80	0	0.0102641332588088	4.90433887548024	1.58420626535892e-07	-0.203647892535804	1
ENSG00000162733.16	DDR2	1	162631124	1_80	0	0.0120913842340041	6.45784772973976	2.45738269935153e-07	-0.641052003829137	1
ENSG00000132196.13	HSD17B7	1	162790775	1_80	0	0.0118279977816808	6.24895234411719	2.32609485526688e-07	0.594583289649647	1
ENSG00000185860.13	CCDC190	1	162868378	1_80	0	0.0264805338861087	13.9128245229058	1.15944731216693e-06	-1.53947820695648	2
ENSG00000117152.13	RGS4	1	163068894	1_80	0	0.011737620027109	6.17620182339627	2.28144760455457e-07	-0.590993902899287	2
ENSG00000143228.12	NUF2	1	163266611	1_80	0	0.010992882954846	5.55459398020506	1.92164383410079e-07	-0.432873406121228	1
ENSG00000185630.18	PBX1	1	164555424	1_80	0	0.0102164468976107	4.86019981224804	1.56265454702725e-07	0.193011089430076	1
ENSG00000143171.12	RXRG	1	165444407	1_81	0	0.024380858131933	5.04438897307692	3.87049516024584e-07	-0.261883870761343	1
ENSG00000143149.12	ALDH9A1	1	165614853	1_81	0	0.0312872465308388	7.42539414545255	7.31132061964353e-07	0.871758231007364	3
ENSG00000188859.6	FAM78B	1	166167240	1_81	0	0.0236232858558891	4.74351019959866	3.52654246383821e-07	0.0870319478576598	1
ENSG00000143195.12	ILDR2	1	166975572	1_82	0	0.0394474421950556	18.6713918682496	2.31795241420724e-06	-2.00291870529066	2
ENSG00000143194.12	MAEL	1	166975891	1_82	0	0.0208733329595674	12.5913067076464	8.27125818415308e-07	-1.48824911403592	1
ENSG00000152382.5	TADA1	1	166876513	1_82	0	0.010374335184793	5.95164558720337	1.94314992801796e-07	0.447982311021686	2
ENSG00000198842.9	DUSP27	1	167093885	1_82	0	0.00928082671509422	4.89606646737662	1.43002273674937e-07	-0.258620762807546	2
ENSG00000143167.11	GPA33	1	167166436	1_82	0	0.0165742740588682	10.3978806762457	5.42360832466329e-07	1.17447415376844	1
ENSG00000198821.10	CD247	1	167518220	1_82	0	0.0313119630304162	16.4595518085429	1.62194929954089e-06	1.68060511448288	2
ENSG00000143162.7	CREG1	1	167553767	1_82	0	0.0106557336478765	6.20534614862175	2.0809341740022e-07	-0.598614990706116	2
ENSG00000198771.10	RCSD1	1	167630296	1_82	0	0.0163643340337126	10.2767458657167	5.29252510200227e-07	1.19771626997531	3
ENSG00000197965.11	MPZL1	1	167720961	1_82	0	0.0155627247699872	9.79957780431732	4.79956608667919e-07	1.09458919683246	2
ENSG00000143199.17	ADCY10	1	167910847	1_82	0	0.015530750908376	9.78003356184616	4.78015273213209e-07	1.17384706274927	2
ENSG00000143164.15	DCAF6	1	167936173	1_82	0	0.0320901482237439	16.6942818188469	1.68596454507496e-06	1.81365756878303	2
ENSG00000143158.10	MPC2	1	167936749	1_82	0	0.0122114075580423	7.49761547689292	2.88136225828235e-07	-0.896772580352329	1
ENSG00000143147.14	GPR161	1	168137478	1_82	0	0.0156102530660869	9.82854059038134	4.82845238411349e-07	-1.21172640729264	1
ENSG00000143155.12	TIPRL	1	168179591	1_82	0	0.0180951837728702	11.2324411186867	6.39655476439571e-07	-1.29108490580906	1
ENSG00000143178.12	TBX19	1	168257790	1_82	0	0.0116836775185085	7.07859084857554	2.60276732189751e-07	-0.780654945135718	2
ENSG00000143185.3	XCL2	1	168550429	1_82	0	0.0174033762210305	10.8618374945897	5.94902485476312e-07	1.20125038098727	1
ENSG00000143196.4	DPT	1	168728523	1_82	0	0.024778566678091	14.2252965417849	1.10929353800813e-06	1.60442059742184	1
ENSG00000143156.13	NME7	1	169367882	1_83	0	0.0229984004566336	5.24506789415171	3.79627547889037e-07	-0.233199924122938	1
ENSG00000117477.12	CCDC181	1	169456327	1_83	0	0.0229279764735744	5.21578499593728	3.76352133027664e-07	-0.0355827311280002	1
ENSG00000117479.12	SLC19A2	1	169485770	1_83	0	0.0222018620739745	4.90929483249926	3.43018456893145e-07	0.0890198953998219	1
ENSG00000198734.10	F5	1	169586812	1_83	0	0.0268478608069375	6.72084272192906	5.67861458561247e-07	-0.724024271710564	1
ENSG00000174175.16	SELP	1	169629757	1_83	0	0.0235355113189382	5.46511029298534	4.04791647500274e-07	0.562494508917381	1
ENSG00000000460.16	C1orf112	1	169661963	1_83	0	0.0221488002416315	4.88654111412864	3.40612621743093e-07	0.302916692639174	3
ENSG00000007908.15	SELE	1	169764425	1_83	0	0.0245941614841448	5.88453135700007	4.5546276192455e-07	0.561224224908235	1
ENSG00000171806.11	METTL18	1	169794673	1_83	0	0.0240553676216241	5.6733155442238	4.29494801166242e-07	0.555282263898244	1
ENSG00000000457.13	SCYL3	1	169891332	1_83	0	0.0533579697089185	13.3076389044429	2.23464879611426e-06	1.65704867834598	2
ENSG00000075945.12	KIFAP3	1	170085160	1_83	0	0.0231371594044196	5.30242234575756	3.86094245999576e-07	-0.287787200952509	1
ENSG00000120370.12	GORAB	1	170532434	1_83	0	0.0237930934041383	5.56885043000823	4.16989804801392e-07	0.433217562313342	1
ENSG00000116132.11	PRRX1	1	170660793	1_84	0	0.0125604788949544	4.72296307750022	1.86693725512788e-07	0.0037591482539906	1
ENSG00000007933.12	FMO3	1	171090963	1_84	0	0.0289399314961677	12.664719979392	1.1534587404777e-06	1.36656798968118	1
ENSG00000094963.13	FMO2	1	171129754	1_84	0	0.0128931485257049	4.97098749611489	2.01702197633487e-07	-0.319883052662405	1
ENSG00000010932.16	FMO1	1	171248552	1_84	0	0.014645923410346	6.18089937544514	2.84890131547754e-07	-0.480107162040651	1
ENSG00000076258.9	FMO4	1	171314054	1_84	0	0.0170556293044283	7.6279301242838	4.09433550985562e-07	-0.794723563478503	1
ENSG00000117523.15	PRRC2C	1	171484568	1_84	0	0.0138359948422885	5.64079942460501	2.45617904873641e-07	-0.424501534037152	1
ENSG00000034971.16	MYOC	1	171652737	1_84	0	0.0143663477503322	5.99789850000398	2.71178004438191e-07	-0.590339527359025	2
ENSG00000117533.14	VAMP4	1	171742012	1_84	0	0.0132942574078297	5.26170711231826	2.20140387707998e-07	0.361444587267686	3
ENSG00000197959.13	DNM3	1	171841542	1_84	0	0.0129708277131335	5.02797882077406	2.05243827078635e-07	-0.199096608237614	1
ENSG00000135845.9	PIGC	1	172353994	1_84	0	0.0174520020655493	7.84630041993306	4.30942336321784e-07	-0.894630172399331	1
ENSG00000094975.13	SUCO	1	172528734	1_84	0	0.0201746270023533	9.22520490632816	5.85720614077086e-07	1.11523960883777	3
ENSG00000117560.7	FASLG	1	172658724	1_84	0	0.0501915243150451	17.9451742807481	2.83456904161675e-06	1.77184598969553	1
ENSG00000117592.8	PRDX6	1	173476539	1_85	0	0.0270476315895437	5.95749395065079	5.07109592874166e-07	-0.629005716013523	1
ENSG00000076321.10	KLHL20	1	173714815	1_85	0	0.0237997211093202	4.73741956058892	3.54831927591327e-07	0.422331220030591	1
ENSG00000117593.9	DARS2	1	173823764	1_85	0	0.0262312294225159	5.66503573683984	4.67660051800441e-07	0.637542836329987	1
ENSG00000117601.13	SERPINC1	1	173916899	1_85	0	0.0237935875496527	4.73496118428649	3.54556397346777e-07	0.018353941302442	2
ENSG00000152061.23	RABGAP1L	1	174159856	1_85	0	0.05988454580648	13.5884578254542	2.5609075734305e-06	2.13811027819944	1
ENSG00000120333.4	MRPS14	1	175005599	1_85	0	0.0407930083599364	9.8895573425063	1.26961358582089e-06	-1.56842779608405	2
ENSG00000120332.15	TNN	1	175045471	1_85	0	0.0253732402239255	5.34780072296628	4.27031705072181e-07	-0.371258429672332	2
ENSG00000152092.15	ASTN1	1	177165470	1_86	0	0.0156603179108025	8.00972383445273	3.94754500730948e-07	0.938332737919319	1
ENSG00000235750.9	KIAA0040	1	175193171	1_86	0	0.0414341911085883	17.2937062905271	2.25504865845118e-06	1.83875510449135	1
ENSG00000143207.19	RFWD2	1	176207359	1_86	0	0.0232827690879609	11.7822550819409	8.63320444143217e-07	1.20286839620075	1
ENSG00000120341.18	SEC16B	1	177982668	1_87	0	0.065198469218132	15.6598131131489	3.21316440774731e-06	1.82820304983379	3
ENSG00000075391.16	RASAL2	1	178093905	1_87	0	0.0241545091735645	5.97977395406898	4.545607760387e-07	-0.797700975325424	2
ENSG00000116191.17	RALGPS2	1	178725006	1_87	0	0.0220896490140113	4.98798560223584	3.46755198173214e-07	0.206494932991369	2
ENSG00000116194.12	ANGPTL1	1	178872845	1_87	0	0.431102632932088	21.1686546503462	2.87198989010188e-05	3.66577294856463	1
ENSG00000143340.6	FAM163A	1	179831850	1_89	0	0.012034760476621	5.75175215903426	2.17844494655819e-07	-0.729260341726548	1
ENSG00000162779.21	AXDND1	1	179358896	1_89	0	0.01191304056218	5.65531257324153	2.12025554601462e-07	-0.535332458065553	3
ENSG00000116199.11	FAM20B	1	179025509	1_89	0	0.0130764187754607	6.53928934153281	2.69109077852017e-07	-0.750135765984345	2
ENSG00000186283.13	TOR3A	1	179151660	1_89	0	0.0160765340781731	8.50049176813847	4.30076240084178e-07	-1.1179580653036	1
ENSG00000143322.19	ABL2	1	179229872	1_89	0	0.0110866306609863	4.97351454875767	1.73528952866426e-07	0.209580838323363	1
ENSG00000057252.12	SOAT1	1	179294221	1_89	0	0.0237326706851634	12.2065026286712	9.1168925364853e-07	-1.68906445721135	1
ENSG00000162782.15	TDRD5	1	179591019	1_89	0	0.0109592782123308	4.86396535013488	1.67757288617185e-07	0.0990514052948808	2
ENSG00000135837.15	CEP350	1	179954679	1_89	0	0.0467217705751238	18.6896565047445	2.74808135646614e-06	2.2109095331022	2
ENSG00000121454.5	LHX4	1	180270400	1_89	0	0.0193361035224436	10.2556396402833	6.24080608814977e-07	1.22119126374188	1
ENSG00000230124.6	ACBD6	1	180501931	1_89	0	0.0122334503632864	5.90703304319543	2.27419310309938e-07	-0.404384225157085	1
ENSG00000153029.14	MR1	1	181030192	1_89	0	0.0712225879021738	22.7665110706166	5.10297222364724e-06	-2.22646096744956	2
ENSG00000162783.10	IER5	1	181089177	1_89	0	0.0146437827688269	7.61386606140152	3.50887166279913e-07	0.804300294360673	1
ENSG00000203730.2	TEDDM1	1	182400603	1_90	0	0.0212460322410217	4.90733404813515	3.2811979520051e-07	0.207199519760681	1
ENSG00000135828.11	RNASEL	1	182589684	1_90	0	0.0423226468920111	11.4942667835846	1.53095726368267e-06	-1.30850561391911	1
ENSG00000143333.6	RGS16	1	182604092	1_90	0	0.0313672581340564	8.62396035288515	8.51318915031177e-07	-1.0774818671444	1
ENSG00000135862.5	LAMC1	1	183023054	1_91	0	0.0159451275069546	5.06430243140233	2.54130390183886e-07	0.362839004061467	1
ENSG00000058085.14	LAMC2	1	183186264	1_91	0	0.0211051067316679	7.7047291027589	5.11745344047013e-07	-0.859580499216987	1
ENSG00000157064.10	NMNAT2	1	183418808	1_91	0	0.0299280848474386	11.0457953521624	1.04036298679783e-06	-1.38795645389394	1
ENSG00000116698.21	SMG7	1	183471970	1_91	0	0.0300423659107468	11.043928799021	1.04415916108821e-06	1.33911720084938	2
ENSG00000116701.14	NCF2	1	183590569	1_91	0	0.0211627926306551	7.8268635208512	5.21278377739424e-07	1.00450566511421	1
ENSG00000162704.15	ARPC5	1	183635462	1_91	0	0.0347806540577982	12.3933596558728	1.35654989332875e-06	-1.55410544511711	2
ENSG00000143344.15	RGL1	1	183635770	1_91	0	0.0309258516237786	11.2807851688292	1.09791816414879e-06	-1.45360979366817	1
ENSG00000198756.10	COLGALT2	1	184037985	1_91	0	0.0401887092869492	13.8619944110592	1.75322942755519e-06	1.62066148065047	1
ENSG00000198860.11	TSEN15	1	184046822	1_91	0	0.0229336268834744	8.52676278647853	6.1541191068875e-07	-1.15568435570563	2
ENSG00000116667.12	C1orf21	1	184398030	1_91	0	0.0723591838986095	18.2362517162421	4.15277318792807e-06	3.26146474474629	1
ENSG00000135842.16	FAM129A	1	184974705	1_92	0	0.0783286106476407	21.2568148705333	5.23995536044544e-06	2.84070635672942	1
ENSG00000121486.11	TRMT1L	1	185156912	1_92	0	0.020120476818334	6.83546757559736	4.32828121431297e-07	-0.991379767451248	1
ENSG00000116668.12	SWT1	1	185156912	1_92	0	0.020120476818334	6.83546757559736	4.32828121431297e-07	0.991379767451248	1
ENSG00000116679.15	IVNS1ABP	1	185317057	1_92	0	0.018437255854925	5.76194077523622	3.34328997570306e-07	-0.349980605872637	1
ENSG00000047410.13	TPR	1	186376365	1_92	0	0.0172564350122748	5.21055588698222	2.82972422193063e-07	0.367644773393938	1
ENSG00000157181.15	C1orf27	1	186376310	1_92	0	0.0618446274552258	17.4153818839066	3.38956489800504e-06	2.00086079581451	1
ENSG00000262180.1	OCLM	1	186400848	1_92	0	0.0212200065405176	7.02261591838456	4.68979008036605e-07	-0.710102979344412	1
ENSG00000116711.9	PLA2G4A	1	186828347	1_92	0	0.0164911020839252	4.77842204752612	2.47995133926975e-07	0.0522646454553531	1
ENSG00000150681.9	RGS18	1	192158507	1_96	0	0.0105260662169715	5.07602927440096	1.68150897428924e-07	0.304492604282425	1
ENSG00000116741.7	RGS2	1	192808677	1_96	0	0.0102070136142506	4.77656554562575	1.534346367113e-07	-0.0799650582845494	1
ENSG00000116747.12	TROVE2	1	193058991	1_96	0	0.0343942341527476	13.8304573124854	1.49703225528303e-06	2.7689248547101	1
ENSG00000023572.8	GLRX2	1	193105954	1_96	0	0.0108775273347059	5.42203945372511	1.85610196465658e-07	-0.435526983590194	1
ENSG00000066279.17	ASPM	1	197147397	1_98	0	0.0702029283986947	18.1064219688267	4.00033939788042e-06	-0.507292232755678	1
ENSG00000203724.10	C1orf53	1	197902363	1_99	0	0.0280889595524912	9.83035305157839	8.68987925415554e-07	-1.13726492600472	2
ENSG00000081237.18	PTPRC	1	198638643	1_99	0	0.0167791576676694	4.92324909015337	2.59974611557662e-07	-0.23525392193755	1
ENSG00000163362.10	C1orf106	1	200895139	1_101	0	0.0184008199365885	4.83351018599896	2.79903795370737e-07	0.29186492258818	1
ENSG00000118193.11	KIF14	1	200620641	1_101	0	0.0194177842775233	5.34519313189246	3.26642016014863e-07	-0.30102576979234	1
ENSG00000118197.13	DDX59	1	200676810	1_101	0	0.0188901622621765	5.08313009499761	3.02187076462476e-07	-0.228930499121899	1
ENSG00000118200.14	CAMSAP2	1	200740002	1_101	0	0.0323490508160462	10.2129356728062	1.03973128602824e-06	1.14408577375575	1
ENSG00000232237.3	ASCL5	1	201109773	1_101	0	0.0227876553879921	6.86873914767556	4.92590055978025e-07	0.736696436116799	2
ENSG00000116857.16	TMEM9	1	201154671	1_101	0	0.0202246508781547	5.73259885204198	3.64872858900468e-07	0.502713298760465	2
ENSG00000081277.12	PKP1	1	201283573	1_101	0	0.0223457657075774	6.68219560965738	4.69919426681037e-07	-0.794391227710872	1
ENSG00000118194.18	TNNT2	1	201378187	1_101	0	0.029850410058036	9.44446307540931	8.87230673977189e-07	1.15225900478873	1
ENSG00000159166.13	LAD1	1	201400151	1_101	0	0.114910470013178	22.5096932616719	8.1402576601748e-06	2.3788369768496	1
ENSG00000159173.18	TNNI1	1	201405549	1_101	0	0.0729129366143512	18.0441972603413	4.14048418304762e-06	2.10487534514366	1
ENSG00000174307.6	PHLDA3	1	201468871	1_101	0	0.0447414309301534	13.3226102007489	1.87589343991315e-06	1.46310828220955	1
ENSG00000159176.13	CSRP1	1	201509157	1_101	0	0.019402645976993	5.33777517550714	3.25934408489419e-07	0.404724110868186	2
ENSG00000198700.9	IPO9	1	201828710	1_102	0	0.0331429480723834	12.4598795146921	1.29961271846647e-06	-1.42728985792089	1
ENSG00000198892.6	SHISA4	1	201887834	1_102	0	0.0241190657888736	9.42484454399643	7.15391295173487e-07	1.03546966853368	2
ENSG00000134375.10	TIMM17A	1	201954677	1_102	0	0.0149024626389027	4.84460331301283	2.27208846694229e-07	-0.0154479148788909	2
ENSG00000163435.15	ELF3	1	202007718	1_102	0	0.117293560998208	24.7283850716334	9.12806870342091e-06	-2.39499131259308	1
ENSG00000170075.8	GPR37L1	1	202108947	1_102	0	0.023334545917963	9.10970624601988	6.68979332115112e-07	1.20643006257284	2
ENSG00000143851.15	PTPN7	1	202154567	1_102	0	0.063113438688553	18.6576190059557	3.70584317807727e-06	2.12096407142274	2
ENSG00000077157.21	PPP1R12B	1	202348568	1_102	0	0.0241498903657396	9.43702709524668	7.17231473809051e-07	1.18437519043736	2
ENSG00000117139.16	KDM5B	1	202809133	1_102	0	0.0208634932442505	8.04359955217349	5.281368131203e-07	-0.833614873894617	1
ENSG00000117153.15	KLHL12	1	202928138	1_102	0	0.0251628915547385	9.82881671795737	7.7834252026839e-07	1.16598659758133	2
ENSG00000159346.12	ADIPOR1	1	202958751	1_102	0	0.0149588977751133	4.88050149626381	2.29759257079054e-07	-0.234003590936989	2
ENSG00000163444.11	TMEM183A	1	203025505	1_102	0	0.0197101210524566	7.50235146009732	4.65367093589987e-07	0.854200062496879	1
ENSG00000163485.16	ADORA1	1	203090600	1_102	0	0.0166182033983707	5.87981611792857	3.07508261714268e-07	0.691333858326781	1
ENSG00000133055.8	MYBPH	1	203175070	1_102	0	0.0191686685806747	7.23734161326681	4.36596243603029e-07	-0.735298877414266	2
ENSG00000133048.12	CHI3L1	1	203186952	1_102	0	0.0285091402969079	11.0202930991315	9.88749416454823e-07	1.26395221371168	1
ENSG00000159388.5	BTG2	1	203305490	1_102	0	0.0181034089049169	6.69353873359347	3.81351198459004e-07	-0.70702710775918	1
ENSG00000122176.10	FMOD	1	203351950	1_102	0	0.0259204614197045	10.1117333782105	8.24854431151908e-07	-1.12067305071425	1
ENSG00000174567.7	GOLT1A	1	204110423	1_103	0	0.01508392854829	4.72892062163858	2.24484037234249e-07	0.254194317473876	2
ENSG00000188783.5	PRELP	1	203475432	1_103	0	0.0153139294496538	4.87264484541789	2.34833674464991e-07	-0.218754265999944	1
ENSG00000188770.9	OPTC	1	203493789	1_103	0	0.0162702599362458	5.44810701265761	2.78964599207006e-07	-0.409099859061375	1
ENSG00000058668.14	ATP2B4	1	203626383	1_103	0	0.0488909487500167	15.9604019993265	2.45573366874606e-06	1.71274709121822	2
ENSG00000122188.12	LAX1	1	203764731	1_103	0	0.0154212481422498	4.93896362794076	2.3969795398963e-07	0.181831194287229	1
ENSG00000257315.2	ZBED6	1	203795675	1_103	0	0.0180542253448388	6.43699905408667	3.65739003968463e-07	0.547408044863229	1
ENSG00000182004.12	SNRPE	1	203861428	1_103	0	0.0169508924881162	5.83754367466952	3.11409377140825e-07	-0.43898060215838	2
ENSG00000143842.14	SOX13	1	204072748	1_103	0	0.206668341183231	30.2311891512769	1.9662473844203e-05	3.17105742610964	2
ENSG00000143839.14	REN	1	204190659	1_103	0	0.0158246573982609	5.18426758237016	2.58184817034304e-07	0.413602896167993	1
ENSG00000133056.13	PIK3C2B	1	204495022	1_103	0	0.0170218175895828	5.87721791879943	3.14837677410926e-07	-0.627132920727988	1
ENSG00000198625.12	MDM4	1	204517114	1_103	0	0.0195294862430619	7.18409388598282	4.41541767263879e-07	-0.884875795041022	1
ENSG00000170382.11	LRRN2	1	204685959	1_103	0	0.0451374816552157	15.1917194371182	2.15800889179713e-06	1.64986326977874	1
ENSG00000163531.15	NFASC	1	204828864	1_104	0	0.0471094963604185	13.1707554886826	1.95266670996448e-06	1.89248963932575	1
ENSG00000184144.11	CNTN2	1	205042978	1_104	0	0.0219223379337898	5.85201586008493	4.03739588734302e-07	-0.798039093283063	2
ENSG00000174529.7	TMEM81	1	205084022	1_104	0	0.0229491124539174	6.28804060025044	4.5414046982869e-07	-0.993521254477236	2
ENSG00000117222.13	RBBP5	1	205121305	1_104	0	0.0214714278634917	5.65410217617073	3.82061742758427e-07	-0.703298148696063	1
ENSG00000133059.16	DSTYK	1	205210869	1_104	0	0.0214430773001866	5.64152122267046	3.80708270134651e-07	0.844649480762148	2
ENSG00000133069.15	TMCC2	1	205228229	1_104	0	0.0221260778259709	5.94012139973817	4.13626857211308e-07	0.549392688851744	1
ENSG00000163545.8	NUAK2	1	205321732	1_104	0	0.046180430121918	12.9791003843979	1.88630336155342e-06	1.77067917399177	2
ENSG00000117266.15	CDK18	1	205504902	1_104	0	0.019486120283805	4.73065080372619	2.90105020179407e-07	0.0674565747315418	2
ENSG00000174514.12	MFSD4A	1	205568730	1_104	0	0.0313605936039496	9.26821128647701	9.14722104491979e-07	-1.14290907669502	1
ENSG00000158715.5	SLC45A3	1	205680199	1_104	0	0.0367294793610554	10.7807595327324	1.24615798622203e-06	-1.16451729655997	2
ENSG00000069275.12	NUCKS1	1	205749730	1_104	0	0.0216783409618267	5.74542344609673	3.91973817590206e-07	0.732182858705545	1
ENSG00000117280.12	RAB29	1	205770138	1_104	0	0.0236793189239263	6.58651882168394	4.90833411309054e-07	-0.816963128165422	2
ENSG00000133065.10	SLC41A1	1	205813269	1_104	0	0.0643714938936156	16.1859722248213	3.27899951607947e-06	-1.87570812664675	2
ENSG00000162877.12	PM20D1	1	205813590	1_104	0	0.0457484415870414	12.88868028973	1.85564001513361e-06	1.61911565197509	1
ENSG00000174502.18	SLC26A9	1	205943691	1_104	0	0.0695775287452274	16.9408775174246	3.70948718958058e-06	1.79745660883928	1
ENSG00000117322.17	CR2	1	207454573	1_105	0	0.0160495824064373	8.06487591312798	4.0735251347092e-07	-1.36227063801388	1
ENSG00000263528.7	IKBKE	1	206464055	1_105	0	0.0127070093604021	5.4389557220983	2.1750429977755e-07	-0.323275259056918	1
ENSG00000266094.7	RASSF5	1	206507816	1_105	0	0.0129252033005202	5.51195468148937	2.2420845950485e-07	-0.367315000664156	1
ENSG00000143486.15	EIF2D	1	206606563	1_105	0	0.0170694265576796	7.99942861534396	4.29721291480247e-07	-0.983177360065205	1
ENSG00000143479.15	DYRK3	1	206634569	1_105	0	0.0208957460029308	9.90121231364955	6.51111292468739e-07	-1.18180852695791	1
ENSG00000162896.5	PIGR	1	206945992	1_105	0	0.0654437337515818	20.6410824360207	4.25118016858132e-06	2.07354926973307	2
ENSG00000123843.12	C4BPB	1	207088956	1_105	0	0.0125532682398536	5.33647270649148	2.10824012724451e-07	0.520270205251818	1
ENSG00000123838.10	C4BPA	1	207104083	1_105	0	0.0158812801297972	7.6327596993421	3.81483773449519e-07	0.951467390708107	1
ENSG00000196352.14	CD55	1	207321334	1_105	0	0.275484120444344	19.267001241448	1.67039687638877e-05	-3.62023995826702	1
ENSG00000203710.10	CR1	1	207510847	1_105	0	0.0158646767445453	9.0042758119866	4.49561374761279e-07	-1.75306210702844	1
ENSG00000117335.19	CD46	1	207749736	1_105	0	0.0198943316394399	9.39577949321174	5.88262471122324e-07	-1.53186838235748	3
ENSG00000174059.16	CD34	1	207911570	1_105	0	0.0335529558354376	14.8180199628146	1.56469586340676e-06	1.83952656612148	1
ENSG00000143469.18	SYT14	1	209938388	1_106	0	0.00913504495932649	11.7161157592393	3.36824223170517e-07	-2.00619253444386	1
ENSG00000076356.6	PLXNA2	1	208243841	1_106	0	0.00807864361393118	10.0023980972	2.54303044216413e-07	1.16551322636575	2
ENSG00000008118.9	CAMK1G	1	209584155	1_106	0	0.00468950656387535	8.94169893458313	1.31964210823231e-07	2.37853281191636	1
ENSG00000123689.5	G0S2	1	209675255	1_106	0	0.013042188919958	13.6078353570117	5.58532573996962e-07	-1.07704275478939	1
ENSG00000009790.14	TRAF3IP3	1	209756234	1_106	0	0.00507416851031939	5.65159641193982	9.0249540671397e-08	-1.02057498534796	2
ENSG00000117595.10	IRF6	1	209806173	1_106	0	0.0167065253181808	16.1908878360268	8.51266947249782e-07	1.57394967512942	1
ENSG00000117597.17	DIEXF	1	209827828	1_106	0	0.00870980330199123	9.80219387574502	2.68683259961235e-07	1.05020396847436	1
ENSG00000082512.14	TRAF5	1	211326378	1_107	0	0.144871250970969	29.716778636464	1.35485529557202e-05	3.09091085834797	2
ENSG00000117650.12	NEK2	1	211675781	1_107	0	0.0126475072303117	6.16648768432559	2.45443637446377e-07	0.615106146309748	2
ENSG00000143493.12	INTS7	1	212035474	1_107	0	0.0151275426224176	7.86616954633052	3.74490376477647e-07	-0.969741451723401	1
ENSG00000143476.17	DTL	1	212035474	1_107	0	0.0151275426224176	7.86616954633052	3.74490376477647e-07	-0.969741451723401	1
ENSG00000065600.12	TMEM206	1	212412974	1_107	0	0.0110331465397407	4.87130994189889	1.69143036529725e-07	0.19176629839185	3
ENSG00000162772.16	ATF3	1	212565261	1_107	0	0.0114322266443236	5.20823818680578	1.87383193820329e-07	-0.367558957097375	1
ENSG00000185523.6	SPATA45	1	212847362	1_108	0	0.0216549206964708	6.33773639151857	4.31916447797578e-07	0.723928065375216	2
ENSG00000123685.8	BATF3	1	212700127	1_108	0	0.0185057016912369	4.84219902945833	2.82005232880633e-07	-0.165778006497609	1
ENSG00000117697.14	NSL1	1	212790498	1_108	0	0.0199122050631454	5.53907923704948	3.47109026571311e-07	0.636333333333468	1
ENSG00000203705.10	TATDN3	1	212792127	1_108	0	0.0187397259795076	4.96172445568559	2.92620570269358e-07	-0.429522288387432	1
ENSG00000162769.12	FLVCR1	1	212858122	1_108	0	0.027174388798056	8.50216741938173	7.27107142885514e-07	0.913731966872434	1
ENSG00000143494.15	VASH2	1	212950961	1_108	0	0.0258532605869316	8.02662600098013	6.53066377251522e-07	0.904257860218456	1
ENSG00000174606.13	ANGEL2	1	213008574	1_108	0	0.063956189856969	16.7257329197156	3.36648523735433e-06	-1.99230510049673	2
ENSG00000143499.13	SMYD2	1	214276404	1_108	0	0.021594870125403	6.31129905051566	4.28922006704762e-07	-0.60308604037863	2
ENSG00000152104.11	PTPN14	1	214552234	1_109	0	0.0167101144630796	4.81981115622851	2.53465247049625e-07	0.147611793838446	2
ENSG00000117724.12	CENPF	1	214602949	1_109	0	0.0250484195516718	8.6729167825083	6.83682528953226e-07	-1.02179361789788	2
ENSG00000136636.12	KCTD3	1	215567710	1_109	0	0.0278948580364458	9.69988127876879	8.51529205742914e-07	1.45830760169193	1
ENSG00000196482.16	ESRRG	1	217088946	1_110	0	0.27249029493749	38.2359359387603	3.2789269249683e-05	-3.41720824812461	1
ENSG00000092978.10	GPATCH2	1	217631293	1_110	0	0.0193552876177693	14.0083487594754	8.53287824196291e-07	1.59488451143656	1
ENSG00000162814.10	SPATA17	1	217610750	1_110	0	0.0106235393716959	8.06516729793439	2.69644512197864e-07	-0.911549357667605	2
ENSG00000067533.5	RRP15	1	218285209	1_110	0	0.0092863750176041	8.317022920656	2.43065370919707e-07	1.52715355054082	1
ENSG00000196660.10	SLC30A10	1	219959023	1_112	0	0.0124898275452151	6.17960144473142	2.42899086535048e-07	-0.666101179001099	1
ENSG00000215817.5	ZC3H11B	1	219613461	1_112	0	0.0220614223068041	11.5864706240346	8.0443998024323e-07	-1.42618790038382	1
ENSG00000136628.17	EPRS	1	219984507	1_112	0	0.0407566091493097	17.4528111205303	2.2385789050529e-06	-1.87712849114838	1
ENSG00000162813.17	BPNT1	1	220090248	1_112	0	0.0523995939541916	19.8703148006244	3.27673743617604e-06	2.02978552286459	1
ENSG00000067704.9	IARS2	1	220094327	1_112	0	0.0188553884945567	10.0918960047949	5.98848857345848e-07	1.27835428299431	1
ENSG00000118873.15	RAB3GAP2	1	220272146	1_112	0	0.0148858759159063	7.84540460105998	3.67535009477329e-07	-1.00410239579912	1
ENSG00000116141.15	MARK1	1	220527011	1_112	0	0.01254386948711	6.22060108458162	2.45568610108344e-07	-0.543445848836226	1
ENSG00000162817.6	C1orf115	1	220690029	1_112	0	0.011065331178995	5.03108777800313	1.75200477269204e-07	-0.367406352050411	1
ENSG00000117791.15	MARC2	1	220747806	1_112	0	0.0118238460009964	5.65980128084691	2.10605118239191e-07	0.474487372120469	3
ENSG00000186205.12	MARC1	1	220786898	1_112	0	0.0115746972982884	5.4578378232274	1.98810465665283e-07	-0.366023812709619	1
ENSG00000143498.17	TAF1A	1	222589616	1_114	0	0.0108023212131763	5.23843936312463	1.78085262990297e-07	-0.399149677798082	2
ENSG00000154305.16	MIA3	1	222618565	1_114	0	0.0114041094798891	5.75247071644342	2.06454697124747e-07	-0.470791883854989	2
ENSG00000162819.11	BROX	1	222712777	1_114	0	0.0119346224640476	6.18371145919292	2.32255964337419e-07	0.709742844247095	1
ENSG00000186063.12	AIDA	1	222712777	1_114	0	0.0119346224640476	6.18371145919292	2.32255964337419e-07	-0.709742844247095	1
ENSG00000197520.10	FAM177B	1	222736869	1_114	0	0.0204956229772371	11.3210199190713	7.3022324181309e-07	1.12197296557406	2
ENSG00000154309.8	DISP1	1	222872138	1_114	0	0.0808457181170282	24.5125758988179	6.23670135210915e-06	-2.62532430094945	1
ENSG00000187554.11	TLR5	1	223142833	1_114	0	0.0104316980535993	4.90747426841346	1.61109820093208e-07	-0.194868410393123	2
ENSG00000143502.14	SUSD4	1	223364591	1_114	0	0.0289859224940402	14.6254740889111	1.33415427777391e-06	1.58443160848633	1
ENSG00000203697.11	CAPN8	1	223658862	1_114	0	0.175743124285957	32.2419979145571	1.78323780242753e-05	-3.1190738048718	3
ENSG00000162909.17	CAPN2	1	223701253	1_114	0	0.039528691579748	17.594525937008	2.18876423036647e-06	-2.22653405044971	1
ENSG00000143756.11	FBXO28	1	224114528	1_114	0	0.0107453017003856	5.18826214113847	1.75448434975552e-07	0.420863567498672	1
ENSG00000143748.17	NVL	1	224330652	1_114	0	0.0139883498608451	7.69036336610474	3.38549611718812e-07	0.926399726280002	1
ENSG00000143771.11	CNIH4	1	224356827	1_114	0	0.0131102141373642	7.0750129558374	2.91908000766802e-07	0.895205812438805	2
ENSG00000162923.14	WDR26	1	224436689	1_114	0	0.0122435287515907	6.42610007384776	2.476070828841e-07	0.782506114132393	1
ENSG00000185155.11	MIXL1	1	226223616	1_115	0	0.110737785608092	23.9652790540209	8.35193871335141e-06	-2.59832236427421	1
ENSG00000185842.15	DNAH14	1	224895916	1_115	0	0.0225981109536526	8.61140677097852	6.12428248511767e-07	0.909545913402704	1
ENSG00000143815.14	LBR	1	225452862	1_115	0	0.0479145318014178	15.8040442679303	2.38311203530644e-06	1.98143169235893	1
ENSG00000143742.12	SRP9	1	225778101	1_115	0	0.0150885514386629	4.76971856571314	2.26490127352317e-07	0.0107932296316772	1
ENSG00000143819.12	EPHX1	1	225811042	1_115	0	0.0155858189949832	5.07769999012607	2.49060949529929e-07	-0.273528368232582	1
ENSG00000243709.1	LEFTY1	1	225892682	1_115	0	0.0150099952695457	4.7201450825046	2.22969200576432e-07	0.197581202762605	1
ENSG00000143811.18	PYCR2	1	225924245	1_115	0	0.0150202121574329	4.72660711675873	2.23426429497499e-07	-0.0243781216289383	1
ENSG00000143768.12	LEFTY2	1	225941740	1_115	0	0.0152840793725557	4.89200369455379	2.35307101589267e-07	0.170975445356911	1
ENSG00000143751.9	SDE2	1	225999428	1_115	0	0.0161316340212636	5.40469744706088	2.74383961214159e-07	-0.466387572312715	1
ENSG00000163041.9	H3F3A	1	226062051	1_115	0	0.0296188406176496	11.1922512317988	1.04326461787213e-06	1.62114946103871	2
ENSG00000182827.8	ACBD3	1	226187723	1_115	0	0.0174448740337365	6.14850385864519	3.3755633386207e-07	0.495265154636369	1
ENSG00000183814.15	LIN9	1	226309688	1_115	0	0.0164500808699054	5.59044634758551	2.89416638395265e-07	-0.499598273088222	1
ENSG00000203685.9	STUM	1	226575977	1_115	0	0.0177397727440134	6.3078654247482	3.52159529494051e-07	-0.595486863694366	1
ENSG00000143772.9	ITPKB	1	226738931	1_116	0	0.037273406928059	17.613334297697	2.06609193476085e-06	-1.73366735027922	2
ENSG00000163050.16	COQ8A	1	226897454	1_116	0	0.0710523012218423	23.8366103408339	5.33005412377063e-06	2.60392727388948	1
ENSG00000143776.18	CDC42BPA	1	227319345	1_116	0	0.0219000846130869	12.5342205040548	8.6387736927903e-07	1.98170511669282	1
ENSG00000181450.17	ZNF678	1	227563411	1_116	0	0.0103026397936289	5.37150811354691	1.7416212932781e-07	-0.0063767455879785	2
ENSG00000143740.14	SNAP47	1	227826237	1_116	0	0.0121038773440616	6.89930702945491	2.62808229144383e-07	0.373544489669767	1
ENSG00000081692.12	JMJD4	1	227735217	1_116	0	0.0282550657536677	14.9637097164173	1.33059096645886e-06	2.03224319112178	1
ENSG00000162910.18	MRPL55	1	228109044	1_116	0	0.0346154462151451	16.9040535286654	1.84149170660149e-06	-2.46372902021209	1
ENSG00000143774.16	GUK1	1	228140298	1_116	0	0.0123391945270958	7.08209285317847	2.75015645355602e-07	-1.22046000470987	1
ENSG00000181873.12	IBA57	1	228163240	1_116	0	0.0588554052258709	22.0084498197726	4.07647498547921e-06	-3.13587974706325	1
ENSG00000162931.11	TRIM17	1	228417087	1_116	0	0.0587225771572786	21.9884753475384	4.06358359034581e-06	2.63999737463778	1
ENSG00000196890.4	HIST3H2BB	1	228458562	1_116	0	0.0200818922026851	11.7090934291496	7.40008786782702e-07	-1.59727205681199	1
ENSG00000168159.11	RNF187	1	228484557	1_116	0	0.0178459274095593	10.5862479850243	5.94552430749376e-07	1.25872592753294	3
ENSG00000177800.2	TMEM78	1	229249509	1_117	0	0.034419064286907	12.3765107059428	1.34062173138792e-06	-1.37405721769097	1
ENSG00000154429.10	CCSAP	1	229330094	1_117	0	0.0402252341449836	13.8705713297768	1.75590859427409e-06	1.56320920500284	2
ENSG00000069248.11	NUP133	1	229508410	1_117	0	0.0398652349833111	13.7842708816141	1.72936673580556e-06	-1.79036938616303	1
ENSG00000135776.4	ABCB10	1	229559119	1_117	0	0.0362933641581411	12.8842781763472	1.4716220716937e-06	1.71634403943667	1
ENSG00000135801.9	TAF5L	1	229626307	1_117	0	0.0311920308460089	11.4347010630204	1.12247697361048e-06	1.30087286834192	1
ENSG00000135763.9	URB2	1	229626572	1_117	0	0.0156289983688838	4.85177090126165	2.38638442008649e-07	-0.18682376277306	1
ENSG00000177614.10	PGBD5	1	230426554	1_117	0	0.0154606562361642	4.74890081645061	2.31062781342744e-07	0.048661957123757	1
ENSG00000135775.13	COG2	1	230640518	1_118	0	0.00890504563583938	5.32910564080695	1.49348014280213e-07	0.408654556615267	1
ENSG00000135773.12	CAPN9	1	230761527	1_118	0	0.00927021904126257	6.28562828445377	1.83378182521202e-07	1.26989272869703	1
ENSG00000143643.12	TTC13	1	230978250	1_118	0	0.0185380269882598	11.9902724227807	6.99522252340162e-07	1.82897402345804	2
ENSG00000173409.13	ARV1	1	230979465	1_118	0	0.00840948422677346	4.89156709610312	1.29457241573303e-07	-0.290293902446523	2
ENSG00000116906.11	GNPAT	1	231244163	1_118	0	0.00894121616229016	5.5006688071654	1.54782217822695e-07	-0.583614666569439	1
ENSG00000116903.7	EXOC8	1	231337950	1_118	0	0.0504247910580737	21.443755616783	3.40293716672859e-06	-2.28623877932473	1
ENSG00000010072.15	SPRTN	1	231333207	1_118	0	0.0138793057713357	9.57916097281799	4.18412055157721e-07	1.37523664982039	1
ENSG00000162946.21	DISC1	1	231627073	1_118	0	0.00850619143631459	4.96565184565207	1.32929200592928e-07	0.367902531581444	2
ENSG00000116991.10	SIPA1L2	1	232561778	1_119	0	0.0148698861092985	4.85000287367442	2.26964854451271e-07	-0.319125226733253	2
ENSG00000135778.11	NTPCR	1	232950648	1_119	0	0.0147953824699888	4.80229759014064	2.23606404894466e-07	0.135787383764717	1
ENSG00000135749.18	PCNX2	1	233295495	1_120	0	0.0576027994625398	13.6273403562838	2.47037945627999e-06	1.62728555131042	2
ENSG00000135750.14	KCNK1	1	233627155	1_120	0	0.0307306786301881	7.59120531726811	7.34161933510645e-07	0.791391227995313	1
ENSG00000168275.14	COA6	1	234442831	1_120	0	0.0345487590124504	8.71147277519557	9.47181069486944e-07	-0.998229386574734	1
ENSG00000059588.9	TARBP1	1	234479133	1_121	0	0.025568488907319	7.37368060201386	5.9333280046421e-07	-0.80274744490493	1
ENSG00000173726.10	TOMM20	1	235128439	1_121	0	0.0329781077344545	9.72063521079397	1.00885639591916e-06	1.11112471116426	1
ENSG00000188739.14	RBM34	1	235160983	1_121	0	0.0194403018355617	4.78049268185042	2.92472229013218e-07	0.0750496219931791	1
ENSG00000116957.12	TBCE	1	235362921	1_121	0	0.019513567632896	4.86038650851765	2.9848084007117e-07	-0.390093322146199	1
ENSG00000168243.10	GNG4	1	235642088	1_121	0	0.023591137083219	6.55729670446094	4.86835997187378e-07	0.625098723515855	2
ENSG00000077585.13	GPR137B	1	236142585	1_122	0	0.0142537154483082	4.73016845003021	2.12184504708975e-07	0.0744130170316294	1
ENSG00000086619.13	ERO1B	1	236281358	1_122	0	0.0244894016626475	9.88270194783155	7.61662976745141e-07	1.08352053640196	1
ENSG00000116977.18	LGALS8	1	236531362	1_122	0	0.0307700929085284	13.3963210851324	1.29724895492111e-06	1.90588445802709	1
ENSG00000119285.10	HEATR1	1	236604526	1_122	0	0.0572324144741233	14.9656714895815	2.69554911527565e-06	3.20790070971633	1
ENSG00000077522.12	ACTN2	1	236683995	1_122	0	0.0149076746729556	5.0894851821918	2.38777133722765e-07	0.143022467858251	2
ENSG00000133019.11	CHRM3	1	239386955	1_124	0	0.019761380896545	5.03923654542933	3.13394238316492e-07	0.335667819379707	1
ENSG00000091483.6	FH	1	241520642	1_127	0	0.0181101494743217	8.55273581325515	4.87456724360465e-07	0.986473992477917	1
ENSG00000117009.11	KMO	1	241532492	1_127	0	0.0194024088603011	9.20926821773564	5.62328050204508e-07	1.06124120577505	1
ENSG00000203668.2	CHML	1	241640356	1_127	0	0.0122567140933245	4.87614370390588	1.88087323076149e-07	0.19803986799887	1
ENSG00000054277.13	OPN3	1	241676920	1_127	0	0.0184111261971189	8.6911409904225	5.03577275413123e-07	0.934480810452493	2
ENSG00000174371.16	EXO1	1	241847942	1_127	0	0.283594098737853	37.8133142009406	3.37482227166519e-05	4.24946897821194	1
ENSG00000180287.16	PLD5	1	242524418	1_128	0	0.0177471112205365	4.89828763662522	2.73577847886625e-07	0.145340386384475	1
ENSG00000054282.15	SDCCAG8	1	243256404	1_128	0	0.0230731549823285	7.3961093379711	5.37055637446749e-07	-0.85681548823503	2
ENSG00000117020.16	AKT3	1	243851261	1_128	0	0.0253713113093214	8.30122629218905	6.62817766285404e-07	0.945472235379157	1
ENSG00000035687.9	ADSS	1	244450489	1_129	0	0.0396629609697073	12.4063103993413	1.54859106461964e-06	1.59170325756722	2
ENSG00000203667.9	COX20	1	244834651	1_129	0	0.0325311595533716	10.5074964332958	1.0757411172732e-06	1.20296335991237	1
ENSG00000203666.12	EFCAB2	1	244970187	1_129	0	0.0200290099502908	5.88094976224865	3.70694314800879e-07	-0.594567967436882	2
ENSG00000162849.15	KIF26B	1	245155106	1_129	0	0.0256835093853376	8.25000038589055	6.66833343844794e-07	-0.930530108000451	1
ENSG00000197472.14	ZNF695	1	247008034	1_130	0	0.0171783217786828	8.4327003994556	4.55886128656367e-07	0.994088481613288	1
ENSG00000185420.18	SMYD3	1	246507960	1_130	0	0.0165558087776464	8.08189121157679	4.21087525131411e-07	-0.904042478855018	1
ENSG00000143653.9	SCCPDH	1	246723717	1_130	0	0.0132506126184592	5.96714244879306	2.48834925848678e-07	-0.558322532784575	3
ENSG00000153207.14	AHCTF1	1	246929550	1_130	0	0.0268079055949232	12.6707604462679	1.06899220736619e-06	1.4925544266209	1
ENSG00000277462.1	ZNF670	1	247078021	1_130	0	0.0147980126173104	7.01563602482779	3.2672278055936e-07	0.738185264620456	3
ENSG00000188295.14	ZNF669	1	247104366	1_130	0	0.0123164955899645	5.2735077614277	2.04406978628964e-07	0.410917021602355	2
ENSG00000196418.12	ZNF124	1	247139012	1_130	0	0.0214241221512219	10.5338767748483	7.1023201202902e-07	-1.26837621979132	1
ENSG00000196242.7	OR2C3	1	247533555	1_131	0	0.013396357341228	4.98793687975501	2.10289043841109e-07	0.208659861705637	1
ENSG00000162714.12	ZNF496	1	247329729	1_131	0	0.0139807196929537	5.39925613761946	2.37559516514403e-07	0.53670112911419	1
ENSG00000162711.16	NLRP3	1	247406919	1_131	0	0.0142512653732175	5.61636481731687	2.51893935070479e-07	-0.441912991498843	1
ENSG00000169224.12	GCSAML	1	247507655	1_131	0	0.0150471748636484	6.47185530490516	3.06473367652771e-07	-0.834201953106859	1
ENSG00000162722.8	TRIM58	1	247859609	1_131	0	0.0143448534120104	6.0645321593695	2.73780423971306e-07	-0.831031274843221	1
ENSG00000238243.3	OR2W3	1	247895577	1_131	0	0.0144523278006414	5.73752814690401	2.60958595468392e-07	-0.455592733046932	1
ENSG00000175137.10	SH3BP5L	1	248827033	1_131	0	0.0636379249047915	21.8630137192722	4.37859735915038e-06	2.64827182350583	1
ENSG00000171161.12	ZNF672	1	248774370	1_131	0	0.0142171900017157	6.09643687960161	2.72771393753542e-07	-1.0925822508194	1
ENSG00000171163.15	ZNF692	1	248859244	1_131	0	0.0142344093408512	5.4328928958149	2.43377019279165e-07	-0.0606140200524659	1
ENSG00000184731.5	FAM110C	2	47011	2_1	0	0.0355695930498017	16.6996331922446	1.86936799136785e-06	1.84843352472343	1
ENSG00000143727.15	ACP1	2	264429	2_1	0	0.110213463254046	27.6860850895454	9.60296116387206e-06	3.34708426075426	1
ENSG00000035115.21	SH3YL1	2	265970	2_1	0	0.0966807311578789	26.6536526184554	8.10971576496403e-06	3.24677834106509	2
ENSG00000151353.14	TMEM18	2	677213	2_1	0	0.00985860213776901	6.08575275181081	1.8881592391893e-07	-1.04924321857201	3
ENSG00000115705.20	TPO	2	1373971	2_1	0	0.0105901148519713	5.95214794682922	1.98373365474067e-07	0.680241768419051	1
ENSG00000130508.10	PXDN	2	1744782	2_1	0	0.0169512538245876	10.4072550598228	5.55196857116763e-07	1.20371863881822	1
ENSG00000032389.12	TSSC1	2	3378347	2_2	0	0.00978365194569186	5.88110679235474	1.81079394474477e-07	0.59477597383128	1
ENSG00000171853.15	TRAPPC12	2	3379891	2_2	0	0.00882103406276547	4.89974722193064	1.3601980508063e-07	0.247884453304696	1
ENSG00000182551.13	ADI1	2	3519673	2_2	0	0.0239650526902421	14.3920786810309	1.08545265807202e-06	1.60354335060931	1
ENSG00000171865.9	RNASEH1	2	3558879	2_2	0	0.0436034130077331	20.1182278059408	2.76069977405822e-06	-2.01707876762925	2
ENSG00000118004.17	COLEC11	2	3594575	2_2	0	0.0384774113325606	18.9176801743263	2.29077639156511e-06	1.97737999314257	2
ENSG00000151360.9	ALLC	2	3577209	2_2	0	0.15243098267204	32.3789669104561	1.55326376507181e-05	2.96149087250336	1
ENSG00000151692.14	RNF144A	2	6993573	2_5	0	0.118012466820363	25.2746621078059	9.3869006319144e-06	-2.6841557998155	1
ENSG00000115738.9	ID2	2	8621822	2_6	0	0.0133979732093675	4.99481596604035	2.10604462882386e-07	0.231944408246277	1
ENSG00000143797.11	MBOAT2	2	9004209	2_6	0	0.0267227325930994	11.5630948112138	9.72442488808077e-07	-1.43696932932084	1
ENSG00000119185.12	ITGB1BP1	2	9414151	2_6	0	0.0159491251110547	6.64987496723743	3.33779237477233e-07	-0.785719649809157	1
ENSG00000134330.18	IAH1	2	9474089	2_6	0	0.0144098258335261	5.68594231328613	2.57851792373753e-07	-0.444779997711905	2
ENSG00000151694.12	ADAM17	2	9555777	2_6	0	0.0131219231581906	4.79723998769621	1.98106127664636e-07	0.215126899280322	1
ENSG00000134308.13	YWHAQ	2	9631491	2_6	0	0.0276466385954529	11.8875178726143	1.0342903957815e-06	1.29644980735983	1
ENSG00000115750.16	TAF1B	2	9842879	2_6	0	0.0140194271443503	5.42518191293819	2.39361086165033e-07	0.37474917658669	3
ENSG00000134317.17	GRHL1	2	9951890	2_6	0	0.0150178889243907	6.078424120793	2.8728229473557e-07	-0.71283618450214	2
ENSG00000205795.4	CYS1	2	10080534	2_6	0	0.0502088949280533	17.6079113126542	2.78225850500556e-06	-1.87054247570695	1
ENSG00000115756.12	HPCAL1	2	10315029	2_7	0	0.0117400884297038	4.99596940314095	1.84586575102026e-07	-0.214442262529099	1
ENSG00000115758.12	ODC1	2	10448012	2_7	0	0.263220132778462	35.41996598808	2.93410882330074e-05	3.53217209545388	1
ENSG00000115761.15	NOL10	2	10688524	2_7	0	0.0152893307245473	7.5029063177296	3.61016434370813e-07	-0.762562810531026	2
ENSG00000143882.10	ATP6V1C2	2	10700585	2_7	0	0.0125613379890063	5.6373446039275	2.22853499658334e-07	-0.46073413980978	1
ENSG00000162976.12	PQLC3	2	11155741	2_7	0	0.0114872370007011	4.78948301576793	1.73146290882125e-07	-0.123851503723786	1
ENSG00000134318.13	ROCK2	2	11347918	2_7	0	0.011881914804314	5.10986283790494	1.91075344139544e-07	0.304804333644006	2
ENSG00000169016.16	E2F6	2	11466097	2_7	0	0.0120172608686725	5.21729698730698	1.97314963543518e-07	-0.3596195319857	1
ENSG00000134324.11	LPIN1	2	11784824	2_7	0	0.0120747750148227	5.26258608365768	1.99980308528936e-07	0.343803020653886	1
ENSG00000071575.11	TRIB2	2	12717952	2_8	0	0.053178045111998	15.4392019252497	2.58384340236213e-06	-1.6980731193987	1
ENSG00000079785.14	DDX1	2	15591459	2_9	0	0.0251581424090345	12.1279718221739	9.60231003339088e-07	1.24468074048424	2
ENSG00000214842.5	RAD51AP2	2	17517411	2_10	0	0.0170071164778306	11.0175589751299	5.89691738865292e-07	-1.47783743336943	1
ENSG00000197872.11	FAM49A	2	16666179	2_10	0	0.0107947961830414	6.70553435438848	2.2780162217944e-07	0.704054226470592	2
ENSG00000163032.11	VSNL1	2	17538936	2_10	0	0.0224048788414521	13.6371281536143	9.61555807407881e-07	-1.69550126368775	2
ENSG00000178295.14	GEN1	2	17754513	2_10	0	0.0946798189617165	27.5013090457659	8.19444904442849e-06	2.87640107105186	2
ENSG00000163029.15	SMC6	2	17800052	2_10	0	0.00906146278892861	5.04691079073114	1.43923898138977e-07	-0.190000000000061	1
ENSG00000170745.11	KCNS3	2	17868161	2_10	0	0.0163002214909289	10.6159724728431	5.4458072171852e-07	-1.45939685399337	2
ENSG00000118965.14	WDR35	2	19989254	2_12	0	0.0122569561736922	4.91549683440671	1.89609034886251e-07	0.427248929573683	1
ENSG00000132031.12	MATN3	2	20009334	2_12	0	0.0202249073573947	9.42120845656777	5.99655923226102e-07	-1.04325288264457	2
ENSG00000068697.6	LAPTM4A	2	20052509	2_12	0	0.0340783437508753	15.6908122217507	1.68280145213988e-06	2.04908639964222	1
ENSG00000115884.10	SDC1	2	20225748	2_12	0	0.0178904148520398	8.3633635834721	4.70880127604241e-07	-0.87645350758539	1
ENSG00000055917.15	PUM2	2	20352364	2_12	0	0.0183119955834725	8.50703777145893	4.90256104091183e-07	0.93321223604799	1
ENSG00000143869.6	GDF7	2	20666939	2_12	0	0.017039280246094	8.12996454239257	4.35962235655993e-07	-1.09693873784746	1
ENSG00000119778.14	ATAD2B	2	23927293	2_14	0	0.0169178188446859	8.24862653348096	4.39172345307692e-07	-0.125272974127253	1
ENSG00000173960.13	UBXN2A	2	23927186	2_14	0	0.0121011044769607	5.69100075528534	2.16731794778886e-07	0.733742821203434	1
ENSG00000205639.9	MFSD2B	2	24009112	2_14	1	0.712853820032974	29.0015423697179	6.506247054357e-05	-4.94250536696977	1
ENSG00000163026.11	WDCP	2	24049787	2_14	0	0.0116005183448402	11.9727167186	4.37098258186189e-07	-2.60578987444758	1
ENSG00000119782.13	FKBP1B	2	24049787	2_14	0	0.0115423145502652	11.1175663440949	4.03842116155848e-07	-2.37311958832261	2
ENSG00000115128.6	SF3B6	2	24077362	2_14	0	0.0116163438308342	11.9878663646807	4.38248385512766e-07	-2.6098828648972	1
ENSG00000219626.8	FAM228B	2	24075328	2_14	0	0.0147232589941172	14.9538896223603	6.92894471444741e-07	3.08849773538523	2
ENSG00000176732.6	PFN4	2	24123159	2_14	0	0.0117878417189506	12.9525276407816	4.80504873864266e-07	2.77456753323095	2
ENSG00000186453.12	FAM228A	2	24175577	2_14	0	0.011633424549469	5.10377525214358	1.86856449685164e-07	-0.690727983971991	2
ENSG00000198399.14	ITSN2	2	24360850	2_14	0	0.017224465970587	9.04171562896241	4.90123564665709e-07	-1.75829738575152	2
ENSG00000173557.14	C2orf70	2	26562410	2_15	0	0.0117524040093659	5.34593785840225	1.9772409323221e-07	0.48422108238996	1
ENSG00000084676.15	NCOA1	2	24491962	2_15	0	0.0137695119501842	6.90143930833899	2.99066104689932e-07	0.609943712008963	3
ENSG00000115137.11	DNAJC27	2	24971717	2_15	0	0.0309389804696765	18.412655774145	1.79279819417269e-06	-2.77065829912142	2
ENSG00000084710.13	EFR3B	2	25041751	2_15	1	0.317339721970321	35.737788349747	3.56911945050035e-05	5.98864773229302	1
ENSG00000119772.16	DNMT3A	2	25343038	2_15	0	0.0173013001583439	9.69906482883276	5.28101713460325e-07	-1.30610579656676	1
ENSG00000138101.18	DTNB	2	25673259	2_15	0	0.0123775568079462	6.35512235418416	2.47552785992822e-07	0.778917847789554	2
ENSG00000084733.10	RAB10	2	26033971	2_15	0	0.0431150151827037	17.2202732006091	2.33656331783256e-06	-2.27409239899576	1
ENSG00000157833.12	GAREM2	2	26173526	2_15	0	0.0133376148031971	6.62417854598981	2.78047614928575e-07	0.547370334995138	1
ENSG00000138029.13	HADHB	2	26242980	2_15	0	0.0160697468826392	8.09508000750242	4.09391814785265e-07	1.28778242052996	1
ENSG00000084754.10	HADHA	2	26244479	2_15	0	0.0172961559639586	8.72857928407787	4.75118703906761e-07	1.38597793755089	2
ENSG00000173567.14	ADGRF3	2	26347104	2_15	0	0.0146111389591473	7.40761840995105	3.40621178471813e-07	-0.777378991982966	1
ENSG00000157856.10	DRC1	2	26401975	2_15	0	0.0229762850905249	11.694692233457	8.45624548555975e-07	-1.47272202064574	2
ENSG00000115155.16	OTOF	2	26470083	2_15	0	0.0141210236826452	6.84276347377747	3.04093182361044e-07	-0.757751638340268	1
ENSG00000213699.8	SLC35F6	2	26763923	2_16	0	0.0428817956986733	13.8155949453394	1.86445338186669e-06	0.808054927237158	1
ENSG00000115163.14	CENPA	2	26763923	2_16	0	0.0428817956986732	13.8155949453393	1.86445338186667e-06	-0.808054927237158	1
ENSG00000228474.5	OST4	2	27073017	2_16	0	0.0192587300505577	7.99041478201008	4.84290492892986e-07	0.366872709731943	1
ENSG00000138080.13	EMILIN1	2	27078189	2_16	0	0.014255980927416	5.50177822552252	2.46836374836892e-07	-0.421777628916117	1
ENSG00000138030.12	KHK	2	27086538	2_16	0	0.0425721976928204	13.7931937243082	1.8479911190626e-06	-1.21443538540332	1
ENSG00000138073.13	PREB	2	27134751	2_16	0	0.015935501355772	6.86993128519842	3.44530043081566e-07	-0.684946913545021	1
ENSG00000138085.16	ATRAID	2	27209632	2_16	0	0.0361762301626701	15.2290973663913	1.73382972833162e-06	2.69182589722031	2
ENSG00000138074.14	SLC5A6	2	27212506	2_16	0	0.0202071348027161	9.08294856201756	5.77617798670749e-07	-1.74586635122716	1
ENSG00000084774.13	CAD	2	27215842	2_16	0	0.0310768776183745	13.5333953741858	1.32358891408022e-06	-2.5470019273351	2
ENSG00000115194.10	SLC30A3	2	27275976	2_16	0	0.0365152888277662	14.6321391711132	1.68147934566133e-06	-2.40235234101754	2
ENSG00000163794.6	UCN	2	27308797	2_16	0	0.0220184614350959	9.23107406642959	6.39658504176797e-07	1.18581086302657	1
ENSG00000163795.13	ZNF513	2	27381412	2_16	0	0.0583016682441344	16.921990030986	3.10485548196748e-06	-2.61225690992269	1
ENSG00000115241.10	PPM1G	2	27402794	2_16	0	0.0463692055025746	15.2900573603686	2.23124748040649e-06	-2.4710988145481	1
ENSG00000115216.13	NRBP1	2	27428187	2_16	0	0.0515441516438532	15.7806161831913	2.55983708648784e-06	-2.48522792730213	1
ENSG00000157992.12	KRTCAP3	2	27444317	2_16	0	0.0139143902299119	5.22655528126912	2.28869911131836e-07	0.350512687466477	1
ENSG00000138002.14	IFT172	2	27489541	2_16	0	0.0157805015495224	6.91956693636691	3.43643940788667e-07	-0.727786579994375	2
ENSG00000198522.13	GPN1	2	27628253	2_16	0	0.0786715231007408	20.0474687196021	4.96347771699351e-06	-3.02439202245911	1
ENSG00000176714.9	CCDC121	2	27629397	2_16	0	0.0149004805517409	6.27363110548611	2.9419021719976e-07	-0.795744062045213	1
ENSG00000158019.20	BRE	2	27889788	2_16	0	0.0135645390386326	5.05746983971405	2.15897351654136e-07	0.137133657466871	2
ENSG00000171174.13	RBKS	2	27891044	2_16	0	0.036916693291267	14.7017670632057	1.70805285067069e-06	-2.2600336967412	1
ENSG00000213639.9	PPP1CB	2	28751273	2_17	0	0.0326676837608636	13.4663433390928	1.38444911981185e-06	2.24521252631316	2
ENSG00000163806.15	SPDYA	2	28782736	2_17	0	0.0540139156985043	18.2956036557424	3.11000709200991e-06	-2.66453385040089	2
ENSG00000171103.10	TRMT61B	2	28869813	2_17	0	0.0298313274397705	12.5979523124786	1.18271883439442e-06	-2.20698890139967	1
ENSG00000189350.12	TOGARAM2	2	28957249	2_17	0	0.0148121523371527	5.93229729573464	2.76534964953078e-07	0.801548599195105	1
ENSG00000179270.6	C2orf71	2	29074488	2_18	0	0.0242636277661193	5.43409295414835	4.14946180649015e-07	0.619622675297592	1
ENSG00000115295.19	CLIP4	2	29097582	2_18	0	0.0681947730414617	15.3610803603903	3.29671818088355e-06	-1.75619989055188	1
ENSG00000172954.13	LCLAT1	2	30445688	2_19	0	0.0517627122438239	14.9968400287558	2.44301288095554e-06	-1.93756482819242	2
ENSG00000013016.15	EHD3	2	31234492	2_19	0	0.0220448604272597	6.82373221460092	4.73410953957694e-07	0.6526458784168	1
ENSG00000158125.9	XDH	2	31504071	2_20	0	0.0396579944971975	13.8597800026883	1.72980066050775e-06	-1.70548557122484	1
ENSG00000277893.1	SRD5A2	2	31580233	2_20	0	0.029170559858837	10.9198819870058	1.00247068849924e-06	-1.48361139658478	1
ENSG00000162959.13	MEMO1	2	32011261	2_20	0	0.0216568633369798	8.07951348380539	5.50667873096983e-07	0.96409338661355	1
ENSG00000162961.13	DPY30	2	32040056	2_20	0	0.030141373019447	11.2325957751696	1.06549676553576e-06	1.73840969023278	1
ENSG00000091106.18	NLRC4	2	32264089	2_20	0	0.0270816448827186	10.2102178855417	8.70199887181349e-07	1.64390150892299	2
ENSG00000119820.10	YIPF4	2	32278100	2_20	0	0.0500701071392167	16.10124317337	2.53715443634138e-06	1.80636168821631	1
ENSG00000115760.13	BIRC6	2	32356560	2_20	0	0.0274278619594174	10.3317197127029	8.91812477839482e-07	-1.39673399513538	2
ENSG00000018699.11	TTC27	2	32648855	2_20	0	0.0251035724938049	9.48690365275277	7.49495438573934e-07	1.26081962228536	1
ENSG00000152689.17	RASGRP3	2	33526597	2_21	0	0.0169094578240674	9.72383497110503	5.17459346954223e-07	-1.17440896037543	1
ENSG00000119812.18	FAM98A	2	33597253	2_21	0	0.0136723990306336	7.70560807301604	3.31558842211103e-07	-0.831261832775305	2
ENSG00000115808.11	STRN	2	36454841	2_23	0	0.0103898659743067	10.9326256321356	3.57473124068175e-07	-1.21049216725342	1
ENSG00000008869.11	HEATR5B	2	37084196	2_23	0	0.00661181618470641	8.62144033216232	1.79394684956512e-07	-1.90277026573312	2
ENSG00000055332.16	EIF2AK2	2	37156965	2_23	0	0.0055407977257933	5.27173566565408	9.19252660461853e-08	-0.463714481292114	1
ENSG00000218739.9	CEBPZOS	2	37196344	2_23	0	0.00531303872315247	5.85730319519998	9.79376457553396e-08	1.09626474796656	3
ENSG00000115816.14	CEBPZ	2	37234330	2_23	0	0.00617338691791525	7.98656647956291	1.55164577075329e-07	1.50057543215698	1
ENSG00000115825.9	PRKD3	2	37234330	2_23	0	0.00617338691791525	7.98656647956291	1.55164577075329e-07	1.50057543215698	1
ENSG00000003509.15	NDUFAF7	2	37234866	2_23	0	0.00757051421119337	7.50588868147659	1.78828392186264e-07	-0.335045719063016	1
ENSG00000115841.19	RMDN2	2	37921933	2_24	0	0.0191436580796984	9.04771484814746	5.45095764193512e-07	1.31227516241469	2
ENSG00000138061.11	CYP1B1	2	38096793	2_24	0	0.0156671727527508	7.01463980146942	3.45863698231786e-07	-0.949103227972413	1
ENSG00000119787.13	ATL2	2	38377077	2_24	0	0.0136364986064861	5.93750976588473	2.54809832916296e-07	-1.33440523353384	1
ENSG00000143889.15	HNRNPLL	2	38603270	2_24	0	0.0241304016596952	10.4032704608341	7.9002969213407e-07	1.67697799271689	1
ENSG00000163214.20	DHX57	2	38875912	2_25	0	0.0176358876856219	5.03167166296737	2.79266339114595e-07	-0.316923838253164	1
ENSG00000188010.12	MORN2	2	38875912	2_25	0	0.0176358876856219	5.03167166296737	2.79266339114595e-07	-0.316923838253164	1
ENSG00000214694.10	ARHGEF33	2	38882417	2_25	0	0.0601386832347644	16.7769298007146	3.17523136431659e-06	2.02066849191263	1
ENSG00000115904.12	SOS1	2	39124428	2_25	0	0.0189057249542101	5.6928641106097	3.38713983386144e-07	0.705925913423748	1
ENSG00000011566.14	MAP4K3	2	39580971	2_25	0	0.017810374582437	5.12527722902095	2.87276028901911e-07	0.358553544612763	1
ENSG00000162878.12	PKDCC	2	42047560	2_26	0	0.00992483978441561	11.2743801673931	3.52147940954227e-07	-1.35114411547853	2
ENSG00000143924.18	EML4	2	42169582	2_26	0	0.0065468005597783	7.33409586785553	1.51107029126759e-07	-0.636795221266071	2
ENSG00000115944.14	COX7A2L	2	42423889	2_26	0	0.00650540686390166	7.27406476765389	1.48922596939648e-07	-0.612580358308068	2
ENSG00000171126.7	KCNG3	2	42494311	2_26	0	0.0212254143303255	18.4930867594255	1.23530601885566e-06	2.20350723297668	1
ENSG00000057935.13	MTA3	2	42494666	2_26	0	0.0179910924922976	16.920140224422	9.58010938525467e-07	1.86282694024298	2
ENSG00000162881.6	OXER1	2	42764706	2_26	0	0.00680858688785724	7.70518852680381	1.65100818784545e-07	-0.740393246420378	1
ENSG00000162882.14	HAAO	2	42763196	2_26	0	0.00506393092836088	4.90407799829923	7.81545228405672e-08	0.515371507718356	3
ENSG00000152527.13	PLEKHH2	2	43639356	2_27	0	0.0291793805411311	12.8578870165477	1.18074100785738e-06	1.99020795646492	2
ENSG00000223658.7	C1GALT1C1L	2	43675895	2_27	0	0.017180184835784	7.4990710816228	4.05456508113076e-07	-0.353180579385608	2
ENSG00000138036.18	DYNC2LI1	2	43774046	2_27	0	0.0414754861570947	18.3191472215103	2.39114389431929e-06	-2.57789137488486	1
ENSG00000138075.11	ABCG5	2	43839108	2_27	0	0.0125042337971603	4.95214367580184	1.94876421128782e-07	-0.00225961538461424	1
ENSG00000138095.18	LRPPRC	2	43928169	2_27	0	0.0140882548831548	6.27669652845987	2.78289810725138e-07	-0.801852165017057	2
ENSG00000138032.20	PPM1B	2	44167954	2_28	0	0.0686700876008595	23.6909968093468	5.11988150031008e-06	-2.53310362037825	1
ENSG00000138079.13	SLC3A1	2	44275649	2_28	0	0.0193321751983707	11.5328902942622	7.01661838127186e-07	-1.62906709421849	1
ENSG00000138078.15	PREPL	2	44361802	2_28	0	0.00943184925279406	4.72055114709982	1.40119484914587e-07	-0.349565628375848	1
ENSG00000143919.14	CAMKMT	2	44362007	2_28	0	0.0157157401682618	9.56406087590922	4.7302723389549e-07	-1.09959714467457	1
ENSG00000068784.12	SRBD1	2	45612533	2_28	0	0.01741192761266	10.5380091805441	5.77450018042827e-07	1.1274383857365	1
ENSG00000116016.13	EPAS1	2	46291755	2_29	0	0.0225344952226548	7.06074135957914	5.00734034617463e-07	-0.959933011027889	1
ENSG00000250565.6	ATP6V1E2	2	46503447	2_29	0	0.0207764893425176	6.11942341867124	4.00121274446193e-07	-0.542675021176793	3
ENSG00000119729.11	RHOQ	2	46541996	2_29	0	0.0192088703083512	5.39944862965931	3.26407562025121e-07	-0.26994591915094	1
ENSG00000151665.12	PIGF	2	46617108	2_29	0	0.0178168781388939	4.72279157491193	2.64813037650512e-07	-0.0649029871726134	1
ENSG00000119878.5	CRIPT	2	46616237	2_29	0	0.0234083376035377	7.26731045099889	5.35369048089717e-07	0.796903501583482	2
ENSG00000068724.15	TTC7A	2	46916091	2_29	0	0.0420455806151077	12.8411502050687	1.69915600161736e-06	-1.46677876867418	1
ENSG00000180398.11	MCFD2	2	46935687	2_29	0	0.0200273277570209	5.81970869286109	3.66803292617285e-07	-0.601817444396614	1
ENSG00000143933.16	CALM2	2	47297879	2_30	0	0.064972326761177	16.430017517113	3.35950599147053e-06	-1.74543072493811	1
ENSG00000119888.10	EPCAM	2	47346151	2_30	0	0.0204555607568617	5.34664265729659	3.44192594653596e-07	-0.403457486043535	1
ENSG00000095002.13	MSH2	2	47403074	2_30	0	0.0218626145637537	5.9799935269726	4.11444996991207e-07	-0.545038941582159	1
ENSG00000242441.7	GTF2A1L	2	48595242	2_31	0	0.0183950715526211	6.89370886474105	3.9908315184026e-07	-0.630503333293301	2
ENSG00000138039.14	LHCGR	2	48595242	2_31	0	0.0328004278687957	12.408671816269	1.28089573965108e-06	-1.29913110777017	2
ENSG00000068781.21	STON1-GTF2A1L	2	48595242	2_31	0	0.0205550406159211	7.95000183183394	5.14273968384328e-07	-0.804968225523875	1
ENSG00000162869.15	PPP1R21	2	48441151	2_31	0	0.0187265416172027	7.06355553418992	4.16284190526099e-07	-0.725430954960014	1
ENSG00000243244.5	STON1	2	48527243	2_31	0	0.064190667250992	18.869839908137	3.81196653581925e-06	2.08845242704337	1
ENSG00000178021.10	TSPYL6	2	54256518	2_35	0	0.0225168514536526	4.78425785144907	3.39024601915475e-07	0.398252630981868	1
ENSG00000143942.4	CHAC2	2	53767465	2_35	0	0.0228584474499071	4.92769975614915	3.54486697019881e-07	0.235582830628046	1
ENSG00000115239.21	ASB3	2	53787166	2_35	0	0.0663804356564339	15.1614472932801	3.16730387818877e-06	1.95960247791169	2
ENSG00000119737.5	GPR75	2	53860333	2_35	0	0.0441930310433664	11.2334531289028	1.56234175761691e-06	-1.41654918513686	1
ENSG00000068878.14	PSME4	2	53967294	2_35	0	0.0254434270809943	5.94897070913608	4.76350266070214e-07	0.617592329885687	1
ENSG00000170634.12	ACYP2	2	53965962	2_35	0	0.0255477621353191	5.98800548204622	4.81442058071035e-07	0.911592120961046	1
ENSG00000177994.15	C2orf73	2	54341150	2_35	0	0.0241937274049098	5.46874251325884	4.16388985232053e-07	0.311901125512693	1
ENSG00000115306.15	SPTBN1	2	54456045	2_35	0	0.0382311491923331	9.84222828245111	1.18418555817201e-06	1.10304491798927	1
ENSG00000055813.5	CCDC85A	2	56183655	2_37	0	0.0197066544351671	6.63593023071109	4.11551023472567e-07	-0.502800669690224	2
ENSG00000028116.16	VRK2	2	57907323	2_38	0	0.0229076978995475	8.20112144408322	5.91239803365368e-07	-0.749232765623938	2
ENSG00000162928.8	PEX13	2	61017275	2_40	0	0.0119388586740469	4.78109768465272	1.79638492556763e-07	0.204838679363367	1
ENSG00000162927.13	PUS10	2	61017315	2_40	0	0.0135731740131997	5.75969329262279	2.46030952634517e-07	0.000786926293019298	2
ENSG00000162929.13	KIAA1841	2	61066064	2_40	0	0.0128212633594953	8.55473172934743	3.45180449252548e-07	-1.9175974686229	1
ENSG00000237651.6	C2orf74	2	61145372	2_40	0	0.0124329581185766	6.03217944808282	2.36024831919511e-07	-0.646853579569702	1
ENSG00000173209.22	AHSA2	2	61177796	2_40	0	0.0119973779478448	5.22747792934355	1.97372899892218e-07	-1.0240695202561	3
ENSG00000082898.16	XPO1	2	61538854	2_40	1	0.0487986873630768	18.9644083074486	2.91243613619631e-06	-3.97441417246609	1
ENSG00000170264.12	FAM161A	2	61854082	2_40	0	0.0130380375490513	5.4490611582594	2.23585112975645e-07	-0.113338206862561	2
ENSG00000115484.14	CCT4	2	61889168	2_40	0	0.0121192549638426	5.33469755671688	2.03467335878825e-07	-0.796488165170173	2
ENSG00000186889.9	TMEM17	2	62504619	2_41	0	0.0424376935662488	13.3747952454211	1.78627322437012e-06	-1.31358384525808	1
ENSG00000014641.17	MDH1	2	63588667	2_41	0	0.0469822444420005	14.3524960788208	2.12212113499126e-06	2.47259524660938	1
ENSG00000143951.15	WDPCP	2	63825476	2_41	0	0.0517404062858999	15.281599587681	2.48832798757862e-06	2.65875028181903	1
ENSG00000143952.19	VPS54	2	64019122	2_41	0	0.0174621436006858	4.89605565606078	2.69062315322807e-07	0.394455978859859	1
ENSG00000197329.11	PELI1	2	64144184	2_41	0	0.0246042179748813	8.16015932592799	6.31854638383444e-07	0.883963360313221	1
ENSG00000119862.12	LGALSL	2	64453888	2_42	0	0.0159335570887418	5.62795215752577	2.82209813234906e-07	0.530390299879722	1
ENSG00000119844.15	AFTPH	2	64524123	2_42	0	0.0620543009544744	18.0046031967313	3.51612588774919e-06	-1.68763372370897	1
ENSG00000179833.4	SERTAD2	2	64751025	2_42	0	0.0307787968764521	11.7469560775784	1.13785247401572e-06	1.27359821591106	1
ENSG00000115902.10	SLC1A4	2	64988123	2_42	0	0.0302835255502411	11.8630594953193	1.13060816018219e-06	-1.52689213098625	2
ENSG00000011523.13	CEP68	2	65038861	2_42	0	0.085429561273459	40.0103899069479	1.07569694044153e-05	-5.68763349639883	2
ENSG00000138069.16	RAB1A	2	65129770	2_42	0	0.152744584525783	24.6471176724093	1.18478878271564e-05	2.32595729570066	1
ENSG00000138071.13	ACTR2	2	65228167	2_42	0	0.0148849762696234	5.80328780420385	2.71851184411114e-07	0.970086861496863	1
ENSG00000143995.19	MEIS1	2	66363660	2_43	0	0.0206944629969975	5.92690325425243	3.860032606416e-07	0.476208648364946	1
ENSG00000143971.7	ETAA1	2	67397667	2_44	0	0	7.87946865424156	0	0.0307885391294477	1
ENSG00000243667.6	WDR92	2	68157965	2_45	0	0.0567981331790378	21.7482607986001	3.88747462896245e-06	3.03907429016037	1
ENSG00000115946.7	PNO1	2	68157965	2_45	0	0.0567981331790378	21.7482607986001	3.88747462896245e-06	-3.03907429016037	1
ENSG00000221823.10	PPP3R1	2	68256264	2_45	0	0.0120545043827472	7.23234130873873	2.74370393460711e-07	1.70327728900392	1
ENSG00000119865.8	CNRIP1	2	68319317	2_45	0	0.0134764216940868	6.17266182407169	2.6179180660568e-07	0.252498270048863	2
ENSG00000204923.3	FBXO48	2	68467123	2_45	0	0.0113410116716581	4.77197078874439	1.70317215241859e-07	0.100083032967887	1
ENSG00000169621.9	APLF	2	68467927	2_45	0	0.0286291911980792	13.2952193694534	1.19788067923138e-06	1.43774794816615	1
ENSG00000163219.11	ARHGAP25	2	68681043	2_45	0	0.0128957744099889	5.68005983435518	2.30520371920049e-07	0.285454436162601	1
ENSG00000169604.19	ANTXR1	2	69012709	2_46	0	0.0173092093304674	5.39653655078135	2.93968858982083e-07	0.587002974832565	2
ENSG00000198380.12	GFPT1	2	69387506	2_46	0	0.166988788680991	25.1297866572899	1.32064195374805e-05	2.31465905640442	2
ENSG00000169599.12	NFU1	2	69438084	2_46	0	0.225298061160318	20.0625589216296	1.42250156629273e-05	-4.07078792167007	1
ENSG00000196975.15	ANXA4	2	69645260	2_46	0	0.0740430622385706	20.4136354156518	4.75678694083031e-06	2.29791182009553	1
ENSG00000087338.4	GMCL1	2	69829233	2_46	0	0.0245641430801494	8.36295354666912	6.46502601046795e-07	1.14742872411192	2
ENSG00000124380.10	SNRNP27	2	69893476	2_46	0	0.0192366674604683	6.65653459560838	4.0298325891986e-07	-1.25133261610564	1
ENSG00000059728.10	MXD1	2	69897673	2_46	0	0.036216139623141	12.247063764296	1.3958640056813e-06	-1.76997989419292	1
ENSG00000244617.2	ASPRV1	2	69963156	2_46	0	0.022409580429483	8.09315781854857	5.7076943504492e-07	1.29694733503973	2
ENSG00000115998.7	C2orf42	2	70248695	2_46	0	0.0178974742860629	5.76895110532754	3.24935812185382e-07	0.611195985166071	1
ENSG00000116005.11	PCYOX1	2	70255319	2_46	0	0.0508420813876911	14.8322706371961	2.37323058372384e-06	-1.74051906112554	1
ENSG00000035141.7	FAM136A	2	70301695	2_46	0	0.0376622669762734	12.1363539429136	1.43847945994877e-06	1.55850627193193	2
ENSG00000183733.6	FIGLA	2	70791538	2_47	0	0.0194764537192134	9.76522384699059	5.98550861086473e-07	1.2026618613479	2
ENSG00000163235.15	TGFA	2	70558226	2_47	0	0.0114577781825564	4.7265581832669	1.7043327615331e-07	0.0231802170825639	1
ENSG00000075340.22	ADD2	2	70766068	2_47	0	0.0126736416623079	5.68322035161572	2.266756617519e-07	0.561470368732308	1
ENSG00000152672.7	CLEC4F	2	70820139	2_47	0	0.0162247648315567	8.02848760152305	4.09940782138951e-07	0.779268583677737	1
ENSG00000116031.8	CD207	2	70833920	2_47	0	0.0309549174624201	14.1830464155829	1.38168215399347e-06	1.48449299100164	1
ENSG00000144031.11	ANKRD53	2	70978928	2_47	0	0.0116919168163326	4.91840268854184	1.80975078531373e-07	0.136345143814957	2
ENSG00000144043.11	TEX261	2	70994108	2_47	0	0.0121308027305206	5.26791844329497	2.01111801695911e-07	-0.34091300158602	2
ENSG00000124357.12	NAGK	2	71063928	2_47	0	0.0159326928502089	7.85589508891775	3.93907121594665e-07	-0.857837931557592	1
ENSG00000124370.10	MCEE	2	71130504	2_47	0	0.0122399422554131	5.35288106471024	2.06193958635131e-07	0.478744357901309	2
ENSG00000124383.8	MPHOSPH10	2	71125508	2_47	0	0.0158442264431357	7.80299046296664	3.89081955943503e-07	-0.7822588972679	2
ENSG00000124374.8	PAIP2B	2	71227924	2_47	0	0.0144678433624643	6.9399065514721	3.15984947276315e-07	0.739114419128804	1
ENSG00000075292.18	ZNF638	2	71275577	2_47	0	0.0149752943657688	7.2672574704699	3.4249551493331e-07	0.788681169364637	1
ENSG00000135636.13	DYSF	2	71510015	2_47	0	0.013393962503746	6.20779047286172	2.61670703829445e-07	0.543724803399103	1
ENSG00000116096.5	SPR	2	72887223	2_47	0	0.0350120489736183	15.3611369425414	1.69258256047986e-06	2.09172164682425	1
ENSG00000135625.7	EGR4	2	73294038	2_48	0	0.0171898989208213	9.10231906031988	4.92418489120401e-07	1.1257750633719	1
ENSG00000135631.16	RAB11FIP5	2	73156970	2_48	0	0.277687454709644	21.7102020754493	1.89726982368862e-05	4.11941090491941	2
ENSG00000135632.11	SMYD5	2	73214257	2_48	0	0.0111903574221884	5.34275582061981	1.88156080654258e-07	0.708337308883575	1
ENSG00000135624.15	CCT7	2	73233389	2_48	0	0.0116717105392377	5.32853368971044	1.9572720665948e-07	0.699179222544419	1
ENSG00000163013.11	FBXO41	2	73265486	2_48	0	0.0119970751822391	5.33714248343753	2.01508398421805e-07	0.0234731743459754	1
ENSG00000144035.3	NAT8	2	73638981	2_48	0	0.0127292774836608	6.17816239607446	2.47498201371975e-07	-1.02590701586331	2
ENSG00000144034.14	TPRKB	2	73737087	2_48	0	0.02547834729014	12.7547043023353	1.02270557034039e-06	2.03956949146769	2
ENSG00000144048.10	DUSP11	2	73780009	2_48	0	0.0270361777259188	13.5916696511297	1.15645057585402e-06	-2.25894246623995	1
ENSG00000124356.15	STAMBP	2	73829186	2_48	0	0.0121840833776106	5.58859445455185	2.14291246681118e-07	-0.118399326453422	2
ENSG00000114956.19	DGUOK	2	73926295	2_48	0	0.0117470688325136	5.34734539768971	1.97686368882487e-07	-0.421839330190949	1
ENSG00000163170.11	BOLA3	2	74127352	2_48	0	0.0153091895789123	7.76201003913574	3.73968803547869e-07	-0.845529416867096	1
ENSG00000114978.17	MOB1A	2	74178825	2_48	0	0.0119552737634356	5.44416582092105	2.04832961355798e-07	-0.46493278795067	2
ENSG00000188687.17	SLC4A5	2	74361478	2_48	0	0.0111774276035704	4.81948290616875	1.69531843093545e-07	-0.213827664830046	1
ENSG00000284308.1	C2orf81	2	74421241	2_48	0	0.025494120888557	12.4071062650508	9.95450150111023e-07	-1.62190400114732	1
ENSG00000005448.16	WDR54	2	74421241	2_48	0	0.025494120888557	12.4071062650508	9.95450150111023e-07	-1.62190400114732	1
ENSG00000114993.16	RTKN	2	74442009	2_48	0	0.0120464112410758	5.43224249817679	2.05942418016096e-07	0.377001548899717	2
ENSG00000239779.6	WBP1	2	74458316	2_48	0	0.0115244829221381	5.06342515688034	1.83643185445319e-07	-0.283026216634241	2
ENSG00000115275.11	MOGS	2	74465064	2_48	0	0.0423612050256617	17.137178945102	2.28463387039949e-06	1.90222879845224	2
ENSG00000135637.13	CCDC142	2	74483364	2_48	0	0.035142571509949	15.4344609655576	1.70700179446875e-06	-1.88013492724399	1
ENSG00000115282.19	TTC31	2	74483364	2_48	0	0.035142571509949	15.4344609655576	1.70700179446875e-06	1.88013492724399	1
ENSG00000179528.15	LBX2	2	74498677	2_48	0	0.0535404000552052	19.4225267149214	3.27262552288815e-06	2.14123989961737	1
ENSG00000115289.13	PCGF1	2	74508487	2_48	0	0.0177528368202878	9.03552673567299	5.04812627767865e-07	-1.31112298727722	1
ENSG00000115325.13	DOK1	2	74548714	2_48	0	0.011819396436444	5.33250598546043	1.98351562031846e-07	0.565731701715459	1
ENSG00000159399.9	HK2	2	74834299	2_48	0	0.0117508113151098	5.30455642470899	1.96166977149332e-07	0.505268262258095	2
ENSG00000115350.11	POLE4	2	74959210	2_48	0	0.0589120483557171	20.4642329038358	3.79409819669754e-06	-2.14176679647154	1
ENSG00000115353.10	TACR1	2	75200118	2_48	0	0.0157330066219556	8.01316554729719	3.96757197764476e-07	0.978165482182736	1
ENSG00000115363.13	EVA1A	2	75569460	2_49	0	0.0998175812449174	20.0643042199099	6.30289568846842e-06	2.08772052576403	1
ENSG00000005436.13	GCFC2	2	75711125	2_49	0	0.040909015235884	11.4085011243352	1.4687794530172e-06	-1.38913241181263	1
ENSG00000143954.12	REG3G	2	79025903	2_51	0	0.0105348582641202	5.52904861175418	1.83310811068502e-07	0.438151768097097	1
ENSG00000066032.18	CTNNA2	2	79184553	2_51	0	0.0132867086326592	7.2866999961133	3.04689350069413e-07	0.261185578760313	1
ENSG00000172023.7	REG1B	2	79088375	2_51	0	0.0122588031413337	7.31468581177889	2.82197213590715e-07	1.00385445143105	1
ENSG00000163541.11	SUCLG1	2	84459875	2_53	0	0.0276412303010263	15.7573781756392	1.37072489754089e-06	2.092104355728	1
ENSG00000115423.18	DNAH6	2	84482091	2_53	0	0.00883346853094946	4.91715793020694	1.36695556431049e-07	-0.174098768250092	2
ENSG00000186854.10	TRABD2A	2	84906737	2_53	0	0.0384092423387062	18.9047200065851	2.28515131856189e-06	-2.06363275904787	2
ENSG00000176407.17	KCMF1	2	84970689	2_54	0	0.00816519095169266	6.74147673198822	1.73232893411497e-07	0.253533844598296	1
ENSG00000152291.13	TGOLN2	2	85328087	2_54	0	0.00741869614746149	6.36949745892905	1.48710531605653e-07	0.83596456770622	2
ENSG00000042493.15	CAPG	2	85419294	2_54	0	0.00633182724582859	5.0393584425069	1.00418396268061e-07	0.601782068796168	1
ENSG00000152292.16	SH2D6	2	85419294	2_54	0	0.00633182724582859	5.0393584425069	1.00418396268061e-07	0.601782068796168	1
ENSG00000168906.12	MAT2A	2	85539422	2_54	0	0.00640013378861104	4.86593219647068	9.8008576017052e-08	0.00601362511837325	1
ENSG00000118640.10	VAMP8	2	85600891	2_54	0	0.00710468808487552	5.76716861000239	1.2894860208511e-07	-0.439382453617605	1
ENSG00000168890.13	TMEM150A	2	85600891	2_54	0	0.00710468808487552	5.76716861000239	1.2894860208511e-07	-0.439382453617605	1
ENSG00000168883.19	USP39	2	85600891	2_54	0	0.00710468808487552	5.76716861000239	1.2894860208511e-07	-0.439382453617605	1
ENSG00000168899.4	VAMP5	2	85584106	2_54	0	0.00649272488073915	4.9686417918284	1.01525155262513e-07	-0.205622470564682	2
ENSG00000115523.16	GNLY	2	85685839	2_54	0	0.00861445811927086	7.60835525250224	2.06266034980567e-07	0.651454061584278	3
ENSG00000115525.17	ST3GAL5	2	85904899	2_54	0	0.00690814373966242	5.97739018996568	1.29951694141792e-07	-0.700147924237322	1
ENSG00000068654.15	POLR1A	2	86105686	2_54	0	0.0122993995498094	12.6741719977592	4.90582983576749e-07	2.21209941779426	1
ENSG00000132300.18	PTCD3	2	86105686	2_54	0	0.0122993995498094	12.6741719977592	4.90582983576749e-07	-2.21209941779426	1
ENSG00000132305.20	IMMT	2	86195484	2_54	0	0.00733051986745359	6.38034737877278	1.471933106156e-07	-0.782636240903746	2
ENSG00000132313.14	MRPL35	2	86199443	2_54	0	0.00654675937671623	5.1866286105968	1.06861312493216e-07	0.517416583096561	2
ENSG00000068615.17	REEP1	2	86338344	2_54	0	0.00630610538634457	4.7534326239129	9.43360180305618e-08	-0.132149883239851	1
ENSG00000115561.15	CHMP3	2	86563844	2_54	0	0.00846107548047992	8.31110998194016	2.21306195622292e-07	1.63317741924518	2
ENSG00000239305.6	RNF103	2	86623855	2_54	0	0.0139501669891413	12.9243404901961	5.67409719666018e-07	3.03396341208075	2
ENSG00000153563.15	CD8A	2	86808016	2_54	0	0.00791741813376146	8.06489720020528	2.00951564228388e-07	1.84307921800047	1
ENSG00000183281.14	PLGLB1	2	86851338	2_54	0	0.0127725804754795	11.4763784738648	4.61309590514986e-07	1.44618358692924	1
ENSG00000115593.14	SMYD1	2	88067820	2_55	0	0.0329310578406641	12.3269024019164	1.27752266216548e-06	-1.41726998367162	2
ENSG00000163586.9	FABP1	2	88123991	2_55	0	0.0150718427238755	4.88041312736325	2.31489828871253e-07	0.386770663128913	2
ENSG00000144115.16	THNSL2	2	88169585	2_55	0	0.0171284610208252	6.09573180098009	3.2858911153437e-07	-0.602064956273972	2
ENSG00000153574.8	RPIA	2	88692315	2_55	0	0.0514393507607198	16.6092928418505	2.68878201495327e-06	1.95470808705761	2
ENSG00000249715.10	FER1L5	2	96640467	2_57	0	0.0246122757443416	10.7782442686466	8.34850607639242e-07	1.35937106211752	1
ENSG00000144029.11	MRPS5	2	95149561	2_57	0	0.0147804440700076	8.37669852527786	3.89645209955452e-07	2.11949142266146	1
ENSG00000144026.11	ZNF514	2	95156702	2_57	0	0.0151381186511353	7.2390022984838	3.4487331618261e-07	0.957553868577468	3
ENSG00000275111.4	ZNF2	2	95165349	2_57	0	0.0125088372224389	4.73237814663947	1.86296782766984e-07	0.0745330720371445	1
ENSG00000233757.6	AC092835.2	2	95207631	2_57	0	0.0134379895338392	5.40653958810852	2.28645500605152e-07	0.383196636488691	1
ENSG00000155066.15	PROM2	2	95274094	2_57	0	0.0169811684736547	7.61792688254572	4.07111475583288e-07	-0.883284650006648	1
ENSG00000186281.12	GPAT2	2	96082306	2_57	0	0.014581774180925	6.17277295946605	2.83269388788352e-07	0.629930506959477	1
ENSG00000274286.1	ADRA2B	2	96116114	2_57	0	0.0346853946838333	14.2082603788657	1.55094544525522e-06	1.43480776156278	2
ENSG00000188886.3	ASTL	2	96138849	2_57	0	0.0128193419098573	5.00386925823666	2.01874125561157e-07	-0.0900282462513609	1
ENSG00000158050.4	DUSP2	2	96145593	2_57	0	0.0158451551262773	7.04744165469557	3.51428483235584e-07	-0.808849268902698	1
ENSG00000084090.13	STARD7	2	96208569	2_57	0	0.0131487226907481	5.23459214288394	2.1660844705637e-07	-0.292328723799872	2
ENSG00000135956.8	TMEM127	2	96266108	2_57	0	0.0135920136919817	5.75057559014922	2.45982433448781e-07	0.686664862165222	1
ENSG00000144021.2	CIAO1	2	96262227	2_57	0	0.0143548480839691	6.18182373612924	2.79269940312347e-07	-1.03483541122071	2
ENSG00000144028.14	SNRNP200	2	96305617	2_57	0	0.0231187283894485	11.2270512931184	8.1684305928489e-07	-2.02276349001446	1
ENSG00000198885.9	ITPRIPL1	2	96325607	2_57	0	0.0334149521757133	15.6082025102571	1.64135570418969e-06	2.67194876288404	2
ENSG00000114988.11	LMAN2L	2	96734587	2_57	0	0.012649652519098	5.04103613614702	2.00681519220769e-07	0.197956457036099	3
ENSG00000168763.15	CNNM3	2	96818046	2_57	0	0.0127243489868608	4.92555754996155	1.97242247841342e-07	-0.160980181313537	1
ENSG00000163126.14	ANKRD23	2	96855702	2_57	0	0.0125209821517622	4.76988314730318	1.87955530861529e-07	0.101778799637995	1
ENSG00000168754.14	FAM178B	2	96887175	2_57	0	0.0125307556987735	4.81486238094629	1.89876017985148e-07	-0.242644911141803	1
ENSG00000144199.11	FAHD2B	2	97095539	2_57	0	0.0137973195915991	6.46815582852824	2.80856301209327e-07	-1.54458360129693	1
ENSG00000115073.7	ACTR1B	2	97658891	2_57	0	0.0125881748779847	4.89338176491705	1.93856711171275e-07	-0.153026792492874	2
ENSG00000228486.10	LINC01125	2	97663552	2_57	0	0.019644440748444	8.96953286415911	5.54521601273925e-07	1.04636351836659	1
ENSG00000115085.13	ZAP70	2	97713755	2_57	0	0.0300884651341891	14.1358673717268	1.33854035686639e-06	2.50229160597144	1
ENSG00000075568.16	TMEM131	2	97995531	2_57	0	0.0144856421798191	7.16379077907534	3.26580026928923e-07	-1.73359537496517	1
ENSG00000185674.9	LYG2	2	99254906	2_58	0	0.024404543782563	15.5083637256136	1.19109292577796e-06	1.75307785182601	1
ENSG00000040933.15	INPP4A	2	98444410	2_58	0	0.0194612496457929	13.3527086851042	8.17803700876653e-07	1.61885875585055	1
ENSG00000115446.11	UNC50	2	98608535	2_58	0	0.0269845737420653	16.4668370866419	1.39841065624056e-06	-1.85036216657135	1
ENSG00000273045.5	C2orf15	2	99140478	2_58	0	0.0105192203798794	7.5112774150769	2.48660229182338e-07	0.937381656802101	2
ENSG00000135951.14	TSGA10	2	99157239	2_58	0	0.00929514370785167	6.33883463040689	1.85427654191415e-07	0.714988865369294	1
ENSG00000144182.16	LIPT1	2	99155127	2_58	0	0.00855629699229932	5.55420001650194	1.49560304184446e-07	0.530763707877631	1
ENSG00000185414.19	MRPL30	2	99182804	2_58	0	0.00850512961700356	5.49738656480222	1.47145229606604e-07	0.515161209775301	1
ENSG00000144214.9	LYG1	2	99304742	2_58	0	0.0117959391485951	8.59743801663278	3.19161539045987e-07	1.11143528822668	3
ENSG00000158417.10	EIF5B	2	99337171	2_58	0	0.0158422665732181	11.3968259067012	5.68211742739725e-07	1.48881395132549	1
ENSG00000135945.9	REV1	2	99489284	2_58	0	0.00818386062372567	5.13267567723605	1.32193779997377e-07	0.33053220695213	2
ENSG00000144218.18	AFF3	2	99909976	2_58	0	0.0385472753005904	19.8781187105338	2.41144820959851e-06	2.17851324842471	2
ENSG00000115526.10	CHST10	2	100417235	2_58	0	0.00987486760437617	6.912100375098	2.14807920820042e-07	0.759918745242154	2
ENSG00000115539.13	PDCL3	2	100562712	2_58	0	0.073141158168875	26.0599774110076	5.99853008835708e-06	3.15982912759575	2
ENSG00000071082.10	RPL31	2	101001757	2_58	0	0.0741830219687537	26.1985130961981	6.1163191417384e-06	2.37455727828576	1
ENSG00000158435.7	CNOT11	2	101252269	2_59	0	0	212.306716091038	0	-0.0354103152885431	2
ENSG00000163162.8	RNF149	2	101308564	2_59	0	0	11.6784073388265	0	0.407266684777155	2
ENSG00000196460.12	RFX8	2	101474758	2_59	0	0	26.1957528682936	0	1.78582199955658	1
ENSG00000115590.13	IL1R2	2	101991888	2_59	0	0	106.319385905565	0	-1.76398589240442	1
ENSG00000115594.11	IL1R1	2	102064141	2_59	0	0	40.4911199888724	0	-0.627050834269532	1
ENSG00000115616.2	SLC9A2	2	102619621	2_60	0	0.0270119189479621	9.41347509356098	8.00229190650406e-07	-1.56071134207344	1
ENSG00000115598.9	IL1RL2	2	102162001	2_60	0	0.0177127145697076	5.06880100532747	2.82552620637387e-07	0.46040211867066	2
ENSG00000115604.10	IL18R1	2	102311189	2_60	0	0.0410981486575156	13.1289154992259	1.69808758001204e-06	-1.41316686075942	1
ENSG00000115607.9	IL18RAP	2	102418289	2_60	0	0.0204609629397307	6.44400724026016	4.1494550289318e-07	-0.679380324948536	2
ENSG00000135972.8	MRPS9	2	105038258	2_62	0	0.0212788964074953	4.75001058873113	3.18091930399351e-07	0.119524663242514	1
ENSG00000135966.12	TGFBRAP1	2	105325793	2_62	0	0.083618279886302	17.9142203222058	4.71420120233603e-06	1.9511673103263	2
ENSG00000135974.9	C2orf49	2	105337683	2_62	0	0.0538082173289073	13.6338024443516	2.30873759243018e-06	-1.50948756563218	1
ENSG00000071051.13	NCK2	2	105744738	2_63	0	0.0324591709324733	7.78715416609969	7.95472498080123e-07	0.900492474546361	1
ENSG00000119147.9	C2orf40	2	106030963	2_63	0	0.0899749074429365	17.63964794032	4.99482521307766e-06	1.92870605858962	4
ENSG00000115652.14	UXS1	2	106194337	2_63	0	0.0235858388960781	4.73849146852604	3.51722704945007e-07	-0.044166836086018	2
ENSG00000135960.9	EDAR	2	108989311	2_65	0	0.0431483763210229	15.9795407602596	2.16989003493522e-06	-1.69336357836497	1
ENSG00000196228.3	SULT1C3	2	108251262	2_65	0	0.0304196327701308	12.6303846490087	1.20914815476231e-06	-1.34639127058332	1
ENSG00000115665.8	SLC5A7	2	108028702	2_65	0	0.0761952064541779	21.4784059698538	5.15037285818481e-06	2.10891669749373	1
ENSG00000198203.9	SULT1C2	2	108287884	2_65	0	0.0282427310900906	11.921054185236	1.05957164241526e-06	1.23721484190727	1
ENSG00000198075.9	SULT1C4	2	108370544	2_65	0	0.0369286345697534	14.4859226529752	1.6835204090505e-06	-1.55868247238124	2
ENSG00000135968.20	GCC2	2	108429182	2_65	0	0.0134374544617631	4.85261790527135	2.05211679860584e-07	0.328999623828488	1
ENSG00000153201.15	RANBP2	2	108719562	2_65	0	0.0890792564994615	23.0052033273167	6.44928595081827e-06	2.37078708198395	1
ENSG00000163006.11	CCDC138	2	108786656	2_65	0	0.0843400465725079	22.4698845387096	5.96408261886127e-06	-2.38675446083243	1
ENSG00000172985.10	SH3RF3	2	109078764	2_65	0	0.0140546114620924	5.27884226831922	2.33489041997574e-07	-0.353686922214714	1
ENSG00000186522.14	SEPT10	2	109613916	2_65	0	0.059804409504372	19.1251593525747	3.59954197825282e-06	2.63661538406635	2
ENSG00000198142.4	SOWAHC	2	109613916	2_65	0	0.101768917453778	24.3119466072978	7.78652821811448e-06	3.00045952754127	2
ENSG00000115008.5	IL1A	2	112784230	2_66	0	0.014026095388823	6.54429508590465	2.88874120003223e-07	-0.743697526089816	1
ENSG00000144061.12	NPHP1	2	110205149	2_66	0	0.0125205500493584	5.25267873721773	2.06972774607197e-07	-0.32164760392141	1
ENSG00000169679.14	BUB1	2	110678318	2_66	0	0.0126031102638768	5.30462717976967	2.10397984778775e-07	-0.348506680639042	1
ENSG00000153093.18	ACOXL	2	110732658	2_66	0	0.0121948445298399	4.98513630976511	1.91320840202312e-07	0.205665708696637	1
ENSG00000153107.11	ANAPC1	2	111884781	2_66	0	0.0663615287521759	20.3031996625024	4.24023416908779e-06	1.7212488266231	1
ENSG00000153208.16	MERTK	2	111898815	2_66	0	0.0169056002694693	7.78401068295633	4.14136008041877e-07	0.901800259843174	2
ENSG00000153214.9	TMEM87B	2	112055305	2_66	0	0.0149225573551296	7.79470709830493	3.66059793868499e-07	1.27075937833844	2
ENSG00000144152.12	FBLN7	2	112127596	2_66	0	0.0118495465763528	5.32238444627923	1.98480089608444e-07	0.718027075686015	1
ENSG00000144161.12	ZC3H8	2	112215501	2_66	0	0.0124117312997715	6.15818952981432	2.40543923088684e-07	-1.13230286365	1
ENSG00000169629.11	RGPD8	2	112434543	2_66	0	0.0118674910157593	4.89848746685241	1.829489353515e-07	0.361963128222151	3
ENSG00000114999.7	TTL	2	112481811	2_66	0	0.0301647556002113	12.7422553114386	1.20963706913222e-06	1.10265624398215	2
ENSG00000125611.15	CHCHD5	2	112582142	2_66	0	0.0119350559135584	5.02964369791975	1.88916831133357e-07	0.543181745547889	2
ENSG00000144136.10	SLC20A1	2	112645515	2_66	0	0.0164094391066835	7.80657675872785	4.03146918540743e-07	0.839097363242021	1
ENSG00000169607.12	CKAP2L	2	112765001	2_66	0	0.0132395509814393	5.63521850458683	2.34797241523403e-07	0.248427187528074	1
ENSG00000115084.13	SLC35F5	2	113754647	2_67	0	0.0900034683472254	32.9007517336389	9.31910146609796e-06	3.89298308662297	2
ENSG00000088205.12	DDX18	2	117812637	2_69	0	0.00828779751580999	5.20273869486287	1.35700085067987e-07	-0.297799041771942	1
ENSG00000125633.10	CCDC93	2	118013874	2_69	0	0.0110109473394271	7.89492319185809	2.73578250830426e-07	0.86484257627475	2
ENSG00000125629.14	INSIG2	2	118088243	2_69	0	0.0192963502645742	13.2224075468157	8.0296143357536e-07	1.62922874046618	1
ENSG00000186132.14	C2orf76	2	119318221	2_69	0	0.00830631116342961	5.22387412878826	1.3655571288577e-07	-0.383865216753644	1
ENSG00000155368.16	DBI	2	119366701	2_69	0	0.00850172655875958	5.4441177569195	1.4566111055413e-07	0.469668479183616	2
ENSG00000171227.6	TMEM37	2	119429724	2_69	0	0.163091763920475	33.9544086936483	1.74275836235698e-05	-3.21163466346305	2
ENSG00000144120.12	TMEM177	2	119679105	2_69	0	0.00834333330459569	5.26598981713586	1.38270197142983e-07	0.476101630930372	1
ENSG00000115109.13	EPB41L5	2	120013132	2_69	0	0.00948697638830098	6.48288849566677	1.93555423649675e-07	1.0608417017712	1
ENSG00000226479.3	TMEM185B	2	120222852	2_69	0	0.0304676338898074	17.5767455202937	1.68533471643668e-06	-2.24543680010908	1
ENSG00000074047.21	GLI2	2	120735673	2_70	0	0.0326166292701737	10.1587235091714	1.04276678989672e-06	-1.1262943853745	1
ENSG00000074054.17	CLASP1	2	121649389	2_70	0	0.0184559575257228	4.72894438846327	2.7466907348132e-07	0.129434033862025	2
ENSG00000136732.14	GYPC	2	126655525	2_74	0	0.240235749331783	33.0982987894729	2.50237435604155e-05	-3.51418203987827	1
ENSG00000136717.14	BIN1	2	127107516	2_74	0	0.0155011548477714	6.28336035698821	3.06524361166256e-07	0.750665478633059	1
ENSG00000163161.12	ERCC3	2	127292055	2_75	0	0.0184128926622922	6.62936317183434	3.84151741606207e-07	-0.811773704869748	2
ENSG00000169967.16	MAP3K2	2	127418464	2_75	0	0.0233741966689479	8.9838162007337	6.60855525701108e-07	1.11302330816802	1
ENSG00000115718.17	PROC	2	127423296	2_75	0	0.0400952200957356	13.5342835382009	1.70779935831573e-06	-1.51390568773486	1
ENSG00000163166.14	IWS1	2	127526967	2_75	0	0.0218156151729355	7.97066002440516	5.47231039630417e-07	0.951154369578712	1
ENSG00000169994.18	MYO7B	2	127575489	2_75	0	0.0158889717336501	5.38588241086567	2.69315676236988e-07	-0.417873149322863	2
ENSG00000144230.16	GPR17	2	127648067	2_75	0	0.0186845108603659	6.65395683306282	3.91264716452879e-07	-0.68076460732541	3
ENSG00000072163.19	LIMS2	2	127648067	2_75	0	0.0256730396367308	9.84799116558654	7.95671706843275e-07	-1.24528081144507	2
ENSG00000144231.10	POLR2D	2	127858003	2_75	0	0.0322601960831278	11.8843664104357	1.20656857419385e-06	1.62273083310559	1
ENSG00000136715.17	SAP130	2	128028089	2_75	0	0.0171554478038219	5.85470015068575	3.16093590771847e-07	0.372811261537897	1
ENSG00000136731.12	UGGT1	2	128091077	2_75	0	0.0169614703939057	7.39006469960964	3.94476115521682e-07	-1.59730185246628	2
ENSG00000136720.6	HS6ST1	2	128319352	2_75	0	0.0152554948652258	4.92559833702328	2.36479918863723e-07	-0.36647497593823	1
ENSG00000233087.7	WTH3DI	2	131360175	2_78	0	0.0517402162650613	11.0884039467777	1.80553641571983e-06	1.60197633831709	2
ENSG00000222014.5	RAB6C	2	129979360	2_78	0	0.0269508369234268	4.835213606851	4.10106728501217e-07	-0.196513375271855	2
ENSG00000136699.19	SMPD4	2	130182517	2_78	0	0.0663266466982796	13.4907142218186	2.81599550563649e-06	-1.64094737171683	1
ENSG00000152082.13	MZT2B	2	130181715	2_78	0	0.0744350509285818	14.6118763372859	3.42288612992445e-06	-1.72582813118504	1
ENSG00000136710.9	CCDC115	2	130346951	2_78	0	0.0578918953838679	12.1732431067962	2.21785442959345e-06	-1.24435231954293	1
ENSG00000136718.9	IMP4	2	130342325	2_78	0	0.0362069139480111	7.65794292285586	8.72594775916661e-07	-0.806114629859306	3
ENSG00000072135.12	PTPN18	2	130356437	2_78	0	0.0303957705451455	5.98399551875096	5.7241814337863e-07	0.534824393436311	1
ENSG00000136002.18	ARHGEF4	2	130836842	2_78	0	0.0287266659156346	5.44442008533118	4.9220477758165e-07	-0.492858778500978	1
ENSG00000163040.14	CCDC74A	2	131527783	2_78	0	0.0268175035404589	4.78788526398949	4.04083441965637e-07	-0.250455950517144	1
ENSG00000176771.16	NCKAP5	2	133756955	2_79	0	0.169704803749551	27.5321818747485	1.47042791651754e-05	2.77877263380538	1
ENSG00000152127.8	MGAT5	2	134116666	2_79	0	0.0162338889902807	4.75108992607424	2.42730749078627e-07	0.057857610598808	2
ENSG00000144229.11	THSD7B	2	136765244	2_81	0	0.0395357928400194	13.7152720308287	1.70649041005103e-06	1.14304714712671	1
ENSG00000150540.13	HNMT	2	137963983	2_82	0	0.0227072833629686	4.91624385603541	3.51323798663272e-07	0.181467974347796	1
ENSG00000168702.17	LRP1B	2	142131604	2_85	0	0.015808862843373	5.4024176447579	2.68780501798863e-07	0.440770170648371	2
ENSG00000115919.14	KYNU	2	142877245	2_85	0	0.0263616538445164	10.2697412176853	8.52003005637639e-07	-1.14889687375198	1
ENSG00000075884.13	ARHGAP15	2	143091525	2_85	0	0.0205686311605443	7.90510283860592	5.11707624682795e-07	0.905311893419251	1
ENSG00000121989.14	ACVR2A	2	147844091	2_88	0	0.026246926064873	12.9839728333815	1.07249436666756e-06	-1.55695191131996	2
ENSG00000115947.13	ORC4	2	148020474	2_88	0	0.0111855366320031	4.87521653986046	1.71616763897721e-07	-0.176272626400131	2
ENSG00000204406.12	MBD5	2	148020703	2_88	0	0.027378552213133	13.3867324564815	1.15343741864153e-06	1.64753367596238	1
ENSG00000150556.16	LYPD6B	2	149038442	2_88	0	0.0437534489186504	17.8759078335945	2.46144067508727e-06	-1.92763630510983	1
ENSG00000184898.6	RBM43	2	151261443	2_90	0	0.0224641002252147	7.93303239148644	5.60837738414705e-07	-1.24747664491855	2
ENSG00000123609.10	NMI	2	151290158	2_90	0	0.298039062636353	33.5379106454461	3.14570625438248e-05	3.37726175113887	2
ENSG00000123610.4	TNFAIP6	2	151358124	2_90	0	0.0309450776985436	10.9890580404413	1.07019031985518e-06	1.08120046807507	1
ENSG00000080345.17	RIF1	2	151410217	2_90	0	0.0196303339568411	6.64930099252442	4.10783181526619e-07	-0.946381311188619	2
ENSG00000162980.16	ARL5A	2	151828599	2_91	0	0.0160826985630037	4.84179345335212	2.45060973629244e-07	0.0753823987717514	1
ENSG00000182389.19	CACNB4	2	152090497	2_91	0	0.0171181842945027	5.40976738535883	2.91437385817212e-07	-0.412079037071733	2
ENSG00000115145.9	STAM2	2	152176179	2_91	0	0.0167287441317853	5.2455444169837	2.76161339852953e-07	1.07048882013841	2
ENSG00000157827.19	FMNL2	2	152335728	2_91	0	0.0159783092803285	4.7942232358864	2.4107826061019e-07	-0.366353487023282	1
ENSG00000196504.15	PRPF40A	2	152717752	2_91	0	0.0447594751000726	14.624346610896	2.0600152255683e-06	-1.96378608007428	1
ENSG00000177917.10	ARL6IP6	2	152717752	2_91	0	0.0447594751000726	14.624346610896	2.0600152255683e-06	-1.96378608007428	1
ENSG00000144278.14	GALNT13	2	153872211	2_92	0	0.0288816762413414	5.40118019096069	4.90930523601507e-07	-0.554029590444366	2
ENSG00000136542.8	GALNT5	2	157257153	2_94	0	0.0256830650697368	8.22686729966907	6.64952032633706e-07	0.868190679783539	1
ENSG00000123612.15	ACVR1C	2	157628563	2_94	0	0.0195469344771474	5.62615523060139	3.46098200654675e-07	-0.452170977525185	1
ENSG00000153237.17	CCDC148	2	158456264	2_95	0	0.105884907503717	32.0593086027388	1.06830973836179e-05	5.22330477996363	1
ENSG00000144283.21	PKP4	2	158457154	2_95	0	0.0164492989772782	6.41568175044579	3.32123174707951e-07	-1.09237919475076	1
ENSG00000163331.11	DAPL1	2	158795461	2_96	0	0.022257722374998	15.7496701435804	1.10321753794951e-06	1.69681346061551	1
ENSG00000196151.10	WDSUB1	2	159286274	2_96	0	0.00705865229113079	4.74832135267269	1.05480180879134e-07	0.192290765140116	2
ENSG00000136536.14	MARCH7	2	159712477	2_96	0	0.0214972959282148	15.8785513692584	1.07424585590208e-06	-2.15240195183855	2
ENSG00000153246.12	PLA2R1	2	160062509	2_96	0	0.0119578431795406	10.1949328516168	3.83659712436603e-07	-1.5916586984428	1
ENSG00000115221.10	ITGB6	2	160269917	2_96	0	0.00863575380420678	6.72965241937112	1.82895011491825e-07	0.690472245437977	1
ENSG00000153250.19	RBMS1	2	160494127	2_96	0	0.00791826826858821	5.74917229689977	1.43266453197089e-07	-0.502719288905684	2
ENSG00000136560.13	TANK	2	161137211	2_97	0	0	10.6153386033952	0	-1.0149432013775	2
ENSG00000115233.11	PSMD14	2	161308497	2_97	0	0	1654.21572003787	0	1.49491370104441	1
ENSG00000182263.13	FIGN	2	163614686	2_99	0	0.00619047311962295	8.08254533023016	1.5746388591465e-07	-0.396891930857547	1
ENSG00000115290.9	GRB14	2	164622004	2_100	0	0.0171330085914071	5.80073198813255	3.12770227877934e-07	0.546696909209464	1
ENSG00000082438.15	COBLL1	2	164843369	2_100	0	0.0156362908586911	4.93211180512719	2.42703269612822e-07	-0.50390073113422	1
ENSG00000178662.15	CSRNP3	2	165469352	2_100	0	0.0303887778309985	11.2611805807795	1.0769762608309e-06	1.72204674093465	2
ENSG00000115339.13	GALNT3	2	165794201	2_100	0	0.0485204358898942	15.7487826792024	2.40480938188069e-06	-2.01869708612964	1
ENSG00000123607.14	TTC21B	2	165953054	2_100	0	0.0304828578366532	11.2907540219011	1.08314749686308e-06	-1.28103221975714	1
ENSG00000169432.14	SCN9A	2	166375953	2_101	0	0.0193616329096563	7.9201043609618	4.82593935066468e-07	-0.882565623422945	1
ENSG00000172292.14	CERS6	2	168456065	2_102	0	0.0149164984473565	8.33536993132738	3.91291793773759e-07	-0.857006321706636	1
ENSG00000163072.15	NOSTRIN	2	168831170	2_102	0	0.0341199590405252	17.9622360176464	1.92875859060261e-06	2.2417393960032	1
ENSG00000152254.10	G6PC2	2	168864871	2_102	0	0.0118439367908383	6.50285095566822	2.42386738417697e-07	0.719851931129149	2
ENSG00000152253.8	SPC25	2	168857840	2_102	0	0.0206403581319951	10.9846160957965	7.13528107151185e-07	-1.05436973030098	2
ENSG00000163093.11	BBS5	2	169479776	2_103	0	0.0186501982708568	4.83297468252453	2.83665779398886e-07	0.133969425838147	1
ENSG00000239474.6	KLHL41	2	169509786	2_103	0	0.0191005714216719	5.05993064314829	3.04158457920782e-07	-0.230082420524534	1
ENSG00000138399.17	FASTKD1	2	169573465	2_103	0	0.0184412164138817	4.72582528075509	2.74268669274338e-07	0.124690930665434	2
ENSG00000138398.15	PPIG	2	169584236	2_103	0	0.0273883787070593	8.49400445368512	7.32129290951417e-07	-1.44535793304341	1
ENSG00000154479.12	CCDC173	2	169694539	2_103	0	0.100787163040074	21.0848692557373	6.68782817952453e-06	-2.77180445556628	1
ENSG00000144362.11	PHOSPHO2	2	169696729	2_103	0	0.0199618313211981	5.47973764395617	3.4424617324431e-07	0.86520279965548	1
ENSG00000213160.9	KLHL23	2	169694622	2_103	0	0.0184562693412446	4.73359191645294	2.74943658810255e-07	-0.217516234148198	2
ENSG00000138382.14	METTL5	2	169828670	2_103	0	0.0185228529799645	4.7678474894262	2.77932419662803e-07	0.384536889172792	1
ENSG00000144357.16	UBR3	2	169827007	2_103	0	0.0315668329116875	9.85037126090905	9.78571548151099e-07	-1.24158989451626	2
ENSG00000071909.18	MYO3B	2	170178390	2_103	0	0.0245623306705333	7.45502330988641	5.76272045966262e-07	-0.914606199743273	2
ENSG00000115844.10	DLX2	2	172103018	2_104	0	0.00796601059168522	10.2647701357087	2.57335132279278e-07	-0.713377577146026	1
ENSG00000204335.3	SP5	2	170715782	2_104	0	0.0211378528663002	18.1584230287717	1.20794726192656e-06	-1.77329426892878	1
ENSG00000128683.13	GAD1	2	170813566	2_104	0	0.00764813077304649	10.6295073083594	2.55845282663274e-07	0.811603870323633	2
ENSG00000115806.12	GORASP2	2	170928386	2_104	0	0.0733917120349453	18.6989559255967	4.31890200798582e-06	3.14805545008729	1
ENSG00000198586.13	TLK1	2	171231129	2_104	0	0.0384984501813175	24.8837803112577	3.01486992023957e-06	2.58604469122805	1
ENSG00000123600.19	METTL8	2	171435106	2_104	0	0.0062433703685163	9.95481232933227	1.95596531660007e-07	-1.23304625177735	1
ENSG00000115827.13	DCAF17	2	171434071	2_104	0	0.061397411390594	29.5753889928958	5.71464820280364e-06	-2.4752119625319	1
ENSG00000071967.11	CYBRD1	2	171522308	2_104	0	0.0693854463195796	20.1968365877452	4.41022464196931e-06	3.02377484059957	2
ENSG00000077380.15	DYNC1I2	2	171687141	2_104	0	0.0100789419002966	14.9653387247107	4.74690419395564e-07	-1.958967893566	1
ENSG00000172878.13	METAP1D	2	171999243	2_104	0	0.00566316088155383	9.00544114673125	1.60499197565739e-07	-1.34625110605706	1
ENSG00000144355.14	DLX1	2	172084313	2_104	0	0.00399077248999158	4.88884579440777	6.14005529564807e-08	-0.297522292538262	1
ENSG00000091409.14	ITGA6	2	172427651	2_105	0	0.00685582752622349	7.58182430264748	1.63584659054114e-07	-1.02049044435118	1
ENSG00000152256.13	PDK1	2	172555077	2_105	0	0.0318972060564965	21.7284543333817	2.18117469854369e-06	-2.15664532401942	1
ENSG00000091436.16	MAP3K20	2	173075305	2_105	0	0.0231017513681437	18.8318292182157	1.36913535756139e-06	1.87291266863327	1
ENSG00000172845.14	SP3	2	173965538	2_105	0	0.00513938727223451	4.77727877882624	7.72682192885553e-08	0.265267631988114	1
ENSG00000138430.15	OLA1	2	174248983	2_105	0	0.00534703876704123	5.68681178958231	9.56954219294288e-08	-0.819304721906381	1
ENSG00000138433.15	CIR1	2	174396697	2_105	0	0.00767625765863611	13.0798824775997	3.15982011375891e-07	-2.5893589929909	1
ENSG00000144306.14	SCRN3	2	174332652	2_105	0	0.0194260532775302	25.1717155783833	1.53888570375986e-06	-3.59403971468702	2
ENSG00000163328.13	GPR155	2	174487330	2_105	0	0.00534148638482945	5.60277389410022	9.41833634591986e-08	0.863627981891535	1
ENSG00000115966.16	ATF2	2	175168302	2_106	0	0.00965419971055415	6.2135436866918	1.88783749886943e-07	0.602908616309713	1
ENSG00000154518.9	ATP5G3	2	175185320	2_106	0	0.0572187044523876	21.2023547208837	3.81795750319093e-06	-2.36887219245775	2
ENSG00000144320.13	LNPK	2	176002028	2_106	0	0.0911879806791859	27.4515941204286	7.87796671093518e-06	-3.04380106610268	1
ENSG00000128713.13	HOXD11	2	176103857	2_106	0	0.0089393932462577	6.12405431364857	1.7228840477585e-07	1.03194921043544	1
ENSG00000128709.12	HOXD9	2	176122492	2_106	0	0.0136673836203779	8.6973866846989	3.74096062723197e-07	-0.0685703303672579	1
ENSG00000128652.11	HOXD3	2	176136443	2_106	0	0.113692154809176	29.684831808803	1.06212116715786e-05	3.22564793708383	1
ENSG00000170166.5	HOXD4	2	176151087	2_106	0	0.0125271646346429	7.68480218642299	3.02966389640994e-07	0.396605780107949	1
ENSG00000116044.15	NFE2L2	2	177392936	2_107	0	0.0545141285811303	15.1371061257401	2.59693394791194e-06	1.58195768235614	1
ENSG00000018510.13	AGPS	2	177392663	2_107	0	0.0567716877883997	15.5289324891208	2.77448500084815e-06	2.08580742357049	1
ENSG00000196659.9	TTC30B	2	177553107	2_107	0	0.024803771432705	7.587856844703	5.92305578655499e-07	0.831594369797926	1
ENSG00000197557.6	TTC30A	2	177618848	2_107	0	0.0249672706150752	7.65049923182296	6.01131959507508e-07	-0.7756719099247	2
ENSG00000128655.16	PDE11A	2	178108547	2_108	0	0.00757310067035988	6.8766876855358	1.63893603609039e-07	0.904369941715124	1
ENSG00000155636.14	RBM45	2	178112094	2_108	0	0.00603108631286364	4.72169192478804	8.96194274223076e-08	-0.0308319268824584	1
ENSG00000079156.16	OSBPL6	2	178193688	2_108	0	0.00679714434408874	5.85333904092385	1.25210037815572e-07	-0.521824059733589	1
ENSG00000180228.12	PRKRA	2	178451344	2_108	0	0.0367969336307263	21.9111400398026	2.53738038173608e-06	-2.15070204825833	1
ENSG00000204311.12	DFNB59	2	178451344	2_108	0	0.0367969336307262	21.9111400398026	2.53738038173607e-06	-2.15070204825833	1
ENSG00000079150.17	FKBP7	2	178477603	2_108	0	0.0192570402401926	15.7309370385337	9.53351610261333e-07	1.61871156614888	2
ENSG00000116095.10	PLEKHA3	2	178480456	2_108	0	0.00614226628550507	4.89453820504421	9.46126783611207e-08	0.347626442384061	1
ENSG00000155657.26	TTN	2	178828985	2_108	0	0.00661494358393222	5.59615180833536	1.16499645950196e-07	0.372614632852358	2
ENSG00000163492.14	CCDC141	2	179049620	2_108	0	0.00821772383177144	7.65024295429397	1.97849858205855e-07	0.913212190806701	1
ENSG00000163510.13	CWC22	2	180007524	2_108	0	0.00644663313833382	5.35223581346241	1.08586833711751e-07	-0.526608439229975	1
ENSG00000170035.15	UBE2E3	2	180967386	2_109	0	0	45.01350398077	0	3.12250827310603	2
ENSG00000138434.16	SSFA2	2	181892173	2_110	0	0.00888318218640693	5.18687977808009	1.45005249493871e-07	0.0244098626475879	1
ENSG00000077232.17	DNAJC10	2	182716886	2_110	0	0.00937125655883497	5.42026573665961	1.59855425377178e-07	0.353917946553681	1
ENSG00000162998.4	FRZB	2	182866669	2_110	0	0.025685329991501	15.4789864843341	1.25122854719093e-06	-1.8176727444575	1
ENSG00000162999.12	DUSP19	2	183079224	2_110	0	0.00883573717148856	4.86008619021557	1.35143677837339e-07	0.408320940815018	2
ENSG00000163002.12	NUP35	2	183116059	2_110	0	0.00884472034441597	4.78153043060229	1.33094467660492e-07	0.136573837216825	2
ENSG00000170396.7	ZNF804A	2	184598458	2_112	0	0.00660433742948419	4.8307866616211	1.00405172439048e-07	-0.12187747903019	1
ENSG00000188738.14	FSIP2	2	185739764	2_112	0	0.0128200249715335	11.1155303581062	4.48464462328594e-07	1.37912013668375	2
ENSG00000065548.17	ZC3H15	2	186486293	2_112	0	0.00914297404314624	7.91074154719173	2.27621696746579e-07	0.984267391041809	1
ENSG00000064989.12	CALCRL	2	187448790	2_112	0	0.00759506750649486	6.15394956945607	1.47093860066542e-07	0.650455719730241	1
ENSG00000168542.14	COL3A1	2	188974074	2_112	0	0.00652731284172003	4.7197617525977	9.69534970372993e-08	0.0170108239139047	1
ENSG00000204262.11	COL5A2	2	189180039	2_113	0	0.0122293118380293	6.52370783035025	2.51076170237186e-07	-1.1281871286011	2
ENSG00000115368.9	WDR75	2	189443611	2_113	0	0.0351199830595047	15.4736659667226	1.71023775190787e-06	-1.84837712708172	1
ENSG00000138449.10	SLC40A1	2	189581815	2_113	0	0.0285882039788602	13.9232740336919	1.25267155764759e-06	-1.50550343750152	2
ENSG00000138381.9	ASNSD1	2	189660235	2_113	0	0.48494182559386	22.122605185301	3.37625224086937e-05	4.1442149398905	2
ENSG00000151687.14	ANKAR	2	189672029	2_113	0	0.0145700585551353	7.32808994898681	3.36016854717915e-07	0.105185215660086	1
ENSG00000128694.11	OSGEPL1	2	189761107	2_113	0	0.0124799423071302	7.63251270211456	2.99770634455674e-07	-1.73832867883945	1
ENSG00000064933.17	PMS1	2	189783978	2_113	0	0.0247179968703573	12.8795027357295	1.00189299997331e-06	-2.83300537591836	2
ENSG00000198130.15	HIBCH	2	190341243	2_113	0	0.0368036345787693	16.7472411491613	1.93973748074379e-06	-2.88273733817567	1
ENSG00000151689.12	INPP1	2	190343248	2_113	0	0.0159617572496676	8.63329893618049	4.33677064279683e-07	1.83797218044829	2
ENSG00000151690.14	MFSD6	2	190391306	2_113	0	0.0108115882958219	5.00186880083513	1.70188718896838e-07	-0.154307156786477	1
ENSG00000189362.11	NEMP2	2	190534707	2_113	0	0.108847682627693	26.2903932560061	9.00586107896987e-06	-3.40761008241194	1
ENSG00000138386.16	NAB1	2	190647213	2_113	0	0.0233935060913929	12.1452852289612	8.94153351288758e-07	-2.63624033167277	1
ENSG00000115419.12	GLS	2	190880843	2_113	0	0.0108065575414953	5.00216946380736	1.70119753466345e-07	0.678630804157087	1
ENSG00000138378.17	STAT4	2	191155696	2_114	0	0.00991921205004476	4.90851674484692	1.53227397431132e-07	-0.241264604824264	2
ENSG00000128641.18	MYO1B	2	191245493	2_114	0	0.0106695015528161	5.59087537374074	1.87729669749958e-07	-0.474010074821031	1
ENSG00000173559.12	NABP1	2	191677959	2_114	0	0.00979159172555155	4.79258698007891	1.47683601207622e-07	0.132152908994597	1
ENSG00000144339.11	TMEFF2	2	192200683	2_114	0	0.044269618299557	19.3314617633876	2.69326722381984e-06	-1.95705006378337	1
ENSG00000196950.13	SLC39A10	2	195575506	2_115	0	0.0237111648527462	7.59728025338078	5.66917692681839e-07	0.820614117666554	1
ENSG00000118997.13	DNAH7	2	196068464	2_116	0	0.0816119067807998	19.1762990091669	4.9252387920746e-06	2.86349335111247	2
ENSG00000138411.10	HECW2	2	196593392	2_116	0	0.025173818921761	7.85263818499186	6.22119286388499e-07	0.72534786952852	2
ENSG00000144395.17	CCDC150	2	196639821	2_116	0	0.0206372008449728	5.95939645169302	3.87045517879892e-07	0.785509804225679	2
ENSG00000115524.15	SF3B1	2	197439853	2_117	0	0.0232694882798437	6.876184689966	5.03550857119673e-07	-0.898646068788484	1
ENSG00000115520.8	COQ10B	2	197453059	2_117	0	0.0337703328599737	10.4323770646205	1.10873457452303e-06	1.47454735545361	1
ENSG00000115541.10	HSPE1	2	197499794	2_117	0	0.0190596201877163	4.97616678922974	2.98481998632422e-07	-0.345836324703503	2
ENSG00000162944.10	RFTN2	2	197675986	2_117	0	0.0191057672263609	4.99917093717124	3.00587864355389e-07	-0.324016894434402	1
ENSG00000247626.4	MARS2	2	197707737	2_117	0	0.023754865779959	7.0729316792867	5.28762950937756e-07	0.897559481591476	1
ENSG00000115896.15	PLCL1	2	197805030	2_117	0	0.0186853206901925	4.78751072591843	2.81526505477577e-07	0.342958248919302	1
ENSG00000178074.5	C2orf69	2	199911021	2_118	0	0.0400721708355986	11.1251961226644	1.40300597193724e-06	-1.91390568124053	1
ENSG00000162971.10	TYW5	2	199955782	2_118	0	0.0264501183065411	7.15113996083349	5.95267087088375e-07	1.29428836439665	1
ENSG00000162972.10	MAIP1	2	199954933	2_118	0	0.0570966631233685	14.534138442495	2.61161403613971e-06	-2.2036924178961	2
ENSG00000196141.13	SPATS2L	2	200305923	2_118	0	0.0226922465801626	5.69018235632067	4.06361591406306e-07	-0.597001826572777	1
ENSG00000163535.17	SGO2	2	200510401	2_118	0	0.0223149985808153	5.53047579397435	3.88390262573472e-07	0.537978470887867	1
ENSG00000155729.12	KCTD18	2	200519526	2_118	0	0.0698166369280543	16.4835332765059	3.62174782396859e-06	-1.82931161260016	1
ENSG00000013441.15	CLK1	2	200864612	2_119	0	0.0192848906741665	5.55625040428143	3.37215838682946e-07	0.940101241922343	1
ENSG00000240344.8	PPIL3	2	200889218	2_119	0	0.019149766065465	4.97868691465087	3.00045600460595e-07	-0.44606516256409	1
ENSG00000115942.8	ORC2	2	200963642	2_119	0	0.0239632206055265	7.59828077962237	5.73019626959292e-07	1.34054442204098	1
ENSG00000155744.9	FAM126B	2	201071148	2_119	0	0.0193486723261102	5.48093897438684	3.33745262860003e-07	-0.855000693464334	1
ENSG00000003402.19	CFLAR	2	201116120	2_119	0	0.0193764610916208	5.47293698670806	3.33736634565863e-07	-0.837965715241238	1
ENSG00000003400.14	CASP10	2	201183110	2_119	0	0.020325374439924	5.33713664476247	3.4139397377165e-07	0.184163641142318	2
ENSG00000064012.21	CASP8	2	201233250	2_119	0	0.0532492697249841	13.9156468276487	2.33198647797694e-06	-1.8444963128059	2
ENSG00000155749.12	ALS2CR12	2	201315768	2_119	0	0.0233453359637036	6.94387616305042	5.10165479952306e-07	1.07820359094909	1
ENSG00000082146.12	STRADB	2	201388150	2_119	0	0.0226463433507074	6.62164148858123	4.71924717535262e-07	-0.938132658001539	1
ENSG00000115993.12	TRAK2	2	201450110	2_119	0	0.0200858767272676	5.24264324002363	3.31398143986094e-07	0.176940912579922	1
ENSG00000155755.18	TMEM237	2	201643259	2_119	0	0.0751035633373846	17.2586981252763	4.07922395240497e-06	-1.75431524213492	1
ENSG00000138395.14	CDK15	2	201790822	2_119	0	0.0368254474555356	11.1229465037358	1.28907104874858e-06	1.44844035151719	1
ENSG00000155760.2	FZD7	2	202034208	2_120	0	0.0267599394279473	14.7216607734827	1.23979792725563e-06	1.47519590183278	1
ENSG00000055044.10	NOP58	2	202264235	2_120	0	0.00939062933070722	4.77080974840928	1.40992421667819e-07	0.425172201129945	1
ENSG00000163596.16	ICA1L	2	202871528	2_120	0	0.0167546868329659	10.2641289232191	5.41211961837533e-07	-1.47323851353033	2
ENSG00000138380.17	CARF	2	202912242	2_120	0	0.0158811693623653	9.75533800190853	4.87566403555668e-07	1.17399738922288	1
ENSG00000138442.9	WDR12	2	203014780	2_120	0	0.0170643789668067	10.4376680088014	5.60535264487313e-07	-1.49365267386205	1
ENSG00000119004.15	CYP20A1	2	203239523	2_120	0	0.0110601864062788	6.32153117356461	2.20035981144933e-07	-0.950272654092198	1
ENSG00000138443.15	ABI2	2	203326184	2_120	0	0.0508219016564229	20.8683440271722	3.33770441247426e-06	2.92356649675982	1
ENSG00000163600.12	ICOS	2	203937045	2_120	0	0.0113843335400881	6.59563780930136	2.36305257308178e-07	-1.07802667710531	1
ENSG00000118257.16	NRP2	2	205682821	2_121	0	0.082157340562493	19.3552733841138	5.0044304307697e-06	2.02036032122202	2
ENSG00000114933.15	INO80D	2	206081672	2_122	0	0.00960013892964229	6.52790106514881	1.97224132959423e-07	0.681746469478807	1
ENSG00000183671.12	GPR1	2	206217292	2_122	0	0.011068254910937	7.99446859698272	2.78469559183789e-07	-0.967799890526811	2
ENSG00000204186.7	ZDBF2	2	206276156	2_122	0	0.0152100179787515	10.6585543888228	5.10195949953409e-07	1.68733087815343	1
ENSG00000114948.12	ADAM23	2	206444237	2_122	0	0.0555748512356067	23.0791362587576	4.03651744502587e-06	2.32251976524409	1
ENSG00000138400.12	MDH1B	2	206765180	2_122	0	0.0486949724289097	21.4684735247467	3.28998762054394e-06	2.19727838560382	3
ENSG00000118246.13	FASTKD2	2	206765180	2_122	0	0.00977524508127381	6.73759438804477	2.07272406960582e-07	0.851097667912305	2
ENSG00000144410.4	CPO	2	206948854	2_122	0	0.0110078934637502	7.93987189620735	2.75059523874679e-07	-0.982522977284272	1
ENSG00000118263.14	KLF7	2	207167000	2_122	0	0.00993964049610019	7.5199622424739	2.35231409311725e-07	1.20310063412099	1
ENSG00000144401.14	METTL21A	2	207649619	2_122	0	0.0125973903277954	15.6436878326702	6.20195628676052e-07	-2.93874985859536	1
ENSG00000163249.11	CCNYL1	2	207712007	2_122	0	0.00837487460531683	5.34029235381223	1.40751269280354e-07	-0.488104317417028	1
ENSG00000163251.3	FZD5	2	207769445	2_122	0	0.00793712233770849	5.65481189595309	1.41250570614088e-07	-0.900080509521892	1
ENSG00000118231.4	CRYGD	2	208124984	2_123	0	0.0239073431770614	5.27578240937671	3.96942101715393e-07	0.23445966379433	1
ENSG00000178385.14	PLEKHM3	2	208025325	2_123	0	0.0275940545936086	6.64376267422292	5.76950565341385e-07	0.795369467767734	1
ENSG00000138413.13	IDH1	2	208266212	2_123	0	0.0472577063730415	11.7989164575723	1.75478429688375e-06	1.72362315191171	1
ENSG00000115020.16	PIKFYVE	2	208266091	2_123	0	0.0317437961603295	7.9822603025625	7.97432113972551e-07	-1.04568138861004	1
ENSG00000144407.9	PTH2R	2	208359917	2_123	0	0.0546631361286475	13.202217783457	2.27117401479497e-06	1.8824334386505	1
ENSG00000144406.18	UNC80	2	209772023	2_124	0	0.0173924089242605	14.4823459828555	7.92697758380521e-07	1.65746456586481	1
ENSG00000197713.14	RPE	2	210002122	2_124	0	0.0122941981060419	12.5048502707477	4.83824299662519e-07	1.6179704751044	1
ENSG00000144445.16	KANSL1L	2	210170701	2_124	0	0.339917326592817	21.1929408078117	2.26711474349061e-05	3.91684767719395	1
ENSG00000144452.14	ABCA12	2	215138684	2_127	0	0.0189239098918967	13.8667111256293	8.2583505428215e-07	2.28487102849195	1
ENSG00000138376.10	BARD1	2	214808273	2_127	0	0.0327348714538419	16.2879647211455	1.67797866082381e-06	2.14547391089118	3
ENSG00000138363.14	ATIC	2	215312057	2_127	0	0.0476298079866885	19.8368322599124	2.97344647621674e-06	2.07740931208305	2
ENSG00000115414.18	FN1	2	215436779	2_127	0	0.0264363007196634	12.6948239370403	1.05617610850777e-06	-0.591702946603927	1
ENSG00000118242.15	MREG	2	216033416	2_127	0	0.0157675964265251	9.39845004459068	4.66370108127554e-07	-1.1333636738786	1
ENSG00000163449.10	TMEM169	2	216106080	2_127	0	0.0247035047504215	13.6683099225853	1.06263071150267e-06	-1.48708419715941	1
ENSG00000138375.12	SMARCAL1	2	216412329	2_127	0	0.00999302205595953	4.97506229093985	1.56460366205097e-07	0.237254371554717	2
ENSG00000197756.9	RPL37A	2	216498338	2_127	0	0.00973119450284388	4.71979300056668	1.44543337618647e-07	0.0213056252006364	1
ENSG00000115457.9	IGFBP2	2	216632342	2_127	0	0.0132506681211779	7.61659023144245	3.1761963459736e-07	-0.824395095130569	1
ENSG00000181378.13	CFAP65	2	219041645	2_129	0	0.0225184505397468	14.3906853552542	1.01983275239761e-06	1.79594431245969	2
ENSG00000127831.10	VIL1	2	218419492	2_129	0	0.0191499331085597	13.3049275313149	8.01841903607554e-07	2.2190723336432	1
ENSG00000188282.12	RUFY4	2	218034950	2_129	0	0.00904311969951655	5.66671187471413	1.61271781899557e-07	0.271037071017546	1
ENSG00000163464.7	CXCR1	2	218166777	2_129	0	0.0202753168322406	15.3052288624947	9.76599395686705e-07	-2.03756870055175	2
ENSG00000163466.15	ARPC2	2	218216699	2_129	0	0.00865329675266924	15.9443196562512	4.3420674328241e-07	3.60272799045223	2
ENSG00000179921.14	GPBAR1	2	218259499	2_129	0	0.0167278789075557	20.8920753384778	1.09984486863922e-06	4.36656988200898	1
ENSG00000135926.14	TMBIM1	2	218292881	2_129	1	0.684870350787186	30.0761279105775	6.48245129012931e-05	5.36563532350706	2
ENSG00000158428.3	CATIP	2	218350485	2_129	0	0.00832508379050467	7.72196493628662	2.02313755678686e-07	1.85259389408745	1
ENSG00000018280.16	SLC11A1	2	218381258	2_129	0	0.0281064397363605	18.2180797633648	1.61145213272287e-06	2.12465863898538	1
ENSG00000144579.7	CTDSP1	2	218398735	2_129	0	0.014928899390746	9.72117802440514	4.56725922209871e-07	0.672870105489022	1
ENSG00000135913.10	USP37	2	218568666	2_129	0	0.00895923025527834	6.00016654092274	1.69177645631979e-07	0.845027546541798	1
ENSG00000144580.13	CNOT9	2	218568666	2_129	0	0.00895923025527834	6.00016654092274	1.69177645631979e-07	-0.845027546541797	1
ENSG00000115556.13	PLCD4	2	218607602	2_129	0	0.0276837861659661	16.8180801359811	1.46524712263758e-06	2.57841968897596	2
ENSG00000074582.12	BCS1L	2	218658710	2_129	0	0.0303701996377629	17.6766253889474	1.6894913737806e-06	2.63650888836021	1
ENSG00000115568.15	ZNF142	2	218658710	2_129	0	0.0207984242922333	14.316903825748	9.37105560650708e-07	-2.22156605640756	2
ENSG00000163481.7	RNF25	2	218672243	2_129	0	0.009063864396889	6.11473952252824	1.74421627593968e-07	0.870220945713449	1
ENSG00000163482.11	STK36	2	218672501	2_129	0	0.0162158624353719	11.442382363722	5.83936310299922e-07	2.0229289844348	2
ENSG00000135929.8	CYP27A1	2	218782732	2_129	0	0.00837774215345599	5.16744358671085	1.36242218703756e-07	-0.469104068239533	1
ENSG00000187736.12	NHEJ1	2	219160586	2_129	0	0.0186311530276917	12.6728913386531	7.43060914524301e-07	-1.83963397978697	1
ENSG00000213901.10	SLC23A3	2	219169108	2_129	0	0.0166735487500299	11.6910721516379	6.13467215079752e-07	-1.78958737207994	3
ENSG00000115649.15	CNPPD1	2	219177636	2_129	0	0.0186203530154813	12.5388476895447	7.34775236147065e-07	1.60269389446556	2
ENSG00000158552.12	ZFAND2B	2	219196879	2_129	0	0.0478636170631396	21.5170836091667	3.24114078873818e-06	2.41945838573058	1
ENSG00000115657.12	ABCB6	2	219218557	2_129	0	0.0166597139347048	11.327418434565	5.93891975360041e-07	-1.19750125226405	1
ENSG00000198925.10	ATG9A	2	219229829	2_129	0	0.0105655053046463	7.45400383690395	2.4784996280035e-07	-0.960873426712717	2
ENSG00000163516.13	ANKZF1	2	219229829	2_129	0	0.0109993102592117	7.83868826848257	2.71342498568964e-07	-1.01622339852759	2
ENSG00000163521.15	GLB1L	2	219243701	2_129	0	0.00802998606685024	4.73706409019579	1.19710715339693e-07	0.258619877309781	1
ENSG00000127824.13	TUBA4A	2	219278362	2_129	0	0.0899287668135819	27.0729026660591	7.6620050442255e-06	2.43612347569573	1
ENSG00000135924.15	DNAJB2	2	219279688	2_129	0	0.0104884864898469	7.20771016811559	2.37913513979407e-07	0.89082174447	1
ENSG00000054356.13	PTPRN	2	219309801	2_129	0	0.00802736058831521	4.7277264915693	1.19435680780595e-07	0.234943052274326	1
ENSG00000123992.18	DNPEP	2	219400504	2_129	0	0.00956346554318188	6.336997374189	1.90725076742671e-07	-0.5405663497662	1
ENSG00000175084.11	DES	2	219418182	2_129	0	0.0111385671661453	7.96115495467606	2.79070788039646e-07	-0.951942531054454	1
ENSG00000072195.14	SPEG	2	219434550	2_129	0	0.0080516269067209	4.77459008709401	1.20984214246899e-07	0.0881576992387396	1
ENSG00000072182.12	ASIC4	2	219553834	2_129	0	0.0507499909251655	21.9177485677131	3.50058706078129e-06	-2.26948968778547	1
ENSG00000123989.13	CHPF	2	219543916	2_129	0	0.0628003396129696	23.4991951798709	4.64433945104499e-06	2.29211757794299	1
ENSG00000124006.14	OBSL1	2	219537902	2_129	0	0.0131876822098186	9.46806526667714	3.92951263803947e-07	-1.25390797117083	2
ENSG00000144589.21	STK11IP	2	219597759	2_130	0	0.0162389255657152	7.28926148006468	3.72520171591248e-07	0.753034460414395	2
ENSG00000116106.11	EPHA4	2	221574191	2_130	0	0.0124519043445255	4.76826685465238	1.86855248913634e-07	0.0770039270414001	1
ENSG00000135903.18	PAX3	2	222149468	2_131	0	0.0376832597471983	17.176238194005	2.03697402816153e-06	1.79934850689552	1
ENSG00000163082.9	SGPP2	2	222423650	2_131	0	0.0241396622383309	12.9197984267393	9.81512648806327e-07	-1.71488150372705	2
ENSG00000123983.13	ACSL3	2	222860739	2_131	0	0.010528389978556	5.03496928154481	1.66827546234363e-07	0.221611932929511	1
ENSG00000124019.9	FAM124B	2	224402283	2_132	0	0.0170435304562319	7.42317559622475	3.98160587612474e-07	-0.890077204388349	1
ENSG00000036257.12	CUL3	2	224585652	2_132	1	0.23652705638668	20.3664608163237	1.51602152164873e-05	4.11193474527724	1
ENSG00000135905.18	DOCK10	2	225041976	2_133	0	0.0142228598290149	9.14739643458897	4.09442956782887e-07	-1.13597095161783	1
ENSG00000144468.16	RHBDD1	2	226836102	2_133	0	0.00967572319580756	5.18399272335858	1.57854436577661e-07	0.533808968109432	1
ENSG00000081052.11	COL4A4	2	227163765	2_133	0	0.015635767376652	9.73303880592205	4.78935058684781e-07	1.13572398426409	1
ENSG00000173744.17	AGFG1	2	227467196	2_134	0	0.0992641295921279	22.4668999773221	7.01850258653637e-06	-2.78802119542716	2
ENSG00000135917.13	SLC19A3	2	227718030	2_134	0	0.0704060069109418	19.1079202850467	4.23381725373315e-06	-1.97593954409673	2
ENSG00000187957.7	DNER	2	229714875	2_135	1	0.022328331514353	17.4671031140257	1.22740002934771e-06	-3.65163852814936	1
ENSG00000163053.10	SLC16A14	2	230069466	2_135	0	0.00848718751745936	6.47085277062924	1.72836033101713e-07	-0.484492020546412	1
ENSG00000079263.18	SP140	2	230203060	2_135	0	0.00948767585458132	7.18471363459503	2.14525180085942e-07	-0.753243784611361	1
ENSG00000185404.16	SP140L	2	230326798	2_135	0	0.0167558011672734	13.2198801905595	6.97110607350943e-07	-1.502196143907	2
ENSG00000067066.16	SP100	2	230415917	2_135	0	0.0564794288841666	25.6178752476047	4.5534689200153e-06	3.11154933111027	1
ENSG00000135916.15	ITM2C	2	230864420	2_135	0	0.00793028793168671	5.91805615475587	1.47698815130902e-07	-0.53687713230828	1
ENSG00000177673.3	TEX44	2	231593169	2_136	0	0.0149625861928616	4.72874422689005	2.22669873798092e-07	-0.148438056458507	1
ENSG00000204128.5	C2orf72	2	231040159	2_136	0	0.0189605212403833	6.97938421569252	4.16462932540374e-07	-0.784186317470945	1
ENSG00000173692.12	PSMD1	2	231056872	2_136	0	0.0157888457984239	5.23928702931332	2.6033439390066e-07	0.387173588047332	1
ENSG00000135914.5	HTR2B	2	231125386	2_136	0	0.0236716016679687	9.09227439331626	6.77343787000177e-07	-1.08742399910897	2
ENSG00000135931.17	ARMC9	2	231198788	2_136	0	0.0151343841411971	4.83716534556589	2.30390548960141e-07	-0.150316631282979	2
ENSG00000115053.15	NCL	2	231483954	2_136	0	0.018053895820014	6.51339315369946	3.70072828136491e-07	-0.630278171737828	1
ENSG00000171596.6	NMUR1	2	231526615	2_136	0	0.0158683440308364	5.28699925955086	2.64027905679646e-07	0.381321714971976	4
ENSG00000187514.16	PTMA	2	231707301	2_136	0	0.0314566497048139	11.8062873226002	1.16878542715881e-06	1.68050086086857	1
ENSG00000144524.17	COPS7B	2	231781537	2_136	0	0.0149848926846586	4.74289001937588	2.23668932430389e-07	0.0454045262294703	1
ENSG00000144535.19	DIS3L2	2	231961176	2_136	0	0.0421672947941046	14.6140784197743	1.93934978905312e-06	-1.63791499701457	1
ENSG00000221944.6	TIGD1	2	232550122	2_136	0	0.0153134061458782	4.94885465501978	2.38498402189234e-07	-0.27969226245896	1
ENSG00000115468.11	EFHD1	2	232623867	2_136	0	0.178369432936529	28.7931427658283	1.61628698540422e-05	-2.68472716182212	1
ENSG00000244122.2	UGT1A7	2	233681881	2_137	0	0.0317312407680279	13.3166385531942	1.32981320188639e-06	1.87797249782979	1
ENSG00000167165.18	UGT1A6	2	233689196	2_137	0	0.0912801611402415	22.9754533114372	6.600083966018e-06	-2.50156118064613	1
ENSG00000241635.7	UGT1A1	2	233759924	2_137	0	0.098355011527668	23.9428360416194	7.41107244874507e-06	2.67076140406142	2
ENSG00000204120.14	GIGYF2	2	232697615	2_137	0	0.0199059711838643	8.73960119535369	5.47499794033046e-07	-0.969355001084443	1
ENSG00000115474.6	KCNJ13	2	232776373	2_137	0	0.0223760435908392	9.78876059958369	6.89318573099234e-07	1.25935771135111	1
ENSG00000182600.9	C2orf82	2	232856815	2_137	0	0.0167058769679357	7.08424963718063	3.72453542202089e-07	-0.73621000218544	1
ENSG00000066248.14	NGEF	2	233013260	2_137	0	0.086142241204244	22.6481580745973	6.13985377271036e-06	2.16291154457594	1
ENSG00000085982.13	USP40	2	233566588	2_137	0	0.0137658416364562	5.26825359012995	2.28232987224144e-07	0.436466897632218	2
ENSG00000123485.11	HJURP	2	233854278	2_137	0	0.0205230313222883	8.98782297131135	5.80503698960218e-07	1.1238572068221	1
ENSG00000130147.15	SH3BP4	2	234954707	2_138	0	0.0238117045119476	5.57445133454695	4.17735694891217e-07	-0.460209008353472	1
ENSG00000115648.13	MLPH	2	237484493	2_140	0	0.0513062467399577	14.3757550782217	2.32118568803679e-06	-2.0849550382092	2
ENSG00000124831.18	LRRFIP1	2	237726494	2_140	0	0.0340195969904951	10.4301313086063	1.11667788187318e-06	1.40669829969768	1
ENSG00000177483.11	RBM44	2	237779250	2_140	0	0.0232888254320982	6.81142537528856	4.99222972830741e-07	0.803812611839237	1
ENSG00000184182.18	UBE2F	2	237966682	2_141	0	0.0245865598936808	6.1350410833663	4.74705448385789e-07	-0.715075416567819	1
ENSG00000132330.16	SCLY	2	238061016	2_141	0	0.0337692535357965	9.16619006685671	9.7413532583377e-07	-0.990217639362527	2
ENSG00000144488.14	ESPNL	2	238099901	2_141	0	0.0217108498088028	4.94981931005954	3.38201198478743e-07	0.357735681858572	3
ENSG00000168427.8	KLHL30	2	238138383	2_141	0	0.0245054087554992	6.1035274265649	4.70708266263754e-07	-0.466394128801672	1
ENSG00000178752.15	ERFE	2	238159318	2_141	0	0.0557976529309459	13.9927891658843	2.45713600273769e-06	1.74371367121576	1
ENSG00000132323.8	ILKAP	2	238159318	2_141	0	0.0557976529309459	13.9927891658843	2.45713600273769e-06	-1.74371367121576	1
ENSG00000144485.10	HES6	2	238239952	2_141	0	0.0219184908795732	5.04046887451453	3.4768868701832e-07	0.332589271002221	1
ENSG00000132326.11	PER2	2	238289924	2_141	0	0.0213558088490474	4.7928141955716	3.22118443228497e-07	-0.192957979545362	1
ENSG00000204104.11	TRAF3IP1	2	238317141	2_141	0	0.0777440181373951	17.211383588462	4.21106301689689e-06	-1.81449060410339	3
ENSG00000065802.11	ASB1	2	238426593	2_141	0	0.0283192190546691	7.48363490181324	6.66964683716385e-07	0.895578457575361	2
ENSG00000233608.3	TWIST2	2	238847617	2_141	0	0.0973431045532005	19.4132027934887	5.94718376240442e-06	-2.05751008381935	1
ENSG00000068024.16	HDAC4	2	239395565	2_142	0	0.0453894165965775	16.5067846522722	2.35790367785134e-06	-1.91279729786614	1
ENSG00000130414.11	NDUFA10	2	240025784	2_142	0	0.0132081393151965	4.72981968436125	1.96605290025624e-07	0.088016004682654	2
ENSG00000063660.8	GPC1	2	240456121	2_142	0	0.0312409603612917	12.9255978034709	1.2708198437289e-06	1.43964221651227	1
ENSG00000142327.12	RNPEPL1	2	240566209	2_142	0	0.0135906071520772	5.00073671095103	2.13885735850709e-07	-0.26883624231709	1
ENSG00000144504.15	ANKMY1	2	240570295	2_142	0	0.0205530903932694	8.93188235108984	5.77735560666418e-07	0.913446837566138	1
ENSG00000142330.19	CAPN10	2	240586222	2_142	0	0.033244632360686	13.5201554946198	1.4145301046657e-06	-1.51078641057063	2
ENSG00000178623.11	GPR35	2	240609668	2_142	0	0.0157321954859686	6.39020766786963	3.16383102106852e-07	0.666193277344086	1
ENSG00000172478.17	C2orf54	2	240896921	2_143	0	0.0195075623160359	6.12217780644004	3.75852908441691e-07	-0.720511870965589	2
ENSG00000172482.4	AGXT	2	240867975	2_143	0	0.0172014154070868	4.92574835288787	2.66652327299728e-07	-0.199405981253145	1
ENSG00000122085.16	MTERF4	2	241094178	2_143	0	0.0313305902237097	10.6401293365988	1.04911828701527e-06	-1.28690748015448	2
ENSG00000115687.13	PASK	2	241109200	2_143	0	0.0169251894503469	4.77188008567681	2.54174532765654e-07	0.235106403308547	2
ENSG00000115685.14	PPP1R7	2	241150035	2_143	0	0.0256936001982857	8.74599098507565	7.07201154693079e-07	-1.12322744150388	1
ENSG00000168385.17	SEPT2	2	241314902	2_144	0	0.0176284976809198	5.28934481067927	2.93444622974517e-07	0.528755485307947	2
ENSG00000115677.16	HDLBP	2	241317232	2_144	0	0.0222086217283917	7.48706659006423	5.2328980832347e-07	-0.839562199945775	2
ENSG00000006607.13	FARP2	2	241356233	2_144	0	0.0226496756654595	7.67445557310534	5.47039312297608e-07	-1.01263680834523	2
ENSG00000115694.14	STK25	2	241509731	2_144	0	0.0192308847922787	6.11671846395225	3.70191746089962e-07	0.657516853247138	1
ENSG00000176720.4	BOK	2	241559082	2_144	0	0.0166170464291768	4.72772106987761	2.4723767607128e-07	-0.0926654292080988	1
ENSG00000168397.16	ATG4B	2	241636141	2_144	0	0.032244313441367	11.0454534686661	1.12084525685185e-06	-1.1734772028818	1
ENSG00000168393.12	DTYMK	2	241683277	2_144	0	0.0198197322837438	6.40372466094397	3.9942882984547e-07	-0.770768014178291	1
ENSG00000168395.15	ING5	2	241687064	2_144	0	0.0166121461756753	4.7249237583498	2.47018524212529e-07	0.399010363395874	2
ENSG00000180902.17	D2HGDH	2	241734689	2_144	0	0.0377848353459461	12.5637282261111	1.49398088570033e-06	1.58695162240817	3
ENSG00000154252.11	GAL3ST2	2	241767686	2_144	0	0.0461739792583146	14.4892241655429	2.10548139783873e-06	-1.78569294567352	2
ENSG00000204099.11	NEU4	2	241808893	2_144	0	0.0681760037724327	18.2547534814714	3.91666554069382e-06	2.02367840620993	1
ENSG00000216921.7	AC131097.4	2	241902068	2_144	0	0.0182157937663437	5.60090915638911	3.21081736490524e-07	0.310957236279494	1
ENSG00000134121.9	CHL1	3	171715	3_1	0	0.0353051640831509	9.9425116289379	1.10469735851724e-06	1.39169851477794	1
ENSG00000134115.12	CNTN6	3	1092084	3_1	0	0.0262464623296794	7.10864626885917	5.8717377754687e-07	-0.747255543096403	1
ENSG00000091181.19	IL5RA	3	3111246	3_3	0	0.0223004539917141	8.66912837158025	6.08412477572867e-07	0.952753188820109	1
ENSG00000072756.16	TRNT1	3	3201558	3_3	0	0.0447569483559743	15.332210577771	2.15960446449838e-06	1.62623256952409	1
ENSG00000113851.14	CRBN	3	3180101	3_3	0	0.0187284517417735	7.00762269578754	4.13029964949658e-07	0.837394202834868	1
ENSG00000144455.13	SUMF1	3	4445582	3_4	0	0.0205410950071316	7.98541865792064	5.16214566375464e-07	-1.21048042671448	2
ENSG00000150995.18	ITPR1	3	4493696	3_4	0	0.0699929527315066	19.7511680798067	4.35066930330366e-06	2.2772861239921	1
ENSG00000196277.15	GRM7	3	7160990	3_6	0	0	5.05389133636	0	0.397813718838468	1
ENSG00000071282.11	LMCD1	3	8502071	3_6	0	0	5.17852678043554	0	0.524741707449817	1
ENSG00000125046.14	SSUH2	3	8676943	3_7	0	0.0677103693864747	16.8505057921079	3.59068326923519e-06	1.8844638598629	1
ENSG00000070950.9	RAD18	3	8963418	3_7	0	0.0197300417195555	5.02289289351376	3.11882419550612e-07	-0.459308601514705	2
ENSG00000196220.15	SRGAP3	3	9363240	3_7	0	0.0538409294013712	14.6318655407026	2.47925514576473e-06	1.64419211450046	1
ENSG00000134077.15	THUMPD3	3	9363240	3_7	0	0.0538409294013712	14.6318655407026	2.47925514576473e-06	-1.64419211450046	1
ENSG00000168137.15	SETD5	3	9397385	3_7	0	0.0225955031678019	6.31397638945931	4.48987183511315e-07	-0.601564247476376	1
ENSG00000163719.19	MTMR14	3	9649842	3_8	0	0.0388272109573101	10.7483876882645	1.31337423359958e-06	-1.2196356558754	1
ENSG00000134072.10	CAMK1	3	9769618	3_8	0	0.0295987022373647	8.15076164164661	7.59241321395897e-07	0.898985649242238	1
ENSG00000214021.15	TTLL3	3	9807893	3_8	0	0.0240107887811004	6.15419440929667	4.65036040709012e-07	0.677230205702395	2
ENSG00000156990.14	RPUSD3	3	9843931	3_8	0	0.0242981342422023	6.26759592320863	4.79272919044302e-07	0.550899730769593	1
ENSG00000171135.13	JAGN1	3	9890067	3_8	0	0.0243130194975527	6.27343356316358	4.80013194288027e-07	-0.516901853594064	2
ENSG00000163701.18	IL17RE	3	9902449	3_8	0	0.0278418067505219	7.56635080174823	6.62968449898131e-07	0.886716093712394	1
ENSG00000163702.18	IL17RC	3	9917190	3_8	0	0.0208191951579915	4.79558421593001	3.1420596967475e-07	-0.187763181292692	2
ENSG00000163703.17	CRELD1	3	9933702	3_8	0	0.0232635475145356	5.85288157763537	4.28503775493843e-07	-0.491902776416671	1
ENSG00000125037.12	EMC3	3	10010880	3_8	0	0.020906039799755	4.83521144647892	3.18123840896792e-07	-0.167653718562577	1
ENSG00000144554.10	FANCD2	3	10025967	3_8	0	0.0208439527057025	4.80689741340738	3.15321734254257e-07	-0.103824109940343	2
ENSG00000254999.3	BRK1	3	10115548	3_8	0	0.0206883415720766	4.73556487817665	3.08323368821314e-07	0.112019656130552	2
ENSG00000134086.7	VHL	3	10140878	3_8	0	0.026283147172436	7.01651672977544	5.80373942882064e-07	0.807543983322765	1
ENSG00000157017.15	GHRL	3	10292337	3_8	0	0.0251855539260404	6.60961932683077	5.23886163467636e-07	-0.788454535131045	1
ENSG00000157087.17	ATP2B2	3	10708383	3_8	0	0.0380114384976131	10.5447691904221	1.26142187211886e-06	1.28789583287268	1
ENSG00000197548.12	ATG7	3	11272224	3_9	0	0.0111490738716603	6.99363556822878	2.45386555579642e-07	0.977291018920054	2
ENSG00000144560.14	VGLL4	3	11638035	3_9	0	0.0878592463351513	28.7855418508076	7.9592263586325e-06	3.02604171070861	1
ENSG00000144559.10	TAMM41	3	11808893	3_9	0	0.0130979836749259	7.6587066642186	3.15695836587364e-07	-0.80488562024505	2
ENSG00000157150.4	TIMP4	3	12159968	3_9	0	0.0133757848570778	7.79089466041155	3.27955999993143e-07	0.787635148973026	1
ENSG00000132170.19	PPARG	3	12318178	3_9	0	0.0216238994280574	12.3424561143049	8.39932871689865e-07	-1.41789010278903	1
ENSG00000154743.17	TSEN2	3	12484507	3_9	0	0.00949311396299612	4.77952482870919	1.42791511319781e-07	-0.183120388579707	3
ENSG00000075975.15	MKRN2	3	12555008	3_9	0	0.0094927941946521	4.86004403783446	1.45192185867396e-07	0.209477274783592	3
ENSG00000225526.4	MKRN2OS	3	12560995	3_9	0	0.00959462516551957	4.9181349374047	1.48503752078162e-07	-0.0204868186201225	2
ENSG00000132155.11	RAF1	3	12664356	3_9	0	0.166517043339086	30.7785660821519	1.61293196064144e-05	-3.17355220251747	1
ENSG00000088726.15	TMEM40	3	12769053	3_9	0	0.0283107288295313	14.9703879679397	1.33380726673219e-06	-1.76055100895605	2
ENSG00000144712.11	CAND2	3	12796583	3_9	0	0.00976262451107213	5.01644801860622	1.54124569273603e-07	0.37815855786149	2
ENSG00000144713.12	RPL32	3	12841494	3_9	0	0.0168725434748689	10.0669992799972	5.34551517882471e-07	1.06668928899362	1
ENSG00000154764.5	WNT7A	3	13880326	3_10	0	0.00912837712500481	4.72195426132837	1.35651413560266e-07	-0.155498149290553	1
ENSG00000131379.9	C3orf20	3	14669081	3_10	0	0.0100413293445095	5.62522051850405	1.77762331431836e-07	0.342426183756017	3
ENSG00000144711.13	IQSEC1	3	13073352	3_10	0	0.00981698822791344	5.4110759185269	1.6717482263803e-07	-0.508993139880618	1
ENSG00000132182.11	NUP210	3	13419856	3_10	0	0.0372433537957904	18.1028649289985	2.12180304030192e-06	2.22015096407411	2
ENSG00000163517.14	HDAC11	3	13479647	3_10	0	0.00948745462523737	5.08752087308466	1.51902488838343e-07	0.225645818321935	1
ENSG00000163520.13	FBLN2	3	13548704	3_10	0	0.0293498482753987	15.823898750324	1.46159931093639e-06	-1.78571903064291	1
ENSG00000170876.7	TMEM43	3	14124463	3_10	0	0.0939764536943273	27.0659556997205	8.00481672144961e-06	2.53880478798853	1
ENSG00000154767.14	XPC	3	14169601	3_10	0	0.00972492026628224	5.32179146582068	1.62874417564806e-07	-0.481369601575478	2
ENSG00000131389.16	SLC6A6	3	14402293	3_10	0	0.0216905297533055	12.9397675244585	8.8329466345073e-07	-1.42232666767143	1
ENSG00000144596.12	GRIP2	3	14529667	3_10	0	0.0138679490510185	8.68754827435205	3.79156444441228e-07	-1.16286508909763	2
ENSG00000154781.15	CCDC174	3	14652153	3_10	0	0.00923003924465049	4.82688684694817	1.40210209869329e-07	0.258247631740892	2
ENSG00000177463.15	NR2C2	3	14511866	3_10	0	0.0723468472951225	24.5093751215705	5.58034208607645e-06	2.44550598424106	1
ENSG00000131368.7	MRPS25	3	15063435	3_11	0	0.0152008769389551	4.9864158380563	2.38542688749002e-07	-0.334142651951914	2
ENSG00000131381.12	RBSN	3	15099772	3_11	0	0.0172156190925056	5.81389468349959	3.14991459793023e-07	-0.0199444494221031	1
ENSG00000131375.9	CAPN7	3	15206289	3_11	0	0.0152832142669949	5.31595494996958	2.55684833343018e-07	-0.827713013094717	1
ENSG00000131370.15	SH3BP5	3	15341039	3_11	0	0.0196580543293471	7.20779086365549	4.45914589249266e-07	-0.863462427653817	1
ENSG00000206562.11	METTL6	3	15444611	3_11	0	0.0223614143548574	8.33290987669604	5.86414806845811e-07	-0.940840089039647	1
ENSG00000144597.13	EAF1	3	15422811	3_11	0	0.0327425481679786	12.125387017764	1.24944475438396e-06	-1.44986115023971	1
ENSG00000206561.12	COLQ	3	15521324	3_11	0	0.0150949226860523	4.81909651296951	2.28931466731808e-07	-0.215186694967082	2
ENSG00000131373.14	HACL1	3	15601668	3_11	0	0.0190160722510554	6.98541179662836	4.18043818262113e-07	-0.822109628916128	1
ENSG00000131386.17	GALNT15	3	16088510	3_11	0	0.0150089564193433	4.76832134211911	2.25229351061797e-07	0.0355849393541076	1
ENSG00000154814.13	OXNAD1	3	16265263	3_12	0	0.0422274379443878	15.6643088281512	2.0816846648114e-06	3.30377804687166	2
ENSG00000131378.13	RFTN1	3	16514065	3_12	0	0.0256965215309228	8.94328257915663	7.23236382083074e-07	0.565366167853227	2
ENSG00000163576.17	EFHB	3	19946616	3_14	0	0.0149123290794668	4.72046934703948	2.21533615037383e-07	-0.116732661315556	2
ENSG00000144566.10	RAB5A	3	19946983	3_14	0	0.018730497173957	6.88697184818409	4.05963124742831e-07	-0.872762842978122	2
ENSG00000183977.13	PP2D1	3	20012089	3_14	0	0.0386196873915563	13.7942970431436	1.67655305548467e-06	1.56481869547664	1
ENSG00000182247.9	UBE2E2	3	23202760	3_17	0	0.0377998110193573	14.9514034585071	1.77860931791805e-06	-2.51344186528879	1
ENSG00000170142.11	UBE2E1	3	23805720	3_18	0	0.0387868682201229	15.4957284419192	1.89149712372316e-06	1.54619889402566	1
ENSG00000151090.17	THRB	3	24495732	3_18	0	0.014597382063867	6.17814590275582	2.83819420648808e-07	-0.567298182166775	1
ENSG00000077092.18	RARB	3	25174821	3_18	0	0.0151386390718162	6.52386347934907	3.10814071790343e-07	0.722942285474445	1
ENSG00000151093.7	OXSM	3	25782726	3_19	0	0.0287623427565514	8.64355820159475	7.82394505279144e-07	-1.07521345027949	1
ENSG00000163491.16	NEK10	3	27369070	3_20	2	0.0291624522132515	19.4165976536136	1.78199362153565e-06	1.20842374498166	1
ENSG00000033867.16	SLC4A7	3	27484716	3_20	0	0.0446163471383376	17.0782344559105	2.39798220319751e-06	-3.56507012161178	1
ENSG00000163508.12	EOMES	3	27723132	3_20	0	0.0301827480370381	14.3523304663558	1.36329605358335e-06	-1.62338727599637	1
ENSG00000187118.12	CMC1	3	28241610	3_21	0	0.0600871821488654	12.3730567646556	2.3397411694459e-06	1.42148082687196	1
ENSG00000163512.13	AZI2	3	28348860	3_21	0	0.0387185449758036	8.14057861968371	9.9193514295741e-07	1.17656134928072	2
ENSG00000144642.21	RBMS3	3	28575079	3_21	0	0.0448959292734464	9.56202976541732	1.35103322714668e-06	-1.19076212955637	1
ENSG00000144645.13	OSBPL10	3	32078058	3_23	0	0.0180548614590048	4.78503987847073	2.71887158246953e-07	-0.132859868532734	1
ENSG00000170293.8	CMTM8	3	32238362	3_23	0	0.0187287649898614	5.13353934357623	3.02576370185888e-07	0.340792682759582	1
ENSG00000153551.13	CMTM7	3	32392093	3_24	0	0.0213664256441001	4.84966964841465	3.2610165707214e-07	0.223270074376764	1
ENSG00000091317.7	CMTM6	3	32502466	3_24	0	0.0229717628842795	5.53968839994461	4.00487195680688e-07	-0.578827752676604	1
ENSG00000144635.8	DYNC1LI1	3	32570569	3_24	0	0.0247413787541136	6.24701883673832	4.86413575041777e-07	-0.627631344484412	1
ENSG00000182973.18	CNOT10	3	32684690	3_24	0	0.0210769106944138	4.71977831231267	3.13067171415766e-07	-0.0191404858044061	1
ENSG00000188167.8	TMPPE	3	33097052	3_24	0	0.0224006192690066	5.29982837335697	3.73620591975705e-07	-0.28080764917422	2
ENSG00000170275.14	CRTAP	3	33113893	3_24	0	0.118095830670537	21.3753328633223	7.944314439325e-06	-2.2544945000891	2
ENSG00000173705.8	SUSD5	3	33218930	3_25	0	0.0149441255437284	4.96496948825411	2.33504935746679e-07	-0.669695428859685	2
ENSG00000153558.13	FBXL2	3	33277306	3_25	0	0.0805887130143141	21.1284004276807	5.35858116189842e-06	2.58679432140414	1
ENSG00000153560.11	UBP1	3	33440884	3_25	0	0.109867532646784	24.1711639474553	8.3574908391643e-06	-3.29752038694624	1
ENSG00000170248.13	PDCD6IP	3	33797856	3_25	0	0.0145638892611653	4.72019976017529	2.16344929089081e-07	0.363771680798866	1
ENSG00000172995.16	ARPP21	3	35639025	3_26	0	0.0276942882652357	5.64802444576775	4.92261362973212e-07	-0.626604220749796	1
ENSG00000144681.10	STAC	3	36380288	3_26	0	0.033486694004166	7.46322939686871	7.86516862402484e-07	-0.99513558970869	2
ENSG00000163673.7	DCLK3	3	36750352	3_27	0	0.0117314022771059	4.81809514051024	1.77882929255634e-07	0.324344986613444	1
ENSG00000168016.13	TRANK1	3	36944995	3_27	0	0.0201958615465838	10.5654861830232	6.71522926933038e-07	-1.80911052337942	2
ENSG00000178567.7	EPM2AIP1	3	36993455	3_27	0	0.0156238565984271	8.178459336827	4.02132076621072e-07	-1.61641874732074	1
ENSG00000076242.14	MLH1	3	36993455	3_27	0	0.0156238565984271	8.178459336827	4.02132076621072e-07	-1.61641874732074	1
ENSG00000093167.17	LRRFIP2	3	37183347	3_27	0	0.0388026636848505	17.5331072535207	2.14106278476046e-06	2.85368542203586	1
ENSG00000144674.16	GOLGA4	3	37243088	3_27	0	0.014856160904665	6.61656386220798	3.09348544386392e-07	0.475180390876847	1
ENSG00000198590.11	C3orf35	3	37386585	3_27	0	0.0148030086635454	6.58621713286087	3.06828015627594e-07	0.469808520629286	1
ENSG00000144677.14	CTDSPL	3	37862772	3_27	0	0.0202393186212523	10.7862269706975	6.87027966228881e-07	-1.74336933451957	1
ENSG00000187091.13	PLCD1	3	38029646	3_27	0	0.0183427834429807	9.54168732152102	5.50806926802793e-07	-1.27641101886439	1
ENSG00000008226.19	DLEC1	3	38039540	3_27	0	0.0294822272390097	13.3966698204359	1.24298565523038e-06	1.64532413824186	1
ENSG00000172936.12	MYD88	3	38137763	3_27	0	0.011719527750903	4.75289536134121	1.75298152295098e-07	-0.183652046993063	1
ENSG00000144671.10	SLC22A14	3	38281798	3_27	0	0.01168593429033	4.78161278689731	1.75851799912774e-07	0.234813212538644	1
ENSG00000093217.9	XYLB	3	38346523	3_28	0	0.0139553023982939	4.79665088810595	2.10662064498208e-07	-0.00936073103091358	2
ENSG00000114739.13	ACVR2B	3	38454702	3_28	0	0.163528728644975	28.6373681737242	1.47379180409599e-05	-3.04066553114156	1
ENSG00000157036.12	EXOG	3	38495746	3_28	0	0.0160367796645203	6.11693773734	3.08716751686244e-07	0.651561127149605	1
ENSG00000114745.13	GORASP1	3	39101133	3_28	0	0.0212315615578009	8.78559577252439	5.87032476275065e-07	0.898077517808881	2
ENSG00000168026.18	TTC21A	3	39107998	3_28	0	0.0139091098452926	4.76517716891076	2.0858706003594e-07	0.0359397001396931	2
ENSG00000144655.14	CSRNP1	3	39154473	3_28	0	0.0189236568317203	7.69049500424094	4.58003009643671e-07	0.787230910031591	2
ENSG00000168334.8	XIRP1	3	39192679	3_28	0	0.0619209575045314	19.0483456724959	3.7119652401488e-06	-1.97024090433597	1
ENSG00000168329.13	CX3CR1	3	39281932	3_28	0	0.0386335596585393	14.5037134322836	1.7634084170663e-06	-1.37614882972056	1
ENSG00000144659.10	SLC25A38	3	39383433	3_28	0	0.0262399431659888	10.8041366150093	8.92199408144107e-07	1.39918804655837	2
ENSG00000168028.13	RPSA	3	39407090	3_28	0	0.0428972024895001	15.5085710898292	2.09367722943916e-06	-1.77659734626684	1
ENSG00000114784.3	EIF1B	3	40309601	3_29	0	0.0163846330798759	4.75117908485032	2.4498928731677e-07	0.183966281189157	1
ENSG00000168032.8	ENTPD3	3	40387447	3_29	0	0.0164790108269821	4.80575716333206	2.49230928096565e-07	-0.227673707583901	1
ENSG00000188846.13	RPL14	3	40457413	3_29	0	0.0191986639151971	6.25809196368856	3.78113271150804e-07	0.59945290978806	1
ENSG00000177873.12	ZNF619	3	40477330	3_29	0	0.017797802818079	5.53753130709319	3.10164121624225e-07	0.517371359214115	1
ENSG00000172888.11	ZNF621	3	40532253	3_29	0	0.0224306678507941	7.73918282034762	5.46318974048444e-07	-0.869867144240951	1
ENSG00000168036.16	CTNNB1	3	41195090	3_30	0	0	70.5914281991187	0	-3.69565446939893	1
ENSG00000168038.10	ULK4	3	41962206	3_30	0	0	13597.4694955654	0	5.55874890476115	1
ENSG00000182606.14	TRAK1	3	42014240	3_30	0	0	85.0510587280725	0	-0.573678293182404	1
ENSG00000114812.12	VIPR1	3	42478349	3_30	0	0	27.3027514479202	0	-0.385599018314247	1
ENSG00000114857.17	NKTR	3	42600359	3_31	0	0.0413780436504265	15.1930638951827	1.97844641149628e-06	1.78184358299698	1
ENSG00000114853.13	ZBTB47	3	42653821	3_31	0	0.0517791619536748	17.3505454919566	2.82733405405635e-06	-1.93327428726532	1
ENSG00000157119.11	KLHL40	3	42685151	3_31	0	0.0140122714429004	4.86616780276259	2.14587587061096e-07	0.213790993921285	2
ENSG00000244607.5	CCDC13	3	42770079	3_31	0	0.0139758295641311	4.84145001711187	2.12942339930937e-07	-0.082267323851889	2
ENSG00000181061.13	HIGD1A	3	42800848	3_31	0	0.0365047799394074	13.9912930317669	1.6073726001637e-06	-1.62296478606573	1
ENSG00000144648.15	ACKR2	3	42804792	3_31	0	0.0198353484691463	8.16899928558072	5.09938340583284e-07	0.893213294298235	1
ENSG00000180432.5	CYP8B1	3	42876414	3_31	0	0.050831914904414	17.1725412991691	2.74713507308137e-06	1.99867936780464	2
ENSG00000182983.14	ZNF662	3	42905991	3_31	0	0.0184611076764554	7.48597870646037	4.34925945742987e-07	-0.921016394037082	2
ENSG00000240747.7	KRBOX1	3	42809057	3_31	0	0.0144628360080502	5.16663530780361	2.35163677467996e-07	-0.507053502741704	2
ENSG00000144649.8	FAM198A	3	42979515	3_31	0	0.0176843261284668	7.07722059610571	3.93876637602156e-07	0.856374290562604	1
ENSG00000163788.13	SNRK	3	43296030	3_31	0	0.0139510639927465	4.82461312604108	2.11825772332194e-07	-0.165607463524146	1
ENSG00000160746.12	ANO10	3	43691692	3_31	0	0.0183347700067413	7.42067492164775	4.28181448489097e-07	-0.879612922546675	1
ENSG00000179152.19	TCAIM	3	44338372	3_31	0	0.0140142947054581	4.86754042323411	2.14679110198245e-07	0.126269111224979	1
ENSG00000225873.3	LINC00694	3	44439661	3_31	0	0.0137978987810242	4.71982008267545	2.04949740256302e-07	-0.062528236212691	1
ENSG00000196345.12	ZKSCAN7	3	44555404	3_31	0	0.0138238292892524	4.73764179788445	2.06110234481962e-07	-0.156931713020281	1
ENSG00000144792.9	ZNF660	3	44578138	3_31	0	0.0147268048874325	5.33838099554794	2.47415596141078e-07	-0.354882267718759	2
ENSG00000186448.14	ZNF197	3	44593969	3_31	0	0.0139457767212215	4.8210176762315	2.11587693882018e-07	-0.521602286718701	1
ENSG00000169981.10	ZNF35	3	44649020	3_31	0	0.0155951715819076	5.88251970950893	2.88710462193222e-07	-0.858435662600608	1
ENSG00000196653.11	ZNF502	3	44712685	3_31	0	0.0140572710446782	4.89660210980271	2.16623120575791e-07	-0.0398421494584711	2
ENSG00000186446.11	ZNF501	3	44721338	3_31	0	0.0232894900678557	9.69763634298081	7.10779424622595e-07	0.974278664884732	1
ENSG00000163807.5	KIAA1143	3	44761638	3_31	0	0.100421056694751	23.7983486747236	7.52108650561715e-06	-2.63179462576728	1
ENSG00000163808.16	KIF15	3	44761638	3_31	0	0.100421056694751	23.7983486747236	7.52108650561715e-06	-2.63179462576728	1
ENSG00000169964.7	TMEM42	3	44861857	3_31	0	0.1108813610725	24.776858838869	8.64597088047671e-06	-2.6811378148525	1
ENSG00000163810.11	TGM4	3	44874111	3_31	0	0.0154554664208749	5.7970204783764	2.8196546808119e-07	0.511681857662811	1
ENSG00000075914.12	EXOSC7	3	44975034	3_31	0	0.0141156019134328	4.93592003327673	2.19268623734941e-07	0.277097800192587	2
ENSG00000163815.5	CLEC3B	3	45000571	3_31	0	0.0176773305044923	7.07346214285556	3.93511735840531e-07	-0.821034554174915	1
ENSG00000163814.7	CDCP1	3	45146045	3_32	0	0.0718540306507786	17.2142982688886	3.89268652934146e-06	-1.96021842776936	3
ENSG00000144791.9	LIMD1	3	45557443	3_32	0	0.0198501740861358	4.86722485611304	3.04056788302307e-07	0.262342064442642	1
ENSG00000163817.15	SLC6A20	3	45796686	3_32	0	0.0195467083992094	4.72063442013334	2.90390882473918e-07	-0.0888435705367136	2
ENSG00000163818.16	LZTFL1	3	45916197	3_32	0	0.0234550666523639	6.4562816097476	4.76571547433113e-07	0.522484859028365	2
ENSG00000172215.5	CXCR6	3	45940684	3_32	0	0.0295166901196601	8.64951106138535	8.03467266141366e-07	-1.09611959884141	2
ENSG00000163820.14	FYCO1	3	45986828	3_32	0	0.0257436963175587	7.34394093428038	5.94989158865671e-07	-1.06442706531432	2
ENSG00000163823.3	CCR1	3	46208883	3_32	0	0.020835832085238	5.32845812963743	3.49398776608152e-07	0.354750436391909	1
ENSG00000160791.13	CCR5	3	46370768	3_32	0	0.0251207482270147	7.11032545259351	5.6212257125555e-07	-0.840830255314403	2
ENSG00000121797.9	CCRL2	3	46407900	3_32	0	0.0196911015727189	4.7906627016464	2.96875651789608e-07	0.194391930862081	1
ENSG00000012223.12	LTF	3	46485651	3_32	0	0.0206460143681031	5.24133990969447	3.40555206492017e-07	0.445579668076938	1
ENSG00000241186.9	TDGF1	3	46574146	3_32	0	0.0335245300893461	9.86690149596156	1.04100416073433e-06	-1.1469634979268	1
ENSG00000261603.1	PRSS46	3	46735496	3_33	0	0.0318307569757389	14.4923753219548	1.45176229685335e-06	-1.64239361673294	2
ENSG00000178038.16	ALS2CL	3	46693608	3_33	0	0.254491073660642	32.6622369196536	2.61593803440426e-05	3.11517204293496	2
ENSG00000188086.13	PRSS45	3	46744963	3_33	0	0.0119337608252609	5.76647173576159	2.1656908961085e-07	-0.492827858619841	2
ENSG00000178055.11	PRSS42	3	46834226	3_33	0	0.143985741223308	28.4037590405452	1.287076259931e-05	3.0286895926334	1
ENSG00000160801.13	PTH1R	3	46877309	3_33	0	0.0191848860605847	10.8035280543139	6.52279608673195e-07	1.4330203176398	2
ENSG00000160796.16	NBEAL2	3	46979634	3_33	0	0.010807198688871	5.38354274854053	1.83100814257281e-07	0.803499947857924	1
ENSG00000160799.11	CCDC12	3	46982458	3_33	0	0.0108381745800942	5.43321468692162	1.85319867910359e-07	-0.829986677581483	1
ENSG00000181555.20	SETD2	3	47164415	3_33	0	0.0282669506229298	13.6813664711331	1.21707519179531e-06	1.77182424949273	1
ENSG00000076201.14	PTPN23	3	47380662	3_33	0	0.0128153417739169	6.29920537097658	2.54053354900829e-07	-0.0568758413586133	1
ENSG00000114650.18	SCAP	3	47476776	3_33	0	0.0133524132532884	6.61787279875065	2.78091141155154e-07	-0.122226910827992	1
ENSG00000163832.15	ELP6	3	47513447	3_33	0	0.0134789711152722	6.8981736454138	2.92617192276618e-07	-0.796264305472925	1
ENSG00000114316.12	USP4	3	49340655	3_35	0	0.00925622687472893	13.1833961772421	3.84034523549623e-07	-2.38323314865185	1
ENSG00000233276.3	GPX1	3	49352817	3_35	0	0.0084740932418319	16.1510697628638	4.3072839720614e-07	1.60930977320469	1
ENSG00000067560.10	RHOA	3	49413431	3_35	0	0.00849998476497804	16.1416457056757	4.31792338034821e-07	1.59887639542454	1
ENSG00000145022.4	TCTA	3	49412205	3_35	0	0.00961912334814929	13.3790120601212	4.05012579802875e-07	2.43965114410602	2
ENSG00000145020.15	AMT	3	49422917	3_35	0	0.00933924901870042	13.3208108935141	3.91517872522597e-07	2.39718064753078	1
ENSG00000145029.13	NICN1	3	49429438	3_35	0	0.00951909601863654	9.2513858488346	2.77147825678078e-07	1.8057525005386	2
ENSG00000164062.12	APEH	3	49673881	3_35	0	0.00843711563624716	19.8152775754488	5.2614219889725e-07	1.74794649524374	1
ENSG00000173531.15	MST1	3	49684099	3_35	1	0.0260019507937813	39.5759193914819	3.238515041938e-06	3.70331836199233	1
ENSG00000164068.15	RNF123	3	49696796	3_35	0	0.0284070055701666	36.2870532979402	3.24403949331722e-06	-4.14947478863413	1
ENSG00000176095.11	IP6K1	3	49785476	3_35	0	0.0124627755261018	13.6517503532907	5.35441568607926e-07	-2.60880404344092	1
ENSG00000185614.4	FAM212A	3	49803410	3_35	0	0.453790316913041	19.6793828617674	2.81044877027339e-05	-3.17266697766731	1
ENSG00000183763.8	TRAIP	3	49856597	3_35	0	0.0149747506847288	20.1356690883307	9.48931010995779e-07	-2.51868868838544	1
ENSG00000164078.12	MST1R	3	49903379	3_35	0	0.0133349440043008	20.6890768865462	8.68242986029342e-07	-2.72744158084393	2
ENSG00000004534.14	RBM6	3	49937901	3_35	0	0.00965246988279045	15.7603658041002	4.78755440579309e-07	2.03661392238069	1
ENSG00000012171.19	SEMA3B	3	50267465	3_35	0	0.0268496390414019	15.112647361939	1.27699140413042e-06	-1.32278666432295	1
ENSG00000179564.3	LSMEM2	3	50278688	3_35	0	0.0246459072412184	15.5663482334538	1.20737040177687e-06	-1.7941906525052	1
ENSG00000243477.5	NAT6	3	50295266	3_35	0	0.0190509217722894	12.1349124415251	7.27547938458921e-07	-1.73220435889477	2
ENSG00000186792.16	HYAL3	3	50295266	3_35	0	0.0202915050716145	12.7366488324419	8.13351757582494e-07	1.81438207427076	2
ENSG00000068028.17	RASSF1	3	50341515	3_35	0	0.0301019667480935	17.4514263019264	1.65323569254012e-06	1.91642507093142	1
ENSG00000007402.11	CACNA2D2	3	50504484	3_35	0	0.00819450664308286	5.79523671330653	1.49452424660045e-07	0.943764989341145	1
ENSG00000114735.9	HEMK1	3	50569633	3_35	0	0.00824580298827582	5.4555353014104	1.41572629427211e-07	0.393508777697233	1
ENSG00000114738.10	MAPKAPK3	3	50611291	3_35	0	0.00821535852988631	6.41665345496019	1.65899119112684e-07	-1.5140549806059	1
ENSG00000114737.15	CISH	3	50611939	3_35	0	0.00884758448584155	6.13062003372671	1.70701796669719e-07	-0.975427845648219	1
ENSG00000145050.15	MANF	3	51384757	3_35	0	0.0355834499843402	18.2892810201854	2.0481117985338e-06	-2.21363551206221	2
ENSG00000259956.1	RBM15B	3	51391456	3_35	0	0.00816978385977474	4.77929920336527	1.22880723744431e-07	-0.144437334880974	1
ENSG00000164081.12	TEX264	3	51672163	3_35	0	0.0232659407688945	14.3879635177826	1.05348636677979e-06	-1.7957737485423	1
ENSG00000114767.6	RRP9	3	51941930	3_36	0	0.00568425169187969	43.0781442189167	7.70618195709305e-07	-2.46902259929705	1
ENSG00000041880.14	PARP3	3	51941930	3_36	0	0.00568425169187969	43.0781442189167	7.70618195709305e-07	2.46902259929705	1
ENSG00000248487.8	ABHD14A	3	51972037	3_36	0	0.00248047451347089	30.7959035706699	2.40401234685807e-07	-2.37697365804487	1
ENSG00000243989.8	ACY1	3	51982820	3_36	0	0.00022549581822906	6.18183193791944	4.38696995473127e-09	0.917599629568622	1
ENSG00000164086.9	DUSP7	3	52057238	3_36	0	0.00076223466008063	18.337776856274	4.39890264439675e-08	-1.58886546886296	1
ENSG00000164087.7	POC1A	3	52154292	3_36	0	0.00115972523965191	22.3375648567198	8.15267085755001e-08	1.82294811002752	1
ENSG00000239732.3	TLR9	3	52029870	3_36	0	0.000775482556292562	188.339717057895	4.59645402529864e-07	2.65736163543282	2
ENSG00000247596.8	TWF2	3	52242641	3_36	0	0.000211802219006962	15.8272532934897	1.05498195722048e-08	-2.06725905180224	1
ENSG00000164088.17	PPM1M	3	52245578	3_36	0	0.000424012399861007	229.786289647143	3.06627882350628e-07	0.804658203886521	2
ENSG00000168237.17	GLYCTK	3	52291743	3_36	0	0.000412356394919544	180.651651964292	2.34435644996619e-07	3.36625151055187	1
ENSG00000114841.17	DNAH1	3	52218953	3_36	0	0.000731698808471126	140.045010164926	3.22484585780204e-07	3.58237111067969	1
ENSG00000010319.6	SEMA3G	3	52444898	3_36	0	0.000951819458311243	29.2949156343695	8.77517536533895e-08	-2.00445821245379	1
ENSG00000114854.7	TNNC1	3	52454186	3_36	0	0.000246162397495975	16.572768551141	1.28388389751026e-08	-0.241988364570134	2
ENSG00000010322.15	NISCH	3	52455611	3_36	0	0.000333476672810695	40.5797273560707	4.25876384318296e-08	-0.719281758775622	1
ENSG00000010327.10	STAB1	3	52495250	3_36	0	0.000213871985120351	20.6249641852515	1.38821290474263e-08	0.07095663598591	1
ENSG00000168273.7	SMIM4	3	52533601	3_36	0	0.000276807641499066	149.054607829638	1.29847159903228e-07	2.72235940978186	1
ENSG00000168268.10	NT5DC2	3	52533447	3_36	0	0.000253695005905108	47.8362261680572	3.81924749340161e-08	2.22093654817907	2
ENSG00000163938.16	GNL3	3	52686064	3_36	0	0.000413130165458631	189.744354055404	2.46697496760859e-07	3.23698385660826	1
ENSG00000163939.18	PBRM1	3	52686064	3_36	0	0.000413130165458631	189.744354055404	2.46697496760859e-07	3.23698385660826	1
ENSG00000016864.18	GLT8D1	3	52705620	3_36	0	0.00414899758634968	46.0145358917388	6.00823902615939e-07	2.1804710383808	1
ENSG00000114904.12	NEK4	3	52777156	3_36	3	0.18735599804362	265.631085013712	0.000156622975774195	3.89669861138145	1
ENSG00000055957.10	ITIH1	3	52777156	3_36	3	0.187355998043616	265.631085013712	0.000156622975774192	3.89669861138145	1
ENSG00000055955.15	ITIH4	3	52831577	3_36	0	0.000424542465592648	150.770835353662	2.01440806978061e-07	1.1702801492285	2
ENSG00000213533.11	TMEM110	3	52897955	3_36	0	0.000207397668185672	137.724816073872	8.98928281155284e-08	-0.878739766639018	1
ENSG00000163935.13	SFMBT1	3	53047596	3_36	0	0.00862312262523879	41.8602070181014	1.13599104412523e-06	-3.58023580789303	1
ENSG00000163933.9	RFT1	3	53091569	3_36	0	0.00802665756794052	43.4132054680313	1.09664373766665e-06	3.40963949681548	2
ENSG00000163932.13	PRKCD	3	53155654	3_36	0	0.00232105026595475	28.1913332340081	2.05925028482453e-07	1.9997717250321	1
ENSG00000163931.15	TKT	3	53255618	3_36	0	0.00461753699696932	30.4844660794795	4.42994108508006e-07	2.5197461589433	1
ENSG00000157388.15	CACNA1D	3	53328538	3_36	0	0.000436954584798088	23.5585160970137	3.23961354369408e-08	1.40281932469171	1
ENSG00000272886.5	DCP1A	3	53346026	3_36	0	0.000950757459886709	23.6585066760096	7.07890434486919e-08	1.93279199300627	2
ENSG00000016391.10	CHDH	3	53844589	3_36	0	0.000563222352565007	16.2822343932424	2.88604340463908e-08	-1.54384843327967	2
ENSG00000056736.9	IL17RB	3	53854961	3_36	0	0.000723961274960328	14.9925187147165	3.41585092983023e-08	1.6332657347725	1
ENSG00000113811.10	SELENOK	3	53892083	3_36	0	0.000884995822691859	17.5144942109221	4.87806737703595e-08	-1.81743170104057	1
ENSG00000157445.14	CACNA2D3	3	54122697	3_37	0	0.024159117039691	6.36333219395144	4.83809762382556e-07	0.667055931877343	1
ENSG00000180376.16	CCDC66	3	56557027	3_39	0	0.0148723529599092	4.73470166417113	2.21605878476502e-07	-0.0418812939622909	1
ENSG00000163947.11	ARHGEF3	3	57078950	3_39	0	0.0378089693928881	13.630670760758	1.62188867362184e-06	-1.7717750215037	1
ENSG00000144730.17	IL17RD	3	57170597	3_39	0	0.0176978918755261	6.38743888740906	3.55760125099594e-07	-0.835737611363098	1
ENSG00000239388.8	ASB14	3	57292659	3_39	0	0.0436027634000559	14.999122022656	2.05820593529094e-06	2.21821518259285	2
ENSG00000174844.14	DNAH12	3	57544056	3_39	0	0.0281085845702206	10.7944854736192	9.54882417930988e-07	1.39670384551361	1
ENSG00000174840.8	PDE12	3	57554759	3_39	0	0.0263448273651261	10.1759923796806	8.43686507523191e-07	1.67721721317782	1
ENSG00000168374.10	ARF4	3	57597790	3_39	0	0.0154027765512708	5.06752394847381	2.45642663968213e-07	-0.303777247514103	2
ENSG00000174839.12	DENND6A	3	57692733	3_39	0	0.02920256379746	11.1591280878653	1.02555797853029e-06	1.43031193082059	1
ENSG00000163687.13	DNASE1L3	3	58215019	3_40	0	0.0115244307209385	7.10288550800317	2.57610327346754e-07	0.891533793022269	1
ENSG00000163686.14	ABHD6	3	58237077	3_40	0	0.0706207121550407	24.4461556604711	5.43314929849962e-06	-2.30469339871512	1
ENSG00000163684.11	RPP14	3	58305853	3_40	0	0.0114263987394194	7.02187167755405	2.5250572985633e-07	-0.730220588798398	2
ENSG00000168297.15	PXK	3	58332737	3_40	0	0.0257035563271217	14.7292368997455	1.1914681492857e-06	-1.55765689235042	1
ENSG00000168291.12	PDHB	3	58434315	3_40	0	0.0310616124961218	16.5372275368273	1.61657431065895e-06	-2.13398485891302	1
ENSG00000168306.12	ACOX2	3	58537606	3_40	0	0.0093621400270999	5.13316392763665	1.51240895386344e-07	0.434003443692633	1
ENSG00000168309.16	FAM107A	3	58627651	3_40	0	0.0672469862527838	23.970590471961	5.07294941350564e-06	2.29881054634262	1
ENSG00000198643.6	FAM3D	3	58666565	3_40	0	0.0286573384664841	15.7674765204819	1.42202430625512e-06	1.61908620462992	1
ENSG00000163689.19	C3orf67	3	59050797	3_40	0	0.00954360954879385	5.31507269071103	1.59636002957015e-07	0.401095196056978	1
ENSG00000144724.19	PTPRG	3	61561600	3_41	0	0.0206132263244021	8.69506585535245	5.64063270271849e-07	0.968583688839327	1
ENSG00000114405.10	C3orf14	3	62319398	3_41	0	0.0139404874826715	4.97738490595019	2.18367579882037e-07	-0.217763769908499	2
ENSG00000163618.17	CADPS	3	62875367	3_42	0	0.0461619716835069	15.9846050087021	2.32217653840313e-06	-1.767883929744	2
ENSG00000163632.12	C3orf49	3	63819161	3_43	0	0.128260551555334	26.5683860503903	1.07242579125931e-05	-2.76525368893824	1
ENSG00000163635.17	ATXN7	3	63864984	3_43	0	0.0261845915504354	11.158876940645	9.19549824242532e-07	-1.46806897013165	1
ENSG00000163636.10	PSMD6	3	64024465	3_43	0	0.0389993510206705	14.9690197358294	1.83721386705739e-06	1.61629498295108	1
ENSG00000163637.12	PRICKLE2	3	64445875	3_43	0	0.0133074945983147	4.72039642353989	1.97689564594501e-07	0.0264859622216082	1
ENSG00000144741.17	SLC25A26	3	66134027	3_45	0	9.99200722162641e-16	394.900258693394	1.24179278205358e-18	2.71334163118417	2
ENSG00000144749.13	LRIG1	3	66501565	3_45	0	0	10.3593613561511	0	-0.970715848840832	1
ENSG00000163376.11	KBTBD8	3	66998338	3_45	0	0	10.413679557008	0	1.39012142306814	1
ENSG00000163378.13	EOGT	3	68989066	3_46	0	0.0474387542738756	13.5214508595892	2.01867099943458e-06	1.60954185699321	2
ENSG00000144747.15	TMF1	3	69052218	3_46	0	0.0273002222643933	8.22733383734276	7.06861416072878e-07	-0.914977300780368	1
ENSG00000163380.15	LMOD3	3	69122652	3_46	0	0.020455821366924	5.47646468201916	3.52554439149947e-07	-0.374218615975735	1
ENSG00000163412.12	EIF4E3	3	71747343	3_48	0	0.0124328286105977	9.60606689850344	3.75858630799389e-07	1.105417404707	1
ENSG00000170837.2	GPR27	3	71735170	3_48	0	0.0132678782916397	10.2243626551259	4.26920193979609e-07	1.16113461469218	1
ENSG00000172986.12	GXYLT2	3	72887991	3_49	0	0.0287744923611637	10.7316057118097	9.71809974311854e-07	-0.970895413415972	2
ENSG00000163605.14	PPP4R2	3	72989125	3_49	0	0.0155978368781523	4.90071215840067	2.4056505609217e-07	0.465924567550381	2
ENSG00000255423.1	EBLN2	3	73060925	3_49	0	0.0596175262831528	17.7288112585084	3.32630862608552e-06	2.19056490189069	1
ENSG00000113805.8	CNTN3	3	74520712	3_50	0	0	56.6867072322502	0	1.04362189454478	2
ENSG00000227124.8	ZNF717	3	75782933	3_51	0	0.0246020405382871	7.25224786742298	5.61503855271834e-07	-0.886293510751217	1
ENSG00000169855.19	ROBO1	3	79766572	3_53	0	0.014444043023785	4.92489370583421	2.23869334688587e-07	0.390374384260689	1
ENSG00000114480.12	GBE1	3	81761728	3_54	0	0	71.9058277625843	0	-0.873949029837757	2
ENSG00000064835.10	POU1F1	3	87272380	3_57	0	0.054868674111178	18.2463316314335	3.15071414997011e-06	2.52420202528658	1
ENSG00000206538.8	VGLL3	3	86990820	3_57	0	0.0265400895165272	11.0066354152609	9.19318369546262e-07	-1.2910989085484	1
ENSG00000083937.8	CHMP2B	3	87218090	3_57	0	0.104147922156139	24.4996373958809	8.03006831813238e-06	2.84032200476031	2
ENSG00000179097.5	HTR1F	3	87988609	3_58	0	0.0115694175188638	7.29890975940276	2.6575317522058e-07	0.539979801353685	1
ENSG00000175105.6	ZNF654	3	88058839	3_58	0	0.00994386344161147	5.46327477315787	1.70968920259958e-07	0.968827329728708	2
ENSG00000163320.10	CGGBP1	3	88122078	3_58	0	0.0236809713886255	14.1180909036081	1.0521664770557e-06	2.20292653130293	1
ENSG00000179021.9	C3orf38	3	88150148	3_58	1	0.155749435238471	18.6942553250379	9.16312527640386e-06	3.44434876400762	1
ENSG00000184500.14	PROS1	3	93974610	3_59	0	0.0115961682450989	4.97800461998442	1.81668142960337e-07	-0.0442084912790041	1
ENSG00000178700.7	DHFR2	3	94062771	3_59	0	0.0121989174558704	5.45864408195271	2.09563211090078e-07	0.595418951187702	1
ENSG00000178694.9	NSUN3	3	94062771	3_59	0	0.0121989174558704	5.45864408195271	2.09563211090078e-07	-0.595418951187702	1
ENSG00000080200.9	CRYBG3	3	97822174	3_61	0	0.0352189223389636	12.8438476231929	1.42357443800774e-06	1.56664149901782	1
ENSG00000170854.17	RIOX2	3	97973519	3_61	0	0.0254002457404515	9.7207681691601	7.77047339396594e-07	1.08734477565302	1
ENSG00000231861.2	OR5K2	3	98507451	3_62	0	0.0212166653552631	4.89981655906572	3.27164310239601e-07	-0.01543664532206	1
ENSG00000080822.16	CLDND1	3	98523270	3_62	0	0.0222234136080111	5.34132121154353	3.73566943287495e-07	-0.443824019857709	1
ENSG00000154165.4	GPR15	3	98532142	3_62	0	0.0209997053183493	4.801989628935	3.17353572730491e-07	-0.236451796101431	1
ENSG00000080819.6	CPOX	3	98592028	3_62	0	0.0315933144600029	8.69826403465521	8.64841956050894e-07	-1.00738127898621	1
ENSG00000064225.12	ST3GAL6	3	98743681	3_62	0	0.0262853460537219	6.94151708738512	5.74218353757125e-07	1.02397776350298	1
ENSG00000057019.15	DCBLD2	3	98901239	3_62	0	0.0208394754514327	4.72907584017261	3.10150178689302e-07	0.0464302631301414	2
ENSG00000144810.15	COL8A1	3	99638508	3_62	0	0.0259165474148146	6.80721258106352	5.55207637417169e-07	1.34319150034056	1
ENSG00000036054.12	TBC1D23	3	100261437	3_63	0	0.0285017554980845	10.7129571750141	9.60926018441001e-07	1.74175189937158	1
ENSG00000114021.11	NIT2	3	100335316	3_63	0	0.0165846642308931	5.55569211065326	2.89970506194748e-07	-0.392523228803477	1
ENSG00000154174.7	TOMM70	3	100401425	3_63	0	0.0163388640414128	5.41383192646883	2.78378443039692e-07	-0.74603396906601	2
ENSG00000206535.7	LNP1	3	100401425	3_63	0	0.0151880218155183	4.71993970811924	2.2560391766853e-07	0.0858694821822472	2
ENSG00000181458.10	TMEM45A	3	100492481	3_63	0	0.021649861938994	8.0908944849244	5.51265282456181e-07	1.13800895041876	2
ENSG00000114354.13	TFG	3	100709512	3_63	0	0.088278193531662	21.621149485392	6.00677259341638e-06	-2.08685032400684	1
ENSG00000154175.16	ABI3BP	3	100995762	3_64	0	0.0177743855268806	7.66072711728177	4.28522433073367e-07	-0.997410780299299	1
ENSG00000081148.11	IMPG2	3	101320263	3_64	0	0.0133880221937577	4.96882183004842	2.09352823056566e-07	0.559669784689699	2
ENSG00000138468.15	SENP7	3	101513077	3_64	0	0.0738295776625997	21.3213194300987	4.95397070920765e-06	2.75927200397897	1
ENSG00000174173.6	TRMT10C	3	101561866	3_64	0	0.0784377509640888	21.9123786809828	5.40908281881499e-06	2.47386439253354	1
ENSG00000066422.4	ZBTB11	3	101677685	3_64	0	0.0152922204921423	6.23140347414529	2.99892356672556e-07	0.757379096858547	1
ENSG00000144815.15	NXPE3	3	101779233	3_64	0	0.0225517596200197	9.92619562151197	7.04485789628549e-07	1.3144449003466	2
ENSG00000144802.11	NFKBIZ	3	101828889	3_64	0	0.0130554153754932	4.73007115566087	1.94342301569113e-07	0.190501830131378	1
ENSG00000114423.18	CBLB	3	105869225	3_66	0	0.0132611164360088	6.74988155004634	2.81698940578032e-07	0.595490070377607	1
ENSG00000138483.2	CCDC54	3	107377044	3_67	0	0.0432533948359505	17.150894886003	2.3346186933734e-06	-1.9909633903541	1
ENSG00000114455.13	HHLA2	3	108296400	3_67	0	0.014475915579174	6.70726088096167	3.05562612210381e-07	0.889223393209777	1
ENSG00000114446.4	IFT57	3	108222767	3_67	0	0.0294972712315909	13.484147089815	1.25174047859331e-06	1.53367014024512	1
ENSG00000163519.13	TRAT1	3	108822296	3_67	0	0.0151694612340021	7.15165533118392	3.41417443384942e-07	0.904022925540815	1
ENSG00000172139.14	SLC9C1	3	112293993	3_69	0	0.014488489754902	5.58269829821412	2.54551845447686e-07	-0.529849173303703	1
ENSG00000177707.10	NECTIN3	3	111070094	3_69	0	0.0249001033916405	10.7342824769732	8.41168776826437e-07	1.37347986980803	1
ENSG00000177494.5	ZBED2	3	111595007	3_69	0	0.0156508549381629	6.31559832262572	3.11072443447195e-07	-0.590141445910353	1
ENSG00000240891.7	PLCXD2	3	111674240	3_69	0	0.0216431691182616	9.39852239826413	6.40161287434305e-07	-1.09003781692109	1
ENSG00000144824.20	PHLDB2	3	111732536	3_69	0	0.0136127170129412	4.99079856284906	2.13807941063395e-07	0.249003200914271	2
ENSG00000144834.13	TAGLN3	3	111999059	3_69	0	0.0396355529860816	15.179423174828	1.89342960763374e-06	-1.58963674178344	1
ENSG00000174500.12	GCSAM	3	112133150	3_69	0	0.0297699970726423	12.4392789991871	1.1654213617817e-06	1.3970854841614	1
ENSG00000091972.18	CD200	3	112331697	3_69	0	0.0132652377761416	4.74538970330844	1.98105209548394e-07	-0.0699527320665357	2
ENSG00000144848.10	ATG3	3	112561859	3_69	0	0.0133759663579014	4.82427954808925	2.03079743878452e-07	-0.151018447688892	2
ENSG00000138459.8	SLC35A5	3	112561371	3_69	0	0.0132667499437381	4.74647139497393	1.98172954902928e-07	0.108361574834206	1
ENSG00000091986.15	CCDC80	3	112649146	3_69	0	0.017582998490666	7.42181640582229	4.10688100422256e-07	0.789708784105966	1
ENSG00000163606.10	CD200R1	3	112975136	3_69	0	0.0146332036282052	5.67706697257827	2.61440224263727e-07	-0.418669645610254	2
[truncated: 8,362 more rows]
