# Supplementary material for: Adjusting for genetic confounders in transcriptome-wide association studies improves discovery of risk genes of complex traits
Source: Nat Genet. 2024 Jan 26;56(2):336–47. doi: 10.1038/s41588-023-01648-9 (PMC10864181; doi:10.1038/s41588-023-01648-9)
Supplement: Supplementary file 5 — cTWAS results of all analyzed genes across all tissues for IBD, SCZ, and SBP. Results are stored separately for each combination of traits and tissues. Column legends for each set of results are the same as in Supplementary Table 1. [file 41588_2023_1648_MOESM5_ESM.zip › SBP_Skin_Not_Sun_Exposed_Suprapubic.csv]

id	genename	chrom	pos	region_tag	cs_index	PIP	tau2	PVE	z	num_eqtl
ENSG00000237330.2	RNF223	1	1074098	1_1	0	0.0141214328978799	5.98052785661497	2.65783035999829e-07	-0.657772967318563	1
ENSG00000188976.10	NOC2L	1	954496	1_1	0	0.015736224196182	6.62641519821627	3.28161896234568e-07	-0.818651544830868	1
ENSG00000187961.13	KLHL17	1	959193	1_1	0	0.153218520409796	27.6091632769529	1.33129249263493e-05	-2.68800574187031	1
ENSG00000187583.10	PLEKHN1	1	966689	1_1	0	0.0156744852887026	6.84202540439619	3.37510232903874e-07	0.826687465623892	2
ENSG00000187642.9	PERM1	1	982112	1_1	0	0.0148875665396663	6.25919093637824	2.93258689268451e-07	0.640290765460154	1
ENSG00000131591.17	C1orf159	1	1098619	1_1	0	0.0126876724492907	4.80606612466385	1.91902518172444e-07	0.0963637839438	2
ENSG00000162571.13	TTLL10	1	1174096	1_1	0	0.0126934274271024	4.80354053049381	1.91888672107883e-07	0.171185699516093	1
ENSG00000186891.13	TNFRSF18	1	1206770	1_1	0	0.021015066545367	14.6060792502464	9.65991702420213e-07	-3.00676698408021	1
ENSG00000184163.3	C1QTNF12	1	1246946	1_1	0	0.0193018180157793	10.9067376340441	6.62524673043205e-07	-2.13869253556378	1
ENSG00000160087.20	UBE2J2	1	1260503	1_1	0	0.0168631829855846	7.74814094510372	4.11193308519749e-07	-1.00228870855535	2
ENSG00000162572.20	SCNN1D	1	1280044	1_1	0	0.014903303809359	12.6295751640485	5.92352560952655e-07	3.19038056584863	3
ENSG00000169962.4	TAS1R3	1	1331096	1_1	1	0.0610103470057395	27.122574923164	5.20766916467268e-06	4.62996103631591	1
ENSG00000107404.19	DVL1	1	1345428	1_1	1	0.321486775297276	25.8351099542114	2.61386046710033e-05	-5.15518629252383	2
ENSG00000162576.16	MXRA8	1	1361679	1_1	0	0.20479696393445	32.7988110960972	2.11392993735413e-05	-4.21246119898394	2
ENSG00000175756.13	AURKAIP1	1	1379327	1_1	1	0.077554191378661	24.407881196146	5.95722945874333e-06	4.87340607988884	1
ENSG00000242485.5	MRPL20	1	1407014	1_1	0	0.0252620949990557	10.005334235577	7.95444601661822e-07	1.37047357484675	2
ENSG00000179403.11	VWA1	1	1434243	1_1	0	0.0294667238678642	15.8246422337422	1.46748856980376e-06	2.75300044866378	1
ENSG00000160072.19	ATAD3B	1	1434243	1_1	0	0.0294667238678642	15.8246422337422	1.46748856980376e-06	-2.75300044866378	1
ENSG00000215915.9	ATAD3C	1	1432355	1_1	0	0.115276436593145	26.7577385049301	9.70731051737989e-06	-3.69151054695954	3
ENSG00000197785.13	ATAD3A	1	1511945	1_1	0	0.0222239694160611	13.985134864291	9.78131540447934e-07	-2.77234671507614	1
ENSG00000228594.3	FNDC10	1	1599330	1_1	0	0.0153070717711666	6.96106591520228	3.35333420091715e-07	1.0061172773869	1
ENSG00000197530.12	MIB2	1	1613769	1_1	0	0.0322298426492972	13.5007533944107	1.36938372939073e-06	1.66244169695463	1
ENSG00000189409.13	MMP23B	1	1631710	1_1	0	0.116579372768502	25.7679952677839	9.45390687708093e-06	2.627638460925	2
ENSG00000008128.22	CDK11A	1	1726691	1_1	0	0.0131519113925586	5.30185901952465	2.19445168402682e-07	-0.528672238373151	1
ENSG00000215790.6	SLC35E2	1	1845552	1_1	0	0.0249050859469155	10.4443048043641	8.18609077489097e-07	-0.84309315249168	1
ENSG00000008130.15	NADK	1	1732166	1_1	0	0.0143099578951262	6.57241689010569	2.95986860799954e-07	-1.02402660761488	2
ENSG00000169885.9	CALML6	1	1910289	1_1	0	0.0239546185979128	21.2864523080391	1.60472833179673e-06	4.0007197925246	2
ENSG00000178821.12	TMEM52	1	1919475	1_1	2	0.185029371704993	25.998733993644	1.51391624211472e-05	4.9304361291528	2
ENSG00000205116.3	TMEM88B	1	1425936	1_1	0	0.0133444437351109	8.26597944646332	3.47139289006316e-07	2.33770418141774	1
ENSG00000187730.8	GABRD	1	2029235	1_2	0	0.0206284668253648	14.5585867020791	9.45137819848171e-07	1.72861771735147	1
ENSG00000067606.16	PRKCZ	1	2050574	1_2	0	0.00742475996232006	4.9329744417715	1.15265743721285e-07	0.20824443591715	1
ENSG00000162585.16	FAAP20	1	2008395	1_2	0	0.0073063304726545	4.77724107346088	1.09846302580751e-07	-0.392082485134444	3
ENSG00000157933.9	SKI	1	2220140	1_2	0	0.230372307977162	36.8483869009955	2.6715156805635e-05	-3.547593044634	1
ENSG00000116151.13	MORN1	1	2367799	1_2	0	0.00756187327495794	5.21297485892966	1.24057778245963e-07	-0.334435658477242	3
ENSG00000157916.19	RER1	1	2391287	1_2	0	0.00792839472289597	5.65699208110729	1.41149650872421e-07	0.570392647872497	2
ENSG00000157911.9	PEX10	1	2404771	1_2	0	0.035253584295736	19.7938084477411	2.19604692512476e-06	2.03754053317656	2
ENSG00000149527.17	PLCH2	1	2425928	1_2	0	0.0074610817340125	4.97064551939309	1.16714164073449e-07	0.311609228862445	2
ENSG00000157870.14	FAM213B	1	2586412	1_2	0	0.0098620615028655	7.69624722345419	2.38866744270609e-07	-0.914902994886101	1
ENSG00000142606.15	MMEL1	1	2632557	1_2	0	0.00748914547779245	5.04164703868963	1.18826602089755e-07	-0.242418834996989	2
ENSG00000215912.12	TTC34	1	2800905	1_2	0	0.00757599095963923	5.15295327600516	1.22858335172676e-07	0.306919018918034	2
ENSG00000130762.14	ARHGEF16	1	3477557	1_2	0	0.0587988047300769	27.0207212143517	5.0000507006946e-06	-2.41744360026468	1
ENSG00000162591.15	MEGF6	1	3495402	1_2	0	0.00768346540191445	6.51047212155189	1.57426774473563e-07	-1.24638236000584	2
ENSG00000078900.14	TP73	1	3658626	1_2	0	0.00760310455106905	5.21054272368661	1.24676010674929e-07	-0.373233447920572	1
ENSG00000235169.7	SMIM1	1	3767543	1_3	0	0.0854673797125288	17.9528168869744	4.82883053490606e-06	-1.78585471129233	1
ENSG00000130764.9	LRRC47	1	3776235	1_3	0	0.0212734021700326	4.68385670977473	3.13580843966853e-07	-0.09581826393218	2
ENSG00000116198.12	CEP104	1	3856515	1_3	0	0.0306015360552887	8.1230237756272	7.8229386553064e-07	0.928818760122317	3
ENSG00000169598.15	DFFB	1	3856515	1_3	0	0.0276009831021642	7.14550286321388	6.20677957740995e-07	0.805445656635609	3
ENSG00000198912.10	C1orf174	1	3891607	1_3	0	0.0238688291251731	5.7713227077075	4.33526298760996e-07	-0.480356567125463	2
ENSG00000196581.10	AJAP1	1	4654263	1_4	0	0.0183562229329257	5.03189201743987	2.90685661381243e-07	0.300387405103868	3
ENSG00000069424.14	KCNAB2	1	5991206	1_5	0	0.0206350889323612	5.47010921477655	3.55231374323038e-07	-0.631496481615643	2
ENSG00000131697.17	NPHP4	1	5946579	1_5	0	0.0210770230615707	5.77306869805952	3.82934918474771e-07	-0.615051599422685	2
ENSG00000158286.12	RNF207	1	6205436	1_5	0	0.025570885572703	7.70657355754754	6.20177592092206e-07	0.86398860449026	2
ENSG00000116251.9	RPL22	1	6209280	1_5	0	0.0205416887482723	5.39291023839139	3.48632852975594e-07	0.231379032177731	1
ENSG00000116237.15	ICMT	1	6235565	1_5	0	0.0274809374871442	8.76975675087961	7.58451937814735e-07	-1.36251803667201	2
ENSG00000069812.11	HES2	1	6424820	1_5	0	0.0190934846754922	5.04863925715964	3.03367121385304e-07	0.491134429532967	1
ENSG00000187017.15	ESPN	1	6424615	1_5	0	0.0204634352531033	5.30519351846718	3.41655759078836e-07	-0.17929773585491	3
ENSG00000215788.9	TNFRSF25	1	6465855	1_5	0	0.0576160722407973	16.1536544615762	2.92902724249278e-06	-2.12378877609107	1
ENSG00000162408.10	NOL9	1	6518471	1_5	0	0.0190851267683144	5.56119254753153	3.34019602436616e-07	-0.836067157225323	2
ENSG00000173662.20	TAS1R1	1	6555635	1_5	0	0.0188746978797505	5.31724609030579	3.15846263168383e-07	0.745936798593808	1
ENSG00000204859.12	ZBTB48	1	6580056	1_5	0	0.0302387435368983	12.1040781238466	1.15187256222606e-06	-2.09942316225421	1
ENSG00000116273.5	PHF13	1	6590682	1_5	0	0.0188735112530353	4.82002488690058	2.86293151125803e-07	-0.407558651086766	1
ENSG00000041988.15	THAP3	1	6624846	1_5	0	0.0235004261903713	6.67084256589544	4.93361667665593e-07	-0.547022259795206	2
ENSG00000007923.15	DNAJC11	1	6701642	1_5	1	0.0518521304922085	16.2276438126443	2.64807966085183e-06	-3.67467606462821	1
ENSG00000049245.12	VAMP3	1	7781270	1_6	0	0.0142484296992201	4.7937641839016	2.14957520500013e-07	-0.271340283748917	1
ENSG00000116288.12	PARK7	1	7961718	1_6	0	0.0177334326733075	7.11970778901426	3.97341524355657e-07	1.13421162291233	1
ENSG00000116285.12	ERRFI1	1	8026467	1_6	0	0.0244769422321017	10.2765555467562	7.91614445334869e-07	-1.51213726227584	1
ENSG00000162426.14	SLC45A1	1	8323927	1_6	0	0.0602851202895569	22.0963066385296	4.1921691108804e-06	3.09192124833082	1
ENSG00000142599.17	RERE	1	8424763	1_6	0	0.0825226166905971	40.7397515107252	1.058035744e-05	-5.63733837653425	1
ENSG00000074800.13	ENO1	1	8879783	1_6	0	0.0143648939175348	6.50901001109803	2.94256683842203e-07	1.63545893719753	1
ENSG00000142583.17	SLC2A5	1	9086273	1_6	0	0.0145802032063357	4.96690101216375	2.27907205143293e-07	0.348949592916962	1
ENSG00000180758.11	GPR157	1	9126950	1_6	0	0.0295493896570491	11.7934628140903	1.09672774567582e-06	-1.61347628965839	2
ENSG00000049239.12	H6PD	1	9271218	1_6	0	0.0804833923869159	20.9454326077115	5.30523446213155e-06	-2.24615094614989	1
ENSG00000171621.13	SPSB1	1	9292400	1_6	0	0.042944800335438	14.8163704535721	2.00244865784392e-06	1.4799898737061	1
ENSG00000131686.14	CA6	1	8945251	1_6	0	0.0158956501988964	5.6399465046902	2.82138436586302e-07	0.307864318840688	2
ENSG00000171603.16	CLSTN1	1	9825232	1_7	0	0.0343075747470424	14.1532650047844	1.52811356290193e-06	1.75009068399436	1
ENSG00000178585.14	CTNNBIP1	1	9908479	1_7	0	0.0371097863192631	15.7820038619996	1.84314529796191e-06	1.72482378588269	1
ENSG00000162441.11	LZIC	1	9943262	1_7	0	0.0122157835590457	4.8259014196944	1.85527695073164e-07	-0.00368988721892562	1
ENSG00000173614.13	NMNAT1	1	9940342	1_7	0	0.0167256701840001	7.37120334316552	3.87999257214655e-07	-0.974597174704867	1
ENSG00000162444.11	RBP7	1	9991107	1_7	0	0.0240270423845181	11.3670669971295	8.59523406558808e-07	-1.72684203850071	1
ENSG00000130939.18	UBE4B	1	10033012	1_7	0	0.0127588770599466	5.15091358807917	2.06826265654281e-07	0.101855029921455	2
ENSG00000054523.17	KIF1B	1	10210333	1_7	0	0.0122069989025536	4.87236686557874	1.87179317903026e-07	0.382530706441328	1
ENSG00000142657.20	PGD	1	10398321	1_7	0	0.0415009528833635	15.2411083294507	1.9905981314815e-06	-2.6505254824488	3
ENSG00000175279.21	CENPS	1	10455357	1_7	0	0.0151598815599778	6.41724750274873	3.0616361110398e-07	0.124659543486217	1
ENSG00000241563.3	CORT	1	10449646	1_7	0	0.0149286535010664	6.29708885550768	2.95848541920168e-07	-0.0995305283728376	1
ENSG00000160049.11	DFFA	1	10477033	1_7	0	0.0194962246920374	9.41069061049697	5.77405598826437e-07	1.95383048316216	1
ENSG00000142655.12	PEX14	1	10499541	1_7	0	0.0183945299754018	8.85249358238233	5.12463914091353e-07	1.85995388597421	1
ENSG00000130940.14	CASZ1	1	10795581	1_8	0	0.0228956092510388	4.82660160702438	3.47778421058008e-07	-0.314365837208365	1
ENSG00000120948.16	TARDBP	1	11012192	1_8	0	0.0247881515415642	5.57726046926673	4.35084932680499e-07	0.854693575281726	2
ENSG00000009724.16	MASP2	1	11047382	1_8	0	0.0369169044268444	9.3522354642515	1.08654991852539e-06	1.48583552747586	1
ENSG00000116649.9	SRM	1	11060199	1_8	0	0.0227783461045172	4.7780861366996	3.42519369508925e-07	-0.128806382113185	2
ENSG00000171824.13	EXOSC10	1	11071235	1_8	0	0.0226476322659397	4.72371540028552	3.36678591975625e-07	0.118138880920519	1
ENSG00000198793.12	MTOR	1	11262508	1_8	0	0.0620859548116854	14.316539503681	2.79730868749173e-06	1.99078325531412	1
ENSG00000132879.13	FBXO44	1	11649707	1_8	0	0.0252963351799893	5.76916498183271	4.59282121040481e-07	0.575586459669104	2
ENSG00000116661.9	FBXO2	1	11649707	1_8	0	0.0569434574139196	13.4870119133505	2.41695490388445e-06	-1.47479445762119	2
ENSG00000116663.10	FBXO6	1	11664035	1_8	0	0.0407133458377957	10.2832045696631	1.31757165595239e-06	-1.21706448278463	2
ENSG00000162490.6	DRAXIN	1	11691078	1_8	0	0.0235362553524262	5.08737052139099	3.76825001931884e-07	-0.36618000601044	1
ENSG00000162493.16	PDPN	1	13583417	1_10	0	0.0500561305123424	11.4042758893821	1.79652788735207e-06	1.3334497691708	3
ENSG00000171729.13	TMEM51	1	15152787	1_11	0	0.00392780955618099	9.60199984851599	1.18691902425932e-07	-1.11058178592024	1
ENSG00000142634.12	EFHD2	1	15409565	1_11	0	0.00274348932023649	5.68540214303152	4.90877850810899e-08	0.495918838544008	3
ENSG00000215704.9	CELA2B	1	15465283	1_11	0	0.0124263861582056	12.9946851241081	5.08182352878192e-07	-1.7774773697191	1
ENSG00000116138.12	DNAJC16	1	15527155	1_11	0	0.00335786180873199	14.4263870916514	1.52450682770446e-07	-2.49769021186561	1
ENSG00000116771.5	AGMAT	1	15584923	1_11	0	0.00257222916769195	13.9712362529633	1.13097620796551e-07	-2.83341442777102	2
ENSG00000197312.11	DDI2	1	15617889	1_11	0	0.00255444974399854	17.7955921789525	1.43060184563617e-07	-3.98809102079448	2
ENSG00000116786.11	PLEKHM2	1	15680896	1_11	0	0.00267101258043201	20.152673817674	1.69401629236296e-07	4.0471194805543	1
ENSG00000162461.7	SLC25A34	1	15737203	1_11	0	0.00332776993984818	20.5084107227867	2.14780215881939e-07	-3.38729994799887	1
ENSG00000186510.11	CLCNKA	1	16012924	1_11	0	0.0298408832200879	19.2126005415165	1.80429190226902e-06	-2.59951384921285	1
ENSG00000173641.17	HSPB7	1	16026987	1_11	0	0.0209473038765277	20.2702879164559	1.33627863268664e-06	-2.01570926741056	1
ENSG00000184908.17	CLCNKB	1	16043396	1_11	0	0.00302675710429312	6.85941296733843	6.5339152080452e-08	-1.46568519523571	2
ENSG00000142632.16	ARHGEF19	1	16213318	1_11	0	0.00242397664024419	4.71979465172429	3.60048086964417e-08	0.18254767384513	1
ENSG00000132881.11	RSG1	1	16237068	1_11	0	0.00844463694077202	16.0043343303127	4.25331523437075e-07	2.11493699005301	2
ENSG00000037637.10	FBXO42	1	16352086	1_11	0	0.01491180955145	22.1320819008464	1.03863174116617e-06	2.3859560504781	2
ENSG00000055070.16	SZRD1	1	16352086	1_11	0	0.00246136571366684	4.78341959966425	3.70530189917217e-08	-0.251223820508761	2
ENSG00000157191.19	NECAP2	1	16439071	1_11	0	0.00358858247504512	8.7896293507542	9.92664446403782e-08	1.1276647016721	1
ENSG00000058453.16	CROCC	1	16963416	1_12	0	0.0347924745569204	7.3411639656216	8.03820755968675e-07	-0.810595038377356	1
ENSG00000117118.9	SDHB	1	17005181	1_12	0	0.0262839794534661	4.68336492220825	3.87398639791806e-07	0.061962617198667	1
ENSG00000117115.12	PADI2	1	17115232	1_12	0	0.0285433066333072	5.46392832066821	4.9081547826068e-07	0.412989734174658	1
ENSG00000179051.13	RCC2	1	17439260	1_12	0	0.0266498572552628	4.81416908870873	4.03761774884931e-07	-0.195053540254516	2
ENSG00000074964.16	ARHGEF10L	1	17522711	1_12	0	0.02667837924421	4.82429135938678	4.0504375860032e-07	0.208333765021237	2
ENSG00000117154.11	IGSF21	1	18107631	1_12	0	0.0364262696380613	7.77701049610178	8.91530810970236e-07	0.832839565403334	2
ENSG00000158748.3	HTR6	1	19665879	1_15	0	0.0403044309101868	26.1795952770122	3.32066217608273e-06	-2.28663439234338	1
ENSG00000179023.8	KLHDC7A	1	18480643	1_15	0	0.0302742451696432	23.4605136681785	2.23521762934912e-06	2.15683797554277	2
ENSG00000159423.16	ALDH4A1	1	18872993	1_15	0	0.0117541348845176	14.5448292033616	5.38032202044924e-07	-1.56301696989605	2
ENSG00000169991.10	IFFO2	1	18956450	1_15	0	0.00427712473896447	5.06420319987668	6.81666597095098e-08	0.323417794147618	1
ENSG00000127481.14	UBR4	1	19212302	1_15	0	0.0054096002645313	7.27073021397111	1.23780484553566e-07	0.741693496286722	1
ENSG00000127463.13	EMC1	1	19227605	1_15	0	0.00425675921738622	5.02098113690566	6.72630643039758e-08	-0.262341627526221	3
ENSG00000053372.4	MRTO4	1	19249541	1_15	0	0.00411702372389389	4.70684591814789	6.09849012435028e-08	0.143441769725578	3
ENSG00000162482.4	AKR7A3	1	19284993	1_15	0	0.0321998593259703	24.0177288371632	2.4338560329247e-06	2.28716074704182	1
ENSG00000053371.12	AKR7A2	1	19311596	1_15	0	0.00431676273564652	5.14905897711886	6.99511758028943e-08	-0.39355844515994	3
ENSG00000040487.12	PQLC2	1	19321896	1_15	0	0.0107333868496787	13.69333198047	4.62545961364645e-07	-1.48538961038893	1
ENSG00000077549.17	CAPZB	1	19445640	1_15	0	0.0150394195598922	16.8569268887357	7.97844861024958e-07	1.76026734780119	1
ENSG00000173436.13	MINOS1	1	19596564	1_15	0	0.00434470403935083	5.21273585839422	7.12746166532421e-08	0.334560304819709	1
ENSG00000158747.13	NBL1	1	19443481	1_15	0	0.00434468355581252	5.21185072326866	7.12621780771759e-08	0.355225782815651	2
ENSG00000169914.5	OTUD3	1	19882290	1_15	0	0.00510249139478403	6.71646750484191	1.07852985790273e-07	-0.724637661092195	3
ENSG00000188257.10	PLA2G2A	1	19979653	1_15	0	0.00433056450592229	5.18096551605888	7.0609670909735e-08	0.354475029792385	2
ENSG00000127472.10	PLA2G5	1	20028276	1_15	0	0.0041463983785871	4.7744093344808	6.23016645681952e-08	0.128688761136987	1
ENSG00000158786.4	PLA2G2F	1	20102947	1_15	0	0.0236728726695701	21.1354631021719	1.57460528216832e-06	2.02505373794674	3
ENSG00000162543.5	UBXN10	1	20221890	1_15	0	0.00482884758062629	6.20380263728292	9.42780180760168e-08	-0.575269779534805	1
ENSG00000162545.5	CAMK2N1	1	20486995	1_15	0	0.00847692909618847	11.4734647255172	3.06085043668463e-07	-1.30167605149739	1
ENSG00000090432.6	MUL1	1	20508105	1_15	0	0.00913419137857763	12.1656241490869	3.49714367773829e-07	1.40568238044488	2
ENSG00000183114.7	FAM43B	1	20551955	1_15	0	0.00416908121301884	4.826502067234	6.33259662918543e-08	-0.15231136574531	3
ENSG00000158825.5	CDA	1	20589208	1_15	0	0.015139319619595	16.9242765336529	8.06353442516483e-07	-1.72983451758738	2
ENSG00000117245.12	KIF17	1	20684689	1_15	0	0.00745219155504318	10.249327784292	2.40374484535113e-07	-1.26017610708649	2
ENSG00000189410.11	SH2D5	1	20732634	1_15	0	0.00429606944154715	5.10532499612748	6.90245620984475e-08	0.331846131866735	2
ENSG00000127483.17	HP1BP3	1	20787899	1_15	0	0.00410521999283575	4.68051006018506	6.04698083288977e-08	-0.0479589299556829	1
ENSG00000075151.20	EIF4G3	1	21169175	1_15	0	0.00448348747544436	5.47925222507488	7.73118787676123e-08	-0.796540625791624	3
ENSG00000117298.14	ECE1	1	21308484	1_15	0	0.00432442071013561	5.15299644314405	7.01288560898911e-08	-0.585824081981248	1
ENSG00000142794.18	NBPF3	1	21390534	1_15	0	0.00427742119150332	5.0588641501722	6.80995132111099e-08	-0.372048464864295	3
ENSG00000070886.11	EPHA8	1	22567415	1_15	0	0.0044684526532518	5.50503827184419	7.74152422064706e-08	-0.503239593516089	1
ENSG00000090686.15	USP48	1	21781345	1_15	0	0.0175510483438315	18.2840355816311	1.00991330530392e-06	1.86564686412193	4
ENSG00000142798.17	HSPG2	1	21850873	1_15	0	0.00449083186488786	5.52906879038754	7.81425829636428e-08	-0.536094734444778	1
ENSG00000142789.19	CELA3A	1	22001714	1_15	0	0.00509751872722031	6.70909508504038	1.07629606043339e-07	0.766402047826208	1
ENSG00000070831.15	CDC42	1	22052387	1_15	0	0.0210293282357049	20.1160244935036	1.33130183057134e-06	-1.92809831863932	1
ENSG00000184677.16	ZBTB40	1	22453334	1_15	0	0.00479213837793124	6.07350810705043	9.1596301819876e-08	-0.45249196523306	1
ENSG00000133216.16	EPHB2	1	22829796	1_16	0	0.01753200248457	4.95506515262113	2.73394558579781e-07	-0.280593864506854	1
ENSG00000004487.15	KDM1A	1	23000786	1_16	0	0.029562924788045	9.89191812434429	9.20315815125819e-07	-1.14634743918996	1
ENSG00000169641.13	LUZP1	1	23176683	1_16	0	0.116966261573339	23.1142747901598	8.50843832393571e-06	2.52075836372942	2
ENSG00000125944.18	HNRNPR	1	23343277	1_16	0	0.0312079349789108	10.4051562036978	1.02193343986358e-06	-1.56179806550604	1
ENSG00000125945.14	ZNF436	1	23371627	1_16	0	0.108720027628847	22.3954629841544	7.66264265563325e-06	-2.61617763194054	1
ENSG00000204219.9	TCEA3	1	23420932	1_16	0	0.123345397113421	23.6355762709352	9.17483191759365e-06	2.83373363876648	2
ENSG00000117318.8	ID3	1	23559582	1_16	0	0.0170476155032376	4.69096431620758	2.51671909722977e-07	0.148841535467594	1
ENSG00000142676.12	RPL11	1	23691734	1_17	0	0	160.509987231558	0	0.745878312910805	2
ENSG00000011007.12	ELOA	1	23743147	1_17	0	0	2017.00291385879	0	3.72582769113585	1
ENSG00000057757.9	PITHD1	1	23802636	1_17	0	0	2299.07639478856	0	-3.08547542234708	1
ENSG00000117308.14	GALE	1	23800401	1_17	0	0	172.049168250884	0	0.732046050329399	3
ENSG00000142661.18	MYOM3	1	24089138	1_17	0	0	38.0538849899256	0	-0.683365102755411	4
ENSG00000142677.3	IL22RA1	1	24139769	1_17	0	0	30.8294202136531	0	0.323338450167758	4
ENSG00000001460.17	STPG1	1	24416496	1_17	0	0	5.18895724959268	0	0.338236965605113	2
ENSG00000001461.16	NIPAL3	1	24415329	1_17	0	0	10.3610837683782	0	-0.227972966660933	3
ENSG00000117602.11	RCAN3	1	24365793	1_17	0	0	9.21963596263961	0	-0.941026467605058	2
ENSG00000169504.14	CLIC4	1	24745177	1_17	0	0	7.46078185470478	0	-0.670957811651732	2
ENSG00000020633.18	RUNX3	1	24965206	1_17	0	0	6.26543944233644	0	-0.600121637928093	1
ENSG00000174950.10	CD164L2	1	27367112	1_19	0	0.0145721394621763	8.95212207838887	4.10542656925515e-07	-0.933657598983246	1
ENSG00000142733.14	MAP3K6	1	27357905	1_19	0	0.0165962427219706	10.1773782567538	5.31562906595643e-07	-1.24761239918849	4
ENSG00000090020.10	SLC9A1	1	27118915	1_19	0	0.0356809428815394	17.4152399457362	1.95557626897574e-06	2.56707734917082	2
ENSG00000142784.15	WDTC1	1	27194374	1_19	0	0.19908392289756	34.1827762648204	2.14166971755825e-05	-3.73732715294922	1
ENSG00000186501.14	TMEM222	1	27335461	1_19	0	0.0406173992410968	18.6475657924752	2.38365409929563e-06	2.07841614258396	1
ENSG00000142765.17	SYTL1	1	27340744	1_19	0	0.0876051658491838	26.028163824886	7.17599655276996e-06	2.58577228363572	3
ENSG00000142748.12	FCN3	1	27375143	1_19	0	0.0751880719619276	24.5475475425858	5.8085272604618e-06	2.58994831224582	1
ENSG00000126705.13	AHDC1	1	27604387	1_19	0	0.0134580551270306	8.20346865033879	3.47447186594431e-07	-0.88796585670758	1
ENSG00000000938.12	FGR	1	27634281	1_19	0	0.120612532182496	29.1561720433537	1.10670510486017e-05	3.14640607597589	1
ENSG00000126709.14	IFI6	1	27671883	1_19	0	0.0107842887412747	6.12011202331343	2.07711170239742e-07	0.627446449251082	1
ENSG00000117748.9	RPA2	1	27914572	1_19	0	0.00954262706309084	4.9703671856883	1.49267547913316e-07	-0.215133292796796	1
ENSG00000130768.14	SMPDL3B	1	27935089	1_19	0	0.0120763836814375	7.18429145731829	2.73042228006097e-07	0.620344590261434	1
ENSG00000158156.7	XKR8	1	27959314	1_19	0	0.0431315706347637	19.2193528794936	2.60881334704308e-06	-1.96782428914655	1
ENSG00000126698.10	DNAJC8	1	28232589	1_19	0	0.0105405551263731	5.90530205443938	1.95891041002482e-07	0.925851158119359	1
ENSG00000130770.17	ATPIF1	1	28236497	1_19	0	0.0096106943011951	5.03717372369916	1.52352879272913e-07	-0.355240142065812	1
ENSG00000130766.4	SESN2	1	28259165	1_19	0	0.0111779331101743	6.45711010059267	2.27147871590777e-07	-0.471130319641207	1
ENSG00000204138.12	PHACTR4	1	28366038	1_19	0	0.255252076443405	36.7603732431563	2.95296411725745e-05	3.80907025063219	2
ENSG00000180198.15	RCC1	1	28318402	1_19	0	0.0110967101614766	6.38860978706649	2.23105141530396e-07	-0.62804295718297	2
ENSG00000180098.9	TRNAU1AP	1	28553045	1_19	0	0.0127075486331564	7.66352413369251	3.06477984951457e-07	-0.809188926081632	1
ENSG00000120656.11	TAF12	1	28641269	1_19	0	0.0180263746023107	10.9564988278637	6.21568736194821e-07	1.87098927571147	1
ENSG00000162419.12	GMEB1	1	28669247	1_19	0	0.0112999689088833	6.55905379136772	2.33253094891483e-07	-0.500164434106026	1
ENSG00000198492.15	YTHDF2	1	28736724	1_19	0	0.0149966456255333	9.22220803421376	4.35249236119922e-07	0.864586493780534	1
ENSG00000159023.19	EPB41	1	28886822	1_19	0	0.0183633791738154	11.1313276222894	6.43292578019679e-07	1.22038807184664	1
ENSG00000253304.1	TMEM200B	1	29124455	1_19	0	0.00933472491761622	4.76341266017858	1.39935758013613e-07	0.0793971746197908	1
ENSG00000116353.15	MECR	1	29136547	1_19	0	0.033177203807002	16.7244071713404	1.74622212552744e-06	2.13947765840016	3
ENSG00000060656.19	PTPRU	1	29236899	1_19	0	0.00957676490312087	5.00394894715352	1.50813656646678e-07	0.553161969542012	1
ENSG00000162511.7	LAPTM5	1	30757821	1_20	0	0	6.56310753255325	0	-0.64576471436201	1
ENSG00000162512.15	SDC3	1	30890562	1_20	0	0	8.45424013716881	0	-0.739039063070861	1
ENSG00000134644.15	PUM1	1	31067081	1_20	0	0	7.27085389173392	0	0.364382270973478	1
ENSG00000084628.9	NKAIN1	1	31239088	1_20	0	0	11.9409288675893	0	-1.21892396242602	1
ENSG00000121766.15	ZCCHC17	1	31292838	1_20	0	0	23.5571035029705	0	1.40942382662596	1
ENSG00000121769.7	FABP3	1	31377211	1_20	0	0	79.5633795305057	0	0.201543908507121	1
ENSG00000168528.11	SERINC2	1	31428478	1_20	0	0	93.1769736990401	0	-0.100321198373399	2
ENSG00000162517.12	PEF1	1	31620175	1_20	0	0	53.8457078311411	0	-2.07563565403998	2
ENSG00000084636.17	COL16A1	1	31703950	1_20	0	0	161.786802115616	0	-0.133846240338297	2
ENSG00000134668.12	SPOCD1	1	31815803	1_20	0	0	1665.46812768126	0	2.26242287948919	1
ENSG00000184007.18	PTP4A2	1	31945136	1_20	0	0	2664.4886840311	0	3.20680842942799	1
ENSG00000025800.13	KPNA6	1	32108863	1_21	0	0.0407662594318523	13.2964196983117	1.70586458372252e-06	1.81300279948414	1
ENSG00000160051.11	IQCC	1	32205464	1_21	0	0.0357808554010567	12.0561294402682	1.35758676271159e-06	1.70833955272214	1
ENSG00000084623.11	EIF3I	1	32220993	1_21	0	0.050981903510427	15.4293446486061	2.47555454881562e-06	-1.96544871362573	1
ENSG00000160055.19	TMEM234	1	32222176	1_21	0	0.0384504573910045	12.7400086650962	1.54163019297415e-06	1.76721526665912	1
ENSG00000183615.5	FAM167B	1	32246914	1_21	0	0.0268724917386716	9.34184132780609	7.90040578263217e-07	1.29895373249216	1
ENSG00000116478.11	HDAC1	1	32291652	1_21	0	0.0171409651003435	5.09585978742607	2.74891755170711e-07	-0.31761937434702	2
ENSG00000175130.6	MARCKSL1	1	32316644	1_21	0	0.0166282217848263	4.80962892683199	2.51690227339635e-07	0.196924315165571	1
ENSG00000162526.6	TSSK3	1	32366691	1_21	0	0.0205195747141778	6.79276330547468	4.386557341919e-07	0.484375470556481	1
ENSG00000225828.1	FAM229A	1	32366691	1_21	0	0.0205195747141778	6.79276330547468	4.386557341919e-07	0.484375470556481	1
ENSG00000176261.15	ZBTB8OS	1	32650758	1_21	0	0.0192812498136332	6.20539387840024	3.76542072047638e-07	0.605413156592669	2
ENSG00000162521.18	RBBP4	1	32651536	1_21	0	0.0186330438713639	5.88282421368833	3.44967873452975e-07	-0.532824931287575	1
ENSG00000162520.14	SYNC	1	32701286	1_21	0	0.0191066439375186	6.11957538478243	3.67971915147697e-07	0.586590266408497	1
ENSG00000134684.10	YARS	1	32817927	1_21	0	0.016464892556758	4.71660921297111	2.4439806870656e-07	0.0519688688426173	2
ENSG00000160097.16	FNDC5	1	32872031	1_21	0	0.0178210939926369	5.46268441586195	3.06372264164066e-07	0.4790829405508	2
ENSG00000142920.16	AZIN2	1	33081259	1_21	0	0.0177438019642698	5.42170270414841	3.0275502146804e-07	-0.317151593575795	2
ENSG00000160094.14	ZNF362	1	33257610	1_21	0	0.0285416827992239	9.91233415197972	8.90357626231988e-07	-1.29884217980154	1
ENSG00000134686.18	PHC2	1	33431196	1_21	0	0.0171420663324648	5.09646482236472	2.74942055949097e-07	0.331622745310743	1
ENSG00000121903.14	ZSCAN20	1	33470746	1_21	0	0.036623518462007	12.2772739853217	1.41504739661671e-06	1.54457821573887	1
ENSG00000121904.17	CSMD2	1	34165500	1_21	0	0.0167169796085411	4.8597982749256	2.5567309510991e-07	0.20695923469963	2
ENSG00000189280.3	GJB5	1	34773430	1_22	0	0.0118582379643178	4.69806173431088	1.75326617498172e-07	0.240537076665408	2
ENSG00000188910.7	GJB3	1	34777468	1_22	0	0.0444396580220781	17.1894318778151	2.40403731894456e-06	-1.83942331593362	1
ENSG00000187513.8	GJA4	1	34790785	1_22	0	0.0249510100622776	11.7111933349639	9.19598503062e-07	-1.33479993237404	2
ENSG00000163866.8	SMIM12	1	34852255	1_22	0	0.0126446264918065	5.30208690129586	2.10989974930248e-07	0.239544875794574	1
ENSG00000243749.1	TMEM35B	1	34984759	1_22	0	0.0351102067889254	14.9475892395998	1.65163286441167e-06	1.62770606902621	1
ENSG00000197056.9	ZMYM1	1	35158662	1_22	0	0.0118615996190375	4.70072746627852	1.75475830747082e-07	-0.247018641287119	1
ENSG00000020129.15	NCDN	1	35557823	1_22	0	0.0142843318678739	6.44965017234837	2.89937950406649e-07	-0.679414221100686	1
ENSG00000116819.6	TFAP2E	1	35573174	1_22	0	0.0219640229971753	10.5061765104457	7.26215570812051e-07	1.68100384760629	1
ENSG00000142686.7	C1orf216	1	35718988	1_22	0	0.036837288443263	15.4036674123232	1.78575042187302e-06	2.1832794875712	1
ENSG00000134698.10	AGO4	1	35808004	1_22	0	0.0742736085490004	22.1144873326637	5.1691647482269e-06	2.7634855933209	2
ENSG00000092847.11	AGO1	1	35870261	1_22	0	0.0670832786943777	21.1328437085288	4.46150306244442e-06	-2.65508498707691	1
ENSG00000116863.10	ADPRHL2	1	36088841	1_22	0	0.0621668592974265	20.4009269374079	3.99133151574776e-06	2.54565431201778	1
ENSG00000116871.15	MAP7D1	1	36155585	1_22	0	0.012530905398732	5.21707449245488	2.05739870853207e-07	-0.684615384615462	1
ENSG00000054116.11	TRAPPC3	1	36155585	1_22	0	0.012530905398732	5.21707449245488	2.05739870853207e-07	0.684615384615462	1
ENSG00000054118.13	THRAP3	1	36224998	1_22	0	0.0128834577660777	5.47814847012866	2.22113630201998e-07	0.262213459354821	1
ENSG00000142694.6	EVA1B	1	36323755	1_22	0	0.0586956261998365	19.8496067646087	3.66662606566469e-06	1.91966487544945	2
ENSG00000196182.10	STK40	1	36386242	1_22	0	0.0122906147396479	5.03493618796363	1.94749589068815e-07	-0.125896995622969	1
ENSG00000181817.5	LSM10	1	36397425	1_22	0	0.0332317884050312	14.4256799167059	1.50868641335964e-06	-1.58166923677459	1
ENSG00000189433.5	GJB4	1	34717531	1_22	0	0.0217453115357119	10.4116968831138	7.12518465034933e-07	1.28626074374982	3
ENSG00000163874.10	ZC3H12A	1	37474837	1_23	0	0.0220237359425381	5.27847555319833	3.65854565993765e-07	-0.804265627085124	1
ENSG00000163875.15	MEAF6	1	37513172	1_23	0	0.0293101421573353	7.44389183677177	6.86636605486031e-07	1.06824019314445	2
ENSG00000163879.10	DNALI1	1	37556851	1_23	0	0.0660153609427924	16.1861703175345	3.3627771036511e-06	2.33087642390762	2
ENSG00000134697.12	GNL2	1	37592996	1_23	0	0.054277742992366	14.0317973095968	2.39686766521041e-06	2.12160911437334	1
ENSG00000116922.14	C1orf109	1	37691932	1_23	0	0.116503301657128	20.7449462941125	7.60605605582906e-06	-2.34230999239171	2
ENSG00000134690.10	CDCA8	1	37710278	1_23	0	0.0249438728769783	5.9207774096743	4.64784452878014e-07	0.505178940215288	1
ENSG00000188786.9	MTF1	1	37859751	1_23	0	0.0237119997920079	11.6043817785906	8.65962657654414e-07	-2.79474888303297	2
ENSG00000204084.12	INPP5B	1	37932916	1_23	1	0.550993971477459	27.1806842650508	4.71320366405308e-05	-4.88016693331296	3
ENSG00000183431.11	SF3A3	1	37986387	1_23	1	0.0379909334986841	18.995800958264	2.27115382012389e-06	4.0526875226143	2
ENSG00000183386.9	FHL3	1	37996149	1_23	1	0.389384550226426	26.5750381832689	3.25657876541043e-05	4.8345004077738	1
ENSG00000183520.11	UTP11	1	37986909	1_23	0	0.0285550144056238	17.4648157116081	1.56947847780526e-06	3.70315281284252	2
ENSG00000116954.7	RRAGC	1	38785292	1_24	0	0.0473105565787181	10.1572471449698	1.51231775441416e-06	-1.42601042682876	1
ENSG00000131233.9	GJA9	1	38882116	1_24	0	0.0655489653461112	13.2809672956687	2.73970953953884e-06	1.83601748572035	1
ENSG00000158315.10	RHBDL2	1	38941917	1_24	0	0.0301401483665386	5.87036222793352	5.56825684382385e-07	-0.686879927065849	1
ENSG00000174574.15	AKIRIN1	1	38991334	1_24	0	0.0548755962402101	11.5753113129706	1.99903733695032e-06	1.57138486279182	2
ENSG00000168653.10	NDUFS5	1	39026790	1_24	0	0.0413566607564817	8.87511235405012	1.15512317957322e-06	1.20916919871328	2
ENSG00000127603.23	MACF1	1	39123295	1_24	0	0.0392683864577761	8.38200301594558	1.03585708982545e-06	1.06716255521641	1
ENSG00000183682.7	BMP8A	1	39554348	1_24	0	0.0793608893826169	15.1257477372502	3.77774250837214e-06	-1.76021606388055	1
ENSG00000090621.13	PABPC4	1	39554348	1_24	0	0.0303033578315614	5.92153347348037	5.6472097206784e-07	0.626128696640382	2
ENSG00000163909.7	HEYL	1	39640423	1_24	0	0.0308039119681918	6.07681703633283	5.89102692756046e-07	-0.754211275740959	1
ENSG00000116983.12	HPCAL4	1	39691471	1_24	0	0.0302899242334409	5.91733135731922	5.64070061989348e-07	-0.453334195718394	2
ENSG00000084072.16	PPIE	1	39739654	1_25	0	0.0159718220642111	6.11254027178086	3.07245245004653e-07	-0.658594139565285	1
ENSG00000116985.11	BMP8B	1	39747998	1_25	0	0.0136917657132779	4.71865390800622	2.0332302281156e-07	0.0576477779341998	3
ENSG00000116990.10	MYCL	1	39891596	1_25	0	0.0175789671565493	7.06550970659746	3.90882138624713e-07	-0.919524144019409	2
ENSG00000131236.16	CAP1	1	40039999	1_25	0	0.0136477107431726	4.68379160888533	2.01171450428212e-07	0.12520448363881	1
ENSG00000131238.16	PPT1	1	40097321	1_25	0	0.0143405280100919	5.11754192775725	2.30959337593933e-07	0.359400472444977	3
ENSG00000084073.8	ZMPSTE24	1	40257123	1_25	0	0.0258022859285991	10.7016065354548	8.68992716765704e-07	1.39536451144516	1
ENSG00000049089.13	COL9A2	1	40308522	1_25	0	0.06730937356351	19.9214473620282	4.21993158989834e-06	2.0908145293196	2
ENSG00000187815.9	ZFP69	1	40476033	1_25	0	0.0222294745000426	9.25016943719282	6.47124522823163e-07	1.08709579101485	2
ENSG00000164002.11	EXO5	1	40507459	1_25	0	0.024229710539885	10.0742709855624	7.68193853989372e-07	1.17274203617208	2
ENSG00000117010.15	ZNF684	1	40628158	1_25	0	0.0359229930978551	13.8412243318221	1.56478976232529e-06	-1.44674968621861	1
ENSG00000117016.9	RIMS3	1	40588278	1_25	0	0.0801730703283256	21.0255185846837	5.30498555542767e-06	2.10107774406103	1
ENSG00000117013.14	KCNQ4	1	40789715	1_25	0	0.0165546392530174	6.44777870911561	3.3592228740691e-07	-0.594491757038905	1
ENSG00000179862.6	CITED4	1	40862833	1_25	0	0.0353566534713428	13.6963270610747	1.52399746259242e-06	-1.43118216738014	2
ENSG00000171793.13	CTPS1	1	40979451	1_25	0	0.0173026039583302	7.23319370449927	3.93867853820371e-07	0.943755550808563	1
ENSG00000171790.15	SLFNL1	1	41023232	1_25	0	0.041454317223333	16.4448245658689	2.14539856063366e-06	2.58651809798459	2
ENSG00000204060.6	FOXO6	1	41359803	1_25	0	0.055229301480732	18.3742381818982	3.193654021749e-06	-2.20694740160374	1
ENSG00000127129.9	EDN2	1	41484301	1_25	0	0.0361287507564676	14.1440994212059	1.60818948829423e-06	-1.80348533004716	1
ENSG00000186973.10	FAM183A	1	43105183	1_26	0	0.012230831572153	7.81811152292169	3.00930925335838e-07	-0.354958699325157	4
ENSG00000117394.20	SLC2A1	1	42902479	1_26	0	0.0124254198563963	9.99007963584686	3.9065105041709e-07	1.40585089760041	1
ENSG00000177181.14	RIMKLA	1	42382252	1_26	0	0.0146356885923267	9.81261213601991	4.5196704211457e-07	0.996469733986396	1
ENSG00000066185.12	ZMYND12	1	42461691	1_26	0	0.0261659422185195	18.6648366334984	1.53698470159376e-06	-2.37578158247899	1
ENSG00000127125.8	PPCS	1	42455395	1_26	0	0.00862460380184971	7.19673477495205	1.95336600329045e-07	1.42793597792829	1
ENSG00000186409.14	CCDC30	1	42464495	1_26	0	0.0258897143430819	18.5542234863446	1.51174665281684e-06	2.36849670985105	1
ENSG00000171960.10	PPIH	1	42656415	1_26	0	0.0096494324608638	6.27487827796883	1.90553113866077e-07	-0.460757168478976	1
ENSG00000164007.10	CLDN19	1	42730883	1_26	0	0.0145297315985596	11.0159119781696	5.03717480680533e-07	-1.22149066775517	2
ENSG00000117385.15	P3H1	1	42766833	1_26	0	0.00887935716177801	5.38897957354239	1.50590313169965e-07	-0.117018263149008	2
ENSG00000164008.14	C1orf50	1	42767127	1_26	0	0.0147844164251523	13.5922961532269	6.32420572214047e-07	1.80512941077316	1
ENSG00000274386.5	TMEM269	1	42784154	1_26	0	0.0229988771113521	17.784111947779	1.28720521290526e-06	2.08108912705095	2
ENSG00000177868.11	SVBP	1	42818381	1_26	0	0.0169899373873533	14.0324037662999	7.50296334219226e-07	-1.74711701207407	1
ENSG00000164010.13	ERMAP	1	42812571	1_26	0	0.00789911673547861	4.93145489798175	1.22592124457617e-07	0.478432311058554	4
ENSG00000164011.17	ZNF691	1	42846835	1_26	0	0.007909206332541	4.78381486932411	1.19073808223223e-07	-0.0377486383006177	1
ENSG00000243710.7	CFAP57	1	43173203	1_26	0	0.0248745293112959	14.5957947658957	1.14259309001911e-06	1.33753417354827	2
ENSG00000179178.10	TMEM125	1	43269525	1_26	0	0.0134478772646391	9.40052123811257	3.97845678838885e-07	0.977363936689793	1
ENSG00000117395.12	EBNA1BP2	1	43179124	1_26	0	0.0163232397708994	11.8631337924874	6.09417276663806e-07	1.47690429428319	1
ENSG00000253313.5	C1orf210	1	43284084	1_26	0	0.00824072275547028	5.02859931119405	1.3041312704765e-07	-0.154691180006365	2
ENSG00000196517.11	SLC6A9	1	43229693	1_26	0	0.0229988770185228	14.2969509065876	1.03480622003332e-06	1.40431755822103	1
ENSG00000066056.13	TIE1	1	43300755	1_27	0	0.0340838594439786	33.0865621507165	3.54902765607824e-06	5.24105045937223	2
ENSG00000117399.13	CDC20	1	43359194	1_27	0	0.0848765805335011	17.8710570554789	4.77361170398531e-06	1.19829882255093	1
ENSG00000066322.14	ELOVL1	1	43367703	1_27	1	0.104462094881537	35.8480004363957	1.17850828719706e-05	5.67305136982265	1
ENSG00000159479.16	MED8	1	43365874	1_27	0	0.0212026308344874	6.5838853656475	4.3932001128045e-07	0.166197521451223	3
ENSG00000142949.16	PTPRF	1	43526161	1_27	0	0.0181641496731595	13.4737631867268	7.70216743721282e-07	2.54326315228081	2
ENSG00000126091.19	ST3GAL3	1	43705540	1_27	0	0.0169915628654436	8.66841815985868	4.63534596282633e-07	-1.52339902343081	1
ENSG00000117407.16	ARTN	1	43934860	1_27	0	0.0585896081465332	17.5699416595293	3.23966337792528e-06	-2.15308319472611	1
ENSG00000117408.10	IPO13	1	43561456	1_27	0	0.0843329388790358	18.4854085165285	4.90608718246948e-06	1.52538606907929	2
ENSG00000132768.13	DPH2	1	43968192	1_27	0	0.0445759015443935	14.2129646729663	1.99385598266612e-06	-1.78646838254019	1
ENSG00000117410.13	ATP6V0B	1	43974045	1_27	0	0.0166690755734064	5.19965635472349	2.72769075236279e-07	0.786661186463666	1
ENSG00000117411.16	B4GALT2	1	43979118	1_27	0	0.0171529878044365	5.11967684148443	2.76370256313495e-07	-0.670166668684115	1
ENSG00000159214.12	CCDC24	1	43989167	1_27	0	0.0698400135429702	19.5139649721259	4.28902729133329e-06	-2.32858024905473	2
ENSG00000178028.13	DMAP1	1	44213884	1_27	0	0.0185794722320359	5.51207498222156	3.22297891051207e-07	0.176020225329654	1
ENSG00000117419.14	ERI3	1	44354576	1_27	0	0.0224756731617212	7.14918408014359	5.05682775852665e-07	-0.617603300572419	1
ENSG00000187147.17	RNF220	1	44405903	1_27	0	0.0331981675757859	11.7600712306096	1.22866373174517e-06	-1.56786541883215	1
ENSG00000198520.10	C1orf228	1	44674693	1_29	0	0.0441259214921995	20.0228594366915	2.7805381633364e-06	2.00758385707587	1
ENSG00000142945.12	KIF2C	1	44739744	1_29	0	0.00880008791309706	4.79602400117506	1.32824237755194e-07	-0.385171252105292	1
ENSG00000142959.4	BEST4	1	44792469	1_29	0	0.00882593855535852	4.94173814106365	1.37261772282015e-07	0.543412201487585	1
ENSG00000188396.3	TCTEX1D4	1	44806240	1_29	0	0.00884536101838196	5.16875238699437	1.43883258362094e-07	0.898628226717527	1
ENSG00000222009.8	BTBD19	1	44808328	1_29	0	0.00908788184166609	5.35211397923696	1.53072437943928e-07	0.728191706630379	1
ENSG00000070785.16	EIF2B3	1	44987493	1_29	0	0.0107341916137528	8.04372124566968	2.71728586071718e-07	1.73191237624647	1
ENSG00000126107.14	HECTD3	1	45010727	1_29	0	0.00900512431262335	5.15735021599089	1.46158914816911e-07	0.576434759119015	1
ENSG00000126088.13	UROD	1	44990792	1_29	0	0.0110737583949341	8.24617640062326	2.87380064900864e-07	-1.72556550632135	2
ENSG00000162415.6	ZSWIM5	1	45292839	1_29	0	0.00949595202799058	5.31851260737107	1.58941635919166e-07	-0.296659317181233	1
ENSG00000132781.17	MUTYH	1	45336998	1_29	0	0.0291678556841991	19.404267991762	1.78119201785418e-06	-2.98571075478272	1
ENSG00000070759.16	TESK2	1	45491156	1_29	0	0.0211465595488181	15.2589673469029	1.01548575833743e-06	2.48879490428442	1
ENSG00000132763.14	MMACHC	1	45499635	1_29	0	0.122976275282404	26.8288689741475	1.03832347554407e-05	4.09979443075053	3
ENSG00000117448.13	AKR1A1	1	45551015	1_29	0	0.021699446847579	16.6569884657855	1.13750711510807e-06	-3.1623951650664	2
ENSG00000132780.16	NASP	1	45583288	1_29	0	0.0198741493521962	15.9033582512301	9.9468682404133e-07	-2.68557161729643	2
ENSG00000159588.14	CCDC17	1	45620180	1_29	0	0.00928887805682277	7.62577545314964	2.22923702842512e-07	-2.14556574695315	1
ENSG00000159592.10	GPBP1L1	1	45687876	1_29	0	0.00913970274570308	7.28970804651584	2.09677186276537e-07	-2.06574401503596	2
ENSG00000159596.6	TMEM69	1	45688394	1_29	0	0.015515762318002	10.9405668565523	5.34222181217155e-07	-1.47719735759888	1
ENSG00000197429.10	IPP	1	45750903	1_29	0	0.129241177462191	21.124493982575	8.5920381036933e-06	4.13436275360386	1
ENSG00000086015.20	MAST2	1	45789332	1_29	0	0.0364865996537554	16.5660398425635	1.90222141525764e-06	-3.65809579901053	1
ENSG00000117461.14	PIK3R3	1	46132601	1_29	0	0.00995522279008154	5.92745686281563	1.85707036411587e-07	-0.369692007976583	2
ENSG00000117472.9	TSPAN1	1	46183374	1_29	0	0.0143805895470954	10.5708909905825	4.78406706076574e-07	1.88443793192242	1
ENSG00000085998.13	POMGNT1	1	46183374	1_29	0	0.00936416894927239	6.28733909390117	1.85287063315193e-07	1.23362781513844	2
ENSG00000085999.11	RAD54L	1	46248570	1_29	0	0.0152904369167104	9.77867818332226	4.70553515898781e-07	1.49471006225405	2
ENSG00000173660.11	UQCRH	1	46309111	1_29	0	0.0107787934210146	6.54190942471852	2.21913462200411e-07	-0.669429742290522	1
ENSG00000117481.10	NSUN4	1	46340570	1_29	0	0.0710273929953692	24.3326127450241	5.43905677991451e-06	2.65675261918698	1
ENSG00000117480.15	FAAH	1	46326388	1_29	0	0.0324682462835366	17.9730828011819	1.83649766442962e-06	-2.50209438321942	3
ENSG00000079277.19	MKNK1	1	46616841	1_29	0	0.0173154619633815	10.9849120713505	5.98604036904523e-07	-1.34998020159675	1
ENSG00000142961.14	MOB3C	1	46617353	1_29	0	0.0159675047055369	10.2272715091863	5.1393218007558e-07	-1.27479320188068	1
ENSG00000123472.12	ATPAF1	1	46673908	1_29	0	0.0833436681224645	25.8358882219904	6.77649280142078e-06	-2.37801547249344	1
ENSG00000142973.13	CYP4B1	1	46800479	1_29	0	0.00878615224445689	4.68813319200173	1.29630632398707e-07	0.120268655903303	1
ENSG00000186377.7	CYP4X1	1	47109898	1_29	0	0.0167294054699551	10.7065505001251	5.63688339096104e-07	-1.24697453252506	1
ENSG00000162366.7	PDZK1IP1	1	47190903	1_29	0	0.00879463290972771	4.70646488157012	1.30263131025681e-07	0.106372712763977	1
ENSG00000162367.11	TAL1	1	47227548	1_29	0	0.0304769048937882	16.1747631190916	1.55137847913829e-06	-1.91931762623779	1
ENSG00000123473.15	STIL	1	47314279	1_29	0	0.0354046863370301	17.3953452007897	1.93821868665169e-06	-2.21925218580589	1
ENSG00000162368.13	CMPK1	1	47333967	1_29	0	0.0570408529314812	21.8557712626497	3.92338675295006e-06	-2.50615831718681	1
ENSG00000186790.5	FOXE3	1	47416825	1_29	0	0.00999570155653418	5.82795959206638	1.83332215379936e-07	-0.806739965329084	1
ENSG00000186564.5	FOXD2	1	47387119	1_29	0	0.025481480343859	14.3315848045041	1.14928528513353e-06	-2.01132037179902	1
ENSG00000269113.3	TRABD2B	1	47997103	1_30	0	0.0198139257751845	7.49331458798878	4.67254476911437e-07	-0.860567523963323	1
ENSG00000117834.12	SLC5A9	1	48157097	1_30	0	0.0152771035087559	4.90525045340079	2.35836587149102e-07	-0.206757003407994	3
ENSG00000132122.11	SPATA6	1	48472274	1_30	0	0.0158459435517773	5.1754913619262	2.58094450341439e-07	0.600315604649556	1
ENSG00000162373.12	BEND5	1	48777294	1_31	0	0.0185532467309169	5.55163461099256	3.24152793348448e-07	-0.485172292236009	1
ENSG00000123091.4	RNF11	1	51235789	1_32	0	0.0319587876908656	9.49965727742834	9.55448334451553e-07	1.36189611569847	2
ENSG00000085831.15	TTC39A	1	51318915	1_33	0	0.0170915205167301	4.70366547985451	2.5300325110862e-07	0.0767098220083875	2
ENSG00000085832.16	EPS15	1	51518880	1_33	0	0.0194180066324872	5.90710701483298	3.60984419371081e-07	-0.5125405911329	2
ENSG00000117859.18	OSBPL9	1	51577431	1_33	0	0.0171123914770277	4.71516845158282	2.53931684333213e-07	-0.0773386137188656	2
ENSG00000078618.21	NRDC	1	51826904	1_33	0	0.0668131721254618	17.6580178853288	3.71289799142405e-06	1.84190846837835	1
ENSG00000198841.3	KTI12	1	52033817	1_33	0	0.0171286008459479	4.72409266727618	2.54653277872326e-07	-0.162486548046117	2
ENSG00000117862.11	TXNDC12	1	52056889	1_33	0	0.0244656050623839	8.08929218252437	6.22838509576184e-07	-0.922871995203612	1
ENSG00000157077.14	ZFYVE9	1	52142437	1_33	0	0.0278151885001182	9.30321361137516	8.14374139294125e-07	1.06621646469448	1
ENSG00000154222.14	CC2D1B	1	52352516	1_33	0	0.0326719196336927	10.8283105357812	1.11338233851883e-06	-1.28076041229713	1
ENSG00000134748.12	PRPF38A	1	52400660	1_33	0	0.0354976934317937	11.6156601263971	1.29763635445897e-06	-1.53683808244872	1
ENSG00000116157.5	GPX7	1	52602242	1_33	0	0.0170576439870574	4.68496505396527	2.51497907130499e-07	-0.12609520207903	4
ENSG00000182183.14	FAM159A	1	52609649	1_33	0	0.0173463382851176	4.84316128114822	2.64390421370559e-07	0.113006986221623	1
ENSG00000162377.5	COA7	1	52693551	1_33	0	0.0171448597898649	4.73303368034524	2.55377426657815e-07	-0.000242026127199162	1
ENSG00000162378.12	ZYG11B	1	52718592	1_33	0	0.0251811188974596	8.36189625975685	6.62656973398163e-07	-1.08115965040816	2
ENSG00000121310.16	ECHDC2	1	52903623	1_33	0	0.0194038500001537	5.90022874066611	3.60301218711585e-07	0.636900910749666	2
ENSG00000116171.17	SCP2	1	52926925	1_33	0	0.0170496898467408	4.68056885956442	2.51144745186171e-07	0.0542495799322122	2
ENSG00000174348.13	PODN	1	53061947	1_33	0	0.0461225397085338	14.107782825253	2.04776894565325e-06	1.61934264494894	1
ENSG00000162383.11	SLC1A7	1	53100360	1_33	0	0.0171176870952005	4.71808562007255	2.54167416721007e-07	0.0528294510897363	2
ENSG00000157184.6	CPT2	1	53197151	1_33	0	0.0177899925995624	5.08125759148564	2.84482760087992e-07	-0.364419655216718	1
ENSG00000162384.13	C1orf123	1	53220711	1_33	0	0.112001889566167	22.6744035056526	7.99227086808919e-06	2.90910590816761	3
ENSG00000157193.15	LRP8	1	53326326	1_33	0	0.036955769514098	11.9981547744775	1.39542237844391e-06	1.47584012417507	1
ENSG00000174332.5	GLIS1	1	53737935	1_33	0	0.107881285825722	22.3084243306939	7.57397704369128e-06	2.33873502974161	3
ENSG00000162407.8	PLPP3	1	56644431	1_36	0	0.0229584789710928	6.21995808168015	4.49406700841948e-07	-0.685297494209407	1
ENSG00000162409.10	PRKAA2	1	56645496	1_36	0	0.028256377355394	8.18379900140814	7.27746976543128e-07	0.993063480886309	1
ENSG00000187889.12	C1orf168	1	56819840	1_36	0	0.0796069124479967	18.0804969076397	4.52970705118661e-06	1.94731284456557	1
ENSG00000173406.15	DAB1	1	58546732	1_37	0	0.0150756460377108	6.57187311075674	3.11798538562907e-07	0.805098906230532	1
ENSG00000162600.11	OMA1	1	58547019	1_37	0	0.0197818963761459	9.43185136874009	5.87183501739164e-07	1.49730612411989	2
ENSG00000184292.6	TACSTD2	1	58575905	1_37	0	0.0136560169061624	5.61070405926855	2.41129519970938e-07	0.684760004429121	2
ENSG00000162601.9	MYSM1	1	58696006	1_37	0	0.0124899683145439	4.9475132277579	1.94472086741577e-07	0.0526329267648903	1
ENSG00000172456.17	FGGY	1	59320744	1_37	0	0.0131415774073288	5.42376527472364	2.24314504921929e-07	-0.265986373669873	1
ENSG00000134709.10	HOOK1	1	59772459	1_38	0	0.0195179945952554	6.11209589945315	3.75434627829105e-07	-0.634623398885187	1
ENSG00000134716.9	CYP2J2	1	59887458	1_38	0	0.0201949503014321	6.43383294999901	4.0890417326909e-07	0.779922912537485	2
ENSG00000162604.12	TM2D1	1	61723869	1_39	0	0.0233804251381505	5.51264322072542	4.05621777020914e-07	-0.442504753568198	3
ENSG00000132849.19	PATJ	1	62138393	1_39	0	0.0693323990382637	15.8666290583428	3.46202237348746e-06	1.86921140811268	2
ENSG00000240563.1	L1TD1	1	62194418	1_39	0	0.0317332636436504	8.40401915483905	8.39287484994038e-07	1.11585883910685	3
ENSG00000132854.18	KANK4	1	62318984	1_39	0	0.0307896054345125	8.11780989186409	7.86596434861175e-07	1.18105513431241	2
ENSG00000162607.12	USP1	1	62436136	1_39	0	0.049838877631321	12.6998135071068	1.99193228510512e-06	1.64246078865029	1
ENSG00000116641.17	DOCK7	1	62689678	1_39	0	0.0214463003449186	4.69699675614858	3.1701631813123e-07	0.291011750401973	2
ENSG00000125703.14	ATG4C	1	62784304	1_39	0	0.0218103646138745	4.8559547122063	3.33308606096796e-07	0.242199426146321	1
ENSG00000187140.5	FOXD3	1	63322827	1_40	0	0.0248430883023406	5.04864733575669	3.94720417585869e-07	0.326134327994634	1
ENSG00000088035.15	ALG6	1	63366969	1_40	0	0.0431840622585622	10.2947261099483	1.39909519082955e-06	1.0637002904939	1
ENSG00000203965.12	EFCAB7	1	63523814	1_40	0	0.0473035390006016	11.1636176631526	1.66191023092312e-06	1.55535753938686	1
ENSG00000142856.16	ITGB3BP	1	63593973	1_40	0	0.029209452307471	6.58098462681111	6.04955269148583e-07	0.624764531247714	1
ENSG00000079739.15	PGM1	1	63592345	1_40	0	0.0280322997392639	6.19141407323451	5.46207365165526e-07	0.762621918564001	1
ENSG00000162437.14	RAVER2	1	64744556	1_41	0	0.0686439391308675	15.25891805018	3.29636209721814e-06	-1.62386314832355	3
ENSG00000162434.11	JAK1	1	64883925	1_41	0	0.0227926019163662	4.7604845482572	3.41471167121228e-07	0.357670560755261	1
ENSG00000162433.14	AK4	1	65147235	1_41	0	0.0554187770772671	13.2034680027747	2.30278784812339e-06	1.53488851579342	2
ENSG00000213625.8	LEPROT	1	65421330	1_41	0	0.0231035180663536	4.88849371391594	3.55436604532792e-07	-0.0336908914519789	3
ENSG00000184588.17	PDE4B	1	66286524	1_41	0	0.0231188138683207	4.89474960207601	3.56127082530612e-07	0.185749815399061	1
ENSG00000118473.21	SGIP1	1	66609629	1_42	0	0.365991623556583	25.9165500863346	2.98508917057947e-05	-4.41304706654433	1
ENSG00000152760.9	TCTEX1D1	1	66758081	1_42	0	0.0361469997838623	17.8333158465842	2.02867899082947e-06	3.28957730322292	2
ENSG00000152763.16	WDR78	1	66894492	1_42	0	0.0313487068254558	13.2173635432757	1.30398753351214e-06	-1.82992964770581	2
ENSG00000198160.14	MIER1	1	66930811	1_42	0	0.124910182821443	27.1541530640848	1.06743903258378e-05	-2.84428080621043	1
ENSG00000116704.7	SLC35D1	1	67054400	1_42	0	0.0123773433255852	4.7291477924564	1.84212585410935e-07	-0.24031958843696	1
ENSG00000142864.14	SERBP1	1	67423080	1_42	0	0.0133404614780667	5.35616697578681	2.24871250119832e-07	-0.374325426790186	1
ENSG00000162595.5	DIRAS3	1	68125169	1_43	0	0.0262774595602704	7.2596290975772	6.00353134922447e-07	-1.26167310031246	1
ENSG00000024526.16	DEPDC1	1	68497714	1_43	0	0.0878319679924177	18.7969889263317	5.1957694623243e-06	-2.29428932736588	1
ENSG00000033122.18	LRRC7	1	69567941	1_44	0	0.0727687669015085	14.0536447896976	3.21842180371641e-06	2.16236927133454	2
ENSG00000197568.13	HHLA3	1	70355624	1_44	0	0.0315953783780966	6.08391478023073	6.04944672613041e-07	0.808110480776739	2
ENSG00000116761.11	CTH	1	70411075	1_44	0	0.0320147657273444	6.20893518964935	6.25570741872293e-07	0.700732404148159	1
ENSG00000050628.20	PTGER3	1	71023730	1_45	0	0.0576404929504909	17.2586958031506	3.13072292961275e-06	2.30911083965015	1
ENSG00000132485.13	ZRANB2	1	71081716	1_45	0	0.0162644561189547	5.25585062818771	2.69024314123314e-07	-0.461490387609084	1
ENSG00000172260.14	NEGR1	1	72282986	1_46	0	0.0179124204303291	5.68771952520831	3.20627980844688e-07	0.77917471956006	1
ENSG00000254685.6	FPGT	1	74198130	1_47	0	0.0242890972946219	8.07207849736184	6.17029211252249e-07	-1.0035422387598	1
ENSG00000116783.14	TNNI3K	1	74234567	1_47	0	0.0173972724882365	4.92204927558213	2.69485930776102e-07	-0.323784290538445	2
ENSG00000116791.13	CRYZ	1	74708200	1_47	0	0.0173645838767614	4.90432119116404	2.68010777779497e-07	0.238652066302742	4
ENSG00000162623.15	TYW3	1	74733530	1_47	0	0.0169931709100362	4.7005259903781	2.51379499617825e-07	0.232987030413853	1
ENSG00000137968.16	SLC44A5	1	75388518	1_47	0	0.0171913103009126	4.8097962216463	2.60222371175433e-07	0.374398014000217	1
ENSG00000117054.13	ACADM	1	75701355	1_47	0	0.0175815232697313	5.02137861174269	2.77835951423067e-07	0.343374962468034	2
ENSG00000057468.6	MSH4	1	75779738	1_47	0	0.0476267590742513	14.464906055915	2.16808158436005e-06	2.21496818929306	3
ENSG00000184005.10	ST6GALNAC3	1	76074606	1_47	0	0.018363326081134	5.4316048912942	3.13897958051568e-07	0.517345350206661	1
ENSG00000117069.14	ST6GALNAC5	1	76867670	1_48	0	0.0180771548579372	9.84712150666782	5.60206764921789e-07	-1.15730596113747	1
ENSG00000142892.14	PIGK	1	77221177	1_48	0	0.0109980349794756	5.16863765310482	1.78895805261559e-07	0.448314861209421	1
ENSG00000154027.18	AK5	1	77282053	1_48	0	0.0110912496261134	5.24798462744737	1.83181667381133e-07	-0.392520366228153	2
ENSG00000077254.14	USP33	1	77760195	1_48	0	0.0213150635093275	11.4016870615405	7.64829660146571e-07	1.51403644008401	1
ENSG00000162616.8	DNAJB4	1	77979050	1_48	0	0.0123404080684181	6.25169052036425	2.42792890534048e-07	-0.997385778582654	3
ENSG00000137960.5	GIPC2	1	77979050	1_48	0	0.0118277719508685	5.85261668488642	2.17852223621684e-07	0.492864273326147	1
ENSG00000122420.9	PTGFR	1	78513509	1_48	0	0.012554652266251	6.41363549288009	2.53406608179897e-07	0.703002111067156	1
ENSG00000137959.15	IFI44L	1	78619516	1_48	0	0.0142455185594048	7.60278372834865	3.40847311773672e-07	0.822093900158924	1
ENSG00000162618.13	ADGRL4	1	79006491	1_48	0	0.0220869750998597	11.7376785010436	8.15882137699946e-07	-1.39915346247966	3
ENSG00000142875.19	PRKACB	1	84082505	1_51	0	0.029509384257595	8.61231464671125	7.9981401416541e-07	-1.17708163139288	1
ENSG00000203943.8	SAMD13	1	84298566	1_51	0	0.025206542128545	7.1205139072945	5.64850588131414e-07	0.723394495400625	3
ENSG00000171517.5	LPAR3	1	84842841	1_52	0	0.0204150852860466	4.87313683936594	3.1308969890617e-07	-0.21434868012107	2
ENSG00000117133.10	RPF1	1	84478825	1_52	0	0.0208763636606231	5.08404753541971	3.34020736850886e-07	-0.348120028637089	3
ENSG00000174021.10	GNG5	1	84506653	1_52	0	0.0434564753132312	12.0335835841715	1.64572948870904e-06	1.42962692943333	1
ENSG00000117151.12	CTBS	1	84569564	1_52	0	0.0406637917282113	11.4009948156851	1.45901445356923e-06	-1.30490765917774	3
ENSG00000117155.16	SSX2IP	1	84690036	1_52	0	0.0309635668548995	8.81255168651095	8.58739884651457e-07	0.975001832055482	1
ENSG00000153898.12	MCOLN2	1	84997425	1_52	0	0.020237393118789	4.79062789282622	3.05109675890657e-07	0.192704489233112	1
ENSG00000162643.12	WDR63	1	84998363	1_52	0	0.0205124937060565	4.91806658461277	3.17483996622659e-07	-0.238302963153016	1
ENSG00000055732.12	MCOLN3	1	85043600	1_52	0	0.0231244314018499	6.04995090909482	4.40282969787706e-07	0.587556325996216	2
ENSG00000162642.13	C1orf52	1	85259743	1_52	0	0.0222682532439623	5.69352254535967	3.99003008271424e-07	-0.640953062712403	1
ENSG00000142867.12	BCL10	1	85276340	1_52	0	0.0256375760961042	7.02530216959421	5.66827542599298e-07	-0.787156202089719	3
ENSG00000117174.10	ZNHIT6	1	85708260	1_52	0	0.0306236887712321	8.70792912272991	8.39230698264786e-07	1.03764398274253	1
ENSG00000171502.14	COL24A1	1	86156862	1_53	0	0.0224386114983811	6.06025126139809	4.27952515584653e-07	0.722257611291545	1
ENSG00000122417.15	ODF2L	1	86398245	1_53	0	0.0193538121066055	4.68122319867238	2.85124700920171e-07	-0.0506403390304034	1
ENSG00000137975.7	CLCA2	1	86417871	1_53	0	0.039401941589179	11.3833055149542	1.41154584676197e-06	1.41114514083241	2
ENSG00000016602.9	CLCA4	1	86547045	1_53	0	0.0211981767808437	5.52243027806383	3.68415356830381e-07	-0.558792659949669	2
ENSG00000097033.14	SH3GLB1	1	86704350	1_53	0	0.0196042539911739	4.80121940918462	2.96217592115313e-07	-0.206925623180154	1
ENSG00000153936.16	HS2ST1	1	86913144	1_53	0	0.0573597264521135	14.8133692611255	2.67405228148916e-06	2.13798075879322	2
ENSG00000143013.12	LMO4	1	87331207	1_53	0	0.0937616435707949	19.8517945997024	5.85779215839274e-06	-2.08451124641451	1
ENSG00000065243.19	PKN2	1	88684130	1_54	0	0.0124555108942955	4.71103488286797	1.84665956390693e-07	-0.211113074925596	1
ENSG00000137944.17	KYAT3	1	88951632	1_54	0	0.0127944043343433	8.78351538915185	3.53669339695914e-07	-2.48128288068194	2
ENSG00000213516.9	RBMXL1	1	88993078	1_54	0	0.0148367371915188	8.56501197794879	3.99922052150521e-07	1.40825594255151	1
ENSG00000117226.11	GBP3	1	89015900	1_54	0	0.0171135212455554	10.5637737215546	5.68941275379899e-07	1.69804258121819	2
ENSG00000162645.12	GBP2	1	89126701	1_54	0	0.0126297214651521	5.30095203280951	2.10696160156964e-07	0.450578853840979	1
ENSG00000162654.8	GBP4	1	89106331	1_54	0	0.0135106699879913	6.04929268655188	2.57211544618704e-07	0.723561030137745	2
ENSG00000154451.14	GBP5	1	89272549	1_54	0	0.0138301908592779	5.6250524933043	2.44829489403298e-07	0.439243320161942	1
ENSG00000197147.13	LRRC8B	1	89523775	1_54	0	0.0141050747847175	6.15405627136008	2.73178068370166e-07	-0.922302812164858	1
ENSG00000122482.20	ZNF644	1	91025277	1_55	0	0.0215347215301068	4.76140614137015	3.22688480227303e-07	0.0436108197598678	1
ENSG00000162669.15	HFM1	1	91403932	1_55	0	0.0214525735356915	4.72531893841658	3.19021167336925e-07	0.0656443556815562	2
ENSG00000097046.12	CDC7	1	91500888	1_56	0	0.0211569117760584	5.34102653187017	3.5561984153894e-07	0.451624832841377	2
ENSG00000069702.10	TGFBR3	1	91849285	1_56	0	0.0200510741821722	4.8342896662189	3.05055800133007e-07	0.203036169439031	2
ENSG00000172031.6	EPHX4	1	92029005	1_56	0	0.0511302979481095	13.7166752087807	2.20717186969292e-06	1.93160669282853	1
ENSG00000284413.1	BTBD8	1	92080411	1_56	0	0.0263114380941221	7.40169594496706	6.12893196143921e-07	0.764010724961971	1
ENSG00000174842.16	GLMN	1	92304819	1_56	0	0.0422998905083909	11.9074736439566	1.58514080505962e-06	-1.56276049775697	1
ENSG00000122484.8	RPAP2	1	92299545	1_56	0	0.02495205993356	6.89998830117273	5.41830855415588e-07	-1.08920749186735	1
ENSG00000162676.11	GFI1	1	92484758	1_56	0	0.190287571114229	26.5954699811466	1.59267464307413e-05	-2.72999135387743	1
ENSG00000067208.14	EVI5	1	92789704	1_56	0	0.0509681881980878	13.6854422335232	2.19516416892398e-06	-2.07074694536012	3
ENSG00000122406.12	RPL5	1	92831623	1_56	0	0.0346710961666233	10.0163535805032	1.0929145132037e-06	1.50937271446639	1
ENSG00000154511.11	FAM69A	1	92960610	1_56	0	0.0262353849745641	7.37429612045681	6.08859361759786e-07	-0.729447310290504	1
ENSG00000143033.17	MTF2	1	93079600	1_57	0	0.110590453439377	21.3283529804654	7.42307642775467e-06	2.31678685767893	1
ENSG00000117500.12	TMED5	1	93176489	1_57	0	0.0425633876606044	12.1187977554343	1.62332208829791e-06	1.37593901563556	1
ENSG00000122483.17	CCDC18	1	93179625	1_57	0	0.0207673234744178	5.31766432735207	3.47544500508232e-07	-0.492912226200258	2
ENSG00000117505.12	DR1	1	93345317	1_57	0	0.0423092725568067	12.0617138649873	1.6060296311485e-06	1.54162262781856	1
ENSG00000137942.16	FNBP1L	1	93448904	1_57	0	0.0195532652045117	4.74918356919753	2.92245088443981e-07	-0.133581928085641	1
ENSG00000137936.16	BCAR3	1	93842809	1_57	0	0.029070278632246	8.49770160783319	7.77427045681237e-07	-1.49885462355939	1
ENSG00000067334.13	DNTTIP2	1	93875581	1_57	0	0.0195165764375979	4.73146870468389	2.90608680416503e-07	-0.0674760984816316	2
ENSG00000023909.9	GCLM	1	93899003	1_57	0	0.0198497862454375	4.89120939113667	3.05549138313725e-07	0.122840371050186	2
ENSG00000198691.11	ABCA4	1	94124293	1_58	0	0.017417136750287	6.43013187570729	3.52456573958387e-07	0.752635596049959	1
ENSG00000117528.11	ABCD3	1	94401500	1_58	0	0.0797510279169651	20.9146890197596	5.2492429611885e-06	-2.07483681013346	1
ENSG00000117525.13	F3	1	94560734	1_58	0	0.0146246694539615	4.7836793164561	2.20169466873503e-07	0.214453604120056	1
ENSG00000143036.16	SLC44A3	1	94820529	1_58	0	0.0191814084377008	7.3399261407441	4.4307898943261e-07	-0.858495965961689	2
ENSG00000117519.15	CNN3	1	94902902	1_58	0	0.0308687920779809	11.8383960549222	1.1500625841254e-06	1.31033073955278	2
ENSG00000172339.9	ALG14	1	95073027	1_58	0	0.0162674217025041	5.78642507798453	2.96236135165944e-07	-0.641508136244936	1
ENSG00000152078.9	TMEM56	1	95111166	1_58	0	0.0158504422357546	5.54174320649855	2.7643737161449e-07	0.779103857382733	2
ENSG00000188641.12	DPYD	1	97874583	1_60	0	0.0221802701193252	7.00256696770987	4.88802113812789e-07	1.33661301046433	1
ENSG00000162627.16	SNX7	1	98661649	1_60	0	0.0184283540790647	5.25387616990872	3.04702034739573e-07	-0.359056600372082	2
ENSG00000117600.12	PLPPR4	1	99263142	1_60	0	0.0284498855188253	9.35707225758696	8.37779019366319e-07	1.04743251884704	1
ENSG00000156869.12	FRRS1	1	99766518	1_61	0	0.0236095703776492	6.18902459013743	4.59853256386548e-07	0.635102191279124	1
ENSG00000162688.16	AGL	1	99851209	1_61	0	0.140551267412183	23.3570370664838	1.03314550334146e-05	2.53674993468108	2
ENSG00000117620.14	SLC35A3	1	99969523	1_61	0	0.0334914314079052	9.4997554647662	1.00127900369496e-06	1.56494788529061	2
ENSG00000156875.13	MFSD14A	1	100038437	1_61	0	0.060025558425298	15.0648311635538	2.84583326464859e-06	2.19065347482148	1
ENSG00000156876.9	SASS6	1	100132743	1_61	0	0.0203546782548037	4.78804122664823	3.06712232227322e-07	0.0294969432432235	1
ENSG00000122435.9	TRMT13	1	100132743	1_61	0	0.0366303871025948	10.3504933114381	1.19319529164321e-06	1.69301240622475	2
ENSG00000122477.12	LRRC39	1	100178174	1_61	0	0.0386561736628195	10.8620604590664	1.32141749731464e-06	-1.5313974087899	2
ENSG00000137992.14	DBT	1	100274277	1_61	0	0.0201967499760395	4.71453312446309	2.99660261612875e-07	0.139163893935451	1
ENSG00000137996.12	RTCA	1	100269328	1_61	0	0.0213266512714517	5.22839979557271	3.50913785972509e-07	0.470102736603736	1
ENSG00000079335.18	CDC14A	1	100344610	1_61	0	0.115013195081428	21.3726635253392	7.73597915195264e-06	-2.53840765888556	2
ENSG00000181656.6	GPR88	1	100538206	1_62	0	0.035289820045564	7.64286407570073	8.48817946789606e-07	1.0426167891196	1
ENSG00000162692.10	VCAM1	1	100721765	1_62	0	0.0358679063091621	7.79719790224948	8.80143645184261e-07	0.941330210608925	2
ENSG00000162694.13	EXTL2	1	100895622	1_62	0	0.0287033880818657	5.68382018296378	5.1343144853928e-07	0.495099972447199	1
ENSG00000162695.11	SLC30A7	1	100895622	1_62	0	0.0287033880818657	5.68382018296378	5.1343144853928e-07	-0.495099972447199	1
ENSG00000060718.20	COL11A1	1	103117597	1_64	0	0.0280110420405958	5.37535647155891	4.73855045437745e-07	-0.541482106029711	1
ENSG00000185946.15	RNPC3	1	103550405	1_65	0	0.0181300363075048	4.68288449103732	2.67190549438741e-07	0.11060439647903	1
ENSG00000240038.6	AMY2B	1	103555063	1_65	0	0.0343500803130855	10.7267590103286	1.15959211686997e-06	1.26479173623181	1
ENSG00000198890.7	PRMT6	1	107056380	1_66	0	0	10.7130662167375	0	0.557614337930337	1
ENSG00000162631.18	NTNG1	1	107135646	1_66	0	0	11.4588996853	0	0.788235720248745	1
ENSG00000134215.15	VAV3	1	107965542	1_67	0	0.0191644724112681	4.69248572423363	2.83014574804235e-07	-0.071801507940731	1
ENSG00000085491.15	SLC25A24	1	108199501	1_67	0	0.0211471894224082	5.61063564679163	3.73399468780309e-07	0.701873703920171	3
ENSG00000162636.15	FAM102B	1	108635180	1_67	0	0.0200029983062622	5.09890132390751	3.20982000371105e-07	0.287922414387904	1
ENSG00000162639.15	HENMT1	1	108662004	1_67	0	0.0377605752299639	11.1095268786142	1.32021036861603e-06	1.42186840974238	1
ENSG00000116266.10	STXBP3	1	108728726	1_67	0	0.0317650615161014	9.40161555341999	9.39855663202105e-07	1.11505082559787	2
ENSG00000162641.18	AKNAD1	1	108816336	1_67	0	0.0287345189303165	8.52052139097987	7.70511411989394e-07	1.00884611889615	2
ENSG00000121957.12	GPSM2	1	108830912	1_67	0	0.0214250086419862	5.73229788892164	3.8650821644601e-07	0.507161095795555	3
ENSG00000121940.15	CLCC1	1	108945282	1_67	0	0.0191872379293724	4.70488689902299	2.84099600201229e-07	-0.0954829846007615	4
ENSG00000197780.9	TAF13	1	109075155	1_67	0	0.0191577148937607	4.69081766990686	2.82814213318134e-07	-0.0691563910233038	2
ENSG00000215717.5	TMEM167B	1	109091891	1_67	0	0.0242021952693633	6.82638521780491	5.19941552349332e-07	-0.603846445920812	2
ENSG00000031698.12	SARS	1	109214673	1_67	0	0.0225404983621671	6.26171895406926	4.44187219762926e-07	-0.728697864110219	1
ENSG00000143126.7	CELSR2	1	109245359	1_67	0	0.0192301666343666	4.72186554255871	2.8576276367403e-07	0.0642390740114669	2
ENSG00000134243.11	SORT1	1	109397881	1_67	0	0.0264609362269708	7.82844893048256	6.51913391823854e-07	1.2298015410714	1
ENSG00000143106.12	PSMA5	1	109424465	1_67	0	0.0236550412651955	6.70394100419495	4.99071612296518e-07	0.851727739249881	1
ENSG00000162650.16	ATXN7L2	1	109483259	1_67	0	0.0192155955768166	4.72703917717089	2.85859102023212e-07	0.172737489740179	2
ENSG00000174151.14	CYB561D1	1	109494012	1_67	0	0.0512097780503168	14.1657320712894	2.28297360628343e-06	-1.89784506230446	2
ENSG00000181754.6	AMIGO1	1	109509517	1_67	0	0.0193216853053118	4.79485607532249	2.91561082383364e-07	-0.504250777728985	1
ENSG00000065135.10	GNAI3	1	109548825	1_67	0	0.0196837792373256	4.93388686268957	3.05637505073492e-07	0.274643373173574	1
ENSG00000168765.16	GSTM4	1	109656105	1_67	0	0.0308084448126267	9.30612421297316	9.02293013572867e-07	-1.52670136706913	3
ENSG00000134184.12	GSTM1	1	109669671	1_67	0	0.0205031764826227	5.28940059304058	3.41300231771749e-07	0.193765381532579	6
ENSG00000134201.10	GSTM5	1	109704237	1_67	0	0.0667208146286708	16.645022321164	3.49506048320547e-06	1.81081075446027	2
ENSG00000134202.10	GSTM3	1	109718945	1_67	0	0.0192451702350451	4.75251722567077	2.87842176819232e-07	-0.34923999844247	3
ENSG00000184371.13	CSF1	1	109926789	1_68	0	0.0269610251506622	4.92347319552839	4.17750475692681e-07	-0.507112355533469	1
ENSG00000168710.17	AHCYL1	1	109984850	1_68	0	0.0529621412309115	11.3442804890594	1.89082556136079e-06	1.34473723846215	1
ENSG00000143093.14	STRIP1	1	110032928	1_68	0	0.0663160743132175	13.5015757210401	2.81781346218153e-06	-1.7953161847258	1
ENSG00000168679.17	SLC16A4	1	110388260	1_68	0	0.0272645369394453	5.02942970350998	4.31544754544998e-07	-0.275098483985253	1
ENSG00000134248.13	LAMTOR5	1	110383588	1_68	0	0.0262819291917964	4.68207991916203	3.87262136450677e-07	-0.0138709099741796	3
ENSG00000143125.5	PROK1	1	110450727	1_68	0	0.0262836485972234	4.68269884993057	3.8733866783171e-07	0.0113307564553122	1
ENSG00000177301.14	KCNA2	1	110606669	1_68	0	0.0356889152783723	7.58221403280573	8.51605311779834e-07	-1.10455270271396	1
ENSG00000143119.12	CD53	1	110871640	1_68	0	0.0291007261784704	5.64656843809069	5.17127217800155e-07	0.703638414605875	2
ENSG00000121931.15	LRIF1	1	110964484	1_68	0	0.0342133784465001	7.18127505387839	7.7322608416181e-07	-0.95646293681291	1
ENSG00000156171.14	DRAM2	1	111121419	1_68	0	0.0292724045884129	5.70226316633412	5.25308743476201e-07	-0.267243079324456	2
ENSG00000134255.13	CEPT1	1	111139685	1_68	0	0.0866674228768117	16.0882005924758	4.388057692665e-06	-1.92815186791411	1
ENSG00000155380.11	SLC16A1	1	112950715	1_70	0	0.0673115502056597	29.3577580463402	6.21901283591029e-06	-4.8012465737407	1
ENSG00000081026.18	MAGI3	1	113390166	1_70	0	0.0208839011573622	6.82944080209344	4.48854669558765e-07	-0.606578247650796	2
ENSG00000116793.15	PHTF1	1	113721110	1_70	0	0.0172246823649593	5.37976183954394	2.91623988636724e-07	0.471068439647055	2
ENSG00000134242.15	PTPN22	1	113875583	1_70	0	0.0183206548312573	5.82284035682472	3.35725902159849e-07	0.609320676899332	1
ENSG00000188761.11	BCL2L15	1	113886718	1_70	0	0.035225224168476	11.5782311837534	1.28352684442101e-06	1.27085496777058	1
ENSG00000134262.12	AP4B1	1	113905154	1_70	0	0.0356026878912085	11.7610006875698	1.31775913684119e-06	1.36281122437079	2
ENSG00000118655.4	DCLRE1B	1	113904943	1_70	0	0.0376615970218712	12.5038390591336	1.48200981851188e-06	1.47656722583599	2
ENSG00000163349.21	HIPK1	1	113908685	1_70	0	0.0425405045258871	14.0983507525357	1.88746940713819e-06	1.8061440595037	2
ENSG00000134207.14	SYT6	1	114154379	1_70	0	0.0462378374405821	14.2952173452977	2.0801624394647e-06	1.51657543167904	1
ENSG00000197323.11	TRIM33	1	114512191	1_71	0	0.0145388892592332	4.84865945837013	2.2185125260729e-07	-0.176353557219057	1
ENSG00000116752.5	BCAS2	1	114578840	1_71	0	0.0197362640037365	7.38880774382165	4.58931942020924e-07	-0.564237670399037	1
ENSG00000213281.4	NRAS	1	114716596	1_71	0	0.0230978144467601	10.0956096245805	7.33858638555253e-07	1.65767143804832	1
ENSG00000009307.15	CSDE1	1	114758064	1_71	0	0.0141778950585805	4.73044378482248	2.11068107912811e-07	0.0677335323439184	1
ENSG00000134198.9	TSPAN2	1	114924932	1_71	0	0.0199874061600667	8.27499708924205	5.20515014117999e-07	-1.06597371703351	3
ENSG00000134258.16	VTCN1	1	117180685	1_72	0	0.0113220283154054	5.80962347579387	2.0700517222374e-07	0.580326753209284	2
ENSG00000118729.11	CASQ2	1	115768346	1_72	0	0.0474488228870931	19.3610028866518	2.89109435879718e-06	-2.29503081392567	1
ENSG00000163393.12	SLC22A15	1	115976971	1_72	0	0.0199575445322917	11.1485724392806	7.00221337665057e-07	-1.50165474227397	2
ENSG00000143061.17	IGSF3	1	116621969	1_72	0	0.0162748404990105	9.22511041020123	4.72495076416934e-07	1.07925211774411	1
ENSG00000116824.4	CD2	1	116755162	1_72	0	0.0107868958081457	5.35437189099509	1.8176656062938e-07	0.437616108128726	1
ENSG00000134256.12	CD101	1	116990168	1_72	0	0.0106528122838838	5.23678024500763	1.75564861251211e-07	-0.358326275225845	5
ENSG00000116830.11	TTF2	1	117055646	1_72	0	0.0146102464134387	8.20880097784062	3.77438537501111e-07	-0.847963803813055	2
ENSG00000134253.9	TRIM45	1	117119955	1_72	0	0.0158237758516367	8.96029940158607	4.4621238220212e-07	0.992010900118701	3
ENSG00000198162.12	MAN1A2	1	117367515	1_72	0	0.0110569767126401	5.58687922641708	1.94408232478038e-07	0.487335324222811	2
ENSG00000196505.10	GDAP2	1	117929798	1_72	0	0.0511760972454642	20.0835877650069	3.234576560798e-06	1.95974060051725	1
ENSG00000177551.5	NHLH2	1	115843623	1_72	0	0.0105867134530587	5.17826405882327	1.72525909272691e-07	0.278745200529074	1
ENSG00000092607.13	TBX15	1	118989585	1_73	0	0.00881183980485356	6.2790812400056	1.74129225780291e-07	-0.780979749207309	1
ENSG00000116874.11	WARS2	1	119035214	1_73	0	0.00741554605186945	4.68181856205144	1.09261381928755e-07	-0.066011152025174	3
ENSG00000143067.4	ZNF697	1	119647482	1_73	0	0.0303430523778301	17.9278130231504	1.7119676529057e-06	-2.03889623528556	2
ENSG00000092621.11	PHGDH	1	119659675	1_73	0	0.0178167633274946	12.9111958301338	7.23942799714336e-07	1.35518538988504	2
ENSG00000117281.15	CD160	1	145727846	1_73	0	0.0922132223901448	28.4388412878592	8.25304227860355e-06	2.71132172330367	1
ENSG00000265491.4	RNF115	1	145699599	1_73	0	0.0228339139691827	15.2074729985408	1.09281434737989e-06	-1.63281432217917	1
ENSG00000131788.15	PIAS3	1	145878094	1_73	0	0.0260628970190161	16.4675698012195	1.35070707491532e-06	-1.9250236143117	1
ENSG00000198483.12	ANKRD35	1	145878094	1_73	0	0.0260628970190161	16.4675698012195	1.35070707491532e-06	-1.9250236143117	1
ENSG00000265241.6	RBM8A	1	145927267	1_73	0	0.0105755257743556	8.04757952530396	2.67840482546336e-07	1.0678220511949	2
ENSG00000271601.3	LIX1L	1	145955867	1_73	0	0.0361731370057661	19.680821738515	2.24046608739265e-06	2.15973835633755	1
ENSG00000272031.2	ANKRD34A	1	145963899	1_73	0	0.0380915164035862	20.1689217182426	2.41779745486472e-06	2.18504841726351	1
ENSG00000168509.19	HFE2	1	146036954	1_73	0	0.0316829809983391	18.4329131602365	1.83793008868435e-06	-2.07535141235201	1
ENSG00000271425.7	NBPF10	1	146049817	1_73	0	0.0109081381699599	8.31639022111628	2.85492341897316e-07	0.984635106304082	1
ENSG00000131791.7	PRKAB2	1	147172842	1_73	0	0.0151369758910395	11.2912447256414	5.37885594490898e-07	-1.3485242623935	1
ENSG00000131778.18	CHD1L	1	147243149	1_73	0	0.0107119638420295	8.08904456987274	2.72693822734071e-07	1.03981052623274	3
ENSG00000131781.12	FMO5	1	147236643	1_73	0	0.00754864011664447	4.84762185843308	1.15161265730378e-07	0.210495700399268	2
ENSG00000162836.11	ACP6	1	147656613	1_73	0	0.00743274441243169	4.70270291544373	1.10003300723486e-07	-0.102873882729371	2
ENSG00000265107.2	GJA5	1	147759579	1_73	0	0.00748401232343754	4.76707199758536	1.1227813206645e-07	0.0282727236213158	1
ENSG00000196805.7	SPRR2B	1	153069947	1_74	0	0.0213807922995295	5.91687857832384	3.98130478120425e-07	-0.8509869946076	1
ENSG00000159409.14	CELF3	1	151717135	1_74	0	0.0195120772614072	5.05363830757215	3.10324908918707e-07	0.400513543301152	1
ENSG00000186207.4	LCE5A	1	152511158	1_74	0	0.0447698250229721	12.9248276460466	1.82103851459172e-06	1.90505902790061	1
ENSG00000186226.8	LCE1E	1	152786180	1_74	0	0.0269608654604413	8.10885684582884	6.88022175829005e-07	-1.13263377494259	2
ENSG00000186844.5	LCE1A	1	152825127	1_74	0	0.0233684112051366	6.75655543605005	4.96893715767287e-07	-0.840744074015727	1
ENSG00000163202.4	LCE3D	1	152576004	1_74	0	0.0369458971199159	11.0964955860312	1.2902118755802e-06	1.59358056969517	2
ENSG00000187173.3	LCE2A	1	152698261	1_74	0	0.0311107843135326	9.46491997532253	9.26695128612403e-07	-1.42916301092166	1
ENSG00000185966.3	LCE3E	1	152566917	1_74	0	0.0943958677407164	20.1044375246153	5.97246871974887e-06	-2.32701694311694	2
ENSG00000185962.1	LCE3A	1	152626235	1_74	0	0.0190341665211807	4.81969394531238	2.88710314067493e-07	0.496223799851746	1
ENSG00000244057.4	LCE3C	1	152626235	1_74	0	0.0190341665211807	4.81969394531238	2.88710314067493e-07	-0.496223799851746	1
ENSG00000187223.3	LCE2D	1	152663617	1_74	0	0.0191191847687154	4.86173432502693	2.92529431121546e-07	-0.161034528249444	1
ENSG00000187170.4	LCE4A	1	152710433	1_74	0	0.0402235205681826	11.9047988829453	1.50699258775099e-06	-1.7266390983799	1
ENSG00000172155.9	LCE1D	1	152799707	1_74	0	0.0355882057809153	10.7407818540314	1.20295938011541e-06	-1.52125158116129	1
ENSG00000235942.2	LCE6A	1	152843013	1_74	0	0.098203414650343	20.4900691423638	6.33255523518744e-06	2.06030334124891	1
ENSG00000143367.15	TUFT1	1	151579896	1_74	0	0.0407679306381283	12.0327739350677	1.54380839633527e-06	1.41973650180709	1
ENSG00000143376.12	SNX27	1	151625185	1_74	0	0.0218541254338634	6.12365835085955	4.21166052083718e-07	0.474098399898184	1
ENSG00000143450.16	OAZ3	1	151762965	1_74	0	0.0188778731839997	4.74191832102095	2.81718979818093e-07	0.038938631626327	1
ENSG00000143436.10	MRPL9	1	151763100	1_74	0	0.0201236244940629	5.34484493871336	3.38493465151219e-07	0.499950424099296	1
ENSG00000182134.15	TDRKH	1	151734728	1_74	0	0.130517619280949	23.2861502512073	9.56479821813746e-06	-2.35864552978698	2
ENSG00000213171.2	LINGO4	1	151805451	1_74	0	0.0256004394988553	7.61901144601846	6.13839767760222e-07	0.861438502741097	2
ENSG00000225556.1	C2CD4D	1	151844758	1_74	0	0.0208528666813281	5.68084169934703	3.72809892540182e-07	0.609550261724079	1
ENSG00000196407.11	THEM5	1	151844758	1_74	0	0.0462565786926876	13.2364120041096	1.92687152160769e-06	-1.81048724753875	2
ENSG00000159445.12	THEM4	1	151907622	1_74	0	0.0209266285406863	5.71417838501714	3.76324101281093e-07	-0.729294970825426	2
ENSG00000163191.5	S100A11	1	152048802	1_74	0	0.0270989514018234	8.15721868850522	6.95670464616806e-07	-0.993981564079645	1
ENSG00000159450.12	TCHH	1	152116368	1_74	0	0.273677123946445	30.8583977312954	2.6577911027702e-05	3.18635420132869	1
ENSG00000197915.5	HRNR	1	152189259	1_74	0	0.0818978246970005	18.7245063963729	4.82604890068422e-06	-2.31535572103984	3
ENSG00000143631.10	FLG	1	152325041	1_74	0	0.019117074797703	4.86069115275054	2.92434387405557e-07	0.00912591809154831	1
ENSG00000143520.6	FLG2	1	152358169	1_74	0	0.0189957310593196	4.80062449949761	2.86987329535544e-07	-0.0569616927711622	1
ENSG00000143536.7	CRNN	1	152414760	1_74	0	0.0495058777978444	13.884539318247	2.16320268751456e-06	1.72102613399628	3
ENSG00000169509.5	CRCT1	1	152513776	1_74	0	0.0492876337199674	13.8423382842191	2.14712041132597e-06	1.97798479865364	1
ENSG00000163207.6	IVL	1	152908954	1_74	0	0.0432704913436669	12.600123527179	1.71583531918381e-06	-1.48505430778259	1
ENSG00000169474.4	SPRR1A	1	152984963	1_74	0	0.0197654945801686	5.17539456959164	3.21929018408887e-07	0.696362268546642	1
ENSG00000169469.8	SPRR1B	1	153033186	1_74	0	0.0285545228260369	8.65255624436958	7.77549975085819e-07	-1.24906962115264	1
ENSG00000241794.1	SPRR2A	1	153057485	1_74	0	0.0252151220761071	7.47556940991354	5.93218009086846e-07	-1.10254061949823	2
ENSG00000203785.8	SPRR2E	1	153106201	1_74	0	0.0559606127050643	15.0570049610235	2.65173443331026e-06	1.69154625230963	2
ENSG00000159516.8	SPRR2G	1	153153968	1_74	0	0.0260959921995909	7.8003608952476	6.40615561334791e-07	0.898913317625643	1
ENSG00000159527.3	PGLYRP3	1	153305292	1_75	0	0.0215503305747203	5.52947566358316	3.75013464677354e-07	-0.530239478953048	3
ENSG00000203782.5	LOR	1	153258885	1_75	0	0.0247350349354498	7.02198590758816	5.46614886800573e-07	0.923155185892826	2
ENSG00000143546.9	S100A8	1	153391654	1_75	0	0.0218169770672529	5.67070951376406	3.89350690838961e-07	0.526997168914454	1
ENSG00000143556.8	S100A7	1	153460592	1_75	0	0.0271959039854531	7.79092361935138	6.66808948777604e-07	0.93759172212261	2
ENSG00000197956.9	S100A6	1	153535924	1_75	0	0.0256794693463711	7.16649987389029	5.79164743267868e-07	0.909610711400495	2
ENSG00000188015.9	S100A3	1	153549049	1_75	0	0.100579163086813	20.2963228034411	6.42442632133633e-06	2.31700482557133	3
ENSG00000196154.11	S100A4	1	153549456	1_75	0	0.0555714597879116	14.5853412775893	2.55080567451715e-06	1.88024655552612	2
ENSG00000196754.10	S100A2	1	153567844	1_75	0	0.0666318536695091	16.2112103272582	3.39943161795447e-06	-1.9954124387811	1
ENSG00000160678.11	S100A1	1	153628302	1_75	0	0.0201940379326706	4.92898507421227	3.13248964791033e-07	-0.0163162467770791	1
ENSG00000189171.14	S100A13	1	153627648	1_75	0	0.02109972850797	5.28941647791797	3.5123161832629e-07	-0.0422296585243691	2
ENSG00000143553.10	SNAPIN	1	153627648	1_75	0	0.0213708346401132	5.42319238792964	3.64741742807219e-07	0.215383577507053	2
ENSG00000169418.9	NPR1	1	153678582	1_75	0	0.0265599652921842	7.58826918091223	6.34277353149858e-07	0.967744313574483	1
ENSG00000143624.13	INTS3	1	153726759	1_75	0	0.0699248153468586	16.9364611199274	3.7270307106761e-06	1.99304674405457	1
ENSG00000143554.13	SLC27A3	1	153774134	1_75	0	0.0336976417565479	9.89826679203738	1.04970589943419e-06	1.39978911057665	1
ENSG00000198837.9	DENND4B	1	153940057	1_75	0	0.081712529736442	18.8085814677227	4.83675035556305e-06	2.21523681041817	2
ENSG00000160741.16	CRTC2	1	153959736	1_75	0	0.0421724762003339	12.9235094784871	1.71521490179915e-06	-2.06295620437873	1
ENSG00000143578.15	CREB3L4	1	153968263	1_75	0	0.0204300784783286	5.63916320536356	3.62571507636979e-07	-1.00809468550387	1
ENSG00000143552.9	NUP210L	1	154155073	1_75	0	0.0410593127942374	12.0187019609648	1.55302417340448e-06	1.55416157058488	1
ENSG00000143612.19	C1orf43	1	154219315	1_75	0	0.023968454099902	6.31984611762379	4.76711360324999e-07	-0.173822080159722	1
ENSG00000143595.12	AQP10	1	154321199	1_75	0	0.019640337140546	4.76650271368073	2.94616968717992e-07	0.36560858392047	2
ENSG00000160712.12	IL6R	1	154397544	1_75	0	0.0249826838941415	6.72563982236568	5.28788099183682e-07	-0.430935677075508	2
ENSG00000169291.9	SHE	1	154502081	1_75	0	0.0962975371149982	20.0651077317021	6.08086902607055e-06	2.48353752136909	2
ENSG00000163239.12	TDRD10	1	154502081	1_75	0	0.0338596524761385	9.8614361275534	1.05082799963052e-06	1.46057166615348	2
ENSG00000160710.15	ADAR	1	154627024	1_75	0	0.020398300245615	5.14739601062635	3.30438418738512e-07	-0.616349519869201	2
ENSG00000073754.5	CD5L	1	157937686	1_77	0	0.0168312328718665	9.14515240238853	4.84413067131525e-07	1.36739430530525	1
ENSG00000132677.12	RHBG	1	156369792	1_77	0	0.0109257547068276	5.07876110222286	1.74629738783664e-07	-0.273162402190028	1
ENSG00000116604.17	MEF2D	1	156499572	1_77	0	0.0176195582194145	9.64777055659869	5.34971880793141e-07	1.27615788813456	1
ENSG00000163382.11	NAXE	1	156590832	1_77	0	0.0530239779506196	19.9653477720471	3.33164070331602e-06	-2.01906411225137	1
ENSG00000160818.16	GPATCH4	1	156601175	1_77	0	0.0284207513785226	14.0582223239971	1.25740428600212e-06	-1.58654564070506	2
ENSG00000132692.18	BCAN	1	156640896	1_77	0	0.0107485654163928	4.95963910962122	1.67768164716931e-07	0.216468935755917	1
ENSG00000132688.10	NES	1	156667356	1_77	0	0.01102593372283	5.18174054265618	1.79804275610152e-07	-0.238561676063422	1
ENSG00000143320.8	CRABP2	1	156691219	1_77	0	0.0113823851174752	5.60133552063241	2.00647538876085e-07	-0.868414212907471	1
ENSG00000143319.16	ISG20L2	1	156728554	1_77	0	0.029304483201459	14.242119967297	1.31346250663979e-06	1.76954448281551	1
ENSG00000143303.11	RRNAD1	1	156728106	1_77	0	0.0414770415671173	17.4898515011271	2.28298399930436e-06	2.03199235858025	2
ENSG00000143314.12	MRPL24	1	156741833	1_77	0	0.109959197095054	26.614125869288	9.20985388688613e-06	-3.2307372717949	1
ENSG00000143294.14	PRCC	1	156750758	1_77	0	0.0570700247947654	20.5421284305596	3.68945718659495e-06	-2.66136526707213	1
ENSG00000143321.18	HDGF	1	156765959	1_77	0	0.0873132288272806	24.368941504571	6.69615792678369e-06	-2.52296478324294	1
ENSG00000027869.11	SH2D2A	1	156808053	1_77	0	0.136257027113229	28.7788749679774	1.23407540008935e-05	-3.13131792647429	1
ENSG00000160838.13	LRRC71	1	156920880	1_77	0	0.0115944449485854	5.59063598078698	2.03995295438658e-07	-0.256985342568048	1
ENSG00000132694.18	ARHGEF11	1	157045172	1_77	0	0.0196355083964395	10.6938634674237	6.60823926386373e-07	-1.09278411511334	1
ENSG00000158473.6	CD1D	1	158180266	1_78	0	0.0226607416535549	9.04543676248158	6.45078600483906e-07	1.00623759667936	2
ENSG00000158488.15	CD1E	1	158353463	1_78	0	0.0264444016288401	10.5052865578219	8.74280156854351e-07	1.1677680352929	1
ENSG00000163563.7	MNDA	1	158831951	1_78	0	0.014541395148559	4.86182024800023	2.22491768372503e-07	0.309108738076597	1
ENSG00000163565.18	IFI16	1	159020622	1_78	0	0.0157935035021223	5.63977046852129	2.80316643207503e-07	-0.608010694826415	1
ENSG00000163568.14	AIM2	1	159193329	1_78	0	0.0426608879659233	15.0444159541502	2.01982711006864e-06	-1.91179428243001	1
ENSG00000162706.12	CADM3	1	159160827	1_78	0	0.0143774578377257	4.75506696597193	2.15153152497919e-07	-0.0211670865197924	1
ENSG00000179639.10	FCER1A	1	159288755	1_78	0	0.134294058656617	26.1457752907089	1.10501277104716e-05	3.08096380902788	2
ENSG00000158716.8	DUSP23	1	159780839	1_78	0	0.0350157893725903	13.1663255328811	1.45090000966258e-06	1.60713872877502	1
ENSG00000181036.13	FCRL6	1	159782276	1_78	0	0.0233604041454701	9.3327465024169	6.86117972027673e-07	-0.994675449878716	1
ENSG00000158714.10	SLAMF8	1	159857221	1_78	0	0.0518598484439745	16.9079512341362	2.75950511559387e-06	-1.98777411554744	1
ENSG00000188004.9	C1orf204	1	159682278	1_78	0	0.105721794792058	23.7906187169129	7.91551612242666e-06	-2.41459977348858	2
ENSG00000243284.1	VSIG8	1	159854415	1_78	0	0.0652567520884878	19.1115563325098	3.92491705412288e-06	2.1280302860425	3
ENSG00000158710.14	TAGLN2	1	159925320	1_78	0	0.0146127467116192	4.90791502580275	2.25703277233978e-07	-0.235954198230373	2
ENSG00000085552.16	IGSF9	1	159926189	1_78	0	0.01693545246307	6.29757162657776	3.35644004212964e-07	-0.607397570022585	1
ENSG00000158764.6	ITLN2	1	160955029	1_79	0	0.0173242979633527	7.89348052555686	4.30361249874648e-07	-1.09915459728664	1
ENSG00000143315.6	PIGM	1	160031560	1_79	0	0.0138370572351366	5.77633821014506	2.51538996907305e-07	-0.50525437190031	2
ENSG00000162728.4	KCNJ9	1	160082306	1_79	0	0.0222649283153846	10.2609066887377	7.18978681230119e-07	1.17695231587258	1
ENSG00000162729.13	IGSF8	1	160099056	1_79	0	0.0125506795420482	4.85809151771153	1.91885388774775e-07	-0.160807868014438	2
ENSG00000018625.14	ATP1A2	1	160116165	1_79	0	0.0177277803466904	8.11052197087166	4.52493287249317e-07	-0.955616820881666	1
ENSG00000132681.16	ATP1A4	1	160151956	1_79	0	0.0127219071596825	4.98558360461666	1.9960765798312e-07	0.281002675879602	3
ENSG00000143318.12	CASQ1	1	160177153	1_79	0	0.0190816729017663	8.80457594135595	5.28729892154671e-07	-0.935184275555322	1
ENSG00000162734.12	PEA15	1	160213617	1_79	0	0.0285707773468712	12.6193170964731	1.13466297523524e-06	1.35327078686929	1
ENSG00000132716.18	DCAF8	1	160262886	1_79	0	0.01449083782153	6.21096599098961	2.83244588236399e-07	-0.586882208494713	1
ENSG00000122218.14	COPA	1	160343540	1_79	0	0.0144533737373181	6.18659130500272	2.81403589856451e-07	0.627772536560778	2
ENSG00000162736.15	NCSTN	1	160343943	1_79	0	0.0385140082367239	15.4530439558296	1.87301705784122e-06	1.65987400950826	2
ENSG00000162739.13	SLAMF6	1	160454971	1_79	0	0.0133191206526559	5.41726977159736	2.27072734555319e-07	-0.393247626625011	1
ENSG00000066294.14	CD84	1	160579789	1_79	0	0.0678087381246356	20.8627088256451	4.45210433016954e-06	-2.13236051846512	2
ENSG00000117090.14	SLAMF1	1	160647238	1_79	0	0.0127961106614147	5.04030338218606	2.02975508870244e-07	-0.265039977981531	1
ENSG00000117091.9	CD48	1	160707071	1_79	0	0.0123984193690175	4.74326011918548	1.85076908973601e-07	-0.138334621224163	1
ENSG00000026751.16	SLAMF7	1	160939985	1_79	0	0.0182560058558601	8.38737897499285	4.81882335652068e-07	-1.04511654177847	1
ENSG00000122223.12	CD244	1	160862987	1_79	0	0.0124648578685561	4.79353985942783	1.88041041293033e-07	0.250579992946849	2
ENSG00000158769.17	F11R	1	161021085	1_79	0	0.0172157236837693	7.83420300813921	4.24452482960652e-07	-1.16812203119899	1
ENSG00000215845.10	TSTD1	1	161038745	1_79	0	0.01319734953797	5.3308286278181	2.214065243186e-07	0.312189363687865	2
ENSG00000158773.14	USF1	1	160983590	1_79	0	0.15349722618737	28.8619457653582	1.39423221024843e-05	2.7836415066284	2
ENSG00000162755.13	KLHDC9	1	161098329	1_79	0	0.0126917939244546	4.96328876009904	1.98244673963943e-07	-0.27186506479378	1
ENSG00000143256.4	PFDN2	1	161117821	1_79	0	0.0123252128786647	4.68754916091462	1.81823175435962e-07	-0.0619198196696346	1
ENSG00000158793.13	NIT1	1	161118210	1_79	0	0.0123381848344488	4.69744523322429	1.82398797614575e-07	0.0637576183871589	1
ENSG00000143222.11	UFC1	1	161152958	1_79	0	0.016367502859883	7.35804667955487	3.79012852932668e-07	-0.820396688535356	3
ENSG00000143258.15	USP21	1	161157185	1_79	0	0.012488652014549	4.81147806922768	1.89105016088605e-07	0.152838435247441	2
ENSG00000143224.17	PPOX	1	161165947	1_79	0	0.0127494919188564	5.00596417562126	2.00858210449492e-07	-0.35270150171724	2
ENSG00000158850.14	B4GALT3	1	161177981	1_79	0	0.0135336133635515	5.56762251306621	2.37133286901323e-07	0.45658026915236	1
ENSG00000158864.12	NDUFS2	1	161196933	1_79	0	0.0254500786775258	11.5246646111819	9.23052490564011e-07	-1.39153928573498	3
ENSG00000158869.10	FCER1G	1	161215268	1_79	0	0.0155122190438093	6.85241738739637	3.34523560656671e-07	0.774686980010812	2
ENSG00000158882.14	TOMM40L	1	161223893	1_79	0	0.0852169835207153	23.0710687589389	6.18732379839683e-06	-2.35867838152485	1
ENSG00000143257.11	NR1I3	1	161237587	1_79	0	0.0137102527807863	5.68967606978479	2.45494618974238e-07	0.428859932300748	1
ENSG00000248485.1	PCP4L1	1	161224610	1_79	0	0.0582089632514834	19.3959292469945	3.55311635027938e-06	-2.05534871540291	3
ENSG00000203747.10	FCGR3A	1	161550682	1_79	0	0.0127039546136299	4.97229421830085	1.98794665291101e-07	0.23430122498202	2
ENSG00000081721.11	DUSP12	1	161749425	1_79	0	0.0130087897475586	5.19541033294536	2.12699134152771e-07	-0.382133477951549	2
ENSG00000118217.5	ATF6	1	161764807	1_79	0	0.0369634439457813	15.0624079638271	1.75216825739224e-06	1.7849773458832	3
ENSG00000198929.12	NOS1AP	1	162381664	1_80	0	0.0133497039295173	5.76263022605735	2.42103663126673e-07	0.489538328861823	2
ENSG00000171722.12	SPATA46	1	162381664	1_80	0	0.0139295370810817	6.16281887668877	2.70162496984543e-07	0.575178350039982	2
ENSG00000239887.4	C1orf226	1	162381664	1_80	0	0.0123684515107555	5.04427054418367	1.96346279300553e-07	0.279236201668041	2
ENSG00000198574.5	SH2D1B	1	162409891	1_80	0	0.014249772752339	6.37679699251283	2.8596936004301e-07	-0.618925362185912	1
ENSG00000117143.13	UAP1	1	162561114	1_80	0	0.0231465398700924	10.9515546281514	7.97757371551582e-07	-1.2628913231709	2
ENSG00000162733.16	DDR2	1	162631124	1_80	0	0.0142920944228633	6.40471664483044	2.88074469682839e-07	-0.641052003829137	1
ENSG00000132196.13	HSD17B7	1	162790775	1_80	0	0.0139139799326793	6.15230221986468	2.69400258146162e-07	0.594583289649647	1
ENSG00000117152.13	RGS4	1	163068894	1_80	0	0.0249975961335484	11.678782072105	9.18765704193201e-07	1.3207752616954	1
ENSG00000143228.12	NUF2	1	163266611	1_80	0	0.0189228180356822	9.04949291950669	5.38913460825102e-07	-1.03418449088695	2
ENSG00000143198.12	MGST3	1	165630412	1_81	0	0.0483464888080589	9.85042954843384	1.49874960478209e-06	1.50222127687312	2
ENSG00000143149.12	ALDH9A1	1	165614853	1_81	0	0.0288741430760612	4.95023298492984	4.4982513348912e-07	0.249315900377952	4
ENSG00000143183.16	TMCO1	1	165774286	1_81	0	0.031682970305515	5.82999642736105	5.81303787487612e-07	-0.650453220674333	1
ENSG00000143194.12	MAEL	1	166975691	1_82	0	0.0260172282654573	12.7800086101867	1.04640823166895e-06	-1.50208228691639	1
ENSG00000143157.11	POGK	1	166839016	1_82	0	0.0131899391127592	6.37241776866875	2.64518471426971e-07	0.762725728307871	1
ENSG00000152382.5	TADA1	1	166875791	1_82	0	0.0223563348599918	11.3464785867922	7.9830836045511e-07	-1.37677024195337	3
ENSG00000198842.9	DUSP27	1	167071084	1_82	0	0.0111342568362143	4.77867869796785	1.67447257818691e-07	-0.152653367859832	2
ENSG00000198821.10	CD247	1	167518349	1_82	0	0.0114715572296628	5.05931753248583	1.82651518523599e-07	0.298416570609328	1
ENSG00000143162.7	CREG1	1	167553216	1_82	0	0.0116053416185766	5.16835885262777	1.88764170056521e-07	0.337242040405485	1
ENSG00000198771.10	RCSD1	1	167580510	1_82	0	0.0221309384823482	11.2507715812955	7.83594018469011e-07	1.29264234088683	2
ENSG00000197965.11	MPZL1	1	167721546	1_82	0	0.0273917862880865	13.2672032576725	1.1436910197032e-06	-1.41581024421068	3
ENSG00000143158.10	MPC2	1	167936173	1_82	0	0.0398544768957958	16.8253412807447	2.11032803784474e-06	-1.85584174621003	1
ENSG00000143147.14	GPR161	1	168137545	1_82	0	0.0128830666197122	6.15090429283871	2.49383201395151e-07	-0.550392035026213	2
ENSG00000143155.12	TIPRL	1	168178854	1_82	0	0.0164973942891156	8.47940080838299	4.40239992167966e-07	-1.00099811616059	1
ENSG00000143178.12	TBX19	1	168281906	1_82	0	0.0128812651936492	6.14958863120197	2.49294995469334e-07	-0.621539149700397	1
ENSG00000143184.4	XCL1	1	168580253	1_82	0	0.0136919099301651	6.72395691052984	2.8973297706177e-07	-0.722014177069511	1
ENSG00000143196.4	DPT	1	168728523	1_82	0	0.0294014976142766	13.9376959823599	1.28964272731065e-06	1.60442059742184	1
ENSG00000143153.12	ATP1B1	1	169119441	1_83	0	0.140041083094083	21.1588111600785	9.32514722659845e-06	-2.54844808320666	1
ENSG00000143156.13	NME7	1	169319532	1_83	0	0.0281185201797051	5.68026899688232	5.02655382512852e-07	1.0083058336241	3
ENSG00000117477.12	CCDC181	1	169462361	1_83	0	0.0507072306189699	11.2870584850593	1.80119047317013e-06	-1.61243485977819	1
ENSG00000117479.12	SLC19A2	1	169485770	1_83	0	0.0257951870288743	4.86393489656559	3.94852969130767e-07	0.0890198953998218	1
ENSG00000198734.10	F5	1	169584820	1_83	0	0.0255715961494637	4.78161494476408	3.84805624192763e-07	-0.15466388254637	2
ENSG00000188404.8	SELL	1	169710933	1_83	0	0.0253876758908892	4.71333868611707	3.76582875202609e-07	-0.146071721478572	1
ENSG00000007908.15	SELE	1	169764433	1_83	0	0.0268490647180777	5.24280868638079	4.42998387825607e-07	-0.425711915168163	1
ENSG00000171806.11	METTL18	1	169794673	1_83	0	0.0280861572131532	5.66920375035843	5.0109879908975e-07	0.555282263898244	1
ENSG00000000457.13	SCYL3	1	169894240	1_83	0	0.0302878180649983	6.38408165971775	6.08520754488137e-07	0.705469919132258	1
ENSG00000075945.12	KIFAP3	1	170081461	1_83	0	0.0387168366842277	8.71491514363521	1.06187159353785e-06	-1.12248742078533	1
ENSG00000120370.12	GORAB	1	170538434	1_83	0	0.0256792332781136	4.82134124048922	3.89635839133142e-07	-0.111952306910631	1
ENSG00000007933.12	FMO3	1	171090963	1_84	0	0.147471215695268	26.819926481836	1.24472616021641e-05	2.93331596026767	2
ENSG00000094963.13	FMO2	1	171185893	1_84	0	0.0328462767556813	12.2989023890575	1.2713393117383e-06	1.55264055776472	2
ENSG00000010932.16	FMO1	1	171256895	1_84	0	0.0161207007067268	5.57266513608924	2.8271954656025e-07	0.55788779015635	1
ENSG00000076258.9	FMO4	1	171314054	1_84	0	0.0199467820745518	7.58069855853285	4.75872977586195e-07	-0.794723563478503	1
ENSG00000034971.16	MYOC	1	171646796	1_84	0	0.0149754953517547	4.87853753988279	2.29921625697475e-07	-0.229955764390468	1
ENSG00000117533.14	VAMP4	1	171742012	1_84	0	0.0165496931384468	5.82013182852656	3.03131969345537e-07	0.514176964872547	2
ENSG00000010165.19	METTL13	1	171781911	1_84	0	0.0146848621565276	4.69398298834208	2.16930371132665e-07	-0.0257276061956628	3
ENSG00000197959.13	DNM3	1	171832276	1_84	0	0.0148424902454596	4.79452582507105	2.23955332710906e-07	-0.310658752729265	2
ENSG00000135845.9	PIGC	1	172462846	1_84	0	0.0160878156091984	5.55342283507172	2.81168585039199e-07	0.442046990901382	1
ENSG00000094975.13	SUCO	1	172532503	1_84	0	0.0199265134917279	7.57109921727522	4.74787447837778e-07	0.863157014601088	1
ENSG00000117560.7	FASLG	1	172658724	1_84	0	0.0567525768343792	17.5107724593427	3.12751832999168e-06	1.77184598969553	1
ENSG00000120337.8	TNFSF18	1	173051434	1_84	0	0.027017161407467	10.4477623739925	8.88325189942584e-07	-1.16623947215431	1
ENSG00000117592.8	PRDX6	1	173460856	1_85	0	0.0656903437441824	13.1063068647869	2.70951051179399e-06	1.89703176793392	1
ENSG00000183831.6	ANKRD45	1	173714815	1_85	0	0.0271664326699683	4.69127414891199	4.01081287105057e-07	0.422331220030591	1
ENSG00000120334.15	CENPL	1	173827031	1_85	0	0.0538336996715811	11.1963915474795	1.89688620748265e-06	1.33291930825304	1
ENSG00000117593.9	DARS2	1	173823772	1_85	0	0.0361385276291106	7.39708697990544	8.41279204032827e-07	-1.25281531943502	1
ENSG00000185278.15	ZBTB37	1	173872214	1_85	0	0.0271378745873195	4.6813180769039	3.99809358416793e-07	-0.0987500514170954	1
ENSG00000117601.13	SERPINC1	1	173916899	1_85	0	0.0272115146703434	4.70696564887668	4.03090644987035e-07	0.0185325894970243	2
ENSG00000152061.23	RABGAP1L	1	174159319	1_85	0	0.0601394128687168	12.2578461273355	2.31996975374985e-06	2.01951468176717	2
ENSG00000203737.3	GPR52	1	174452857	1_85	0	0.0396953337637539	8.28946247372899	1.03555889026349e-06	1.52522284365994	1
ENSG00000116161.17	CACYBP	1	175000135	1_85	0	0.0424413940963766	8.9262953156334	1.19225695761953e-06	-1.49874626865691	1
ENSG00000120333.4	MRPS14	1	175022306	1_85	0	0.0400354421685717	8.37065859146337	1.05466183887973e-06	1.39729128938667	2
ENSG00000120332.15	TNN	1	175068086	1_85	0	0.0280132300819239	4.98183706931365	4.39199343055762e-07	-0.323316973164587	2
ENSG00000152092.15	ASTN1	1	177165470	1_86	0	0.0180674044230731	7.79468130611443	4.43203419961785e-07	0.93833273791932	1
ENSG00000235750.9	KIAA0040	1	175192713	1_86	0	0.0461489313324319	16.6807447518426	2.4226242443104e-06	-1.80515352903897	1
ENSG00000143207.19	RFWD2	1	176205188	1_86	0	0.10497072295883	24.6081142504093	8.12934390603722e-06	2.58361780703381	1
ENSG00000198797.6	BRINP2	1	177170676	1_86	0	0.0178826419171385	7.69776106440691	4.33216591068813e-07	0.925122982840597	1
ENSG00000240021.9	TEX35	1	178512615	1_87	0	0.0254616648521968	4.78143240965444	3.83136733221464e-07	-0.222873822646345	1
ENSG00000120341.18	SEC16B	1	177920014	1_87	0	0.0285834079447682	5.87598984474614	5.28571834852414e-07	0.690091952665793	2
ENSG00000075391.16	RASAL2	1	178093905	1_87	0	0.0288110996691874	5.95113586689226	5.39595940903683e-07	-0.738812443010054	1
ENSG00000116191.17	RALGPS2	1	178656885	1_87	0	0.0333431788458107	7.3360459795961	7.69800201158013e-07	-0.761943347561556	2
ENSG00000116194.12	ANGPTL1	1	178868209	1_87	0	0.0279850120605807	5.67572896050735	4.99868903026824e-07	0.754679850437298	1
ENSG00000162779.21	AXDND1	1	179358896	1_89	0	0.0127898227858971	5.02483952475136	2.02253337642142e-07	-0.303301538372304	2
ENSG00000116199.11	FAM20B	1	179012484	1_89	0	0.0209727832656792	9.75246571285288	6.4369402022203e-07	-1.30883470297179	2
ENSG00000186283.13	TOR3A	1	179081458	1_89	0	0.0134728653161718	5.533790678321	2.34634391689501e-07	0.541509801617451	4
ENSG00000143322.19	ABL2	1	179229873	1_89	0	0.0129789551551256	5.10665119171782	2.08585877157091e-07	0.224612744319069	1
ENSG00000057252.12	SOAT1	1	179293868	1_89	0	0.0307683757377703	13.6177777895885	1.31862039106832e-06	-1.88549923074501	2
ENSG00000162782.15	TDRD5	1	179591019	1_89	0	0.0129973999458701	5.09524859041058	2.08415893279698e-07	0.117593437839463	2
ENSG00000135837.15	CEP350	1	179954679	1_89	0	0.0867625665972155	23.3633620485889	6.37935401497873e-06	2.66316424658059	1
ENSG00000116260.16	QSOX1	1	180154450	1_89	0	0.479556128401832	25.7263758081012	3.88263914233765e-05	3.87150984588926	2
ENSG00000121454.5	LHX4	1	180267978	1_89	0	0.0174298336300582	7.7910919112367	4.27366565989249e-07	0.956889635124141	3
ENSG00000230124.6	ACBD6	1	180481238	1_89	0	0.0139482454523769	5.94121680899771	2.60797819500895e-07	0.753853508232749	2
ENSG00000143324.13	XPR1	1	180585384	1_89	0	0.0133093469063496	5.35418298800652	2.24263671857645e-07	0.484392429503643	1
ENSG00000203730.2	TEDDM1	1	182400603	1_90	0	0.0253751070105771	4.86638294536823	3.88618201480284e-07	0.207199519760681	1
ENSG00000135828.11	RNASEL	1	182569343	1_90	0	0.0429509530330762	9.860514409922	1.33285022785718e-06	-1.17426700916682	2
ENSG00000143333.6	RGS16	1	182604092	1_90	0	0.0376180010681819	8.59886983900016	1.01799598050273e-06	-1.0774818671444	1
ENSG00000135838.13	NPL	1	182794732	1_91	0	0.0196888044503641	5.41976605276989	3.35821780307118e-07	-0.56881413215784	1
ENSG00000058085.14	LAMC2	1	183186264	1_91	0	0.025173144412004	7.72996918668054	6.12384519586379e-07	-0.859580499216987	1
ENSG00000116698.21	SMG7	1	183471970	1_91	0	0.0367791179206193	11.3527644988601	1.31405006460531e-06	1.42585817429615	2
ENSG00000116701.14	NCF2	1	183590726	1_91	0	0.0664796659292026	17.0633353392877	3.56994666626951e-06	1.90516158843169	2
ENSG00000162704.15	ARPC5	1	183635462	1_91	0	0.0196432129939048	5.40966438432764	3.34419675997434e-07	-0.422292162913673	1
ENSG00000143344.15	RGL1	1	183635770	1_91	0	0.044213428864205	12.9958970620559	1.80829563209193e-06	-1.59347156068781	2
ENSG00000198756.10	COLGALT2	1	184037415	1_91	0	0.0523841612987334	14.6961726277533	2.42277572400744e-06	1.70179190380765	1
ENSG00000198860.11	TSEN15	1	184051811	1_91	0	0.018280033793167	4.72784306735557	2.71987547096339e-07	-0.236165898434345	2
ENSG00000116667.12	C1orf21	1	184398030	1_91	0	0.0820935288279678	17.7570059814806	4.58762213045021e-06	3.2614647447463	1
ENSG00000135842.16	FAM129A	1	184965255	1_92	0	0.0379110807879124	12.2984838183284	1.46732633926082e-06	1.81982014246877	2
ENSG00000121481.10	RNF2	1	185068972	1_92	0	0.0191757263835826	5.19430185201221	3.13464224110232e-07	-0.985676359579649	1
ENSG00000121486.11	TRMT1L	1	185156912	1_92	0	0.0235248980444869	6.78054202696024	5.01997016152741e-07	-0.991379767451248	1
ENSG00000116668.12	SWT1	1	185156912	1_92	0	0.0191769440777371	4.9021934318717	2.9585493589775e-07	-0.492670772508314	2
ENSG00000116679.15	IVNS1ABP	1	185317057	1_92	0	0.0191664779529079	4.689416969251	2.82859088959199e-07	-0.046520659289891	2
ENSG00000143341.11	HMCN1	1	185730915	1_92	0	0.0266591056303099	7.53073344329443	6.31817753162804e-07	-0.885623218245254	1
ENSG00000116690.12	PRG4	1	186293373	1_92	0	0.0194433853147236	4.81353152664041	2.94540267619099e-07	0.0286809176225253	1
ENSG00000157181.15	C1orf27	1	186376365	1_92	0	0.0203730666977573	5.25939189327482	3.37210363461457e-07	0.367644773393938	1
ENSG00000262180.1	OCLM	1	186400270	1_92	0	0.019737098672339	5.03021454038241	3.12448751948243e-07	0.237275048703823	2
ENSG00000116703.13	PDC	1	186466092	1_92	0	0.020047757403888	5.08081050440599	3.20558848692564e-07	0.306773489512687	1
ENSG00000073756.11	PTGS2	1	186680089	1_92	0	0.0237486837724549	6.72222400176833	5.02413729065889e-07	-0.882830676168725	1
ENSG00000116711.9	PLA2G4A	1	186833659	1_92	0	0.0641112498551655	16.0584518692234	3.2400140362511e-06	-1.79655372905515	1
ENSG00000090104.11	RGS1	1	192575980	1_96	0	0.0190849986598716	9.03334703898476	5.4256253621726e-07	-1.0087947446846	1
ENSG00000116741.7	RGS2	1	192808677	1_96	0	0.0120083506054413	4.73790156323228	1.79051666085593e-07	0.0799650582845494	1
ENSG00000116747.12	TROVE2	1	193061470	1_96	0	0.0220763230826353	10.1789615361188	7.07195010974138e-07	-0.954427078901044	1
ENSG00000116750.13	UCHL5	1	193058704	1_96	0	0.0166241316745204	7.91081677366577	4.13875072220726e-07	-1.0362985894699	1
ENSG00000023572.8	GLRX2	1	193106302	1_96	0	0.0127244407169144	5.87568962158373	2.35291654112399e-07	1.17041422341791	2
ENSG00000134371.10	CDC73	1	193121735	1_96	0	0.0314123061367223	11.9092180614803	1.1773132788138e-06	2.60579432284138	1
ENSG00000000971.15	CFH	1	196650372	1_98	0	0.0149306392817646	8.93467559063664	4.1982293958025e-07	-1.99707829016822	2
ENSG00000116785.13	CFHR3	1	196740093	1_98	0	0.0226689193618641	8.27834550952838	5.90586261086087e-07	-0.0136134022235129	1
ENSG00000066279.17	ASPM	1	197124900	1_98	0	0.100891198192597	29.0603554051446	9.22705639182434e-06	3.90718602231678	1
ENSG00000177888.7	ZBTB41	1	197200897	1_98	0	0.0172622337044662	6.67966752087414	3.62878144141259e-07	-0.542818283013607	1
ENSG00000213047.12	DENND1B	1	197777435	1_99	0	0.0223766045622118	6.20090565125558	4.3667495510908e-07	0.642198817682662	1
ENSG00000203724.10	C1orf53	1	197902889	1_99	0	0.0407452989585607	11.881614703923	1.5235683680513e-06	-1.39579768184451	1
ENSG00000151414.14	NEK7	1	198156916	1_99	0	0.037719186759873	11.147527133695	1.3232741613531e-06	-1.60911809841698	1
ENSG00000081237.18	PTPRC	1	198634149	1_99	0	0.104252798211945	20.9283133831497	6.8664288476301e-06	2.56736026242993	1
ENSG00000116833.13	NR5A2	1	200038251	1_100	0	0.0295960470925097	6.56058716217719	6.110621632027e-07	-0.751102842206652	1
ENSG00000163362.10	C1orf106	1	200894644	1_101	0	0.022475404009403	4.9354031569233	3.49091372260095e-07	0.178308852177239	3
ENSG00000118197.13	DDX59	1	200660007	1_101	0	0.0245005573267405	5.75071854835454	4.43411599740398e-07	-0.429909307045089	2
ENSG00000118200.14	CAMSAP2	1	200737962	1_101	0	0.022434278962552	4.91809214085629	3.47230407961834e-07	-0.0894281838180842	3
ENSG00000116852.14	KIF21B	1	201018995	1_101	0	0.0261770934663509	6.37666790035559	5.25320315815026e-07	0.435940796870491	1
ENSG00000232237.3	ASCL5	1	201126714	1_101	0	0.0253971591815539	6.090583076125	4.86802708676601e-07	0.59866568714712	2
ENSG00000116857.16	TMEM9	1	201151602	1_101	0	0.0245830630645881	5.78250242264805	4.47363752233144e-07	0.521705755922486	1
ENSG00000163395.16	IGFN1	1	201190333	1_101	0	0.0222763207174324	4.85135577990984	3.40106992414387e-07	-0.074347126116498	1
ENSG00000081277.12	PKP1	1	201329871	1_101	0	0.0500079074686779	12.5279156877257	1.97163481336879e-06	1.4976392127556	1
ENSG00000118194.18	TNNT2	1	201355824	1_101	0	0.0267529108792695	6.58258499923199	5.54212723804168e-07	0.75458071744561	2
ENSG00000159166.13	LAD1	1	201395528	1_101	0	0.0228403634530049	5.08757150572711	3.6569793703292e-07	0.423351342319653	2
ENSG00000159173.18	TNNI1	1	201401458	1_101	0	0.117617765838141	20.8053399074268	7.7011700794157e-06	2.20674349537896	2
ENSG00000174307.6	PHLDA3	1	201468349	1_101	0	0.0228532506403812	5.09290098880582	3.66287577131443e-07	0.312254677965752	2
ENSG00000134369.15	NAV1	1	201622146	1_102	0	0.0178799142478739	5.40261209621819	3.04003225749817e-07	-0.469998467716914	1
ENSG00000198700.9	IPO9	1	201828710	1_102	0	0.0366178692795304	12.1846711329628	1.40415760229895e-06	1.42728985792089	1
ENSG00000198892.6	SHISA4	1	201887128	1_102	0	0.0265970647681012	9.15319846558868	7.66153100903676e-07	1.03886439188119	2
ENSG00000163431.12	LMOD1	1	201938746	1_102	0	0.0438198068036969	13.8932524646025	1.91594642041915e-06	1.67221016731974	1
ENSG00000134375.10	TIMM17A	1	201955775	1_102	0	0.124616459839111	24.0013462438917	9.41282501647982e-06	2.35722149808986	2
ENSG00000176393.10	RNPEP	1	201980662	1_102	0	0.138964915738722	25.0816261603883	1.09690706205696e-05	2.44008844877308	2
ENSG00000170075.8	GPR37L1	1	202123287	1_102	0	0.016895787071066	4.86892857264633	2.58893296158858e-07	-0.253021128095982	1
ENSG00000143851.15	PTPN7	1	202161992	1_102	0	0.0190576465576727	6.00421359122524	3.60109331364343e-07	0.692759335971566	2
ENSG00000077157.21	PPP1R12B	1	202344353	1_102	0	0.0309976960113683	10.6033053396547	1.03437890832007e-06	1.31122194001087	2
ENSG00000143858.11	SYT2	1	202706501	1_102	0	0.0507334291741929	15.2914991083114	2.44148047539528e-06	1.74877484552387	1
ENSG00000117139.16	KDM5B	1	202734280	1_102	0	0.0236291627997732	8.03431075302682	5.97456009262634e-07	1.05218707804524	2
ENSG00000183155.4	RABIF	1	202865890	1_102	0	0.0165996042149256	4.70225575431234	2.45647842163879e-07	-0.114511107321212	1
ENSG00000117153.15	KLHL12	1	202928138	1_102	0	0.0280304767864705	9.65005683625973	8.51273923025042e-07	1.15535727184876	1
ENSG00000159346.12	ADIPOR1	1	202958751	1_102	0	0.0262609732849956	9.03288374976792	7.46528191113648e-07	-1.0095782646322	1
ENSG00000163485.16	ADORA1	1	203091480	1_102	0	0.0218371833557938	7.2892226928889	5.0094127049802e-07	0.95886047521358	1
ENSG00000133055.8	MYBPH	1	203175070	1_102	0	0.016887056416141	4.86405727490723	2.58500631345945e-07	0.21354084570251	2
ENSG00000133048.12	CHI3L1	1	203186284	1_102	0	0.0372280829965029	12.3417278018499	1.44595777528376e-06	1.40784896673928	1
ENSG00000159388.5	BTG2	1	203291372	1_102	0	0.0295618603534514	10.153847539578	9.44650965889465e-07	-1.17063750977637	1
ENSG00000174567.7	GOLT1A	1	204364948	1_103	0	0.0664657821388156	17.4967693011951	3.6598640977182e-06	-2.01755421844884	1
ENSG00000188783.5	PRELP	1	203478100	1_103	0	0.0166020226586834	4.75962548404942	2.48681087045436e-07	0.203329685044368	1
ENSG00000188770.9	OPTC	1	203494364	1_103	0	0.112610171968187	22.946908030758	8.13225092203978e-06	2.24783291282158	1
ENSG00000058668.14	ATP2B4	1	203734685	1_103	0	0.0253777863139337	8.93894993623323	7.13919451376468e-07	1.18501918832394	1
ENSG00000122188.12	LAX1	1	203739644	1_103	0	0.018279627342538	5.83936092204399	3.35924462236646e-07	0.809122970378298	2
ENSG00000257315.2	ZBED6	1	203816820	1_103	0	0.0166482906703305	4.80130082908612	2.51557657176069e-07	0.229444719001952	1
ENSG00000182004.12	SNRPE	1	203861428	1_103	0	0.0184400967941472	5.73921366940407	3.33061599810242e-07	-0.476705694390307	2
ENSG00000143845.14	ETNK2	1	204149232	1_103	0	0.0426438274235532	13.9256783410527	1.8688804041232e-06	1.48893081158056	1
ENSG00000143850.13	PLEKHA6	1	204363553	1_103	0	0.0383746666781906	12.435500850348	1.50181649989759e-06	-1.55036854755937	2
ENSG00000158615.8	PPP1R15B	1	204412110	1_103	0	0.231859779574164	30.1061246758106	2.1967935670883e-05	3.01170190089252	1
ENSG00000133056.13	PIK3C2B	1	204454683	1_103	0	0.0306651810807781	10.4054135877872	1.00418528764353e-06	-1.19815113906147	3
ENSG00000198625.12	MDM4	1	204517114	1_103	0	0.0215632427672749	7.1735006026918	4.86804052779937e-07	-0.884875795041022	1
ENSG00000163531.15	NFASC	1	204828332	1_104	0	0.0602124730607649	13.8814858822054	2.63045813656376e-06	-1.97209152850359	1
ENSG00000184144.11	CNTN2	1	205042978	1_104	0	0.0242173931980256	5.21611364767627	3.97542360352234e-07	0.0956879256481598	2
ENSG00000174529.7	TMEM81	1	205084986	1_104	0	0.0230145840893737	4.73467762126699	3.42927661809843e-07	-0.573667101711306	1
ENSG00000117222.13	RBBP5	1	205121757	1_104	0	0.0229096386844893	4.69148665617835	3.38249917187978e-07	0.419909630620177	1
ENSG00000133059.16	DSTYK	1	205210869	1_104	0	0.0251824868521696	5.58561585165996	4.42668535236998e-07	0.934562991313708	1
ENSG00000133069.15	TMCC2	1	205227960	1_104	0	0.0481619602929481	11.7439359736782	1.78002787705966e-06	-1.73193365993661	3
ENSG00000163545.8	NUAK2	1	205287690	1_104	0	0.131125005241709	21.4541137421253	8.85329776145195e-06	-2.56230410438136	2
ENSG00000162873.14	KLHDC8A	1	205348548	1_104	0	0.022884908535852	4.68128575513307	3.37150110892096e-07	-0.126038769407541	1
ENSG00000117266.15	CDK18	1	205501147	1_104	0	0.0230877859641914	4.76467724548119	3.46198154648322e-07	0.169659141496176	2
ENSG00000174514.12	MFSD4A	1	205571290	1_104	0	0.0250905151094468	5.55100608554421	4.3831895762753e-07	-0.499414880787696	1
ENSG00000158711.13	ELK4	1	205631216	1_104	0	0.0297098738628823	7.15056168770474	6.6857470178335e-07	0.771076906350569	2
ENSG00000069275.12	NUCKS1	1	205749340	1_104	0	0.0234810696865233	4.92428732616218	3.63890096936868e-07	0.396081135436615	1
ENSG00000117280.12	RAB29	1	205775418	1_104	0	0.0234499021785602	4.91173538887151	3.62480769387669e-07	-0.270005861705559	1
ENSG00000133065.10	SLC41A1	1	205813269	1_104	0	0.0558222651776609	13.1555500617924	2.31113567132866e-06	-1.64323492315244	2
ENSG00000162877.12	PM20D1	1	205830859	1_104	0	0.0541665094963986	12.8672123590166	2.19343259388348e-06	1.61846007307841	1
ENSG00000174502.18	SLC26A9	1	205936640	1_104	0	0.0265075739275957	6.07071463984118	5.06429241202086e-07	-0.425680438056134	2
ENSG00000263528.7	IKBKE	1	206473875	1_105	0	0.0185397205840727	7.48265702895714	4.36584183183573e-07	0.847111674062326	3
ENSG00000266094.7	RASSF5	1	206507816	1_105	0	0.021125640490297	8.6277171029155	5.73607412552414e-07	0.986240311303625	2
ENSG00000143486.15	EIF2D	1	206604463	1_105	0	0.0163797963987585	6.16490624865118	3.1779272383775e-07	-0.663595835077651	2
ENSG00000143479.15	DYRK3	1	206634569	1_105	0	0.0238384401507338	9.65069827420589	7.24011635486719e-07	-1.18180852695791	1
ENSG00000162889.10	MAPKAPK2	1	206684062	1_105	0	0.0138376396980189	4.7147331441695	2.05318512186551e-07	0.0686195502734957	1
ENSG00000136634.5	IL10	1	206773321	1_105	0	0.01589205306372	5.95277739437505	2.97720419657726e-07	-0.516012038542413	1
ENSG00000162892.15	IL24	1	206898250	1_105	0	0.0366630301804541	13.5622041325771	1.56483159748155e-06	1.67595734171138	1
ENSG00000162896.5	PIGR	1	206945992	1_105	0	0.0699316815026644	19.665693916248	4.32804950836163e-06	2.09364995557944	2
ENSG00000180667.10	YOD1	1	207058406	1_105	0	0.0787848704115882	20.6347248284528	5.11623495404758e-06	2.08970953853563	1
ENSG00000123843.12	C4BPB	1	207088956	1_105	0	0.0147780843606946	5.35391831105889	2.48999718213133e-07	0.520270205251818	1
ENSG00000123838.10	C4BPA	1	207104083	1_105	0	0.0185290451270286	7.52750637552522	4.38948070916817e-07	0.951467390708107	1
ENSG00000203710.10	CR1	1	207496579	1_105	0	0.0172305070210164	7.47531573683954	4.05355968100883e-07	1.31201657555275	1
ENSG00000117335.19	CD46	1	207751847	1_105	0	0.0410852332926921	14.5307085730753	1.87880420587284e-06	-2.09114622995229	2
ENSG00000174059.16	CD34	1	207911570	1_105	0	0.039918922852191	14.840924578609	1.86444143365206e-06	1.83952656612148	1
ENSG00000008118.9	CAMK1G	1	209584155	1_106	0	0.00563246838632636	8.82948584832693	1.56510381956537e-07	2.37853281191636	1
ENSG00000009790.14	TRAF3IP3	1	209756258	1_106	0	0.00965930984449392	9.30895034066255	2.82980027529053e-07	1.03185999132359	2
ENSG00000162757.4	C1orf74	1	209785254	1_106	0	0.0218665577333982	16.8712252617177	1.16101015634269e-06	-1.64348671754385	1
ENSG00000117597.17	DIEXF	1	209811778	1_106	0	0.00909096119400732	9.18493442399827	2.62781530423127e-07	-0.974381369818424	3
ENSG00000143473.12	KCNH1	1	210710741	1_107	0	0.0139435720987259	5.47699645168252	2.40339680723142e-07	-0.384498297856875	1
ENSG00000117625.13	RCOR3	1	211257439	1_107	0	0.0384664373505027	15.0696461922604	1.82429049248421e-06	-1.91117389290208	1
ENSG00000082512.14	TRAF5	1	211326278	1_107	0	0.0426581848321205	16.0540858972756	2.15524639663614e-06	2.00650955141706	3
ENSG00000170385.9	SLC30A1	1	211578806	1_107	0	0.01844261862458	8.11172814549048	4.70809206409841e-07	-1.06620936788145	1
ENSG00000123684.12	LPGAT1	1	211739152	1_107	0	0.023697105678673	10.4783693658521	7.81444218492189e-07	1.36872608643139	1
ENSG00000143476.17	DTL	1	212035474	1_107	0	0.0179045795122438	7.83255366731396	4.41343240117637e-07	-0.969741451723401	1
ENSG00000066027.11	PPP2R5A	1	212285049	1_107	0	0.0129533555462841	4.78369619721428	1.95009087746885e-07	-0.118858501388187	3
ENSG00000065600.12	TMEM206	1	212415300	1_107	0	0.0150167479550426	6.17513666809799	2.91831010570344e-07	-0.664887966676602	1
ENSG00000117691.9	NENF	1	212437712	1_107	0	0.0200495946986952	8.89989793198386	5.61564437886012e-07	0.964893166998018	1
ENSG00000162772.16	ATF3	1	212565261	1_107	0	0.0134671840300356	5.14978485179759	2.18260353337008e-07	-0.367558957097375	1
ENSG00000123685.8	BATF3	1	212699839	1_108	0	0.0239823027036687	5.61527689632456	4.23809834943299e-07	-0.476656871699214	1
ENSG00000117697.14	NSL1	1	212792127	1_108	0	0.0222122621165213	4.89082623554714	3.41888109387552e-07	0.429522288387432	1
ENSG00000203705.10	TATDN3	1	212792127	1_108	0	0.0222122621165213	4.89082623554714	3.41888109387552e-07	-0.429522288387432	1
ENSG00000143494.15	VASH2	1	212950961	1_108	0	0.0450126929851411	11.5899791575201	1.64182409512276e-06	-1.56579473505378	2
ENSG00000174606.13	ANGEL2	1	212998282	1_108	0	0.0576793766703746	13.9605040198986	2.53414015204218e-06	-1.7988335508433	2
ENSG00000136643.11	RPS6KC1	1	213051377	1_108	0	0.0721233604657029	16.1093121909954	3.65646924981496e-06	2.04471919719109	1
ENSG00000143499.13	SMYD2	1	214280940	1_108	0	0.0220948503723806	4.84076237449249	3.36599760672285e-07	-0.168143082618429	1
ENSG00000136636.12	KCTD3	1	215567710	1_109	0	0.0333657525038107	9.53761745944621	1.00149733324492e-06	-1.45830760169193	1
ENSG00000196482.16	ESRRG	1	217137474	1_110	0	0.0101032342553173	5.01239790411038	1.59373069122934e-07	0.206958612824194	1
ENSG00000092978.10	GPATCH2	1	217631213	1_110	0	0.0119607944650596	6.53515411096554	2.45994181406837e-07	-0.638954502793395	1
ENSG00000162814.10	SPATA17	1	217631425	1_110	0	0.015057882552393	9.26162966008738	4.38894653302099e-07	1.41889989019371	2
ENSG00000067533.5	RRP15	1	218284885	1_110	0	0.0116510049748634	7.81633315606272	2.86599496737969e-07	1.41769720231804	2
ENSG00000196660.10	SLC30A10	1	219806649	1_112	0	0.0139412626534841	5.18946090778096	2.276844274041e-07	-0.475582610976833	1
ENSG00000162813.17	BPNT1	1	220090556	1_112	0	0.025262634254077	10.7973322315663	8.58428391415423e-07	1.3551767566014	1
ENSG00000067704.9	IARS2	1	220094327	1_112	0	0.0230444890038735	9.92850576089528	7.20045512666547e-07	1.27835428299431	1
ENSG00000116141.15	MARK1	1	220527011	1_112	0	0.0153807773163104	6.11481722462926	2.9598570611845e-07	-0.543445848836226	1
ENSG00000117791.15	MARC2	1	220748603	1_112	0	0.0132359231790964	4.70081755556009	1.95810784582857e-07	-0.0584855100427465	1
ENSG00000143507.17	DUSP10	1	221880320	1_113	0	0.0403089554081176	13.2447409089489	1.68017293469442e-06	1.52360060038011	1
ENSG00000143498.17	TAF1A	1	222569334	1_114	0	0.0651538854004969	20.4681750595145	4.19689801602786e-06	-2.24692646405957	2
ENSG00000154305.16	MIA3	1	222618304	1_114	0	0.0167055707205585	7.54053002010508	3.96435159026668e-07	1.05487196799712	2
ENSG00000154309.8	DISP1	1	222872138	1_114	0	0.0913053707235332	23.7312903781067	6.81909359353729e-06	2.62532430094945	1
ENSG00000187554.11	TLR5	1	223142833	1_114	0	0.0125968328428044	4.88244364901509	1.93556419466175e-07	-0.19625806140388	1
ENSG00000143502.14	SUSD4	1	223364591	1_114	0	0.012708940832014	4.96580518500488	1.98613154451353e-07	0.39228628344852	3
ENSG00000203697.11	CAPN8	1	223660839	1_114	0	0.031236772302875	13.4544455018548	1.3226377971729e-06	-1.45228753952174	2
ENSG00000162909.17	CAPN2	1	223709793	1_114	0	0.0647695038838207	20.4112471006527	4.16053408724784e-06	2.25204093992243	2
ENSG00000143514.16	TP53BP2	1	223886893	1_114	0	0.0127035795188278	4.96183879363677	1.98370795252205e-07	0.253567572394633	1
ENSG00000143756.11	FBXO28	1	224114047	1_114	0	0.0127849435481632	5.02190567342559	2.02058134717255e-07	0.406079044322859	1
ENSG00000143753.12	DEGS1	1	224179934	1_114	0	0.0137698790065508	5.72034966366242	2.47891522195771e-07	-0.351574433861071	3
ENSG00000143748.17	NVL	1	224336303	1_114	0	0.0159428523602382	7.10017920692453	3.56241333947742e-07	0.872061592662444	1
ENSG00000143771.11	CNIH4	1	224356827	1_114	0	0.0179085745431011	8.19600006528946	4.61925508803973e-07	1.08371345121638	2
ENSG00000162923.14	WDR26	1	224436689	1_114	0	0.0135895657828139	5.5962729799844	2.3933898487535e-07	0.597800248721626	2
ENSG00000185842.15	DNAH14	1	224895916	1_115	0	0.0255012623873566	8.01731425786773	6.43427414074347e-07	-1.53304750732468	2
ENSG00000154380.17	ENAH	1	225658862	1_115	0	0.0186721875094276	5.07364011025408	2.98142460815653e-07	-0.528636633807404	1
ENSG00000143819.12	EPHX1	1	225809711	1_115	0	0.0179451685838722	4.69912335513785	2.65383160571889e-07	0.0818378292479265	2
ENSG00000196187.11	TMEM63A	1	225873958	1_115	0	0.0197938400589305	5.6239704810604	3.50333818608911e-07	0.549303513574965	2
ENSG00000243709.1	LEFTY1	1	225912195	1_115	0	0.017910680496949	4.68098497349723	2.63850734440253e-07	0.150413467068422	2
ENSG00000143811.18	PYCR2	1	225924245	1_115	0	0.0179156306126926	4.68359054518697	2.64070564489099e-07	-0.0243781216289383	1
ENSG00000143768.12	LEFTY2	1	225941740	1_115	0	0.0182583788406315	4.86228335303347	2.79390382151542e-07	0.170975445356911	1
ENSG00000143751.9	SDE2	1	225999428	1_115	0	0.0196871354109568	5.57296565925831	3.4528512489042e-07	-0.466387572312715	1
ENSG00000163041.9	H3F3A	1	226062051	1_115	0	0.0329985546919118	10.4586391676433	1.08612315368634e-06	1.62628806058123	2
ENSG00000182827.8	ACBD3	1	226185741	1_115	0	0.15076143291739	25.1563452389603	1.19356692762018e-05	-2.75700024807436	1
ENSG00000183814.15	LIN9	1	226309688	1_115	0	0.0193102429077997	5.39059261686171	3.27591951159045e-07	-0.499598273088222	1
ENSG00000203685.9	STUM	1	226581828	1_115	0	0.0193330342995698	5.40171888712799	3.28655552790773e-07	-0.463184858066581	1
ENSG00000143772.9	ITPKB	1	226632551	1_116	0	0.0117329866574644	5.03938529021959	1.86078036380246e-07	0.283301424951696	2
ENSG00000143801.16	PSEN2	1	226870643	1_116	0	0.0162650031255447	8.11394741133848	4.15331923456276e-07	-1.07630802095411	2
ENSG00000163050.16	COQ8A	1	226898123	1_116	0	0.0115508210721422	4.89227130489612	1.7784119312182e-07	0.471114569149931	1
ENSG00000143776.18	CDC42BPA	1	227318333	1_116	0	0.0156710944747126	7.76347131726191	3.82881387691525e-07	1.47906979401122	1
ENSG00000181450.17	ZNF678	1	227565570	1_116	0	0.0145693273196561	7.07700873235708	3.24487674949095e-07	-1.32827471888504	1
ENSG00000143740.14	SNAP47	1	227730861	1_116	0	0.0138103236066742	6.57324698433734	2.85688513756849e-07	-0.916070761698098	1
ENSG00000081692.12	JMJD4	1	227739541	1_116	0	0.0113975044892054	4.76657989320083	1.70972248125634e-07	0.127248972016239	1
ENSG00000162910.18	MRPL55	1	228109044	1_116	0	0.0352215789072595	15.4176555845595	1.70897666980278e-06	-2.46372902021209	1
ENSG00000143774.16	GUK1	1	228140298	1_116	0	0.014463644949388	7.00846710023265	3.1901401643168e-07	-1.22046000470987	1
ENSG00000181873.12	IBA57	1	228187051	1_116	0	0.0555606296872222	19.7619093595478	3.45545336278469e-06	3.02740533546335	2
ENSG00000154358.20	OBSCN	1	228198673	1_116	0	0.0448019084938145	17.7057678439569	2.49643494891545e-06	2.9132585898614	2
ENSG00000162913.9	C1orf145	1	228203890	1_116	0	0.0113065565178273	4.69122485830287	1.66926613034731e-07	-0.416993377791869	1
ENSG00000154370.15	TRIM11	1	228407706	1_116	0	0.020208119745375	10.1609038733093	6.4620040091731e-07	-1.49459795391586	1
ENSG00000162931.11	TRIM17	1	228417087	1_116	0	0.0436038782268989	17.4498702210146	2.39456314064437e-06	2.27913008031429	2
ENSG00000181218.5	HIST3H2A	1	228176904	1_116	0	0.108287726671607	26.2178587849378	8.93481223216115e-06	3.47776238720838	1
ENSG00000196890.4	HIST3H2BB	1	228458562	1_116	0	0.0231859359369437	11.4589870704864	8.3614160677305e-07	-1.59727205681199	1
ENSG00000168159.11	RNF187	1	228482785	1_116	0	0.0248181191750198	12.1020615927846	9.45229349978783e-07	1.4012112143822	2
ENSG00000154429.10	CCSAP	1	229326054	1_117	0	0.0617210972010064	16.0334376343439	3.1143631950994e-06	1.77393124639842	1
ENSG00000135763.9	URB2	1	229626572	1_117	0	0.0189594419423959	4.81925729901132	2.8755083796293e-07	0.18682376277306	1
ENSG00000143641.9	GALNT2	1	230095509	1_117	0	0.106489873693998	21.3184324677427	7.14451173185529e-06	-2.63411228072638	1
ENSG00000135744.7	AGT	1	230713948	1_118	0	0.0301735322818056	13.968551918738	1.32643665304015e-06	1.54411936489759	1
ENSG00000135773.12	CAPN9	1	230750409	1_118	0	0.00957382197012446	5.23279143893586	1.5766225961959e-07	1.11374192055889	3
ENSG00000119280.16	C1orf198	1	230869101	1_118	0	0.050717405974173	18.5064130701219	2.9538487786247e-06	-1.90308797824808	1
ENSG00000143643.12	TTC13	1	230955144	1_118	0	0.0429499930012851	17.6616406048672	2.38727865068657e-06	2.1605376080821	2
ENSG00000173409.13	ARV1	1	230975731	1_118	0	0.0113578916664643	6.12379615416811	2.18890756077192e-07	0.655132428326382	2
ENSG00000182118.7	FAM89A	1	231039252	1_118	0	0.00980456406064956	4.90107732815326	1.51226818954524e-07	0.225808222409879	2
ENSG00000143633.12	C1orf131	1	231227177	1_118	0	0.0116319763936732	6.45314515467349	2.36229385323579e-07	0.604032303822443	1
ENSG00000116906.11	GNPAT	1	231266156	1_118	0	0.00962598983674323	4.7789282516986	1.44772102888951e-07	0.113009361956591	1
ENSG00000116903.7	EXOC8	1	231334904	1_118	0	0.0115308657050959	6.46218665957311	2.34504070862365e-07	0.922721239548376	1
ENSG00000010072.15	SPRTN	1	231341696	1_118	0	0.0232469404116337	12.455783187492	9.11267362613391e-07	1.46410798094403	1
ENSG00000135766.8	EGLN1	1	231425284	1_118	0	0.0418217201419548	18.2345704759664	2.39997326030394e-06	-2.17547676173508	1
ENSG00000162946.21	DISC1	1	231626594	1_118	0	0.00953912248906641	4.70572701331927	1.41268107970824e-07	0.0972085152458412	2
ENSG00000135778.11	NTPCR	1	232950648	1_120	0	0.010476533238774	5.54801183368255	1.82921160346327e-07	-0.47974784186185	2
ENSG00000135749.18	PCNX2	1	233280486	1_120	0	0.0163749719711133	9.75097970582882	5.02501996430703e-07	-1.14763209518826	2
ENSG00000143674.10	MAP3K21	1	233331872	1_120	0	0.0155800028739032	9.2821191673439	4.55117617097283e-07	1.08443669283988	1
ENSG00000135750.14	KCNK1	1	233549884	1_120	0	0.0100539300958793	5.16098238866524	1.63296626200471e-07	0.338881991238745	4
ENSG00000183780.12	SLC35F3	1	234262946	1_120	0	0.0107423812089492	5.78357441851396	1.95526605971927e-07	-0.484519783724133	2
ENSG00000168275.14	COA6	1	234337032	1_120	0	0.02320237691937	13.0391821883666	9.52120256093763e-07	-1.41231191216989	1
ENSG00000059588.9	TARBP1	1	234461409	1_120	0	0.0107480333403921	5.78851851742281	1.95796717009817e-07	-0.509373625970703	1
ENSG00000173726.10	TOMM20	1	235127607	1_121	0	0.0487590872123015	12.4360840571773	1.90830676285246e-06	1.45413261086995	2
ENSG00000188739.14	RBM34	1	235160983	1_121	0	0.0213605150256307	4.74839621954287	3.19203499547428e-07	0.0750496219931792	1
ENSG00000116957.12	TBCE	1	235391434	1_121	0	0.0212916376104907	4.7108100394341	3.15655696581293e-07	0.229767088566427	1
ENSG00000168243.10	GNG4	1	235647938	1_121	0	0.0231470108635307	5.47703432176059	3.98978369889043e-07	0.420804920391775	2
ENSG00000143669.13	LYST	1	235883940	1_122	0	0.0274188834932491	9.34875188146338	8.06700588018208e-07	-1.14501649053993	2
ENSG00000116962.14	NID1	1	236065637	1_122	0	0.0525858941450501	15.5003860078466	2.56519715822944e-06	-1.73023951402836	1
ENSG00000116977.18	LGALS8	1	236518450	1_122	0	0.03694055581504	13.501347142505	1.56960185456654e-06	1.93606727837221	2
ENSG00000077522.12	ACTN2	1	236686652	1_122	0	0.0237594742203903	8.26908215281216	6.18305494930135e-07	1.09552317920965	1
ENSG00000116984.12	MTR	1	236795503	1_122	0	0.0168824989319246	4.7526322522448	2.52510775387102e-07	-0.0924822562752992	1
ENSG00000198626.15	RYR2	1	237031622	1_122	0	0.0181962669753988	5.48557052374843	3.14132649038264e-07	-0.464244998620578	1
ENSG00000155816.19	FMN2	1	240013588	1_126	0	0.0237195462700127	6.90337797011167	5.15320005984032e-07	0.802944141718492	2
ENSG00000180875.4	GREM2	1	240285134	1_126	0	0.0294152239440783	8.93971561054867	8.27570185365603e-07	-1.14331706026042	2
ENSG00000182901.16	RGS7	1	241360433	1_126	0	0.0195193329206099	5.06300478296615	3.11015678598402e-07	0.236918008329712	1
ENSG00000091483.6	FH	1	241520642	1_127	0	0.020856042378709	8.43559450732573	5.53677110388509e-07	-0.986473992477917	1
ENSG00000117009.11	KMO	1	241532545	1_127	0	0.0229550931335963	9.33936113721989	6.74691442792766e-07	1.09046671220483	1
ENSG00000203668.2	CHML	1	241639607	1_127	0	0.0203550750895349	8.27238931107815	5.29922851000653e-07	0.974574908265302	2
ENSG00000054277.13	OPN3	1	241631156	1_127	0	0.0156414499816402	5.7799904152321	2.84520197933661e-07	0.524277816673366	3
ENSG00000143702.15	CEP170	1	243256404	1_128	0	0.037353757749666	10.2810267583817	1.20859212771648e-06	-1.34750284709561	3
ENSG00000054282.15	SDCCAG8	1	243248552	1_128	0	0.0457439034142599	12.2102486022184	1.75778883263147e-06	-1.56604715323126	2
ENSG00000117020.16	AKT3	1	243851261	1_128	0	0.0299101872552719	8.17210359315543	7.69240194429525e-07	0.945472235379157	1
ENSG00000035687.9	ADSS	1	244369514	1_129	0	0.0527786416692304	13.4663585321388	2.2367495344107e-06	-1.41729602787616	3
ENSG00000179397.17	C1orf101	1	244454207	1_129	0	0.0209369435404134	4.68862709204494	3.08935593912894e-07	-0.0406814355698649	2
ENSG00000203667.9	COX20	1	244834651	1_129	0	0.0379889799573825	10.330970968526	1.23511599874001e-06	1.20296335991237	1
ENSG00000203666.12	EFCAB2	1	244970187	1_129	0	0.0223500495690663	5.30539190516251	3.73168463854759e-07	-0.451641223822097	1
ENSG00000162849.15	KIF26B	1	245155106	1_129	0	0.0301202451225786	8.12806678740683	7.70468236464006e-07	0.930530108000451	1
ENSG00000162852.13	CNST	1	246566688	1_131	0	0.00693190350413164	5.9734808604657	1.30313364768108e-07	0.569885030368312	1
ENSG00000143653.9	SCCPDH	1	246720005	1_131	0	0.00849494357245195	7.8808589484982	2.1068956510365e-07	-0.875937111867531	3
ENSG00000153207.14	AHCTF1	1	246928884	1_131	0	0.0210326854199336	16.2969037519989	1.07872017326211e-06	1.79793114307968	1
ENSG00000277462.1	ZNF670	1	247078730	1_131	0	0.00741926149461691	6.60905434346862	1.54315295500064e-07	0.693241884623935	2
ENSG00000188295.14	ZNF669	1	247103972	1_131	0	0.00639179327173611	5.21615859388573	1.04925846424301e-07	0.367225642820575	2
ENSG00000196418.12	ZNF124	1	247124299	1_131	0	0.0141211392722103	12.6292867482017	5.61251525016321e-07	-1.41873559220865	2
ENSG00000162714.12	ZNF496	1	247330860	1_131	0	0.00604795687649673	4.70123271057748	8.94807074024196e-08	0.16575045463655	1
ENSG00000162722.8	TRIM58	1	247856300	1_131	0	0.00736525082439821	6.28595450345379	1.45702749890458e-07	0.335648677049631	2
ENSG00000238243.3	OR2W3	1	247895577	1_131	0	0.00669922217974928	5.65038964913589	1.19127424553953e-07	-0.455592733046932	1
ENSG00000171163.15	ZNF692	1	248859244	1_131	0	0.00653260258868027	5.28825930768298	1.08719627268209e-07	-0.0606140200524659	1
ENSG00000143727.15	ACP1	2	262119	2_1	0	0.038706583974311	15.6513712707176	1.90654127533611e-06	2.38969642839783	2
ENSG00000035115.21	SH3YL1	2	265970	2_1	0	0.119586781834757	26.793847713974	1.00838699782999e-05	3.2288773000243	2
ENSG00000151353.14	TMEM18	2	676782	2_1	0	0.0114663271408588	5.84508918181109	2.10923244793585e-07	-1.15326528418259	2
ENSG00000172554.11	SNTG2	2	1092878	2_1	0	0.0255988796090496	13.6279660692001	1.09789542451603e-06	2.06142922049429	1
ENSG00000115705.20	TPO	2	1139377	2_1	0	0.0119654938559265	5.51316613459665	2.07606373201339e-07	0.713374117777384	2
ENSG00000130508.10	PXDN	2	1744930	2_1	0	0.0146403871312576	7.0248167119627	3.2366559095798e-07	0.872650200627527	2
ENSG00000171853.15	TRAPPC12	2	3379891	2_2	0	0.0127583040748889	6.73175531569082	2.70290165585117e-07	0.730555270141671	3
ENSG00000182551.13	ADI1	2	3519673	2_2	0	0.0280363271991216	14.1598346775792	1.24936195329116e-06	1.60354335060931	1
ENSG00000171865.9	RNASEH1	2	3558846	2_2	0	0.0175088052950112	9.71266687417468	5.35185058867015e-07	1.45662035827285	1
ENSG00000171863.12	RPS7	2	3574525	2_2	0	0.0161920930496676	8.97584609051379	4.5739073338839e-07	-1.36122357326899	1
ENSG00000118004.17	COLEC11	2	3577209	2_2	0	0.215425261434709	34.0254601106897	2.30679822749095e-05	3.21832386741552	4
ENSG00000151360.9	ALLC	2	3658122	2_2	0	0.0200177954708788	10.9757867539225	6.91450160728115e-07	-1.27533241846342	1
ENSG00000214866.8	DCDC2C	2	3704016	2_2	0	0.0123760729002186	6.44563482380733	2.51048441459831e-07	-0.68834344548628	1
ENSG00000134321.11	RSAD2	2	6869802	2_5	0	0.0168981759615187	4.7309858982209	2.51594101662293e-07	0.0851145661451437	1
ENSG00000134326.11	CMPK2	2	6869802	2_5	0	0.0168981759615187	4.7309858982209	2.51594101662293e-07	0.0851145661451437	1
ENSG00000151692.14	RNF144A	2	6912507	2_5	0	0.0184295567673413	5.54883908849215	3.21829607099229e-07	0.367778800058031	1
ENSG00000143797.11	MBOAT2	2	9003515	2_6	0	0.0259494998710156	9.9858139630203	8.15495251500787e-07	-1.29496567205836	1
ENSG00000151693.9	ASAP2	2	9164687	2_6	0	0.0513423503766113	16.4713422460879	2.66142180671754e-06	-1.8880948870254	4
ENSG00000119185.12	ITGB1BP1	2	9408522	2_6	0	0.0262816430719287	10.1061406633099	8.35885564769651e-07	-1.22980727166656	3
ENSG00000119203.13	CPSF3	2	9426749	2_6	0	0.0457004571957824	15.3597010927338	2.20908426747891e-06	-1.75857493517075	2
ENSG00000134330.18	IAH1	2	9473199	2_6	0	0.0148832871301252	4.73993313650098	2.22013840417867e-07	0.228395158328532	4
ENSG00000134308.13	YWHAQ	2	9557243	2_6	0	0.0151070883079466	4.88049089574892	2.3203486643192e-07	0.344662662179722	1
ENSG00000151694.12	ADAM17	2	9555777	2_6	0	0.0148423754299094	4.71401178763986	2.2019276778001e-07	-0.215126899280322	1
ENSG00000115750.16	TAF1B	2	9843084	2_6	0	0.0204639922023977	7.74185370958144	4.98590840540098e-07	0.85960543341642	2
ENSG00000134317.17	GRHL1	2	9954397	2_6	0	0.0163873520826827	5.64682435339802	2.91220563165847e-07	0.606896995539178	2
ENSG00000172059.10	KLF11	2	10023705	2_6	0	0.210481842400155	30.3433615971189	2.00995948235921e-05	3.19934515287373	2
ENSG00000205795.4	CYS1	2	10077885	2_6	0	0.028786269995519	10.9677663031977	9.93602227042317e-07	1.16953699134699	1
ENSG00000171848.13	RRM2	2	10121909	2_6	0	0.0148963711022523	4.74821615278639	2.2259732335585e-07	0.334271740427223	1
ENSG00000115758.12	ODC1	2	10649903	2_7	0	0.0148533242264279	5.29774979040407	2.4764187172266e-07	-0.375551139787089	1
ENSG00000115761.15	NOL10	2	10689644	2_7	0	0.0167623797881009	6.43682886971633	3.39560068937598e-07	-0.665753271480755	2
ENSG00000143882.10	ATP6V1C2	2	10722013	2_7	0	0.0145722315016542	5.11783920014589	2.34704638219398e-07	0.33818016116788	2
ENSG00000143870.12	PDIA6	2	10793123	2_7	0	0.018852867042924	7.54491576727363	4.47652252404283e-07	-0.932988516964499	1
ENSG00000150873.11	C2orf50	2	11142123	2_7	0	0.0139204265452049	4.68701797011725	2.053327082242e-07	0.0378979027487817	1
ENSG00000162976.12	PQLC3	2	11156148	2_7	0	0.0140071706567759	4.74549618653496	2.09190049333366e-07	0.118958794674681	1
ENSG00000134318.13	ROCK2	2	11347918	2_7	0	0.0144886521057621	5.06367880735224	2.3088892858956e-07	0.304889337128148	1
ENSG00000169016.16	E2F6	2	11467072	2_7	0	0.047938025465481	16.3926792074343	2.47308506987621e-06	1.81347018843985	1
ENSG00000134324.11	LPIN1	2	11784824	2_7	0	0.0147514961806636	5.23296943328586	2.42936764316565e-07	0.343803020653886	1
ENSG00000071575.11	TRIB2	2	12717952	2_8	0	0.0687091112216662	16.1007920998568	3.4815332463037e-06	-1.78813248843525	2
ENSG00000079785.14	DDX1	2	15590379	2_9	0	0.0223240766975181	9.19860077578503	6.46255497109319e-07	0.893163219749274	2
ENSG00000214842.5	RAD51AP2	2	17538936	2_10	0	0.0225033363940885	11.9805417125232	8.48461892974813e-07	-1.54365068549095	1
ENSG00000197872.11	FAM49A	2	16666179	2_10	0	0.014983565181491	8.15036634508609	3.843273267516e-07	0.950371996115081	2
ENSG00000163032.11	VSNL1	2	17541387	2_10	0	0.0516031167788627	19.8293676736135	3.22028102152131e-06	2.27594577343418	2
ENSG00000178295.14	GEN1	2	17754513	2_10	0	0.102343594410905	26.4363961034754	8.51474977655707e-06	2.84943148586693	2
ENSG00000163029.15	SMC6	2	17800052	2_10	0	0.0106965504106148	4.97966540086783	1.67630437345799e-07	-0.190000000000061	1
ENSG00000170745.11	KCNS3	2	17877883	2_10	0	0.0112334404081647	5.44012305820239	1.92322671586823e-07	-0.560564078221882	2
ENSG00000143867.6	OSR1	2	19359082	2_11	0	0.020816543816188	4.87572950338088	3.19416393949435e-07	-0.247631632413555	1
ENSG00000183891.5	TTC32	2	19901956	2_12	0	0.0138339401826769	4.84051787361971	2.10739863909922e-07	-0.395537693058551	1
ENSG00000118965.14	WDR35	2	19989328	2_12	0	0.0182347375845673	7.18356056915872	4.12238215416499e-07	-0.63409259939937	2
ENSG00000132031.12	MATN3	2	20022572	2_12	0	0.0340355669454139	13.4550801665016	1.44121327115591e-06	-1.57043307145341	1
ENSG00000068697.6	LAPTM4A	2	20051914	2_12	0	0.0297609995432866	12.6452352080114	1.18435909304172e-06	-1.56558502213358	1
ENSG00000115884.10	SDC1	2	20141640	2_12	0	0.0158617082061856	6.12765286337688	3.05881410486357e-07	0.668897844215384	1
ENSG00000055917.15	PUM2	2	20334319	2_12	0	0.0143985325201307	5.11865605269959	2.31944005847791e-07	0.316419949383875	1
ENSG00000143878.9	RHOB	2	20444626	2_12	0	0.109974655284666	24.3207265254976	8.41740313548919e-06	-2.41724040745777	1
ENSG00000118960.12	HS1BP3	2	20612471	2_12	0	0.0162250110422639	6.28558283676441	3.2095158812656e-07	0.69814055872737	1
ENSG00000143869.6	GDF7	2	20666939	2_12	0	0.0208299706792794	8.67757616200033	5.68847778538368e-07	-1.18349530373293	2
ENSG00000118961.14	LDAH	2	20684786	2_12	0	0.0384020134258681	14.2430103783889	1.72133246403088e-06	-1.76471509639845	2
ENSG00000084674.14	APOB	2	21037729	2_13	0	0.0225703893999766	9.65000364829287	6.85449561777869e-07	0.870329908674632	2
ENSG00000119771.14	KLHL29	2	23386174	2_14	0	0.0199800506584938	8.55640509144531	5.38018112066792e-07	-0.107892950682007	1
ENSG00000119778.14	ATAD2B	2	23927186	2_14	0	0.013748868624585	5.60314708433061	2.42442056265816e-07	-1.01306908184934	2
ENSG00000173960.13	UBXN2A	2	23927186	2_14	0	0.0150741530529576	5.88205938210681	2.79043106908059e-07	0.733742821203434	1
ENSG00000205639.9	MFSD2B	2	24008686	2_14	0	0.0160370755591172	6.511126597935	3.28617198291953e-07	0.855850691891021	1
ENSG00000119782.13	FKBP1B	2	24047480	2_14	0	0.0183890519100064	10.9978304949053	6.36466184118107e-07	-2.12107498695017	2
ENSG00000115128.6	SF3B6	2	24081196	2_14	0	0.0151539954712773	6.52537479581349	3.11201432882496e-07	-1.16926906179195	1
ENSG00000219626.8	FAM228B	2	24077870	2_14	0	0.0151356158494952	11.6683710987327	5.55800973519674e-07	2.56676748183499	1
ENSG00000115129.13	TP53I3	2	24064728	2_14	0	0.0137572702340695	9.17868807090153	3.97394500732083e-07	1.91663842059895	1
ENSG00000176732.6	PFN4	2	24124223	2_14	0	0.0138313483752356	9.4502169295098	4.11353570918381e-07	1.98491679305278	1
ENSG00000186453.12	FAM228A	2	24174047	2_14	0	0.0184644474612817	6.8582742668886	3.98529192003955e-07	0.544589671744074	4
ENSG00000198399.14	ITSN2	2	24359729	2_14	0	0.0341779472744853	12.8984226426423	1.38736761458316e-06	-1.92010211405711	2
ENSG00000173557.14	C2orf70	2	26562410	2_15	0	0.0134072363751455	5.29326689970035	2.23342839180675e-07	0.48422108238996	1
ENSG00000084676.15	NCOA1	2	24492374	2_15	0	0.0148963591185201	11.955139756724	5.60458893131976e-07	2.72037867058067	2
ENSG00000138031.14	ADCY3	2	24912385	2_15	0	0.0210860672108448	8.60804182440604	5.71227265315901e-07	-0.361933919128421	1
ENSG00000115137.11	DNAJC27	2	24971717	2_15	0	0.0226145487467218	10.9889537823859	7.82083721958618e-07	-1.59685460725411	1
ENSG00000084710.13	EFR3B	2	25037084	2_15	0	0.114680685026435	42.4556708329218	1.53226880365827e-05	-5.65077097223932	1
ENSG00000119772.16	DNMT3A	2	25343038	2_15	0	0.0198022346913468	9.63750872311008	6.00603641732056e-07	-1.30610579656676	1
ENSG00000143970.16	ASXL2	2	25878763	2_15	0	0.0548186924570878	18.6247906048567	3.21313553329084e-06	-2.22650081651671	1
ENSG00000084733.10	RAB10	2	26009188	2_15	0	0.0824171225107707	22.4069713165432	5.81178553249012e-06	2.48595807561986	1
ENSG00000157833.12	GAREM2	2	26164530	2_15	0	0.0874037221882201	22.455185635729	6.17668638944016e-06	-2.44412364202351	1
ENSG00000138029.13	HADHB	2	26241540	2_15	0	0.0125678829881022	4.68563833365314	1.85327499581182e-07	-0.0277120592482464	2
ENSG00000084754.10	HADHA	2	26244479	2_15	0	0.0203592888750014	8.92656991833296	5.71947530574716e-07	-1.40190029713668	2
ENSG00000157856.10	DRC1	2	26401975	2_15	0	0.0127462332035475	4.80842710238272	1.9288296351652e-07	0.316606996523796	1
ENSG00000075426.11	FOSL2	2	28391534	2_17	0	0.118029004060757	24.7370477412909	9.18852039095641e-06	-2.48733507316206	1
ENSG00000163803.12	PLB1	2	28490787	2_17	0	0.0144881071319501	4.69238567148762	2.13951000814908e-07	0.0607530465576362	1
ENSG00000163811.11	WDR43	2	28895392	2_17	0	0.0145042290760818	4.70285987057462	2.14667185544562e-07	-0.313092508745711	1
ENSG00000189350.12	TOGARAM2	2	28956147	2_17	0	0.119054866401673	24.8219058590682	9.30017776609034e-06	-2.97342804428091	1
ENSG00000179270.6	C2orf71	2	29074202	2_18	0	0.0267298372359559	4.86338437753745	4.09113568444352e-07	0.547650778448088	2
ENSG00000115295.19	CLIP4	2	29050375	2_18	0	0.241979403440293	26.3902342522264	2.00969716856541e-05	2.91641800830974	2
ENSG00000213626.11	LBH	2	30372189	2_19	0	0.101181221633921	19.9582575486614	6.35523354688843e-06	2.29014531728382	1
ENSG00000172954.13	LCLAT1	2	30443328	2_19	0	0.0204656412337702	4.68038010916134	3.01450115975787e-07	0.0420852737029909	2
ENSG00000214711.9	CAPN14	2	31212713	2_19	0	0.0205765741704269	4.73140653683066	3.06388393334273e-07	0.14455379782769	2
ENSG00000013016.15	EHD3	2	31212713	2_19	0	0.0215430862808483	5.16476273817243	3.50160593693735e-07	0.368013708697236	2
ENSG00000158125.9	XDH	2	31415003	2_20	0	0.0200411773445294	5.45454964439004	3.44025871453264e-07	0.346865263533592	1
ENSG00000162959.13	MEMO1	2	32056053	2_20	0	0.0297755093592151	9.19769826796219	8.61881049053497e-07	-1.10395332510238	1
ENSG00000152683.14	SLC30A6	2	32164985	2_20	0	0.0241449989678904	7.2140160561713	5.48167482488343e-07	1.00674036394555	1
ENSG00000091106.18	NLRC4	2	32272167	2_20	0	0.0589437088001762	15.7024288021401	2.91281743351412e-06	2.2778041749815	1
ENSG00000115760.13	BIRC6	2	32356560	2_20	0	0.0316115981685964	9.76489363833089	9.71455572090357e-07	-1.35383112659452	2
ENSG00000018699.11	TTC27	2	32678481	2_20	0	0.0234266280229468	6.92860607563555	5.10816157314914e-07	0.852293751277721	1
ENSG00000152689.17	RASGRP3	2	33529269	2_21	0	0.0258388666406968	11.9816298137406	9.74312628308189e-07	-1.42134944042492	1
ENSG00000119812.18	FAM98A	2	33596666	2_21	0	0.0186166231171188	8.88539872090817	5.20579187775691e-07	-1.02106820504482	2
ENSG00000171055.14	FEZ2	2	36575188	2_23	0	0.0190965958371302	14.5762703936605	8.76014604129173e-07	1.44535017520826	1
ENSG00000205221.12	VIT	2	36703766	2_23	0	0.00818811895926774	7.21537060356997	1.85930980687055e-07	0.711558715046162	3
ENSG00000008869.11	HEATR5B	2	37084196	2_23	0	0.0107502873045587	13.3048533450907	4.50131221022376e-07	-2.79284110409409	1
ENSG00000152133.14	GPATCH11	2	37075037	2_23	0	0.00683114411388475	6.16473050874433	1.32530707806966e-07	0.867074778895946	1
ENSG00000055332.16	EIF2AK2	2	37156965	2_23	0	0.00700997643306955	11.8841556697262	2.62176561653702e-07	-2.91189771536771	2
ENSG00000218739.9	CEBPZOS	2	37204130	2_23	0	0.0268234983458129	26.1986193607541	2.21158072938742e-06	4.34538829410109	1
ENSG00000115816.14	CEBPZ	2	37231568	2_23	0	0.0065457763783765	8.19111946071671	1.68738194573222e-07	1.85638053615798	1
ENSG00000115825.9	PRKD3	2	37313431	2_23	0	0.00751009818251869	8.26557362037435	1.95356374503068e-07	-1.83593445886029	1
ENSG00000115828.15	QPCT	2	37344554	2_23	0	0.0386022305504646	29.1894889159725	3.54607457588135e-06	4.38059180393683	1
ENSG00000115841.19	RMDN2	2	37923332	2_24	0	0.0268494064475624	10.1771485703604	8.59943221620609e-07	-1.12747130056316	3
ENSG00000138061.11	CYP1B1	2	38207752	2_24	0	0.0320235821536772	12.2585626197877	1.23543082743496e-06	1.78366109605787	1
ENSG00000119787.13	ATL2	2	38394314	2_24	0	0.024808748747874	9.33149616760807	7.2855965263675e-07	1.57193133634785	1
ENSG00000143889.15	HNRNPLL	2	38606829	2_24	0	0.0154281026894719	5.17453479374707	2.51242326353642e-07	0.342687611276901	1
ENSG00000143891.16	GALM	2	38666042	2_24	0	0.0147271972153087	4.69226934711895	2.17476337236883e-07	0.130230251888733	1
ENSG00000115875.18	SRSF7	2	38740705	2_24	0	0.016274397621884	5.53790221762824	2.83634581093535e-07	0.570137445659122	1
ENSG00000163214.20	DHX57	2	38875912	2_25	0	0.0248083399883102	7.25533710789599	5.66453513417571e-07	1.07338179520853	2
ENSG00000188010.12	MORN2	2	38874622	2_25	0	0.021804369715039	6.03569481029686	4.1417109188509e-07	-0.647312400097875	1
ENSG00000214694.10	ARHGEF33	2	38882417	2_25	0	0.0659035449676999	16.5605754078151	3.4347344992665e-06	2.02066849191263	1
ENSG00000115904.12	SOS1	2	39124428	2_25	0	0.020969376620057	5.6670078013255	3.73979936978907e-07	0.705925913423748	1
ENSG00000183023.18	SLC8A1	2	40554845	2_26	0	0.00804260096168763	7.48778724976666	1.89521721003939e-07	-0.983187211059603	1
ENSG00000162878.12	PKDCC	2	42083182	2_26	0	0.0060364820222254	4.79435363597671	9.10799849309981e-08	0.0686567826346828	1
ENSG00000143924.18	EML4	2	42133891	2_26	0	0.00598038236225973	4.70674103136768	8.8584600186671e-08	0.256967740206865	3
ENSG00000115944.14	COX7A2L	2	42345535	2_26	0	0.0126063373701204	11.7121878578636	4.64660685556929e-07	-1.21120615371606	2
ENSG00000162881.6	OXER1	2	42764706	2_26	0	0.0080802212625769	7.53161645960069	1.91522773776065e-07	-0.740393246420378	1
ENSG00000162882.14	HAAO	2	42766026	2_26	0	0.00819547596873138	7.66459843126014	1.97684473691499e-07	1.18349803535623	2
ENSG00000152518.7	ZFP36L2	2	43226112	2_27	0	0.0174317788960541	6.5530864253641	3.59498082333127e-07	0.453725935232932	1
ENSG00000152527.13	PLEKHH2	2	43634978	2_27	0	0.0375083813010819	14.306142096522	1.68872849029062e-06	2.18187214135953	4
ENSG00000223658.7	C1GALT1C1L	2	43676123	2_27	0	0.0216924501228303	8.40328132880613	5.73675740016611e-07	-0.506659579538695	1
ENSG00000138036.18	DYNC2LI1	2	43774000	2_27	0	0.0392673900469209	16.5461821759023	2.0447433841543e-06	-2.46638839865141	2
ENSG00000138075.11	ABCG5	2	43839108	2_27	0	0.0142512273875008	4.90655467144631	2.20058366887547e-07	-0.00225961538461424	1
ENSG00000138095.18	LRPPRC	2	43995523	2_27	0	0.0161063249259051	6.34540183827629	3.21635931546773e-07	-0.729913989646039	2
ENSG00000138032.20	PPM1B	2	44167954	2_28	0	0.0319671364202002	14.4851272920906	1.45725322170681e-06	-1.81241842928717	2
ENSG00000138079.13	SLC3A1	2	44275649	2_28	0	0.0239861740085555	11.7658705374441	8.88165744800288e-07	-1.62906709421849	1
ENSG00000138078.15	PREPL	2	44361802	2_28	0	0.0113101833192595	4.68058247206978	1.66601351359926e-07	0.349565628375848	1
ENSG00000143919.14	CAMKMT	2	44362007	2_28	0	0.0186053985198926	9.36752247055904	5.48495026683535e-07	-1.09959714467457	1
ENSG00000068784.12	SRBD1	2	45607790	2_28	0	0.0174343083600763	8.75451403044167	4.8033666657016e-07	-1.03052780180284	2
ENSG00000250565.6	ATP6V1E2	2	46536759	2_29	0	0.023532763254722	6.32838280957496	4.6867807940413e-07	-0.650625831778119	2
ENSG00000119729.11	RHOQ	2	46541996	2_29	0	0.0274823551226302	7.76015455519012	6.71171167923083e-07	-0.765185703661505	3
ENSG00000151665.12	PIGF	2	46617108	2_29	0	0.0258789828718368	7.28229163308022	5.93094974225984e-07	-0.916677057457103	3
ENSG00000119878.5	CRIPT	2	46616237	2_29	0	0.021164742611509	5.37525859327136	3.58031573471586e-07	0.479528645646972	3
ENSG00000171150.7	SOCS5	2	46695641	2_29	0	0.10290867391459	20.3490899140386	6.59031155680958e-06	-2.16779180347962	2
ENSG00000068724.15	TTC7A	2	46916091	2_29	0	0.0460570810748133	12.6914890806322	1.83957697321445e-06	1.46677876867418	1
ENSG00000180398.11	MCFD2	2	46928080	2_29	0	0.0203738549707223	5.02390065478155	3.22124106471787e-07	-0.386716758860555	2
ENSG00000239605.9	C2orf61	2	47108782	2_30	0	0.0301244718889181	7.46585602005146	7.07795872916628e-07	-0.836199260782105	1
ENSG00000143933.16	CALM2	2	47175990	2_30	0	0.0232597203295953	5.01876162688058	3.67375365352276e-07	0.237668689840816	1
ENSG00000119888.10	EPCAM	2	47345021	2_30	0	0.0229321103492175	4.88473260546382	3.5252814169111e-07	-0.306779789094876	3
ENSG00000095002.13	MSH2	2	47403074	2_30	0	0.0246866842628047	5.58155325495964	4.33637477108765e-07	-0.436295019252752	2
ENSG00000116062.14	MSH6	2	47724512	2_30	0	0.0391834527426292	9.96183373152899	1.22843155790107e-06	1.18208790906825	2
ENSG00000138081.20	FBXO11	2	47903810	2_30	0	0.0238910335777894	5.27185463012173	3.96375988926852e-07	-0.335552739864956	1
ENSG00000170802.15	FOXN2	2	48327816	2_31	0	0.0191470187916309	5.54959845293724	3.34404180165773e-07	0.596447327440623	1
ENSG00000162869.15	PPP1R21	2	48417933	2_31	0	0.0235676901433747	7.51094115313688	5.57083573400339e-07	-0.830856094711387	2
ENSG00000243244.5	STON1	2	48527243	2_31	0	0.0731590956801345	18.3076225057098	4.21511328439927e-06	2.08845242704337	1
ENSG00000242441.7	GTF2A1L	2	48595242	2_31	0	0.0256259858213159	8.30258611333651	6.69580726035284e-07	-0.824007521307385	2
ENSG00000138039.14	LHCGR	2	48755729	2_31	0	0.0339626786395668	10.9710626060106	1.17262622538979e-06	-1.30356358230505	2
ENSG00000179915.22	NRXN1	2	51224848	2_33	0	0.0278562723585112	6.09157556937628	5.34025026130273e-07	-0.502075105587066	1
ENSG00000143942.4	CHAC2	2	53767569	2_35	0	0.0295096144887389	5.53659822154702	5.14180400866362e-07	-0.383496393209905	1
ENSG00000068912.13	ERLEC1	2	53786390	2_35	0	0.11019813373417	18.1901975488811	6.30842042001854e-06	2.34113925191539	2
ENSG00000115239.21	ASB3	2	53787421	2_35	0	0.0385153295055912	8.06441079745244	9.77496551207312e-07	-1.21268890523214	1
ENSG00000119737.5	GPR75	2	53860333	2_35	0	0.0463170894026831	9.82128518425577	1.43158966977102e-06	-1.41654918513686	1
ENSG00000170634.12	ACYP2	2	53970692	2_35	0	0.036015823190059	7.42667350774047	8.41776216648968e-07	-0.798358276189193	2
ENSG00000115306.15	SPTBN1	2	54678641	2_36	0	0.006960957326545	4.7269678064565	1.03552500313751e-07	0.0605159653326038	1
ENSG00000214595.11	EML6	2	54740185	2_36	0	0.0108603922275551	8.58994738762807	2.93592520766704e-07	-1.04232238930773	1
ENSG00000162994.15	CLHC1	2	55232044	2_36	0	0.0176344519675404	12.2157843008966	6.77941619932385e-07	-1.30031949180535	2
ENSG00000085760.14	MTIF2	2	55269694	2_36	0	0.00713135938082699	4.86366327675647	1.09155292250864e-07	-0.200093589143601	1
ENSG00000275052.4	PPP4R3B	2	55600502	2_36	0	0.0443539644659482	18.187111732934	2.53866358107462e-06	-0.144651161246871	4
ENSG00000138035.14	PNPT1	2	55693981	2_36	2	0.0615184940345713	23.0522714063588	4.46301548051449e-06	4.25891532724966	1
ENSG00000115380.19	EFEMP1	2	55770413	2_36	0	0.00921424978286434	8.90267139281341	2.58160205530516e-07	-1.54128062621803	2
ENSG00000055813.5	CCDC85A	2	56167744	2_37	0	0.0552218390031821	15.3780969962334	2.67252905235282e-06	1.85624487317887	3
ENSG00000028116.16	VRK2	2	57906783	2_38	0	0.0326071883339132	10.4126951170763	1.06852694457387e-06	-1.10866909064107	3
ENSG00000162924.13	REL	2	60803607	2_40	0	0.0566668039227075	19.5338553962147	3.48357897490455e-06	-2.60200454886098	1
ENSG00000162927.13	PUS10	2	61018416	2_40	0	0.0138613691277585	4.68397839839109	2.04328988986908e-07	-0.114038497652648	1
ENSG00000162929.13	KIAA1841	2	61065721	2_40	0	0.0267009616195879	10.8689429918909	9.13320460708497e-07	1.3663539989137	2
ENSG00000237651.6	C2orf74	2	61145163	2_40	0	0.0142539723293491	5.92460969353721	2.65769188220677e-07	-0.686150667871883	2
ENSG00000173209.22	AHSA2	2	61177077	2_40	0	0.0276548223316335	11.3626440185763	9.88915644024389e-07	-1.84526636668853	3
ENSG00000115464.14	USP34	2	61255126	2_40	0	0.044950062485304	21.6418805352472	3.06150003574729e-06	-3.9828796101767	1
ENSG00000170264.12	FAM161A	2	61854233	2_40	0	0.0196449174989757	7.38681044326992	4.56684358776317e-07	0.265087192613459	3
ENSG00000115484.14	CCT4	2	61888641	2_40	0	0.0147074496815134	5.13026052568431	2.37457431014421e-07	0.15140130671578	2
ENSG00000186889.9	TMEM17	2	62480497	2_41	0	0.0273396258033138	7.48810959327859	6.44278637733722e-07	1.0288962984488	2
ENSG00000115507.9	OTX1	2	63051459	2_41	0	0.0429375607318926	11.7737167329084	1.59096243401926e-06	-1.43495523797753	1
ENSG00000014641.17	MDH1	2	63588667	2_41	0	0.0459444183964681	12.4188727987583	1.79565918250807e-06	2.16546849383965	2
ENSG00000169764.15	UGP2	2	63841144	2_41	0	0.0384145408347146	10.7143367659038	1.29529864993264e-06	-1.43292847217524	2
ENSG00000143952.19	VPS54	2	64018703	2_41	0	0.0206965270450131	4.85694836952797	3.16351527553289e-07	-0.0254228610490479	3
ENSG00000197329.11	PELI1	2	64144184	2_41	0	0.0290293884177448	8.05597689124817	7.35978405497395e-07	0.883963360313221	1
ENSG00000119844.15	AFTPH	2	64525160	2_42	0	0.0377149145893339	12.5990416629562	1.49540770604258e-06	1.47509940181952	1
ENSG00000179833.4	SERTAD2	2	64751025	2_42	0	0.0343619223298335	11.5985402323405	1.25426631483202e-06	-1.27359821591106	1
ENSG00000115902.10	SLC1A4	2	64987896	2_42	0	0.0185432456499792	6.79396779660296	3.96477192389259e-07	-1.08058290733192	1
ENSG00000138071.13	ACTR2	2	65205723	2_42	0	0.0184970729582881	6.29858823670065	3.66652964710018e-07	0.665338852220061	2
ENSG00000143995.19	MEIS1	2	66434177	2_43	0	0.0388277107586036	10.743426444179	1.31278490445727e-06	1.40329617967166	1
ENSG00000143971.7	ETAA1	2	67397667	2_44	0	0	10.414415964199	0	-0.0128799297864787	3
ENSG00000243667.6	WDR92	2	68157965	2_45	0	0.0297405176439984	14.787315844288	1.38403427737943e-06	2.68715307270981	2
ENSG00000115946.7	PNO1	2	68159129	2_45	0	0.0136534184043391	6.70738190072254	2.88206258578196e-07	-1.48556250098181	1
ENSG00000221823.10	PPP3R1	2	68255078	2_45	0	0.0990139608035118	24.7354122285522	7.70769569181371e-06	-2.98507631972227	2
ENSG00000115956.9	PLEK	2	68364808	2_45	0	0.0133269215962071	4.90617306879986	2.05769821387987e-07	0.522892998293545	1
ENSG00000204923.3	FBXO48	2	68467123	2_45	0	0.0132882385657216	4.72895981154956	1.9776162107662e-07	0.100083032967887	1
ENSG00000169621.9	APLF	2	68467927	2_45	0	0.0594951301408454	19.0558178690796	3.56794364212925e-06	-2.17563527176447	2
ENSG00000163219.11	ARHGAP25	2	68770012	2_45	0	0.0736656362655594	18.5341992561599	4.29682578622984e-06	-3.25035394788128	1
ENSG00000169604.19	ANTXR1	2	69012709	2_46	0	0.0197129792783622	5.74575163184089	3.56457771915051e-07	-0.720475629060761	1
ENSG00000198380.12	GFPT1	2	69404447	2_46	0	0.409063025598779	21.0444966976911	2.70917926803786e-05	-4.09089632751827	1
ENSG00000169599.12	NFU1	2	69423598	2_46	0	0.0269251974567343	12.4222465742308	1.05261127119534e-06	2.28722346986857	1
ENSG00000196975.15	ANXA4	2	69645260	2_46	0	0.0967196717609907	21.0597131967084	6.4102687858099e-06	2.29791182009553	1
ENSG00000087338.4	GMCL1	2	69829233	2_46	0	0.0201326139216214	5.71936796810029	3.623741233075e-07	0.435296026479329	1
ENSG00000124380.10	SNRNP27	2	69892946	2_46	0	0.0180611858892474	4.83939149110896	2.75071751454777e-07	-0.133350914253934	2
ENSG00000059728.10	MXD1	2	69897673	2_46	0	0.0404085003888245	12.0681980291405	1.53470226890278e-06	-1.76997989419292	1
ENSG00000115998.7	C2orf42	2	70248695	2_46	0	0.0200353991802712	5.79502382157626	3.65394662299959e-07	0.611195985166071	1
ENSG00000116001.15	TIA1	2	70249066	2_46	0	0.0194971536938905	5.54614133815045	3.40307187566353e-07	-0.551630193850076	1
ENSG00000035141.7	FAM136A	2	70302482	2_46	0	0.0463078036497299	12.8071421855131	1.86644582173919e-06	1.49370225145953	1
ENSG00000163235.15	TGFA	2	70586121	2_47	0	0.0135162976082381	4.73509199160244	2.01416544121816e-07	-0.114303563689176	1
ENSG00000075340.22	ADD2	2	70766068	2_47	0	0.0282841789341578	11.7033402573881	1.04174729497441e-06	1.47268325726614	2
ENSG00000152672.7	CLEC4F	2	70821322	2_47	0	0.0561531352646426	18.2307369796939	3.22171566556164e-06	1.99638502076032	3
ENSG00000116031.8	CD207	2	70834479	2_47	0	0.0142460652594293	5.23008429051585	2.34483663824861e-07	-0.356325939078334	3
ENSG00000116035.2	VAX2	2	70899595	2_47	0	0.0267590485410492	11.1786427956359	9.41388134190194e-07	1.33849795295422	3
ENSG00000116039.11	ATP6V1B1	2	70935643	2_47	0	0.0417877147234246	15.4088702767349	2.02641501077706e-06	1.64987731821989	2
ENSG00000144043.11	TEX261	2	70993663	2_47	0	0.0163557951517691	6.53082084405147	3.36161835565279e-07	-0.650384239607775	3
ENSG00000124357.12	NAGK	2	71064870	2_47	0	0.0134618278126361	4.69708664332406	1.98994730557165e-07	0.0794381543968897	2
ENSG00000124370.10	MCEE	2	71129592	2_47	0	0.0266351914865121	11.1347312419737	9.3335000906619e-07	1.47778533079669	2
ENSG00000124383.8	MPHOSPH10	2	71130580	2_47	0	0.0193661199488557	8.12366744651282	4.95112313908815e-07	0.962229125482095	1
ENSG00000124374.8	PAIP2B	2	71224300	2_47	0	0.013511670498253	4.7318697440368	2.01210574287273e-07	0.0891344406705043	1
ENSG00000075292.18	ZNF638	2	71230319	2_47	0	0.0379768210462798	14.4990041385576	1.73286909218852e-06	1.62870528285409	1
ENSG00000003137.8	CYP26B1	2	72011995	2_47	0	0.0135681413901713	4.77112522423707	2.03727731618363e-07	-0.198084853491062	2
ENSG00000135625.7	EGR4	2	73294038	2_48	0	0.0192581050404892	9.01693871057785	5.46489274193123e-07	1.1257750633719	1
ENSG00000115297.10	TLX2	2	74513834	2_48	0	0.0430543434233112	16.2102364049879	2.19641951054404e-06	-1.9641457447893	1
ENSG00000144040.12	SFXN5	2	73073331	2_48	0	0.0806701371165138	21.9455384848133	5.57144709009366e-06	-2.04752474755453	1
ENSG00000135631.16	RAB11FIP5	2	73107866	2_48	0	0.0198280758250023	10.6981592195814	6.6757275185775e-07	-2.22822525931885	2
ENSG00000135632.11	SMYD5	2	73214257	2_48	0	0.0175159836861625	9.53926807021659	5.25845981154744e-07	1.83678893975221	2
ENSG00000135617.3	PRADC1	2	73231565	2_48	0	0.0730800776903544	19.081303369694	4.38849906748761e-06	3.36816121145951	1
ENSG00000135624.15	CCT7	2	73234064	2_48	0	0.0126344793342352	5.38000632247443	2.13918876550281e-07	1.05248027795319	1
ENSG00000163013.11	FBXO41	2	73265486	2_48	0	0.01311206463051	5.14269023129839	2.12212235526467e-07	0.0234731743459754	1
ENSG00000116127.17	ALMS1	2	73326269	2_48	0	0.0204301376215434	10.2939966445166	6.61857185505706e-07	-2.22897063392954	2
ENSG00000144035.3	NAT8	2	73646375	2_48	0	0.0193047204976973	9.25530589612347	5.62293766389576e-07	-1.84998650472358	1
ENSG00000144034.14	TPRKB	2	73737504	2_48	0	0.0339267793617155	14.5016760026152	1.54835237987818e-06	2.32689562320847	1
ENSG00000124356.15	STAMBP	2	73829186	2_48	0	0.0161828611770523	7.02369549688508	3.57709074239753e-07	0.697043949969791	3
ENSG00000163017.13	ACTG2	2	73892213	2_48	0	0.0124287605967288	4.71509717982334	1.84428249647008e-07	0.163050725781798	2
ENSG00000114956.19	DGUOK	2	73908670	2_48	0	0.0124934836232105	4.76117189901994	1.87200233978788e-07	0.221604298452804	1
ENSG00000163170.11	BOLA3	2	74148330	2_48	0	0.0125533637373818	4.83242224752917	1.90912322758643e-07	0.24784590525028	1
ENSG00000114978.17	MOB1A	2	74178740	2_48	0	0.0148161806778803	6.33247165863316	2.95269435575525e-07	0.624351182222299	2
ENSG00000065911.11	MTHFD2	2	74189653	2_48	0	0.0123801986242814	4.68762590684249	1.82637322592437e-07	0.0612265204589153	1
ENSG00000188687.17	SLC4A5	2	74361478	2_48	0	0.0123966822278263	4.69499865429263	1.83168131250394e-07	-0.0100223527168332	2
ENSG00000204843.12	DCTN1	2	74361478	2_48	0	0.0124471326435204	4.72679730119829	1.85159189143329e-07	-0.100765970459589	3
ENSG00000284308.1	C2orf81	2	74421241	2_48	0	0.0275711394786402	12.0306702707623	1.0438870574618e-06	-1.62190400114731	1
ENSG00000005448.16	WDR54	2	74421241	2_48	0	0.0275711394786402	12.0306702707623	1.0438870574618e-06	-1.62190400114732	1
ENSG00000114993.16	RTKN	2	74414495	2_48	0	0.0131521993881495	5.21768290056122	2.1596582844691e-07	0.3710007159873	2
ENSG00000239779.6	WBP1	2	74458316	2_48	0	0.0339243972774955	13.9687586206193	1.49134776248082e-06	-1.78727626608532	2
ENSG00000115275.11	MOGS	2	74465064	2_48	0	0.0370959211396779	14.7919790123097	1.72687703991267e-06	1.71340801454736	2
ENSG00000135637.13	CCDC142	2	74483364	2_48	0	0.0378689776612456	15.0054808054135	1.78830862055695e-06	-1.88013492724399	1
ENSG00000115282.19	TTC31	2	74483364	2_48	0	0.0378689776612456	15.0054808054135	1.78830862055695e-06	1.88013492724399	1
ENSG00000115289.13	PCGF1	2	74529421	2_48	0	0.019603974539684	9.02549249636659	5.56831779007911e-07	-1.12106089242392	1
ENSG00000115317.11	HTRA2	2	74510036	2_48	0	0.0431109868887866	16.2830420925698	2.20918702569389e-06	-1.84451455809174	1
ENSG00000115325.13	DOK1	2	74548714	2_48	0	0.0132328648706924	5.31538779401413	2.21359316998423e-07	0.565731701715459	1
ENSG00000115350.11	POLE4	2	74958540	2_48	0	0.0585080574015757	19.2594921323353	3.54625109740198e-06	-2.06599788806697	1
ENSG00000115364.13	MRPL19	2	75650524	2_49	0	0.024859242198	4.69132535279192	3.67022266201754e-07	-0.0316519955382	2
ENSG00000005436.13	GCFC2	2	75710675	2_49	0	0.0310019407343198	6.78190539180629	6.61682399033663e-07	0.894333865039409	1
ENSG00000163541.11	SUCLG1	2	84459057	2_53	0	0.0104609417478593	4.75517876595262	1.56547669175802e-07	-0.0297338172011836	1
ENSG00000115423.18	DNAH6	2	84469990	2_53	0	0.0122679104514231	6.2535264692964	2.4143740985458e-07	-0.500600838532852	1
ENSG00000034510.5	TMSB10	2	84905643	2_53	0	0.0163366812064535	8.95010457861325	4.60151580358468e-07	-1.19313736329144	1
ENSG00000186854.10	TRABD2A	2	84883273	2_53	0	0.0118472946072548	5.9253640511187	2.20924153807159e-07	-0.472774845406465	2
ENSG00000176407.17	KCMF1	2	84970689	2_54	0	0.00927120287068794	6.69617458986098	1.95376275609896e-07	0.253533844598296	1
ENSG00000152284.4	TCF7L1	2	85129243	2_54	0	0.00954951074275245	6.93461266247449	2.08407000752555e-07	-0.307407720980374	2
ENSG00000152291.13	TGOLN2	2	85322745	2_54	0	0.00750212142159812	5.48395719558207	1.29475357515888e-07	0.78772809450725	2
ENSG00000042445.13	RETSAT	2	85333838	2_54	0	0.00714966841056441	4.80393199437036	1.08091545115559e-07	0.422479167542603	2
ENSG00000042493.15	CAPG	2	85394936	2_54	0	0.00890631545716747	7.00544255174134	1.96355297755096e-07	0.928348754878267	4
ENSG00000152292.16	SH2D6	2	85249435	2_54	0	0.0150238552606609	14.9901100025448	7.08753447697333e-07	2.33740312041582	1
ENSG00000168906.12	MAT2A	2	85539177	2_54	0	0.00931046809638591	7.3632656266155	2.15750076165268e-07	0.909848581881599	1
ENSG00000115486.11	GGCX	2	85561052	2_54	0	0.00887965886863684	6.6519137028874	1.85888217001992e-07	0.519070278021845	2
ENSG00000118640.10	VAMP8	2	85560000	2_54	0	0.00720838494477738	4.76214947787778	1.08031390953737e-07	-0.0436621062562125	1
ENSG00000168899.4	VAMP5	2	85582580	2_54	0	0.00859270150954217	6.3780274953354	1.72474576203824e-07	-0.56613538726646	3
ENSG00000168883.19	USP39	2	85600891	2_54	0	0.00807034326812461	5.74529894696791	1.45919594025648e-07	-0.439382453617605	1
ENSG00000115523.16	GNLY	2	85685747	2_54	0	0.0071468346426079	4.69058971978386	1.054994401443e-07	-0.280526874873261	3
ENSG00000168874.12	ATOH8	2	85751663	2_54	0	0.026306051752787	16.0393246179842	1.3278552071113e-06	1.64116102255197	1
ENSG00000068654.15	POLR1A	2	86102864	2_54	0	0.0100348291025317	9.77173288083746	3.08596176585641e-07	2.10432097781193	3
ENSG00000132300.18	PTCD3	2	86105686	2_54	0	0.013582843733788	12.3962367900044	5.29894658149586e-07	-2.21209941779426	1
ENSG00000132305.20	IMMT	2	86195484	2_54	0	0.0151202565345844	12.1068755244831	5.76103097875921e-07	1.59298791787154	1
ENSG00000132313.14	MRPL35	2	86199115	2_54	0	0.0214299151574339	14.7181308880611	9.92617862268159e-07	1.72638864225503	1
ENSG00000068615.17	REEP1	2	86318302	2_54	0	0.0125133778538532	10.1636543339864	4.00251915183206e-07	1.34015103138662	1
ENSG00000115548.16	KDM3A	2	86438385	2_54	0	0.00750701303059276	4.96145031708569	1.17215431374588e-07	0.145908115261844	1
ENSG00000115561.15	CHMP3	2	86563593	2_54	0	0.00805812361291802	6.30267913062646	1.59833605641933e-07	0.90034370322688	2
ENSG00000239305.6	RNF103	2	86623855	2_54	0	0.165177501730013	18.3729606221232	9.55078373504729e-06	3.87929930974644	1
ENSG00000153561.12	RMND5A	2	86721712	2_54	0	0.0114881739880967	9.62693762885953	3.48055207654013e-07	1.46147204902672	1
ENSG00000172116.21	CD8B	2	86855882	2_54	0	0.00969674290012312	7.34677096407764	2.24197804542981e-07	0.758523805671534	1
ENSG00000183281.14	PLGLB1	2	86943831	2_54	0	0.00897433062308184	7.24767814154676	2.04696274136357e-07	-1.20998404863762	1
ENSG00000172086.7	KRCC1	2	88056216	2_55	0	0.0173779467874426	4.78910787962424	2.61916016451192e-07	-0.109333276391534	1
ENSG00000115593.14	SMYD1	2	88067820	2_55	0	0.0295929317883011	9.81874482637905	9.14435210552092e-07	-1.10776911076447	1
ENSG00000163586.9	FABP1	2	88128319	2_55	0	0.0173658489106693	4.7825628570348	2.61375982618772e-07	0.33889419918029	2
ENSG00000144115.16	THNSL2	2	88153919	2_55	0	0.0193024606777529	5.77958924312814	3.51090132930017e-07	-0.458511433385803	3
ENSG00000172071.11	EIF2AK3	2	88629547	2_55	0	0.0172567942345596	4.72315277666583	2.56508102511097e-07	0.020405900177695	1
ENSG00000153574.8	RPIA	2	88691440	2_55	0	0.055886689177044	15.8718184199886	2.79154120077917e-06	2.26270225216592	3
ENSG00000144026.11	ZNF514	2	95125518	2_57	0	0.0207158589773915	8.17039423328564	5.32665945122447e-07	0.752515484182174	4
ENSG00000275111.4	ZNF2	2	95165349	2_57	0	0.0150386111978275	4.71523510274283	2.23161903285238e-07	0.0745330720371445	1
ENSG00000155066.15	PROM2	2	95274094	2_57	0	0.0202179535052691	7.36855241279633	4.68843980195543e-07	0.883284650006648	1
ENSG00000174501.14	ANKRD36C	2	96082306	2_57	0	0.0181405474005789	6.38307912547781	3.64409415577384e-07	-0.629930506959477	1
ENSG00000186281.12	GPAT2	2	96122088	2_57	0	0.01790476296648	6.2680421830359	3.53190863218577e-07	0.623738101633269	1
ENSG00000274286.1	ADRA2B	2	96116247	2_57	0	0.0156162954168616	5.01084501346166	2.46262316189018e-07	0.190918201174993	2
ENSG00000188886.3	ASTL	2	96155557	2_57	0	0.0189350910473188	6.7756426524546	4.03763321715303e-07	-0.708176348149736	1
ENSG00000158050.4	DUSP2	2	96145593	2_57	0	0.122167396009845	25.4867103925212	9.79891690273409e-06	3.44190388843136	2
ENSG00000084090.13	STARD7	2	96208677	2_57	0	0.0409572756134178	13.7949874599058	1.77812113609586e-06	-1.89991035843266	2
ENSG00000135956.8	TMEM127	2	96266108	2_57	0	0.0153300316151365	5.02917975838507	2.42632617352567e-07	0.686664862165222	1
ENSG00000144021.2	CIAO1	2	96268766	2_57	0	0.0290100373948744	11.1104887994673	1.01435606018454e-06	-2.09534689436726	1
ENSG00000198885.9	ITPRIPL1	2	96325607	2_57	0	0.0302228836542076	12.0313643947513	1.14435231752848e-06	2.68046726249633	2
ENSG00000196843.15	ARID5A	2	96536506	2_57	0	0.2217065904357	31.8675842128161	2.2234978761073e-05	3.97773425742548	1
ENSG00000114988.11	LMAN2L	2	96739703	2_57	0	0.0150300353867786	4.72627428816649	2.23556807463523e-07	0.164350809204153	2
ENSG00000158158.11	CNNM4	2	96759824	2_57	0	0.0441332751706504	15.1842637020367	2.10896255664981e-06	2.36790493810941	1
ENSG00000163126.14	ANKRD23	2	96855702	2_57	0	0.0154415869841569	4.9395546274222	2.40042808091589e-07	0.101778799637995	1
ENSG00000213337.8	ANKRD39	2	96862002	2_57	0	0.0184713771351622	6.58200395319741	3.82618872853333e-07	0.609343972869851	1
ENSG00000115073.7	ACTR1B	2	97658891	2_57	0	0.0211089463381881	7.81936014284184	5.19453582501606e-07	-1.25165151200523	2
ENSG00000228486.10	LINC01125	2	97663552	2_57	0	0.0151475791779178	4.83136955398374	2.30315126974798e-07	0.515368851777827	4
ENSG00000115085.13	ZAP70	2	97713755	2_57	0	0.0475676477114637	16.518918901339	2.47287560462853e-06	2.87613466908078	2
ENSG00000075568.16	TMEM131	2	97993650	2_57	0	0.0150395887198729	4.88872646166209	2.31387914384578e-07	-1.19702131950446	2
ENSG00000185674.9	LYG2	2	99254906	2_58	0	0.0278698280506609	15.2045923530843	1.33357683761921e-06	1.75307785182601	1
ENSG00000040933.15	INPP4A	2	98444410	2_58	0	0.0218440016808281	12.9010239193696	8.86881009142648e-07	-1.61885875585055	1
ENSG00000183513.8	COA5	2	98608705	2_58	0	0.0302567120430796	15.9828053375159	1.52189158511872e-06	-1.85834048428757	1
ENSG00000115446.11	UNC50	2	98608535	2_58	0	0.0299007288419184	15.8706544808394	1.49343245458863e-06	-1.85036216657135	1
ENSG00000071073.12	MGAT4A	2	98731416	2_58	0	0.0190744326845772	11.6214375109476	6.97622461088107e-07	1.51626205499703	2
ENSG00000196872.11	KIAA1211L	2	98926745	2_58	0	0.0169053553278123	10.4832095429063	5.57734544014375e-07	1.39001508237999	1
ENSG00000273045.5	C2orf15	2	99141233	2_58	0	0.019353166252565	11.7583820028452	7.16157536214277e-07	1.3031474307434	1
ENSG00000135951.14	TSGA10	2	99155127	2_58	0	0.00924465812534159	4.80429766333142	1.39775075781505e-07	0.206525323731001	2
ENSG00000144182.16	LIPT1	2	99155070	2_58	0	0.00923324765134459	4.79269345710185	1.39265361274446e-07	0.197158306116614	2
ENSG00000158411.11	MITD1	2	99179774	2_58	0	0.0111060055632236	6.5284289889989	2.28178932982534e-07	0.733279241170855	1
ENSG00000144214.9	LYG1	2	99305150	2_58	0	0.0260103169863514	14.5511252107055	1.19110815045142e-06	1.6907565185705	2
ENSG00000158417.10	EIF5B	2	99337171	2_58	0	0.0191189177557197	11.6434692392157	7.00575069946616e-07	1.53426189722042	2
ENSG00000115514.11	TXNDC9	2	99340840	2_58	0	0.0296383934406935	15.7872957541757	1.47255450105065e-06	1.90680997769195	1
ENSG00000135945.9	REV1	2	99315792	2_58	0	0.00933082538005015	4.89146942486247	1.43637679007176e-07	-0.366671018222297	3
ENSG00000170500.12	LONRF2	2	100299853	2_58	0	0.009165320845406	4.72330992464873	1.36239515196334e-07	0.15230050265131	1
ENSG00000115539.13	PDCL3	2	100562583	2_58	0	0.166754920419905	32.5139830846433	1.70630949156071e-05	3.44001959140992	4
ENSG00000170485.16	NPAS2	2	100819337	2_58	0	0.0110430925588033	6.47500205775495	2.25029573324741e-07	0.582542229420664	2
ENSG00000204634.12	TBC1D8	2	101115243	2_58	0	0.00935933344494577	4.92012404885681	1.44920540933387e-07	0.178333889487206	1
ENSG00000158435.7	CNOT11	2	101252269	2_59	0	0	157.923356795903	0	-0.18411442971662	1
ENSG00000163162.8	RNF149	2	101308657	2_59	0	0	74.515418309469	0	0.0645905353728296	1
ENSG00000196460.12	RFX8	2	101413277	2_59	0	0	21.0896188820148	0	1.42711222233659	3
ENSG00000071054.16	MAP4K4	2	101697147	2_59	0	0	134.36827282834	0	1.09882385665258	1
ENSG00000115590.13	IL1R2	2	101994259	2_59	0	0	12.0868646289354	0	1.30777909985411	2
ENSG00000115594.11	IL1R1	2	102064141	2_59	0	0	42.1197003494542	0	-0.627050834269532	1
ENSG00000115616.2	SLC9A2	2	102619621	2_60	0	0.0309741649685605	9.35903704336137	9.12304352826224e-07	1.56071134207344	1
ENSG00000115598.9	IL1RL2	2	102186984	2_60	0	0.0195904067536131	4.69461921610119	2.89436167591126e-07	0.228854324363877	1
ENSG00000115604.10	IL18R1	2	102311266	2_60	0	0.0223172429000068	5.85118362141385	4.10954027743582e-07	0.478421931561808	2
ENSG00000115607.9	IL18RAP	2	102418915	2_60	0	0.0195751911595263	4.68998058330837	2.88925604249602e-07	0.0339907462904106	2
ENSG00000135953.10	MFSD9	2	102740305	2_60	0	0.0235592312600135	6.66914940996939	4.94470669942948e-07	1.06453161100199	1
ENSG00000135966.12	TGFBRAP1	2	105336756	2_62	0	0.0706929812502466	15.1795501930282	3.37710196310013e-06	-1.73499522086655	1
ENSG00000135974.9	C2orf49	2	105336368	2_62	0	0.057429079901155	13.1820654260437	2.38245274210401e-06	-1.47626713063452	2
ENSG00000115641.18	FHL2	2	105428851	2_62	0	0.0567161549264007	13.0623385569149	2.33150681752262e-06	-1.52555151243327	1
ENSG00000071051.13	NCK2	2	105749775	2_63	0	0.0276479098284947	4.88080167122817	4.24680616127201e-07	0.498504055516417	2
ENSG00000119147.9	C2orf40	2	106016946	2_63	0	0.0504447774713625	10.5978068998438	1.68244620287106e-06	1.26891325253921	5
ENSG00000115652.14	UXS1	2	106138278	2_63	0	0.0656469764202264	13.1232512585656	2.7112224108202e-06	-1.68185680558552	3
ENSG00000144057.15	ST6GAL2	2	106886900	2_64	0	0.0209588238599164	5.39004845055304	3.55523694655477e-07	0.524308065078042	1
ENSG00000198203.9	SULT1C2	2	108287884	2_65	0	0.017766817921589	5.13709384721306	2.87234184399094e-07	0.178194047848013	2
ENSG00000198075.9	SULT1C4	2	108378352	2_65	0	0.0176190068842879	5.05832799000677	2.80477085037216e-07	0.49895903924221	1
ENSG00000135968.20	GCC2	2	108449810	2_65	0	0.0173199662948779	4.89695357009889	2.66920544766375e-07	0.330652502921925	2
ENSG00000169756.16	LIMS1	2	108534528	2_65	0	0.0249292170456514	8.3349347822571	6.53912769778623e-07	-0.992140544005609	1
ENSG00000153201.15	RANBP2	2	108718413	2_65	0	0.0169278564237251	4.68110852131293	2.49378868409718e-07	0.00179195081994505	2
ENSG00000163006.11	CCDC138	2	108791703	2_65	0	0.0771805662780354	19.1176101504612	4.6435543763267e-06	-2.15531332476377	1
ENSG00000186522.14	SEPT10	2	109574715	2_65	0	0.0930063165425419	20.9262858564979	6.12510547917307e-06	-2.73833456056683	3
ENSG00000144130.11	NT5DC4	2	112729364	2_66	0	0.0135781646947302	4.79529862989062	2.04911203500409e-07	-0.0513142232478905	1
ENSG00000115008.5	IL1A	2	112782395	2_66	0	0.0171758758330384	7.50692991206893	4.05779615856977e-07	-1.07726295728471	3
ENSG00000125571.9	IL37	2	112900498	2_66	0	0.0139193277190458	4.98290933036307	2.18278126990108e-07	-0.00232235589308581	2
ENSG00000136696.10	IL36B	2	113028265	2_66	0	0.0138959479259867	4.98282189532303	2.17907669397947e-07	0.00268301684368852	3
ENSG00000136695.14	IL36RN	2	113059365	2_66	0	0.0135011442489748	4.82782068978547	2.05130709734507e-07	0.428259465513729	2
ENSG00000136697.12	IL1F10	2	113091384	2_66	0	0.0232117466610525	10.8507324301636	7.92639753569818e-07	1.64077088202281	1
ENSG00000144063.3	MALL	2	110117223	2_66	0	0.0136442369510211	4.84820547736923	2.08180115184904e-07	-0.180467086460007	1
ENSG00000144061.12	NPHP1	2	110205149	2_66	0	0.014179064944524	5.20948359050019	2.32461609160339e-07	-0.32164760392141	1
ENSG00000169679.14	BUB1	2	110678318	2_66	0	0.0142130486406052	5.22140222890252	2.33551879288871e-07	-0.348506680639042	1
ENSG00000153094.22	BCL2L11	2	111117811	2_66	0	0.0616736948021718	18.6987996107649	3.62929832625642e-06	1.87937327282485	2
ENSG00000153208.16	MERTK	2	111898795	2_66	0	0.0307756746519098	11.6909861535395	1.13231615092592e-06	1.21839723898093	3
ENSG00000153214.9	TMEM87B	2	112054279	2_66	0	0.0363913096412022	17.7771810379077	2.03596146609707e-06	-2.84516907511272	2
ENSG00000144152.12	FBLN7	2	112128995	2_66	0	0.0140208904144755	5.19880251779023	2.29397081983031e-07	-0.400668450765238	3
ENSG00000144161.12	ZC3H8	2	112259159	2_66	0	0.014766429617899	6.85799192615595	3.18699544609042e-07	-1.35085436167944	1
ENSG00000188177.13	ZC3H6	2	112291430	2_66	0	0.0200686200308248	8.85110878254917	5.59015902265512e-07	1.11881111013172	1
ENSG00000169629.11	RGPD8	2	112434559	2_66	0	0.0134044300350444	5.17983952996693	2.18511164524126e-07	0.802563323709331	1
ENSG00000114999.7	TTL	2	112481811	2_66	0	0.0399222046199996	14.0123233198743	1.76049031256133e-06	1.22636896209656	2
ENSG00000125630.15	POLR1B	2	112542706	2_66	0	0.0291481956946874	11.3199987519186	1.03840561844868e-06	-1.12208196611662	2
ENSG00000125611.15	CHCHD5	2	112585522	2_66	0	0.0168192313750506	6.43682814084401	3.40711688357321e-07	0.148334472474205	1
ENSG00000144136.10	SLC20A1	2	112639126	2_66	0	0.0143472949019382	5.70816033572887	2.57736046388869e-07	0.718306285610286	2
ENSG00000169607.12	CKAP2L	2	112765001	2_66	0	0.0149520315256401	5.5652504606961	2.61874910579918e-07	0.248427187528074	1
ENSG00000136689.18	IL1RN	2	113108792	2_66	0	0.0160447884665945	6.62460758043509	3.34505395061209e-07	-0.929717913250146	2
ENSG00000184492.6	FOXD4L1	2	113325543	2_67	0	0	34.3233645742669	0	-2.34039076471947	1
ENSG00000125637.15	PSD4	2	113164835	2_67	0	0	11.3271117951285	0	-0.360820447008944	2
ENSG00000125618.16	PAX8	2	113234797	2_67	0	0	7.85024313261701	0	-0.362499811919217	2
ENSG00000115084.13	SLC35F5	2	113754647	2_67	0	0.00053060857170395	2801.46527623813	4.67808898991964e-06	3.71350689607082	3
ENSG00000088205.12	DDX18	2	117812637	2_69	0	0.0127284693058375	7.53822515025242	3.01963366143244e-07	0.840072589312057	2
ENSG00000125633.10	CCDC93	2	118013874	2_69	0	0.0126705829585198	7.49534582102276	2.98880269101455e-07	-0.931566769923666	2
ENSG00000125629.14	INSIG2	2	118088881	2_69	0	0.0290673561435552	15.3302956925722	1.40237782901869e-06	1.66728544747979	1
ENSG00000019169.10	MARCO	2	118970896	2_69	0	0.0130362887880976	7.76307486945762	3.18490674804637e-07	-0.826338591890857	1
ENSG00000115107.19	STEAP3	2	119219679	2_69	0	0.0185402470079579	11.0808665910345	6.46544193495623e-07	1.27310146134782	2
ENSG00000186132.14	C2orf76	2	119366701	2_69	0	0.0101809380998467	5.43812947714586	1.74239378845817e-07	-0.491087448409958	1
ENSG00000155368.16	DBI	2	119366701	2_69	0	0.0101809380998467	5.43812947714586	1.74239378845817e-07	-0.491087448409957	1
ENSG00000171227.6	TMEM37	2	119429768	2_69	0	0.0222471257040461	12.8011601820026	8.96256285449252e-07	1.51173343266379	1
ENSG00000080293.9	SCTR	2	119469097	2_69	0	0.00943342829270177	4.72147549280803	1.40170384942922e-07	0.208693269140713	1
ENSG00000144120.12	TMEM177	2	119679105	2_69	0	0.00995066284142321	5.22309759895658	1.63564528519119e-07	0.476101630930372	1
ENSG00000088179.8	PTPN4	2	120312346	2_69	0	0.0221693090455253	12.7680040856879	8.90808073132501e-07	-1.76425704290148	1
ENSG00000115109.13	EPB41L5	2	120013132	2_69	0	0.0112955684274415	6.41483691624157	2.28035616666618e-07	1.0608417017712	1
ENSG00000226479.3	TMEM185B	2	120223118	2_69	0	0.0100914583064361	5.3551523805865	1.70072751163796e-07	-0.280414204046106	1
ENSG00000144118.13	RALB	2	120236344	2_69	0	0.0214966099746995	12.4769948280012	8.44090370141319e-07	-1.76566573005139	1
ENSG00000074047.21	GLI2	2	120738026	2_70	0	0.0398969461556652	10.3169302175515	1.29538576817729e-06	1.1236201847421	2
ENSG00000074054.17	CLASP1	2	121648873	2_70	0	0.0222651522558552	4.78931672027546	3.35589374102124e-07	-0.180330884020331	2
ENSG00000136732.14	GYPC	2	126650125	2_74	0	0.0210603553340563	7.68873733049019	5.09600320532068e-07	0.956093883189142	1
ENSG00000136717.14	BIN1	2	127105648	2_74	0	0.0208628002483021	7.59975516805223	4.98977743811487e-07	-1.03856195954609	1
ENSG00000186684.12	CYP27C1	2	127195841	2_74	0	0.0484008845223783	15.5833460545122	2.3736844630019e-06	1.79048787385084	1
ENSG00000163161.12	ERCC3	2	127292055	2_75	0	0.0198182244592686	5.95205504206804	3.71227939908312e-07	-0.751146297421225	3
ENSG00000169967.16	MAP3K2	2	127387545	2_75	0	0.0282862745050755	9.11435850694506	8.11354842630205e-07	-1.12077261628941	1
ENSG00000115718.17	PROC	2	127436892	2_75	0	0.0252619337948862	8.06444549081475	6.41135872660708e-07	-0.98534890293406	1
ENSG00000163166.14	IWS1	2	127526497	2_75	0	0.0190886520790253	5.48079094169464	3.29251280562581e-07	0.462971471791321	2
ENSG00000169994.18	MYO7B	2	127536206	2_75	0	0.0313969555394141	9.90863618344483	9.79062449907309e-07	1.15605436322186	2
ENSG00000144230.16	GPR17	2	127647887	2_75	0	0.0217970921835178	6.70840170480645	4.60178787249678e-07	-0.581263816780511	4
ENSG00000072163.19	LIMS2	2	127643516	2_75	0	0.0179087842746275	4.91593505253014	2.77064711581418e-07	0.121273875771343	2
ENSG00000144231.10	POLR2D	2	127857926	2_75	0	0.0901102134269793	21.0421830359066	5.96724385636406e-06	-2.55755115688797	1
ENSG00000136715.17	SAP130	2	128024550	2_75	0	0.172395040987149	27.5614334411254	1.49532482604386e-05	-3.24355784091681	1
ENSG00000136731.12	UGGT1	2	128091077	2_75	0	0.0250410708406849	9.62791345251506	7.58741865759086e-07	-2.16764228817333	1
ENSG00000136720.6	HS6ST1	2	128319517	2_75	0	0.0198059602083029	5.77965559904622	3.60252361299636e-07	-0.484101795094185	2
ENSG00000075886.10	TUBA3D	2	131472010	2_78	0	0.0400684619584403	7.52525507124863	9.48927146628793e-07	-0.997687285576741	1
ENSG00000173272.15	MZT2A	2	131472010	2_78	0	0.0392342725260534	7.32508943035628	9.04456135841914e-07	-0.963862834461629	2
ENSG00000222014.5	RAB6C	2	129979360	2_78	0	0.0505297061590371	9.73733194767761	1.54844477831641e-06	1.11132639699889	1
ENSG00000136699.19	SMPD4	2	130182517	2_78	0	0.075665110380935	13.6159280781805	3.24229026534489e-06	1.64094737171683	1
ENSG00000152082.13	MZT2B	2	130181775	2_78	0	0.0756058444849267	13.6083569687306	3.23794923328491e-06	-1.64037425307844	1
ENSG00000136710.9	CCDC115	2	130343161	2_78	0	0.089507357215705	15.2440944180135	4.29407215803127e-06	-1.52076210873683	1
ENSG00000136718.9	IMP4	2	130342325	2_78	0	0.0886911536769572	15.1550484548859	4.23006077498322e-06	-1.79051588214858	1
ENSG00000072135.12	PTPN18	2	130356437	2_78	0	0.0335981422313928	5.8516875807499	6.18735976987575e-07	0.534824393436311	1
ENSG00000136002.18	ARHGEF4	2	130837191	2_78	0	0.0750761761720166	13.5404384792624	3.19921808919937e-06	-1.716933703064	1
ENSG00000115762.16	PLEKHB2	2	131104358	2_78	0	0.130003250197301	18.9041598680584	7.73429201551191e-06	-2.35580949619879	1
ENSG00000163040.14	CCDC74A	2	131537188	2_78	0	0.0340471387364831	5.97768191575303	6.40504810350804e-07	-0.70952238060784	1
ENSG00000150551.10	LYPD1	2	132664689	2_79	0	0.0346711445825397	10.0046349424455	1.09163738170112e-06	1.12891511211222	1
ENSG00000152127.8	MGAT5	2	134119836	2_79	0	0.0197987306273795	4.7029741461758	2.93034606228922e-07	0.0416242197922767	1
ENSG00000082258.12	CCNT2	2	134918197	2_80	0	0	10836.9677036643	0	5.26474541114063	1
ENSG00000115839.17	RAB3GAP1	2	135052002	2_80	0	0	197.884742055124	0	1.54319923092686	1
ENSG00000121988.17	ZRANB3	2	135531995	2_80	0	0	57.0160372271704	0	1.45257532831205	1
ENSG00000048991.16	R3HDM1	2	135531995	2_80	0	0	57.0160372271703	0	-1.45257532831205	1
ENSG00000144224.16	UBXN4	2	135732696	2_80	0	0	953.677399183802	0	-1.15058221153754	3
ENSG00000076003.4	MCM6	2	135876392	2_80	0	0	49.4656124368125	0	-2.53994447985235	2
ENSG00000115866.10	DARS	2	135985602	2_80	0	0	1096.1370396716	0	3.52024354948732	2
ENSG00000144229.11	THSD7B	2	136765244	2_81	0	0.0280671140138702	9.75244771352159	8.61430735379313e-07	-0.821467976742014	2
ENSG00000150540.13	HNMT	2	137963983	2_82	0	0.0287698420452908	6.18455367477027	5.599571754998e-07	0.699604684218161	2
ENSG00000168702.17	LRP1B	2	142131284	2_85	0	0.0176821595009529	4.68470702842872	2.6069140559021e-07	0.047508052999655	2
ENSG00000115919.14	KYNU	2	142877245	2_85	0	0.0296309311104135	9.56290405768727	8.91751957013366e-07	-1.08854747769098	2
ENSG00000121989.14	ACVR2A	2	147844091	2_88	0	0.031072829580823	12.9868049713455	1.2699660041227e-06	-1.63632822303064	1
ENSG00000115947.13	ORC4	2	148018869	2_88	0	0.0129108338800246	4.69653451880592	1.90827423050865e-07	-0.0721539823283569	2
ENSG00000204406.12	MBD5	2	148020703	2_88	0	0.0315190608905035	13.1219833654255	1.30161254523632e-06	1.64753367596238	1
ENSG00000150556.16	LYPD6B	2	149037889	2_88	0	0.0729646972353333	21.1413365536226	4.8546083472918e-06	2.19328058573477	1
ENSG00000187123.14	LYPD6	2	149329628	2_88	0	0.0508422122114017	17.6726831835285	2.82771675183263e-06	1.85214625145442	1
ENSG00000115963.13	RND3	2	150587057	2_89	0	0.0527886009594796	12.4774800884323	2.07288883025266e-06	1.56937505548826	1
ENSG00000184898.6	RBM43	2	151261443	2_90	0	0.0284434604301298	8.74150396535007	7.82487780289965e-07	-1.22046516261392	3
ENSG00000123609.10	NMI	2	151289680	2_90	0	0.0604187568544617	15.9178778402064	3.02667595330493e-06	1.70835521834403	2
ENSG00000080345.17	RIF1	2	151410217	2_90	0	0.0245966020641687	7.36661585396376	5.70232691703465e-07	-0.960515422655762	2
ENSG00000183091.19	NEB	2	151688808	2_91	0	0.100162700720726	20.917507443724	6.59363544726199e-06	-2.02521397067399	2
ENSG00000162980.16	ARL5A	2	151830728	2_91	0	0.0190835185251124	5.29030317792447	3.17722510808306e-07	0.53951327380158	1
ENSG00000182389.19	CACNB4	2	151974762	2_91	0	0.0179977054857103	4.69054381730888	2.65674157341039e-07	0.536870796460236	1
ENSG00000115145.9	STAM2	2	152175694	2_91	0	0.0729222298485772	17.8193887552764	4.08941999966458e-06	2.09606706370172	2
ENSG00000196504.15	PRPF40A	2	152717014	2_91	0	0.0923827101476894	20.3415587055049	5.91403513989711e-06	2.29086046574379	1
ENSG00000177917.10	ARL6IP6	2	152717752	2_91	0	0.0507770778376719	14.5163195771478	2.31970734934998e-06	-1.96378608007428	1
ENSG00000144278.14	GALNT13	2	153875566	2_92	0	0.0352963195165986	5.56614715003494	6.18291219887202e-07	0.616949352138252	1
ENSG00000136542.8	GALNT5	2	157257153	2_94	0	0.0285969479745396	8.08030947348796	7.2720466030802e-07	0.868190679783539	1
ENSG00000115165.9	CYTIP	2	157488690	2_94	0	0.0233456998657919	6.16105429322377	4.52658737219518e-07	-0.597097621979678	1
ENSG00000123612.15	ACVR1C	2	157628563	2_94	0	0.08451573298936	18.4433353807335	4.90553072021529e-06	-1.97587032039402	2
ENSG00000153237.17	CCDC148	2	158457154	2_95	0	0.0186627019089582	6.3743872173611	3.74388012392869e-07	1.09237919475076	1
ENSG00000144283.21	PKP4	2	158457154	2_95	0	0.0186627019089582	6.3743872173611	3.74388012392869e-07	-1.09237919475076	1
ENSG00000163331.11	DAPL1	2	158784115	2_96	0	0.0104632835068443	7.06096759896034	2.32509758557134e-07	-0.96027692356477	5
ENSG00000115183.14	TANC1	2	158968808	2_96	0	0.00997674652037917	6.53201258928976	2.05090207743316e-07	0.858852954565156	1
ENSG00000196151.10	WDSUB1	2	159285366	2_96	0	0.00915573971537587	5.72361458834588	1.6491979771151e-07	0.562838275543016	2
ENSG00000123636.17	BAZ2B	2	159618088	2_96	0	0.0083463595234794	4.79135866050632	1.25853339333328e-07	-0.321685721823304	1
ENSG00000136536.14	MARCH7	2	159712477	2_96	0	0.0277156580863277	16.7096309186691	1.45747470461603e-06	2.28270756854329	1
ENSG00000241399.6	CD302	2	159798013	2_96	0	0.0957502415109894	27.6614280702842	8.33534249220647e-06	3.04662246110368	1
ENSG00000153246.12	PLA2R1	2	160061840	2_96	0	0.0302614564665222	17.1674896063762	1.63495420785521e-06	-2.15452910499048	2
ENSG00000115221.10	ITGB6	2	160222939	2_96	0	0.00848437173937211	4.93361643378768	1.3173283686037e-07	-0.475897132144256	2
ENSG00000153250.19	RBMS1	2	160494213	2_96	0	0.0102573005109983	6.8032997456521	2.19614827689193e-07	-1.094434407086	1
ENSG00000136560.13	TANK	2	161136430	2_97	0	0	59.5297953108528	0	-2.35442112989259	2
ENSG00000115233.11	PSMD14	2	161308497	2_97	0	0	1068.8977887924	0	1.1107712226197	2
ENSG00000197635.9	DPP4	2	162052154	2_97	0	0	7.8517920015381	0	0.80462248423796	2
ENSG00000182263.13	FIGN	2	163614686	2_99	0	0.00568687837706405	7.14711011905852	1.27912617920056e-07	0.141514588860279	3
ENSG00000082438.15	COBLL1	2	164843936	2_100	0	0.0211538927799889	6.19732455209277	4.1257557449399e-07	-0.409883918898213	1
ENSG00000169507.9	SLC38A11	2	164956209	2_100	0	0.0192821449663386	5.32320581514841	3.23026071153623e-07	0.718382750743025	2
ENSG00000136531.15	SCN2A	2	164993372	2_100	0	0.0280175063407989	8.85410747143618	7.8069831449196e-07	1.00237515027468	1
ENSG00000178662.15	CSRNP3	2	165469352	2_100	0	0.0350655301553011	10.9816070490505	1.21186790137071e-06	1.72232336021493	2
ENSG00000115339.13	GALNT3	2	165762314	2_100	0	0.0822814312046034	19.1511865557263	4.95914147130019e-06	-2.61188038071595	2
ENSG00000123607.14	TTC21B	2	165861072	2_100	0	0.0483681438445374	14.0438005509887	2.1377309653827e-06	2.06589985591313	2
ENSG00000169432.14	SCN9A	2	166376083	2_101	0	0.0483723338159154	15.3299409978274	2.33370791028656e-06	1.61228620666273	1
ENSG00000136546.13	SCN7A	2	166493861	2_101	0	0.0164272389316533	5.09765520876606	2.63538460902418e-07	-0.353471820008878	1
ENSG00000198648.10	STK39	2	168232736	2_102	0	0.0120611136860441	4.85402012321861	1.84245952971435e-07	0.166349506167948	1
ENSG00000172292.14	CERS6	2	168521437	2_102	0	0.0175600611654503	8.40663618179314	4.64576513743258e-07	0.990901247452209	1
ENSG00000163072.15	NOSTRIN	2	168804475	2_102	0	0.0464562406087212	16.3470822368359	2.3899745892892e-06	1.37477126393942	2
ENSG00000152254.10	G6PC2	2	168852594	2_102	0	0.0127524077367122	6.0059457789958	2.41036365925653e-07	0.912220991717351	3
ENSG00000073734.8	ABCB11	2	169025574	2_102	0	0.035934119814852	15.0963610786273	1.70721516571833e-06	-1.62979361676324	1
ENSG00000163093.11	BBS5	2	169478998	2_104	0	0.0024264729046789	5.20346764659651	3.97353715605145e-08	-0.5756386214715	2
ENSG00000239474.6	KLHL41	2	169508867	2_104	0	0.00256841746836178	5.66849243558512	4.58186364005911e-08	0.758597761887048	2
ENSG00000138399.17	FASTKD1	2	169531376	2_104	0	0.00260806135993608	5.90358635832403	4.84554575746982e-08	-0.653852708701437	2
ENSG00000154479.12	CCDC173	2	169694453	2_104	0	0.0223077642013383	24.1524857409996	1.69561345187285e-06	-2.6085620821771	2
ENSG00000213160.9	KLHL23	2	169694453	2_104	0	0.00750781121915545	15.593508392963	3.68439476005596e-07	1.7191328621134	3
ENSG00000144362.11	PHOSPHO2	2	169693707	2_104	0	0.181816621164622	25.4625746086357	1.45695074853322e-05	3.55085178742831	2
ENSG00000138382.14	METTL5	2	169824241	2_104	0	0.00229735907595374	4.78234397515607	3.45763116614031e-08	0.161362731615527	1
ENSG00000144357.16	UBR3	2	169827007	2_104	0	0.00402676156120163	9.96355967176111	1.26263962370218e-07	-1.17906490759732	2
ENSG00000071909.18	MYO3B	2	170180460	2_104	0	0.00976274690120704	18.1991766983808	5.5915568621209e-07	1.63667970390976	3
ENSG00000115844.10	DLX2	2	172102574	2_104	0	0.00408065829718363	9.95923253929012	1.27898389619125e-07	1.108706132089	1
ENSG00000144355.14	DLX1	2	172084313	2_104	0	0.00411902797611152	10.0213645329465	1.29906408322219e-07	1.09376420105887	3
ENSG00000204334.7	ERICH2	2	170783036	2_104	0	0.00239673610583169	5.33774791974283	4.02612497815154e-08	-0.00117881401035412	1
ENSG00000128683.13	GAD1	2	170812436	2_104	0	0.00392891350349944	10.1292787917506	1.25244875676213e-07	0.854755011026342	2
ENSG00000115806.12	GORASP2	2	170929058	2_104	0	0.00613672112749197	13.8999699782486	2.68447413524369e-07	2.29234294918081	1
ENSG00000198586.13	TLK1	2	171231129	2_104	0	0.0275585772031328	27.0878472649141	2.3493096235352e-06	2.58604469122805	1
ENSG00000123600.19	METTL8	2	171431827	2_104	0	0.00242063242969837	5.95526494858539	4.53668796049516e-08	-0.634209035966029	2
ENSG00000115827.13	DCAF17	2	171434071	2_104	0	0.0341613826798169	30.1229402411692	3.23848413873574e-06	-2.4752119625319	1
ENSG00000071967.11	CYBRD1	2	171522147	2_104	0	0.00352034295531789	11.320023339302	1.25412628689319e-07	1.80271996550927	3
ENSG00000077380.15	DYNC1I2	2	171680840	2_104	1	0.348602411519546	30.7080273454645	3.36892450941203e-05	-4.37696013568329	1
ENSG00000115840.13	SLC25A12	2	171994938	2_104	0	0.00288650356039089	18.676796491789	1.69661560736435e-07	2.96305086256611	2
ENSG00000172878.13	METAP1D	2	171995491	2_104	0	0.00262187044339646	13.972698780659	1.15292351779967e-07	-2.48604918103821	2
ENSG00000091409.14	ITGA6	2	172429726	2_105	0	0.00670776237263515	6.1120331684446	1.29024547629898e-07	-0.466593249622024	1
ENSG00000152256.13	PDK1	2	172555526	2_105	0	0.0345995281792404	21.2797040826876	2.31709977232339e-06	-2.14375105097808	1
ENSG00000091428.17	RAPGEF4	2	173018375	2_105	0	0.00786066727360435	7.70719342147203	1.90662220143583e-07	-0.975822195525372	1
ENSG00000091436.16	MAP3K20	2	173075305	2_105	0	0.0266927491292693	18.8435243300154	1.58293984545398e-06	1.87291266863327	1
ENSG00000144354.13	CDCA7	2	173356468	2_105	0	0.591818856017942	22.7027420686286	4.22840022140592e-05	-4.45471528686256	2
ENSG00000172845.14	SP3	2	173965538	2_105	0	0.00574289928361016	4.73916946843652	8.56529672173796e-08	0.265267631988114	1
ENSG00000138430.15	OLA1	2	174248983	2_105	0	0.00596809412459043	5.62705832844253	1.05688091255202e-07	-0.819304721906381	1
ENSG00000144306.14	SCRN3	2	174374354	2_105	0	0.00636728833163991	5.62788748378896	1.12773977061852e-07	-0.476745632477706	2
ENSG00000163328.13	GPR155	2	174487330	2_105	0	0.051971986518047	24.0698937273192	3.93688259561503e-06	-1.9890011973405	2
ENSG00000115935.17	WIPF1	2	174703991	2_105	0	0.0518804274215292	27.2174960503785	4.44386326666988e-06	-2.87247717516204	1
ENSG00000116044.15	NFE2L2	2	177392936	2_107	0	0.058442539078061	14.8771639502532	2.7362652729262e-06	1.58195768235614	1
ENSG00000196659.9	TTC30B	2	177553107	2_107	0	0.0269727457346212	7.51717811379862	6.38100335181774e-07	0.831594369797926	1
ENSG00000128655.16	PDE11A	2	178108547	2_108	0	0.00894710857221437	6.79571123184606	1.91349176459599e-07	0.904369941715124	1
ENSG00000155636.14	RBM45	2	178112094	2_108	0	0.00728036603902904	4.85972477879582	1.11345805996378e-07	-0.269484467086155	2
ENSG00000079156.16	OSBPL6	2	178193688	2_108	0	0.00818786655495796	5.96277000257502	1.53648309947288e-07	0.527875935957995	3
ENSG00000180228.12	PRKRA	2	178459464	2_108	0	0.0115800285861519	9.22025799751723	3.36017331592821e-07	1.14399709921776	1
ENSG00000204311.12	DFNB59	2	178446802	2_108	0	0.0155938196368989	12.0211417796486	5.8993912505092e-07	1.35211269802186	2
ENSG00000079150.17	FKBP7	2	178477603	2_108	0	0.012084652271255	9.62145590096032	3.65918128194515e-07	1.06282669515515	2
ENSG00000116095.10	PLEKHA3	2	178480456	2_108	0	0.0297416214482158	18.1190810847701	1.69593726786369e-06	-1.75420485048537	2
ENSG00000155657.26	TTN	2	178831108	2_108	0	0.0260033348397751	16.8474093412017	1.37870436338181e-06	-1.71168928626987	1
ENSG00000163492.14	CCDC141	2	179050394	2_108	0	0.00860482629817949	6.42929386899793	1.74106248741723e-07	0.745458174753398	1
ENSG00000187231.13	SESTD1	2	179188015	2_108	0	0.0133617468820733	10.566669119136	4.44334794075026e-07	-1.34794593088184	2
ENSG00000144331.18	ZNF385B	2	179774676	2_108	0	0.0323000292032845	18.9013072981077	1.92133782016633e-06	-2.34246752145288	1
ENSG00000163510.13	CWC22	2	180007524	2_108	0	0.00763906952504601	5.3112819713663	1.27687620758167e-07	-0.526608439229975	1
ENSG00000170035.15	UBE2E3	2	180964569	2_109	0	0	41.3201214146219	0	3.02084420734505	2
ENSG00000115232.13	ITGA4	2	181454574	2_110	0	0.0116422114789655	5.60300333399934	2.0528883895016e-07	-0.0368931276957413	3
ENSG00000188452.13	CERKL	2	181688745	2_110	0	0.0110255061346075	5.34993444710695	1.85633336059737e-07	0.35676110239588	1
ENSG00000138434.16	SSFA2	2	181892173	2_110	0	0.0104345352669064	5.146002546984	1.68986527502706e-07	-0.0244098626475879	1
ENSG00000150722.10	PPP1R1C	2	181953928	2_110	0	0.0104275469723205	4.83751153625666	1.58749783711483e-07	-0.101192237013072	1
ENSG00000077232.17	DNAJC10	2	182716886	2_110	0	0.0110084369989675	5.37419606714105	1.86186480186626e-07	0.353917946553681	1
ENSG00000162998.4	FRZB	2	182866669	2_110	0	0.0296915658418119	15.1877113199487	1.41916995739688e-06	-1.81542081854989	2
ENSG00000061676.14	NCKAP1	2	183037923	2_110	0	0.0103380645276595	4.69917661870847	1.5288679642452e-07	-0.134512785139739	2
ENSG00000162999.12	DUSP19	2	183079224	2_110	0	0.0104404643045367	4.85820776305007	1.59626455478601e-07	0.343880960023553	2
ENSG00000163002.12	NUP35	2	183115667	2_110	0	0.0109652858262309	5.26374577834531	1.81645162535082e-07	0.467967140799937	1
ENSG00000188738.14	FSIP2	2	185738225	2_112	0	0.00780263193858566	4.73731831152725	1.1632757152001e-07	0.444388323039933	2
ENSG00000065548.17	ZC3H15	2	186484257	2_112	0	0.0087959558055255	5.86278889931856	1.62291684937189e-07	0.746035816174893	1
ENSG00000138448.11	ITGAV	2	186590551	2_112	0	0.0163359079570417	11.6862401873535	6.0079603738895e-07	1.4789006518097	1
ENSG00000144369.12	FAM171B	2	186694233	2_112	0	0.0213704658398903	14.2199145361938	9.56356797528557e-07	-1.64840625420559	1
ENSG00000064989.12	CALCRL	2	187448790	2_112	0	0.00900288849760278	6.08122006413764	1.72298527058089e-07	-0.650455719730241	1
ENSG00000144366.15	GULP1	2	188296014	2_112	0	0.0111486256243831	8.09030736504525	2.83854201675129e-07	-0.880144571822561	1
ENSG00000204262.11	COL5A2	2	189180361	2_113	0	0.0321562956954797	13.6502131198448	1.3813839932402e-06	1.74659739353891	1
ENSG00000115368.9	WDR75	2	189416694	2_113	0	0.015758235710712	6.9118339487153	3.42775570274983e-07	-0.828500415459093	3
ENSG00000138381.9	ASNSD1	2	189661397	2_113	0	0.168891696376685	29.735224361761	1.58047813232851e-05	3.8715349972864	2
ENSG00000151687.14	ANKAR	2	189674447	2_113	0	0.0124321234396377	4.68041753735742	1.83121309483036e-07	-0.537252686620127	2
ENSG00000128699.13	ORMDL1	2	189783978	2_113	0	0.150901553689143	28.6034217885247	1.35837811285279e-05	-3.85190489728536	3
ENSG00000064933.17	PMS1	2	189783978	2_113	0	0.114818968372598	25.8941677785871	9.35674021791807e-06	-3.67466747901025	3
ENSG00000198130.15	HIBCH	2	190251121	2_113	0	0.0175328846672058	7.91823720903887	4.36908865832235e-07	-1.2529320316639	1
ENSG00000151689.12	INPP1	2	190343248	2_113	0	0.0126630665924334	4.85364127369349	1.93426306717032e-07	-0.48482015022506	1
ENSG00000151690.14	MFSD6	2	190370269	2_113	0	0.0127762288489002	4.93723300872385	1.98515892167526e-07	0.0877759448056983	1
ENSG00000189362.11	NEMP2	2	190534707	2_113	0	0.139875241403709	27.846412319263	1.22579846213868e-05	-3.69484991413399	2
ENSG00000138386.16	NAB1	2	190622347	2_113	0	0.0127637704755704	4.92823398568483	1.97960835876768e-07	0.653051411952309	1
ENSG00000115419.12	GLS	2	190973115	2_113	0	0.146233622947221	28.2874276562527	1.3018161942985e-05	3.79155393997151	1
ENSG00000138378.17	STAT4	2	191236639	2_114	0	0.0128919110591315	5.64513653634739	2.29034404423687e-07	-0.499390921687894	1
ENSG00000128641.18	MYO1B	2	191220415	2_114	0	0.0150888248358196	7.15481284802503	3.39752506016986e-07	0.774850004684929	2
ENSG00000144339.11	TMEFF2	2	192193112	2_114	0	0.0540075468403196	19.3942628312747	3.2963756814817e-06	-1.98771298334625	2
ENSG00000196950.13	SLC39A10	2	195616029	2_116	0	0.0448473255902223	11.8461428227268	1.67194692799809e-06	2.322810168277	1
ENSG00000118997.13	DNAH7	2	196068464	2_116	0	0.0942175829789202	18.9897927508779	5.63068403311472e-06	2.86637431156414	2
ENSG00000081320.10	STK17B	2	196234401	2_116	0	0.0458824932523663	12.0642712451682	1.74203580128384e-06	1.36443616692749	2
ENSG00000138411.10	HECW2	2	196586943	2_116	0	0.0214410325156901	4.84882335439463	3.27183227290334e-07	0.157428524833049	2
ENSG00000144395.17	CCDC150	2	196640040	2_116	0	0.13631961401925	22.622032407888	9.70507602162131e-06	2.70529463632569	2
ENSG00000119041.10	GTF3C3	2	196796242	2_116	0	0.034703654860224	9.40710898718419	1.02740190060157e-06	-1.31773379123224	2
ENSG00000187944.2	C2orf66	2	196761227	2_116	0	0.0444566878040648	11.7631483915255	1.6457719356324e-06	-1.50204851164931	2
ENSG00000197121.14	PGAP1	2	196928580	2_116	0	0.0538120069254007	13.5873272087299	2.30102955699648e-06	-1.76435895221301	1
ENSG00000115524.15	SF3B1	2	197439853	2_117	0	0.0258930843978644	6.84875059628167	5.58089834304038e-07	-0.898646068788484	1
ENSG00000115520.8	COQ10B	2	197453059	2_117	0	0.0376225810587257	10.3912278050106	1.23033796708679e-06	1.47454735545361	1
ENSG00000115541.10	HSPE1	2	197499794	2_117	0	0.0272240783949254	7.32306204581251	6.27414966376828e-07	0.969178883655984	1
ENSG00000162944.10	RFTN2	2	197675986	2_117	0	0.0211993740432591	4.95865457904608	3.30823131014928e-07	-0.324016894434402	1
ENSG00000115896.15	PLCL1	2	197805030	2_117	0	0.0207506135290373	4.75666465145805	3.10629322902745e-07	0.342958248919302	1
ENSG00000119042.16	SATB2	2	199002201	2_118	0	0.0247455839843465	4.80506791503107	3.74202092316352e-07	0.124740196575497	1
ENSG00000226124.6	FTCDNL1	2	199763777	2_118	0	0.0274638445905608	5.79109549722281	5.00531060961699e-07	0.964476933090064	3
ENSG00000162971.10	TYW5	2	199955035	2_118	0	0.0489127583696042	11.2764877297306	1.73582116852068e-06	1.92564478521561	2
ENSG00000162972.10	MAIP1	2	199955089	2_118	0	0.0250133846921645	4.90685661889454	3.86264507253104e-07	0.28163137958289	1
ENSG00000196141.13	SPATS2L	2	200305923	2_118	0	0.0415454551138543	9.71983504093084	1.27084150130938e-06	-1.59739126745236	2
ENSG00000155729.12	KCTD18	2	200519526	2_118	0	0.0808311105142738	16.1048121591458	4.09678509616727e-06	-1.82931161260016	1
ENSG00000013441.15	CLK1	2	200864612	2_119	0	0.0213998173555077	5.47652416864517	3.68828140486132e-07	0.940101241922342	1
ENSG00000240344.8	PPIL3	2	200889218	2_119	0	0.0213070481465812	4.96268285272303	3.32773537010337e-07	-0.44606516256409	1
ENSG00000115942.8	ORC2	2	200963642	2_119	0	0.0268537069091236	7.60209895593324	6.42460951732427e-07	1.34054442204098	1
ENSG00000119013.8	NDUFB3	2	201071148	2_119	0	0.0214379733818045	5.39462712269368	3.6396039911714e-07	0.855000693464334	1
ENSG00000003402.19	CFLAR	2	201116120	2_119	0	0.0214619988933025	5.38516610613941	3.63729265438717e-07	-0.837965715241238	1
ENSG00000003400.14	CASP10	2	201183110	2_119	0	0.0226620950408104	5.33318739266718	3.80360906748854e-07	0.130327660872193	2
ENSG00000064012.21	CASP8	2	201231531	2_119	0	0.025870261886953	6.97309145059254	5.67721262324005e-07	-1.11045053010957	4
ENSG00000155749.12	ALS2CR12	2	201258272	2_119	0	0.0230686944312155	5.49821136380891	3.99165888926479e-07	0.0710134736733944	1
ENSG00000115993.12	TRAK2	2	201452337	2_119	0	0.0209020899737569	4.71320693116272	3.10038190990822e-07	0.134902831490671	2
ENSG00000155755.18	TMEM237	2	201643412	2_119	0	0.0217420614651928	5.11171299518306	3.49764843664265e-07	0.387553371246002	1
ENSG00000155760.2	FZD7	2	202034208	2_120	0	0.030414236550032	14.2884411161318	1.36763668761758e-06	1.47519590183278	1
ENSG00000116030.16	SUMO1	2	202235618	2_120	0	0.0123006360927798	6.39787809271669	2.4766948703864e-07	-1.01984586836824	1
ENSG00000204217.13	BMPR2	2	202386783	2_120	0	0.0167020197101684	8.56342531446337	4.50117066626139e-07	0.687572424729063	1
ENSG00000138439.11	FAM117B	2	202631289	2_120	0	0.022832703327719	11.6874647509385	8.39820790017913e-07	-1.24004616753289	1
ENSG00000163596.16	ICA1L	2	202871777	2_120	0	0.0767717153245799	19.7731926368642	4.77734950992094e-06	-3.53982325248705	2
ENSG00000138380.17	CARF	2	202912242	2_120	0	0.370945485743569	24.428493015194	2.85177817037851e-05	4.24644707762749	2
ENSG00000138442.9	WDR12	2	203014780	2_120	0	0.0154763043372406	8.74413254136566	4.25885610803779e-07	-1.49365267386205	1
ENSG00000144426.18	NBEAL1	2	202994668	2_120	0	0.0131348975327269	8.01634281015492	3.31369050896596e-07	1.7442239932509	2
ENSG00000119004.15	CYP20A1	2	203234499	2_120	0	0.0291469968694107	13.2943350137357	1.21946518698821e-06	3.05505500682675	1
ENSG00000163600.12	ICOS	2	203937045	2_120	0	0.0112437514237734	5.53365694141593	1.95808905989284e-07	-1.07802667710531	1
ENSG00000118257.16	NRP2	2	205672632	2_121	0	0.0891393125506597	18.9030772254093	5.30286734066296e-06	2.07307300454566	1
ENSG00000114933.15	INO80D	2	206081672	2_122	0	0.0112174498937927	6.42075321005973	2.26667413830365e-07	0.681746469478807	1
ENSG00000023228.13	NDUFS1	2	206136541	2_122	0	0.0411104771958772	17.829938709171	2.30680743187265e-06	-2.28724465072967	1
ENSG00000114942.13	EEF1B2	2	206159383	2_122	0	0.0333283394446725	15.944662405041	1.67239160157202e-06	-2.14288384672015	1
ENSG00000183671.12	GPR1	2	206212000	2_122	0	0.00947148550672483	4.82346889992749	1.4377605247393e-07	0.246395160125255	1
ENSG00000204186.7	ZDBF2	2	206292888	2_122	0	0.012348714397112	7.35458004910941	2.85817357254826e-07	1.21432886899314	1
ENSG00000114948.12	ADAM23	2	206444237	2_122	0	0.029818487818465	15.9020773536931	1.49227358226611e-06	1.71167058805711	2
ENSG00000138400.12	MDH1B	2	206746617	2_122	0	0.0672788874341845	22.477281174616	4.75917366885548e-06	2.32600542499091	2
ENSG00000118246.13	FASTKD2	2	206765369	2_122	0	0.00929348727100621	4.72359093349669	1.381528862387e-07	0.0981556976272634	3
ENSG00000144410.4	CPO	2	206943912	2_122	0	0.0369439139198927	17.3654637082765	2.01900903345855e-06	-1.91449356909564	2
ENSG00000144401.14	METTL21A	2	207619957	2_122	0	0.013787896726714	14.9944233694633	6.50634015291033e-07	-2.9216833264682	1
ENSG00000163249.11	CCNYL1	2	207644858	2_122	1	0.649931912194546	28.2591145546324	5.78010044229717e-05	-4.94401919110528	1
ENSG00000138413.13	IDH1	2	208266212	2_123	0	0.0512294938287327	11.8235574278417	1.90623835509005e-06	1.72362315191171	1
ENSG00000115020.16	PIKFYVE	2	208266091	2_123	0	0.0342114251522427	7.97811903074574	8.58975251534335e-07	-1.04568138861004	1
ENSG00000144407.9	PTH2R	2	208359917	2_123	0	0.0594920905289291	13.2556274047047	2.48180978234246e-06	1.8824334386505	1
ENSG00000197713.14	RPE	2	210002122	2_124	0	0.0161832367375426	12.7061955527247	6.47127559883604e-07	1.6179704751044	1
ENSG00000115365.11	LANCL1	2	210466153	2_124	0	0.00729332343596489	4.83009245302437	1.10863833297204e-07	0.0860729264197033	2
ENSG00000021826.14	CPS1	2	210477778	2_124	0	0.0135534786652177	9.73339944870749	4.15168406276864e-07	0.728854560287572	1
ENSG00000178568.14	ERBB4	2	212538367	2_125	0	0.0393628548412321	15.9886551950351	1.98064890937228e-06	-1.34685873321817	2
ENSG00000144451.18	SPAG16	2	213293374	2_126	0	0.0331300008888276	9.35680951546686	9.75569489491895e-07	-1.49658420033133	1
ENSG00000144583.4	MARCH4	2	216287292	2_127	0	0.0136678149502844	6.18128080995025	2.65880531059071e-07	0.54965902778118	2
ENSG00000144452.14	ABCA12	2	215138684	2_127	0	0.0221932781078085	13.6399361938589	9.52670610985459e-07	-2.28487102849195	1
ENSG00000138376.10	BARD1	2	214809224	2_127	0	0.0621267599392499	20.679557937049	4.04323448833013e-06	2.6019495340954	4
ENSG00000138363.14	ATIC	2	215294322	2_127	0	0.0381660101077107	15.3225842738897	1.84042342904739e-06	1.55208200855436	4
ENSG00000115414.18	FN1	2	215436779	2_127	0	0.0313314618833372	12.5950834543158	1.24191159565685e-06	-0.591702946603927	1
ENSG00000118242.15	MREG	2	216033416	2_127	0	0.0120906642962597	5.10670219323656	1.94312020869592e-07	0.210692818913243	2
ENSG00000163449.10	TMEM169	2	216106080	2_127	0	0.0288189024893391	13.4086881583823	1.21610955816882e-06	-1.48708419715941	1
ENSG00000079246.15	XRCC5	2	216108009	2_127	0	0.0127773828359314	5.64362310478979	2.26938867776981e-07	-0.408225339634657	2
ENSG00000138375.12	SMARCAL1	2	216412329	2_127	0	0.0117639922485674	4.86856870449563	1.80245738846102e-07	0.200839277674856	2
ENSG00000115457.9	IGFBP2	2	216568485	2_127	0	0.0117320055022633	4.8592486588968	1.79411532201146e-07	-0.246412562742921	1
ENSG00000231672.6	DIRC3	2	217383364	2_129	0	0.0217674861407937	15.4585166127798	1.05897343896824e-06	1.55553405847085	2
ENSG00000127831.10	VIL1	2	218418011	2_129	0	0.0066252418401217	4.68669555925573	9.77186487379974e-08	-0.134628554344682	1
ENSG00000188282.12	RUFY4	2	218034950	2_129	0	0.00681119660543017	5.07600950033168	1.08806493947489e-07	0.565993623930408	2
ENSG00000180871.7	CXCR2	2	218125863	2_129	0	0.0103702828466209	12.0431212973372	3.93041705877977e-07	2.28952967548062	1
ENSG00000163464.7	CXCR1	2	218166777	2_129	0	0.0157694115393117	14.2936078202543	7.09359391539097e-07	-1.90561753491465	1
ENSG00000163466.15	ARPC2	2	218217396	2_129	0	0.00987159121131975	19.0648025256765	5.92281881763927e-07	3.95835229304117	1
ENSG00000179921.14	GPBAR1	2	218259499	2_129	0	0.0155632764135144	21.52019146663	1.05403767778507e-06	4.36656988200898	1
ENSG00000127837.9	AAMP	2	218268856	2_129	0	0.0134006181930342	21.0111912430181	8.86103563223466e-07	4.29768146240146	2
ENSG00000127838.13	PNKD	2	218270205	2_129	1	0.0410478331173805	24.4278108615837	3.15561315882482e-06	4.717765464205	2
ENSG00000135926.14	TMBIM1	2	218292881	2_129	1	0.688744418638267	30.3550812784663	6.57958446088943e-05	5.3812767343177	2
ENSG00000018280.16	SLC11A1	2	218381984	2_129	0	0.00662615696038393	4.75316436060388	9.91182270305464e-08	0.272188909358989	1
ENSG00000144579.7	CTDSP1	2	218398735	2_129	0	0.0118784856377948	9.38426711123374	3.50808745450947e-07	-0.672870105489022	1
ENSG00000135913.10	USP37	2	218568666	2_129	0	0.0115956418684108	10.1213948139671	3.69355128406103e-07	-1.76231691943603	2
ENSG00000144580.13	CNOT9	2	218568666	2_129	0	0.0170400524918987	13.8002740084097	7.40061158965384e-07	2.20900825782015	2
ENSG00000115556.13	PLCD4	2	218608011	2_129	0	0.0166939265293273	13.6106868902491	7.15068282254501e-07	-2.20095482835728	1
ENSG00000074582.12	BCS1L	2	218658710	2_129	0	0.0295974918733172	18.9565435786761	1.76572488313617e-06	2.54042969944963	2
ENSG00000115568.15	ZNF142	2	218659366	2_129	0	0.0214889077923923	15.8441679083264	1.0715014232054e-06	-2.18715507042659	2
ENSG00000163481.7	RNF25	2	218672514	2_129	0	0.0160979936394858	13.1049563507557	6.63920844364522e-07	-1.93649881358498	2
ENSG00000163482.11	STK36	2	218672452	2_129	0	0.00830757014314587	6.78956941724551	1.77510980744617e-07	-0.870963543809379	1
ENSG00000135929.8	CYP27A1	2	218782764	2_129	0	0.0182347407315301	14.0652087685426	8.07150925650717e-07	-2.10504123993113	1
ENSG00000163501.6	IHH	2	219037383	2_129	0	0.0068068524881526	4.90913070840689	1.05162259411953e-07	0.24757640599419	1
ENSG00000187736.12	NHEJ1	2	219160586	2_129	0	0.0175564219543896	13.8427543380318	7.64834545495708e-07	-1.83963397978697	1
ENSG00000213901.10	SLC23A3	2	219170383	2_129	0	0.0266558415049086	17.8978333530875	1.50141873632171e-06	-2.19842048666486	2
ENSG00000144567.10	FAM134A	2	219177206	2_129	0	0.0207634726385627	15.3983584564142	1.00619785899953e-06	1.95362312628641	2
ENSG00000115649.15	CNPPD1	2	219177821	2_129	0	0.00971776957114456	8.13768165788463	2.48872131254532e-07	0.954836053000495	3
ENSG00000158552.12	ZFAND2B	2	219193550	2_129	0	0.0122124413852357	10.3534234457746	3.97919701933091e-07	1.47715961399132	1
ENSG00000115657.12	ABCB6	2	219218557	2_129	0	0.0136970603794353	11.2189449904779	4.83602305330976e-07	1.19750125226405	1
ENSG00000198925.10	ATG9A	2	219229250	2_129	0	0.0203231230644961	14.894429215007	9.52627875375332e-07	-1.50172245399401	2
ENSG00000163521.15	GLB1L	2	219249006	2_129	0	0.00689620501703803	5.04776960389826	1.09551584141365e-07	0.467613404491609	1
ENSG00000127824.13	TUBA4A	2	219278362	2_129	0	0.0798930163822516	27.549604881342	6.92680826711738e-06	2.43612347569573	1
ENSG00000135924.15	DNAJB2	2	219279688	2_129	0	0.00872681186017277	7.24671886031867	1.99024251772021e-07	0.89082174447	1
ENSG00000054356.13	PTPRN	2	219309801	2_129	0	0.00666765737503461	4.72215332134836	9.90882897434259e-08	-0.234943052274326	1
ENSG00000123992.18	DNPEP	2	219400977	2_129	0	0.00856030987014467	7.02371941889399	1.89219379352219e-07	-0.688341021836482	2
ENSG00000175084.11	DES	2	219418233	2_129	0	0.0185532346361592	14.4714481522164	8.4496866473147e-07	1.50477656157924	2
ENSG00000072195.14	SPEG	2	219434550	2_129	0	0.00664895620866146	4.72389149387993	9.88467420623376e-08	0.0881576992387396	1
ENSG00000072182.12	ASIC4	2	219514838	2_129	0	0.00786301734707728	6.25734218355229	1.54841764811364e-07	-0.692760006091187	1
ENSG00000123989.13	CHPF	2	219543916	2_129	0	0.0590223642565705	24.5963975790341	4.56874669495641e-06	2.29211757794299	1
ENSG00000123999.4	INHA	2	219572251	2_129	0	0.00673651209645121	4.86738537064663	1.03190519796606e-07	-0.284848632179338	1
ENSG00000124006.14	OBSL1	2	219570312	2_129	0	0.011779415901763	10.0210542285105	3.71489156806039e-07	1.18747474465939	1
ENSG00000144589.21	STK11IP	2	219597759	2_130	0	0.0203546254605446	7.67993855067726	4.9196004695152e-07	0.821442027101463	2
ENSG00000116106.11	EPHA4	2	221574191	2_130	0	0.0148822429701769	4.72796050393299	2.21437517617184e-07	0.0770039270414001	1
ENSG00000135903.18	PAX3	2	222294400	2_131	0	0.022459606843678	10.5722103236677	7.47268916640704e-07	-1.1086715545515	1
ENSG00000163082.9	SGPP2	2	222423650	2_131	0	0.0127259176158436	5.21761416649986	2.08963311348199e-07	-0.603677150105277	2
ENSG00000116120.9	FARSB	2	222652621	2_131	0	0.016423746359274	7.61944062299285	3.93825916248366e-07	0.886281919613616	1
ENSG00000124003.12	MOGAT1	2	222671822	2_131	0	0.0128263818645552	5.29159943329017	2.13599435430061e-07	0.322699512596138	1
ENSG00000123983.13	ACSL3	2	222860739	2_131	0	0.0124225493345489	4.99061526756717	1.95107423891143e-07	0.221611932929511	1
ENSG00000152056.16	AP1S3	2	223837891	2_131	0	0.0161674041006673	7.4712114923501	3.80137135388929e-07	0.914147969590456	1
ENSG00000085449.14	WDFY1	2	223918716	2_131	0	0.0127994242253647	5.27180794602895	2.12353286932259e-07	-0.369093114791096	2
ENSG00000135900.3	MRPL44	2	223957073	2_131	0	0.0120196326668214	4.68045307492151	1.77046793037542e-07	0.0110553878503549	1
ENSG00000135919.12	SERPINE2	2	224039199	2_132	0	0.0154113768445564	4.71027423707456	2.28452863878225e-07	-0.044889356397051	1
ENSG00000135905.18	DOCK10	2	225040105	2_133	0	0.0610416397475059	20.6198669281976	3.96114758169071e-06	-2.36004639756597	1
ENSG00000144468.16	RHBDD1	2	226836102	2_133	0	0.0228475063552748	11.5734609891776	8.32168040379539e-07	1.60769935220306	2
ENSG00000081052.11	COL4A4	2	227163765	2_133	0	0.0183447250754804	9.59529774232142	5.53960293498317e-07	1.13572398426409	1
ENSG00000168958.19	MFF	2	227325269	2_134	0	0.0210109689838252	5.73042639144776	3.78915170776142e-07	0.529050224287905	1
ENSG00000173744.17	AGFG1	2	227472263	2_134	0	0.055757864473029	15.0006355786386	2.632235646453e-06	1.79948361885544	1
ENSG00000135917.13	SLC19A3	2	227715109	2_134	0	0.0260481560414616	7.76134809048219	6.36243150843042e-07	-0.93447466235592	2
ENSG00000123977.9	DAW1	2	227871322	2_134	0	0.0232077586689142	6.66965739606332	4.87130922827647e-07	-0.725467593193973	1
ENSG00000204128.5	C2orf72	2	231037242	2_136	0	0.0198135809749211	5.2165544967285	3.25278753158163e-07	0.318490484005758	2
ENSG00000135914.5	HTR2B	2	231125386	2_136	0	0.0438862911722971	12.753039390953	1.76137389314733e-06	-1.48554020944282	1
ENSG00000135931.17	ARMC9	2	231198852	2_136	0	0.0187885727381064	4.71542445048466	2.78819763965132e-07	-0.0670681859391602	2
ENSG00000156966.6	B3GNT7	2	231394665	2_136	0	0.0229976698959526	6.62367206103444	4.79392937803187e-07	-0.772293279214631	1
ENSG00000171596.6	NMUR1	2	231524502	2_136	0	0.0236953667412828	6.90609517597972	5.14997318507536e-07	0.799099690973297	3
ENSG00000187514.16	PTMA	2	231706100	2_136	0	0.0193717794986504	5.00378197213791	3.0505410167481e-07	-0.453837365985313	1
ENSG00000144524.17	COPS7B	2	231781537	2_136	0	0.0187686755400047	4.70542905258686	2.77934097334776e-07	0.0454045262294703	1
ENSG00000144535.19	DIS3L2	2	231961176	2_136	0	0.0500833430417841	14.0135653653594	2.20877219934842e-06	1.63791499701457	1
ENSG00000221944.6	TIGD1	2	232550122	2_136	0	0.0190852339765129	4.86320008501866	2.92098011345816e-07	-0.27969226245896	1
ENSG00000167165.18	UGT1A6	2	233689196	2_137	0	0.12068784506886	23.8342321971662	9.05260711980598e-06	-2.50156118064613	1
ENSG00000241635.7	UGT1A1	2	233759924	2_137	0	0.0156552224485305	4.71194066820665	2.32149648234334e-07	0.253021379862933	1
ENSG00000115488.3	NEU2	2	233033090	2_137	0	0.0163005374727696	5.05272543125945	2.59200954926958e-07	0.486752191507304	1
ENSG00000115474.6	KCNJ13	2	232776300	2_137	0	0.0176385863709498	5.78291904362359	3.21010961395183e-07	-0.706286510868937	3
ENSG00000182600.9	C2orf82	2	232855456	2_137	0	0.0249501887507813	9.04181639309988	7.09967539850798e-07	-1.15744407918971	3
ENSG00000066248.14	NGEF	2	232928501	2_137	0	0.0268057482466689	9.74253386873399	8.21880795111717e-07	-1.21325361149206	2
ENSG00000168918.13	INPP5D	2	233059299	2_137	0	0.0176926662512726	5.87080171055017	3.26888521598987e-07	0.405185707050611	1
ENSG00000085978.21	ATG16L1	2	233251699	2_137	0	0.0158826550683816	4.84010171092791	2.41928239992421e-07	0.131922152186641	1
ENSG00000085982.13	USP40	2	233566344	2_137	0	0.0163596947580451	5.12232836848489	2.63725172803137e-07	0.365510469620386	3
ENSG00000185038.14	MROH2A	2	233772033	2_137	0	0.0370855114192245	13.1388547202383	1.53345401399488e-06	1.71369295234675	2
ENSG00000123485.11	HJURP	2	233854491	2_137	0	0.0878330410593066	21.9130243656402	6.0571623609486e-06	2.80652508815918	2
ENSG00000132321.16	IQCA1	2	236503525	2_139	0	0.0154597653264834	4.73294078899625	2.30272959276746e-07	0.150410624363292	1
ENSG00000144476.5	ACKR3	2	236887749	2_140	0	0.0340584987171934	8.94481124253353	9.58750612830571e-07	-1.01686962509231	1
ENSG00000115648.13	MLPH	2	237484517	2_140	0	0.0219755674405085	4.79714033738684	3.3176570871123e-07	0.188124071871055	1
ENSG00000124839.12	RAB17	2	237594624	2_140	0	0.108570036779401	20.0929048144119	6.86533423562159e-06	-2.02292918349279	3
ENSG00000124831.18	LRRFIP1	2	237652440	2_140	0	0.0222222055228672	4.90255453686677	3.42861378630382e-07	0.202170739219349	1
ENSG00000177483.11	RBM44	2	237779250	2_140	0	0.0233574258850763	5.37326203725916	3.94977151495732e-07	0.486608942303187	3
ENSG00000184182.18	UBE2F	2	237966682	2_141	0	0.0409830840931751	8.92719882061259	1.15140687444268e-06	-1.28255229018355	2
ENSG00000132330.16	SCLY	2	238061377	2_141	0	0.0372503792352168	8.01884350484454	9.40050987818608e-07	1.18875765978441	2
ENSG00000144488.14	ESPNL	2	238127212	2_141	0	0.0266192396698232	4.83254078516641	4.04836953663967e-07	0.368302640926197	1
ENSG00000168427.8	KLHL30	2	238136810	2_141	0	0.0275404498236301	5.154534543677	4.46755036803013e-07	-0.307065913127338	1
ENSG00000178752.15	ERFE	2	238158500	2_141	0	0.0398078617502661	8.6503196608417	1.08370226387204e-06	1.08034327115858	2
ENSG00000132323.8	ILKAP	2	238180983	2_141	0	0.0262259352681172	4.69169912294	3.87230994718262e-07	-0.175980340745028	2
ENSG00000144485.10	HES6	2	238240329	2_141	0	0.0344312521401996	7.27133246254371	7.87908512286426e-07	0.96325810708261	2
ENSG00000132326.11	PER2	2	238289924	2_141	0	0.0263593737264176	4.73971693992608	3.93184571010731e-07	-0.192957979545362	1
ENSG00000204104.11	TRAF3IP1	2	238316563	2_141	0	0.0264519736296415	4.77289827360673	3.97328056516697e-07	-0.20388463393855	3
ENSG00000065802.11	ASB1	2	238412726	2_141	0	0.0348904956076594	7.39713182504049	8.12230830928494e-07	0.897901425789358	4
ENSG00000068024.16	HDAC4	2	239162955	2_142	0	0.0197862654134048	6.79703993624068	4.23245769381251e-07	-0.721540965903893	2
ENSG00000130414.11	NDUFA10	2	240022435	2_142	0	0.0168406936215909	5.27699119415091	2.79676076287092e-07	0.410897202900338	3
ENSG00000172428.10	COPS9	2	240043825	2_142	0	0.0174266702949066	5.59938680943308	3.07088715741232e-07	0.509576086177431	2
ENSG00000063660.8	GPC1	2	240432621	2_142	0	0.0160010751849429	4.79507560002391	2.41464671391919e-07	-0.134779004435204	2
ENSG00000188542.9	DUSP28	2	240557353	2_142	0	0.0203650727760786	7.069144312814	4.53066329283217e-07	-0.740162513353345	1
ENSG00000142327.12	RNPEPL1	2	240566209	2_142	0	0.0162871168588828	4.96201890690582	2.5433820437433e-07	-0.26883624231709	1
ENSG00000144504.15	ANKMY1	2	240559316	2_142	0	0.0177289311194737	5.76150207520257	3.21460228465955e-07	0.50584502784393	2
ENSG00000142330.19	CAPN10	2	240590263	2_142	0	0.017730679643678	5.76243193114566	3.21543818613281e-07	-0.541725735556188	1
ENSG00000178623.11	GPR35	2	240604773	2_142	0	0.017735968800482	5.76524396106132	3.21796694992198e-07	0.54223509809253	1
ENSG00000172478.17	C2orf54	2	240896529	2_143	0	0.0203623649953291	5.45704894864279	3.49699523812891e-07	0.55751817835458	1
ENSG00000130294.15	KIF1A	2	240810727	2_143	0	0.0384286692651062	11.4714749608633	1.38734214912782e-06	1.36977301243339	1
ENSG00000162804.13	SNED1	2	240986426	2_143	0	0.0617469186018673	16.001572233746	3.10947392705997e-06	1.85428501952965	2
ENSG00000122085.16	MTERF4	2	241093979	2_143	0	0.0351893133644431	10.6346566380613	1.1777232228705e-06	-1.25461004721931	3
ENSG00000115687.13	PASK	2	241146514	2_143	0	0.0303855239006192	9.24226156232969	8.83799919428057e-07	1.19386884031091	3
ENSG00000146205.13	ANO7	2	241217826	2_144	0	0.0361475288109983	10.9813965734142	1.24923792941234e-06	-1.53404692980565	1
ENSG00000115677.16	HDLBP	2	241314902	2_144	0	0.0214382932058027	6.03467498077845	4.07148711391989e-07	-0.634885703977975	2
ENSG00000006607.13	FARP2	2	241356233	2_144	0	0.027667780967099	8.44636121084464	7.35449662162083e-07	-1.25076896388346	1
ENSG00000115694.14	STK25	2	241500573	2_144	0	0.0337834581877481	10.3390955621522	1.09924785407296e-06	-1.20637285593282	1
ENSG00000176946.11	THAP4	2	241633431	2_144	0	0.110184012108166	21.7078435553269	7.52738690037675e-06	-2.95133113681895	2
ENSG00000168397.16	ATG4B	2	241633431	2_144	0	0.134869356107211	23.702273465378	1.00603308236956e-05	-3.15115146276852	1
ENSG00000168393.12	DTYMK	2	241689539	2_144	0	0.0189645920909514	4.87760494743068	2.91111325770342e-07	0.106758318883681	1
ENSG00000168395.15	ING5	2	241686546	2_144	0	0.019194288274597	4.99116533730703	3.01496964036479e-07	-0.119884073150914	2
ENSG00000180902.17	D2HGDH	2	241734689	2_144	0	0.0536039013564387	14.7373704962118	2.48613881912494e-06	1.70715120068961	2
ENSG00000154252.11	GAL3ST2	2	241771949	2_144	0	0.0424939247859643	12.5200241529008	1.6743297162957e-06	-1.61957159397632	2
ENSG00000204099.11	NEU4	2	241808375	2_144	0	0.0469242264440718	13.465617195182	1.98853097199691e-06	1.55792351380869	3
ENSG00000188389.10	PDCD1	2	241816853	2_144	0	0.0796457298394083	18.5470704455438	4.6488634667644e-06	2.01131707110544	1
ENSG00000188011.5	RTP5	2	241773455	2_144	0	0.0354038090981765	10.7839828915275	1.20153978111886e-06	1.31636525535944	2
ENSG00000216921.7	AC131097.4	2	241901626	2_144	0	0.0215115441086987	6.0668421190089	4.10717542009136e-07	0.438689277255446	2
ENSG00000134121.9	CHL1	3	150470	3_1	0	0.0282882815499312	5.99572666101887	5.33773937962483e-07	-0.623060699460015	3
ENSG00000072756.16	TRNT1	3	3127782	3_4	0	0.00979029654817398	6.27168359255656	1.93236410013551e-07	-0.623961067289177	2
ENSG00000113851.14	CRBN	3	3178805	3_4	0	0.039008225192568	19.3233820839684	2.37218363832862e-06	1.93954062005774	1
ENSG00000175928.5	LRRN1	3	3801087	3_4	0	0.0290395540843237	16.5225264806572	1.50999452829772e-06	-1.66864439316535	1
ENSG00000170364.12	SETMAR	3	4368850	3_4	0	0.00965895928676697	6.14476326110771	1.86786061437026e-07	-0.654849821670938	1
ENSG00000144455.13	SUMF1	3	4368850	3_4	0	0.0115873706081356	7.85597978790096	2.86479947671566e-07	-0.991031343733538	3
ENSG00000150995.18	ITPR1	3	4492945	3_4	0	0.0480969385746415	21.318700232652	3.2269120627311e-06	-2.25957890894199	1
ENSG00000182533.6	CAV3	3	8733534	3_7	0	0.0217957243840973	4.80571130014956	3.29638522151103e-07	0.161084724809971	3
ENSG00000125046.14	SSUH2	3	8744602	3_7	0	0.0641512637651686	15.0751874829903	3.04352526964469e-06	-1.62943277451994	1
ENSG00000180914.10	OXTR	3	8769708	3_7	0	0.0255811418206042	6.31920762050857	5.08734890305307e-07	-0.769533737226892	3
ENSG00000070950.9	RAD18	3	8963418	3_7	0	0.0235420904686636	5.5338641723637	4.09998712800098e-07	-0.662399472639299	2
ENSG00000196220.15	SRGAP3	3	9169275	3_7	0	0.202096300167346	26.3958108594526	1.67881308012249e-05	2.79437596933055	2
ENSG00000134077.15	THUMPD3	3	9362987	3_7	0	0.0531414295464389	13.2694259341685	2.21918925773493e-06	-1.57401904264455	3
ENSG00000168137.15	SETD5	3	9398204	3_7	0	0.02182466659489	4.81824124221296	3.30936852675486e-07	-0.0605452877518918	1
ENSG00000132164.9	SLC6A11	3	10788981	3_8	0	0.0238217628803368	4.88348519063186	3.66110973397246e-07	0.180248609812439	2
ENSG00000163719.19	MTMR14	3	9649842	3_8	0	0.0430731185583499	10.5019182599507	1.42358670638593e-06	-1.2196356558754	1
ENSG00000134072.10	CAMK1	3	9769618	3_8	0	0.031940616955365	7.65988834197048	7.69971611535166e-07	-0.835290802191007	2
ENSG00000214021.15	TTLL3	3	9807893	3_8	0	0.0300625358290317	7.08542806860474	6.70348556356354e-07	0.864673932927501	1
ENSG00000156990.14	RPUSD3	3	9843425	3_8	0	0.027475995409491	6.23335614504898	5.3899452037453e-07	0.572097103214588	1
ENSG00000187288.10	CIDEC	3	9879932	3_8	0	0.0781556582105343	16.2171801111833	3.98882275567992e-06	-1.75309048846769	1
ENSG00000171135.13	JAGN1	3	9890289	3_8	0	0.0311867209653678	7.43340141574127	7.29568835565541e-07	-0.968489115971714	1
ENSG00000163701.18	IL17RE	3	9886456	3_8	0	0.0239613161235418	4.93869504411431	3.72419019712709e-07	-0.279262993203375	2
ENSG00000163703.17	CRELD1	3	9933563	3_8	0	0.0257762741355613	5.62909207523593	4.56633183108936e-07	-0.475206087558778	3
ENSG00000163704.11	PRRT3	3	9953000	3_8	0	0.024195353875218	5.03057332343783	3.83052618553377e-07	-0.26379234529653	2
ENSG00000125037.12	EMC3	3	10010880	3_8	0	0.0235393575027502	4.77077353859995	3.53421023463953e-07	-0.167653718562577	1
ENSG00000144554.10	FANCD2	3	10092636	3_8	0	0.0428641840152471	10.4555941035886	1.41043231444751e-06	-1.23955100821915	1
ENSG00000254999.3	BRK1	3	10115521	3_8	0	0.0233675052120401	4.70152784829154	3.45748524013873e-07	0.159503254078245	3
ENSG00000134086.7	VHL	3	10140878	3_8	0	0.0292412273715204	6.82298456188234	6.27883340339933e-07	0.807543983322765	1
ENSG00000134070.4	IRAK2	3	10167559	3_8	0	0.0256409430928409	5.57930032406542	4.50217848106492e-07	-0.655959658026082	2
ENSG00000157014.10	TATDN2	3	10245570	3_8	0	0.0252574534174775	5.43677617821211	4.32155444345134e-07	0.455785609102154	1
ENSG00000157020.17	SEC13	3	10320608	3_8	0	0.0774569542741125	16.1302168998874	3.93196457903314e-06	-1.996565037632	1
ENSG00000157087.17	ATP2B2	3	10552494	3_8	0	0.0445918057331323	10.8321743879129	1.52012631146492e-06	1.39235459200576	2
ENSG00000157103.10	SLC6A1	3	10992142	3_9	0	0.0112560331830671	4.68846024409452	1.66082768698486e-07	0.0625007892660057	1
ENSG00000196639.6	HRH1	3	11121611	3_9	0	0.0180569077827244	10.783486394241	6.12789829229759e-07	1.72296453636098	1
ENSG00000197548.12	ATG7	3	11271528	3_9	0	0.0136221910413771	6.12095030236625	2.62406623909087e-07	-0.0365752582106432	2
ENSG00000144560.14	VGLL4	3	11560323	3_9	0	0.0263526287615308	29.2656181731764	2.42711648380328e-06	4.76315450316904	1
ENSG00000144559.10	TAMM41	3	11846517	3_9	0	0.0116822315589532	5.24936236784098	1.9299290242758e-07	0.571121356535672	2
ENSG00000157152.16	SYN2	3	12114388	3_9	0	0.123975302801181	27.0488219360423	1.05534026005529e-05	2.64851925640802	1
ENSG00000157150.4	TIMP4	3	12159406	3_9	0	0.0137082539205191	6.37331110875902	2.74951588314651e-07	-0.718555254407061	1
ENSG00000132170.19	PPARG	3	12284939	3_9	0	0.0116091857617326	5.05900424070925	1.8483141046151e-07	-0.384697565692486	1
ENSG00000154743.17	TSEN2	3	12484507	3_9	0	0.0116404487490163	4.97474125076656	1.82242302438885e-07	0.250779265761839	3
ENSG00000075975.15	MKRN2	3	12556393	3_9	0	0.0134334276281374	6.19167578547222	2.6176044537923e-07	0.954770871543209	4
ENSG00000225526.4	MKRN2OS	3	12481374	3_9	0	0.0174729341403685	8.63643888688712	4.74908035391832e-07	1.23514360036684	2
ENSG00000132155.11	RAF1	3	12663395	3_9	0	0.0189772047199258	9.23325212204799	5.51437010236831e-07	-1.37288763443257	1
ENSG00000088726.15	TMEM40	3	12726437	3_9	0	0.0181390226406387	8.97360650299432	5.12259331199597e-07	-1.12805416913322	3
ENSG00000144712.11	CAND2	3	12796583	3_9	0	0.0120285171180753	5.24420216295033	1.98518273531397e-07	0.453565248382014	2
ENSG00000144713.12	RPL32	3	12840973	3_9	0	0.0232467253485936	11.2314109258675	8.21684463675784e-07	1.17933450892626	2
ENSG00000144711.13	IQSEC1	3	13072626	3_10	0	0.0645438635906869	21.3711796849993	4.34102641150278e-06	-2.19938003150708	1
ENSG00000132182.11	NUP210	3	13417822	3_10	0	0.0111148690249948	4.69871509969348	1.6435860105257e-07	0.181666023877676	1
ENSG00000163517.14	HDAC11	3	13458900	3_10	0	0.0642106321708966	21.3213507443491	4.30854500661541e-06	-2.61942250193038	3
ENSG00000163528.12	CHCHD4	3	14124429	3_10	0	0.0125806647905448	5.86385091278227	2.32164324337204e-07	0.719225968581698	1
ENSG00000154767.14	XPC	3	14179017	3_10	0	0.0169115875561336	8.64951796183041	4.60346936088437e-07	-0.958598784364148	2
ENSG00000170860.3	LSM3	3	14179017	3_10	0	0.0425117102097254	17.3762776681179	2.32473951783692e-06	1.88146087620997	1
ENSG00000131389.16	SLC6A6	3	14368294	3_10	0	0.0113613953666698	4.90499685303277	1.75379723054868e-07	0.231390147549891	4
ENSG00000144596.12	GRIP2	3	14529667	3_10	0	0.0177823453570232	9.12279159574735	5.10535290746074e-07	-1.17417266666613	3
ENSG00000154781.15	CCDC174	3	14652153	3_10	0	0.0110953896925207	4.68222204082369	1.63494647336771e-07	0.0757808648182099	2
ENSG00000154783.11	FGD5	3	14806118	3_11	0	0.124035056031757	26.3472655901102	1.02846370580792e-05	3.18326089387752	1
ENSG00000131368.7	MRPS25	3	15065408	3_11	0	0.0206605036808835	6.16337135693585	4.00745094024387e-07	-0.319523378342828	1
ENSG00000131381.12	RBSN	3	15099772	3_11	0	0.0202208722175835	5.85005844041639	3.72279449476814e-07	-0.0199444494221031	1
ENSG00000131375.9	CAPN7	3	15206289	3_11	0	0.0173335614975753	4.80133253413495	2.61913910606121e-07	-0.538756067393316	2
ENSG00000131370.15	SH3BP5	3	15331530	3_11	0	0.0180313975473657	5.13012977760553	2.91116428084569e-07	-0.279424977618849	2
ENSG00000206561.12	COLQ	3	15557776	3_11	0	0.0182659401994097	5.19844220578183	2.98830020899496e-07	0.367975565855603	1
ENSG00000131373.14	HACL1	3	15600464	3_11	0	0.0173330993174681	4.68720013213207	2.5568114142102e-07	0.00319989697820203	2
ENSG00000169814.12	BTD	3	15601668	3_11	0	0.0220140923198093	6.88934855500843	4.77296131955224e-07	-0.822109628916128	1
ENSG00000206560.11	ANKRD28	3	15857778	3_11	0	0.0173318682070253	4.72397825364774	2.57669041161012e-07	0.0133609580178906	2
ENSG00000154813.9	DPH3	3	16260057	3_12	0	0.250250475347389	19.4678057945936	1.53320734092024e-05	4.03765564049487	1
ENSG00000154814.13	OXNAD1	3	16265263	3_12	0	0.0241381604975236	6.75962649392737	5.13494556209305e-07	-0.178775686072795	1
ENSG00000154822.17	PLCL2	3	16802230	3_12	0	0.0497531253451285	13.6571494126336	2.13840224382355e-06	-1.95622922416364	1
ENSG00000182568.16	SATB1	3	18427031	3_13	0	0.0230113185936568	5.80621868773452	4.20478571624285e-07	0.609588620611273	1
ENSG00000183960.8	KCNH8	3	19130988	3_14	0	0.0205061155846271	6.4992370256033	4.19425422367332e-07	-0.669396668567132	2
ENSG00000163576.17	EFHB	3	19946945	3_14	0	0.0175876280840697	5.05099334466571	2.79571594381477e-07	0.190938621113566	2
ENSG00000144566.10	RAB5A	3	19946983	3_14	0	0.0171536603707525	4.81549830938864	2.59960291657023e-07	-0.271209226964059	3
ENSG00000183977.13	PP2D1	3	19982498	3_14	0	0.0444806449025765	13.839670958174	1.93733985869269e-06	1.59189697726882	1
ENSG00000114166.7	KAT2B	3	20031701	3_14	0	0.123663751565009	23.7285123959708	9.23468111162273e-06	-2.57805646618641	1
ENSG00000182247.9	UBE2E2	3	23108817	3_17	0	0.0266569161635928	8.94333013559541	7.50270969516984e-07	1.05877232899117	3
ENSG00000197885.10	NKIRAS1	3	23946622	3_18	0	0.0177814763682811	6.21328648376563	3.47694778918405e-07	-0.924033249483396	1
ENSG00000151090.17	THRB	3	24494993	3_18	0	0.0154263858738753	4.87434853787732	2.36640865037279e-07	-0.172618509170016	1
ENSG00000077097.15	TOP2B	3	25664786	3_19	0	0.0227275143958914	4.70532577045984	3.36550788300021e-07	0.178623438706434	1
ENSG00000151092.16	NGLY1	3	25793169	3_19	0	0.0346470389552339	8.69783517974882	9.48388483855313e-07	1.3438521904982	1
ENSG00000163491.16	NEK10	3	27369070	3_20	2	0.0324936243191394	19.2895800506621	1.97255854352795e-06	1.20842374498166	1
ENSG00000033867.16	SLC4A7	3	27484716	3_20	0	0.0502301742320304	17.105691131314	2.7040473003808e-06	-3.56507012161178	1
ENSG00000163508.12	EOMES	3	27723132	3_20	0	0.0332716818543974	14.1565665083181	1.48231895433378e-06	-1.62338727599637	1
ENSG00000187118.12	CMC1	3	28241610	3_21	0	0.0701255807652367	12.9117275237563	2.84950745320563e-06	1.54478920514176	2
ENSG00000163512.13	AZI2	3	28348550	3_21	0	0.0488710305964271	9.44795416380776	1.45310918828115e-06	1.23931082821286	2
ENSG00000144642.21	RBMS3	3	28575079	3_21	0	0.0488329462183537	9.44050808540134	1.45083247923972e-06	-1.19076212955637	1
ENSG00000163513.17	TGFBR2	3	30515573	3_22	0	0.0144579563261105	6.43315606417817	2.92711624133578e-07	0.714308345071913	1
ENSG00000163527.9	STT3B	3	31531267	3_23	0	0.0421909460367924	11.290519465652	1.49913989281859e-06	-1.40517868789299	2
ENSG00000197385.5	ZNF860	3	31981279	3_23	0	0.0325015963390788	8.81075497557448	9.01211634341824e-07	-0.986958688303679	4
ENSG00000152642.10	GPD1L	3	32045758	3_23	0	0.0286956944417511	7.63033597877594	6.89079570154441e-07	0.940695924678742	1
ENSG00000170293.8	CMTM8	3	32238362	3_23	0	0.0297259548709337	7.96447162960491	7.45078029647046e-07	-0.908412140236749	2
ENSG00000091317.7	CMTM6	3	32502466	3_24	0	0.0249931244363351	5.50910126966754	4.33321542970891e-07	-0.578827752676604	1
ENSG00000144635.8	DYNC1LI1	3	32570569	3_24	0	0.02683054462815	6.18017950622145	5.21842626848608e-07	-0.627631344484412	1
ENSG00000182973.18	CNOT10	3	32682166	3_24	0	0.0230792884713634	4.75606891531754	3.45445490808292e-07	0.195957990755	2
ENSG00000170275.14	CRTAP	3	33089883	3_24	0	0.105226506849047	19.282448845223	6.38552067158323e-06	-2.10371860641025	3
ENSG00000173705.8	SUSD5	3	33218930	3_25	0	0.0182598153427843	5.02709147395445	2.8888310462085e-07	-0.740349735035412	2
ENSG00000153558.13	FBXL2	3	33252688	3_25	0	0.0239441046145763	7.58562464317977	5.71608823250705e-07	0.443345124271757	1
ENSG00000153560.11	UBP1	3	33421580	3_25	0	0.0176357684618929	4.69920400183053	2.60812055022073e-07	-0.394044449391621	1
ENSG00000163539.16	CLASP2	3	33715397	3_25	0	0.0255844719441598	8.21217842220278	6.6121669103546e-07	-1.71300297029257	1
ENSG00000163673.7	DCLK3	3	36764447	3_27	0	0.0292459869399569	12.8562097842025	1.18328185780866e-06	2.03862680356082	2
ENSG00000168016.13	TRANK1	3	36944858	3_27	0	0.0141969802582637	5.19594820370136	2.32150575825667e-07	0.573138062551622	2
ENSG00000178567.7	EPM2AIP1	3	36993455	3_27	0	0.0181624520384577	8.13254256412078	4.64846750226778e-07	-1.61641874732074	1
ENSG00000076242.14	MLH1	3	36988891	3_27	0	0.0143425596035351	5.64886490480505	2.54974545055244e-07	-1.09266536358282	2
ENSG00000093167.17	LRRFIP2	3	37186242	3_27	0	0.0275348741275032	12.9283770712714	1.12030449759989e-06	-2.58940477916042	3
ENSG00000144674.16	GOLGA4	3	37228850	3_27	0	0.0170285024105297	6.82526016003224	3.65767099981751e-07	1.25242814843272	3
ENSG00000198590.11	C3orf35	3	37300210	3_27	0	0.0148193502089903	5.36339237900076	2.50136866798347e-07	-0.0260313454950547	2
ENSG00000144668.11	ITGA9	3	37456719	3_27	0	0.0222028481952974	11.7996074179463	8.24489675235455e-07	2.32105477985556	1
ENSG00000144677.14	CTDSPL	3	37946365	3_27	0	0.0561261517878237	18.8170327220581	3.32372726938033e-06	2.26797461750269	1
ENSG00000136059.14	VILL	3	37987123	3_27	0	0.0506290707236542	16.495209583845	2.62825057315403e-06	-1.70946534579534	1
ENSG00000187091.13	PLCD1	3	38029646	3_27	0	0.0213141708009851	9.48572488822968	6.36279513204815e-07	-1.27641101886439	1
ENSG00000172939.8	OXSR1	3	38178977	3_27	0	0.0212961240077768	8.86622477874603	5.94221386257919e-07	1.09908181444371	1
ENSG00000172940.11	SLC22A13	3	38266019	3_27	0	0.0135904251452762	4.70514482323492	2.01240325905757e-07	0.198827363702317	1
ENSG00000179934.6	CCR8	3	39330021	3_28	0	0.021694360502945	7.26471239072762	4.959915203417e-07	0.778090865026083	1
ENSG00000144671.10	SLC22A14	3	38317305	3_28	0	0.0232731004181929	7.92827211365555	5.80686546963576e-07	-0.797862694142721	1
ENSG00000093217.9	XYLB	3	38346523	3_28	0	0.024009289332843	8.22260996054285	6.21295157932835e-07	-0.967779780221264	1
ENSG00000157036.12	EXOG	3	38495746	3_28	0	0.0194013554923549	6.21028030880162	3.7918596139854e-07	0.651561127149605	1
ENSG00000183873.15	SCN5A	3	38631094	3_28	0	0.0199716662899729	6.48367191597369	4.07515662554982e-07	-0.698898168685793	1
ENSG00000168356.11	SCN11A	3	38947836	3_28	0	0.0239348135965005	8.19326368043599	6.17157420325828e-07	1.02994504270061	2
ENSG00000114745.13	GORASP1	3	39101133	3_28	0	0.0242507880055426	8.31718278425231	6.347622264527e-07	0.844257623063943	2
ENSG00000168026.18	TTC21A	3	39107217	3_28	0	0.0175919481069297	5.2870006575785	2.92706437084739e-07	-0.527815043192567	3
ENSG00000168334.8	XIRP1	3	39192679	3_28	0	0.0730727201056791	18.8324519294599	4.33082978890928e-06	1.97024090433597	1
ENSG00000168329.13	CX3CR1	3	39384266	3_28	0	0.0287869824757763	9.9396937087776	9.00488392307146e-07	1.2737393803943	1
ENSG00000144659.10	SLC25A38	3	39384266	3_28	0	0.0287869824757763	9.9396937087776	9.00488392307146e-07	-1.2737393803943	1
ENSG00000168028.13	RPSA	3	39406713	3_28	0	0.0335557845738502	11.3928828090458	1.20312292281281e-06	-1.46065661953363	3
ENSG00000170011.13	MYRIP	3	39807838	3_28	0	0.0191549494478442	6.08970796419061	3.671017460243e-07	0.47875959249384	2
ENSG00000114784.3	EIF1B	3	40309993	3_29	0	0.018579803042117	4.74835676852294	2.77647279130583e-07	0.0411895851580419	1
ENSG00000168032.8	ENTPD3	3	40387447	3_29	0	0.0186174911183553	4.76746865970526	2.79330253683982e-07	-0.227673707583901	1
ENSG00000188846.13	RPL14	3	40457354	3_29	0	0.0190302929967022	4.97432429868663	2.97912375185275e-07	0.346496361144666	2
ENSG00000177873.12	ZNF619	3	40477330	3_29	0	0.020103849083328	5.49211824513782	3.47478604039738e-07	0.517371359214115	1
ENSG00000172888.11	ZNF621	3	40532253	3_29	0	0.0252453241279774	7.64344457740954	6.07266110925229e-07	-0.869867144240951	1
ENSG00000168036.16	CTNNB1	3	41195090	3_30	0	0	68.653096867344	0	-3.69565446939893	1
ENSG00000182606.14	TRAK1	3	42013418	3_30	0	0	6994.60005306183	0	-4.97784445590169	2
ENSG00000187094.11	CCK	3	42266417	3_30	0	0	34.0282055544045	0	-0.532364613125246	1
ENSG00000114812.12	VIPR1	3	42488258	3_30	0	0	29.0059366890082	0	-0.777391687172088	1
ENSG00000114857.17	NKTR	3	42603651	3_31	0	0.0190144494544874	6.13305566136858	3.67003017663509e-07	-0.595468470965074	1
ENSG00000010282.14	HHATL	3	42699368	3_31	0	0.0304035845805097	10.5701401301782	1.01138034289328e-06	1.19244686601884	2
ENSG00000244607.5	CCDC13	3	42770079	3_31	0	0.0165943965617215	4.84955175580259	2.53263168936917e-07	-0.145909609858092	2
ENSG00000181061.13	HIGD1A	3	42800848	3_31	0	0.0425787269860972	13.7697459282877	1.84513256339333e-06	-1.62296478606573	1
ENSG00000180432.5	CYP8B1	3	42876414	3_31	0	0.039782268785319	13.122976984579	1.64297474670367e-06	1.69836194258156	1
ENSG00000240747.7	KRBOX1	3	42809057	3_31	0	0.0163217412326245	4.69343644763092	2.41082898059506e-07	-0.0278414357298618	1
ENSG00000144649.8	FAM198A	3	43010166	3_31	0	0.0439023642540899	14.061429338228	1.94279220006682e-06	-1.59183913314347	1
ENSG00000144647.5	POMGNT2	3	43084913	3_31	0	0.0168771440669759	5.00877613533493	2.66035475352878e-07	-0.0822171755755539	2
ENSG00000163788.13	SNRK	3	43283602	3_31	0	0.0187995750596731	6.02585339836244	3.56513161946351e-07	0.657215976551665	1
ENSG00000160746.12	ANO10	3	43691692	3_31	0	0.0215872153350319	7.33075568214939	4.98028668337983e-07	0.879612922546675	1
ENSG00000179152.19	TCAIM	3	44338737	3_31	0	0.0222156146671443	7.601743491085	5.31472158325046e-07	0.828929882894378	1
ENSG00000225873.3	LINC00694	3	44439661	3_31	0	0.0163130184019453	4.68839849773772	2.40695415224507e-07	-0.062528236212691	1
ENSG00000185219.16	ZNF445	3	44413451	3_31	0	0.0580459348054985	16.7308124547688	3.05631289926337e-06	1.9485586110298	1
ENSG00000196345.12	ZKSCAN7	3	44533027	3_31	0	0.016328031617062	4.69706772774609	2.41362407290293e-07	-0.20847549472064	2
ENSG00000144792.9	ZNF660	3	44578138	3_31	0	0.0172261220333982	5.2016825374753	2.81994304303159e-07	-0.34873490281512	2
ENSG00000186448.14	ZNF197	3	44584405	3_31	0	0.0163068953379544	4.68486027398759	2.40423491634585e-07	-0.353855116912166	2
ENSG00000169981.10	ZNF35	3	44649020	3_31	0	0.0193761361919785	6.31083009409712	3.848244345867e-07	-0.858435662600608	1
ENSG00000196653.11	ZNF502	3	44712685	3_31	0	0.0171594074922736	5.16508845481203	2.78926016760631e-07	0.00135469817518319	2
ENSG00000186446.11	ZNF501	3	44721338	3_31	0	0.0283391597895921	9.90396201357166	8.83293245884104e-07	0.932934631312018	2
ENSG00000163807.5	KIAA1143	3	44761331	3_31	0	0.0169916759609509	5.07251013398679	2.712489803601e-07	-0.024220011194844	1
ENSG00000163808.16	KIF15	3	44761638	3_31	0	0.139824939953838	25.2930536896279	1.11299927409298e-05	-2.63179462576728	1
ENSG00000169964.7	TMEM42	3	44861353	3_31	0	0.138770428775308	25.2176066861699	1.10131047682385e-05	-2.7714021788193	2
ENSG00000163810.11	TGM4	3	44874111	3_31	0	0.0175035895767781	5.35231311801315	2.94834029167556e-07	0.511681857662811	1
ENSG00000075914.12	EXOSC7	3	44999397	3_31	0	0.0420860836953144	13.6588992579842	1.80910256789023e-06	1.66032231299294	1
ENSG00000163815.5	CLEC3B	3	45006267	3_31	0	0.0283867604878997	9.91990748140656	8.86201393961405e-07	-1.21750695670274	2
ENSG00000173585.15	CCR9	3	45887277	3_32	0	0.0226930563291767	5.16751286306288	3.6904857368666e-07	-0.319473501315682	1
ENSG00000163814.7	CDCP1	3	45146179	3_32	0	0.109977747613883	20.2861935032399	7.0212487306083e-06	-2.19833597116882	1
ENSG00000011376.9	LARS2	3	45388191	3_32	0	0.0508111733943538	12.8212793764217	2.0502157314552e-06	-1.78107749073806	2
ENSG00000144791.9	LIMD1	3	45636290	3_32	0	0.0216354566018226	4.71673263718832	3.21156190871832e-07	-0.0637245707435724	1
ENSG00000211456.10	SACM1L	3	45688625	3_32	0	0.0444950885799765	11.5541565346912	1.61792839264966e-06	-1.19153172352989	2
ENSG00000163817.15	SLC6A20	3	45796521	3_32	0	0.022665826358295	5.15617078680589	3.6779669721689e-07	0.379077375232598	2
ENSG00000163818.16	LZTFL1	3	45916204	3_32	0	0.163582014796916	24.2284871639851	1.24729971794719e-05	-2.49623453946093	1
ENSG00000172215.5	CXCR6	3	45921260	3_32	0	0.0260539650175549	6.4731669287933	5.30761736171925e-07	-0.552948558061162	1
ENSG00000163820.14	FYCO1	3	45916197	3_32	0	0.0233841307449448	5.45095508827303	4.01146315920488e-07	-0.719720405381022	2
ENSG00000173578.7	XCR1	3	46027718	3_32	0	0.0722388999400853	16.1993671333415	3.68280009516218e-06	-1.9577236903248	2
ENSG00000163823.3	CCR1	3	46208231	3_32	0	0.0219323019681965	4.84542417130775	3.34445218908715e-07	0.187480974043503	1
ENSG00000121807.5	CCR2	3	46339509	3_32	0	0.0239918743965571	5.69345228045713	4.29881581334992e-07	0.638744928304664	3
ENSG00000160791.13	CCR5	3	46286578	3_32	0	0.0255629530216394	6.29319320305514	5.062803370085e-07	0.595866242043931	2
ENSG00000121797.9	CCRL2	3	46407900	3_32	0	0.0217434672802226	4.7637610891366	3.25977590753977e-07	-0.194391930862081	1
ENSG00000012223.12	LTF	3	46477855	3_32	0	0.0305610066384119	7.98398683769866	7.67885454621821e-07	0.822421585537453	1
ENSG00000178038.16	ALS2CL	3	46689259	3_33	0	0.0256924434917235	10.5524787277423	8.53235406667212e-07	1.08492956729739	2
ENSG00000188086.13	PRSS45	3	46740510	3_33	0	0.0542978383194533	17.962156562708	3.06937528059639e-06	-2.04566184689662	4
ENSG00000178055.11	PRSS42	3	46835174	3_33	0	0.0129463081008688	4.74082519101235	1.93156289378595e-07	-0.196480789962994	1
ENSG00000160801.13	PTH1R	3	46877309	3_33	0	0.0259284493245254	11.3294543835467	9.24473598627595e-07	1.34451823931744	2
ENSG00000160796.16	NBEAL2	3	47004356	3_33	0	0.0131445992161569	4.92834263208453	2.03871827573063e-07	-0.624276110481338	1
ENSG00000160799.11	CCDC12	3	46982458	3_33	0	0.01365671319553	5.42040143042968	2.32962819476761e-07	-0.829986677581483	1
ENSG00000181555.20	SETD2	3	47163449	3_33	0	0.0130559052478687	4.88218690496052	2.00599739526646e-07	-0.491650600163207	2
ENSG00000114648.11	KLHL18	3	47284808	3_33	0	0.0159057567826442	6.44434357034343	3.22583386688065e-07	-0.279551280515499	1
ENSG00000076201.14	PTPN23	3	47380662	3_33	0	0.0142186293984163	5.49808638913429	2.46024449000099e-07	-0.0568758413586133	1
ENSG00000114650.18	SCAP	3	47476755	3_33	0	0.013332588315033	4.97237678349548	2.0863514732017e-07	0.172890830386673	3
ENSG00000114646.9	CSPG5	3	47522280	3_33	0	0.203607677730348	31.6644308013954	2.02896618834867e-05	3.55801250923689	2
ENSG00000173473.10	SMARCC1	3	47781053	3_34	0	0.0137479100114846	15.5725290053583	6.73759346591702e-07	-3.49155946412581	1
ENSG00000164045.11	CDC25A	3	48188134	3_34	0	0.0189258281860719	21.4736425093325	1.27899717599387e-06	4.76484843428241	1
ENSG00000164047.4	CAMP	3	48226335	3_34	0	0.0179859234829588	21.0733165053981	1.19281915632301e-06	4.72357748252994	1
ENSG00000164048.13	ZNF589	3	48241756	3_34	0	0.0191751707139842	21.3364784781555	1.28757031305312e-06	4.72858209503403	2
ENSG00000172113.8	NME6	3	48301800	3_34	0	0.0225213924272978	22.8451248241309	1.61918975438501e-06	-4.87397845888845	1
ENSG00000164049.14	FBXW12	3	48372047	3_34	0	0.0163022639048037	6.81779095260924	3.49784510524553e-07	1.08517656975659	1
ENSG00000164050.12	PLXNB1	3	48426493	3_34	0	0.0219316957190071	8.63315258961506	5.95868740255656e-07	0.678016830578896	1
ENSG00000164051.13	CCDC51	3	48440237	3_34	0	0.0217073920247967	8.56520041521128	5.85132408038743e-07	0.687726356516608	1
ENSG00000232112.3	TMA7	3	48440237	3_34	0	0.0217073920247967	8.56520041521128	5.85132408038743e-07	-0.687726356516607	1
ENSG00000164053.19	ATRIP	3	48446788	3_34	0	0.0133038314987881	4.96337723883535	2.07808350014117e-07	0.4683309102052	1
ENSG00000213689.11	TREX1	3	48464565	3_34	0	0.0132397032438497	5.89086779341906	2.45451957909641e-07	-1.24845524941721	2
ENSG00000164054.15	SHISA5	3	48414217	3_34	0	0.0232134191199617	8.71321311560176	6.3654105985766e-07	-0.969642015037472	2
ENSG00000145040.3	UCN2	3	48372784	3_34	0	0.0264077402552266	12.1476243320996	1.00955867771974e-06	-1.64187588064337	2
ENSG00000114270.17	COL7A1	3	48595323	3_34	0	0.0281748911556249	12.7820302231744	1.13336829838758e-06	1.755011479617	1
ENSG00000183396.3	TMEM89	3	48621034	3_34	0	0.0166633625927893	9.34875502928639	4.90258800342912e-07	-2.33911220830079	1
ENSG00000008300.16	CELSR3	3	48662086	3_34	0	0.0174494038062493	8.49984030222289	4.66767202685471e-07	-1.71534801400601	1
ENSG00000068745.14	IP6K2	3	48694054	3_34	0	0.0140063209318271	8.38585046522602	3.69641020733861e-07	-1.7787817089295	3
ENSG00000114302.15	PRKAR2A	3	48847779	3_34	0	0.0169867126336551	8.28879643302308	4.43108200326758e-07	1.74265028469255	1
ENSG00000221883.2	ARIH2OS	3	48919429	3_34	0	0.0261533998435388	16.6791025072247	1.37280801155239e-06	-3.69922947788487	1
ENSG00000177479.19	ARIH2	3	48919429	3_34	0	0.0261533998435389	16.6791025072247	1.3728080115524e-06	3.69922947788487	1
ENSG00000178252.17	WDR6	3	49007280	3_34	0	0.0265971716657035	14.9009070790854	1.24726040760189e-06	-3.08381758827332	2
ENSG00000178057.14	NDUFAF3	3	49017259	3_34	0	0.0144040374784884	8.68079182967292	3.93507086795334e-07	2.6006310058965	1
ENSG00000178149.16	DALRD3	3	49030471	3_34	0	0.0209360129077538	10.3970207550801	6.85033581734742e-07	1.94741812412638	1
ENSG00000198218.10	QRICH1	3	49070995	3_34	0	0.0143798642134946	8.69169659523207	3.9334018399243e-07	-2.61612577288944	1
ENSG00000172037.13	LAMB2	3	49142670	3_34	0	0.0128886268175588	6.45256095038861	2.61726524629466e-07	0.73504810343799	1
ENSG00000177352.9	CCDC71	3	49165349	3_34	0	0.0448104286349127	21.530921474756	3.03634201359688e-06	-3.89150670025693	1
ENSG00000185909.14	KLHDC8B	3	49182704	3_34	0	0.0237102995480273	14.0012712696873	1.04475265726781e-06	-3.00724374705821	1
ENSG00000173421.16	CCDC36	3	49199961	3_34	0	0.0882772304324933	25.4653586948836	7.07469091672909e-06	4.30509910130735	2
ENSG00000188315.7	C3orf62	3	49277527	3_34	0	0.0183397761195337	9.01188599621952	5.20138130709376e-07	1.79199055766764	1
ENSG00000114316.12	USP4	3	49298799	3_35	0	0.0214094965541168	16.3001615488951	1.09826549000993e-06	-1.92560308780927	1
ENSG00000067560.10	RHOA	3	49413431	3_35	0	0.0102587272194079	16.0241976958127	5.17343205974455e-07	1.59887639542454	1
ENSG00000145022.4	TCTA	3	49412205	3_35	0	0.0118173178594896	15.1870433628823	5.64808369886868e-07	2.44866510357391	2
ENSG00000145020.15	AMT	3	49422974	3_35	0	0.0120058180980035	15.6017065488162	5.89485107484146e-07	2.41899192326183	1
ENSG00000145029.13	NICN1	3	49428588	3_35	0	0.00971838024883864	18.0490950820715	5.52024425042688e-07	1.66730897740205	2
ENSG00000173531.15	MST1	3	49731494	3_35	0	0.00861870013789456	5.19657244440708	1.40950860235246e-07	0.577004240272965	1
ENSG00000164068.15	RNF123	3	49687375	3_35	0	0.0200108727918848	28.4886049033818	1.79409810337506e-06	-3.96964923518065	2
[truncated: 9,291 more rows]
