# Supplementary material for: Adjusting for genetic confounders in transcriptome-wide association studies improves discovery of risk genes of complex traits
Source: Nat Genet. 2024 Jan 26;56(2):336–47. doi: 10.1038/s41588-023-01648-9 (PMC10864181; doi:10.1038/s41588-023-01648-9)
Supplement: Supplementary file 5 — cTWAS results of all analyzed genes across all tissues for IBD, SCZ, and SBP. Results are stored separately for each combination of traits and tissues. Column legends for each set of results are the same as in Supplementary Table 1. [file 41588_2023_1648_MOESM5_ESM.zip › SBP_Skin_Sun_Exposed_Lower_leg.csv]

id	genename	chrom	pos	region_tag	cs_index	PIP	tau2	PVE	z	num_eqtl
ENSG00000237330.2	RNF223	1	1074098	1_2	0	0.00200048467395619	5.87806238855134	3.70065324774992e-08	-0.657772967318563	1
ENSG00000187634.11	SAMD11	1	931513	1_2	0	0.00242835555223853	7.34095591017188	5.61014213611918e-08	-0.84428503409676	1
ENSG00000188976.10	NOC2L	1	958339	1_2	0	0.0164968895386021	24.5738476637759	1.27580471197136e-06	2.32672917913218	2
ENSG00000187961.13	KLHL17	1	965350	1_2	0	0.0819059206877327	39.0521164650388	1.00662762825128e-05	-3.03346558756622	1
ENSG00000187583.10	PLEKHN1	1	966426	1_2	0	0.00192833616941934	5.51382954471287	3.34614731618888e-08	0.632353257402748	3
ENSG00000187608.8	ISG15	1	1002745	1_2	0	0.00232030256352511	7.40279629134342	5.40566828806508e-08	-0.953520602349762	1
ENSG00000131591.17	C1orf159	1	1091327	1_2	0	0.00182786568214666	4.87031072023203	2.80162447267481e-08	0.21506238727587	2
ENSG00000162571.13	TTLL10	1	1176929	1_2	0	0.00222241797950418	8.55857469392157	5.985992396225e-08	1.63850224413149	1
ENSG00000186891.13	TNFRSF18	1	1190043	1_2	0	0.00287934372673904	15.41572940518	1.39690401240934e-07	-2.96128450649296	1
ENSG00000184163.3	C1QTNF12	1	1235602	1_2	0	0.0019369358220378	5.27800622356612	3.21731884519586e-08	0.12486818574248	1
ENSG00000160087.20	UBE2J2	1	1256271	1_2	0	0.00234972488155749	7.54730323850597	5.58107410392219e-08	-0.985883443162058	2
ENSG00000162572.20	SCNN1D	1	1280024	1_2	0	0.00182137706265884	9.97728369332048	5.71901397516758e-08	2.46398578303553	1
ENSG00000169972.11	PUSL1	1	1407232	1_2	0	0.00317838886665667	9.57880323446815	9.58136217209806e-08	-1.03546137560388	1
ENSG00000242485.5	MRPL20	1	1407014	1_2	0	0.00431571101696338	12.4894953913212	1.6963139049906e-07	1.37153715420912	2
ENSG00000127054.20	INTS11	1	1281631	1_2	2	0.145094263727701	39.6124756210194	1.80880271677566e-05	5.25480878609592	1
ENSG00000224051.6	CPTP	1	1327211	1_2	2	0.200567641894407	32.1236860764171	2.02766038045254e-05	5.2706080964853	1
ENSG00000169962.4	TAS1R3	1	1331096	1_2	0	0.0172296353160413	34.087324983642	1.84832347780842e-06	4.62996103631591	1
ENSG00000162576.16	MXRA8	1	1361685	1_2	0	0.0127846708522847	23.0587204549441	9.27755909575662e-07	-2.26200788656833	1
ENSG00000175756.13	AURKAIP1	1	1374694	1_2	2	0.0830503537463624	35.9339686022501	9.39194724197823e-06	5.17168630475596	2
ENSG00000235098.8	ANKRD65	1	1418181	1_2	2	0.33700847261549	34.3034645797408	3.63821012589551e-05	-5.36665230764761	2
ENSG00000179403.11	VWA1	1	1434243	1_2	0	0.00483295550471641	18.2715002351028	2.77904755378901e-07	2.75300044866378	1
ENSG00000160072.19	ATAD3B	1	1434243	1_2	0	0.00483295550471641	18.2715002351028	2.77904755378901e-07	-2.75300044866378	1
ENSG00000215915.9	ATAD3C	1	1432355	1_2	0	0.024931681176903	32.844166057427	2.57702586486725e-06	-3.31680238587892	2
ENSG00000160075.11	SSU72	1	1574445	1_2	0	0.0025806724761257	7.84369704772185	6.37034091848543e-08	-0.516463414634116	1
ENSG00000197530.12	MIB2	1	1615322	1_2	0	0.00199577007702478	6.11146618743255	3.83852959950987e-08	-0.733862673758968	1
ENSG00000189409.13	MMP23B	1	1631710	1_2	0	0.00363078641932657	11.3010477038395	1.2913036665868e-07	1.31248038807602	2
ENSG00000248333.8	CDK11B	1	1631710	1_2	0	0.00253184109144422	7.71107188187605	6.14412679293223e-08	0.819382303221782	1
ENSG00000189339.11	SLC35E2B	1	1659060	1_2	0	0.0286372506254996	33.3171393930785	3.0026727308682e-06	-3.19999828320005	2
ENSG00000008128.22	CDK11A	1	1724489	1_2	0	0.00234571705117803	8.40637337932052	6.20573568686507e-08	1.4401594002479	3
ENSG00000215790.6	SLC35E2	1	1671995	1_2	0	0.0622572532039848	35.9987300672744	7.05319855240281e-06	-2.6818989978444	1
ENSG00000008130.15	NADK	1	1780989	1_2	0	0.0037518784195717	10.0279008375991	1.18404378060364e-07	0.360462510758134	1
ENSG00000169885.9	CALML6	1	1910289	1_2	0	0.00268154666480325	15.3567973210726	1.29597011016011e-07	3.01866908804688	2
ENSG00000178821.12	TMEM52	1	1920695	1_2	3	0.357334431201954	28.8957513572805	3.24950964438116e-05	5.13755361932937	1
ENSG00000142609.17	CFAP74	1	1905586	1_2	3	0.0446322828425724	25.8192867206883	3.6266221911014e-06	4.64561555552727	2
ENSG00000205116.3	TMEM88B	1	1426175	1_2	0	0.00240158553723857	7.59731449882362	5.74205222348978e-08	0.961655039693504	2
ENSG00000187730.8	GABRD	1	2016961	1_2	0	0.0128652755969523	22.6677686923258	9.17776303035488e-07	2.13791971102528	1
ENSG00000067606.16	PRKCZ	1	2050574	1_2	0	0.00186332729417771	4.97954807274302	2.92003494420592e-08	0.20824443591715	1
ENSG00000162585.16	FAAP20	1	2163093	1_2	0	0.0023262939932357	7.28370934261235	5.33244248449866e-08	0.770670038000141	3
ENSG00000157916.19	RER1	1	2393932	1_2	0	0.00215332602394036	6.47544807751746	4.3882219773765e-08	0.727563936738836	2
ENSG00000157911.9	PEX10	1	2404771	1_2	0	0.0105320096761948	21.4994970987358	7.12604440785033e-07	2.04721955687505	3
ENSG00000149527.17	PLCH2	1	2422931	1_2	0	0.00190975225494472	5.21428065070781	3.13386589330232e-08	0.346007289541751	2
ENSG00000157873.17	TNFRSF14	1	2535194	1_2	0	0.00441937166554218	13.0972045128136	1.82157941431861e-07	1.39202544548351	1
ENSG00000157870.14	FAM213B	1	2586971	1_2	0	0.00180623249379452	4.71323230626275	2.67917739583888e-08	-0.0793702815959844	1
ENSG00000142606.15	MMEL1	1	2632528	1_2	0	0.00193142560509052	5.3211636701888	3.23439886247855e-08	0.360344753030018	3
ENSG00000215912.12	TTC34	1	2803608	1_2	0	0.00182024339476206	4.7870399784378	2.74224019248013e-08	0.145860752356576	1
ENSG00000130762.14	ARHGEF16	1	3467667	1_2	0	0.00398289636713822	12.3496645207583	1.54797214055855e-07	-1.19820948423098	2
ENSG00000162591.15	MEGF6	1	3563178	1_2	0	0.00204136162284541	6.04728924191113	3.88498781468787e-08	-0.613389029350384	1
ENSG00000158109.14	TPRG1L	1	3641358	1_2	0	0.0105327843614452	20.6447774353541	6.84324946079717e-07	-1.77903875193449	1
ENSG00000116213.15	WRAP73	1	3659365	1_2	0	0.00253947355837059	8.23742000847726	6.58330353063088e-08	-1.09462665077304	1
ENSG00000235169.7	SMIM1	1	3794629	1_3	0	0.032852231613887	8.28065001809574	8.56127168526655e-07	-0.878011700173823	1
ENSG00000130764.9	LRRC47	1	3799513	1_3	0	0.0531113141511163	12.8826682099757	2.15328662551728e-06	-1.46360055577488	1
ENSG00000116198.12	CEP104	1	3848047	1_3	0	0.0311965685262104	7.78735502389239	7.64549792105804e-07	0.926647023238077	3
ENSG00000169598.15	DFFB	1	3857251	1_3	0	0.0294807720641289	7.24808932567168	6.72467598552882e-07	-0.737788874021743	2
ENSG00000198912.10	C1orf174	1	3891607	1_3	0	0.0252741434132997	5.78229560436459	4.59923615006587e-07	-0.470110362979605	2
ENSG00000196581.10	AJAP1	1	4664074	1_4	0	0.0227380609035106	6.50590552898949	4.65554095780539e-07	0.678916131956689	2
ENSG00000069424.14	KCNAB2	1	5991206	1_5	0	0.266300575973482	29.4817796920977	2.4707839752541e-05	3.11454303250806	2
ENSG00000131697.17	NPHP4	1	5946084	1_5	0	0.021655877650171	5.85909489125008	3.99314696606978e-07	-0.587547084009984	3
ENSG00000116254.17	CHD5	1	6179322	1_5	0	0.0199178800597545	5.10760083867732	3.20161448472329e-07	-0.448326234675542	1
ENSG00000158286.12	RNF207	1	6198983	1_5	0	0.0247137326635579	6.84839737870174	5.32643057179596e-07	-0.712014666255652	4
ENSG00000116237.15	ICMT	1	6235565	1_5	0	0.0206368845765263	5.31010329059083	3.44870524674293e-07	-0.289223296541037	2
ENSG00000158292.6	GPR153	1	6236734	1_5	0	0.0238776575021138	6.56776159420432	4.93535130641778e-07	-0.758028076263741	2
ENSG00000069812.11	HES2	1	6424820	1_5	0	0.0195631936584912	5.122506623516	3.15377899547283e-07	0.491134429532967	1
ENSG00000187017.15	ESPN	1	6424820	1_5	0	0.0194074483063552	4.84332534358884	2.95815587645035e-07	0.121470987663396	3
ENSG00000171680.21	PLEKHG5	1	6486925	1_5	0	0.0482330559952527	13.2782823215996	2.01555963021233e-06	-1.50212174502938	1
ENSG00000173662.20	TAS1R1	1	6561861	1_5	0	0.0195198016382452	5.58548064786125	3.43119124544487e-07	0.821828644930775	1
ENSG00000204859.12	ZBTB48	1	6580056	1_5	0	0.0306438838667847	12.028436688367	1.16001062764683e-06	-2.09942316225421	1
ENSG00000007923.15	DNAJC11	1	6701642	1_5	1	0.0569218339745538	16.3842592428906	2.93504435638849e-06	-3.67467606462821	1
ENSG00000171735.18	CAMTA1	1	6969762	1_5	0	0.0203046453048429	5.29247781598418	3.38192075748247e-07	-0.415697635501547	1
ENSG00000049245.12	VAMP3	1	7772152	1_7	0	0.00497586570305131	9.21690370047678	1.44332014739481e-07	-1.18020720892177	2
ENSG00000049246.14	PER3	1	7787786	1_7	0	0.00323181428943098	4.91177056023097	4.99566654800911e-08	-0.0369394884256869	1
ENSG00000116288.12	PARK7	1	7954388	1_7	0	0.0043797070553997	8.44409046693227	1.16387653953866e-07	1.25868063306415	2
ENSG00000162426.14	SLC45A1	1	8298682	1_7	0	0.0360131629531206	27.1376473060016	3.07568910098803e-06	2.42816355862109	2
ENSG00000142599.17	RERE	1	8416368	1_7	0	0.0429694497833065	46.7911346785007	6.32750275959317e-06	-5.35489884137718	1
ENSG00000142583.17	SLC2A5	1	9087829	1_7	0	0.00470693469050321	8.58110757797858	1.27113153388242e-07	-0.938619409430943	2
ENSG00000180758.11	GPR157	1	9124753	1_7	0	0.00821899287524563	13.8428426300158	3.58057569532551e-07	-1.60709937697083	2
ENSG00000049239.12	H6PD	1	9206159	1_7	0	0.0356278985751144	26.9452610461008	3.02121461139894e-06	-2.40343577511227	3
ENSG00000171621.13	SPSB1	1	9292400	1_7	0	0.00914416676273833	15.2180993640146	4.37938903669101e-07	1.65086536538019	2
ENSG00000131686.14	CA6	1	8945251	1_7	0	0.00321687292595019	5.06167100213722	5.12432649371602e-08	-0.418491139962117	3
ENSG00000171608.15	PIK3CD	1	9690399	1_7	0	0.00822852325635193	14.1188278459395	3.65619640611109e-07	1.61917311081271	1
ENSG00000171603.16	CLSTN1	1	9824341	1_7	0	0.00731514544266465	12.4149127580646	2.85808809592438e-07	1.45900586070764	1
ENSG00000178585.14	CTNNBIP1	1	9907306	1_7	0	0.0083573219434222	14.7989719292871	3.89231206671577e-07	1.67469028319258	1
ENSG00000162441.11	LZIC	1	9943171	1_7	0	0.00372104944516927	6.62122900692371	7.75377195017282e-08	-1.01813736976702	1
ENSG00000173614.13	NMNAT1	1	9944289	1_7	0	0.00314005835596809	4.72705584260373	4.67129641096434e-08	-0.0456313540904762	1
ENSG00000162444.11	RBP7	1	9991107	1_7	0	0.00694048684689319	12.6872353980148	2.77118747217531e-07	-1.73756397545019	2
ENSG00000130939.18	UBE4B	1	10032712	1_7	0	0.00472206839145639	8.26008175098694	1.22751156388845e-07	-0.608495462561351	2
ENSG00000054523.17	KIF1B	1	10210344	1_7	0	0.00313299431983649	4.91753213384142	4.84859364254693e-08	0.376503467053384	1
ENSG00000142657.20	PGD	1	10398321	1_7	0	0.0209915575522593	20.8796761789651	1.37935926592044e-06	-2.64847582970743	3
ENSG00000175279.21	CENPS	1	10429947	1_7	0	0.00342193475560793	6.27363312758456	6.75615829956976e-08	-1.06191713154191	1
ENSG00000241563.3	CORT	1	10449646	1_7	0	0.00390448999255066	6.44146614769575	7.91512934881446e-08	-0.0995305283728376	1
ENSG00000160049.11	DFFA	1	10478090	1_7	0	0.00827332107078382	14.3025101712489	3.72392664655342e-07	-1.84219390475418	1
ENSG00000120948.16	TARDBP	1	11012060	1_8	0	0.0246785653037085	5.27442995667984	4.09641937240003e-07	0.826814385708871	2
ENSG00000009724.16	MASP2	1	11046260	1_8	0	0.0238244710948312	4.93950081111244	3.70352518921063e-07	-0.171288819893411	1
ENSG00000116649.9	SRM	1	11059078	1_8	0	0.0745699963395625	15.8818177227245	3.72711937363232e-06	2.19100362278376	2
ENSG00000171819.4	ANGPTL7	1	11189075	1_8	0	0.0876512518556493	17.4563159157394	4.81525942333457e-06	-2.3090566010915	1
ENSG00000198793.12	MTOR	1	11262508	1_8	0	0.0580134229079883	13.4520862799679	2.45599290757795e-06	1.99078325531412	1
ENSG00000132879.13	FBXO44	1	11629799	1_8	0	0.0436898089886825	10.7260521077771	1.4747860539645e-06	1.22468987496589	2
ENSG00000116661.9	FBXO2	1	11643786	1_8	0	0.0256885897962478	5.65597914780952	4.57253498694619e-07	-0.452886236246984	2
ENSG00000116663.10	FBXO6	1	11662631	1_8	0	0.0707537463719371	15.3720828250145	3.42287571331749e-06	-1.68033420380148	2
ENSG00000116670.14	MAD2L2	1	11681739	1_8	0	0.0236523097548536	4.87055560711055	3.62544263479351e-07	0.129562719535556	1
ENSG00000162493.16	PDPN	1	13583417	1_10	0	0.0600016645967072	12.6431697681946	2.38741678112767e-06	1.40945731303483	3
ENSG00000058453.16	CROCC	1	16963416	1_12	0	0.0365411639785066	7.37693852672958	8.48335254204789e-07	-0.810595038377356	1
ENSG00000159363.17	ATP13A2	1	17011965	1_12	0	0.0276872495771827	4.73018124347778	4.12160692338972e-07	0.127184357983101	1
ENSG00000117118.9	SDHB	1	17053774	1_12	0	0.0288017612242498	5.10605943396794	4.62821883010041e-07	0.3393169858932	1
ENSG00000117115.12	PADI2	1	17115232	1_12	0	0.0334480146054704	6.53216875103996	6.87601338740604e-07	0.636782192149975	2
ENSG00000179051.13	RCC2	1	17439009	1_12	0	0.0301381275194165	5.53825534700961	5.25288889780352e-07	-0.488407448173194	3
ENSG00000074964.16	ARHGEF10L	1	17538019	1_12	0	0.028214886882806	4.90995967691778	4.35978640342447e-07	0.21771504538786	2
ENSG00000142623.9	PADI1	1	17202467	1_12	0	0.053684613641494	11.0659999820852	1.86960332079226e-06	1.33477847170537	3
ENSG00000158748.3	HTR6	1	19665879	1_13	0	0.111616311159732	24.1925150129814	8.49801822612908e-06	-2.28663439234338	1
ENSG00000179023.8	KLHDC7A	1	18479350	1_13	0	0.0617457938239875	18.4161180012703	3.5786105765613e-06	1.92152680383361	2
ENSG00000159423.16	ALDH4A1	1	18902477	1_13	0	0.0242505273317499	9.47012319266189	7.22746153687084e-07	-1.10567614235849	3
ENSG00000127481.14	UBR4	1	19056909	1_13	0	0.0149974733215918	4.90997599498593	2.31742901724157e-07	0.268623288799734	2
ENSG00000127463.13	EMC1	1	19227605	1_13	0	0.0149760952821381	4.89646339390371	2.30775701746015e-07	0.280609820267692	3
ENSG00000053372.4	MRTO4	1	19251559	1_13	0	0.0164358672989905	5.77778140675912	2.9885650057613e-07	0.69143529089487	3
ENSG00000162482.4	AKR7A3	1	19317724	1_13	0	0.0160654264808011	5.5617239500139	2.81196986428051e-07	0.697011320005713	2
ENSG00000053371.12	AKR7A2	1	19310633	1_13	0	0.0147194734656269	4.7327460952554	2.19237304860556e-07	0.162699723838336	4
ENSG00000040487.12	PQLC2	1	19313501	1_13	0	0.0258751986296393	10.0869391572713	8.21395023381236e-07	-1.21691293460064	2
ENSG00000173436.13	MINOS1	1	19604145	1_13	0	0.029775230359621	11.4238331907749	1.07047358914508e-06	1.33136190153187	1
ENSG00000158747.13	NBL1	1	19640599	1_13	0	0.0147425444584457	4.74758101374566	2.20269215069576e-07	-0.0851076758131924	1
ENSG00000169914.5	OTUD3	1	19882213	1_13	0	0.0251821366330498	9.82863807474357	7.78923654509426e-07	-1.17327562519738	3
ENSG00000188257.10	PLA2G2A	1	19979786	1_13	0	0.0153318972733352	5.11890170803803	2.46991305034521e-07	-0.305574624630346	2
ENSG00000127472.10	PLA2G5	1	20028276	1_13	0	0.0148348493956908	4.80670145045509	2.24408479854069e-07	0.128688761136987	1
ENSG00000179002.5	TAS1R2	1	18853550	1_13	0	0.0147100201352236	4.72666174736742	2.18814836244912e-07	0.139169939985316	2
ENSG00000162543.5	UBXN10	1	20165336	1_15	0	0.0325435311798787	18.0038954927856	1.84391175037528e-06	-1.76441510626617	1
ENSG00000090432.6	MUL1	1	20506985	1_15	0	0.0131224655562711	9.35626097071736	3.86390768719582e-07	1.15396951717613	2
ENSG00000183114.7	FAM43B	1	20551955	1_15	0	0.00818291286680739	4.91918762474776	1.26680651412061e-07	0.293188400433434	2
ENSG00000158825.5	CDA	1	20590713	1_15	0	0.0334501923780643	18.2064188151585	1.9166028181633e-06	-1.90585863240982	1
ENSG00000158828.7	PINK1	1	20622995	1_15	0	0.00820361149856286	4.94173992500811	1.27583333244282e-07	-0.322404240205417	2
ENSG00000189410.11	SH2D5	1	20733294	1_15	0	0.00879463972864425	5.59198432937062	1.54772205999103e-07	0.542505175864749	1
ENSG00000075151.20	EIF4G3	1	21169175	1_15	0	0.00871524777876487	5.46732541050643	1.49955927036956e-07	-0.864855934994328	3
ENSG00000117298.14	ECE1	1	21304979	1_15	0	0.00810740549236177	4.85651577533252	1.23912657812876e-07	-0.145205571009309	1
ENSG00000142794.18	NBPF3	1	21390534	1_15	0	0.00865777971205817	5.43676084604166	1.4813433584525e-07	-0.490007616250282	2
ENSG00000070886.11	EPHA8	1	22564006	1_15	0	0.00866880114761415	5.52208355808533	1.50650642590027e-07	-0.517508584579977	2
ENSG00000162551.13	ALPL	1	21496799	1_15	0	0.00802521021509495	4.74686968723346	1.19887167757795e-07	0.105422584460171	2
ENSG00000076864.19	RAP1GAP	1	21620723	1_15	0	0.00818363594293914	4.93756327873649	1.27165103565665e-07	0.0239678978635876	2
ENSG00000090686.15	USP48	1	21782050	1_15	0	0.055950565378883	22.9368946704108	4.03876025115458e-06	2.19396932885652	4
ENSG00000142798.17	HSPG2	1	21936377	1_15	0	0.00800258129023679	4.71234242607917	1.18679555039843e-07	0.00319500462713158	1
ENSG00000142789.19	CELA3A	1	22001714	1_15	0	0.00977201470407674	6.5933996698356	2.02769433346199e-07	0.766402047826208	1
ENSG00000162552.14	WNT4	1	22227085	1_15	0	0.0150041886441679	10.6178988629057	5.01371997028308e-07	-1.1944620725904	1
ENSG00000184677.16	ZBTB40	1	22453334	1_15	0	0.00955878691766732	6.28552957253764	1.89083498078966e-07	-0.45249196523306	1
ENSG00000173372.16	C1QA	1	22636557	1_15	0	0.00833211096758779	5.47689861040761	1.43614642082062e-07	-0.905701342491544	1
ENSG00000159189.11	C1QC	1	22644432	1_15	0	0.00859379158131535	5.31047476147576	1.43624040288897e-07	-0.15281690691347	1
ENSG00000133216.16	EPHB2	1	22829796	1_16	0	0.019295933762456	4.98369791259661	3.02640107798972e-07	-0.280593864506854	1
ENSG00000004487.15	KDM1A	1	23042784	1_16	0	0.0235394299341131	6.87162209831652	5.09054384577456e-07	-0.736634898179239	1
ENSG00000169641.13	LUZP1	1	23177591	1_16	0	0.0324380023036347	9.92509124803669	1.01320560171579e-06	1.3167266930133	2
ENSG00000125945.14	ZNF436	1	23371627	1_16	0	0.126040229607348	23.0810147787546	9.15531008983309e-06	-2.61617763194054	1
ENSG00000204219.9	TCEA3	1	23424647	1_16	0	0.0969982348546995	20.4941689594232	6.25609186313319e-06	2.48373090988257	2
ENSG00000088280.18	ASAP3	1	23483896	1_16	0	0.0191160356307789	4.8948311113711	2.94472346317009e-07	0.456052306672809	2
ENSG00000007968.6	E2F2	1	23495685	1_16	0	0.0194054456345698	5.03740161493922	3.07637427627023e-07	0.196671522016426	1
ENSG00000117318.8	ID3	1	23559582	1_16	0	0.0187597498554321	4.71630973221214	2.78444302249664e-07	0.148841535467594	1
ENSG00000142676.12	RPL11	1	23691734	1_17	0	0	131.35440556361	0	0.782701005098859	1
ENSG00000011007.12	ELOA	1	23743147	1_17	0	0	1854.22683400007	0	3.72582769113585	1
ENSG00000057757.9	PITHD1	1	23782193	1_17	0	3.02091685000505e-13	3007.55479577688	2.85931033437057e-15	-3.282971481843	1
ENSG00000117308.14	GALE	1	23800401	1_17	0	0	176.210286907802	0	0.602831351238837	1
ENSG00000117305.14	HMGCL	1	23838758	1_17	0	3.01963077875556e-08	3110.74885093113	2.9561588446566e-10	3.00687374854056	1
ENSG00000142661.18	MYOM3	1	24089138	1_17	0	0	97.7926863785384	0	-0.940556450727437	5
ENSG00000142677.3	IL22RA1	1	24143324	1_17	0	0	102.510885509376	0	1.13073176616023	1
ENSG00000001460.17	STPG1	1	24401188	1_17	0	0	5.9681409570998	0	0.454018907491705	3
ENSG00000001461.16	NIPAL3	1	24415329	1_17	0	0	9.32197913284387	0	-0.248161367797366	2
ENSG00000117602.11	RCAN3	1	24503673	1_17	0	0	17.7110793358731	0	-1.2529977042318	1
ENSG00000184454.6	NCMAP	1	24548518	1_17	0	0	17.5261484175742	0	-1.13700661253094	1
ENSG00000169504.14	CLIC4	1	24745177	1_17	0	0	26.7071914175328	0	-2.23928988467038	2
ENSG00000020633.18	RUNX3	1	24965206	1_17	0	0	6.30971265479021	0	-0.600121637928093	1
ENSG00000162510.5	MATN1	1	30725886	1_20	0	0	10.3406797402377	0	1.11348684878832	1
ENSG00000162511.7	LAPTM5	1	30757348	1_20	0	0	9.07279486001334	0	-0.979268383781502	2
ENSG00000162512.15	SDC3	1	30914674	1_20	0	0	12.0257760135379	0	0.155827536801172	1
ENSG00000134644.15	PUM1	1	31067081	1_20	0	0	17.9161962984993	0	-1.71220426523805	2
ENSG00000084628.9	NKAIN1	1	31239088	1_20	0	0	11.8470846643265	0	-1.21892396242602	1
ENSG00000121769.7	FABP3	1	31377211	1_20	0	0	35.1987733922465	0	1.93715752498662	2
ENSG00000168528.11	SERINC2	1	31428478	1_20	0	0	85.6672752893707	0	-0.103343483266974	2
ENSG00000142910.15	TINAGL1	1	31572137	1_20	0	0	8.76122031382962	0	-0.781049761094056	2
ENSG00000121764.11	HCRTR1	1	31449025	1_20	0	0	6.92200235709929	0	-0.368367578028317	1
ENSG00000162517.12	PEF1	1	31642021	1_20	0	0	52.4770785007721	0	-1.89775479671004	2
ENSG00000084636.17	COL16A1	1	31703950	1_20	0	0	88.611291035184	0	-0.679770729642825	3
ENSG00000134668.12	SPOCD1	1	31815803	1_20	0	0	1540.96358486951	0	2.26242287948919	1
ENSG00000121775.17	TMEM39B	1	32071019	1_21	0	0.0225230294886553	7.2586408214846	5.14506760795631e-07	0.674321667215519	1
ENSG00000025800.13	KPNA6	1	32108863	1_21	0	0.0419850950761625	13.197722667999	1.74382585586574e-06	1.81300279948414	1
ENSG00000084652.15	TXLNA	1	32179560	1_21	0	0.038818928264068	12.447150220193	1.52062611797098e-06	1.7510092527251	1
ENSG00000160051.11	IQCC	1	32205464	1_21	0	0.036894526635235	11.96094010639	1.38878888491618e-06	1.70833955272214	1
ENSG00000084623.11	EIF3I	1	32222176	1_21	0	0.0396265861182401	12.6441802065013	1.57683521166522e-06	-1.76721526665912	1
ENSG00000160055.19	TMEM234	1	32222176	1_21	0	0.0396265861182401	12.6441802065013	1.57683521166522e-06	1.76721526665912	1
ENSG00000183615.5	FAM167B	1	32246914	1_21	0	0.0278629846484482	9.28244781906601	8.13952620840832e-07	1.29895373249216	1
ENSG00000116478.11	HDAC1	1	32291945	1_21	0	0.0199017824498858	6.08361567890861	3.81033112880887e-07	-0.574359601049014	1
ENSG00000162526.6	TSSK3	1	32366691	1_21	0	0.0215365921399142	6.83317226142495	4.63135771748221e-07	0.484375470556481	1
ENSG00000225828.1	FAM229A	1	32366691	1_21	0	0.0215365921399142	6.83317226142494	4.63135771748221e-07	0.484375470556481	1
ENSG00000176261.15	ZBTB8OS	1	32651491	1_21	0	0.0196999423281897	5.98686310980088	3.71170332992956e-07	0.532900002460591	1
ENSG00000162520.14	SYNC	1	32705224	1_21	0	0.0178117305298692	5.03093954851619	2.82009792324352e-07	0.266656511584105	1
ENSG00000116497.17	S100PBP	1	32815516	1_21	0	0.017227660651093	4.71478257840107	2.5562124884149e-07	-0.0742974999736922	2
ENSG00000134684.10	YARS	1	32817927	1_21	0	0.0181581323099259	5.21362018054644	2.97933637505939e-07	0.331435002704977	1
ENSG00000160097.16	FNDC5	1	32871796	1_21	0	0.0173544398143344	4.78430316595295	2.61299311250401e-07	0.143017532117461	2
ENSG00000004455.16	AK2	1	33080995	1_21	0	0.0172607265009924	4.73296339183001	2.57099475209084e-07	-0.201119533400252	1
ENSG00000142920.16	AZIN2	1	33080047	1_21	0	0.0173792522106309	4.79784996333071	2.62413831396271e-07	-0.051556823140572	2
ENSG00000160094.14	ZNF362	1	33257610	1_21	0	0.0300004834849362	9.9866395728597	9.42880390413929e-07	-1.29884217980154	1
ENSG00000134686.18	PHC2	1	33430474	1_21	0	0.0175284793692032	4.87892279657823	2.69139326597798e-07	0.243224061534886	1
ENSG00000121903.14	ZSCAN20	1	33470746	1_21	0	0.0384952088889302	12.3670429624887	1.4982404696066e-06	1.54457821573887	1
ENSG00000121904.17	CSMD2	1	34165500	1_21	0	0.017390665665454	4.8040752236315	2.62926874392979e-07	0.145690150402315	1
ENSG00000189280.3	GJB5	1	34777450	1_22	0	0.0129793662906108	4.96984575713737	2.03004363406043e-07	0.478381369326151	1
ENSG00000189433.5	GJB4	1	34759243	1_22	0	0.0162588229832656	7.10344596432576	3.63468817088581e-07	0.792847943373883	5
ENSG00000188910.7	GJB3	1	34774193	1_22	0	0.0396091302753988	15.5773354818495	1.94176850785252e-06	-1.44183898281934	3
ENSG00000187513.8	GJA4	1	34790785	1_22	0	0.021458394199111	9.73599334752918	6.57485926758447e-07	-1.05081757097884	1
ENSG00000163866.8	SMIM12	1	34853356	1_22	0	0.0137957854276972	5.54734043776318	2.40846435839576e-07	0.367288512206165	2
ENSG00000243749.1	TMEM35B	1	34984759	1_22	0	0.0376346192972804	15.0881634009852	1.78703426389986e-06	1.62770606902621	1
ENSG00000197056.9	ZMYM1	1	35095909	1_22	0	0.0128367434862192	4.86526987460605	1.9654896986835e-07	-0.484582505568533	1
ENSG00000020129.15	NCDN	1	35557823	1_22	0	0.0152968550059371	6.5255339738263	3.14142849606732e-07	-0.679414221100686	1
ENSG00000116819.6	TFAP2E	1	35575330	1_22	0	0.0404132096489607	15.7695641609496	2.00563549950337e-06	-2.00409539444667	1
ENSG00000142686.7	C1orf216	1	35719096	1_22	0	0.0968537101065469	24.2241494603153	7.38369540401393e-06	2.80684620098171	1
ENSG00000134698.10	AGO4	1	35807900	1_22	0	0.0196371609095692	8.89388326100524	5.49640969766813e-07	1.39786530453471	3
ENSG00000116863.10	ADPRHL2	1	36088235	1_22	0	0.0611322772235852	19.7478583663364	3.79926468973789e-06	2.29985276208576	2
ENSG00000054116.11	TRAPPC3	1	36136601	1_22	0	0.0131105453737754	5.06503602398196	2.08983630771674e-07	-0.318008045435701	1
ENSG00000054118.13	THRAP3	1	36224998	1_22	0	0.0136317973647051	5.43412587336515	2.33126578296465e-07	0.262213459354821	1
ENSG00000142694.6	EVA1B	1	36323755	1_22	0	0.0637810525548975	20.1578837834075	4.04618366719232e-06	1.93202594577065	2
ENSG00000196182.10	STK40	1	36386242	1_22	0	0.0130428244158807	5.0160207206533	2.05892223310801e-07	-0.125896995622969	1
ENSG00000181817.5	LSM10	1	36374664	1_22	0	0.0166296229828971	7.31717977898245	3.8294385286277e-07	-0.743090032486683	2
ENSG00000116885.18	OSCP1	1	36446312	1_22	0	0.0126253364013068	4.70811359263821	1.87067725103767e-07	-0.002476854795313	2
ENSG00000163873.9	GRIK3	1	37035122	1_22	0	0.025316705818646	11.3076532270631	9.00925024543576e-07	1.26373291206544	1
ENSG00000183317.16	EPHA10	1	37765311	1_23	0	0.0242422959227642	4.71172155478397	3.59469741487879e-07	0.097799012890669	1
ENSG00000163875.15	MEAF6	1	37513172	1_23	0	0.0243326822640672	4.84907947709138	3.7132848111833e-07	-0.280379580037298	1
ENSG00000163877.10	SNIP1	1	37554146	1_23	0	0.0426475735342448	10.295762420431	1.38185289537329e-06	-1.40692415991055	2
ENSG00000163879.10	DNALI1	1	37557547	1_23	0	0.057488689506416	14.2276407895881	2.57409324119114e-06	2.20726946396925	1
ENSG00000134697.12	GNL2	1	37592996	1_23	0	0.051489772042478	13.1111994002065	2.12457645952563e-06	2.12160911437334	1
ENSG00000116922.14	C1orf109	1	37691932	1_23	0	0.140542449900471	21.4804407925595	9.50078920777811e-06	-2.37660526236641	2
ENSG00000134690.10	CDCA8	1	37692586	1_23	0	0.0263002157434507	5.59384009445567	4.62997165475647e-07	0.611965946329626	2
ENSG00000197982.13	C1orf122	1	37803164	1_23	0	0.025080107159217	4.97673821432628	3.92810563261748e-07	0.168973258402656	1
ENSG00000188786.9	MTF1	1	37859751	1_23	0	0.0273903366778747	11.8616933887403	1.02247580042208e-06	-2.8054177980663	2
ENSG00000204084.12	INPP5B	1	37946715	1_23	0	0.0248034949310292	10.8713374416957	8.48603520738078e-07	-2.66230651830326	2
ENSG00000183431.11	SF3A3	1	37990434	1_23	1	0.310758058042354	24.3268708014865	2.37912697511823e-05	4.54704821830926	2
ENSG00000183386.9	FHL3	1	37996149	1_23	1	0.485918892997766	25.3853269736687	3.88199990603782e-05	4.71537377367469	2
ENSG00000183520.11	UTP11	1	37997832	1_23	1	0.102866850120972	20.6604465051885	6.68842895473097e-06	4.22583909267474	1
ENSG00000131233.9	GJA9	1	38882116	1_24	0	0.0690815421219925	13.4772474610343	2.93003089864473e-06	1.83601748572035	1
ENSG00000158315.10	RHBDL2	1	38943030	1_24	0	0.0277674259825094	4.73376206333541	4.136671378251e-07	0.0170048899601246	1
ENSG00000174574.15	AKIRIN1	1	38991022	1_24	0	0.058884659309963	11.9330941311271	2.2113842230944e-06	1.59275902453107	2
ENSG00000168653.10	NDUFS5	1	39026790	1_24	0	0.0445219001549684	9.24407025511098	1.29522704017436e-06	1.24636867259838	2
ENSG00000127603.23	MACF1	1	39130465	1_24	0	0.0286192688803392	5.02154594366779	4.5227746482123e-07	0.387087808908775	1
ENSG00000183682.7	BMP8A	1	39491596	1_24	0	0.0676870027479335	13.2797245848572	2.8288070471718e-06	-1.57502456700953	3
ENSG00000090621.13	PABPC4	1	39554348	1_24	0	0.0329283325386374	6.35874640087672	6.58946593959265e-07	0.690887071741893	2
ENSG00000084072.16	PPIE	1	39738752	1_25	0	0.0162802571622095	5.96091625303643	3.05410001201644e-07	-0.654544526785165	1
ENSG00000116985.11	BMP8B	1	39749505	1_25	0	0.0248061245551871	9.96694219024761	7.78089998570062e-07	-1.24398683900116	2
ENSG00000043514.15	TRIT1	1	39883756	1_25	0	0.0674294161012137	19.2223935286479	4.07911394256084e-06	-2.22516309669954	1
ENSG00000168389.17	MFSD2A	1	39952892	1_25	0	0.0141920206984131	4.71611877530819	2.1063859235556e-07	0.0447867352254979	1
ENSG00000131238.16	PPT1	1	40097321	1_25	0	0.0159015012365732	5.74104566503481	2.87301638191098e-07	0.540187011449829	2
ENSG00000084073.8	ZMPSTE24	1	40257123	1_25	0	0.0195957423220747	7.81532638090646	4.81967565862761e-07	1.07059283908462	2
ENSG00000049089.13	COL9A2	1	40308522	1_25	0	0.0678281567624369	19.7239840671067	4.21030571852289e-06	2.09249483459571	2
ENSG00000084070.11	SMAP2	1	40394685	1_25	0	0.0501016967960921	16.6747452375004	2.62918178855758e-06	-1.87645458667093	1
ENSG00000187801.14	ZFP69B	1	40449693	1_25	0	0.0142494093857686	4.74748255764004	2.1289684005743e-07	0.133783019241499	1
ENSG00000187815.9	ZFP69	1	40476033	1_25	0	0.0227632466379247	9.15774353576131	6.56042015997896e-07	1.08448422089702	2
ENSG00000164002.11	EXO5	1	40508257	1_25	0	0.0488356373687907	16.1245871161626	2.47818906804129e-06	1.66637994988565	3
ENSG00000117010.15	ZNF684	1	40530624	1_25	0	0.019800243208113	7.85248780965641	4.89313017050736e-07	0.914741498033785	1
ENSG00000066136.20	NFYC	1	40703448	1_25	0	0.0206305839006397	8.11289342335481	5.26739957474869e-07	0.863974502493931	1
ENSG00000117013.14	KCNQ4	1	40783570	1_25	0	0.016879200920813	6.27157916528372	3.33148425579563e-07	0.605102867057737	1
ENSG00000179862.6	CITED4	1	40862033	1_25	0	0.0892073368605684	21.5725259716742	6.05634418854995e-06	-1.90093115452904	2
ENSG00000171790.15	SLFNL1	1	41023050	1_25	0	0.0854997428730462	22.9034162846032	6.16274288678636e-06	3.0096767614963	2
ENSG00000204060.6	FOXO6	1	41359803	1_25	0	0.0581639626320328	18.6118965910613	3.40685454104039e-06	-2.20694740160374	1
ENSG00000186973.10	FAM183A	1	43110532	1_26	0	0.00824791346585108	4.88087276804943	1.26692397983033e-07	-0.588672308800193	3
ENSG00000198815.8	FOXJ3	1	42334969	1_26	0	0.0089492008166856	5.25539206928034	1.48012484495574e-07	0.0292674137632891	1
ENSG00000177181.14	RIMKLA	1	42381115	1_26	0	0.0179415710815619	11.7226745656601	6.61905747798009e-07	1.54252603070697	2
ENSG00000066185.12	ZMYND12	1	42438633	1_26	0	0.0334734480926471	18.5009096847824	1.94895812483971e-06	-2.06045804115886	2
ENSG00000186409.14	CCDC30	1	42464495	1_26	0	0.0268443489874737	18.4874284140477	1.56184652349816e-06	2.36849670985105	1
ENSG00000127125.8	PPCS	1	42457816	1_26	0	0.0570741885489459	32.0403785651566	5.75501365020536e-06	3.76168320500478	1
ENSG00000171960.10	PPIH	1	42658184	1_26	0	0.0125893303070102	10.7828332939268	4.27213032668893e-07	-1.4940173082254	1
ENSG00000164007.10	CLDN19	1	42740306	1_26	0	0.0239278457042577	15.300459737715	1.15217130172477e-06	-1.56930162456589	2
ENSG00000117385.15	P3H1	1	42767127	1_26	0	0.0130396259296739	11.6266936032263	4.77122979993968e-07	1.69346891010437	2
ENSG00000164008.14	C1orf50	1	42721893	1_26	0	0.0292892711168679	18.8961278640448	1.74176819825717e-06	1.9670387337668	2
ENSG00000274386.5	TMEM269	1	42785273	1_26	0	0.00951959339257369	5.90523572856241	1.76914981473759e-07	-0.0837169882902026	1
ENSG00000177868.11	SVBP	1	42808082	1_26	0	0.0217978033108085	16.7078859038294	1.14615460598798e-06	-2.05791442695149	2
ENSG00000164010.13	ERMAP	1	42816759	1_26	0	0.00833358940245865	4.92857395340418	1.29259463822085e-07	0.388461868573643	3
ENSG00000164011.17	ZNF691	1	42846835	1_26	0	0.00827253762278424	4.80524442437412	1.25101699073211e-07	-0.0377486383006177	1
ENSG00000117394.20	SLC2A1	1	42959411	1_26	0	0.0088535574087969	5.48016564647839	1.52693470926607e-07	0.523441706023726	1
ENSG00000243710.7	CFAP57	1	43172765	1_26	0	0.013639994976822	8.84163926877847	3.79538621742009e-07	0.742270769090887	2
ENSG00000179178.10	TMEM125	1	43269525	1_26	0	0.0141798687228	9.53665368293648	4.25576066009701e-07	0.977363936689793	1
ENSG00000253313.5	C1orf210	1	43285638	1_26	0	0.0125495037073166	8.96896967230338	3.54224079487218e-07	1.1450256448929	1
ENSG00000066056.13	TIE1	1	43300755	1_27	1	0.0919485150721802	36.1923740862404	1.04729918558591e-05	5.61104866542093	1
ENSG00000117400.16	MPL	1	43337449	1_27	1	0.0750086353696772	34.2953500286271	8.09571997574457e-06	5.56414231731672	1
ENSG00000117399.13	CDC20	1	43359194	1_27	0	0.0883462138917829	17.606143993085	4.89509546071054e-06	1.19829882255093	1
ENSG00000066322.14	ELOVL1	1	43367703	1_27	1	0.118919140339924	35.8172250848097	1.34045633302716e-05	5.67305136982265	1
ENSG00000159479.16	MED8	1	43389819	1_27	0	0.0266866917727086	10.6025488326388	8.90459137262546e-07	1.74575979194846	2
ENSG00000142949.16	PTPRF	1	43526161	1_27	0	0.0195294919303113	9.80609588796092	6.0269287093724e-07	1.86458266492099	2
ENSG00000066135.12	KDM4A	1	43644985	1_27	0	0.0194635222168018	5.28354469599816	3.23635232204868e-07	0.17253988547284	1
ENSG00000126091.19	ST3GAL3	1	43705540	1_27	0	0.0186335735671064	7.34513918443347	4.30730034409565e-07	-1.46731374709145	2
ENSG00000117408.10	IPO13	1	43941729	1_27	0	0.0278105953977689	9.17473503899572	8.02994908171867e-07	1.27497805320442	2
ENSG00000117410.13	ATP6V0B	1	43974045	1_27	0	0.0182399611487296	5.14440732706391	2.95303252764357e-07	0.693191853181757	2
ENSG00000117411.16	B4GALT2	1	43979118	1_27	0	0.0569865887776096	13.8669353910411	2.48692178457215e-06	0.938754323511854	2
ENSG00000196517.11	SLC6A9	1	44031577	1_27	0	0.0864959952518454	18.8341482989313	5.1268541130463e-06	-2.0104636917762	1
ENSG00000159214.12	CCDC24	1	43991633	1_27	0	0.0676649814575	18.4472678545353	3.928303144315e-06	-2.21229918581538	2
ENSG00000178028.13	DMAP1	1	44213884	1_27	0	0.0267576050760997	7.82362224328748	6.58815921280222e-07	0.579246824448346	2
ENSG00000117419.14	ERI3	1	44354647	1_27	0	0.0234804329845704	6.74662618670674	4.985419665808e-07	-0.430307423056081	1
ENSG00000198520.10	C1orf228	1	44675973	1_28	0	0.0232684662531392	6.46775097289248	4.73619986676665e-07	0.414530896073158	1
ENSG00000142945.12	KIF2C	1	44739744	1_28	0	0.019219820298165	5.15113887267145	3.11574247574027e-07	-0.991926437183935	2
ENSG00000142959.4	BEST4	1	44789154	1_28	0	0.0204267822095336	5.70889211523336	3.669955245114e-07	0.830417292539777	1
ENSG00000173846.12	PLK3	1	44809879	1_28	0	0.019004359913763	4.71561988988168	2.82033704072367e-07	-0.281697854860872	1
ENSG00000188396.3	TCTEX1D4	1	44806240	1_28	0	0.0191226452430597	5.02083544989198	3.0215718805133e-07	0.898628226717527	1
ENSG00000222009.8	BTBD19	1	44812422	1_28	0	0.0198920627477778	5.42150024291821	3.39397216145892e-07	0.766118295343946	1
ENSG00000117425.13	PTCH2	1	44842737	1_28	0	0.0196902712302915	5.11930128927034	3.17227889799386e-07	-0.608118999366306	1
ENSG00000070785.16	EIF2B3	1	44987466	1_28	0	0.0232912021723034	7.65954901232029	5.6144094045903e-07	1.75200398185866	1
ENSG00000126107.14	HECTD3	1	44995317	1_28	0	0.0194223123826629	5.27941393656303	3.22697516548371e-07	0.88501661517107	3
ENSG00000126088.13	UROD	1	45012003	1_28	0	0.0216359784459533	6.95504821921021	4.73571609992e-07	-1.71756383590463	1
ENSG00000186603.5	HPDL	1	45330597	1_28	0	0.0229496607586018	7.41297007700379	5.35398920173792e-07	-1.23051588271373	1
ENSG00000132781.17	MUTYH	1	45341261	1_28	0	0.0486242601590162	14.8282953224337	2.26909775950181e-06	-2.22879089352768	1
ENSG00000280670.2	CCDC163	1	45499668	1_28	0	0.0273075690017595	10.741421040453	9.23110633506176e-07	2.38300903578523	1
ENSG00000132763.14	MMACHC	1	45499635	1_28	0	0.121888696126582	24.095641447168	9.2429562439149e-06	3.84362410432777	2
ENSG00000117450.13	PRDX1	1	45522595	1_28	0	0.04523762560627	14.4827068992796	2.06185688449226e-06	-2.49140543579609	1
ENSG00000117448.13	AKR1A1	1	45566871	1_28	0	0.0228128682185443	7.00688278248732	5.03052970347093e-07	-1.38453157379097	1
ENSG00000132780.16	NASP	1	45583288	1_28	0	0.0242368358010492	6.73160890512283	5.13456635354213e-07	0.300461683783086	1
ENSG00000159588.14	CCDC17	1	45620180	1_28	0	0.0204124031786271	7.05552162608475	4.53244182818043e-07	-2.14556574695315	1
ENSG00000159592.10	GPBP1L1	1	45687876	1_28	0	0.0200703791627914	6.80327100126575	4.29716788907857e-07	-2.09881370680889	2
ENSG00000159596.6	TMEM69	1	45688394	1_28	0	0.0593294491006132	18.1116116657271	3.38171019861852e-06	-2.58907734506811	2
ENSG00000086015.20	MAST2	1	45789046	1_28	0	0.0630624877411443	15.7707493375078	3.12991397988773e-06	-3.65787669022466	1
ENSG00000117472.9	TSPAN1	1	46174934	1_28	0	0.0437426105167125	12.8687977638424	1.77154279222952e-06	1.79282694562069	3
ENSG00000171357.5	LURAP1	1	46183374	1_28	0	0.0280332608582902	9.48622044936955	8.36904310933689e-07	1.94389375337594	3
ENSG00000085998.13	POMGNT1	1	46198577	1_28	0	0.0200545241412434	5.17585328443992	3.26665516860006e-07	0.102735592910112	1
ENSG00000085999.11	RAD54L	1	46244533	1_28	0	0.0292382482677763	9.79492178871912	9.01283241192939e-07	2.00855978553828	1
ENSG00000132128.16	LRRC41	1	46326388	1_28	0	0.0631210763579484	15.7005784375497	3.1188825645642e-06	-2.10971392643841	1
ENSG00000117480.15	FAAH	1	46326388	1_28	0	0.0605810322754939	16.610622344455	3.16687956206836e-06	-2.60392214599762	3
ENSG00000173660.11	UQCRH	1	46309111	1_28	0	0.023310396394548	6.58417083599233	4.83014004910729e-07	-0.669429742290522	1
ENSG00000079277.19	MKNK1	1	46529631	1_29	0	0.0197954477641279	5.0031880635723	3.11688752829402e-07	0.412527194535882	1
ENSG00000186118.8	TEX38	1	46668649	1_29	0	0.025840651452549	7.53561686606242	6.12817616507955e-07	-0.988829520316366	1
ENSG00000123472.12	ATPAF1	1	46673908	1_29	0	0.142427953967925	24.078374328211	1.07927314540207e-05	-2.37801547249344	1
ENSG00000159658.10	EFCAB14	1	46718897	1_29	0	0.0252925954827981	7.33166433975688	5.83586108628457e-07	0.962161059138861	1
ENSG00000142973.13	CYP4B1	1	46800104	1_29	0	0.0210139894045881	5.57029378702776	3.68379610079005e-07	-0.395103243261804	2
ENSG00000186377.7	CYP4X1	1	47023329	1_29	0	0.0648202965453889	16.3472137506412	3.33475343507059e-06	-1.87769404685505	2
ENSG00000162365.11	CYP4A22	1	47138337	1_29	0	0.04816977560475	13.4861587962781	2.04442821486666e-06	-1.29740522105389	1
ENSG00000162366.7	PDZK1IP1	1	47190903	1_29	0	0.0193172466768555	4.77111339190027	2.90050713176187e-07	0.106372712763977	1
ENSG00000162367.11	TAL1	1	47227548	1_29	0	0.0548565228357133	14.7364040814431	2.54406832647262e-06	-1.91931762623779	1
ENSG00000123473.15	STIL	1	47314279	1_29	0	0.0621753387738229	15.9445099098774	3.11988300770157e-06	-2.21925218580589	1
ENSG00000162368.13	CMPK1	1	47333764	1_29	0	0.0518392542502544	14.1918679419758	2.31530004509815e-06	-2.02364224641337	2
ENSG00000186790.5	FOXE3	1	47416825	1_29	0	0.0210520876662847	5.58754432362021	3.70190376643895e-07	-0.806739965329084	1
ENSG00000117834.12	SLC5A9	1	48207445	1_30	0	0.0170497609737459	5.45094676694817	2.92482044150756e-07	0.793351424840535	2
ENSG00000132122.11	SPATA6	1	48470359	1_30	0	0.0296296169179816	10.1616994748236	9.4754830049245e-07	1.34349092063104	3
ENSG00000162373.12	BEND5	1	48777294	1_31	0	0.0196558118311703	5.59008273469951	3.45794590639071e-07	-0.485172292236009	1
ENSG00000162374.16	ELAVL4	1	50048717	1_32	0	0.0338939133818962	9.52457339478623	1.0159590930166e-06	-1.37132000426146	1
ENSG00000123091.4	RNF11	1	51235789	1_32	0	0.0340401232462468	9.5656677304356	1.02474401101693e-06	1.35979982745619	2
ENSG00000203995.9	ZYG11A	1	52842285	1_33	0	0.0232997436135768	7.12810287671213	5.22677824602025e-07	0.948554690449976	1
ENSG00000169213.6	RAB3B	1	51991487	1_33	0	0.0225371289012138	6.81177704691793	4.83134429000796e-07	-0.940566653045078	1
ENSG00000085831.15	TTC39A	1	51288140	1_33	0	0.0212747869122949	6.26424052520149	4.19413704755956e-07	0.61889178588963	2
ENSG00000085832.16	EPS15	1	51534159	1_33	0	0.0201990109674369	5.7715503430462	3.66886360764316e-07	-0.477989165249992	1
ENSG00000117859.18	OSBPL9	1	51577431	1_33	0	0.0281957538825237	8.9426964197209	7.93526021062131e-07	-1.01346824184652	2
ENSG00000078618.21	NRDC	1	51826904	1_33	0	0.0671007988498037	17.2586830851428	3.64455340328895e-06	1.80199622207552	2
ENSG00000198841.3	KTI12	1	52033817	1_33	0	0.0180919054184736	4.72618254464554	2.69093851181002e-07	-0.0130039902351414	2
ENSG00000154222.14	CC2D1B	1	52352516	1_33	0	0.0351508864704003	11.0455134966064	1.22188734343702e-06	-1.28076041229713	1
ENSG00000134748.12	PRPF38A	1	52424219	1_33	0	0.032664168194467	10.345024606404	1.06343782838133e-06	-1.4034825646787	1
ENSG00000116157.5	GPX7	1	52598340	1_33	0	0.0192290801898196	5.30449457980938	3.21004776152678e-07	0.307355552352476	4
ENSG00000182183.14	FAM159A	1	52585348	1_33	0	0.0186391577846708	5.00885670191746	2.93814933526707e-07	0.173307992777503	1
ENSG00000162378.12	ZYG11B	1	52748212	1_33	0	0.0263911986858492	8.31306067686643	6.90444922835596e-07	-1.0834700508268	1
ENSG00000121310.16	ECHDC2	1	52926925	1_33	0	0.0203760748351884	5.8544108700196	3.7541593183236e-07	0.629894232688085	2
ENSG00000116171.17	SCP2	1	52927236	1_33	0	0.0216763309418381	6.4418509768024	4.39445903595775e-07	0.768044334981161	2
ENSG00000174348.13	PODN	1	53061947	1_33	0	0.0545180083777749	15.2535359087429	2.61709498059359e-06	1.6953023017811	2
ENSG00000162383.11	SLC1A7	1	53085621	1_33	0	0.0249795713506877	7.7899990844767	6.12394613293547e-07	0.826501312881849	3
ENSG00000157184.6	CPT2	1	53196294	1_33	0	0.0223087599813046	6.71509679738712	4.71451131076671e-07	0.939426348275549	2
ENSG00000162384.13	C1orf123	1	53218652	1_33	0	0.125700679561272	23.4050184140454	9.25881883403385e-06	2.90277253038707	1
ENSG00000157193.15	LRP8	1	53326569	1_33	0	0.0183071217942585	4.83835851604973	2.78757839830845e-07	0.14686188402055	1
ENSG00000174332.5	GLIS1	1	53545519	1_33	0	0.124403133182339	23.3051350542148	9.12413949149934e-06	2.47056064420322	3
ENSG00000162407.8	PLPP3	1	56645496	1_36	0	0.0309412216965291	8.30229580897867	8.08434119525713e-07	-0.993063480886309	1
ENSG00000173406.15	DAB1	1	58546315	1_37	0	0.0146452001461904	6.13332611528282	2.82683423403555e-07	0.707180846404093	2
ENSG00000162600.11	OMA1	1	58546313	1_37	0	0.0146893558869252	6.16839853451269	2.8515707536599e-07	-0.734512390087972	1
ENSG00000184292.6	TACSTD2	1	58617503	1_37	0	0.0124980271829173	4.72692796166434	1.859214176897e-07	0.421255020587862	1
ENSG00000177606.6	JUN	1	58881338	1_37	0	0.0135367289944269	5.62442464674567	2.39607722302698e-07	-0.456728844993941	1
ENSG00000172456.17	FGGY	1	59292674	1_37	0	0.175491184987448	34.7227630011916	1.91769067426922e-05	4.51327457590358	1
ENSG00000134709.10	HOOK1	1	59814713	1_38	0	0.0194402296884248	5.55709973279473	3.39984060647588e-07	-0.507132597947979	2
ENSG00000134716.9	CYP2J2	1	59887458	1_38	0	0.0183527817479171	5.01094518264292	2.89421323690094e-07	0.385121580795856	3
ENSG00000162599.15	NFIA	1	60863921	1_38	0	0.0260090321966135	8.32318184680224	6.81275151946942e-07	-0.999028159258935	2
ENSG00000162604.12	TM2D1	1	61723869	1_39	0	0.0235241084601114	5.15104139671858	3.81344236418524e-07	-0.324090107150374	1
ENSG00000132849.19	PATJ	1	62017951	1_39	0	0.0233229419471444	5.06940435969494	3.72091062859211e-07	0.314294270866174	2
ENSG00000240563.1	L1TD1	1	62194418	1_39	0	0.0653149630222062	14.9294743973499	3.06878298370401e-06	1.82997004282936	3
ENSG00000132854.18	KANK4	1	62318984	1_39	0	0.172017029375674	24.491962748717	1.32587935183002e-05	2.66545437481063	1
ENSG00000162607.12	USP1	1	62437203	1_39	0	0.0345220219283476	8.80501928826288	9.56611306069899e-07	-0.880330313199451	1
ENSG00000125703.14	ATG4C	1	62784304	1_39	0	0.0226049532530999	4.77223854953586	3.39496054573347e-07	-0.146525366830342	2
ENSG00000088035.15	ALG6	1	63367765	1_40	0	0.289755739328132	29.2843948858587	2.67040587716565e-05	2.9928275811272	1
ENSG00000203965.12	EFCAB7	1	63523814	1_40	0	0.0378573314475941	9.02242089399815	1.07493462944223e-06	1.17813564463203	2
ENSG00000079739.15	PGM1	1	63592409	1_40	0	0.027815329187429	6.08134773407256	5.32344798575167e-07	0.778379788936239	2
ENSG00000177414.13	UBE2U	1	64186189	1_40	0	0.0350812881539357	8.29459740672813	9.15756093538767e-07	0.917054980101759	2
ENSG00000162437.14	RAVER2	1	64744556	1_41	0	0.287290532166302	29.8787217018045	2.70142118058632e-05	-2.94410220000933	3
ENSG00000162434.11	JAK1	1	64966237	1_41	0	0.0910178159176921	18.1813244497871	5.20787918298607e-06	2.10614375072028	1
ENSG00000116675.15	DNAJC6	1	65248435	1_41	0	0.0250325017297791	5.76631879743713	4.54267720536335e-07	-0.598363791861894	1
ENSG00000213625.8	LEPROT	1	65372546	1_41	0	0.0404646569540741	10.3479017917131	1.31776247095589e-06	-1.25200727749582	2
ENSG00000184588.17	PDE4B	1	65791733	1_41	0	0.0244656916156382	5.54848836736405	4.2720974505084e-07	0.402052125859538	2
ENSG00000152760.9	TCTEX1D1	1	66762015	1_42	0	0.0168719804688684	8.61181637648587	4.57266935130795e-07	2.32909815702254	2
ENSG00000152763.16	WDR78	1	66893694	1_42	0	0.0257932610424395	11.1097344413852	9.01818011917487e-07	-1.6537987516781	2
ENSG00000198160.14	MIER1	1	66930811	1_42	0	0.133742505911075	27.3654167140975	1.15180907451809e-05	-2.84428080621043	1
ENSG00000116717.11	GADD45A	1	67681310	1_42	0	0.0534548471292094	17.9144484832111	3.01369646038806e-06	-2.08333960426472	1
ENSG00000172380.5	GNG12	1	67833648	1_42	0	0.0610515030367128	19.4019720900187	3.72778803090439e-06	2.1713657860061	1
ENSG00000116745.6	RPE65	1	68455838	1_43	0	0.0261728730095273	6.78879843024251	5.59182132095947e-07	-0.86529633754047	1
ENSG00000024526.16	DEPDC1	1	68496571	1_43	0	0.0351721231830872	9.60613978829339	1.06330158533901e-06	-1.39099535675847	1
ENSG00000033122.18	LRRC7	1	69567941	1_44	0	0.0377913831228504	7.21549128821981	8.58158813713452e-07	0.751024859190397	2
ENSG00000066557.5	LRRC40	1	70203930	1_44	0	0.0367017839265625	6.93586489294004	8.01118521386091e-07	-0.8714754512731	1
ENSG00000118454.12	ANKRD13C	1	70315264	1_44	0	0.0316669488996719	5.5270608475536	5.50819670011572e-07	0.551978802761118	1
ENSG00000197568.13	HHLA3	1	70376634	1_44	0	0.0388430081948672	7.47805596559435	9.14135429147255e-07	0.923266223574292	1
ENSG00000116761.11	CTH	1	70411075	1_44	0	0.0340422101711785	6.21722824971151	6.66075614339607e-07	0.700732404148159	1
ENSG00000050628.20	PTGER3	1	71023044	1_45	0	0.0575391117772239	16.7397994279015	3.03125433640594e-06	2.28066833685247	2
ENSG00000132485.13	ZRANB2	1	71081716	1_45	0	0.0173414008310304	5.29133950302084	2.88774458401624e-07	-0.461490387609084	1
ENSG00000254685.6	FPGT	1	74198130	1_47	0	0.0259270986318341	8.14935084979405	6.64945282413538e-07	-1.0035422387598	1
ENSG00000116783.14	TNNI3K	1	74217620	1_47	0	0.0198942477784735	5.63242528559423	3.52640294773161e-07	-0.486710008827574	4
ENSG00000116791.13	CRYZ	1	74702349	1_47	0	0.0181515623632964	4.76259284322435	2.72061094446572e-07	0.113606833847979	6
ENSG00000162623.15	TYW3	1	74733530	1_47	0	0.0180873496950634	4.72898429361961	2.69185573182903e-07	0.232987030413853	1
ENSG00000137968.16	SLC44A5	1	75397404	1_47	0	0.0180502794353924	4.70952344876549	2.67528384403501e-07	0.24282762249627	2
ENSG00000137955.15	RABGGTB	1	75786498	1_47	0	0.037229235588888	11.5996863633725	1.35906221913558e-06	1.73638708283166	2
ENSG00000057468.6	MSH4	1	75779738	1_47	0	0.051087102475372	14.6328845998596	2.35261137566583e-06	2.22198828775178	3
ENSG00000117069.14	ST6GALNAC5	1	76867670	1_48	0	0.0459231209655991	18.30626672346	2.64569730410939e-06	-2.02996420813319	2
ENSG00000142892.14	PIGK	1	77219918	1_48	0	0.0245683150243703	12.3339046686572	9.53641041120243e-07	1.51045633075612	3
ENSG00000154027.18	AK5	1	77282053	1_48	0	0.0110619730846744	4.76914021059187	1.66028124418908e-07	-0.101731008945067	1
ENSG00000077254.14	USP33	1	77760195	1_48	0	0.0226618138089817	11.5659597415037	8.2486963558015e-07	1.51403644008401	1
ENSG00000162614.18	NEXN	1	77888900	1_48	0	0.0114483801816569	5.09388953298167	1.83528087693426e-07	0.586437915414216	1
ENSG00000162613.16	FUBP1	1	77979050	1_48	0	0.0124652496540556	5.89900550113193	2.31413534628225e-07	-0.492864273326147	1
ENSG00000162616.8	DNAJB4	1	77979050	1_48	0	0.0126790460041647	6.05991678746176	2.41803293521522e-07	-0.945158978687618	2
ENSG00000137960.5	GIPC2	1	77979050	1_48	0	0.0121135284722732	5.62815786731233	2.14558591149557e-07	-0.692453713163852	3
ENSG00000137959.15	IFI44L	1	78619516	1_48	0	0.0150003729467589	7.65177310359802	3.61221102670459e-07	0.822093900158924	1
ENSG00000137965.10	IFI44	1	78649621	1_48	0	0.0123029715871148	5.77499728028912	2.23599474609485e-07	-0.523972211430907	1
ENSG00000162618.13	ADGRL4	1	79007402	1_48	0	0.0177035182815132	9.22214389373196	5.13807514673078e-07	-1.07677514079388	3
ENSG00000203943.8	SAMD13	1	84298566	1_51	0	0.301581886903517	31.6994641615758	3.00861176119843e-05	3.43433607456269	2
ENSG00000171517.5	LPAR3	1	84842841	1_52	0	0.0219599609754465	4.96137355106382	3.42880245617597e-07	-0.24903662038488	3
ENSG00000117133.10	RPF1	1	84479257	1_52	0	0.025852183211548	6.51270920372535	5.29868236240119e-07	-0.713031793813678	2
ENSG00000174021.10	GNG5	1	84506136	1_52	0	0.0342376369796664	9.19020125152128	9.90233873435618e-07	-1.11719137561052	2
ENSG00000122432.17	SPATA1	1	84508444	1_52	0	0.0280515901169703	7.28995424446851	6.43563286181444e-07	0.815937275417895	2
ENSG00000117151.12	CTBS	1	84574852	1_52	0	0.0318788574885144	8.50896612371827	8.53667045678769e-07	-0.992523381393233	2
ENSG00000117155.16	SSX2IP	1	84691358	1_52	0	0.0227571911284606	5.30019311644984	3.79593987074278e-07	-0.423316043042981	2
ENSG00000153898.12	MCOLN2	1	84928815	1_52	0	0.0222939288225017	5.10477014849905	3.58155624621151e-07	-0.310793296186832	2
ENSG00000162642.13	C1orf52	1	85259743	1_52	0	0.0238353575337604	5.74016527466833	4.30581177969736e-07	-0.640953062712403	1
ENSG00000142867.12	BCL10	1	85276340	1_52	0	0.0261776928851382	6.63177824622309	5.46349233092167e-07	-0.720128353118503	2
ENSG00000153904.18	DDAH1	1	85413841	1_52	0	0.021433526280394	4.73089159705984	3.19113809347096e-07	-0.0389347920424044	1
ENSG00000117174.10	ZNHIT6	1	85707295	1_52	0	0.0232130448525861	5.48864684681738	4.00964914478424e-07	0.317437715800907	2
ENSG00000171502.14	COL24A1	1	86138259	1_53	0	0.0211819245745318	4.7523141075616	3.167958829184e-07	-0.15976178560705	1
ENSG00000122417.15	ODF2L	1	86397308	1_53	0	0.0217572427414615	5.00742306542809	3.42868127997483e-07	-0.31868426185487	2
ENSG00000137975.7	CLCA2	1	86437526	1_53	0	0.0246547870919729	6.18523617583586	4.79917423632124e-07	0.731230272128024	1
ENSG00000016602.9	CLCA4	1	86546626	1_53	0	0.0212826773189256	4.79405738978893	3.21098637547564e-07	-0.297845874265977	2
ENSG00000097033.14	SH3GLB1	1	86704350	1_53	0	0.0213699921035736	4.83517748684295	3.25181444492314e-07	-0.206925623180154	1
ENSG00000183291.15	SELENOF	1	86914303	1_53	0	0.0732966335595089	16.5154993266011	3.80964677767769e-06	-2.2049563216287	1
ENSG00000065243.19	PKN2	1	88684130	1_54	0	0.0178466634817291	23.2751495660694	1.30724951312195e-06	-4.4661442641824	2
ENSG00000137944.17	KYAT3	1	88969840	1_54	0	0.0234313661280772	29.085109674747	2.14475302801626e-06	4.67936051271044	3
ENSG00000213516.9	RBMXL1	1	88992247	1_54	0	0.0193804557130672	12.0022541810079	7.32041628467303e-07	1.87660731354499	2
ENSG00000117226.11	GBP3	1	89015900	1_54	0	0.0195460522919186	11.3888805400833	7.00566018312538e-07	1.81869720033865	2
ENSG00000162645.12	GBP2	1	89171264	1_54	0	0.0131654675410108	5.15298653363552	2.13503140630312e-07	0.394691277626321	1
ENSG00000162654.8	GBP4	1	89198593	1_54	0	0.0304022493601658	15.0106258557379	1.43619526526274e-06	2.03282758109596	1
ENSG00000154451.14	GBP5	1	89272549	1_54	0	0.0145128317732801	5.63812894508948	2.57511209602853e-07	0.439243320161942	1
ENSG00000197147.13	LRRC8B	1	89523775	1_54	0	0.013409243820128	5.01618093998451	2.11683230644244e-07	-0.465773607711187	2
ENSG00000171488.14	LRRC8C	1	89633477	1_55	0	0.0558301172543465	13.5053008993577	2.37291279658595e-06	1.84778301619751	1
ENSG00000162664.16	ZNF326	1	89994423	1_55	0	0.0383718161476047	9.90622850784414	1.1962712633646e-06	1.15096140388317	1
ENSG00000122482.20	ZNF644	1	91022402	1_55	0	0.0297395653094181	7.47328698281446	6.99447705776905e-07	-1.07283110126613	2
ENSG00000162669.15	HFM1	1	91404433	1_55	0	0.0254350918424686	5.9845822468482	4.79044792787474e-07	0.602598161353901	2
ENSG00000097046.12	CDC7	1	91500849	1_56	0	0.0223205858343167	4.7129397463562	3.31059801420301e-07	0.00475897026552398	2
ENSG00000069702.10	TGFBR3	1	91854020	1_56	0	0.0274797142651466	6.69064127920696	5.78613992595537e-07	-0.69319826632001	1
ENSG00000284413.1	BTBD8	1	92080411	1_56	0	0.030280634484807	7.61532821044465	7.25709102079954e-07	0.76401072496197	1
ENSG00000069712.12	KIAA1107	1	92163769	1_56	0	0.0237003811519519	5.28299407521799	3.94043735739503e-07	-0.541488994577765	1
ENSG00000122484.8	RPAP2	1	92299545	1_56	0	0.0232371849693711	5.09536450221955	3.72621359367445e-07	0.180698834591862	2
ENSG00000162676.11	GFI1	1	92487304	1_56	0	0.022793405421067	4.91214152480525	3.52361994689427e-07	0.460740097438493	1
ENSG00000067208.14	EVI5	1	92792062	1_56	0	0.0323672085240897	8.25079633203853	8.40446525830943e-07	-1.45754014391956	2
ENSG00000154511.11	FAM69A	1	92960610	1_56	0	0.0293465146123605	7.3166818863047	6.75740075311198e-07	-0.729447310290504	1
ENSG00000143033.17	MTF2	1	93079600	1_57	0	0.116151823789227	21.6316898536665	7.90724972194302e-06	2.31678685767893	1
ENSG00000117500.12	TMED5	1	93180650	1_57	0	0.0212532594117084	5.26174220603793	3.51936315711081e-07	-0.44115521855069	2
ENSG00000122483.17	CCDC18	1	93180861	1_57	0	0.0406601586544174	11.4450191012357	1.46451749611045e-06	-1.43034727331091	1
ENSG00000117505.12	DR1	1	93345343	1_57	0	0.0435526870276468	12.1031942701084	1.65891422950093e-06	1.54227396966261	1
ENSG00000067334.13	DNTTIP2	1	93875581	1_57	0	0.0200799154406874	4.7225506124327	2.98433432661792e-07	-0.00560700580616187	1
ENSG00000023909.9	GCLM	1	93919068	1_57	0	0.0209477173382279	5.1242133584845	3.37810296689593e-07	-0.391605038996156	1
ENSG00000117528.11	ABCD3	1	94363549	1_58	0	0.0209647897738452	7.40430772825792	4.88521796558925e-07	-0.837268411943297	3
ENSG00000143036.16	SLC44A3	1	94820529	1_58	0	0.0194961996236728	6.71486968646696	4.11999344947063e-07	-0.774780117347165	4
ENSG00000117519.15	CNN3	1	94906570	1_58	0	0.0167149984707438	5.25502399440323	2.7643308354945e-07	0.507800219202947	2
ENSG00000172339.9	ALG14	1	95073027	1_58	0	0.0177181311956705	5.80764104326193	3.23837137980562e-07	-0.641508136244936	1
ENSG00000152078.9	TMEM56	1	95231056	1_58	0	0.0186790239853384	6.30854344601448	3.70844849602692e-07	0.956909584644047	1
ENSG00000122481.16	RWDD3	1	95231973	1_58	0	0.0257806496644518	9.36966140657311	7.60198009143539e-07	1.18318641426989	3
ENSG00000117569.18	PTBP2	1	96720626	1_59	0	0.0352588278504891	9.29551250874095	1.03145475848539e-06	-1.43179167388403	1
ENSG00000188641.12	DPYD	1	97921399	1_60	0	0.024504160193049	7.39771172432611	5.70487588369883e-07	1.24558492305462	3
ENSG00000162627.16	SNX7	1	98661649	1_60	0	0.0198439881305552	5.39376204395512	3.36844697405177e-07	-0.37865200435158	3
ENSG00000117600.12	PLPPR4	1	99263142	1_60	0	0.0303149893986867	9.4238110920414	8.9906888143174e-07	1.04743251884704	1
ENSG00000156869.12	FRRS1	1	99766518	1_61	0	0.0483313242658968	12.8388076720282	1.95282066247562e-06	1.41117001475525	2
ENSG00000117620.14	SLC35A3	1	99969054	1_61	0	0.0568058605999214	14.3933706829353	2.57314717856524e-06	2.14479151460699	2
ENSG00000156875.13	MFSD14A	1	100037607	1_61	0	0.0426576496992046	11.6408219708761	1.5627501332617e-06	1.67503839197336	1
ENSG00000156876.9	SASS6	1	100132743	1_61	0	0.0209860142982397	4.8781622285478	3.22177477789224e-07	0.0294969432432235	1
ENSG00000122435.9	TRMT13	1	100133310	1_61	0	0.0603731235352223	14.9809231452579	2.84636896379062e-06	2.18516057973135	1
ENSG00000122477.12	LRRC39	1	100178174	1_61	0	0.0578243969752201	14.5645935228678	2.65044291385483e-06	-1.91554652056809	3
ENSG00000079335.18	CDC14A	1	100344610	1_61	0	0.138193036356186	23.0956261786064	1.00444202375707e-05	-2.66337548584146	2
ENSG00000162692.10	VCAM1	1	100721765	1_62	0	0.0380134789888453	8.00873793005402	9.58099633777315e-07	0.956387214720253	1
ENSG00000162694.13	EXTL2	1	100895128	1_62	0	0.0404101339366415	8.5937352486294	1.09290203243122e-06	-1.10904028836842	1
ENSG00000162695.11	SLC30A7	1	100895622	1_62	0	0.037104000468659	7.77719508052499	9.08139787107799e-07	-0.883519724169498	2
ENSG00000170989.8	S1PR1	1	101237269	1_62	0	0.0285130806028466	5.26424874135503	4.7237784158717e-07	0.363800124900302	2
ENSG00000060718.20	COL11A1	1	103115405	1_64	0	0.0436805917908453	9.27737781394807	1.27533045431532e-06	-1.24105330670441	1
ENSG00000185946.15	RNPC3	1	103495668	1_65	0	0.0211797170516624	5.61645172429419	3.7436148201084e-07	0.545341419762458	2
ENSG00000240038.6	AMY2B	1	103543968	1_65	0	0.0199356627727423	5.04172369137128	3.16314203139924e-07	0.29291789181279	2
ENSG00000243480.7	AMY2A	1	103586151	1_65	0	0.0192529597022649	4.71101997697866	2.85444330435919e-07	0.0351035402533426	1
ENSG00000198890.7	PRMT6	1	107056380	1_66	0	0	9.10608834673648	0	0.702508641107921	2
ENSG00000162631.18	NTNG1	1	107135646	1_66	0	0	11.1844019753783	0	0.788235720248745	1
ENSG00000134215.15	VAV3	1	107544176	1_66	0	0	9.03135294641146	0	0.990187693764233	1
ENSG00000085491.15	SLC25A24	1	108199501	1_67	0	0.0218836861257046	5.66272309548177	3.89991171907518e-07	0.700583170863001	3
ENSG00000162636.15	FAM102B	1	108571155	1_67	0	0.020157514272416	4.89429377109495	3.10481682509876e-07	0.19483835044127	1
ENSG00000116266.10	STXBP3	1	108746731	1_67	0	0.0324608583183761	9.36722813672576	9.56929780214131e-07	1.10192471856171	1
ENSG00000162641.18	AKNAD1	1	108834814	1_67	0	0.0287248208996598	8.27379599245762	7.47947494110753e-07	0.978086229682932	1
ENSG00000121957.12	GPSM2	1	108830912	1_67	0	0.0225047298861422	5.92810949452236	4.19854676604231e-07	0.546477124187141	3
ENSG00000121940.15	CLCC1	1	108930299	1_67	0	0.0271063220338903	7.71155230615809	6.57841664280892e-07	-0.826297187881199	2
ENSG00000085433.15	WDR47	1	109045908	1_67	0	0.0206830268195497	5.13120493206192	3.33996894536158e-07	0.241943705245188	1
ENSG00000197780.9	TAF13	1	109071860	1_67	0	0.0198814082319542	4.77302817036349	2.9864146968288e-07	-0.200664716350471	3
ENSG00000215717.5	TMEM167B	1	109091891	1_67	0	0.0210249870837208	5.27725165460135	3.49182537042925e-07	-0.292716414578452	1
ENSG00000031698.12	SARS	1	109214673	1_67	0	0.0218742217492275	5.67934660039752	3.90966870370843e-07	-0.554913524126879	2
ENSG00000143126.7	CELSR2	1	109247173	1_67	0	0.0249083844915381	7.01624997807088	5.49996072881963e-07	-0.987722819353677	2
ENSG00000134222.16	PSRC1	1	109279521	1_67	0	0.0210896456803477	5.3434643956286	3.54650990418249e-07	-0.445096270667131	3
ENSG00000221986.6	MYBPHL	1	109307500	1_67	0	0.0397015821854061	11.4627549119248	1.43220700984708e-06	-1.70599817068509	1
ENSG00000134243.11	SORT1	1	109276993	1_67	0	0.0206632103474178	5.17023937989905	3.36215260400678e-07	-0.636177311926537	2
ENSG00000143106.12	PSMA5	1	109427099	1_67	0	0.0366277195369076	10.6883699184003	1.23205566468994e-06	1.63602766776573	1
ENSG00000143028.8	SYPL2	1	109466549	1_67	0	0.0331135828446365	9.71947102603835	1.01287948861939e-06	-1.53018429243082	1
ENSG00000162650.16	ATXN7L2	1	109480522	1_67	0	0.0213504811053408	5.45770555754216	3.66713367525877e-07	0.642888896156973	3
ENSG00000174151.14	CYB561D1	1	109494012	1_67	0	0.0199199452386626	4.77486756508154	2.99335650906961e-07	-0.178316996641597	2
ENSG00000181754.6	AMIGO1	1	109509517	1_67	0	0.0199344814775507	4.80728624844099	3.0158789087417e-07	-0.504250777728985	1
ENSG00000156097.12	GPR61	1	109539929	1_67	0	0.0399266054808793	11.43838711685	1.43726269300164e-06	-1.33908214311935	1
ENSG00000065135.10	GNAI3	1	109548825	1_67	0	0.0203337215623312	4.97243758677213	3.18196344894146e-07	-0.183739652570881	3
ENSG00000116337.15	AMPD2	1	109616709	1_67	0	0.0208935024074033	5.22731248869446	3.43715157218436e-07	-0.307072201214638	2
ENSG00000168765.16	GSTM4	1	109655596	1_67	0	0.0487300760838201	13.4342847543185	2.0602532720584e-06	-1.95309310380326	3
ENSG00000134184.12	GSTM1	1	109639097	1_67	0	0.0255038693457532	7.05646756416201	5.66372812927401e-07	0.4396033815589	3
ENSG00000134201.10	GSTM5	1	109710593	1_67	0	0.0256139956257122	7.20914970649929	5.81126056784107e-07	0.893273372011373	2
ENSG00000134202.10	GSTM3	1	109718945	1_67	0	0.0216835193971322	5.64153914287207	3.84978390308689e-07	-0.68459330554627	2
ENSG00000213366.12	GSTM2	1	109667893	1_67	0	0.0428169770822511	12.1442825089234	1.63642775815554e-06	1.53161987866059	3
ENSG00000184371.13	CSF1	1	109928142	1_68	0	0.057270614667588	11.9375108017555	2.15156561748242e-06	1.11953260652165	1
ENSG00000143093.14	STRIP1	1	110032998	1_68	0	0.138006276338951	20.548726765296	8.9246815599018e-06	-2.46908302463062	2
ENSG00000186150.4	UBL4B	1	110094772	1_68	0	0.0598301549254263	12.359239366486	2.32713107012747e-06	-1.83225164971362	1
ENSG00000197106.6	SLC6A17	1	110150825	1_68	0	0.078160112117695	14.9487098184863	3.67703580577358e-06	-1.72250442853769	2
ENSG00000116396.14	KCNC4	1	110211143	1_68	0	0.028240374655222	5.16710206411317	4.59225999270904e-07	-0.321932837360575	1
ENSG00000168679.17	SLC16A4	1	110390514	1_68	0	0.0269617092980842	4.72590476667641	4.00997219514341e-07	-0.113762712499152	2
ENSG00000134248.13	LAMTOR5	1	110383588	1_68	0	0.028056102260826	5.10475426249227	4.50724483735439e-07	-0.313200230287073	1
ENSG00000143125.5	PROK1	1	110450727	1_68	0	0.0273407171688154	4.85880050184115	4.18068978834373e-07	0.183229765739998	2
ENSG00000177301.14	KCNA2	1	110633365	1_68	0	0.0346506569750854	7.11797713870433	7.76206071960522e-07	-1.04370197728826	1
ENSG00000121931.15	LRIF1	1	110964484	1_68	0	0.0353508813625477	7.30905839290711	8.13149971737863e-07	-0.95646293681291	1
ENSG00000156171.14	DRAM2	1	111139496	1_68	0	0.0316066499560276	6.24041654014087	6.20727547612421e-07	-0.499311998385492	2
ENSG00000134255.13	CEPT1	1	111137326	1_68	0	0.0705132044925606	13.9486357749238	3.09535995389342e-06	-1.59039628274811	2
ENSG00000155380.11	SLC16A1	1	112996865	1_70	1	0.139186608714332	34.5894590069209	1.51513104364909e-05	-5.09404539901067	1
ENSG00000116793.15	PHTF1	1	113758713	1_70	0	0.0188136905035257	5.79200206907627	3.42934894048168e-07	-0.442393337190427	1
ENSG00000134242.15	PTPN22	1	113874815	1_70	0	0.0185711083648364	5.87582469362306	3.43412127362851e-07	0.615212785831077	1
ENSG00000134262.12	AP4B1	1	113904412	1_70	0	0.0263982707274096	8.98772676499248	7.46679646412812e-07	1.10921685959442	3
ENSG00000118655.4	DCLRE1B	1	113904943	1_70	0	0.0271162038051994	9.2901069765378	7.92790756836747e-07	1.3093287296364	2
ENSG00000163349.21	HIPK1	1	113928961	1_70	0	0.339859305760437	31.8747452406822	3.40921870024895e-05	3.2810648612834	2
ENSG00000197323.11	TRIM33	1	114512191	1_71	0	0.0155745670431964	4.87212683337313	2.38805069359712e-07	-0.176353557219057	1
ENSG00000116752.5	BCAS2	1	114581126	1_71	0	0.0192169603183889	7.74025412260177	4.68111042908301e-07	1.25154559177114	1
ENSG00000175984.14	DENND2C	1	114674270	1_71	0	0.0191320109546206	6.91918720125285	4.16605189333384e-07	-0.807994774702783	1
ENSG00000213281.4	NRAS	1	114716596	1_71	0	0.0248167451562283	10.17212843898	7.94448281269753e-07	1.65767143804832	1
ENSG00000052723.11	SIKE1	1	114784843	1_71	0	0.0203950459037101	7.7221829072375	4.95648441467155e-07	1.05326532845641	1
ENSG00000134198.9	TSPAN2	1	115052289	1_71	0	0.018892594528234	7.09862146624274	4.22060389707579e-07	-1.01923308509458	2
ENSG00000134258.16	VTCN1	1	117180685	1_72	0	0.0121147470360765	5.97559122457455	2.27826482362832e-07	0.614722024566945	2
ENSG00000173218.14	VANGL1	1	115680638	1_72	0	0.0116428126525459	5.5996752831237	2.05177496542927e-07	-0.729963230748969	1
ENSG00000118729.11	CASQ2	1	115768346	1_72	0	0.0505838630532963	19.5809522648438	3.11712899859007e-06	-2.29503081392567	1
ENSG00000163393.12	SLC22A15	1	115976190	1_72	0	0.0433825928472174	18.1069310529223	2.4721187383371e-06	-2.15117543435262	2
ENSG00000116815.15	CD58	1	116561593	1_72	0	0.028224770180175	14.0007763796467	1.24363090837425e-06	1.62926723788364	1
ENSG00000143061.17	IGSF3	1	116621969	1_72	0	0.0139046088215972	7.27984716184923	3.18559096239632e-07	-0.788383780169376	3
ENSG00000134247.9	PTGFRN	1	116909700	1_72	0	0.0197773632947929	10.6195595605819	6.60973229165705e-07	1.16867002526186	1
ENSG00000134256.12	CD101	1	116986836	1_72	0	0.0108660390817268	4.94660146126237	1.69155902993523e-07	-0.228757384072714	2
ENSG00000116830.11	TTF2	1	117060534	1_72	0	0.0121594285922955	6.01042458484305	2.29999712194894e-07	-0.470512582028094	2
ENSG00000134253.9	TRIM45	1	117122142	1_72	0	0.0338182358539629	15.7247293980124	1.67356699686464e-06	1.67193731511416	2
ENSG00000198162.12	MAN1A2	1	117367515	1_72	0	0.0230466324383877	12.0725009607188	8.75616018220915e-07	-1.42578289083902	2
ENSG00000183508.4	FAM46C	1	117605765	1_72	0	0.0106027173740929	4.71461767940529	1.57315907216388e-07	-0.145372908932402	1
ENSG00000177551.5	NHLH2	1	115843484	1_72	0	0.0118365513112019	5.75579391670279	2.14407214485911e-07	0.476751636812397	3
ENSG00000092607.13	TBX15	1	118988874	1_73	0	0.00802329622897824	4.70803351321557	1.18877960725862e-07	-0.0918150218684617	2
ENSG00000116874.11	WARS2	1	119029918	1_73	0	0.00814561218234899	4.85662623616852	1.24499436150135e-07	0.129157277652962	2
ENSG00000143067.4	ZNF697	1	119647482	1_73	0	0.0122813688603389	8.73754359217822	3.37710920362391e-07	-1.07638056418605	2
ENSG00000092621.11	PHGDH	1	119735449	1_73	0	0.0348130238023279	18.5988517951494	2.0376840897062e-06	1.82641753551763	1
ENSG00000117281.15	CD160	1	145718303	1_73	0	0.0106820241880368	7.39855667626948	2.48719328072886e-07	-0.861381031214991	1
ENSG00000131788.15	PIAS3	1	145878094	1_73	0	0.0301431364105502	17.2163741233418	1.63319899574815e-06	-1.9250236143117	1
ENSG00000198483.12	ANKRD35	1	145878094	1_73	0	0.0301431364105502	17.2163741233418	1.63319899574815e-06	-1.9250236143117	1
ENSG00000265241.6	RBM8A	1	145927267	1_73	0	0.0112443452049105	7.92391086895855	2.80403045071068e-07	1.07926707052645	2
ENSG00000271601.3	LIX1L	1	145955867	1_73	0	0.0369379882762825	19.2386960660451	2.23644306519678e-06	2.15973835633755	1
ENSG00000272031.2	ANKRD34A	1	145963899	1_73	0	0.0388004434331336	19.705860692397	2.40625179571795e-06	2.18504841726351	1
ENSG00000121851.12	POLR3GL	1	145963899	1_73	0	0.0388004434331336	19.705860692397	2.40625179571795e-06	2.18504841726351	1
ENSG00000168509.19	HFE2	1	146036954	1_73	0	0.032539885194694	18.0384032906871	1.84723897157722e-06	-2.07535141235201	1
ENSG00000271425.7	NBPF10	1	146049817	1_73	0	0.0119345497913063	8.47238932137211	3.18215198572629e-07	0.984635106304082	1
ENSG00000131791.7	PRKAB2	1	147163731	1_73	0	0.0137359925459329	9.52908221208584	4.1192684351666e-07	0.791128714604451	1
ENSG00000131778.18	CHD1L	1	147242938	1_73	0	0.0080763577672216	4.76936038276079	1.21222898128707e-07	0.203299460528262	4
ENSG00000162836.11	ACP6	1	147656613	1_73	0	0.00845706394691281	5.1992894624262	1.38379763786603e-07	0.29511064492304	3
ENSG00000265107.2	GJA5	1	147779661	1_73	0	0.0185393198092145	12.7440522004837	7.43550228825101e-07	1.41411553116295	1
ENSG00000196805.7	SPRR2B	1	153069947	1_74	0	0.0246300072382145	5.95308868641391	4.61440666163471e-07	-0.8509869946076	1
ENSG00000244094.1	SPRR2F	1	153113709	1_74	0	0.0340746197956189	9.04570994725214	9.70024381232225e-07	-1.10457742790658	1
ENSG00000159409.14	CELF3	1	151717135	1_74	0	0.0225853087461921	5.12922528531204	3.64574912345864e-07	0.400513543301152	1
ENSG00000186226.8	LCE1E	1	152786180	1_74	0	0.0405067728374626	10.6987924910754	1.36386499326882e-06	-1.60001993724485	3
ENSG00000186844.5	LCE1A	1	152825127	1_74	0	0.0271097327754785	6.86583751534247	5.85770817427285e-07	-0.840744074015727	1
ENSG00000163202.4	LCE3D	1	152581437	1_74	0	0.0321599548642983	8.49378604636049	8.59658024377223e-07	1.38094595292045	1
ENSG00000187173.3	LCE2A	1	152698261	1_74	0	0.033588298860885	8.90846698104107	9.41672650388456e-07	-1.42916301092166	1
ENSG00000240386.3	LCE1F	1	152777257	1_74	0	0.0362505186210526	9.63697433968155	1.09942067684823e-06	-1.44560489499142	1
ENSG00000185966.3	LCE3E	1	152566917	1_74	0	0.103463839247211	19.780082202426	6.44059003281917e-06	-2.3270169096793	1
ENSG00000185962.1	LCE3A	1	152626235	1_74	0	0.0218773366883981	4.82663752753813	3.3231359562054e-07	0.496223799851746	1
ENSG00000283227.1	RP1-20N18.10	1	152948153	1_74	0	0.0594784717264281	14.3902057111079	2.69361658240531e-06	1.69487312450953	1
ENSG00000187223.3	LCE2D	1	152663617	1_74	0	0.0219716071936459	4.86748294877254	3.36569872833071e-07	-0.161034528249444	1
ENSG00000187170.4	LCE4A	1	152705969	1_74	0	0.0273867516664955	6.96263074014941	6.00098941401146e-07	-1.17211955009712	1
ENSG00000172155.9	LCE1D	1	152799707	1_74	0	0.0376269586848427	9.99320499309233	1.18334910466666e-06	-1.52125158116129	1
ENSG00000235942.2	LCE6A	1	152843013	1_74	0	0.119032688943926	21.1643395952928	7.92829752497248e-06	2.06030334124891	1
ENSG00000143376.12	SNX27	1	151616339	1_74	0	0.0241879252125736	5.78085607275276	4.40047692090094e-07	0.447462521320214	1
ENSG00000143450.16	OAZ3	1	151762965	1_74	0	0.0218313424920812	4.80664006229825	3.30241021155333e-07	0.038938631626327	1
ENSG00000143436.10	MRPL9	1	151762214	1_74	0	0.0216813584652269	4.7411619726637	3.23504447689168e-07	0.222577687083124	3
ENSG00000182134.15	TDRKH	1	151811121	1_74	0	0.0480063672930085	12.327357111367	1.86242071929972e-06	-1.46009940094611	1
ENSG00000213171.2	LINGO4	1	151805451	1_74	0	0.0296492684106363	7.71874944481035	7.20227830597355e-07	0.866858980600001	2
ENSG00000143365.17	RORC	1	151812071	1_74	0	0.0416928369004828	10.9750851433389	1.44005247723126e-06	-1.37368789239385	3
ENSG00000225556.1	C2CD4D	1	151839334	1_74	0	0.0221624089589395	4.94963012123052	3.45222174833979e-07	0.346558611246747	1
ENSG00000196407.11	THEM5	1	151829880	1_74	0	0.0299931315372503	7.8286424591417	7.38953728466486e-07	-1.10496732544711	2
ENSG00000159445.12	THEM4	1	151907622	1_74	0	0.0257789079321047	6.38677511081752	5.18149535693721e-07	-0.727044007805024	2
ENSG00000197915.5	HRNR	1	152189259	1_74	0	0.103909286218465	19.8223419405511	6.48213839077087e-06	-2.20091975603741	5
ENSG00000143631.10	FLG	1	152325041	1_74	0	0.0221126688059657	4.92827693172963	3.42961396474688e-07	0.00912591809154831	1
ENSG00000143536.7	CRNN	1	152414760	1_74	0	0.0652945494307614	15.2916625649711	3.14224908963232e-06	1.86559144633551	3
ENSG00000198854.5	C1orf68	1	152719467	1_74	0	0.0568760108427081	13.9586474921605	2.498512012795e-06	-1.95004706251519	1
ENSG00000203786.6	KPRP	1	152785265	1_74	0	0.0216098632309917	4.70978717451769	3.20303935397843e-07	-0.0343461481116148	1
ENSG00000197084.5	LCE1C	1	152806341	1_74	0	0.0219674765019943	4.8656986873344	3.36383244836581e-07	-0.204524022285245	1
ENSG00000163207.6	IVL	1	152908196	1_74	0	0.0430491128950069	11.2818552755203	1.52845868634542e-06	-1.44416693701576	2
ENSG00000169469.8	SPRR1B	1	153033186	1_74	0	0.0329210803897534	8.71697135513652	9.03126678932844e-07	-1.24906962115264	1
ENSG00000241794.1	SPRR2A	1	153057485	1_74	0	0.0297023618907611	7.73579490890305	7.23110896784763e-07	-1.12392356823981	2
ENSG00000203785.8	SPRR2E	1	153106201	1_74	0	0.0216933058575284	4.74639370479752	3.24039887329255e-07	0.0557302406582317	1
ENSG00000203783.4	PRR9	1	153217900	1_75	0	0.0321558192743878	9.40495328081489	9.51755062035235e-07	1.26335716202566	1
ENSG00000159527.3	PGLYRP3	1	153304947	1_75	0	0.0197641352223497	4.79763364137676	2.98410342703677e-07	0.147402087886833	2
ENSG00000203782.5	LOR	1	153258885	1_75	0	0.0196389638772312	4.74664597909206	2.93369112336568e-07	0.193415702505492	2
ENSG00000163220.10	S100A9	1	153357702	1_75	0	0.0205925110699251	5.17366683977678	3.35287019739194e-07	0.392092148480639	1
ENSG00000143546.9	S100A8	1	153391654	1_75	0	0.0218659665914606	5.70869806848937	3.92839118457436e-07	0.526997168914454	1
ENSG00000143556.8	S100A7	1	153460264	1_75	0	0.019689429017829	4.73963362919922	2.93688450539201e-07	0.0741522954424914	1
ENSG00000197956.9	S100A6	1	153535924	1_75	0	0.0256838351991544	7.1951892644168	5.81582152526817e-07	0.904335837944961	2
ENSG00000196420.7	S100A5	1	153541765	1_75	0	0.0400810216336717	11.509895966467	1.45184132767258e-06	-1.58284051139177	1
ENSG00000188015.9	S100A3	1	153549177	1_75	0	0.0783062033172401	17.9549901695659	4.42476604787689e-06	2.07800649294796	1
ENSG00000196154.11	S100A4	1	153549456	1_75	0	0.0788454668064162	17.6810940811951	4.38727479899542e-06	1.8225362883186	3
ENSG00000196754.10	S100A2	1	153565973	1_75	0	0.0270899158256687	7.80435471839681	6.65355313843508e-07	-0.963435843315516	2
ENSG00000188643.10	S100A16	1	153593160	1_75	0	0.0216845938325565	5.70580259568873	3.89383018864457e-07	0.521286397356868	2
ENSG00000189334.8	S100A14	1	153617113	1_75	0	0.0203552736274227	5.01235222151038	3.21090532254083e-07	0.06986027749859	3
ENSG00000160678.11	S100A1	1	153628302	1_75	0	0.0211581604464857	5.32812384121311	3.5478168366451e-07	-0.0824926141385039	2
ENSG00000189171.14	S100A13	1	153627648	1_75	0	0.0211561488616951	5.32861913625763	3.54780930134455e-07	-0.0620561083585529	2
ENSG00000160679.12	CHTOP	1	153633911	1_75	0	0.0214840601305706	5.4559147561021	3.68886625148275e-07	0.0894235010825921	1
ENSG00000143553.10	SNAPIN	1	153660376	1_75	0	0.0253184537222391	6.89865247409202	5.49680612710175e-07	0.405175615008151	1
ENSG00000143621.16	ILF2	1	153672987	1_75	0	0.0250337941394809	6.92352601975534	5.45460088930099e-07	-0.450918180540984	1
ENSG00000169418.9	NPR1	1	153678582	1_75	0	0.0269809197358551	7.7694239088874	6.59712239277946e-07	0.967744313574483	1
ENSG00000143624.13	INTS3	1	153726227	1_75	0	0.0698919748533127	17.0324429377253	3.74639209417971e-06	1.93934142114347	1
ENSG00000143614.9	GATAD2B	1	153923736	1_75	0	0.0374189014759877	11.7855892488713	1.38787805327384e-06	1.94407558258582	1
ENSG00000198837.9	DENND4B	1	153851252	1_75	0	0.079346702804789	18.5945409683752	4.64326339246442e-06	2.17828831711913	2
ENSG00000143578.15	CREB3L4	1	153968263	1_75	0	0.0204759777795067	5.65808713751731	3.6460553290381e-07	-1.00809468550387	1
ENSG00000143552.9	NUP210L	1	154155073	1_75	0	0.040259381753708	11.8191245890586	1.49748122392023e-06	1.47692698634645	2
ENSG00000143612.19	C1orf43	1	154219315	1_75	0	0.0239003199017682	6.32279982528335	4.75578398695583e-07	-0.173822080159722	1
ENSG00000143595.12	AQP10	1	154321199	1_75	0	0.0196771931382306	4.7922837762901	2.96766345787211e-07	0.366077730073728	2
ENSG00000143515.16	ATP8B2	1	154325898	1_75	0	0.0231334742221415	6.40084583537259	4.66001378841788e-07	0.615292852754477	1
ENSG00000160712.12	IL6R	1	154398462	1_75	0	0.0204029280789804	5.06289370377274	3.25087508291313e-07	-0.337850090113931	1
ENSG00000169291.9	SHE	1	154502081	1_75	0	0.0766729774811981	17.833372250986	4.30313308097985e-06	2.37655197937108	1
ENSG00000163239.12	TDRD10	1	154502081	1_75	0	0.076672977481198	17.833372250986	4.30313308097985e-06	2.37655197937108	1
ENSG00000160714.9	UBE2Q1	1	154559434	1_75	0	0.0828678765110187	18.5241792228472	4.83096796989772e-06	2.25926483022315	1
ENSG00000132677.12	RHBG	1	156369792	1_77	0	0.012228266455956	5.34073720544165	2.05529930762094e-07	-0.334893256508356	2
ENSG00000183856.10	IQGAP3	1	156572426	1_77	0	0.0148698737397474	7.23414001201424	3.38534679639931e-07	0.793292562096383	1
ENSG00000163382.11	NAXE	1	156590832	1_77	0	0.0563057186476518	19.824303520308	3.5128484815301e-06	-2.01906411225137	1
ENSG00000160818.16	GPATCH4	1	156596319	1_77	0	0.0114127808538494	4.7435927335086	1.70375776001077e-07	0.0510992834753611	2
ENSG00000132702.12	HAPLN2	1	156619658	1_77	0	0.0400159496846669	16.5412996820067	2.08310773678436e-06	-1.82113696672785	1
ENSG00000132692.18	BCAN	1	156640896	1_77	0	0.0117366998844326	4.99502506367001	1.84498417289833e-07	0.216468935755917	1
ENSG00000132688.10	NES	1	156667356	1_77	0	0.012035132222021	5.21514672324185	1.97526955983104e-07	-0.238561676063422	1
ENSG00000143303.11	RRNAD1	1	156728106	1_77	0	0.0516804951965189	18.9267135571782	3.07829934187339e-06	2.0132292003152	2
ENSG00000143294.14	PRCC	1	156750758	1_77	0	0.065815932632712	21.2395196932885	4.39931140846263e-06	-2.66136526707213	1
ENSG00000143321.18	HDGF	1	156752632	1_77	0	0.0619246052793846	20.6273935817957	4.01991227646296e-06	-2.61027518692659	1
ENSG00000198400.11	NTRK1	1	156815190	1_77	0	0.14351389791496	28.7198844819627	1.29713632862964e-05	3.06726085581925	2
ENSG00000187800.13	PEAR1	1	156893825	1_77	0	0.0116599410646793	4.91405543905601	1.80320615343819e-07	-0.00927423480040182	1
ENSG00000160838.13	LRRC71	1	156920880	1_77	0	0.0127394828404486	5.68851183287304	2.28065418161769e-07	-0.256985342568048	1
ENSG00000132694.18	ARHGEF11	1	157045172	1_77	0	0.0209616540736091	10.5398725918027	6.95296245678361e-07	-1.09278411511334	1
ENSG00000183853.17	KIRREL	1	157990176	1_77	0	0.0120072794686508	5.23534675705183	1.97833140187743e-07	-0.503076176486757	1
ENSG00000158488.15	CD1E	1	158354635	1_80	0	0.00401803064923589	4.91356326582078	6.21324917987735e-08	0.173235370681983	1
ENSG00000163563.7	MNDA	1	158830693	1_80	0	0.00569277284309477	8.20035130626945	1.46914711443971e-07	1.01237507661971	2
ENSG00000163564.14	PYHIN1	1	158930675	1_80	0	0.00434001001274476	5.64058111585998	7.70412914409617e-08	0.494069132661548	1
ENSG00000163565.18	IFI16	1	158997555	1_80	0	0.00507736898914091	7.12083846885594	1.13783380912438e-07	-0.816074272912754	3
ENSG00000163568.14	AIM2	1	159195043	1_80	0	0.016616655057369	18.3279501497334	9.58443404478856e-07	-1.93649849492608	1
ENSG00000162706.12	CADM3	1	159172360	1_80	0	0.00451665048581529	6.0168737119824	8.55256442855623e-08	-0.471011731834671	1
ENSG00000179639.10	FCER1A	1	159288755	1_80	0	0.0322949838257659	24.6447572296982	2.50477424713152e-06	2.49120775796793	1
ENSG00000158716.8	DUSP23	1	159759257	1_80	0	0.0290351645761717	23.6304693362451	2.15926334897454e-06	2.27859765377683	2
ENSG00000181036.13	FCRL6	1	159803556	1_80	0	0.00494267939843596	6.86718143422536	1.06819351448818e-07	-0.690036110766776	1
ENSG00000158714.10	SLAMF8	1	159834301	1_80	0	0.00394128104637304	4.73168258046714	5.8689712393388e-08	-0.0637310345591842	2
ENSG00000188004.9	C1orf204	1	159836459	1_80	0	0.0179580121864029	19.0640271250717	1.0774121850046e-06	-1.84074062903949	3
ENSG00000243284.1	VSIG8	1	159862203	1_80	0	0.00879509913836918	12.3078757328752	3.40669156811136e-07	1.34026414154105	1
ENSG00000158710.14	TAGLN2	1	159925332	1_80	0	0.0051583953094031	7.2702144918456	1.18024132923868e-07	-0.776401713486995	2
ENSG00000085552.16	IGSF9	1	159926189	1_80	0	0.00477934731640017	6.55016558989457	9.85212344582267e-08	-0.646056107008547	2
ENSG00000158764.6	ITLN2	1	160955665	1_80	0	0.00660373153538241	9.60143063125292	1.99542004961044e-07	-1.12929258832128	1
ENSG00000162723.9	SLAMF9	1	159953685	1_80	0	0.00407365295604167	5.04322151081485	6.46548405858112e-08	-0.289594330568507	1
ENSG00000143315.6	PIGM	1	160031560	1_80	0	0.00394176903283061	4.73285011392682	5.87114623768877e-08	0.0683898756901029	2
ENSG00000162728.4	KCNJ9	1	160080991	1_80	0	0.00418141606496847	5.28946916087701	6.96056424921367e-08	0.372749504423717	2
ENSG00000162729.13	IGSF8	1	160102029	1_80	0	0.00428609031428262	5.52266617935203	7.44936209153526e-08	-0.439686130260134	1
ENSG00000143318.12	CASQ1	1	160177358	1_80	0	0.00578133522600166	8.34603817128396	1.51850942795994e-07	-0.892724867725019	1
ENSG00000162734.12	PEA15	1	160213617	1_80	0	0.0092285893955617	12.7625205724486	3.70664293810738e-07	1.35327078686929	1
ENSG00000122218.14	COPA	1	160343540	1_80	0	0.00397922234217585	4.82203324800492	6.03861554384082e-08	-0.166192601562427	2
ENSG00000162736.15	NCSTN	1	160342475	1_80	0	0.00639661530183	9.30060987370225	1.87227929261237e-07	1.01569037519412	2
ENSG00000171786.5	NHLH1	1	160370157	1_80	0	0.00407764468330885	5.05245836992072	6.48367290726364e-08	0.278999100530056	1
ENSG00000162738.5	VANGL2	1	160402319	1_80	0	0.00403317505539014	4.94904217812344	6.28170013937862e-08	0.229769533263268	1
ENSG00000066294.14	CD84	1	160579090	1_80	0	0.00645264140370605	9.38293158069522	1.90539514233448e-07	-1.0384315794758	1
ENSG00000117090.14	SLAMF1	1	160647238	1_80	0	0.00406819714699713	5.03058220760234	6.44064281950891e-08	-0.265039977981531	1
ENSG00000117091.9	CD48	1	160711718	1_80	0	0.00617825006872064	8.97274151945823	1.7446150452616e-07	-1.00418743646929	2
ENSG00000026751.16	SLAMF7	1	160740862	1_80	0	0.00499599458578681	6.96840320287858	1.09563072921697e-07	-0.74505588748207	1
ENSG00000122224.17	LY9	1	160797947	1_80	0	0.00631391396659065	9.17776873595326	1.82366365817816e-07	-1.05760019052824	1
ENSG00000122223.12	CD244	1	160862065	1_80	0	0.00414739971644007	5.21242999580344	6.80338585401251e-08	0.368417468960677	3
ENSG00000179914.4	ITLN1	1	160884736	1_80	0	0.0115984836687673	14.9236328858541	5.44734330032847e-07	1.6096335496899	1
ENSG00000158769.17	F11R	1	161021779	1_80	0	0.00421657121660513	5.36843273391216	7.12386907610755e-08	-0.398688890262395	1
ENSG00000215845.10	TSTD1	1	161038745	1_80	0	0.00527540858396924	7.4818548769773	1.24215089163372e-07	-0.80670591051894	3
ENSG00000158773.14	USF1	1	160983590	1_80	0	0.0105468707266463	14.0247276527209	4.65507875682663e-07	1.48103237873737	2
ENSG00000162755.13	KLHDC9	1	161098329	1_80	0	0.0040823727827759	5.06338750697131	6.50523214408228e-08	-0.27186506479378	1
ENSG00000143256.4	PFDN2	1	161117821	1_80	0	0.00393810112968562	4.72407072509974	5.85480222411993e-08	-0.0619198196696346	1
ENSG00000158793.13	NIT1	1	161118210	1_80	0	0.0039428918550396	4.73553604273778	5.87615151726092e-08	0.0637576183871589	1
ENSG00000143222.11	UFC1	1	161152958	1_80	0	0.00535057809402406	7.61535597784794	1.28233025778648e-07	-0.818425907587655	2
ENSG00000143258.15	USP21	1	161159962	1_80	0	0.00401803315729077	4.91356898528148	6.21326029050666e-08	0.229539295991411	1
ENSG00000143224.17	PPOX	1	161165947	1_80	0	0.00393664240910063	4.72057690046687	5.8483050478668e-08	0.0612010809530798	1
ENSG00000158850.14	B4GALT3	1	161171642	1_80	0	0.00425462923357467	5.45317904865537	7.30164057614571e-08	-0.435848378385698	2
ENSG00000158864.12	NDUFS2	1	161216523	1_80	0	0.00911196690676375	12.6423330744357	3.62533659996547e-07	-1.41743697796317	1
ENSG00000158869.10	FCER1G	1	161215268	1_80	0	0.00562218415905147	8.0826039850077	1.43009649251926e-07	0.877809786969192	2
ENSG00000158882.14	TOMM40L	1	161223893	1_80	0	0.0380868767972015	26.2205620981162	3.14286938381365e-06	-2.32093985324505	2
ENSG00000248485.1	PCP4L1	1	161225358	1_80	0	0.00935691072415645	12.8930266670525	3.79661308709815e-07	-1.46416744452691	1
ENSG00000143252.14	SDHC	1	161309728	1_80	0	0.00503838876795637	7.0481239547739	1.11756857722946e-07	0.757242352605958	1
ENSG00000143226.13	FCGR2A	1	161505171	1_80	0	0.00453099110768951	6.04677808150689	8.6223612346279e-08	-0.544722958922024	1
ENSG00000173110.7	HSPA6	1	161524102	1_80	0	0.00633978935631563	9.21637464125522	1.83883991560915e-07	1.034218298517	1
ENSG00000203747.10	FCGR3A	1	161550682	1_80	0	0.00423982901288544	5.42031279793172	7.23238714841832e-08	0.385224556855399	1
ENSG00000132185.16	FCRLA	1	161707114	1_80	0	0.0223201519839508	21.1281849495329	1.48411758536036e-06	-2.04748196553113	1
ENSG00000162746.14	FCRLB	1	161617191	1_80	0	0.00676819802691342	9.83367813587392	2.09458514940877e-07	-1.12646701764752	4
ENSG00000081721.11	DUSP12	1	161749589	1_80	0	0.00419741804568341	5.32549379741666	7.0347891033478e-08	-0.384698618241621	2
ENSG00000118217.5	ATF6	1	161764807	1_80	0	0.0159053777897196	17.9133281657318	8.96662990700948e-07	1.82759725340325	2
ENSG00000198929.12	NOS1AP	1	162164317	1_80	0	0.0039495070549036	4.75134489513091	5.90565978196962e-08	-0.090457921238661	2
ENSG00000171722.12	SPATA46	1	162217422	1_80	0	0.0137955215497837	16.5653184959508	7.19195378468626e-07	1.66909910170874	3
ENSG00000239887.4	C1orf226	1	162195379	1_80	0	0.00626990070484823	9.11173774397543	1.79792200580776e-07	1.01779663659379	4
ENSG00000117143.13	UAP1	1	162561114	1_80	0	0.00542792761176791	7.75078904731851	1.32400290422555e-07	-0.847399889499107	2
ENSG00000162733.16	DDR2	1	162631124	1_80	0	0.00475693941847732	6.50583218032331	9.73956253849777e-08	-0.641052003829137	1
ENSG00000132196.13	HSD17B7	1	162790775	1_80	0	0.0042573884112872	5.45929364988388	7.31456835124953e-08	-0.432806454882136	2
ENSG00000117152.13	RGS4	1	163068894	1_80	0	0.00870352348162862	12.2089775304671	3.34413170638597e-07	1.3207752616954	1
ENSG00000143228.12	NUF2	1	163266611	1_80	0	0.00429366164127987	5.53931272836248	7.48501500557769e-08	-0.432873406121228	1
ENSG00000143171.12	RXRG	1	165444407	1_81	0	0.0306501495839491	5.03034725952165	4.85220944389518e-07	-0.261883870761343	1
ENSG00000143198.12	MGST3	1	165629002	1_81	0	0.0484043831257236	9.40189465878338	1.43221772557213e-06	1.39096213820392	2
ENSG00000143149.12	ALDH9A1	1	165652974	1_81	0	0.0296412554159132	4.71130886474168	4.39488124155995e-07	0.0185438140804297	4
ENSG00000143183.16	TMCO1	1	165717938	1_81	0	0.0319449371712977	5.42493226584281	5.453876910783e-07	-0.537841550580605	1
ENSG00000143194.12	MAEL	1	166974886	1_82	0	0.0283199993317823	13.104614418574	1.16795593942887e-06	-1.53045543288138	3
ENSG00000143157.11	POGK	1	166839016	1_82	0	0.0139759386773877	6.40005220532391	2.81496809335797e-07	0.762725728307871	1
ENSG00000152382.5	TADA1	1	166875791	1_82	0	0.0259220027621253	12.2623227851357	1.00034606993574e-06	-1.44805528846573	3
ENSG00000198842.9	DUSP27	1	167093885	1_82	0	0.0180306304932141	8.81400586928478	5.00141880178044e-07	-1.05085352967353	2
ENSG00000198821.10	CD247	1	167518220	1_82	0	0.0145860965364888	6.80472555755185	3.12362342839945e-07	0.710036316451863	2
ENSG00000143162.7	CREG1	1	167504188	1_82	0	0.0147458558373964	6.90790101937196	3.20571613797663e-07	-0.739921978423997	4
ENSG00000198771.10	RCSD1	1	167630346	1_82	0	0.0288613624473545	13.2849893301338	1.20666582377005e-06	1.47701426168018	1
ENSG00000197965.11	MPZL1	1	167719222	1_82	0	0.0181682269780626	8.88612171618778	5.08081963702709e-07	-0.955313805155296	4
ENSG00000143164.15	DCAF6	1	167936285	1_82	0	0.0181098472275718	8.85558698192095	5.04709074797051e-07	1.02301062998584	1
ENSG00000143158.10	MPC2	1	167936173	1_82	0	0.0249241217092078	11.8888652356844	9.3254380469976e-07	-1.40772811541108	2
ENSG00000143147.14	GPR161	1	168142257	1_82	0	0.0140011144529929	6.4170981110242	2.82754977462233e-07	-0.596596834454766	3
ENSG00000143155.12	TIPRL	1	168179766	1_82	0	0.013443040025272	6.03198910325804	2.55191975386942e-07	-0.574726267274488	1
ENSG00000213064.9	SFT2D2	1	168226759	1_82	0	0.0128056234096533	5.5721742726777	2.2456102931472e-07	0.477403160476762	1
ENSG00000143178.12	TBX19	1	168281906	1_82	0	0.0136881939683341	6.2030826638954	2.67216144265724e-07	-0.621539149700397	1
ENSG00000143196.4	DPT	1	168728523	1_82	0	0.0313064293080529	14.0601307535374	1.38526183619278e-06	1.60442059742184	1
ENSG00000143156.13	NME7	1	169363660	1_83	0	0.0850940408469043	15.4839673332225	4.14658304451043e-06	2.69570395743176	2
ENSG00000117477.12	CCDC181	1	169460874	1_83	0	0.0322852396124507	6.15119465171961	6.24989121249749e-07	0.165567347476304	1
ENSG00000198734.10	F5	1	169586812	1_83	0	0.0279171792471074	4.76589062237752	4.1872084309567e-07	0.134015389052708	2
ENSG00000174175.16	SELP	1	169630016	1_83	0	0.0434146596923259	8.98352454431679	1.22741699846161e-06	-1.15985462841811	2
ENSG00000188404.8	SELL	1	169710412	1_83	0	0.0295654611369741	5.31238160975194	4.94291219081103e-07	0.560594401533321	1
ENSG00000000457.13	SCYL3	1	169886435	1_83	0	0.0288331569743094	5.07338833349019	4.60361796267404e-07	0.385386967158287	2
ENSG00000075945.12	KIFAP3	1	170081461	1_83	0	0.0419558797227719	8.65600502623808	1.14292913939889e-06	-1.12248742078533	1
ENSG00000120370.12	GORAB	1	170532026	1_83	0	0.0279434537660177	4.7748485336122	4.19902689623828e-07	0.245118874543118	3
ENSG00000180999.10	C1orf105	1	172422921	1_84	0	0.0405151595466029	13.8281969476142	1.7631614568957e-06	-1.63108609999935	1
ENSG00000007933.12	FMO3	1	171090963	1_84	0	0.023909472874619	8.79815464536616	6.62019171560658e-07	1.29047282574748	3
ENSG00000094963.13	FMO2	1	171185820	1_84	0	0.0194953229880266	6.85951545245154	4.20855344974106e-07	0.771331029380769	2
ENSG00000010932.16	FMO1	1	171256895	1_84	0	0.0171504541468223	5.64394719062759	3.04626401241039e-07	0.55788779015635	1
ENSG00000076258.9	FMO4	1	171314054	1_84	0	0.0155796100595043	4.73347011002953	2.32083997503034e-07	-0.106876456929606	3
ENSG00000117523.15	PRRC2C	1	171486183	1_84	0	0.0390756525274678	13.4819594933082	1.6579377900826e-06	-1.4606738408458	1
ENSG00000034971.16	MYOC	1	171647381	1_84	0	0.0270471881456309	9.97126421724321	8.48752995504617e-07	-1.16803129670577	2
ENSG00000117533.14	VAMP4	1	171742012	1_84	0	0.0176722485772429	5.92812867485612	3.29699590060043e-07	0.532645106903679	2
ENSG00000010165.19	METTL13	1	171781041	1_84	0	0.0155403569182718	4.70956743508548	2.30330251930419e-07	-0.033705138027528	2
ENSG00000197959.13	DNM3	1	171832276	1_84	0	0.0156329044607653	4.76582838772006	2.34469872485101e-07	-0.277506754466858	1
ENSG00000135845.9	PIGC	1	172443657	1_84	0	0.0155507537320287	4.71590478627131	2.30794494970954e-07	-0.176105242798893	2
ENSG00000094975.13	SUCO	1	172532503	1_84	0	0.021042670586564	7.5845833907027	5.022749983537e-07	0.863157014601088	1
ENSG00000117560.7	FASLG	1	172658724	1_84	0	0.0602915644212293	17.6486393223965	3.34870394913458e-06	1.77184598969553	1
ENSG00000120337.8	TNFSF18	1	173051434	1_84	0	0.0286790077853282	10.5291268751511	9.50310339524182e-07	-1.16623947215431	1
ENSG00000117592.8	PRDX6	1	173479122	1_85	0	0.0562053432576866	11.0488340688386	1.95435308898171e-06	1.48097298153885	1
ENSG00000183831.6	ANKRD45	1	173714815	1_85	0	0.0289972040133965	4.71134902675474	4.29942499251384e-07	0.422331220030591	1
ENSG00000076321.10	KLHL20	1	173714815	1_85	0	0.0328453565032436	5.8995011831435	6.09815201544766e-07	1.00191421996686	2
ENSG00000120334.15	CENPL	1	173827031	1_85	0	0.0565014990804624	11.099445526406	1.97365040630132e-06	1.33291930825304	1
ENSG00000117593.9	DARS2	1	173823772	1_85	0	0.0377097481139617	7.21872753741756	8.56689127876707e-07	-1.25281531943502	1
ENSG00000185278.15	ZBTB37	1	173868168	1_85	0	0.0426511073012547	8.39733300916846	1.12714726240555e-06	-1.42154921295766	1
ENSG00000117601.13	SERPINC1	1	173916899	1_85	0	0.0290852791126736	4.74024204941204	4.33893084174491e-07	0.0595717553240933	1
ENSG00000152061.23	RABGAP1L	1	174159319	1_85	0	0.0660221469999124	12.6032481279878	2.61867199337343e-06	2.0355647772705	2
ENSG00000120333.4	MRPS14	1	175023749	1_85	0	0.030687308439025	5.25126436981761	5.07144424339128e-07	0.439028047841768	1
ENSG00000120332.15	TNN	1	175068086	1_85	0	0.0324989226416541	5.79832482710141	5.93035209650079e-07	0.637576866126189	2
ENSG00000152092.15	ASTN1	1	177165274	1_86	0	0.0200121161189675	7.94812349951202	5.00572047559209e-07	-0.935365923745049	1
ENSG00000235750.9	KIAA0040	1	175157402	1_86	0	0.0145240240092743	4.90913847748357	2.24388820004858e-07	0.258637220333099	3
ENSG00000143207.19	RFWD2	1	176209788	1_86	0	0.0161538561265534	5.91670534210049	3.00791199605674e-07	-0.523498169761691	1
ENSG00000240021.9	TEX35	1	178501730	1_87	0	0.0330991313678043	7.24214187305745	7.54384225660746e-07	-0.867478628599315	1
ENSG00000120341.18	SEC16B	1	177960805	1_87	0	0.0280535885465217	5.66540232704081	5.00182108905976e-07	0.624542152895614	1
ENSG00000116191.17	RALGPS2	1	178657391	1_87	0	0.0283949000992829	5.78055368815407	5.16557602716806e-07	-0.42477549947757	1
ENSG00000162779.21	AXDND1	1	179358896	1_89	0	0.0146472120305549	5.32986620986065	2.45685909446676e-07	-0.389989788208884	4
ENSG00000116199.11	FAM20B	1	179025509	1_89	0	0.0161418864124989	6.25046534656373	3.17523309382391e-07	-0.699843520785538	2
ENSG00000186283.13	TOR3A	1	179082165	1_89	0	0.0147014472482236	5.36487948108668	2.48215577724507e-07	0.409672478563783	2
ENSG00000143322.19	ABL2	1	179221523	1_89	0	0.0166038961874468	6.51793270408505	3.40587618017059e-07	0.713137375451434	3
ENSG00000057252.12	SOAT1	1	179291934	1_89	0	0.0146252773772669	5.3156813877836	2.44665101762716e-07	-0.428717739378434	1
ENSG00000162782.15	TDRD5	1	179590497	1_89	0	0.0139565946830545	4.87248089759962	2.14012226403833e-07	0.119642138360735	2
ENSG00000135837.15	CEP350	1	179954679	1_89	0	0.101892838717583	23.9378658059983	7.67605474616757e-06	2.66316424658059	1
ENSG00000116260.16	QSOX1	1	180155244	1_89	0	0.0241751589363354	10.0842883339608	7.67226449496577e-07	1.54369011165521	1
ENSG00000121454.5	LHX4	1	180270971	1_89	0	0.0156717872069271	5.97039992708095	2.94463129331073e-07	0.62779699761204	2
ENSG00000230124.6	ACBD6	1	180500208	1_89	0	0.0141659321057097	5.01347081904097	2.23507767758993e-07	0.399592582582923	2
ENSG00000135835.11	KIAA1614	1	180936558	1_89	0	0.046191913701358	16.2660148185237	2.3645913277638e-06	1.7178906368176	1
ENSG00000179930.5	ZNF648	1	182061558	1_90	0	0.0547288388295344	11.8040878517862	2.03309485189824e-06	-1.51662991760518	1
ENSG00000135821.17	GLUL	1	182207050	1_90	0	0.0281912967668568	5.45461601388623	4.83936311727677e-07	-0.442642923538651	1
ENSG00000203730.2	TEDDM1	1	182400603	1_90	0	0.0266039714895817	4.90283979081361	4.10490536744752e-07	0.207199519760681	1
ENSG00000135828.11	RNASEL	1	182573716	1_90	0	0.0729925002270236	14.5880043179827	3.35106688977062e-06	-1.60951003405377	2
ENSG00000135838.13	NPL	1	182791595	1_91	0	0.0190239436869715	4.99644414178268	2.99137294851905e-07	-0.402503209477192	1
ENSG00000135862.5	LAMC1	1	183023054	1_91	0	0.0191367276215737	5.05797863523308	3.04616651429076e-07	0.362839004061467	1
ENSG00000058085.14	LAMC2	1	183185326	1_91	0	0.0304600355052743	9.45455335787897	9.06317563169948e-07	-1.09540980111006	2
ENSG00000157064.10	NMNAT2	1	183418808	1_91	0	0.0361307350129499	11.0963703973227	1.26173083086667e-06	1.38795645389394	1
ENSG00000116698.21	SMG7	1	183471970	1_91	0	0.0390633315142189	11.8601096485707	1.45803166914375e-06	1.43759564732254	2
ENSG00000116701.14	NCF2	1	183594385	1_91	0	0.155077529998352	25.1031622772673	1.22514158786559e-05	2.41089211134626	1
ENSG00000162704.15	ARPC5	1	183554378	1_91	0	0.0245608569228699	7.40333731808059	5.72242390720874e-07	0.736899008637557	1
ENSG00000143344.15	RGL1	1	183635770	1_91	0	0.0447489135414867	13.0676528760053	1.84030183330036e-06	-1.61126252092382	2
ENSG00000198756.10	COLGALT2	1	184031103	1_91	0	0.0192383757272794	5.17619871923662	3.13392296555626e-07	-0.583389544193508	1
ENSG00000198860.11	TSEN15	1	184046529	1_91	0	0.0191534472653349	5.07717500338212	3.06039904089818e-07	-0.524445893702737	3
ENSG00000116667.12	C1orf21	1	184606961	1_91	0	0.115994447534522	20.8400038190465	7.60753516748059e-06	3.29123897242388	1
ENSG00000135842.16	FAM129A	1	184957182	1_92	0	0.020976768291522	4.8326406619456	3.19030392699448e-07	-0.484159088244674	2
ENSG00000121481.10	RNF2	1	185052278	1_92	0	0.0282608163596054	9.45862258327812	8.4124321280248e-07	-1.96175544345974	1
ENSG00000121486.11	TRMT1L	1	185156912	1_92	0	0.0257655682279992	6.85098625339146	5.55522680252152e-07	-0.991379767451248	1
ENSG00000116679.15	IVNS1ABP	1	185317057	1_92	0	0.0234409159790211	5.70708804105482	4.21015537979828e-07	-0.349980605872637	1
ENSG00000143341.11	HMCN1	1	185767673	1_92	0	0.0334058728929891	8.86255548632497	9.31731471777649e-07	-1.04671031361121	1
ENSG00000157181.15	C1orf27	1	186376310	1_92	0	0.0210716111912584	4.77109972082531	3.16391794507551e-07	-0.0905865445271226	2
ENSG00000262180.1	OCLM	1	186400848	1_92	0	0.0269201519195609	6.94606365479362	5.88471235074884e-07	-0.710102979344412	1
ENSG00000116703.13	PDC	1	186466092	1_92	0	0.0220197155657598	5.16992501898197	3.58265445641245e-07	0.306773489512687	1
ENSG00000073756.11	PTGS2	1	186681189	1_92	0	0.0213188486518017	4.87817975533574	3.27288329652139e-07	-0.818455348501286	1
ENSG00000150681.9	RGS18	1	192161146	1_96	0	0.0138782380557653	5.62559699123184	2.45703828276316e-07	0.480627541938212	1
ENSG00000090104.11	RGS1	1	192575665	1_96	0	0.0294354204874362	12.6969675245595	1.17619472296409e-06	-1.41494915413118	1
ENSG00000116741.7	RGS2	1	192808677	1_96	0	0.0126806336581816	4.76588873481482	1.90192693410126e-07	0.0799650582845494	1
ENSG00000116747.12	TROVE2	1	193037020	1_96	0	0.0492655908395423	17.4155523757	2.70016263394278e-06	-1.640258922812	1
ENSG00000116750.13	UCHL5	1	193058704	1_96	0	0.0173188222648513	7.83933039826419	4.27273833981582e-07	-1.0362985894699	1
ENSG00000023572.8	GLRX2	1	193104590	1_96	0	0.0148289413666347	6.32545455814806	2.95196267427286e-07	-0.776965817954964	2
ENSG00000000971.15	CFH	1	196650372	1_98	0	0.0154040883950073	9.17954461758545	4.45006252368813e-07	-2.05157000658532	2
ENSG00000213047.12	DENND1B	1	197774376	1_99	0	0.0215929043576877	5.12598191924275	3.48334992860657e-07	0.345950270877885	2
ENSG00000203724.10	C1orf53	1	197902889	1_99	0	0.0447151963218151	12.0695619554037	1.69846117548225e-06	-1.39579768184451	1
ENSG00000151414.14	NEK7	1	198156916	1_99	0	0.0404905232772338	11.1186318409877	1.41681685004282e-06	-1.60911809841698	1
ENSG00000116833.13	NR5A2	1	200048458	1_100	0	0.0292529634411415	6.08460885406447	5.6015924382256e-07	-0.622695589272481	1
ENSG00000163362.10	C1orf106	1	200909599	1_101	0	0.0277017848431598	6.52195928810907	5.68584228538571e-07	-0.796506673188022	1
ENSG00000118200.14	CAMSAP2	1	200741190	1_101	0	0.0506600470169651	12.2948949830492	1.96019549056793e-06	-1.47599046960942	1
ENSG00000118197.13	DDX59	1	200639210	1_101	0	0.0230921643617905	4.79056201415302	3.48144934182329e-07	-0.0943309611026463	2
ENSG00000232237.3	ASCL5	1	201127255	1_101	0	0.0346209811617746	8.64802357362263	9.42247969274885e-07	1.02771252574191	2
ENSG00000116857.16	TMEM9	1	201154617	1_101	0	0.0254821662470777	5.72704329676418	4.59278150369017e-07	0.498053309373886	1
ENSG00000163395.16	IGFN1	1	201195111	1_101	0	0.0234427081211808	4.93376513043222	3.6399483843219e-07	-0.114367632877192	1
ENSG00000081277.12	PKP1	1	201280821	1_101	0	0.0826404932894497	17.0298124888174	4.42906180473794e-06	1.86340836567012	1
ENSG00000118194.18	TNNT2	1	201378187	1_101	0	0.0383029997014583	9.61393392095684	1.15889180971522e-06	1.15225900478873	1
ENSG00000159166.13	LAD1	1	201393206	1_101	0	0.0232935719613306	4.87310072726025	3.57232080367986e-07	0.326902989895858	2
ENSG00000159173.18	TNNI1	1	201405549	1_101	0	0.107503178069776	19.607736408766	6.63372917003972e-06	2.10487534514366	1
ENSG00000174307.6	PHLDA3	1	201468349	1_101	0	0.0239180258436268	5.12458800996332	3.85738742738857e-07	0.310260158621643	2
ENSG00000134369.15	NAV1	1	201534665	1_101	0	0.0236252690787603	5.00750607809905	3.72312161321707e-07	0.294500230039475	1
ENSG00000159388.5	BTG2	1	203297601	1_102	0	0.0465093743999294	14.2263176634412	2.08229364395512e-06	-1.5168419202612	2
ENSG00000198700.9	IPO9	1	201828710	1_102	0	0.020859353265331	6.57707014663751	4.31759882297545e-07	0.453701341200436	2
ENSG00000198892.6	SHISA4	1	201888432	1_102	0	0.0754540160168197	18.8968827119914	4.48726275929984e-06	2.09502216356765	2
ENSG00000163431.12	LMOD1	1	201915824	1_102	0	0.117267823331871	23.2179291043348	8.56862858796125e-06	2.71987022698503	1
ENSG00000134375.10	TIMM17A	1	201956727	1_102	0	0.0172297612037344	4.76327575675492	2.58281890507829e-07	-0.0183519887523018	2
ENSG00000176393.10	RNPEP	1	201980662	1_102	0	0.139472756698839	24.9454060221683	1.09493650587676e-05	2.43273600995161	2
ENSG00000170075.8	GPR37L1	1	202122918	1_102	0	0.0200213353198592	6.18780205727629	3.89886704436902e-07	-0.631655283593237	2
ENSG00000143851.15	PTPN7	1	202161992	1_102	0	0.0854889680094461	20.1129387395758	5.41121237335657e-06	2.24730068208576	1
ENSG00000133067.17	LGR6	1	202194388	1_102	0	0.0198087931529268	6.08650702074046	3.79433016099513e-07	-0.559016162275602	2
ENSG00000077157.21	PPP1R12B	1	202348568	1_102	0	0.0313922698869569	10.466306705636	1.03401097963516e-06	1.27942165993601	2
ENSG00000117139.16	KDM5B	1	202809133	1_102	0	0.0198053353517152	6.08484324256401	3.79263080815972e-07	0.663422986737101	2
ENSG00000117153.15	KLHL12	1	202928138	1_102	0	0.0271272916388404	9.07500151029231	7.7475094756515e-07	1.15535727184876	1
ENSG00000159346.12	ADIPOR1	1	202937378	1_102	0	0.0686150648400711	17.9749428741354	3.8814676473164e-06	1.95719436519826	2
ENSG00000163444.11	TMEM183A	1	203017186	1_102	0	0.0196586024977778	6.0142586714372	3.72086332636559e-07	0.673637010284645	1
ENSG00000143847.15	PPFIA4	1	203029691	1_102	0	0.0847325323854796	20.0261781844588	5.34019647769042e-06	-2.15569327564707	1
ENSG00000133055.8	MYBPH	1	203177038	1_102	0	0.0183433264930852	5.35721055094821	3.09261448253189e-07	0.437294814859821	1
ENSG00000133048.12	CHI3L1	1	203182048	1_102	0	0.0595010104335392	16.5968600228473	3.10784424864337e-06	1.77368889951421	2
ENSG00000133063.15	CHIT1	1	203230276	1_102	0	0.0171293753883705	4.70787578204843	2.53790578726077e-07	-0.0301415677269651	1
ENSG00000174567.7	GOLT1A	1	204293705	1_103	0	0.0749032986590543	18.1782743222643	4.28511587790171e-06	-2.04648609606355	1
ENSG00000188783.5	PRELP	1	203478100	1_103	0	0.0178007673365159	4.78559702011179	2.68091980341188e-07	0.203329685044368	1
ENSG00000188770.9	OPTC	1	203494364	1_103	0	0.120923139188496	23.1247641754105	8.80026396861821e-06	2.24783291282158	1
ENSG00000058668.14	ATP2B4	1	203627152	1_103	0	0.12049613121142	23.0792881386385	8.75194311265807e-06	2.36438441852981	1
ENSG00000122188.12	LAX1	1	203739644	1_103	0	0.0194859913985203	5.77761682963198	3.54307394544695e-07	0.733618659517642	2
ENSG00000257315.2	ZBED6	1	203816820	1_103	0	0.0179222960703275	4.86914711450559	2.74634768393632e-07	0.229444719001952	1
ENSG00000182004.12	SNRPE	1	203861428	1_103	0	0.0198495536884735	5.81009810492095	3.62946978697126e-07	-0.474274589741162	2
ENSG00000143842.14	SOX13	1	204069602	1_103	0	0.0178700848596807	4.92117327918667	2.7676058872039e-07	0.464910980175873	2
ENSG00000143845.14	ETNK2	1	204149232	1_103	0	0.045180134266101	13.8889389530768	1.97481110139822e-06	1.48893081158056	1
ENSG00000143839.14	REN	1	204171778	1_103	0	0.0180746705095569	4.94704963351154	2.8140099611695e-07	-0.431078483629667	1
ENSG00000143850.13	PLEKHA6	1	204380940	1_103	0	0.0177519569773096	4.75053215230977	2.65397893927784e-07	0.134439637299622	1
ENSG00000133056.13	PIK3C2B	1	204454683	1_103	0	0.0513115266942733	14.6468653185888	2.36520396527564e-06	-1.66278404241544	2
ENSG00000198625.12	MDM4	1	204517114	1_103	0	0.0668778856178602	17.3681902947075	3.65549401083441e-06	-1.93385924575764	2
ENSG00000196188.10	CTSE	1	206023974	1_104	0	0.0238927648115946	4.90493432906137	3.68815002613908e-07	0.201394431707583	1
ENSG00000163531.15	NFASC	1	204828332	1_104	0	0.0627982485387871	14.15556407555	2.79758753949003e-06	1.97209152850359	1
ENSG00000184144.11	CNTN2	1	205042978	1_104	0	0.0581889208730392	13.4195409965967	2.45746272022845e-06	-1.77229726787991	2
ENSG00000174529.7	TMEM81	1	205084986	1_104	0	0.0235200829283581	4.75548533983812	3.52000004901854e-07	-0.573667101711306	1
ENSG00000133059.16	DSTYK	1	205210329	1_104	0	0.0237572340256619	4.85085996927916	3.62679983622173e-07	0.697561622414941	3
ENSG00000133069.15	TMCC2	1	205214114	1_104	0	0.0338001615514743	8.20931089856369	8.73241673111059e-07	-1.24339289839693	1
ENSG00000163545.8	NUAK2	1	205279631	1_104	0	0.153075598691745	22.9170812969684	1.10401314847361e-05	-2.67509784957237	2
ENSG00000162873.14	KLHDC8A	1	205355501	1_104	0	0.023550476432289	4.76775783588858	3.53364453473301e-07	-0.219152521488321	1
ENSG00000117266.15	CDK18	1	205505034	1_104	0	0.119003245930977	20.4026939277061	7.64108965782731e-06	-2.11489862833267	1
ENSG00000174514.12	MFSD4A	1	205564053	1_104	0	0.0285073316779138	6.58534843035737	5.9080518866427e-07	-0.691843484850664	2
ENSG00000158711.13	ELK4	1	205633549	1_104	0	0.0511105189053834	12.170409360083	1.95760222588788e-06	1.46811818392741	1
ENSG00000158715.5	SLC45A3	1	205668373	1_104	0	0.0469041078947433	11.3452439376021	1.67468716598838e-06	-1.38199134533633	1
ENSG00000069275.12	NUCKS1	1	205749730	1_104	0	0.0252425650720124	5.42756067420991	4.31168619438431e-07	-0.65583529901659	2
ENSG00000117280.12	RAB29	1	205775418	1_104	0	0.0240684285329341	4.97457969315443	3.76801915400192e-07	-0.270005861705559	1
ENSG00000133065.10	SLC41A1	1	205813381	1_104	0	0.0392882679728307	9.64727813191844	1.19282479042039e-06	-1.30179134672454	2
ENSG00000162877.12	PM20D1	1	205830859	1_104	0	0.0551879181547699	12.909115489913	2.24207156828172e-06	1.61846007307841	1
ENSG00000263528.7	IKBKE	1	206470191	1_105	0	0.0234569721916148	9.0957486216132	6.71458809264713e-07	1.0450866054804	4
ENSG00000266094.7	RASSF5	1	206506970	1_105	0	0.0230542458195674	8.95627026499581	6.49811037203923e-07	1.07937951893868	2
ENSG00000143486.15	EIF2D	1	206606563	1_105	0	0.0200011077193295	7.43547334188994	4.68027792743266e-07	-0.91174661332718	2
ENSG00000162896.5	PIGR	1	206945992	1_105	0	0.0750296906458061	19.8373408405408	4.6840938162893e-06	2.09360349013557	2
ENSG00000123836.14	PFKFB2	1	207078173	1_105	0	0.0641070187809874	18.3299332229499	3.6980726391419e-06	2.02871984254233	1
ENSG00000180667.10	YOD1	1	207058406	1_105	0	0.0770156216179874	19.90477080942	4.82441856609532e-06	2.08970953853563	1
ENSG00000123843.12	C4BPB	1	207087851	1_105	0	0.0153531839440351	5.2737739771229	2.54817317642055e-07	0.468740993322428	1
ENSG00000196352.14	CD55	1	207321071	1_105	0	0.0210309726980178	8.9509047210293	5.92427578600193e-07	-1.49834171886252	2
ENSG00000203710.10	CR1	1	207496579	1_105	0	0.0186675526562328	7.58841153546419	4.45807360144773e-07	1.31201657555275	1
ENSG00000117335.19	CD46	1	207751847	1_105	0	0.0486231483432293	15.5692474377584	2.38242737387592e-06	-2.16712124155939	2
ENSG00000174059.16	CD34	1	207911570	1_105	0	0.0430941919226088	15.0102354548464	2.03570676527974e-06	1.83952656612148	1
ENSG00000076356.6	PLXNA2	1	208244589	1_106	0	0.00787136833066182	7.60715490495995	1.88443633141803e-07	-0.827675979947096	1
ENSG00000008118.9	CAMK1G	1	209584155	1_106	0	0.00582518814640498	8.90694972289118	1.63285617006901e-07	2.37853281191636	1
ENSG00000196878.14	LAMB3	1	209653572	1_106	0	0.00596983555251363	5.52760730154407	1.03850483673193e-07	-1.04319088133762	1
ENSG00000123689.5	G0S2	1	209675255	1_106	0	0.0162375040810202	13.542076819419	6.92011831859882e-07	-1.07704275478939	1
ENSG00000009790.14	TRAF3IP3	1	209756258	1_106	0	0.00777568898796377	7.72603639213926	1.89062155299271e-07	0.870223811415999	1
ENSG00000162757.4	C1orf74	1	209785254	1_106	0	0.0230480847771395	17.0913692755735	1.23971162604032e-06	-1.64348671754385	1
ENSG00000117595.10	IRF6	1	209806682	1_106	0	0.00923749631227988	8.24535785176832	2.39702608776405e-07	-0.712976324194342	1
ENSG00000117597.17	DIEXF	1	209827828	1_106	0	0.00647536657782188	5.8305740050832	1.18818658591341e-07	-0.500208037949247	2
ENSG00000082497.11	SERTAD4	1	210233595	1_106	0	0.0368403694818477	20.2201230540472	2.34431920378508e-06	-1.98968432513845	1
ENSG00000054392.12	HHAT	1	210330000	1_106	0	0.012908468356601	13.3356952329196	5.41750536350187e-07	1.84828714853084	2
ENSG00000143473.12	KCNH1	1	211134467	1_107	0	0.0316554457248697	12.8353957919821	1.27869413083804e-06	1.40208795846131	1
ENSG00000117625.13	RCOR3	1	211258687	1_107	0	0.0154252164130025	6.00411342585729	2.91466823272288e-07	-0.547262981386099	1
ENSG00000082512.14	TRAF5	1	211326561	1_107	0	0.0646721517969766	19.6914305526808	4.00777704073779e-06	2.19528986971114	3
ENSG00000170385.9	SLC30A1	1	211577020	1_107	0	0.0299147473188744	12.2961303670467	1.15761133748164e-06	-1.42154028534596	1
ENSG00000117650.12	NEK2	1	211675781	1_107	0	0.0266516520544531	11.1960585073798	9.39070651258476e-07	-1.16841974241852	1
ENSG00000143493.12	INTS7	1	212035474	1_107	0	0.0186399502835041	7.79881891086432	4.57491004892346e-07	0.969741451723401	1
ENSG00000143476.17	DTL	1	212035474	1_107	0	0.0186399502835041	7.79881891086432	4.57491004892346e-07	-0.969741451723401	1
ENSG00000066027.11	PPP2R5A	1	212285049	1_107	0	0.0135969731004462	4.80932649547122	2.05795310177639e-07	0.17649558578264	2
ENSG00000065600.12	TMEM206	1	212414848	1_107	0	0.0141488495845852	5.18603736239913	2.30922230973093e-07	0.323042636177778	2
ENSG00000117691.9	NENF	1	212437697	1_107	0	0.0219224572847158	9.33864130421226	6.44290756650981e-07	1.01238381963028	2
ENSG00000162772.16	ATF3	1	212565261	1_107	0	0.0141548251714071	5.19003786954649	2.31197966591806e-07	-0.367558957097375	1
ENSG00000162769.12	FLVCR1	1	212858122	1_109	0	0.024758335747907	13.1799434376818	1.02693739423752e-06	1.48092506290169	4
ENSG00000143494.15	VASH2	1	212973602	1_109	0	0.0147991362131712	8.29661211297901	3.86408016162889e-07	-1.05910131309497	1
ENSG00000174606.13	ANGEL2	1	212998282	1_109	0	0.0473532832623116	19.373367868243	2.88711574491549e-06	-2.0237988560926	3
ENSG00000143499.13	SMYD2	1	214280940	1_109	0	0.0197253286812213	11.0208616671957	6.84145970580096e-07	1.24045190166782	3
ENSG00000152104.11	PTPN14	1	214353909	1_109	0	0.0254455768866709	13.4403826790416	1.07629893202236e-06	-1.47661793770399	4
ENSG00000117724.12	CENPF	1	214602949	1_109	0	0.0147443775622229	8.2615010823561	3.83349041047387e-07	-0.937017419754924	2
ENSG00000196482.16	ESRRG	1	217137474	1_110	0	0.0107401054851365	5.04269468349604	1.70443402223369e-07	0.206958612824194	1
ENSG00000092978.10	GPATCH2	1	217631213	1_110	0	0.0127750251545019	6.62051728005472	2.66172179700377e-07	-0.638954502793395	1
ENSG00000162814.10	SPATA17	1	217631425	1_110	0	0.0228402539601031	12.5945601325131	9.05300804843964e-07	1.52018780378318	2
ENSG00000067533.5	RRP15	1	218275514	1_110	0	0.0123389537147961	7.8186713602577	3.03612933355431e-07	1.41099689472629	3
ENSG00000143353.11	LYPLAL1	1	219174471	1_111	0	0.0194225574139061	6.10500349797515	3.73165344736872e-07	0.266085455076404	1
ENSG00000196660.10	SLC30A10	1	219802475	1_112	0	0.0144332064088945	4.98313983823641	2.26347066754946e-07	-0.381765442371666	1
ENSG00000215817.5	ZC3H11B	1	219747403	1_112	0	0.0201180969403094	8.13161384901073	5.14840397589205e-07	1.09920978254635	1
ENSG00000067704.9	IARS2	1	220094327	1_112	0	0.0245616890383692	10.0277495078953	7.75123098899099e-07	1.27835428299431	1
ENSG00000116141.15	MARK1	1	220528008	1_112	0	0.0140296256982286	4.7145923779761	2.08160924434393e-07	-0.00366340563730175	1
ENSG00000162817.6	C1orf115	1	220704822	1_112	0	0.0140496620100353	4.72812036733241	2.09056355242686e-07	0.130642766263528	1
ENSG00000186205.12	MARC1	1	220787573	1_112	0	0.0179472285723491	7.0482141153091	3.9809383911551e-07	-0.714234218882712	1
ENSG00000143507.17	DUSP10	1	221742965	1_113	0	0.0687803337158234	17.9366676338673	3.88253172456429e-06	-1.83819960979199	1
ENSG00000143512.12	HHIPL2	1	222544972	1_114	0	0.0156240661559288	6.2095803920274	3.05327060699769e-07	0.659440221504208	1
ENSG00000143498.17	TAF1A	1	222552694	1_114	0	0.0176112960746569	7.3444912976837	4.07063359583982e-07	-0.983081594369687	2
ENSG00000154305.16	MIA3	1	222618565	1_114	0	0.0159877667533832	6.42764021621402	3.23406196464861e-07	0.733981865758981	3
ENSG00000186063.12	AIDA	1	222712777	1_114	0	0.0154118851840455	6.08002985368953	2.94897065090076e-07	0.709742844247095	1
ENSG00000187554.11	TLR5	1	223107688	1_114	0	0.0179426405349941	7.52123904015766	4.24702406500982e-07	-0.772254755688419	2
ENSG00000143502.14	SUSD4	1	223265429	1_114	0	0.0136341714446483	4.91927330144725	2.1107591273442e-07	0.259002109883428	2
ENSG00000203697.11	CAPN8	1	223622616	1_114	0	0.0210621919377471	9.04249908553011	5.99378296847051e-07	-1.02954234287395	2
ENSG00000162909.17	CAPN2	1	223699462	1_114	0	0.0142153545351417	5.31453261333878	2.37756142447251e-07	-0.178240840778725	1
ENSG00000143753.12	DEGS1	1	224192776	1_114	0	0.0158288750084504	6.33298738738835	3.15476959487726e-07	-0.536583973977467	1
ENSG00000143771.11	CNIH4	1	224356329	1_114	0	0.0210955286300232	9.05751399745913	6.0132380977182e-07	1.16560744689945	3
ENSG00000143786.7	CNIH3	1	224435983	1_114	0	0.107784502586028	24.7595848648168	8.39863397121933e-06	2.42157862559487	1
ENSG00000162923.14	WDR26	1	224414575	1_114	0	0.0135722243491224	4.87615884313471	2.0827533809482e-07	0.308776876243897	2
ENSG00000185842.15	DNAH14	1	224895916	1_115	0	0.0281410941751299	8.52922983941082	7.55370066630752e-07	0.909545913402704	1
ENSG00000154380.17	ENAH	1	225655238	1_115	0	0.0355345562225242	10.7541918831848	1.20264555631351e-06	-1.40211198112587	1
ENSG00000143819.12	EPHX1	1	225809711	1_115	0	0.0214785741399065	5.95976587962646	4.0285023414982e-07	0.564785685145115	3
ENSG00000196187.11	TMEM63A	1	225868963	1_115	0	0.0192376187048408	4.91369548507368	2.97487364985319e-07	0.272557281824339	4
ENSG00000243709.1	LEFTY1	1	225912195	1_115	0	0.0188247426297005	4.7078398351972	2.78907183668621e-07	0.134665201481064	2
ENSG00000143811.18	PYCR2	1	225924245	1_115	0	0.018830830240285	4.71090745269437	2.79179171684325e-07	-0.0243781216289383	1
ENSG00000143768.12	LEFTY2	1	225941740	1_115	0	0.0192022799193659	4.8962485690141	2.95886552417919e-07	0.170975445356911	1
ENSG00000143751.9	SDE2	1	225999428	1_115	0	0.0430278293534634	12.5849562624139	1.70415903648718e-06	-1.62248054509281	2
ENSG00000163041.9	H3F3A	1	226062051	1_115	0	0.0277413997320271	8.3929724570217	7.32745469357215e-07	1.36104728656348	3
ENSG00000182827.8	ACBD3	1	226185741	1_115	0	0.158356656037222	25.3266009048771	1.26218264068607e-05	-2.75700024807436	1
ENSG00000183814.15	LIN9	1	226309688	1_115	0	0.0202953291725495	5.42169748615033	3.46290322562124e-07	-0.499598273088222	1
ENSG00000203685.9	STUM	1	226539678	1_115	0	0.0190898390451688	4.84052246790852	2.908060789381e-07	-0.201879608894916	1
ENSG00000154342.5	WNT3A	1	228015567	1_116	0	0.0168439939632488	7.83386987464608	4.15269853022827e-07	-1.45459701896255	1
ENSG00000143772.9	ITPKB	1	226644510	1_116	0	0.0209274990992422	9.8932181238124	6.51574215823217e-07	1.15327634567932	2
ENSG00000143801.16	PSEN2	1	226870643	1_116	0	0.017608535524159	8.25469653259898	4.57439142026288e-07	-1.08744687122048	2
ENSG00000163050.16	COQ8A	1	226898123	1_116	0	0.012376997008925	4.91532053786588	1.91459140073999e-07	0.471114569149931	1
ENSG00000143776.18	CDC42BPA	1	227316377	1_116	0	0.0344834772041505	14.6477318104522	1.58960933923173e-06	-2.00330110672841	1
ENSG00000143740.14	SNAP47	1	227729944	1_116	0	0.0157387523085358	7.19061583503331	3.56160179174533e-07	-1.26020413080174	2
ENSG00000162910.18	MRPL55	1	228109044	1_116	0	0.0198308551498687	9.3822316456895	5.85539998703974e-07	-1.78365921429103	2
ENSG00000143774.16	GUK1	1	228140298	1_116	0	0.0159458228748008	7.31447800111424	3.6706184856019e-07	-1.22046000470987	1
ENSG00000181873.12	IBA57	1	228163386	1_116	0	0.0703669218833967	21.5033516157778	4.76193742133427e-06	2.96478631277308	1
ENSG00000162913.9	C1orf145	1	228203890	1_116	0	0.0121087776868224	4.70800354611205	1.79409758141966e-07	-0.416993377791869	1
ENSG00000154370.15	TRIM11	1	228407706	1_116	0	0.0224762959902888	10.5714882271026	7.47773115209286e-07	-1.49459795391586	1
ENSG00000162931.11	TRIM17	1	228417087	1_116	0	0.0462988964396207	17.4680619445912	2.54521419391576e-06	2.27216318354394	2
ENSG00000181218.5	HIST3H2A	1	228283345	1_116	0	0.0462965338758717	17.4668501578282	2.5449077589477e-06	2.6534381018176	1
ENSG00000196890.4	HIST3H2BB	1	228457362	1_116	0	0.01476722568334	6.5867850812989	3.06112721864077e-07	-0.0997113982494904	2
ENSG00000168159.11	RNF187	1	228484557	1_116	0	0.0222854277868287	10.4904970406036	7.35742789221573e-07	1.4846991253975	3
ENSG00000116574.5	RHOU	1	228487869	1_116	0	0.0136345236995036	5.83126801118032	2.50214196820796e-07	0.929674544474159	1
ENSG00000168118.11	RAB4A	1	229271486	1_117	0	0.0210813244214166	5.16257806153755	3.42510190166485e-07	-0.41392640614695	1
ENSG00000154429.10	CCSAP	1	229324609	1_117	0	0.02343803664736	6.16941736177997	4.55065963664527e-07	0.576186205367266	1
ENSG00000069248.11	NUP133	1	229508410	1_117	0	0.0523617699251973	13.8501673788085	2.28232934192691e-06	-1.79036938616303	1
ENSG00000143641.9	GALNT2	1	230096035	1_117	0	0.0234554107207349	6.17646899739337	4.55923818859077e-07	-0.775626039804033	1
ENSG00000135775.13	COG2	1	230643520	1_118	0	0.0411098279097939	16.5430382984314	2.14027662139153e-06	1.85781912349289	1
ENSG00000135773.12	CAPN9	1	230742742	1_118	0	0.010237183384877	5.13177058785588	1.65331912728081e-07	0.99163052423754	4
ENSG00000143643.12	TTC13	1	230978250	1_118	0	0.0229034900438613	11.9442763579641	8.60935234948289e-07	1.82662771142891	2
ENSG00000173409.13	ARV1	1	230978849	1_118	0	0.0118925864262611	5.93940015282982	2.22294069115344e-07	0.561122020510839	2
ENSG00000182118.7	FAM89A	1	231037925	1_118	0	0.0104260649349215	4.90353709344997	1.60893635161495e-07	0.220462154450744	4
ENSG00000119283.15	TRIM67	1	231054072	1_118	0	0.0102314417925224	4.71533475438181	1.51830262000527e-07	0.258005263897193	1
ENSG00000143633.12	C1orf131	1	231241335	1_118	0	0.0103728910231551	4.83156588690091	1.57723605103372e-07	0.267708022245017	1
ENSG00000116906.11	GNPAT	1	231241335	1_118	0	0.0103728910231551	4.83156588690091	1.57723605103372e-07	-0.267708022245017	1
ENSG00000116903.7	EXOC8	1	231337950	1_118	0	0.0613935405989972	21.2555690390159	4.10680791036969e-06	-2.28623877932473	1
ENSG00000010072.15	SPRTN	1	231359570	1_118	0	0.0183792509272934	9.76856361891594	5.65024773728373e-07	1.10244237910886	1
ENSG00000162946.21	DISC1	1	231626594	1_118	0	0.0182805345601682	9.71737207192421	5.59044908938436e-07	1.17828706476257	1
ENSG00000116991.10	SIPA1L2	1	232562054	1_119	0	0.0635842049185072	16.6017344327692	3.32209219766182e-06	1.82584803595564	2
ENSG00000212916.4	MAP10	1	232801993	1_119	0	0.0187372633669808	4.92252050292202	2.90270344645898e-07	-0.280833505851889	2
ENSG00000135778.11	NTPCR	1	232950261	1_119	0	0.0351548426262586	10.9105272228231	1.20709060306985e-06	-1.29978960175779	3
ENSG00000135749.18	PCNX2	1	233295495	1_120	0	0.0563514072235918	11.0785140179975	1.96469550300058e-06	-1.36732244879766	1
ENSG00000135750.14	KCNK1	1	233406726	1_120	0	0.0350153447770725	6.51494820479829	7.17923795123843e-07	0.682454412840165	4
ENSG00000183780.12	SLC35F3	1	234274538	1_120	0	0.0293001670324135	4.81505504668676	4.43997297085757e-07	-0.134499906547477	1
ENSG00000059588.9	TARBP1	1	234481346	1_121	0	0.0223560421720798	4.71105283059327	3.31452934520538e-07	0.0229416826636682	1
ENSG00000188739.14	RBM34	1	235161669	1_121	0	0.0229420009143051	4.96102058786215	3.58188217497246e-07	0.202389940457957	1
ENSG00000116957.12	TBCE	1	235368142	1_121	0	0.0242551371309735	5.48174356151058	4.18438294407844e-07	0.567383487154111	2
ENSG00000168243.10	GNG4	1	235573414	1_121	0	0.0319779378349887	8.14518729831486	8.1971050900965e-07	-1.01416812562702	2
ENSG00000116962.14	NID1	1	236017804	1_122	0	0.0180036668087249	4.84401730027718	2.74457830554106e-07	0.225184554893497	2
ENSG00000077585.13	GPR137B	1	236135560	1_122	0	0.0177761258823139	4.73453936788266	2.64864542376345e-07	0.172380455306198	3
ENSG00000086619.13	ERO1B	1	236257685	1_122	0	0.0255347139218567	8.17778660429657	6.5716699539488e-07	0.927075392972469	3
ENSG00000116977.18	LGALS8	1	236542978	1_122	0	0.04052402767896	13.8965233599861	1.77226123756551e-06	1.95852331517863	1
ENSG00000119285.10	HEATR1	1	236604526	1_122	0	0.0724608234742298	15.0055695439192	3.42187958562979e-06	3.20790070971633	1
ENSG00000077522.12	ACTN2	1	236686652	1_122	0	0.026223627816067	8.64049737603592	7.13083666405048e-07	1.09552317920965	1
ENSG00000116984.12	MTR	1	236795637	1_122	0	0.0234467759820135	7.3784480089825	5.44448905636266e-07	0.813847410746567	1
ENSG00000198626.15	RYR2	1	237031622	1_122	0	0.0199974691421529	5.88067874958204	3.70093505761316e-07	-0.559930660314209	2
ENSG00000155816.19	FMN2	1	240058260	1_126	0	0.0204900841250285	5.00612623509417	3.22815598537207e-07	0.314312307161778	2
ENSG00000180875.4	GREM2	1	240280869	1_126	0	0.0624671094276813	15.6652610110889	3.07962629516192e-06	-1.77219919713332	2
ENSG00000182901.16	RGS7	1	241357612	1_126	0	0.0203630468182061	4.94708578706079	3.17030594408256e-07	-0.248217134573481	2
ENSG00000117009.11	KMO	1	241532545	1_127	0	0.024563859707154	9.54063467275856	7.37535362635405e-07	1.09046671220483	1
ENSG00000203668.2	CHML	1	241618653	1_127	0	0.0147788537241652	4.74172593962085	2.2053939230265e-07	-0.0855330049803837	1
ENSG00000054277.13	OPN3	1	241631156	1_127	0	0.0171631480452844	6.19556292180973	3.34646813732935e-07	0.606912588327865	3
ENSG00000180287.16	PLD5	1	242524418	1_128	0	0.0224008088060181	4.88661406940143	3.44493247850411e-07	0.145340386384475	1
ENSG00000054282.15	SDCCAG8	1	243248552	1_128	0	0.0716515424877303	16.0271196564056	3.61401538616944e-06	-1.92458595134718	3
ENSG00000117020.16	AKT3	1	243851261	1_128	0	0.0317932617371943	8.21971958762089	8.22434009502866e-07	0.945472235379158	1
ENSG00000035687.9	ADSS	1	244369635	1_129	0	0.0615793940368982	14.5022074974335	2.810467059075e-06	-1.58819742075903	3
ENSG00000179397.17	C1orf101	1	244454207	1_129	0	0.0440991862913319	11.2896934286406	1.56682935126433e-06	1.62431167962239	2
ENSG00000121644.18	DESI2	1	244659267	1_129	0	0.0221191235892612	4.70789030109702	3.27720209390438e-07	-0.0891347630894724	1
ENSG00000203667.9	COX20	1	244836094	1_129	0	0.0245816668401158	5.71123940440084	4.41825387825559e-07	0.50368569636136	1
ENSG00000203666.12	EFCAB2	1	244970187	1_129	0	0.0236278994723601	5.3349744623523	3.96703866148242e-07	-0.451641223822097	1
ENSG00000162849.15	KIF26B	1	245155106	1_129	0	0.031864790385628	8.18266697264904	8.20568640768843e-07	0.930530108000451	1
ENSG00000185420.18	SMYD3	1	246507763	1_130	0	0.0159315688784117	5.41953664163769	2.7172504923723e-07	0.476203415996364	1
ENSG00000143653.9	SCCPDH	1	246706993	1_130	0	0.0213683225208227	8.20481297259463	5.51757302257193e-07	-0.939410377104201	2
ENSG00000153207.14	AHCTF1	1	246930163	1_130	0	0.0374687353533323	13.5547137518642	1.5983370228503e-06	1.58587602293369	1
ENSG00000277462.1	ZNF670	1	247072542	1_130	0	0.0147924045453191	4.71665537583215	2.19574496057212e-07	-0.0281592636591367	4
ENSG00000188295.14	ZNF669	1	247104366	1_130	0	0.0156782528986618	5.26765135493665	2.59910402779116e-07	0.42030059397615	1
ENSG00000196418.12	ZNF124	1	247124299	1_130	0	0.031873062972158	12.0100887281288	1.20470022197314e-06	-1.41657452454747	1
ENSG00000143727.15	ACP1	2	262119	2_1	0	0.0451019309545213	16.5062598427072	2.34289479201888e-06	2.40335626553304	2
ENSG00000189292.15	ALKAL2	2	434511	2_1	0	0.0142294893340326	5.77926915864891	2.58804134177692e-07	-0.00384624850505493	1
ENSG00000151353.14	TMEM18	2	677591	2_1	0	0.0130108720068258	8.28356920471001	3.39182067518161e-07	-1.89874602393027	1
ENSG00000172554.11	SNTG2	2	1093369	2_1	0	0.0284890551376733	14.0146753824744	1.25652189967052e-06	2.08120282004005	1
ENSG00000115705.20	TPO	2	1415211	2_1	0	0.0148655822377466	6.63725737002124	3.10512834668141e-07	0.658435497814613	2
ENSG00000130508.10	PXDN	2	1745165	2_1	0	0.0133121294182558	5.42891306474644	2.27441332975712e-07	0.526299782766228	1
ENSG00000032389.12	TSSC1	2	3264484	2_2	0	0.0205441198817495	10.5931396062043	6.84890607180302e-07	1.31495767208178	3
ENSG00000171853.15	TRAPPC12	2	3379970	2_2	0	0.011453886389435	5.05741866101625	1.82301713800892e-07	0.375539352303908	3
ENSG00000182551.13	ADI1	2	3519673	2_2	0	0.0305829351908052	14.3778974417203	1.38383247933992e-06	1.60354335060931	1
ENSG00000171865.9	RNASEH1	2	3551873	2_2	0	0.0131371832050839	6.35487041532602	2.62734999058094e-07	0.739096885706566	1
ENSG00000171863.12	RPS7	2	3577209	2_2	0	0.175995457659358	31.453513406139	1.74212613748629e-05	-2.96149087250336	1
ENSG00000118004.17	COLEC11	2	3608589	2_2	0	0.0112997521791879	4.92927083097376	1.75291385203973e-07	-0.24740494691253	1
ENSG00000214866.8	DCDC2C	2	3705012	2_2	0	0.0182540091413025	9.47154721092407	5.44111826666183e-07	-1.09803425756947	1
ENSG00000134321.11	RSAD2	2	6869802	2_5	0	0.0179893831446082	4.75850245960338	2.69398729647355e-07	0.0851145661451437	1
ENSG00000134326.11	CMPK2	2	6869802	2_5	0	0.0179893831446082	4.75850245960338	2.69398729647355e-07	0.0851145661451437	1
ENSG00000134313.15	KIDINS220	2	8837357	2_6	0	0.016067261346667	4.7829603580426	2.41850847144075e-07	0.144797987980962	1
ENSG00000143797.11	MBOAT2	2	9102641	2_6	0	0.0794168497275571	20.0765739460834	5.01777556260596e-06	-2.24126777076911	1
ENSG00000151693.9	ASAP2	2	9164590	2_6	0	0.0227859301059663	8.09810034872188	5.80709443585535e-07	-0.948974806529012	2
ENSG00000119203.13	CPSF3	2	9424985	2_6	0	0.0891562218978818	21.2051266036655	5.94978811548896e-06	-2.17556627938405	2
ENSG00000134330.18	IAH1	2	9476032	2_6	0	0.0358789354593392	12.423364729679	1.40277416279255e-06	1.27638752600423	2
ENSG00000151694.12	ADAM17	2	9555777	2_6	0	0.0159765426942581	4.72930089487354	2.37787337565979e-07	-0.215126899280322	1
ENSG00000115750.16	TAF1B	2	9842495	2_6	0	0.0160326144185478	4.76250261260665	2.40297110517095e-07	0.0286488213836378	3
ENSG00000134317.17	GRHL1	2	10021764	2_6	0	0.0176188025453055	5.65683610692586	3.13659870211174e-07	-0.385312738742493	1
ENSG00000172059.10	KLF11	2	10021910	2_6	0	0.0163319069315411	4.93779572757159	2.53792620296394e-07	0.346757349273514	1
ENSG00000205795.4	CYS1	2	10080534	2_6	0	0.0603611159389617	17.4172465351563	3.30861118175081e-06	1.87054247570695	1
ENSG00000171848.13	RRM2	2	10121909	2_6	0	0.0161848638204446	4.85207815720891	2.47141575623218e-07	0.334271740427223	1
ENSG00000115756.12	HPCAL1	2	10303214	2_7	0	0.0640343502742634	18.9742499687716	3.82372454380355e-06	-1.8344984958431	2
ENSG00000115758.12	ODC1	2	10436770	2_7	0	0.115043319204922	24.6968404380994	8.94152866013739e-06	-2.78128809682419	1
ENSG00000115761.15	NOL10	2	10689644	2_7	0	0.0146780855307244	4.91253297498864	2.26925795361781e-07	-0.19725758218392	1
ENSG00000143882.10	ATP6V1C2	2	10715854	2_7	0	0.0160102842242661	5.73560498323472	2.88992950457602e-07	0.504477327166151	2
ENSG00000143870.12	PDIA6	2	10793123	2_7	0	0.0186939258860359	7.20496290530334	4.23878354209164e-07	-0.870710342012838	2
ENSG00000150873.11	C2orf50	2	11132658	2_7	0	0.0363013038500156	13.5215016648642	1.54474260102069e-06	1.44105819591061	1
ENSG00000134318.13	ROCK2	2	11347918	2_7	0	0.024196406217651	9.65533438639839	7.35236670444902e-07	-1.1955105128414	2
ENSG00000169016.16	E2F6	2	11466649	2_7	0	0.0502103096748946	16.6298849914039	2.62779280599543e-06	1.82188247086024	2
ENSG00000134324.11	LPIN1	2	11784824	2_7	0	0.0152368595209714	5.26644909564532	2.52535436358613e-07	0.343803020653886	1
ENSG00000071575.11	TRIB2	2	12717952	2_8	0	0.0658718238833054	15.1886358673574	3.14867207614136e-06	-1.6980731193987	1
ENSG00000162981.13	FAM84A	2	14262051	2_9	0	0.015499122708039	5.20415301631637	2.53843558826321e-07	-0.401241457446882	1
ENSG00000079785.14	DDX1	2	15600709	2_9	0	0.015223614206055	5.03422848851373	2.41190204794477e-07	0.289386876400242	1
ENSG00000214842.5	RAD51AP2	2	17508488	2_10	0	0.0297321273675316	14.1251839136334	1.32168837279769e-06	-1.81493176116014	1
ENSG00000197872.11	FAM49A	2	16666179	2_10	0	0.0157959009980211	8.13556846529818	4.04428060828416e-07	0.937622089963567	2
ENSG00000163032.11	VSNL1	2	17538936	2_10	0	0.0320989703294537	14.8507251820993	1.50019507855472e-06	1.86511779880568	2
ENSG00000178295.14	GEN1	2	17754513	2_10	0	0.0951216611315431	25.3186119956038	7.57928595884504e-06	2.7578174107606	2
ENSG00000163029.15	SMC6	2	17800052	2_10	0	0.0113180966655814	4.98016568428369	1.77388787002946e-07	-0.190000000000061	1
ENSG00000170745.11	KCNS3	2	17868161	2_10	0	0.0576274692873159	20.4821034713509	3.71460874996035e-06	-2.37617680480926	3
ENSG00000143867.6	OSR1	2	19359082	2_11	0	0.0217531182092362	4.90598974420714	3.35859107482639e-07	-0.247631632413555	1
ENSG00000183891.5	TTC32	2	19890010	2_12	0	0.0151626225682662	4.73430611759851	2.25912173517186e-07	-0.0165717621021247	2
ENSG00000132031.12	MATN3	2	20009334	2_12	0	0.0313877593510451	11.8139827596211	1.16698593199891e-06	-1.39161480226308	1
ENSG00000115884.10	SDC1	2	20190933	2_12	0	0.0459481505154986	15.5355819739928	2.2464902373751e-06	1.89470276590741	2
ENSG00000055917.15	PUM2	2	20352364	2_12	0	0.0227218185296756	8.43594562926123	6.03234029199581e-07	0.93321223604799	1
ENSG00000143878.9	RHOB	2	20447480	2_12	0	0.0178265254806468	6.35515503548867	3.56534719228081e-07	-0.676071029768432	1
ENSG00000143869.6	GDF7	2	20666939	2_12	0	0.0253530735467276	9.76105973354892	7.78819040259657e-07	-1.26031075442174	2
ENSG00000118961.14	LDAH	2	20688505	2_12	0	0.0434094990623637	14.5639104861973	1.98962738028453e-06	-1.79407832163789	2
ENSG00000084674.14	APOB	2	21037729	2_13	0	0.0239797669997636	9.68967553097995	7.31245433688356e-07	0.889865225455466	2
ENSG00000119771.14	KLHL29	2	23386174	2_14	0	0.0210638708784416	8.52105355950664	5.64859520024085e-07	-0.104580078710124	2
ENSG00000119778.14	ATAD2B	2	23929664	2_14	0	0.0145909345369579	5.57442009355287	2.55971596475678e-07	-0.986858117569141	1
ENSG00000173960.13	UBXN2A	2	23927186	2_14	0	0.03330532220288	20.2322423971239	2.12063845592182e-06	-3.87158749366822	2
ENSG00000163026.11	WDCP	2	24049526	2_14	0	0.0159421532546369	11.4310235286577	5.73510102000986e-07	-2.53735714204214	1
ENSG00000119782.13	FKBP1B	2	24047480	2_14	0	0.0194199157306554	11.1897355323704	6.83874069522189e-07	-2.18189929532914	2
ENSG00000219626.8	FAM228B	2	24119662	2_14	0	0.0147183008068984	9.3528982204069	4.3322434784221e-07	1.97760418830742	1
ENSG00000115129.13	TP53I3	2	24064728	2_14	0	0.014627832752088	8.29655875229699	3.81932796586266e-07	1.65671406432941	2
ENSG00000176732.6	PFN4	2	24123159	2_14	0	0.0148656872273177	10.1201142283526	4.73455732495633e-07	2.14649500650806	2
ENSG00000186453.12	FAM228A	2	24152593	2_14	0	0.0145790993927876	4.91386291838058	2.25456472269755e-07	-0.516850742832027	2
ENSG00000198399.14	ITSN2	2	24364849	2_14	0	0.0337455886250528	14.6501745461532	1.5558537847508e-06	2.00844397659152	1
ENSG00000084676.15	NCOA1	2	24492054	2_15	0	0.0244483242776407	9.18675627992357	7.06838612861596e-07	-0.684191569417361	3
ENSG00000138031.14	ADCY3	2	24921458	2_15	1	0.694530252171502	37.8813995301759	8.27992030574044e-05	-6.23525868260631	1
ENSG00000115137.11	DNAJC27	2	24971258	2_15	0	0.054195608710071	17.4852076313323	2.98224875533284e-06	-1.90263127878719	2
ENSG00000084710.13	EFR3B	2	25041751	2_15	0	0.0374498645513865	33.7261209195654	3.97489460488745e-06	-5.18089868356058	2
ENSG00000119772.16	DNMT3A	2	25343038	2_15	0	0.0214929209537222	9.56059657211794	6.46679967506179e-07	-1.30610579656676	1
ENSG00000084731.14	KIF3C	2	25956671	2_15	0	0.0141948414787668	4.91839830738408	2.19716775564594e-07	-0.19619538798577	1
ENSG00000084733.10	RAB10	2	26016612	2_15	0	0.0140064051945099	4.79605658183023	2.11407289352488e-07	-0.169421991040135	2
ENSG00000157833.12	GAREM2	2	26180897	2_15	0	0.0325358672922721	12.5063506795602	1.28056599136687e-06	-1.83123642109406	1
ENSG00000138029.13	HADHB	2	26241540	2_15	0	0.0142937443827424	4.96474853620572	2.23332661433433e-07	0.306970891841513	1
ENSG00000084754.10	HADHA	2	26244785	2_15	0	0.0224382119000298	8.9762280428431	6.33856715850322e-07	-1.4050147501311	2
ENSG00000173567.14	ADGRF3	2	26347104	2_15	0	0.018309097186524	7.35726651641954	4.23928283125576e-07	-0.777378991982966	1
ENSG00000157856.10	DRC1	2	26401975	2_15	0	0.0140893584094707	4.87324871086537	2.16082087734138e-07	0.316606996523796	1
ENSG00000115155.16	OTOF	2	26511890	2_15	0	0.0151337007537297	5.42281614256588	2.58272993397681e-07	0.399772202271409	1
ENSG00000163803.12	PLB1	2	28457925	2_18	0	0.0185004583445001	7.04317846880706	4.10072036465458e-07	0.785358429274892	3
ENSG00000213639.9	PPP1CB	2	28751273	2_18	0	0.0316751417655532	12.1565206907608	1.21181642483094e-06	2.15721048710773	1
ENSG00000163806.15	SPDYA	2	28783004	2_18	0	0.119162734429765	24.9813367675938	9.36839315614376e-06	-3.12674757340656	1
ENSG00000171103.10	TRMT61B	2	28869984	2_18	0	0.0322873887447448	12.3391051986888	1.25379219872092e-06	-2.195967248979	1
ENSG00000163811.11	WDR43	2	28895415	2_18	0	0.0169403754238564	6.20770052060032	3.30950286504145e-07	0.398251498791442	1
ENSG00000189350.12	TOGARAM2	2	28956586	2_18	0	0.0610359096032882	18.447740506194	3.5435419284131e-06	-2.23919120993503	3
ENSG00000172954.13	LCLAT1	2	30445688	2_19	0	0.0239970178193942	5.68861358073483	4.29608317958363e-07	-0.367923312448556	2
ENSG00000158089.14	GALNT14	2	31195213	2_19	0	0.0216441056744735	4.70792731725736	3.20684795037856e-07	-0.1071601731055	2
ENSG00000214711.9	CAPN14	2	31212713	2_19	0	0.0224515815366503	5.05589500458945	3.57234964583555e-07	-0.2422073530786	3
ENSG00000013016.15	EHD3	2	31213442	2_19	0	0.0236650574082791	5.55617878088656	4.13802154560895e-07	-0.352177079138081	1
ENSG00000158125.9	XDH	2	31407980	2_20	0	0.0670700865455072	16.5800738981274	3.4996474986257e-06	-2.00537018966975	2
ENSG00000152683.14	SLC30A6	2	32164985	2_20	0	0.030368766188095	8.97601665265122	8.57866623314929e-07	1.3414127090157	2
ENSG00000091106.18	NLRC4	2	32189905	2_20	0	0.0193919537447349	4.71037993338023	2.87465995040934e-07	0.0869259587332176	1
ENSG00000119820.10	YIPF4	2	32278100	2_20	0	0.062117005250144	15.8380500984146	3.09614431640597e-06	1.80636168821631	1
ENSG00000115760.13	BIRC6	2	32357173	2_20	0	0.0198362499754012	4.92537294588075	3.07473482557478e-07	0.235719573585882	1
ENSG00000018699.11	TTC27	2	32627602	2_20	0	0.0249813236501176	7.11653371084153	5.59490775560669e-07	0.853020067491423	2
ENSG00000049323.15	LTBP1	2	32943735	2_20	0	0.0203245995192073	5.15624636768396	3.29810615902691e-07	-0.464838605835378	1
ENSG00000152689.17	RASGRP3	2	33537896	2_21	0	0.0291689013568141	12.6024045532755	1.15686441484028e-06	-1.46412270134918	1
ENSG00000119812.18	FAM98A	2	33597253	2_21	0	0.0158878074802719	6.8309799585771	3.41551308507426e-07	-0.715675347012579	3
ENSG00000205221.12	VIT	2	36197997	2_23	0	0.00870804089185828	7.39050539984538	2.02536626551839e-07	0.785345916955955	3
ENSG00000115808.11	STRN	2	36979778	2_23	0	0.0221450527146047	25.8397103998086	1.80083255894145e-06	4.18454980137537	1
ENSG00000008869.11	HEATR5B	2	37085054	2_23	0	0.0152166327068544	16.0139665769596	7.66878300765487e-07	-3.02246610313723	2
ENSG00000152133.14	GPATCH11	2	37097965	2_23	0	0.0102596267797335	8.05398691468866	2.60046765213225e-07	-0.653352594875602	1
ENSG00000218739.9	CEBPZOS	2	37196344	2_23	0	0.00698772325233166	6.43772780033066	1.41571971533175e-07	-1.25410895478422	3
ENSG00000115816.14	CEBPZ	2	37231568	2_23	0	0.0073157194488902	7.81973417728673	1.80035440642535e-07	1.57624416474734	2
ENSG00000115825.9	PRKD3	2	37239703	2_23	0	0.0225017833812613	15.2368354289964	1.07899812508798e-06	-1.60591589857061	1
ENSG00000115828.15	QPCT	2	37344554	2_23	0	0.042332147220756	29.6588652518757	3.95124357283611e-06	-4.38059180393683	1
ENSG00000115841.19	RMDN2	2	37926343	2_24	0	0.0241431137335959	9.86978704986356	7.49911539339325e-07	-1.51443326848264	2
ENSG00000138061.11	CYP1B1	2	38204287	2_24	0	0.0381147647299502	13.5925961738526	1.63043928710768e-06	1.88058433707313	1
ENSG00000119787.13	ATL2	2	38377077	2_24	0	0.0158283402782652	5.01207054634524	2.49667220888558e-07	-0.335141123775338	2
ENSG00000143889.15	HNRNPLL	2	38602595	2_24	0	0.0177927303715036	6.07382463895541	3.40105629275253e-07	0.501159128505151	1
ENSG00000143891.16	GALM	2	38666042	2_24	0	0.0153504384140438	4.72020700326808	2.28029377774017e-07	0.130230251888733	1
ENSG00000163214.20	DHX57	2	38875912	2_25	0	0.0209071122035924	5.03680724689077	3.31404464644387e-07	-0.316923838253164	1
ENSG00000188010.12	MORN2	2	38875912	2_25	0	0.0209071122035924	5.03680724689077	3.31404464644387e-07	-0.316923838253164	1
ENSG00000214694.10	ARHGEF33	2	38882417	2_25	0	0.0773827243899262	17.5802199950768	4.28131610803734e-06	2.08519979080079	3
ENSG00000115904.12	SOS1	2	39124428	2_25	0	0.0226063216405062	5.77906559477477	4.11146407652026e-07	0.705925913423749	1
ENSG00000138050.14	THUMPD2	2	39774749	2_25	0	0.0209376910568928	5.05069098332931	3.32804016417679e-07	-0.304812484877835	1
ENSG00000162878.12	PKDCC	2	42047712	2_26	0	0.00655857755228761	5.04107415952406	1.04049912265689e-07	0.230091324585813	1
ENSG00000143924.18	EML4	2	42110424	2_26	0	0.00741030392802189	6.19392313290968	1.44447758082247e-07	0.750354086771968	3
ENSG00000115944.14	COX7A2L	2	42384403	2_26	0	0.0102220636743583	9.23338864729937	2.97035715310559e-07	-1.04098350853228	1
ENSG00000171126.7	KCNG3	2	42494311	2_26	0	0.0266838560629008	18.3306758663643	1.53934526820671e-06	2.20350723297668	1
ENSG00000057935.13	MTA3	2	42494666	2_26	0	0.0178784510904138	14.5263300062461	8.17324976364991e-07	1.63659452810689	1
ENSG00000162881.6	OXER1	2	42767344	2_26	0	0.00669937215378413	5.24159651151183	1.10511293990302e-07	0.38175477332438	1
ENSG00000162882.14	HAAO	2	42766642	2_26	0	0.00981790930262083	8.85199754295084	2.73507521616451e-07	1.33043762984226	2
ENSG00000152518.7	ZFP36L2	2	43226112	2_27	0	0.0169037000911335	6.16270573868822	3.27840183150151e-07	0.0232049652415272	2
ENSG00000152527.13	PLEKHH2	2	43634978	2_27	0	0.0422057908435228	14.1682474023194	1.88190262429923e-06	1.89442101757814	4
ENSG00000223658.7	C1GALT1C1L	2	43675895	2_27	0	0.0311270742165205	10.7032636690376	1.04848808381679e-06	-0.297233317115473	3
ENSG00000138036.18	DYNC2LI1	2	43773179	2_27	0	0.0487461448650403	19.0131416194091	2.91677636070433e-06	-2.63371165231955	3
ENSG00000138075.11	ABCG5	2	43811558	2_27	0	0.0162609217071054	5.69559951191118	2.91469809154929e-07	-0.479075626574633	1
ENSG00000138095.18	LRPPRC	2	43995523	2_27	0	0.0165621146884289	6.1157786457112	3.18769322618482e-07	-0.646693240426124	2
ENSG00000138032.20	PPM1B	2	44170486	2_28	0	0.0121121172598163	4.72443859143478	1.8008570846082e-07	-0.0847564407712452	1
ENSG00000138079.13	SLC3A1	2	44275649	2_28	0	0.0261533122380183	12.0259909695305	9.89820731753871e-07	-1.62906709421849	1
ENSG00000143919.14	CAMKMT	2	44362007	2_28	0	0.0201277138807042	9.53713734074439	6.04117561495632e-07	-1.09959714467457	1
ENSG00000138083.4	SIX3	2	44943014	2_28	0	0.0178583669621916	8.40210786379382	4.72214120003354e-07	-1.05582433102458	1
ENSG00000068784.12	SRBD1	2	45612605	2_28	0	0.0142810969827513	6.2837292007924	2.82415158046358e-07	0.590385156030102	1
ENSG00000250565.6	ATP6V1E2	2	46538668	2_29	0	0.0262963016393165	6.94455884098007	5.74709410532658e-07	-0.822660077189313	3
ENSG00000119729.11	RHOQ	2	46550554	2_29	0	0.0302334143580277	8.27335759442257	7.87187095313711e-07	-0.869624868710409	2
ENSG00000151665.12	PIGF	2	46617108	2_29	0	0.0207828155983878	4.70792665899451	3.07923650385571e-07	-0.0649029871726133	1
ENSG00000171150.7	SOCS5	2	46698650	2_29	0	0.074852449594339	16.9847085263356	4.00104180857542e-06	-1.81747090013504	1
ENSG00000068724.15	TTC7A	2	46903711	2_29	0	0.0909755718006459	18.8865220865286	5.40736590616473e-06	2.06276330922505	2
ENSG00000180398.11	MCFD2	2	46923436	2_29	0	0.0388688779586428	10.6724826756049	1.30549867707036e-06	-1.38335023552189	2
ENSG00000143933.16	CALM2	2	47176244	2_30	0	0.0347180166433179	8.63016830548275	9.42938017662672e-07	0.932975227024712	1
ENSG00000119888.10	EPCAM	2	47346151	2_30	0	0.0271958181563908	6.30187780920575	5.39362912639822e-07	-0.700875436094216	2
ENSG00000095002.13	MSH2	2	47403074	2_30	0	0.0263155741983286	5.98868868348932	4.95967891516878e-07	-0.545038941582159	1
ENSG00000116062.14	MSH6	2	47694698	2_30	0	0.0258429874046191	5.81624348173466	4.73036081499106e-07	0.567709507559825	3
ENSG00000170802.15	FOXN2	2	48317854	2_31	0	0.0206964196924571	5.68309298076016	3.70159549466157e-07	0.607520094361009	2
ENSG00000162869.15	PPP1R21	2	48440711	2_31	0	0.0213223498492495	5.96602954275273	4.00340417812307e-07	-0.525334174166857	3
ENSG00000243244.5	STON1	2	48525109	2_31	0	0.0313090972208669	9.62149280336517	9.48029776463652e-07	1.22943043464495	2
ENSG00000242441.7	GTF2A1L	2	48595242	2_31	0	0.0271514676048317	8.26394718557147	7.06138378421936e-07	-0.82682078603891	2
ENSG00000138039.14	LHCGR	2	48755346	2_31	0	0.0420605127055044	12.4427126976577	1.6470190005815e-06	-1.43735346611441	2
ENSG00000055813.5	CCDC85A	2	56183915	2_37	0	0.0273278507747691	8.30134340751688	7.13941835101162e-07	0.946453935196083	2
ENSG00000028116.16	VRK2	2	57906783	2_38	0	0.0191967053539041	4.94103815647489	2.98506560522435e-07	-0.37269027973893	1
ENSG00000115392.11	FANCL	2	58234768	2_39	0	0	14.3707346121827	0	1.42954794380688	2
ENSG00000162928.8	PEX13	2	61017275	2_40	0	0.0148456551174002	4.76461439352768	2.22605607022139e-07	0.204838679363367	1
ENSG00000162927.13	PUS10	2	61017315	2_40	0	0.0178417291686237	6.29331694161009	3.53366618341605e-07	-0.596454382412743	2
ENSG00000162929.13	KIAA1841	2	61065721	2_40	0	0.06975208754009	25.3791935973317	5.57113909973745e-06	3.49939965458241	1
ENSG00000237651.6	C2orf74	2	61144588	2_40	0	0.0149068976743968	6.01239486805754	2.8206145343946e-07	-0.831250711535877	2
ENSG00000173209.22	AHSA2	2	61173681	2_40	0	0.0156378835223917	5.28499309031966	2.60094621509293e-07	-0.822399700152421	4
ENSG00000115464.14	USP34	2	61470194	2_40	0	0.0245156303634658	10.8654301665603	8.38299029133993e-07	-1.72262630286844	1
ENSG00000170264.12	FAM161A	2	61854233	2_40	0	0.0202483787115495	7.17547053072134	4.57245682948472e-07	0.227690363193492	3
ENSG00000115484.14	CCT4	2	61888641	2_40	0	0.0155123169405254	5.0959976317972	2.48779654678163e-07	0.116191911815134	2
ENSG00000186889.9	TMEM17	2	62472655	2_41	0	0.028354971799145	7.17335273781549	6.40118502319649e-07	-0.566915114445936	2
ENSG00000014641.17	MDH1	2	63589538	2_41	0	0.0300959395285646	7.74126275319255	7.3321052038625e-07	1.33067317347063	2
ENSG00000143951.15	WDPCP	2	63825476	2_41	0	0.0660226836017474	15.2781718007224	3.17448687604951e-06	2.65875028181903	1
ENSG00000169764.15	UGP2	2	63841888	2_41	0	0.0222888979108112	4.88361929882389	3.42562145517454e-07	-0.137556207019692	1
ENSG00000143952.19	VPS54	2	64019122	2_41	0	0.0223238307794988	4.89847331746142	3.44142605339032e-07	-0.0226166400059713	3
ENSG00000143971.7	ETAA1	2	67397170	2_44	0	0	7.27397495511853	0	0.210795834235156	2
ENSG00000197223.11	C1D	2	68110613	2_45	0	0.0236493556374828	11.2894665953756	8.40236819903195e-07	2.05383025277093	1
ENSG00000243667.6	WDR92	2	68158823	2_45	0	0.0735488089483549	21.9148654088299	5.07251600005961e-06	3.06754255746111	1
ENSG00000115946.7	PNO1	2	68157965	2_45	0	0.0187286346444242	7.03087953583222	4.1440477242005e-07	-0.937451198005965	2
ENSG00000221823.10	PPP3R1	2	68275912	2_45	0	0.14448864092874	29.1033782827916	1.3233846228578e-05	-3.79253623359346	2
ENSG00000119865.8	CNRIP1	2	68318541	2_45	0	0.0145399356636069	4.89911715163554	2.24176086511118e-07	0.280498140730144	2
ENSG00000115956.9	PLEK	2	68365452	2_45	0	0.0266793943032759	11.4700756255624	9.63055289005876e-07	1.49848223626938	1
ENSG00000204923.3	FBXO48	2	68467123	2_45	0	0.0142517394053803	4.75725797580599	2.13370094335096e-07	0.100083032967887	1
ENSG00000169605.5	GKN1	2	68974850	2_46	0	0.0231691113598179	5.90301115907165	4.30419516049456e-07	-0.755973891363354	1
ENSG00000198380.12	GFPT1	2	69448926	2_46	0	0.0215411620600856	6.02085673918223	4.08165595898975e-07	-1.22933768209286	1
ENSG00000169599.12	NFU1	2	69423598	2_46	0	0.0558042918284164	15.5337577732962	2.72805488514056e-06	2.28722346986857	1
ENSG00000196975.15	ANXA4	2	69645260	2_46	0	0.0969468199126338	20.2578276762152	6.18066797443055e-06	2.29791182009553	1
ENSG00000124380.10	SNRNP27	2	69892946	2_46	0	0.0271684462129121	6.85610208569338	5.86207068189213e-07	0.629457279930204	1
ENSG00000059728.10	MXD1	2	69899534	2_46	0	0.0300277989484162	7.74139711505291	7.31563146807461e-07	-0.767536699467703	1
ENSG00000244617.2	ASPRV1	2	69963156	2_46	0	0.0430496592217423	10.8221360206794	1.46619481656121e-06	-0.982563651046129	1
ENSG00000115998.7	C2orf42	2	70248695	2_46	0	0.0232125916867598	5.74203460129967	4.19467590183651e-07	0.611195985166071	1
ENSG00000116001.15	TIA1	2	70249121	2_46	0	0.0219408383291176	5.18472103575499	3.58003757709031e-07	-0.455130853647314	1
ENSG00000143977.13	SNRPG	2	70293743	2_46	0	0.0225165343564049	5.43936076911109	3.85441422089323e-07	0.532263714141943	1
ENSG00000035141.7	FAM136A	2	70301695	2_46	0	0.0474185526428369	11.9015804460687	1.77607746531866e-06	1.49218128002212	1
ENSG00000075340.22	ADD2	2	70767997	2_47	0	0.0215310966250009	8.59818968456993	5.82615648893676e-07	1.11936349258883	3
ENSG00000152672.7	CLEC4F	2	70888369	2_47	0	0.0438666261733215	15.3852338215387	2.12396476720539e-06	1.77826425855476	2
ENSG00000116039.11	ATP6V1B1	2	70935800	2_47	0	0.0498410690709541	16.61087918844	2.60548719122438e-06	1.75964216457068	3
ENSG00000116031.8	CD207	2	70833920	2_47	0	0.0174336297538247	6.59491188533878	3.61831014143313e-07	-0.667056501065582	4
ENSG00000116035.2	VAX2	2	70904341	2_47	0	0.0293029580908288	11.5298729947911	1.0632734290015e-06	1.35408991859579	2
ENSG00000144043.11	TEX261	2	70990491	2_47	0	0.0159923704692085	5.77694971186355	2.90750454672826e-07	-0.410802909166968	2
ENSG00000124357.12	NAGK	2	71062008	2_47	0	0.0144748429833723	4.83242476940405	2.20134411419157e-07	-0.0577396626389783	4
ENSG00000124370.10	MCEE	2	71124357	2_47	0	0.0144762334439269	4.83333148338223	2.20196865705302e-07	0.278635841043638	1
ENSG00000124383.8	MPHOSPH10	2	71130580	2_47	0	0.0208391080537662	8.28795892590394	5.43545231852591e-07	0.962229125482095	1
ENSG00000124374.8	PAIP2B	2	71225275	2_47	0	0.0154594198363442	5.45578131552517	2.65435569314583e-07	0.421169250768834	3
ENSG00000075292.18	ZNF638	2	71275577	2_47	0	0.0142914596661712	4.71167456117415	2.11914584713789e-07	-0.127230645370877	2
ENSG00000135636.13	DYSF	2	71504822	2_47	0	0.0149293184247952	5.12523600810002	2.40803515824038e-07	0.34853830817823	1
ENSG00000003137.8	CYP26B1	2	72145857	2_47	0	0.0179567590685147	6.87529810072184	3.8853349295014e-07	-0.795422656105406	1
ENSG00000116096.5	SPR	2	72887223	2_47	0	0.0432240280114458	15.2436116560273	2.07358616167137e-06	2.09172164682425	1
ENSG00000135631.16	RAB11FIP5	2	73106857	2_48	0	0.0204537142385453	9.47372982110962	6.09820686865188e-07	-1.88228806128947	2
ENSG00000135632.11	SMYD5	2	73214385	2_48	0	0.0144205524097544	5.45372094413317	2.47504889641193e-07	0.712322938505238	1
ENSG00000135624.15	CCT7	2	73233389	2_48	0	0.0148935353819613	5.27308397867138	2.47156173670183e-07	0.500659279938082	2
ENSG00000163013.11	FBXO41	2	73265486	2_48	0	0.0149692619488191	5.25188693777537	2.47414261652539e-07	0.0234731743459754	1
ENSG00000116127.17	ALMS1	2	73386430	2_48	0	0.0272590469963384	11.7204335031557	1.00545657231689e-06	-2.18446273653409	2
ENSG00000144035.3	NAT8	2	73644562	2_48	0	0.0285991694328873	12.002920664936	1.0803123226962e-06	-2.13365826288815	1
ENSG00000144034.14	TPRKB	2	73737087	2_48	0	0.0372655626786074	14.2728196982073	1.67388815581867e-06	2.27398416974165	2
ENSG00000124356.15	STAMBP	2	73829186	2_48	0	0.0142032680008971	4.85725658163719	2.17114236101243e-07	0.334436422397361	3
ENSG00000163170.11	BOLA3	2	74147514	2_48	0	0.0141872320578993	4.85748854668822	2.16879464083706e-07	0.252173090469909	1
ENSG00000114978.17	MOB1A	2	74178928	2_48	0	0.0161938689202072	6.07537327308962	3.09622533235596e-07	0.591365573953199	2
ENSG00000065911.11	MTHFD2	2	74189113	2_48	0	0.0140291856764577	4.74248278823434	2.09385787758909e-07	0.120968606587359	1
ENSG00000188687.17	SLC4A5	2	74361478	2_48	0	0.0141175137952075	4.81979410156137	2.14138955666498e-07	-0.213827664830046	1
ENSG00000204843.12	DCTN1	2	74372241	2_48	0	0.0140018811562977	4.73092268201344	2.08468869481377e-07	0.124937482504531	2
ENSG00000005448.16	WDR54	2	74421241	2_48	0	0.0341621834040771	13.0145779416989	1.39921574101655e-06	-1.62190400114732	1
ENSG00000114993.16	RTKN	2	74442009	2_48	0	0.0217853278078681	8.78987247321802	6.02636798335854e-07	1.05130443178586	1
ENSG00000239779.6	WBP1	2	74460654	2_48	0	0.0299948915192401	11.8272673851126	1.11645361564449e-06	-1.37802977363923	1
ENSG00000115275.11	MOGS	2	74465064	2_48	0	0.0424681258531939	15.0409706594774	2.01024010687791e-06	1.67198924301399	2
ENSG00000135637.13	CCDC142	2	74483364	2_48	0	0.0474496262565175	16.1323697678195	2.40901740376196e-06	-1.88013492724399	1
ENSG00000115282.19	TTC31	2	74483364	2_48	0	0.0474496262565175	16.1323697678195	2.40901740376196e-06	1.88013492724399	1
ENSG00000179528.15	LBX2	2	74502935	2_48	0	0.0213033519530726	8.58650237624701	5.75669486983907e-07	1.17210186198606	2
ENSG00000115289.13	PCGF1	2	74506707	2_48	0	0.015621178191754	5.73113960195033	2.81749885017605e-07	-0.478835248643197	2
ENSG00000115325.13	DOK1	2	74548714	2_48	0	0.0150368985248288	5.40224179987871	2.55647330171657e-07	0.565731701715459	1
ENSG00000159399.9	HK2	2	74834299	2_48	0	0.0247321591885675	10.0785978725207	7.84460579507228e-07	-1.2129734633538	2
ENSG00000115350.11	POLE4	2	74958540	2_48	0	0.0488097883511182	16.4913128048572	2.5332096138433e-06	-1.8824042603688	2
ENSG00000115363.13	EVA1A	2	75568585	2_49	0	0.0589748522219552	12.5438448625606	2.3281261512511e-06	1.37917524670465	1
ENSG00000115364.13	MRPL19	2	75651492	2_49	0	0.0278195794788784	5.34768445194117	4.68193422077266e-07	0.421689200795835	2
ENSG00000005436.13	GCFC2	2	75710261	2_49	0	0.0299959219705436	6.06527661524441	5.72561050626063e-07	0.669605468367651	2
ENSG00000115386.5	REG1A	2	79122246	2_51	0	0.0213357216516012	9.64470794864031	6.47597840477776e-07	-0.953635944736517	1
ENSG00000163541.11	SUCLG1	2	84459057	2_53	0	0.01354150379342	6.65984927664755	2.83818218632427e-07	-0.734867512168443	2
ENSG00000115423.18	DNAH6	2	84470320	2_53	0	0.0462295841186499	18.3470690444501	2.66928936133324e-06	-2.03430830287158	2
ENSG00000034510.5	TMSB10	2	84905643	2_53	0	0.0174224106788807	9.04736833460964	4.96066034380905e-07	-1.19313736329144	1
ENSG00000176407.17	KCMF1	2	84970689	2_54	0	0.0100082372284724	6.7301797041367	2.11979188520838e-07	0.253533844598296	1
ENSG00000152284.4	TCF7L1	2	85131862	2_54	0	0.00785082960844519	5.24896919065606	1.29687628592619e-07	0.684349254659176	1
ENSG00000152291.13	TGOLN2	2	85324573	2_54	0	0.0134008493162967	10.4729754526108	4.41683711090062e-07	1.5045492613042	1
ENSG00000042445.13	RETSAT	2	85333415	2_54	0	0.00822400331448792	5.33302487876382	1.38027575669229e-07	-0.462297095212441	3
ENSG00000115459.17	ELMOD3	2	85331559	2_54	0	0.0438738118754388	20.218883354487	2.79171775847418e-06	2.07060113912261	1
ENSG00000042493.15	CAPG	2	85394936	2_54	0	0.0082201795553889	5.62563317279479	1.45533068956253e-07	0.794181289320052	2
ENSG00000168906.12	MAT2A	2	85513255	2_54	0	0.0117763422188859	9.43022801847414	3.49495497610345e-07	1.48683370586896	2
ENSG00000115486.11	GGCX	2	85553413	2_54	0	0.00793614059326842	5.03322353711856	1.25708471421038e-07	-0.398473984511717	3
ENSG00000118640.10	VAMP8	2	85561147	2_54	0	0.00816409486969827	5.20273874515601	1.33674643585002e-07	-0.434347341442499	2
ENSG00000168899.4	VAMP5	2	85582093	2_54	0	0.0160181041032387	11.5706814053437	5.83282600049736e-07	-1.32439062241457	4
ENSG00000168883.19	USP39	2	85600891	2_54	0	0.00977962148042188	7.00109292397172	2.15474986139288e-07	0.861814678178044	2
ENSG00000115523.16	GNLY	2	85689055	2_54	0	0.0116834690551837	8.53756601727369	3.13917018729599e-07	0.76130892629933	1
ENSG00000068654.15	POLR1A	2	86105686	2_54	0	0.0170005332277026	13.1087505103835	7.01346792252617e-07	2.38793299587936	2
ENSG00000132300.18	PTCD3	2	86105686	2_54	0	0.0214078010486396	14.9413075833083	1.00662946855113e-06	-2.21209941779426	1
ENSG00000132305.20	IMMT	2	86195484	2_54	0	0.558267084928358	23.3805952518134	4.10777417597251e-05	4.49452698704128	2
ENSG00000132313.14	MRPL35	2	86199443	2_54	0	0.0177980423487421	13.2679837131239	7.43166525074742e-07	1.76698314718781	1
ENSG00000115548.16	KDM3A	2	86438385	2_54	0	0.00850278690799755	5.29279161206535	1.41629937705988e-07	0.145908115261844	1
ENSG00000115561.15	CHMP3	2	86563844	2_54	0	0.0109409843224116	9.07640171407345	3.12520908808661e-07	1.80052666506728	2
ENSG00000153563.15	CD8A	2	86807953	2_54	0	0.0150526543385193	12.613942691755	5.975481636262e-07	2.28656404795078	1
ENSG00000172086.7	KRCC1	2	88056216	2_55	0	0.0182638166124808	4.81335856735685	2.76661499664265e-07	-0.109333276391534	1
ENSG00000115593.14	SMYD1	2	88067820	2_55	0	0.0313992660782868	9.96579374306085	9.8478259729128e-07	-1.10776911076447	1
ENSG00000144115.16	THNSL2	2	88153919	2_55	0	0.0258393486920654	8.10944634099144	6.59449799859236e-07	-0.926561989669888	3
ENSG00000172071.11	EIF2AK3	2	88625104	2_55	0	0.0248340858797141	7.73197829565838	6.04293299264417e-07	-1.03459743065444	1
ENSG00000153574.8	RPIA	2	88691440	2_55	0	0.0247102436676127	7.68441683718235	5.97581186988304e-07	1.40060709989263	2
ENSG00000144029.11	MRPS5	2	95149561	2_58	0	0.00673450214674798	9.44759832899083	2.00233108719958e-07	2.11949142266146	1
ENSG00000144026.11	ZNF514	2	95142476	2_58	0	0.00587533703626286	8.12966430484839	1.50319170750517e-07	1.06582258840243	7
ENSG00000275111.4	ZNF2	2	95165349	2_58	0	0.00428617368524231	4.72022820529693	6.36710094031302e-08	0.0745330720371445	1
ENSG00000233757.6	AC092835.2	2	95207631	2_58	0	0.00437728206415866	4.96422014120243	6.83855806272166e-08	0.383196636488691	1
ENSG00000155066.15	PROM2	2	95290294	2_58	0	0.00434627854906011	4.84057080216817	6.62099266812383e-08	-0.0588286797665056	1
ENSG00000174501.14	ANKRD36C	2	96082306	2_58	0	0.0054369793594089	6.89319056797411	1.17947011960659e-07	-0.629930506959477	1
ENSG00000186281.12	GPAT2	2	96082306	2_58	0	0.0054369793594089	6.89319056797411	1.17947011960659e-07	0.629930506959477	1
ENSG00000274286.1	ADRA2B	2	96116247	2_58	0	0.00484251375261191	5.74668849415375	8.75784980359528e-08	-0.178569407984808	2
ENSG00000188886.3	ASTL	2	96138165	2_58	0	0.00443056785940554	5.14879489911215	7.17916539042073e-08	-0.582379028284083	1
ENSG00000158050.4	DUSP2	2	96145593	2_58	0	0.00557548244932971	7.25585088708854	1.27315059057999e-07	-0.808849268902698	1
ENSG00000084090.13	STARD7	2	96208677	2_58	0	0.00457180364215537	5.35114613543843	7.69916016531752e-08	-0.33791863932324	1
ENSG00000135956.8	TMEM127	2	96243311	2_58	0	0.00429286676802976	4.77664262927353	6.45325956745238e-08	0.325566228430488	2
ENSG00000144021.2	CIAO1	2	96259531	2_58	0	0.0132713191132328	15.6854837655825	6.55120188883469e-07	-2.22544458149193	1
ENSG00000144028.14	SNRNP200	2	96305617	2_58	0	0.00982278325715658	12.8090732114155	3.95969051155249e-07	2.02276349001446	1
ENSG00000198885.9	ITPRIPL1	2	96325754	2_58	0	0.0157957626933523	17.6890456831299	8.79334226736997e-07	2.69577568382005	1
ENSG00000196843.15	ARID5A	2	96536506	2_58	0	0.182691984850228	41.440436811859	2.38260907941961e-05	3.97773425742548	1
ENSG00000114988.11	LMAN2L	2	96739703	2_58	0	0.00428671998532337	4.74041166431274	6.39514134206633e-08	0.16572144822399	2
ENSG00000158158.11	CNNM4	2	96759824	2_58	0	0.0178503520002437	18.4993580329941	1.03923177258974e-06	2.36790493810941	1
ENSG00000163126.14	ANKRD23	2	96859362	2_58	0	0.00437175031396653	4.93681537663757	6.79221163944752e-08	-0.367482221451396	1
ENSG00000168758.10	SEMA4C	2	96893189	2_58	0	0.0114689885214292	14.2853927141447	5.15615869706231e-07	-2.11973657502489	1
ENSG00000135976.17	ANKRD36	2	97116270	2_58	0	0.00511081087087806	6.47160284278084	1.04090391185916e-07	-1.37010134573835	1
ENSG00000196912.12	ANKRD36B	2	97723901	2_58	0	0.00742792258424541	10.0796833240476	2.35626010702414e-07	1.72643145927583	1
ENSG00000135940.6	COX5B	2	97645032	2_58	0	0.0049815018789896	6.20145000243347	9.72215450933187e-08	0.504193932339392	1
ENSG00000115073.7	ACTR1B	2	97658891	2_58	0	0.00805676341668249	10.638288635733	2.6973751611776e-07	-1.50056936838274	3
ENSG00000228486.10	LINC01125	2	97663111	2_58	0	0.00531480607821433	6.81345962774609	1.13963055203752e-07	0.791063632835942	2
ENSG00000115085.13	ZAP70	2	97713589	2_58	0	0.0136109852041494	16.0615380404817	6.87995608630825e-07	2.28576220456483	2
ENSG00000075568.16	TMEM131	2	97995161	2_58	0	0.00947491418924895	12.2355688575066	3.64845021562347e-07	1.3940577062839	3
ENSG00000144191.11	CNGA3	2	98345690	2_58	0	0.00443824389337488	5.14630076858475	7.18811972772702e-08	-0.7017049226466	2
ENSG00000185674.9	LYG2	2	99254906	2_58	0	0.0151039190044087	16.5818278886468	7.88190189187757e-07	1.75307785182601	1
ENSG00000040933.15	INPP4A	2	98444410	2_58	0	0.011369679317868	13.8786860412866	4.96598656957268e-07	1.61885875585055	1
ENSG00000183513.8	COA5	2	98608535	2_58	0	0.0159377194738326	17.0668553306591	8.5602935780676e-07	-1.85036216657135	1
ENSG00000115446.11	UNC50	2	98608535	2_58	0	0.0159377194738326	17.0668553306591	8.5602935780676e-07	-1.85036216657135	1
ENSG00000196872.11	KIAA1211L	2	98926745	2_58	0	0.00910003273495552	11.7854022447725	3.37517533129553e-07	1.42024623904462	2
ENSG00000273045.5	C2orf15	2	99141233	2_58	0	0.00942473484751138	12.1591561664188	3.60646357993857e-07	1.3031474307434	1
ENSG00000135951.14	TSGA10	2	99154805	2_58	0	0.00551045720892562	7.07735792414151	1.22734813702526e-07	0.815580775284603	2
ENSG00000144182.16	LIPT1	2	99155070	2_58	0	0.0043400314295583	4.83823783794025	6.6082895196721e-08	0.200889509897068	2
ENSG00000158411.11	MITD1	2	99183057	2_58	0	0.00471183696436073	5.60752114449647	8.31515115689271e-08	-0.516575771052307	1
ENSG00000144214.9	LYG1	2	99314447	2_58	0	0.00575215595087952	7.4952913819183	1.35683846390847e-07	-0.816536503772421	1
ENSG00000135945.9	REV1	2	99489284	2_58	0	0.00767699521734022	10.2285208592139	2.47122949566803e-07	1.10806160004619	3
ENSG00000144218.18	AFF3	2	100053645	2_58	0	0.00597235981467414	7.84340368675701	1.47421052100224e-07	-0.89994954578789	2
ENSG00000170500.12	LONRF2	2	100322655	2_58	0	0.00449622639485237	5.17197116307846	7.3183510693331e-08	0.343902936337297	2
ENSG00000115539.13	PDCL3	2	100562583	2_58	0	0.123851550442535	36.3211085420119	1.41569440722061e-05	3.37880638000606	3
ENSG00000204634.12	TBC1D8	2	101118467	2_58	0	0.00762719855753602	10.1635035516646	2.43959351034978e-07	1.10894358986464	1
ENSG00000175874.9	CREG2	2	101313304	2_59	0	0	24.6227747483705	0	-0.840889621616925	2
ENSG00000163162.8	RNF149	2	101308657	2_59	0	0	68.7700010092577	0	0.0645905353728296	1
ENSG00000196460.12	RFX8	2	101419298	2_59	0	0	14.7142600622751	0	1.41010131981964	2
ENSG00000071054.16	MAP4K4	2	101697147	2_59	0	0	36.1443969451211	0	1.72367526947858	2
ENSG00000115590.13	IL1R2	2	101974893	2_59	0	0	16.2417791179467	0	1.62364666237493	3
ENSG00000115616.2	SLC9A2	2	102619621	2_60	0	0.0339674441974776	9.38918285914532	1.00369010249417e-06	1.56071134207344	1
ENSG00000115594.11	IL1R1	2	102152395	2_60	0	0.0216412577344022	4.77564663904737	3.25254756081924e-07	-0.218527883924029	1
ENSG00000115598.9	IL1RL2	2	102186984	2_60	0	0.0215328773503655	4.7192988286307	3.1980740716601e-07	0.228854324363877	1
ENSG00000115602.16	IL1RL1	2	102310626	2_60	0	0.02683146792405	6.86259447609856	5.79484392206554e-07	-0.934566913463985	1
ENSG00000115604.10	IL18R1	2	102311189	2_60	0	0.0508686054165976	12.9711554320033	2.07652645589963e-06	-1.41316686075942	1
ENSG00000115607.9	IL18RAP	2	102418659	2_60	0	0.0232373601387932	5.48652267961373	4.01229578277035e-07	-0.579468626316099	2
ENSG00000135953.10	MFSD9	2	102735320	2_60	0	0.0221293946957666	4.95113542901111	3.44812748543781e-07	-0.0666061926920904	1
ENSG00000170417.15	TMEM182	2	102735277	2_60	0	0.024366477476364	5.83416006080979	4.47383604030867e-07	0.436638043195542	1
ENSG00000135972.8	MRPS9	2	105053640	2_62	0	0.0249769364608368	4.73857591342694	3.72474019224042e-07	0.0659963055764224	1
ENSG00000135966.12	TGFBRAP1	2	105330291	2_62	0	0.0405996134049548	9.37317336671631	1.19761581307018e-06	1.14545859808898	1
ENSG00000115641.18	FHL2	2	105428851	2_62	0	0.0608764195777333	13.266934117703	2.54172551048746e-06	-1.52555151243327	1
ENSG00000071051.13	NCK2	2	105744677	2_63	0	0.0282492251171549	4.77558014349504	4.24562518610643e-07	0.259326090278423	2
ENSG00000119147.9	C2orf40	2	106022198	2_63	0	0.0491432219299819	10.0699716914053	1.55740243603343e-06	1.21168243689243	3
ENSG00000115652.14	UXS1	2	106111000	2_63	0	0.0574377008209418	11.5710871807932	2.09160748145872e-06	-1.39218459650781	3
ENSG00000198203.9	SULT1C2	2	108287884	2_65	0	0.0243259180105554	7.49993284668843	5.74163508604814e-07	0.733002765864887	3
ENSG00000198075.9	SULT1C4	2	108299588	2_65	0	0.0464543085697421	13.6769367744361	1.99951107211399e-06	1.45581409633527	3
ENSG00000135968.20	GCC2	2	108429182	2_65	0	0.0186270696215143	4.96481521656466	2.91042626361599e-07	0.352622200218195	2
ENSG00000153201.15	RANBP2	2	108719562	2_65	0	0.0185565022651508	4.92880085339572	2.87836830379837e-07	-0.269133084924986	2
ENSG00000186522.14	SEPT10	2	109574715	2_65	0	0.0677294676034724	17.3102380205421	3.68968826583049e-06	-2.33314828230155	3
ENSG00000198142.4	SOWAHC	2	109613671	2_65	0	0.0316788176661965	10.0149059155746	9.98446529213166e-07	1.57964862168536	3
ENSG00000115008.5	IL1A	2	112782395	2_67	0	0.00367133125361996	4.97002315976174	5.74236716379599e-08	-0.506479956722501	2
ENSG00000125571.9	IL37	2	112936301	2_67	0	0.00365308031544565	4.71719704120983	5.42315742848936e-08	0.000337048714757947	1
ENSG00000136696.10	IL36B	2	113028265	2_67	0	0.00381480014471447	5.04235253238598	6.05360347005778e-08	-0.0168293113707715	3
ENSG00000136695.14	IL36RN	2	113055292	2_67	0	0.00439432165091436	6.87451571216183	9.50698755436711e-08	1.00251388330117	2
ENSG00000136697.12	IL1F10	2	112974686	2_67	0	0.00412490694988166	6.78843512387707	8.81237158975223e-08	1.18936861574003	3
ENSG00000144063.3	MALL	2	110126152	2_67	0	0.00365884444306286	4.72899634223929	5.44530107821359e-08	-0.0296013448422675	1
ENSG00000144061.12	NPHP1	2	110205149	2_67	0	0.00387144267555573	5.24677594395645	6.3925528234144e-08	-0.32164760392141	1
ENSG00000169679.14	BUB1	2	110678318	2_67	0	0.00391961957082498	5.35544520019127	6.60615061247078e-08	-0.348506680639042	1
ENSG00000153094.22	BCL2L11	2	111103210	2_67	0	0.00537935144105317	8.21342078294811	1.39047429535829e-07	0.846832137090695	2
ENSG00000153107.11	ANAPC1	2	111883706	2_67	0	0.00366329307253277	5.00231265212246	5.76702017446302e-08	0.500799454400806	1
ENSG00000153208.16	MERTK	2	111898815	2_67	0	0.00631142546236319	9.55953051389626	1.8987727705597e-07	1.06345228480624	2
ENSG00000153214.9	TMEM87B	2	112026505	2_67	0	0.0181284068451085	21.2755117728189	1.21380417950854e-06	-2.46127861766122	3
ENSG00000144152.12	FBLN7	2	112120827	2_67	0	0.00455478344151206	9.80462734093365	1.40542540023669e-07	-2.14627894860445	2
ENSG00000144161.12	ZC3H8	2	112259159	2_67	0	0.00420684984926223	7.23463904830257	9.57817688835335e-08	-1.35085436167944	1
ENSG00000188177.13	ZC3H6	2	112251444	2_67	0	0.00389357314405547	6.40124573574538	7.84371510199645e-08	-1.2099399281351	2
ENSG00000169629.11	RGPD8	2	112434559	2_67	0	0.00366173023961491	5.24048379008873	6.03902325836328e-08	0.802563323709331	1
ENSG00000114999.7	TTL	2	112435875	2_67	0	0.00972013790990489	13.1437446475334	4.02068929507099e-07	1.13226481940125	3
ENSG00000125630.15	POLR1B	2	112542706	2_67	0	0.0113129033005641	13.9119450993404	4.95302937591957e-07	-0.957230888968849	2
ENSG00000125611.15	CHCHD5	2	112584474	2_67	0	0.00369429425210099	5.00500523411427	5.81895493624745e-08	0.507429744092842	2
ENSG00000144136.10	SLC20A1	2	112646085	2_67	0	0.00519872758562523	8.00675009851683	1.30997289124187e-07	0.857513326159051	1
ENSG00000169607.12	CKAP2L	2	112765001	2_67	0	0.00408317485659393	5.60925824730285	7.20796032135839e-08	0.248427187528074	1
ENSG00000125538.11	IL1B	2	112813232	2_67	0	0.00408643832483557	6.23443855263329	8.0177271207642e-08	-0.869431935217065	1
ENSG00000136689.18	IL1RN	2	113108792	2_67	0	0.00418653706499494	6.14669110868084	8.09851336366094e-08	-0.716578722511374	1
ENSG00000125637.15	PSD4	2	113156693	2_67	0	0.00386298745888058	5.44372216506902	6.61802226039385e-08	-0.595451267564349	2
ENSG00000175497.16	DPP10	2	115165245	2_67	0	0.0107800710189523	14.5069914228594	4.9216185416944e-07	1.56159225176981	1
ENSG00000125618.16	PAX8	2	113234797	2_67	0	0.00492021704332579	7.28365168126685	1.12782678234791e-07	-0.571778491392276	3
ENSG00000144134.18	RABL2A	2	113629174	2_67	0	0.0195133633820314	21.3142316673755	1.30891301992831e-06	2.13469919534655	1
ENSG00000115084.13	SLC35F5	2	113756521	2_67	0	0.00869599766661045	15.6248864340737	4.2760744466398e-07	-3.31540741367635	3
ENSG00000115091.11	ACTR3	2	113840451	2_67	0	0.00843195909420624	11.6374162900914	3.08811905185458e-07	-0.824575908312387	1
ENSG00000144119.3	C1QL2	2	119158412	2_69	0	0.0144947478713332	8.22865764984752	3.75360555505382e-07	0.979427546144114	1
ENSG00000088205.12	DDX18	2	117816768	2_69	0	0.0101322643971168	4.84068708259844	1.54355637960798e-07	0.202685270537966	2
ENSG00000125633.10	CCDC93	2	118012290	2_69	0	0.0122978003009799	6.67268018011042	2.58247853142068e-07	0.71727062887086	3
ENSG00000125629.14	INSIG2	2	118088881	2_69	0	0.0312128386190462	15.5149700959827	1.52402883295013e-06	1.66728544747979	1
ENSG00000163064.6	EN1	2	118855016	2_69	0	0.0188585875996286	10.7233402922246	6.36426456508949e-07	-1.24251292594229	1
ENSG00000115107.19	STEAP3	2	119219679	2_69	0	0.0206918069021905	11.6038283456421	7.55629120181622e-07	1.30749413442543	1
ENSG00000186132.14	C2orf76	2	119318221	2_69	0	0.0105709596364888	5.24144380651612	1.7437102574824e-07	-0.383865216753644	1
ENSG00000155368.16	DBI	2	119366113	2_69	0	0.0139259364268405	7.84955747945716	3.44015931940277e-07	-1.09175879575741	1
ENSG00000171227.6	TMEM37	2	119427493	2_69	0	0.0101556259677654	4.86246242962632	1.55407484146845e-07	-0.310097432035565	2
ENSG00000080293.9	SCTR	2	119436170	2_69	0	0.0113008116274254	5.87284011705112	2.08865537116076e-07	0.649724873291121	1
ENSG00000088179.8	PTPN4	2	119753312	2_69	0	0.0199537858299961	11.2589782584864	7.0702254207475e-07	-1.67097082457459	2
ENSG00000115109.13	EPB41L5	2	120010785	2_69	0	0.0132168230629695	7.35476984592874	3.05918074115522e-07	0.860996455226148	1
ENSG00000226479.3	TMEM185B	2	120221746	2_69	0	0.0141255645082973	7.98429751625319	3.54937182912795e-07	-1.29783913485168	1
ENSG00000144118.13	RALB	2	120264205	2_69	0	0.0255718160702403	13.6162933677989	1.09579533085276e-06	-1.84528948991366	1
ENSG00000074047.21	GLI2	2	120735869	2_70	0	0.0409701193018255	10.1147184631861	1.30415737375804e-06	1.09398369696938	3
ENSG00000074054.17	CLASP1	2	121647283	2_70	0	0.0233292569500033	4.74424735655364	3.48319031752279e-07	0.149963536420683	2
ENSG00000155438.11	NIFK	2	121734427	2_70	0	0.0347546635733293	8.54140414437685	9.34224675320084e-07	-0.926880906722051	1
ENSG00000136732.14	GYPC	2	126655525	2_74	0	0.26939199983527	32.483293477603	2.7539352427247e-05	3.51418203987827	1
ENSG00000136717.14	BIN1	2	127105648	2_74	0	0.0216444362755119	7.68587285831206	5.23538288435148e-07	-1.03856195954609	1
ENSG00000186684.12	CYP27C1	2	127200941	2_74	0	0.0158751735712057	4.74505210314627	2.37065546749566e-07	0.0232461377439745	1
ENSG00000163161.12	ERCC3	2	127290566	2_75	0	0.0201022248799169	5.35732613965379	3.38923112893552e-07	-0.546638134358834	3
ENSG00000169967.16	MAP3K2	2	127388195	2_75	0	0.0233418812976594	6.78583739055761	4.98480619836775e-07	0.762736955377327	3
ENSG00000115718.17	PROC	2	127423296	2_75	0	0.0497000522882907	13.4906597736493	2.11008042748135e-06	-1.51390568773486	1
ENSG00000163166.14	IWS1	2	127526076	2_75	0	0.0204193981432224	5.37166799411776	3.4519227913762e-07	0.403221677710943	2
ENSG00000169994.18	MYO7B	2	127635113	2_75	0	0.0218120108490755	5.86082014784263	4.02312079939902e-07	0.441049618889322	1
ENSG00000144230.16	GPR17	2	127643516	2_75	0	0.0209864441694723	5.65915318804097	3.73765562124515e-07	-0.444063188356863	6
ENSG00000072163.19	LIMS2	2	127648067	2_75	0	0.0266296908326261	7.97986497774987	6.68760541939928e-07	-0.942872917861678	4
ENSG00000136709.11	WDR33	2	127811674	2_75	0	0.0208427310046693	5.72039795756901	3.75223335880179e-07	0.767276432381496	1
ENSG00000144231.10	POLR2D	2	127857816	2_75	0	0.0215502212069041	5.74314714563071	3.89502858853521e-07	0.0748168828645262	1
ENSG00000144233.9	AMMECR1L	2	127885051	2_75	0	0.0237038168414131	7.31695846003567	5.45830558145338e-07	1.07343715939628	1
ENSG00000136715.17	SAP130	2	128028089	2_75	0	0.0399472870828841	12.857062974297	1.61635978044954e-06	-2.26745851699773	2
ENSG00000136731.12	UGGT1	2	128091077	2_75	0	0.0280732308246756	10.1919812708848	9.00450797718737e-07	-2.17110023910174	2
ENSG00000136720.6	HS6ST1	2	128490001	2_75	0	0.0193192565560595	4.91703767062604	2.98953002179779e-07	-0.364275617449502	1
ENSG00000136699.19	SMPD4	2	130182517	2_78	0	0.082332310150504	13.5853989159271	3.52007300321768e-06	1.64094737171683	1
ENSG00000152082.13	MZT2B	2	130181775	2_78	0	0.0822685218802222	13.5778438918696	3.5153897269728e-06	-1.64037425307844	1
ENSG00000136710.9	CCDC115	2	130343161	2_78	0	0.0977761684680877	15.2667481965912	4.69773517762098e-06	-1.52076210873683	1
ENSG00000136718.9	IMP4	2	130342325	2_78	0	0.1022588381707	15.7072546205778	5.05487140477113e-06	-1.79051588214858	1
ENSG00000072135.12	PTPN18	2	130346951	2_78	0	0.0359770221172607	5.60701724366986	6.3484262475806e-07	0.428989554863744	3
ENSG00000136002.18	ARHGEF4	2	130916712	2_78	0	0.0488445534281973	8.5361387448834	1.31215935911102e-06	-1.0733884019911	1
ENSG00000075886.10	TUBA3D	2	131475706	2_78	0	0.0469335580643041	8.15288494354406	1.20421426288706e-06	-1.03162852193204	1
ENSG00000152127.8	MGAT5	2	134120375	2_79	0	0.0212451801461143	4.72958119186588	3.16221997006693e-07	0.0406286452914554	1
ENSG00000144229.11	THSD7B	2	136765297	2_81	0	0.0240120505407327	7.95007701171566	6.00771826658464e-07	-0.6434642634471	1
ENSG00000144228.8	SPOPL	2	138501652	2_82	0	0.0297986029941616	6.23510516025215	5.84720958027915e-07	0.652149501742563	1
ENSG00000115919.14	KYNU	2	142877245	2_85	0	0.03336890804854	10.1771116941755	1.0687484793981e-06	-1.14889687375198	1
ENSG00000075884.13	ARHGAP15	2	143091525	2_85	0	0.0261446006754046	7.85200427827833	6.46058008261597e-07	0.905311893419251	1
ENSG00000115947.13	ORC4	2	148013840	2_88	0	0.0146972994537596	5.27164853451533	2.43833270790438e-07	-0.341246477435012	3
ENSG00000204406.12	MBD5	2	148020474	2_88	0	0.0164720051172033	6.35178939459636	3.29269521111265e-07	-0.787226421962709	1
ENSG00000168280.16	KIF5C	2	148885032	2_88	0	0.0139730574312953	4.79305071550954	2.10771769730439e-07	0.0573008015894626	1
ENSG00000150556.16	LYPD6B	2	149037889	2_88	0	0.0666727797255622	19.7116394737409	4.13599764806241e-06	2.08237128749936	2
ENSG00000187123.14	LYPD6	2	149329628	2_88	0	0.0545379651032096	17.7720406333134	3.05031858567467e-06	1.85214625145442	1
ENSG00000168288.12	MMADHC	2	149569848	2_89	0	0.0334366286424379	7.81182850969259	8.22023354220561e-07	-1.23171849374547	1
ENSG00000184898.6	RBM43	2	151261443	2_90	0	0.0288376192201887	8.40336761944349	7.62643792294589e-07	-1.15853220051163	2
ENSG00000123609.10	NMI	2	151291765	2_90	0	0.134463519259089	23.3257093884175	9.87070807474143e-06	2.36914356461086	1
ENSG00000123610.4	TNFAIP6	2	151208882	2_90	0	0.0257957771846796	7.34207529284642	5.96041397834197e-07	0.698469115435132	1
ENSG00000080345.17	RIF1	2	151415393	2_90	0	0.0265210573589528	7.60597932109894	6.34826355752796e-07	-0.93997568654842	1
ENSG00000183091.19	NEB	2	151746978	2_91	0	0.0527491702643789	14.2329986493823	2.3627676414111e-06	-1.4587306310331	1
ENSG00000162980.16	ARL5A	2	151830728	2_91	0	0.0205961489767269	5.37281444540285	3.48254582922095e-07	0.53951327380158	1
ENSG00000182389.19	CACNB4	2	152000495	2_91	0	0.0226696676120748	6.27253235870345	4.47504118462052e-07	1.39456831828049	2
ENSG00000115145.9	STAM2	2	152175694	2_91	0	0.0581841872627944	15.1001011664586	2.76499151531174e-06	1.75536558785841	1
ENSG00000157827.19	FMNL2	2	152335141	2_91	0	0.0305047716447873	9.07258981573984	8.70979690439669e-07	-1.12911917821359	1
ENSG00000196504.15	PRPF40A	2	152717014	2_91	0	0.0986397259579623	20.420825094027	6.33919507263576e-06	2.29086046574379	1
ENSG00000177917.10	ARL6IP6	2	152717752	2_91	0	0.0543732370645054	14.5838750380941	2.4955547208388e-06	-1.96378608007428	1
ENSG00000177519.3	RPRM	2	153477985	2_92	0	0.0348319330618905	4.96251493352918	5.43986819940332e-07	-0.244040936678546	1
ENSG00000144278.14	GALNT13	2	153872211	2_92	0	0.0357180871416408	5.2024911798925	5.84801555030048e-07	-0.384225619920231	2
ENSG00000115165.9	CYTIP	2	157488690	2_94	0	0.0240396518796057	5.97106566833977	4.51740465948983e-07	-0.547669119117819	2
ENSG00000123612.15	ACVR1C	2	157626270	2_94	0	0.0413497790117152	11.1446987903539	1.45027547138121e-06	-1.33555230651742	2
ENSG00000144283.21	PKP4	2	158457154	2_95	0	0.019316264880181	6.46950637142282	3.93281276441593e-07	-1.09237919475076	1
ENSG00000163331.11	DAPL1	2	158784115	2_96	0	0.00924008451902469	5.17546496686299	1.50499234373337e-07	-0.446576599165907	8
ENSG00000115183.14	TANC1	2	159136188	2_96	0	0.00899392555109257	4.88789833706082	1.38350402339024e-07	-0.265985086282691	1
ENSG00000196151.10	WDSUB1	2	159285366	2_96	0	0.0121385206186536	7.80429127294343	2.98131732505656e-07	0.883817084669902	3
ENSG00000136536.14	MARCH7	2	159712509	2_96	0	0.0414395425197088	20.0260436707149	2.61167471753034e-06	2.46282976010515	2
ENSG00000241399.6	CD302	2	159798013	2_96	0	0.0727769807995466	24.6189543588193	5.63861719656308e-06	2.93070642129105	2
ENSG00000054219.10	LY75	2	159905297	2_96	0	0.0206004404536712	12.8089563694771	8.30422726269647e-07	-1.74396353880456	1
ENSG00000115221.10	ITGB6	2	160222939	2_96	0	0.00898758779359799	4.85952435613871	1.37450360297351e-07	-0.341820811061967	2
ENSG00000153250.19	RBMS1	2	160494213	2_96	0	0.00912085406912355	5.09978305153066	1.46384866900812e-07	0.375862991524042	2
ENSG00000136560.13	TANK	2	161137211	2_97	0	0	344.429885177667	0	-1.76747874857745	2
ENSG00000115233.11	PSMD14	2	161244750	2_97	0	0	354.415354418517	0	2.38927602803071	1
ENSG00000115267.5	IFIH1	2	162294461	2_97	0	0	9.67875761658685	0	0.62561513723722	1
ENSG00000182263.13	FIGN	2	163614686	2_99	0	0.0077303499485839	8.00530942843928	1.94753939615343e-07	-0.396758212268475	2
ENSG00000115290.9	GRB14	2	164622004	2_100	0	0.0215433314286106	5.776836633249	3.91662437605891e-07	0.546696909209464	1
ENSG00000169507.9	SLC38A11	2	164958233	2_100	0	0.0240231398926695	6.81221486814622	5.15023542603397e-07	1.04723668450372	3
ENSG00000136531.15	SCN2A	2	164993372	2_100	0	0.029846255333512	8.87813336195715	8.3391250843717e-07	1.00237515027468	1
ENSG00000178662.15	CSRNP3	2	165469352	2_100	0	0.0401703947933906	11.7152230019736	1.48103606274631e-06	1.73727520511578	1
ENSG00000115339.13	GALNT3	2	165794201	2_100	0	0.0251329422822997	7.24162864608164	5.72780939946682e-07	-1.28598739278839	3
ENSG00000123607.14	TTC21B	2	165859347	2_100	0	0.0559272879573808	14.8928283472524	2.621258896746e-06	2.07910640792125	2
ENSG00000169432.14	SCN9A	2	166376083	2_101	0	0.051149428226868	15.4406494420703	2.48550888553222e-06	1.61228620666273	1
ENSG00000136546.13	SCN7A	2	166500077	2_102	0	0.012701384143227	4.78193424029289	1.91145300243617e-07	0.160094720971374	1
ENSG00000172292.14	CERS6	2	168456065	2_102	0	0.0187404393393411	8.28911228602231	4.88873801661625e-07	-0.857006321706637	1
ENSG00000163072.15	NOSTRIN	2	168804475	2_102	0	0.0504708927645651	16.4949069610957	2.61999118939475e-06	1.3145121241179	2
ENSG00000152254.10	G6PC2	2	168864871	2_102	0	0.0143995236288152	9.81232498323335	4.44660981292705e-07	2.38137733631209	2
ENSG00000152253.8	SPC25	2	168912381	2_102	0	0.0333899536244998	17.09398326919	1.79625530635721e-06	2.52203431214616	1
ENSG00000163093.11	BBS5	2	169478998	2_103	0	0.0241063414034317	5.1179336007754	3.88270972703369e-07	-0.569387676367638	2
ENSG00000239474.6	KLHL41	2	169509786	2_103	0	0.0239907149713511	5.07212167648691	3.82949783293394e-07	-0.230082420524534	1
ENSG00000138399.17	FASTKD1	2	169531376	2_103	0	0.0242150998014282	5.16068064706642	3.93280326642662e-07	-0.468106890002647	2
ENSG00000138398.15	PPIG	2	169584491	2_103	0	0.0231696691472973	4.7410981278004	3.45706663066416e-07	0.133729286462171	1
ENSG00000154479.12	CCDC173	2	169694446	2_103	0	0.0308062475465232	7.45263787756972	7.22533177650031e-07	-0.975696817394437	2
ENSG00000144362.11	PHOSPHO2	2	169693707	2_103	0	0.232151328692958	27.3160519501568	1.99571295872743e-05	3.59711745433491	3
ENSG00000138382.14	METTL5	2	169824369	2_103	0	0.0231789004185611	4.74491162558818	3.46122579304686e-07	-0.168170601515603	1
ENSG00000144357.16	UBR3	2	169827007	2_103	0	0.0402239250273967	10.0010104558224	1.26601048223849e-06	-1.52331587916905	1
ENSG00000071909.18	MYO3B	2	170176755	2_103	0	0.0478927804382561	11.6736514975734	1.75948572822373e-06	1.29851032623069	2
ENSG00000204334.7	ERICH2	2	170793134	2_104	0	0.00643138270714327	5.22306202481097	1.05715461598299e-07	0.0856712527693384	1
ENSG00000128683.13	GAD1	2	170813611	2_104	0	0.0136254550625415	12.6946585836487	5.44353493790203e-07	1.29192060790917	3
ENSG00000115806.12	GORASP2	2	170929058	2_104	0	0.0171721704028666	14.6545355571808	7.91965425337766e-07	2.29234294918081	1
ENSG00000198586.13	TLK1	2	171181628	2_104	0	0.00668488841991421	5.31142167653865	1.11741351041292e-07	-0.50868936993757	1
ENSG00000123600.19	METTL8	2	171435705	2_104	0	0.012954600195898	12.4572683597751	5.078737990203e-07	-1.56049635073919	1
ENSG00000115827.13	DCAF17	2	171434071	2_104	0	0.00786221971423307	8.07616133914849	1.99829285849998e-07	0.943904818480202	2
ENSG00000071967.11	CYBRD1	2	171521922	2_104	0	0.00767775586165709	11.6673647317716	2.8191361228954e-07	1.79890063721652	3
ENSG00000077380.15	DYNC1I2	2	171687403	2_104	1	0.443195263385765	31.3618442511792	4.37427092126762e-05	-4.41762938621554	1
ENSG00000128708.12	HAT1	2	171922612	2_104	0	0.00777031442306886	6.49676032767314	1.58870920515053e-07	-0.0353344432900561	1
ENSG00000172878.13	METAP1D	2	171940254	2_104	0	0.0062974089145269	7.66253986079313	1.5186007674892e-07	1.47799415986325	1
ENSG00000144355.14	DLX1	2	172083184	2_104	0	0.0162319148916449	14.6964846857533	7.50744565372931e-07	-1.83590714786593	2
ENSG00000091409.14	ITGA6	2	172429726	2_105	0	0.0063385899581252	6.08053556113457	1.21295158039964e-07	-0.466593249622024	1
ENSG00000152256.13	PDK1	2	172555453	2_105	0	0.00553418150643636	4.84645909631589	8.44086441163028e-08	-0.40342900880217	1
ENSG00000091428.17	RAPGEF4	2	172839925	2_105	0	0.00800327209033025	8.30860659556002	2.09268929032457e-07	-1.01998173855632	2
ENSG00000091436.16	MAP3K20	2	173075305	2_105	0	0.0243421785559911	18.6785538784413	1.43090785222757e-06	-1.87291266863327	1
ENSG00000144354.13	CDCA7	2	173356289	2_105	0	0.226653829185053	20.4973560981305	1.46207577176397e-05	-3.96892632764009	2
ENSG00000138430.15	OLA1	2	174248983	2_105	0	0.00572079426805305	5.68897997915601	1.02423522774927e-07	-0.819304721906381	1
ENSG00000138433.15	CIR1	2	174396420	2_105	0	0.00601178808606184	6.05077961689219	1.1447851108788e-07	-1.38502110504026	1
ENSG00000144306.14	SCRN3	2	174401562	2_105	0	0.00551104045579665	5.4390551303653	9.43335185859233e-08	-0.980508557310057	1
ENSG00000115935.17	WIPF1	2	174665239	2_105	0	0.435221954226321	34.3768818924655	4.70853985077962e-05	-4.20787397616757	1
ENSG00000128656.13	CHN1	2	174995594	2_106	0	0.0158294750400515	8.65224892070345	4.31027015649175e-07	1.18898609375254	2
ENSG00000115966.16	ATF2	2	175168771	2_106	0	0.0327426406304994	13.4951975813658	1.39059903146536e-06	1.57021079943434	2
ENSG00000154518.9	ATP5G3	2	175178369	2_106	0	0.0353245177352746	14.0676346917954	1.5638903402119e-06	-1.79980281956862	2
ENSG00000144320.13	LNPK	2	176002028	2_106	0	0.0211950443625485	9.50343743644197	6.33904775587693e-07	-0.673203362225516	2
ENSG00000128652.11	HOXD3	2	176136417	2_106	0	0.012002872309261	5.51088045983305	2.08168565843318e-07	-0.40876933215095	1
ENSG00000170166.5	HOXD4	2	176151101	2_106	0	0.016847915554752	7.72202024418435	4.09436057409516e-07	0.402423461148297	1
ENSG00000128654.13	MTX2	2	176276817	2_106	0	0.0323017882629484	14.6534895450173	1.48962378631418e-06	2.04478205214703	1
ENSG00000116044.15	NFE2L2	2	177392552	2_107	0	0.0688742446690348	15.9192964575848	3.4505608715503e-06	1.67645716109994	2
ENSG00000018510.13	AGPS	2	177392663	2_107	0	0.0665598233115167	15.5881693214631	3.26524857527077e-06	-2.08580742357049	1
ENSG00000196659.9	TTC30B	2	177553949	2_107	0	0.0236651684254946	5.68388782819526	4.23315403632557e-07	0.502266540436503	1
ENSG00000197557.6	TTC30A	2	177619741	2_107	0	0.0338062082751807	9.08095834570558	9.66133452838244e-07	1.28967284844595	2
ENSG00000128655.16	PDE11A	2	178108391	2_108	0	0.0208807756154576	14.2428023578891	9.35946550382978e-07	-1.64205917007899	1
ENSG00000155636.14	RBM45	2	178112893	2_108	0	0.00792878234590511	5.07605138175054	1.26660582030536e-07	-0.331599063438975	1
ENSG00000079156.16	OSBPL6	2	178273313	2_108	0	0.00896492907809376	6.23641406861053	1.75950609045738e-07	0.585048199161787	1
ENSG00000180228.12	PRKRA	2	178461089	2_108	0	0.0132004987327822	9.89572851123757	4.11099629501275e-07	1.19286278004093	1
ENSG00000079150.17	FKBP7	2	178477603	2_108	0	0.0144361049878431	10.7429344735626	4.88069795936066e-07	1.14474802430889	2
ENSG00000116095.10	PLEKHA3	2	178492549	2_108	0	0.0141880412733318	10.5787808393064	4.72353390262942e-07	1.40748777737253	1
ENSG00000155657.26	TTN	2	178830510	2_108	0	0.0341507986743765	18.9259928458554	2.03408225039338e-06	-2.09689989789097	1
ENSG00000163492.14	CCDC141	2	179049620	2_108	0	0.0104265954373419	7.66408057990904	2.51484694467734e-07	0.913212190806701	1
ENSG00000144331.18	ZNF385B	2	179860841	2_108	0	0.0926791464239406	28.5552246143949	8.32868773707339e-06	-3.23369852600597	2
ENSG00000163510.13	CWC22	2	180007524	2_108	0	0.00813321408287882	5.31651952376021	1.36081344255451e-07	-0.526608439229975	1
ENSG00000170035.15	UBE2E3	2	180967386	2_109	0	0	46.1870463938426	0	3.13435885911402	2
ENSG00000188452.13	CERKL	2	181584080	2_110	0	0.0119233500839014	5.46905343092965	2.05219882942579e-07	-0.263904848718009	1
ENSG00000138434.16	SSFA2	2	181892173	2_110	0	0.0110196577844626	5.16816449921295	1.7923111638291e-07	-0.0244098626475879	1
ENSG00000150722.10	PPP1R1C	2	182095687	2_110	0	0.0254532670487506	38.3799879133676	3.07437854971697e-06	5.04780166913405	1
ENSG00000115252.18	PDE1A	2	182525417	2_110	0	0.0191473219508496	11.2305407695767	6.76733510190988e-07	0.94980730018946	1
ENSG00000077232.17	DNAJC10	2	182716886	2_110	0	0.0115944671834148	5.37552017227663	1.96146365525676e-07	0.353917946553681	1
ENSG00000162998.4	FRZB	2	182867244	2_110	0	0.0523022031122983	19.1557965274293	3.15303776114688e-06	2.15639879506414	1
ENSG00000162999.12	DUSP19	2	183079224	2_110	0	0.0116821368995816	5.64890324659969	2.07680347247457e-07	0.734169486049293	2
ENSG00000163002.12	NUP35	2	183117700	2_110	0	0.0191528654950641	10.306388130565	6.21225431008379e-07	1.40800736267597	3
ENSG00000188738.14	FSIP2	2	185707056	2_112	0	0.00883579236925891	5.47721067057077	1.52304915903034e-07	0.655908259321271	2
ENSG00000065548.17	ZC3H15	2	186486293	2_112	0	0.0113496453076368	7.84419734399865	2.80181705273549e-07	0.984267391041808	1
ENSG00000138448.11	ITGAV	2	186590551	2_112	0	0.0170605879385165	11.7035515827196	6.28377521510199e-07	1.4789006518097	1
ENSG00000144369.12	FAM171B	2	186669456	2_112	0	0.0580386097467686	23.3862778497913	4.27156559336322e-06	-2.47680988890649	3
ENSG00000064989.12	CALCRL	2	187448790	2_112	0	0.0094926482501938	6.15485381672609	1.83871366886156e-07	-0.650455719730241	1
ENSG00000003436.15	TFPI	2	187470920	2_112	0	0.0168405047217455	11.5805479206656	6.13752374284412e-07	1.5178586789611	1
ENSG00000144366.15	GULP1	2	187890930	2_112	0	0.0122931548689775	8.5994272720267	3.32691614392055e-07	-0.804849193123691	1
ENSG00000174325.4	DIRC1	2	188790208	2_112	0	0.00863583315501137	5.26091091485687	1.42979628593447e-07	-0.441105737466445	1
ENSG00000168542.14	COL3A1	2	188974074	2_112	0	0.00814478497610394	4.70781898682493	1.2067251192466e-07	0.0170108239139047	1
ENSG00000204262.11	COL5A2	2	189180039	2_113	0	0.0124370146231713	4.86319953561544	1.90347513295975e-07	-0.473221023724362	2
ENSG00000115368.9	WDR75	2	189441060	2_113	0	0.0176385871975487	7.66043349223528	4.2523217370612e-07	-0.79697653032324	2
ENSG00000138449.10	SLC40A1	2	189593566	2_113	0	0.0953455960313739	25.065996133179	7.52132889416991e-06	-2.70789816406015	1
ENSG00000138381.9	ASNSD1	2	189661498	2_113	0	0.250260545359439	20.0433271839693	1.57859664768274e-05	3.96134101029511	1
ENSG00000151687.14	ANKAR	2	189674604	2_113	0	0.0197939914392737	8.69492182284366	5.4163663754515e-07	0.641006447606336	1
ENSG00000128694.11	OSGEPL1	2	189763842	2_113	0	0.179014241362899	18.6106702296357	1.04847618359276e-05	-3.86911149695446	1
ENSG00000128699.13	ORMDL1	2	189775136	2_113	0	0.107212524249439	16.7554285852785	5.65340418534122e-06	-3.64623457893509	3
ENSG00000064933.17	PMS1	2	189783978	2_113	0	0.117757807461998	17.2377229856957	6.38820113809051e-06	-3.67069568736822	3
ENSG00000151689.12	INPP1	2	190343248	2_113	0	0.0234883608221632	10.6012681999618	7.83645249637227e-07	1.86529189713003	2
ENSG00000151690.14	MFSD6	2	190406983	2_113	0	0.0162298886041017	7.10931404852627	3.63121707544694e-07	-0.63654183273067	1
ENSG00000189362.11	NEMP2	2	190534430	2_113	0	0.0407480074825999	15.4852516338706	1.98579136516582e-06	-2.10049041814074	2
ENSG00000138386.16	NAB1	2	190647213	2_113	0	0.0269121424032225	11.8015679254295	9.99532583666805e-07	-2.63624033167277	1
ENSG00000115419.12	GLS	2	190973788	2_113	0	0.146084287063748	27.6568786915597	1.27149789021226e-05	3.7761972837744	1
ENSG00000115415.18	STAT1	2	191021099	2_113	0	0.0170815783940769	7.47717819779436	4.01952471257976e-07	-1.82999156394833	1
ENSG00000138378.17	STAT4	2	191151202	2_114	0	0.0146920067497598	6.31764513133407	2.92109257199429e-07	-0.629234439242825	2
ENSG00000128641.18	MYO1B	2	191220415	2_114	0	0.0161310535366254	7.23734972099811	3.67410247589964e-07	0.779118580403436	2
ENSG00000173559.12	NABP1	2	191678067	2_114	0	0.0124323418608042	4.75784471193544	1.86153917745806e-07	0.100125106567609	1
ENSG00000144339.11	TMEFF2	2	192193112	2_114	0	0.0415146520060637	16.3724736411544	2.13906841673425e-06	-1.75741296159074	2
ENSG00000196950.13	SLC39A10	2	195595114	2_117	0	0.144204859015581	26.5396387762466	1.20443640931447e-05	3.37938224902685	2
ENSG00000118997.13	DNAH7	2	196068464	2_117	0	0.0773827368318197	20.4048584838984	4.96920194285527e-06	2.86634019626627	2
ENSG00000081320.10	STK17B	2	196235817	2_117	0	0.0202443944242476	7.55776116363026	4.81511792017698e-07	0.772225094299873	1
ENSG00000138411.10	HECW2	2	196593392	2_117	0	0.016616558395691	5.68454054346208	2.97266123772197e-07	-0.256444916039655	2
ENSG00000144395.17	CCDC150	2	196640040	2_117	0	0.0162933012935298	5.49834151584918	2.81935506500167e-07	-0.462308287410154	1
ENSG00000119041.10	GTF3C3	2	196796242	2_117	0	0.0262498341578993	10.0267937251556	8.2831899022766e-07	-1.26547765785056	2
ENSG00000187944.2	C2orf66	2	196761227	2_117	0	0.0173740038997892	6.10712002117221	3.33922238789525e-07	-0.60356028808448	1
ENSG00000197121.14	PGAP1	2	196686076	2_117	0	0.016388954414251	5.55380369311916	2.86451265923415e-07	-0.398807887520593	1
ENSG00000065413.18	ANKRD44	2	196971636	2_117	0	0.0398544828319554	14.0111824498638	1.75736082127524e-06	-1.67885750134654	3
ENSG00000115524.15	SF3B1	2	197439853	2_117	0	0.0192741351059572	7.09160875757787	4.30158629984658e-07	-0.898646068788484	1
ENSG00000115541.10	HSPE1	2	197499794	2_117	0	0.0207747014363501	7.80326293368184	5.10175977884079e-07	0.969178883655984	1
ENSG00000162944.10	RFTN2	2	197675986	2_117	0	0.0154872610386211	5.01753008748973	2.44553328153505e-07	-0.324016894434402	1
ENSG00000247626.4	MARS2	2	197704327	2_117	0	0.0212913515586081	8.03651625993121	5.38492963099334e-07	1.12751444056506	1
ENSG00000115896.15	PLCL1	2	197805030	2_117	0	0.0151819680489638	4.82890422828379	2.30720210305175e-07	0.342958248919303	1
ENSG00000226124.6	FTCDNL1	2	199763777	2_118	0	0.0288596156037879	5.74524323048194	5.21804638751907e-07	0.954513685498027	4
ENSG00000178074.5	C2orf69	2	199910402	2_118	0	0.0291233849796883	5.83192636390575	5.34518642312043e-07	-1.04742480259389	1
ENSG00000162971.10	TYW5	2	199955035	2_118	0	0.0508200677893267	11.1583285142759	1.78461014341622e-06	1.92013884793703	2
ENSG00000162972.10	MAIP1	2	199954933	2_118	0	0.0361309040261776	7.88907279940494	8.97044040895876e-07	-1.43833372795824	2
ENSG00000196141.13	SPATS2L	2	200306291	2_118	0	0.0435031351738695	9.66606018870092	1.32336311419467e-06	-1.58802527442376	1
ENSG00000155729.12	KCTD18	2	200519526	2_118	0	0.0858823610935068	16.2384299018763	4.38891312280739e-06	-1.82931161260016	1
ENSG00000013441.15	CLK1	2	200864612	2_119	0	0.02303807352649	5.50763124929704	3.99319013067024e-07	0.940101241922342	1
ENSG00000240344.8	PPIL3	2	200871443	2_119	0	0.0285178418607014	7.33303862310776	6.58126839669061e-07	-1.19840824996164	2
ENSG00000115942.8	ORC2	2	200963642	2_119	0	0.0289391052827801	7.64940837057039	6.96661675972343e-07	1.34054442204098	1
ENSG00000003402.19	CFLAR	2	201116120	2_119	0	0.0230826835510785	5.40854969423986	3.9289463252208e-07	-0.837965715241238	1
ENSG00000003400.14	CASP10	2	201183110	2_119	0	0.0272091323169108	6.24098625782331	5.34412850435042e-07	0.198839883149139	3
ENSG00000064012.21	CASP8	2	201231531	2_119	0	0.0277812481573563	6.78184289470965	5.92936864436427e-07	0.768983981650126	2
ENSG00000155749.12	ALS2CR12	2	201311571	2_119	0	0.0240126308094456	5.67041811671006	4.28512801638219e-07	0.735029928083513	2
ENSG00000082146.12	STRADB	2	201388316	2_119	0	0.0328029984396869	8.4607283961406	8.7343435606543e-07	1.1880762231913	1
ENSG00000115993.12	TRAK2	2	201450484	2_119	0	0.0225885781969371	4.80718056665483	3.41734090323581e-07	0.284421604114341	1
ENSG00000155754.14	ALS2CR11	2	201616759	2_119	0	0.0423477954740229	10.1116943187614	1.34760841061559e-06	-0.975325720711169	1
ENSG00000155755.18	TMEM237	2	201643412	2_119	0	0.0234318125622933	5.15335503015775	3.80018659508953e-07	0.387553371246002	1
ENSG00000055044.10	NOP58	2	202264235	2_120	0	0.0119473886162057	4.75718600393318	1.78867771636437e-07	0.425172201129944	1
ENSG00000204217.13	BMPR2	2	202338235	2_120	0	0.0120020330935182	4.80035241580401	1.81316328213114e-07	-0.414471018845864	1
ENSG00000138439.11	FAM117B	2	202631289	2_120	0	0.0192658516153377	9.28332132988045	5.62860235399007e-07	2.13586294337871	3
ENSG00000163596.16	ICA1L	2	202871528	2_120	0	0.0203190341134888	9.78928529102708	6.25983691078801e-07	-1.42747919489171	2
ENSG00000138380.17	CARF	2	202912242	2_120	0	0.0201274600964469	9.69934689233552	6.14384767893022e-07	1.17399738922288	1
ENSG00000138442.9	WDR12	2	203014780	2_120	0	0.0216683936276491	10.3995310871961	7.09168517596439e-07	-1.49365267386205	1
ENSG00000144426.18	NBEAL1	2	203014780	2_120	0	0.0246246796403687	11.6153889019926	9.00146750662027e-07	1.69641589662412	2
ENSG00000138443.15	ABI2	2	203329808	2_120	0	0.0123060774664436	5.03706944520064	1.95077219473225e-07	-0.439763917080098	1
ENSG00000163600.12	ICOS	2	203937045	2_120	0	0.0144877685025971	6.58204629472164	3.00103737455088e-07	-1.07802667710531	1
ENSG00000118257.16	NRP2	2	205679371	2_121	0	0.176072061340186	25.4996116324773	1.41297015411434e-05	2.54490883687929	3
ENSG00000114933.15	INO80D	2	206134381	2_122	0	0.0120746756559215	6.41280649970293	2.43687124404722e-07	0.664309368172957	1
ENSG00000023228.13	NDUFS1	2	206136541	2_122	0	0.0453421238618956	18.1396642673862	2.58845177094553e-06	-2.27832063593783	2
ENSG00000183671.12	GPR1	2	206212000	2_122	0	0.0148586936080297	8.5515634875759	3.99885010830719e-07	-0.977166405349557	2
ENSG00000138400.12	MDH1B	2	206765180	2_122	0	0.0469926055489345	18.9210878433243	2.79823768568792e-06	2.05482227859042	3
ENSG00000118246.13	FASTKD2	2	206765180	2_122	0	0.035039576644424	15.6477446336239	1.7255183173217e-06	-1.6985220184524	2
ENSG00000144410.4	CPO	2	206945162	2_122	0	0.0110177123625484	5.45338160998828	1.89089012198311e-07	-0.362059365536797	1
ENSG00000144401.14	METTL21A	2	207675170	2_122	0	0.0450829327645128	17.4067980106045	2.46967624123548e-06	-1.31694457542115	1
ENSG00000163249.11	CCNYL1	2	207710546	2_122	0	0.010333080050652	4.9766871541566	1.61837480412368e-07	0.141775507820858	2
ENSG00000163251.3	FZD5	2	207848303	2_123	0	0.0285278776661239	5.68539835464551	5.10433696332727e-07	0.705478799049752	1
ENSG00000138413.13	IDH1	2	208266091	2_123	0	0.0357271021844319	7.8320063964397	8.80602267271932e-07	1.04568138861004	1
ENSG00000115020.16	PIKFYVE	2	208243207	2_123	0	0.0422218376573674	9.42993012131702	1.25301012324807e-06	-1.23510472624174	1
ENSG00000144407.9	PTH2R	2	208360711	2_123	0	0.0262826160211139	4.90491480918283	4.05703759971637e-07	-0.086162471233522	2
ENSG00000144406.18	UNC80	2	209772023	2_124	0	0.0278949123343215	16.2304209908354	1.42483232528461e-06	1.74066223212673	2
ENSG00000078018.19	MAP2	2	209422351	2_124	0	0.00893742920040075	6.35214875191074	1.78666137139473e-07	0.70954638144515	1
ENSG00000197713.14	RPE	2	210009522	2_124	0	0.0353565327589301	19.6368781873887	2.18499822792326e-06	-2.39702701284329	2
ENSG00000115365.11	LANCL1	2	210477007	2_124	0	0.0107436643185127	7.38594544255771	2.49728149794145e-07	-0.0872541262723023	2
ENSG00000021826.14	CPS1	2	210466153	2_124	0	0.018798448760536	12.5092347314732	7.40051134314961e-07	1.0573117901126	2
ENSG00000178568.14	ERBB4	2	212539139	2_125	0	0.0408488513887787	15.7593239066675	2.02593918644954e-06	-1.28155322418272	1
ENSG00000144451.18	SPAG16	2	213283575	2_126	0	0.0396248610080693	10.5285901030342	1.31294623968121e-06	-1.53864248486336	2
ENSG00000144583.4	MARCH4	2	216315809	2_127	0	0.0123399560320649	4.76963308633147	1.8522839232366e-07	-0.0430370537969139	2
ENSG00000144452.14	ABCA12	2	215138684	2_127	0	0.0236754527314472	13.7577623493378	1.02507364877305e-06	-2.28487102849195	1
ENSG00000138376.10	BARD1	2	214805837	2_127	0	0.0287460373884142	13.0281700165368	1.17861069380081e-06	1.96120274340564	4
ENSG00000138363.14	ATIC	2	215312057	2_127	0	0.065336241440269	19.740756151484	4.05907340309432e-06	1.85639873241917	3
ENSG00000118242.15	MREG	2	216012292	2_127	0	0.0122871801151605	4.73510687883013	1.83101113077164e-07	-0.0443036229768712	1
ENSG00000163449.10	TMEM169	2	216093646	2_127	0	0.0269963365121256	12.2130103132084	1.03761569088488e-06	-1.33387445226924	1
ENSG00000115425.13	PECR	2	216080706	2_127	0	0.0168482280514931	7.55658460310077	4.00671779689456e-07	-0.689354710154741	1
ENSG00000079246.15	XRCC5	2	216108009	2_127	0	0.0207376578215049	9.70615903040206	6.33455455269132e-07	-1.09477061720455	1
ENSG00000138375.12	SMARCAL1	2	216289880	2_127	0	0.01273296473506	5.0678563556378	2.03077966787785e-07	0.27499013649411	4
ENSG00000197756.9	RPL37A	2	216500041	2_127	0	0.012266521727614	4.72357067065512	1.82347924065507e-07	0.0457676567679462	1
ENSG00000115457.9	IGFBP2	2	216568485	2_127	0	0.012457664004205	4.89025545150474	1.91724287686631e-07	-0.246412562742921	1
ENSG00000231672.6	DIRC3	2	217393807	2_129	0	0.0263312462677866	17.068624485318	1.41442170602189e-06	1.67618961987862	2
ENSG00000243910.7	TUBA4B	2	219237061	2_129	0	0.0127861826146637	10.3318208492852	4.15744721139468e-07	-1.11624970648232	2
ENSG00000127831.10	VIL1	2	218422553	2_129	0	0.0157084339428553	12.8229536641969	6.3391340655454e-07	-2.20855522553642	1
ENSG00000188282.12	RUFY4	2	218035836	2_129	0	0.00739439741499437	5.65505746969852	1.31597847188653e-07	0.7661992060483	1
ENSG00000180871.7	CXCR2	2	218125863	2_129	0	0.0107128320835198	12.1453691440109	4.09471793375225e-07	2.28952967548062	1
ENSG00000163464.7	CXCR1	2	218166777	2_129	0	0.0163998510522048	14.461267664851	7.46371833964708e-07	-1.90561753491465	1
ENSG00000163466.15	ARPC2	2	218217396	2_129	0	0.0102739493108839	19.3607368344095	6.25991266382441e-07	3.95835229304117	1
ENSG00000179921.14	GPBAR1	2	218259499	2_129	0	0.0161164253885573	21.8434498914205	1.10789582634292e-06	4.36656988200898	1
ENSG00000127837.9	AAMP	2	218270205	2_129	1	0.107242961786912	26.127783381204	8.81820803114099e-06	4.97398410824465	1
ENSG00000127838.13	PNKD	2	218267658	2_129	0	0.00685313540887123	7.75086387077989	1.67166171447668e-07	-1.87836633935069	1
ENSG00000135926.14	TMBIM1	2	218292881	2_129	1	0.658096965404881	30.4315532589165	6.30264696974703e-05	5.3559266569244	2
ENSG00000018280.16	SLC11A1	2	218381984	2_129	0	0.00684034154812974	4.78326030971897	1.02970015269959e-07	0.272188909358989	1
ENSG00000144579.7	CTDSP1	2	218398735	2_129	0	0.0189752161561603	13.706270694258	8.18493076777604e-07	-1.69148245671631	2
ENSG00000135913.10	USP37	2	218567846	2_129	0	0.011684882876609	9.92988287048495	3.6515517765335e-07	-1.7547462585264	2
ENSG00000144580.13	CNOT9	2	218568634	2_129	0	0.0227359831092604	16.2471263327073	1.16251688373538e-06	2.46110245603055	1
ENSG00000115556.13	PLCD4	2	218607602	2_129	0	0.0266448793759607	17.7556996979044	1.48888283605067e-06	-2.5631138610476	1
ENSG00000074582.12	BCS1L	2	218658710	2_129	0	0.0304730373630278	18.9418218502917	1.81654627468971e-06	2.55274433241001	2
ENSG00000115568.15	ZNF142	2	218658710	2_129	0	0.0226329134879857	16.0330699163862	1.1420000515002e-06	-2.21507205510985	2
ENSG00000163481.7	RNF25	2	218672452	2_129	0	0.00858999802817495	6.81551265623184	1.84247059920671e-07	-0.870963543809379	1
ENSG00000163482.11	STK36	2	218672514	2_129	0	0.00878058119564573	7.00577566287299	1.93592471050986e-07	-0.89099003579377	1
ENSG00000135929.8	CYP27A1	2	218782764	2_129	0	0.0185819050597348	13.9931683135358	8.18305119957614e-07	-2.10504123993113	1
ENSG00000163501.6	IHH	2	219061446	2_129	0	0.00875738478986266	6.88041261356291	1.89626002410654e-07	0.748543463857863	1
ENSG00000187736.12	NHEJ1	2	219160400	2_129	0	0.0236524226951559	16.154263699975	1.20246314243352e-06	-1.91580720329448	2
ENSG00000213901.10	SLC23A3	2	219169234	2_129	0	0.0175133219021734	13.5999841214205	7.49576401187346e-07	-1.87041753765775	3
ENSG00000144567.10	FAM134A	2	219176369	2_129	0	0.0283764194052489	18.0781162267755	1.61443194454772e-06	2.12999329205918	2
ENSG00000115649.15	CNPPD1	2	219176733	2_129	0	0.0115801922927624	9.5561773985674	3.48264292059771e-07	1.00883115379998	2
ENSG00000158552.12	ZFAND2B	2	219194103	2_129	0	0.0188828817946477	14.1879860939933	8.43136716821758e-07	1.8480242244153	1
ENSG00000115657.12	ABCB6	2	219216694	2_129	0	0.00908983242845385	7.3602909183305	2.10552223016217e-07	-0.892544318555188	1
ENSG00000198925.10	ATG9A	2	219229250	2_129	0	0.021318727492603	15.0999487854523	1.01308462933376e-06	-1.5216264700012	1
ENSG00000163521.15	GLB1L	2	219243701	2_129	0	0.00685670879108236	4.73170736587682	1.02103953034224e-07	0.258619877309781	1
ENSG00000115661.13	STK16	2	219248662	2_129	0	0.0111858225834962	9.12615950221764	3.21266140034412e-07	1.16280646958713	1
ENSG00000127824.13	TUBA4A	2	219278362	2_129	0	0.0820829551912993	27.6429590492824	7.14079372406695e-06	2.43612347569573	1
ENSG00000054356.13	PTPRN	2	219309183	2_129	0	0.00686293025941698	4.72809512924028	1.02118579567417e-07	-0.211753255436083	1
ENSG00000175084.11	DES	2	219418182	2_129	0	0.00962298708142406	8.05400660483178	2.43910702971482e-07	-0.951942531054454	1
ENSG00000072195.14	SPEG	2	219434550	2_129	0	0.00687198658288868	4.76508756321699	1.0305336140762e-07	0.0881576992387396	1
ENSG00000123989.13	CHPF	2	219543916	2_129	0	0.0549760996991306	23.5794468164168	4.07958993129804e-06	2.29211757794299	1
ENSG00000188760.10	TMEM198	2	219543916	2_129	0	0.0549760996991306	23.5794468164168	4.07958993129804e-06	2.29211757794299	1
ENSG00000123999.4	INHA	2	219568391	2_129	0	0.00738055650275671	5.45438545988387	1.26690458891116e-07	0.302180467921294	1
ENSG00000124006.14	OBSL1	2	219568391	2_129	0	0.0111364262066268	9.29199940329512	3.25659679081353e-07	1.02372090053626	2
ENSG00000144589.21	STK11IP	2	219597759	2_130	0	0.0214687077652107	7.6330244172352	5.15717097434935e-07	0.807537209510389	2
ENSG00000116106.11	EPHA4	2	221574191	2_130	0	0.0158519694053065	4.75578401828994	2.37254425612825e-07	0.0770039270414001	1
ENSG00000135903.18	PAX3	2	222296905	2_131	0	0.0313573682921062	13.1110706027667	1.29385836085388e-06	1.62307135342283	1
ENSG00000163082.9	SGPP2	2	222518474	2_131	0	0.0142009777237203	5.5867823536613	2.49682999274967e-07	0.371436189791506	1
ENSG00000124003.12	MOGAT1	2	222671953	2_131	0	0.0138238388019631	5.33190866130656	2.31963864627016e-07	0.325183582352676	1
ENSG00000085449.14	WDFY1	2	223944812	2_131	0	0.0129639694181598	4.72396205434162	1.92731797569919e-07	-0.0595029357679857	1
ENSG00000135900.3	MRPL44	2	223957073	2_131	0	0.0129418991720914	4.70783486018181	1.91746835852043e-07	0.0110553878503549	1
ENSG00000135919.12	SERPINE2	2	224039199	2_132	0	0.0162255697038246	4.73771601795201	2.41923442305075e-07	-0.044889356397051	1
ENSG00000135905.18	DOCK10	2	225040105	2_133	0	0.0759208093865873	22.3990309597331	5.35178962322477e-06	-2.4834308340865	2
ENSG00000144468.16	RHBDD1	2	226836316	2_133	0	0.0121137530864821	5.21726445544738	1.98898057617431e-07	-0.324932990291279	1
ENSG00000081052.11	COL4A4	2	227159422	2_133	0	0.0337110857604558	14.8988140433576	1.58064162196136e-06	-1.59232423171366	2
ENSG00000169031.18	COL4A3	2	227151797	2_133	0	0.0141232924674117	6.68818506075179	2.97271454298518e-07	-0.755883738079476	2
ENSG00000153820.12	SPHKAP	2	228182406	2_134	0	0.0263028195846816	7.39205818464576	6.11894650547928e-07	1.13735905321069	1
ENSG00000168958.19	MFF	2	227324777	2_134	0	0.022145558402647	5.75623474867132	4.01175226137348e-07	0.423313509788503	1
ENSG00000173744.17	AGFG1	2	227467196	2_134	0	0.0716988418251432	17.0118237004681	3.83859229673611e-06	-2.39149683863823	1
ENSG00000135917.13	SLC19A3	2	227717801	2_134	0	0.0337049619544803	9.75547301352292	1.03478743546501e-06	-1.15458920066724	2
ENSG00000123977.9	DAW1	2	227861873	2_134	0	0.0292872213169827	8.41557618261207	7.75659290426204e-07	0.887876206700837	1
ENSG00000187957.7	DNER	2	229445094	2_136	0	0.00705059197120694	8.50541688087041	1.88725315722329e-07	0.997202138838762	1
ENSG00000153827.13	TRIP12	2	229926194	2_136	0	0.00501696367155935	6.20834452497201	9.80224920608677e-08	-1.1346024316065	1
ENSG00000163053.10	SLC16A14	2	230068255	2_136	0	0.0052083723161831	5.42879375890376	8.8984494685014e-08	-0.418276634846534	2
ENSG00000079263.18	SP140	2	230156348	2_136	0	0.00903177790879606	12.3445333136864	3.50878614516103e-07	1.94473304914	2
ENSG00000135899.17	SP110	2	230169933	2_136	0	0.00519152319955585	5.30480522521855	8.66708818641062e-08	0.0410974522444261	2
ENSG00000185404.16	SP140L	2	230325100	2_136	0	0.00491487009311853	4.89115730079542	7.56541309894376e-08	0.363660791370449	2
ENSG00000067066.16	SP100	2	230411809	2_136	0	0.163141716840967	38.5776571677173	1.98065963671382e-05	-3.51787231308387	1
ENSG00000135916.15	ITM2C	2	230864420	2_136	0	0.00755041327090278	9.10231819603171	2.16287644225714e-07	-1.07456306711105	2
ENSG00000135898.9	GPR55	2	230961119	2_136	0	0.00483937335910256	4.78394067361028	7.28591144325382e-08	0.170446996297166	2
ENSG00000204128.5	C2orf72	2	231003801	2_136	0	0.00512151429643215	5.31659698312961	8.56921626713317e-08	-0.385236683136159	3
ENSG00000135914.5	HTR2B	2	231125386	2_136	0	0.006159115395584	7.04896894306596	1.36632152986999e-07	-0.757422125800934	2
ENSG00000135931.17	ARMC9	2	231199000	2_136	0	0.00481178769761692	4.73121241562397	7.16453284500332e-08	-0.0630637507990517	2
ENSG00000156966.6	B3GNT7	2	231392153	2_136	0	0.00481017500934122	4.72708876202318	7.15588921934e-08	0.0850155011234368	2
ENSG00000115053.15	NCL	2	231484408	2_136	0	0.00546144170168617	5.91830662195508	1.01721729981403e-07	-0.550587985312182	1
ENSG00000171596.6	NMUR1	2	231529808	2_136	0	0.00480062018384264	4.70872834389359	7.11393604106557e-08	0.0660231499304696	2
ENSG00000187514.16	PTMA	2	231720734	2_136	0	0.00485008788473129	4.80184484486132	7.3293709934167e-08	0.200495696641994	1
ENSG00000144535.19	DIS3L2	2	231961176	2_136	0	0.01555809615924	15.7727531532744	7.72276699127624e-07	1.63791499701457	1
ENSG00000221944.6	TIGD1	2	232550122	2_136	0	0.00492779263647447	4.95032733995963	7.67706672897629e-08	-0.27969226245896	1
ENSG00000135930.13	EIF4E2	2	232550122	2_136	0	0.0155279653545749	15.7458957939395	7.69468596351389e-07	1.64746976608835	2
ENSG00000115468.11	EFHD1	2	232621678	2_136	0	0.00579058083502182	6.46333975588361	1.17784485232772e-07	-0.675873961108476	2
ENSG00000204120.14	GIGYF2	2	232672415	2_136	0	0.00674334685084133	7.93018772101253	1.68293731613356e-07	-0.817873539849903	1
ENSG00000167165.18	UGT1A6	2	233691470	2_137	0	0.0176114437237095	5.1259596967855	2.84105159116615e-07	-0.416130916880041	3
ENSG00000241635.7	UGT1A1	2	233711626	2_137	0	0.0168873658881669	4.7880628358307	2.54466565343653e-07	0.241239188424597	1
ENSG00000244474.5	UGT1A4	2	233719268	2_137	0	0.0714895035072053	18.2800976528538	4.11272589885807e-06	-2.07992260097302	1
ENSG00000115488.3	NEU2	2	233009759	2_137	0	0.0235886792825765	7.94940030596243	5.90129012714752e-07	-0.920137995368047	1
ENSG00000182600.9	C2orf82	2	232855456	2_137	0	0.0170283934059114	4.83985630880652	2.5936723771987e-07	-0.193676121780876	2
ENSG00000066248.14	NGEF	2	232996444	2_137	0	0.0363911821696126	12.1073536066006	1.38661011565462e-06	-1.34699507707993	1
ENSG00000085978.21	ATG16L1	2	233251699	2_137	0	0.0190876010035171	5.9529943644725	3.57598586344269e-07	0.531225392166643	2
ENSG00000077044.10	DGKD	2	233438014	2_137	0	0.0168322748244929	4.72903679462828	2.50509661506455e-07	-0.108347155365063	1
ENSG00000085982.13	USP40	2	233566344	2_137	0	0.0178940440394495	5.33493979120248	3.00432559689536e-07	0.42261452041659	3
ENSG00000185038.14	MROH2A	2	233776078	2_137	0	0.0173467868731573	5.02678706290887	2.74421734540004e-07	0.374770278746054	2
ENSG00000123485.11	HJURP	2	233853626	2_137	0	0.097808305939014	22.4027727587202	6.89582901196244e-06	2.84673676011145	2
ENSG00000188042.7	ARL4C	2	234445557	2_138	0	0.0263052111358013	5.03731185972413	4.17013010149106e-07	0.245583407239648	3
ENSG00000130147.15	SH3BP4	2	234953354	2_138	0	0.025411851919883	4.70855230103413	3.76558702112023e-07	-0.0222245515478205	1
ENSG00000157985.18	AGAP1	2	235496752	2_139	0	0.0182476230997325	6.04467797620113	3.47127040002556e-07	-0.666087047736048	1
ENSG00000132321.16	IQCA1	2	236875967	2_140	0	0.043303429667735	10.6832003848596	1.45590367545991e-06	-1.23611661578578	1
ENSG00000144476.5	ACKR3	2	236887749	2_140	0	0.0353267535129348	8.73524117372582	9.71152878705701e-07	-1.01686962509231	1
ENSG00000198612.10	COPS8	2	237092652	2_140	0	0.0237932760718942	4.96934289464932	3.72102152571792e-07	-0.250520527411649	1
ENSG00000115648.13	MLPH	2	237487065	2_140	0	0.0236933119881837	4.92932056051717	3.67554554561396e-07	-0.32572416534927	1
ENSG00000124839.12	RAB17	2	237582615	2_140	0	0.0243023157139235	5.17061632210486	3.95456706431259e-07	-0.384175219092946	2
ENSG00000124831.18	LRRFIP1	2	237652440	2_140	0	0.0235933480986632	4.88912657452592	3.63019396046045e-07	0.202170739219349	1
ENSG00000177483.11	RBM44	2	237779250	2_140	0	0.0347280992694771	8.57199700420475	9.368541793327e-07	1.04656595482595	2
ENSG00000132329.10	RAMP1	2	237858561	2_141	0	0.0312396969122274	6.23967154536973	6.13447660483267e-07	-0.593251271547095	1
ENSG00000184182.18	UBE2F	2	237949781	2_141	0	0.0420894206244221	9.08862644646059	1.20387161578871e-06	-1.14295610875291	2
ENSG00000132330.16	SCLY	2	238060509	2_141	0	0.0470661616916442	10.160317901326	1.50496033152161e-06	1.45853655085848	2
ENSG00000144488.14	ESPNL	2	238114633	2_141	0	0.0325339046194159	6.62688272702752	6.78507180287795e-07	-0.652798889272385	3
ENSG00000168427.8	KLHL30	2	238141392	2_141	0	0.0737274640350594	14.4918191426237	3.3624913443745e-06	-1.59140979335352	2
ENSG00000178752.15	ERFE	2	238158500	2_141	0	0.0372798777907004	7.92740592665404	9.30067675443697e-07	0.975685711573829	1
ENSG00000132323.8	ILKAP	2	238203982	2_141	0	0.0266008118525504	4.70824269349739	3.94151066692691e-07	-0.0866924739832213	1
ENSG00000144485.10	HES6	2	238238715	2_141	0	0.0440923015775708	9.53416860191178	1.32298393501545e-06	1.24264184767825	2
ENSG00000204104.11	TRAF3IP1	2	238319181	2_141	0	0.0299615158956834	5.84139249807607	5.50793929215783e-07	-0.647993997887018	4
ENSG00000065802.11	ASB1	2	238426273	2_141	0	0.0386486512683218	8.27223500497042	1.00615798988119e-06	0.966395609767249	2
ENSG00000233608.3	TWIST2	2	238847617	2_141	0	0.116908329987944	19.0087544293758	6.99371757865915e-06	-2.05751008381935	1
ENSG00000130414.11	NDUFA10	2	240025784	2_142	0	0.0186539716568935	5.65957414438926	3.32249273587506e-07	0.508802283345626	4
ENSG00000172428.10	COPS9	2	240040977	2_142	0	0.0177834489791828	5.20626585124338	2.9137434347844e-07	0.384121557741957	2
ENSG00000188542.9	DUSP28	2	240572854	2_142	0	0.0209846273322039	6.77700523620004	4.47556692630312e-07	-0.696191055337399	1
ENSG00000142327.12	RNPEPL1	2	240566209	2_142	0	0.0173936606434822	4.99610400434543	2.73483693647057e-07	-0.26883624231709	1
ENSG00000144504.15	ANKMY1	2	240521955	2_142	0	0.0380677230077988	12.4506322241322	1.49161684441498e-06	1.32268674342407	2
ENSG00000142330.19	CAPN10	2	240590263	2_142	0	0.0190013073327644	5.83460833766862	3.48902566735119e-07	-0.541725735556188	1
ENSG00000178623.11	GPR35	2	240604773	2_142	0	0.0190068267404527	5.83736405214373	3.49168750543007e-07	0.54223509809253	1
ENSG00000172478.17	C2orf54	2	240912839	2_144	0	0.0214955628291934	6.05186431147842	4.09399187865889e-07	-0.546454429301673	1
ENSG00000172482.4	AGXT	2	240868386	2_144	0	0.0476448791533598	13.6473064985202	2.04631340247757e-06	1.64113517757403	1
ENSG00000226321.5	CROCC2	2	240919838	2_144	0	0.020472929030932	5.58899728592477	3.60099777780325e-07	-0.554306769962792	1
ENSG00000162804.13	SNED1	2	240991890	2_144	0	0.0388431963926759	11.6898930995621	1.42900738771401e-06	-1.46587612314358	1
ENSG00000122085.16	MTERF4	2	241093979	2_144	0	0.034022177549443	10.4234432749738	1.11604649438782e-06	-1.26437507829741	2
ENSG00000115687.13	PASK	2	241141141	2_144	0	0.0194389310345934	5.09707189167993	3.11818667839683e-07	0.282653467977681	1
ENSG00000146205.13	ANO7	2	241161959	2_144	0	0.0351457465876083	10.7336904888132	1.18721893625147e-06	-1.50123396839615	2
ENSG00000168385.17	SEPT2	2	241313377	2_144	0	0.0553007791262417	15.0804361505145	2.62454561921169e-06	2.02445691397287	1
ENSG00000006607.13	FARP2	2	241354701	2_144	0	0.025988698287453	7.85634739922104	6.4256072999796e-07	-0.996301287161528	3
ENSG00000115694.14	STK25	2	241500573	2_144	0	0.0352581761772616	10.7641262610632	1.19439396547913e-06	-1.24064408918704	2
ENSG00000168397.16	ATG4B	2	241636141	2_144	0	0.176935350949711	26.5344960102872	1.47752360752465e-05	-3.06717756716162	2
ENSG00000168393.12	DTYMK	2	241673718	2_144	0	0.0186784937576191	4.7184404762835	2.77363498121058e-07	-0.466896159227094	1
ENSG00000168395.15	ING5	2	241687007	2_144	0	0.0186804734821536	4.71944207506806	2.77451778841081e-07	0.215544592995074	2
ENSG00000180902.17	D2HGDH	2	241734689	2_144	0	0.0816422636643626	18.8532832084562	4.84407660845711e-06	2.14019510182284	5
ENSG00000154252.11	GAL3ST2	2	241767686	2_144	0	0.0503637673747771	14.1804405769908	2.24758904841926e-06	-1.77926457527612	2
ENSG00000204099.11	NEU4	2	241749848	2_144	0	0.0613201764393048	16.077114129841	3.10256196641644e-06	1.77938124890779	3
ENSG00000188389.10	PDCD1	2	241814768	2_144	0	0.0856977473038623	19.3262595360274	5.21226139103626e-06	2.06648968224674	2
ENSG00000188011.5	RTP5	2	241813206	2_144	0	0.020883037854169	5.77733636330278	3.7969099986505e-07	0.666152946654686	2
ENSG00000216921.7	AC131097.4	2	241901621	2_144	0	0.0235410429466503	6.91545011114308	5.12336298085427e-07	-0.57643276588664	1
ENSG00000134115.12	CNTN6	3	1092084	3_1	0	0.0334984989309151	7.05999417903858	7.44283966397876e-07	-0.747255543096403	1
ENSG00000072756.16	TRNT1	3	3127782	3_4	0	0.0105360798207541	6.23753519135582	2.06824048354663e-07	-0.619946511126817	2
ENSG00000113851.14	CRBN	3	3179746	3_4	0	0.0142330710048361	9.08346737082312	4.06873355045215e-07	1.0616999644611	2
ENSG00000170364.12	SETMAR	3	4303349	3_4	0	0.00896956277332717	4.71596852605842	1.33122402020167e-07	-0.0930268294428002	2
ENSG00000144455.13	SUMF1	3	4368850	3_4	0	0.0117962963013387	7.30610186062714	2.71231652019234e-07	-0.900245510861799	4
ENSG00000134108.12	ARL8B	3	5126312	3_4	0	0.0105286475143312	6.230862730124	2.06457062367929e-07	-0.594970117901523	1
ENSG00000196277.15	GRM7	3	6769842	3_5	0	0.0440940655679752	9.46913455555832	1.31401222318136e-06	1.16015238822675	1
ENSG00000182533.6	CAV3	3	8733693	3_7	0	0.0294663851196304	7.18233600545647	6.66041902841091e-07	-0.804687910171168	2
ENSG00000125046.14	SSUH2	3	8661768	3_7	0	0.0270564231125582	6.36965306453213	5.42369343561951e-07	0.58161976971178	2
ENSG00000070950.9	RAD18	3	8963418	3_7	0	0.027110393711548	6.38862661253801	5.4507003135123e-07	-0.876756918666576	3
ENSG00000196220.15	SRGAP3	3	9169275	3_7	0	0.133289965241169	21.811865625048	9.14953961557588e-06	2.38409251129558	1
ENSG00000134077.15	THUMPD3	3	9363193	3_7	0	0.0670761303803462	15.0747949293466	3.18220670750906e-06	-1.63307482603358	2
ENSG00000168137.15	SETD5	3	9397385	3_7	0	0.0268947208318645	6.31259029165822	5.34298084745073e-07	-0.601564247476375	1
ENSG00000132164.9	SLC6A11	3	10798379	3_8	0	0.0251626467233328	4.85297660634801	3.84302749618049e-07	0.143791047344722	2
ENSG00000156983.15	BRPF1	3	9731155	3_8	0	0.0249375714186394	4.76751176915866	3.741578870214e-07	-0.190017062548798	1
ENSG00000114026.21	OGG1	3	9757089	3_8	0	0.0248510590774825	4.73445807515494	3.7027479536226e-07	0.197801485566088	1
ENSG00000134072.10	CAMK1	3	9769618	3_8	0	0.0354208295278644	8.11214808223551	9.04281344454062e-07	0.898985649242238	1
ENSG00000171148.13	TADA3	3	9794628	3_8	0	0.0248091559941872	4.71840733216421	3.68397261868548e-07	0.0598288855690763	1
ENSG00000241553.12	ARPC4	3	9787487	3_8	0	0.0271735170336043	5.58460713265427	4.77581453090028e-07	-0.547934699244083	1
ENSG00000214021.15	TTLL3	3	9811078	3_8	0	0.0257964020812821	5.08962156687896	4.13193616384923e-07	0.4008400942879	1
ENSG00000156990.14	RPUSD3	3	9843931	3_8	0	0.0290286345095464	6.21356163446987	5.67644182888541e-07	0.550899730769593	1
ENSG00000171135.13	JAGN1	3	9890513	3_8	0	0.025687778271808	5.04947305265596	4.08208060846113e-07	0.304499550686847	1
ENSG00000163701.18	IL17RE	3	9862222	3_8	0	0.0452627977750132	10.4590293540561	1.48984727360023e-06	-1.24067106997291	1
ENSG00000163703.17	CRELD1	3	9933125	3_8	0	0.0278009998621784	5.80197387910289	5.07627520073082e-07	-0.494540867233347	3
ENSG00000163704.11	PRRT3	3	9954742	3_8	0	0.0256137646593129	5.02201856670983	4.04818827402347e-07	-0.253921040291757	1
ENSG00000125037.12	EMC3	3	10010880	3_8	0	0.0250329928623309	4.8038378072663	3.78451372889382e-07	-0.167653718562577	1
ENSG00000144554.10	FANCD2	3	10045136	3_8	0	0.0303099287851206	6.62519091509704	6.31963924370486e-07	-0.730808109465599	1
ENSG00000254999.3	BRK1	3	10115684	3_8	0	0.0248285937296364	4.7258564141829	3.69267952354159e-07	0.113293980134765	1
ENSG00000134086.7	VHL	3	10140878	3_8	0	0.0247815991518964	4.70783718645743	3.67163699047627e-07	0.0710283776379614	2
ENSG00000134070.4	IRAK2	3	10201594	3_8	0	0.024896489760827	4.75183050893965	3.72312857150504e-07	-0.309517700147147	1
ENSG00000157014.10	TATDN2	3	10245570	3_8	0	0.0268051328191203	5.4546710407109	4.60145841534221e-07	0.455785609102154	1
ENSG00000157017.15	GHRL	3	10284066	3_8	0	0.0903524637674796	17.1469544601962	4.87568868240054e-06	-2.03931947069974	1
ENSG00000157087.17	ATP2B2	3	10552494	3_8	0	0.0489282144484927	11.2065613129553	1.72560230603064e-06	1.41171463621027	2
ENSG00000157103.10	SLC6A1	3	10978347	3_9	0	0.0157211627496504	7.10536534364628	3.51544292009507e-07	-0.826689748688579	2
ENSG00000197548.12	ATG7	3	11272457	3_9	0	0.0139372346428183	8.2297225692453	3.60969726558499e-07	1.65598874373579	2
ENSG00000144559.10	TAMM41	3	11808893	3_9	0	0.0170544895054662	7.62159163200792	4.09065989737432e-07	-0.795539563298884	2
ENSG00000157152.16	SYN2	3	11955878	3_9	0	0.0248936443379295	11.8453534841638	9.27994664714929e-07	1.47577073991473	2
ENSG00000157150.4	TIMP4	3	12156497	3_9	0	0.0144030953202889	6.12425349103774	2.77599044534541e-07	0.414706564255268	1
ENSG00000132170.19	PPARG	3	12287696	3_9	0	0.0223704606186955	10.0998251948241	7.1104609785092e-07	1.15140485861686	1
ENSG00000154743.17	TSEN2	3	12484507	3_9	0	0.0127259610940079	4.99176485113999	1.99918821749037e-07	0.233008012152388	3
ENSG00000075975.15	MKRN2	3	12557464	3_9	0	0.0173617136832307	7.74081231917228	4.22949096348415e-07	1.18234420659658	2
ENSG00000225526.4	MKRN2OS	3	12560442	3_9	0	0.0128892962648108	5.22242756588187	2.11841286398176e-07	0.122961951409064	2
ENSG00000132155.11	RAF1	3	12648359	3_9	0	0.0495054721522062	17.1528684515528	2.672384459232e-06	-2.1618129467905	2
ENSG00000088726.15	TMEM40	3	12759557	3_9	0	0.0189442798898766	8.63695274638045	5.14929317091428e-07	-1.05828038743768	2
ENSG00000144712.11	CAND2	3	12796583	3_9	0	0.0130525159882795	5.19271381823344	2.13303310532839e-07	0.431905522136736	2
ENSG00000144713.12	RPL32	3	12841494	3_9	0	0.0163088000127581	7.1543119684712	3.67196772102565e-07	0.659253412069337	2
ENSG00000131379.9	C3orf20	3	14669081	3_10	0	0.0238006571269075	11.4036604829054	8.54165842586705e-07	1.19937533406629	3
ENSG00000144711.13	IQSEC1	3	13073191	3_10	0	0.0205733759123408	10.0192861321773	6.48711078288823e-07	-1.07711444308506	2
ENSG00000132182.11	NUP210	3	13396920	3_10	0	0.0118367213729389	4.78106658486547	1.78100521253929e-07	0.437313375404228	1
ENSG00000163520.13	FBLN2	3	13535999	3_10	0	0.0622852585460806	20.6117319620089	4.04025458164567e-06	2.14947108373442	2
ENSG00000170876.7	TMEM43	3	14142514	3_10	0	0.0443660439726563	17.3469934567028	2.42205440212698e-06	1.85502820950154	1
ENSG00000154767.14	XPC	3	14170048	3_10	0	0.0117824873604866	4.73762206016564	1.75673546336676e-07	0.0674168005351499	2
ENSG00000170860.3	LSM3	3	14178595	3_10	0	0.0263757627741312	12.3808565425689	1.02769606395938e-06	-1.63148091665097	1
ENSG00000131389.16	SLC6A6	3	14377613	3_10	0	0.0180099543499509	8.75650491885627	4.96309263939154e-07	0.995361512252316	2
ENSG00000144596.12	GRIP2	3	14529667	3_10	0	0.0245171695568937	11.6856771257213	9.01640034361246e-07	-1.42794327812406	5
ENSG00000154781.15	CCDC174	3	14653937	3_10	0	0.0118954797539409	4.82791592053445	1.80738483501219e-07	0.247638161038629	2
ENSG00000131375.9	CAPN7	3	15206289	3_11	0	0.0186026014851624	5.31005825664003	3.10872239566679e-07	-0.827713013094717	1
ENSG00000131370.15	SH3BP5	3	15321957	3_11	0	0.0187633193824316	4.96845659742919	2.93386512759283e-07	0.270490595663287	2
ENSG00000206562.11	METTL6	3	15420851	3_11	0	0.0222897407412553	6.52839205629124	4.57952272487529e-07	-0.68280236442397	2
ENSG00000206561.12	COLQ	3	15520104	3_11	0	0.0214783521170231	6.44863457218338	4.35890796072947e-07	0.843507950401074	2
ENSG00000131373.14	HACL1	3	15562882	3_11	0	0.0192216657120212	5.25996884216547	3.18187537339426e-07	0.365237731092892	2
ENSG00000169814.12	BTD	3	15601668	3_11	0	0.0531213810081482	14.7478492603875	2.46551143215123e-06	1.56299824528324	2
ENSG00000206560.11	ANKRD28	3	15857377	3_11	0	0.0187954830244486	5.19768553280978	3.0744856146059e-07	-0.304886971162209	1
ENSG00000131386.17	GALNT15	3	16189788	3_11	0	0.206999945484915	27.0134528847864	1.75978375551845e-05	2.76012359135993	1
ENSG00000154813.9	DPH3	3	16260057	3_12	0	0.27198308592987	19.662641785086	1.68303341271591e-05	4.03765564049487	1
ENSG00000154814.13	OXNAD1	3	16265263	3_12	0	0.0322226767866376	13.2210254774526	1.34071272351522e-06	3.04750866000486	2
ENSG00000131378.13	RFTN1	3	16513716	3_12	0	0.0264687582953304	7.86247074644673	6.54940103954016e-07	-0.95424030165982	1
ENSG00000154822.17	PLCL2	3	16826648	3_12	0	0.020063748098799	4.9317028069303	3.11399519176437e-07	-0.223065023042177	1
ENSG00000182568.16	SATB1	3	18441823	3_13	0	0.0251391402373574	6.25490866117506	4.94857739021826e-07	0.704838609611806	1
ENSG00000183960.8	KCNH8	3	19148202	3_14	0	0.0200189972323913	5.71743300853959	3.60207190387333e-07	-0.510028482882224	1
ENSG00000163576.17	EFHB	3	19944997	3_14	0	0.0234138156335504	7.20529949830979	5.3092503646827e-07	0.766317821353104	3
ENSG00000144566.10	RAB5A	3	19946983	3_14	0	0.0240722541142921	7.46901758152646	5.65834227756756e-07	-0.926989317294569	2
ENSG00000183977.13	PP2D1	3	19971502	3_14	0	0.0602479252306658	16.2479381915743	3.08069942571438e-06	1.78652912268257	2
ENSG00000114166.7	KAT2B	3	20031701	3_14	0	0.0908047594561459	20.2328525379739	5.78195493313189e-06	-2.2444066197445	2
ENSG00000182247.9	UBE2E2	3	23060854	3_17	0	0.0183195460513202	4.95812448690597	2.85851916470138e-07	0.120134273190323	3
ENSG00000170142.11	UBE2E1	3	23805720	3_18	0	0.0478601585528454	15.2382574853512	2.29518879170047e-06	1.54619889402566	1
ENSG00000174738.12	NR1D2	3	23948923	3_18	0	0.0173270685800331	5.55409947640551	3.02864047432933e-07	-0.278525524156728	1
ENSG00000197885.10	NKIRAS1	3	23946351	3_18	0	0.0177334157923105	5.77389836926746	3.22233364567443e-07	-0.338392191444284	1
ENSG00000151090.17	THRB	3	24494993	3_18	0	0.0161817728942931	4.90595646991433	2.49838156012014e-07	-0.172618509170016	1
ENSG00000077097.15	TOP2B	3	25664786	3_19	0	0.0240509191614549	4.7352386046618	3.58411981881964e-07	0.178623438706434	1
ENSG00000179796.11	LRRC3B	3	26493173	3_19	0	0.0781327987575158	16.0414920379048	3.94445599164104e-06	2.07455848420321	1
ENSG00000163491.16	NEK10	3	27369070	3_20	2	0.035550635866629	19.4278994378972	2.1736128532455e-06	-1.20842374498166	1
ENSG00000163508.12	EOMES	3	27723132	3_20	0	0.034700791225188	14.31524545866	1.56331735870605e-06	-1.62338727599637	1
ENSG00000187118.12	CMC1	3	28241610	3_21	0	0.0670553832074358	12.4260212307114	2.62225374147638e-06	1.42148082687196	1
ENSG00000163512.13	AZI2	3	28349407	3_21	0	0.150536859544074	20.3851399849103	9.65751793744446e-06	2.15544032816815	1
ENSG00000144642.21	RBMS3	3	28575079	3_21	0	0.0499287678526089	9.58146527849654	1.50553810676777e-06	-1.19076212955637	1
ENSG00000163527.9	STT3B	3	31531565	3_23	0	0.0577140015781225	13.7912766247172	2.50492444118171e-06	-1.66287259753691	1
ENSG00000197385.5	ZNF860	3	31984468	3_23	0	0.0351857115186669	9.04372743713611	1.00143502412723e-06	-1.01644704914026	2
ENSG00000144645.13	OSBPL10	3	32078058	3_23	0	0.0224745736257159	4.77411336259717	3.37670532126123e-07	-0.132859868532734	1
ENSG00000152642.10	GPD1L	3	32058362	3_23	0	0.0302795759259056	7.61083500183642	7.25255563415868e-07	0.924991625477733	1
ENSG00000091317.7	CMTM6	3	32502466	3_25	0	0.0123498262665246	5.80648347653123	2.25674774053533e-07	-0.580017971040421	2
ENSG00000144635.8	DYNC1LI1	3	32593886	3_25	0	0.0110373616838584	4.74359374469424	1.64771363512272e-07	-0.0979265845075344	1
ENSG00000182973.18	CNOT10	3	32679723	3_25	0	0.0152405306973974	7.79775399549072	3.74006020818084e-07	0.857872121078484	2
ENSG00000170266.15	GLB1	3	33099325	3_25	0	0.0220295350467341	11.2926608096047	7.82907743336252e-07	-1.36862731400572	1
ENSG00000170275.14	CRTAP	3	33113893	3_25	0	0.0879255829420768	24.5845983479921	6.80279442947696e-06	-2.33431045206284	2
ENSG00000173705.8	SUSD5	3	33209039	3_25	0	0.0110061205419272	4.71678130220407	1.63376270894989e-07	-0.325452544053341	3
ENSG00000153558.13	FBXL2	3	33277306	3_25	0	0.0109957293817941	4.707853261776	1.6291307248905e-07	-0.295536775188337	2
ENSG00000153560.11	UBP1	3	33440884	3_25	0	0.1207273895953	27.7023272027772	1.05252165162552e-05	-3.29752038694624	1
ENSG00000170248.13	PDCD6IP	3	33797856	3_25	0	0.0110085415376203	4.71886954207027	1.634845552361e-07	0.363771680798866	1
ENSG00000172995.16	ARPP21	3	35630063	3_26	0	0.0575174384543299	11.464942480278	2.07529763116065e-06	1.49126762551577	1
ENSG00000144681.10	STAC	3	36380288	3_26	0	0.0389901747319354	7.73178638394971	9.48732988727752e-07	-1.03851513016561	2
ENSG00000163673.7	DCLK3	3	36759263	3_27	0	0.0287974594357527	11.2907314606568	1.02325818475374e-06	-1.24791543294772	3
ENSG00000168016.13	TRANK1	3	36943824	3_27	0	0.0211591765374365	7.66578328012582	5.10463005098004e-07	0.320032729006897	2
ENSG00000178567.7	EPM2AIP1	3	36993455	3_27	0	0.0195563902406959	8.23573379550285	5.06873946585539e-07	-1.61641874732074	1
ENSG00000076242.14	MLH1	3	36993455	3_27	0	0.014547483211432	4.77540476644549	2.18628626760507e-07	-0.343960977881647	3
ENSG00000093167.17	LRRFIP2	3	37183347	3_27	0	0.0378779893471775	15.5305910816803	1.85133015964317e-06	-2.78638334182501	3
ENSG00000144674.16	GOLGA4	3	37228850	3_27	0	0.0182826597511511	6.87561906936027	3.95603529849003e-07	1.23328783397849	3
ENSG00000198590.11	C3orf35	3	37386585	3_27	0	0.0168286439098484	5.87851842739007	3.11333589292438e-07	0.0934244571246198	2
ENSG00000144668.11	ITGA9	3	37452932	3_27	0	0.0146624270765545	4.7981213290466	2.21404306764373e-07	-0.374099212456444	1
ENSG00000144677.14	CTDSPL	3	37860014	3_27	0	0.0471956350874682	16.4746906865303	2.44696680394392e-06	2.01508880202479	2
ENSG00000187091.13	PLCD1	3	38029646	3_27	0	0.0227595625390272	9.50294299119155	6.80661220040768e-07	-1.27641101886439	1
ENSG00000008226.19	DLEC1	3	38039540	3_27	0	0.0149505181307978	4.90638942595736	2.30848593784909e-07	0.25568695528273	2
ENSG00000172939.8	OXSR1	3	38112676	3_27	0	0.0259793283821642	10.0684204779764	8.23186496116667e-07	1.24865617164151	1
ENSG00000172940.11	SLC22A13	3	38266019	3_27	0	0.0145566166488201	4.73425043885603	2.16880570371846e-07	0.198827363702317	1
ENSG00000093217.9	XYLB	3	38384625	3_28	0	0.0308127362889983	10.0578504392077	9.75313900745522e-07	1.4100819595603	1
ENSG00000114739.13	ACVR2B	3	38454810	3_28	0	0.0250198449100483	8.0746600411599	6.35796062146141e-07	0.861412242772292	1
ENSG00000157036.12	EXOG	3	38495589	3_28	0	0.0293750491135365	9.60241097781372	8.87703361977001e-07	1.30766033667367	2
ENSG00000183873.15	SCN5A	3	38644701	3_28	0	0.0984822083236547	21.2672222147117	6.59139777505459e-06	2.15745591617593	1
ENSG00000168356.11	SCN11A	3	38957447	3_28	0	0.0179529960951597	4.92242083020317	2.78115151794691e-07	0.229118047833048	1
ENSG00000114742.13	WDR48	3	39052969	3_28	0	0.0240016004683454	7.67954850403225	5.80075954892973e-07	0.859229239945321	1
ENSG00000114745.13	GORASP1	3	39101133	3_28	0	0.0220581103434028	6.87700412568801	4.77393568095012e-07	0.619317683622786	3
ENSG00000168026.18	TTC21A	3	39107217	3_28	0	0.0187268108030806	5.3227211935632	3.13694218638964e-07	-0.526555155991768	2
ENSG00000168329.13	CX3CR1	3	39384266	3_28	0	0.0308981509544027	10.084260658833	9.80585635743898e-07	1.2737393803943	1
ENSG00000144659.10	SLC25A38	3	39384266	3_28	0	0.0196674403796498	5.78774719091349	3.58233642408205e-07	-0.584971587648173	2
ENSG00000168028.13	RPSA	3	39406713	3_28	0	0.0363036681250373	11.6231983401077	1.32796041935193e-06	-1.46611117946266	3
ENSG00000170011.13	MYRIP	3	39808955	3_28	0	0.0176080577937212	4.7384358151877	2.62576243526953e-07	0.122021694743074	1
ENSG00000114784.3	EIF1B	3	40309786	3_29	0	0.0202036546981902	4.95588577768705	3.15108558746895e-07	0.168809728133842	2
ENSG00000168032.8	ENTPD3	3	40387447	3_29	0	0.019866882924479	4.79632642234181	2.99879955878604e-07	-0.227673707583901	1
ENSG00000188846.13	RPL14	3	40457354	3_29	0	0.0215157259876367	5.55334843767104	3.76027755114965e-07	0.516569493574909	2
ENSG00000177873.12	ZNF619	3	40477330	3_29	0	0.0214613718520961	5.52932379878961	3.73455170151968e-07	0.517371359214115	1
ENSG00000172888.11	ZNF621	3	40528255	3_29	0	0.0202076849897108	4.95777946009214	3.15291847082965e-07	-0.271037260852294	1
ENSG00000008324.11	SS18L2	3	42577769	3_31	0	0.0600554002138748	16.6472782525884	3.14633004755544e-06	-1.89290089309332	1
ENSG00000114857.17	NKTR	3	42600359	3_31	0	0.0255193647030417	8.45444364397105	6.78990762387917e-07	-1.06473969040274	2
ENSG00000114853.13	ZBTB47	3	42653821	3_31	0	0.032701380205715	10.8170148346166	1.11322379827683e-06	-1.33215927086814	2
ENSG00000010282.14	HHATL	3	42701146	3_31	0	0.0275635605522249	9.18787589399493	7.97002000133615e-07	0.959579791849377	3
ENSG00000244607.5	CCDC13	3	42773176	3_31	0	0.0197370674865791	6.01304487471214	3.73496077128918e-07	-0.51294095280571	1
ENSG00000144648.15	ACKR2	3	42804792	3_31	0	0.0245780323974658	8.09696651029274	6.26294256598408e-07	0.893213294298235	1
ENSG00000180432.5	CYP8B1	3	42876414	3_31	0	0.0425315824763897	13.3298902682339	1.78421460420519e-06	1.69836194258155	1
ENSG00000182983.14	ZNF662	3	42905991	3_31	0	0.0173311676211162	4.77988603002703	2.60707987928492e-07	-0.0331659699219525	2
ENSG00000144649.8	FAM198A	3	42979515	3_31	0	0.0224438860701587	7.23350837889423	5.10923664040234e-07	0.856374290562604	1
ENSG00000144647.5	POMGNT2	3	43106160	3_31	0	0.0188198658139421	5.5614844986848	3.29394412002892e-07	-0.241846565167713	1
ENSG00000163788.13	SNRK	3	43283602	3_31	0	0.0199237446276352	6.10238564378586	3.82630504057028e-07	0.657215976551665	1
ENSG00000179152.19	TCAIM	3	44338737	3_31	0	0.0235141798749237	7.67624081794442	5.68051094105429e-07	0.828929882894378	1
ENSG00000225873.3	LINC00694	3	44439661	3_31	0	0.017215250596219	4.71625621848602	2.55516949203513e-07	-0.062528236212691	1
ENSG00000185219.16	ZNF445	3	44479488	3_31	0	0.0173012134794739	4.76347699329586	2.59363949362004e-07	-0.333378438792215	1
ENSG00000196345.12	ZKSCAN7	3	44555404	3_31	0	0.0172095084917497	4.71309304831911	2.55260405337003e-07	-0.156931713020281	1
ENSG00000144792.9	ZNF660	3	44578138	3_31	0	0.018179404844643	5.23303195884062	2.99393261909272e-07	-0.345540675630291	2
ENSG00000186448.14	ZNF197	3	44550385	3_31	0	0.0174189113062164	4.82777689261714	2.64653214432231e-07	-0.534714577704919	3
ENSG00000169981.10	ZNF35	3	44527221	3_31	0	0.021145586026393	6.66745694095464	4.43699479226784e-07	0.543437830157339	2
ENSG00000196653.11	ZNF502	3	44712685	3_31	0	0.0180727945608012	5.17722328621935	2.9446330446584e-07	0.00953219559631493	2
ENSG00000186446.11	ZNF501	3	44721338	3_31	0	0.0296519511281141	9.88350923368786	9.22302576117301e-07	0.930011145271951	2
ENSG00000163807.5	KIAA1143	3	44761331	3_31	0	0.0233040990607021	7.59092296193999	5.56718784554113e-07	-0.701121540107537	2
ENSG00000163808.16	KIF15	3	44761638	3_31	0	0.14354867628185	25.1946338880412	1.13819380528149e-05	-2.63179462576728	1
ENSG00000169964.7	TMEM42	3	44861353	3_31	0	0.146729337379879	25.4143527718751	1.17355915020919e-05	-2.76701116918672	2
ENSG00000163810.11	TGM4	3	44874111	3_31	0	0.0186023370218785	5.45118975162569	3.19130109864711e-07	0.511681857662811	1
ENSG00000075914.12	EXOSC7	3	44995047	3_31	0	0.0453225579840698	13.9392621268471	1.9882142034378e-06	1.67375899218887	1
ENSG00000163815.5	CLEC3B	3	45002501	3_31	0	0.0178748168603454	5.07277606109632	2.85362082194531e-07	-0.21225535362088	2
ENSG00000163814.7	CDCP1	3	45207841	3_32	0	0.0240791571101897	4.71483150314987	3.57286355206914e-07	0.0182592520123565	1
ENSG00000249992.1	TMEM158	3	45226624	3_32	0	0.0247341795326673	4.97006344273728	3.86872994459269e-07	0.366475342088159	2
ENSG00000011376.9	LARS2	3	45388399	3_32	0	0.063217812035656	13.9559155352724	2.77655810814134e-06	-1.89661375902469	2
ENSG00000211456.10	SACM1L	3	45688625	3_32	0	0.030922125893791	7.09625325638441	6.90569549299594e-07	-0.617187037777599	1
ENSG00000163817.15	SLC6A20	3	45796521	3_32	0	0.0253195792042941	5.19256030532126	4.13758574002704e-07	0.39703846385347	1
ENSG00000163818.16	LZTFL1	3	45916197	3_32	0	0.0242011050624176	4.76286521572465	3.62754210753874e-07	-0.0537168183177517	2
ENSG00000172215.5	CXCR6	3	45940922	3_32	0	0.0283900132880661	6.2820787144267	5.61277901078354e-07	-0.686811065004342	2
ENSG00000163820.14	FYCO1	3	45980067	3_32	0	0.0405482103270995	9.68540909620101	1.2359435448075e-06	-1.3666633219795	4
ENSG00000173578.7	XCR1	3	46027727	3_32	0	0.0274626203876613	5.96580201309204	5.15608162268586e-07	-0.654736993492231	1
ENSG00000163823.3	CCR1	3	46208517	3_32	0	0.0245460689634107	4.89745338110899	3.78321684188996e-07	0.189609943234586	1
ENSG00000121807.5	CCR2	3	46313348	3_32	0	0.0245590985423639	4.90250148908215	3.78912671986676e-07	0.375894106172963	2
ENSG00000160791.13	CCR5	3	46370170	3_32	0	0.0245316234393379	4.89185599928377	3.77666903623229e-07	-0.421104212171315	2
ENSG00000121797.9	CCRL2	3	46406481	3_32	0	0.0329106249670391	7.69077576372612	7.96554053971261e-07	-1.01705865714309	1
ENSG00000012223.12	LTF	3	46479808	3_32	0	0.0329387566482423	7.69892605349599	7.98079809314491e-07	0.775689448082539	1
ENSG00000241186.9	TDGF1	3	46572336	3_32	0	0.0249751583642264	5.06227462495066	3.97889909934564e-07	0.303321857262366	1
ENSG00000261603.1	PRSS46	3	46716355	3_33	0	0.0753677307313537	20.7315310581195	4.91728963423607e-06	-2.4319028216539	2
ENSG00000178038.16	ALS2CL	3	46682173	3_33	0	0.0289874164629721	11.1811090819433	1.02000750730505e-06	1.22482886334341	3
ENSG00000181585.3	TMIE	3	46699412	3_33	0	0.0247569917916938	10.1370073700206	7.89799052889781e-07	1.39269747443365	2
ENSG00000188086.13	PRSS45	3	46744963	3_33	0	0.027341907136335	10.884878130791	9.36615517168663e-07	-1.38454565399243	3
ENSG00000178055.11	PRSS42	3	46834226	3_33	0	0.0146549512065194	5.03276691291746	2.32113375575416e-07	0.127223398091281	2
ENSG00000160801.13	PTH1R	3	46877309	3_33	0	0.141956586005787	27.1100471057139	1.21114123931822e-05	2.79507828213989	3
ENSG00000160796.16	NBEAL2	3	46979634	3_33	0	0.014128764983449	4.71279471497628	2.09551945665957e-07	0.00263209558795394	2
ENSG00000160799.11	CCDC12	3	47006962	3_33	0	0.0167910100168504	6.4682441431671	3.41800110146065e-07	-1.1450676054089	1
ENSG00000181555.20	SETD2	3	47163449	3_33	0	0.0151341383061455	5.4490066339064	2.59527873854126e-07	-0.903333927943453	3
ENSG00000114648.11	KLHL18	3	47284808	3_33	0	0.0169143039537466	6.30184718191998	3.35452452856789e-07	-0.279551280515499	1
ENSG00000076201.14	PTPN23	3	47380662	3_33	0	0.0152740218899746	5.39175001016888	2.59174416940747e-07	-0.0568758413586133	1
ENSG00000114650.18	SCAP	3	47475926	3_33	0	0.0144909839856282	5.00508558815993	2.28253979823146e-07	0.578255727648637	3
ENSG00000163832.15	ELP6	3	47513447	3_33	0	0.0166196947414017	6.22081034439755	3.25371101443385e-07	-0.796264305472925	1
ENSG00000114646.9	CSPG5	3	47522280	3_33	0	0.200183680964749	30.6057983449243	1.92815239825518e-05	3.41681424777881	2
ENSG00000173473.10	SMARCC1	3	47781053	3_34	0	0.0148820062619034	15.5829142567483	7.29825675043058e-07	-3.49155946412581	1
ENSG00000047849.21	MAP4	3	48089403	3_34	0	0.02094365619397	21.4881752699799	1.4163187720382e-06	-4.29299536968517	1
ENSG00000164045.11	CDC25A	3	48188134	3_34	0	0.0204007389854616	21.3753753809662	1.3723618077612e-06	4.75639540052986	2
ENSG00000164047.4	CAMP	3	48226335	3_34	0	0.0198124420377821	21.1169913797897	1.31667632106733e-06	4.72357748252994	1
ENSG00000164048.13	ZNF589	3	48241205	3_34	0	0.0209837049151861	21.2938976246436	1.40619744912638e-06	4.78443398961697	2
ENSG00000172113.8	NME6	3	48301516	3_34	0	0.0215289774685228	22.1249464009324	1.49904477223874e-06	-4.68529764364754	2
ENSG00000164049.14	FBXW12	3	48372047	3_34	0	0.0176167851545751	6.85106464598462	3.79833877617327e-07	1.08517656975659	1
ENSG00000164050.12	PLXNB1	3	48429347	3_34	0	0.0240437756156819	8.80300971568101	6.66105195674962e-07	0.670148339546331	1
ENSG00000164051.13	CCDC51	3	48440237	3_34	0	0.0235233600590599	8.65211342746477	6.40516813088366e-07	0.687726356516607	1
ENSG00000232112.3	TMA7	3	48352066	3_34	0	0.0234963117277729	10.2093542999001	7.54930453022563e-07	-1.66541959613403	2
ENSG00000213689.11	TREX1	3	48463903	3_34	0	0.0142677864531057	5.72697445689413	2.57152541190218e-07	-1.09635053137101	2
ENSG00000164054.15	SHISA5	3	48506736	3_34	0	0.0169860479917993	6.01247671750922	3.21406553727687e-07	-0.756948200775991	1
ENSG00000114268.11	PFKFB4	3	48554048	3_34	0	0.0144338339049118	6.97460796929918	3.16818460131858e-07	0.902712212168345	1
ENSG00000145040.3	UCN2	3	48562712	3_34	0	0.0392998590459109	15.329056122681	1.89589979961927e-06	-2.07189273991225	3
ENSG00000114270.17	COL7A1	3	48595323	3_34	0	0.029425857438666	12.5814591903483	1.16511585851188e-06	1.755011479617	1
ENSG00000183396.3	TMEM89	3	48621576	3_34	0	0.0232339357957231	10.3847454241917	7.59324850168996e-07	-1.71454395574427	1
ENSG00000008300.16	CELSR3	3	48662086	3_34	0	0.0190858054487767	8.62673328180739	5.18162330214766e-07	-1.71534801400601	1
ENSG00000068745.14	IP6K2	3	48730717	3_34	0	0.0238061225108025	10.2932099793312	7.71167059415061e-07	1.39463921844916	1
ENSG00000114302.15	PRKAR2A	3	48847779	3_34	0	0.0186150099679901	8.44716455507456	4.94860969158423e-07	1.74265028469255	1
ENSG00000221883.2	ARIH2OS	3	48919429	3_34	0	0.0294044555993058	17.0360768671932	1.57649176982113e-06	-3.69922947788487	1
ENSG00000177479.19	ARIH2	3	48919714	3_34	0	0.0294044555993058	17.0360768671932	1.57649176982113e-06	3.69922947788487	1
ENSG00000178467.17	P4HTM	3	48995534	3_34	0	0.0172886947182999	10.2137275348975	5.5571925856712e-07	2.79154598771856	1
ENSG00000178252.17	WDR6	3	49007280	3_34	0	0.029998237833665	15.3960273758073	1.45349449861555e-06	-3.12557901145552	2
ENSG00000178149.16	DALRD3	3	49026677	3_34	0	0.0236208150336917	10.8357040896623	8.05491550261302e-07	1.97733304240501	1
ENSG00000198218.10	QRICH1	3	48725074	3_34	0	0.0137377225892974	6.31964686637909	2.73222541691493e-07	-2.17896104691328	1
ENSG00000177352.9	CCDC71	3	49165349	3_34	0	0.0512578489374453	22.0535382332071	3.55752226972408e-06	-3.89150670025693	1
ENSG00000185909.14	KLHDC8B	3	49171624	3_34	0	0.0166443920628331	8.15228054304057	4.27027680421248e-07	-1.99016658406718	2
ENSG00000173421.16	CCDC36	3	49199961	3_34	0	0.0465869776128384	20.9978701046478	3.07856802583922e-06	3.82409339196478	1
ENSG00000114316.12	USP4	3	49340655	3_35	0	0.0193462540918463	15.1566033138857	9.22800338877724e-07	-1.88807821550049	2
ENSG00000067560.10	RHOA	3	49413016	3_35	1	0.0996333934304371	41.9473835282695	1.31528168534448e-05	-4.03856303832585	1
ENSG00000145022.4	TCTA	3	49412205	3_35	0	0.0131050262809156	15.6170948463626	6.44090832509216e-07	2.42601288592702	1
ENSG00000145020.15	AMT	3	49422917	3_35	0	0.0128859513053816	15.3666198594044	6.23166082052767e-07	2.39718064753078	1
ENSG00000145029.13	NICN1	3	49429438	3_35	0	0.0135143697905895	9.82190511344545	4.17734655586346e-07	1.53405002346153	2
ENSG00000164062.12	APEH	3	49671714	3_35	0	0.0127210610150297	33.0265909466381	1.3221966633012e-06	4.26024491102615	2
ENSG00000173531.15	MST1	3	49664550	3_35	0	0.017665464799507	35.6560257535786	1.98228902811659e-06	4.29372137544183	3
ENSG00000164068.15	RNF123	3	49687375	3_35	0	0.0221274830247975	28.3767718483756	1.97607752340956e-06	-3.96536293926013	2
ENSG00000176095.11	IP6K1	3	49787893	3_35	0	0.0143756669492856	13.5515424574387	6.13092080720438e-07	-2.61229862682949	1
ENSG00000187492.8	CDHR4	3	49797334	3_35	0	0.0110593691894758	15.237207396251	5.30328184733319e-07	2.1882026956152	1
ENSG00000185614.4	FAM212A	3	49803410	3_35	0	0.0160757161839225	28.2630927600152	1.42987801157461e-06	-3.52199742622735	2
ENSG00000182179.12	UBA7	3	49816363	3_35	0	0.0146542644815557	13.7281344656125	6.33117799610535e-07	2.62366295636397	1
ENSG00000183763.8	TRAIP	3	49856597	3_35	0	0.0136258838424583	18.0338620519804	7.73325621553786e-07	-2.51868868838544	1
ENSG00000164078.12	MST1R	3	49904003	3_35	0	0.0123973347266667	18.5083630630973	7.22113245264863e-07	-2.72493797030736	1
ENSG00000004534.14	RBM6	3	49937901	3_35	0	0.00997722336019169	14.4838849293109	4.54782489167875e-07	2.03661392238069	1
ENSG00000012171.19	SEMA3B	3	50267465	3_35	0	0.0281244570287148	14.3511551616014	1.27022302364369e-06	-1.32278666432295	1
ENSG00000179564.3	LSMEM2	3	50278688	3_35	0	0.0322762651461629	16.1408555863103	1.63952785673721e-06	1.7941906525052	1
ENSG00000243477.5	NAT6	3	50295266	3_35	0	0.026426872890262	15.5655064298312	1.29454754273339e-06	-2.36645137704047	1
ENSG00000186792.16	HYAL3	3	50295266	3_35	0	0.026426872890262	15.5655064298312	1.29454754273339e-06	2.36645137704047	1
ENSG00000114378.16	HYAL1	3	50306747	3_35	0	0.0313217375985679	15.8500538805531	1.56237601594267e-06	-1.76539036615655	1
ENSG00000068028.17	RASSF1	3	50339615	3_35	0	0.0351893950261099	16.9388945740718	1.87588339555959e-06	1.84495962557138	1
ENSG00000007402.11	CACNA2D2	3	50504484	3_35	0	0.00947266023281001	5.64152808284484	1.68181293461751e-07	0.943764989341145	1
ENSG00000114735.9	HEMK1	3	50568943	3_35	0	0.00973829068810972	5.69911583340784	1.74662306850376e-07	0.618134327611264	2
ENSG00000114738.10	MAPKAPK3	3	50611291	3_35	0	0.00933285434805209	6.36372678309245	1.86911054392391e-07	-1.5140549806059	1
ENSG00000114737.15	CISH	3	50612068	3_35	0	0.0114074955476622	7.1177611261146	2.55530468083723e-07	1.43523059300758	1
ENSG00000259956.1	RBM15B	3	51391456	3_35	0	0.00929158807736896	4.76461454498612	1.39324243595523e-07	-0.144437334880974	1
ENSG00000164080.13	RAD54L2	3	51535000	3_35	0	0.0107340878240454	7.08353414140001	2.3928975741741e-07	0.227976803235585	2
ENSG00000164081.12	TEX264	3	51669048	3_35	0	0.395024709523708	26.1526090685346	3.25123422540235e-05	-2.95458070272657	2
ENSG00000164082.14	GRM2	3	51706404	3_35	0	0.0284751173773039	14.7192450471795	1.31904627612472e-06	1.50491182629697	1
ENSG00000114767.6	RRP9	3	51941929	3_36	0	0.00653558482777816	42.9254218340158	8.82892853164306e-07	-2.48356163548443	1
ENSG00000041880.14	PARP3	3	51940709	3_36	0	0.00452814969038473	34.9858728432107	4.98565775042404e-07	2.59143107503618	1
ENSG00000248487.8	ABHD14A	3	51972037	3_36	0	0.00279568788974705	30.2734366234069	2.66354098293282e-07	-2.37697365804487	1
ENSG00000114779.19	ABHD14B	3	51972037	3_36	0	0.00279568788974705	30.2734366234069	2.66354098293282e-07	-2.37697365804487	1
ENSG00000243989.8	ACY1	3	51982820	3_36	0	0.000260805930819674	6.17691285194826	5.06988269524341e-09	-0.917599629568622	1
ENSG00000162244.10	RPL29	3	51993314	3_36	0	0.0010638718770134	18.6950566011414	6.25929019213859e-08	1.88371564190757	1
ENSG00000164086.9	DUSP7	3	52074356	3_36	0	0.00047544511677311	24.8582976013159	3.71946732561616e-08	-1.23885525836299	1
ENSG00000239732.3	TLR9	3	52224356	3_36	0	0.00308830197658794	167.985771579851	1.63268059696716e-06	4.34090725317294	1
ENSG00000164088.17	PPM1M	3	52245578	3_36	0	0.000437622746241484	170.636600930226	2.35007137308728e-07	0.349580118347388	2
ENSG00000168237.17	GLYCTK	3	52291743	3_36	0	0.000479350595728789	176.320739644941	2.65990204964039e-07	3.36625151055187	1
ENSG00000114841.17	DNAH1	3	52311421	3_36	0	0.000274537970837652	42.4821687106064	3.6704395206961e-08	0.456129031939303	3
ENSG00000010318.20	PHF7	3	52414035	3_36	0	0.000248347613781341	17.367652248771	1.35740698558206e-08	-0.0237087601493805	1
ENSG00000010319.6	SEMA3G	3	52444898	3_36	0	0.00108814992608131	28.5076921979869	9.76247133253655e-08	2.00445821245379	1
ENSG00000114854.7	TNNC1	3	52454501	3_36	0	0.000433884278709273	40.8604265419979	5.57937797728054e-08	0.626647549573828	1
ENSG00000010322.15	NISCH	3	52455611	3_36	0	0.000864482270284461	40.7785076148627	1.10942102512348e-07	0.0675814719658372	3
ENSG00000010327.10	STAB1	3	52495883	3_36	0	0.000251259041641805	21.3964625112901	1.69189205017452e-08	0.322439293682763	1
ENSG00000168273.7	SMIM4	3	52533172	3_36	0	0.000314378675378313	209.361544094915	2.07137612454029e-07	2.8348780881633	1
ENSG00000168268.10	NT5DC2	3	52533447	3_36	0	0.000300255545195527	145.020421720497	1.37034264834347e-07	3.21307661918859	2
ENSG00000163938.16	GNL3	3	52688546	3_36	0	0.000239442602194107	25.2407513520202	1.90200947432987e-08	0.659020887564224	1
ENSG00000016864.18	GLT8D1	3	52705620	3_36	0	0.00481231240328595	45.2414423810989	6.85171404020434e-07	2.1804710383808	1
[truncated: 9,493 more rows]
