# Supplementary material for: Adjusting for genetic confounders in transcriptome-wide association studies improves discovery of risk genes of complex traits
Source: Nat Genet. 2024 Jan 26;56(2):336–47. doi: 10.1038/s41588-023-01648-9 (PMC10864181; doi:10.1038/s41588-023-01648-9)
Supplement: Supplementary file 5 — cTWAS results of all analyzed genes across all tissues for IBD, SCZ, and SBP. Results are stored separately for each combination of traits and tissues. Column legends for each set of results are the same as in Supplementary Table 1. [file 41588_2023_1648_MOESM5_ESM.zip › SBP_Small_Intestine_Terminal_Ileum.csv]

id	genename	chrom	pos	region_tag	cs_index	PIP	tau2	PVE	z	num_eqtl
ENSG00000237330.2	RNF223	1	1074660	1_1	0	0.0137532588493942	10.3421785993913	4.4763766732785e-07	-1.2812448894638	1
ENSG00000188976.10	NOC2L	1	959139	1_1	0	0.0523247445399934	22.2922609935711	3.67088018312112e-06	2.25612452569632	1
ENSG00000187961.13	KLHL17	1	960326	1_1	0	0.0672588934565938	24.475385478706	5.18069747106677e-06	-2.47395050652676	1
ENSG00000187583.10	PLEKHN1	1	966426	1_1	0	0.0138341701260709	10.2519331009649	4.46342096841727e-07	1.32066528808395	1
ENSG00000187642.9	PERM1	1	982112	1_1	0	0.00802724996903004	5.65360278441815	1.42823954304678e-07	0.704667973840881	2
ENSG00000187608.8	ISG15	1	1000018	1_1	0	0.0158344259259572	11.7607350659156	5.86064969240507e-07	-1.57112295137498	2
ENSG00000188157.14	AGRN	1	1027633	1_1	0	0.0104005594471207	7.6128776613538	2.49180770912616e-07	-0.794892157676258	1
ENSG00000162571.13	TTLL10	1	1167770	1_1	0	0.00724580609855718	4.65639789797165	1.06180744495527e-07	0.397588830744329	1
ENSG00000186891.13	TNFRSF18	1	1206343	1_1	0	0.0118441236807612	14.5121553249311	5.40933434489892e-07	-3.02757120489805	1
ENSG00000186827.10	TNFRSF4	1	1211917	1_1	0	0.00919176861199877	7.23787851686688	2.0937235902238e-07	0.749937438754171	1
ENSG00000078808.16	SDF4	1	1231507	1_1	0	0.0072848965504434	4.99688411982242	1.14559640122421e-07	-1.01232054427385	1
ENSG00000160087.20	UBE2J2	1	1274159	1_1	0	0.00783649239589657	5.19950257305709	1.28230840134842e-07	-0.044381893437229	2
ENSG00000162572.20	SCNN1D	1	1280044	1_1	0	0.00745709296259633	6.21868381193055	1.45940895442887e-07	1.17565021675164	2
ENSG00000131584.18	ACAP3	1	1309988	1_1	0	0.0224905496378651	22.6843045183804	1.60558947100928e-06	-4.33219942735622	1
ENSG00000162576.16	MXRA8	1	1362042	1_1	0	0.021197666125622	19.5033293715081	1.30108531869077e-06	-4.43787429342935	2
ENSG00000175756.13	AURKAIP1	1	1375642	1_1	0	0.0413143176428445	18.8652169269403	2.45285209476758e-06	2.1475202395803	1
ENSG00000242485.5	MRPL20	1	1407014	1_1	0	0.0167359901335953	12.7146724980942	6.69677277013035e-07	1.69090779222075	1
ENSG00000179403.11	VWA1	1	1434687	1_1	0	0.0213797611623682	13.0526323872234	8.78233359702877e-07	1.60676973550277	1
ENSG00000215915.9	ATAD3C	1	1440430	1_1	0	0.0560096618965196	25.9258996067532	4.56989013934477e-06	-3.62335816883121	1
ENSG00000160072.19	ATAD3B	1	1520463	1_1	0	0.029942469834339	21.4831833833012	2.0243948790576e-06	-3.05874151602903	1
ENSG00000197785.13	ATAD3A	1	1511945	1_1	0	0.012569149085644	13.9182269487175	5.50552532859565e-07	-2.77234671507614	1
ENSG00000228594.3	FNDC10	1	1600379	1_1	0	0.0147860281137834	10.8098666292665	5.0301488537228e-07	-1.62289569795411	1
ENSG00000197530.12	MIB2	1	1615869	1_1	0	0.00770641127708405	5.40310959861357	1.3104031654071e-07	-0.646957332540314	1
ENSG00000189409.13	MMP23B	1	1631710	1_1	0	0.0129808031956034	9.91719711767401	4.05134739567501e-07	1.23034770557413	2
ENSG00000189339.11	SLC35E2B	1	1659060	1_1	0	0.185062339905054	33.8521561838362	1.97157525450886e-05	-3.34309632404521	1
ENSG00000215790.6	SLC35E2	1	1673060	1_1	0	0.112985601163859	27.9095351124275	9.92395250061825e-06	-2.68530841568335	1
ENSG00000008130.15	NADK	1	1780639	1_1	0	0.0372008647440806	24.3136383786921	2.84650507235853e-06	3.36962177948407	1
ENSG00000078369.17	GNB1	1	1814287	1_1	0	0.00750753997864284	5.88554474916502	1.39057140116089e-07	-0.953811614777592	1
ENSG00000169885.9	CALML6	1	1915143	1_1	0	0.010281957264944	14.2976980170662	4.62648212134385e-07	2.99696958486725	1
ENSG00000178821.12	TMEM52	1	1919475	1_1	0	0.00732663950994172	4.86041543106614	1.12069436520011e-07	-0.368638035174378	1
ENSG00000205116.3	TMEM88B	1	1425936	1_1	0	0.00947445942356084	10.6767677379359	3.18348794060365e-07	2.70773293850469	2
ENSG00000187730.8	GABRD	1	2019112	1_3	0	0.0207521368618946	20.9734015863272	1.36974798170578e-06	-2.23742275113607	1
ENSG00000067606.16	PRKCZ	1	2050574	1_3	0	0.00352371784810712	4.79269502760437	5.31483632284842e-08	-0.20824443591715	1
ENSG00000162585.16	FAAP20	1	2179409	1_3	0	0.00727018833428272	11.243679885477	2.57254575356421e-07	1.48221382910971	1
ENSG00000116151.13	MORN1	1	2367197	1_3	0	0.0035333016350092	4.87793648140511	5.42407678431104e-08	-0.313514484546905	1
ENSG00000157911.9	PEX10	1	2413486	1_3	0	0.00390170779713006	5.77229923552948	7.08781791405718e-08	0.599133489943891	1
ENSG00000157881.13	PANK4	1	2531396	1_3	0	0.0106831769648568	14.8981575297797	5.00889535115059e-07	-1.69086601313188	1
ENSG00000157873.17	TNFRSF14	1	2555429	1_3	0	0.00347787018755008	4.69214947021918	5.13563535250671e-08	-0.216932842664307	1
ENSG00000157870.14	FAM213B	1	2586412	1_3	0	0.00467555746278459	7.47048516256103	1.09923659977321e-07	0.914902994886102	1
ENSG00000142606.15	MMEL1	1	2632557	1_3	0	0.00354867064915387	4.88493849263891	5.45549004945639e-08	-0.263790095122965	2
ENSG00000215912.12	TTC34	1	2800905	1_3	0	0.00367277372114028	5.19981009212865	6.0102235884647e-08	0.373446594905477	1
ENSG00000116213.15	WRAP73	1	3654319	1_3	0	0.0061428039936291	9.84369743205644	1.90297852734231e-07	-1.1391693149241	2
ENSG00000116198.12	CEP104	1	3857024	1_3	0	0.00412090815443567	6.2289061693518	8.07818319407356e-08	0.667543362248254	1
ENSG00000169598.15	DFFB	1	3856947	1_3	0	0.003480565327594	4.70181179260295	5.15019892816657e-08	-0.154765442120621	3
ENSG00000198912.10	C1orf174	1	3891607	1_3	0	0.00396481587715614	5.89270638414007	7.35269920481187e-08	-0.548675488546313	1
ENSG00000069424.14	KCNAB2	1	5991653	1_5	0	0.0233222032246054	10.6721222658553	7.83302190757988e-07	1.3849434454434	1
ENSG00000131697.17	NPHP4	1	5994206	1_5	0	0.0191579481016729	8.57770668480192	5.1716503804455e-07	-1.12863913464241	2
ENSG00000158286.12	RNF207	1	6206026	1_5	0	0.0122912011267616	4.61911268227308	1.78674203959647e-07	-0.124699747412932	1
ENSG00000116251.9	RPL22	1	6209280	1_5	0	0.0132570518140374	5.21079297683862	2.17400103495697e-07	0.231379032177731	1
ENSG00000069812.11	HES2	1	6424625	1_5	0	0.0225299179173818	10.5228352717274	7.46107413062143e-07	1.60561430681044	2
ENSG00000215788.9	TNFRSF25	1	6465275	1_5	0	0.0583556596281433	19.1240961665298	3.51214853814552e-06	2.38272721659806	2
ENSG00000171680.21	PLEKHG5	1	6575636	1_5	0	0.0144265021195932	10.4054157932315	4.72421285007593e-07	-2.43900891852394	1
ENSG00000162408.10	NOL9	1	6554170	1_5	0	0.0122259196263906	5.11138490996432	1.9666591479185e-07	-0.697655035643519	1
ENSG00000173662.20	TAS1R1	1	6554687	1_5	0	0.0122265688225358	5.13730956329957	1.97673889041062e-07	0.728803745158762	1
ENSG00000204859.12	ZBTB48	1	6579883	1_5	0	0.0197224702875897	11.8448420156683	7.35189941637909e-07	-2.11879608648712	2
ENSG00000041988.15	THAP3	1	6625714	1_5	1	0.30693329519304	22.2587500736638	2.15007568968068e-05	-4.50819481756241	1
ENSG00000049245.12	VAMP3	1	7776599	1_6	0	0.0377225435856768	17.3332911488801	2.05774224981229e-06	-2.07205154933741	1
ENSG00000049249.8	TNFRSF9	1	7944903	1_6	0	0.0137177182422606	8.39029468544072	3.62216363804743e-07	-1.35898355489797	1
ENSG00000116288.12	PARK7	1	7954388	1_6	0	0.0121040683997152	7.40362985315578	2.82023332983286e-07	1.30802812798399	1
ENSG00000116285.12	ERRFI1	1	8026467	1_6	0	0.0158800413760021	9.70337996181649	4.84935123651364e-07	1.51213726227584	1
ENSG00000162426.14	SLC45A1	1	8317768	1_6	0	0.0190561066836747	15.9781064825177	9.5822712454909e-07	3.06979102371974	1
ENSG00000142583.17	SLC2A5	1	9088411	1_6	0	0.0321457523875979	16.0483338916925	1.62353823245606e-06	1.98020179723939	2
ENSG00000049239.12	H6PD	1	9235735	1_6	0	0.0123379057230615	6.88319558859002	2.67264041508263e-07	0.912103417018025	1
ENSG00000171612.6	SLC25A33	1	9539060	1_7	0	0.00801678100153491	4.96809152338629	1.25342566068625e-07	0.166558111837109	1
ENSG00000171603.16	CLSTN1	1	9824341	1_7	0	0.00997356851218256	6.90106027562896	2.16608437551335e-07	0.968296317424127	2
ENSG00000162441.11	LZIC	1	9943262	1_7	0	0.00767617567234202	4.69434399330319	1.13404108709879e-07	0.00368988721892562	1
ENSG00000162444.11	RBP7	1	9996852	1_7	0	0.00836136718681702	5.32592757192035	1.40146264214515e-07	-0.6278522516138	2
ENSG00000054523.17	KIF1B	1	10210333	1_7	0	0.00766918876172418	4.73374518228826	1.14251859466352e-07	0.460239580714196	2
ENSG00000142657.20	PGD	1	10399079	1_7	0	0.0462224707499844	21.5248572094309	3.13113944359634e-06	2.39780395043729	1
ENSG00000175279.21	CENPS	1	10429947	1_7	0	0.00805003905079482	5.11424749748628	1.29565299162856e-07	-0.359268571504923	2
ENSG00000160049.11	DFFA	1	10477033	1_7	0	0.0123498235890829	9.26472514216852	3.60082708973364e-07	1.95383048316216	1
ENSG00000120948.16	TARDBP	1	11012060	1_8	0	0.0172970824812085	6.3515519659808	3.45749599499147e-07	1.09644787092392	2
ENSG00000009724.16	MASP2	1	11047382	1_8	0	0.0226466555596655	8.82671468063114	6.29089066056435e-07	1.48583552747586	1
ENSG00000116649.9	SRM	1	11060199	1_8	0	0.0150158609228931	5.05445745188667	2.38854680470461e-07	-0.363070639526866	2
ENSG00000171824.13	EXOSC10	1	11100055	1_8	0	0.0449703176487994	15.1608678319317	2.14565054171917e-06	1.71406472286325	1
ENSG00000171819.4	ANGPTL7	1	11189075	1_8	0	0.0573739031879329	17.4274203170867	3.14670822739587e-06	2.3090566010915	1
ENSG00000198793.12	MTOR	1	11262099	1_8	0	0.0423225980820072	14.597912606106	1.94433929412215e-06	2.08868009242441	1
ENSG00000116661.9	FBXO2	1	11653506	1_8	0	0.036968908090305	13.3455034661184	1.5526749971921e-06	-1.4892055153434	1
ENSG00000177000.10	MTHFR	1	11792243	1_9	0	0.0773794660083582	39.0656687280802	9.51327311517169e-06	7.40102503513989	2
ENSG00000120937.8	NPPB	1	11859214	1_9	0	0.0315141106812569	29.8651980927287	2.96196163765654e-06	-7.94110954534652	1
ENSG00000116685.15	KIAA2013	1	11926801	1_9	0	0.00721487661914166	7.05330459646651	1.60151319639503e-07	0.863788605369138	1
ENSG00000083444.16	PLOD1	1	11935354	1_9	0	0.00858722510843557	8.21079059378146	2.21894632788342e-07	0.40894142631816	1
ENSG00000116688.16	MFN2	1	11988826	1_9	0	0.00593949422282947	7.89711126882709	1.47613709845478e-07	-0.613561188601266	1
ENSG00000028137.18	TNFRSF1B	1	12161549	1_9	0	0.00665859629549748	5.50097052351333	1.15273897258592e-07	0.131475492410428	1
ENSG00000171729.13	TMEM51	1	15152787	1_11	0	0.00240088703096952	9.2308962691491	6.97468454742505e-08	-1.11058178592024	1
ENSG00000142621.19	FHAD1	1	15247273	1_11	0	0.00168139974046477	5.58876119393009	2.95730081163215e-08	-0.360830087013335	2
ENSG00000142634.12	EFHD2	1	15409565	1_11	0	0.00320982750075738	10.7842441857491	1.08938246449456e-07	-0.928657320471827	1
ENSG00000132906.17	CASP9	1	15526794	1_11	0	0.00206012830600966	13.7267555339528	8.8996134195544e-08	2.49363804566607	1
ENSG00000116138.12	DNAJC16	1	15526781	1_11	0	0.00153510015755587	8.26844149073215	3.99456366722824e-08	-1.17931811053962	1
ENSG00000116771.5	AGMAT	1	15584923	1_11	0	0.00287249233386477	7.93902470921491	7.17686877760243e-08	-0.901483203885496	1
ENSG00000197312.11	DDI2	1	15617889	1_11	0	0.00169180415857817	17.9084029160667	9.53489508452925e-08	-4.15227886698453	1
ENSG00000116786.11	PLEKHM2	1	15684135	1_11	0	0.00629150652406674	26.0392417709986	5.15575128822891e-07	2.05633874729518	1
ENSG00000233954.6	UQCRHL	1	15809022	1_11	0	0.00160411652824821	5.1243072420869	2.58690242856222e-08	0.269039342502323	1
ENSG00000065526.10	SPEN	1	15845948	1_11	0	0.0015794232346833	5.04087233501607	2.50560839171077e-08	0.278649917484099	1
ENSG00000186510.11	CLCNKA	1	16018760	1_11	0	0.00152528859725876	4.9612921371319	2.38152858010814e-08	0.748954931343647	1
ENSG00000173641.17	HSPB7	1	16019124	1_11	0	0.0218877920054272	21.498019716802	1.48084425086682e-06	-3.01931902296556	3
ENSG00000184908.17	CLCNKB	1	16044217	1_11	0	0.001658635992556	5.38936521643583	2.81318099064365e-08	-0.656397550719959	1
ENSG00000185519.8	FAM131C	1	16067316	1_11	0	0.00313939843244171	11.2250528199896	1.10903130179796e-07	-1.24431810415654	2
ENSG00000142632.16	ARHGEF19	1	16210794	1_11	0	0.00206475871227185	7.00173892484051	4.54971501416737e-08	-0.872985361525882	1
ENSG00000132881.11	RSG1	1	16237068	1_11	0	0.00494554609293874	14.917525798793	2.32177443653057e-07	2.1175733265057	2
ENSG00000037637.10	FBXO42	1	16352069	1_11	0	0.0299347030608326	31.3583690765034	2.95418300564942e-06	3.25492335567825	2
ENSG00000055070.16	SZRD1	1	16352086	1_11	0	0.0380351956430633	33.3866599723803	3.99638759517713e-06	-3.38879867140535	2
ENSG00000187144.11	SPATA21	1	16437144	1_11	0	0.00233440744703406	8.70055399824567	6.39193780308876e-08	0.873864485051357	1
ENSG00000157191.19	NECAP2	1	16440373	1_11	0	0.00161894582040001	5.44711449642624	2.77528630551608e-08	0.622761848782568	2
ENSG00000117122.13	MFAP2	1	16980428	1_12	0	0.0170292658304323	4.61124156427791	2.47128465436869e-07	0.149155521617115	1
ENSG00000159339.13	PADI4	1	17308916	1_12	0	0.0170444985347267	4.61944434423169	2.47789523834503e-07	0.13263015475264	1
ENSG00000179051.13	RCC2	1	17439260	1_12	0	0.0180822220838184	5.16179524440826	2.93738955168425e-07	0.418844772182358	1
ENSG00000158748.3	HTR6	1	19665573	1_13	0	0.0279594078738623	14.8713281698241	1.3085390897555e-06	-1.69611497728336	1
ENSG00000179023.8	KLHDC7A	1	18471209	1_13	0	0.0138803706499482	8.43845279577208	3.68614879804528e-07	1.05760324337169	2
ENSG00000159423.16	ALDH4A1	1	18902981	1_13	0	0.0111389852988425	6.42357356016733	2.25180773342703e-07	0.712617851917782	1
ENSG00000169991.10	IFFO2	1	18956450	1_13	0	0.00933614595032017	4.8082145627644	1.4127341565621e-07	0.323417794147618	1
ENSG00000053372.4	MRTO4	1	19249541	1_13	0	0.00993772435749452	5.37939408868727	1.68240008508813e-07	0.621765603913432	1
ENSG00000162482.4	AKR7A3	1	19288862	1_13	0	0.0189308908501219	11.2846192292119	6.72305918771745e-07	-1.36049448590908	1
ENSG00000053371.12	AKR7A2	1	19311596	1_13	0	0.00911886799684591	4.5928588168061	1.3180533770969e-07	-0.137889585188878	3
ENSG00000040487.12	PQLC2	1	19312389	1_13	0	0.0135560379557469	8.22182098851673	3.50759761909179e-07	-1.1282571808316	1
ENSG00000077549.17	CAPZB	1	19485983	1_13	0	0.0118958870165511	7.02536965054273	2.63011649302175e-07	0.790684834919171	1
ENSG00000173436.13	MINOS1	1	19596564	1_13	0	0.00957505489612165	5.03932449762236	1.51852718468075e-07	0.334560304819709	1
ENSG00000158747.13	NBL1	1	19640599	1_13	0	0.00911770657097566	4.59169325701033	1.31755105463181e-07	-0.0851076758131924	1
ENSG00000169914.5	OTUD3	1	19882213	1_13	0	0.00992653881307271	5.36909436676751	1.67728883421665e-07	-0.54371027549031	3
ENSG00000188257.10	PLA2G2A	1	19979930	1_13	0	0.0384557233881488	17.8150087492539	2.15603595428778e-06	-1.91492176661368	1
ENSG00000117215.14	PLA2G2D	1	20119239	1_13	0	0.00908350689238269	4.55732651246105	1.30278475760426e-07	0.0562990740627096	1
ENSG00000162545.5	CAMK2N1	1	20488909	1_14	0	0.0438252955277577	13.9707924813465	1.92688088663553e-06	-1.87844380564796	1
ENSG00000090432.6	MUL1	1	20508105	1_14	0	0.0189820133016754	6.25395139419968	3.73599037471534e-07	0.492991009606614	2
ENSG00000183114.7	FAM43B	1	20578250	1_14	0	0.0386169916137068	12.7979657587687	1.5553507945734e-06	-1.69617714292529	1
ENSG00000158825.5	CDA	1	20566460	1_14	0	0.0390945027374421	12.9121309442928	1.5886293753906e-06	1.68055798724404	2
ENSG00000117245.12	KIF17	1	20717668	1_14	0	0.024232663655802	8.49877881026155	6.48136761123779e-07	-1.74622713832168	2
ENSG00000189410.11	SH2D5	1	20731059	1_14	0	0.0176893060237358	5.60666870585899	3.12122203061621e-07	-0.764653847657983	3
ENSG00000075151.20	EIF4G3	1	21176003	1_14	0	0.0546147795717532	16.0137919447558	2.7524113533449e-06	-2.92702903720437	2
ENSG00000117298.14	ECE1	1	21345450	1_14	0	0.027143548456521	9.54272538404306	8.15169687459625e-07	0.864148651931236	1
ENSG00000187980.6	PLA2G2C	1	20176690	1_14	0	0.0272811788628898	9.58970708941232	8.23336651463018e-07	-1.09436743261352	2
ENSG00000142794.18	NBPF3	1	21439197	1_15	0	0.010327136228888	4.55722701279817	1.48111760000299e-07	0.00152137805748337	1
ENSG00000076864.19	RAP1GAP	1	21642248	1_15	0	0.0103566055708053	4.59659730087863	1.49817611148965e-07	-0.180095958133746	2
ENSG00000090686.15	USP48	1	21613000	1_15	0	0.0171943964240987	9.3144411447409	5.04025735353798e-07	1.18522855476497	2
ENSG00000142789.19	CELA3A	1	22001714	1_15	0	0.012254016942474	6.10288917261587	2.35354731393707e-07	0.766402047826208	1
ENSG00000159189.11	C1QC	1	22644432	1_15	0	0.0112969077528345	5.25799902731271	1.86934326479117e-07	-0.15281690691347	1
ENSG00000173369.15	C1QB	1	22653162	1_15	0	0.0107030083744024	4.83170596030434	1.62747878408415e-07	-0.0851149385683444	1
ENSG00000169641.13	LUZP1	1	23176683	1_16	0	0.0431462547224261	16.9114905110753	2.29632822034261e-06	2.02960866191071	3
ENSG00000125945.14	ZNF436	1	23369659	1_16	0	0.0776699040466897	22.4000677224489	5.47533976170861e-06	-2.60408276487313	2
ENSG00000088280.18	ASAP3	1	23484817	1_16	0	0.0119082061548703	5.06498661193746	1.89816350845652e-07	0.329242744649301	1
ENSG00000179546.4	HTR1D	1	23194847	1_16	0	0.011283187711032	4.57144600269219	1.62328352622541e-07	-0.0309522514827815	2
ENSG00000142676.12	RPL11	1	23691734	1_17	0	0	135.218820956812	0	0.782701005098859	1
ENSG00000011007.12	ELOA	1	23743147	1_17	0	0	1910.37552875948	0	-3.72582769113585	1
ENSG00000057757.9	PITHD1	1	23775590	1_17	0	0	2181.62978253183	0	-3.15572919681295	1
ENSG00000117308.14	GALE	1	23800401	1_17	0	0	102.035713559623	0	0.374698089870256	2
ENSG00000117305.14	HMGCL	1	23838758	1_17	0	0	3212.04652520999	0	3.00687374854056	1
ENSG00000189266.11	PNRC2	1	23880263	1_17	0	0	345.044341588235	0	-0.265009351695385	1
ENSG00000142677.3	IL22RA1	1	24143903	1_17	0	0	51.2667419844687	0	-0.880600522348628	1
ENSG00000001460.17	STPG1	1	24416496	1_17	0	0	7.06016583413727	0	0.140699802290355	2
ENSG00000117602.11	RCAN3	1	24502439	1_17	0	0	8.44264000347192	0	-0.802567099418273	1
ENSG00000184454.6	NCMAP	1	24551912	1_17	0	0	22.079901965104	0	-1.67292199925357	2
ENSG00000169504.14	CLIC4	1	24745177	1_17	0	0	10.2951507059971	0	-0.924173410970661	2
ENSG00000020633.18	RUNX3	1	24965206	1_17	0	0	6.05766548712259	0	-0.600121637928093	1
ENSG00000175707.8	KDF1	1	26961225	1_18	0	0	6453.61471485929	0	3.83788907503905	1
ENSG00000131910.4	NR0B2	1	26914363	1_18	0	0	1608.08122400227	0	1.6171854564479	1
ENSG00000117614.9	SYF2	1	25232900	1_18	0	0	19.2340431271117	0	-1.8794450645827	1
ENSG00000187010.19	RHD	1	25235176	1_18	0	0	7.14819954594629	0	-0.788954903049904	1
ENSG00000183726.10	TMEM50A	1	25336580	1_18	0	0	4.68559938122651	0	-0.151241333306407	1
ENSG00000188672.17	RHCE	1	25430369	1_18	0	0	4.59674000669574	0	0.0827279484237992	1
ENSG00000204178.9	TMEM57	1	25430290	1_18	0	0	13.4234989931955	0	-1.44156835075424	1
ENSG00000157978.11	LDLRAP1	1	25563698	1_18	0	0	25.3464306239732	0	1.82926317573136	1
ENSG00000117643.14	MAN1C1	1	25617022	1_18	0	0	10.2326540212248	0	1.08516072989922	1
ENSG00000162430.16	SELENON	1	25799884	1_18	0	0	31.2292076454478	0	2.51233483201501	1
ENSG00000117640.17	MTFR1L	1	25791808	1_18	0	0	24.4011331637626	0	2.01040563175385	1
ENSG00000182749.5	PAQR7	1	25875935	1_18	0	0	32.9730621739337	0	2.59904589712237	1
ENSG00000158006.13	PAFAH2	1	25998029	1_18	0	0	37.7609293324553	0	-1.90720123434041	1
ENSG00000158008.9	EXTL1	1	26019793	1_18	0	0	23.368525488211	0	1.55839599460083	2
ENSG00000158014.14	SLC30A2	1	26046114	1_18	0	0	8.85269487609777	0	0.793485912856047	1
ENSG00000175087.9	PDIK1L	1	26110771	1_18	0	0	20.0556994978359	0	1.31528565765646	1
ENSG00000197245.5	FAM110D	1	26158522	1_18	0	0	13.093392341684	0	0.129473102435905	2
ENSG00000130695.14	CEP85	1	26233875	1_18	0	0	55.3498557663534	0	-0.394178863767821	1
ENSG00000169442.8	CD52	1	26317723	1_18	0	0	14.2767971294003	0	1.01288185426216	1
ENSG00000176092.14	AIM1L	1	26357597	1_18	0	0	18.7027816866143	0	0.792693424947363	1
ENSG00000176083.17	ZNF683	1	26354204	1_18	0	0	10.4695061426086	0	0.371833358978379	1
ENSG00000117682.16	DHDDS	1	26432257	1_18	0	0	26.2832197686169	0	-1.00085394135113	2
ENSG00000198830.10	HMGN2	1	26488383	1_18	0	0	9.49153616027999	0	0.388445801248504	1
ENSG00000117676.13	RPS6KA1	1	26529971	1_18	0	0	14.8208981570509	0	-1.22364947908242	1
ENSG00000117713.18	ARID1A	1	26693642	1_18	1	0.518601071835227	6867.88156040608	0.0112089564205769	3.96429977337074	1
ENSG00000060642.10	PIGV	1	26778119	1_18	0	1.53363968169451e-05	6761.85488677404	3.26360926257942e-07	3.9014458332565	2
ENSG00000142751.14	GPN2	1	26890178	1_18	0	2.20934381900406e-14	6520.06386512933	4.53340093277668e-16	-3.85227575017537	1
ENSG00000090273.13	NUDC	1	26899598	1_18	0	2.14273043752655e-14	6506.57589007591	4.38762004687339e-16	-3.88674680245087	1
ENSG00000116329.10	OPRD1	1	28815455	1_19	0	0.00701814251842226	5.2104614947679	1.15081985929469e-07	-0.571621338965392	1
ENSG00000174950.10	CD164L2	1	27383368	1_19	0	0.0405630038185432	21.3200197978355	2.72161497407119e-06	2.82607222558541	1
ENSG00000090020.10	SLC9A1	1	27166703	1_19	0	0.0647470081077697	25.6689447049048	5.23042155543711e-06	3.2599235180845	2
ENSG00000186501.14	TMEM222	1	27317371	1_19	0	0.0255781607826056	17.062585621278	1.37348250026128e-06	2.02590082758717	2
ENSG00000142765.17	SYTL1	1	27342257	1_19	0	0.00862731517112614	7.09733355217927	1.92699174296024e-07	0.804607678047268	1
ENSG00000142733.14	MAP3K6	1	27363272	1_19	0	0.00985486682536663	8.31391068375694	2.57848784236917e-07	-0.895445282493607	2
ENSG00000142748.12	FCN3	1	27375143	1_19	0	0.0537153566178421	23.9287155333798	4.04507728709125e-06	2.58994831224582	1
ENSG00000126705.13	AHDC1	1	27604387	1_19	0	0.00926601207573452	7.75039213112134	2.2600888447871e-07	-0.887965856707581	1
ENSG00000126709.14	IFI6	1	27671883	1_19	0	0.00759459694931441	5.93182197070218	1.41775703980346e-07	0.627446449251082	1
ENSG00000117748.9	RPA2	1	27914481	1_19	0	0.00660883479016017	4.66143106333213	9.69511879733463e-08	-0.123324413964868	2
ENSG00000130768.14	SMPDL3B	1	27935082	1_19	0	0.00670980906220342	4.79996015185924	1.01357704781562e-07	0.403424013684902	1
ENSG00000158156.7	XKR8	1	27964235	1_19	0	0.0119409487430998	10.0711368531349	3.78465507745071e-07	-1.32923699077221	2
ENSG00000158161.15	EYA3	1	28088507	1_19	0	0.0166500821761422	13.1175422128721	6.87349823427352e-07	-1.4847111734719	2
ENSG00000169403.11	PTAFR	1	28193492	1_19	0	0.00654117679554211	4.56742088672077	9.40233876511146e-08	-0.0273063705806345	1
ENSG00000126698.10	DNAJC8	1	28232589	1_19	0	0.00779988837897894	6.17562702327104	1.51592746123479e-07	0.925851158119359	1
ENSG00000130770.17	ATPIF1	1	28236497	1_19	0	0.00857998287443595	7.04700678404105	1.90283041356226e-07	-0.958880340035161	2
ENSG00000130766.4	SESN2	1	28259165	1_19	0	0.00767179070716384	6.0242580180786	1.45448512625026e-07	-0.471130319641207	1
ENSG00000204138.12	PHACTR4	1	28369580	1_19	0	0.0287119513707552	18.1271550575089	1.63795261271718e-06	-2.49670566089077	2
ENSG00000180198.15	RCC1	1	28505066	1_19	0	0.00759744052792977	5.93523600639171	1.41910416793458e-07	0.507505613644731	1
ENSG00000180098.9	TRNAU1AP	1	28553045	1_19	0	0.00893872147339514	7.42155488072041	2.08775379627876e-07	-0.809188926081632	1
ENSG00000162419.12	GMEB1	1	28666286	1_19	0	0.0356833575333632	20.1337074743015	2.26098894829852e-06	-2.40592335802099	1
ENSG00000198492.15	YTHDF2	1	28736724	1_19	0	0.00958583369246269	8.06075296432642	2.43172508771121e-07	0.864586493780533	1
ENSG00000253304.1	TMEM200B	1	29138442	1_19	0	0.0108764780811724	9.21638049226667	3.15469704274009e-07	-1.41864959829192	1
ENSG00000060656.19	PTPRU	1	29253314	1_19	0	0.00655954496377964	4.59303984082229	9.48162772342916e-08	-0.115833068172732	1
ENSG00000134644.15	PUM1	1	31066204	1_20	0	0	12.972784376192	0	-1.13414665045068	1
ENSG00000084628.9	NKAIN1	1	31239088	1_20	0	0	11.3753839662211	0	1.22139225827743	2
ENSG00000121769.7	FABP3	1	31376362	1_20	0	0	25.4404400603772	0	1.02293085655389	1
ENSG00000168528.11	SERINC2	1	31409395	1_20	0	0	5.04379065330288	0	0.0458505274167957	1
ENSG00000142910.15	TINAGL1	1	31547225	1_20	0	0	20.84473396495	0	1.69779490847342	2
ENSG00000121764.11	HCRTR1	1	31617221	1_20	0	0	47.6434607114466	0	-1.99169333727197	1
ENSG00000162517.12	PEF1	1	31644486	1_20	0	0	60.8485881364609	0	-2.2022943775981	2
ENSG00000084636.17	COL16A1	1	31703950	1_20	0	0	16.2774127218605	0	-0.339617732242068	1
ENSG00000121753.12	ADGRB2	1	31764679	1_20	0	0	19.5272064544042	0	0.966485021918963	1
ENSG00000134668.12	SPOCD1	1	31815803	1_20	0	0	1588.886652524	0	2.26242287948919	1
ENSG00000184007.18	PTP4A2	1	31945136	1_20	0	0	2543.37248791842	0	3.20680842942799	1
ENSG00000025800.13	KPNA6	1	32108863	1_21	0	0.0278943045092784	13.2940588110587	1.16703023294727e-06	1.81300279948414	1
ENSG00000160051.11	IQCC	1	32205464	1_21	0	0.0244449050270302	12.0784721238482	9.29200274234474e-07	-1.70833955272214	1
ENSG00000084623.11	EIF3I	1	32222176	1_21	0	0.0262959009375349	12.7504297755362	1.05516858415156e-06	-1.76721526665912	1
ENSG00000160055.19	TMEM234	1	32222176	1_21	0	0.0262959009375349	12.7504297755362	1.05516858415156e-06	1.76721526665912	1
ENSG00000183615.5	FAM167B	1	32246849	1_21	0	0.0175994126928464	9.05940263897555	5.01772332666127e-07	-1.2694105600216	1
ENSG00000116478.11	HDAC1	1	32291652	1_21	0	0.0108344042047178	4.61404256088639	1.57324226044092e-07	-0.125377534595773	2
ENSG00000162526.6	TSSK3	1	32366691	1_21	0	0.0134204317304442	6.57390997309233	2.77650981564266e-07	0.484375470556481	1
ENSG00000225828.1	FAM229A	1	32366691	1_21	0	0.0134204317304442	6.57390997309233	2.77650981564266e-07	0.484375470556481	1
ENSG00000160058.18	BSDC1	1	32397196	1_21	0	0.0147801384067104	7.45825076747693	3.46916100553457e-07	0.651595490102239	1
ENSG00000176261.15	ZBTB8OS	1	32650758	1_21	0	0.0108916485263999	4.66226796365727	1.59808480762002e-07	0.160476391299909	1
ENSG00000162521.18	RBBP4	1	32651491	1_21	0	0.0122426992173611	5.73269525365883	2.2087420990873e-07	-0.532900002460591	1
ENSG00000134684.10	YARS	1	32817982	1_21	0	0.0113397830469807	5.03130688273652	1.7955376956077e-07	-0.396944315326744	1
ENSG00000160097.16	FNDC5	1	32871796	1_21	0	0.0109180003554117	4.68438386926522	1.60955030462315e-07	0.185866911690949	2
ENSG00000004455.16	AK2	1	33080995	1_21	0	0.0107982006710819	4.58341142478656	1.55757587073568e-07	-0.201119533400252	1
ENSG00000142920.16	AZIN2	1	33081259	1_21	0	0.0117526856719193	5.35869993579076	1.98200859644514e-07	0.486275170109413	1
ENSG00000184389.9	A3GALT2	1	33321277	1_21	0	0.0130181792131504	6.29516273310353	2.57908811959841e-07	0.901297807574929	2
ENSG00000121904.17	CSMD2	1	34165500	1_21	0	0.0107673870616345	4.55725997068829	1.54426953067133e-07	-0.022963610008728	2
ENSG00000189280.3	GJB5	1	34793549	1_22	0	0.0102624933857802	7.10169814189345	2.29363376099086e-07	1.00602714157968	1
ENSG00000187513.8	GJA4	1	34792232	1_22	0	0.0197113132292266	13.0836811386358	8.11623259235051e-07	-1.72307370057292	1
ENSG00000163866.8	SMIM12	1	34852255	1_22	0	0.0082949891580385	5.15512825642945	1.34574963636587e-07	0.239544875794574	1
ENSG00000243749.1	TMEM35B	1	34984759	1_22	0	0.0230201732617521	14.509915697604	1.05119297749914e-06	1.62770606902621	1
ENSG00000163867.16	ZMYM6	1	35031112	1_22	0	0.00777438436529732	4.5626204232023	1.11632158471428e-07	-0.0168518693751819	1
ENSG00000197056.9	ZMYM1	1	35080556	1_22	0	0.00786770533684389	4.67168195034266	1.1567255490961e-07	-0.469661284973559	1
ENSG00000020129.15	NCDN	1	35557823	1_22	0	0.00934707585818007	6.247021488306	1.83762859755903e-07	-0.679414221100686	1
ENSG00000116819.6	TFAP2E	1	35573174	1_22	0	0.0146354991366676	10.3519841346466	4.76804241222509e-07	1.68100384760629	1
ENSG00000126067.11	PSMB2	1	35641909	1_22	0	0.0445215709662785	20.6003988114081	2.88639047066518e-06	-2.62550755010042	1
ENSG00000142686.7	C1orf216	1	35718988	1_22	0	0.0254296563041123	15.4258241248389	1.23451917427424e-06	2.1832794875712	1
ENSG00000134698.10	AGO4	1	35807900	1_22	0	0.00907441075056992	5.97626592910611	1.70670052289964e-07	-0.692606118628361	2
ENSG00000092847.11	AGO1	1	35870261	1_22	0	0.0461334247975914	20.9305405435884	3.03882096886451e-06	-2.65508498707691	1
ENSG00000116863.10	ADPRHL2	1	36088841	1_22	0	0.0430593121633912	20.2905581750023	2.74960339894029e-06	2.54565431201778	1
ENSG00000171812.12	COL8A2	1	36174666	1_22	0	0.00863796555428897	5.52554094518656	1.50208753794869e-07	-0.653163112964195	1
ENSG00000116871.15	MAP7D1	1	36155585	1_22	0	0.00825497876234227	5.11090824699354	1.32777050911119e-07	-0.684615384615462	1
ENSG00000054116.11	TRAPPC3	1	36155585	1_22	0	0.00825497876234227	5.11090824699354	1.32777050911119e-07	0.684615384615462	1
ENSG00000054118.13	THRAP3	1	36224998	1_22	0	0.00840267649178783	5.27305236403878	1.39440426050577e-07	0.262213459354821	1
ENSG00000142694.6	EVA1B	1	36323755	1_22	0	0.038621594026686	19.282973203777	2.34376015000201e-06	1.9241245201464	2
ENSG00000181817.5	LSM10	1	36397922	1_22	0	0.0106950554184221	7.47947272504903	2.51746241730949e-07	-0.792356950333834	1
ENSG00000116885.18	OSCP1	1	36451700	1_22	0	0.00777271168713045	4.56065405600117	1.11560040415035e-07	-0.0366208409917986	1
ENSG00000116898.11	MRPS15	1	36464072	1_22	0	0.00933733051113705	6.23748541053847	1.83291045389179e-07	0.694552323620305	2
ENSG00000189433.5	GJB4	1	34759604	1_22	0	0.00965505668140465	6.54353665805534	1.98827449317313e-07	0.622955911553783	1
ENSG00000163875.15	MEAF6	1	37513172	1_23	0	0.0220603341353091	8.56192240544557	5.94418541087504e-07	1.2416106961562	2
ENSG00000163877.10	SNIP1	1	37554146	1_23	0	0.100484015886763	21.8815962839218	6.9196632257071e-06	-2.0313413415301	1
ENSG00000163879.10	DNALI1	1	37556733	1_23	0	0.0144131152226169	4.58402595809599	2.07928442497984e-07	0.153323617789943	1
ENSG00000134697.12	GNL2	1	37591628	1_23	0	0.0146925577135077	5.00369371219403	2.31364699255167e-07	0.563152063147975	1
ENSG00000116922.14	C1orf109	1	37692275	1_23	0	0.0597602012212927	17.9782931796892	3.38118927860427e-06	-2.23718545139222	2
ENSG00000134690.10	CDCA8	1	37692045	1_23	0	0.0541406440189749	15.3413188895903	2.61393683410086e-06	1.54145986875261	1
ENSG00000196449.3	YRDC	1	37761414	1_23	0	0.0201365505811536	9.53653177221723	6.04344412344237e-07	-1.84670701317202	1
ENSG00000197982.13	C1orf122	1	37806635	1_23	0	0.0146431785932182	10.0032567540356	4.60983890566789e-07	-2.62538886317825	2
ENSG00000188786.9	MTF1	1	37861712	1_23	0	0.0159618365457813	11.9207594387909	5.98819255347092e-07	-2.93251688002541	1
ENSG00000204084.12	INPP5B	1	37945678	1_23	1	0.161382192987929	24.9377126306758	1.26654668468099e-05	4.69970699172538	1
ENSG00000183431.11	SF3A3	1	37990219	1_23	1	0.589089649623908	27.2319951066121	5.04858678597723e-05	4.95369342830209	1
ENSG00000183386.9	FHL3	1	37996149	1_23	1	0.12940549125093	23.2372723747478	9.46339195410885e-06	4.62192137445832	2
ENSG00000183520.11	UTP11	1	38013784	1_23	0	0.0143951612783597	4.56614761746633	2.06859493111733e-07	-0.039373029859263	1
ENSG00000116954.7	RRAGC	1	38857683	1_24	0	0.0557049090295629	15.3793670505087	2.69613047351361e-06	-2.05322237882553	1
ENSG00000214114.8	MYCBP	1	38880474	1_24	0	0.114857450660605	22.2034425429984	8.02580237031797e-06	2.85234279989031	1
ENSG00000131233.9	GJA9	1	38881233	1_24	0	0.0213009768331239	6.49082974632145	4.35119665068401e-07	1.09767872441497	1
ENSG00000158315.10	RHBDL2	1	38941917	1_24	0	0.0195376440239344	5.69695639922756	3.5028703383115e-07	0.686879927065848	1
ENSG00000174574.15	AKIRIN1	1	38991334	1_24	0	0.0340185087486072	10.8038770733044	1.15665510658271e-06	1.54391454227513	2
ENSG00000168653.10	NDUFS5	1	39026790	1_24	0	0.0260185684136314	8.33121911621424	6.82183055269718e-07	1.19030700487332	1
ENSG00000183682.7	BMP8A	1	39491629	1_24	0	0.0188756016435319	5.38039102233843	3.19612397087356e-07	-0.593052940428875	1
ENSG00000163909.7	HEYL	1	39623753	1_24	0	0.0293253421695757	9.43363959520419	8.70625417882451e-07	-0.936204213373499	2
ENSG00000116983.12	HPCAL4	1	39683879	1_24	0	0.0186628806355138	5.27634035008724	3.09899199210783e-07	0.540235305213028	1
ENSG00000084072.16	PPIE	1	39739151	1_25	0	0.0108135175724562	5.87673834375728	1.99991859579884e-07	-0.659292295974517	1
ENSG00000043514.15	TRIT1	1	39883738	1_25	0	0.013977612155154	8.15691885350571	3.58812943709178e-07	-1.154403158854	1
ENSG00000116990.10	MYCL	1	39879939	1_25	0	0.0489523290012093	19.4645838902566	2.99866158873682e-06	-2.34300627932409	1
ENSG00000168389.17	MFSD2A	1	39952917	1_25	0	0.0743084461144288	23.5381204801585	5.50451342023953e-06	2.63270088442085	1
ENSG00000131236.16	CAP1	1	40040200	1_25	0	0.00937645625283823	4.61125048352326	1.36071264026999e-07	-0.0323032333066099	2
ENSG00000084073.8	ZMPSTE24	1	40257946	1_25	0	0.00973183884044404	4.93149447154879	1.51036680701592e-07	-0.199988542677272	1
ENSG00000049089.13	COL9A2	1	40318226	1_25	0	0.0276142047322753	14.3947333482586	1.25096494063119e-06	1.55585919401986	1
ENSG00000187815.9	ZFP69	1	40477297	1_25	0	0.00993581944582123	5.14446222727817	1.6086169752728e-07	0.393681993487124	1
ENSG00000164002.11	EXO5	1	40508753	1_25	0	0.0157390479130116	9.24299906506673	4.5782588148381e-07	1.08251983669006	3
ENSG00000117010.15	ZNF684	1	40531781	1_25	0	0.00982766367208832	5.0450267513613	1.56035254093e-07	0.361422383041763	1
ENSG00000066136.20	NFYC	1	40690819	1_25	0	0.0106304131447852	5.74699399152201	1.92264835282883e-07	0.633470974010119	1
ENSG00000171790.15	SLFNL1	1	41025213	1_25	0	0.0130007222696729	9.63531512489487	3.94223380097613e-07	-2.19657651489193	1
ENSG00000197273.3	GUCA2A	1	42164693	1_26	0	0.0249280794874994	15.811592958046	1.24043331030343e-06	-2.0397088931421	1
ENSG00000186973.10	FAM183A	1	43138891	1_26	0	0.00758006937862177	7.81177614779714	1.86351092891246e-07	0.821372922721029	2
ENSG00000127124.14	HIVEP3	1	42035651	1_26	0	0.00911236284530559	15.1798433975398	4.35318645786675e-07	-3.23383380938482	1
ENSG00000198815.8	FOXJ3	1	42335364	1_26	0	0.00524892783233777	4.61808328384019	7.62853839152381e-08	-0.363009502253661	1
ENSG00000177181.14	RIMKLA	1	42381115	1_26	0	0.0102177414825543	11.5046546779269	3.69945263773599e-07	2.21779856711557	1
ENSG00000066185.12	ZMYND12	1	42452404	1_26	0	0.0169155252977187	16.2006743602566	8.62437347699866e-07	-1.98812540032078	2
ENSG00000186409.14	CCDC30	1	42439358	1_26	0	0.0188817342094998	18.5336227540198	1.10131403154811e-06	2.48937764370839	1
ENSG00000117385.15	P3H1	1	42767127	1_26	0	0.0144656146654286	16.7926995103543	7.6448044811117e-07	1.98443502937814	2
ENSG00000164008.14	C1orf50	1	42767127	1_26	0	0.00989010560478376	13.3456673470049	4.1538441507642e-07	1.80512941077316	1
ENSG00000274386.5	TMEM269	1	42785273	1_26	0	0.00597245512182487	5.63921497091504	1.05993813881534e-07	-0.0837169882902026	1
ENSG00000177868.11	SVBP	1	42816759	1_26	0	0.0131765609369087	15.8560292027635	6.57514728398752e-07	-1.97347793298972	2
ENSG00000164010.13	ERMAP	1	42837694	1_26	0	0.00564775989402688	5.54607720922567	9.85759815185372e-08	0.639104455176144	1
ENSG00000164011.17	ZNF691	1	42846835	1_26	0	0.00524170142159874	4.66775970508202	7.69998259087525e-08	-0.0377486383006177	1
ENSG00000117394.20	SLC2A1	1	42959141	1_26	0	0.00595077245902465	5.63431286785965	1.05517204628698e-07	0.501772105407884	1
ENSG00000243710.7	CFAP57	1	43172514	1_26	0	0.00916566317806333	10.0318768114656	2.89371035133209e-07	1.34866569280574	1
ENSG00000179178.10	TMEM125	1	43275156	1_26	0	0.00545877592013289	5.22747985419033	8.98041917679524e-08	0.75869385056157	1
ENSG00000253313.5	C1orf210	1	43285638	1_26	0	0.00784534040813811	8.56333209521357	2.1142851172569e-07	1.1450256448929	1
ENSG00000171872.4	KLF17	1	44149546	1_27	0	0.0104164112796192	4.63865059546792	1.52061319085973e-07	-0.124052165623351	1
ENSG00000066056.13	TIE1	1	43300755	1_27	0	0.0178839765186596	31.1177942455252	1.75138598286553e-06	5.15723798272616	2
ENSG00000117400.16	MPL	1	43337449	1_27	0	0.0318216103498212	32.9705910583391	3.30185395514066e-06	5.56414231731672	1
ENSG00000117399.13	CDC20	1	43359194	1_27	0	0.049775888342376	16.8316143080567	2.63665777431525e-06	1.19829882255093	1
ENSG00000066322.14	ELOVL1	1	43360641	1_27	0	0.0107238650911724	13.1418658982297	4.43524226095956e-07	3.14997556084935	1
ENSG00000159479.16	MED8	1	43389955	1_27	0	0.0584847256541408	19.7807355669274	3.64077523137035e-06	1.91000692373453	2
ENSG00000198198.15	SZT2	1	43389819	1_27	0	0.011911763342764	12.0384967328208	4.51291640967538e-07	2.72740521115248	2
ENSG00000126091.19	ST3GAL3	1	43705540	1_27	0	0.0105526895239835	8.70702371593723	2.89162427388e-07	-1.52339902343081	1
ENSG00000117407.16	ARTN	1	43933936	1_27	0	0.0400884449289838	17.0284175026549	2.14833732158501e-06	-2.02575580116984	2
ENSG00000117408.10	IPO13	1	43947230	1_27	0	0.0210652828651938	12.6342352883711	8.37577938074582e-07	-1.90076350222772	1
ENSG00000132768.13	DPH2	1	43968192	1_27	0	0.0283776723571662	13.8297608910126	1.23509514701029e-06	-1.78646838254019	1
ENSG00000117410.13	ATP6V0B	1	43974045	1_27	0	0.0103588826673919	5.07206900251927	1.65351081899874e-07	-0.786661186463666	1
ENSG00000117411.16	B4GALT2	1	43978466	1_27	0	0.0103799118760798	5.30437899723685	1.73275510453518e-07	-1.14243582973755	2
ENSG00000159214.12	CCDC24	1	43991633	1_27	0	0.0911368978041039	25.2852535345943	7.25221261520918e-06	-2.65558260371571	1
ENSG00000196517.11	SLC6A9	1	44031577	1_27	0	0.0536610882371604	18.795372677852	3.17409112620622e-06	-2.0104636917762	1
ENSG00000178028.13	DMAP1	1	44205927	1_27	0	0.0213950860612555	10.4920697332494	7.06454473912413e-07	-1.10771941254889	1
ENSG00000198520.10	C1orf228	1	44673827	1_28	0	0.0133140371031585	4.94120532847868	2.07038750346777e-07	0.139123051754114	2
ENSG00000142945.12	KIF2C	1	44739926	1_28	0	0.0127055341288463	4.91064704290504	1.963543923864e-07	-0.896555815769182	1
ENSG00000142937.11	RPS8	1	44774842	1_28	0	0.0187033352710128	7.53265285406276	4.43379884469392e-07	0.104665574207076	3
ENSG00000142959.4	BEST4	1	44787956	1_28	0	0.0126832771248306	4.57011716413928	1.82418041899468e-07	0.249797524555345	1
ENSG00000222009.8	BTBD19	1	44794138	1_28	0	0.0127293111445408	4.59494863465891	1.84074884545139e-07	-0.166497721584246	1
ENSG00000117425.13	PTCH2	1	44842737	1_28	0	0.0130773606239685	4.93071069030873	2.02926420531682e-07	-0.608118999366306	1
ENSG00000126107.14	HECTD3	1	45010727	1_28	0	0.0129792640983907	4.88877757257134	1.9969138148597e-07	0.475400979062007	2
ENSG00000126088.13	UROD	1	45012003	1_28	0	0.0139062991770295	6.69789912890103	2.93129241942078e-07	-1.71756383590463	1
ENSG00000132781.17	MUTYH	1	45340760	1_28	0	0.0235369974469629	12.5988962130855	9.33238253497813e-07	-2.44862730986679	1
ENSG00000070759.16	TESK2	1	45491131	1_28	0	0.0147635235363731	5.91350957351515	2.74754173892881e-07	-0.69105880784109	1
ENSG00000280670.2	CCDC163	1	45499635	1_28	0	0.130818777668291	21.6265951159221	8.90363217517942e-06	4.24632146015794	1
ENSG00000132763.14	MMACHC	1	45499635	1_28	0	0.130818777668291	21.6265951159221	8.90363217517942e-06	4.24632146015794	1
ENSG00000117450.13	PRDX1	1	45523019	1_28	0	0.0135925646022396	8.39407084753393	3.59073214722336e-07	2.21356349710388	1
ENSG00000117448.13	AKR1A1	1	45551015	1_28	0	0.115268504184966	20.9636287184893	7.60477011987027e-06	4.23526859603909	1
ENSG00000159588.14	CCDC17	1	45624129	1_28	0	0.0134050375884681	7.09046088257124	2.99124148399171e-07	-2.18320641969462	1
ENSG00000159592.10	GPBP1L1	1	45688394	1_28	0	0.0213990132559114	10.2637324645357	6.91206867777361e-07	1.47719735759888	1
ENSG00000197429.10	IPP	1	45750903	1_28	0	0.0653064659411764	19.0981899083422	3.92515999416929e-06	-4.13436275360386	1
ENSG00000086015.20	MAST2	1	45787339	1_28	0	0.0139536450233856	7.52731136731643	3.30549515663151e-07	-2.22681750604637	1
ENSG00000117461.14	PIK3R3	1	46132597	1_28	0	0.0279783973302353	15.7863530917465	1.38999622096424e-06	-3.249028318842	2
ENSG00000171357.5	LURAP1	1	46199082	1_28	0	0.021787440619266	10.3095043412224	7.06891852340012e-07	1.94489725855765	1
ENSG00000173660.11	UQCRH	1	46309111	1_28	0	0.0164922097461835	6.74456231281843	3.50059279534502e-07	-0.669429742290522	1
ENSG00000117481.10	NSUN4	1	46337556	1_28	0	0.0168915794429093	7.13649812528925	3.79371227514041e-07	-1.27571951405493	2
ENSG00000117480.15	FAAH	1	46394565	1_28	0	0.0357651852709133	15.452058775264	1.73922513930386e-06	-2.59889746636951	2
ENSG00000079277.19	MKNK1	1	46616841	1_29	0	0.0199142094053845	9.48518351501726	5.94453353117678e-07	1.34998020159675	1
ENSG00000142961.14	MOB3C	1	46616841	1_29	0	0.0199142094053845	9.48518351501725	5.94453353117678e-07	-1.34998020159675	1
ENSG00000186118.8	TEX38	1	46668649	1_29	0	0.0150112081576171	6.89178398847224	3.25578919630561e-07	-0.988829520316366	1
ENSG00000123472.12	ATPAF1	1	46673908	1_29	0	0.0137405425018056	6.08120698248134	2.62967839917237e-07	0.837588815783619	2
ENSG00000142973.13	CYP4B1	1	46811545	1_29	0	0.0254050135697511	11.7243569001346	9.37383781618877e-07	-1.37515630923454	1
ENSG00000187048.12	CYP4A11	1	46949067	1_29	0	0.0187969425173564	8.95497412921709	5.29737262005537e-07	-1.30364278681868	1
ENSG00000162365.11	CYP4A22	1	47137271	1_29	0	0.0125664709308426	5.26305637172859	2.08142289011982e-07	-0.286778366614991	1
ENSG00000162368.13	CMPK1	1	47333764	1_29	0	0.0295109638024105	13.1047867522955	1.21708896657572e-06	1.91761847271503	2
ENSG00000269113.3	TRABD2B	1	47997103	1_30	0	0.0131901821410593	7.26459664816903	3.01558290283296e-07	0.860567523963323	1
ENSG00000117834.12	SLC5A9	1	48222704	1_30	0	0.0500978501280252	18.8400936887982	2.97037390566087e-06	-2.30821828565604	2
ENSG00000132122.11	SPATA6	1	48471887	1_30	0	0.0106314100992296	5.07450886065384	1.69782865832642e-07	0.645403661847367	2
ENSG00000162373.12	BEND5	1	48777294	1_31	0	0.0124918206110536	5.38685070194219	2.11772542996123e-07	-0.485172292236009	1
ENSG00000123091.4	RNF11	1	51235789	1_32	0	0.0204955407487992	8.63537363146922	5.56992680327812e-07	1.30378584751141	2
ENSG00000203995.9	ZYG11A	1	52842285	1_33	0	0.0146761301257444	6.93648645212236	3.20376070125981e-07	0.948554690449976	1
ENSG00000085831.15	TTC39A	1	51345495	1_33	0	0.0123702541821545	5.37053789043379	2.09076577476783e-07	0.482242142785716	2
ENSG00000085832.16	EPS15	1	51497266	1_33	0	0.0113288517672648	4.56541234678618	1.62770192454481e-07	0.0701656781116446	3
ENSG00000117859.18	OSBPL9	1	51577431	1_33	0	0.0174186897834766	8.50760550885171	4.66371284575126e-07	1.05258201107127	2
ENSG00000198841.3	KTI12	1	52033817	1_33	0	0.0115165849434036	4.71585668310829	1.70920158587883e-07	-0.286749934355246	2
ENSG00000157077.14	ZFYVE9	1	52142437	1_33	0	0.0185222526213581	9.0714056697208	5.28782855433413e-07	1.06621646469448	1
ENSG00000154222.14	CC2D1B	1	52352516	1_33	0	0.0215891319307084	10.4788290018496	7.1196215248357e-07	-1.28076041229713	1
ENSG00000134748.12	PRPF38A	1	52400660	1_33	0	0.0230516964658202	11.0815045864983	8.03915859792648e-07	-1.53683808244872	1
ENSG00000116157.5	GPX7	1	52602242	1_33	0	0.0114866996243047	4.69207226806525	1.69616825464968e-07	-0.267065194996031	2
ENSG00000182183.14	FAM159A	1	52632886	1_33	0	0.061213571085877	20.1241777326777	3.87681283063027e-06	2.06563465314066	2
ENSG00000162377.5	COA7	1	52698548	1_33	0	0.0161770265691741	7.82921955285803	3.98589766682659e-07	1.00157660480205	1
ENSG00000121310.16	ECHDC2	1	52927236	1_33	0	0.0137708257330065	6.35300150946223	2.75326437018359e-07	0.81096633678499	2
ENSG00000116171.17	SCP2	1	52926925	1_33	0	0.0113510770015264	4.5833511179506	1.63730343173931e-07	-0.0407971460570525	2
ENSG00000174348.13	PODN	1	53061947	1_33	0	0.0332183983046204	14.448511565367	1.51046536656431e-06	1.67990694669258	2
ENSG00000162383.11	SLC1A7	1	53132488	1_33	0	0.0115895495986611	4.77367485590366	1.74111864871494e-07	0.272808797816955	1
ENSG00000162385.10	MAGOH	1	53237199	1_33	0	0.0300886967253374	13.5351414681064	1.28166684532183e-06	1.46020990847872	1
ENSG00000157193.15	LRP8	1	53227418	1_33	0	0.01938255815867	9.48807410803843	5.78759506450984e-07	1.78208486463018	2
ENSG00000174332.5	GLIS1	1	53715995	1_33	0	0.0916181381988208	23.9166201046148	6.89588866227741e-06	2.51798804108537	2
ENSG00000162398.11	LEXM	1	54805572	1_34	0	0.00687694768728941	4.70082389613603	1.01736941221472e-07	0.231533314166255	1
ENSG00000058799.14	YIPF1	1	53889535	1_34	0	0.00937087387360291	7.52941947770875	2.22049888489391e-07	-0.840976908441835	2
ENSG00000211452.10	DIO1	1	53891048	1_34	0	0.00959102657113786	7.74180852448725	2.33677282636942e-07	0.899908925474893	1
ENSG00000116212.14	LRRC42	1	53945680	1_34	0	0.0176415951896461	13.3243655859821	7.39764295104854e-07	1.44383321860141	1
ENSG00000116209.11	TMEM59	1	54056634	1_34	0	0.0113006172081416	9.24264118014631	3.287056967624e-07	-1.16133556569204	1
ENSG00000116221.15	MRPL37	1	54183963	1_34	0	0.00860606878179437	6.75084318967892	1.82840250084924e-07	0.697054685653694	1
ENSG00000215883.10	CYB5RL	1	54154524	1_34	0	0.00679514317331575	4.59148286810406	9.81884837534493e-08	0.0227079284666002	2
ENSG00000157216.15	SSBP3	1	54413433	1_34	0	0.0218555342816592	15.2917182129949	1.05178430996803e-06	1.73487091295295	1
ENSG00000162391.11	FAM151A	1	54623643	1_34	0	0.00716307379975589	5.07329455255343	1.14366406993585e-07	0.385529392367799	1
ENSG00000184313.19	MROH7	1	54641382	1_34	0	0.00692699078560288	4.76707016035675	1.03921433168784e-07	-0.263241274226437	2
ENSG00000162396.5	PARS2	1	54764790	1_34	0	0.00768232400572111	5.71287596573424	1.3811994238709e-07	-0.582574893414084	1
ENSG00000006555.10	TTC22	1	54505976	1_34	0	0.0105360881108089	8.60157438396421	2.85211029919761e-07	-1.10044504019198	2
ENSG00000116133.11	DHCR24	1	54886940	1_34	0	0.00734214489147889	5.29893347730344	1.22439174206052e-07	-0.446644859239711	2
ENSG00000143001.4	TMEM61	1	54980410	1_34	0	0.00698119063372127	4.83827999052191	1.06299070832004e-07	-0.23907983636536	1
ENSG00000169174.10	PCSK9	1	55040059	1_34	0	0.00684579445868871	4.65933192581349	1.00382146814597e-07	-0.119148998573208	1
ENSG00000162402.13	USP24	1	55257768	1_34	0	0.0358185094545777	19.8449500870363	2.23700262567311e-06	-2.28021801338942	1
ENSG00000162407.8	PLPP3	1	56645496	1_36	0	0.017971743964863	7.98371229842424	4.51548157745955e-07	-0.993063480886309	1
ENSG00000187889.12	C1orf168	1	56819840	1_36	0	0.0517064984337123	17.7392484054881	2.88661801234163e-06	-1.94908477982272	2
ENSG00000173406.15	DAB1	1	58547019	1_37	0	0.00833610090206138	4.81256495127215	1.26254986661155e-07	-0.2171561494183	1
ENSG00000162600.11	OMA1	1	58542051	1_37	0	0.00871363215172882	5.21099149289846	1.42898792823711e-07	-0.352565115248035	1
ENSG00000184292.6	TACSTD2	1	58577785	1_37	0	0.00854571328749487	4.96205617690516	1.33450119917529e-07	0.445153734375245	1
ENSG00000162601.9	MYSM1	1	58700166	1_37	0	0.0191217057999697	12.6448235482978	7.60936434421217e-07	-1.94688408849358	1
ENSG00000177606.6	JUN	1	58784746	1_37	0	0.00819628121538785	4.61100495973587	1.18938214264945e-07	-0.347671400750102	1
ENSG00000172456.17	FGGY	1	59297283	1_37	0	0.0140210795948675	8.54181974550603	3.76912751804071e-07	-0.972193088432262	1
ENSG00000134709.10	HOOK1	1	59814713	1_38	0	0.0113335560389338	5.28378596506659	1.88460520820553e-07	0.459607711964057	1
ENSG00000134716.9	CYP2J2	1	59926822	1_38	0	0.0425331351450475	17.4503213399157	2.33582228980639e-06	-1.97568438374347	2
ENSG00000162604.12	TM2D1	1	61723869	1_39	0	0.0144756091634133	4.98313790034005	2.27011954696761e-07	-0.324090107150374	1
ENSG00000240563.1	L1TD1	1	62194418	1_39	0	0.0393576722952048	14.1895463748396	1.75754676963484e-06	1.80499858293415	3
ENSG00000162607.12	USP1	1	62436136	1_39	0	0.031779495236283	12.2123943082691	1.22139682503839e-06	1.64246078865029	1
ENSG00000116641.17	DOCK7	1	62695502	1_39	0	0.0138557236577499	4.58206535382173	1.99801831996777e-07	0.316879874896318	2
ENSG00000125703.14	ATG4C	1	62784304	1_39	0	0.0157022788289222	5.7288112350337	2.83097589238094e-07	-0.66209351825719	2
ENSG00000088035.15	ALG6	1	63365138	1_40	0	0.220941792861876	30.1508818729987	2.0964613812531e-05	2.99767874345624	2
ENSG00000203965.12	EFCAB7	1	63523814	1_40	0	0.0276028366316476	10.4141149733415	9.04659309630533e-07	1.55535753938686	1
ENSG00000079739.15	PGM1	1	63594192	1_40	0	0.0309038788426517	11.4556972002903	1.11414955700283e-06	1.66355391044202	1
ENSG00000162437.14	RAVER2	1	64745107	1_41	0	0.117844978098458	24.4295004207479	9.06013438710231e-06	-2.37844834459087	2
ENSG00000162434.11	JAK1	1	64966237	1_41	0	0.0475092285221459	15.8772531446021	2.37389945665786e-06	1.9962394468123	2
ENSG00000162433.14	AK4	1	65141213	1_41	0	0.0271067879992488	10.6877685272793	9.11746431686158e-07	-1.43782394494031	3
ENSG00000116675.15	DNAJC6	1	65248258	1_41	0	0.0154615120871526	5.52902656868344	2.69035515278759e-07	-0.63020084951968	2
ENSG00000213625.8	LEPROT	1	65419674	1_41	0	0.0183191834298515	7.08487884674709	4.08458100202782e-07	-0.845528110810378	2
ENSG00000116678.19	LEPR	1	65403480	1_41	0	0.0373181055679128	13.6389172047238	1.60180061329804e-06	1.69165435002352	1
ENSG00000184588.17	PDE4B	1	65792155	1_41	0	0.013951350280565	4.58698311134626	2.01396703479508e-07	0.00457448998353913	2
ENSG00000116729.13	WLS	1	68179320	1_43	0	0.038182547329909	13.8849129917404	1.66846474782e-06	1.51448201908108	1
ENSG00000116745.6	RPE65	1	68450440	1_43	0	0.0210020990944777	8.37431700798958	5.53504395382488e-07	1.19945310878133	1
ENSG00000033122.18	LRRC7	1	69568369	1_44	0	0.0521265813530534	14.6799307106311	2.40819817357106e-06	1.7984048587509	1
ENSG00000118454.12	ANKRD13C	1	70354325	1_44	0	0.0177331505820659	4.72637178746293	2.63768395091511e-07	0.430853720575537	1
ENSG00000197568.13	HHLA3	1	70354325	1_44	0	0.0177331505820659	4.72637178746293	2.63768395091511e-07	0.430853720575537	1
ENSG00000116761.11	CTH	1	70411075	1_44	0	0.0204529176140876	6.03656654160743	3.88556550499614e-07	0.700732404148159	1
ENSG00000050628.20	PTGER3	1	71047847	1_45	0	0.0102562283186434	4.59303347006088	1.48250533255649e-07	0.207383184338334	2
ENSG00000132485.13	ZRANB2	1	71081716	1_45	0	0.0108886395817788	5.14055404983033	1.761540068709e-07	-0.461490387609084	1
ENSG00000172260.14	NEGR1	1	72282986	1_46	0	0.0111968000213042	5.51652600575556	1.9438760329931e-07	-0.77917471956006	1
ENSG00000162620.15	LRRIQ3	1	74198025	1_47	0	0.0151238464120822	7.76815000344387	3.69733528320968e-07	-1.00402156207213	1
ENSG00000254685.6	FPGT	1	74198130	1_47	0	0.0151181414605736	7.76469126614849	3.69429498792504e-07	-1.0035422387598	1
ENSG00000116783.14	TNNI3K	1	74234228	1_47	0	0.0140338290788148	7.08257842146201	3.12807061450367e-07	-0.820496019851655	1
ENSG00000116791.13	CRYZ	1	74733595	1_47	0	0.0115064148961502	5.26401537397495	1.90618984852021e-07	0.492719630065174	2
ENSG00000162623.15	TYW3	1	74674875	1_47	0	0.0117297484840059	5.43998736778865	2.00814729571713e-07	-0.344483404310641	3
ENSG00000137968.16	SLC44A5	1	75431114	1_47	0	0.0107024204859132	4.60106495654778	1.5497061200795e-07	0.34558973019673	2
ENSG00000117054.13	ACADM	1	75719213	1_47	0	0.0121613937333193	5.77088850580752	2.20869123001479e-07	0.850804040961469	1
ENSG00000137955.15	RABGGTB	1	75786061	1_47	0	0.0224621265838162	11.3993646364494	8.05824541749292e-07	1.99537192264691	2
ENSG00000057468.6	MSH4	1	75779738	1_47	0	0.0393441413473998	16.5692553136294	2.05159690540667e-06	2.51280122521847	3
ENSG00000184005.10	ST6GALNAC3	1	76072711	1_47	0	0.0171197083102093	8.90502205729482	4.79778004735951e-07	1.14376223582141	1
ENSG00000117069.14	ST6GALNAC5	1	76867670	1_48	0	0.0112498995296614	9.50355942320413	3.36468112707356e-07	-1.15730596113747	1
ENSG00000077254.14	USP33	1	77759973	1_48	0	0.0109937738438179	9.29270559698318	3.21512565476481e-07	1.34652454803691	1
ENSG00000162613.16	FUBP1	1	77979050	1_48	0	0.00674910544953977	4.83142074515145	1.02619536119517e-07	0.407005131204432	2
ENSG00000162616.8	DNAJB4	1	77979478	1_48	0	0.0557493728711663	24.2534028291897	4.25521629222322e-06	-2.49562560491942	1
ENSG00000122420.9	PTGFR	1	78303991	1_48	0	0.0335486701273381	19.5419942743711	2.06325622821807e-06	2.16591790110714	1
ENSG00000137959.15	IFI44L	1	78619516	1_48	0	0.00887409066214351	7.33332090758826	2.04801684915157e-07	-0.822093900158924	1
ENSG00000162618.13	ADGRL4	1	79006491	1_48	0	0.00784914310732032	6.21126564645353	1.53430367317473e-07	-0.700356339319397	1
ENSG00000203943.8	SAMD13	1	84298566	1_51	0	0.0796042646932603	21.2933544631045	5.33444685161599e-06	2.3968270826696	1
ENSG00000171517.5	LPAR3	1	84926641	1_52	0	0.0641812803708836	19.538094992164	3.94638604897196e-06	-2.07577974999641	1
ENSG00000117133.10	RPF1	1	84479257	1_52	0	0.0209916454124141	9.19200837236045	6.07247683366794e-07	-1.23837498418487	1
ENSG00000174021.10	GNG5	1	84506136	1_52	0	0.0566313879528928	18.3688497243718	3.27376981875692e-06	2.05002914812292	2
ENSG00000122432.17	SPATA1	1	84509277	1_52	0	0.0147853869085424	5.97555677194884	2.78048172067777e-07	0.645809703397033	1
ENSG00000117151.12	CTBS	1	84574387	1_52	0	0.0154264832331777	6.36468629012435	3.08996035735315e-07	0.899365361152249	1
ENSG00000117155.16	SSX2IP	1	84691138	1_52	0	0.0282013986271406	11.9089879581754	1.05695008293939e-06	1.52779973878486	1
ENSG00000153898.12	MCOLN2	1	84934499	1_52	0	0.0156911687664151	6.52067232887776	3.22000572716359e-07	0.664079140244669	1
ENSG00000055732.12	MCOLN3	1	85048599	1_52	0	0.0195483006869727	8.53757389005892	5.25233550293998e-07	0.996907261435393	2
ENSG00000162642.13	C1orf52	1	85259743	1_52	0	0.0140646384809238	5.51753721199584	2.44220894754325e-07	-0.640953062712403	1
ENSG00000117174.10	ZNHIT6	1	85708260	1_52	0	0.0144740249398608	5.78041655176612	2.63303981485825e-07	0.429279599545268	2
ENSG00000122417.15	ODF2L	1	86396707	1_53	0	0.0124935035242134	4.58506094382967	1.80276172952879e-07	0.0675074034059621	1
ENSG00000016602.9	CLCA4	1	86547045	1_53	0	0.0191547472792812	8.46370646171088	5.10206506668968e-07	1.02753245854607	1
ENSG00000097033.14	SH3GLB1	1	86704350	1_53	0	0.0126175328919959	4.67488979242573	1.85632834590241e-07	-0.206925623180154	1
ENSG00000183291.15	SELENOF	1	86913954	1_53	0	0.0132486701000594	5.09279469816335	2.12342745782265e-07	-0.595974933670337	1
ENSG00000153936.16	HS2ST1	1	86914948	1_53	0	0.0130470335502958	4.95669942458646	2.03522925569187e-07	0.544835694526967	1
ENSG00000143013.12	LMO4	1	87331207	1_53	0	0.0626589419936644	19.595963666546	3.86419164099291e-06	-2.08451124641451	1
ENSG00000065243.19	PKN2	1	88684130	1_54	0	0.00772007734903002	4.58543785153434	1.11406732544721e-07	-0.211113074925596	1
ENSG00000137947.11	GTF2B	1	88891179	1_54	0	0.032053955052808	25.5243070014438	2.57480626326766e-06	-3.77086401172722	1
ENSG00000137944.17	KYAT3	1	88979282	1_54	0	0.00802190411256865	16.9172960286184	4.27088019617425e-07	3.85028793648996	2
ENSG00000213516.9	RBMXL1	1	88993078	1_54	0	0.00912064173576455	8.17271293027226	2.34585203164284e-07	1.40825594255151	1
ENSG00000117226.11	GBP3	1	89015900	1_54	0	0.010592834326597	10.1245693367676	3.37518601221458e-07	1.68841400833979	1
ENSG00000117228.9	GBP1	1	89064901	1_54	0	0.00866106849036463	7.13110726615975	1.94373661525414e-07	-1.26391751805948	1
ENSG00000162645.12	GBP2	1	89150019	1_54	0	0.015545099253832	13.2879326722881	6.50069652211949e-07	1.97386788100845	2
ENSG00000213512.1	GBP7	1	89185167	1_54	0	0.00795749632646514	5.29987740123487	1.32724544619555e-07	0.552889174701801	1
ENSG00000162654.8	GBP4	1	89198593	1_54	0	0.0175259881449211	14.2614673186419	7.86603180937762e-07	2.03282758109596	1
ENSG00000154451.14	GBP5	1	89276878	1_54	0	0.00848373513424339	5.31676326935612	1.41952615383886e-07	0.234621293686344	1
ENSG00000197147.13	LRRC8B	1	89525143	1_54	0	0.0140580051384803	10.2036707918909	4.51428641098975e-07	-1.20279767369642	1
ENSG00000171488.14	LRRC8C	1	89633156	1_55	0	0.0304662467138891	12.1622268545637	1.16611405030755e-06	-1.77608693014783	1
ENSG00000122482.20	ZNF644	1	91022402	1_55	0	0.019814967593801	8.20295971690906	5.11532131660996e-07	0.908206433454294	1
ENSG00000162669.15	HFM1	1	91403932	1_55	0	0.0142050486792285	5.14951944940845	2.30206935092811e-07	0.50636563577426	3
ENSG00000097046.12	CDC7	1	91500849	1_56	0	0.0184953219599872	7.79149798458194	4.53515183995904e-07	0.985918246703148	2
ENSG00000172031.6	EPHX4	1	92031098	1_56	0	0.0175800941063274	7.32568294266067	4.05301571420319e-07	0.863371551242341	1
ENSG00000284413.1	BTBD8	1	92080411	1_56	0	0.0176351323548708	7.35437795986697	4.08163008837021e-07	0.76401072496197	1
ENSG00000174842.16	GLMN	1	92299545	1_56	0	0.0159935096982321	6.45806055080214	3.25053513255613e-07	1.08920749186735	1
ENSG00000122484.8	RPAP2	1	92299545	1_56	0	0.0159935096982321	6.45806055080214	3.25053513255613e-07	-1.08920749186736	1
ENSG00000162676.11	GFI1	1	92524186	1_56	0	0.0183405027165541	7.7142894012729	4.45262516664873e-07	-0.938597339920025	1
ENSG00000067208.14	EVI5	1	92792062	1_56	0	0.0168790269836199	6.95213370487392	3.69295909408852e-07	0.741122160134266	2
ENSG00000122406.12	RPL5	1	92831623	1_56	0	0.0229574441052541	9.77729794426254	7.06401087180092e-07	1.50937271446639	1
ENSG00000154511.11	FAM69A	1	92960610	1_56	0	0.0265605747870273	11.1190247738412	9.29422411879688e-07	-1.28491043135118	2
ENSG00000203910.8	C1orf146	1	92218250	1_56	0	0.163665994578694	28.2268496505921	1.45388426955677e-05	-3.38641535292445	1
ENSG00000143033.17	MTF2	1	93079600	1_57	0	0.0755125393855495	20.9953780166521	4.98943934426299e-06	2.31678685767893	1
ENSG00000117500.12	TMED5	1	93181063	1_57	0	0.0251272555778261	10.7779349221388	8.52294307513859e-07	-1.46762955596623	1
ENSG00000122483.17	CCDC18	1	93179625	1_57	0	0.0150380971557766	6.06300260958025	2.86939022950442e-07	-0.716371428899686	2
ENSG00000117505.12	DR1	1	93346012	1_57	0	0.0210243322711708	9.13840024287614	6.04646245627674e-07	1.29263226036698	2
ENSG00000067334.13	DNTTIP2	1	93879160	1_57	0	0.0128008999592076	4.58713443771338	1.84795310323725e-07	0.0564124767136215	2
ENSG00000023909.9	GCLM	1	93909186	1_57	0	0.0127872903395709	4.57739026994278	1.84206708268929e-07	-0.331284005181832	1
ENSG00000198691.11	ABCA4	1	93999328	1_57	0	0.0149565095038376	6.01316407496552	2.83036391785333e-07	-1.09044799087427	1
ENSG00000117519.15	CNN3	1	94906171	1_58	0	0.0224762916335963	12.5089158904034	8.84816687037248e-07	1.33748196679504	1
ENSG00000172339.9	ALG14	1	95073327	1_58	0	0.0106585682674656	5.66712692042195	1.900950394384e-07	0.711458840739974	2
ENSG00000122481.16	RWDD3	1	95231973	1_58	0	0.0142186742974587	8.30609436680237	3.71676361227614e-07	1.17476180652146	3
ENSG00000188641.12	DPYD	1	97921165	1_60	0	0.0116459827680466	5.11824704037347	1.87588564848263e-07	0.835595859093398	2
ENSG00000162627.16	SNX7	1	98661649	1_60	0	0.0141816236967001	6.92235327473238	3.08950349131323e-07	-0.708537366095531	2
ENSG00000156869.12	FRRS1	1	99766518	1_61	0	0.0144482955864551	5.22642326916262	2.37645814852963e-07	0.41767668354452	2
ENSG00000162688.16	AGL	1	99848840	1_61	0	0.016373792540478	6.37340025902172	3.28419889658825e-07	0.666495206612465	2
ENSG00000117620.14	SLC35A3	1	99969523	1_61	0	0.0159832598944559	6.15203588477927	3.09451929563266e-07	0.938099796122424	2
ENSG00000156875.13	MFSD14A	1	100037607	1_61	0	0.0306153862283909	12.1284968111382	1.16857258836334e-06	1.737142273737	2
ENSG00000156876.9	SASS6	1	100132743	1_61	0	0.0149803972396775	5.55793628088291	2.62026892880788e-07	-0.837764732104707	2
ENSG00000122435.9	TRMT13	1	100132743	1_61	0	0.0136212490402514	4.68628371136461	2.00888226444894e-07	-0.0294969432432235	1
ENSG00000122477.12	LRRC39	1	100178174	1_61	0	0.0290712388813064	11.6511441616153	1.06596044475556e-06	-1.60813965100163	2
ENSG00000137996.12	RTCA	1	100274929	1_61	0	0.0144750095402	5.24336372873262	2.38856914456288e-07	0.493431466314964	1
ENSG00000079335.18	CDC14A	1	100333504	1_61	0	0.024316613940455	10.0062003598579	7.65739884191879e-07	-1.61934147020111	2
ENSG00000181656.6	GPR88	1	100538206	1_62	0	0.0239230333520059	7.37066848738264	5.54922197833021e-07	1.0426167891196	1
ENSG00000162694.13	EXTL2	1	100894659	1_62	0	0.0235192272932746	7.21405166733704	5.33963131446108e-07	0.8379462074915	2
ENSG00000162695.11	SLC30A7	1	100895622	1_62	0	0.0217529245965702	6.49615649617517	4.44716360545636e-07	-0.733623647536445	2
ENSG00000240038.6	AMY2B	1	103559225	1_65	0	0.0116169646041329	4.69851713030661	1.71775987697036e-07	-0.200231935260888	2
ENSG00000162631.18	NTNG1	1	107135646	1_66	0	0	10.9772188877877	0	0.788235720248745	1
ENSG00000134215.15	VAV3	1	107965542	1_67	0	0.0121657686541161	4.56831618295665	1.74905989604239e-07	-0.071801507940731	1
ENSG00000085491.15	SLC25A24	1	108199501	1_67	0	0.0124462289475387	4.78794082462039	1.87540700323183e-07	0.463884999876279	2
ENSG00000162636.15	FAM102B	1	108571155	1_67	0	0.0123798627463203	4.72999533882653	1.84283102920521e-07	0.19483835044127	1
ENSG00000116266.10	STXBP3	1	108761231	1_67	0	0.0339264005824662	13.8933464018631	1.48338411305782e-06	1.60659002995782	1
ENSG00000121957.12	GPSM2	1	108865795	1_67	0	0.0173236118714228	7.75421315183455	4.22751496474203e-07	-0.850894591209953	2
ENSG00000121940.15	CLCC1	1	108963213	1_67	0	0.0126539382903603	4.93101367668868	1.96368079626822e-07	0.237200769262328	2
ENSG00000197780.9	TAF13	1	109075686	1_67	0	0.0121572942708049	4.56506874406157	1.74659906997269e-07	-0.0864962172087869	1
ENSG00000215717.5	TMEM167B	1	109089398	1_67	0	0.0121638237895796	4.56724925419818	1.74837185782572e-07	-0.000876365026118391	2
ENSG00000031698.12	SARS	1	109213564	1_67	0	0.0143096121043215	6.09415489147037	2.74441840545184e-07	-0.732070333124433	2
ENSG00000143126.7	CELSR2	1	109250412	1_67	0	0.0492771587467329	17.5004129844454	2.71395679918397e-06	-1.8763145928259	1
ENSG00000134222.16	PSRC1	1	109279782	1_67	0	0.0122260225387257	4.61074908552825	1.77404917766817e-07	0.34218778563474	2
ENSG00000221986.6	MYBPHL	1	109306632	1_67	0	0.0240315602058836	10.9519157453532	8.28287362564185e-07	-1.69744546730209	1
ENSG00000143106.12	PSMA5	1	109427099	1_67	0	0.0224138334225336	10.3071624735525	7.27049927746606e-07	1.63602766776573	1
ENSG00000143028.8	SYPL2	1	109467180	1_67	0	0.0691088456739907	20.4167161522743	4.44046553540537e-06	-2.17741570223787	1
ENSG00000162650.16	ATXN7L2	1	109480810	1_67	0	0.020096609492735	9.2960340687359	5.87935215640231e-07	1.50975210442293	2
ENSG00000174151.14	CYB561D1	1	109494012	1_67	0	0.0185624120793467	8.43236058926613	4.92597896673529e-07	0.968933055999172	2
ENSG00000181754.6	AMIGO1	1	109509517	1_67	0	0.012287018490546	4.68839625000033	1.81292482281138e-07	-0.504250777728985	1
ENSG00000156097.12	GPR61	1	109539929	1_67	0	0.0243148731465841	10.9655785565096	8.39097703193142e-07	1.33908214311935	1
ENSG00000065135.10	GNAI3	1	109548825	1_67	0	0.0125032790331214	4.80759733895902	1.8917379799435e-07	0.274643373173574	1
ENSG00000168765.16	GSTM4	1	109648984	1_67	0	0.030179411180387	13.0710773873276	1.24145539959471e-06	-1.84301316235123	2
ENSG00000213366.12	GSTM2	1	109670378	1_67	0	0.0166105455619027	7.34028268618184	3.83712242791811e-07	0.598406632292145	1
ENSG00000134184.12	GSTM1	1	109704237	1_67	0	0.0264054065220818	11.5872299131658	9.62900597071853e-07	1.18492395159838	2
ENSG00000134202.10	GSTM3	1	109741163	1_67	0	0.013694257416875	5.7285875241792	2.46885175926058e-07	-0.734685759158125	2
ENSG00000186086.18	NBPF6	1	108470836	1_67	0	0.0375932312232464	14.7919828979093	1.7500281139857e-06	1.81002656306938	1
ENSG00000143093.14	STRIP1	1	110032998	1_68	0	0.0423236673892475	12.8710768990834	1.71438023634079e-06	-1.79857425896365	1
ENSG00000197106.6	SLC6A17	1	110150641	1_68	0	0.0173625722178676	4.65916834263935	2.5458419665615e-07	0.211434960371291	2
ENSG00000116396.14	KCNC4	1	110211143	1_68	0	0.0179687037293849	4.9740714699663	2.81279280741109e-07	-0.321932837360575	1
ENSG00000168679.17	SLC16A4	1	110390514	1_68	0	0.0332959226978226	10.6512070859283	1.11608907447764e-06	-1.28537583458995	1
ENSG00000134248.13	LAMTOR5	1	110407817	1_68	0	0.0176205655132159	4.7945170214126	2.6587266023411e-07	0.239086346112893	2
ENSG00000143125.5	PROK1	1	110448702	1_68	0	0.035881655035119	11.3423665138681	1.28081120153484e-06	1.39456885545721	1
ENSG00000121931.15	LRIF1	1	110964484	1_68	0	0.0221782716782901	6.90750341856876	4.82122923506032e-07	-0.95646293681291	1
ENSG00000156171.14	DRAM2	1	111139496	1_68	0	0.0218200900939841	6.75777904085383	4.64055047321727e-07	-0.590344166497493	1
ENSG00000134255.13	CEPT1	1	111139496	1_68	0	0.0241430836528753	7.68819298279772	5.84152162752111e-07	-0.745633903091285	2
ENSG00000162777.16	DENND2D	1	111192559	1_68	0	0.0177864591153349	4.88050408054123	2.73188964704683e-07	0.261956751226238	1
ENSG00000177272.8	KCNA3	1	111402396	1_69	0	0.0051311071149035	6.71100321133187	1.08369607702201e-07	-0.766268712216695	1
ENSG00000064886.13	CHI3L2	1	111200918	1_69	0	0.00767974923900794	10.1158365936363	2.4448815241321e-07	-1.20833327345903	2
ENSG00000173947.13	PIFO	1	111346034	1_69	0	0.00444200331566991	5.28354720919106	7.38607042609226e-08	0.382442274314542	2
ENSG00000085465.12	OVGP1	1	111427097	1_69	0	0.00434255754990043	5.07121205166607	6.93052807584123e-08	0.321983443999761	1
ENSG00000143110.11	C1orf162	1	111473751	1_69	0	0.00514373335208385	6.59014149603975	1.0667979194009e-07	-0.721517238732668	1
ENSG00000282608.1	ADORA3	1	111528405	1_69	0	0.00979296812346608	12.5453177240392	3.8663839501712e-07	1.41800052127221	1
ENSG00000121933.18	TMIGD3	1	111512997	1_69	0	0.00727790968128506	9.72307065597447	2.22699415456407e-07	-1.14391189834914	2
ENSG00000197852.9	FAM212B	1	111755756	1_69	0	0.00408995558358349	4.61585556455927	5.94127666033602e-08	0.206502661746551	2
ENSG00000064703.11	DDX20	1	111754860	1_69	0	0.00446883259846032	5.24847041809278	7.38135025725174e-08	-0.451268742791344	1
ENSG00000143079.14	CTTNBP2NL	1	112396295	1_69	0	0.00451822740628549	5.20301191619911	7.39829900961146e-08	-0.484971251862965	1
ENSG00000116489.12	CAPZA1	1	112617108	1_69	0	0.169911300314137	21.4694421734887	1.14802672404333e-05	4.81364446318022	1
ENSG00000007341.18	ST7L	1	112624254	1_69	0	0.00469748068613152	8.19616199583801	1.21167043297187e-07	0.349515496018533	1
ENSG00000155363.18	MOV10	1	112673095	1_69	0	0.0102180636197796	23.0352592431566	7.40748328721874e-07	-5.49115906204395	2
ENSG00000155367.15	PPM1J	1	112712590	1_69	0	0.00498068844769484	6.2373533767049	9.77684432219406e-08	-0.0858929908058921	2
ENSG00000155380.11	SLC16A1	1	112956760	1_70	0	0.0105572966742609	6.05708316659361	2.01245063698334e-07	1.20996698034945	1
ENSG00000081026.18	MAGI3	1	113390860	1_70	0	0.0102840223874513	4.56291265697287	1.47677435740522e-07	0.0625505707820823	1
ENSG00000081019.13	RSBN1	1	113810702	1_70	0	0.0104949040395189	4.75168559780332	1.56940540087331e-07	0.201399344080781	1
ENSG00000134242.15	PTPN22	1	113875583	1_70	0	0.0117757878730864	5.72156369247234	2.12037992739375e-07	0.609320676899332	1
ENSG00000188761.11	BCL2L15	1	113967022	1_70	0	0.0224677063564999	11.3196184633976	8.00386033545547e-07	1.2169770213296	1
ENSG00000134262.12	AP4B1	1	113905154	1_70	0	0.0103726829771917	4.61288428695228	1.50581853632134e-07	-0.0737060009835964	1
ENSG00000163349.21	HIPK1	1	113928961	1_70	0	0.0522005946872964	19.1897012445624	3.15248216179091e-06	2.01090456596897	1
ENSG00000116774.11	OLFML3	1	113979261	1_70	0	0.0643824420123306	20.9663381009544	4.24814179206435e-06	-2.14804364113502	1
ENSG00000134207.14	SYT6	1	114154379	1_70	0	0.0296842839384636	13.9470868607285	1.30292391752198e-06	-1.51657543167904	1
ENSG00000197323.11	TRIM33	1	114511320	1_71	0	0.0253752343058696	14.2281803096731	1.13623560711782e-06	-1.70219334307871	1
ENSG00000116752.5	BCAS2	1	114577676	1_71	0	0.0149199408129646	9.76258779792482	4.58396218856124e-07	1.58048485917808	2
ENSG00000175984.14	DENND2C	1	114669904	1_71	0	0.0118519038571514	6.78443853465055	2.53052717628831e-07	0.793220971591114	1
ENSG00000213281.4	NRAS	1	114716596	1_71	0	0.0151215582766669	9.70505761540466	4.61852861993087e-07	1.65767143804832	1
ENSG00000173218.14	VANGL1	1	115641021	1_72	0	0.0137191179272551	11.6841270166338	5.04465455724323e-07	-1.19187425171918	2
ENSG00000163393.12	SLC22A15	1	115976190	1_72	0	0.0647041812085972	26.0084563518991	5.29609658021353e-06	2.78943528274372	2
ENSG00000116815.15	CD58	1	116571486	1_72	0	0.00914529667139907	7.97209294133123	2.29445278550201e-07	-0.92664628330375	1
ENSG00000134247.9	PTGFRN	1	116909700	1_72	0	0.0115958280532471	10.1442564568258	3.70195351125064e-07	1.16867002526186	1
ENSG00000134256.12	CD101	1	117001709	1_72	0	0.00663325042946217	5.03671716143764	1.05143621399528e-07	0.339425522995331	2
ENSG00000116830.11	TTF2	1	117059455	1_72	0	0.0443225714953953	22.4836300702862	3.13617547305865e-06	-2.17372630228248	3
ENSG00000134253.9	TRIM45	1	117122955	1_72	0	0.0171708643660978	13.7417625115812	7.42580550480838e-07	1.54369833235503	1
ENSG00000198162.12	MAN1A2	1	117367404	1_72	0	0.0131496619057738	11.2957713773404	4.67454617650582e-07	-1.37114510429885	2
ENSG00000183508.4	FAM46C	1	117605762	1_72	0	0.00722245407521072	5.81427687440918	1.32156787030156e-07	0.578838956106811	1
ENSG00000196505.10	GDAP2	1	117929798	1_72	0	0.0325079996870028	19.6145147086735	2.00667383576688e-06	1.95974060051725	1
ENSG00000116874.11	WARS2	1	119035043	1_73	0	0.00539323624795229	5.51318545117845	9.35752551249672e-08	0.447061583389392	2
ENSG00000203859.9	HSD3B2	1	119413721	1_73	0	0.00933502392035257	10.4975133553361	3.08397497045775e-07	1.27425846629966	1
ENSG00000143067.4	ZNF697	1	119647482	1_73	0	0.0780755455663588	29.7589375847584	7.31208824249335e-06	-3.10321370961785	1
ENSG00000092621.11	PHGDH	1	119667436	1_73	0	0.00634002497119246	6.94950957071965	1.38660927056476e-07	-0.822607375862872	1
ENSG00000117281.15	CD160	1	145718303	1_73	0	0.00633310674721166	6.94669599367792	1.38453543522315e-07	-0.861381031214991	1
ENSG00000186364.11	NUDT17	1	145844876	1_73	0	0.00486582373471878	4.55749409019021	6.97897207112675e-08	0.1921755885064	1
ENSG00000265241.6	RBM8A	1	145918026	1_73	0	0.0227801674099697	18.7659788563443	1.34535565235835e-06	2.09408735349262	2
ENSG00000121851.12	POLR3GL	1	145963899	1_73	0	0.0268388345053121	20.2711397005406	1.71218541279377e-06	2.18504841726351	1
ENSG00000134193.14	REG4	1	119809830	1_73	0	0.00616571069474836	6.72013626218805	1.30397779483308e-07	0.68510817636154	1
ENSG00000168509.19	HFE2	1	146036954	1_73	0	0.0222531809544136	18.5593525230784	1.29976217480446e-06	-2.07535141235201	1
ENSG00000131791.7	PRKAB2	1	147173048	1_73	0	0.00977537346751733	10.8317540527295	3.33227720732785e-07	-1.34806702126881	1
ENSG00000131778.18	CHD1L	1	147243149	1_73	0	0.00488359932328009	4.58766095806589	7.05083113044968e-08	0.180822473856032	2
ENSG00000116128.10	BCL9	1	147541592	1_73	0	0.00527360230012786	5.56433892609892	9.23485166492515e-08	-0.964031555784789	1
ENSG00000162836.11	ACP6	1	147647471	1_73	0	0.00607476853740918	6.9919322607188	1.33670607177599e-07	1.3572325868935	2
ENSG00000265107.2	GJA5	1	147727484	1_73	0	0.00788038202666264	9.24285688272811	2.29225259961057e-07	1.3746716901204	2
ENSG00000187173.3	LCE2A	1	152698261	1_74	0	0.0264275258320255	9.47571097446984	7.88092664622976e-07	-1.42916301092166	1
ENSG00000143376.12	SNX27	1	151608244	1_74	0	0.0176886968139071	5.78525627596375	3.22053048132442e-07	0.537949134897299	2
ENSG00000143450.16	OAZ3	1	151762965	1_74	0	0.0154700495889404	4.55589657738987	2.21806636499635e-07	-0.165628102303587	2
ENSG00000143436.10	MRPL9	1	151763980	1_74	0	0.0159422403231945	4.831592341958	2.42408927217912e-07	0.388831325626898	1
ENSG00000182134.15	TDRKH	1	151789389	1_74	0	0.0433044374625778	14.0386771980802	1.91323167853617e-06	-1.80827814807718	2
ENSG00000213171.2	LINGO4	1	151805451	1_74	0	0.0279690506240077	9.99812336076486	8.80045627819969e-07	1.26959773515314	2
ENSG00000143365.17	RORC	1	151831413	1_74	0	0.016192291832544	4.97432662108392	2.53484608593388e-07	0.290705242036576	1
ENSG00000225556.1	C2CD4D	1	151839431	1_74	0	0.0161308962958601	4.93948621418283	2.50754797345789e-07	0.341571032125997	1
ENSG00000197747.8	S100A10	1	151994269	1_74	0	0.0156039510284173	4.63492164278754	2.27607175156279e-07	-0.15202815981628	1
ENSG00000159450.12	TCHH	1	152116368	1_74	0	0.259318054499009	31.2452134475848	2.54991218478256e-05	3.18635420132869	1
ENSG00000197915.5	HRNR	1	152220810	1_74	0	0.0195928397206394	6.72385443318042	4.14595574608706e-07	-1.09074251462366	2
ENSG00000143631.10	FLG	1	152240636	1_74	0	0.0155016854741529	4.57462242879968	2.23173769816456e-07	0.180848973634913	2
ENSG00000143536.7	CRNN	1	152414760	1_74	0	0.036567692041876	12.4727848590486	1.4353901308253e-06	1.68102139406457	1
ENSG00000163209.14	SPRR3	1	153002643	1_74	0	0.0155115071753937	4.58043438918318	2.23598887486027e-07	-0.19593487692827	1
ENSG00000241794.1	SPRR2A	1	153057485	1_74	0	0.0180232737179599	5.95718985868156	3.37896811410313e-07	0.571331700413819	1
ENSG00000203785.8	SPRR2E	1	153106201	1_74	0	0.0328465101439142	11.4809687115709	1.18679782236125e-06	1.38072106370014	2
ENSG00000159527.3	PGLYRP3	1	153311019	1_75	0	0.0221034872756583	9.24379880932411	6.43013744471008e-07	-1.29613409907247	1
ENSG00000203782.5	LOR	1	153259400	1_75	0	0.0366001067315033	13.9923856581837	1.61169586698477e-06	1.65421085978347	1
ENSG00000163220.10	S100A9	1	153366838	1_75	0	0.0162394805484219	6.53728081718564	3.34101363539901e-07	0.776091511853521	1
ENSG00000143546.9	S100A8	1	153391654	1_75	0	0.0143825403421731	5.43161940347343	2.45852090591422e-07	0.526997168914454	1
ENSG00000143556.8	S100A7	1	153460264	1_75	0	0.0131012181233974	4.60139732673954	1.89718807788517e-07	0.0906139216226164	2
ENSG00000197956.9	S100A6	1	153535924	1_75	0	0.0180844176814065	7.48006186106471	4.25714744671202e-07	0.896637913944639	1
ENSG00000196420.7	S100A5	1	153541765	1_75	0	0.0266019179417553	11.1144909946158	9.30489552934496e-07	-1.58284051139177	1
ENSG00000188015.9	S100A3	1	153549177	1_75	0	0.0468438526712741	16.3944330204459	2.41689610528534e-06	1.9417082836409	3
ENSG00000196154.11	S100A4	1	153549961	1_75	0	0.0364776662546432	14.0403295972049	1.61180805639592e-06	1.85790008279483	1
ENSG00000196754.10	S100A2	1	153567844	1_75	0	0.0476068231167648	16.4056571542708	2.45794299444746e-06	-1.9954124387811	1
ENSG00000188643.10	S100A16	1	153613108	1_75	0	0.013825756601124	5.15131535737817	2.2413827145132e-07	0.491977454466898	1
ENSG00000189334.8	S100A14	1	153617778	1_75	0	0.0139733524299333	5.12081369009763	2.25189720411895e-07	-0.180615410856018	1
ENSG00000160678.11	S100A1	1	153627648	1_75	0	0.0133642802760925	4.75535346404201	2.00003387857729e-07	0.0658369357022694	1
ENSG00000189171.14	S100A13	1	153610896	1_75	0	0.0157574355940082	6.13736532711861	3.04352231156714e-07	0.563323617768355	2
ENSG00000143553.10	SNAPIN	1	153657644	1_75	0	0.0151979107999992	5.85098721291548	2.79847875255151e-07	0.426677805674725	2
ENSG00000169418.9	NPR1	1	153678582	1_75	0	0.0176515546482636	7.37524974295275	4.09702549400865e-07	0.967744313574483	1
ENSG00000143554.13	SLC27A3	1	153774134	1_75	0	0.0240026617312	10.279697357758	7.76512957751518e-07	-1.39978911057665	1
ENSG00000198837.9	DENND4B	1	153940147	1_75	0	0.056559775794556	18.6466642412863	3.31908063723358e-06	2.21724906054338	1
ENSG00000143570.17	SLC39A1	1	153968263	1_75	0	0.0136667547382425	5.48784753755526	2.36035002979147e-07	-1.00809468550387	1
ENSG00000143578.15	CREB3L4	1	153965090	1_75	0	0.0143109047670774	6.39440985050978	2.87989420785599e-07	-1.5281618596284	2
ENSG00000143552.9	NUP210L	1	154155073	1_75	0	0.0273377141535008	11.7013333240539	1.00671496071747e-06	1.55416157058488	1
ENSG00000143549.19	TPM3	1	154194640	1_75	0	0.0358401300707296	14.6492881681116	1.652323474728e-06	-2.06878713481966	1
ENSG00000143575.14	HAX1	1	154263976	1_75	0	0.0308310087652626	13.2039923671642	1.28115587658535e-06	1.94776940247819	1
ENSG00000143595.12	AQP10	1	154321447	1_75	0	0.0141257792086638	5.18385572426391	2.30448716335656e-07	-0.0352404588383123	2
ENSG00000143515.16	ATP8B2	1	154325898	1_75	0	0.0152815623791064	6.15015779339202	2.95776040462331e-07	0.615292852754477	1
ENSG00000169291.9	SHE	1	154501655	1_75	0	0.0604641137648122	18.9038804349786	3.59714237182523e-06	2.46491939877693	2
ENSG00000160714.9	UBE2Q1	1	154559434	1_75	0	0.0575042053285684	18.2912419571135	3.31018125095634e-06	-2.25926483022315	1
ENSG00000160710.15	ADAR	1	154628057	1_75	0	0.0131005830267832	4.6570146085161	1.92002638946504e-07	-0.396238261913351	1
ENSG00000143603.18	KCNN3	1	154870871	1_76	0	0.0485596200861348	17.9336738369143	2.7406496480586e-06	-2.07290193515254	1
ENSG00000160691.18	SHC1	1	154974041	1_76	0	0.035302207720855	14.9784596052166	1.66409452696675e-06	-1.75876295081977	1
ENSG00000173207.12	CKS1B	1	154975020	1_76	0	0.0385313115228408	15.7880914854812	1.91448690300732e-06	1.81976107382277	1
ENSG00000163354.14	DCST2	1	155033615	1_76	0	0.0113644185697269	4.56187958589983	1.63154859038307e-07	-0.21733492363093	2
ENSG00000163357.10	DCST1	1	155033974	1_76	0	0.0114120748060759	4.60018488109662	1.65214769868685e-07	-0.28374267814049	1
ENSG00000143537.13	ADAM15	1	155062156	1_76	0	0.0115225899551528	4.68840081445759	1.70013658775025e-07	-0.0482723807144084	1
ENSG00000169242.11	EFNA1	1	155127376	1_76	0	0.0115774974268978	4.73192711403474	1.72409706839269e-07	-0.581516511361225	2
ENSG00000169241.17	SLC50A1	1	155135811	1_76	0	0.0798798646579797	22.5887817724591	5.67857157037416e-06	2.8718104812069	1
ENSG00000169231.13	THBS3	1	155208991	1_76	0	0.0679533322799364	21.0693093472984	4.50578050625874e-06	-2.75449351764607	1
ENSG00000173171.14	MTX1	1	155208991	1_76	0	0.0679533322799364	21.0693093472984	4.50578050625874e-06	-2.75449351764607	1
ENSG00000177628.15	GBA	1	155244216	1_76	0	0.011485065957055	4.65853951584847	1.68380676885473e-07	-0.132226119882277	2
ENSG00000160767.20	FAM189B	1	155255194	1_76	0	0.0114240203899854	4.6097610991303	1.65731996416807e-07	0.0682846239966987	2
ENSG00000116521.10	SCAMP3	1	155262283	1_76	0	0.0118325339252719	4.93140460469257	1.83635807210191e-07	0.576395657521112	1
ENSG00000143630.9	HCN3	1	155277916	1_76	0	0.0113926766735842	4.58461394928126	1.64375662925928e-07	0.351273573923122	1
ENSG00000132718.8	SYT11	1	155859720	1_76	0	0.0113594325949898	4.5578623369773	1.62939663998365e-07	-0.105240029787176	1
ENSG00000143622.10	RIT1	1	155911161	1_76	0	0.0123750672502976	5.34186741600947	2.08041341777887e-07	0.276766061087275	1
ENSG00000132680.10	KIAA0907	1	155934601	1_76	0	0.0249492873413385	11.7771299036303	9.24712192519819e-07	1.27830097859455	1
ENSG00000163479.13	SSR2	1	156020665	1_76	0	0.0364589706930519	15.276599458646	1.7528310956031e-06	1.87970584903551	2
ENSG00000116586.11	LAMTOR2	1	156055222	1_76	0	0.0137076166339848	6.27862015294249	2.70853924881974e-07	0.743481079252914	1
ENSG00000132698.14	RAB25	1	156061029	1_76	0	0.047480225374233	17.7247906230662	2.64851757489843e-06	1.89417090162574	1
ENSG00000196189.12	SEMA4A	1	156147070	1_76	0	0.0387652230488459	15.8441192180532	1.93294440195981e-06	-1.68532178798578	1
ENSG00000160785.13	SLC25A44	1	156192768	1_76	0	0.028987680688137	13.1591770130481	1.20046961288579e-06	-2.03917418164986	2
ENSG00000160783.19	PMF1	1	156236330	1_76	0	0.0573900624824152	19.489662588906	3.52005939732782e-06	-2.53310408238322	1
ENSG00000242252.1	BGLAP	1	156236330	1_76	0	0.0573900624824152	19.489662588906	3.52005939732782e-06	-2.53310408238322	1
ENSG00000160781.15	PAQR6	1	156248323	1_76	0	0.0120183432736042	5.07405345628107	1.9191486567031e-07	-0.27299297571931	2
ENSG00000198952.8	SMG5	1	156261145	1_76	0	0.0114957890475046	4.66708827822723	1.68847165771577e-07	0.400094079480884	1
ENSG00000163472.18	TMEM79	1	156282500	1_76	0	0.016403466737175	7.92447292797176	4.09086362669325e-07	0.810180021126621	1
ENSG00000198715.11	GLMP	1	156290761	1_76	0	0.020945831812496	10.1686002411753	6.70297747377418e-07	1.35511866808392	1
ENSG00000163467.11	TSACC	1	156337127	1_76	0	0.0161135931922448	7.76094651488827	3.93564628384472e-07	-0.787859875622248	1
ENSG00000183856.10	IQGAP3	1	156572426	1_77	0	0.0090555121750433	6.95586757066761	1.98231787716817e-07	0.793292562096383	1
ENSG00000187862.11	TTC24	1	156582056	1_77	0	0.00984228098822348	7.67053247217209	2.37591142583288e-07	1.04194728275775	1
ENSG00000163382.11	NAXE	1	156590832	1_77	0	0.034947705317497	19.2718739711277	2.11958865178381e-06	-2.01906411225137	1
ENSG00000160818.16	GPATCH4	1	156601175	1_77	0	0.00741572302584248	5.12809547786933	1.19679172296664e-07	-0.386998831109729	2
ENSG00000132702.12	HAPLN2	1	156618957	1_77	0	0.0254362774267608	16.3328124883633	1.30744522370536e-06	-1.83699701620532	1
ENSG00000132688.10	NES	1	156677793	1_77	0	0.00732761405235027	5.09701847564256	1.1754056347743e-07	0.663601662943577	1
ENSG00000143314.12	MRPL24	1	156741833	1_77	0	0.0826105750859977	26.9496784840302	7.0064529099507e-06	-3.2307372717949	1
ENSG00000143294.14	PRCC	1	156750758	1_77	0	0.0425730832712308	21.0255561992334	2.81703064286809e-06	-2.66136526707213	1
ENSG00000198400.11	NTRK1	1	156815564	1_77	0	0.0716435358984816	25.8089377740426	5.81910396066233e-06	2.91604292454704	2
ENSG00000027869.11	SH2D2A	1	156816783	1_77	0	0.0548989817826735	23.7018692343298	4.09501843347615e-06	-2.68366557352832	1
ENSG00000187800.13	PEAR1	1	156893825	1_77	0	0.00714326563862477	4.76528754364573	1.07125999259462e-07	0.00927423480040182	1
ENSG00000132694.18	ARHGEF11	1	157045234	1_77	0	0.0176665892775971	13.9300478923403	7.74487291210286e-07	2.08623152937472	1
ENSG00000117036.11	ETV3	1	157138777	1_77	0	0.00744897444869419	5.36925171676946	1.25869127837331e-07	-0.724644592942878	1
ENSG00000143297.18	FCRL5	1	157552226	1_77	0	0.0705850387125342	24.8831494335814	5.52747743870767e-06	-2.99391710096258	1
ENSG00000160856.20	FCRL3	1	157700967	1_77	0	0.0106901704689817	8.33371521386232	2.8037046355399e-07	-1.41859829256659	1
ENSG00000158473.6	CD1D	1	158180266	1_78	0	0.00980057029888692	4.90015727328991	1.51136841180535e-07	-0.230233348615952	1
ENSG00000158477.6	CD1A	1	158254492	1_78	0	0.0121041537862089	6.83215739366383	2.60256310808019e-07	0.804030510055802	1
ENSG00000158488.15	CD1E	1	158353463	1_78	0	0.0174771290411195	10.1991094866395	5.60972175338484e-07	1.16402956585712	2
ENSG00000163563.7	MNDA	1	158830693	1_78	0	0.00969708738230368	4.80305550603815	1.46577695148155e-07	-0.210358330637256	1
ENSG00000163564.14	PYHIN1	1	158862654	1_78	0	0.0242764941982345	13.2184973460511	1.00989688290561e-06	1.68352039146845	2
ENSG00000163565.18	IFI16	1	158999686	1_78	0	0.00983212149397183	4.92955183060121	1.52532942179492e-07	0.188186843415237	1
ENSG00000163568.14	AIM2	1	159146891	1_78	0	0.0139340188647586	8.12168115593296	3.56148650970009e-07	-0.901861370964972	1
ENSG00000213088.9	ACKR1	1	159204097	1_78	0	0.0139206632895332	8.11290873359123	3.55422971163342e-07	-0.997386697215225	1
ENSG00000179639.10	FCER1A	1	159288755	1_78	0	0.0452389209066426	18.9681987704518	2.70051940783733e-06	2.4958270863165	2
ENSG00000158716.8	DUSP23	1	159759257	1_78	0	0.0273001314490262	14.2993850300692	1.22854500953922e-06	1.69062027660706	3
ENSG00000158714.10	SLAMF8	1	159826512	1_78	0	0.0168002768009903	9.83673782150723	5.20087609345883e-07	-1.25120401876919	2
ENSG00000188004.9	C1orf204	1	159838496	1_78	0	0.0752739724294125	23.7231699278436	5.61987335827957e-06	-2.32305510427523	3
ENSG00000243284.1	VSIG8	1	159856126	1_78	0	0.0120226801354422	6.77033241004244	2.56165275579718e-07	-0.769076719606943	3
ENSG00000213085.9	CFAP45	1	159899758	1_78	0	0.0129220388391889	7.43095319686689	3.02193098504217e-07	0.903694276714026	1
ENSG00000158710.14	TAGLN2	1	159925320	1_78	0	0.0102999804546717	5.35485170597798	1.73577257593102e-07	0.448465961548259	2
ENSG00000085552.16	IGSF9	1	159936366	1_78	0	0.00957947677096971	4.69143719411411	1.41434926463489e-07	-0.165169313404947	1
ENSG00000158764.6	ITLN2	1	160954636	1_79	0	0.014044398062975	9.60570604968214	4.24562269672964e-07	1.18936382181296	1
ENSG00000143315.6	PIGM	1	160024381	1_79	0	0.00834903317078195	4.8459771107724	1.27328762636155e-07	0.246763730454192	2
ENSG00000162729.13	IGSF8	1	160102029	1_79	0	0.00862938941232838	5.14795091271793	1.39805236445157e-07	-0.439686130260134	1
ENSG00000132681.16	ATP1A4	1	160177358	1_79	0	0.0121621419346473	8.28762094904615	3.17211497834349e-07	-0.892724867725019	1
ENSG00000143318.12	CASQ1	1	160177358	1_79	0	0.0121621419346473	8.28762094904615	3.17211497834349e-07	-0.89272486772502	1
ENSG00000132716.18	DCAF8	1	160262886	1_79	0	0.00969900672161306	6.2165635725333	1.89752109730595e-07	-0.586882208494713	1
ENSG00000162735.18	PEX19	1	160286214	1_79	0	0.00924121795733657	5.7743366019448	1.67934638423429e-07	-0.498474277203926	1
ENSG00000122218.14	COPA	1	160343540	1_79	0	0.0144110521534829	9.84188048356695	4.46357411510253e-07	1.30758470542158	1
ENSG00000162736.15	NCSTN	1	160343540	1_79	0	0.0144110521534829	9.84188048356695	4.46357411510253e-07	1.30758470542158	1
ENSG00000171786.5	NHLH1	1	160367549	1_79	0	0.00846616084912388	4.97335086754442	1.32508759618324e-07	0.407915469715241	1
ENSG00000162738.5	VANGL2	1	160400615	1_79	0	0.00828740381191173	4.77823122011333	1.24621976836681e-07	0.0786526073604524	1
ENSG00000066294.14	CD84	1	160579090	1_79	0	0.0422377609711514	19.7436042308507	2.62443788657794e-06	-2.10811336874376	2
ENSG00000117090.14	SLAMF1	1	160633908	1_79	0	0.00929788839354861	5.83024526050758	1.70600432218682e-07	-0.497721328051979	3
ENSG00000117091.9	CD48	1	160711718	1_79	0	0.0112235891244328	7.55242085257227	2.66763812710681e-07	-0.898726883240415	2
ENSG00000026751.16	SLAMF7	1	160777825	1_79	0	0.0121434506421702	8.27356167131303	3.161866972266e-07	-1.09478392497381	1
ENSG00000122223.12	CD244	1	160862395	1_79	0	0.0103665308154676	6.82548798745451	2.22677390536551e-07	0.791976124179275	1
ENSG00000179914.4	ITLN1	1	160884736	1_79	0	0.0192834649219471	12.5136785050336	7.59414768960702e-07	1.6096335496899	1
ENSG00000158769.17	F11R	1	161021088	1_79	0	0.0113732984079659	7.67368865953577	2.74662635292472e-07	-1.20678616117124	1
ENSG00000215845.10	TSTD1	1	161039059	1_79	0	0.00862809320157121	5.14656578926254	1.39746625684571e-07	0.362519424950733	1
ENSG00000158773.14	USF1	1	160466663	1_79	0	0.224015452579866	35.6856262830594	2.51582410367628e-05	3.39375481722915	2
ENSG00000162755.13	KLHDC9	1	161098329	1_79	0	0.0091937456538953	5.72724316004104	1.657093755277e-07	0.603342340837198	2
ENSG00000143256.4	PFDN2	1	161117821	1_79	0	0.00809121307725769	4.55922590570959	1.16095055516058e-07	-0.0619198196696346	1
ENSG00000158793.13	NIT1	1	161118210	1_79	0	0.00882837965121108	5.35638687478023	1.48820209625446e-07	-0.420978596853301	2
ENSG00000143222.11	UFC1	1	161153113	1_79	0	0.00888607880242542	5.41597827841715	1.51459335757344e-07	-0.563597685634685	1
ENSG00000143258.15	USP21	1	161159962	1_79	0	0.00834973609373324	4.84674200386067	1.27359582087553e-07	0.229539295991411	1
ENSG00000158850.14	B4GALT3	1	161177981	1_79	0	0.00898314179412285	5.51530521187008	1.55921778344549e-07	0.45658026915236	1
ENSG00000158864.12	NDUFS2	1	161191082	1_79	0	0.0203241464292245	12.9964562716208	8.31277907832582e-07	-1.56815585909397	2
ENSG00000158869.10	FCER1G	1	161215186	1_79	0	0.0133594525898678	9.14760684644476	3.84596322865578e-07	1.12215687148522	2
ENSG00000158882.14	TOMM40L	1	161226376	1_79	0	0.0157807935840283	10.6742567987975	5.30121550648407e-07	-1.43527306253032	1
ENSG00000248485.1	PCP4L1	1	161259053	1_79	0	0.00812272901102984	4.59476416852606	1.17455717978458e-07	0.0944990557852371	1
ENSG00000158887.15	MPZ	1	161309728	1_79	0	0.0103686228624758	6.82731693952979	2.22782009065431e-07	-0.838486499341895	2
ENSG00000143252.14	SDHC	1	161313069	1_79	0	0.00897272260076953	5.50470027456999	1.55441469073863e-07	0.478266868765256	1
ENSG00000143226.13	FCGR2A	1	161505035	1_79	0	0.00851835026889125	5.02953671306012	1.34831836616043e-07	0.431112153385775	1
ENSG00000173110.7	HSPA6	1	161524256	1_79	0	0.00818203632106118	4.66126610017888	1.20025707099816e-07	0.138799895457203	1
ENSG00000203747.10	FCGR3A	1	161551141	1_79	0	0.00809320311194162	4.56147340013507	1.16180852851615e-07	0.0321470771308223	1
ENSG00000132185.16	FCRLA	1	161707945	1_79	0	0.0101102683056975	6.59646656919585	2.09885782347772e-07	0.640809102139718	1
ENSG00000162746.14	FCRLB	1	161714779	1_79	0	0.0566395745294731	22.471503879299	4.00554019386349e-06	-2.39070597016593	2
ENSG00000081721.11	DUSP12	1	161749589	1_79	0	0.0269915404841107	15.606279059046	1.32567178706977e-06	1.85669589886433	1
ENSG00000118217.5	ATF6	1	161764807	1_79	0	0.0348153848761801	17.9547781377505	1.96725300462687e-06	2.12462980460411	2
ENSG00000198574.5	SH2D1B	1	162412043	1_80	0	0.0213003679577233	13.9953407402506	9.38165711402699e-07	1.57563321958784	1
ENSG00000117143.13	UAP1	1	162561114	1_80	0	0.0139795117333693	10.1310777602633	4.45714358973538e-07	1.22243962733291	1
ENSG00000162733.16	DDR2	1	162631124	1_80	0	0.00910311504463635	6.20445343419446	1.77747104365519e-07	-0.641052003829137	1
ENSG00000143228.12	NUF2	1	163266611	1_80	0	0.00827226510173029	5.32934344950211	1.38741736791516e-07	-0.432873406121228	1
ENSG00000143149.12	ALDH9A1	1	165678104	1_81	0	0.0180459708653591	4.6200217217533	2.62381519628663e-07	0.114318467489804	3
ENSG00000143195.12	ILDR2	1	166615718	1_82	0	0.0190544885075123	13.9986102566162	8.39442959823754e-07	-1.69863915521674	2
ENSG00000143194.12	MAEL	1	166975572	1_82	0	0.0199649785266319	14.4272913918427	9.06489179791917e-07	-1.69614489687196	2
ENSG00000143157.11	POGK	1	166839016	1_82	0	0.00819008851356595	6.26490211135742	1.61477441104891e-07	0.762725728307871	1
ENSG00000152382.5	TADA1	1	166862708	1_82	0	0.00814806029675819	6.21787298072251	1.5944285190591e-07	-0.637656014345805	2
ENSG00000198842.9	DUSP27	1	167094415	1_82	0	0.00761707499743736	5.60191127842356	1.3428683301152e-07	-0.544265596899673	1
ENSG00000143167.11	GPA33	1	167166704	1_82	0	0.00724338373700861	5.14219221255969	1.17219205564768e-07	0.354788982198949	1
ENSG00000198821.10	CD247	1	167518220	1_82	0	0.00855482849581013	6.66324932650334	1.79393352131078e-07	0.737231950469104	1
ENSG00000143162.7	CREG1	1	167554150	1_82	0	0.00734086252398303	5.26435082693776	1.2161884885341e-07	-0.434085619166458	2
ENSG00000198771.10	RCSD1	1	167627233	1_82	0	0.050023311688864	22.9091559068972	3.60653790812861e-06	2.24829849992505	1
ENSG00000197965.11	MPZL1	1	167721546	1_82	0	0.00772427623227445	5.7296480629877	1.39281911013656e-07	0.578373508975064	2
ENSG00000143164.15	DCAF6	1	167879572	1_82	0	0.114417029045827	30.6991295217969	1.10541588592969e-05	2.83488618379509	1
ENSG00000143158.10	MPC2	1	167936173	1_82	0	0.0156179841217621	12.1737756205159	5.98355439563662e-07	-1.56149991440808	2
ENSG00000143147.14	GPR161	1	168137545	1_82	0	0.00766719869395793	5.66186072574541	1.36617040735308e-07	0.499134524704932	1
ENSG00000143155.12	TIPRL	1	168178654	1_82	0	0.015846942115216	12.3072465890482	6.13783695230702e-07	-1.46423397602018	2
ENSG00000143185.3	XCL2	1	168541843	1_82	0	0.0238412201026794	16.0584346579063	1.20487130038847e-06	1.70253788021253	1
ENSG00000143184.4	XCL1	1	168580253	1_82	0	0.00840717964469695	6.50407818889146	1.72085807754318e-07	-0.722014177069511	1
ENSG00000143196.4	DPT	1	168728935	1_82	0	0.0117264126124441	9.54826525165484	3.52369751675721e-07	1.21864042835633	2
ENSG00000143156.13	NME7	1	169319532	1_83	0	0.0171173237790688	4.86168709348173	2.61897795438127e-07	0.858258020091034	2
ENSG00000117477.12	CCDC181	1	169462361	1_83	0	0.0166475171939566	4.60620039964448	2.41324421885771e-07	0.107628395802565	2
ENSG00000117479.12	SLC19A2	1	169485770	1_83	0	0.0168859764491713	4.7366696209258	2.51714507658309e-07	0.0890198953998218	1
ENSG00000198734.10	F5	1	169586812	1_83	0	0.0202934063341728	6.42417080174897	4.10280620983593e-07	0.724024271710564	1
ENSG00000174175.16	SELP	1	169633003	1_83	0	0.0459414617013865	13.9651015886091	2.01910024669731e-06	1.70964544443009	1
ENSG00000000460.16	C1orf112	1	169662225	1_83	0	0.0166362197479173	4.60001160715977	2.40836634439473e-07	0.280579286333323	2
ENSG00000188404.8	SELL	1	169712216	1_83	0	0.0310279191617711	10.3328193036235	1.00897512561925e-06	-1.48167663819173	1
ENSG00000007908.15	SELE	1	169764425	1_83	0	0.0186069810139844	5.62741408193143	3.29529091625366e-07	0.561224224908235	1
ENSG00000171806.11	METTL18	1	169787074	1_83	0	0.0178079689879862	5.22449173567449	2.92797531445337e-07	0.468995832538957	1
ENSG00000000457.13	SCYL3	1	169891332	1_83	0	0.0408297111897977	12.8709415528525	1.6538480281719e-06	1.68864975501087	2
ENSG00000116132.11	PRRX1	1	170662279	1_84	0	0.016112720847505	9.32096182593756	4.72648828753005e-07	-1.19988311358915	1
ENSG00000094963.13	FMO2	1	171185893	1_84	0	0.00957650985170833	4.55613953503193	1.37313503977892e-07	-0.0200210280316886	1
ENSG00000010932.16	FMO1	1	171257566	1_84	0	0.00987167536392985	4.83382161887963	1.50172516439527e-07	-0.353466929825824	1
ENSG00000076258.9	FMO4	1	171313714	1_84	0	0.00957642393088964	4.55605740704064	1.37309796834315e-07	-0.0877698323087631	1
ENSG00000034971.16	MYOC	1	171652737	1_84	0	0.0129488279873324	7.31746831078775	2.98194950997144e-07	-0.978407310333986	2
ENSG00000117533.14	VAMP4	1	171742190	1_84	0	0.0175096921745452	10.0836919265419	5.55657337489678e-07	1.17373145401788	1
ENSG00000010165.19	METTL13	1	171781417	1_84	0	0.00963347342109111	4.61038358667909	1.39774818706634e-07	0.0398449277709009	1
ENSG00000135845.9	PIGC	1	172443657	1_84	0	0.00957890373031045	4.55842517223662	1.3741673082535e-07	-0.0865435900720026	1
ENSG00000094975.13	SUCO	1	172496074	1_84	0	0.00972815718192333	4.69985137903586	1.43887702269491e-07	-0.139650155966127	2
ENSG00000117560.7	FASLG	1	172658724	1_84	0	0.0379615670377783	17.2107017242819	2.05613527217135e-06	1.77184598969553	1
ENSG00000120337.8	TNFSF18	1	173049540	1_84	0	0.0140727881695161	8.08002797856961	3.57850796988153e-07	0.931822155646334	2
ENSG00000152061.23	RABGAP1L	1	174159319	1_85	0	0.0347735689782861	10.6000642288748	1.1600233659908e-06	1.8329559187769	2
ENSG00000117592.8	PRDX6	1	173476539	1_85	0	0.0204716674219924	5.71933390974993	3.68474674357283e-07	-0.629005716013523	1
ENSG00000117593.9	DARS2	1	173823772	1_85	0	0.0242449930393476	7.2747401329824	5.55070979081997e-07	-1.25281531943502	1
ENSG00000117601.13	SERPINC1	1	173916899	1_85	0	0.0180896638333465	4.58339299618409	2.60931533567115e-07	-0.00679911033683903	2
ENSG00000203737.3	GPR52	1	174457318	1_85	0	0.0273282356709321	8.37691566629572	7.20451435777528e-07	1.51152419484922	1
ENSG00000120333.4	MRPS14	1	175023749	1_85	0	0.019241083732068	5.14990829370543	3.11844435291633e-07	0.439028047841768	1
ENSG00000120332.15	TNN	1	175068086	1_85	0	0.0187617999205258	4.91828997712856	2.90400663727328e-07	-0.35118768135775	2
ENSG00000152092.15	ASTN1	1	177165274	1_86	0	0.011644797834125	7.62262485274003	2.79347940153498e-07	0.935365923745049	1
ENSG00000116147.16	TNR	1	175744070	1_86	0	0.0239180584107706	14.2262660594862	1.0708430502148e-06	1.57938726619622	1
ENSG00000143207.19	RFWD2	1	176207677	1_86	0	0.0198176386744765	12.4976112702438	7.79449336429304e-07	-1.46481858564915	1
ENSG00000075391.16	RASAL2	1	178093905	1_87	0	0.0186383878613222	5.46128557726777	3.20340763013405e-07	-0.661655055124823	2
ENSG00000116191.17	RALGPS2	1	178725006	1_87	0	0.0183794251214371	5.33289750769548	3.0846375001727e-07	0.727242162490934	1
ENSG00000116194.12	ANGPTL1	1	178867836	1_87	0	0.0278145401700809	9.14323240304731	8.00351230697158e-07	1.45286995346051	1
ENSG00000162779.21	AXDND1	1	179363963	1_89	0	0.00811165659114332	4.566363124782	1.16570584599066e-07	-0.218961362548493	2
ENSG00000116218.12	NPHS2	1	179528590	1_89	0	0.0132110786415169	9.02936116332039	3.75408650752734e-07	-1.30099423636057	1
ENSG00000186283.13	TOR3A	1	179082165	1_89	0	0.0081030962097941	4.55671106881138	1.1620142686107e-07	-0.0485586265658316	1
ENSG00000143322.19	ABL2	1	179229872	1_89	0	0.00831782351303168	4.79580809719635	1.25539522255731e-07	0.209580838323363	1
ENSG00000057252.12	SOAT1	1	179250644	1_89	0	0.00818528023365161	4.64895973958613	1.1975628399163e-07	-0.268135915591345	3
ENSG00000162782.15	TDRD5	1	179591583	1_89	0	0.00818448041357278	4.64807021919997	1.19721670443025e-07	-0.240196804456206	1
ENSG00000169905.12	TOR1AIP2	1	179878267	1_89	0	0.0397440263277371	19.1637396970317	2.39696172213954e-06	2.4458039555248	1
ENSG00000135837.15	CEP350	1	179954679	1_89	0	0.0604368585662409	23.0613210596593	4.38626673223091e-06	2.66316424658059	1
ENSG00000121454.5	LHX4	1	180256021	1_89	0	0.00858872041610281	5.0888089275742	1.37547779508371e-07	-0.186566126902421	1
ENSG00000230124.6	ACBD6	1	180502528	1_89	0	0.00998511116016643	6.46659752789335	2.03206553321351e-07	0.766034100068715	2
ENSG00000135823.13	STX6	1	181025454	1_89	0	0.0377506208461645	18.687426237265	2.2201512568643e-06	-2.03579348118165	1
ENSG00000153029.14	MR1	1	181052721	1_89	0	0.0487401033201249	21.0569028714453	3.22990622165599e-06	-2.19924397311329	1
ENSG00000162783.10	IER5	1	181089177	1_89	0	0.0108625084616245	7.23719728327799	2.47405592779487e-07	0.804300294360673	1
ENSG00000198216.10	CACNA1E	1	181412848	1_90	0	0.0158554154012991	4.61461525275319	2.30261906221708e-07	0.189668738547622	1
ENSG00000135828.11	RNASEL	1	182589381	1_90	0	0.0166102963478469	5.04120078815038	2.63524106825334e-07	0.345688848084898	2
ENSG00000143333.6	RGS16	1	182604092	1_90	0	0.0207323174730479	7.07624326891389	4.61699685818718e-07	-0.876802668710741	2
ENSG00000135862.5	LAMC1	1	183023054	1_91	0	0.0121921077394658	4.79711520462416	1.84063600815119e-07	-0.284518862946104	2
ENSG00000058085.14	LAMC2	1	183186170	1_91	0	0.012638564397044	5.12643670246876	2.03902391131257e-07	-0.502334810630103	2
ENSG00000157064.10	NMNAT2	1	183418808	1_91	0	0.0227972292348564	10.5196490006094	7.54731174862065e-07	-1.38795645389394	1
ENSG00000116698.21	SMG7	1	183471970	1_91	0	0.0210325679522619	9.79777616094932	6.48528084260838e-07	1.33555639095768	2
ENSG00000116701.14	NCF2	1	183591057	1_91	0	0.0170561120007117	7.94187467117853	4.26296770102773e-07	1.07434520904493	1
ENSG00000162704.15	ARPC5	1	183635770	1_91	0	0.0236830785438628	10.7843693975636	8.03788677683142e-07	-1.45360979366817	1
ENSG00000143344.15	RGL1	1	183635770	1_91	0	0.0236830785438628	10.7843693975636	8.03788677683142e-07	-1.45360979366817	1
ENSG00000198756.10	COLGALT2	1	184036788	1_91	0	0.0202981061083283	9.40519803299576	6.00803475781858e-07	1.20507184561462	2
ENSG00000198860.11	TSEN15	1	184051811	1_91	0	0.019963904880698	9.29980924146578	5.8429007063722e-07	-1.19336898892718	1
ENSG00000135842.16	FAM129A	1	184973795	1_92	0	0.0124952018931374	4.58872836093197	1.8044489543046e-07	0.228923272274347	2
ENSG00000121486.11	TRMT1L	1	185156912	1_92	0	0.0152804860666681	6.57170008361205	3.16026774051485e-07	-0.991379767451248	1
ENSG00000116668.12	SWT1	1	185156912	1_92	0	0.0152804860666681	6.57170008361205	3.16026774051485e-07	0.991379767451248	1
ENSG00000116679.15	IVNS1ABP	1	185317057	1_92	0	0.0156028641639318	8.14397429666143	3.99898426787264e-07	1.73299390507954	2
ENSG00000143341.11	HMCN1	1	185740342	1_92	0	0.015865173887713	6.83639254100065	3.41334983753594e-07	0.826082566217584	1
ENSG00000047410.13	TPR	1	186376149	1_92	0	0.0203466677599188	9.10742602579192	5.83173686231569e-07	1.01035782123099	1
ENSG00000157181.15	C1orf27	1	186376310	1_92	0	0.046364314215646	16.6422968022915	2.42832089670463e-06	2.00086079581451	1
ENSG00000262180.1	OCLM	1	186400270	1_92	0	0.0204914245341311	9.17732932133499	5.91830633801634e-07	1.02040646932444	1
ENSG00000073756.11	PTGS2	1	186680089	1_92	0	0.015476743490851	6.55212845481297	3.19132446528592e-07	-0.882830676168725	1
ENSG00000150681.9	RGS18	1	192159053	1_96	0	0.0120055158472112	8.69017770416203	3.28335964747568e-07	1.10101145172824	1
ENSG00000090104.11	RGS1	1	192579413	1_96	0	0.00925549621161858	6.33835320571329	1.8462270839511e-07	0.613228816931353	1
ENSG00000116747.12	TROVE2	1	193061470	1_96	0	0.0139032737530278	9.83000496309221	4.30110242500466e-07	-0.954427078901044	1
ENSG00000023572.8	GLRX2	1	193106302	1_96	0	0.00995092969772104	7.16858147554515	2.24494578496369e-07	-0.980699311252608	1
ENSG00000000971.15	CFH	1	196651787	1_98	0	0.0199438071143783	10.1315082067261	6.35903388950843e-07	0.723269751185835	1
ENSG00000244414.6	CFHR1	1	196740093	1_98	0	0.0150930527882156	8.00673007755842	3.80313071500541e-07	-0.0136134022235129	1
ENSG00000177888.7	ZBTB41	1	197200897	1_98	0	0.0119149204310725	6.6382280327888	2.48915698351534e-07	-0.542818283013607	1
ENSG00000213047.12	DENND1B	1	197774376	1_99	0	0.0174390578029979	7.77665953484457	4.26800654413128e-07	1.07771196883552	1
ENSG00000203724.10	C1orf53	1	197902889	1_99	0	0.0264819757776542	11.6166644648114	9.68145883212396e-07	-1.39579768184451	1
ENSG00000081237.18	PTPRC	1	198638643	1_99	0	0.0125296066566037	4.74609592389484	1.87147022794088e-07	-0.23525392193755	1
ENSG00000081248.10	CACNA1S	1	201112649	1_101	0	0.0146070101901925	4.57251649206505	2.10196551402712e-07	0.0430239855774303	2
ENSG00000170128.4	GPR25	1	200872533	1_101	0	0.0200181041091901	7.46391521097572	4.70217311994435e-07	0.818204472937124	1
ENSG00000118193.11	KIF14	1	200620703	1_101	0	0.0169434756288923	5.93312659209162	3.16369851571458e-07	-0.539872695685043	1
ENSG00000118200.14	CAMSAP2	1	200737962	1_101	0	0.0195063018405294	7.22604985395231	4.43593187075244e-07	-0.923651898957104	3
ENSG00000232237.3	ASCL5	1	201111170	1_101	0	0.0151077385776821	4.88147668374112	2.32091723820979e-07	0.287866299269202	1
ENSG00000116857.16	TMEM9	1	201162018	1_101	0	0.0148785479748543	4.7413436887435	2.22009194339781e-07	0.225337454001113	1
ENSG00000118194.18	TNNT2	1	201378187	1_101	0	0.0246804230540368	9.38896540426517	7.29254826743267e-07	1.15225900478873	1
ENSG00000159176.13	CSRP1	1	201509157	1_101	0	0.0148079256660648	4.69773192544656	2.18923019540626e-07	0.199736883805061	1
ENSG00000134369.15	NAV1	1	201622146	1_102	0	0.0120477387773678	5.26107974236901	1.99475425716005e-07	-0.469998467716914	1
ENSG00000198700.9	IPO9	1	201828710	1_102	0	0.0122300642516041	5.39859286724383	2.07786959832586e-07	0.23315161342336	2
ENSG00000198892.6	SHISA4	1	201888432	1_102	0	0.0126990762182212	5.7431917783949	2.29527339167086e-07	0.406886422333055	1
ENSG00000163431.12	LMOD1	1	201903136	1_102	0	0.0816480514288419	22.959030611891	5.89940681204967e-06	2.78308695322527	1
ENSG00000176393.10	RNPEP	1	201981821	1_102	0	0.0117590309644909	5.03900510758045	1.86477013948735e-07	-0.431830704397714	1
ENSG00000163435.15	ELF3	1	202007718	1_102	0	0.0908179603690773	23.9660295728586	6.84978292626373e-06	-2.39499131259308	1
ENSG00000170075.8	GPR37L1	1	202123232	1_102	0	0.0113958630556261	4.75182911132451	1.70418606268974e-07	-0.249290275514713	1
ENSG00000133067.17	LGR6	1	202194236	1_102	0	0.013304533234334	6.1698348792819	2.58334350477914e-07	0.859282147981557	1
ENSG00000077157.21	PPP1R12B	1	202348568	1_102	0	0.0194247826044281	9.64067342376571	5.89348947352154e-07	1.25881243711144	2
ENSG00000143858.11	SYT2	1	202710717	1_102	0	0.0164318651287639	8.10499445576555	4.19129816671131e-07	-1.0850801280761	1
ENSG00000117139.16	KDM5B	1	202809133	1_102	0	0.0157416519695165	7.7114547369867	3.82028351014697e-07	-0.833614873894617	1
ENSG00000117153.15	KLHL12	1	202928138	1_102	0	0.0188164852858989	9.3485506921731	5.53594499341488e-07	1.16346719891465	2
ENSG00000159346.12	ADIPOR1	1	202958751	1_102	0	0.0175611402242024	8.71479272781319	4.81635784657272e-07	1.0095782646322	1
ENSG00000163444.11	TMEM183A	1	203005569	1_102	0	0.01139794409374	4.75349980599814	1.70509655388668e-07	-0.136822672046317	1
ENSG00000163485.16	ADORA1	1	203090600	1_102	0	0.0125505826531235	5.63550892151774	2.22590181435712e-07	-0.691333858326781	1
ENSG00000133055.8	MYBPH	1	203175705	1_102	0	0.0164632765670653	8.12251983668182	4.20839046849975e-07	-0.953380816143879	1
ENSG00000133048.12	CHI3L1	1	203186284	1_102	0	0.0217088453029829	10.6621047446797	7.28431373032131e-07	1.28385812249974	2
ENSG00000133063.15	CHIT1	1	203274047	1_102	0	0.0259721798622514	12.3117092752062	1.00631912645444e-06	1.59506065443503	2
ENSG00000159388.5	BTG2	1	203305808	1_102	0	0.0144553883354258	6.93000454446674	3.1526245729883e-07	-0.784694670172339	1
ENSG00000122176.10	FMOD	1	203348034	1_102	0	0.029149029251482	13.3750079232791	1.22695071405699e-06	-1.50138134023428	2
ENSG00000174567.7	GOLT1A	1	204213637	1_103	0	0.0214110260141822	10.0987930721718	6.80480878856327e-07	1.76092784945096	2
ENSG00000188783.5	PRELP	1	203475432	1_103	0	0.0117372641773759	4.68646586968544	1.73109663358301e-07	-0.218754265999944	1
ENSG00000188770.9	OPTC	1	203494512	1_103	0	0.0252502899034477	11.6532238547151	9.26022270817452e-07	1.35568868604771	1
ENSG00000058668.14	ATP2B4	1	203626383	1_103	0	0.01392984035015	6.20886491777282	2.72186965577845e-07	-0.584499375852875	1
ENSG00000122188.12	LAX1	1	203764731	1_103	0	0.0116797995413842	4.63340880243981	1.70311895383794e-07	0.171921083222568	2
ENSG00000257315.2	ZBED6	1	203795675	1_103	0	0.011797255448071	4.70264710884269	1.74595219022104e-07	0.0174907059932797	2
ENSG00000182004.12	SNRPE	1	203861428	1_103	0	0.0124537533149157	5.21503803833061	2.0439332709351e-07	-0.35438894646252	2
ENSG00000143842.14	SOX13	1	204072756	1_103	0	0.0202691060279919	10.1754415243998	6.49077912912791e-07	1.56820232540189	1
ENSG00000143845.14	ETNK2	1	204151824	1_103	0	0.0323945461724675	14.1001153764377	1.43748572354441e-06	1.78381920434598	1
ENSG00000158615.8	PPP1R15B	1	204638280	1_103	0	0.012238472221423	5.02318103967018	1.93470614428716e-07	0.242491532933352	1
ENSG00000198625.12	MDM4	1	204517114	1_103	0	0.0151026496494294	6.93861966645083	3.29788269771734e-07	-0.884875795041022	1
ENSG00000186007.9	LEMD1	1	205457492	1_104	0	0.015309236076921	4.69463673780242	2.26185357586068e-07	-0.169322780983792	1
ENSG00000196188.10	CTSE	1	206023974	1_104	0	0.0153902039063067	4.74299882888905	2.29723997507431e-07	0.201394431707583	1
ENSG00000163531.15	NFASC	1	204828864	1_104	0	0.0354307592352106	12.4152998202483	1.38435235674192e-06	1.89248963932575	1
ENSG00000184144.11	CNTN2	1	205032204	1_104	0	0.0195649321051219	6.94529652908348	4.27639793807339e-07	0.842451038633103	1
ENSG00000174529.7	TMEM81	1	205084022	1_104	0	0.015347295001354	4.71740234582563	2.27847219677692e-07	-0.572716824346836	2
ENSG00000133059.16	DSTYK	1	205210869	1_104	0	0.016447897594558	5.35252476351117	2.77062693727121e-07	0.814055466244416	2
ENSG00000133069.15	TMCC2	1	205228311	1_104	0	0.0169823729358339	5.64587272106322	3.01743852468724e-07	0.536281157016361	1
ENSG00000163545.8	NUAK2	1	205321732	1_104	0	0.015786389262422	4.97605082991301	2.47216007951449e-07	0.323889879070117	1
ENSG00000162873.14	KLHDC8A	1	205355155	1_104	0	0.0152570193848367	4.66331359927573	2.2390989879505e-07	-0.225940116408769	1
ENSG00000117266.15	CDK18	1	205504306	1_104	0	0.0240686854592113	8.84969247394366	6.70331339860708e-07	-1.00327834700746	2
ENSG00000174514.12	MFSD4A	1	205568730	1_104	0	0.0238205731272119	8.7543529464316	6.56274050183151e-07	-1.14290907669502	1
ENSG00000158715.5	SLC45A3	1	205680199	1_104	0	0.0278684652875423	10.199460408801	8.94538883395119e-07	-1.15984242339984	2
ENSG00000069275.12	NUCKS1	1	205766763	1_104	0	0.0152813437167323	4.67791774194351	2.2496921799014e-07	0.344739788752953	1
ENSG00000117280.12	RAB29	1	205770138	1_104	0	0.0189009763511651	6.62825519121875	3.94268819963597e-07	-0.860327825650998	2
ENSG00000133065.10	SLC41A1	1	205813269	1_104	0	0.048312232548074	15.2894454581557	2.32465128528834e-06	-1.84704729223089	2
ENSG00000162877.12	PM20D1	1	205820154	1_104	0	0.0356974988833543	12.4846405926164	1.40256438507148e-06	1.61581823641288	1
ENSG00000117322.17	CR2	1	207454573	1_105	0	0.0129881129455226	8.28622462071711	3.38697298116921e-07	-1.46358166711113	2
ENSG00000162897.14	FCAMR	1	206970205	1_105	0	0.00935072372576828	4.8271818890454	1.42052166828728e-07	0.310564946965271	1
ENSG00000263528.7	IKBKE	1	206470213	1_105	0	0.0194491503557389	11.4215175223524	6.99090527838952e-07	1.34613499009715	2
ENSG00000266094.7	RASSF5	1	206507103	1_105	0	0.0156718136640177	9.69186085135788	4.78008262114934e-07	1.25554336341869	2
ENSG00000143486.15	EIF2D	1	206612653	1_105	0	0.0115372563382611	6.84932833535549	2.48690675018761e-07	0.888974018291498	1
ENSG00000162892.15	IL24	1	206898250	1_105	0	0.0241051421402277	13.2326866485182	1.00384508947055e-06	1.67595734171138	1
ENSG00000162894.11	FCMR	1	206923405	1_105	0	0.0240906238567306	13.2732951229202	1.00631922854047e-06	1.69448670432308	1
ENSG00000162896.5	PIGR	1	206945992	1_105	0	0.0449024478072133	18.8388554727351	2.66215602199224e-06	2.0484931569648	2
ENSG00000123843.12	C4BPB	1	207088956	1_105	0	0.00960221609718004	5.1453742964526	1.55488194941412e-07	0.520270205251818	1
ENSG00000123838.10	C4BPA	1	207104083	1_105	0	0.0121861254135242	7.37576799091928	2.82866726330431e-07	-0.951467390708107	1
ENSG00000196352.14	CD55	1	207321334	1_105	0	0.0104384075730214	6.64497071211247	2.1829123348194e-07	1.601220223508	2
ENSG00000117335.19	CD46	1	207751847	1_105	0	0.073344363712798	23.1382641961013	5.34080220825439e-06	-2.85711503608312	2
ENSG00000174059.16	CD34	1	207911570	1_105	0	0.0255992467595826	14.2290816702878	1.14633890632361e-06	1.83952656612148	1
ENSG00000076356.6	PLXNA2	1	208244589	1_106	0	0.0047493480399099	7.28518605573375	1.08888901836572e-07	-0.827675979947096	1
ENSG00000008118.9	CAMK1G	1	209584155	1_106	0	0.00354197929970557	8.48391466411063	9.45695415974256e-08	2.37853281191636	1
ENSG00000123689.5	G0S2	1	209675255	1_106	0	0.00961176790157192	12.9218672017532	3.90874665301417e-07	-1.07704275478939	1
ENSG00000009790.14	TRAF3IP3	1	209755954	1_106	0	0.00421664749996187	6.4068755368953	8.5020285237059e-08	-1.24961309820315	1
ENSG00000117597.17	DIEXF	1	209827703	1_106	0	0.00787850730783501	11.7883674563372	2.92285035443132e-07	1.7956048065619	2
ENSG00000143473.12	KCNH1	1	211084819	1_107	0	0.0102218331083715	6.55574294915309	2.10891791535672e-07	0.879423627077348	2
ENSG00000117625.13	RCOR3	1	211258687	1_107	0	0.00945514342128928	5.8424644576008	1.7384939097667e-07	-0.547262981386099	1
ENSG00000082512.14	TRAF5	1	211326278	1_107	0	0.012101379372913	8.1006219531145	3.08505005164958e-07	0.985187368007254	1
ENSG00000170385.9	SLC30A1	1	211578806	1_107	0	0.0119197581793402	7.96214527047532	2.986802564652e-07	-1.06620936788145	1
ENSG00000143493.12	INTS7	1	212035474	1_107	0	0.0113265928987416	7.49488783128352	2.67161210517195e-07	-0.969741451723401	1
ENSG00000143476.17	DTL	1	212035474	1_107	0	0.0113265928987416	7.49488783128352	2.67161210517195e-07	-0.969741451723401	1
ENSG00000066027.11	PPP2R5A	1	212285049	1_107	0	0.01092018874145	7.16045254137388	2.4608185333937e-07	0.778419523985471	1
ENSG00000065600.12	TMEM206	1	212414848	1_107	0	0.00925394409079594	5.64577281178858	1.64421741188553e-07	0.553060553903983	1
ENSG00000162772.16	ATF3	1	212565261	1_107	0	0.00863685419920568	5.01470281869821	1.36304364689169e-07	-0.367558957097375	1
ENSG00000185523.6	SPATA45	1	212847437	1_108	0	0.0140220241172111	4.64780504509315	2.05100909616847e-07	0.217525114915862	1
ENSG00000123685.8	BATF3	1	212699839	1_108	0	0.0153315639822664	5.4661647839276	2.6374130655286e-07	-0.476656871699214	1
ENSG00000117697.14	NSL1	1	212792127	1_108	0	0.0142367810232318	4.78709452179432	2.14482953619147e-07	0.429522288387432	1
ENSG00000162769.12	FLVCR1	1	212858122	1_108	0	0.0203767512830415	8.07691329799201	5.17951791032917e-07	0.913731966872434	1
ENSG00000143494.15	VASH2	1	212950961	1_108	0	0.0194999835345261	7.67292805432018	4.70873602600902e-07	-0.904257860218456	1
ENSG00000174606.13	ANGEL2	1	213015952	1_108	0	0.027827368125393	10.9440243378671	9.58425052156977e-07	-1.45435293358775	2
ENSG00000143499.13	SMYD2	1	214284355	1_108	0	0.0306904614731472	11.8470344334103	1.14425295621653e-06	-1.4109472769409	1
ENSG00000152104.11	PTPN14	1	214552234	1_109	0	0.0124535204060513	4.56946055834721	1.79087817330462e-07	0.0575163388533046	2
ENSG00000117724.12	CENPF	1	214602949	1_109	0	0.0176927946441976	7.78838558471135	4.33663484205161e-07	-0.944720877752241	2
ENSG00000136636.12	KCTD3	1	215567710	1_109	0	0.0206865085324415	9.22383369724832	6.00492564940013e-07	1.45830760169193	1
ENSG00000092978.10	GPATCH2	1	217631213	1_110	0	0.00749098516512614	6.31611730449688	1.48901165773468e-07	-0.639379171245807	2
ENSG00000162814.10	SPATA17	1	217631425	1_110	0	0.00612990375535927	4.61103252110861	8.89530440756919e-08	0.302805566898114	1
ENSG00000067533.5	RRP15	1	218284885	1_110	0	0.00729219729060227	7.51283329952637	1.72413447609008e-07	1.41114305550891	2
ENSG00000136628.17	EPRS	1	220043811	1_112	0	0.0165932273472871	10.8531203651605	5.66753821026894e-07	-1.37795635425085	1
ENSG00000162813.17	BPNT1	1	220090556	1_112	0	0.015653639739722	10.3185372221671	5.08326140085461e-07	1.3551767566014	1
ENSG00000162817.6	C1orf115	1	220690029	1_112	0	0.00863896180185087	4.87651544173591	1.32580646120245e-07	0.367406352050411	1
ENSG00000186205.12	MARC1	1	220783482	1_112	0	0.0095989637652486	5.84020111434213	1.7642540732244e-07	-0.671759220230651	2
ENSG00000143498.17	TAF1A	1	222566559	1_114	0	0.0445853615056671	20.4152538119544	2.86454764199958e-06	-2.25657531698393	2
ENSG00000154305.16	MIA3	1	222618304	1_114	0	0.00806900075760653	4.70403049905877	1.19453494403562e-07	-0.126173638275398	2
ENSG00000162819.11	BROX	1	222708030	1_114	0	0.00924661997353193	5.94959976534217	1.73132951984031e-07	-0.450166724201259	1
ENSG00000186063.12	AIDA	1	222712777	1_114	0	0.00910250240636934	5.80596726465558	1.66319955052742e-07	-0.709742844247095	1
ENSG00000197520.10	FAM177B	1	222737660	1_114	0	0.00990123366571249	6.57524411043796	2.04885000177956e-07	0.556215398045266	2
ENSG00000154309.8	DISP1	1	222912631	1_114	0	0.00880485388849206	5.50193384664526	1.52456691729642e-07	-0.541521760601003	1
ENSG00000187554.11	TLR5	1	223142833	1_114	0	0.00802324696223777	4.65205273216773	1.17463723356857e-07	-0.146212188124048	2
ENSG00000143502.14	SUSD4	1	223364043	1_114	0	0.00867031556564046	5.36114754315326	1.46285620300915e-07	0.495182429169088	1
ENSG00000203697.11	CAPN8	1	223665771	1_114	0	0.06969107369693	24.580829539953	5.39116550224557e-06	-2.6232594358278	1
ENSG00000162909.17	CAPN2	1	223701813	1_114	0	0.0344851258527651	18.0365075964237	1.95746154071082e-06	-2.22529833073646	1
ENSG00000143514.16	TP53BP2	1	223846177	1_114	0	0.0102919953616776	6.92936494223037	2.24440894040063e-07	-1.03485942475306	1
ENSG00000143748.17	NVL	1	224324837	1_114	0	0.0124608542167013	8.67974918804914	3.40379945712129e-07	-1.06216808989114	2
ENSG00000143771.11	CNIH4	1	224356827	1_114	0	0.0105446342413786	7.15128228214058	2.37314576754419e-07	0.957592852484339	2
ENSG00000162923.14	WDR26	1	224437373	1_114	0	0.00805750725332144	4.69100185682976	1.18952968292296e-07	0.267621757347118	1
ENSG00000185155.11	MIXL1	1	226223248	1_115	0	0.0759844710924655	22.0253086029269	5.26690907067017e-06	-2.53995953271657	1
ENSG00000185842.15	DNAH14	1	224895916	1_115	0	0.0170997384570082	8.21272429950978	4.41962768497432e-07	0.909545913402704	1
ENSG00000154380.17	ENAH	1	225677952	1_115	0	0.0118171209878447	4.82637224188886	1.79490501188894e-07	-0.226633410635565	1
ENSG00000143742.12	SRP9	1	225777848	1_115	0	0.0303169847752679	13.4795929050209	1.28609116762756e-06	-1.71122213120027	1
ENSG00000196187.11	TMEM63A	1	225868963	1_115	0	0.0118628556778682	4.86173545940045	1.81505397568061e-07	0.32668981019237	1
ENSG00000243709.1	LEFTY1	1	225886863	1_115	0	0.0116852153072559	4.72360642115322	1.73707830768179e-07	0.339799586519218	2
ENSG00000143811.18	PYCR2	1	225924245	1_115	0	0.0114802215696438	4.56158901788268	1.64806902934179e-07	-0.0243781216289383	1
ENSG00000143768.12	LEFTY2	1	225941740	1_115	0	0.0116889001836854	4.7264931577344	1.73868800202765e-07	0.170975445356911	1
ENSG00000143751.9	SDE2	1	225999428	1_115	0	0.0123384764116632	5.22166579920256	2.02758738813828e-07	-0.466387572312715	1
ENSG00000163041.9	H3F3A	1	226062051	1_115	0	0.0227237776820295	10.8244051384381	7.74093720003793e-07	1.62950283516319	2
ENSG00000182827.8	ACBD3	1	226187566	1_115	0	0.0200576246475055	9.67738102524022	6.10866507345809e-07	-1.37160696311909	1
ENSG00000183814.15	LIN9	1	226309688	1_115	0	0.0125047543148892	5.34425439912376	2.10315490150583e-07	-0.499598273088222	1
ENSG00000203685.9	STUM	1	226581828	1_115	0	0.0124376431946549	5.29497122863892	2.07257698936203e-07	-0.463184858066581	1
ENSG00000143772.9	ITPKB	1	226738931	1_116	0	0.0280093135144087	16.7575390027333	1.47714006324858e-06	-1.76565682363577	2
ENSG00000143801.16	PSEN2	1	226870643	1_116	0	0.0090178603954989	6.36096187540592	1.80524135568715e-07	-0.89523160652424	1
ENSG00000163050.16	COQ8A	1	226902059	1_116	0	0.00985928422178606	7.17682738949808	2.22682896340441e-07	0.901264548428964	1
ENSG00000143776.18	CDC42BPA	1	227318012	1_116	0	0.00766225700413947	4.87162716655349	1.17473452351444e-07	-0.167122839713362	1
ENSG00000181450.17	ZNF678	1	227563411	1_116	0	0.0077785521269429	5.00928181939573	1.22626181734037e-07	-0.0791810808110764	2
ENSG00000143740.14	SNAP47	1	227732964	1_116	0	0.00778376900814282	5.01544279904104	1.22859344717262e-07	0.372305128580291	1
ENSG00000143816.7	WNT9A	1	227947502	1_116	0	0.0413975053595971	20.3665506306412	2.6533871765217e-06	-1.6581846447503	1
ENSG00000162910.18	MRPL55	1	228109044	1_116	0	0.0269221855486879	16.3921405423346	1.38884876105699e-06	-2.46372902021209	1
ENSG00000143774.16	GUK1	1	228140298	1_116	0	0.00944367276762515	6.78296970865029	2.01590369660829e-07	-1.22046000470987	1
ENSG00000181873.12	IBA57	1	228165950	1_116	0	0.00742650451701798	4.58606049185235	1.07184800059351e-07	0.525118978434718	1
ENSG00000196890.4	HIST3H2BB	1	228458562	1_116	0	0.0151287409076225	11.0977477659443	5.28380289812615e-07	-1.59727205681199	1
ENSG00000168159.11	RNF187	1	228484557	1_116	0	0.0176888714690012	12.5317539134267	6.97623269119374e-07	1.80383764949368	2
ENSG00000154429.10	CCSAP	1	229330094	1_117	0	0.0400252322866609	15.7820572839171	1.98795454581271e-06	1.78963452088484	1
ENSG00000069248.11	NUP133	1	229508410	1_117	0	0.0301409908111308	13.1606742130711	1.24837377507274e-06	-1.79036938616303	1
ENSG00000135801.9	TAF5L	1	229626307	1_117	0	0.0234226731847919	10.8379057325795	7.98897020908603e-07	1.30087286834192	1
ENSG00000135763.9	URB2	1	229579208	1_117	0	0.0224550018120738	10.4498462457087	7.38468489407785e-07	1.53291901717674	1
ENSG00000135775.13	COG2	1	230623564	1_118	0	0.0150867149235431	12.6790759262291	6.01992749085697e-07	-1.14130974470357	2
ENSG00000135744.7	AGT	1	230714053	1_118	0	0.0636915409873877	42.7277740359879	8.56447997920707e-06	-6.19312797152839	2
ENSG00000135773.12	CAPN9	1	230746467	1_118	0	0.018032623831412	15.1615082419316	8.60419616570068e-07	-2.02038651373151	2
ENSG00000173409.13	ARV1	1	230978719	1_118	0	0.00700149829308805	5.5845290214604	1.2305138695801e-07	0.173824065532621	2
ENSG00000182118.7	FAM89A	1	231021110	1_118	0	0.00635097841758447	4.8472163221293	9.68817583640374e-08	0.2428121390317	1
ENSG00000143633.12	C1orf131	1	231228825	1_118	0	0.00622288959368578	4.93769734555726	9.66997911228125e-08	-0.507441975472544	1
ENSG00000116906.11	GNPAT	1	231241335	1_118	0	0.0061935736666221	4.68419833219228	9.13031069302079e-08	-0.267708022245017	1
ENSG00000116903.7	EXOC8	1	231337950	1_118	0	0.0362571824604656	20.4364971259754	2.33189764770631e-06	-2.28623877932473	1
ENSG00000116918.13	TSNAX	1	231528861	1_118	0	0.00680789109793833	5.79979398785394	1.24260798793366e-07	-0.599584923593432	1
ENSG00000162946.21	DISC1	1	231626594	1_118	0	0.0199609605300456	14.7286954709507	9.25240623106895e-07	-1.73850822880079	2
ENSG00000116991.10	SIPA1L2	1	232562029	1_119	0	0.0113196207109414	4.85002372529208	1.72776515824737e-07	-0.641944912333731	1
ENSG00000212916.4	MAP10	1	232805407	1_119	0	0.0128094162131185	5.9821159840923	2.41153261565196e-07	-0.637662835106508	1
ENSG00000135778.11	NTPCR	1	232953982	1_119	0	0.0121861846634458	5.52534267226385	2.11902434376985e-07	-0.529004365821625	1
ENSG00000135750.14	KCNK1	1	233614738	1_120	0	0.147383257827194	24.7736518749334	1.14907177300819e-05	2.62105434578866	1
ENSG00000183780.12	SLC35F3	1	233904754	1_120	0	0.0269048780191076	8.80451267675121	7.45496011334799e-07	1.03215851183859	2
ENSG00000059588.9	TARBP1	1	234478952	1_121	0	0.0205702441998171	7.72682022581898	5.00206382714875e-07	-0.904970357988353	1
ENSG00000173726.10	TOMM20	1	235129054	1_121	0	0.0151541610747578	4.92381974796148	2.34824290374572e-07	-0.0607487536019614	1
ENSG00000152904.11	GGPS1	1	235326535	1_121	0	0.0322524751692037	11.8481833794771	1.2026071748798e-06	-1.56185982410928	1
ENSG00000116957.12	TBCE	1	235371963	1_121	0	0.0167136727114192	5.83954993326966	3.07156877227852e-07	-0.575987845967623	1
ENSG00000162885.12	B3GALNT2	1	235504442	1_121	0	0.014561777945131	4.56634983175827	2.09263053399329e-07	0.183440365724475	3
ENSG00000143669.13	LYST	1	235883940	1_122	0	0.0280928127873936	13.4306711642644	1.18741331541609e-06	-1.59815579111486	1
ENSG00000116962.14	NID1	1	236065637	1_122	0	0.0335833910683813	15.0866752228351	1.59450931830954e-06	1.73023951402836	1
ENSG00000077585.13	GPR137B	1	236142585	1_122	0	0.0106669151156934	4.56535383580134	1.53257683112087e-07	0.0744130170316294	1
ENSG00000086619.13	ERO1B	1	236261292	1_122	0	0.0107710905422631	4.65785829515131	1.5789010816577e-07	0.281603120724659	1
ENSG00000119285.10	HEATR1	1	236604526	1_122	0	0.0384234229064081	14.0824185441964	1.70287305043745e-06	3.20790070971633	1
ENSG00000077522.12	ACTN2	1	236518864	1_122	0	0.0106719368581366	4.57541215713425	1.53667647428159e-07	0.113190297425745	1
ENSG00000133019.11	CHRM3	1	239386955	1_124	0	0.0145212360827954	4.67494511405857	2.13643200952169e-07	-0.173954915803482	2
ENSG00000155816.19	FMN2	1	239995677	1_125	0	0.0163301002323174	6.31130694710775	3.24352407973434e-07	-0.676269503092044	1
ENSG00000182901.16	RGS7	1	241332907	1_126	0	0.0158130339136067	4.84766327440693	2.41244055967643e-07	0.429147040272611	1
ENSG00000091483.6	FH	1	241520642	1_127	0	0.0135203864087458	8.1861866223986	3.48321048197457e-07	0.986473992477918	1
ENSG00000117009.11	KMO	1	241532492	1_127	0	0.0144567433523846	8.80100183196563	4.00416122939739e-07	1.06124120577505	1
ENSG00000203668.2	CHML	1	241641753	1_127	0	0.00933144256368335	4.79369363848268	1.40775810392302e-07	-0.205254644590183	1
ENSG00000054277.13	OPN3	1	241677619	1_127	0	0.01353770614325	8.18847050317552	3.48864553820442e-07	0.938091433738761	1
ENSG00000174371.16	EXO1	1	241847942	1_127	0	0.228399678013366	37.0050350781213	2.65989982713553e-05	4.24946897821194	1
ENSG00000180287.16	PLD5	1	242524418	1_128	0	0.0133468770962309	4.72374072886563	1.98415085074082e-07	0.145340386384475	1
ENSG00000054282.15	SDCCAG8	1	243322950	1_128	0	0.0142269218897106	5.30879729612984	2.37692820421918e-07	-0.499269165233322	1
ENSG00000117020.16	AKT3	1	243851261	1_128	0	0.0189245528457739	7.92591865999064	4.72045879933213e-07	0.945472235379157	1
ENSG00000173728.10	C1orf100	1	244353032	1_129	0	0.0134220228578917	4.55595638367321	1.92444943954189e-07	0.00299552519405153	1
ENSG00000035687.9	ADSS	1	244451195	1_129	0	0.0228963162497184	9.45733919757217	6.81464998547526e-07	1.25955778482241	2
ENSG00000179397.17	C1orf101	1	244449682	1_129	0	0.0153156652771569	5.76548668630268	2.7789505166675e-07	0.530309793417671	2
ENSG00000203666.12	EFCAB2	1	244952297	1_129	0	0.0135111075857589	4.61656080895128	1.96299180390928e-07	0.0792579189597097	1
ENSG00000197472.14	ZNF695	1	247008088	1_130	0	0.0127271281139922	8.06059836789429	3.22854371946937e-07	1.01059407995304	2
ENSG00000185420.18	SMYD3	1	246507179	1_130	0	0.0263162477860645	14.7300723022856	1.21993816793366e-06	-1.68119900213159	1
ENSG00000162852.13	CNST	1	246566688	1_130	0	0.00986108316030365	5.72530815091527	1.77677510887478e-07	0.569885030368312	1
ENSG00000143653.9	SCCPDH	1	246723566	1_130	0	0.0104654828081208	6.26954242542984	2.06492407548355e-07	-0.673718156797472	2
ENSG00000153207.14	AHCTF1	1	246940745	1_130	0	0.0738124073100331	24.3076434150498	5.64652428135822e-06	2.52936807775506	1
ENSG00000277462.1	ZNF670	1	247078730	1_130	0	0.0104086716808571	6.21974243959986	2.03740179488812e-07	0.695408968021011	1
ENSG00000188295.14	ZNF669	1	247104366	1_130	0	0.00919712978716514	5.0877425824326	1.47260550156157e-07	0.413055024800065	2
ENSG00000259823.5	LYPD8	1	248733987	1_131	0	0.0190439180305331	9.38634660361882	5.62550952389237e-07	0.445536258379162	1
ENSG00000162714.12	ZNF496	1	247329729	1_131	0	0.0106983907109415	5.18543937612324	1.74587436991091e-07	0.53670112911419	1
ENSG00000162722.8	TRIM58	1	247857224	1_131	0	0.0116712763050205	6.31940759573959	2.32115259395388e-07	-0.862073150606403	2
ENSG00000175137.10	SH3BP5L	1	248826595	1_131	0	0.0313441981496799	16.5110266290597	1.62869669718049e-06	2.27612762419567	2
ENSG00000171163.15	ZNF692	1	248859244	1_131	0	0.0108846594482757	5.21708605805512	1.78711220171192e-07	-0.0606140200524659	1
ENSG00000184731.5	FAM110C	2	47011	2_1	0	0.0287380581409313	17.1794571557889	1.55373099496057e-06	2.4449449158306	2
ENSG00000143727.15	ACP1	2	264227	2_1	0	0.0814910576431005	26.6428295167909	6.8328088896697e-06	3.35224449312587	2
ENSG00000035115.21	SH3YL1	2	266895	2_1	0	0.0719532788579245	25.5044730560858	5.77531820820183e-06	3.27363015931865	2
ENSG00000151353.14	TMEM18	2	676457	2_1	0	0.00725413737087688	5.38238654027187	1.22876726481149e-07	-0.918196619547615	3
ENSG00000115705.20	TPO	2	1413472	2_1	0	0.00905210393770473	6.94327190683919	1.97798356491039e-07	0.957990753366613	1
ENSG00000130508.10	PXDN	2	1744782	2_1	0	0.00967871483476457	7.34356491436587	2.23683323189416e-07	0.955410197319968	2
ENSG00000171853.15	TRAPPC12	2	3379970	2_2	0	0.0069060827327514	4.76973091958826	1.03665591443818e-07	0.272874114847944	1
ENSG00000182551.13	ADI1	2	3519673	2_2	0	0.0177387417968378	13.4050696589134	7.48343276396487e-07	1.60354335060931	1
ENSG00000118004.17	COLEC11	2	3594575	2_2	0	0.0327523775721392	19.0484202824207	1.96340896807794e-06	1.9560866221539	2
ENSG00000214866.8	DCDC2C	2	3704016	2_2	0	0.00810897551079703	6.23719240177205	1.59171058246627e-07	-0.68834344548628	1
ENSG00000134313.15	KIDINS220	2	8837975	2_6	0	0.0105051656077855	5.28161360380377	1.74613775386907e-07	0.443564960386815	1
ENSG00000143797.11	MBOAT2	2	9004209	2_6	0	0.0195913451796156	10.993699874233	6.77824257246786e-07	-1.43696932932084	1
ENSG00000151693.9	ASAP2	2	9398461	2_6	0	0.0222534417100038	12.1644694082183	8.51921017230028e-07	-1.51973134343302	1
ENSG00000134330.18	IAH1	2	9473312	2_6	0	0.0101891770053739	5.00217344154078	1.60400909532026e-07	-0.224952332283562	2
ENSG00000151694.12	ADAM17	2	9577516	2_6	0	0.0108309447625059	5.5610841043121	1.89554796331294e-07	-0.477850710555553	1
ENSG00000134308.13	YWHAQ	2	9631491	2_6	0	0.0201877597031389	11.2691689122169	7.15960378323854e-07	1.29644980735983	1
ENSG00000115750.16	TAF1B	2	9843557	2_6	0	0.0114898457513958	6.10160875063649	2.20631505441883e-07	0.627168151481963	2
ENSG00000134317.17	GRHL1	2	9950796	2_6	0	0.0794810235378511	23.9802837917612	5.99828011762974e-06	2.73311702094549	2
ENSG00000205795.4	CYS1	2	10080534	2_6	0	0.0364739266526426	16.7196502356391	1.91919313793859e-06	-1.87054247570695	1
ENSG00000171848.13	RRM2	2	10121909	2_6	0	0.00982451335158052	4.66875915843106	1.44351563433725e-07	0.334271740427223	1
ENSG00000115761.15	NOL10	2	10685311	2_7	0	0.00903438206516538	4.64853172424028	1.32167058916107e-07	-0.180753509540637	2
ENSG00000143870.12	PDIA6	2	10838059	2_7	0	0.00960446014267347	5.20816790761548	1.57422537828144e-07	0.352290203235478	1
ENSG00000150873.11	C2orf50	2	11123822	2_7	0	0.0095788594716032	5.18375392381594	1.56266956109458e-07	0.392822074235245	1
ENSG00000134324.11	LPIN1	2	11784824	2_7	0	0.00946779768952877	5.07708416995489	1.51276792027298e-07	0.343803020653886	1
ENSG00000197872.11	FAM49A	2	16666179	2_10	0	0.00683817371425932	4.79059080178217	1.03095136792989e-07	-0.283399523834993	1
ENSG00000163032.11	VSNL1	2	17539253	2_10	0	0.0249333487142115	16.6170688704919	1.30389915707133e-06	-2.05629210547239	1
ENSG00000178295.14	GEN1	2	17753408	2_10	0	0.0244486502139499	16.4642797901013	1.26679575272944e-06	1.79351916255713	2
ENSG00000240857.1	RDH14	2	18521047	2_11	0	0.0172100779124367	6.37290517567733	3.45166999005451e-07	-0.590998702363007	1
ENSG00000185013.16	NT5C1B	2	18589274	2_11	0	0.0416640281703582	14.5202866009724	1.90390563135189e-06	1.82859385758652	1
ENSG00000183891.5	TTC32	2	19877892	2_12	0	0.00934210781749467	4.72236179447461	1.38839520626646e-07	-0.396625584775347	2
ENSG00000132031.12	MATN3	2	20009334	2_12	0	0.0166524139884494	9.83930903076303	5.15644955973976e-07	-1.17419026389867	2
ENSG00000115884.10	SDC1	2	20222025	2_12	0	0.0113606057774305	6.46761610046226	2.31235599983365e-07	0.792827070716088	1
ENSG00000143869.6	GDF7	2	20673748	2_12	0	0.00992511643855421	5.22363035219567	1.63161248882809e-07	-0.574918120333476	2
ENSG00000084674.14	APOB	2	21044338	2_13	0	0.010148572565075	7.43982039776833	2.37616386191447e-07	0.942368057052109	2
ENSG00000119778.14	ATAD2B	2	23927293	2_14	0	0.0104420515959656	6.15898139604056	2.02396827470458e-07	-0.125272974127253	1
ENSG00000205639.9	MFSD2B	2	24009668	2_14	0	0.00931143373322663	5.05605088984507	1.4816204615084e-07	-0.43824877789312	1
ENSG00000163026.11	WDCP	2	24049526	2_14	0	0.0095128891427031	10.9987135585693	3.29278444315462e-07	-2.53735714204214	1
ENSG00000119782.13	FKBP1B	2	24049526	2_14	0	0.0095128891427031	10.9987135585693	3.29278444315462e-07	-2.53735714204214	1
ENSG00000219626.8	FAM228B	2	24064728	2_14	0	0.00886908711639112	8.85543315808007	2.47171107625366e-07	1.91663842059895	1
ENSG00000115129.13	TP53I3	2	24084887	2_14	0	0.0145115196286988	10.0771368396432	4.60213149321696e-07	-1.93121946265819	2
ENSG00000176732.6	PFN4	2	24123159	2_14	0	0.0119643959197407	7.14946605562871	2.69198947941769e-07	-0.734727418740404	2
ENSG00000186453.12	FAM228A	2	24174922	2_14	0	0.00936570957485694	4.96392911000421	1.4631041118122e-07	-0.118863938487033	3
ENSG00000198399.14	ITSN2	2	24360902	2_14	0	0.0155382562837053	9.70070017997228	4.74366854635332e-07	-1.79193811170465	2
ENSG00000084676.15	NCOA1	2	24491962	2_15	0	0.0154307784926643	9.36281387802974	4.54677225211705e-07	-0.783651892925688	2
ENSG00000115137.11	DNAJC27	2	24971717	2_15	0	0.029930039753894	22.3677153917098	2.10687075812629e-06	-3.43470404322495	2
ENSG00000115138.10	POMC	2	25166290	2_15	0	0.0131805063698558	9.55570080378015	3.96372587953764e-07	-1.53313515641762	2
ENSG00000119772.16	DNMT3A	2	25343038	2_15	0	0.0130043953754658	9.29938279601187	3.80586398997788e-07	-1.30610579656676	1
ENSG00000084731.14	KIF3C	2	25983137	2_15	0	0.00906601297493348	5.44829369264217	1.55448243952058e-07	-0.682015447386116	1
ENSG00000084733.10	RAB10	2	26033971	2_15	0	0.0311487809197085	16.1966221740344	1.58772206089708e-06	-2.27409239899576	1
ENSG00000157833.12	GAREM2	2	26164530	2_15	0	0.0604080929117731	22.2348269849913	4.22705455914498e-06	-2.44412364202351	1
ENSG00000138029.13	HADHB	2	26242980	2_15	0	0.0119657605137686	7.68284494672844	2.89315264943855e-07	1.28778242052996	1
ENSG00000084754.10	HADHA	2	26244785	2_15	0	0.0119751199914263	7.68972281757422	2.89800768648892e-07	-1.28871328017427	1
ENSG00000157856.10	DRC1	2	26401975	2_15	0	0.0206346627316357	12.8770059118908	8.36221334696481e-07	1.74102806835727	2
ENSG00000115155.16	OTOF	2	26511890	2_15	0	0.00906806230844448	5.23672847627492	1.49445735113536e-07	-0.399772202271409	1
ENSG00000157884.10	CIB4	2	26641739	2_15	0	0.00846980895949112	4.71131840254475	1.25581320193889e-07	-0.0839459357072032	1
ENSG00000213699.8	SLC35F6	2	26763923	2_16	0	0.032354020823995	13.4838034933794	1.37293396467536e-06	0.808054927237158	1
ENSG00000084764.10	MAPRE3	2	26960925	2_16	0	0.0110230288181175	6.85842480523336	2.37921833478034e-07	0.321684331362494	1
ENSG00000138080.13	EMILIN1	2	27078536	2_16	0	0.0177654900987189	10.20989184548	5.70830681879271e-07	1.41812680342755	1
ENSG00000138030.12	KHK	2	27086538	2_16	0	0.031436924358706	13.3242909873419	1.31823589286824e-06	-1.21443538540332	1
ENSG00000138028.15	CGREF1	2	27119179	2_16	0	0.0577372646928115	19.6013171787585	3.56164340426158e-06	1.74020638543241	1
ENSG00000138073.13	PREB	2	27134751	2_16	0	0.0116631212961656	6.56673158529299	2.41031071201728e-07	-0.684946913545021	1
ENSG00000138085.16	ATRAID	2	27212382	2_16	0	0.0161321965693793	9.595446851131	4.8715558190763e-07	1.81573203791659	2
ENSG00000138074.14	SLC5A6	2	27212506	2_16	0	0.00964862785302023	4.72131962321574	1.4336328109031e-07	-0.941191101676821	2
ENSG00000084774.13	CAD	2	27217016	2_16	0	0.0128278600499897	7.21534815445756	2.91286581246288e-07	-1.23050631755692	2
ENSG00000115194.10	SLC30A3	2	27275976	2_16	0	0.0378290676712787	17.5663806532658	2.09130271364588e-06	-2.82471509175216	2
ENSG00000163794.6	UCN	2	27308797	2_16	0	0.0157654708660067	8.65976629273782	4.2965719768936e-07	1.18581086302657	1
ENSG00000115207.13	GTF3C2	2	27356305	2_16	0	0.0175669443517421	9.58811799465137	5.30076522246699e-07	-1.28563984928482	1
ENSG00000115211.15	EIF2B4	2	27369556	2_16	0	0.0510872314006386	17.7397691926961	2.8521299298866e-06	2.65347981856247	1
ENSG00000163795.13	ZNF513	2	27380806	2_16	0	0.0206517456527723	10.7377851183787	6.97879514148934e-07	-2.20171102469681	2
ENSG00000115216.13	NRBP1	2	27428187	2_16	0	0.0397430945534272	15.6228136664252	1.95402405865956e-06	-2.48522792730213	1
ENSG00000157992.12	KRTCAP3	2	27444317	2_16	0	0.0101703247550843	4.99393918967308	1.59840579083561e-07	0.350512687466477	1
ENSG00000138002.14	IFT172	2	27489541	2_16	0	0.0097784302552526	4.75281540000564	1.46261176586434e-07	0.202898498927915	1
ENSG00000198522.13	GPN1	2	27628084	2_16	0	0.0628494062657536	20.0717045082376	3.97003565992681e-06	-3.08931792759763	2
ENSG00000176714.9	CCDC121	2	27629397	2_16	0	0.0108907169296193	5.97261539102912	2.04705726924557e-07	-0.795744062045213	1
ENSG00000158019.20	BRE	2	27889788	2_16	0	0.0101579592756936	4.99356904813732	1.59634405959777e-07	-0.311424137650292	2
ENSG00000171174.13	RBKS	2	27891044	2_16	0	0.0129949554725678	7.46432385035776	3.05263052764796e-07	-1.1598703841447	2
ENSG00000213639.9	PPP1CB	2	28751273	2_17	0	0.0210052120132078	11.5648475003141	7.64497295532122e-07	2.15721048710773	1
ENSG00000163806.15	SPDYA	2	28783004	2_17	0	0.0759579774388587	23.4844774472095	5.61388183342625e-06	-3.12674757340656	1
ENSG00000171103.10	TRMT61B	2	28869813	2_17	0	0.0216781382310203	11.8546313877236	8.08758781638828e-07	-2.20698890139967	1
ENSG00000189350.12	TOGARAM2	2	28956586	2_17	0	0.0098731190941751	4.64514778673346	1.44332084909909e-07	0.226688292841141	1
ENSG00000115295.19	CLIP4	2	29097582	2_18	0	0.0193749854279449	5.68615332771734	3.4671204096749e-07	-0.408180105980943	2
ENSG00000172954.13	LCLAT1	2	30444834	2_19	0	0.0392317189708903	14.4801437412549	1.78780103449526e-06	-2.01120764461637	1
ENSG00000152683.14	SLC30A6	2	32165299	2_20	0	0.0119489533811912	4.64278617586537	1.74589259534905e-07	0.0288789560339035	1
ENSG00000119820.10	YIPF4	2	32277438	2_20	0	0.0174148931059915	8.09517889890355	4.43666091373463e-07	-1.22272071011112	1
ENSG00000115760.13	BIRC6	2	32356560	2_20	0	0.0202837179522063	9.49525973735501	6.0612665897345e-07	-1.37275363596857	2
ENSG00000018699.11	TTC27	2	32657999	2_20	0	0.0132578025561456	5.5946721863444	2.33429191175921e-07	-0.395016611295823	1
ENSG00000152689.17	RASGRP3	2	33512177	2_21	0	0.0115642388756398	8.51653158248172	3.0994796481476e-07	-1.10686616089202	1
ENSG00000171055.14	FEZ2	2	36646439	2_23	0	0.00548071021691232	7.55045953911562	1.30232446289941e-07	0.814705068486821	1
ENSG00000205221.12	VIT	2	36708263	2_23	0	0.00534093210662612	7.17461958164634	1.20593780334609e-07	0.657970148338847	1
ENSG00000115808.11	STRN	2	36975598	2_23	0	0.0234780867785066	23.5348369313546	1.73893308594808e-06	-3.08765977862297	1
ENSG00000008869.11	HEATR5B	2	37084350	2_23	0	0.00396931203279149	4.61459630422982	5.76445068727839e-08	-0.0122637689566332	1
ENSG00000152133.14	GPATCH11	2	37141907	2_23	0	0.00630122247455356	8.28468094561086	1.64289411837424e-07	0.526399159398228	1
ENSG00000055332.16	EIF2AK2	2	37156687	2_23	0	0.00654899162274414	8.53711257122165	1.7595208466724e-07	-0.476216364696975	2
ENSG00000218739.9	CEBPZOS	2	37196344	2_23	0	0.0043679951530079	5.33381144053336	7.33210676161679e-08	-0.219418700198998	2
ENSG00000115816.14	CEBPZ	2	37231568	2_23	0	0.00411785119227825	7.94281653956069	1.02932886942343e-07	1.85638053615798	1
ENSG00000115825.9	PRKD3	2	37310342	2_23	0	0.0083236200118807	14.5292055250895	3.80595007034884e-07	-2.66367238461435	1
ENSG00000115828.15	QPCT	2	37344154	2_23	0	0.00514106065805275	7.55209069574504	1.22188096332197e-07	-1.14921422462198	1
ENSG00000115841.19	RMDN2	2	37944806	2_24	0	0.0133468538264602	7.10773067210911	2.98551213575558e-07	-0.467029148938789	1
ENSG00000119787.13	ATL2	2	38393427	2_24	0	0.0244534794041215	12.8784789036803	9.91092538969012e-07	2.40790302082433	1
ENSG00000143891.16	GALM	2	38666042	2_24	0	0.00962564934464694	4.5663794671973	1.38328290205118e-07	0.130230251888733	1
ENSG00000163214.20	DHX57	2	38875912	2_25	0	0.0131810966427739	4.84672119941628	2.01052073396675e-07	-0.316923838253164	1
ENSG00000188010.12	MORN2	2	38875912	2_25	0	0.0131810966427739	4.84672119941628	2.01052073396675e-07	-0.316923838253164	1
ENSG00000214694.10	ARHGEF33	2	38889976	2_25	0	0.0277430221757605	11.6815673581813	1.01991472102842e-06	1.65525361165917	1
ENSG00000115904.12	SOS1	2	39124428	2_25	0	0.0141366325593704	5.48793572161358	2.44154065112931e-07	0.705925913423748	1
ENSG00000162878.12	PKDCC	2	42047560	2_26	0	0.0151337838784537	17.3428907279537	8.25996085350585e-07	1.78593789799776	1
ENSG00000143924.18	EML4	2	42168854	2_26	0	0.00377989410948676	4.66118292087631	5.54478554663691e-08	0.342124593365938	2
ENSG00000115944.14	COX7A2L	2	42335681	2_26	0	0.00439734919459889	6.04209176561153	8.36155874015888e-08	-0.521551854983583	2
ENSG00000162881.6	OXER1	2	42766642	2_26	0	0.0056618016457336	8.3495619074809	1.48774093635108e-07	-1.31757627676528	1
ENSG00000162882.14	HAAO	2	42771701	2_26	0	0.00748331529273849	10.8978063798468	2.56650494217573e-07	-1.50539917147665	1
ENSG00000143921.6	ABCG8	2	43839108	2_27	0	0.00949634873498473	4.77676266259137	1.42757617742725e-07	-0.00225961538461424	1
ENSG00000138075.11	ABCG5	2	43839108	2_27	0	0.00949634873498473	4.77676266259137	1.42757617742725e-07	-0.00225961538461424	1
ENSG00000152527.13	PLEKHH2	2	43629345	2_27	0	0.0123027653377592	7.69976994773542	2.98118868123515e-07	-0.556887661539793	2
ENSG00000223658.7	C1GALT1C1L	2	43675895	2_27	0	0.0131698863680169	7.31388324137661	3.03137053185398e-07	-0.36622772202144	2
ENSG00000138036.18	DYNC2LI1	2	43774077	2_27	0	0.0316541097049236	17.7053462775749	1.76377629686492e-06	-2.60318992511029	1
ENSG00000138095.18	LRPPRC	2	43995992	2_27	0	0.00996065079392272	5.55504166133448	1.7413417339906e-07	-0.655180248668802	2
ENSG00000138032.20	PPM1B	2	44167954	2_28	0	0.0424499085985219	20.9774665692866	2.80245579440311e-06	-2.42083067373027	2
ENSG00000138079.13	SLC3A1	2	44275649	2_28	0	0.0146315908411142	11.1685184172685	5.14275797575864e-07	-1.62906709421849	1
ENSG00000138078.15	PREPL	2	44361802	2_28	0	0.00710275715737185	4.55586389144419	1.0183725417451e-07	-0.349565628375848	1
ENSG00000143919.14	CAMKMT	2	44361802	2_28	0	0.00710275715737185	4.55586389144419	1.0183725417451e-07	0.349565628375848	1
ENSG00000068784.12	SRBD1	2	45612248	2_28	0	0.0181752291215347	13.1576908464249	7.52607507203977e-07	-1.44114358274607	1
ENSG00000250565.6	ATP6V1E2	2	46536759	2_29	0	0.0144049577937571	5.40393966313503	2.44980465289092e-07	-0.392061588711327	3
ENSG00000119729.11	RHOQ	2	46541996	2_29	0	0.0141037790847879	5.21250701775598	2.31361516948133e-07	-0.26994591915094	1
ENSG00000151665.12	PIGF	2	46612542	2_29	0	0.0167831542500106	6.81426129596342	3.59916156618111e-07	-0.780653371611328	2
ENSG00000119878.5	CRIPT	2	46616237	2_29	0	0.0159114290474801	6.3209942303156	3.16521747028197e-07	-0.539653183172577	1
ENSG00000068724.15	TTC7A	2	46903711	2_29	0	0.0368774424201829	14.0325063253224	1.62856468847891e-06	-1.62894785605726	1
ENSG00000180398.11	MCFD2	2	46923436	2_29	0	0.027107051041187	11.2072489351235	9.5607126555663e-07	-1.41311019958677	2
ENSG00000143933.16	CALM2	2	47176244	2_30	0	0.0218911260364386	8.30092058029804	5.7187792645182e-07	0.932975227024712	1
ENSG00000119888.10	EPCAM	2	47352030	2_30	0	0.0203390227950028	7.62511172799206	4.88073545101159e-07	-0.911641068874106	1
ENSG00000095002.13	MSH2	2	47403074	2_30	0	0.0166310690166078	5.77749632686109	3.02390969602979e-07	-0.545038941582159	1
ENSG00000138081.20	FBXO11	2	47904797	2_30	0	0.0874368565553867	21.1690136336702	5.82511001751747e-06	2.20882624916309	1
ENSG00000242441.7	GTF2A1L	2	48595242	2_31	0	0.0156256265350233	7.68206078778411	3.77767118240089e-07	-0.804968225523875	1
ENSG00000068781.21	STON1-GTF2A1L	2	48595242	2_31	0	0.0156256265350233	7.68206078778411	3.77767118240089e-07	-0.804968225523875	1
ENSG00000170802.15	FOXN2	2	48327816	2_31	0	0.0122336285003805	5.43971659913455	2.09430792440584e-07	0.596447327440623	1
ENSG00000162869.15	PPP1R21	2	48441151	2_31	0	0.0140084879751767	6.68065254127029	2.94522935323296e-07	-0.725430954960014	1
ENSG00000243244.5	STON1	2	48529543	2_31	0	0.0131722893599127	6.11676855960185	2.53566738466524e-07	0.669869739634037	1
ENSG00000138039.14	LHCGR	2	48755483	2_31	0	0.0123467447620125	5.52399242807821	2.1464190718849e-07	-0.390813028006286	1
ENSG00000143942.4	CHAC2	2	53767569	2_35	0	0.0186398061271975	5.37346722974286	3.15213616172435e-07	-0.383496393209905	1
ENSG00000115239.21	ASB3	2	53787166	2_35	0	0.0623747612075061	16.5438445642217	3.24753851768169e-06	2.16641656645928	2
ENSG00000119737.5	GPR75	2	53860333	2_35	0	0.0360961034687576	11.4602708439446	1.30185968441943e-06	-1.31016059060442	2
ENSG00000068878.14	PSME4	2	53970692	2_35	0	0.0173888150970337	4.73583426807715	2.59164468166536e-07	0.271452070826168	2
ENSG00000170634.12	ACYP2	2	53968877	2_35	0	0.019900766735375	5.97457676746963	3.74184616376203e-07	0.975959817797095	1
ENSG00000177994.15	C2orf73	2	54330223	2_35	0	0.0173434333640066	4.71185570485746	2.57179313047231e-07	-0.214172453210252	1
ENSG00000115306.15	SPTBN1	2	54455804	2_35	0	0.027965092219862	9.10431631634232	8.01258348865183e-07	1.19125988733254	2
ENSG00000055813.5	CCDC85A	2	56183655	2_37	0	0.0158710119936795	6.76413877826863	3.37851695578385e-07	-0.574915943908698	2
ENSG00000028116.16	VRK2	2	57907469	2_38	0	0.0123897475775004	4.68768410596797	1.82780461602384e-07	0.5003320197142	1
ENSG00000162928.8	PEX13	2	61017528	2_40	0	0.00891344874140887	4.58668057864838	1.28662872004752e-07	0.174086429730365	1
ENSG00000162927.13	PUS10	2	61018416	2_40	0	0.00888176793925888	4.56138614003203	1.27498546602454e-07	-0.114038497652648	1
ENSG00000162929.13	KIAA1841	2	61066064	2_40	0	0.0095376358144198	8.12210683921594	2.43791414359064e-07	-1.91759746862291	1
ENSG00000237651.6	C2orf74	2	61145372	2_40	0	0.00932538926970372	5.80283136336523	1.70300488207312e-07	-0.646853579569702	1
ENSG00000173209.22	AHSA2	2	61177796	2_40	0	0.00904700370684652	5.18487372888692	1.47622285934311e-07	-1.11453799037756	2
ENSG00000115464.14	USP34	2	61470194	2_40	0	0.0145395055819006	10.3605359702242	4.74068211794522e-07	-1.72262630286844	1
ENSG00000082898.16	XPO1	2	61538854	2_40	0	0.0108843667094662	12.7836474660805	4.37891912943216e-07	-2.7473185248565	2
ENSG00000170264.12	FAM161A	2	61854233	2_40	0	0.00976242042490405	5.25376852034612	1.61412593108961e-07	-0.113899598668247	2
ENSG00000115484.14	CCT4	2	61871572	2_40	0	0.00964701472358331	5.22994329561539	1.58781132499693e-07	-0.199833760118951	1
ENSG00000173163.10	COMMD1	2	61889168	2_40	0	0.00939323856567409	5.54601156783859	1.63947612759229e-07	0.925389847666276	1
ENSG00000186889.9	TMEM17	2	62511796	2_41	0	0.0131044174469932	4.63875509165066	1.91305799943842e-07	-0.172164224554901	1
ENSG00000014641.17	MDH1	2	63595538	2_41	0	0.0132207728812883	4.71972797382105	1.96373457465055e-07	-0.315561975696435	1
ENSG00000143951.15	WDPCP	2	63656478	2_41	0	0.0188455539723168	7.97054470973751	4.7272207593334e-07	1.43726963711486	1
ENSG00000169764.15	UGP2	2	63841144	2_41	0	0.0282718614057612	11.7011585618699	1.04109950826118e-06	-1.60740263021406	1
ENSG00000143952.19	VPS54	2	64019122	2_41	0	0.0132352310844179	4.7297506548722	1.97005680145365e-07	0.394455978859859	1
ENSG00000197329.11	PELI1	2	64144184	2_41	0	0.018542504977653	7.82166640936037	4.56432612426928e-07	-0.883963360313221	1
ENSG00000119862.12	LGALSL	2	64453888	2_42	0	0.011997258285838	5.39456114044625	2.03679397712313e-07	0.530390299879722	1
ENSG00000119844.15	AFTPH	2	64526600	2_42	0	0.01360641260828	6.51778408375231	2.79095336440184e-07	-0.77333682437035	1
ENSG00000179833.4	SERTAD2	2	64751025	2_42	0	0.0229829624883851	11.2191877958429	8.11477344933519e-07	-1.27359821591106	1
ENSG00000115902.10	SLC1A4	2	64988353	2_42	0	0.0146750820639739	7.31894262476725	3.38016464434676e-07	0.967499517710426	1
ENSG00000138069.16	RAB1A	2	65129770	2_42	0	0.12212921628008	24.0829269030559	9.25630830265133e-06	2.32595729570066	1
ENSG00000143971.7	ETAA1	2	67397667	2_44	0	0	9.8201908776892	0	0.0184768568602007	2
ENSG00000243667.6	WDR92	2	68157965	2_45	0	0.0421567603256779	20.8045005844168	2.76015516667826e-06	3.03907429016037	1
ENSG00000115946.7	PNO1	2	68157965	2_45	0	0.0421567603256779	20.8045005844168	2.76015516667826e-06	-3.03907429016037	1
ENSG00000221823.10	PPP3R1	2	68256264	2_45	0	0.00912342974199065	6.95324093940905	1.99643136482409e-07	1.70327728900392	1
ENSG00000119865.8	CNRIP1	2	68320518	2_45	0	0.00928966336596526	5.24211490530085	1.53255294334466e-07	0.352163519798552	1
ENSG00000115956.9	PLEK	2	68365452	2_45	0	0.0157037194205183	10.9322493500573	5.4028266026059e-07	1.49848223626938	1
ENSG00000204923.3	FBXO48	2	68442924	2_45	0	0.0107634270719041	6.46038343135332	2.18835532896231e-07	0.631877212108234	1
ENSG00000163219.11	ARHGAP25	2	68679529	2_45	0	0.00902979581077423	4.98632665630055	1.41699275389813e-07	-0.297355598138563	1
ENSG00000169604.19	ANTXR1	2	69012709	2_46	0	0.0147888129980414	5.63785870752567	2.62395557994475e-07	-0.720475629060761	1
ENSG00000198380.12	GFPT1	2	69382972	2_46	0	0.0176849510226925	10.5448655649389	5.86886179424401e-07	-2.80188378220463	2
ENSG00000169599.12	NFU1	2	69438084	2_46	0	0.147064707768785	19.0012017754517	8.79424393198047e-06	-4.07078792167007	1
ENSG00000087338.4	GMCL1	2	69829233	2_46	0	0.0154310120324345	5.76585956565272	2.80006068640882e-07	0.435296026479329	1
ENSG00000059728.10	MXD1	2	69897673	2_46	0	0.0296931493948609	11.8657934889276	1.10882248140163e-06	-1.76997989419292	1
ENSG00000115998.7	C2orf42	2	70248695	2_46	0	0.0145496454417106	5.51875948730998	2.52698609044849e-07	0.611195985166071	1
ENSG00000116001.15	TIA1	2	70248695	2_46	0	0.0145496454417106	5.51875948730998	2.52698609044849e-07	-0.611195985166071	1
ENSG00000035141.7	FAM136A	2	70301695	2_46	0	0.0291708505189006	11.2779852789099	1.03535572400487e-06	1.49218128002212	1
ENSG00000075340.22	ADD2	2	70766001	2_47	0	0.00910650674846569	4.98103249295475	1.42751329680883e-07	-0.368973984896556	1
ENSG00000152672.7	CLEC4F	2	70821322	2_47	0	0.0150383535781096	9.57341153263747	4.53081149494749e-07	1.11372407271565	1
ENSG00000116031.8	CD207	2	70833920	2_47	0	0.0199007801686117	12.1440571022377	7.60576454573979e-07	1.37975680398939	2
ENSG00000116035.2	VAX2	2	70900154	2_47	0	0.00898091731400053	4.85403384329741	1.37193163850067e-07	0.397765398916768	2
ENSG00000116039.11	ATP6V1B1	2	70935800	2_47	0	0.0111552070151512	6.8374776413016	2.40039396986937e-07	0.68429768058018	1
ENSG00000124357.12	NAGK	2	71066480	2_47	0	0.00898975690364601	4.8630351682175	1.37582859621458e-07	-0.251953780957696	1
ENSG00000124370.10	MCEE	2	71130504	2_47	0	0.0107732038402998	6.51857560081403	2.21007268817936e-07	-0.630814751548172	1
ENSG00000124374.8	PAIP2B	2	71226030	2_47	0	0.0261142115939695	14.6428909793236	1.20340752085413e-06	1.9360172521208	1
ENSG00000075292.18	ZNF638	2	71286557	2_47	0	0.0550349953792129	21.5444932362952	3.73150640340323e-06	-2.3991756058219	1
ENSG00000135636.13	DYSF	2	71453820	2_47	0	0.0111892938203214	6.86538817997756	2.41755715227284e-07	0.844197201930193	2
ENSG00000116096.5	SPR	2	72887223	2_47	0	0.0258147999645769	14.5365747627974	1.18097260670749e-06	2.09172164682425	1
ENSG00000115297.10	TLX2	2	74513834	2_48	0	0.0311258937387708	16.1141832386824	1.5784800668892e-06	1.9641457447893	1
ENSG00000144040.12	SFXN5	2	73076866	2_48	0	0.00978026686521372	5.51270259051051	1.69677494173945e-07	0.0251641668459131	1
ENSG00000135631.16	RAB11FIP5	2	73157004	2_48	0	0.00917407178308549	5.81340378835159	1.67842367549735e-07	-1.28025351062553	1
ENSG00000135617.3	PRADC1	2	73233389	2_48	0	0.00885820249311053	4.92892038898999	1.37406216375229e-07	0.699179222544419	1
ENSG00000135624.15	CCT7	2	73233389	2_48	0	0.00885820249311053	4.92892038898999	1.37406216375229e-07	0.699179222544419	1
ENSG00000116127.17	ALMS1	2	73386661	2_48	0	0.014537812966036	10.0663451044626	4.60553265671713e-07	-2.18412696060108	1
ENSG00000144035.3	NAT8	2	73679471	2_48	0	0.0088304292003426	4.87409973317648	1.35451930138483e-07	-0.991082506203206	1
ENSG00000144034.14	TPRKB	2	73737087	2_48	0	0.0204764356933925	12.6002783958288	8.11976529928911e-07	2.10649805507363	2
ENSG00000144048.10	DUSP11	2	73780009	2_48	0	0.0203252248608209	12.7286562027865	8.14192109297502e-07	-2.25894246623994	1
ENSG00000124356.15	STAMBP	2	73829186	2_48	0	0.00863490816283374	4.64710684701649	1.26284298063481e-07	-0.426954432120464	2
ENSG00000163017.13	ACTG2	2	73892381	2_48	0	0.0086640338679459	4.59465302060587	1.25280026001212e-07	0.192928473801636	1
ENSG00000163170.11	BOLA3	2	74127352	2_48	0	0.0117525205968224	7.38469165629409	2.73131859211147e-07	-0.845529416867096	1
ENSG00000114978.17	MOB1A	2	74178928	2_48	0	0.00862058672106991	4.55905626969894	1.2368605883538e-07	-0.0782981374127718	2
ENSG00000188687.17	SLC4A5	2	74361478	2_48	0	0.00869828629942027	4.66040618969922	1.275752541576e-07	-0.213827664830046	1
ENSG00000204843.12	DCTN1	2	74391633	2_48	0	0.0219516072911297	12.9939301615145	8.97668171207701e-07	-1.69112700258809	2
ENSG00000284308.1	C2orf81	2	74421241	2_48	0	0.0198595114440299	12.0188554796962	7.5117417229419e-07	-1.62190400114731	1
ENSG00000005448.16	WDR54	2	74421241	2_48	0	0.0198595114440299	12.0188554796962	7.5117417229419e-07	-1.62190400114731	1
ENSG00000114993.16	RTKN	2	74442009	2_48	0	0.0107040372067466	6.43300549989274	2.16705785677151e-07	0.695704441964654	2
ENSG00000239779.6	WBP1	2	74460654	2_48	0	0.0185254794550218	11.449143243629	6.67500229540622e-07	-1.37802977363923	1
ENSG00000115275.11	MOGS	2	74465064	2_48	0	0.0319788157924376	16.3181190759844	1.64225823753585e-06	1.88452420108534	2
ENSG00000135637.13	CCDC142	2	74483364	2_48	0	0.0274182315970617	14.9600948452468	1.2908707527867e-06	-1.88013492724399	1
ENSG00000115282.19	TTC31	2	74483364	2_48	0	0.0274182315970617	14.9600948452468	1.2908707527867e-06	1.88013492724399	1
ENSG00000179528.15	LBX2	2	74502935	2_48	0	0.0289449426402034	15.4346641165642	1.40597905148246e-06	1.905226506532	2
ENSG00000115289.13	PCGF1	2	74529421	2_48	0	0.0135933553092703	8.73984803546058	3.73886275845603e-07	1.12106089242392	1
ENSG00000115325.13	DOK1	2	74548714	2_48	0	0.00921953740157	5.17671208425932	1.50200754917289e-07	-0.565731701715459	1
ENSG00000115350.11	POLE4	2	74958540	2_48	0	0.0129063239059207	8.22954440973199	3.34262246109129e-07	-1.05679571961157	2
ENSG00000115363.13	EVA1A	2	75569460	2_49	0	0.0155461528351335	4.56635109575553	2.23409278981523e-07	0.0142590728084486	2
ENSG00000115364.13	MRPL19	2	75589638	2_49	0	0.0155363807718356	4.56058584038601	2.2298695896473e-07	0.00491688418830633	2
ENSG00000005436.13	GCFC2	2	75711125	2_49	0	0.0306463141299925	10.8065172852862	1.04225257078141e-06	-1.38913241181263	1
ENSG00000143954.12	REG3G	2	79026024	2_51	0	0.0079209514118499	5.3217649902922	1.32660617689749e-07	0.440896136743632	1
ENSG00000163541.11	SUCLG1	2	84913041	2_53	0	0.00687639938188656	5.03572864980986	1.08976382279691e-07	0.355488756575457	1
ENSG00000115423.18	DNAH6	2	84469990	2_53	0	0.00706307947129092	5.28047543075071	1.17375131748432e-07	-0.351983080372915	3
ENSG00000034510.5	TMSB10	2	84905643	2_53	0	0.01017449540849	8.61767859733898	2.75938403042819e-07	-1.19313736329144	1
ENSG00000187627.14	RGPD1	2	86823365	2_54	0	0.0183884765449773	17.6659325188957	1.02233043728439e-06	2.25241356041309	1
ENSG00000152291.13	TGOLN2	2	85328087	2_54	0	0.0049263941755564	5.01306643667284	7.77215748513075e-08	0.548534349359346	2
ENSG00000042493.15	CAPG	2	85417978	2_54	0	0.00485333706746283	4.84464714215387	7.39965682691429e-08	0.533902520138586	3
ENSG00000168906.12	MAT2A	2	85539177	2_54	0	0.00622387545957637	7.11327526290811	1.3932834628683e-07	0.909848581881599	1
ENSG00000115486.11	GGCX	2	85561052	2_54	0	0.00511095154553898	5.03553704773464	8.09946872635377e-08	0.243729054402368	2
ENSG00000168899.4	VAMP5	2	85584106	2_54	0	0.00491724420163286	4.75724435578365	7.36183721502414e-08	0.252786859415874	2
ENSG00000115523.16	GNLY	2	85711284	2_54	0	0.00624152725583971	6.88000140423756	1.35141386999894e-07	0.597303899393902	1
ENSG00000115525.17	ST3GAL5	2	85904899	2_54	0	0.0052374808560226	5.74344309443246	9.46681182762301e-08	-0.700147924237322	1
ENSG00000068654.15	POLR1A	2	86105686	2_54	0	0.00787894232224184	11.1352324965553	2.76106216082605e-07	2.40794501278147	2
ENSG00000132300.18	PTCD3	2	86105686	2_54	0	0.00933147119690614	12.2010115400104	3.58306701910051e-07	-2.21209941779426	1
ENSG00000132305.20	IMMT	2	86195896	2_54	0	0.0309848712528327	15.5760881792402	1.51885762840602e-06	2.83533826333371	1
ENSG00000132313.14	MRPL35	2	86199443	2_54	0	0.00491174387485027	5.26696111293158	8.14150694736061e-08	-0.6323735446604	2
ENSG00000068615.17	REEP1	2	86338344	2_54	0	0.00480432404976416	4.5846990516411	6.93189697524823e-08	-0.132149883239851	1
ENSG00000115561.15	CHMP3	2	86563593	2_54	0	0.00550103503663224	6.29016192042961	1.08896823046675e-07	0.940658018148919	2
ENSG00000172116.21	CD8B	2	86890655	2_54	0	0.00507991531434182	5.17243615307662	8.26914456669915e-08	0.511840536089514	1
ENSG00000183281.14	PLGLB1	2	86846985	2_54	0	0.0096682057606966	11.0302626846228	3.35614498100628e-07	1.46662596073115	1
ENSG00000115593.14	SMYD1	2	88067657	2_55	0	0.0251450528175197	12.0407943400464	9.52832724829141e-07	-1.37393067574998	2
ENSG00000163586.9	FABP1	2	88128319	2_55	0	0.0112208056368549	4.63717638630866	1.63752006063126e-07	-0.0117092767061135	1
ENSG00000144115.16	THNSL2	2	88161470	2_55	0	0.0128143224782692	5.85306238660977	2.36041179363424e-07	-0.604777974541471	3
ENSG00000153574.8	RPIA	2	88692231	2_55	0	0.0582938732286751	19.8273138565798	3.63743940413218e-06	2.24180964923636	1
ENSG00000168658.18	VWA3B	2	98087196	2_57	0	0.0101162651472264	4.76813275290834	1.51802007797212e-07	0.186223991344579	1
ENSG00000144029.11	MRPS5	2	95149561	2_57	0	0.0114622406211558	7.67041414313293	2.76692449418438e-07	2.11949142266146	1
ENSG00000144026.11	ZNF514	2	95125518	2_57	0	0.0123888885898391	7.12304530234065	2.7771991751819e-07	0.7794505466123	3
ENSG00000275111.4	ZNF2	2	95165349	2_57	0	0.00989821182853123	4.57847039592745	1.42621870470707e-07	0.0745330720371445	1
ENSG00000155066.15	PROM2	2	95274094	2_57	0	0.0132572185636443	7.13029887748953	2.97487775584214e-07	-0.883284650006648	1
ENSG00000115041.12	KCNIP3	2	95295669	2_57	0	0.0155081975238069	8.54324528307107	4.16958827722697e-07	0.748974630850038	1
ENSG00000186281.12	GPAT2	2	96025125	2_57	0	0.0109021962763525	5.51411527143142	1.89190276061287e-07	0.728290793594641	2
ENSG00000274286.1	ADRA2B	2	96116247	2_57	0	0.0101152608040437	4.75583255206477	1.51395376940954e-07	0.202753645304923	2
ENSG00000188886.3	ASTL	2	96138165	2_57	0	0.0099561035072393	4.74722160155866	1.48743460780731e-07	0.582379028284083	1
ENSG00000158050.4	DUSP2	2	96145593	2_57	0	0.101323902705263	26.9808798589363	8.60353621269678e-06	3.53379640805069	2
ENSG00000084090.13	STARD7	2	96208677	2_57	0	0.0104890355522169	5.16076974488091	1.70356619683344e-07	-0.33791863932324	1
ENSG00000135956.8	TMEM127	2	96266108	2_57	0	0.0102231063308178	5.02012549885542	1.61512606509591e-07	0.686664862165222	1
ENSG00000144021.2	CIAO1	2	96262227	2_57	0	0.0153160892030771	8.77444956795842	4.22938034739932e-07	-1.82982289556395	1
ENSG00000144028.14	SNRNP200	2	96305617	2_57	0	0.0175730990157643	10.0781798029649	5.57364664413912e-07	-2.02276349001446	1
ENSG00000198885.9	ITPRIPL1	2	96325754	2_57	0	0.021610018295754	12.5424608261336	8.52995738610765e-07	2.69577568382005	1
ENSG00000196843.15	ARID5A	2	96536506	2_57	0	0.165504321646375	32.0703098174264	1.67040379391675e-05	3.97773425742548	1
ENSG00000114988.11	LMAN2L	2	96739703	2_57	0	0.0099224886639081	4.65734961702073	1.45434829392376e-07	0.25041010235633	2
ENSG00000158158.11	CNNM4	2	96757889	2_57	0	0.010376754642369	4.97707091669635	1.62534047534346e-07	0.0410414488897166	1
ENSG00000168763.15	CNNM3	2	96818046	2_57	0	0.0098794335246245	4.57963480652843	1.42387499884043e-07	-0.160980181313537	1
ENSG00000144199.11	FAHD2B	2	97095549	2_57	0	0.0128089325507997	6.76743677157009	2.72801101320024e-07	0.801258652306705	1
ENSG00000115073.7	ACTR1B	2	97658891	2_57	0	0.00989389912031324	4.59720836094128	1.43143172889133e-07	0.0410190994217388	1
ENSG00000228486.10	LINC01125	2	97663552	2_57	0	0.0211867967739148	12.0424210455791	8.02949222853525e-07	1.92942054457477	2
ENSG00000115085.13	ZAP70	2	97713589	2_57	0	0.0109081609644796	6.04758092333263	2.07607099068551e-07	1.13117901264321	1
ENSG00000075568.16	TMEM131	2	97995797	2_57	0	0.00995762098889386	4.77184314313979	1.49537709793859e-07	-0.465313698407821	1
ENSG00000185674.9	LYG2	2	99254906	2_58	0	0.0181153033815057	14.6059787543652	8.32693644514789e-07	1.75307785182601	1
ENSG00000040933.15	INPP4A	2	98444410	2_58	0	0.014793619134603	12.7479704490678	5.93505100054391e-07	1.61885875585055	1
ENSG00000115446.11	UNC50	2	98608705	2_58	0	0.0205913507063445	15.7823759944301	1.02274224425405e-06	-1.85834048428757	1
ENSG00000144182.16	LIPT1	2	99155127	2_58	0	0.00612005426158624	4.67403186303678	9.00235044158944e-08	0.192887912735721	2
ENSG00000158411.11	MITD1	2	99179774	2_58	0	0.00727746865886414	6.25650883101139	1.43291813577774e-07	0.733279241170855	1
ENSG00000185414.19	MRPL30	2	99180175	2_58	0	0.00785483114117225	6.9542816268043	1.71908797015e-07	0.889719958695354	1
ENSG00000144214.9	LYG1	2	99305111	2_58	0	0.0108186673243467	9.88219605096469	3.36462142126801e-07	1.41459582550831	2
ENSG00000135945.9	REV1	2	99488850	2_58	0	0.00896345593609116	8.16130551022419	2.30220555278211e-07	1.0952296752029	2
ENSG00000170500.12	LONRF2	2	100322655	2_58	0	0.00654651257515981	5.28935608887254	1.08973722282968e-07	0.447204235389873	1
ENSG00000115526.10	CHST10	2	100417235	2_58	0	0.0072748702108757	6.25323932239276	1.43165796395802e-07	0.695085113043378	1
ENSG00000115539.13	PDCL3	2	100562583	2_58	0	0.00611962956400347	4.6734097100348	9.00052752325064e-08	0.455072118541145	1
ENSG00000071082.10	RPL31	2	101001757	2_58	0	0.0556836649258315	24.9787623620406	4.37731400275005e-06	2.37455727828576	1
ENSG00000158435.7	CNOT11	2	101252764	2_59	0	0	85.2344654337205	0	0.546437594187983	1
ENSG00000163162.8	RNF149	2	101308657	2_59	0	0	70.6923573260793	0	0.0645905353728297	1
ENSG00000196460.12	RFX8	2	101474758	2_59	0	0	25.0081044389639	0	1.78582199955658	1
ENSG00000115590.13	IL1R2	2	101991888	2_59	0	0	104.677429881531	0	-1.76398589240442	1
ENSG00000115594.11	IL1R1	2	102064141	2_59	0	0	40.0133397655002	0	-0.627050834269532	1
ENSG00000115616.2	SLC9A2	2	102619621	2_60	0	0.0199729654516982	8.89538407740196	5.59134421148233e-07	-1.56071134207344	1
ENSG00000115598.9	IL1RL2	2	102189731	2_60	0	0.0132055876300692	4.73215477196815	1.96664352046789e-07	0.264458134605328	1
ENSG00000115604.10	IL18R1	2	102349850	2_60	0	0.0129504153581225	4.56577374682107	1.86083153799934e-07	0.0576313459864346	1
ENSG00000115607.9	IL18RAP	2	102418915	2_60	0	0.0240190292194872	10.2094774353465	7.71734539408734e-07	1.58424230810272	1
ENSG00000135972.8	MRPS9	2	105037638	2_62	0	0.0167603908506244	4.82366043996246	2.54430894038991e-07	0.271013652592436	2
ENSG00000115641.18	FHL2	2	105403339	2_62	0	0.0306585763417039	10.3777756047529	1.00130234595124e-06	-1.28803731395121	1
ENSG00000071051.13	NCK2	2	105744738	2_63	0	0.0245230567549339	7.4427329955841	5.74402096157808e-07	0.900492474546362	1
ENSG00000119147.9	C2orf40	2	106063644	2_63	0	0.0360354771678314	10.9927184019142	1.24664946148461e-06	1.37080746869225	2
ENSG00000115652.14	UXS1	2	106194127	2_63	0	0.0179344402597882	4.56734485906367	2.57786758060412e-07	0.179515863760597	1
ENSG00000144057.15	ST6GAL2	2	106886900	2_64	0	0.0145562733631306	5.23424613588514	2.39780199789315e-07	0.524308065078042	1
ENSG00000196228.3	SULT1C3	2	108238712	2_65	0	0.0184054184836731	9.61574205959958	5.56977273733728e-07	-1.19755495952848	1
ENSG00000198203.9	SULT1C2	2	108287884	2_65	0	0.0242517115818929	12.1508009803647	9.27376904349862e-07	1.33441144701847	3
ENSG00000135968.20	GCC2	2	108448667	2_65	0	0.0106394543714335	4.59322791139173	1.53796455059093e-07	0.25633126003605	1
ENSG00000169756.16	LIMS1	2	108534528	2_65	0	0.0156633218402039	8.13569091725281	4.01039625714718e-07	-0.992140544005609	1
ENSG00000153201.15	RANBP2	2	108719562	2_65	0	0.0702564767643915	22.0168371818717	4.8679966574569e-06	2.37078708198395	1
ENSG00000163006.11	CCDC138	2	108786656	2_65	0	0.0652010515539576	21.3169097877171	4.37409107057663e-06	-2.38675446083243	1
ENSG00000186522.14	SEPT10	2	109613671	2_65	0	0.0115658438504563	5.35735013442741	1.95000771373479e-07	0.711562718140913	2
ENSG00000198142.4	SOWAHC	2	109613916	2_65	0	0.0277744506377102	13.3995198702337	1.17123404647879e-06	2.09192134469983	1
ENSG00000115008.5	IL1A	2	112784242	2_66	0	0.0134118124847418	8.26426286078352	3.48819350231451e-07	-0.971941427444724	2
ENSG00000125571.9	IL37	2	112920596	2_66	0	0.0100194549877443	5.40013900313069	1.70277792472889e-07	0.309001357988431	1
ENSG00000144061.12	NPHP1	2	110205149	2_66	0	0.00955307614887846	5.05723002782137	1.52042471717657e-07	-0.32164760392141	1
ENSG00000153093.18	ACOXL	2	110732979	2_66	0	0.00960696034591069	5.07296811195907	1.53375892947564e-07	-0.314734455958531	1
ENSG00000153094.22	BCL2L11	2	111119186	2_66	0	0.0299083486300231	15.1705268956328	1.42791406967569e-06	1.77185602827975	1
ENSG00000153208.16	MERTK	2	111929696	2_66	0	0.0105890333119264	5.73104204724105	1.90984834652865e-07	0.327523644598508	1
ENSG00000153214.9	TMEM87B	2	112055265	2_66	0	0.0104657265908953	5.87312239150469	1.93440501722569e-07	-0.289124282458379	3
ENSG00000144152.12	FBLN7	2	112140392	2_66	0	0.00966848542484522	5.15805522805667	1.56947140847991e-07	-0.325589725709891	1
ENSG00000188177.13	ZC3H6	2	112274635	2_66	0	0.0112233592899036	8.88461428467437	3.13812629484162e-07	-2.09863960740336	1
ENSG00000169629.11	RGPD8	2	112434543	2_66	0	0.00904277891736793	5.03305438598922	1.43232809316608e-07	0.785799717606578	2
ENSG00000114999.7	TTL	2	112481811	2_66	0	0.00952303968456902	6.51723716084318	1.95320619461777e-07	1.38944905397731	2
ENSG00000125630.15	POLR1B	2	112542706	2_66	0	0.0196665576966255	11.0192117712515	6.82005463568208e-07	-1.12197798711471	2
ENSG00000125611.15	CHCHD5	2	112561609	2_66	0	0.00972989694563964	5.13931936051253	1.57370317127456e-07	0.221449840681275	1
ENSG00000144136.10	SLC20A1	2	112647131	2_66	0	0.0101895330489856	6.05936256414234	1.94307782445271e-07	0.833880636754965	1
ENSG00000169607.12	CKAP2L	2	112765001	2_66	0	0.0100692793241741	5.40145564900319	1.71166266001219e-07	0.248427187528074	1
ENSG00000136689.18	IL1RN	2	113131216	2_66	0	0.0105651614076662	6.14789573986646	2.04414455236417e-07	-0.83916002304922	1
ENSG00000184492.6	FOXD4L1	2	113502566	2_67	0	0.125884005512884	35.4423313302403	1.4041121850757e-05	-3.3971439616249	1
ENSG00000125618.16	PAX8	2	113231750	2_67	0	0.00647634100028527	6.45802791080163	1.31625065112355e-07	0.994620589430085	1
ENSG00000115084.13	SLC35F5	2	113756932	2_67	0	0.0262223662382508	22.4517720932222	1.85281252329227e-06	3.37696957402434	1
ENSG00000088205.12	DDX18	2	117812637	2_69	0	0.00903279760394993	8.33117623844535	2.36830468742215e-07	0.986397200137335	2
ENSG00000125633.10	CCDC93	2	118013874	2_69	0	0.00620044741197812	4.89262234395855	9.54714891091351e-08	0.277372097245084	2
ENSG00000125629.14	INSIG2	2	118088243	2_69	0	0.021827915860487	16.417874840012	1.12781582801723e-06	1.86549070128168	3
ENSG00000019169.10	MARCO	2	118925693	2_69	0	0.00608020476919124	4.71374486194133	9.0197240602247e-08	-0.15401696412793	1
ENSG00000115107.19	STEAP3	2	119223670	2_69	0	0.0178543112276608	14.5722108108113	8.18799408005276e-07	-1.62314352229161	2
ENSG00000155368.16	DBI	2	119366701	2_69	0	0.00646532633463071	5.27475522084797	1.07325207040916e-07	-0.491087448409958	1
ENSG00000171227.6	TMEM37	2	119430196	2_69	0	0.0060938501133726	4.73422088942558	9.07923503834948e-08	-0.217677346910354	1
ENSG00000163075.12	CFAP221	2	119544252	2_69	0	0.00859694091764462	7.8789551216088	2.13167770266446e-07	-1.00423622698653	2
ENSG00000144120.12	TMEM177	2	119679105	2_69	0	0.00628620895431176	5.01809643035488	9.92742899038147e-08	0.476101630930372	1
ENSG00000088179.8	PTPN4	2	119757894	2_69	0	0.0229537952157544	16.8802922969193	1.21939227378904e-06	-1.98884312046094	1
ENSG00000115109.13	EPB41L5	2	120013132	2_69	0	0.00718789830796696	6.24271907617741	1.4121625497954e-07	1.0608417017712	1
ENSG00000226479.3	TMEM185B	2	120223118	2_69	0	0.00641541848912264	5.20395939242016	1.05067370679128e-07	-0.280414204046106	1
ENSG00000144118.13	RALB	2	120235650	2_69	0	0.0140427488296658	12.3700181997663	5.46677802947289e-07	-1.78866601723328	1
ENSG00000074047.21	GLI2	2	120735869	2_70	0	0.0236516759065952	9.54670514615357	7.10598689843869e-07	-1.11033021205804	1
ENSG00000115112.7	TFCP2L1	2	121276440	2_70	0	0.0216324316863854	8.72607045777228	5.94063719318544e-07	-1.32886042858316	1
ENSG00000074054.17	CLASP1	2	121649389	2_70	0	0.0137716361130188	4.58235750512425	1.98601937663513e-07	-0.0934530542001556	2
ENSG00000155438.11	NIFK	2	121734427	2_70	0	0.0205233896769702	8.24241724807554	5.32368879895878e-07	-0.926880906722051	1
ENSG00000136732.14	GYPC	2	126655559	2_74	0	0.0102638540308354	4.55636320671738	1.47176264862807e-07	-0.187812526916655	1
ENSG00000136717.14	BIN1	2	127107524	2_74	0	0.0147920911379378	7.90315319244342	3.67907759775509e-07	-1.32517543283747	1
ENSG00000186684.12	CYP27C1	2	127195841	2_74	0	0.0321853117750222	15.0512329094742	1.52453981315704e-06	1.79048787385084	1
ENSG00000163161.12	ERCC3	2	127292055	2_75	0	0.0138497631437809	6.24812007336154	2.7233326129635e-07	-0.786211303582833	2
ENSG00000115718.17	PROC	2	127423296	2_75	0	0.030281961876144	12.9426193091527	1.23343185136051e-06	-1.51390568773486	1
ENSG00000163166.14	IWS1	2	127526497	2_75	0	0.0116109002219063	4.5712544712644	1.67036070528755e-07	-0.0960420602859325	1
ENSG00000169994.18	MYO7B	2	127532538	2_75	0	0.0116807450610239	4.74351040196437	1.74373054940806e-07	-0.342271347041898	2
ENSG00000144230.16	GPR17	2	127648067	2_75	0	0.0144166564137019	6.63966663859465	3.01244965067751e-07	-0.840132457988573	2
ENSG00000072163.19	LIMS2	2	127648067	2_75	0	0.0141982063841511	6.63074982395967	2.96281886246131e-07	-0.943757626495814	2
ENSG00000136709.11	WDR33	2	127811674	2_75	0	0.0125722223175911	5.37321689627982	2.12596151049764e-07	-0.740995337343765	2
ENSG00000144231.10	POLR2D	2	127857816	2_75	0	0.0132774533053988	5.58022134066099	2.3317134728254e-07	0.0748168828645262	1
ENSG00000144233.9	AMMECR1L	2	127885051	2_75	0	0.0144488849328697	7.02607530058591	3.19489144268345e-07	1.07343715939628	1
ENSG00000136715.17	SAP130	2	128028089	2_75	0	0.0130591986634629	5.61074970101289	2.30593147518182e-07	0.372811261537897	1
ENSG00000136731.12	UGGT1	2	128091085	2_75	0	0.0206190948123219	11.4948952877718	7.45905120930906e-07	-2.43067443066244	1
ENSG00000233087.7	WTH3DI	2	131364366	2_78	0	0.0506972102625072	13.2933465496481	2.1209350161442e-06	1.87106880464396	1
ENSG00000178171.10	AMER3	2	130755277	2_78	0	0.0197976086352181	4.60967826720927	2.87205216200204e-07	-0.237696653336671	1
ENSG00000222014.5	RAB6C	2	129979360	2_78	0	0.0242255017610985	6.46524596249427	4.92909066291345e-07	0.708445630386263	2
ENSG00000136699.19	SMPD4	2	130182517	2_78	0	0.0503818028874968	13.2352954038184	2.09853548403158e-06	-1.64094737171683	1
ENSG00000152082.13	MZT2B	2	130181715	2_78	0	0.0565419966996162	14.3098170721237	2.54632712621755e-06	-1.72582813118504	1
ENSG00000136710.9	CCDC115	2	130343161	2_78	0	0.0596609711598053	14.8109893036893	2.78088711926708e-06	-1.52076210873683	1
ENSG00000136718.9	IMP4	2	130342325	2_78	0	0.0614849631618942	15.0923700717266	2.92035290786516e-06	-1.79051588214858	1
ENSG00000072135.12	PTPN18	2	130356437	2_78	0	0.0223427418464841	5.72108092319983	4.02275452551026e-07	0.534824393436311	1
ENSG00000136002.18	ARHGEF4	2	130836842	2_78	0	0.0405157356989457	11.212186989566	1.42962796589945e-06	1.50250517157328	2
ENSG00000115762.16	PLEKHB2	2	131104358	2_78	0	0.0874419984409206	18.401923701751	5.06398340741092e-06	2.35580949619879	1
ENSG00000075886.10	TUBA3D	2	131476167	2_78	0	0.0274974403961287	7.63175293396375	6.60428102933869e-07	1.00654086866558	1
ENSG00000152128.13	TMEM163	2	134719289	2_80	0	0	1948.31628282115	0	-1.41085041262824	2
ENSG00000082258.12	CCNT2	2	134918197	2_80	0	0	10264.8385716911	0	5.26474541114063	1
ENSG00000115839.17	RAB3GAP1	2	135052002	2_80	0	0	187.559782030339	0	-1.54319923092686	1
ENSG00000144224.16	UBXN4	2	135741666	2_80	0	0	27.6928827578479	0	-1.14670057553704	2
ENSG00000115866.10	DARS	2	135985602	2_80	0	0	45.3496311427275	0	2.12859224283922	2
ENSG00000144229.11	THSD7B	2	136350380	2_81	0	0.0125824081974558	6.78938970830679	2.68845939693982e-07	0.940352952148737	1
ENSG00000150540.13	HNMT	2	137947222	2_82	0	0.0289772960823992	9.20345601478405	8.39301062840233e-07	1.19213020453582	1
ENSG00000144228.8	SPOPL	2	138501652	2_82	0	0.0203714790873418	5.96071296871107	3.82146376088876e-07	-0.652149501742563	1
ENSG00000168702.17	LRP1B	2	142131604	2_85	0	0.0115054402626329	4.91271125287444	1.77882594231737e-07	-0.257615490248284	1
ENSG00000115919.14	KYNU	2	142877245	2_85	0	0.0163577392902814	8.13681195187984	4.18877019842067e-07	-0.958391682496253	2
ENSG00000075884.13	ARHGAP15	2	143091525	2_85	0	0.0153265864093151	7.53973076977309	3.63672322444089e-07	0.905311893419251	1
ENSG00000169554.18	ZEB2	2	144524878	2_86	0	0.0157149942837745	9.56237264080155	4.72921289392165e-07	-0.967994006429009	1
ENSG00000121989.14	ACVR2A	2	147844091	2_88	0	0.0198290130849434	12.5652041375367	7.84114746811056e-07	-1.55828960586125	2
ENSG00000115947.13	ORC4	2	148020474	2_88	0	0.00975680778997157	6.06649361766575	1.86274955426695e-07	0.787226421962709	1
ENSG00000204406.12	MBD5	2	148020474	2_88	0	0.0122951204666328	8.18281332203242	3.16624418733852e-07	-1.17164324240386	2
ENSG00000150556.16	LYPD6B	2	149061668	2_88	0	0.047224776691879	20.5748202562995	3.05784126109913e-06	2.14693637348356	1
ENSG00000184898.6	RBM43	2	151261761	2_90	0	0.0150245821033812	6.20120646411329	2.93215933269411e-07	-0.843229737964792	1
ENSG00000123609.10	NMI	2	151289140	2_90	0	0.0393780688824738	15.0710254744464	1.86769601409351e-06	1.92485679820097	2
ENSG00000123610.4	TNFAIP6	2	151357910	2_90	0	0.0170965762572934	7.38600194848059	3.97399704012274e-07	-0.98037659356202	1
ENSG00000080345.17	RIF1	2	151415393	2_90	0	0.0167959577679633	7.22324594201322	3.81808989940855e-07	-0.93997568654842	1
ENSG00000183091.19	NEB	2	151746978	2_91	0	0.0326756809851212	13.7378937157233	1.41271245196748e-06	-1.4587306310331	1
ENSG00000182389.19	CACNB4	2	152099342	2_91	0	0.0328456710365861	13.7858746954923	1.42502157392114e-06	1.95332269722977	1
ENSG00000115145.9	STAM2	2	152182881	2_91	0	0.0124635570278664	4.93047320177331	1.93392479479939e-07	0.378207684752669	1
ENSG00000157827.19	FMNL2	2	152335728	2_91	0	0.0120330768595778	4.62696777144232	1.75219379836461e-07	-0.366353487023281	1
ENSG00000177917.10	ARL6IP6	2	152717578	2_91	0	0.0341243527466548	14.2171984188241	1.52681852600797e-06	-1.95689372432348	2
ENSG00000144278.14	GALNT13	2	153872280	2_92	0	0.0257703897116517	6.79695336130221	5.51244475199931e-07	-0.905431406570172	2
ENSG00000136542.8	GALNT5	2	157257153	2_94	0	0.0194757129384133	7.85697997325321	4.81568403613933e-07	0.868190679783539	1
ENSG00000115165.9	CYTIP	2	157488690	2_94	0	0.0158068476084551	5.9415862114222	2.95567476086686e-07	-0.597097621979678	1
ENSG00000123612.15	ACVR1C	2	157625480	2_94	0	0.0137884821974155	4.68940170245637	2.03489906943263e-07	-0.214612572538825	1
ENSG00000153237.17	CCDC148	2	158457154	2_95	0	0.0127826598238092	6.2570318783998	2.51708900622225e-07	1.09237919475076	1
ENSG00000144283.21	PKP4	2	158457358	2_95	0	0.0303135583280466	21.6739419899585	2.06768224699392e-06	-4.35269997552566	1
ENSG00000163331.11	DAPL1	2	158795461	2_96	0	0.0162838397806954	14.9012648017685	7.63640453186157e-07	1.69681346061551	1
ENSG00000115183.14	TANC1	2	158968808	2_96	0	0.00640844957349829	6.29947114094593	1.2704747429288e-07	0.858852954565156	1
ENSG00000196151.10	WDSUB1	2	159257489	2_96	0	0.00691596677951167	7.04679877152382	1.53374705607994e-07	0.860840343698387	1
ENSG00000241399.6	CD302	2	159798279	2_96	0	0.00958592468606856	9.94206443242645	2.99929759730109e-07	1.80005299173214	1
ENSG00000153250.19	RBMS1	2	160494127	2_96	0	0.00580863562484846	5.28657683877231	9.66401636460645e-08	-0.381737160417203	2
ENSG00000136560.13	TANK	2	161137211	2_97	0	0	10.2072135080797	0	-1.09289998509945	2
ENSG00000115233.11	PSMD14	2	161308497	2_97	0	0	1646.82991552219	0	1.49491370104441	1
ENSG00000197635.9	DPP4	2	162074564	2_97	0	0	13.2020770823177	0	-0.214807606055641	1
ENSG00000115267.5	IFIH1	2	162274962	2_97	0	0	6.54789816349386	0	-0.0650090677481053	2
ENSG00000182263.13	FIGN	2	163614686	2_99	0	0.00451102561520689	7.72353239902023	1.09647880095484e-07	-0.396891930857547	1
ENSG00000115290.9	GRB14	2	164622004	2_100	0	0.0123716213220457	5.37837158750587	2.09404686046037e-07	0.546696909209464	1
ENSG00000082438.15	COBLL1	2	164843369	2_100	0	0.0115329030949783	4.72652641188123	1.71549598381395e-07	-0.50390073113422	1
ENSG00000178662.15	CSRNP3	2	165469352	2_100	0	0.0235862568896439	11.1801162844669	8.29878128179432e-07	1.73727520511578	1
ENSG00000115339.13	GALNT3	2	165794201	2_100	0	0.0347692384515547	14.8497766092358	1.62489039911013e-06	-2.01869708612964	1
ENSG00000123607.14	TTC21B	2	165860674	2_100	0	0.0114183417363072	4.57095037984614	1.64254969242831e-07	0.48398394259982	2
ENSG00000169432.14	SCN9A	2	166375953	2_101	0	0.0145017608444102	7.55958099371059	3.45006626682087e-07	-0.882565623422945	1
ENSG00000172292.14	CERS6	2	168449197	2_102	0	0.0127980638548078	9.25536373737619	3.72774964628024e-07	-1.07422614403457	2
ENSG00000163072.15	NOSTRIN	2	168861031	2_102	0	0.0156936798371314	10.0513057240178	4.96427972512892e-07	0.422335947105698	1
ENSG00000152254.10	G6PC2	2	168864871	2_102	0	0.00893273322044619	6.30847756098387	1.7734457183683e-07	0.730659810439176	1
ENSG00000152253.8	SPC25	2	168876533	2_102	0	0.00899149300059332	6.80477833610522	1.92554985239145e-07	-1.15988133187176	1
ENSG00000073734.8	ABCB11	2	169034700	2_102	0	0.011415267842996	8.63637575799432	3.1026058671256e-07	-1.15043043620702	1
ENSG00000239474.6	KLHL41	2	169509786	2_103	0	0.0147671755514521	4.8769024242736	2.26647262494101e-07	0.230082420524534	1
ENSG00000138399.17	FASTKD1	2	169573465	2_103	0	0.0142591803869578	4.55608860767573	2.04454040911559e-07	0.117736674947346	2
ENSG00000154479.12	CCDC173	2	169694622	2_103	0	0.0328218360812773	12.221504586468	1.26239864865157e-06	-1.96962189683753	1
ENSG00000144362.11	PHOSPHO2	2	169694622	2_103	0	0.0328218360812773	12.221504586468	1.26239864865157e-06	1.96962189683753	1
ENSG00000138382.14	METTL5	2	169825274	2_103	0	0.0155465940431714	5.34851292191731	2.6168406733418e-07	-0.645300726940438	1
ENSG00000144357.16	UBR3	2	169827007	2_103	0	0.0148045158131369	4.90008988724555	2.2830069242722e-07	-0.522694009661894	2
ENSG00000071909.18	MYO3B	2	170178390	2_103	0	0.0142588362848888	4.55586676903556	2.04439152285867e-07	0.105145286571692	2
ENSG00000115844.10	DLX2	2	172102574	2_104	0	0.00639549548570839	9.46371360432634	1.90477972376449e-07	1.108706132089	1
ENSG00000204335.3	SP5	2	170714891	2_104	0	0.00382600095363073	4.99137101306784	6.00999208693591e-08	-0.465723394266249	1
ENSG00000204334.7	ERICH2	2	170784224	2_104	0	0.0481872548206838	25.6886214343171	3.89566818056584e-06	2.4106757878857	1
ENSG00000128683.13	GAD1	2	170815228	2_104	0	0.00464149985257722	7.36024476850093	1.0751265132124e-07	0.696626259222352	2
ENSG00000115806.12	GORASP2	2	170928918	2_104	0	0.0140960887332605	16.6875926270695	7.4028898586855e-07	2.62103295071489	2
ENSG00000198586.13	TLK1	2	171231129	2_104	0	0.0345939316389503	23.9658430737004	2.60916538253304e-06	2.58604469122805	1
ENSG00000123600.19	METTL8	2	171356581	2_104	0	0.00906811054786793	11.6700130597442	3.3304055502314e-07	0.608806616833619	1
ENSG00000115827.13	DCAF17	2	171434071	2_104	0	0.00489770636167908	8.3871228323721	1.29275051934178e-07	1.06503569123557	2
ENSG00000071967.11	CYBRD1	2	171522379	2_104	0	0.00529416406197192	12.0284403633423	2.00408292871779e-07	2.1861912330398	2
ENSG00000077380.15	DYNC1I2	2	171687141	2_104	1	0.267583095395832	30.2270432962096	2.54544264111973e-05	-4.47167939188053	2
ENSG00000128708.12	HAT1	2	171922612	2_104	0	0.00446217101648949	6.19046909037004	8.69318144020949e-08	-0.0353344432900561	1
ENSG00000115840.13	SLC25A12	2	171996549	2_104	0	0.00379938426950199	12.9673725346898	1.55050860807645e-07	2.24845070866932	2
ENSG00000172878.13	METAP1D	2	171999243	2_104	0	0.00369629183075937	9.50010554103719	1.10510528593464e-07	-2.01560769716541	2
ENSG00000144355.14	DLX1	2	172084313	2_104	0	0.00365330391049801	4.71454156337491	5.42043629023803e-08	-0.297522292538262	1
ENSG00000091409.14	ITGA6	2	172427651	2_105	0	0.00504084238399705	7.27457830844305	1.15403748380525e-07	-1.02049044435118	1
ENSG00000152256.13	PDK1	2	172555453	2_105	0	0.0193883278422927	19.2357555502493	1.17370398138949e-06	-2.0906530425261	2
ENSG00000091436.16	MAP3K20	2	173075305	2_105	0	0.0556355321566739	27.9723641192057	4.89767985124423e-06	2.47589804581516	2
ENSG00000172845.14	SP3	2	173965538	2_105	0	0.00379942424277491	4.60969965754022	5.51187542273882e-08	0.265267631988114	1
ENSG00000138430.15	OLA1	2	174248784	2_105	0	0.0192174370020506	22.9737721576826	1.38943024836738e-06	-4.56289454046828	1
ENSG00000138433.15	CIR1	2	174396420	2_105	0	0.00379573048547366	5.97408060784727	7.13633813764198e-08	-1.38502110504026	1
ENSG00000144306.14	SCRN3	2	174395627	2_105	0	0.0226458264092078	19.5923770339884	1.39631780954906e-06	-1.64939328467536	1
ENSG00000163328.13	GPR155	2	174487330	2_105	0	0.00395428995528369	5.42052200305105	6.74556912235849e-08	-0.863627981891535	1
ENSG00000115935.17	WIPF1	2	174683404	2_105	0	0.0124080947705449	16.1109535457507	6.29122649721234e-07	-1.95923132500315	1
ENSG00000128656.13	CHN1	2	175028605	2_106	0	0.0135215340737518	12.7815362477487	5.43898669690477e-07	1.90282341283659	1
ENSG00000115966.16	ATF2	2	175168771	2_106	0	0.00682831039055165	5.19378782441361	1.1161085420723e-07	0.420134941519663	1
ENSG00000154518.9	ATP5G3	2	175184841	2_106	0	0.0143194144731803	10.7982829668362	4.866188605047e-07	-1.44950199416399	2
ENSG00000144320.13	LNPK	2	175905408	2_106	0	0.126943822535905	32.4634930630351	1.29692778133069e-05	-3.35134553390357	2
ENSG00000175879.8	HOXD8	2	176129895	2_106	0	0.00650716642277782	7.26449702000227	1.48766942625202e-07	1.65338008541935	1
ENSG00000128652.11	HOXD3	2	176135968	2_106	0	0.00664300084150149	4.80811620656726	1.00519017876292e-07	0.135572898340452	2
ENSG00000170166.5	HOXD4	2	176151101	2_106	0	0.00935111398911248	7.21984597226778	2.124712912206e-07	-0.402423461148297	1
ENSG00000128645.14	HOXD1	2	176188221	2_106	1	0.553721487995101	30.0683281356611	5.23973872769602e-05	5.47732688094241	1
ENSG00000128654.13	MTX2	2	176269444	2_106	0	0.0102771180587572	8.08806563800334	2.61592318047098e-07	0.645995918705196	1
ENSG00000018510.13	AGPS	2	177392486	2_107	0	0.0141061483882363	4.73472118144837	2.1018989395078e-07	-0.445220494884103	1
ENSG00000128655.16	PDE11A	2	178108391	2_108	0	0.0123364988958184	13.6551824620209	5.30149560241317e-07	-1.64205917007899	1
ENSG00000155636.14	RBM45	2	178111787	2_108	0	0.00709896917589992	8.60074581284395	1.92149994697563e-07	1.04987257137676	2
ENSG00000180228.12	PRKRA	2	178451344	2_108	0	0.0276697713683307	21.0721946896112	1.83495033670857e-06	-2.15070204825833	1
ENSG00000204311.12	DFNB59	2	178451344	2_108	0	0.0276697713683307	21.0721946896112	1.83495033670857e-06	-2.15070204825833	1
ENSG00000079150.17	FKBP7	2	178478636	2_108	0	0.00815661330598516	9.870039036979	2.53359805823423e-07	1.25203908398748	1
ENSG00000155657.26	TTN	2	178831108	2_108	0	0.00600883455717616	7.07767392900387	1.33841184340789e-07	-0.791758503567708	2
ENSG00000163492.14	CCDC141	2	179049620	2_108	0	0.00614862754641343	7.28772107713107	1.41019413022105e-07	0.913212190806701	1
ENSG00000187231.13	SESTD1	2	179264451	2_108	0	0.0062382066024107	7.41983618400784	1.45667626754922e-07	0.870920038026645	1
ENSG00000170035.15	UBE2E3	2	180964569	2_109	0	0	38.31092858616	0	3.00658923561842	1
ENSG00000115232.13	ITGA4	2	181456814	2_110	0	0.00663693027260515	4.58473341819045	9.57613626107388e-08	0.000711208843789333	1
ENSG00000150722.10	PPP1R1C	2	181953928	2_110	0	0.00669716039934731	4.70440200465169	9.91525985767713e-08	-0.101192237013072	1
ENSG00000162998.4	FRZB	2	182866669	2_110	0	0.0187983006870205	14.6466927101053	8.66497144441771e-07	-1.8176727444575	1
ENSG00000162999.12	DUSP19	2	183079224	2_110	0	0.00730484400552633	5.69955005786725	1.31026907841943e-07	0.81884515799279	1
ENSG00000170396.7	ZNF804A	2	184598393	2_112	0	0.00495915487150245	4.66360254095696	7.27843780400496e-08	-0.244587232133355	2
ENSG00000065548.17	ZC3H15	2	186486293	2_112	0	0.00678801325497236	7.53067983184801	1.60873992200058e-07	0.984267391041808	1
ENSG00000138448.11	ITGAV	2	186590551	2_112	0	0.00490488136009581	4.56314118143758	7.04370869424736e-08	-0.113875240762358	2
ENSG00000064989.12	CALCRL	2	187450507	2_112	0	0.00585888159966574	6.18601090261108	1.14060265024641e-07	-0.817809643858911	1
ENSG00000204262.11	COL5A2	2	189180039	2_113	0	0.0110623730674956	7.30815381126338	2.54428028899197e-07	-1.28262611760085	2
ENSG00000115368.9	WDR75	2	189439885	2_113	0	0.0337377688119654	17.5508889505949	1.8634787724455e-06	-2.2133653649345	2
ENSG00000138449.10	SLC40A1	2	189584239	2_113	0	0.00944261012847514	5.85967229389763	1.74130305053289e-07	0.702578100095621	1
ENSG00000138381.9	ASNSD1	2	189661498	2_113	0	0.141355601874941	31.0179887075139	1.37986192548347e-05	3.96134101029511	1
ENSG00000151687.14	ANKAR	2	189674604	2_113	0	0.0105521035498307	6.8756844849806	2.28330515623657e-07	0.641006447606335	1
ENSG00000128694.11	OSGEPL1	2	189761107	2_113	0	0.0141979708066787	9.59364930045329	4.28666052031916e-07	-1.73832867883945	1
ENSG00000128699.13	ORMDL1	2	189784079	2_113	0	0.0931602977928697	27.0266595680193	7.92377642359558e-06	-3.73027516842118	2
ENSG00000064933.17	PMS1	2	189783978	2_113	0	0.0314606280871006	16.9047854872181	1.67373241282748e-06	-2.79184607380013	2
ENSG00000198130.15	HIBCH	2	190341243	2_113	0	0.0312237684989827	16.8376121299654	1.6545305589283e-06	-2.88273733817567	1
ENSG00000151689.12	INPP1	2	190343621	2_113	0	0.0160116188084495	10.6955541249741	5.38948795591007e-07	2.09974513778697	1
ENSG00000189362.11	NEMP2	2	190534707	2_113	0	0.0766618562718853	25.1944951307568	6.07846561980901e-06	-3.40761008241194	1
ENSG00000138386.16	NAB1	2	190645806	2_113	0	0.0189793910624368	12.2559553521656	7.32046078011658e-07	-2.6891753478583	2
ENSG00000115419.12	GLS	2	190880843	2_113	0	0.00838471025209364	4.77299225609598	1.25946981321562e-07	0.678630804157087	1
ENSG00000138378.17	STAT4	2	191151202	2_114	0	0.00993639448717576	7.2740513696255	2.27464780706396e-07	-0.788360452187198	1
ENSG00000128641.18	MYO1B	2	191252512	2_114	0	0.00774024482110025	5.0094481132818	1.220263311096e-07	-0.367994383440095	1
ENSG00000173559.12	NABP1	2	191677959	2_114	0	0.00744312810380876	4.66083456080735	1.09176245481562e-07	0.160862190521078	2
ENSG00000196950.13	SLC39A10	2	195663377	2_116	0	0.0641213994807591	18.5042698182507	3.73408258311715e-06	3.08267525866057	1
ENSG00000118997.13	DNAH7	2	196067487	2_116	0	0.0372386005598964	13.4517297719671	1.57645093946244e-06	2.59118511419568	2
ENSG00000081320.10	STK17B	2	196173250	2_116	0	0.0629686976400998	18.3352216357438	3.63345552643041e-06	-2.88060220355087	1
ENSG00000138411.10	HECW2	2	196593392	2_116	0	0.0172518039365147	6.36754755476446	3.45712979132379e-07	0.480017209164747	2
ENSG00000119041.10	GTF3C3	2	196799713	2_116	0	0.0159392252043361	5.64162701175593	2.82996165144242e-07	-0.662546418994096	1
ENSG00000187944.2	C2orf66	2	196813099	2_116	0	0.0147752059045579	4.94636414805542	2.30000405239405e-07	-0.273867391569016	1
ENSG00000115524.15	SF3B1	2	197439853	2_117	0	0.0170573912340273	6.66338435074447	3.57697948140207e-07	-0.898646068788484	1
ENSG00000115541.10	HSPE1	2	197499794	2_117	0	0.0152151721064486	5.61520998516032	2.68875879888414e-07	0.611835642918099	2
ENSG00000115896.15	PLCL1	2	197805147	2_117	0	0.0187564038780745	7.53482451694668	4.44766114007281e-07	-1.17093507557438	1
ENSG00000226124.6	FTCDNL1	2	199756040	2_118	0	0.0183435282543818	6.1364987195936	3.54252149920514e-07	1.07224396534831	3
ENSG00000162971.10	TYW5	2	199955089	2_118	0	0.0186505393521417	6.28887021087523	3.6912461007081e-07	1.12410495557158	2
ENSG00000162972.10	MAIP1	2	199954933	2_118	0	0.046235844338539	14.6643961312284	2.13379135067426e-06	-1.79478325115253	1
ENSG00000196141.13	SPATS2L	2	200305923	2_118	0	0.0170866867464634	5.48512233951599	2.94953225392405e-07	-0.597001826572777	1
ENSG00000163535.17	SGO2	2	200509191	2_118	0	0.0154908766053842	4.58583194192553	2.23564634104993e-07	-0.176488486728205	1
ENSG00000155729.12	KCTD18	2	200485046	2_118	0	0.0567729201727477	16.5750638113978	2.96145689628671e-06	-1.9243925546653	2
ENSG00000138356.13	AOX1	2	200586283	2_118	0	0.0209923441609707	7.37527770603843	4.87246007565265e-07	-0.994078254276193	1
ENSG00000082153.17	BZW1	2	200810095	2_119	0	0.0208965912854351	9.18933162309765	6.04321919202262e-07	2.29991612967394	1
ENSG00000013441.15	CLK1	2	200864612	2_119	0	0.01401296232519	5.28496826789285	2.33067282324714e-07	0.940101241922342	1
ENSG00000240344.8	PPIL3	2	200889218	2_119	0	0.013957025653627	4.81647924252834	2.11559018448643e-07	-0.44606516256409	1
ENSG00000115942.8	ORC2	2	200963642	2_119	0	0.0171803491535156	7.12462264443226	3.85214677449819e-07	1.34054442204098	1
ENSG00000119013.8	NDUFB3	2	201067007	2_119	0	0.0433546971107166	15.7519228625564	2.14920927704295e-06	-2.37945258095238	1
ENSG00000003402.19	CFLAR	2	201116120	2_119	0	0.014067401138205	5.20749639445714	2.30542937953841e-07	-0.837965715241238	1
ENSG00000003400.14	CASP10	2	201183110	2_119	0	0.0225823050877607	8.77891929523117	6.239047623814e-07	1.4555575134723	1
ENSG00000064012.21	CASP8	2	201277115	2_119	0	0.0145202161414043	5.1582368526073	2.35712891130922e-07	-0.685788933572154	2
ENSG00000155749.12	ALS2CR12	2	201357198	2_119	0	0.0150792227632831	5.81477295471351	2.75943832971541e-07	0.846909300268661	2
ENSG00000082146.12	STRADB	2	201388316	2_119	0	0.0198304386976891	8.10462099117673	5.05794387272967e-07	-1.1880762231913	1
ENSG00000155755.18	TMEM237	2	201643932	2_119	0	0.014215885453899	4.94578472560161	2.21267739001856e-07	0.379995821486652	1
ENSG00000003393.14	ALS2	2	201786406	2_119	0	0.0155564260787785	5.77053102277031	2.82510493309366e-07	0.793502041789617	1
ENSG00000155760.2	FZD7	2	202034208	2_120	0	0.0197545832541904	13.9495799160629	8.6723735283536e-07	1.47519590183278	1
ENSG00000138439.11	FAM117B	2	202593409	2_120	0	0.00725532788954231	4.77741221149576	1.09083416913415e-07	0.216224650221487	1
ENSG00000163596.16	ICA1L	2	202871528	2_120	0	0.0111982150496251	8.7466460692161	3.08247334875532e-07	-1.35601599655942	1
ENSG00000138380.17	CARF	2	202912242	2_120	0	0.0118998025576396	9.30289690301958	3.48391008012519e-07	1.17399738922288	1
ENSG00000138442.9	WDR12	2	203014780	2_120	0	0.0127224203980453	9.91451072785249	3.96962976140881e-07	-1.49365267386205	1
ENSG00000144426.18	NBEAL1	2	203014780	2_120	0	0.0127224203980453	9.91451072785249	3.96962976140881e-07	1.49365267386205	1
ENSG00000138443.15	ABI2	2	203329808	2_120	0	0.00732467578976992	4.86441171390377	1.12131519075461e-07	-0.439763917080098	1
ENSG00000163600.12	ICOS	2	203937045	2_120	0	0.00858849581226206	6.31928687381357	1.708024725172e-07	-1.07802667710531	1
ENSG00000118257.16	NRP2	2	205681675	2_121	0	0.0645954599816698	18.844045746227	3.83076154161131e-06	1.99735561310018	1
ENSG00000023228.13	NDUFS1	2	206158784	2_122	0	0.0414793107132802	21.3038938208085	2.78099042402628e-06	-2.59653726345637	1
ENSG00000114942.13	EEF1B2	2	206159383	2_122	0	0.0209383687192802	15.2022541225721	1.00175104698167e-06	2.14288384672015	1
ENSG00000183671.12	GPR1	2	206217980	2_122	0	0.00829253906012351	7.43014895609277	1.93907237803254e-07	-1.27212931086315	2
ENSG00000114948.12	ADAM23	2	206536399	2_122	0	0.0335447412729507	20.7809192115503	2.19380576913444e-06	2.27077748777225	1
ENSG00000138400.12	MDH1B	2	206765369	2_122	0	0.0255388733477567	17.212957255113	1.38345869848588e-06	2.02735521642287	2
ENSG00000118246.13	FASTKD2	2	206765369	2_122	0	0.0108179762537577	9.29455553398837	3.16434351907194e-07	-1.16184605419885	2
ENSG00000163249.11	CCNYL1	2	207712007	2_122	0	0.00637741839035377	5.14083085375046	1.03178022081252e-07	-0.488104317417028	1
ENSG00000178385.14	PLEKHM3	2	208025325	2_123	0	0.020346819204938	6.38843830877726	4.09072424802176e-07	-0.795369467767734	1
ENSG00000115020.16	PIKFYVE	2	208266644	2_123	0	0.0358848295415611	11.6162377424095	1.31185354488256e-06	-1.72895866929903	1
ENSG00000144406.18	UNC80	2	209772023	2_124	0	0.0173866930917402	16.8409493393424	9.21494041103153e-07	2.48216036279806	2
ENSG00000197713.14	RPE	2	210002122	2_124	0	0.0100246473499276	12.2575749053919	3.86707534104609e-07	1.6179704751044	1
ENSG00000115365.11	LANCL1	2	210477414	2_124	0	0.00873799934576003	9.74138273509501	2.67880800764296e-07	0.777974931278474	1
ENSG00000021826.14	CPS1	2	210477778	2_124	0	0.00666861393812646	7.5900008209615	1.59289215132005e-07	0.564201001541136	2
ENSG00000030419.16	IKZF2	2	213152393	2_126	0	0.0126394009586152	4.55607640439641	1.81228486417959e-07	0.103519553516791	1
ENSG00000144451.18	SPAG16	2	213283575	2_126	0	0.0192609288820539	8.41893454585295	5.10320875741424e-07	1.26492808609704	1
ENSG00000138376.10	BARD1	2	214809500	2_127	0	0.0225750598137052	14.8845883704861	1.05748620872154e-06	2.14832981564541	2
ENSG00000138363.14	ATIC	2	215310965	2_127	0	0.0246636335465273	16.0698258499687	1.24731803823127e-06	1.97283871590206	2
ENSG00000115414.18	FN1	2	215436779	2_127	0	0.0196936056562054	12.1091046991563	7.50492307869886e-07	-0.591702946603928	1
ENSG00000118242.15	MREG	2	216033935	2_127	0	0.00881559779543861	6.19902144400163	1.71982350420821e-07	0.534423044782576	2
ENSG00000163449.10	TMEM169	2	216082628	2_127	0	0.0501888414048153	22.2829916296197	3.51957027424929e-06	-2.32915793296108	1
ENSG00000079246.15	XRCC5	2	216108009	2_127	0	0.0121260627542891	9.12512361766672	3.48231089548746e-07	-1.09477061720455	1
ENSG00000138375.12	SMARCAL1	2	216412526	2_127	0	0.00785811766773681	5.17016177077757	1.27859097150641e-07	0.402908882209917	1
ENSG00000197756.9	RPL37A	2	216498338	2_127	0	0.00735701731873695	4.5558459514285	1.05482346614542e-07	0.0213056252006364	1
ENSG00000115457.9	IGFBP2	2	216632342	2_127	0	0.00995287156618041	7.29264315558257	2.28424317885842e-07	0.824395095130569	1
ENSG00000181378.13	CFAP65	2	219041645	2_129	0	0.00691631422691708	5.34442472628955	1.16328105292534e-07	0.490687059321136	2
ENSG00000127831.10	VIL1	2	218414865	2_129	0	0.0196443813054215	15.2399043028565	9.42170645164016e-07	2.55209628223647	2
ENSG00000188282.12	RUFY4	2	218034910	2_129	0	0.00700323717474005	5.45457027844733	1.20217682063025e-07	0.490195852277017	2
ENSG00000180871.7	CXCR2	2	218125863	2_129	0	0.0102094689174658	11.917422417305	3.82908016093536e-07	2.28952967548062	1
ENSG00000163464.7	CXCR1	2	218166777	2_129	0	0.0150406697737069	13.8103347365626	6.53702814872485e-07	-1.90561753491465	1
ENSG00000163466.15	ARPC2	2	218217396	2_129	0	0.00826891941498931	17.2321561619797	4.48432783379349e-07	3.95835229304117	1
ENSG00000179921.14	GPBAR1	2	218259499	2_129	0	0.0134296689666784	19.5921168040176	8.28048248124189e-07	4.36656988200898	1
ENSG00000127837.9	AAMP	2	218270205	2_129	1	0.0826297249445291	24.4368859860378	6.35464279765832e-06	4.97398410824465	1
ENSG00000127838.13	PNKD	2	218270205	2_129	1	0.0826297249445291	24.4368859860378	6.35464279765832e-06	-4.97398410824465	1
ENSG00000135926.14	TMBIM1	2	218292881	2_129	1	0.390644407750088	28.6259066996095	3.51924771017146e-05	5.32673032140279	2
ENSG00000018280.16	SLC11A1	2	218381258	2_129	0	0.00653150612803688	5.19506491123464	1.06785747160629e-07	0.63068313448058	2
ENSG00000144579.7	CTDSP1	2	218399384	2_129	0	0.0157730772549507	13.7590868960382	6.82991057764152e-07	2.09474237644597	1
ENSG00000135913.10	USP37	2	218568666	2_129	0	0.0104494808823052	8.96887407552757	2.94945392309863e-07	-1.64310414813104	2
ENSG00000144580.13	CNOT9	2	218568666	2_129	0	0.013719666587507	11.5116219376252	4.97037377548824e-07	2.06201815428899	2
ENSG00000115556.13	PLCD4	2	218607609	2_129	0	0.0185656500261803	14.6240688050236	8.54451378717023e-07	2.4959078775703	2
ENSG00000074582.12	BCS1L	2	218658710	2_129	0	0.0229073969492758	16.4887846064922	1.18870300355629e-06	2.63650888836021	1
ENSG00000115568.15	ZNF142	2	218658710	2_129	0	0.0146156632201521	12.7073694443045	5.84498172208708e-07	-2.11601037364744	2
ENSG00000163481.7	RNF25	2	218672514	2_129	0	0.00719344629280427	6.00312695170205	1.35901267382801e-07	0.89099003579377	1
ENSG00000163482.11	STK36	2	218672243	2_129	0	0.00932420854155036	7.96981351913687	2.33867089917671e-07	1.52263901073494	2
ENSG00000135929.8	CYP27A1	2	218780830	2_129	0	0.0237651821889289	16.2106867103727	1.21241565198127e-06	-2.43277958485066	1
ENSG00000163501.6	IHH	2	219058132	2_129	0	0.0217302789410924	15.7248261256058	1.07537547288025e-06	2.0261450367128	1
ENSG00000187736.12	NHEJ1	2	219160659	2_129	0	0.0212343290450081	15.225051189871	1.01743407382067e-06	-1.59551180379895	1
ENSG00000213901.10	SLC23A3	2	219170396	2_129	0	0.014184386553618	12.0073460819389	5.36002185052877e-07	-1.7145244004549	1
ENSG00000115649.15	CNPPD1	2	219177636	2_129	0	0.00642146277340627	4.69195721001	9.4819352576189e-08	0.0365833715002221	2
ENSG00000115657.12	ABCB6	2	219218557	2_129	0	0.0126049445808052	10.5958353179739	4.20324895895565e-07	-1.19750125226405	1
ENSG00000198925.10	ATG9A	2	219229951	2_129	0	0.0185178575758962	14.0544544088514	8.19056204013283e-07	-1.49614980260918	2
ENSG00000163516.13	ANKZF1	2	219229829	2_129	0	0.00948983066875397	8.4190323205775	2.5143724742111e-07	-1.14148607495729	2
ENSG00000163521.15	GLB1L	2	219266168	2_129	0	0.00638143452846318	4.66417570887902	9.36703610826608e-08	0.315441358731735	1
ENSG00000127824.13	TUBA4A	2	219278362	2_129	0	0.0714524844729619	26.3055325176934	5.91525410781133e-06	2.43612347569573	1
ENSG00000135924.15	DNAJB2	2	219279688	2_129	0	0.00817088325445992	6.8694990371085	1.76645690215822e-07	0.89082174447	1
ENSG00000054356.13	PTPRN	2	219309801	2_129	0	0.00632312506160981	4.57571254887957	9.10540943388373e-08	0.234943052274326	1
ENSG00000123992.18	DNPEP	2	219400504	2_129	0	0.00743946074350088	6.01972571525831	1.40937684955365e-07	-0.5405663497662	1
ENSG00000072195.14	SPEG	2	219434550	2_129	0	0.00633447423889577	4.61490474559642	9.19988268469897e-08	0.0881576992387396	1
ENSG00000072182.12	ASIC4	2	219537902	2_129	0	0.022212918365522	15.9936225299578	1.11805054106927e-06	-1.85781840676296	1
ENSG00000123989.13	CHPF	2	219543916	2_129	0	0.0451813774476601	21.8609449728148	3.10840337550203e-06	2.29211757794299	1
ENSG00000188760.10	TMEM198	2	219543916	2_129	0	0.0451813774476601	21.8609449728148	3.10840337550203e-06	-2.29211757794299	1
ENSG00000124006.14	OBSL1	2	219572251	2_129	0	0.00638820459210643	4.70666545512078	9.46239602771681e-08	-0.284848632179338	1
ENSG00000144589.21	STK11IP	2	219597759	2_130	0	0.0128128136400655	7.50065682920624	3.02449436138347e-07	0.83107632031726	2
ENSG00000116106.11	EPHA4	2	221574191	2_130	0	0.0093338540020621	4.60133268761621	1.35161689612486e-07	0.0770039270414002	1
ENSG00000123983.13	ACSL3	2	222860739	2_131	0	0.0079286206219934	4.85247114106843	1.21079208308009e-07	0.221611932929511	1
ENSG00000152056.16	AP1S3	2	223836072	2_131	0	0.0096645047946814	6.66278291324891	2.02648896350684e-07	0.815177314745542	1
ENSG00000085449.14	WDFY1	2	223944251	2_131	0	0.00794533023506772	4.87171836902131	1.21815653789157e-07	-0.345878193078007	1
ENSG00000135900.3	MRPL44	2	223957073	2_131	0	0.00767557695602017	4.55600417334689	1.10053565476668e-07	0.0110553878503549	1
ENSG00000124019.9	FAM124B	2	224402283	2_132	0	0.0128664169078361	7.10149323031958	2.87551919313266e-07	-0.890077204388349	1
ENSG00000135905.18	DOCK10	2	225041976	2_134	0	0.00507645976478166	8.82128011954542	1.40929378074676e-07	-1.13597095161783	1
ENSG00000144468.16	RHBDD1	2	226836316	2_134	0	0.00344527799898109	5.03438266479461	5.45857733764757e-08	-0.324932990291279	1
ENSG00000081052.11	COL4A4	2	227163765	2_134	0	0.00560381127575804	9.47828340122882	1.67156074820888e-07	1.13572398426409	1
ENSG00000168958.19	MFF	2	227197255	2_134	0	0.00344585597353753	5.01453297595408	5.43796723556345e-08	-0.309246679971706	2
ENSG00000168955.3	TM4SF20	2	227381529	2_134	0	0.00996640385846104	14.5122334321545	4.5517846910853e-07	-1.91174822851612	3
ENSG00000173744.17	AGFG1	2	227467843	2_134	0	0.0957979765563566	34.7269322293493	1.04696395311511e-05	-3.51384721799324	2
ENSG00000135917.13	SLC19A3	2	227699914	2_134	0	0.00873790463497626	13.4763162263012	3.70584685058892e-07	1.58046129326445	2
ENSG00000153832.11	FBXO36	2	229921921	2_135	1	0.246282218184051	22.9848985876942	1.7814950587287e-05	4.60736042978539	1
ENSG00000163053.10	SLC16A14	2	230068255	2_135	0	0.00704356330205502	6.72681693940993	1.49111453936284e-07	0.0459571706142288	2
ENSG00000079263.18	SP140	2	230203425	2_135	0	0.0071626805355639	6.94782873059625	1.56615109843065e-07	-0.770853642532731	1
ENSG00000185404.16	SP140L	2	230326798	2_135	0	0.00772546202766233	8.22126010939725	1.99881143257625e-07	-0.965800159109746	2
ENSG00000135932.10	CAB39	2	230712947	2_135	0	0.00553307743895304	5.03715491867471	8.77124071987461e-08	-0.42052302572395	1
ENSG00000135916.15	ITM2C	2	230864420	2_135	0	0.00595112246047069	5.676865987758	1.06320375777579e-07	-0.53687713230828	1
ENSG00000135898.9	GPR55	2	230967511	2_135	0	0.00644117682779344	6.46789556951347	1.31110415815184e-07	-0.786282615834041	1
ENSG00000204128.5	C2orf72	2	231037334	2_136	0	0.0133165087817022	5.55800436430724	2.32926143891301e-07	-0.555075040796694	2
ENSG00000173692.12	PSMD1	2	231056872	2_136	0	0.0126059026355516	5.0557123615938	2.00569679008309e-07	-0.387173588047332	1
ENSG00000135914.5	HTR2B	2	231125386	2_136	0	0.027921927990206	12.3584738390681	1.08597347823569e-06	-1.48554020944282	1
ENSG00000171596.6	NMUR1	2	231530546	2_136	0	0.0146711104747534	6.44569818653868	2.97606167606471e-07	0.665054634041248	2
ENSG00000187514.16	PTMA	2	231707301	2_136	0	0.0244232711414546	11.1255830291209	8.55136775389092e-07	1.68050086086857	1
ENSG00000144524.17	COPS7B	2	231781537	2_136	0	0.0120281554924074	4.62611314597461	1.75115366746768e-07	0.26971827381654	2
ENSG00000156973.13	PDE6D	2	231784663	2_136	0	0.0139844906499683	6.00641996947168	2.6434513460998e-07	-0.783387301278161	1
ENSG00000144535.19	DIS3L2	2	231961176	2_136	0	0.0319364561731711	13.5974738697686	1.36663937608245e-06	1.63791499701457	1
ENSG00000221944.6	TIGD1	2	232550122	2_136	0	0.0121665446067853	4.73085584864566	1.81140658216163e-07	-0.27969226245896	1
ENSG00000244122.2	UGT1A7	2	233681597	2_137	0	0.0110113331154734	5.5828033756532	1.93464465238854e-07	0.843648975718636	1
ENSG00000242366.3	UGT1A8	2	233617178	2_137	0	0.0105718639602861	5.2195776997408	1.73658444494177e-07	0.607369492337053	1
ENSG00000167165.18	UGT1A6	2	233656608	2_137	0	0.0347393077086391	15.8683081704466	1.73484532169117e-06	-2.03720650636594	1
ENSG00000241635.7	UGT1A1	2	233761240	2_137	0	0.0979714343321618	25.3784349075473	7.82480053436877e-06	-2.6558864185568	1
ENSG00000204120.14	GIGYF2	2	232930111	2_137	0	0.0308014957126606	14.9322687651365	1.44746002363353e-06	-1.76244216061739	1
ENSG00000115474.6	KCNJ13	2	232776040	2_137	0	0.0114170319643437	5.84572892100232	2.10039445438836e-07	-0.772705270113183	2
ENSG00000182600.9	C2orf82	2	232856815	2_137	0	0.0125827863671667	6.77597884919539	2.68322961435153e-07	-0.73621000218544	1
ENSG00000066248.14	NGEF	2	233013260	2_137	0	0.0659469930425694	21.9126132890731	4.54776637310315e-06	2.16291154457594	1
ENSG00000168918.13	INPP5D	2	233059939	2_137	0	0.0100005475164907	4.66898594747045	1.4694517086018e-07	0.182621788488371	1
ENSG00000085982.13	USP40	2	233566344	2_137	0	0.0103554992978757	5.00826976114259	1.63217879224445e-07	0.380839213589837	2
ENSG00000123485.11	HJURP	2	233854491	2_137	0	0.0581527953953971	21.7299275619984	3.97683752673355e-06	2.82982372564594	2
ENSG00000132321.16	IQCA1	2	236503525	2_139	0	0.0104000407520173	4.60365113953791	1.50676811178664e-07	0.150410624363292	1
ENSG00000115648.13	MLPH	2	237481219	2_140	0	0.0871337945392007	21.4637458029515	5.88574059440954e-06	-2.74669720661058	1
ENSG00000124839.12	RAB17	2	237601116	2_140	0	0.0141081040269958	4.59847107758114	2.04169603931488e-07	0.0596887123034511	1
ENSG00000177483.11	RBM44	2	237778573	2_140	0	0.0146329432261447	4.93322031740682	2.27180563664588e-07	0.393158661139803	2
ENSG00000184182.18	UBE2F	2	237966682	2_141	0	0.0193187060125744	6.006812761067	3.65200280102323e-07	-0.715075416567819	1
ENSG00000132330.16	SCLY	2	238061016	2_141	0	0.0197214968234564	6.19633465750972	3.84577359420025e-07	-0.517875451557527	1
ENSG00000144488.14	ESPNL	2	238099350	2_141	0	0.0199917648549104	6.32134330156568	3.97712723843174e-07	-0.812574860125076	2
ENSG00000168427.8	KLHL30	2	238139466	2_141	0	0.142673984674544	24.70686783745	1.10935732774295e-05	-2.49149655016704	2
ENSG00000178752.15	ERFE	2	238158500	2_141	0	0.0225851754620042	7.44234155271285	5.28983395381913e-07	0.975685711573829	1
ENSG00000132323.8	ILKAP	2	238203982	2_141	0	0.0164938176615086	4.55592426853606	2.3648666630436e-07	-0.0866924739832213	1
ENSG00000144485.10	HES6	2	238240329	2_141	0	0.0172844570487856	4.98547284702402	2.71188376203835e-07	-0.496623816923153	1
ENSG00000132326.11	PER2	2	238286052	2_141	0	0.0170107831461448	4.83903728740525	2.59055161955977e-07	-0.329890061712109	2
ENSG00000204104.11	TRAF3IP1	2	238320731	2_141	0	0.0164951053043894	4.55664043922101	2.3654230593223e-07	-0.139825385918457	1
ENSG00000068024.16	HDAC4	2	239405460	2_142	0	0.0603313996794886	21.0560536959315	3.99787631690558e-06	-2.18874971606654	1
ENSG00000130414.11	NDUFA10	2	239939856	2_142	0	0.0111182329155974	5.46112899862297	1.91085255225153e-07	0.52584860919799	2
ENSG00000142330.19	CAPN10	2	240586423	2_142	0	0.0128679086364621	6.799237565801	2.75344976913991e-07	-0.762446699014525	1
ENSG00000172478.17	C2orf54	2	240896015	2_143	0	0.0165637715622616	6.95712902916362	3.62658836610224e-07	-0.941692074717926	1
ENSG00000130294.15	KIF1A	2	240820742	2_143	0	0.0148032935442416	5.92676931000258	2.76112042224395e-07	-0.598514026385884	1
ENSG00000172482.4	AGXT	2	240868386	2_143	0	0.0314480764619256	12.8541098070847	1.27216975415947e-06	1.64113517757403	1
ENSG00000162804.13	SNED1	2	240996851	2_143	0	0.0258085298364515	11.0322535049421	8.96058723873169e-07	-1.46407222564855	1
ENSG00000122085.16	MTERF4	2	241100174	2_143	0	0.0247257147117422	10.6377461078132	8.27765741541366e-07	-1.34392876829268	2
ENSG00000115687.13	PASK	2	241150035	2_143	0	0.019295403280021	8.35812014422973	5.07541364847586e-07	1.12322744150388	1
ENSG00000115685.14	PPP1R7	2	241147445	2_143	0	0.0127717571342342	4.57427828328436	1.83857862681539e-07	0.0884729461151	2
ENSG00000146205.13	ANO7	2	241188486	2_143	0	0.0150043590821422	6.05043930325242	2.85702033367654e-07	-0.628005187093812	1
ENSG00000168385.17	SEPT2	2	241315963	2_144	0	0.013618974133093	5.5301226050463	2.37021710854807e-07	0.760383220715039	1
ENSG00000115677.16	HDLBP	2	241317397	2_144	0	0.0166374431488724	7.36529077965297	3.85643002515752e-07	-0.878098800259467	1
ENSG00000006607.13	FARP2	2	241356106	2_144	0	0.0187458856015313	8.46035175111431	4.99118141943465e-07	-1.27029584537067	1
ENSG00000176720.4	BOK	2	241657470	2_144	0	0.0175897954047844	7.87606469457502	4.35992518024699e-07	1.14394185251171	1
ENSG00000168397.16	ATG4B	2	241636141	2_144	0	0.023573446386822	10.5660983292918	7.8387479774747e-07	-1.1734772028818	1
ENSG00000168393.12	DTYMK	2	241686546	2_144	0	0.0125933634993615	4.81295956048378	1.90749287980322e-07	-0.116733994228095	1
ENSG00000168395.15	ING5	2	241687101	2_144	0	0.0123870224528748	4.66165293782396	1.81725484520526e-07	0.11876164968674	3
ENSG00000180902.17	D2HGDH	2	241734472	2_144	0	0.0162252268190811	7.13518673335518	3.64338523339395e-07	0.9388520373719	3
ENSG00000154252.11	GAL3ST2	2	241776965	2_144	0	0.0124818763344267	4.73152001966762	1.85861539931379e-07	-0.334168338401041	2
ENSG00000204099.11	NEU4	2	241816085	2_144	0	0.0122484570503968	4.55866036819083	1.7572258957285e-07	-0.0643834524721181	1
ENSG00000188389.10	PDCD1	2	241858748	2_144	0	0.0134020546609835	5.38302821931923	2.27042424129776e-07	-0.432441847775962	1
ENSG00000188011.5	RTP5	2	241869928	2_144	0	0.0139616735471428	5.75778749619614	2.52989260168908e-07	-0.506245421813262	1
ENSG00000216921.7	AC131097.4	2	241902238	2_144	0	0.014219508668245	5.92544840929967	2.6516413646807e-07	0.458600936636949	1
ENSG00000134121.9	CHL1	3	196216	3_1	0	0.0277395960932832	9.95290180254377	8.68878050185598e-07	-1.24332363189449	1
ENSG00000091181.19	IL5RA	3	3126271	3_3	0	0.0146419095133005	7.06875106628726	3.25723715467388e-07	-0.722901770483389	1
ENSG00000072756.16	TRNT1	3	3131332	3_3	0	0.0119068670039181	5.1746341814342	1.93903714799076e-07	0.403654670546185	1
ENSG00000170364.12	SETMAR	3	4303252	3_3	0	0.0145945611990049	7.03906402482752	3.23306868502234e-07	-0.895474673290715	1
ENSG00000144455.13	SUMF1	3	4467058	3_4	0	0.0251325148738377	12.1417141064219	9.60339792334741e-07	-1.66149632286486	1
ENSG00000134109.10	EDEM1	3	5187958	3_4	0	0.0119291108615207	5.30316384569734	1.99091213429672e-07	0.406772662418949	2
ENSG00000071282.11	LMCD1	3	8501609	3_6	0	0	4.56740111475885	0	0.192161572577678	1
ENSG00000125046.14	SSUH2	3	8648535	3_7	0	0.0331103660110774	12.1109737497132	1.26197868037398e-06	1.45455129658969	1
ENSG00000180914.10	OXTR	3	8769543	3_7	0	0.0291522446554711	10.9361338708136	1.00333229538241e-06	-1.33933765101207	1
ENSG00000070950.9	RAD18	3	8963418	3_7	0	0.0147957598530265	4.70342680610275	2.19008331946675e-07	-0.375125581648879	2
ENSG00000196220.15	SRGAP3	3	9363240	3_7	0	0.041294242920168	14.1542709233079	1.83944152352117e-06	1.64419211450046	1
ENSG00000134077.15	THUMPD3	3	9363240	3_7	0	0.041294242920168	14.1542709233079	1.83944152352117e-06	-1.64419211450046	1
ENSG00000168137.15	SETD5	3	9397385	3_7	0	0.0171733056307847	6.06998155022612	3.28057706072174e-07	-0.601564247476376	1
ENSG00000163719.19	MTMR14	3	9649842	3_8	0	0.0288688431409222	10.4214852433947	9.46821197489243e-07	1.2196356558754	1
ENSG00000144550.12	CPNE9	3	9703359	3_8	0	0.0952762082372733	21.5557161729769	6.463323523229e-06	2.32306063896082	1
ENSG00000114026.21	OGG1	3	9749660	3_8	0	0.0165852274569581	5.3257519602121	2.77978586074316e-07	0.506245441360687	1
ENSG00000134072.10	CAMK1	3	9769618	3_8	0	0.0198091358207929	6.95618762792708	4.33656430812914e-07	0.86930454572378	2
ENSG00000171148.13	TADA3	3	9777279	3_8	0	0.0153029443984951	4.58782848121582	2.20948545597783e-07	-0.0968781518133001	1
ENSG00000241553.12	ARPC4	3	9776640	3_8	0	0.0166448230175267	5.35865250940122	2.80700864918801e-07	0.371907121121182	1
ENSG00000214021.15	TTLL3	3	9808579	3_8	0	0.0164770873167556	5.26574701204496	2.73054543154169e-07	-0.451172104137957	1
ENSG00000156990.14	RPUSD3	3	9843931	3_8	0	0.0180112180357842	6.08257244123995	3.44777842159737e-07	0.550899730769593	1
ENSG00000171135.13	JAGN1	3	9890513	3_8	0	0.0158182931166397	4.89152528868738	2.43507810456871e-07	-0.304499550686847	1
ENSG00000163701.18	IL17RE	3	9901671	3_8	0	0.0226810602573235	8.20043601207067	5.85341438112818e-07	-1.0472335265564	2
ENSG00000163702.18	IL17RC	3	9917083	3_8	0	0.015633415265477	4.78372180499984	2.35357885320341e-07	0.186329802345872	1
ENSG00000125037.12	EMC3	3	10010880	3_8	0	0.0154529349248097	4.67725416577641	2.27463082291766e-07	-0.167653718562577	1
ENSG00000144554.10	FANCD2	3	10025967	3_8	0	0.0174801863042227	5.80792628349373	3.19503872419111e-07	-0.566646859815885	2
ENSG00000254999.3	BRK1	3	10115548	3_8	0	0.0152569855347978	4.56025305611787	2.18960941206744e-07	0.0986751687339548	2
ENSG00000134086.7	VHL	3	10140878	3_8	0	0.0177673770513562	5.95747375956228	3.33115185205233e-07	0.681177325965964	2
ENSG00000157014.10	TATDN2	3	10248460	3_8	0	0.0622071527869196	17.5426854364455	3.43435649350704e-06	-2.08487186214436	2
ENSG00000157017.15	GHRL	3	10291680	3_8	0	0.0284026810335201	10.2714207972741	9.18118697690795e-07	-1.34818253791884	1
ENSG00000157087.17	ATP2B2	3	10707748	3_8	0	0.026497244153863	9.63157955090809	8.03169479999515e-07	1.24030215641011	1
ENSG00000197548.12	ATG7	3	11271528	3_9	0	0.00931673620101881	22.2972198496651	6.53767742830775e-07	-4.50488638187721	2
ENSG00000144559.10	TAMM41	3	11803811	3_9	0	0.0121003473545677	8.66276208862387	3.29885478459214e-07	-0.982789802041855	2
ENSG00000157150.4	TIMP4	3	12159968	3_9	0	0.010552688544254	7.39352660150605	2.45540838099127e-07	0.787635148973026	1
ENSG00000132170.19	PPARG	3	12287696	3_9	0	0.0220897652487513	14.0032778297903	9.73486155872503e-07	1.53317900700721	2
ENSG00000154743.17	TSEN2	3	12445548	3_9	0	0.00767579539687602	4.76690440893534	1.15151289738143e-07	-0.236533559141136	3
ENSG00000075975.15	MKRN2	3	12557101	3_9	0	0.0102882754814451	7.30370003772092	2.36480038085795e-07	1.16850521571945	2
ENSG00000225526.4	MKRN2OS	3	12561203	3_9	0	0.00758050740110217	4.59821697338011	1.09697494912988e-07	-0.137767792016036	1
ENSG00000144712.11	CAND2	3	12796583	3_9	0	0.00787929745282745	4.91755359953221	1.21939826252184e-07	0.388148872831549	2
ENSG00000154764.5	WNT7A	3	13880326	3_10	0	0.00690256382108934	4.55824749564668	9.90187196731492e-08	0.155498149290553	1
ENSG00000132182.11	NUP210	3	13419856	3_10	0	0.0260561137213596	16.7325141696884	1.37208120763125e-06	2.17887202219018	2
ENSG00000163517.14	HDAC11	3	13479647	3_10	0	0.00716389455784328	4.89780329067288	1.10422988662419e-07	0.225645818321935	1
ENSG00000163520.13	FBLN2	3	13548704	3_10	0	0.021476142485813	14.9541415683782	1.01071040828915e-06	-1.78571903064291	1
ENSG00000163528.12	CHCHD4	3	14124429	3_10	0	0.0431832681641766	21.3998803167828	2.90827737935924e-06	2.29855774072949	2
ENSG00000170876.7	TMEM43	3	14124463	3_10	0	0.0627924363593924	24.8857710474293	4.91776089286087e-06	2.53880478798853	1
ENSG00000154767.14	XPC	3	14177502	3_10	0	0.033329256938335	19.0028579739168	1.99321215775525e-06	-2.22459883858168	2
ENSG00000170860.3	LSM3	3	14178595	3_10	0	0.0138321487766032	10.9172640494267	4.75239400810475e-07	-1.63148091665097	1
ENSG00000131389.16	SLC6A6	3	14405037	3_10	0	0.0378914352700254	20.1888867275747	2.40747840975022e-06	2.02548958806598	1
ENSG00000144596.12	GRIP2	3	14555907	3_10	0	0.00723565905776236	4.98888618968596	1.1360322622704e-07	-0.309992415556907	1
ENSG00000154781.15	CCDC174	3	14652153	3_10	0	0.00691478244192278	4.57440773918004	9.95456684009574e-08	0.0275120170416688	2
ENSG00000131368.7	MRPS25	3	15063435	3_11	0	0.0116861391749737	4.81970706059398	1.77255888179864e-07	-0.327059500691172	2
ENSG00000131381.12	RBSN	3	15090344	3_11	0	0.0143554741527197	6.89800656928584	3.11637792162093e-07	-0.902267056529932	1
ENSG00000131375.9	CAPN7	3	15206289	3_11	0	0.0117188962966307	5.11799962452065	1.88753900331553e-07	-0.827713013094717	1
ENSG00000131370.15	SH3BP5	3	15341039	3_11	0	0.0149980791574502	6.90763802863891	3.26042479227766e-07	-0.863462427653818	1
ENSG00000206561.12	COLQ	3	15521294	3_11	0	0.0115151491625359	4.60367424026182	1.66833448429725e-07	-0.1075222848123	1
ENSG00000131373.14	HACL1	3	15601536	3_11	0	0.0115403529437199	4.62789733279506	1.68078351831149e-07	0.213547630400262	1
ENSG00000206560.11	ANKRD28	3	15861495	3_11	0	0.0133137846392696	5.84450397033566	2.44882730616782e-07	0.640272611744059	1
ENSG00000154813.9	DPH3	3	16264511	3_12	0	0.204520091416727	20.5886804370404	1.32517570357361e-05	4.15731363800863	1
ENSG00000154814.13	OXNAD1	3	16265068	3_12	0	0.0117032343336584	5.19063961180568	1.91177048026245e-07	-0.857038374447681	2
ENSG00000131378.13	RFTN1	3	16514399	3_12	0	0.033900795343637	13.9267554397881	1.48582893044663e-06	1.15383875003996	1
ENSG00000182568.16	SATB1	3	18445666	3_13	0	0.0151249326647624	5.20101572323811	2.47565766606705e-07	0.44896091811412	1
ENSG00000183960.8	KCNH8	3	19148202	3_14	0	0.0126302268288737	5.51536027672697	2.192269848311e-07	0.510028482882224	1
ENSG00000163576.17	EFHB	3	19944997	3_14	0	0.01541012989052	7.33812980331326	3.55877607905969e-07	0.814468152559376	3
ENSG00000144566.10	RAB5A	3	19947075	3_14	0	0.0132363308946556	5.94468577739434	2.47631274553096e-07	0.744838308020213	1
ENSG00000183977.13	PP2D1	3	20012089	3_14	0	0.028510080339451	12.9925419285584	1.16573957903562e-06	1.56481869547664	1
ENSG00000114166.7	KAT2B	3	20037997	3_14	0	0.012309033405887	5.2794616681091	2.04513774926059e-07	0.510808948400851	1
ENSG00000129810.14	SGO1	3	20187278	3_15	0	0.0378140380345758	18.0192459664156	2.14436467307545e-06	-2.48571916388167	1
ENSG00000182247.9	UBE2E2	3	23203514	3_17	0	0.0285773392557966	16.0074241778708	1.43963440693887e-06	-3.00439982406807	1
ENSG00000170142.11	UBE2E1	3	23805720	3_18	0	0.0308232032048047	15.5413540982497	1.50756344671719e-06	1.65307440540827	2
ENSG00000174738.12	NR1D2	3	23944361	3_18	0	0.0445559359450476	18.9506775616271	2.65729204211783e-06	-2.25610214671865	1
ENSG00000197885.10	NKIRAS1	3	23946455	3_18	0	0.0228396593733603	12.7802562279728	9.18624781910425e-07	1.49973351399689	2
ENSG00000151090.17	THRB	3	24494993	3_18	0	0.00950820714910494	4.74648768304389	1.42029960664717e-07	-0.172618509170016	1
ENSG00000077097.15	TOP2B	3	25664786	3_19	0	0.0143587240249559	4.5802982843318	2.06975330024797e-07	0.178623438706434	1
ENSG00000163491.16	NEK10	3	27390407	3_20	0	0.00850458211043814	9.46380058199551	2.53295534049589e-07	-2.58498990028613	1
ENSG00000033867.16	SLC4A7	3	27484716	3_20	0	0.0090812594098284	5.69015310954687	1.62621891367022e-07	-0.014839303757244	2
ENSG00000163508.12	EOMES	3	27723132	3_20	0	0.0225243545629928	13.6091096791532	9.64697255423705e-07	-1.62338727599637	1
ENSG00000187118.12	CMC1	3	28241610	3_21	0	0.0463894179913021	11.8235174525352	1.72613434680007e-06	1.42148082687196	1
ENSG00000163512.13	AZI2	3	28348860	3_21	0	0.0292736259705368	7.56431948572197	6.96875757179039e-07	1.16657858145662	2
ENSG00000206559.7	ZCWPW2	3	28348860	3_21	0	0.0311177915387509	8.12786366127643	7.95965328735401e-07	-1.24356522480585	1
ENSG00000144642.21	RBMS3	3	28575079	3_21	0	0.0345375517040015	9.09071322090769	9.88094494147515e-07	-1.19076212955637	1
ENSG00000163527.9	STT3B	3	31531267	3_23	0	0.0320722348008808	12.6477636904189	1.27659147260198e-06	-1.60396303679426	1
ENSG00000144645.13	OSBPL10	3	32078058	3_23	0	0.0133864736864182	4.61712142244803	1.94512026374486e-07	-0.132859868532734	1
ENSG00000152642.10	GPD1L	3	32104696	3_23	0	0.0204122394477035	8.48718882922332	5.4520959805378e-07	1.09662959052468	2
ENSG00000170293.8	CMTM8	3	32238447	3_23	0	0.0196910800160219	8.15678496471261	5.05472489452974e-07	-0.974413035948207	1
ENSG00000153551.13	CMTM7	3	32392093	3_24	0	0.0160282706917224	4.67812640676197	2.35975869312976e-07	0.223270074376764	1
ENSG00000091317.7	CMTM6	3	32503449	3_24	0	0.0305568314654536	10.6112324845655	1.02042977483089e-06	1.45130580889048	1
ENSG00000144635.8	DYNC1LI1	3	32570569	3_24	0	0.0205234634660816	6.94729021435038	4.48719628714308e-07	0.848294011737393	2
ENSG00000182973.18	CNOT10	3	32684690	3_24	0	0.015815970034639	4.55584933098277	2.26764026577647e-07	-0.0191404858044061	1
ENSG00000188167.8	TMPPE	3	33097052	3_24	0	0.015816159183364	4.55595900276687	2.26772197425182e-07	0.0584121510353647	2
ENSG00000170275.14	CRTAP	3	33113893	3_24	0	0.0697008931916915	18.2735964889648	4.00840271752804e-06	-2.02907800563242	1
ENSG00000173705.8	SUSD5	3	33218930	3_25	0	0.0117647939368022	5.07024259746152	1.87724967643937e-07	-0.868594951542527	1
ENSG00000153558.13	FBXL2	3	33273247	3_25	0	0.0143623274661608	6.89754363518267	3.11765643864835e-07	-1.39368090585529	2
ENSG00000170248.13	PDCD6IP	3	33798622	3_25	0	0.0293631900356874	13.4692582890504	1.24467478231948e-06	2.01068602427287	1
ENSG00000172995.16	ARPP21	3	35639025	3_26	0	0.0214399841634868	5.41136496149136	3.65123897975233e-07	-0.626604220749795	1
ENSG00000144681.10	STAC	3	36380068	3_26	0	0.0195435444214641	4.56048894379791	2.80494087428358e-07	-0.101623786525053	2
ENSG00000168016.13	TRANK1	3	36944858	3_27	0	0.00893266271366966	4.71015317806676	1.32411266795665e-07	0.450423220211403	2
ENSG00000178567.7	EPM2AIP1	3	36991971	3_27	0	0.00969416314099803	5.67883441300131	1.7325209832244e-07	-1.10563774234081	2
ENSG00000076242.14	MLH1	3	36993455	3_27	0	0.0118075915331545	7.85073303132392	2.91729604882131e-07	-1.6204661293646	2
ENSG00000093167.17	LRRFIP2	3	37183347	3_27	0	0.0286042960347408	16.6140311272058	1.49559931485675e-06	2.85368542203586	1
ENSG00000144674.16	GOLGA4	3	37243272	3_27	0	0.0283172038149422	15.9799530805426	1.42408148547284e-06	2.06621140572317	1
ENSG00000198590.11	C3orf35	3	37386585	3_27	0	0.0112766305730699	6.39978862866867	2.27119256126533e-07	0.469808520629286	1
ENSG00000144668.11	ITGA9	3	37463248	3_27	0	0.0146404126855096	9.98537110719847	4.60072741263208e-07	-1.55688796713943	1
ENSG00000144677.14	CTDSPL	3	37860014	3_27	0	0.0194207397963212	12.2265045465576	7.47269156068006e-07	1.70917955393688	2
ENSG00000008226.19	DLEC1	3	38039540	3_27	0	0.0218921490553217	12.7463466656405	8.78179098028678e-07	-1.64532413824186	1
ENSG00000172939.8	OXSR1	3	38165415	3_27	0	0.0089969238355192	4.85128591313102	1.37359875453234e-07	0.517512660841904	1
ENSG00000172940.11	SLC22A13	3	38266019	3_27	0	0.00887285863174259	4.57948748243354	1.27876108679883e-07	0.198827363702317	1
ENSG00000179934.6	CCR8	3	39330021	3_28	0	0.0140454252502674	7.04002203482153	3.111844485052e-07	0.778090865026083	1
ENSG00000093217.9	XYLB	3	38347382	3_28	0	0.0116862111490945	5.3558167354459	1.96973776085509e-07	-0.340252274979691	1
ENSG00000157036.12	EXOG	3	38495746	3_28	0	0.012569729430236	6.02312422896207	2.38263064769451e-07	0.651561127149605	1
ENSG00000114745.13	GORASP1	3	39109052	3_28	0	0.0248526145830996	12.2797189881927	9.60438336582145e-07	1.53358171728962	1
ENSG00000168026.18	TTC21A	3	39108083	3_28	0	0.0177497078283505	9.186497455429	5.13156862855385e-07	-1.1615760107306	1
ENSG00000168334.8	XIRP1	3	39192679	3_28	0	0.0472474521284327	18.2174684653044	2.70879035107568e-06	-1.97024090433597	1
ENSG00000168329.13	CX3CR1	3	39282501	3_28	0	0.0111426288426381	4.9198205110963	1.72522561250351e-07	-0.358800996669401	1
ENSG00000144659.10	SLC25A38	3	39383433	3_28	0	0.0411939789729673	16.9453025662956	2.19680771164659e-06	2.13966697093813	1
ENSG00000168028.13	RPSA	3	39407090	3_28	0	0.0317572863963186	14.5393146350709	1.45310264818738e-06	-1.77659734626684	1
ENSG00000170011.13	MYRIP	3	39808955	3_28	0	0.0107413747283933	4.58416865764008	1.54963504377184e-07	0.122021694743074	1
ENSG00000168032.8	ENTPD3	3	40387447	3_29	0	0.012164922684091	4.64069812193731	1.77664903836218e-07	0.227673707583901	1
ENSG00000188846.13	RPL14	3	40457413	3_29	0	0.0127844356239185	5.09557167075829	2.05013966753754e-07	0.438156913909029	2
ENSG00000177873.12	ZNF619	3	40477330	3_29	0	0.0131175142715783	5.33114871713406	2.20080374695243e-07	0.517371359214115	1
ENSG00000168036.16	CTNNB1	3	41195090	3_30	0	0	65.1675499193698	0	-3.69565446939893	1
ENSG00000182606.14	TRAK1	3	42013418	3_30	0	0	8678.98372047096	0	5.68233431807514	1
ENSG00000008324.11	SS18L2	3	42588131	3_31	0	0.0204686133143975	10.0520229929149	6.47516543204516e-07	1.29544910953755	1
ENSG00000114857.17	NKTR	3	42601933	3_31	0	0.0113963424055321	4.68274357615796	1.67948001256324e-07	-0.203840997709526	1
ENSG00000114853.13	ZBTB47	3	42653821	3_31	0	0.0421162041545041	16.7073588426756	2.21445059983725e-06	-1.93327428726532	1
ENSG00000157119.11	KLHL40	3	42685151	3_31	0	0.0127060609411993	5.6787893565312	2.27078317303069e-07	-0.603165922154935	2
ENSG00000010282.14	HHATL	3	42702091	3_31	0	0.0198033301483237	9.74849146857912	6.07553626391452e-07	-1.24419729659284	1
ENSG00000244607.5	CCDC13	3	42773176	3_31	0	0.0128191157332196	5.75992423144584	2.32372008967567e-07	-0.51294095280571	1
ENSG00000144648.15	ACKR2	3	42804792	3_31	0	0.0160645942159733	7.82821270895276	3.9576861536173e-07	0.893213294298235	1
ENSG00000180432.5	CYP8B1	3	42876414	3_31	0	0.0267107054796177	12.5004705815386	1.05080152589772e-06	1.69836194258155	1
ENSG00000182983.14	ZNF662	3	42905991	3_31	0	0.0154341540653775	7.46110224052346	3.62405513314616e-07	0.93910565888377	1
ENSG00000144647.5	POMGNT2	3	43106046	3_31	0	0.0123177620009632	5.39456349916256	2.09120732647796e-07	-0.241069411372692	1
ENSG00000179152.19	TCAIM	3	44338372	3_31	0	0.0114404803767774	4.71812747616762	1.6987243215264e-07	0.126269111224979	1
ENSG00000225873.3	LINC00694	3	44439661	3_31	0	0.0112400420495612	4.55633849172876	1.6117322280464e-07	-0.062528236212691	1
ENSG00000196345.12	ZKSCAN7	3	44555404	3_31	0	0.0112407165501216	4.55688766766846	1.61202321994391e-07	-0.156931713020281	1
ENSG00000144792.9	ZNF660	3	44578138	3_31	0	0.012197804873472	5.30495384866677	2.03644303167896e-07	-0.452527613342453	3
ENSG00000186448.14	ZNF197	3	44584405	3_31	0	0.0112601241443396	4.57267689817449	1.62040161714403e-07	-0.100496845127861	1
ENSG00000169981.10	ZNF35	3	44649020	3_31	0	0.0134928301877877	6.22911371737221	2.64507680812585e-07	-0.858435662600608	1
ENSG00000196653.11	ZNF502	3	44712685	3_31	0	0.0115710120780952	4.82197865528104	1.75592355282936e-07	0.0309651989462827	2
ENSG00000163807.5	KIAA1143	3	44761331	3_31	0	0.0140163720505992	6.57789396295493	2.90155935390795e-07	-0.575941048993722	2
ENSG00000163808.16	KIF15	3	44761638	3_31	0	0.121190663080227	26.6463943995902	1.01628750731181e-05	-2.63179462576728	1
ENSG00000169964.7	TMEM42	3	44861857	3_31	0	0.0403664471740488	16.3141489558716	2.07249706381904e-06	-2.05288957960996	2
ENSG00000163814.7	CDCP1	3	45133418	3_32	0	0.0160989201366579	5.28670397242694	2.67849421370788e-07	-0.579033059015177	1
ENSG00000249992.1	TMEM158	3	45226624	3_32	0	0.01493131346694	4.59635977931388	2.15983712783382e-07	-0.202198477976791	1
ENSG00000011376.9	LARS2	3	45469534	3_32	0	0.0385933486159983	13.3370821839287	1.61987783708334e-06	-1.89973025938369	1
ENSG00000144791.9	LIMD1	3	45649456	3_32	0	0.0150821747276093	4.68850994427974	2.22539845892611e-07	0.0108459811015758	1
ENSG00000163817.15	SLC6A20	3	45796686	3_32	0	0.0148686490214712	4.5578063663769	2.13273233915183e-07	-0.0876625197159218	2
ENSG00000163818.16	LZTFL1	3	45916197	3_32	0	0.0191008389382852	6.85570651484481	4.12110456353668e-07	0.640681895118099	2
ENSG00000172215.5	CXCR6	3	45940684	3_32	0	0.0156918330592063	5.05183015938501	2.49477506198295e-07	-0.285976303024112	1
ENSG00000163820.14	FYCO1	3	45995932	3_32	0	0.0403498329914533	13.7492201895281	1.74593785887881e-06	-1.84724480821709	2
ENSG00000173578.7	XCR1	3	46027718	3_32	0	0.0275133839564092	10.2121447354638	8.84239566221789e-07	1.4528050268981	1
ENSG00000163823.3	CCR1	3	46208857	3_32	0	0.0208183103756679	7.64658959236543	5.00982129097401e-07	0.806259920889438	1
ENSG00000121807.5	CCR2	3	46353822	3_32	0	0.0148798546908301	4.56471203851334	2.13757346370341e-07	-0.018708006093096	1
ENSG00000160791.13	CCR5	3	46370444	3_32	0	0.0155389542215695	4.96206158134057	2.42657048399264e-07	-0.417166399190814	2
ENSG00000178038.16	ALS2CL	3	46693690	3_33	0	0.041688850749698	19.549680899029	2.56488896820761e-06	-2.54233724793528	1
ENSG00000188086.13	PRSS45	3	46744963	3_33	0	0.00836257228830528	4.61607449287852	1.21484722882792e-07	0.216925069975484	1
ENSG00000178055.11	PRSS42	3	46835174	3_33	0	0.0083904937454532	4.65532800232416	1.22926856897266e-07	-0.196480789962994	1
ENSG00000160796.16	NBEAL2	3	46979634	3_33	0	0.00855304389293099	5.04079833970283	1.35684112410519e-07	0.803499947857924	1
ENSG00000160799.11	CCDC12	3	46982458	3_33	0	0.00859195301053528	5.09476824261479	1.37760687009805e-07	-0.829986677581483	1
ENSG00000181555.20	SETD2	3	47163449	3_33	0	0.00845635952905277	4.82266586859256	1.28345186758657e-07	-0.572693206270525	2
ENSG00000114648.11	KLHL18	3	47287254	3_33	0	0.00839641490977894	4.66051843007224	1.23150759498096e-07	-0.20366361191152	1
ENSG00000076201.14	PTPN23	3	47380662	3_33	0	0.00961892493923699	5.71743991915496	1.73076107387944e-07	-0.0568758413586133	1
ENSG00000114650.18	SCAP	3	47476835	3_33	0	0.0100659130522702	6.07945103012705	1.92586798198586e-07	-0.140468114245647	1
ENSG00000163832.15	ELP6	3	47513447	3_33	0	0.0103017084665474	6.42973796899869	2.08454609770184e-07	-0.796264305472925	1
ENSG00000114646.9	CSPG5	3	47580720	3_33	0	0.0861822389181001	26.7084779232607	7.24395735544243e-06	3.327724334427	1
ENSG00000164045.11	CDC25A	3	48188134	3_34	0	0.00988913761109378	20.3043040384102	6.31910398400416e-07	4.76484843428241	1
ENSG00000164048.13	ZNF589	3	48234587	3_34	0	0.0115792140014571	20.9466608498922	7.63313344904691e-07	4.85800943871299	1
ENSG00000172113.8	NME6	3	48301597	3_34	0	0.0106145743289218	21.1711509859896	7.07222429205022e-07	-4.70567361661764	2
ENSG00000164051.13	CCDC51	3	48440237	3_34	0	0.0119222577698594	8.5538394558003	3.20943493753171e-07	0.687726356516607	1
ENSG00000232112.3	TMA7	3	48440024	3_34	0	0.0119015410284699	8.54257181026607	3.19963773512e-07	0.689461196844622	1
ENSG00000164053.19	ATRIP	3	48446507	3_34	0	0.0118017087069243	8.49422860873329	3.15484342385283e-07	0.696099927453622	1
ENSG00000213689.11	TREX1	3	48489975	3_34	0	0.00895228200371734	7.61988013248582	2.14679644569497e-07	0.13438627006675	1
ENSG00000114268.11	PFKFB4	3	48562511	3_34	0	0.00719074987728441	5.86174311269052	1.32650819716674e-07	0.891959815502916	2
ENSG00000145040.3	UCN2	3	48563473	3_34	0	0.00676620018483032	4.66660117281611	9.93698197915298e-08	-0.659466877283217	1
ENSG00000114270.17	COL7A1	3	48595323	3_34	0	0.0149217064723727	12.4048100144584	5.82529044107384e-07	-1.755011479617	1
ENSG00000183396.3	TMEM89	3	48621576	3_34	0	0.0107706742153942	9.37515554479151	3.17782769348603e-07	-1.71454395574426	1
ENSG00000068745.14	IP6K2	3	48694528	3_34	0	0.00916603735328147	7.17974889878994	2.07109419845195e-07	0.892630848468909	2
ENSG00000114302.15	PRKAR2A	3	48847779	3_34	0	0.00859921875394809	7.37998880474455	1.99720973248759e-07	1.74265028469255	1
ENSG00000221883.2	ARIH2OS	3	48919714	3_34	0	0.0125032147431913	14.2921514037967	5.62377934326155e-07	-3.69922947788487	1
ENSG00000177479.19	ARIH2	3	48919429	3_34	0	0.0125032147431913	14.2921514037967	5.62377934326155e-07	3.69922947788487	1
ENSG00000178252.17	WDR6	3	49007280	3_34	0	0.013048810918294	13.77544352488	5.65699119041134e-07	-3.41478857646958	2
ENSG00000198218.10	QRICH1	3	49088219	3_34	0	0.0076928680512407	8.19490524325832	1.98399783256251e-07	-2.67167674183389	1
ENSG00000185909.14	KLHDC8B	3	49171432	3_34	0	0.23763027654101	42.1523316000749	3.15233489270761e-05	-4.96049260364802	1
ENSG00000173421.16	CCDC36	3	49199961	3_34	0	0.0179404577700792	17.0855468387573	9.64653573328536e-07	3.82409339196478	1
ENSG00000188315.7	C3orf62	3	49277527	3_34	0	0.00916270744075576	7.93307859365103	2.28757083335368e-07	1.79199055766764	1
ENSG00000164076.16	CAMKV	3	49867867	3_35	0	0.00958366778209252	7.07599603139611	2.1341665310997e-07	-1.81414556887015	2
ENSG00000114316.12	USP4	3	49340655	3_35	0	0.0139061089815423	10.9250672413126	4.78121992762863e-07	-2.38323314865185	1
ENSG00000233276.3	GPX1	3	49358927	3_35	0	0.011323470790689	7.27789465045807	2.59354807467959e-07	-1.34781017140727	2
ENSG00000067560.10	RHOA	3	49413431	3_35	0	0.00954951030029105	7.27960986901018	2.18775245712762e-07	1.59887639542454	1
ENSG00000145022.4	TCTA	3	49412205	3_35	0	0.014663025483151	11.4396063429911	5.27890252599477e-07	2.45044373650081	2
ENSG00000145020.15	AMT	3	49422917	3_35	0	0.0140844172202073	11.0715662799246	4.90746170835415e-07	2.39718064753078	1
ENSG00000145029.13	NICN1	3	49429438	3_35	0	0.0148330820578479	11.63048545909	5.42922969301059e-07	2.45310750978554	1
ENSG00000164062.12	APEH	3	49671714	3_35	0	0.243483878531581	32.1751555224146	2.46547066565781e-05	2.98930376613394	1
ENSG00000173531.15	MST1	3	49688745	3_35	0	0.117489903374798	24.2049510208385	8.94980820581341e-06	-4.55100863506016	1
ENSG00000185614.4	FAM212A	3	49803410	3_35	0	0.309626938333783	21.3450112956891	2.07990788351499e-05	3.17266697766731	1
ENSG00000183763.8	TRAIP	3	49856597	3_35	0	0.0218596578665633	15.3379705741217	1.05516465290041e-06	-2.51868868838544	1
ENSG00000164078.12	MST1R	3	49903379	3_35	0	0.00897676821102989	4.67750916694526	1.32142838789237e-07	-0.292155316842476	1
ENSG00000004534.14	RBM6	3	49934081	3_35	0	0.0141399343538612	10.7767523523914	4.79561455750781e-07	2.45331011297703	1
ENSG00000003756.16	RBM5	3	50088563	3_35	0	0.011331337343136	8.31454711433184	2.96502760650982e-07	2.08349113724445	1
ENSG00000012171.19	SEMA3B	3	50267465	3_35	0	0.0244675813961686	13.3335860537158	1.02670808887413e-06	-1.32278666432295	1
ENSG00000179564.3	LSMEM2	3	50278688	3_35	0	0.0252900111041032	14.6857188666792	1.16883498936301e-06	-1.7941906525052	1
ENSG00000243477.5	NAT6	3	50298716	3_35	0	0.00947966930530009	5.37313453940713	1.60298654199367e-07	-0.454592979331397	2
ENSG00000186792.16	HYAL3	3	50259898	3_35	0	0.00904672425117514	5.18797777750455	1.4770610086516e-07	0.739613124803192	2
ENSG00000004838.13	ZMYND10	3	50350442	3_35	0	0.0236369562749746	14.5469081708213	1.08210953243633e-06	-2.04736954099458	1
ENSG00000007402.11	CACNA2D2	3	50504484	3_35	0	0.0090846260708205	4.92861804448706	1.40909798082993e-07	-0.943764989341145	1
ENSG00000114735.9	HEMK1	3	50569633	3_35	0	0.00892249438790416	4.56495857433694	1.28183491822404e-07	0.393508777697233	1
ENSG00000088543.14	C3orf18	3	50569633	3_35	0	0.00892249438790416	4.56495857433694	1.28183491822404e-07	-0.393508777697233	1
ENSG00000114738.10	MAPKAPK3	3	50611291	3_35	0	0.00894097012008577	6.41357623743611	1.8046537101597e-07	-1.5140549806059	1
ENSG00000114737.15	CISH	3	50612068	3_35	0	0.0135142517497499	8.35614180353969	3.55391290084923e-07	1.43523059300758	1
ENSG00000088538.12	DOCK3	3	50673652	3_35	0	0.0098224464088188	5.42545048363041	1.67712118869187e-07	-0.896751657813177	1
ENSG00000259956.1	RBM15B	3	51391456	3_35	0	0.00897151466042889	4.59968610319661	1.29868235516152e-07	-0.144437334880974	1
ENSG00000164080.13	RAD54L2	3	51534121	3_35	0	0.0102577552331471	6.03990192217779	1.94980505516577e-07	-1.01622070191323	2
ENSG00000164081.12	TEX264	3	51671946	3_35	0	0.023913863010927	13.7255963162258	1.0329752892159e-06	-1.8886556417029	1
ENSG00000114767.6	RRP9	3	51941930	3_36	0	0.0445643077395293	29.4539440771995	4.13085162735703e-06	-2.46902259929705	1
ENSG00000041880.14	PARP3	3	51940709	3_36	0	0.0509852301476834	30.7046573231208	4.92671695785125e-06	2.59143107503618	1
ENSG00000248487.8	ABHD14A	3	51972037	3_36	0	0.0322594087762576	26.4635242261678	2.68666215271041e-06	-2.37697365804487	1
ENSG00000243989.8	ACY1	3	51982820	3_36	0	0.00380037483536166	6.87210815328782	8.21912136169449e-08	0.917599629568622	1
ENSG00000164087.7	POC1A	3	52154292	3_36	0	0.00905054065001554	14.7980135682874	4.21489653440292e-07	-1.82294811002752	1
ENSG00000247596.8	TWF2	3	52239405	3_36	0	0.0236433535914682	23.5974082069527	1.75582956022331e-06	-3.37437946581311	1
ENSG00000164088.17	PPM1M	3	52245578	3_36	0	0.00530786762647306	9.92171506814897	1.65735601154723e-07	1.85688665245719	2
ENSG00000114841.17	DNAH1	3	52316729	3_36	0	0.00331954801670498	5.63767729929089	5.88963175843066e-08	0.896443694702121	1
ENSG00000114854.7	TNNC1	3	52454186	3_36	0	0.00299231370051656	4.69088434928516	4.41744163909965e-08	-0.191816392280081	2
ENSG00000010327.10	STAB1	3	52495757	3_36	0	0.0029549378956989	4.57624799506316	4.25565960482897e-08	0.0157632639713126	1
ENSG00000168268.10	NT5DC2	3	52533447	3_36	0	0.0189170846168568	21.5488424518765	1.2828832243102e-06	3.2128500965507	3
ENSG00000163938.16	GNL3	3	52666461	3_36	0	0.00470529397476616	8.82127554145344	1.30625246747336e-07	2.14416093900699	2
ENSG00000163939.18	PBRM1	3	52686064	3_36	0	0.0141444218556421	18.8808916392317	8.40459274646296e-07	3.23698385660826	1
ENSG00000016864.18	GLT8D1	3	52705620	3_36	0	0.202295144533024	43.8647295542611	2.79260742746944e-05	4.3721410852455	2
ENSG00000114904.12	NEK4	3	52770471	3_36	0	0.019090718303681	21.6290977287228	1.29948013841473e-06	3.40415824337335	1
ENSG00000162267.12	ITIH3	3	52794612	3_36	0	0.00790569395139196	13.5592623910586	3.3735335722077e-07	-2.71208047504546	1
ENSG00000055955.15	ITIH4	3	52832141	3_36	0	0.00315385547664948	5.16964001883372	5.13110692098449e-08	-0.547357560783594	1
ENSG00000213533.11	TMEM110	3	52897955	3_36	0	0.00295016947958771	4.56144821030545	4.23505142115068e-08	-0.878739766639018	1
ENSG00000163935.13	SFMBT1	3	53046121	3_36	0	0.00313205159205898	5.10689728378512	5.03378895880488e-08	-0.111729985965437	1
ENSG00000163932.13	PRKCD	3	53155654	3_36	0	0.0119703017089601	17.3562110979742	6.53836248692866e-07	1.9997717250321	1
ENSG00000157388.15	CACNA1D	3	53328538	3_36	0	0.00359907758738132	6.37569086174179	7.2215003067048e-08	1.40281932469171	1
ENSG00000272886.5	DCP1A	3	53347519	3_36	0	0.00652621159920364	11.8091274016374	2.42542546199386e-07	1.51654915101701	1
ENSG00000016391.10	CHDH	3	53843122	3_36	0	0.0206826971507906	22.3713378939416	1.45615666999754e-06	2.17971120582897	1
ENSG00000056736.9	IL17RB	3	53843122	3_36	0	0.0178334206906382	21.0102121786626	1.17916360637997e-06	2.09452387878536	2
ENSG00000113812.13	ACTR8	3	53881831	3_36	0	0.0416830643887151	28.8346428480148	3.78253703953185e-06	2.81434426177485	2
ENSG00000157445.14	CACNA2D3	3	54123043	3_37	0	0.0161937125568464	4.91560431817233	2.50514181951055e-07	-0.238361552504046	1
ENSG00000187672.12	ERC2	3	56468050	3_39	0	0.0135964623962849	6.52296917621654	2.79113103585018e-07	0.984090514998907	1
ENSG00000180376.16	CCDC66	3	56557027	3_39	0	0.0138599274518832	6.69859236867988	2.92182015835022e-07	-1.21426868274146	2
ENSG00000163947.11	ARHGEF3	3	57078950	3_39	0	0.011028083298995	4.60586175159146	1.59852675529515e-07	0.0522600632325915	2
ENSG00000163666.8	HESX1	3	57226802	3_39	0	0.0295456295743536	13.6534476988057	1.26953463409343e-06	2.04741599183879	1
ENSG00000157500.10	APPL1	3	57236438	3_39	0	0.0657544681394982	21.0798271503455	4.36215696023818e-06	-2.7159674389468	1
ENSG00000239388.8	ASB14	3	57292855	3_39	0	0.245596758307845	33.8332259097446	2.61501998606792e-05	3.88611602643884	1
ENSG00000168374.10	ARF4	3	57598389	3_39	0	0.0200571908994629	10.0892436076485	6.36850787306507e-07	-1.65115655077833	2
ENSG00000174839.12	DENND6A	3	57692733	3_39	0	0.011952434687901	5.34261294849963	2.0096436970007e-07	0.372374500067291	2
ENSG00000163687.13	DNASE1L3	3	58191659	3_40	0	0.00990130601193195	7.78756463136272	2.42662753270833e-07	1.07312870293584	2
ENSG00000163684.11	RPP14	3	58305894	3_40	0	0.0101598469105494	8.02338305823809	2.56539157890678e-07	-0.930115037772675	2
ENSG00000168297.15	PXK	3	58332737	3_40	0	0.0287659939528203	17.575223933088	1.59106977529369e-06	-1.83237310954273	2
ENSG00000168291.12	PDHB	3	58434315	3_40	0	0.0120995741446184	9.62256245246598	3.66412091916493e-07	-1.44326837104119	2
ENSG00000168306.12	ACOX2	3	58537792	3_40	0	0.00695599005173531	4.55976260010408	9.98182974395246e-08	0.0612733740620314	1
ENSG00000198643.6	FAM3D	3	58666565	3_40	0	0.0215960493062394	14.9364009921235	1.0151477315271e-06	1.61908620462992	1
ENSG00000144724.19	PTPRG	3	61561600	3_41	0	0.0153435145179054	8.29152831357965	4.0037634476681e-07	0.968583688839327	1
ENSG00000163630.10	SYNPR	3	63321387	3_42	0	0.0132716211723781	6.61266880769229	2.76191126953849e-07	0.887766691643452	1
ENSG00000163618.17	CADPS	3	62875367	3_42	0	0.0365536334258771	15.930753569152	1.83263444729182e-06	-1.82927178555653	3
ENSG00000163636.10	PSMD6	3	64023642	3_43	0	0.0471080476273795	18.6398567431775	2.76341842817128e-06	1.81946802112704	1
ENSG00000163637.12	PRICKLE2	3	64445875	3_43	0	0.0101955678289963	4.55683683025669	1.4621228682739e-07	0.0264859622216082	1
ENSG00000151276.23	MAGI1	3	66039668	3_44	0	0.0149664902516294	5.2259563110391	2.46147095503464e-07	0.366787851072744	1
ENSG00000144749.13	LRIG1	3	66501565	3_45	0	0	9.93153333265858	0	-0.970715848840832	1
ENSG00000163376.11	KBTBD8	3	66998338	3_45	0	0	9.82393718162824	0	1.39012142306814	1
ENSG00000183662.10	FAM19A1	3	68443706	3_46	0	0.0181524612407321	6.54119615739088	3.73681557793336e-07	0.75305132115252	1
ENSG00000163378.13	EOGT	3	69013777	3_46	0	0.0226609291312652	8.57918307949542	6.11832611921786e-07	1.0069229682917	1
ENSG00000144747.15	TMF1	3	69052218	3_46	0	0.0212169558723579	7.97393008592982	5.32432393494464e-07	-0.914977300780368	1
ENSG00000144746.6	ARL6IP5	3	69013445	3_46	0	0.0146865510860467	4.59788868780802	2.1251385380341e-07	0.120323001358782	1
ENSG00000163380.15	LMOD3	3	69120861	3_46	0	0.0202730272824172	7.55572459627138	4.8206288789013e-07	-0.834155448675638	1
ENSG00000114861.18	FOXP1	3	71591625	3_48	0	0.0248879850146904	18.4550473690938	1.44548594940554e-06	-2.28515849858098	1
ENSG00000170837.2	GPR27	3	71735170	3_48	0	0.00923012456559014	9.5586783116087	2.77660679325998e-07	1.16113461469218	1
ENSG00000163421.8	PROK2	3	71776722	3_48	0	0.123533464069742	33.3390884032808	1.29612627359046e-05	-2.96477238839728	1
ENSG00000144736.13	SHQ1	3	72861639	3_49	0	0.0122823083810834	5.19688423984432	2.00877832708825e-07	-0.458032801275643	1
ENSG00000172986.12	GXYLT2	3	72887991	3_49	0	0.0117975841050673	4.82821045512971	1.79262004322079e-07	-0.148494475388937	2
ENSG00000255423.1	EBLN2	3	73062217	3_49	0	0.0462897164237966	17.4128365541784	2.53666442035926e-06	2.23873742054073	1
ENSG00000121440.14	PDZRN3	3	73518976	3_49	0	0.0352824601041434	14.8971897345312	1.6541396881627e-06	1.66255473672984	1
ENSG00000113805.8	CNTN3	3	74520712	3_50	0	0	44.5690309697391	0	-0.959121545889842	2
ENSG00000185008.17	ROBO2	3	75906907	3_51	0	0.0151777828876262	5.19479168502412	2.48133525751814e-07	0.301561695980742	1
ENSG00000114480.12	GBE1	3	81761728	3_54	0	0	13.4383760501049	0	-0.900401764895789	1
ENSG00000064835.10	POU1F1	3	87255411	3_57	0	0.0669041793972135	22.0742603878882	4.64781018351327e-06	2.7628241957434	1
ENSG00000206538.8	VGLL3	3	86990820	3_57	0	0.019953375749533	10.5237083756468	6.60836708578926e-07	-1.2910989085484	1
ENSG00000083937.8	CHMP2B	3	87227372	3_57	0	0.0240077992989207	12.2797540892306	9.27792794471034e-07	-1.33356790633439	1
ENSG00000175105.6	ZNF654	3	88059041	3_58	0	0.00770612792158809	5.0513335329631	1.2250427179397e-07	0.377391851382172	2
ENSG00000163320.10	CGGBP1	3	88054626	3_58	0	0.0171888170118956	13.2697384241225	7.17822924551576e-07	2.1926291700495	1
ENSG00000179021.9	C3orf38	3	88150029	3_58	1	0.0873437775154925	17.2930749653609	4.753496391338e-06	3.40520175582688	1
ENSG00000169379.15	ARL13B	3	93996186	3_59	0	0.0138792180110218	9.15006715595111	3.99666965240204e-07	1.09791319149933	1
ENSG00000178750.2	STX19	3	94032097	3_59	0	0.0123357762771341	8.0699998807641	3.13291770003225e-07	-0.824683323815985	1
ENSG00000178700.7	DHFR2	3	94061265	3_59	0	0.0224282876641421	13.5544981553868	9.5672810970782e-07	1.59167113201924	2
ENSG00000178694.9	NSUN3	3	94062771	3_59	0	0.00904508100782397	5.23091832939256	1.48901603236047e-07	-0.595418951187702	1
ENSG00000113966.9	ARL6	3	97768942	3_61	0	0.0124538620583534	5.44328866244246	2.13341031571144e-07	0.526021384296774	1
ENSG00000080200.9	CRYBG3	3	97822174	3_61	0	0.0262763582901931	12.2975790061835	1.01693634720077e-06	1.56664149901782	1
ENSG00000231861.2	OR5K2	3	98501399	3_62	0	0.0169035805889133	5.10497476524623	2.71569680786736e-07	-0.270239239217415	3
ENSG00000080822.16	CLDND1	3	98523270	3_62	0	0.0169648907263746	5.13822629754659	2.74329977483406e-07	-0.443824019857709	1
ENSG00000080819.6	CPOX	3	98594312	3_62	0	0.0267984633276361	9.34051807515759	7.87752573054101e-07	-1.10857436443901	1
ENSG00000057019.15	DCBLD2	3	98901239	3_62	0	0.0160015939424825	4.60204142705989	2.3175160099415e-07	0.124973005142641	2
ENSG00000144810.15	COL8A1	3	99637984	3_62	0	0.0202114981508797	6.74630743362077	4.29114913486194e-07	1.38661419335925	2
ENSG00000144820.7	ADGRG7	3	100609097	3_63	0	0.0205003658967965	9.88499402693118	6.37744904673858e-07	1.2570515913682	1
ENSG00000036054.12	TBC1D23	3	100261437	3_63	0	0.0210032583539441	10.1078479037894	6.6811980628304e-07	1.74175189937158	1
ENSG00000114021.11	NIT2	3	100334239	3_63	0	0.0347021226413383	14.7341220651825	1.60912312958582e-06	2.19781998871789	1
ENSG00000154174.7	TOMM70	3	100330431	3_63	0	0.0141961059395572	6.51355495959469	2.91002210041524e-07	-1.16393371281879	2
ENSG00000206535.7	LNP1	3	100402006	3_63	0	0.0114679762481571	4.55894308859004	1.6453561892738e-07	0.0850522562776543	1
ENSG00000181458.10	TMEM45A	3	100492450	3_63	0	0.0139089607063978	6.32619777157309	2.7691496008142e-07	0.795897449988951	2
ENSG00000114354.13	TFG	3	100709093	3_63	0	0.0359847329644235	15.0693755216389	1.70656373825914e-06	-1.53988214451304	2
[truncated: 8,101 more rows]
