# Supplementary material for: Adjusting for genetic confounders in transcriptome-wide association studies improves discovery of risk genes of complex traits
Source: Nat Genet. 2024 Jan 26;56(2):336–47. doi: 10.1038/s41588-023-01648-9 (PMC10864181; doi:10.1038/s41588-023-01648-9)
Supplement: Supplementary file 5 — cTWAS results of all analyzed genes across all tissues for IBD, SCZ, and SBP. Results are stored separately for each combination of traits and tissues. Column legends for each set of results are the same as in Supplementary Table 1. [file 41588_2023_1648_MOESM5_ESM.zip › SBP_Spleen.csv]

id	genename	chrom	pos	region_tag	cs_index	PIP	tau2	PVE	z	num_eqtl
ENSG00000187961.13	KLHL17	1	960326	1_1	0	0.115226000645525	24.0738044957346	8.72979793288442e-06	-2.47395050652676	1
ENSG00000187583.10	PLEKHN1	1	966426	1_1	0	0.0238121382522706	9.51727632697541	7.13214309443785e-07	1.32066528808395	1
ENSG00000187642.9	PERM1	1	981454	1_1	0	0.0136694958315742	4.67380373285274	2.01062899739504e-07	0.139736712824487	1
ENSG00000188290.10	HES4	1	1000018	1_1	0	0.036397398544428	13.5614051692723	1.55340253393654e-06	1.92178119278083	1
ENSG00000187608.8	ISG15	1	1002745	1_1	0	0.130379713872058	25.8498840969274	1.06066343529374e-05	-2.79624231973964	2
ENSG00000131591.17	C1orf159	1	1091327	1_1	0	0.013968528733326	4.85847235053311	2.135794061711e-07	-0.391704064726876	2
ENSG00000162571.13	TTLL10	1	1173257	1_1	0	0.0136672526311242	4.67415853367178	2.01045165497892e-07	-0.0977107162285448	1
ENSG00000186891.13	TNFRSF18	1	1231507	1_1	0	0.0138279685917951	5.16165972648529	2.24624296088711e-07	-1.01232054427385	1
ENSG00000078808.16	SDF4	1	1232800	1_1	0	0.0144759375932267	7.83415628140037	3.56901116666153e-07	-1.95698040411582	1
ENSG00000160087.20	UBE2J2	1	1274159	1_1	0	0.015697751579088	6.06907639867552	2.99825820039761e-07	-0.572523217143432	1
ENSG00000162572.20	SCNN1D	1	1280024	1_1	0	0.0222324522994306	11.3353715183938	7.9310758189988e-07	-2.37970636208639	3
ENSG00000131584.18	ACAP3	1	1309988	1_1	0	0.0408771632232778	23.0850731772692	2.96975743590496e-06	-4.33219942735622	1
ENSG00000169962.4	TAS1R3	1	1330080	1_1	0	0.417606908599126	27.4311801058778	3.60513174444428e-05	5.28834015201913	1
ENSG00000162576.16	MXRA8	1	1362103	1_1	0	0.028783779432358	19.9429707481791	1.80653609786676e-06	-3.88202591077025	2
ENSG00000175756.13	AURKAIP1	1	1375267	1_1	0	0.0138059739476664	7.78309813158922	3.38164901265922e-07	1.99326946334592	1
ENSG00000242485.5	MRPL20	1	1407014	1_1	0	0.0418306407372544	14.2158652387112	1.87144379479016e-06	1.7246475770522	2
ENSG00000235098.8	ANKRD65	1	1419214	1_1	0	0.127654335836824	25.6761578803497	1.03151270512959e-05	-4.92650808585349	2
ENSG00000179403.11	VWA1	1	1434687	1_1	0	0.0551396146495641	18.8617625678225	3.27306759191483e-06	2.85535799074147	2
ENSG00000160072.19	ATAD3B	1	1520330	1_1	0	0.0465489936370961	19.7776643212449	2.89730537033759e-06	-2.89249913241735	1
ENSG00000197785.13	ATAD3A	1	1511945	1_1	0	0.0228616481106486	13.9294518293081	1.00219108522905e-06	-2.77234671507614	1
ENSG00000160075.11	SSU72	1	1574445	1_1	0	0.0209822642173487	8.5637494841333	5.65490456036017e-07	-0.516463414634116	1
ENSG00000228594.3	FNDC10	1	1589618	1_1	0	0.0200731546729916	8.51302156653691	5.37784571207943e-07	1.55364899472245	1
ENSG00000189409.13	MMP23B	1	1631710	1_1	0	0.0241498619463395	10.0110450467806	7.60857002015198e-07	1.23195279303706	2
ENSG00000248333.8	CDK11B	1	1680556	1_1	0	0.0146016651526174	5.84749404731209	2.68708340605546e-07	-1.10342576435933	1
ENSG00000189339.11	SLC35E2B	1	1665061	1_1	0	0.228172807756704	30.2239957648968	2.17032483471592e-05	-3.22079102732331	1
ENSG00000215790.6	SLC35E2	1	1673060	1_1	0	0.171090648225516	26.2617146012228	1.41402902076345e-05	-2.68530841568335	1
ENSG00000008130.15	NADK	1	1780639	1_1	0	0.0674800196588116	24.3553740945345	5.17224369385405e-06	3.36962177948407	1
ENSG00000078369.17	GNB1	1	1890186	1_1	0	0.0139957572144573	9.73885874181792	4.28956685034268e-07	2.57182627055966	1
ENSG00000169885.9	CALML6	1	1910369	1_1	0	0.0146688231058233	5.24003775361534	2.4190155552918e-07	-0.394990005033847	2
ENSG00000178821.12	TMEM52	1	1921045	1_1	0	0.0140217722755266	12.3414726518781	5.44601544179693e-07	-3.12273973631895	1
ENSG00000142609.17	CFAP74	1	1921849	1_1	0	0.0142011682634284	12.0945165250754	5.40532186022556e-07	-3.10533667621738	1
ENSG00000187730.8	GABRD	1	2017202	1_2	0	0.0154197302128947	9.80343189854655	4.75733665150002e-07	1.2633900239112	2
ENSG00000067606.16	PRKCZ	1	2075289	1_2	0	0.0129101157053445	8.10893820808697	3.29460307388394e-07	-1.17156671394688	1
ENSG00000162585.16	FAAP20	1	2168443	1_2	0	0.00917702145408472	4.89201356027118	1.41285753747496e-07	-0.480237508264084	2
ENSG00000116151.13	MORN1	1	2343517	1_2	0	0.00890495118971035	4.67049707043399	1.30889142052971e-07	-0.0884586177772296	1
ENSG00000157916.19	RER1	1	2396376	1_2	0	0.0268302504070809	15.0133664713311	1.26768626635412e-06	-1.63505946138434	1
ENSG00000157911.9	PEX10	1	2413486	1_2	0	0.0100861551044433	5.85090833019955	1.85719672829522e-07	0.599133489943891	1
ENSG00000149527.17	PLCH2	1	2426371	1_2	0	0.00890165720183689	4.66617109278624	1.30719536223317e-07	-0.0697603061841428	2
ENSG00000157873.17	TNFRSF14	1	2555429	1_2	0	0.0109325650054491	6.5664328539321	2.25923053775969e-07	-0.791889445041699	2
ENSG00000157870.14	FAM213B	1	2586412	1_2	0	0.00928530443516806	5.08616119222905	1.48626154434512e-07	-0.380973767235074	3
ENSG00000142606.15	MMEL1	1	2633026	1_2	0	0.00929810627500849	5.0784467531491	1.48605328722068e-07	-0.266847632575402	1
ENSG00000215912.12	TTC34	1	2801460	1_2	0	0.0197760580077208	12.0750030397542	7.51512051957124e-07	-1.39933061764469	2
ENSG00000130762.14	ARHGEF16	1	3454845	1_2	0	0.00940189756498033	5.08836887910755	1.50557736406789e-07	0.0367152292615594	1
ENSG00000162591.15	MEGF6	1	3531796	1_2	0	0.0444225442620372	22.6519562655196	3.16678162926911e-06	-2.78474516043138	1
ENSG00000158109.14	TPRG1L	1	3633288	1_2	0	0.0115011549247216	6.88172810552813	2.49085207712538e-07	-0.620150869847626	1
ENSG00000116213.15	WRAP73	1	3654319	1_2	0	0.0154463496430455	9.76056130731891	4.74470951318407e-07	-1.11301503453866	1
ENSG00000130764.9	LRRC47	1	3772081	1_3	0	0.0379258901492046	8.20037062609827	9.78764564877758e-07	0.855792266777158	1
ENSG00000116198.12	CEP104	1	3856542	1_3	0	0.0294776542801735	5.82182333534084	5.40083509757309e-07	0.58535769957347	1
ENSG00000169598.15	DFFB	1	3857024	1_3	0	0.0260446411034221	4.65593917856666	3.81623094926045e-07	0.0880690262553219	3
ENSG00000198912.10	C1orf174	1	3891607	1_3	0	0.0303829602941087	6.10690800976168	5.83929529070802e-07	-0.548675488546313	1
ENSG00000196581.10	AJAP1	1	4654263	1_4	0	0.0261411437083841	6.82599720693258	5.615645245676e-07	0.729952804125725	1
ENSG00000069424.14	KCNAB2	1	6015468	1_5	0	0.104407572187942	19.1364274959901	6.28784511039013e-06	2.0698141910246	1
ENSG00000158286.12	RNF207	1	6205436	1_5	0	0.0323094254472701	8.04794489212536	8.18320069915288e-07	-0.925016131315342	3
ENSG00000116237.15	ICMT	1	6235565	1_5	0	0.0341301210524412	8.90089354753451	9.56049567439735e-07	-1.33531173123777	2
ENSG00000097021.19	ACOT7	1	6258009	1_5	0	0.0290239256403375	7.17453178493942	6.55327948760109e-07	0.882769075315285	2
ENSG00000187017.15	ESPN	1	6424818	1_5	0	0.0663058628196528	14.2788331545407	2.97957020956364e-06	-1.62663185396025	2
ENSG00000171680.21	PLEKHG5	1	6461090	1_5	0	0.0219633971144145	4.78577647667373	3.30796494325826e-07	-0.226511521922002	1
ENSG00000162408.10	NOL9	1	6554170	1_5	0	0.0219136056787558	5.23337219305614	3.60914589930568e-07	-0.697655035643519	1
ENSG00000204859.12	ZBTB48	1	6580056	1_5	0	0.032718328181009	11.5213824242616	1.18632769770294e-06	-2.09942316225421	1
ENSG00000041988.15	THAP3	1	6624846	1_5	1	0.407028561777183	21.9488897828773	2.81155391936229e-05	-4.39911347199845	2
ENSG00000049247.13	UTS2	1	7899178	1_6	0	0.0175375167219648	4.92184035621707	2.71646800827049e-07	0.366150457363387	1
ENSG00000049245.12	VAMP3	1	7771004	1_6	0	0.0180327985887827	5.0325749905676	2.85602734152365e-07	0.233154667568847	1
ENSG00000116288.12	PARK7	1	7954388	1_6	0	0.019536543917302	6.44069886418461	3.95995003110141e-07	1.06701553314081	3
ENSG00000116285.12	ERRFI1	1	8026467	1_6	0	0.029189297796567	10.1070869846849	9.28450222032685e-07	1.51213726227584	1
ENSG00000142599.17	RERE	1	8371547	1_6	0	0.0496262303737889	33.834775095355	5.28425242019746e-06	-5.38101498816713	1
ENSG00000142583.17	SLC2A5	1	9088645	1_6	0	0.0576118988801585	16.3717218589793	2.96835282713544e-06	2.00779883328634	1
ENSG00000049239.12	H6PD	1	9225122	1_6	0	0.0192513614764867	5.63116606172459	3.41168367316805e-07	-0.378874842381834	1
ENSG00000171621.13	SPSB1	1	9292400	1_6	0	0.0508988634677333	14.5753867037265	2.33473258502612e-06	1.4799898737061	1
ENSG00000131686.14	CA6	1	8942905	1_6	0	0.0171786295660404	5.41555511650248	2.92779367815577e-07	-0.934417471542609	1
ENSG00000171608.15	PIK3CD	1	9651286	1_7	0	0.0161817829788355	5.86413654143427	2.98634115925365e-07	0.56733144901441	1
ENSG00000178585.14	CTNNBIP1	1	9876983	1_7	0	0.0290293659681157	11.0222003657246	1.00696604351328e-06	-1.4947302734749	1
ENSG00000130939.18	UBE4B	1	10033313	1_7	0	0.0160839710057593	5.71311277580287	2.89184527145674e-07	-0.103789074297559	1
ENSG00000054523.17	KIF1B	1	10210369	1_7	0	0.0143076372478497	4.94526431377531	2.22672406629762e-07	0.490203830134868	2
ENSG00000142657.20	PGD	1	10399079	1_7	0	0.0824551014600721	21.5641762351691	5.59576382791009e-06	2.39780395043729	1
ENSG00000175279.21	CENPS	1	10429947	1_7	0	0.0147012513914113	5.13909550050407	2.37766117428517e-07	-0.451667130816958	2
ENSG00000241563.3	CORT	1	10449352	1_7	0	0.0183972390208608	6.67676118316725	3.86569394474761e-07	-0.171268748515396	1
ENSG00000160049.11	DFFA	1	10466087	1_7	0	0.0331962729487265	12.9037596516791	1.34807658585542e-06	2.29721055728004	1
ENSG00000142655.12	PEX14	1	10469137	1_7	0	0.0326185399137753	12.748804982142	1.30870863675339e-06	2.28705202640419	1
ENSG00000204624.7	DISP3	1	11528709	1_9	0	0.00666690381186952	4.73669610169375	9.93822179926911e-08	-0.153672843432441	1
ENSG00000175262.14	C1orf127	1	10982502	1_9	0	0.011345295296173	9.87163826249063	3.52463387227089e-07	-1.04157961749908	1
ENSG00000171824.13	EXOSC10	1	11099932	1_9	0	0.00660758746075996	4.66144774364359	9.69332365914739e-08	-0.0187553030830591	2
ENSG00000171819.4	ANGPTL7	1	11189075	1_9	0	0.0503108887837646	21.9079831135689	3.46875287770841e-06	2.3090566010915	1
ENSG00000198793.12	MTOR	1	11262099	1_9	0	0.0340131075485135	18.4573394242133	1.97571539900421e-06	2.08868009242441	1
ENSG00000132879.13	FBXO44	1	11654311	1_9	0	0.00962047875602556	8.18592269409511	2.47841082652019e-07	-0.89423276136348	2
ENSG00000116661.9	FBXO2	1	11656740	1_9	0	0.0112563908455978	9.59944630691879	3.40059037909856e-07	1.07941778260157	1
ENSG00000116663.10	FBXO6	1	11377969	1_9	0	0.00985668660445505	8.43733998240171	2.61725158398547e-07	-0.916603323705482	1
ENSG00000162490.6	DRAXIN	1	11664651	1_9	0	0.0127672863935331	10.1152682308164	4.06429270600023e-07	0.852736692374333	2
ENSG00000204518.2	AADACL4	1	12644197	1_9	0	0.00826116748245664	6.46600027329622	1.68107124377067e-07	0.446782043327827	1
ENSG00000177674.15	AGTRAP	1	11737129	1_9	0	0.007012048580334	5.79002520602236	1.27771603271673e-07	-0.886772103536659	1
ENSG00000011021.21	CLCN6	1	11806394	1_9	0	0.010214386631395	8.78016070773023	2.82243358555799e-07	0.880818436622257	1
ENSG00000175206.10	NPPA	1	11849457	1_9	0	0.00791932746761803	13.6798067005694	3.4093943413938e-07	-1.74868903314144	1
ENSG00000120937.8	NPPB	1	11859214	1_9	0	0.0679454278737807	32.9478022867486	7.04523790062081e-06	-7.94110954534652	1
ENSG00000116685.15	KIAA2013	1	11926801	1_9	0	0.0086947316338285	7.48215192489907	2.04734804378641e-07	-0.863788605369137	1
ENSG00000083444.16	PLOD1	1	11942107	1_9	0	0.00919001367128813	7.31208924569359	2.11478691483358e-07	-0.209670760047694	1
ENSG00000116688.16	MFN2	1	11988538	1_9	0	0.00704113141644092	8.18168609351383	1.81298510774052e-07	-0.698041579510505	1
ENSG00000028137.18	TNFRSF1B	1	12166660	1_9	0	0.0123833979250277	9.68232676450263	3.77336257497882e-07	-0.660058977316104	2
ENSG00000215910.7	C1orf167	1	11783783	1_9	0	0.0452088091373368	28.1760317284384	4.00877672872259e-06	3.70160230800321	1
ENSG00000162493.16	PDPN	1	13583417	1_10	0	0.0607683303877815	11.6950288621207	2.23659616492e-06	-1.38699376746297	2
ENSG00000117122.13	MFAP2	1	16980428	1_12	0	0.0310724294429954	4.92551813222834	4.81655037021909e-07	0.279254782375644	2
ENSG00000159363.17	ATP13A2	1	17011965	1_12	0	0.0302982125942338	4.68764243725705	4.46972145526937e-07	-0.127184357983101	1
ENSG00000117115.12	PADI2	1	17099334	1_12	0	0.0324817154560665	5.34387625913239	5.46266193601237e-07	-0.424841797059487	1
ENSG00000159339.13	PADI4	1	17233342	1_12	0	0.0392889630102423	7.14141846365645	8.83006746915097e-07	-0.801288970716372	2
ENSG00000179051.13	RCC2	1	17439009	1_12	0	0.0371759691757435	6.61861559211493	7.74352012055112e-07	0.800536147133126	1
ENSG00000117154.11	IGSF21	1	18116238	1_12	0	0.0616364240827592	11.420675239523	2.21532878382241e-06	-1.27062139125704	1
ENSG00000276747.1	PADI6	1	17393943	1_12	0	0.0458764455281246	8.60999391295575	1.24308715781768e-06	-1.09167686327797	1
ENSG00000158748.3	HTR6	1	19665573	1_13	0	0.0416260150508148	13.7173456695759	1.79698268880642e-06	-1.57323433160216	2
ENSG00000159423.16	ALDH4A1	1	18902530	1_13	0	0.019541275767928	6.59261542461876	4.05433499009834e-07	0.712084483379592	1
ENSG00000169991.10	IFFO2	1	18956450	1_13	0	0.0163302892644068	4.90921191326264	2.52298478080058e-07	0.323417794147618	1
ENSG00000127481.14	UBR4	1	19202353	1_13	0	0.0389593737658278	13.0906754509705	1.60502941817099e-06	1.70365066598634	1
ENSG00000127463.13	EMC1	1	19227605	1_13	0	0.0161868305070866	4.82652087807782	2.45869683441783e-07	0.258824453531777	2
ENSG00000053372.4	MRTO4	1	19252082	1_13	0	0.0239331604925566	8.49678072269871	6.39975631168795e-07	1.20611488861602	2
ENSG00000162482.4	AKR7A3	1	19293479	1_13	0	0.039680199837091	13.2641492547809	1.65638856819649e-06	-1.45139270341617	2
ENSG00000053371.12	AKR7A2	1	19311815	1_13	0	0.0177752609403643	5.70405228302179	3.19086518968111e-07	-0.657092570556626	2
ENSG00000040487.12	PQLC2	1	19321896	1_13	0	0.0358114493998339	12.2941911637529	1.38557753725405e-06	-1.48538961038893	1
ENSG00000173436.13	MINOS1	1	19596564	1_13	0	0.0222068451625633	7.79323027175572	5.44644781689862e-07	0.870472549329142	2
ENSG00000158747.13	NBL1	1	19647070	1_13	0	0.0159552055167131	4.69145881466695	2.35569621660802e-07	-0.0659251006258904	2
ENSG00000162542.13	TMCO4	1	19777831	1_13	0	0.224045449281276	30.1477082665014	2.12568743221774e-05	3.154828553188	1
ENSG00000169914.5	OTUD3	1	19847646	1_13	0	0.0204527309549449	7.0205053337261	4.51885756775542e-07	-0.785935580382699	4
ENSG00000188257.10	PLA2G2A	1	19979786	1_13	0	0.0162373118429809	4.85570316896988	2.48127691772612e-07	-0.215140966978147	1
ENSG00000127472.10	PLA2G5	1	20029331	1_13	0	0.015990649491648	4.71225315511807	2.37139386189963e-07	-0.0518805685708477	2
ENSG00000117215.14	PLA2G2D	1	20115140	1_13	0	0.0159437276726123	4.68471585402668	2.35061820780134e-07	-0.0679137757288596	1
ENSG00000162543.5	UBXN10	1	20186547	1_14	0	0.044983886496181	8.74736802592327	1.23834982539466e-06	-1.04783442982467	1
ENSG00000090432.6	MUL1	1	20508105	1_14	0	0.0291835452192172	4.65817206793451	4.27821444209864e-07	0.039806164839962	1
ENSG00000183114.7	FAM43B	1	20552663	1_14	0	0.0442903565789146	8.60005345502002	1.19872427765052e-06	1.0712004883309	3
ENSG00000158825.5	CDA	1	20572021	1_14	0	0.0330967354587612	5.84463173643307	6.08767255281146e-07	0.629305980763226	1
ENSG00000158828.7	PINK1	1	20633253	1_14	0	0.0361260974304219	6.67153865770055	7.58500775942761e-07	-0.70837207391923	1
ENSG00000244038.9	DDOST	1	20662264	1_14	0	0.0328527651575981	5.77462025058259	5.97041242491676e-07	0.674775938076104	2
ENSG00000189410.11	SH2D5	1	20733213	1_14	0	0.0328075995059628	5.76186674124909	5.94903656456338e-07	-0.565205371764333	2
ENSG00000127483.17	HP1BP3	1	20787899	1_14	0	0.029175534178338	4.65558822026217	4.27466761206867e-07	-0.0479589299556829	1
ENSG00000117298.14	ECE1	1	21345450	1_14	0	0.0493734838943972	9.63084435108822	1.49646688462742e-06	0.864148651931236	1
ENSG00000070886.11	EPHA8	1	22561904	1_15	0	0.14680629511377	24.1916544482674	1.11768448618198e-05	-2.34554776045977	2
ENSG00000076864.19	RAP1GAP	1	21687278	1_15	0	0.0181103372923194	4.72456346662804	2.69275722538831e-07	0.162033892843236	1
ENSG00000090686.15	USP48	1	21783662	1_15	0	0.0321530731053791	10.101109824265	1.02211686595623e-06	1.37033610790282	2
ENSG00000142798.17	HSPG2	1	21842693	1_15	0	0.0190581193141943	5.21775966017175	3.12948652593966e-07	-0.553948962215947	1
ENSG00000142789.19	CELA3A	1	22001714	1_15	0	0.0212664131754059	6.2227367961759	4.16470891914117e-07	0.766402047826208	1
ENSG00000070831.15	CDC42	1	22019154	1_15	0	0.0801847826837213	18.2421614994117	4.60338423910218e-06	2.16033974301065	1
ENSG00000162552.14	WNT4	1	22144389	1_15	0	0.0287705617844152	9.09713684704487	8.23686681266591e-07	1.19781183806146	1
ENSG00000184677.16	ZBTB40	1	22453334	1_15	0	0.0215559071444631	6.21077878409661	4.21328986463705e-07	-0.45249196523306	1
ENSG00000004487.15	KDM1A	1	23018558	1_16	0	0.0444638985861422	11.923968865936	1.66854277963234e-06	-1.65694329973776	1
ENSG00000169641.13	LUZP1	1	23177591	1_16	0	0.0376304967746709	10.3441086954975	1.22501667611663e-06	1.43400943064333	2
ENSG00000125945.14	ZNF436	1	23371627	1_16	0	0.129421877338732	22.2110267759517	9.04659825828947e-06	-2.61617763194054	1
ENSG00000204219.9	TCEA3	1	23422655	1_16	0	0.103014098319578	19.9774330727002	6.47657387388964e-06	2.51330520548449	2
ENSG00000088280.18	ASAP3	1	23485411	1_16	0	0.0301106097417935	8.2397032821567	7.8080052467379e-07	1.32843602014949	1
ENSG00000188822.7	CNR2	1	23891366	1_17	0	0	208.290383547458	0	-1.22744608962602	1
ENSG00000142676.12	RPL11	1	23691734	1_17	0	0	135.225659130628	0	0.782701005098859	1
ENSG00000011007.12	ELOA	1	23743147	1_17	0	0	1910.16330611912	0	-3.72582769113585	1
ENSG00000117308.14	GALE	1	23800401	1_17	0	0	70.9973949126978	0	0.263060069342313	2
ENSG00000117305.14	HMGCL	1	23838758	1_17	0	1.79556369772627e-12	3208.57789890066	1.81310258772285e-14	3.00687374854056	1
ENSG00000142677.3	IL22RA1	1	24143324	1_17	0	0	105.279859280084	0	-1.13073176616023	1
ENSG00000185436.11	IFNLR1	1	24187118	1_17	0	0	19.5949881906659	0	-0.154154790182044	1
ENSG00000001460.17	STPG1	1	24401188	1_17	0	0	7.2670319780407	0	0.692131596816967	1
ENSG00000117602.11	RCAN3	1	24502439	1_17	0	0	8.66066762990406	0	-0.802567099418273	1
ENSG00000020633.18	RUNX3	1	24965206	1_17	0	0	6.22239161943683	0	-0.600121637928093	1
ENSG00000090020.10	SLC9A1	1	27167188	1_19	0	0.0773273795692315	23.1108068735999	5.62415621916975e-06	3.08832948606132	2
ENSG00000186501.14	TMEM222	1	27335461	1_19	0	0.0489275433577825	18.7390247106628	2.88542219457037e-06	2.07841614258396	1
ENSG00000142765.17	SYTL1	1	27342119	1_19	0	0.212329239621419	33.0859398423986	2.21086515005209e-05	3.16748059645213	2
ENSG00000142733.14	MAP3K6	1	27367112	1_19	0	0.0168632996824075	8.69900071042047	4.61658565800261e-07	-0.933657598983246	1
ENSG00000142748.12	FCN3	1	27375143	1_19	0	0.0906095942008117	24.6406190222287	7.02643079382461e-06	2.58994831224582	1
ENSG00000126705.13	AHDC1	1	27604387	1_19	0	0.0158091120108517	8.09400895119135	4.02698610013471e-07	-0.887965856707581	1
ENSG00000000938.12	FGR	1	27634321	1_19	0	0.133984329762441	28.4601417826048	1.20005193378725e-05	-3.12956643180592	1
ENSG00000126709.14	IFI6	1	27671883	1_19	0	0.0128017148974503	6.11814127667094	2.46488479535313e-07	0.627446449251082	1
ENSG00000130775.15	THEMIS2	1	27881816	1_19	0	0.0218461476786684	11.1281602873066	7.65080637941278e-07	-1.38995936710491	1
ENSG00000117748.9	RPA2	1	27914481	1_19	0	0.0111581045806755	4.83260581088558	1.69699582176909e-07	-0.136878800224264	2
ENSG00000130768.14	SMPDL3B	1	27935082	1_19	0	0.0111189277116334	4.79971268600873	1.67952750846066e-07	0.403424013684902	1
ENSG00000158156.7	XKR8	1	27959966	1_19	0	0.041388376862301	17.15189702615	2.23408415951231e-06	-1.90194372160237	1
ENSG00000158161.15	EYA3	1	28096402	1_19	0	0.0163355431768852	8.40098764578253	4.31889752500864e-07	1.25569302263621	1
ENSG00000169403.11	PTAFR	1	28193650	1_19	0	0.0145473402932879	7.31484519246464	3.34886554402161e-07	-1.11850117096019	1
ENSG00000126698.10	DNAJC8	1	28232589	1_19	0	0.0129536753975581	6.22858626154713	2.53916818097558e-07	0.925851158119359	1
ENSG00000130770.17	ATPIF1	1	28235495	1_19	0	0.0146912581297746	7.40703958356991	3.4246218930268e-07	-1.06131692090126	3
ENSG00000204138.12	PHACTR4	1	28349072	1_19	0	0.0130441229885274	6.29368399505673	2.58362091688685e-07	0.557591168023036	2
ENSG00000180198.15	RCC1	1	28318402	1_19	0	0.0123939024211973	5.81519470541097	2.26819979415292e-07	-0.608713134973596	2
ENSG00000180098.9	TRNAU1AP	1	28553045	1_19	0	0.0151228108916249	7.67821783154124	3.6542808666799e-07	-0.809188926081632	1
ENSG00000198492.15	YTHDF2	1	28736724	1_19	0	0.016197663346178	8.32153199734532	4.24194105557909e-07	0.864586493780534	1
ENSG00000116353.15	MECR	1	29233131	1_19	0	0.0109483849891995	4.65516266628624	1.60396133668971e-07	0.0171265991688512	1
ENSG00000162510.5	MATN1	1	30723617	1_20	0	0	5.05660073290884	0	-0.0939395336714998	1
ENSG00000162511.7	LAPTM5	1	30757821	1_20	0	0	6.5147992807649	0	-0.64576471436201	1
ENSG00000162512.15	SDC3	1	30872900	1_20	0	0	13.7430065003547	0	-0.764414394737496	2
ENSG00000134644.15	PUM1	1	31066204	1_20	0	0	13.0811167077742	0	-1.13414665045068	1
ENSG00000060688.12	SNRNP40	1	31301459	1_20	0	0	26.2357222256012	0	-1.14023171721685	1
ENSG00000121766.15	ZCCHC17	1	31300649	1_20	0	0	24.1760589947587	0	1.49126667076338	1
ENSG00000121769.7	FABP3	1	31376362	1_20	0	0	25.2377094711213	0	-1.02293085655389	1
ENSG00000168528.11	SERINC2	1	31400295	1_20	0	0	25.0822846137005	0	-1.00423051308945	1
ENSG00000142910.15	TINAGL1	1	31576075	1_20	0	0	7.66783770339058	0	-0.835226446012755	1
ENSG00000162517.12	PEF1	1	31644486	1_20	0	0	63.5160412082514	0	-2.20212438040921	2
ENSG00000084636.17	COL16A1	1	31697617	1_20	0	0	328.963012303183	0	0.347383438465264	1
ENSG00000121753.12	ADGRB2	1	31764679	1_20	0	0	19.3863911408838	0	0.966485021918963	1
ENSG00000134668.12	SPOCD1	1	31823578	1_20	0	0	105.338650547795	0	-0.830121172159488	1
ENSG00000184007.18	PTP4A2	1	31945136	1_20	0	0	2522.00054938189	0	3.20680842942799	1
ENSG00000025800.13	KPNA6	1	32108863	1_21	0	0.043286163313427	12.5765963666872	1.71325177418844e-06	1.81300279948414	1
ENSG00000084652.15	TXLNA	1	32179560	1_21	0	0.0401296060881438	11.8594692791451	1.49774929847157e-06	-1.7510092527251	1
ENSG00000160051.11	IQCC	1	32205429	1_21	0	0.0403697839074263	11.9159502209095	1.51388915786981e-06	-1.75619123005214	1
ENSG00000222046.2	DCDC2B	1	32208265	1_21	0	0.0404711274231933	11.9396834324405	1.5207124051527e-06	-1.75822569288403	1
ENSG00000084623.11	EIF3I	1	32222176	1_21	0	0.0409409900311023	12.0489607938567	1.55244743967481e-06	-1.76721526665912	1
ENSG00000160055.19	TMEM234	1	32222176	1_21	0	0.0409409900311022	12.0489607938567	1.55244743967481e-06	1.76721526665912	1
ENSG00000183615.5	FAM167B	1	32247598	1_21	0	0.0301152792762094	9.14827204028308	8.67031626314265e-07	1.32048887228501	1
ENSG00000116478.11	HDAC1	1	32291652	1_21	0	0.0190597108506215	4.84721155063048	2.90748348051668e-07	0.220930865797508	2
ENSG00000162526.6	TSSK3	1	32366691	1_21	0	0.0234451160753358	6.79184747069167	5.01128710626277e-07	0.484375470556481	1
ENSG00000176261.15	ZBTB8OS	1	32650758	1_21	0	0.0217307959868501	6.07840640207365	4.15694560725045e-07	0.583562596392972	2
ENSG00000162521.18	RBBP4	1	32651491	1_21	0	0.0212600082233847	5.87270162790434	3.92925611959978e-07	-0.532900002460591	1
ENSG00000116497.17	S100PBP	1	32817174	1_21	0	0.0196938087036538	5.15431430989441	3.19454924304858e-07	-0.336705873249236	1
ENSG00000134684.10	YARS	1	32817927	1_21	0	0.0196629752218733	5.13960959184861	3.18044827302321e-07	0.331435002704977	1
ENSG00000160097.16	FNDC5	1	32872031	1_21	0	0.0214808332336774	5.96974578146934	4.0356726769511e-07	-0.617186092595721	1
ENSG00000121900.18	TMEM54	1	32893000	1_21	0	0.0266918095852639	8.01169398203927	6.72994235238571e-07	0.89439723613264	1
ENSG00000004455.16	AK2	1	33080995	1_21	0	0.0187282699827418	4.6826316314449	2.75992086404661e-07	-0.201119533400252	1
ENSG00000142920.16	AZIN2	1	33080995	1_21	0	0.0190199732911016	4.82763026382057	2.88970079612471e-07	0.327628519903818	2
ENSG00000184389.9	A3GALT2	1	33296987	1_21	0	0.0234112785959382	6.77828275309336	4.99406037169356e-07	0.934515715110491	2
ENSG00000121903.14	ZSCAN20	1	33471534	1_21	0	0.124366488141735	22.7266460976208	8.89503566407084e-06	2.44754897251254	1
ENSG00000189280.3	GJB5	1	34803092	1_22	0	0.0405891280528937	14.7648786518595	1.88602991712382e-06	2.05910787346604	1
ENSG00000188910.7	GJB3	1	34780696	1_22	0	0.0140575934920336	4.79185312241316	2.1199394269912e-07	0.0941764900497349	2
ENSG00000163866.8	SMIM12	1	34852255	1_22	0	0.0147849939297804	5.26430012728382	2.44946233332809e-07	0.240643511953284	2
ENSG00000146463.11	ZMYM4	1	35270355	1_22	0	0.0172178144501298	6.69173929089569	3.62598505319477e-07	0.605275322985255	2
ENSG00000020129.15	NCDN	1	35557823	1_22	0	0.0168038162078284	6.46356640838312	3.41813421620384e-07	0.679414221100686	1
ENSG00000126067.11	PSMB2	1	35641909	1_22	0	0.0767333532108231	20.8352447206718	5.03143372667298e-06	-2.62550755010042	1
ENSG00000142686.7	C1orf216	1	35718988	1_22	0	0.0701837583616108	19.9786833064162	4.41278184243365e-06	2.55909804884379	2
ENSG00000134698.10	AGO4	1	35808004	1_22	0	0.0371157287839431	13.9186489979433	1.62578850697887e-06	-1.91971883092844	1
ENSG00000116863.10	ADPRHL2	1	36088841	1_22	0	0.073304474710828	20.3960114595077	4.70527170778414e-06	2.54565431201778	1
ENSG00000116871.15	MAP7D1	1	36155585	1_22	0	0.0146906184026887	5.2043115897481	2.40609262554301e-07	-0.684615384615462	1
ENSG00000054116.11	TRAPPC3	1	36155585	1_22	0	0.0146906184026887	5.2043115897481	2.40609262554301e-07	0.684615384615462	1
ENSG00000214193.10	SH3D21	1	36323945	1_22	0	0.0609375403939593	18.6271913634963	3.57224527823117e-06	1.96589539456964	1
ENSG00000142694.6	EVA1B	1	36323755	1_22	0	0.0622271053620347	18.8272196445662	3.68701379210518e-06	1.93918433746534	2
ENSG00000196182.10	STK40	1	36386242	1_22	0	0.0143067597316613	4.95636857893389	2.2315871523368e-07	-0.125896995622969	1
ENSG00000181817.5	LSM10	1	36397922	1_22	0	0.0173702101785911	6.77435145642642	3.70323925495105e-07	-0.631719019869441	3
ENSG00000116885.18	OSCP1	1	36446312	1_22	0	0.0180019259326686	7.10931810587295	4.02768865140029e-07	-0.775916277737382	1
ENSG00000116898.11	MRPS15	1	36512210	1_22	0	0.0195026404375473	7.86045937973233	4.82447783369732e-07	0.883337656543383	1
ENSG00000119535.17	CSF3R	1	36482335	1_22	0	0.0163099189925398	6.18394998209582	3.17414488132016e-07	-0.599862324814953	1
ENSG00000183317.16	EPHA10	1	37756521	1_23	0	0.0315842577804615	8.93014093367003	8.8764224294544e-07	2.06092227690862	2
ENSG00000163873.9	GRIK3	1	37281799	1_23	0	0.0681317200209649	13.2296064897766	2.83664673095854e-06	-1.71328741365784	1
ENSG00000163874.10	ZC3H12A	1	37475037	1_23	0	0.0280172406388209	5.1652439774974	4.55433711222408e-07	-0.745830062397158	1
ENSG00000163875.15	MEAF6	1	37513172	1_23	0	0.0279513221943426	4.79902592994504	4.22147699122272e-07	-0.280379580037298	1
ENSG00000163877.10	SNIP1	1	37554146	1_23	0	0.15097031684583	20.3942509322833	9.68965465448169e-06	-2.0313413415301	1
ENSG00000163879.10	DNALI1	1	37557454	1_23	0	0.035674286842295	6.71041479505185	7.53379224901842e-07	0.428448678079707	1
ENSG00000134697.12	GNL2	1	37596105	1_23	0	0.0512882266539281	11.4463299784823	1.847536038231e-06	1.82916510789381	1
ENSG00000116922.14	C1orf109	1	37692045	1_23	0	0.0958827160934488	15.284442112626	4.61210188929698e-06	-1.54145986875261	1
ENSG00000134690.10	CDCA8	1	37692586	1_23	0	0.0277216081066877	4.92667857200377	4.29815053911845e-07	0.350955336125465	1
ENSG00000197982.13	C1orf122	1	37806635	1_23	0	0.0284586712047167	9.69425091263834	8.68236117558864e-07	-2.55030974458707	2
ENSG00000188786.9	MTF1	1	37866127	1_23	0	0.0346802135154264	11.2354663192913	1.22625795709387e-06	-2.51837504187452	1
ENSG00000183431.11	SF3A3	1	37990434	1_23	1	0.564262951347203	23.9225122421362	4.24812507832706e-05	4.54692849291586	2
ENSG00000183386.9	FHL3	1	37996149	1_23	1	0.0849443267945343	18.6042689725336	4.97342945604559e-06	3.9450051665847	2
ENSG00000183520.11	UTP11	1	38013784	1_23	0	0.0277333396152134	4.69340623232809	4.0963710604214e-07	-0.039373029859263	1
ENSG00000116954.7	RRAGC	1	38859391	1_24	0	0.0492219059711246	9.21697056450191	1.42776128220112e-06	1.62481003287425	2
ENSG00000131233.9	GJA9	1	38881233	1_24	0	0.0377840768024558	6.71085765327363	7.97986999319093e-07	1.09767872441497	1
ENSG00000158315.10	RHBDL2	1	38941917	1_24	0	0.0313963568885634	4.96216403724706	4.90297126245471e-07	0.376226988430472	2
ENSG00000174574.15	AKIRIN1	1	38991334	1_24	0	0.0636803628693339	11.671292099322	2.3390173405805e-06	1.572746967367	2
ENSG00000168653.10	NDUFS5	1	39026255	1_24	0	0.0462465128074342	8.62510131959639	1.25531341428316e-06	1.17896737642639	3
ENSG00000127603.23	MACF1	1	39103899	1_24	0	0.0303932619906547	4.65601441741256	4.45349125489169e-07	-0.00305134680134597	1
ENSG00000183682.7	BMP8A	1	39491596	1_24	0	0.0828555281903846	14.1978469436807	3.70214098857891e-06	-1.7850251300167	2
ENSG00000163909.7	HEYL	1	39640410	1_24	0	0.0347710840154664	5.92559381214908	6.48424001849744e-07	-0.3927958060938	1
ENSG00000116983.12	HPCAL4	1	39693986	1_24	0	0.197497215951512	22.7669581627382	1.41506034631361e-05	2.55996794466686	1
ENSG00000084072.16	PPIE	1	39739654	1_25	0	0.0189790431391522	5.96189040287485	3.56096147167492e-07	-0.658594139565285	1
ENSG00000198754.5	OXCT2	1	39748703	1_25	0	0.0199863848579837	6.46998971188451	4.06955394452686e-07	0.735197891673743	2
ENSG00000116985.11	BMP8B	1	39748703	1_25	0	0.0168808888211576	4.92573642048353	2.61682965050036e-07	-0.244098698977632	2
ENSG00000043514.15	TRIT1	1	39879939	1_25	0	0.088182139450259	20.2087347952954	5.60826762159419e-06	-2.34300627932409	1
ENSG00000168389.17	MFSD2A	1	39952892	1_25	0	0.0164351970824987	4.66808434215677	2.41447428391375e-07	0.0447867352254979	1
ENSG00000131236.16	CAP1	1	40039889	1_25	0	0.0164226447366139	4.66084311907888	2.40888771558262e-07	0.129339996409466	1
ENSG00000131238.16	PPT1	1	40094786	1_25	0	0.0239970606073757	8.14031698256029	6.14763873920545e-07	-0.999612226934473	3
ENSG00000084073.8	ZMPSTE24	1	40257946	1_25	0	0.017152343705008	5.03373800781667	2.71720904948588e-07	-0.199988542677272	1
ENSG00000049089.13	COL9A2	1	40318226	1_25	0	0.0480878604797714	14.6303135694475	2.21410423693454e-06	1.55585919401986	1
ENSG00000187815.9	ZFP69	1	40477297	1_25	0	0.0174791877648757	5.23249723142351	2.87832101522699e-07	0.393681993487124	1
ENSG00000164002.11	EXO5	1	40507808	1_25	0	0.0335524177921059	11.2442910678065	1.1873120454285e-06	1.28969568242118	4
ENSG00000117010.15	ZNF684	1	40530624	1_25	0	0.0227661372003968	7.70314143071153	5.51907370751083e-07	0.914741498033785	1
ENSG00000066136.20	NFYC	1	40688735	1_25	0	0.0200776708191233	6.55338467960408	4.14083537416292e-07	0.810144352791843	1
ENSG00000179862.6	CITED4	1	40862628	1_25	0	0.0215687970356503	6.83793584899848	4.64151672267998e-07	-0.211724472423377	2
ENSG00000171793.13	CTPS1	1	40978931	1_25	0	0.021778872664815	8.70479051390853	5.96626711784284e-07	1.73364333095816	2
ENSG00000171790.15	SLFNL1	1	41022834	1_25	0	0.0522596818943731	16.7321816124306	2.75187248143061e-06	2.69476722968521	2
ENSG00000204060.6	FOXO6	1	41279135	1_25	0	0.0185940768069676	7.6214372606162	4.45985226947206e-07	1.74987485533254	1
ENSG00000186973.10	FAM183A	1	43140199	1_26	0	0.0100085090588536	4.92526061055308	1.55134208972776e-07	-0.412993879737538	2
ENSG00000177181.14	RIMKLA	1	42381115	1_26	0	0.0128521767973314	9.16060298709342	3.70518354325317e-07	-2.26898646061838	2
ENSG00000066185.12	ZMYND12	1	42453835	1_26	0	0.0352874972738888	17.4675080267244	1.93981709710867e-06	-1.96856575312825	2
ENSG00000127125.8	PPCS	1	42455540	1_26	0	0.0106253153819252	7.26700681436532	2.43000054398154e-07	1.43316233152922	1
ENSG00000186409.14	CCDC30	1	42463308	1_26	0	0.0105906474102854	7.21657224533245	2.40526231490926e-07	1.42375751019987	1
ENSG00000171960.10	PPIH	1	42658184	1_26	0	0.015298712940327	11.2097876376667	5.39710981421758e-07	-1.4940173082254	1
ENSG00000164008.14	C1orf50	1	42767127	1_26	0	0.0267764167940584	17.1099730063651	1.44181904414585e-06	1.98454186592438	2
ENSG00000274386.5	TMEM269	1	42785273	1_26	0	0.0214346928167185	14.991177847378	1.01125805534893e-06	1.93395104510627	2
ENSG00000177868.11	SVBP	1	42816309	1_26	0	0.0137778071222575	9.99937653367708	4.33572767687678e-07	-1.50418000876792	2
ENSG00000164010.13	ERMAP	1	42816759	1_26	0	0.0110439181120346	6.45273951922405	2.2427263495849e-07	0.858624230571446	1
ENSG00000164011.17	ZNF691	1	42846835	1_26	0	0.00967808338016485	4.76280645957735	1.45064540617513e-07	-0.0377486383006177	1
ENSG00000117395.12	EBNA1BP2	1	43195295	1_26	0	0.0313970049646446	16.1820122426835	1.5989309929111e-06	1.92039653977568	1
ENSG00000066056.13	TIE1	1	43300755	1_27	1	0.0737818130041353	35.3021674156741	8.19708930463171e-06	-5.52761098062806	2
ENSG00000117400.16	MPL	1	43337551	1_27	1	0.0718077806418197	33.8181154499605	7.6424020341223e-06	5.55164333210164	1
ENSG00000117399.13	CDC20	1	43359194	1_27	0	0.0978806937760836	17.3213415109549	5.33565249918094e-06	-1.19829882255093	1
ENSG00000066322.14	ELOVL1	1	43367735	1_27	0	0.0247236374634504	8.24048475195115	6.41171338615191e-07	1.46064636841186	1
ENSG00000159479.16	MED8	1	43389819	1_27	0	0.0217977562168433	25.8831905396773	1.77557317137783e-06	-4.7772122901137	2
ENSG00000066135.12	KDM4A	1	43821514	1_27	0	0.0490257707386287	12.5624472186344	1.93824045411511e-06	1.49720771720138	1
ENSG00000126091.19	ST3GAL3	1	43705540	1_27	0	0.0206322070068236	8.77855216030559	5.70003541707181e-07	-1.52339902343081	1
ENSG00000117407.16	ARTN	1	43933936	1_27	0	0.0445576379355332	11.5728578051804	1.62282522946253e-06	-1.37341880220246	1
ENSG00000117408.10	IPO13	1	43947230	1_27	0	0.0404794305342503	12.6490733835841	1.61139525341436e-06	-1.90076350222772	1
ENSG00000117410.13	ATP6V0B	1	43974045	1_27	0	0.0215150868416268	6.26851887263347	4.24440692841272e-07	-1.24239409743635	2
ENSG00000117411.16	B4GALT2	1	43978466	1_27	0	0.0222856248568935	6.5468714653324	4.59163760212927e-07	-1.21795253145797	1
ENSG00000159214.12	CCDC24	1	43991543	1_27	0	0.153923956039323	24.6935747245424	1.1961872109727e-05	-2.65188816242426	1
ENSG00000196517.11	SLC6A9	1	44031093	1_27	0	0.0604679035856107	14.9508682115847	2.8451181024921e-06	1.70042554154628	2
ENSG00000178028.13	DMAP1	1	44227753	1_27	0	0.0209594347964057	4.94522212740039	3.26192780367804e-07	0.226747952248936	1
ENSG00000187147.17	RNF220	1	44405903	1_27	0	0.0403089479400786	11.6241910142148	1.4745964187312e-06	-1.56786541883215	1
ENSG00000126106.13	TMEM53	1	44673580	1_28	0	0.024855588782001	6.18994356443272	4.8419435104305e-07	-0.412645709349943	1
ENSG00000198520.10	C1orf228	1	44674693	1_28	0	0.0915010559062376	18.6920281628116	5.38259255249782e-06	2.00758385707586	1
ENSG00000142945.12	KIF2C	1	44739744	1_28	0	0.0208058882641269	4.75281396519799	3.11204630941204e-07	-0.385171252105292	1
ENSG00000142937.11	RPS8	1	44775613	1_28	0	0.0333452204181065	8.39140829323186	8.80597440649506e-07	0.180730074953576	1
ENSG00000188396.3	TCTEX1D4	1	44806240	1_28	0	0.0208936792125092	5.04829010709185	3.31946581535593e-07	0.898628226717527	1
ENSG00000117425.13	PTCH2	1	44842737	1_28	0	0.0215853297396831	5.10554581099119	3.46824555572243e-07	-0.608118999366306	1
ENSG00000126107.14	HECTD3	1	45011467	1_28	0	0.0269695459972964	7.40977902296578	6.2890908120646e-07	-1.02085647888862	1
ENSG00000126088.13	UROD	1	45012003	1_28	0	0.0233275962907378	7.00093702588142	5.13966881916956e-07	-1.71756383590463	1
ENSG00000132781.17	MUTYH	1	45336998	1_28	0	0.0537237960446505	17.0113177584387	2.8761638428001e-06	-2.98571075478272	1
ENSG00000070759.16	TESK2	1	45491156	1_28	0	0.0401572430595195	13.1624513025892	1.66344957488234e-06	2.48879490428442	1
ENSG00000280670.2	CCDC163	1	45499668	1_28	0	0.0256253962330304	9.88397993711667	7.97097447232569e-07	2.38300903578523	1
ENSG00000132763.14	MMACHC	1	45499635	1_28	0	0.123324254007172	20.025315940853	7.77207257709935e-06	3.93569086134747	2
ENSG00000117450.13	PRDX1	1	45523019	1_28	0	0.0342271407703378	12.9015606471665	1.3897025133519e-06	3.02762273570066	2
ENSG00000117448.13	AKR1A1	1	45550079	1_28	0	0.24137127276451	24.5892589714743	1.86784139122746e-05	4.31580527149753	2
ENSG00000132780.16	NASP	1	45583288	1_28	0	0.0269781540221222	6.77422846181934	5.75149892130409e-07	0.300461683783087	1
ENSG00000159588.14	CCDC17	1	45609937	1_28	0	0.0213531962507515	6.38210576379706	4.28880067182194e-07	-1.81058986786546	2
ENSG00000159592.10	GPBP1L1	1	45687876	1_28	0	0.0216643724721158	6.93102029750489	4.7255488628606e-07	-2.13805201458466	2
ENSG00000159596.6	TMEM69	1	45687531	1_28	0	0.0378003859078595	11.3860654900731	1.35449961132488e-06	-1.64687824420232	2
ENSG00000197429.10	IPP	1	45750903	1_28	0	0.129512021882015	20.0383870294897	8.16736223444412e-06	-4.13436275360386	1
ENSG00000086015.20	MAST2	1	45787339	1_28	0	0.0227764488332245	7.59969533413755	5.44742385386428e-07	-2.22681750604637	1
ENSG00000171357.5	LURAP1	1	46204587	1_28	0	0.0353508220111748	10.5194646081546	1.17031326439864e-06	1.92180585723029	1
ENSG00000085999.11	RAD54L	1	46244533	1_28	0	0.0298480257827943	9.22943901801127	8.66961655149355e-07	1.957509100488	2
ENSG00000173660.11	UQCRH	1	46309111	1_28	0	0.0266111794043088	6.81744266222776	5.70945416149385e-07	-0.669429742290522	1
ENSG00000117481.10	NSUN4	1	46339550	1_28	0	0.0617072487384576	14.0754909612794	2.73343473839379e-06	-1.82188868297678	2
ENSG00000117480.15	FAAH	1	46392904	1_28	0	0.0580820356862963	14.1280157114632	2.58245030032591e-06	-2.14825751337789	2
ENSG00000079277.19	MKNK1	1	46616841	1_29	0	0.036633529274121	9.51944509047337	1.0974869565615e-06	1.34998020159675	1
ENSG00000142961.14	MOB3C	1	46617353	1_29	0	0.0341681265675129	8.86134097290989	9.52861080962861e-07	-1.27479320188068	1
ENSG00000123472.12	ATPAF1	1	46673431	1_29	0	0.0485268172475858	12.1829246894366	1.86055426507736e-06	1.63427054817264	2
ENSG00000159658.10	EFCAB14	1	46719410	1_29	0	0.0227714600505633	5.03994418164352	3.61181566839015e-07	-0.105825830999831	2
ENSG00000186377.7	CYP4X1	1	47025974	1_29	0	0.068868515199956	15.5217537622199	3.36411228467121e-06	1.80117404568772	1
ENSG00000162366.7	PDZK1IP1	1	47191326	1_29	0	0.022071248610226	4.74650138668927	3.29692819396141e-07	0.295842736396986	1
ENSG00000123473.15	STIL	1	47314279	1_29	0	0.0712852190390755	15.8525085576653	3.55636607203053e-06	-2.21925218580589	1
ENSG00000186790.5	FOXE3	1	47416825	1_29	0	0.0238129139612076	5.46029458046053	4.09201851266561e-07	-0.806739965329084	1
ENSG00000186564.5	FOXD2	1	47435628	1_29	0	0.0558775260623032	13.5247607631558	2.37834983046525e-06	1.9823279991269	1
ENSG00000269113.3	TRABD2B	1	47997103	1_30	0	0.0233308787835465	7.47565582674057	5.48895119876374e-07	0.860567523963323	1
ENSG00000132122.11	SPATA6	1	48471902	1_30	0	0.188304677712037	26.4723604645507	1.56878255051206e-05	3.18295510601543	3
ENSG00000185104.19	FAF1	1	50958107	1_32	0	0.0471269497773322	11.1806587105555	1.65823354396747e-06	1.76865697581535	1
ENSG00000123091.4	RNF11	1	51235789	1_32	0	0.0385973591330785	9.28887898185324	1.12831372069681e-06	1.36784808855986	2
ENSG00000203995.9	ZYG11A	1	52841521	1_33	0	0.0400113416380384	11.2761562140323	1.41988500111261e-06	-1.4195703097824	1
ENSG00000085831.15	TTC39A	1	51345495	1_33	0	0.0231661173844817	6.12394525248626	4.46471278332409e-07	-0.68134280462551	2
ENSG00000085832.16	EPS15	1	51534159	1_33	0	0.0218999875788221	5.59587484811207	3.85674420042855e-07	-0.477989165249992	1
ENSG00000117859.18	OSBPL9	1	51577175	1_33	0	0.0317962655830136	9.10498811664182	9.11096698348175e-07	1.0934564898632	1
ENSG00000078618.21	NRDC	1	51826904	1_33	0	0.0234995953051081	6.25829477456493	4.62834124833515e-07	0.657519389623635	2
ENSG00000198841.3	KTI12	1	52033817	1_33	0	0.0284217794701167	8.0475634953473	7.19821229430699e-07	0.966515189392107	1
ENSG00000117862.11	TXNDC12	1	52056889	1_33	0	0.0277440897922422	7.82029285944562	6.82814086664809e-07	-0.922871995203612	1
ENSG00000157077.14	ZFYVE9	1	52142437	1_33	0	0.0313984688400328	8.98625295595305	8.87965480925951e-07	1.06621646469448	1
ENSG00000154222.14	CC2D1B	1	52352516	1_33	0	0.0361592699938008	10.3188532755493	1.17424863767884e-06	-1.28076041229713	1
ENSG00000116157.5	GPX7	1	52601914	1_33	0	0.0202542599222879	4.86231290759493	3.09933311473414e-07	-0.266078714162031	2
ENSG00000182183.14	FAM159A	1	52631909	1_33	0	0.0747259677368363	17.2274838870511	4.05137434975059e-06	1.81572227449603	2
ENSG00000121310.16	ECHDC2	1	52921197	1_33	0	0.0241114632459708	6.49994138287508	4.93221478735617e-07	0.799425448571838	3
ENSG00000116171.17	SCP2	1	52927236	1_33	0	0.0240098266186251	6.46022800446041	4.88141626238791e-07	0.766086245451019	1
ENSG00000174348.13	PODN	1	53061947	1_33	0	0.0584196714609	14.8713743180183	2.73413018193538e-06	1.68247231885051	2
ENSG00000157184.6	CPT2	1	53196294	1_33	0	0.0687253882079019	16.4236572260752	3.5521888588516e-06	2.3777225599141	1
ENSG00000162384.13	C1orf123	1	53218652	1_33	0	0.0531665954400853	13.9728891917684	2.33794365071058e-06	2.25628510482384	2
ENSG00000157193.15	LRP8	1	53326326	1_33	0	0.0440668905706247	12.190687881565	1.69063397740883e-06	-1.50946980339345	2
ENSG00000174332.5	GLIS1	1	53737935	1_33	0	0.11099394471827	21.0570777211307	7.35540109804281e-06	2.30323027336871	1
ENSG00000162398.11	LEXM	1	54805098	1_34	0	0.0163226063455481	7.34488486903851	3.77297105215633e-07	-0.887832262202241	2
ENSG00000058799.14	YIPF1	1	53890131	1_34	0	0.01227576421004	4.67689400076015	1.80682062188618e-07	0.0134722961556155	2
ENSG00000081870.11	HSPB11	1	53945680	1_34	0	0.0318886482598053	13.6390696869759	1.36876796464859e-06	1.44383321860141	1
ENSG00000116212.14	LRRC42	1	53946508	1_34	0	0.0122797085784793	4.67990074112865	1.80856314247088e-07	-0.0998933751785492	1
ENSG00000116209.11	TMEM59	1	54020106	1_34	0	0.0292971429704282	12.8399049480111	1.18384829455676e-06	-1.62956314775608	1
ENSG00000116205.12	TCEANC2	1	54029029	1_34	0	0.0184360943604213	8.48645528252335	4.92384329934781e-07	-1.06507576039598	1
ENSG00000116221.15	MRPL37	1	54183963	1_34	0	0.0156035831905662	6.9227298275128	3.39946596327379e-07	0.697054685653694	1
ENSG00000215883.10	CYB5RL	1	54154524	1_34	0	0.0122495052957818	4.65685816054102	1.79523180508355e-07	-0.0504776850665588	2
ENSG00000157216.15	SSBP3	1	54413433	1_34	0	0.039260584139312	15.6036724586458	1.92793574729171e-06	1.73487091295295	1
ENSG00000162390.17	ACOT11	1	54543040	1_34	0	0.0122494540931872	4.65681909990728	1.7952092431438e-07	0.0540997138454823	1
ENSG00000162391.11	FAM151A	1	54623490	1_34	0	0.0306165925507214	13.2552134381818	1.27718130695336e-06	1.42356627704605	1
ENSG00000184313.19	MROH7	1	54608790	1_34	0	0.0145867658797425	6.29152978264498	2.88817991165712e-07	-0.751008179130696	3
ENSG00000162396.5	PARS2	1	54764162	1_34	0	0.0127881589126616	5.05955566420516	2.03624193122078e-07	-0.410775207734833	2
ENSG00000006555.10	TTC22	1	54801441	1_34	0	0.0143206191239069	6.1190631380987	2.75775513749158e-07	-0.617661525549839	1
ENSG00000116133.11	DHCR24	1	54886940	1_34	0	0.0131361497386139	5.31081686782033	2.19552501652361e-07	0.367505928701565	1
ENSG00000169174.10	PCSK9	1	55055569	1_34	0	0.0126763469733495	4.97736096312819	1.98564784645411e-07	-0.341166861598555	1
ENSG00000162402.13	USP24	1	55228775	1_34	0	0.0266004424710786	11.9307422601961	9.98769561137272e-07	-1.52099985769895	1
ENSG00000173406.15	DAB1	1	58546759	1_37	0	0.0173159744391519	6.09868060762259	3.32347027934012e-07	0.720038604829988	2
ENSG00000162600.11	OMA1	1	58546732	1_37	0	0.0162453525870098	5.62234870230984	2.87445750599962e-07	-0.440490952233161	2
ENSG00000184292.6	TACSTD2	1	58577785	1_37	0	0.0172441122938279	6.05547430344034	3.28623019319708e-07	-0.730595862573386	2
ENSG00000177606.6	JUN	1	58784746	1_37	0	0.0147827219214369	4.710032577754	2.19122660416064e-07	-0.347671400750102	1
ENSG00000134709.10	HOOK1	1	59715884	1_38	0	0.0252954877209431	7.04100904447279	5.60514605095485e-07	-0.80658068249569	2
ENSG00000134716.9	CYP2J2	1	59926822	1_38	0	0.0361790498370209	10.4143017982145	1.18575861759531e-06	-1.28751579208408	1
ENSG00000162604.12	TM2D1	1	61723869	1_39	0	0.0257806180402851	5.09184109597784	4.131208746931e-07	-0.324090107150374	1
ENSG00000240563.1	L1TD1	1	62184373	1_39	0	0.140968870687411	21.3694964979802	9.48039611925846e-06	2.52162383589331	4
ENSG00000132854.18	KANK4	1	62318984	1_39	0	0.179286506143881	23.7719948563129	1.34128851308202e-05	2.66545437481063	1
ENSG00000116641.17	DOCK7	1	62642348	1_39	0	0.026605573992644	5.38823561993595	4.51157503842614e-07	-0.303707078117153	1
ENSG00000125703.14	ATG4C	1	62784304	1_39	0	0.0277045144049393	5.76924696739001	5.03012348274794e-07	-0.620386987700636	2
ENSG00000203965.12	EFCAB7	1	63523814	1_40	0	0.05543224843541	10.9038934650331	1.90218638149939e-06	1.55535753938686	1
ENSG00000079739.15	PGM1	1	63593801	1_40	0	0.0303414668798195	5.19629852585644	4.96180440277473e-07	0.35764241384968	1
ENSG00000162437.14	RAVER2	1	64743428	1_41	0	0.0452040387651813	9.74755804413586	1.38669848906063e-06	-1.09504570854738	4
ENSG00000162434.11	JAK1	1	64869640	1_41	0	0.0285257152198003	5.39726355918563	4.8452829313096e-07	-0.364876206203606	2
ENSG00000162433.14	AK4	1	65147235	1_41	0	0.0647257284836463	13.1657680092251	2.68183539922009e-06	1.54940320795942	1
ENSG00000116675.15	DNAJC6	1	65248258	1_41	0	0.0302857266610176	5.96139281503254	5.68191473010662e-07	0.671957890398395	2
ENSG00000213625.8	LEPROT	1	65419674	1_41	0	0.0275091594039675	5.055550315714	4.37678013525415e-07	-0.444120710032097	3
ENSG00000184588.17	PDE4B	1	65794495	1_41	0	0.0311215326235982	6.21804305088112	6.09008949259285e-07	-0.634796867953951	1
ENSG00000033122.18	LRRC7	1	69568154	1_44	0	0.0784439498970706	13.2922459622045	3.28145759385786e-06	2.11180831937341	1
ENSG00000066557.5	LRRC40	1	70207243	1_44	0	0.0373462208754918	6.22261618429838	7.31355697936823e-07	-0.779166557083769	1
ENSG00000116754.13	SRSF11	1	70207243	1_44	0	0.0373462208754918	6.22261618429838	7.31355697936823e-07	-0.77916655708377	1
ENSG00000118454.12	ANKRD13C	1	70355197	1_44	0	0.0327168946733544	4.97271079645223	5.12005058531379e-07	0.501399303355103	1
ENSG00000197568.13	HHLA3	1	70356074	1_44	0	0.0343527102989752	5.43323332794204	5.873924183536e-07	0.676856268005674	2
ENSG00000116761.11	CTH	1	70411075	1_44	0	0.0421079257004863	7.35817583823119	9.75086140496587e-07	0.943399515345527	2
ENSG00000050628.20	PTGER3	1	71047606	1_45	0	0.0186252949324749	4.65516125332618	2.72864389752543e-07	0.0621560001237093	2
ENSG00000132485.13	ZRANB2	1	71078761	1_45	0	0.0186580760739082	4.67165775263754	2.74313291854624e-07	-0.148647824221898	1
ENSG00000162620.15	LRRIQ3	1	74198130	1_47	0	0.0272447395927056	7.85033563375743	6.73100417483521e-07	-1.0035422387598	1
ENSG00000254685.6	FPGT	1	74196897	1_47	0	0.0357877344772809	10.4222916176365	1.17383323280514e-06	-1.36956380809363	2
ENSG00000116783.14	TNNI3K	1	74217620	1_47	0	0.0208876678973007	5.35245807131413	3.51845662455347e-07	-0.420701518300497	4
ENSG00000116791.13	CRYZ	1	74708200	1_47	0	0.0198860823660839	4.89116959269534	3.06105356303381e-07	0.228746929835063	4
ENSG00000162623.15	TYW3	1	74733056	1_47	0	0.0208877734790123	5.35250045169494	3.51850226846287e-07	0.446278205208744	2
ENSG00000137968.16	SLC44A5	1	75388518	1_47	0	0.0275876439601799	7.96813635623261	6.91799658924547e-07	1.01103834216724	3
ENSG00000117054.13	ACADM	1	75716045	1_47	0	0.0383168005438037	11.0677942051483	1.3346250968313e-06	-1.27949446344689	1
ENSG00000137955.15	RABGGTB	1	75786199	1_47	0	0.0524530138694359	14.0459352513002	2.31862269726155e-06	2.2149473728775	3
ENSG00000057468.6	MSH4	1	75775083	1_47	0	0.0452386188083376	12.6403291298257	1.79960293534027e-06	2.09717955887428	3
ENSG00000184005.10	ST6GALNAC3	1	76074606	1_47	0	0.0209623097690929	5.3859611222918	3.55313183940318e-07	-0.517345350206661	1
ENSG00000117069.14	ST6GALNAC5	1	76866942	1_48	0	0.0193942066797789	9.15204689669618	5.58597811695698e-07	-1.08855635759773	1
ENSG00000142892.14	PIGK	1	77228410	1_48	0	0.0615980303771163	20.0740379495356	3.89144180531757e-06	2.15511009321541	1
ENSG00000077254.14	USP33	1	77759973	1_48	0	0.0203245217405702	9.59172707227423	6.13516322092101e-07	1.34652454803691	1
ENSG00000180488.14	MIGA1	1	77778879	1_48	0	0.0125156735832619	5.04823449155214	1.98839527017852e-07	-0.29767501047966	1
ENSG00000162614.18	NEXN	1	77888900	1_48	0	0.0381186035080072	15.5146308873759	1.86117582585574e-06	-1.86721898397309	2
ENSG00000162613.16	FUBP1	1	77979050	1_48	0	0.0139279592155477	6.04896496082728	2.65141390102656e-07	0.704089947166973	2
ENSG00000162616.8	DNAJB4	1	77979050	1_48	0	0.0136035269835935	5.82832829773495	2.49519506497098e-07	0.492864273326147	1
ENSG00000137960.5	GIPC2	1	77979050	1_48	0	0.0236037680916565	10.9967975365109	8.16876762535492e-07	1.62517841555639	2
ENSG00000137959.15	IFI44L	1	78619516	1_48	0	0.01633641581413	7.5430421931955	3.87804004895513e-07	-0.822093900158924	1
ENSG00000137965.10	IFI44	1	78649621	1_48	0	0.0134252641002696	5.7048376873669	2.4103222178815e-07	-0.523972211430907	1
ENSG00000162618.13	ADGRL4	1	79006491	1_48	0	0.0137171683996014	5.90620341189966	2.54965749615514e-07	-0.573742450121496	2
ENSG00000137941.16	TTLL7	1	83998735	1_51	0	0.0312621787062035	7.51711047616315	7.39569764849811e-07	-0.971187775847584	1
ENSG00000142875.19	PRKACB	1	84077863	1_51	0	0.0504530174393665	12.0472197350363	1.91285896444314e-06	1.56482201615361	1
ENSG00000203943.8	SAMD13	1	84298566	1_51	0	0.314253749268304	30.2306558718978	2.98976470810242e-05	3.41299945348619	2
ENSG00000171517.5	LPAR3	1	84864409	1_52	0	0.0685943457797246	15.1571727750962	3.27201656116989e-06	-1.68085282594256	3
ENSG00000137976.7	DNASE2B	1	84403370	1_52	0	0.073198792171865	15.7801167788189	3.63515640571173e-06	-1.99553874069915	1
ENSG00000117133.10	RPF1	1	84479257	1_52	0	0.0398386313269141	9.98620288963647	1.25202721374394e-06	-1.23837498418487	1
ENSG00000122432.17	SPATA1	1	84506243	1_52	0	0.0907514133517854	17.8513174709848	5.0983851995043e-06	2.1674541750625	1
ENSG00000117151.12	CTBS	1	84570855	1_52	0	0.0364661670315023	9.14973131180122	1.05004383991865e-06	-1.07947792707172	3
ENSG00000153898.12	MCOLN2	1	84935252	1_52	0	0.0228294375617099	4.73737569445519	3.40362741689882e-07	-0.19473151083108	3
ENSG00000162643.12	WDR63	1	84999343	1_52	0	0.0239347449321207	5.18175891659058	3.90314765410782e-07	0.355912398625472	1
ENSG00000055732.12	MCOLN3	1	84969869	1_52	0	0.0249094637632198	5.5570941215539	4.35633334748417e-07	-0.462545735978667	2
ENSG00000097096.8	SYDE2	1	85200644	1_52	0	0.0333932236620991	8.31835693735797	8.74188062810754e-07	1.0137265636603	1
ENSG00000162642.13	C1orf52	1	85261361	1_52	0	0.0252089763442299	5.66952780132174	4.49791323559966e-07	-0.60860487101549	1
ENSG00000142867.12	BCL10	1	85277134	1_52	0	0.0257919959437762	5.88459982066812	4.77651185210629e-07	0.496806033149339	1
ENSG00000117174.10	ZNHIT6	1	85708260	1_52	0	0.0268822726435665	6.27411211536348	5.30795497402094e-07	0.520082174733201	3
ENSG00000171502.14	COL24A1	1	86156862	1_53	0	0.0261691772578991	6.02013824983636	4.95798841169666e-07	0.722257611291545	1
ENSG00000122417.15	ODF2L	1	86396707	1_53	0	0.0226627044677205	4.68279408460196	3.33984083355438e-07	0.0675074034059621	1
ENSG00000016602.9	CLCA4	1	86546626	1_53	0	0.0233613794965375	4.96267697033746	3.64857657253033e-07	-0.458019472007703	2
ENSG00000183291.15	SELENOF	1	86914303	1_53	0	0.0722726769499195	15.544009521232	3.53546195684232e-06	-2.2049563216287	1
ENSG00000153936.16	HS2ST1	1	86914303	1_53	0	0.0722726769499195	15.544009521232	3.53546195684232e-06	2.2049563216287	1
ENSG00000143013.12	LMO4	1	87331207	1_53	0	0.105641818327933	19.4365618085262	6.46196029474362e-06	-2.08451124641451	1
ENSG00000065243.19	PKN2	1	88684130	1_54	0	0.0144757308480816	4.68550038791364	2.13454567067668e-07	-0.211113074925596	1
ENSG00000137944.17	KYAT3	1	88975121	1_54	0	0.0236020141330854	21.9831289849222	1.63285472721531e-06	3.76444225524448	3
ENSG00000213516.9	RBMXL1	1	88985981	1_54	0	0.0290729596902823	16.4809530118989	1.50792777611729e-06	2.44738618550646	3
ENSG00000117226.11	GBP3	1	89015900	1_54	0	0.0215106087133136	11.2166648270419	7.5932100984688e-07	1.81958541244826	2
ENSG00000213512.1	GBP7	1	89184141	1_54	0	0.014909985985058	5.41517774874907	2.54096641869014e-07	0.539995034453506	1
ENSG00000154451.14	GBP5	1	89272549	1_54	0	0.0160573076245457	5.58759822043192	2.82362404589209e-07	0.439243320161942	1
ENSG00000197147.13	LRRC8B	1	89525143	1_54	0	0.0250767132288086	9.69641877252034	7.65228173067621e-07	1.07802341158112	4
ENSG00000171488.14	LRRC8C	1	89633156	1_55	0	0.0557682537984239	12.4213912463609	2.18004903024533e-06	-1.77608693014783	1
ENSG00000162664.16	ZNF326	1	89987238	1_55	0	0.0284202589821001	6.03990425964798	5.40215522971497e-07	-0.580749216162267	1
ENSG00000122482.20	ZNF644	1	91022402	1_55	0	0.0363751204928257	8.36793264594622	9.5792518197141e-07	0.908206433454294	1
ENSG00000162669.15	HFM1	1	91404853	1_55	0	0.0245716682914618	4.67053256238349	3.61168630032535e-07	0.101835450592549	1
ENSG00000097046.12	CDC7	1	91500849	1_56	0	0.090527279924083	17.1929213168873	4.89821812083118e-06	1.9324464456933	2
ENSG00000284413.1	BTBD8	1	92080411	1_56	0	0.032560605318105	7.44553587245618	7.62952330812006e-07	0.76401072496197	1
ENSG00000069712.12	KIAA1107	1	92167501	1_56	0	0.025183852714747	5.02558245595871	3.98306640913035e-07	-0.460150440812011	1
ENSG00000122484.8	RPAP2	1	92299545	1_56	0	0.0302287843455153	6.74481183557513	6.4165191446427e-07	-1.08920749186735	1
ENSG00000067208.14	EVI5	1	92792062	1_56	0	0.0335688391851799	7.7332218240381	8.1696935300408e-07	0.938533984401272	2
ENSG00000122406.12	RPL5	1	92831623	1_56	0	0.0429085703835729	10.0546099678257	1.35774510937336e-06	1.50937271446639	1
ENSG00000154511.11	FAM69A	1	92960610	1_56	0	0.0317145346552072	7.19717182583281	7.183385741481e-07	-0.729447310290504	1
ENSG00000143033.17	MTF2	1	93079600	1_57	0	0.127348821030491	20.8881917742174	8.37152827629357e-06	2.31678685767893	1
ENSG00000117500.12	TMED5	1	93180650	1_57	0	0.024283630134859	5.05073606535946	3.85991070198903e-07	-0.400529677048652	2
ENSG00000122483.17	CCDC18	1	93179292	1_57	0	0.0242715094104589	5.04605164635238	3.85440592471231e-07	-0.374540618793216	3
ENSG00000117505.12	DR1	1	93345317	1_57	0	0.0498021486358332	11.8358216974208	1.85504935076245e-06	1.54162262781856	1
ENSG00000137942.16	FNBP1L	1	93448904	1_57	0	0.0234406670911533	4.71861352863658	3.48091444502924e-07	-0.133581928085641	1
ENSG00000067334.13	DNTTIP2	1	93878068	1_57	0	0.110060598407123	19.4585480474217	6.73986619281893e-06	-2.27223471149211	2
ENSG00000023909.9	GCLM	1	93909753	1_57	0	0.0234100569840413	4.70632854534438	3.46731809614142e-07	-0.388295280099455	1
ENSG00000198691.11	ABCA4	1	94120772	1_58	0	0.0479435749983146	14.3859453618132	2.17058998588766e-06	-2.26945733595523	1
ENSG00000117525.13	F3	1	94562409	1_58	0	0.0456497894497576	13.9207565751946	1.99991064357636e-06	2.35986004260393	2
ENSG00000143036.16	SLC44A3	1	94820196	1_58	0	0.0237115791738302	7.73804608322933	5.77431888672492e-07	0.992106694896457	2
ENSG00000172339.9	ALG14	1	95073332	1_58	0	0.0420112002780453	13.1332575976587	1.73638700138598e-06	1.51019214719177	1
ENSG00000152078.9	TMEM56	1	95120767	1_58	0	0.0171150080598222	4.67780499451599	2.51958024709107e-07	-0.107544634771386	1
ENSG00000122481.16	RWDD3	1	95234069	1_58	0	0.0339497538205318	11.1186509975851	1.18794874080082e-06	1.17781465518437	2
ENSG00000117569.18	PTBP2	1	96684156	1_59	0	0.0435084429302588	10.2808974461635	1.40771112183717e-06	1.38762809757371	1
ENSG00000188641.12	DPYD	1	97921165	1_60	0	0.0214031852701222	5.05467236639142	3.40471210866402e-07	0.750514469572496	2
ENSG00000162627.16	SNX7	1	98651799	1_60	0	0.0212183681680158	4.97314042443417	3.32086848558591e-07	0.304292194704695	2
ENSG00000156869.12	FRRS1	1	99766518	1_61	0	0.0308012674242992	6.70734267698896	6.50171690994769e-07	-0.725388372551448	2
ENSG00000162688.16	AGL	1	99851209	1_61	0	0.030893583761782	6.73551637157249	6.54859542929526e-07	0.707756727584016	1
ENSG00000117620.14	SLC35A3	1	99969054	1_61	0	0.0667654209613381	14.0495123347523	2.95203712724702e-06	2.0998512655592	2
ENSG00000156875.13	MFSD14A	1	100038319	1_61	0	0.028692518120076	6.03902084894022	5.45310885577315e-07	0.691704579531296	1
ENSG00000156876.9	SASS6	1	100132743	1_61	0	0.025135046261161	4.79304171060871	3.79140231524463e-07	0.0294969432432235	1
ENSG00000122435.9	TRMT13	1	100132743	1_61	0	0.025135046261161	4.79304171060871	3.79140231524463e-07	-0.0294969432432235	1
ENSG00000122477.12	LRRC39	1	100178174	1_61	0	0.0533989981805664	11.9171979946529	2.0027015679863e-06	-1.58689884859693	2
ENSG00000079335.18	CDC14A	1	100344610	1_61	0	0.0775915241533539	15.4912300182434	3.78276323232971e-06	-1.97564295771176	2
ENSG00000162694.13	EXTL2	1	100895128	1_62	0	0.0453914490737689	8.37838282786627	1.19685963812141e-06	-1.10904028836842	1
ENSG00000162695.11	SLC30A7	1	100895622	1_62	0	0.0343658421949236	5.74525691934034	6.21363043924996e-07	-0.495099972447199	1
ENSG00000060718.20	COL11A1	1	103107935	1_64	0	0.0532366462537896	9.56906692276205	1.60320572123694e-06	-1.12731387004619	1
ENSG00000240038.6	AMY2B	1	103550405	1_65	0	0.0322885485297235	8.53444055970072	8.67226528024627e-07	-0.961672122026884	2
ENSG00000162631.18	NTNG1	1	107135646	1_66	0	0	11.1864433815578	0	0.788235720248744	1
ENSG00000134215.15	VAV3	1	107793911	1_66	0	0	7.20996443890802	0	0.699224197943247	1
ENSG00000162639.15	HENMT1	1	108662004	1_67	0	0.0434570713385741	10.9537879944979	1.49807570102819e-06	1.42186840974238	1
ENSG00000116266.10	STXBP3	1	108746731	1_67	0	0.0363747430711574	9.20830315366944	1.05411627024697e-06	1.10192471856171	1
ENSG00000121957.12	GPSM2	1	108875055	1_67	0	0.0225883543567887	4.79247046565885	3.4068499884422e-07	0.234287293708574	1
ENSG00000121940.15	CLCC1	1	108963067	1_67	0	0.0300250550612573	7.45636247638248	7.04562944636658e-07	-0.813893690965244	2
ENSG00000197780.9	TAF13	1	109075686	1_67	0	0.0225326125308554	4.75686586333464	3.37319484128516e-07	0.10881378787537	2
ENSG00000215717.5	TMEM167B	1	109086886	1_67	0	0.0230264590973807	4.95198160833095	3.58851822338079e-07	-0.179794608271034	1
ENSG00000116299.16	KIAA1324	1	109113015	1_67	0	0.0224436427350753	4.73977104735808	3.34780138197972e-07	0.243927099646991	2
ENSG00000031698.12	SARS	1	109213564	1_67	0	0.0262978723146657	6.25173945495128	5.17404803498513e-07	-0.73079032353704	2
ENSG00000143126.7	CELSR2	1	109241238	1_67	0	0.0270258741019352	6.65372933489764	5.65918450478347e-07	1.05090660280511	1
ENSG00000134222.16	PSRC1	1	109274857	1_67	0	0.0228059021308641	4.91982533527687	3.53106664580996e-07	0.64272870779287	2
ENSG00000134243.11	SORT1	1	109397881	1_67	0	0.031292268026864	7.94202594399158	7.82127068473385e-07	1.2298015410714	1
ENSG00000143028.8	SYPL2	1	109511112	1_67	0	0.0257735392989147	6.02448767624656	4.88655909538725e-07	-0.516950941141844	1
ENSG00000162650.16	ATXN7L2	1	109483259	1_67	0	0.0231842263552238	5.05697116778673	3.68970852375762e-07	0.425589702361601	2
ENSG00000174151.14	CYB561D1	1	109494012	1_67	0	0.0337561362259763	8.55693146918427	9.09033228063621e-07	0.967101016153689	2
ENSG00000181754.6	AMIGO1	1	109509517	1_67	0	0.0290619078312523	7.25541631618323	6.63583275925027e-07	-1.16389103473783	2
ENSG00000156097.12	GPR61	1	109539929	1_67	0	0.0443632372661773	11.1900108594693	1.56229380832259e-06	-1.33908214311935	1
ENSG00000065135.10	GNAI3	1	109548825	1_67	0	0.0229164651387821	4.91056369568181	3.54150574796419e-07	0.274643373173574	1
ENSG00000168765.16	GSTM4	1	109635226	1_67	0	0.0261663624118911	6.23697768927578	5.13601775500762e-07	0.933532478755113	2
ENSG00000134201.10	GSTM5	1	109635226	1_67	0	0.0237142461350391	5.27065211655187	3.93353164976919e-07	0.415111556188495	2
ENSG00000134202.10	GSTM3	1	109635226	1_67	0	0.025224306984664	5.89667743387735	4.68096709346422e-07	-0.770380866681567	3
ENSG00000213366.12	GSTM2	1	109633358	1_67	0	0.0225979107969536	4.80648136100847	3.4182555386648e-07	-0.479540733769647	2
ENSG00000134184.12	GSTM1	1	109676500	1_67	0	0.0252658946384913	5.79261229472107	4.60593830195849e-07	0.474836186969	2
ENSG00000184371.13	CSF1	1	109911185	1_68	0	0.0704904969176483	13.0785495350492	2.90134335268068e-06	-1.50903924361044	1
ENSG00000168710.17	AHCYL1	1	109984850	1_68	0	0.045355501693567	8.87500923232824	1.26679914735074e-06	1.25863483797838	2
ENSG00000143093.14	STRIP1	1	110034040	1_68	0	0.195506752303347	23.0983100672186	1.42118607002197e-05	-2.68683312811678	1
ENSG00000186150.4	UBL4B	1	110111876	1_68	0	0.0592552147364988	11.4179160612167	2.12922911450592e-06	-1.28085814240657	1
ENSG00000162775.14	RBM15	1	110340947	1_68	0	0.0308224009698909	5.22271680905807	5.06607852744503e-07	0.312040158697603	1
ENSG00000134248.13	LAMTOR5	1	110407098	1_68	0	0.029765059485053	4.89368855021134	4.58407858904572e-07	0.267976360013199	3
ENSG00000143125.5	PROK1	1	110450835	1_68	0	0.0290739987558536	4.67234521991356	4.27512349524114e-07	0.0516776031308536	2
ENSG00000177272.8	KCNA3	1	110672850	1_68	0	0.11088211511217	17.4582697167129	6.09216523596201e-06	-2.29166431662724	1
ENSG00000143119.12	CD53	1	110877772	1_68	0	0.0337237840187425	6.07138695990197	6.44366845200827e-07	0.911827056607421	1
ENSG00000121931.15	LRIF1	1	110964484	1_68	0	0.0379883737890093	7.19637372677737	8.60346478905772e-07	-0.95646293681291	1
ENSG00000156171.14	DRAM2	1	111139496	1_68	0	0.0366645623133106	6.86103971507682	7.91672231246602e-07	-0.590344166497493	1
ENSG00000134255.13	CEPT1	1	111139496	1_68	0	0.0522571464116467	10.2205025815416	1.68084209735907e-06	-1.05838118253012	2
ENSG00000064886.13	CHI3L2	1	111200918	1_69	0	0.0253339627343409	13.9659937747708	1.11348390842627e-06	-1.55857420632579	2
ENSG00000173947.13	PIFO	1	111346062	1_69	0	0.0110747071790889	6.33045752209397	2.20635974265789e-07	0.53072841689959	2
ENSG00000085465.12	OVGP1	1	111427097	1_69	0	0.0096208444874184	5.08159276253815	1.53858688535063e-07	0.321983443999761	1
ENSG00000143110.11	C1orf162	1	111476035	1_69	0	0.0274985662870397	14.7498483475129	1.27645814846663e-06	1.70954871488177	2
ENSG00000282608.1	ADORA3	1	111495238	1_69	0	0.0133604153109947	8.07815964040375	3.39657621129269e-07	0.880407833628149	1
ENSG00000116473.14	RAP1A	1	111632033	1_69	0	0.0240232117924194	13.5351848242049	1.02330296921963e-06	1.56554667546569	1
ENSG00000121933.18	TMIGD3	1	111490897	1_69	0	0.0125776559507099	7.56311366358256	2.99370713119755e-07	0.863233297254571	1
ENSG00000197852.9	FAM212B	1	111755756	1_69	0	0.00984262244275791	5.26260188912174	1.63012278244081e-07	0.353156878592702	2
ENSG00000064703.11	DDX20	1	111755544	1_69	0	0.0498560011494754	19.6978317461669	3.09061450738329e-06	-2.06353267907642	1
ENSG00000143079.14	CTTNBP2NL	1	112391270	1_69	0	0.0112171835332001	7.96257667104094	2.81090667359793e-07	-1.4847325080959	1
ENSG00000007341.18	ST7L	1	112626827	1_69	0	0.0169689062867271	8.90796300567425	4.75708848508337e-07	-0.542868990413835	1
ENSG00000155367.15	PPM1J	1	112715671	1_69	0	0.0135457584240433	9.77848356472467	4.16853843291471e-07	-1.42936918135376	1
ENSG00000198799.11	LRIG2	1	113072822	1_70	0	0.0295416939892507	19.2497540135663	1.789655967941e-06	4.1011671943871	1
ENSG00000116793.15	PHTF1	1	113758270	1_70	0	0.0242227625125657	6.76663041798076	5.15828224428492e-07	0.890619360855094	1
ENSG00000081019.13	RSBN1	1	113776105	1_70	0	0.029460272614209	8.15807111474171	7.56368130838305e-07	-0.896542000070251	1
ENSG00000134242.15	PTPN22	1	113871109	1_70	0	0.0230844325710882	6.24535605317282	4.53717343265248e-07	0.778651122588886	2
ENSG00000188761.11	BCL2L15	1	113886718	1_70	0	0.0416184314420113	11.3218095060131	1.48289542452815e-06	1.27085496777058	1
ENSG00000134262.12	AP4B1	1	113903258	1_70	0	0.0224648843778987	5.79361496572221	4.09602681114991e-07	0.396091271441845	2
ENSG00000118655.4	DCLRE1B	1	113904412	1_70	0	0.0243131301546232	6.8157141011093	5.2150828640071e-07	-0.922703886353623	3
ENSG00000116774.11	OLFML3	1	113979778	1_70	0	0.0234526941765186	6.86015431306818	5.06332260516353e-07	1.03362682976543	1
ENSG00000175984.14	DENND2C	1	114669904	1_71	0	0.0215132852024501	7.00106566985214	4.74001656868557e-07	0.793220971591114	1
ENSG00000213281.4	NRAS	1	114716978	1_71	0	0.0189036444964511	7.2565256936129	4.31701196496099e-07	1.68453518188926	1
ENSG00000134198.9	TSPAN2	1	115089303	1_71	0	0.0203248451393028	7.04789955858856	4.50812474699526e-07	-1.21375525382352	2
ENSG00000173218.14	VANGL1	1	115641021	1_72	0	0.0136174131054707	6.13716747885811	2.63009576140886e-07	-0.608382935814808	1
ENSG00000118729.11	CASQ2	1	115768346	1_72	0	0.0532293068213997	18.981032806781	3.17965224374579e-06	2.29503081392567	1
ENSG00000163393.12	SLC22A15	1	115976190	1_72	0	0.144353005127746	28.6377399778838	1.30098876044818e-05	2.97826281363135	2
ENSG00000173212.4	MAB21L3	1	116106845	1_72	0	0.014846826139025	6.94655921183718	3.24572961733256e-07	0.911127903218877	2
ENSG00000134247.9	PTGFRN	1	116909700	1_72	0	0.0235538693706161	11.2762290850608	8.35863047711953e-07	1.25189795481157	2
ENSG00000134256.12	CD101	1	117001709	1_72	0	0.0136113712516515	6.13301242719918	2.62714895918227e-07	0.552804012916405	2
ENSG00000134253.9	TRIM45	1	117122142	1_72	0	0.0337402086548018	14.6611798946389	1.55677432469993e-06	1.60743546284011	2
ENSG00000198162.12	MAN1A2	1	117367233	1_72	0	0.0263016137674769	12.3139682205078	1.01927036663828e-06	-1.42359188323202	3
ENSG00000183508.4	FAM46C	1	117605762	1_72	0	0.01163359996262	4.66377469301058	1.70749979840619e-07	-0.153008491376	2
ENSG00000196505.10	GDAP2	1	117928589	1_72	0	0.0170124491455144	8.22240100285783	4.402247616557e-07	1.02093837272523	2
ENSG00000092607.13	TBX15	1	118988780	1_73	0	0.00927592336887673	4.92910322959857	1.43891135391023e-07	-0.374042461342552	2
ENSG00000116874.11	WARS2	1	119035214	1_73	0	0.00948937145540052	5.14310505724875	1.53593139102521e-07	-0.380662132104071	3
ENSG00000143067.4	ZNF697	1	119647482	1_73	0	0.00930853313558566	4.97077041078323	1.45617619536385e-07	-0.320203430170623	2
ENSG00000092621.11	PHGDH	1	119667608	1_73	0	0.00923448856078801	4.90210689061332	1.42463824232358e-07	-0.245415967354891	1
ENSG00000117262.18	GPR89A	1	145608293	1_73	0	0.00900260105580852	4.65709547010426	1.31944751588215e-07	-0.0922887253771763	1
ENSG00000117281.15	CD160	1	145718303	1_73	0	0.0117914110411488	7.16301240608068	2.65809473910464e-07	-0.861381031214991	1
ENSG00000186364.11	NUDT17	1	145844876	1_73	0	0.00900197408766912	4.65692461903699	1.31930722347474e-07	0.1921755885064	1
ENSG00000198483.12	ANKRD35	1	145874605	1_73	0	0.00920702515843996	4.87880778537297	1.41365037176941e-07	0.18277139681359	1
ENSG00000265241.6	RBM8A	1	145927840	1_73	0	0.0303910272499361	16.1351669150082	1.54321990406504e-06	1.8971353830535	1
ENSG00000272031.2	ANKRD34A	1	145963899	1_73	0	0.0470234059631893	20.2509273337947	2.99687046315098e-06	2.18504841726351	1
ENSG00000168509.19	HFE2	1	146036954	1_73	0	0.0390843971534779	18.5115311308231	2.27695649664854e-06	-2.07535141235201	1
ENSG00000131791.7	PRKAB2	1	147171976	1_73	0	0.00917617054772757	4.82744406797376	1.39408001401534e-07	0.165774143847461	2
ENSG00000131778.18	CHD1L	1	147242938	1_73	0	0.0118352455671958	7.1654184864432	2.66887237859412e-07	0.751496267648978	1
ENSG00000131781.12	FMO5	1	147243554	1_73	0	0.0440646069472433	19.4509261787595	2.69736153384971e-06	-2.05701661132724	1
ENSG00000162836.11	ACP6	1	147646379	1_73	0	0.0120531447802382	7.76203127747499	2.94431814473282e-07	1.35192445022365	3
ENSG00000265107.2	GJA5	1	147773193	1_73	0	0.00951393018812585	5.27475200921535	1.57932307304869e-07	-0.693316012500762	2
ENSG00000159409.14	CELF3	1	151717266	1_74	0	0.091908620769606	16.7274143256819	4.83831385195835e-06	1.95633641581895	1
ENSG00000143376.12	SNX27	1	151616339	1_74	0	0.0289314224229827	5.71936513140399	5.20746768279634e-07	0.447462521320214	1
ENSG00000143450.16	OAZ3	1	151762531	1_74	0	0.0261964932176436	4.78440881508642	3.9443951319211e-07	-0.351767849687342	2
ENSG00000143436.10	MRPL9	1	151763587	1_74	0	0.0267982847270731	4.99815943195822	4.21527658405315e-07	-0.38049723804828	1
ENSG00000182134.15	TDRKH	1	151781636	1_74	0	0.0719779801440011	14.3721749505719	3.25560063199322e-06	-1.812906858515	1
ENSG00000213171.2	LINGO4	1	151805451	1_74	0	0.0279671059955704	5.40007651109008	4.75287524845781e-07	0.535277439572768	2
ENSG00000143365.17	RORC	1	151831413	1_74	0	0.026994165998224	5.06671100710622	4.30432466596342e-07	0.290705242036576	1
ENSG00000225556.1	C2CD4D	1	151841315	1_74	0	0.0271788823872673	5.13090959360221	4.38869025674629e-07	-0.380589045045282	1
ENSG00000196407.11	THEM5	1	151829880	1_74	0	0.0603598683595523	12.6875463441014	2.41009909280664e-06	-1.70598405010183	1
ENSG00000197747.8	S100A10	1	151995360	1_74	0	0.0384207095298312	8.396726721165	1.01527659244338e-06	1.19443474491562	1
ENSG00000159450.12	TCHH	1	152116368	1_74	0	0.322062230984216	29.4341468247475	2.98332263118487e-05	3.18635420132869	1
ENSG00000197915.5	HRNR	1	152220810	1_74	0	0.031818133270145	6.61588215387787	6.62477954869679e-07	-1.10202779164552	2
ENSG00000143631.10	FLG	1	152220349	1_74	0	0.0265870935958747	4.92370085749525	4.11975602309695e-07	0.548636508103387	2
ENSG00000143536.7	CRNN	1	152414760	1_74	0	0.0581669525867379	12.3344232826158	2.2578970343872e-06	1.68102139406457	1
ENSG00000169509.5	CRCT1	1	152513931	1_74	0	0.0658934677392347	13.5259065638884	2.80490218159798e-06	-1.97724930170356	1
ENSG00000169474.4	SPRR1A	1	152985356	1_74	0	0.0269358603092054	5.04635617934275	4.27777290348105e-07	-0.612821071664888	1
ENSG00000241794.1	SPRR2A	1	153057485	1_74	0	0.0301364419552849	6.10388224009158	5.78904727652254e-07	0.571331700413819	1
ENSG00000203785.8	SPRR2E	1	153106201	1_74	0	0.0258538291393867	4.66051947482775	3.79199865943406e-07	-0.0557302406582317	1
ENSG00000160716.5	CHRNB2	1	154657590	1_75	0	0.0221913019990105	4.8713314533019	3.40204017628421e-07	0.0128558969103659	1
ENSG00000203782.5	LOR	1	153259400	1_75	0	0.060041469731717	14.2542878736203	2.69343074803513e-06	1.65421085978347	1
ENSG00000143556.8	S100A7	1	153460264	1_75	0	0.0217038778312169	4.68853981409053	3.20246150581322e-07	0.110283268247711	2
ENSG00000197956.9	S100A6	1	153535924	1_75	0	0.0428347955080353	10.9789657139314	1.48001835144792e-06	1.32893713471922	2
ENSG00000188015.9	S100A3	1	153549049	1_75	0	0.0534423197160053	13.2286656700319	2.2248990733523e-06	1.60830976252802	3
ENSG00000196154.11	S100A4	1	153549476	1_75	0	0.0809006459024259	17.1788071824627	4.37375012397788e-06	2.10403027779602	2
ENSG00000196754.10	S100A2	1	153567710	1_75	0	0.0793441521527837	16.8888031804275	4.2171861541515e-06	-2.02186686954205	1
ENSG00000188643.10	S100A16	1	153613108	1_75	0	0.0230529123502979	5.29644628494632	3.84254838569864e-07	0.491977454466898	1
ENSG00000189334.8	S100A14	1	153617113	1_75	0	0.0228455860530683	5.12132544115972	3.68208365816897e-07	-0.0916396806370929	1
ENSG00000160678.11	S100A1	1	153603180	1_75	0	0.0234944741761828	5.34585251687092	3.95268018364224e-07	-0.09213468471038	2
ENSG00000189171.14	S100A13	1	153596510	1_75	0	0.0235658801744675	5.3808135843062	3.99062193297038e-07	0.0675416907692167	2
ENSG00000160679.12	CHTOP	1	153634941	1_75	0	0.0221179722678236	4.93455400689893	3.43480581451904e-07	0.37083488918652	1
ENSG00000143553.10	SNAPIN	1	153658595	1_75	0	0.0221999653996849	4.89240082308543	3.41808848964565e-07	0.195328005499639	2
ENSG00000143554.13	SLC27A3	1	153774134	1_75	0	0.0402983637334201	10.6052278978502	1.34498175098781e-06	-1.39978911057665	1
ENSG00000143614.9	GATAD2B	1	153923736	1_75	0	0.0421148172152846	11.6611544116473	1.54555847154005e-06	1.94407558258582	1
ENSG00000198837.9	DENND4B	1	153940147	1_75	0	0.0919054898895211	18.7960265059048	5.43646350321823e-06	2.21724906054338	1
ENSG00000143578.15	CREB3L4	1	153968263	1_75	0	0.0225135947424152	5.49982482866958	3.89675117691485e-07	-1.00809468550387	1
ENSG00000143545.8	RAB13	1	153989308	1_75	0	0.102224050686053	20.1397926503693	6.47913538365512e-06	2.71187398435902	1
ENSG00000143552.9	NUP210L	1	154155073	1_75	0	0.0456866989348835	11.9608544003797	1.71973273033266e-06	1.55416157058488	1
ENSG00000143612.19	C1orf43	1	154218791	1_75	0	0.0384393066229345	9.68056864661933	1.17107682827523e-06	-0.963022000242708	1
ENSG00000143595.12	AQP10	1	154298401	1_75	0	0.037348654847804	9.71371649168598	1.14174564139995e-06	-1.0786104054102	2
ENSG00000143515.16	ATP8B2	1	154322180	1_75	0	0.02419131232115	5.56435849246011	4.2362687537512e-07	-0.0685463507016774	1
ENSG00000160712.12	IL6R	1	154406893	1_75	0	0.0229962534041547	5.27906520051749	3.82052534627904e-07	-0.322988113113249	1
ENSG00000169291.9	SHE	1	154502081	1_75	0	0.0856863990745023	17.8587636676543	4.81584228870085e-06	2.33435909465037	2
ENSG00000160714.9	UBE2Q1	1	154559434	1_75	0	0.092197084977295	18.4498683755485	5.3532735463294e-06	-2.25926483022315	1
ENSG00000160710.15	ADAR	1	154627302	1_75	0	0.0306979197333725	7.90885055789288	7.64066729638129e-07	0.920179663841506	1
ENSG00000143603.18	KCNN3	1	154870871	1_76	0	0.0989514196899151	17.4230912799838	5.4257054751203e-06	-2.07290193515254	1
ENSG00000163344.5	PMVK	1	154937272	1_76	0	0.0258948366354811	4.65539545160199	3.79383751873447e-07	-0.0297997397166732	1
ENSG00000160691.18	SHC1	1	154974220	1_76	0	0.0841267039834454	15.8524386251989	4.1969996023271e-06	1.8221500355295	1
ENSG00000163354.14	DCST2	1	155033615	1_76	0	0.0258947872311804	4.65537728652131	3.7938154772352e-07	-0.217761156306458	2
ENSG00000163357.10	DCST1	1	155033615	1_76	0	0.0259586004853568	4.67853801712054	3.82208561472037e-07	0.0434756343908025	1
ENSG00000143537.13	ADAM15	1	155062156	1_76	0	0.0263446562337188	4.81743454449461	3.9940852673185e-07	-0.0482723807144084	1
ENSG00000143590.13	EFNA3	1	155078247	1_76	0	0.0260412711031428	4.70845418535738	3.85877540228035e-07	-0.113084797264387	1
ENSG00000169242.11	EFNA1	1	155127376	1_76	0	0.0260172906100032	4.69979455041455	3.84813159316467e-07	-0.532550942473537	2
ENSG00000169241.17	SLC50A1	1	155135691	1_76	0	0.0343004067096975	7.30473914147226	7.88520438643558e-07	0.784190302666391	1
ENSG00000185499.16	MUC1	1	155192276	1_76	0	0.0804325163758092	15.4190467011817	3.90299642582678e-06	2.45333508401997	2
ENSG00000169231.13	THBS3	1	155208991	1_76	0	0.122714717055542	19.5232189006201	7.53975176835856e-06	-2.75449351764607	1
ENSG00000173171.14	MTX1	1	155208991	1_76	0	0.122714717055542	19.5232189006201	7.53975176835856e-06	-2.75449351764607	1
ENSG00000177628.15	GBA	1	155236376	1_76	0	0.0268658097010078	5.00181436938461	4.22898824271774e-07	0.281680376935793	1
ENSG00000160767.20	FAM189B	1	155254510	1_76	0	0.0259091653342569	4.66059626264331	3.80017746826304e-07	-0.274153621622357	1
ENSG00000143630.9	HCN3	1	155277916	1_76	0	0.0259174981765248	4.66362999701835	3.80387412727171e-07	-0.351273573923122	1
ENSG00000176444.18	CLK2	1	155278322	1_76	0	0.0259003666394519	4.65740653480713	3.79628696540355e-07	0.32953110054707	1
ENSG00000160752.14	FDPS	1	155308172	1_76	0	0.026735686788235	4.95607622605656	4.17002151596726e-07	0.0243705559693898	1
ENSG00000163374.19	YY1AP1	1	155689149	1_76	0	0.0263332463359037	4.81335072440971	3.98897103819248e-07	-0.0425608843103087	1
ENSG00000132718.8	SYT11	1	155859720	1_76	0	0.0259189603555549	4.66415259946388	3.80451501217176e-07	-0.105240029787176	1
ENSG00000143622.10	RIT1	1	155910600	1_76	0	0.0263918963026677	4.8342899636427	4.01524699665418e-07	0.0676655486649742	1
ENSG00000116584.17	ARHGEF2	1	156006597	1_76	0	0.0260830222850027	4.7235200293445	3.87732894594715e-07	-0.0350393956592233	1
ENSG00000163479.13	SSR2	1	156020665	1_76	0	0.0499790206086448	10.8699951457415	1.70972422504479e-06	1.35260179670791	1
ENSG00000116586.11	LAMTOR2	1	156055222	1_76	0	0.0306163811710166	6.23279570040293	6.00545229720505e-07	0.743481079252914	1
ENSG00000160785.13	SLC25A44	1	156194115	1_76	0	0.0330423000740202	6.95201868721085	7.22919892693772e-07	-1.30349808398636	1
ENSG00000160783.19	PMF1	1	156236330	1_76	0	0.122727047583169	19.5252563678322	7.54129630886949e-06	-2.53310408238322	1
ENSG00000160781.15	PAQR6	1	156247610	1_76	0	0.0292326723695224	5.79691670451683	5.33303646143092e-07	0.662677903764194	1
ENSG00000198952.8	SMG5	1	156279714	1_76	0	0.0262489817193833	4.78321160638437	3.95130931525411e-07	0.394898785095653	1
ENSG00000163472.18	TMEM79	1	156283240	1_76	0	0.0354225725633837	7.60873075569166	8.4820589924513e-07	-0.786469836532891	1
ENSG00000163467.11	TSACC	1	156335774	1_76	0	0.0750669275871876	14.7555573529817	3.48588642574089e-06	-1.50951795107566	2
ENSG00000183856.10	IQGAP3	1	156572426	1_78	0	0.00681499007934694	7.30229556496195	1.56615091648492e-07	0.793292562096384	1
ENSG00000187862.11	TTC24	1	156579671	1_78	0	0.00770326097067275	8.42534177034755	2.04254254624952e-07	1.04233896792564	2
ENSG00000163382.11	NAXE	1	156590832	1_78	0	0.0292412821161004	20.9140606901153	1.92461447797009e-06	-2.01906411225137	1
ENSG00000160818.16	GPATCH4	1	156601724	1_78	0	0.00592082757246493	5.96824971487574	1.11208599958434e-07	-0.494351174968588	2
ENSG00000132702.12	HAPLN2	1	156618957	1_78	0	0.0209503013057051	17.7714604637513	1.17171601729015e-06	-1.83699701620532	1
ENSG00000132692.18	BCAN	1	156640896	1_78	0	0.00528013497374957	4.91788769329267	8.17207991286568e-08	0.216468935755917	1
ENSG00000132688.10	NES	1	156677793	1_78	0	0.00559469197580265	5.5123346938283	9.70556300770399e-08	0.663601662943577	1
ENSG00000143320.8	CRABP2	1	156691219	1_78	0	0.00591260531152194	6.04763071352816	1.12531245803136e-07	0.860107263527611	2
ENSG00000143319.16	ISG20L2	1	156727264	1_78	0	0.0520782129940756	26.2238705756011	4.29795476175037e-06	-2.50919924280164	2
ENSG00000143303.11	RRNAD1	1	156728554	1_78	0	0.0156808599898731	15.0128143042296	7.40868216162782e-07	1.76954448281551	1
ENSG00000143314.12	MRPL24	1	156741831	1_78	0	0.0419649536522424	24.3256877277196	3.21263102290663e-06	2.62954067847525	1
ENSG00000143294.14	PRCC	1	156750758	1_78	0	0.0439292949855691	24.7644250060781	3.42366651950883e-06	-2.66136526707213	1
ENSG00000143321.18	HDGF	1	156808640	1_78	0	0.00518082351045546	4.73655756472223	7.7227253755857e-08	-0.132728131635155	1
ENSG00000198400.11	NTRK1	1	156817136	1_78	0	0.07335426881653	29.5367811387137	6.81863637790309e-06	2.88921176773336	1
ENSG00000027869.11	SH2D2A	1	156816783	1_78	0	0.0542456954980898	26.9264752233484	4.59678045218193e-06	-2.68366557352832	1
ENSG00000132694.18	ARHGEF11	1	157053225	1_78	0	0.00558816467878309	5.41226827335624	9.51825827440966e-08	0.398122271941149	1
ENSG00000143297.18	FCRL5	1	157552226	1_78	0	0.0807282198822868	30.029062779389	7.62914953993816e-06	-2.99391710096258	1
ENSG00000160856.20	FCRL3	1	157700967	1_78	0	0.00814936885923778	8.91844737207715	2.28729511781934e-07	-1.2882875297356	2
ENSG00000163534.14	FCRL1	1	157817463	1_78	0	0.0241678881187257	18.9725514320389	1.44302353498708e-06	2.22756247015666	1
ENSG00000183853.17	KIRREL	1	157995066	1_78	0	0.0165607194228286	15.5863426381109	8.12329812552556e-07	1.66035887173692	2
ENSG00000158477.6	CD1A	1	158258602	1_78	0	0.00572883398862167	5.68222635833246	1.02445701683242e-07	0.524899525215686	1
ENSG00000158485.10	CD1B	1	158426929	1_78	0	0.00540079738979149	5.13334108180187	8.72503103517342e-08	0.362899798907288	1
ENSG00000163565.18	IFI16	1	158999686	1_78	0	0.00529348904841254	4.95063388789293	8.24730019708995e-08	0.188186843415237	1
ENSG00000163568.14	AIM2	1	159048168	1_78	0	0.0154919734957717	14.9575282187917	7.29248508996829e-07	1.64993204213473	1
ENSG00000213088.9	ACKR1	1	159202320	1_78	0	0.00780551225911219	8.56828759004347	2.10476890373318e-07	-0.981362663543303	1
ENSG00000179639.10	FCER1A	1	159289856	1_78	0	0.00651172904310993	6.87841595041625	1.40959298435003e-07	-0.736817337577979	1
ENSG00000132693.12	CRP	1	159715306	1_78	0	0.10850710806155	33.237687492479	1.13500549118578e-05	-3.07105279790706	1
ENSG00000158716.8	DUSP23	1	159780839	1_78	0	0.0140263910034042	14.019923006069	6.1887158594619e-07	-1.60713872877502	1
ENSG00000181036.13	FCRL6	1	159800388	1_78	0	0.0125154503579599	12.9786062394837	5.11191368498168e-07	1.41942457181795	1
ENSG00000158714.10	SLAMF8	1	159826512	1_78	0	0.00945236549635464	10.3477464183357	3.07818882562308e-07	-1.21827498642135	2
ENSG00000188004.9	C1orf204	1	159857626	1_78	0	0.0364533589983858	23.0047494576916	2.63914975310823e-06	-2.13459016850792	1
ENSG00000243284.1	VSIG8	1	159863012	1_78	0	0.0284499541556474	20.673882241999	1.85102627190885e-06	1.98383794051958	1
ENSG00000213085.9	CFAP45	1	159899758	1_78	0	0.00568714921995073	5.61654804288221	1.0052476702384e-07	-0.476049944578787	2
ENSG00000158710.14	TAGLN2	1	159925332	1_78	0	0.0059105620882085	5.97294397535224	1.111031055965e-07	-0.593642997362176	1
ENSG00000158764.6	ITLN2	1	160955029	1_79	0	0.0185762442080659	7.62244420460971	4.45616373065915e-07	-1.09915459728664	1
ENSG00000162729.13	IGSF8	1	160102029	1_79	0	0.0146224655657475	5.37934216922894	2.47547617452254e-07	-0.439686130260134	1
ENSG00000018625.14	ATP1A2	1	160117178	1_79	0	0.014039406835777	4.99830028149533	2.20841188904913e-07	0.308925021511495	1
ENSG00000132681.16	ATP1A4	1	160166418	1_79	0	0.0157311757120325	6.06396869388165	3.00211349143414e-07	0.642546393109477	1
ENSG00000143318.12	CASQ1	1	160166418	1_79	0	0.0157311757120325	6.06396869388165	3.00211349143414e-07	0.642546393109477	1
ENSG00000132716.18	DCAF8	1	160263555	1_79	0	0.0238908834943546	9.9851832308178	7.50753253262748e-07	-1.16642223960338	1
ENSG00000162736.15	NCSTN	1	160342835	1_79	0	0.0234111628589594	9.79451175307548	7.2163028561479e-07	-1.14758030312251	2
ENSG00000162738.5	VANGL2	1	160400615	1_79	0	0.0136575490376178	4.74012351082779	2.03737700527753e-07	0.0786526073604524	1
ENSG00000066294.14	CD84	1	160579090	1_79	0	0.0216274007088504	9.04988705206975	6.15965601203917e-07	-1.0384315794758	1
ENSG00000117090.14	SLAMF1	1	160648558	1_79	0	0.0136357434567151	4.72516500670737	2.02770501149031e-07	0.121371549324107	1
ENSG00000117091.9	CD48	1	160711718	1_79	0	0.0190405430484126	7.85404409115792	4.70632201708941e-07	-0.904452596761925	2
ENSG00000026751.16	SLAMF7	1	160756064	1_79	0	0.021646776475595	9.05829570898359	6.17090272544827e-07	-1.16284889243207	1
ENSG00000122223.12	CD244	1	160862395	1_79	0	0.0156409791433169	6.0100938925341	2.95838142784991e-07	0.650662609027185	2
ENSG00000179914.4	ITLN1	1	160884736	1_79	0	0.0310696837809892	12.4586621076219	1.21819612661998e-06	-1.6096335496899	1
ENSG00000158769.17	F11R	1	161012467	1_79	0	0.0170974279110504	6.84451580450519	3.68283689752364e-07	0.969518091541675	2
ENSG00000215845.10	TSTD1	1	161038745	1_79	0	0.0246495530009909	10.2791244159174	7.9739616840051e-07	-1.24240498249234	2
ENSG00000158773.14	USF1	1	161044580	1_79	0	0.081537139205351	21.6383578794967	5.55250224574899e-06	2.30945542600073	2
ENSG00000162755.13	KLHDC9	1	160632458	1_79	0	0.0137542261395454	4.80615952985566	2.08038309624319e-07	0.22901999023975	3
ENSG00000158793.13	NIT1	1	161118210	1_79	0	0.0145666851408972	5.34354981431625	2.44962479401816e-07	-0.45205695702927	2
ENSG00000143222.11	UFC1	1	161158854	1_79	0	0.017414455512462	7.01677087029091	3.84552969157966e-07	-0.764351524419924	1
ENSG00000143224.17	PPOX	1	161166434	1_79	0	0.0136421143644744	4.72953707978896	2.03052945780394e-07	-0.201675960011013	2
ENSG00000158850.14	B4GALT3	1	161177981	1_79	0	0.0146913833241076	5.42337948522877	2.50750413620591e-07	0.45658026915236	1
ENSG00000158864.12	NDUFS2	1	161210087	1_79	0	0.0312121024324473	12.5017860384623	1.22801609553625e-06	-1.51344567112069	1
ENSG00000158859.9	ADAMTS4	1	161198399	1_79	0	0.0137640577181214	4.81285034898155	2.08476840549805e-07	0.0812593616486783	1
ENSG00000158869.10	FCER1G	1	161215186	1_79	0	0.0187426313450814	7.7060975365668	4.54542020673576e-07	0.898559188683745	3
ENSG00000158874.11	APOA2	1	161223893	1_79	0	0.0821544349515646	21.7109757697051	5.61331390511916e-06	2.35867838152485	1
ENSG00000158882.14	TOMM40L	1	161230697	1_79	0	0.0885787004675591	22.437640535742	6.25482933405796e-06	-2.40428541595213	1
ENSG00000158887.15	MPZ	1	161291865	1_79	0	0.147645586684605	27.4375459052502	1.27489585099368e-05	-2.82779054494988	3
ENSG00000203747.10	FCGR3A	1	161550682	1_79	0	0.0144339558862934	5.25782785155461	2.38836506439145e-07	0.392834963707816	2
ENSG00000072694.20	FCGR2B	1	161663984	1_79	0	0.016873196712009	6.72076179852861	3.5688216633348e-07	0.608255468095643	1
ENSG00000132185.16	FCRLA	1	161706295	1_79	0	0.0141513423975435	5.0726585295726	2.25913529704745e-07	0.426270343773381	3
ENSG00000162746.14	FCRLB	1	161721827	1_79	0	0.239663004805353	32.3522477015418	2.44013825045746e-05	-3.12856246237303	1
ENSG00000081721.11	DUSP12	1	161749589	1_79	0	0.034737144695657	13.5112269428087	1.47705912538695e-06	1.85669589886433	1
ENSG00000118217.5	ATF6	1	161766683	1_79	0	0.0303946417926084	12.2515572765383	1.17191819716512e-06	1.51613896574589	1
ENSG00000239887.4	C1orf226	1	162366440	1_79	0	0.0180269768904989	7.3409338850174	4.16469487401855e-07	0.788668564443953	1
ENSG00000117143.13	UAP1	1	162556498	1_80	0	0.0236767385593902	9.45637896994815	7.04621224563587e-07	1.11567527561953	3
ENSG00000162733.16	DDR2	1	162631124	1_80	0	0.0169278009301893	6.30688543529321	3.35988535590909e-07	-0.641052003829137	1
ENSG00000132196.13	HSD17B7	1	162790775	1_80	0	0.0165642553713077	6.10338644405069	3.18164528814848e-07	0.594583289649647	1
ENSG00000143228.12	NUF2	1	163266611	1_80	0	0.0154609917443743	5.45749192147585	2.65545791848183e-07	-0.432873406121228	1
ENSG00000185630.18	PBX1	1	164555424	1_80	0	0.0143984801561791	4.79061568436544	2.170785729439e-07	0.193011089430076	1
ENSG00000143198.12	MGST3	1	165630412	1_81	0	0.0690022895549279	11.6539969012499	2.53073908952296e-06	1.71518800160415	1
ENSG00000143149.12	ALDH9A1	1	165698175	1_81	0	0.0338511183844566	4.88696030568472	5.20619950804313e-07	0.251155555245689	3
ENSG00000143195.12	ILDR2	1	166975572	1_82	0	0.053177206817971	18.2224596712407	3.04959027005074e-06	-2.01043135135388	2
ENSG00000143157.11	POGK	1	166839016	1_82	0	0.01502216604908	6.3071733310463	2.98178481086962e-07	0.762725728307871	1
ENSG00000152382.5	TADA1	1	166862888	1_82	0	0.0220197049084968	9.89399307432055	6.85633565158108e-07	-1.16564833432715	2
ENSG00000143167.11	GPA33	1	167166436	1_82	0	0.0225521883043809	10.1184750559754	7.1814597083133e-07	1.17447415376844	1
ENSG00000198821.10	CD247	1	167518220	1_82	0	0.0159323613941638	6.85829340266591	3.4387862635398e-07	0.737231950469104	1
ENSG00000143162.7	CREG1	1	167553767	1_82	0	0.0162776170504585	7.059194113726	3.61622067599724e-07	-0.775054522370682	2
ENSG00000197965.11	MPZL1	1	167720961	1_82	0	0.025979674410501	11.4487393745059	9.36052799839958e-07	1.29761218483565	1
ENSG00000143199.17	ADCY10	1	167913803	1_82	0	0.0377791922620314	14.9800273645245	1.78104235948206e-06	1.65433857505553	1
ENSG00000143164.15	DCAF6	1	167936749	1_82	0	0.0170135990091749	7.47368913543728	4.00166009144045e-07	-0.896772580352329	1
ENSG00000143158.10	MPC2	1	167936173	1_82	0	0.027087794588475	11.8418266457531	1.00948837066564e-06	-1.42140829916899	2
ENSG00000143147.14	GPR161	1	168137478	1_82	0	0.0231558792300569	10.3667138360267	7.55459800976838e-07	1.2010472249243	2
ENSG00000143155.12	TIPRL	1	168178854	1_82	0	0.0188384671499549	8.429196447052	4.9973608630672e-07	-1.00099811616059	1
ENSG00000213064.9	SFT2D2	1	168228182	1_82	0	0.013328242403149	5.18689261774051	2.17565041284609e-07	0.394726231141963	1
ENSG00000143178.12	TBX19	1	168260943	1_82	0	0.0163321535468955	7.09053775999375	3.64444669229273e-07	-0.795035726296092	1
ENSG00000143185.3	XCL2	1	168541843	1_82	0	0.0433169663117364	16.2748803373894	2.21862964212012e-06	1.70253788021253	1
ENSG00000143184.4	XCL1	1	168580821	1_82	0	0.0208275485116438	9.37126288991594	6.14250119448037e-07	1.07867068671326	1
ENSG00000143153.12	ATP1B1	1	169119441	1_83	0	0.156085874469963	20.6332972267981	1.01354073932773e-05	-2.54844808320666	1
ENSG00000143156.13	NME7	1	169367825	1_83	0	0.0370641655470662	6.76623092040434	7.8924168685066e-07	0.848762635223132	2
ENSG00000117477.12	CCDC181	1	169459706	1_83	0	0.0386634893517289	7.16570031278088	8.71903981510489e-07	1.79292309623803	2
ENSG00000198734.10	F5	1	169594929	1_83	0	0.02973122534392	4.6855686840823	4.38413673504867e-07	-0.0863199439091762	1
ENSG00000174175.16	SELP	1	169629757	1_83	0	0.0319588876784839	5.36677178476817	5.39776231504442e-07	0.562494508917381	1
ENSG00000188404.8	SELL	1	169579654	1_83	0	0.0332541956514936	5.74164184456166	6.0088521705425e-07	0.66167996673204	3
ENSG00000171806.11	METTL18	1	169787074	1_83	0	0.0316610049379859	5.2784149703	5.25941207473099e-07	0.468995832538957	1
ENSG00000000457.13	SCYL3	1	169891332	1_83	0	0.0697706518913094	12.7826892946386	2.80675165382968e-06	1.64466388722188	2
ENSG00000120370.12	GORAB	1	170532434	1_83	0	0.0322837055521563	5.46216448980572	5.54954178598324e-07	0.433217562313342	1
ENSG00000007933.12	FMO3	1	171090963	1_84	0	0.0359850889876505	11.9634238472735	1.3548369862885e-06	1.36656798968118	1
ENSG00000094963.13	FMO2	1	171185164	1_84	0	0.235560222051721	30.2928097736289	2.24569352292861e-05	3.24597533838138	1
ENSG00000076258.9	FMO4	1	171314054	1_84	0	0.0190206169143839	5.96271975503611	3.56925823839734e-07	-0.516161242045242	2
ENSG00000117523.15	PRRC2C	1	171486183	1_84	0	0.0403510801066517	13.0463317889702	1.65673313039236e-06	-1.4606738408458	1
ENSG00000034971.16	MYOC	1	171652996	1_84	0	0.11173147025389	22.8119885421493	8.02135305685919e-06	2.36807660271537	1
ENSG00000117533.14	VAMP4	1	171742440	1_84	0	0.0169889647924212	4.90335717153846	2.621618055223e-07	-0.175726845250602	1
ENSG00000010165.19	METTL13	1	171781437	1_84	0	0.0166304759149638	4.70344177965936	2.46166768110109e-07	0.136945951361636	2
ENSG00000197959.13	DNM3	1	171841015	1_84	0	0.0169293281905786	4.87038919360461	2.5948506415145e-07	-0.169860473591108	2
ENSG00000135845.9	PIGC	1	172443657	1_84	0	0.0180719261307101	5.48279822826754	3.11828409936112e-07	-0.625510511146126	2
ENSG00000094975.13	SUCO	1	172484813	1_84	0	0.0231784163160108	7.81911381642687	5.70361585564349e-07	0.998545407139975	2
ENSG00000117560.7	FASLG	1	172658724	1_84	0	0.062876321773033	17.2634384910525	3.41604358551704e-06	1.77184598969553	1
ENSG00000117592.8	PRDX6	1	173476539	1_85	0	0.0332317413515544	4.88965341483579	5.11375773650584e-07	-0.216427066342144	2
ENSG00000076321.10	KLHL20	1	173714815	1_85	0	0.0324566053520134	4.66695539500145	4.76700622025252e-07	0.422331220030591	1
ENSG00000117593.9	DARS2	1	173823764	1_85	0	0.0433586348197963	7.40511147585895	1.01045313129544e-06	-1.24390467528015	2
ENSG00000117601.13	SERPINC1	1	173917488	1_85	0	0.0324162184561686	4.65520743507135	4.74908958420832e-07	0.0952315151915321	2
ENSG00000152061.23	RABGAP1L	1	174159856	1_85	0	0.0806212756852059	13.3257107254224	3.38102997317291e-06	2.13811027819944	1
ENSG00000116161.17	CACYBP	1	175004590	1_85	0	0.0335581020775571	4.98189081407541	5.26139090233283e-07	0.141981722566574	1
ENSG00000120333.4	MRPS14	1	175023749	1_85	0	0.0344857484965992	5.23931889507528	5.68621744207929e-07	0.439028047841768	1
ENSG00000120332.15	TNN	1	175068086	1_85	0	0.0557167176330251	9.78782119452666	1.71624989689502e-06	1.02199919001653	1
ENSG00000152092.15	ASTN1	1	177165274	1_86	0	0.0213088221297788	7.81178721969976	5.23864323911773e-07	0.935365923745049	1
ENSG00000116147.16	TNR	1	175744070	1_86	0	0.0433497495062063	14.5079348447611	1.97925231900387e-06	1.57938726619622	1
ENSG00000235750.9	KIAA0040	1	175193132	1_86	0	0.0824429731703893	20.6461398559809	5.35675130515663e-06	-2.05983795007074	2
ENSG00000143207.19	RFWD2	1	176207223	1_86	0	0.0309103028573097	11.3104800829735	1.10025480348408e-06	-2.23278517586655	2
ENSG00000075391.16	RASAL2	1	178093563	1_87	0	0.03596630620032	6.60509743949377	7.47625386279268e-07	0.591396406311808	2
ENSG00000116191.17	RALGPS2	1	178725006	1_87	0	0.0315168025796997	5.35866996673152	5.31505955648846e-07	0.727242162490934	1
ENSG00000116194.12	ANGPTL1	1	178880354	1_87	0	0.289340063715593	27.1041335773898	2.4680450084776e-05	3.54380100285038	1
ENSG00000116199.11	FAM20B	1	179025509	1_89	0	0.0175909484356092	6.01098129438213	3.3276957016084e-07	-0.666968697792561	2
ENSG00000162782.15	TDRD5	1	179592019	1_89	0	0.0160070869359605	5.12653213392769	2.58252753852904e-07	0.29237056353683	2
ENSG00000135837.15	CEP350	1	179954679	1_89	0	0.0283619008415129	10.4989617581075	9.37110193175478e-07	1.42993083397606	2
ENSG00000116260.16	QSOX1	1	180154450	1_89	0	0.0160707627411689	5.16379569066244	2.61164722988559e-07	0.675844456038758	2
ENSG00000121454.5	LHX4	1	180229431	1_89	0	0.0261769189002719	9.74429108268348	8.02745260207733e-07	1.17329083114438	2
ENSG00000230124.6	ACBD6	1	180481238	1_89	0	0.0216611761562854	7.96426707792185	5.42921228782547e-07	1.06448651236235	3
ENSG00000143324.13	XPR1	1	180633745	1_89	0	0.156018721149599	26.8851323495347	1.32007275033898e-05	3.26927997076026	1
ENSG00000135835.11	KIAA1614	1	180910279	1_89	0	0.0174601724020342	5.94107726439162	3.26454531776416e-07	-1.01358488729503	2
ENSG00000153029.14	MR1	1	181033343	1_89	0	0.0184185353254894	6.44210447469733	3.73415059567169e-07	-0.666461945641456	1
ENSG00000198216.10	CACNA1E	1	181412848	1_90	0	0.0292682839475975	4.71606183306011	4.34395906406939e-07	0.189668738547622	1
ENSG00000135821.17	GLUL	1	182392343	1_90	0	0.0292872271390591	4.72215740358239	4.35238884373153e-07	0.107948693974937	1
ENSG00000143333.6	RGS16	1	182392343	1_90	0	0.037333523079969	7.01293455805275	8.23963047456128e-07	-0.845310792650224	3
ENSG00000203730.2	TEDDM1	1	182400603	1_90	0	0.0291756022217283	4.68617897130923	4.30276546028519e-07	0.0887585511950045	2
ENSG00000135862.5	LAMC1	1	183023026	1_91	0	0.0307980771542653	8.1978171455375	7.94567511171607e-07	1.07105507720296	2
ENSG00000157064.10	NMNAT2	1	183439178	1_91	0	0.0235663226083118	5.6784688600335	4.21145380000887e-07	-0.445713206323374	1
ENSG00000116698.21	SMG7	1	183471970	1_91	0	0.0378632787390736	10.1476329283317	1.20918274547991e-06	1.30153460500582	1
ENSG00000116701.14	NCF2	1	183591057	1_91	0	0.0307002486060213	8.16806143608071	7.89168717677616e-07	-1.07434520904493	1
ENSG00000162704.15	ARPC5	1	183635770	1_91	0	0.0424709462710426	11.2342487720285	1.50156780400042e-06	-1.45360979366817	1
ENSG00000198756.10	COLGALT2	1	183970792	1_91	0	0.0227660310546802	5.3536346783542	3.83570351098097e-07	0.318039272238017	2
ENSG00000198860.11	TSEN15	1	184051811	1_91	0	0.0274106026639803	7.09995240470864	6.12467425425455e-07	-0.968237950035052	2
ENSG00000116667.12	C1orf21	1	184606961	1_91	0	0.147281566579057	23.2338990722239	1.076910142153e-05	3.29123897242389	1
ENSG00000116406.18	EDEM3	1	184756487	1_92	1	0.0879131094421333	20.2075711995923	5.5908357359135e-06	4.14046272329324	1
ENSG00000135842.16	FAM129A	1	184974052	1_92	0	0.0262931796695576	5.84768117604221	4.83877879781113e-07	0.409444022562527	1
ENSG00000121486.11	TRMT1L	1	185156912	1_92	0	0.0273803541563916	6.62432726525412	5.70807689503512e-07	-0.991379767451248	1
ENSG00000116668.12	SWT1	1	185156912	1_92	0	0.0273803541563916	6.62432726525412	5.70807689503512e-07	0.991379767451248	1
ENSG00000116679.15	IVNS1ABP	1	185317057	1_92	0	0.025277863420707	5.62294148402606	4.47314422024076e-07	-0.349980605872637	1
ENSG00000143341.11	HMCN1	1	185737815	1_92	0	0.0445523602182335	10.8174361402979	1.5167151682128e-06	1.31549433088894	1
ENSG00000047410.13	TPR	1	186376149	1_92	0	0.0365351287531898	9.2286945912308	1.06110873541949e-06	1.01035782123099	1
ENSG00000157181.15	C1orf27	1	186376034	1_92	0	0.0361255905644289	9.10433414660471	1.03507571184624e-06	1.01698299662733	2
ENSG00000262180.1	OCLM	1	186400848	1_92	0	0.0291113291805478	6.87884176463158	6.30211506357403e-07	-0.710102979344412	1
ENSG00000150681.9	RGS18	1	192158507	1_96	0	0.0172949431843107	6.5574079854556	3.56911316756988e-07	0.729952513786506	2
ENSG00000090104.11	RGS1	1	192575969	1_96	0	0.0276630311131066	10.9676901600107	9.54825286653478e-07	1.28028798847226	2
ENSG00000116741.7	RGS2	1	192790514	1_96	0	0.0141046851799865	4.68683310317899	2.0804240202005e-07	0.237619365947484	1
ENSG00000116747.12	TROVE2	1	193058704	1_96	0	0.0320511110091959	11.4774196435372	1.15770077196239e-06	2.49040295749034	2
ENSG00000023572.8	GLRX2	1	193105954	1_96	0	0.0219775672010968	8.94974232766268	6.19012076759717e-07	2.11604449653849	2
ENSG00000134371.10	CDC73	1	193121735	1_96	0	0.0370025432215391	12.1203250471927	1.41141528168914e-06	2.60579432284138	1
ENSG00000177888.7	ZBTB41	1	197217191	1_98	0	0.0210394815806538	6.32898092932623	4.19061530891408e-07	-0.32962018520994	1
ENSG00000203724.10	C1orf53	1	197902363	1_99	0	0.0385421898852841	9.58307641294227	1.16238584185505e-06	-1.14037628008744	2
ENSG00000151414.14	NEK7	1	198148723	1_99	0	0.0278619283065478	6.52106450232919	5.71792744218073e-07	-0.790113325122952	2
ENSG00000081237.18	PTPRC	1	198638643	1_99	0	0.0233279074386606	4.85022975233473	3.56079579544875e-07	-0.23525392193755	1
ENSG00000163362.10	C1orf106	1	200898933	1_101	0	0.0260233403370471	4.68154999091629	3.83408450305942e-07	0.0610169893536773	1
ENSG00000118193.11	KIF14	1	200620703	1_101	0	0.0301049043270236	6.05354607809868	5.73529917862213e-07	-0.539872695685043	1
ENSG00000118197.13	DDX59	1	200660007	1_101	0	0.0259526093077466	4.65594014947757	3.8027466423599e-07	0.0513683688382265	1
ENSG00000118200.14	CAMSAP2	1	200740002	1_101	0	0.0453863904379708	9.93434646096287	1.41897230947001e-06	1.14408577375575	1
ENSG00000116852.14	KIF21B	1	201018890	1_101	0	0.0297315115506093	5.93593434528969	5.55411735338151e-07	0.541369225444493	2
ENSG00000232237.3	ASCL5	1	201114802	1_101	0	0.0346160970232717	7.37081035250848	8.02975529191038e-07	0.817128209400724	2
ENSG00000116857.16	TMEM9	1	201154617	1_101	0	0.0287668144882917	5.62515324555806	5.09254769045175e-07	0.498053309373886	1
ENSG00000118194.18	TNNT2	1	201378187	1_101	0	0.0435939433395455	9.55228588949533	1.31051634229561e-06	1.15225900478873	1
ENSG00000159173.18	TNNI1	1	201429100	1_101	0	0.031273421067711	6.41256035405227	6.31125650894675e-07	0.639045578049224	1
ENSG00000174307.6	PHLDA3	1	201469321	1_101	0	0.0259953631920516	4.67142776486894	3.82168159561176e-07	0.0853583035110893	2
ENSG00000159176.13	CSRP1	1	201509697	1_101	0	0.0362379953407849	7.80334335374895	8.89925917834864e-07	-0.921410723728207	1
ENSG00000198700.9	IPO9	1	201828710	1_102	0	0.0219268428143703	5.39912087974069	3.72570211125143e-07	0.196118618110057	2
ENSG00000198892.6	SHISA4	1	201882364	1_102	0	0.0297189686903061	8.25975910416829	7.72520636109217e-07	0.885313740768633	2
ENSG00000163431.12	LMOD1	1	201916029	1_102	0	0.0569723430617352	14.4236087675557	2.58610996838257e-06	2.00337320787256	2
ENSG00000134375.10	TIMM17A	1	201955621	1_102	0	0.0258418188759593	6.94352091877383	5.64692214557135e-07	-0.899934740768376	1
ENSG00000176393.10	RNPEP	1	201982484	1_102	0	0.0322203584266136	9.02173496577945	9.14806845003765e-07	-1.15501833180534	1
ENSG00000163435.15	ELF3	1	202008126	1_102	0	0.058915436562332	14.7437231274264	2.73366467332111e-06	-1.74882646089558	1
ENSG00000077157.21	PPP1R12B	1	202348568	1_102	0	0.0364296023589774	10.1809933976988	1.16722225714717e-06	-1.21211219436296	1
ENSG00000143858.11	SYT2	1	202710717	1_102	0	0.0297741199620404	8.27725286017068	7.75593445290583e-07	-1.0850801280761	1
ENSG00000117139.16	KDM5B	1	202808833	1_102	0	0.0274660326689743	7.51721341480527	6.49773186901482e-07	0.84132586215874	1
ENSG00000183155.4	RABIF	1	202889900	1_102	0	0.0386528072560851	10.7410632641429	1.30658386070461e-06	-1.28919608647526	1
ENSG00000159346.12	ADIPOR1	1	202958751	1_102	0	0.0319641579278036	8.94642751813804	8.99957269080522e-07	1.0095782646322	1
ENSG00000159348.12	CYB5R1	1	202967673	1_102	0	0.033355214456111	9.34835218077982	9.8131350604922e-07	-1.14795262240045	2
ENSG00000163444.11	TMEM183A	1	203162653	1_102	0	0.020297068466764	4.67387243269246	2.98551422708383e-07	0.0169770432006211	1
ENSG00000143847.15	PPFIA4	1	203025545	1_102	0	0.0215346655082989	5.22961506944424	3.54418862571804e-07	0.34177200334693	1
ENSG00000163485.16	ADORA1	1	203091480	1_102	0	0.0229423377612468	5.82448440044569	4.20536919755969e-07	0.69151240238286	2
ENSG00000133048.12	CHI3L1	1	203186952	1_102	0	0.0385006237290075	10.7037464360715	1.29691810024703e-06	1.26395221371168	1
ENSG00000133063.15	CHIT1	1	203264909	1_102	0	0.0202851045157761	4.66833788625357	2.98022123836713e-07	0.00856511500921677	1
ENSG00000159388.5	BTG2	1	203305808	1_102	0	0.0260187537084464	7.00771879389707	5.73815307931478e-07	-0.784694670172339	1
ENSG00000163531.15	NFASC	1	204828864	1_104	0	0.0635868622558595	12.8092673156879	2.56330720117175e-06	1.89248963932575	1
ENSG00000184144.11	CNTN2	1	205042978	1_104	0	0.0298667774138255	5.64336234577454	5.30438789273502e-07	-0.768357085081557	2
ENSG00000174529.7	TMEM81	1	205072824	1_104	0	0.0281200760664651	5.07563595830488	4.49175365953595e-07	-0.669041642439243	2
ENSG00000133059.16	DSTYK	1	205211346	1_104	0	0.0268954603624172	4.65641785309581	3.94130370660291e-07	0.141576484853289	2
ENSG00000133069.15	TMCC2	1	205227960	1_104	0	0.0270588336557441	4.71342316349933	4.01378844421343e-07	0.213309425821213	2
ENSG00000163545.8	NUAK2	1	205321666	1_104	0	0.0505024889644176	10.6132594688326	1.68682697684756e-06	-1.55697029234003	2
ENSG00000117266.15	CDK18	1	205504306	1_104	0	0.032240322539727	6.36439778379869	6.45751862512489e-07	-0.609669880962599	2
ENSG00000174514.12	MFSD4A	1	205554978	1_104	0	0.0834637594853782	15.4204029567285	4.05044406537133e-06	1.93477349472853	1
ENSG00000158715.5	SLC45A3	1	205680319	1_104	0	0.0395719268009558	8.30021354025377	1.03367838846159e-06	0.986514120225872	1
ENSG00000069275.12	NUCKS1	1	205749730	1_104	0	0.0355291564530668	7.2813485407306	8.14152367847225e-07	1.04459885620967	2
ENSG00000117280.12	RAB29	1	205766484	1_104	0	0.0270786615696077	4.72031808183781	4.02260540666635e-07	-0.242901652844066	3
ENSG00000133065.10	SLC41A1	1	205810103	1_104	0	0.0500275089771433	10.5234300618738	1.6568194008281e-06	-1.4414629921911	2
ENSG00000162877.12	PM20D1	1	205828905	1_104	0	0.0686389968622247	13.5409502987795	2.92502138468585e-06	-1.71708824545302	3
ENSG00000263961.6	C1orf186	1	206048252	1_104	0	0.0316012080983056	6.17553857268325	6.1416844336964e-07	0.634307366301403	1
ENSG00000117322.17	CR2	1	207454348	1_105	0	0.0230281013768477	8.10895853153356	5.87668193397436e-07	-1.35623585560936	2
ENSG00000162897.14	FCAMR	1	206970205	1_105	0	0.017257363769416	5.03001645783324	2.73182473797269e-07	0.310564946965271	1
ENSG00000263528.7	IKBKE	1	206470213	1_105	0	0.0339644830021535	11.2887165931457	1.20664231715108e-06	1.31148148606791	3
ENSG00000143486.15	EIF2D	1	206604463	1_105	0	0.0233877391839772	7.77863921455133	5.72533422572757e-07	-0.983455808375413	1
ENSG00000143479.15	DYRK3	1	206634569	1_105	0	0.0283810149329424	9.58361938298837	8.55985588915416e-07	-1.18180852695791	1
ENSG00000162889.10	MAPKAPK2	1	206684062	1_105	0	0.0165154244479473	4.68755429562629	2.4363799925435e-07	0.0686195502734957	1
ENSG00000162894.11	FCMR	1	206923405	1_105	0	0.0450012805911823	13.8288684461445	1.95848609050868e-06	1.69448670432308	1
ENSG00000162896.5	PIGR	1	206946508	1_105	0	0.0675765098253952	17.7810752175794	3.78148820832105e-06	-1.92655559455234	1
ENSG00000182795.12	C1orf116	1	207032059	1_105	0	0.0168564049675806	4.84265464823003	2.568960512494e-07	-0.0877437502375738	1
ENSG00000123843.12	C4BPB	1	207087851	1_105	0	0.0169259267547511	5.08668990873914	2.70954703385167e-07	0.493821723110719	2
ENSG00000123838.10	C4BPA	1	207104083	1_105	0	0.0222219750385541	7.53666193023114	5.27072871742346e-07	-0.951467390708107	1
ENSG00000203710.10	CR1	1	207497093	1_105	0	0.0191196156397722	5.95147463716598	3.58106924074807e-07	-0.0923595232949057	1
ENSG00000197721.16	CR1L	1	207644386	1_105	0	0.0247046864566199	8.0924352756005	6.29169345324373e-07	-0.789293266331042	2
ENSG00000076356.6	PLXNA2	1	208243841	1_106	0	0.0115037938917455	9.93982148112869	3.59855918854362e-07	1.18398485611718	2
ENSG00000008118.9	CAMK1G	1	209583074	1_106	0	0.00705520835262274	6.12196918419826	1.35928322296036e-07	-0.944037127472276	1
ENSG00000009790.14	TRAF3IP3	1	209755699	1_106	0	0.00727905700802867	5.50011396529316	1.25995717139748e-07	0.223725870864127	3
ENSG00000117595.10	IRF6	1	209805432	1_106	0	0.0120274333000996	11.5199584865788	4.36046540145027e-07	2.0737194792284	1
ENSG00000117597.17	DIEXF	1	209827703	1_106	0	0.0151568402160019	12.3558152414481	5.89371392187257e-07	1.82708024105832	2
ENSG00000054392.12	HHAT	1	210328160	1_106	0	0.00847229282977591	6.73782817491605	1.79651092778072e-07	-0.112041227256362	1
ENSG00000117625.13	RCOR3	1	211262722	1_108	0	0.00899369164496355	5.20342838957281	1.4727754940132e-07	0.32206407315154	1
ENSG00000082512.14	TRAF5	1	211326278	1_108	0	0.177376034548078	33.6423978017694	1.87797954227699e-05	3.2427899135717	2
ENSG00000117650.12	NEK2	1	211675781	1_108	0	0.0168249932709121	11.0643295641628	5.85853428955081e-07	-1.16841974241852	1
ENSG00000123684.12	LPGAT1	1	211725929	1_108	0	0.00876650892611208	4.96438046576266	1.36962196119403e-07	0.249402267596601	2
ENSG00000143493.12	INTS7	1	212035474	1_108	0	0.0123109297229844	8.13898958356491	3.15333650494942e-07	0.969741451723401	1
ENSG00000066027.11	PPP2R5A	1	212208238	1_108	0	0.0152140504040976	10.1212215950267	4.84603735901916e-07	-1.25417235272091	3
ENSG00000065600.12	TMEM206	1	212414848	1_108	0	0.00936674478590782	5.58322224746867	1.64582091413615e-07	0.470307067822234	2
ENSG00000162772.16	ATF3	1	212565261	1_108	0	0.00894265950890672	5.15026190893109	1.44945582536373e-07	-0.367558957097375	1
ENSG00000185523.6	SPATA45	1	212823083	1_108	0	0.00962296093880843	5.83543528288461	1.76722136584097e-07	-0.590606271801686	2
ENSG00000123685.8	BATF3	1	212699839	1_108	0	0.00940493758667371	5.62125232886136	1.663787940101e-07	-0.476656871699214	1
ENSG00000117697.14	NSL1	1	212792127	1_108	0	0.00891426735302003	5.12054729364261	1.43651779582046e-07	0.429522288387432	1
ENSG00000203705.10	TATDN3	1	212781889	1_108	0	0.0111302674405536	7.19589668313685	2.52057423534891e-07	-0.839749266731035	1
ENSG00000162769.12	FLVCR1	1	212858122	1_108	0	0.0090082189225702	5.21851208276139	1.47943060643115e-07	-0.446031700118861	2
ENSG00000143494.15	VASH2	1	212954779	1_108	0	0.0221488320662847	13.6440688441854	9.51050779945145e-07	1.46751429638191	1
ENSG00000174606.13	ANGEL2	1	212998282	1_108	0	0.0382848447918424	18.8008933934877	2.26524067523195e-06	-1.97417545766106	3
ENSG00000143499.13	SMYD2	1	214281588	1_108	0	0.0549627276387045	22.2320439864914	3.84553389880607e-06	2.13628854773719	1
ENSG00000152104.11	PTPN14	1	214552234	1_109	0	0.0468361951287615	11.3838710362786	1.67795591928284e-06	-1.29613012224845	1
ENSG00000117724.12	CENPF	1	214602949	1_109	0	0.0393631737254024	9.73667223161237	1.20617307904939e-06	-1.17679791350584	2
ENSG00000136636.12	KCTD3	1	215567710	1_109	0	0.0382300133861798	9.46035722688004	1.13820623319192e-06	1.45830760169193	1
ENSG00000067533.5	RRP15	1	218285209	1_110	0	0.0141051219711349	8.22461105913069	3.65091052053423e-07	1.52715355054082	1
ENSG00000092969.11	TGFB2	1	218328748	1_110	0	0.0327864097965367	14.1867569109482	1.46381422662247e-06	1.46112720536069	1
ENSG00000143353.11	LYPLAL1	1	219174471	1_111	0	0.0224749192043479	6.045164784595	4.27577906527508e-07	0.266085455076404	1
ENSG00000136628.17	EPRS	1	219963207	1_112	0	0.019498674667494	6.92708061683387	4.25073771984451e-07	-0.78770064099689	1
ENSG00000162813.17	BPNT1	1	220090556	1_112	0	0.0290737978747034	10.6828905950543	9.77461186572564e-07	1.3551767566014	1
ENSG00000067704.9	IARS2	1	220094327	1_112	0	0.0265818041001041	9.83898967608517	8.23083568145933e-07	1.27835428299431	1
ENSG00000118873.15	RAB3GAP2	1	220272146	1_112	0	0.0208531382258771	7.55749412124468	4.95973204276166e-07	-1.00410239579912	1
ENSG00000162817.6	C1orf115	1	220699574	1_112	0	0.0192550650065733	6.8092010975677	4.12619856167023e-07	-0.77347052120814	1
ENSG00000117791.15	MARC2	1	220341149	1_112	0	0.0161122321996646	5.13815912847939	2.60538696466091e-07	0.407093900067455	3
ENSG00000186205.12	MARC1	1	220786518	1_112	0	0.0154910780156037	4.76980636767013	2.32536624435574e-07	-0.145251830006836	1
ENSG00000143507.17	DUSP10	1	221743472	1_113	0	0.0780237641133233	17.7405471304787	4.35615055845014e-06	-1.86885429154013	1
ENSG00000143498.17	TAF1A	1	222589893	1_114	0	0.0181752030877475	6.59257120825087	3.77088315427647e-07	-0.802690615307033	1
ENSG00000154305.16	MIA3	1	222618304	1_114	0	0.0147837170229991	4.65688345465575	2.16664612255761e-07	0.0447642016034814	2
ENSG00000162819.11	BROX	1	222712777	1_114	0	0.0171305400960196	6.03749247258735	3.25489236582621e-07	0.709742844247095	1
ENSG00000197520.10	FAM177B	1	222767410	1_114	0	0.0242374951919993	9.2953896160852	7.09029504357538e-07	1.00127267727605	1
ENSG00000154309.8	DISP1	1	222856775	1_114	0	0.0155899908070374	5.15433527561324	2.52887578325368e-07	0.433614660417355	1
ENSG00000187554.11	TLR5	1	223142833	1_114	0	0.0150631757068169	4.83228862481478	2.29075362140642e-07	-0.19625806140388	1
ENSG00000143502.14	SUSD4	1	223364043	1_114	0	0.0161916557507245	5.50915209230153	2.80727525560433e-07	0.495182429169088	1
ENSG00000203697.11	CAPN8	1	223645152	1_114	0	0.026097937619274	9.99102977962905	8.2058848021132e-07	-1.2503642971386	2
ENSG00000143756.11	FBXO28	1	224114047	1_114	0	0.0153514405542888	5.00986186438136	2.42038169767332e-07	0.406079044322859	1
ENSG00000143753.12	DEGS1	1	224227807	1_114	0	0.0217932367564393	8.29644205293937	5.69013532153134e-07	1.13773607321818	1
ENSG00000143748.17	NVL	1	224330652	1_114	0	0.0199886486689128	7.48488694500187	4.70844664332076e-07	0.926399726280002	1
ENSG00000143771.11	CNIH4	1	224356827	1_114	0	0.0215372157353595	8.18545856789927	5.54806507769197e-07	1.09317938696582	2
ENSG00000143786.7	CNIH3	1	224436689	1_114	0	0.0175809324177895	6.28080296497518	3.47508992669425e-07	-0.782506114132392	1
ENSG00000162923.14	WDR26	1	224436689	1_114	0	0.0157323082293882	5.23946560530759	2.5941101562837e-07	0.500349434494305	2
ENSG00000185155.11	MIXL1	1	226223616	1_115	0	0.137372126364366	22.9021070525262	9.9010906047756e-06	-2.59832236427421	1
ENSG00000185842.15	DNAH14	1	224895338	1_115	0	0.116570023360173	21.2857933971166	7.8088251714902e-06	-2.90860286506678	2
ENSG00000154380.17	ENAH	1	225748764	1_115	0	0.0393067363235184	10.8589469521126	1.34327109838984e-06	1.3212110186357	2
ENSG00000143819.12	EPHX1	1	225774988	1_115	0	0.0295189200074248	8.15530997765649	7.57617348219677e-07	0.927711995410345	1
ENSG00000143742.12	SRP9	1	225777848	1_115	0	0.0525885425069764	13.6205704733951	2.25421536568983e-06	-1.71122213120027	1
ENSG00000196187.11	TMEM63A	1	225868963	1_115	0	0.0210020000529729	4.95358160274403	3.274077465059e-07	0.32668981019237	1
ENSG00000243709.1	LEFTY1	1	225836515	1_115	0	0.0400967165249099	11.0472364365173	1.39402779439028e-06	1.32813177807172	2
ENSG00000143811.18	PYCR2	1	225922543	1_115	0	0.0204728712346938	4.71400705392533	3.03723192829835e-07	0.145224058366327	2
ENSG00000143768.12	LEFTY2	1	225941740	1_115	0	0.0207117003029028	4.82289263811308	3.14363648966415e-07	0.170975445356911	1
ENSG00000143751.9	SDE2	1	225999428	1_115	0	0.0217313575945478	5.27418203862034	3.60703990823089e-07	-0.466387572312715	1
ENSG00000163041.9	H3F3A	1	226062051	1_115	0	0.0392991442245239	10.8570481840216	1.34277680984809e-06	1.6261394153217	2
ENSG00000183814.15	LIN9	1	226309688	1_115	0	0.0223207812741184	5.52558619490119	3.88147437538717e-07	-0.499598273088222	1
ENSG00000143772.9	ITPKB	1	226738931	1_116	0	0.0199636516891794	8.40512285850911	5.2807185795312e-07	-0.989929819603531	1
ENSG00000143801.16	PSEN2	1	226870643	1_116	0	0.0161560560877105	6.42051458987864	3.26448113402327e-07	-0.884786054212376	2
ENSG00000163050.16	COQ8A	1	226896959	1_116	0	0.0322184345846945	12.9078341884661	1.30878041324792e-06	-1.52039527149146	2
ENSG00000143776.18	CDC42BPA	1	227318012	1_116	0	0.0331776068154844	13.1846984499732	1.37665219369052e-06	1.8404486547582	2
ENSG00000181450.17	ZNF678	1	227563411	1_116	0	0.0135885729861149	4.79949197611033	2.05247603534961e-07	-0.287766444583618	1
ENSG00000143740.14	SNAP47	1	227730861	1_116	0	0.0164193500437401	6.57201982894455	3.39596965154936e-07	-0.916070761698098	1
ENSG00000162910.18	MRPL55	1	228109044	1_116	0	0.0489902286140002	16.8735415568799	2.60150512157008e-06	-2.46372902021209	1
ENSG00000143774.16	GUK1	1	228140298	1_116	0	0.0171250722794227	6.96652691662948	3.75454839227275e-07	-1.22046000470987	1
ENSG00000198835.3	GJC2	1	228149213	1_116	0	0.0163797886129694	6.54944287223927	3.37614915248898e-07	-1.14310337719323	1
ENSG00000181873.12	IBA57	1	228165950	1_116	0	0.0134393980557215	4.69619844241382	1.9862560413483e-07	0.525118978434718	1
ENSG00000154370.15	TRIM11	1	228407706	1_116	0	0.0240060511475375	10.1372356446976	7.65859744900932e-07	-1.49459795391586	1
ENSG00000162931.11	TRIM17	1	228417087	1_116	0	0.0776794146946872	21.2786681008715	5.20186837477485e-06	2.63999737463778	1
ENSG00000196890.4	HIST3H2BB	1	228455746	1_116	0	0.0145389207016224	5.43251638464211	2.48566264867086e-07	-0.946434778088648	3
ENSG00000168159.11	RNF187	1	228484557	1_116	0	0.0308180302973187	12.4888112760759	1.21125324711444e-06	1.33216231083463	2
ENSG00000154429.10	CCSAP	1	229326054	1_117	0	0.0338079966784429	8.81248209599603	9.37619559251091e-07	1.08191512450213	3
ENSG00000143632.14	ACTA1	1	229433845	1_117	0	0.15444689140387	23.4428050340261	1.13945642329989e-05	-2.54332682771168	1
ENSG00000069248.11	NUP133	1	229506638	1_117	0	0.0406004190729805	10.5430454340292	1.34711777956236e-06	-1.63154144308174	2
ENSG00000116991.10	SIPA1L2	1	232561778	1_119	0	0.0217772528372038	5.27658539441033	3.61630488526251e-07	-0.260003096758519	1
ENSG00000212916.4	MAP10	1	232805207	1_119	0	0.0207669819450326	4.83052700581684	3.15701665800559e-07	-0.259474704633758	2
ENSG00000135778.11	NTPCR	1	232950261	1_119	0	0.0371048939781498	10.296421651211	1.20233776356084e-06	-1.25381373232953	1
ENSG00000135749.18	PCNX2	1	233295495	1_120	0	0.061060737255905	10.8548046579385	2.08589781775385e-06	-1.36732244879766	1
ENSG00000183780.12	SLC35F3	1	234315413	1_120	0	0.0547156249819576	9.80850066672094	1.68897399911751e-06	-1.15377912897849	1
ENSG00000168275.14	COA6	1	234397173	1_120	0	0.0337123057056126	5.21854459127239	5.53664692181203e-07	-0.393714373075469	1
ENSG00000059588.9	TARBP1	1	234478952	1_121	0	0.0377537081619687	8.08575034172435	9.60702488944277e-07	-0.967256941841601	2
ENSG00000188739.14	RBM34	1	235161669	1_121	0	0.0267618535782829	4.86780902099976	4.09976246615433e-07	-0.202389940457957	1
ENSG00000152904.11	GGPS1	1	235326535	1_121	0	0.0579077686583396	12.1360003306603	2.21167538279741e-06	-1.56185982410928	1
ENSG00000162885.12	B3GALNT2	1	235504442	1_121	0	0.0681950720198714	13.8044834555778	2.96266213312893e-06	1.59127562897993	1
ENSG00000168243.10	GNG4	1	235651207	1_121	0	0.0278785693681349	5.28204004550944	4.6342680128024e-07	-0.500256321211834	1
ENSG00000143669.13	LYST	1	235959859	1_122	0	0.0212729747883452	5.42393177382695	3.63121042939901e-07	0.405981390018209	1
ENSG00000116962.14	NID1	1	236065381	1_122	0	0.0231722856516851	6.27075389644879	4.57296211975077e-07	0.804456637790842	2
ENSG00000077585.13	GPR137B	1	236135156	1_122	0	0.0199713654502175	4.81354577772475	3.0253932865768e-07	0.102121807262828	2
ENSG00000116977.18	LGALS8	1	236537086	1_122	0	0.0411111216901632	12.8901883913305	1.66773700272889e-06	1.8963481266002	1
ENSG00000119285.10	HEATR1	1	236604526	1_122	0	0.0764084451632578	14.6711301067018	3.52788081421774e-06	3.20790070971633	1
ENSG00000077522.12	ACTN2	1	236686652	1_122	0	0.028897849180087	8.5030172917746	7.73299191429138e-07	-1.09552317920965	1
ENSG00000116984.12	MTR	1	236793215	1_122	0	0.0217343046559494	5.65466049582569	3.86777551005613e-07	0.550621335724999	1
ENSG00000133019.11	CHRM3	1	239386955	1_124	0	0.0277144562874431	4.96261241124447	4.32838311218608e-07	-0.335667819379707	1
ENSG00000182901.16	RGS7	1	241332907	1_126	0	0.0284288785779905	5.18172754827653	4.63599839165461e-07	0.513034662758319	2
ENSG00000117009.11	KMO	1	241532545	1_127	0	0.0284361965059029	9.34137976927989	8.35971571578985e-07	1.09046671220483	1
ENSG00000203668.2	CHML	1	241650469	1_127	0	0.0175361640300331	4.81070391624396	2.65492465791703e-07	0.120735665121636	1
ENSG00000054277.13	OPN3	1	241676920	1_127	0	0.017458881548916	4.77233213214758	2.62214107162303e-07	0.0974039191612183	1
ENSG00000174371.16	EXO1	1	241847755	1_127	0	0.0228951462979508	6.84067865831339	4.92891792579652e-07	-0.359564652757777	1
ENSG00000197769.5	MAP1LC3C	1	241900150	1_127	0	0.0202275510497658	7.1072383888447	4.52431841403134e-07	1.13565963357424	1
ENSG00000054282.15	SDCCAG8	1	243248552	1_128	0	0.0277465644333724	5.74431799613977	5.01599002390757e-07	0.521198478168772	1
ENSG00000173728.10	C1orf100	1	244352788	1_129	0	0.0337886006822795	7.63115823507201	8.11464712790829e-07	0.991023395253974	1
ENSG00000035687.9	ADSS	1	244450489	1_129	0	0.0414327663972239	9.55932734910644	1.24646543228447e-06	1.32140459397104	2
ENSG00000179397.17	C1orf101	1	244454207	1_129	0	0.03089592678602	6.78683228043484	6.59898768372112e-07	-0.828481888015026	2
ENSG00000203666.12	EFCAB2	1	244966160	1_129	0	0.0247338270210593	4.69225758968988	3.65243199335467e-07	-0.151440244845315	1
ENSG00000162849.15	KIF26B	1	245155106	1_129	0	0.0352714501524241	8.03671815552107	8.92094840069812e-07	-0.930530108000451	1
ENSG00000197472.14	ZNF695	1	247008088	1_130	0	0.0234709752371892	8.13854640542073	6.01155677500032e-07	0.976868581842983	1
ENSG00000185420.18	SMYD3	1	246495485	1_130	0	0.0315132411616687	10.9123929875295	1.08223616970021e-06	-1.29442077042488	2
ENSG00000162852.13	CNST	1	246588488	1_130	0	0.024967810705615	8.71981935893942	6.85167768591919e-07	1.0303562938522	1
ENSG00000143653.9	SCCPDH	1	246723717	1_130	0	0.0187896830240846	6.0496662683606	3.5773369205106e-07	-0.6005973221696	2
ENSG00000153207.14	AHCTF1	1	246949516	1_130	0	0.0200521508431968	6.65988148582238	4.20277787695903e-07	0.773260876923627	1
ENSG00000277462.1	ZNF670	1	247078548	1_130	0	0.0295212825280545	10.2968521030621	9.56640294328595e-07	1.24645173304077	2
ENSG00000188295.14	ZNF669	1	247104366	1_130	0	0.0171428020467891	5.18941322326865	2.79968414639892e-07	0.410240857865887	2
ENSG00000177535.7	OR2B11	1	247452585	1_131	0	0.0310276322909606	10.071303146787	9.8342960506965e-07	-1.31371271287833	1
ENSG00000203663.3	OR2L2	1	248033300	1_131	0	0.0309446003354638	9.98989527183734	9.72869945241117e-07	-1.14370962978549	2
ENSG00000177462.6	OR2T8	1	247896963	1_131	0	0.0176006554874052	4.70119033576231	2.60402800532711e-07	0.0777528148407325	1
ENSG00000198128.3	OR2L3	1	248060235	1_131	0	0.0175150461616628	4.65679305462937	2.56688964787679e-07	0.0672648689821584	1
ENSG00000196418.12	ZNF124	1	247182261	1_131	0	0.0175125581299287	4.6565954549374	2.56641611410566e-07	-0.0795858846035178	1
ENSG00000162714.12	ZNF496	1	247323226	1_131	0	0.0181672863307646	4.99274848314011	2.85455702432375e-07	0.455555932519137	2
ENSG00000162711.16	NLRP3	1	247372624	1_131	0	0.0229346033152448	7.21554384582459	5.20797962599189e-07	0.868274224838573	2
ENSG00000169224.12	GCSAML	1	247533375	1_131	0	0.0477404345151578	14.0921588560949	2.11725355793035e-06	-1.58770704254807	1
ENSG00000162722.8	TRIM58	1	247858854	1_131	0	0.0181183317884907	4.91515327243937	2.80262019616881e-07	-0.0713540413972555	1
ENSG00000238243.3	OR2W3	1	247858854	1_131	0	0.017540146538828	4.75761256181006	2.62622096052661e-07	-0.333541241934754	2
ENSG00000175137.10	SH3BP5L	1	248826595	1_131	0	0.0619816786857621	18.1498436870834	3.54034183553822e-06	2.38490729595995	2
ENSG00000171163.15	ZNF692	1	248859244	1_131	0	0.019213467597568	5.35756481469819	3.23953114576289e-07	-0.0606140200524659	1
ENSG00000184731.5	FAM110C	2	47011	2_1	0	0.0487553544728859	16.2855084278776	2.49880642312085e-06	-1.84843352472343	1
ENSG00000143727.15	ACP1	2	263270	2_1	0	0.0143598554377378	5.26179094927729	2.37789476687057e-07	0.151025783438855	1
ENSG00000035115.21	SH3YL1	2	242793	2_1	0	0.0316547881134303	12.6468886658689	1.2598884074228e-06	-1.89581245484821	3
ENSG00000189292.15	ALKAL2	2	286756	2_1	0	0.0529495673492689	17.6608836733335	2.94295634204062e-06	2.43221325888559	1
ENSG00000151353.14	TMEM18	2	677213	2_1	0	0.0138430048052832	5.30945759418958	2.31307385555536e-07	-0.59380778069571	2
ENSG00000172554.11	SNTG2	2	966232	2_1	0	0.0303353380728982	13.6292699347877	1.30115910785882e-06	2.05390012857873	2
ENSG00000130508.10	PXDN	2	1744782	2_1	0	0.0233888332456187	10.0970707786622	7.43212374073464e-07	1.20371863881822	1
ENSG00000171853.15	TRAPPC12	2	3379891	2_2	0	0.0129508355477834	4.82952765973819	1.96839122386313e-07	0.247884453304697	1
ENSG00000182551.13	ADI1	2	3505938	2_2	0	0.0127422258565855	4.67755449105689	1.87574210809408e-07	-0.0632026115559936	2
ENSG00000171865.9	RNASEH1	2	3558995	2_2	0	0.0151055072937278	6.27049194783701	2.98088967733887e-07	0.690022625104058	1
ENSG00000118004.17	COLEC11	2	3594371	2_2	0	0.0218820588561625	9.74658653779145	6.71196523935603e-07	1.17329182784468	2
ENSG00000134313.15	KIDINS220	2	8837357	2_6	0	0.0176031319970497	4.7198624730661	2.61473851222342e-07	0.144797987980963	1
ENSG00000151693.9	ASAP2	2	9184682	2_6	0	0.0378742844037239	11.9305855523797	1.42205099011748e-06	1.51434412374121	1
ENSG00000119203.13	CPSF3	2	9402086	2_6	0	0.0880255662303989	19.9792272789589	5.53473062204154e-06	-2.14498064907576	2
ENSG00000134330.18	IAH1	2	9473199	2_6	0	0.0291605560415462	9.4630164104126	8.68429100366661e-07	-0.972434704930735	2
ENSG00000151694.12	ADAM17	2	9555759	2_6	0	0.0174878828766473	4.65827124280486	2.56372231039816e-07	0.0298875957000028	1
ENSG00000115750.16	TAF1B	2	9842495	2_6	0	0.0180981374379222	4.97992913245171	2.83639047408447e-07	0.251100781806911	2
ENSG00000134317.17	GRHL1	2	9951890	2_6	0	0.0197144345996394	5.78246848928039	3.58762114265734e-07	0.711409749226868	1
ENSG00000205795.4	CYS1	2	10080534	2_6	0	0.171726695899384	26.5495730462665	1.43484282079051e-05	2.66699031098749	2
ENSG00000115756.12	HPCAL1	2	10302415	2_7	0	0.063212438258294	17.8838732878273	3.55773093659226e-06	-1.84492624572887	1
ENSG00000115758.12	ODC1	2	10448012	2_7	0	0.300746209909768	33.4422715201369	3.16522731750176e-05	-3.53217209545388	1
ENSG00000115761.15	NOL10	2	10695873	2_7	0	0.0155695474257955	4.65516754755136	2.28097370628301e-07	0.0256002811370804	1
ENSG00000143870.12	PDIA6	2	10833075	2_7	0	0.0209026403078565	7.41773865250069	4.87957108174582e-07	0.852295426554311	1
ENSG00000162975.4	KCNF1	2	10869177	2_7	0	0.0174039875682718	5.69909305765112	3.12150105823323e-07	0.498022153258123	1
ENSG00000162976.12	PQLC3	2	11155741	2_7	0	0.0156808981191299	4.7219365474194	2.33023678459058e-07	-0.123851503723786	1
ENSG00000134318.13	ROCK2	2	11347918	2_7	0	0.0162089490110817	5.03228810118609	2.5670204384901e-07	0.304889337128148	1
ENSG00000169016.16	E2F6	2	11461351	2_7	0	0.0188307234475321	6.43805501844753	3.81531730811828e-07	-0.664163285082629	1
ENSG00000134324.11	LPIN1	2	11784824	2_7	0	0.0164639235637564	5.17856772768958	2.68319338980522e-07	0.343803020653886	1
ENSG00000071575.11	TRIB2	2	12717952	2_8	0	0.0711133851383264	14.8355992229735	3.32020897077982e-06	-1.6980731193987	1
ENSG00000151779.12	NBAS	2	15560878	2_9	0	0.0348365086772351	11.8909355072614	1.30364583287435e-06	-1.9994783575499	1
ENSG00000079785.14	DDX1	2	15591459	2_9	0	0.0281020163433582	9.8652926839083	8.72481908127681e-07	1.00719252919444	2
ENSG00000163032.11	VSNL1	2	17538936	2_10	0	0.0272619413994164	11.9983859947089	1.02941047437745e-06	-1.54365068549095	1
ENSG00000178295.14	GEN1	2	17754162	2_10	0	0.0290924242651274	12.6140883000212	1.15490098800329e-06	-1.37471505877217	1
ENSG00000163029.15	SMC6	2	17804575	2_10	0	0.0210390149251222	9.56559511186275	6.33353784141683e-07	-1.41809825053711	2
ENSG00000170745.11	KCNS3	2	17877883	2_10	0	0.0135802718119192	5.46208156873351	2.33440184426553e-07	-0.586555176996119	2
ENSG00000185013.16	NT5C1B	2	18589274	2_11	0	0.0723150279483675	14.7276381559414	3.35174243238589e-06	1.82859385758652	1
ENSG00000143867.6	OSR1	2	19359082	2_11	0	0.0255025571453761	4.84240005755845	3.8864525446936e-07	-0.247631632413555	1
ENSG00000183891.5	TTC32	2	19901956	2_12	0	0.0167264738965858	4.81309873538904	2.53360053246143e-07	-0.395537693058552	1
ENSG00000118965.14	WDR35	2	19989254	2_12	0	0.0167821211022204	4.85666850700403	2.56504085040256e-07	0.427248929573683	1
ENSG00000132031.12	MATN3	2	20022572	2_12	0	0.0408359720354452	13.322127792297	1.7120855692733e-06	-1.57043307145341	1
ENSG00000068697.6	LAPTM4A	2	20051914	2_12	0	0.0356431569616345	12.4887300661857	1.4008880014116e-06	1.56558502213359	1
ENSG00000055917.15	PUM2	2	20352364	2_12	0	0.0246950137162087	8.26112125317239	6.4203283879465e-07	0.933212236047991	1
ENSG00000143869.6	GDF7	2	20676230	2_12	0	0.0214932617988592	7.09333440807484	4.79801649891452e-07	-0.885715565824404	4
ENSG00000118961.14	LDAH	2	20684786	2_12	0	0.0621911777921202	16.7779752398844	3.28380458195787e-06	-2.05951160159957	3
ENSG00000084674.14	APOB	2	21044338	2_13	0	0.0250432642207876	9.46596119363764	7.46044321317715e-07	1.07491978437412	2
ENSG00000119778.14	ATAD2B	2	23926569	2_14	0	0.0281404060451808	9.42236420890367	8.34447889701241e-07	-0.697968793438273	2
ENSG00000205639.9	MFSD2B	2	24009112	2_14	1	0.695457165832059	27.8925460465544	6.10474487225241e-05	-4.89470007569975	2
ENSG00000163026.11	WDCP	2	24049787	2_14	0	0.0161859878172406	11.8326084983459	6.02738146491954e-07	-2.60578987444758	1
ENSG00000119782.13	FKBP1B	2	24049526	2_14	0	0.0159596980354028	11.4445733119371	5.74821825067649e-07	-2.53735714204214	1
ENSG00000219626.8	FAM228B	2	24124223	2_14	0	0.0157250506545792	9.2274930007938	4.56651355615531e-07	2.15584722869411	2
ENSG00000176732.6	PFN4	2	24119372	2_14	0	0.0283048132120175	10.0575426965064	8.95903332126439e-07	0.0698535828948099	2
ENSG00000186453.12	FAM228A	2	24152593	2_14	0	0.0161051349591955	5.15482046600128	2.61268400383233e-07	-0.7202802837675	3
ENSG00000115129.13	TP53I3	2	24064728	2_14	0	0.0165212109479925	7.6544978524234	3.97985780575044e-07	1.26965658212567	2
ENSG00000198399.14	ITSN2	2	24361149	2_14	0	0.0295043729501637	10.7027304787436	9.93779312392402e-07	-1.81350222198503	1
ENSG00000084676.15	NCOA1	2	24491962	2_15	0	0.0197234213236326	6.79212637138382	4.21596486924347e-07	0.247458779259153	1
ENSG00000138092.10	CENPO	2	24789280	2_15	0	0.0151167656682724	5.42270285697419	2.57978588397157e-07	0.810669172232051	1
ENSG00000115137.11	DNAJC27	2	24971717	2_15	0	0.0269979664900676	10.8755174672851	9.24038269050611e-07	-1.59685460725411	1
ENSG00000084710.13	EFR3B	2	25037759	2_15	0	0.0235093886021486	8.03966719282303	5.94823858292962e-07	-0.291738191190936	1
ENSG00000119772.16	DNMT3A	2	25343038	2_15	0	0.023631385516006	9.53104905656154	7.08824734315134e-07	-1.30610579656676	1
ENSG00000138101.18	DTNB	2	25673919	2_15	0	0.0150998752104768	4.83194505409439	2.29617148299332e-07	-0.396102336314331	1
ENSG00000143970.16	ASXL2	2	25868775	2_15	0	0.0169831588446716	5.77358286912933	3.08583605459878e-07	-0.586027077459538	1
ENSG00000084731.14	KIF3C	2	25982155	2_15	0	0.0177846401185315	6.29845898736242	3.52523733427655e-07	-0.855566433046288	2
ENSG00000084733.10	RAB10	2	26033971	2_15	0	0.056944946362803	16.6689101839285	2.98724861480954e-06	-2.27409239899576	1
ENSG00000157833.12	GAREM2	2	26164530	2_15	0	0.0385033568842662	12.931529246055	1.56695835652795e-06	-1.77420956601189	3
ENSG00000138029.13	HADHB	2	26232941	2_15	0	0.0179343007747449	6.13774617236459	3.46419513001334e-07	0.69727300855868	2
ENSG00000084754.10	HADHA	2	26244479	2_15	0	0.0241643574851305	8.74868021154417	6.65314161756706e-07	-1.41460000552058	2
ENSG00000173567.14	ADGRF3	2	26347104	2_15	0	0.0199284542808217	7.27086328021971	4.56003910137917e-07	0.777378991982966	1
ENSG00000157856.10	DRC1	2	26401975	2_15	0	0.0224079719078266	8.18084431911271	5.76912107117394e-07	1.02116067341568	2
ENSG00000213699.8	SLC35F6	2	26764620	2_16	0	0.0562531126340371	13.7928138211374	2.44179053425211e-06	0.822746209165452	1
ENSG00000138080.13	EMILIN1	2	27078536	2_16	0	0.101204866171514	18.6858220492743	5.95144709366847e-06	1.89657401474427	2
ENSG00000138030.12	KHK	2	27086791	2_16	0	0.0508845759777158	13.2241275280319	2.11768891009757e-06	-1.40679450319889	3
ENSG00000138028.15	CGREF1	2	27113635	2_16	0	0.0480878482588994	12.6098017663723	1.90832604441207e-06	-1.28459996311853	2
ENSG00000143994.13	ABHD1	2	27125819	2_16	0	0.0170589293983842	6.94223001817545	3.72700301954967e-07	0.971148779202556	1
ENSG00000138073.13	PREB	2	27134061	2_16	0	0.0218366161884657	6.94686875734207	4.77401092561297e-07	-0.585731483825523	2
ENSG00000138085.16	ATRAID	2	27212382	2_16	0	0.0283748143168546	9.89311518835852	8.83435948831256e-07	1.86083492343281	2
ENSG00000138074.14	SLC5A6	2	27201628	2_16	0	0.0185336936491731	5.41207718508824	3.15671181335576e-07	-0.467558620076522	2
ENSG00000084774.13	CAD	2	27217016	2_16	0	0.0379987294015681	12.8206778599417	1.53316549514593e-06	-2.51189438048686	2
ENSG00000115194.10	SLC30A3	2	27275976	2_16	0	0.0646575613727769	17.8856377162074	3.63942458104991e-06	2.91747870005465	2
ENSG00000163794.6	UCN	2	27308797	2_16	0	0.0268739895538768	8.62305291434976	7.2929320777319e-07	-1.18581086302657	1
ENSG00000115207.13	GTF3C2	2	27356305	2_16	0	0.029909362728525	9.56217062353936	9.00062405670691e-07	-1.28563984928482	1
ENSG00000163795.13	ZNF513	2	27380806	2_16	0	0.0167871115969418	4.70131535588882	2.48372972587982e-07	-0.785085762221725	1
ENSG00000115241.10	PPM1G	2	27408324	2_16	0	0.072401735998142	16.4045496003323	3.73785340021427e-06	-2.63486308558377	1
ENSG00000115216.13	NRBP1	2	27428508	2_16	0	0.0506178129638665	13.6052351479643	2.16729686502477e-06	-2.33678222681844	1
ENSG00000157992.12	KRTCAP3	2	27444317	2_16	0	0.017658740345686	5.06032590839054	2.81220633826218e-07	0.350512687466477	1
ENSG00000084734.8	GCKR	2	27594122	2_16	0	0.135733872443431	22.5545160761776	9.63453428786799e-06	3.38836978777219	1
ENSG00000243943.9	ZNF512	2	27584757	2_16	0	0.131284237868053	22.2448194211902	9.19073926441026e-06	3.37009067125997	1
ENSG00000198522.13	GPN1	2	27628084	2_16	0	0.0199837507133118	5.97468589451137	3.75751787566028e-07	0.99493336316121	2
ENSG00000176714.9	CCDC121	2	27629397	2_16	0	0.018654106708154	5.87735179175312	3.45036561254061e-07	-0.795744062045213	1
ENSG00000158019.20	BRE	2	27889788	2_16	0	0.0173421133188282	4.95132774689649	2.70229444366829e-07	0.148611726307498	2
ENSG00000171174.13	RBKS	2	27893043	2_16	0	0.017379030677579	4.97992013697393	2.72368514109542e-07	0.506727768973777	1
ENSG00000075426.11	FOSL2	2	28391927	2_18	0	0.125485685398323	24.487054469485	9.6702946728897e-06	-2.48141773133927	1
ENSG00000163803.12	PLB1	2	28456611	2_18	0	0.0162313765348854	5.01409267250724	2.56127778559121e-07	0.320406241256914	2
ENSG00000213639.9	PPP1CB	2	28842731	2_18	0	0.0193098763696279	6.64266815117437	4.036742283768e-07	0.808950869899886	1
ENSG00000163806.15	SPDYA	2	28780892	2_18	0	0.0247479449263476	8.97325818021705	6.9887302521419e-07	-1.63353882172862	2
ENSG00000171103.10	TRMT61B	2	28869984	2_18	0	0.0598638870488089	17.331717119202	3.26524278525468e-06	-2.55748986701806	2
ENSG00000189350.12	TOGARAM2	2	28981189	2_18	0	0.0229543901437174	8.26615752328348	5.97143087982759e-07	-1.13025292945149	2
ENSG00000115295.19	CLIP4	2	29099518	2_18	0	0.0504150108654978	15.6966723575772	2.4904420006024e-06	-1.70469067623182	1
ENSG00000213626.11	LBH	2	30250311	2_19	0	0.0409422628676103	9.45381574742174	1.21811404241298e-06	1.06330645826137	1
ENSG00000172954.13	LCLAT1	2	30448107	2_19	0	0.0360007304433094	8.23729508208943	9.33264852157014e-07	-1.19093953893081	2
ENSG00000013016.15	EHD3	2	31215682	2_19	0	0.0247137214995138	4.69185745400072	3.64915181031841e-07	-0.0254149844237938	1
ENSG00000162959.13	MEMO1	2	32011261	2_20	0	0.0302895488934476	7.91555939711305	7.54541951880525e-07	0.96409338661355	1
ENSG00000152683.14	SLC30A6	2	32165765	2_20	0	0.0315249203126918	8.29248713462109	8.22711896979902e-07	1.20510859632312	1
ENSG00000091106.18	NLRC4	2	32264782	2_20	0	0.0323106725155341	8.52465561095939	8.66825770103348e-07	1.37016993181077	1
ENSG00000119820.10	YIPF4	2	32277438	2_20	0	0.0511940352954176	12.8822717915389	2.07549071539998e-06	1.50664119432695	2
ENSG00000115760.13	BIRC6	2	32356560	2_20	0	0.0328844735217401	8.69077965523411	8.99411851482039e-07	-1.20051103576947	2
ENSG00000018699.11	TTC27	2	32627602	2_20	0	0.0215711459364473	4.7220589062103	3.20563145660993e-07	0.2167081753519	2
ENSG00000049323.15	LTBP1	2	32947295	2_20	0	0.027180861669011	6.89549597539241	5.89844729716583e-07	0.933157838027578	2
ENSG00000152689.17	RASGRP3	2	33531453	2_21	0	0.0298692897935235	11.7720103140464	1.10658429956066e-06	-1.4077243331302	1
ENSG00000119812.18	FAM98A	2	33597253	2_21	0	0.0184307145497112	7.23342391827694	4.19560954243899e-07	-0.764610737522266	1
ENSG00000171055.14	FEZ2	2	36568942	2_23	0	0.0141018865901369	10.6597073126261	4.7307660519366e-07	-1.18412772951357	1
ENSG00000205221.12	VIT	2	36696897	2_23	0	0.0101944747825057	7.63104861002325	2.44826288949808e-07	0.767657489618352	1
ENSG00000115808.11	STRN	2	36973596	2_23	0	0.0365482842257252	21.9960282443416	2.5299983386874e-06	-2.89357218124462	1
ENSG00000008869.11	HEATR5B	2	37084350	2_23	0	0.00737781484508326	4.71998090301871	1.09591524181603e-07	0.0122637689566332	1
ENSG00000152133.14	GPATCH11	2	37090314	2_23	0	0.00774056498223052	5.32941825762313	1.29825929305745e-07	0.400283677939332	1
ENSG00000055332.16	EIF2AK2	2	37156965	2_23	0	0.0113809446316262	10.7597245991344	3.85379349793535e-07	-2.01556784511282	2
ENSG00000218739.9	CEBPZOS	2	37195255	2_23	0	0.00831940440422418	5.79027663032499	1.51600461048491e-07	-0.328350359265543	2
ENSG00000115816.14	CEBPZ	2	37231568	2_23	0	0.00765472818943491	8.1794682157958	1.97044273010061e-07	1.85638053615798	1
ENSG00000003509.15	NDUFAF7	2	37231568	2_23	0	0.00765472818943491	8.1794682157958	1.97044273010061e-07	-1.85638053615798	1
ENSG00000115825.9	PRKD3	2	37281290	2_23	0	0.010362055025831	9.03102453148764	2.94504469290409e-07	1.37053004278009	2
ENSG00000143889.15	HNRNPLL	2	38603270	2_24	0	0.0325918461107967	10.2152726916596	1.04777467961503e-06	1.67697799271689	1
ENSG00000143891.16	GALM	2	38666042	2_24	0	0.0174535997159985	4.66963119714013	2.5649362002122e-07	0.130230251888733	1
ENSG00000152147.10	GEMIN6	2	38752485	2_24	0	0.0212700546025962	6.49853618093811	4.3500386904807e-07	1.04434386275847	1
ENSG00000214694.10	ARHGEF33	2	38683895	2_24	0	0.0752325074869286	18.253794051271	4.32182977280254e-06	2.39908203180174	1
ENSG00000163214.20	DHX57	2	38875912	2_25	0	0.0236340800870623	4.9419732972403	3.67576781708808e-07	-0.316923838253164	1
ENSG00000188010.12	MORN2	2	38875912	2_25	0	0.0236340800870623	4.9419732972403	3.67576781708808e-07	-0.316923838253164	1
ENSG00000115904.12	SOS1	2	39124428	2_25	0	0.0254381729440987	5.63371131597381	4.51013434206549e-07	0.705925913423749	1
ENSG00000162878.12	PKDCC	2	42047560	2_26	0	0.00722353648621199	4.96322434847057	1.12829522745372e-07	-0.221961141793626	2
ENSG00000143924.18	EML4	2	42168854	2_26	0	0.00775807007743234	5.62987666238605	1.37455319757082e-07	0.647269783444769	1
ENSG00000115944.14	COX7A2L	2	42423889	2_26	0	0.00894905362013632	6.96399216382158	1.96130148744779e-07	-0.636730342570265	2
ENSG00000057935.13	MTA3	2	42494666	2_26	0	0.01947416470787	14.2427888714329	8.72896694869938e-07	1.63659452810689	1
ENSG00000162881.6	OXER1	2	42763382	2_26	0	0.00742377307651432	5.21854485621859	1.2192228202376e-07	0.481551508631885	3
ENSG00000162882.14	HAAO	2	42792787	2_26	0	0.028368837657033	17.7790628261915	1.58730133062186e-06	2.2474763329338	2
ENSG00000143921.6	ABCG8	2	43817791	2_27	0	0.0199081700638981	5.96739330780501	3.7387375394157e-07	-0.426969404208608	3
ENSG00000138075.11	ABCG5	2	43836958	2_27	0	0.0475937111041775	14.0999871211241	2.11191901161088e-06	-1.49231325160588	2
ENSG00000152518.7	ZFP36L2	2	43226899	2_27	0	0.0172027904862176	5.33200675431327	2.88667947738025e-07	0.28082253678497	1
ENSG00000152527.13	PLEKHH2	2	43713393	2_27	0	0.0241060652134415	7.56721328297485	5.74078491170567e-07	1.21616206878641	1
ENSG00000223658.7	C1GALT1C1L	2	43675895	2_27	0	0.0304396731054896	9.44784268080141	9.05068835500694e-07	-0.0934723278070812	3
ENSG00000138036.18	DYNC2LI1	2	43774077	2_27	0	0.0574617645910235	18.0101632907111	3.25690868803141e-06	2.60966394574256	2
ENSG00000138095.18	LRPPRC	2	43995992	2_27	0	0.0280612567635236	10.8288508366625	9.56309484008018e-07	-1.74277381709124	1
ENSG00000138079.13	SLC3A1	2	44275649	2_28	0	0.028726356849248	11.8026349505316	1.06701002457995e-06	-1.62906709421849	1
ENSG00000143919.14	CAMKMT	2	44361802	2_28	0	0.0152425677686673	5.85137963883825	2.80688994269756e-07	-0.334374592204302	3
ENSG00000068784.12	SRBD1	2	45616531	2_28	0	0.0213716538771983	9.02117739929578	6.06750759841114e-07	-1.09668086560113	1
ENSG00000250565.6	ATP6V1E2	2	46539307	2_29	0	0.0289537204173157	6.34948267222048	5.78564380262915e-07	-0.704709270768281	3
ENSG00000119729.11	RHOQ	2	46541511	2_29	0	0.0244988325858329	4.7770775253073	3.68312664961097e-07	0.336901370613041	2
ENSG00000151665.12	PIGF	2	46617930	2_29	0	0.036357855829236	8.4978921813329	9.72340674802814e-07	-1.13022506817336	1
ENSG00000119878.5	CRIPT	2	46616237	2_29	0	0.0280836337590046	6.06212211998137	5.35780564272731e-07	0.701534797387184	2
ENSG00000171150.7	SOCS5	2	46682925	2_29	0	0.230746366283519	26.5164280608422	1.92556802490533e-05	-3.02405405698288	2
ENSG00000068724.15	TTC7A	2	46916048	2_29	0	0.0266888862664848	5.5825649831143	4.68892419637827e-07	0.49335492968381	1
ENSG00000239605.9	C2orf61	2	47157462	2_30	0	0.0329022996821211	6.63844309394797	6.87387236981386e-07	0.740710243555875	1
ENSG00000143933.16	CALM2	2	47176244	2_30	0	0.0397988160927847	8.43658467705245	1.05668561847598e-06	0.932975227024712	1
ENSG00000095002.13	MSH2	2	47403074	2_30	0	0.0304348359610295	5.90322746856136	5.65417774902309e-07	-0.545038941582159	1
ENSG00000116062.14	MSH6	2	47783952	2_30	0	0.0406017833783255	8.62566821069771	1.10216555002945e-06	-1.0720028066609	1
ENSG00000243244.5	STON1	2	48595242	2_31	0	0.0283437928038832	7.65427161753204	6.82764304436678e-07	0.804968225523875	1
ENSG00000242441.7	GTF2A1L	2	48595242	2_31	0	0.0283437928038832	7.65427161753204	6.82764304436678e-07	-0.804968225523875	1
ENSG00000068781.21	STON1-GTF2A1L	2	48595242	2_31	0	0.0283437928038832	7.65427161753204	6.82764304436678e-07	-0.804968225523875	1
ENSG00000170802.15	FOXN2	2	48327816	2_31	0	0.0227552168283546	5.58834874251076	4.00196653223233e-07	0.596447327440623	1
ENSG00000162869.15	PPP1R21	2	48441316	2_31	0	0.0312082589233211	8.56154433871423	8.40873419393895e-07	1.06521537837934	2
ENSG00000143942.4	CHAC2	2	53767465	2_35	0	0.0323842094349482	4.88143454106155	4.97496171631915e-07	0.235582830628046	1
ENSG00000068912.13	ERLEC1	2	53787421	2_35	0	0.0481139225074255	8.62793275084066	1.30643103713321e-06	1.21268890523214	1
ENSG00000115239.21	ASB3	2	53763395	2_35	0	0.0983702323191754	15.4852470743422	4.79392030382898e-06	2.17762737681732	2
ENSG00000119737.5	GPR75	2	53860333	2_35	0	0.0324306381854225	4.89494783799681	4.99588619720257e-07	-0.0178627407834779	2
ENSG00000068878.14	PSME4	2	53970692	2_35	0	0.0605510659239295	10.8169469890789	2.06127277778208e-06	1.66898112677501	1
ENSG00000055813.5	CCDC85A	2	56367799	2_37	0	0.0221591645482297	4.76040129487951	3.31975413712623e-07	0.102218068198952	1
ENSG00000028116.16	VRK2	2	58166701	2_39	0	0	23.9232050788991	0	-2.07709434166275	1
ENSG00000115392.11	FANCL	2	58241434	2_39	0	0	4.81070138042714	0	-0.0780211325705905	1
ENSG00000119866.20	BCL11A	2	60554901	2_40	0	0.0192313770990298	6.1845167223121	3.74304566620844e-07	-0.544817703646837	1
ENSG00000162927.13	PUS10	2	61018416	2_40	0	0.0163272213739557	4.66403369704528	2.39653035578615e-07	-0.114038497652648	1
ENSG00000162929.13	KIAA1841	2	61065721	2_40	0	0.075592835162819	24.8178066350432	5.90409047900431e-06	-3.49939965458241	1
ENSG00000237651.6	C2orf74	2	61145372	2_40	0	0.0171111829283125	5.89037147981596	3.17198914590676e-07	-0.646853579569702	1
ENSG00000082898.16	XPO1	2	61538854	2_40	1	0.0637189298565372	18.2947871670372	3.66863756313601e-06	-3.97441417246609	1
ENSG00000170264.12	FAM161A	2	61854233	2_40	0	0.0165042587697791	4.83063557244149	2.50904975264117e-07	-0.407375743671056	2
ENSG00000115484.14	CCT4	2	61888641	2_40	0	0.0194246623352785	6.17048879644317	3.77208977116032e-07	0.660355263383993	1
ENSG00000186889.9	TMEM17	2	62511324	2_41	0	0.0273187439808912	5.89539601982191	5.06853775346588e-07	-0.611051382891839	2
ENSG00000115507.9	OTX1	2	63060193	2_41	0	0.0250319767173451	5.07284137921479	3.99627533548876e-07	-1.02523431867357	1
ENSG00000014641.17	MDH1	2	63588667	2_41	0	0.0487803627109756	11.3755014165979	1.74632289482072e-06	2.01793210639364	2
ENSG00000143952.19	VPS54	2	64019122	2_41	0	0.0518712967224397	11.9595982798016	1.95232749564999e-06	-1.54897445614221	2
ENSG00000197329.11	PELI1	2	64144184	2_41	0	0.0340721092593721	7.97790537196486	8.554544191246e-07	-0.883963360313221	1
ENSG00000143995.19	MEIS1	2	66434177	2_43	0	0.0465247396199455	10.5512462126806	1.54488687069526e-06	1.40329617967166	1
ENSG00000143971.7	ETAA1	2	67397667	2_44	0	0	7.75867254956641	0	0.0307885391294477	1
ENSG00000243667.6	WDR92	2	68157965	2_45	0	0.0793855554557923	21.5012562032167	5.37173148627447e-06	3.03907429016037	1
ENSG00000115946.7	PNO1	2	68157965	2_45	0	0.0307112909653225	10.8847907468836	1.0520275928051e-06	-1.78566899987674	2
ENSG00000221823.10	PPP3R1	2	68279351	2_45	0	0.0181205891247278	6.93898747127301	3.95710332233653e-07	-1.17561456848553	1
ENSG00000119865.8	CNRIP1	2	68320518	2_45	0	0.0172118695386031	5.3608558019593	2.90382971350752e-07	0.352163519798552	1
ENSG00000115956.9	PLEK	2	68364808	2_45	0	0.0173651450560085	6.05279048522998	3.30782884777679e-07	0.920488988189118	2
ENSG00000169621.9	APLF	2	68492403	2_45	0	0.0253383769903333	9.24492510338978	7.37209909291736e-07	-1.33390815353511	1
ENSG00000169604.19	ANTXR1	2	69012709	2_46	0	0.0265172241640833	5.82314731425006	4.85953607735696e-07	-0.72047562906076	1
ENSG00000198380.12	GFPT1	2	69387029	2_46	0	0.0293055909794935	7.34363057931454	6.77283162641203e-07	-0.913203397256154	2
ENSG00000196975.15	ANXA4	2	69645260	2_46	0	0.103324079485434	19.5773487048023	6.36596717488702e-06	2.29791182009553	1
ENSG00000087338.4	GMCL1	2	69829233	2_46	0	0.0275212625825274	5.90040513919345	5.11045019666273e-07	0.435296026479329	1
ENSG00000124380.10	SNRNP27	2	69892946	2_46	0	0.0239668447321071	4.81537998936832	3.63203813425751e-07	-0.226610104791613	2
ENSG00000059728.10	MXD1	2	69899534	2_46	0	0.0340496747982296	7.75014535992967	8.30484995136531e-07	-0.767536699467703	1
ENSG00000115998.7	C2orf42	2	70249066	2_46	0	0.0252607827933226	5.38231221666836	4.27882638239349e-07	0.551630193850076	1
ENSG00000116001.15	TIA1	2	70249066	2_46	0	0.0252607827933226	5.38231221666836	4.27882638239349e-07	-0.551630193850076	1
ENSG00000143977.13	SNRPG	2	70293366	2_46	0	0.0250297628905357	5.29036881890774	4.16727018828226e-07	-0.523556068917494	1
ENSG00000035141.7	FAM136A	2	70301469	2_46	0	0.0237481972357346	4.76172242796584	3.55880094038639e-07	-0.289431605808624	1
ENSG00000163235.15	TGFA	2	70556290	2_47	0	0.0165046951599911	4.95510463419724	2.5737674891043e-07	0.314132704074153	1
ENSG00000075340.22	ADD2	2	70766068	2_47	0	0.0176709417826677	5.59518322865082	3.11159441255963e-07	0.561470368732308	1
ENSG00000152672.7	CLEC4F	2	70801888	2_47	0	0.0160141840835401	4.67236002170955	2.3547786492768e-07	0.000227639500683511	1
ENSG00000144043.11	TEX261	2	70994553	2_47	0	0.0177649859447536	5.64495815371055	3.15598237187856e-07	-0.457335678501209	3
ENSG00000124357.12	NAGK	2	71064870	2_47	0	0.0161196546331935	4.73387688912421	2.40149488373832e-07	0.0194691745561192	2
ENSG00000124383.8	MPHOSPH10	2	71130287	2_47	0	0.0197040950284273	6.61680759321424	4.10311768227977e-07	-0.622164421595552	1
ENSG00000124374.8	PAIP2B	2	71226030	2_47	0	0.0485671577912107	15.1263025434472	2.31198198110863e-06	1.9360172521208	1
ENSG00000075292.18	ZNF638	2	71286557	2_47	0	0.0963456448491877	21.692772546221	6.57742832358497e-06	-2.3991756058219	1
ENSG00000135636.13	DYSF	2	71510015	2_47	0	0.0186388057163585	6.09531249466056	3.57538678878852e-07	0.543724803399103	1
ENSG00000116096.5	SPR	2	72887223	2_47	0	0.0473275668076062	14.8806465605123	2.21638372524979e-06	2.09172164682425	1
ENSG00000135617.3	PRADC1	2	73233389	2_48	0	0.0152680412354366	5.04022649401733	2.42182272911109e-07	0.699179222544419	1
ENSG00000135624.15	CCT7	2	73233389	2_48	0	0.0152680412354366	5.04022649401733	2.42182272911109e-07	0.699179222544419	1
ENSG00000163013.11	FBXO41	2	73265486	2_48	0	0.0159512114764898	5.20286697720903	2.61183278377318e-07	0.0234731743459754	1
ENSG00000144035.3	NAT8	2	73642669	2_48	0	0.0148819519389553	4.65951487803908	2.1822754858735e-07	0.20819532228161	2
ENSG00000144034.14	TPRKB	2	73737087	2_48	0	0.0331750173053914	12.240958059465	1.27801379512869e-06	1.96700913768612	2
ENSG00000144048.10	DUSP11	2	73780218	2_48	0	0.0385851503566788	13.963765349414	1.69563242493413e-06	-2.31448259887726	1
ENSG00000124356.15	STAMBP	2	73829393	2_48	0	0.0210386875198441	7.91148622473289	5.23824362556274e-07	1.15202242981114	2
ENSG00000163017.13	ACTG2	2	73892381	2_48	0	0.0149498459300692	4.6914609568967	2.20726154485988e-07	0.192928473801636	1
ENSG00000114956.19	DGUOK	2	73938926	2_48	0	0.0163354641486753	5.49447114213977	2.82466110130337e-07	-0.454234702797683	1
ENSG00000114978.17	MOB1A	2	74179099	2_48	0	0.0170433196852566	5.86176891704276	3.14406747277013e-07	0.494986568725452	1
ENSG00000065911.11	MTHFD2	2	74198820	2_48	0	0.0153015011457972	4.91159002682108	2.36518503065544e-07	-0.249963509122638	1
ENSG00000188687.17	SLC4A5	2	74327880	2_48	0	0.0149776683225303	4.70677996074861	2.21859013951752e-07	0.0428210839112251	1
ENSG00000284308.1	C2orf81	2	74421241	2_48	0	0.0328636257539914	11.8933281965219	1.23006441089613e-06	-1.62190400114732	1
ENSG00000005448.16	WDR54	2	74421241	2_48	0	0.0328636257539914	11.8933281965219	1.23006441089613e-06	-1.62190400114732	1
ENSG00000114993.16	RTKN	2	74442009	2_48	0	0.0153637105502383	4.98938069038996	2.41241340005474e-07	-0.3424086188612	2
ENSG00000239779.6	WBP1	2	74458316	2_48	0	0.0296447127873533	11.1127463490038	1.0367585421267e-06	-1.35179586666089	1
ENSG00000115275.11	MOGS	2	74465064	2_48	0	0.050975846977397	15.9605491757944	2.56047921492889e-06	1.85466666521637	2
ENSG00000135637.13	CCDC142	2	74483364	2_48	0	0.04501736451258	14.8368875718294	2.10199580824541e-06	-1.88013492724399	1
ENSG00000115282.19	TTC31	2	74483364	2_48	0	0.0235054906006633	8.88984571781448	6.57616221861676e-07	1.15024319378034	2
ENSG00000179528.15	LBX2	2	74502935	2_48	0	0.0468037314343733	15.1811545397833	2.23611561127078e-06	1.89141575929152	2
ENSG00000115289.13	PCGF1	2	74508487	2_48	0	0.0232281849615219	8.69702468088059	6.35762564444241e-07	1.31112298727722	1
ENSG00000115307.16	AUP1	2	74534295	2_48	0	0.0311848209517915	11.4249635944981	1.1212618694813e-06	1.58544275366328	1
ENSG00000115325.13	DOK1	2	74548714	2_48	0	0.0157431798833902	5.18355248542206	2.56820053289632e-07	-0.565731701715459	1
ENSG00000115318.11	LOXL3	2	74552915	2_48	0	0.0248541593822909	9.44488891020696	7.38762609824945e-07	1.25090371686942	1
ENSG00000159374.17	M1AP	2	74651512	2_48	0	0.023638743638569	8.96658527353046	6.67053162491596e-07	1.25918645613294	1
ENSG00000135622.12	SEMA4F	2	74676698	2_48	0	0.0153713891781521	4.93159111936218	2.38566332330151e-07	0.479333285165718	1
ENSG00000159399.9	HK2	2	74812487	2_48	0	0.0149892608412868	4.73056130420265	2.23152556110675e-07	0.253301062859118	2
ENSG00000115350.11	POLE4	2	74958729	2_48	0	0.0419805828678651	14.3374110133896	1.89421021028294e-06	-1.70702726154062	2
ENSG00000115363.13	EVA1A	2	75560791	2_49	0	0.0621322593830388	11.9044028454986	2.32773606436647e-06	1.48743991992374	2
ENSG00000115364.13	MRPL19	2	75683920	2_49	0	0.0293068852790863	4.78130532666655	4.40986318639264e-07	-0.170181756436416	1
ENSG00000163541.11	SUCLG1	2	84459875	2_53	0	0.0361744223498619	14.9122973467668	1.69767726741022e-06	2.092104355728	1
ENSG00000115423.18	DNAH6	2	84516307	2_53	0	0.0462018872988024	17.228807212727	2.50509327698536e-06	2.27030207587035	2
ENSG00000186854.10	TRABD2A	2	84906737	2_53	0	0.0220428082516287	10.2465442746607	7.10809653657136e-07	-1.34740444951456	1
ENSG00000176407.17	KCMF1	2	84970689	2_54	0	0.0109639086680549	6.61878671096943	2.28377213166174e-07	0.253533844598296	1
ENSG00000152291.13	TGOLN2	2	85328087	2_54	0	0.00849698281066347	4.67270406041387	1.2495164838414e-07	-0.182768745056298	2
ENSG00000042493.15	CAPG	2	85417309	2_54	0	0.00904033442128183	5.09585741714836	1.4498088211066e-07	0.133567848413151	3
ENSG00000168906.12	MAT2A	2	85539177	2_54	0	0.0110392107321168	7.29135589669329	2.53311726261384e-07	0.909848581881599	1
ENSG00000115486.11	GGCX	2	85561052	2_54	0	0.00862347393355734	4.86179730041775	1.31943523261365e-07	-0.400456718818976	1
ENSG00000168899.4	VAMP5	2	85580487	2_54	0	0.0238114742470664	13.4680397060653	1.00925206486603e-06	-1.2250016102019	1
ENSG00000168883.19	USP39	2	85600891	2_54	0	0.0114473669841035	7.40509846066981	2.66775177126668e-07	0.918653689432841	2
ENSG00000168887.10	C2orf68	2	85614435	2_54	0	0.00972610661083151	6.06254465443935	1.85567941369751e-07	-0.692063931094952	1
ENSG00000115523.16	GNLY	2	85693126	2_54	0	0.00995130596076421	6.04585582563621	1.89341947278633e-07	0.577298711310478	2
ENSG00000168874.12	ATOH8	2	85751663	2_54	0	0.030957537745419	15.8319533736157	1.54244571003802e-06	1.64116102255197	1
ENSG00000115525.17	ST3GAL5	2	85904899	2_54	0	0.00935580625995291	5.90699018874443	1.73922769769493e-07	0.700147924237322	1
ENSG00000068654.15	POLR1A	2	86102864	2_54	0	0.0147791210452248	11.2911463959662	5.25164810908244e-07	1.97567300920071	2
ENSG00000132300.18	PTCD3	2	86114205	2_54	0	0.0388511325132017	13.9886743302308	1.71036663610158e-06	2.6264184389961	1
ENSG00000132305.20	IMMT	2	86196031	2_54	0	0.0539814322502563	15.6727011204267	2.66254666726723e-06	2.79314793636295	1
ENSG00000132313.14	MRPL35	2	86199115	2_54	0	0.00858954558706893	4.76846264015723	1.28901374106591e-07	0.25064337693428	3
ENSG00000068615.17	REEP1	2	86338344	2_54	0	0.00850716171427135	4.6826082082885	1.25366495063743e-07	-0.132149883239851	1
ENSG00000115561.15	CHMP3	2	86563844	2_54	0	0.00868902088630208	4.91248874137893	1.34332588346851e-07	-0.11838282670936	1
ENSG00000239305.6	RNF103	2	86624475	2_54	0	0.0120072178676374	7.67358802412028	2.89967846925941e-07	0.821285776731775	1
ENSG00000172086.7	KRCC1	2	88054811	2_55	0	0.0208062510246188	4.75047239039378	3.11056732692756e-07	-0.102101282330962	2
ENSG00000163586.9	FABP1	2	88128319	2_55	0	0.0206552255989202	4.68205954797264	3.04351782293703e-07	0.105697201926636	2
ENSG00000144115.16	THNSL2	2	88161470	2_55	0	0.0236271399786671	5.94494100601759	4.42046215984993e-07	-0.593201023501319	3
ENSG00000153574.8	RPIA	2	88691440	2_55	0	0.0207779763380728	4.7376939936529	3.09798440608614e-07	-0.07528864798172	1
ENSG00000144029.11	MRPS5	2	95149561	2_57	0	0.0200987142222254	7.91279684206108	5.00503667702415e-07	2.11949142266146	1
ENSG00000144026.11	ZNF514	2	95125518	2_57	0	0.0263972750715932	9.14839888541765	7.59999250498897e-07	0.946373208272236	4
ENSG00000275111.4	ZNF2	2	95165349	2_57	0	0.0171883964619234	4.67812527104941	2.53055734490644e-07	0.0745330720371445	1
ENSG00000155066.15	PROM2	2	95283239	2_57	0	0.02159698478733	6.73662075038521	4.57872114478751e-07	0.517758967744738	2
ENSG00000115041.12	KCNIP3	2	95306411	2_57	0	0.0190063957950389	5.72043011818366	3.42166452488591e-07	0.578317963652066	1
ENSG00000186281.12	GPAT2	2	96070820	2_57	0	0.0182328148984406	5.30711714708161	3.04523891397368e-07	0.757527126408669	2
ENSG00000274286.1	ADRA2B	2	96112442	2_57	0	0.0171942215215447	4.72566900212388	2.5571416775246e-07	0.427644233605844	1
ENSG00000158050.4	DUSP2	2	96145695	2_57	0	0.167086374848264	27.2607555540571	1.43346765773274e-05	-3.56957078228398	1
ENSG00000084090.13	STARD7	2	96208569	2_57	0	0.17239639082481	26.629891094232	1.44479600971297e-05	3.43846221132661	2
ENSG00000135956.8	TMEM127	2	96266108	2_57	0	0.019971341752775	6.52408390679282	4.10048998049872e-07	1.43631790741908	2
ENSG00000144028.14	SNRNP200	2	96305617	2_57	0	0.0316431233715707	10.6196005203278	1.05753925811014e-06	-2.02276349001446	1
ENSG00000198885.9	ITPRIPL1	2	96325754	2_57	0	0.0417071724547937	13.9061610601854	1.82526941445675e-06	2.69577568382005	1
ENSG00000196843.15	ARID5A	2	96533514	2_57	0	0.03523778683662	11.9886805229654	1.32950196919816e-06	1.62243602360225	1
ENSG00000114988.11	LMAN2L	2	96730666	2_57	0	0.0172837689965071	4.76604673360029	2.59242214952777e-07	0.196781571089949	2
ENSG00000158158.11	CNNM4	2	96757889	2_57	0	0.0178785846929775	4.98823871958121	2.80665698675146e-07	0.0410414488897166	1
ENSG00000163126.14	ANKRD23	2	96859362	2_57	0	0.0174962387027962	4.89209808293493	2.69369750865516e-07	-0.367482221451396	1
ENSG00000144199.11	FAHD2B	2	97095539	2_57	0	0.0171785093163505	4.67987384278305	2.53004703033144e-07	-0.530351784864441	2
ENSG00000135976.17	ANKRD36	2	97109064	2_57	0	0.0191150334460665	5.75266176446514	3.46061173208391e-07	-1.44331538484599	1
ENSG00000135940.6	COX5B	2	97645032	2_57	0	0.0200087429764012	6.25243743743324	3.93711530497272e-07	0.504193932339392	1
ENSG00000115073.7	ACTR1B	2	97658891	2_57	0	0.0172029014696405	4.69374879171976	2.54115126755916e-07	-0.0269585695982521	2
ENSG00000228486.10	LINC01125	2	97663552	2_57	0	0.0339760398553307	11.35304065348	1.21393078205727e-06	1.73650151712286	2
ENSG00000115085.13	ZAP70	2	97713755	2_57	0	0.0518559899568862	15.3835830109533	2.51052992603372e-06	2.50229160597144	1
ENSG00000075568.16	TMEM131	2	97996336	2_57	0	0.0175275516051029	4.83045232499463	2.66451413364844e-07	0.276798786286513	1
ENSG00000185674.9	LYG2	2	99254906	2_58	0	0.03299174456645	14.9767388988857	1.55500400999028e-06	1.75307785182601	1
ENSG00000040933.15	INPP4A	2	98444410	2_58	0	0.0266198701724759	12.9543704179917	1.08525355681786e-06	1.61885875585055	1
ENSG00000115446.11	UNC50	2	98608705	2_58	0	0.0369569552366865	16.0485227751224	1.86655254635706e-06	-1.85834048428757	1
ENSG00000196872.11	KIAA1211L	2	98937125	2_58	0	0.0114566128107796	5.04768995624364	1.81994339701607e-07	0.438765575513845	1
ENSG00000273045.5	C2orf15	2	99141233	2_58	0	0.0226969686601091	11.455253844791	8.1824158785984e-07	-1.3031474307434	1
ENSG00000135951.14	TSGA10	2	99155218	2_58	0	0.0113695108399388	4.97630864218755	1.78056594252889e-07	-0.289522618394215	1
ENSG00000144182.16	LIPT1	2	99155127	2_58	0	0.0118583380597848	5.37008148607678	2.00407364409229e-07	0.530763707877631	1
ENSG00000158411.11	MITD1	2	99180175	2_58	0	0.0139042957369778	6.85967163076005	3.00165861051771e-07	-0.889719958695354	1
ENSG00000144214.9	LYG1	2	99306625	2_58	0	0.0165234854948826	8.47636493643016	4.40778379112254e-07	1.27417640807664	1
ENSG00000158417.10	EIF5B	2	99337171	2_58	0	0.0209749735110341	10.7141143506411	7.07239766293697e-07	1.48881395132549	1
ENSG00000115514.11	TXNDC9	2	99340840	2_58	0	0.0334303046311649	15.1013568565467	1.58878553868177e-06	1.90680997769195	1
ENSG00000135945.9	REV1	2	99488850	2_58	0	0.0155035876356953	7.879319022352	3.84441149356531e-07	1.07488842744899	2
ENSG00000144218.18	AFF3	2	100143348	2_58	0	0.0133358228164113	6.46890227116417	2.71493465085966e-07	0.80794279277712	2
ENSG00000115526.10	CHST10	2	100417294	2_58	0	0.0124869630113548	5.85333493815956	2.30021893873465e-07	0.513206969716997	1
ENSG00000115539.13	PDCL3	2	100562712	2_58	0	0.0147092800185803	7.38669612611961	3.41940563238404e-07	0.988690854778336	1
ENSG00000071082.10	RPL31	2	101002859	2_58	0	0.0128833938525861	6.14582067170553	2.4918341944066e-07	0.580451139253965	1
ENSG00000158435.7	CNOT11	2	101252269	2_59	0	0	149.649634209486	0	-0.18411442971662	1
ENSG00000163162.8	RNF149	2	101308564	2_59	0	0	6.71437117130246	0	0.413446339263385	2
ENSG00000196460.12	RFX8	2	101474523	2_59	0	0	34.8763453316534	0	1.89502724638918	2
ENSG00000115590.13	IL1R2	2	101991888	2_59	0	0	105.3062432784	0	-1.76398589240442	1
ENSG00000115598.9	IL1RL2	2	102186984	2_60	0	0.0340152355939787	8.23448201792463	8.8149274543857e-07	-1.02958817064066	2
ENSG00000115604.10	IL18R1	2	102311189	2_60	0	0.0545048304580416	12.6901428076149	2.17675963864306e-06	-1.41316686075942	1
ENSG00000115607.9	IL18RAP	2	102418584	2_60	0	0.0292728333008905	6.85682414895255	6.31679444745962e-07	1.1194596217795	2
ENSG00000135953.10	MFSD9	2	102735277	2_60	0	0.0265192499383087	5.76931189214212	4.81497712191738e-07	-0.436638043195542	1
ENSG00000135973.2	GPR45	2	105240850	2_62	0	0.0315421205586871	5.56604020939771	5.52517706525559e-07	0.504650691827862	1
ENSG00000135974.9	C2orf49	2	105337683	2_62	0	0.0696591327772782	13.0904897366119	2.8697425136497e-06	-1.52071035002326	2
ENSG00000071051.13	NCK2	2	105744738	2_63	0	0.0452124289872691	7.58115023727713	1.07870307453159e-06	0.900492474546362	1
ENSG00000119147.9	C2orf40	2	106062918	2_63	0	0.0481058254216948	8.16987290051782	1.2368639874549e-06	1.04449416859475	5
ENSG00000115652.14	UXS1	2	106194337	2_63	0	0.0332702285250119	4.67966718212398	4.89981547266953e-07	-0.055947440107336	1
ENSG00000135960.9	EDAR	2	108989311	2_65	0	0.0598167697433895	15.5147590604716	2.92063284913611e-06	-1.69336357836497	1
ENSG00000198203.9	SULT1C2	2	108287884	2_65	0	0.0198123967474704	5.07315417153185	3.16318105224398e-07	0.195832719130212	3
ENSG00000198075.9	SULT1C4	2	108378352	2_65	0	0.0197765150058378	5.05613986071804	3.1468628507306e-07	0.49895903924221	1
ENSG00000135968.20	GCC2	2	108483116	2_65	0	0.0212549808016373	5.73297194840062	3.83485994510157e-07	-0.636787012542107	1
ENSG00000169756.16	LIMS1	2	108534528	2_65	0	0.0281980709165006	8.39103159506836	7.44635485250649e-07	-0.992140544005609	1
ENSG00000153201.15	RANBP2	2	108719562	2_65	0	0.113194891811417	21.666774375393	7.7184494336027e-06	2.37078708198395	1
ENSG00000163006.11	CCDC138	2	108786656	2_65	0	0.107923835180828	21.2012391833915	7.20091342125561e-06	-2.38675446083243	1
ENSG00000186522.14	SEPT10	2	109584638	2_65	0	0.0206011081889221	5.43957343748621	3.52666656870536e-07	-0.29167904901975	3
ENSG00000198142.4	SOWAHC	2	109613916	2_65	0	0.101934501564316	20.6441209280759	6.62257021795754e-06	2.77755034846905	2
ENSG00000115008.5	IL1A	2	112784242	2_66	0	0.0240818052371075	8.38472961590895	6.35458328065505e-07	-0.967545413793192	2
ENSG00000144061.12	NPHP1	2	110205149	2_66	0	0.0173090738360184	5.16925206646509	2.81585647058526e-07	-0.32164760392141	1
ENSG00000169679.14	BUB1	2	110678318	2_66	0	0.0174233947640479	5.22172004794247	2.86322405831696e-07	-0.348506680639042	1
ENSG00000153093.18	ACOXL	2	110732979	2_66	0	0.0174103325424658	5.18830333133535	2.84276787482554e-07	-0.314734455958531	1
ENSG00000153107.11	ANAPC1	2	111908697	2_66	0	0.0556705691347725	14.7438051620107	2.58311783512193e-06	-1.31814202610026	1
ENSG00000153214.9	TMEM87B	2	112068501	2_66	1	0.0355856250251957	18.6010622479756	2.08315371711067e-06	-3.58715596330333	1
ENSG00000144152.12	FBLN7	2	112140392	2_66	0	0.0174034385508249	5.23205816268909	2.8656068130913e-07	-0.325589725709891	1
ENSG00000144161.12	ZC3H8	2	112245808	2_66	0	0.0177300609873258	7.71590744779849	4.30532769444377e-07	-1.72644527793053	2
ENSG00000188177.13	ZC3H6	2	112274635	2_66	0	0.020465752910183	9.15689003494806	5.89772745208444e-07	-2.09863960740336	1
ENSG00000169629.11	RGPD8	2	112434543	2_66	0	0.0163976442324099	5.12540774095814	2.6449584484309e-07	0.785360284278669	2
ENSG00000114999.7	TTL	2	112481811	2_66	0	0.0219859209766733	10.3900190672548	7.18902478517321e-07	2.09034791128849	2
ENSG00000125630.15	POLR1B	2	112543403	2_66	0	0.0298838357369619	9.90616152271385	9.31645561436184e-07	-1.09598961835266	3
ENSG00000125611.15	CHCHD5	2	112585105	2_66	0	0.0240349175571178	7.6375023262385	5.77700796066887e-07	-0.425108266048915	1
ENSG00000144136.10	SLC20A1	2	112646085	2_66	0	0.0228746371779784	7.77177922120157	5.59478810376384e-07	0.857513326159051	1
ENSG00000125618.16	PAX8	2	113235767	2_67	0	0.0133396877628248	7.28683114346238	3.05909767411947e-07	1.09299993002295	1
ENSG00000115084.13	SLC35F5	2	113756761	2_67	0	0.126457974492032	31.1257213804983	1.23872419556674e-05	3.5054722546164	3
ENSG00000088205.12	DDX18	2	117814219	2_69	0	0.0269865252914567	13.5402555104998	1.14996018236399e-06	1.45323836287539	2
ENSG00000125633.10	CCDC93	2	118013874	2_69	0	0.0135843918961185	7.09876551590551	3.0348134955567e-07	0.786456158886112	1
ENSG00000125629.14	INSIG2	2	118087695	2_69	0	0.0331231873674503	15.4713228443713	1.6127555448442e-06	1.6894925505543	2
ENSG00000019169.10	MARCO	2	118946604	2_69	0	0.0107348643557759	4.89617229245964	1.65410177124639e-07	-0.18924306620567	1
ENSG00000115107.19	STEAP3	2	119322371	2_69	0	0.0150745760159617	8.07348574886134	3.83014453429363e-07	0.905096988668789	1
ENSG00000186132.14	C2orf76	2	119366701	2_69	0	0.0111108109897623	5.21808317572303	1.82459185074986e-07	-0.491087448409958	1
ENSG00000155368.16	DBI	2	119367453	2_69	0	0.0115932929627349	5.61564963178684	2.04887653207762e-07	-0.579683714610278	1
ENSG00000171227.6	TMEM37	2	119429724	2_69	0	0.25928931653347	35.5808988842493	2.90342433245325e-05	-3.43963263010995	2
ENSG00000080293.9	SCTR	2	119436442	2_69	0	0.0116210276886349	5.63798323869934	2.06194601248087e-07	-0.470867208672175	1
ENSG00000144120.12	TMEM177	2	119677065	2_69	0	0.0142838130366268	7.56877984536451	3.40235012703462e-07	0.959072314933695	1
ENSG00000088179.8	PTPN4	2	119760017	2_69	0	0.0644685256673751	21.7923866947902	4.42141732593908e-06	2.51599137797351	2
ENSG00000115109.13	EPB41L5	2	120013281	2_69	0	0.0125888178237213	6.38633147340013	2.53014481267055e-07	1.09349143504925	1
ENSG00000226479.3	TMEM185B	2	120202711	2_69	0	0.0507352881677211	19.5086837118234	3.11492125950354e-06	-2.29400153137088	2
ENSG00000211460.11	TSN	2	121736192	2_70	0	0.0269878449837371	4.97750068110753	4.2275476245201e-07	-0.255986609931186	1
ENSG00000136732.14	GYPC	2	126655525	2_74	0	0.283044847360278	31.3735305213743	2.7946512577577e-05	-3.51418203987827	1
ENSG00000136717.14	BIN1	2	127107524	2_74	0	0.0262479898323272	8.14136905958165	6.72515758407833e-07	1.32517543283747	1
ENSG00000186684.12	CYP27C1	2	127178739	2_74	0	0.0212453303203947	6.15375545728821	4.11445858749283e-07	0.764680867975564	1
ENSG00000163161.12	ERCC3	2	127290566	2_75	0	0.0269350340413596	7.23195687650565	6.13030849821951e-07	-0.948805404677091	3
ENSG00000169967.16	MAP3K2	2	127388886	2_75	0	0.0325448105883682	8.75752435272515	8.96957933755238e-07	-1.06192548439222	1
ENSG00000115718.17	PROC	2	127418654	2_75	0	0.0217894137752436	5.22731648775677	3.58453904233732e-07	0.438033645147634	1
ENSG00000169994.18	MYO7B	2	127536206	2_75	0	0.0467707797868464	12.5220825678233	1.8431477377228e-06	-1.50198373719875	1
ENSG00000144230.16	GPR17	2	127648067	2_75	0	0.0252475582611346	6.4928029252286	5.15894119768041e-07	-0.682082373564752	3
ENSG00000072163.19	LIMS2	2	127648067	2_75	0	0.0314016124674187	8.72528066183185	8.62264147775658e-07	-1.17170516120732	2
ENSG00000136709.11	WDR33	2	127810860	2_75	0	0.0241481485249181	6.38603334903558	4.8531531246685e-07	-0.895465862183432	1
ENSG00000144231.10	POLR2D	2	127857926	2_75	0	0.11254286102933	21.5474137121593	7.63171380045263e-06	-2.55755115688797	1
ENSG00000136715.17	SAP130	2	128028089	2_75	0	0.0258741699882014	7.36863705987148	6.00015634322385e-07	-1.62325028932377	2
ENSG00000136731.12	UGGT1	2	128081261	2_75	0	0.0265025346099617	8.63776470039273	7.20439893517828e-07	-2.01013518848962	1
ENSG00000222014.5	RAB6C	2	129979968	2_78	0	0.0360930697355385	4.78619680836532	5.43654950598077e-07	-0.203664248905236	1
ENSG00000136699.19	SMPD4	2	130182517	2_78	0	0.0937349896712649	13.8982172612089	4.09986735470966e-06	-1.71094403838524	2
ENSG00000152082.13	MZT2B	2	130181715	2_78	0	0.095847292345888	14.1142117432075	4.25740975466233e-06	-1.72582813118504	1
ENSG00000136710.9	CCDC115	2	130274630	2_78	0	0.0536468178729891	8.54383254613738	1.44246627435044e-06	-0.906810839621875	1
ENSG00000136718.9	IMP4	2	130342325	2_78	0	0.108642346857649	15.3326623521061	5.24234603343696e-06	-1.58144516457862	2
ENSG00000072135.12	PTPN18	2	130356437	2_78	0	0.0364133571036966	4.86967248098322	5.5804528984084e-07	0.228586564766286	2
ENSG00000136002.18	ARHGEF4	2	130851388	2_78	0	0.0366254584892648	4.92456638297581	5.67623072053568e-07	0.170484077598853	1
ENSG00000075886.10	TUBA3D	2	131475706	2_78	0	0.0507148655915093	8.00922648834555	1.2783060003915e-06	1.03162852193204	1
ENSG00000173272.15	MZT2A	2	131493083	2_78	0	0.0367554529404178	4.95805455791879	5.73511398690837e-07	0.402791453173892	1
ENSG00000163040.14	CCDC74A	2	131527737	2_78	0	0.0382501343098749	5.33490898896517	6.42198006504644e-07	-0.611594821558628	1
ENSG00000176771.16	NCKAP5	2	133568910	2_79	0	0.0235206560042675	4.71391940421012	3.48931804912819e-07	0.127094892722525	1
ENSG00000152128.13	TMEM163	2	134719289	2_80	0	0	2684.07075725234	0	-2.27590407124482	1
ENSG00000082258.12	CCNT2	2	134918197	2_80	0	0	10250.3526800745	0	5.26474541114063	1
ENSG00000115839.17	RAB3GAP1	2	135052002	2_80	0	0	187.676020733771	0	-1.54319923092686	1
ENSG00000121988.17	ZRANB3	2	135531995	2_80	0	0	54.5040097782579	0	1.45257532831204	1
ENSG00000144224.16	UBXN4	2	135741596	2_80	0	0	1170.45620035342	0	-1.79915825849415	2
ENSG00000076003.4	MCM6	2	135876392	2_80	0	0	1099.69422607364	0	3.06118102315689	1
ENSG00000115866.10	DARS	2	135985573	2_80	0	0	716.743366991662	0	-2.26072843626088	2
ENSG00000121966.6	CXCR4	2	136117336	2_80	0	0	109.831477228933	0	3.02582666376476	1
ENSG00000150540.13	HNMT	2	137964027	2_82	0	0.0355664860699272	6.09002234245194	6.81661583515431e-07	0.695645128780537	1
ENSG00000144228.8	SPOPL	2	138501652	2_82	0	0.0356491127548279	6.11193843813365	6.85703980222415e-07	0.652149501742563	1
ENSG00000115919.14	KYNU	2	142877245	2_85	0	0.0366721367449546	9.98270027355901	1.15210807579402e-06	-1.14889687375198	1
ENSG00000121989.14	ACVR2A	2	147844091	2_88	0	0.0351821033877301	12.9472291829337	1.43353271933197e-06	-1.56667037466404	2
ENSG00000115947.13	ORC4	2	148020474	2_88	0	0.0164159244634349	5.77878248465135	2.9854559426052e-07	-0.541662925485901	2
ENSG00000204406.12	MBD5	2	148020703	2_88	0	0.0162629421325471	5.69110230026945	2.91275852954448e-07	0.947411543540526	2
ENSG00000150556.16	LYPD6B	2	149057642	2_88	0	0.031711177795442	11.9663817728994	1.19421961633386e-06	1.74263808649607	1
ENSG00000187123.14	LYPD6	2	149006892	2_88	0	0.264290912332339	32.6943546468886	2.71934289347836e-05	3.22689847722776	3
ENSG00000184898.6	RBM43	2	151261757	2_90	0	0.0265404695571043	6.09801361549983	5.09337867409948e-07	-0.827087557341418	1
ENSG00000123609.10	NMI	2	151289140	2_90	0	0.0454211642485708	11.17281552072	1.59709174042059e-06	1.51355159350468	1
ENSG00000123610.4	TNFAIP6	2	151290158	2_90	0	0.0682177362669344	15.048367246491	3.23069276254303e-06	-1.92997277266018	2
ENSG00000080345.17	RIF1	2	151415393	2_90	0	0.0419396575909204	10.4170221179625	1.37492003482062e-06	-1.40165223456092	2
ENSG00000162980.16	ARL5A	2	151828599	2_91	0	0.022457545403297	4.77368174411389	3.37384185594289e-07	0.0753823987717514	1
ENSG00000115145.9	STAM2	2	152174599	2_91	0	0.0234137207364231	5.19848818908951	3.8305088436632e-07	0.974423685920066	2
ENSG00000157827.19	FMNL2	2	152335141	2_91	0	0.0233393456232401	5.22421870635505	3.83724031795089e-07	0.823364505385978	2
ENSG00000196504.15	PRPF40A	2	152717752	2_91	0	0.0628685460123114	14.5285727387596	2.87452004922022e-06	-1.96378608007428	1
ENSG00000177917.10	ARL6IP6	2	152717578	2_91	0	0.0234193834356876	5.17004622314065	3.81047272040507e-07	0.405277890973415	1
ENSG00000177519.3	RPRM	2	152774257	2_91	0	0.0223019218915261	4.7377739232316	3.32525991728256e-07	-0.582896123690745	1
ENSG00000136542.8	GALNT5	2	157257153	2_94	0	0.0351293235216799	8.01320392664067	8.85900517960925e-07	0.868190679783539	1
ENSG00000115165.9	CYTIP	2	157488690	2_94	0	0.0286055581454988	6.07560524697245	5.46951664373597e-07	-0.597097621979678	1
ENSG00000123612.15	ACVR1C	2	157621261	2_94	0	0.0246440247133498	4.67267350498534	3.62398211617394e-07	0.050284334280458	2
ENSG00000144283.21	PKP4	2	158155947	2_95	0	0.0223527729949043	5.58678255745008	3.93008686841307e-07	-0.297219673370736	1
ENSG00000115183.14	TANC1	2	158968808	2_96	0	0.0102916619540776	5.17959790295235	1.67760817095095e-07	0.420967134511821	2
ENSG00000196151.10	WDSUB1	2	159287223	2_96	0	0.00984349227919101	4.72515903764001	1.46377595576953e-07	-0.0211654801247422	2
ENSG00000123636.17	BAZ2B	2	159615286	2_96	0	0.0139198936816795	8.05438195288222	3.52839430678319e-07	-1.16381999053963	1
ENSG00000136536.14	MARCH7	2	159712509	2_96	0	0.0113971458576352	5.9889122672434	2.14809275849726e-07	-0.803379536064342	2
ENSG00000241399.6	CD302	2	159797209	2_96	0	0.123245769986468	28.0807682595208	1.08915573240816e-05	3.17588804764933	2
ENSG00000153246.12	PLA2R1	2	160062509	2_96	0	0.016275781506772	9.90434153801394	5.0731351561636e-07	-1.5916586984428	1
ENSG00000153250.19	RBMS1	2	160494213	2_96	0	0.0121859101202668	6.78960448536175	2.60382276889602e-07	-1.094434407086	1
ENSG00000136560.13	TANK	2	161137211	2_97	0	0	16.0605866726891	0	-0.450230492875183	1
ENSG00000197635.9	DPP4	2	162057069	2_97	0	0	203.180050875722	0	2.65416736005205	3
ENSG00000184611.11	KCNH7	2	162838376	2_98	0	0.0174659714004302	4.69581097584888	2.58114453967543e-07	-0.116365923139785	1
ENSG00000182263.13	FIGN	2	163614686	2_99	0	0.00847427101095788	7.91787754121655	2.11164108448189e-07	-0.390479218534119	2
ENSG00000115290.9	GRB14	2	164569876	2_100	0	0.162629906507523	24.1919374208945	1.23816931368163e-05	-2.8579346918702	2
ENSG00000082438.15	COBLL1	2	164843936	2_100	0	0.024736763885305	6.10279731946602	4.7509537671124e-07	-0.409883918898213	1
ENSG00000115339.13	GALNT3	2	165796677	2_100	0	0.0349112935205579	9.34937488852456	1.02720586040463e-06	1.24418002456849	1
ENSG00000123607.14	TTC21B	2	165954114	2_100	0	0.0227775093064132	5.32724301917233	3.81871911751614e-07	0.589430565572287	1
ENSG00000169432.14	SCN9A	2	166372234	2_101	0	0.0206975817694727	5.47131732205796	3.56385876055147e-07	-0.469338274582602	2
ENSG00000163092.19	XIRP2	2	166798096	2_102	0	0.0787569188807865	20.7266439831686	5.13720242342614e-06	-2.4856747249995	2
ENSG00000198648.10	STK39	2	168254111	2_102	0	0.0150126002982158	5.39811295974098	2.55039156798058e-07	-0.42875324748782	1
ENSG00000172292.14	CERS6	2	168456065	2_102	0	0.0205063839838419	8.14620685633773	5.25718781849692e-07	-0.857006321706636	1
ENSG00000163072.15	NOSTRIN	2	168857840	2_102	0	0.0308726422590236	10.7911545746226	1.04845715473023e-06	0.430805885677245	1
ENSG00000073737.16	DHRS9	2	169055681	2_102	0	0.0211747097468916	8.60559236202579	5.73465386638605e-07	-0.985274900784001	1
ENSG00000163093.11	BBS5	2	169480335	2_103	0	0.0281567379063413	5.53168135349677	4.90171963379859e-07	0.742106248362205	1
ENSG00000239474.6	KLHL41	2	169509786	2_103	0	0.026549711500606	4.97831417649587	4.15959532044734e-07	0.230082420524534	1
ENSG00000138399.17	FASTKD1	2	169573878	2_103	0	0.025760399165174	4.69433491942931	3.80570949034517e-07	-0.0201239295312738	1
ENSG00000138398.15	PPIG	2	169584491	2_103	0	0.0256563507224261	4.65626982876015	3.75960308241348e-07	-0.133729286462171	1
ENSG00000154479.12	CCDC173	2	169693188	2_103	0	0.116171645006188	19.0752010854563	6.97394049774757e-06	-2.68159909758888	2
ENSG00000213160.9	KLHL23	2	169693645	2_103	0	0.0293998992398532	5.93871517458767	5.49474208812681e-07	0.915579442896457	1
ENSG00000138382.14	METTL5	2	169825274	2_103	0	0.0280273682040041	5.48832476696373	4.84095555262396e-07	-0.645300726940437	1
ENSG00000144357.16	UBR3	2	169827097	2_103	0	0.0264380249814696	4.93870501983046	4.1091412441822e-07	0.330069517918534	2
ENSG00000071909.18	MYO3B	2	170180460	2_103	0	0.0271816901555304	5.19972118089572	4.44800726455862e-07	-0.263272879807229	1
ENSG00000128683.13	GAD1	2	170813566	2_104	0	0.0128875344706956	11.3790989977151	4.61515922941996e-07	1.18263963719458	3
ENSG00000115806.12	GORASP2	2	170929058	2_104	0	0.0174139600989093	14.2516795367277	7.81038724280476e-07	2.29234294918081	1
ENSG00000198586.13	TLK1	2	171231129	2_104	0	0.0623149434067525	24.4430105547235	4.79353468220148e-06	2.58604469122805	1
ENSG00000123600.19	METTL8	2	171374053	2_104	0	0.0154149732509618	11.2581887338	5.46160483222262e-07	0.518603088854212	1
ENSG00000115827.13	DCAF17	2	171434071	2_104	0	0.0787346817335318	27.6477342491676	6.85069442638481e-06	-2.4752119625319	1
ENSG00000071967.11	CYBRD1	2	171519723	2_104	0	0.0434799022968522	19.4653854476695	2.6635480825898e-06	3.07512061858459	3
ENSG00000077380.15	DYNC1I2	2	171687141	2_104	1	0.546906577163961	31.7362084912785	5.46232027232606e-05	-4.52206853188396	2
ENSG00000128708.12	HAT1	2	171922612	2_104	0	0.00812467424826635	6.36568864038121	1.62764738033154e-07	-0.0353344432900561	1
ENSG00000115840.13	SLC25A12	2	171997407	2_104	0	0.00787230750876988	6.65317526290071	1.64831415432364e-07	0.396391645682445	2
ENSG00000172878.13	METAP1D	2	171999243	2_104	0	0.00704288652052054	10.6325141253434	2.35665295834593e-07	-2.13057321032434	2
ENSG00000091409.14	ITGA6	2	172427651	2_105	0	0.00935680916519932	7.47515598900236	2.20118733577522e-07	-1.02049044435118	1
ENSG00000152256.13	PDK1	2	172555453	2_105	0	0.00712441327150371	4.77837668195004	1.07136748079108e-07	-0.40342900880217	1
ENSG00000091436.16	MAP3K20	2	173070298	2_105	0	0.0262415330963675	17.0212666869811	1.40569161397972e-06	2.19154406922411	1
ENSG00000144354.13	CDCA7	2	173354390	2_105	0	0.689251098100338	23.4920138853789	5.09573329276289e-05	-4.56394930916532	1
ENSG00000144306.14	SCRN3	2	174395627	2_105	0	0.00886700851741518	10.7233492091479	2.9923786568456e-07	-2.36267141789763	2
ENSG00000163328.13	GPR155	2	174487330	2_105	0	0.0116648369333524	9.55388734589346	3.50725838130963e-07	1.14886539990549	2
ENSG00000115935.17	WIPF1	2	174683404	2_105	0	0.0230996298730611	17.5645168089045	1.27688034512502e-06	-2.30012591316987	2
ENSG00000128656.13	CHN1	2	175004667	2_106	0	0.0138444507221519	6.86019765400132	2.98896845877765e-07	1.04896159874579	1
ENSG00000115966.16	ATF2	2	175168771	2_106	0	0.0122387531513736	5.45753987446242	2.10205011856103e-07	0.420134941519663	1
ENSG00000154518.9	ATP5G3	2	175185320	2_106	0	0.0547669823995515	17.8440647187242	3.07554138857993e-06	-2.08870019022852	1
ENSG00000144320.13	LNPK	2	176002028	2_106	0	0.133654461155562	27.7230330280048	1.16609296529889e-05	-3.04380106610268	1
ENSG00000175879.8	HOXD8	2	176129895	2_106	0	0.0116385629192572	7.79778587045316	2.85614096074837e-07	1.65338008541935	1
ENSG00000170166.5	HOXD4	2	176151101	2_106	0	0.0141776706382767	6.3103174269706	2.81556179001891e-07	-0.402423461148297	1
ENSG00000128645.14	HOXD1	2	176188570	2_106	1	0.746728499117068	30.2964200919331	7.11972164122856e-05	5.39801766708837	2
ENSG00000128654.13	MTX2	2	176269444	2_106	0	0.0165235049892165	7.76235826647208	4.0364988495546e-07	-0.645995918705196	1
ENSG00000116044.15	NFE2L2	2	177392936	2_107	0	0.0706665819320425	14.5395601378864	3.23351088496072e-06	1.58195768235614	1
ENSG00000018510.13	AGPS	2	177392663	2_107	0	0.0749720649382946	15.1071104410013	3.56442803241733e-06	-2.08580742357049	1
ENSG00000196659.9	TTC30B	2	177553217	2_107	0	0.0294084787260689	6.21713683165849	5.7540278407475e-07	0.62994428522681	1
ENSG00000197557.6	TTC30A	2	177618848	2_107	0	0.0457331428980854	10.3906973538708	1.49549414608575e-06	-1.1536865577441	1
ENSG00000155636.14	RBM45	2	178112094	2_108	0	0.0086959382573768	4.84599990529685	1.32619938605699e-07	-0.274737754947023	2
ENSG00000180228.12	PRKRA	2	178461089	2_108	0	0.0140218095780957	9.31407166246605	4.11010213082561e-07	1.19286278004092	1
ENSG00000079150.17	FKBP7	2	178478636	2_108	0	0.0476500470514739	20.8314864635536	3.1238672373612e-06	2.09041131626113	2
ENSG00000116095.10	PLEKHA3	2	178480456	2_108	0	0.00862438617598227	4.76880388854587	1.29433481033584e-07	0.347626442384061	1
ENSG00000155657.26	TTN	2	178831108	2_108	0	0.0303414924049651	16.5626189593233	1.58152085374421e-06	-1.71168928626987	1
ENSG00000163492.14	CCDC141	2	179050667	2_108	0	0.00881334065293871	4.97130179104853	1.37885836757602e-07	0.384567395477131	1
ENSG00000187231.13	SESTD1	2	179264718	2_108	0	0.0115051779752322	7.46286010607888	2.70213856394248e-07	0.853463813010454	1
ENSG00000170035.15	UBE2E3	2	180964569	2_109	0	0	39.8406979187385	0	3.00658923561842	1
ENSG00000115232.13	ITGA4	2	181456814	2_110	0	0.0122643383937361	4.79665379172319	1.85136254018173e-07	0.214649170330559	2
ENSG00000188452.13	CERKL	2	181680491	2_110	0	0.028790860563801	12.9079570861553	1.16955630025436e-06	-1.64339416603118	1
ENSG00000138434.16	SSFA2	2	181892173	2_110	0	0.0123704853343236	5.11043287897257	1.98954332538301e-07	0.0244098626475879	1
ENSG00000061676.14	NCKAP1	2	183037928	2_110	0	0.0134206510913786	5.57562172497703	2.35491838933348e-07	-0.62535765637304	1
ENSG00000162999.12	DUSP19	2	183079224	2_110	0	0.0135534870218986	5.88803417073935	2.51148356016325e-07	0.81884515799279	1
ENSG00000163002.12	NUP35	2	183117700	2_110	0	0.013695697939447	5.98442210299346	2.57938019552071e-07	0.832206943218512	1
ENSG00000170396.7	ZNF804A	2	184598393	2_112	0	0.0113490765899503	6.66928324153877	2.38203787547271e-07	0.724561354314591	1
ENSG00000188738.14	FSIP2	2	185738225	2_112	0	0.010413536214737	5.86483464534982	1.92204245966359e-07	0.908677853254566	1
ENSG00000065548.17	ZC3H15	2	186486293	2_112	0	0.0127207548087803	7.73674444421552	3.09727742508541e-07	0.984267391041808	1
ENSG00000138448.11	ITGAV	2	186638499	2_112	0	0.00915667712634738	4.6625650660959	1.34360552159302e-07	0.0746842202389511	1
ENSG00000064989.12	CALCRL	2	187448790	2_112	0	0.0106117714804524	6.04112238007885	2.01750442741377e-07	-0.650455719730241	1
ENSG00000168542.14	COL3A1	2	188974074	2_112	0	0.00914942800625418	4.655158324694	1.34040911993248e-07	0.0170108239139047	1
ENSG00000204262.11	COL5A2	2	189180039	2_113	0	0.0167640215163856	5.91843720061325	3.1224409000188e-07	-0.92131027613373	2
ENSG00000115368.9	WDR75	2	189442966	2_113	0	0.0414295622320491	14.4350646424958	1.88207987603596e-06	-1.80686123268103	2
ENSG00000138449.10	SLC40A1	2	189584697	2_113	0	0.0149732557902246	4.85978214731762	2.29003446617678e-07	-0.332542749214362	1
ENSG00000138381.9	ASNSD1	2	189657493	2_113	0	0.224753272821461	30.9463935212187	2.18889556887239e-05	3.96482874312826	2
ENSG00000151687.14	ANKAR	2	189674447	2_113	0	0.0148719858448594	4.79620917196571	2.24479172298252e-07	-0.271997598601109	2
ENSG00000128699.13	ORMDL1	2	189783978	2_113	0	0.0851683589823738	21.3168612652028	5.7136089321055e-06	-3.34739003795786	3
ENSG00000064933.17	PMS1	2	189783978	2_113	0	0.0572685067059107	17.511640161662	3.15610655422004e-06	-2.81067711247728	2
ENSG00000198130.15	HIBCH	2	190341243	2_113	0	0.0509303801629882	16.3955299767021	2.62791522588892e-06	-2.88273733817567	1
ENSG00000151689.12	INPP1	2	190343615	2_113	0	0.0258378574711465	9.98086205047536	8.11584090520835e-07	2.16989487858263	2
ENSG00000151690.14	MFSD6	2	190408058	2_113	0	0.156204087702243	27.2575807424521	1.33995025486539e-05	3.52518484368318	1
ENSG00000189362.11	NEMP2	2	190534475	2_113	0	0.0148891006660092	4.80706570371763	2.25246213016271e-07	0.372847082037478	1
ENSG00000138386.16	NAB1	2	190646582	2_113	0	0.0146907484541193	4.68141877864399	2.16436443555232e-07	-0.556276233930736	2
ENSG00000138378.17	STAT4	2	191151202	2_114	0	0.0186955887079848	7.45605401007858	4.38689423758473e-07	-0.788360452187198	1
ENSG00000173559.12	NABP1	2	191677959	2_114	0	0.0138243311310298	4.65546604678685	2.02542546120734e-07	0.0151991891155811	2
ENSG00000196950.13	SLC39A10	2	195667377	2_116	0	0.120408333455005	19.3857530281487	7.34595383500979e-06	3.08542039535029	1
ENSG00000081320.10	STK17B	2	196126618	2_116	0	0.0277440581197148	5.3552251522798	4.67580826265002e-07	-0.884208355493524	1
ENSG00000138411.10	HECW2	2	196593392	2_116	0	0.051144449418515	11.1395800705288	1.79298353273494e-06	1.30100418974569	2
ENSG00000144395.17	CCDC150	2	196639821	2_116	0	0.0379087457806658	8.30024802004325	9.90237706239085e-07	1.19938685815242	1
ENSG00000119041.10	GTF3C3	2	196799713	2_116	0	0.0290513340062041	5.78878017403716	5.29251516344234e-07	-0.662546418994096	1
ENSG00000187944.2	C2orf66	2	196812479	2_116	0	0.0552415237407563	11.8728688243762	2.06409790288293e-06	-1.45970844333665	1
ENSG00000065413.18	ANKRD44	2	197320354	2_117	0	0.0340565454410412	7.52379820116364	8.06392918191914e-07	-0.797480920263381	1
ENSG00000115524.15	SF3B1	2	197439853	2_117	0	0.0312746637373033	6.7197855718306	6.61389106496801e-07	-0.898646068788484	1
ENSG00000115520.8	COQ10B	2	197453059	2_117	0	0.0448815763584781	10.1350757618745	1.43154193717634e-06	1.47454735545361	1
ENSG00000115541.10	HSPE1	2	197499794	2_117	0	0.0273691448504287	5.46297628993991	4.7054321706044e-07	0.521345042487334	2
ENSG00000115896.15	PLCL1	2	197805147	2_117	0	0.0372814104553255	8.3784609300834	9.83027250383465e-07	-1.27374002967711	2
ENSG00000226124.6	FTCDNL1	2	199760858	2_118	0	0.0298895907886715	5.14221472094922	4.83703411307662e-07	0.622088535666727	1
ENSG00000178074.5	C2orf69	2	199910402	2_118	0	0.0321316137433135	5.82420756383503	5.88949904020192e-07	-1.04742480259389	1
ENSG00000162971.10	TYW5	2	199955782	2_118	0	0.0364283475335053	7.00915793684714	8.03552563431757e-07	1.29428836439665	1
ENSG00000162972.10	MAIP1	2	199955071	2_118	0	0.0341955001078056	6.41169686880577	6.90002898369382e-07	-1.2309570197885	1
ENSG00000196141.13	SPATS2L	2	200305923	2_118	0	0.0488538476910777	9.78946766255088	1.50510508809642e-06	-1.61443891479462	2
ENSG00000155729.12	KCTD18	2	200508766	2_118	0	0.0667246335086821	12.7617023646486	2.6798086356995e-06	-1.58306356375091	2
ENSG00000138356.13	AOX1	2	200586283	2_118	0	0.0379809817980443	7.40370754563923	8.84961578859642e-07	-0.994078254276193	1
ENSG00000082153.17	BZW1	2	200810630	2_119	0	0.0301201685111698	6.96312544733117	6.60040508815088e-07	1.28388557548051	1
ENSG00000013441.15	CLK1	2	200864612	2_119	0	0.0264574261004248	5.46690974982214	4.55196034364984e-07	0.940101241922342	1
ENSG00000240344.8	PPIL3	2	200889218	2_119	0	0.0262937629952521	4.9151311309522	4.06721215304426e-07	-0.44606516256409	1
ENSG00000115942.8	ORC2	2	200963642	2_119	0	0.0321369204076921	7.24476175284033	7.32718807076297e-07	1.34054442204098	1
ENSG00000155744.9	FAM126B	2	201071138	2_119	0	0.0265174740530574	5.39747789284511	4.50434864629465e-07	-0.865054256925285	1
ENSG00000119013.8	NDUFB3	2	201071148	2_119	0	0.0265407336742891	5.39305454393012	4.50460495670752e-07	0.855000693464334	1
ENSG00000003402.19	CFLAR	2	201116120	2_119	0	0.040699303420069	9.5933773167403	1.22876116189638e-06	-1.9247912998507	2
ENSG00000003400.14	CASP10	2	201183110	2_119	0	0.0665295812273378	12.5130775316091	2.61991920807657e-06	1.37162929747032	2
ENSG00000064012.21	CASP8	2	201277115	2_119	0	0.0275443316995272	5.33758331982715	4.62685490773311e-07	-0.723884951056305	2
ENSG00000155749.12	ALS2CR12	2	201320409	2_119	0	0.0284562974827276	5.96801211158048	5.34462282229824e-07	0.888296483633547	2
ENSG00000155755.18	TMEM237	2	201643259	2_119	0	0.0977690109101634	16.6022842558978	5.10831936198602e-06	-1.75431524213492	1
ENSG00000116030.16	SUMO1	2	202238678	2_120	0	0.0146346894802453	6.2037533195184	2.85724187400293e-07	-0.745385259965793	1
ENSG00000138439.11	FAM117B	2	202642940	2_120	0	0.0206264678050129	9.40227936811626	6.10333190707865e-07	-1.18678159849613	1
ENSG00000138380.17	CARF	2	202912242	2_120	0	0.0193316319166943	8.91429101341007	5.42330836652062e-07	1.17399738922288	1
ENSG00000138442.9	WDR12	2	203014780	2_120	0	0.0217150037771112	10.2518328006245	7.00600426707055e-07	1.49365267386205	1
ENSG00000119004.15	CYP20A1	2	203240680	2_120	0	0.263881244625082	22.2743292804283	1.84978874654869e-05	3.81292339549425	1
ENSG00000163600.12	ICOS	2	203937045	2_120	0	0.0134284377944752	5.70256405540921	2.4099311633236e-07	-1.07802667710531	1
ENSG00000118257.16	NRP2	2	205681426	2_121	0	0.0745943425974239	15.2309327687799	3.57553773369556e-06	1.77784631031657	2
ENSG00000232125.2	DYTN	2	206705981	2_122	0	0.0121257952237862	5.75059602083857	2.19448220206223e-07	0.576091817508376	1
ENSG00000023228.13	NDUFS1	2	206158784	2_122	0	0.0717349875048164	21.6202173804946	4.88090165235117e-06	-2.59653726345637	1
ENSG00000114942.13	EEF1B2	2	206159383	2_122	0	0.0362973076098335	15.3628873887203	1.75491559295434e-06	-2.14288384672015	1
ENSG00000204186.7	ZDBF2	2	206278506	2_122	0	0.0190610274746776	9.8468339787574	5.90679497371186e-07	1.63078060681788	1
ENSG00000114948.12	ADAM23	2	206461131	2_122	0	0.0246324877390466	12.7234800812126	9.86332090543228e-07	1.60212153915429	2
ENSG00000138400.12	MDH1B	2	206765369	2_122	0	0.045049138801007	17.58187105088	2.49264572390119e-06	2.03588197033489	2
ENSG00000118246.13	FASTKD2	2	206765369	2_122	0	0.0287896148812805	13.1362577057295	1.1901905257816e-06	-1.60468377438461	2
ENSG00000144410.4	CPO	2	206938824	2_122	0	0.103940323199756	25.053183514534	8.19513205713685e-06	-2.39040588953195	1
ENSG00000144401.14	METTL21A	2	207628851	2_122	0	0.0166128362727727	15.1546505789645	7.92316473874183e-07	-2.92987612651513	1
ENSG00000163249.11	CCNYL1	2	207676904	2_122	0	0.021335616443667	15.8205813050576	1.06227413231795e-06	-2.58404886493987	1
ENSG00000163251.3	FZD5	2	207769445	2_122	0	0.0107072644159972	5.56074850867693	1.87378930346324e-07	0.900080509521892	1
ENSG00000178385.14	PLEKHM3	2	208025325	2_123	0	0.0361901187973683	6.53617341894057	7.44427741308245e-07	0.795369467767734	1
ENSG00000115020.16	PIKFYVE	2	208266644	2_123	0	0.0617807322610683	11.614588783168	2.25821799233152e-06	-1.72895866929903	1
ENSG00000144407.9	PTH2R	2	208359705	2_123	0	0.0620420068305981	11.654903404186	2.27563963510284e-06	1.76751169428258	1
ENSG00000144406.18	UNC80	2	209772023	2_124	0	0.0281519596320925	17.3280036686251	1.53520415095918e-06	2.62201501718839	2
ENSG00000078018.19	MAP2	2	209426649	2_124	0	0.0154908125384334	10.4166801792193	5.07823158572673e-07	0.882421442407988	1
ENSG00000197713.14	RPE	2	210002122	2_124	0	0.016572244091199	12.2046409124911	6.36524758924313e-07	1.6179704751044	1
ENSG00000144445.16	KANSL1L	2	210170701	2_124	0	0.391084423283805	20.602231047859	2.53567591523998e-05	-3.91684767719395	1
ENSG00000115365.11	LANCL1	2	210477778	2_124	0	0.0158468981739179	10.0714527777372	5.02279394223909e-07	0.728854560287572	1
ENSG00000021826.14	CPS1	2	210466153	2_124	0	0.016339789051928	11.1499426598817	5.73360873517123e-07	1.05395066817803	2
ENSG00000178568.14	ERBB4	2	212539139	2_125	0	0.0441905460213912	15.4377573237801	2.14695306898913e-06	1.28155322418272	1
ENSG00000144451.18	SPAG16	2	213289910	2_126	0	0.0943477289487175	17.8175924068007	5.29041138401266e-06	2.50244919284522	2
ENSG00000127831.10	VIL1	2	218419492	2_129	0	0.0255331504836646	13.147666218532	1.05648186983255e-06	2.2190723336432	1
ENSG00000231672.6	DIRC3	2	217756664	2_129	0	0.0105106678944823	4.99452303191654	1.65208849864416e-07	0.54103559216897	1
ENSG00000188282.12	RUFY4	2	218034950	2_129	0	0.0115790284520984	5.52745698017259	2.014217968654e-07	0.403903313843582	2
ENSG00000163464.7	CXCR1	2	218166777	2_129	0	0.0258519780187731	14.4118342667682	1.17252472879867e-06	-1.90561753491465	1
ENSG00000163466.15	ARPC2	2	218216699	2_129	0	0.0142924353025684	16.2149599292114	7.29341772950122e-07	3.71047596208411	2
ENSG00000179921.14	GPBAR1	2	218257743	2_129	0	0.0270704839504222	14.925447217658	1.27154679204191e-06	-1.97970522808831	1
ENSG00000127838.13	PNKD	2	218270227	2_129	1	0.0336670236394746	19.5798136663019	2.07454209721953e-06	4.26964168673765	1
ENSG00000135926.14	TMBIM1	2	218292881	2_129	1	0.107589835802846	22.8279009408899	7.72940738418392e-06	-4.63065001832844	2
ENSG00000018280.16	SLC11A1	2	218381984	2_129	0	0.0104292916772895	4.72937274844555	1.55227024189036e-07	0.272188909358989	1
ENSG00000144579.7	CTDSP1	2	218399384	2_129	0	0.0271399485560605	14.3497990489858	1.22564250325497e-06	2.09474237644596	1
ENSG00000135913.10	USP37	2	218567846	2_129	0	0.0215020970896191	11.1772206243865	7.56351400950583e-07	-1.93352702222076	3
ENSG00000144580.13	CNOT9	2	218568230	2_129	0	0.0328085566028482	15.4518424508849	1.59542491256806e-06	2.49439391074478	1
ENSG00000115556.13	PLCD4	2	218607609	2_129	0	0.0115202542601394	5.84633342066002	2.11960345095747e-07	0.833275524361007	1
ENSG00000074582.12	BCS1L	2	218658710	2_129	0	0.0398935007606039	17.3168592416422	2.17410366927788e-06	2.63650888836021	1
ENSG00000115568.15	ZNF142	2	218658710	2_129	0	0.0239861011426796	12.9625393931029	9.78495254029642e-07	-2.09071651883771	2
ENSG00000163481.7	RNF25	2	218672514	2_129	0	0.0118356901772915	6.11804870232851	2.27884869837486e-07	0.890990035793769	1
ENSG00000163482.11	STK36	2	218672501	2_129	0	0.0178067741506522	9.44859913275596	5.2949473742906e-07	1.73040384830232	2
ENSG00000115596.3	WNT6	2	218861775	2_129	0	0.0126313675298253	6.33485060421179	2.51823190985275e-07	-0.645236449797713	1
ENSG00000163501.6	IHH	2	219061446	2_129	0	0.0128774742692019	6.48186814065305	2.62687771664933e-07	0.748543463857863	1
ENSG00000187736.12	NHEJ1	2	219160400	2_129	0	0.026515705044764	13.1192075783441	1.09476210706523e-06	-1.82602167010928	2
ENSG00000144567.10	FAM134A	2	219184272	2_129	0	0.0412753812838026	17.1357859970394	2.22589204424003e-06	-1.77313742186292	1
ENSG00000115649.15	CNPPD1	2	219172835	2_129	0	0.0147199802919629	7.82639385924161	3.62558341878233e-07	1.13862193849465	3
ENSG00000158552.12	ZFAND2B	2	219196879	2_129	0	0.0599150082759732	20.8427066835032	3.93005577722319e-06	2.41945838573058	1
ENSG00000115657.12	ABCB6	2	219218557	2_129	0	0.0207539936356899	10.7939652286645	7.05004140497244e-07	1.19750125226405	1
ENSG00000198925.10	ATG9A	2	219225425	2_129	0	0.0104332168748446	4.66106770934751	1.53042700579561e-07	0.00256965628029824	2
ENSG00000163516.13	ANKZF1	2	219230067	2_129	0	0.0180599766600773	9.69427366869712	5.50987103838416e-07	-1.16604778678081	1
ENSG00000163521.15	GLB1L	2	219266168	2_129	0	0.0105021115545664	4.71239585981996	1.557497529822e-07	0.315441358731735	1
ENSG00000127824.13	TUBA4A	2	219278362	2_129	0	0.108098040840939	25.9473001664946	8.82711881867683e-06	-2.43612347569573	1
ENSG00000054356.13	PTPRN	2	219309183	2_129	0	0.0104292904647775	4.66030685117129	1.52960132070274e-07	0.211753255436083	1
ENSG00000123992.18	DNPEP	2	219399651	2_129	0	0.0122227196984939	6.10016238972634	2.34648737718234e-07	-0.526226797124745	2
ENSG00000072195.14	SPEG	2	219434550	2_129	0	0.0107736529444243	4.96261047904326	1.68260487671517e-07	0.178260441391949	2
ENSG00000123989.13	CHPF	2	219543916	2_129	0	0.070079024085004	21.6883651939298	4.78325832810844e-06	2.29211757794299	1
ENSG00000188760.10	TMEM198	2	219543916	2_129	0	0.070079024085004	21.6883651939298	4.78325832810844e-06	2.29211757794299	1
ENSG00000124006.14	OBSL1	2	219572251	2_129	0	0.0105865868541012	4.8305205148866	1.60938099855123e-07	-0.284848632179338	1
ENSG00000144589.21	STK11IP	2	219597759	2_130	0	0.026538475385719	8.63480959097062	7.21170093186377e-07	0.949924619491253	1
ENSG00000116106.11	EPHA4	2	221574191	2_130	0	0.0174593249418326	4.70198096474159	2.58355248191163e-07	0.0770039270414001	1
ENSG00000123983.13	ACSL3	2	222860739	2_131	0	0.0148762735465268	4.96141042410866	2.32278110253939e-07	0.221611932929511	1
ENSG00000152056.16	AP1S3	2	223837891	2_131	0	0.0186528298851366	7.08194905227568	4.15725343905356e-07	0.864226443791631	2
ENSG00000135900.3	MRPL44	2	223957073	2_131	0	0.0143980938214441	4.65542763554254	2.10947097048299e-07	0.0110553878503549	1
ENSG00000135919.12	SERPINE2	2	224015781	2_132	0	0.0189975290953499	4.71164405939769	2.81694628880644e-07	-0.074188461906398	2
ENSG00000124019.9	FAM124B	2	224401950	2_132	0	0.0218852678712002	6.92401489586631	4.76890678764751e-07	-0.977708560061647	2
ENSG00000144460.12	NYAP2	2	225377333	2_133	0	0.0242610506421301	10.3395567403682	7.89442492290421e-07	1.00116803284779	1
ENSG00000135905.18	DOCK10	2	225041976	2_133	0	0.0193847047932209	8.94950894995023	5.45968230263265e-07	-1.13597095161783	1
ENSG00000169047.5	IRS1	2	226794867	2_133	0	0.0511662972181143	17.7227051153794	2.85379632496364e-06	-1.89401177646839	1
ENSG00000144468.16	RHBDD1	2	226836102	2_133	0	0.0154973569340044	6.54446143736816	3.19183566015603e-07	0.9301251628952	2
ENSG00000169031.18	COL4A3	2	227198236	2_133	0	0.0139369725250341	5.55558614355264	2.43672940208946e-07	0.509920928770736	1
ENSG00000153820.12	SPHKAP	2	228222326	2_134	0	0.036235950261434	9.575816549135	1.09200454498471e-06	1.27503843842279	1
ENSG00000168958.19	MFF	2	227325269	2_134	0	0.0241349538255781	5.74607298941665	4.36442047237713e-07	0.64235429340373	3
ENSG00000168955.3	TM4SF20	2	227382118	2_134	0	0.036844944240971	9.73316058203615	1.12860187104974e-06	0.958374127675238	2
ENSG00000173744.17	AGFG1	2	227471599	2_134	0	0.0323838435224781	8.51473365771489	8.67777596527555e-07	-1.0803785374107	2
ENSG00000135917.13	SLC19A3	2	227718030	2_134	0	0.101480749977012	19.4211135255274	6.20249994007695e-06	-2.06395180128529	1
ENSG00000237412.6	PRSS56	2	232474063	2_136	0	0.0256592749341101	6.38113597437198	5.15289571046631e-07	0.730009214932427	1
ENSG00000135914.5	HTR2B	2	231125386	2_136	0	0.0492258790157837	12.5374281883229	1.94227585858072e-06	-1.48554020944282	1
ENSG00000135931.17	ARMC9	2	231199000	2_136	0	0.0214503796970075	4.69709581536237	3.17083305679072e-07	-0.0828003232395858	1
ENSG00000171596.6	NMUR1	2	231526615	2_136	0	0.0285013873931231	7.36996704746563	6.61059454465938e-07	0.680865894051125	3
ENSG00000187514.16	PTMA	2	231707301	2_136	0	0.0413067459100572	10.8738104439937	1.41355175728448e-06	1.68050086086857	1
ENSG00000156973.13	PDE6D	2	231779174	2_136	0	0.128750638850828	21.8071482982509	8.83603125346825e-06	-2.73002900079107	1
ENSG00000171551.11	ECEL1	2	232477438	2_136	0	0.026749869677377	6.77282214366149	5.70164686175463e-07	0.800061229515184	1
ENSG00000196811.11	CHRNG	2	232539584	2_136	0	0.0218341741920091	4.86366268197244	3.34202112984763e-07	-0.267157022864999	1
ENSG00000221944.6	TIGD1	2	232550122	2_136	0	0.0217731419741256	4.83737024281872	3.31466320103924e-07	-0.27969226245896	1
ENSG00000115468.11	EFHD1	2	232678627	2_136	0	0.0448424985077302	11.6521288029911	1.64438706817226e-06	-1.26941136562436	1
ENSG00000204120.14	GIGYF2	2	232697018	2_137	0	0.0206132699952915	5.40919280770652	3.50904006879043e-07	-0.381267817247549	2
ENSG00000182600.9	C2orf82	2	232856815	2_137	0	0.0242902627029714	6.93416629444006	5.30072700636463e-07	-0.73621000218544	1
ENSG00000066248.14	NGEF	2	232927497	2_137	0	0.0314826223566876	9.34075748649685	9.25469200931484e-07	-1.1863281596813	1
ENSG00000085978.21	ATG16L1	2	233217905	2_137	0	0.117817266606917	21.8218773816262	8.09114580881596e-06	-2.17061406311057	1
ENSG00000130147.15	SH3BP4	2	235045337	2_138	0	0.0305366733061229	5.0114492581235	4.81608378763223e-07	0.280886458098886	1
ENSG00000132321.16	IQCA1	2	236488292	2_139	0	0.0192204473123686	4.9366928303133	2.98612903196764e-07	0.279095421062986	1
ENSG00000198612.10	COPS8	2	237085776	2_140	0	0.0353778849793485	7.54070725844372	8.39562284195196e-07	-0.87219614403775	1
ENSG00000163359.15	COL6A3	2	237417057	2_140	0	0.0260850831875915	4.66815668071092	3.83218638786783e-07	-0.0585039456505565	1
ENSG00000124831.18	LRRFIP1	2	237628177	2_140	0	0.0397000618486755	8.63046081249058	1.07828643553959e-06	-1.06092667922026	1
ENSG00000177483.11	RBM44	2	237771415	2_140	0	0.0263170819639377	4.75147848364424	3.93527850802671e-07	0.248839728637325	3
ENSG00000132329.10	RAMP1	2	237859174	2_141	0	0.0310399211151962	4.93638027567397	4.8221219670415e-07	-0.248160536411749	1
ENSG00000184182.18	UBE2F	2	237966682	2_141	0	0.03027919966426	4.70245735715967	4.4810339202687e-07	-0.11811007703673	2
ENSG00000132330.16	SCLY	2	238060509	2_141	0	0.0592778606242722	11.0688825195173	2.06492971058866e-06	1.61170619926147	2
ENSG00000144488.14	ESPNL	2	238062486	2_141	0	0.030142111810087	4.65968653247252	4.4201738597073e-07	-0.101963208503571	3
ENSG00000168427.8	KLHL30	2	238139466	2_141	0	0.146615724623359	19.8549801956736	9.16133961734904e-06	-2.28455119427222	2
ENSG00000178752.15	ERFE	2	238160885	2_141	0	0.0306708125362506	4.82359492044758	4.65591544263356e-07	-0.231522005133635	1
ENSG00000132323.8	ILKAP	2	238201743	2_141	0	0.0303129947066007	4.71297071421031	4.4960647643215e-07	-0.284814007826743	2
ENSG00000204104.11	TRAF3IP1	2	238320731	2_141	0	0.0301305828308616	4.65608059315393	4.41506391671519e-07	-0.151689136180459	2
ENSG00000065802.11	ASB1	2	238426679	2_141	0	0.0403442384483487	7.41297867202424	9.41202877561476e-07	0.888316435119873	2
ENSG00000130414.11	NDUFA10	2	240025297	2_142	0	0.0195545638089019	5.17278683758393	3.18333019522596e-07	0.41078577468247	2
ENSG00000172428.10	COPS9	2	240136028	2_142	0	0.0198367727891118	5.30725941613834	3.31322026381447e-07	0.375576915768715	1
ENSG00000188542.9	DUSP28	2	240562434	2_142	0	0.0223955542538474	6.44652679621123	4.54356327893369e-07	-0.645146200654089	1
ENSG00000142327.12	RNPEPL1	2	240566275	2_142	0	0.0185479839991961	4.67695221110181	2.73003753773426e-07	-0.0764907529653995	1
ENSG00000144504.15	ANKMY1	2	240570295	2_142	0	0.0282016333582966	8.61478692746697	7.64588525677946e-07	0.913446837566138	1
ENSG00000142330.19	CAPN10	2	240586842	2_142	0	0.0400458013395212	11.9247429128186	1.50284775553289e-06	-1.39144692809431	2
ENSG00000178623.11	GPR35	2	240604569	2_142	0	0.0302862191204708	9.2866819636323	8.85145379295593e-07	1.04953761993681	1
ENSG00000172478.17	C2orf54	2	240882152	2_144	0	0.0216022323150622	4.68701580414396	3.18642737040245e-07	0.0392424501429644	2
ENSG00000172482.4	AGXT	2	240868126	2_144	0	0.0494015958823781	12.4949366175266	1.9426027976201e-06	1.56384235997815	1
ENSG00000162804.13	SNED1	2	240996740	2_144	0	0.0430069953035961	11.179605789476	1.51312415794624e-06	-1.44663605946871	1
ENSG00000122085.16	MTERF4	2	241094178	2_144	0	0.0402411393731712	10.5500775449823	1.33608747926193e-06	-1.24242634594809	3
ENSG00000115687.13	PASK	2	241109200	2_144	0	0.0215486479302893	4.663689470656	3.16270455948197e-07	0.141940029669482	2
ENSG00000146205.13	ANO7	2	241187616	2_144	0	0.0320387368824006	8.39638736860871	8.46597196779793e-07	-1.01770799448075	2
ENSG00000115677.16	HDLBP	2	241317232	2_144	0	0.0287204998391656	7.36575282303564	6.65760628565899e-07	-0.833254357730089	2
ENSG00000006607.13	FARP2	2	241356106	2_144	0	0.0328594984341383	8.63504821024615	8.92965480035789e-07	-1.27029584537067	1
ENSG00000176720.4	BOK	2	241558436	2_144	0	0.0336197075054332	8.85090232036474	9.36462632004074e-07	1.18400386376294	1
ENSG00000168397.16	ATG4B	2	241636141	2_144	0	0.02548726317017	6.2415384116106	5.00638015834401e-07	-0.780672496182562	2
ENSG00000168393.12	DTYMK	2	241686520	2_144	0	0.0218683710558391	4.80200955829292	3.30482470195294e-07	-0.169381117916061	1
ENSG00000168395.15	ING5	2	241691572	2_144	0	0.0218179855016986	4.78034885627648	3.28233734396111e-07	0.0540426929126146	1
ENSG00000180902.17	D2HGDH	2	241734345	2_144	0	0.0245009236264057	5.87030269365714	4.52638953282027e-07	0.71424564465783	4
ENSG00000154252.11	GAL3ST2	2	241773233	2_144	0	0.0280886107186829	7.1562342244833	6.32592122658494e-07	-0.746656141202291	2
ENSG00000204099.11	NEU4	2	241808501	2_144	0	0.132400869454615	22.0072426919923	9.16991781918875e-06	2.31806146352672	2
ENSG00000188011.5	RTP5	2	241869928	2_144	0	0.0245701147568223	5.8968049855124	4.55966487259457e-07	-0.506245421813262	1
ENSG00000216921.7	AC131097.4	2	241905213	2_144	0	0.0260825401756103	6.45874325432977	5.30159904879272e-07	-0.713464122981528	1
ENSG00000134121.9	CHL1	3	158893	3_1	0	0.0302031729316955	5.06842349919379	4.81764105053656e-07	-0.577612183557023	1
ENSG00000144619.14	CNTN4	3	2093954	3_2	0	0.0144900122034578	4.78698581840606	2.18293028337907e-07	0.205947405332445	1
ENSG00000091181.19	IL5RA	3	3111246	3_3	0	0.0309797258691109	8.90469146486516	8.681712914095e-07	0.952753188820109	1
ENSG00000072756.16	TRNT1	3	3126942	3_3	0	0.0402854176607184	11.3857875563665	1.44351041089785e-06	-1.37805615110222	3
ENSG00000113851.14	CRBN	3	3172005	3_3	0	0.209873249592632	27.4564104600023	1.81346767794892e-05	2.77946062378773	1
ENSG00000170364.12	SETMAR	3	4318187	3_3	0	0.0486478313461751	13.1741719869338	2.01695304212019e-06	1.45325899155182	1
ENSG00000144455.13	SUMF1	3	4445665	3_4	0	0.0232504054310188	5.83319957981943	4.26821551234132e-07	-0.776410313808316	2
ENSG00000150995.18	ITPR1	3	4489308	3_4	0	0.0251006816197812	6.55314606922714	5.17659677271068e-07	-0.845070332358033	1
ENSG00000134109.10	EDEM1	3	5193788	3_4	0	0.0224432175870388	5.50117142757975	3.88552110540774e-07	-0.467456190254911	1
ENSG00000182533.6	CAV3	3	8733693	3_7	0	0.0258979695002719	4.68332077318594	3.81705654512482e-07	-0.0868667567178491	2
ENSG00000125046.14	SSUH2	3	8744886	3_7	0	0.0792754315443283	15.3069533534002	3.81888294945053e-06	-1.67940956898536	1
ENSG00000134077.15	THUMPD3	3	9363240	3_7	0	0.0751537751582488	14.7934879661083	3.49889055184565e-06	-1.64419211450046	1
ENSG00000168137.15	SETD5	3	9397385	3_7	0	0.0304390823963591	6.2048239444951	5.94387945710796e-07	0.601564247476376	1
ENSG00000132164.9	SLC6A11	3	10798591	3_8	0	0.0306571852754139	5.6929723189443	5.4926297434392e-07	-0.54655030418977	1
ENSG00000163719.19	MTMR14	3	9649842	3_8	0	0.050131425598126	10.3465631341622	1.63235698042059e-06	-1.2196356558754	1
ENSG00000156983.15	BRPF1	3	9723993	3_8	0	0.0387543652217404	7.90610840173047	9.64256036063536e-07	-0.949863466172704	1
ENSG00000114026.21	OGG1	3	9749660	3_8	0	0.0297732951300566	5.41722411409777	5.07589557754402e-07	0.506245441360687	1
ENSG00000171148.13	TADA3	3	9793221	3_8	0	0.0354783578699044	7.07124212390724	7.89529191313796e-07	-0.853504251189465	1
ENSG00000214021.15	TTLL3	3	9808579	3_8	0	0.0297174930857989	5.39954488457183	5.04984792555638e-07	-0.451172104137957	1
ENSG00000156990.14	RPUSD3	3	9843931	3_8	0	0.0320720885376182	6.1184503386612	6.17557862291465e-07	0.550899730769593	1
ENSG00000171135.13	JAGN1	3	9890428	3_8	0	0.0461086106598567	9.55218787262597	1.38609777239221e-06	-1.05724205405195	2
ENSG00000163701.18	IL17RE	3	9902449	3_8	0	0.0365331664922892	7.34805782197536	8.44829081003524e-07	-0.886716093712394	1
ENSG00000163703.17	CRELD1	3	9933702	3_8	0	0.0311455410473814	5.8419777335917	5.72617676880444e-07	-0.537511863252633	2
ENSG00000125037.12	EMC3	3	10010880	3_8	0	0.0277799480088764	4.76444452886535	4.16536129531194e-07	-0.167653718562577	1
ENSG00000254999.3	BRK1	3	10115548	3_8	0	0.0274818870087199	4.66287595908233	4.03282508617286e-07	0.0993719525241616	2
ENSG00000134086.7	VHL	3	10140878	3_8	0	0.0346710337959194	6.85384121002326	7.47841916150801e-07	0.807543983322765	1
ENSG00000157014.10	TATDN2	3	10247632	3_8	0	0.0875461579331572	15.6847333758901	4.32138744206253e-06	-1.91481202806258	2
ENSG00000157087.17	ATP2B2	3	10690302	3_8	0	0.0714979585322979	13.7355831727456	3.09064923211633e-06	-1.5300251013708	1
ENSG00000157103.10	SLC6A1	3	10992288	3_9	0	0.0140503878140045	4.87062946768258	2.15368596207313e-07	-0.139982414814579	2
ENSG00000197548.12	ATG7	3	11271528	3_9	0	0.0137084352454315	17.2452248825579	7.43987640109799e-07	-3.74667053019239	3
ENSG00000144559.10	TAMM41	3	11847082	3_9	0	0.0137139022448312	4.67649571968333	2.01832251200956e-07	-0.0322761368774563	1
ENSG00000157152.16	SYN2	3	11999743	3_9	0	0.0209593341049027	8.48252035147231	5.5951452412289e-07	0.770259722098795	1
ENSG00000154743.17	TSEN2	3	12484157	3_9	0	0.0136826556878432	4.66262784709936	2.00775226849733e-07	-0.102616030522069	2
ENSG00000075975.15	MKRN2	3	12557284	3_9	0	0.0311972731873662	12.2623350585073	1.20392321335143e-06	1.69107732274099	1
ENSG00000225526.4	MKRN2OS	3	12561203	3_9	0	0.0137272292508704	4.69723149984351	2.02924191804861e-07	-0.137767792016036	1
ENSG00000088726.15	TMEM40	3	12769256	3_9	0	0.0597638913335971	18.3449254765047	3.45035509450948e-06	2.12935015733375	1
ENSG00000144712.11	CAND2	3	12796583	3_9	0	0.0149707072397691	5.45855911748685	2.57175332171642e-07	0.572618651585874	1
ENSG00000144713.12	RPL32	3	12841494	3_9	0	0.0174726227281246	6.75912775353922	3.71670188915913e-07	0.60093944286082	2
ENSG00000144711.13	IQSEC1	3	12974155	3_9	0	0.0136858128766972	4.65942555615255	2.00683630337949e-07	0.132640938711676	1
ENSG00000132182.11	NUP210	3	13419856	3_10	0	0.0771281214507857	21.9157269926743	5.31958324103944e-06	2.66337758302891	1
ENSG00000163517.14	HDAC11	3	13480018	3_10	0	0.0153961051219981	6.67479387664872	3.23413169283637e-07	0.67001217557323	1
ENSG00000163520.13	FBLN2	3	13548846	3_10	0	0.0359812710051074	14.6564273884577	1.65963885845898e-06	-1.74072333251877	1
ENSG00000163528.12	CHCHD4	3	14124463	3_10	0	0.0941728629600157	23.8428292650742	7.06630756169516e-06	2.53880478798853	1
ENSG00000170876.7	TMEM43	3	14124463	3_10	0	0.0795114819019605	22.2085286522028	5.55723302932078e-06	2.4247374482253	2
ENSG00000154767.14	XPC	3	14179017	3_10	0	0.055937619478722	18.8416916660197	3.31690357556228e-06	-2.25852046109284	2
ENSG00000170860.3	LSM3	3	14177502	3_10	0	0.0333592072758095	13.9419415079273	1.46368611123749e-06	1.88484824376464	1
ENSG00000131389.16	SLC6A6	3	14452570	3_10	0	0.0637467479139344	20.0888999330687	4.0301681171648e-06	2.03239028918522	1
ENSG00000144596.12	GRIP2	3	14520620	3_10	0	0.0129736498756057	5.07179218310391	2.07077349224318e-07	-0.454232890449914	2
ENSG00000154781.15	CCDC174	3	14652153	3_10	0	0.0127091345399428	4.87901096453224	1.95144692970337e-07	-0.167620625485777	3
ENSG00000131368.7	MRPS25	3	15063435	3_11	0	0.0212196795510374	5.03965250165254	3.36549063532327e-07	-0.277602012149782	1
ENSG00000131381.12	RBSN	3	15099772	3_11	0	0.0297884038888864	7.59523274741213	7.12028363797179e-07	0.229789959462123	2
ENSG00000131375.9	CAPN7	3	15197385	3_11	0	0.0206794603861403	5.07482832956223	3.30270307872268e-07	-0.709107073500183	2
ENSG00000206562.11	METTL6	3	15444611	3_11	0	0.0302826184298831	8.13812991186646	7.75580741245964e-07	-0.940840089039647	1
ENSG00000144597.13	EAF1	3	15429031	3_11	0	0.100365453278905	19.0050109363228	6.00290330631427e-06	-2.08263041402885	2
ENSG00000206561.12	COLQ	3	15520104	3_11	0	0.0204527931161352	4.69748747111675	3.02362014049825e-07	-0.324404732211174	1
ENSG00000131373.14	HACL1	3	15601536	3_11	0	0.0206287121907587	4.76092478521035	3.09081072640955e-07	-0.142576391649053	3
ENSG00000206560.11	ANKRD28	3	15857377	3_11	0	0.0204049693686642	4.66848357068681	2.99792494376078e-07	0.125036201253264	2
ENSG00000131386.17	GALNT15	3	16088510	3_11	0	0.0204231341595	4.66732227230956	2.99984733262211e-07	-0.0239724951918719	2
ENSG00000154814.13	OXNAD1	3	16265536	3_12	0	0.0793058891980171	16.9791060511269	4.23769048752196e-06	3.48487968086507	1
ENSG00000154822.17	PLCL2	3	16804782	3_12	0	0.022392320565477	4.85749393894827	3.42310596957997e-07	0.27174500464589	2
ENSG00000183960.8	KCNH8	3	19148202	3_14	0	0.0229457520708554	5.64677456637037	4.07766666037081e-07	0.510028482882224	1
ENSG00000163576.17	EFHB	3	19946945	3_14	0	0.0238269880510799	6.00096474158203	4.49986200622579e-07	0.532336037595035	1
ENSG00000144566.10	RAB5A	3	19943734	3_14	0	0.0234847068761808	5.86495859379698	4.33470022143733e-07	0.452874976644644	2
ENSG00000183977.13	PP2D1	3	20012243	3_14	0	0.0207568369147164	4.70505129259218	3.07350914089867e-07	0.0819610722366511	1
ENSG00000114166.7	KAT2B	3	20031701	3_14	0	0.141256650076893	23.0391292527867	1.02419803336455e-05	-2.57805646618641	1
ENSG00000129810.14	SGO1	3	20200651	3_15	0	0.133085295349718	24.4461317547202	1.02388031770963e-05	-2.8515962472339	1
ENSG00000151789.10	ZNF385D	3	22837814	3_17	0	0.0209032550359475	5.2398577528934	3.44700878543834e-07	-0.243801228172785	1
ENSG00000182247.9	UBE2E2	3	23202760	3_17	0	0.0514414660522188	14.5281511996208	2.35197478784467e-06	-2.51344186528879	1
ENSG00000197885.10	NKIRAS1	3	23946622	3_18	0	0.0207581214080289	6.17198387905373	4.03201189252675e-07	-0.924033249483396	1
ENSG00000151090.17	THRB	3	24494993	3_18	0	0.0180225266538402	4.84590394974443	2.74852348345634e-07	-0.172618509170016	1
ENSG00000077092.18	RARB	3	25174179	3_18	0	0.0199709427709172	5.80902170236436	3.65098912910411e-07	0.59810739558758	1
ENSG00000077097.15	TOP2B	3	25664786	3_19	0	0.0266250597113513	4.68052801670461	3.92188101252582e-07	0.178623438706434	1
ENSG00000151093.7	OXSM	3	25782726	3_19	0	0.0395870202115269	8.42303363867174	1.04937405318727e-06	-1.07521345027949	1
ENSG00000163491.16	NEK10	3	27360194	3_20	0	0.0214925330947642	15.3757274484523	1.0399973911955e-06	-4.14643915851473	2
ENSG00000033867.16	SLC4A7	3	27485114	3_20	0	0.0144753125622586	12.24037044204	5.57611196165463e-07	3.58269994552993	1
ENSG00000163508.12	EOMES	3	27723132	3_20	0	0.0402655215910738	13.9097495481286	1.76263184965917e-06	-1.62338727599637	1
ENSG00000187118.12	CMC1	3	28241610	3_21	0	0.0797009349986765	11.9203086581669	2.98992222136848e-06	1.42148082687196	1
ENSG00000163512.13	AZI2	3	28348860	3_21	0	0.0510918221670518	7.66795202037952	1.2329337821419e-06	1.15806370608671	2
ENSG00000206559.7	ZCWPW2	3	28348550	3_21	0	0.0597923567498991	9.1659416360599	1.7247721578707e-06	-1.23781135618395	1
ENSG00000144642.21	RBMS3	3	28575079	3_21	0	0.0601605007521654	9.22453155975655	1.74648450637634e-06	-1.19076212955637	1
ENSG00000163527.9	STT3B	3	31531267	3_23	0	0.0585048689679589	12.8282073113505	2.3619296306085e-06	-1.60396303679426	1
ENSG00000144645.13	OSBPL10	3	32078058	3_23	0	0.0248304303237581	4.71913935472843	3.68770372475843e-07	-0.132859868532734	1
ENSG00000152642.10	GPD1L	3	32066459	3_23	0	0.0253490239826177	4.91355735983608	3.91982109916642e-07	-0.231420150931048	3
ENSG00000170293.8	CMTM8	3	32238241	3_23	0	0.029262987965914	6.26526339011704	5.76988258804851e-07	-0.673801804750202	1
ENSG00000091317.7	CMTM6	3	32503449	3_24	0	0.0539291749648907	10.6559021050537	1.80851856792421e-06	-1.45130580889048	1
ENSG00000144635.8	DYNC1LI1	3	32562090	3_24	0	0.0924699278060824	15.8286437255964	4.60631036139309e-06	1.89034463403413	1
ENSG00000182973.18	CNOT10	3	32684690	3_24	0	0.0286071528298473	4.65549936948105	4.19131095004318e-07	-0.00780668569204064	2
ENSG00000188167.8	TMPPE	3	33097052	3_24	0	0.0289422952159324	4.76521656806044	4.34034834119028e-07	0.234565776762758	2
ENSG00000170266.15	GLB1	3	33097271	3_24	0	0.0286790229770776	4.67913453464291	4.2231728579927e-07	-0.137352397464988	1
ENSG00000170275.14	CRTAP	3	33113893	3_24	0	0.118013316171682	18.2035453468672	6.76076698472841e-06	-2.02907800563242	1
ENSG00000173705.8	SUSD5	3	33218930	3_25	0	0.0211178949037181	4.89375311683095	3.2523827868722e-07	-0.720563166571708	2
ENSG00000153558.13	FBXL2	3	33341093	3_25	0	0.0430740078624298	11.6133882911403	1.57428444193315e-06	-2.21699169809429	1
ENSG00000153560.11	UBP1	3	33440884	3_25	0	0.145130940868956	23.3310684528161	1.06562306565306e-05	-3.29752038694624	1
ENSG00000144681.10	STAC	3	36363069	3_26	0	0.0373978139330911	5.78504370946541	6.80866293552202e-07	0.472529218109945	1
ENSG00000168016.13	TRANK1	3	36848970	3_27	0	0.026164762791676	10.06625970572	8.28884285955708e-07	1.83353882415657	2
ENSG00000178567.7	EPM2AIP1	3	36993455	3_27	0	0.0215991618913286	8.19117463204083	5.56790809738332e-07	-1.61641874732074	1
ENSG00000076242.14	MLH1	3	36993455	3_27	0	0.0215991618913286	8.19117463204083	5.56790809738332e-07	-1.61641874732074	1
ENSG00000093167.17	LRRFIP2	3	37188257	3_27	0	0.054511297886694	19.2314235950158	3.29918698229795e-06	-2.8429309897514	1
ENSG00000144674.16	GOLGA4	3	37242640	3_27	0	0.0503499974615077	16.1326689121902	2.55631664361777e-06	2.08560263048269	2
ENSG00000144677.14	CTDSPL	3	37909431	3_27	0	0.0249746320541212	9.26734297001775	7.28388881951258e-07	1.43144477028407	1
ENSG00000136059.14	VILL	3	37991971	3_27	0	0.0444815758780676	13.7215208124349	1.92084086803252e-06	-1.43001830010088	1
ENSG00000187091.13	PLCD1	3	38029646	3_27	0	0.0250979937492154	9.42077397167634	7.44105585622538e-07	1.27641101886439	1
ENSG00000172940.11	SLC22A13	3	38266019	3_27	0	0.0160146123871192	4.68201304322047	2.35970669381384e-07	0.198827363702317	1
ENSG00000144671.10	SLC22A14	3	38281798	3_27	0	0.015998518200915	4.71287484958373	2.37287379733063e-07	0.234813212538644	1
ENSG00000093217.9	XYLB	3	38346523	3_28	0	0.0281034394989909	8.16177805371395	7.2186041949666e-07	0.967779780221264	1
ENSG00000114739.13	ACVR2B	3	38454810	3_28	0	0.0273061604501202	7.89079008055516	6.78094312008208e-07	0.861412242772292	1
ENSG00000183873.15	SCN5A	3	38653683	3_28	0	0.0486294582346012	13.345815948997	2.04245988814751e-06	1.5257204793249	1
ENSG00000168356.11	SCN11A	3	38947836	3_28	0	0.0271453146652039	7.83519575900996	6.69350674867339e-07	1.027321429508	1
ENSG00000114745.13	GORASP1	3	39105193	3_28	0	0.0260002879111529	7.429546896046	6.07924238079169e-07	0.727257097155782	2
ENSG00000168026.18	TTC21A	3	39107217	3_28	0	0.0371090241662044	10.7842087827372	1.25943800654591e-06	-1.39042689521869	4
ENSG00000144655.14	CSRNP1	3	39154473	3_28	0	0.0216842039430606	5.72314628057398	3.90559587429064e-07	0.549538116796823	1
ENSG00000168334.8	XIRP1	3	39192679	3_28	0	0.0830201393390606	18.4607559350724	4.82327375905292e-06	-1.97024090433597	1
ENSG00000144659.10	SLC25A38	3	39336163	3_28	0	0.0193616928182613	4.65961063032055	2.83923883497836e-07	0.0612626440822838	3
ENSG00000168028.13	RPSA	3	39406933	3_28	0	0.0547304931713896	14.469953947641	2.49232965036377e-06	-1.7180479488375	2
ENSG00000114784.3	EIF1B	3	40309993	3_29	0	0.0224174525424028	4.7215462608107	3.3310371931898e-07	0.0411895851580419	1
ENSG00000168032.8	ENTPD3	3	40387447	3_29	0	0.022466953965531	4.74227018059468	3.35304562144083e-07	-0.227673707583901	1
ENSG00000177873.12	ZNF619	3	40477330	3_29	0	0.0242491472511008	5.45974551333222	4.16656196008012e-07	0.517371359214115	1
ENSG00000172888.11	ZNF621	3	40524103	3_29	0	0.0231495081604757	5.02349871535755	3.65979734339485e-07	0.375428402230251	2
ENSG00000008324.11	SS18L2	3	42557488	3_31	0	0.0190912693798362	4.73261211223064	2.84344407009418e-07	-0.189431016589686	1
ENSG00000114857.17	NKTR	3	42601933	3_31	0	0.0191299302313119	4.75159293788149	2.86062933556359e-07	-0.203840997709526	1
ENSG00000093183.13	SEC22C	3	42601933	3_31	0	0.0191299302313119	4.75159293788149	2.86062933556359e-07	-0.203840997709526	1
ENSG00000114853.13	ZBTB47	3	42653821	3_31	0	0.0708673385584671	17.1438259694809	3.82351542125872e-06	-1.93327428726532	1
ENSG00000010282.14	HHATL	3	42701146	3_31	0	0.0195950742922847	4.97702732984716	3.06920511726324e-07	0.175330044191342	1
ENSG00000244607.5	CCDC13	3	42773176	3_31	0	0.0189676120333362	4.67164641358118	2.78863450120956e-07	0.0901545845834039	2
ENSG00000181061.13	HIGD1A	3	42800848	3_31	0	0.0396535143336122	11.6164036087709	1.44964729635322e-06	-1.36575725592968	2
ENSG00000144648.15	ACKR2	3	42802658	3_31	0	0.0204635290493218	5.38406756387036	3.46736856174186e-07	0.348340703227063	2
ENSG00000180432.5	CYP8B1	3	42876414	3_31	0	0.04607731319018	13.0389939013653	1.89077653051749e-06	1.69836194258156	1
ENSG00000182983.14	ZNF662	3	42905991	3_31	0	0.019775054946241	5.06283339494828	3.15079616838076e-07	0.413937617961092	2
ENSG00000144649.8	FAM198A	3	43025276	3_31	0	0.0583550018978765	15.2860651985403	2.80726084855543e-06	-1.68111043319066	1
ENSG00000144647.5	POMGNT2	3	43106160	3_31	0	0.0201761756955848	5.25131329472489	3.3343850798709e-07	-0.148599506604184	2
ENSG00000160746.12	ANO10	3	43691004	3_31	0	0.0189360975846381	4.6560442865708	2.77470335444719e-07	-0.0021375695452814	2
ENSG00000179152.19	TCAIM	3	44338357	3_31	0	0.0193594218027643	4.86348503188092	2.96311795173667e-07	0.106391254136276	1
ENSG00000225873.3	LINC00694	3	44439661	3_31	0	0.018936658183767	4.65632192437601	2.77495095814651e-07	-0.0838342347316358	2
ENSG00000196345.12	ZKSCAN7	3	44555404	3_31	0	0.0189443036876142	4.66010834240301	2.77832875921836e-07	-0.156931713020281	1
ENSG00000144792.9	ZNF660	3	44562235	3_31	0	0.0203296672632314	5.32245269279861	3.4052660948056e-07	-0.376016771446261	2
ENSG00000186448.14	ZNF197	3	44584405	3_31	0	0.018992747864001	4.68406809848998	2.79975466469126e-07	-0.100496845127861	1
ENSG00000196653.11	ZNF502	3	44712685	3_31	0	0.0196997883613892	5.02701709340141	3.11659877858638e-07	-0.0444422175455607	2
ENSG00000186446.11	ZNF501	3	44713292	3_31	0	0.0388960628720859	11.4338131269286	1.39960571464937e-06	1.09116171090902	2
ENSG00000163807.5	KIAA1143	3	44761638	3_31	0	0.147687927698976	24.2938176741469	1.129145058187e-05	2.63179462576728	1
ENSG00000169964.7	TMEM42	3	44861352	3_31	0	0.161574472474741	25.1893348764775	1.28085043607836e-05	-2.80793708900393	2
ENSG00000075914.12	EXOSC7	3	44975034	3_31	0	0.0202779226971274	5.29852316710606	3.38132779419033e-07	0.304935950088289	1
ENSG00000163815.5	CLEC3B	3	45002501	3_31	0	0.0189629250227922	4.6693269505612	2.78656120364795e-07	-0.0459400400892002	2
ENSG00000183625.14	CCR3	3	46162887	3_32	0	0.0256630410819853	4.76043984739694	3.84471520018843e-07	-0.136974987194742	1
ENSG00000163823.3	CCR1	3	46208857	3_32	0	0.0352225425846585	7.74489837804448	8.58510083065907e-07	0.806259920889438	1
ENSG00000163825.3	RTP3	3	46498374	3_32	0	0.0308960880368125	6.50816650178956	6.32806778821114e-07	-0.520702690863169	1
ENSG00000163814.7	CDCP1	3	45146179	3_32	0	0.124787308420977	19.8784139322894	7.8065855041587e-06	-2.19833597116882	1
ENSG00000249992.1	TMEM158	3	45226624	3_32	0	0.0257008517183988	4.77429140012812	3.86158334230629e-07	0.33102104097524	2
ENSG00000011376.9	LARS2	3	45469534	3_32	0	0.0656896467988755	13.6658445810578	2.82515563529653e-06	-1.89973025938369	1
ENSG00000144791.9	LIMD1	3	45646827	3_32	0	0.025752842924462	4.79330071576867	3.88480146348754e-07	0.00898974119757516	1
ENSG00000211456.10	SACM1L	3	45689445	3_32	0	0.106505165329146	18.3284414853654	6.14334891338715e-06	-2.03956179179238	1
ENSG00000163818.16	LZTFL1	3	45916197	3_32	0	0.029593752956346	6.10223512988814	5.68326563679594e-07	0.493906410727857	2
ENSG00000172215.5	CXCR6	3	45940684	3_32	0	0.0266560201459042	5.1176662957096	4.29315180543597e-07	-0.285976303024112	1
ENSG00000163820.14	FYCO1	3	45962815	3_32	0	0.0349651919468131	7.6756297771013	8.44615232126177e-07	0.95779362818199	2
ENSG00000121807.5	CCR2	3	46352928	3_32	0	0.0278322228833625	5.52415944887054	4.83863734285635e-07	0.582094595863021	1
ENSG00000160791.13	CCR5	3	46370817	3_32	0	0.0282779621516501	5.67378495956462	5.04928581050655e-07	-0.62445663549846	2
ENSG00000121797.9	CCRL2	3	46406481	3_32	0	0.0343430507975465	7.50610372950813	8.11264379596011e-07	-1.01705865714309	1
ENSG00000241186.9	TDGF1	3	46575847	3_32	0	0.0264065615965304	5.0291771335769	4.17943678939244e-07	0.414925827626469	1
ENSG00000178038.16	ALS2CL	3	46693608	3_33	0	0.283772874025803	30.1769585291776	2.69497858443393e-05	2.89429250822741	3
ENSG00000181585.3	TMIE	3	46700908	3_33	0	0.0439996669256522	14.3003692195877	1.98018430161605e-06	-1.8644034028643	1
ENSG00000188086.13	PRSS45	3	46744963	3_33	0	0.0178818669075519	6.11491679502093	3.44121956857563e-07	-0.587426236145955	4
ENSG00000178055.11	PRSS42	3	46835174	3_33	0	0.01521851329276	4.83183540609251	2.31415973854136e-07	-0.196480789962994	1
ENSG00000160801.13	PTH1R	3	46877309	3_33	0	0.0206039795287343	7.40302423713088	4.80030966825181e-07	1.06498604191026	1
ENSG00000160796.16	NBEAL2	3	46979634	3_33	0	0.0151240148786068	4.72292900372711	2.24795434590823e-07	-0.158860613163179	2
ENSG00000160799.11	CCDC12	3	46982458	3_33	0	0.0153564905436684	5.25746073943023	2.54083807375417e-07	-0.829986677581483	1
ENSG00000181555.20	SETD2	3	47164415	3_33	0	0.0175228697861057	6.5063150125622	3.58797405390686e-07	-1.06190789485363	2
ENSG00000114648.11	KLHL18	3	47281510	3_33	0	0.0234855583731569	8.21688043393455	6.07318948231716e-07	0.353016378907449	1
ENSG00000076201.14	PTPN23	3	47380662	3_33	0	0.0186749542463071	6.38880097402445	3.75480925113984e-07	-0.0568758413586133	1
ENSG00000114650.18	SCAP	3	47476835	3_33	0	0.0197530723376647	6.82797393492632	4.24458741845228e-07	-0.140468114245647	1
ENSG00000163832.15	ELP6	3	47513447	3_33	0	0.0183323929922522	6.38487439081763	3.68366807463118e-07	-0.796264305472925	1
ENSG00000114646.9	CSPG5	3	47580841	3_33	0	0.13904694975163	26.8947703422647	1.17689652383999e-05	3.33352613333819	1
ENSG00000229453.2	SPINK8	3	48335786	3_34	0	0.0235558790310985	21.6870370007463	1.60771294816914e-06	4.82587608803873	1
ENSG00000173473.10	SMARCC1	3	47781387	3_34	0	0.0161086773479782	14.0185111544356	7.10674525217107e-07	3.18602232963615	1
ENSG00000164045.11	CDC25A	3	48131579	3_34	1	0.103414071753637	26.3966601040188	8.5908787994907e-06	5.01288256044244	1
ENSG00000164048.13	ZNF589	3	48241756	3_34	0	0.0227580785227172	21.0965693110606	1.51097194981358e-06	4.7570470385424	2
ENSG00000172113.8	NME6	3	48301800	3_34	0	0.0254064505010545	22.2355099837905	1.77787025110267e-06	-4.87397845888845	1
ENSG00000164051.13	CCDC51	3	48440024	3_34	0	0.0252469686874065	8.43624423426388	6.70297129294277e-07	-0.689461196844623	1
ENSG00000232112.3	TMA7	3	48440024	3_34	0	0.0252469686874065	8.43624423426389	6.70297129294278e-07	-0.689461196844622	1
ENSG00000164053.19	ATRIP	3	48446788	3_34	0	0.0156870962002577	4.95679610084213	2.44710490753768e-07	0.4683309102052	1
ENSG00000213689.11	TREX1	3	48465783	3_34	0	0.0222099271769335	7.51075036488913	5.24975983459891e-07	-0.621485929215807	2
ENSG00000114268.11	PFKFB4	3	48562511	3_34	0	0.0160057504936136	5.918490338095	2.9812332700898e-07	0.856097891368827	2
ENSG00000145040.3	UCN2	3	48564341	3_34	0	0.0262883475289172	10.7325781222857	8.87925072728904e-07	-1.63138585620109	1
ENSG00000114270.17	COL7A1	3	48595323	3_34	0	0.0322000763774013	12.5152694455821	1.26825352955903e-06	-1.755011479617	1
ENSG00000008300.16	CELSR3	3	48662086	3_34	0	0.0204477045573519	8.42196919537399	5.41959937241155e-07	1.71534801400601	1
ENSG00000068745.14	IP6K2	3	48694528	3_34	0	0.021775559405489	8.21530059690531	5.62991390137845e-07	1.07309026146673	2
ENSG00000114302.15	PRKAR2A	3	48847779	3_34	0	0.0203537121384987	8.39096009638498	5.37482412078052e-07	1.74265028469255	1
ENSG00000221883.2	ARIH2OS	3	48919714	3_34	0	0.0314793764653217	16.5491612193839	1.63949871979672e-06	-3.69922947788487	1
ENSG00000177479.19	ARIH2	3	48919429	3_34	0	0.0314793764653217	16.5491612193839	1.63949871979672e-06	3.69922947788487	1
ENSG00000178467.17	P4HTM	3	48997446	3_34	0	0.0189326929701761	10.0435888009802	5.98425773043478e-07	2.81048271873182	1
ENSG00000178252.17	WDR6	3	49007280	3_34	0	0.0333395946702615	16.1301423405624	1.69241742860192e-06	-3.41521918083457	2
ENSG00000178057.14	NDUFAF3	3	49023895	3_34	0	0.0177487701151894	9.14155679298157	5.10619504439214e-07	2.70033388407063	1
ENSG00000198218.10	QRICH1	3	49088219	3_34	0	0.0175112997554708	8.93769135260281	4.92552705543619e-07	-2.67167674183389	1
ENSG00000177352.9	CCDC71	3	49165349	3_34	0	0.0545944436071904	21.4960580511495	3.69331410163325e-06	-3.89150670025693	1
ENSG00000185909.14	KLHDC8B	3	49171625	3_34	0	0.0233629766223962	9.74754100373167	7.16691442424112e-07	-1.87208623525319	1
ENSG00000173421.16	CCDC36	3	49199901	3_34	0	0.0497400483086641	20.4814394767875	3.20608958189792e-06	3.82604134623582	1
ENSG00000188315.7	C3orf62	3	49282750	3_35	0	0.0153848858737436	15.5984850954113	7.5524120230176e-07	2.56639270947631	1
ENSG00000114316.12	USP4	3	49340655	3_35	0	0.0114797075768839	12.6987009587032	4.58774314759871e-07	-2.38323314865185	1
ENSG00000233276.3	GPX1	3	49358324	3_35	1	0.0975672826426876	40.4424275869773	1.24179640952908e-05	-4.05286145761972	1
ENSG00000067560.10	RHOA	3	49413431	3_35	0	0.0104933559469496	15.5758623464732	5.14369819993558e-07	1.59887639542454	1
ENSG00000145022.4	TCTA	3	49412205	3_35	0	0.0116544728240553	25.6296764472985	9.400365302856e-07	3.5119828493207	2
ENSG00000145020.15	AMT	3	49422917	3_35	0	0.0115826437534388	12.8314714343843	4.67727746800669e-07	2.39718064753078	1
ENSG00000145029.13	NICN1	3	49429438	3_35	0	0.0118967905480452	13.2529323665857	4.96193157325098e-07	2.45310750978554	1
ENSG00000164062.12	APEH	3	49671714	3_35	0	0.012847928105028	31.4514007080493	1.27169236295828e-06	4.05248486632138	2
ENSG00000173531.15	MST1	3	49689668	3_35	0	0.0119467147679678	7.13708003895519	2.68335440314061e-07	0.925321313273332	1
ENSG00000164068.15	RNF123	3	49696796	3_35	0	0.0355923674335231	35.0123822976815	3.921818688237e-06	-4.14947478863413	1
ENSG00000173540.12	GMPPB	3	49724180	3_35	0	0.0356071709230827	35.0264393379046	3.92502505816373e-06	-4.15054358215221	1
ENSG00000185614.4	FAM212A	3	49803410	3_35	0	0.50819874463014	19.1408014661084	3.06127736434192e-05	-3.17266697766731	1
ENSG00000183763.8	TRAIP	3	49856597	3_35	0	0.018778028404042	19.584809426262	1.15738624122465e-06	-2.51868868838544	1
ENSG00000164078.12	MST1R	3	49903379	3_35	0	0.0100200299025314	4.81288411026107	1.51769112905689e-07	-0.292155316842476	1
ENSG00000004534.14	RBM6	3	49937901	3_35	0	0.0120779931055713	15.2588708289304	5.7999753479303e-07	2.03661392238069	1
ENSG00000001617.11	SEMA3F	3	50152913	3_35	0	0.0187759740984365	15.5946068102475	9.21479929582345e-07	2.35743186502752	1
ENSG00000012171.19	SEMA3B	3	50267802	3_35	0	0.0327269799428613	15.8253158511242	1.62992376004452e-06	1.88927555793696	1
ENSG00000179564.3	LSMEM2	3	50278688	3_35	0	0.0285811678088418	14.5695339192718	1.31049268882003e-06	-1.7941906525052	1
ENSG00000214706.10	IFRD2	3	50295266	3_35	0	0.0370004937164499	17.1906660851243	2.00174705106538e-06	-2.36645137704047	1
ENSG00000186792.16	HYAL3	3	50295266	3_35	0	0.0370004937164498	17.1906660851243	2.00174705106538e-06	2.36645137704047	1
ENSG00000243477.5	NAT6	3	50298716	3_35	0	0.0117858516878007	6.43067306065164	2.38520865026327e-07	-0.440935741234966	2
ENSG00000114378.16	HYAL1	3	50299601	3_35	0	0.0139360054972761	8.40151653782229	3.68472405246032e-07	0.946828953275047	1
ENSG00000068028.17	RASSF1	3	50343230	3_35	0	0.0347381880809246	16.3804367901084	1.79077743808884e-06	1.92458610719537	1
ENSG00000007402.11	CACNA2D2	3	50504338	3_35	0	0.0102007382617687	5.74614575148303	1.84466375953891e-07	-0.945194490860004	1
ENSG00000114735.9	HEMK1	3	50569633	3_35	0	0.0101782921426467	5.32874409771162	1.70690264103404e-07	0.393508777697233	1
ENSG00000114738.10	MAPKAPK3	3	50611291	3_35	0	0.014097769966127	8.8278972743269	3.91666714055717e-07	1.5288314034738	2
ENSG00000114737.15	CISH	3	50612068	3_35	0	0.0140440348177252	8.60329430274106	3.80246872532942e-07	1.43523059300758	1
ENSG00000088538.12	DOCK3	3	50673652	3_35	0	0.0106618734744818	5.79168931096592	1.94333536751787e-07	-0.896751657813177	1
ENSG00000164080.13	RAD54L2	3	51589531	3_35	0	0.0118097353840705	6.48383204506659	2.40979942744995e-07	0.134987576478167	1
ENSG00000164081.12	TEX264	3	51669048	3_35	0	0.0338265802083385	15.8090462551042	1.68295590666244e-06	-1.91322746692585	2
ENSG00000164082.14	GRM2	3	51706404	3_35	0	0.0296125053372154	14.1906016538011	1.322467277238e-06	1.50491182629697	1
ENSG00000114767.6	RRP9	3	51941930	3_36	0	0.0625622427926729	28.6577856096449	5.64240054007494e-06	-2.46902259929705	1
ENSG00000041880.14	PARP3	3	51941929	3_36	0	0.0646013763761183	28.9552758394035	5.8867887503403e-06	2.48356163548443	1
ENSG00000180929.5	GPR62	3	51956801	3_36	0	0.00985274683146398	13.2820391837609	4.11842398469195e-07	1.92292834220485	1
ENSG00000248487.8	ABHD14A	3	51972037	3_36	0	0.0492161152977193	27.775436527534	4.30206728029733e-06	-2.37697365804487	1
ENSG00000243989.8	ACY1	3	51982820	3_36	0	0.00511918921198473	6.56799815845312	1.05814011207062e-07	-0.917599629568622	1
ENSG00000162244.10	RPL29	3	52005208	3_36	0	0.0050184549685568	6.10471694995507	9.64149848912521e-08	0.497820643909799	1
ENSG00000164087.7	POC1A	3	52154292	3_36	0	0.0159282556881247	16.8752142152322	8.45914533922768e-07	1.82294811002752	1
ENSG00000247596.8	TWF2	3	52239094	3_36	0	0.00512121716036362	6.86930708170952	1.10712102150274e-07	0.68345819900039	2
ENSG00000164088.17	PPM1M	3	52245578	3_36	0	0.0139467843178399	18.0331972173425	7.91508878413321e-07	2.96075468996881	2
ENSG00000168237.17	GLYCTK	3	52291743	3_36	0	0.0196918501733723	22.2671884305773	1.3799421513409e-06	3.36625151055187	1
ENSG00000114841.17	DNAH1	3	52317537	3_36	0	0.00438002895202005	4.96429480606486	6.84295240246444e-08	0.736171021606826	2
ENSG00000010318.20	PHF7	3	52414035	3_36	0	0.00486610623513761	5.71121761191589	8.74619725686274e-08	-0.0237087601493805	1
ENSG00000010319.6	SEMA3G	3	52444898	3_36	0	0.00876927172318165	12.71664098057	3.50949728924783e-07	-2.00445821245379	1
ENSG00000114854.7	TNNC1	3	52454186	3_36	0	0.00487019657944288	5.71652143656812	8.7616782626453e-08	-0.172728159634732	2
ENSG00000010322.15	NISCH	3	52455611	3_36	0	0.00447818694993007	5.12431401035916	7.22182447067046e-08	-0.719281758775622	1
ENSG00000010327.10	STAB1	3	52495757	3_36	0	0.00445458530439336	5.17195154003945	7.25054580754116e-08	0.0157632639713126	1
ENSG00000168273.7	SMIM4	3	52533172	3_36	0	0.00789251694024074	13.7212541019846	3.40814688221899e-07	-2.8348780881633	1
ENSG00000168268.10	NT5DC2	3	52533447	3_36	0	0.0093098352658425	15.2548195093435	4.46949075832714e-07	3.08184257213936	3
ENSG00000163938.16	GNL3	3	52686064	3_36	0	0.0099991959666349	15.7358841724826	4.95182403837314e-07	3.23698385660826	1
ENSG00000163939.18	PBRM1	3	52685800	3_36	0	0.00556472955622134	10.2553707901352	1.79599202357403e-07	2.41999756966903	1
ENSG00000016864.18	GLT8D1	3	52705620	3_36	0	0.748582167349905	25.8917861209769	6.09972789359098e-05	4.477635240274	2
ENSG00000114904.12	NEK4	3	52770471	3_36	0	0.0186837015970071	17.2889803457073	1.01657933399962e-06	3.40415824337335	1
ENSG00000055955.15	ITIH4	3	52830844	3_36	0	0.00636625774255062	8.03977496654779	1.61078317280505e-07	-0.499620264323309	1
ENSG00000272573.5	MUSTN1	3	52839968	3_36	0	0.0914362624417256	32.1550993032859	9.25288776454426e-06	3.15060553457827	1
ENSG00000213533.11	TMEM110	3	52897955	3_36	0	0.00468506584743544	6.07539699062462	8.957758187273e-08	-0.878739766639018	1
ENSG00000163935.13	SFMBT1	3	53047596	3_36	0	0.0398774916594069	27.7654877299546	3.48451319376193e-06	-3.58023580789303	1
ENSG00000163933.9	RFT1	3	53069780	3_36	0	0.0330785367830263	26.6418378547225	2.77344427904876e-06	3.47652874414203	2
ENSG00000163931.15	TKT	3	53255618	3_36	0	0.0276429988730973	21.8667130239455	1.90229398679251e-06	-2.48102037303166	2
ENSG00000157388.15	CACNA1D	3	53328538	3_36	0	0.0055635652728564	7.2144381879821	1.26317836331962e-07	1.40281932469171	1
ENSG00000272886.5	DCP1A	3	53346026	3_36	0	0.00997561246688328	12.630705789945	3.96530102354998e-07	1.92206446653091	2
ENSG00000016391.10	CHDH	3	53846340	3_36	0	0.00515674821317891	6.49912775266851	1.05472678316543e-07	-0.7038449926295	1
ENSG00000056736.9	IL17RB	3	53855822	3_36	0	0.00438763337221626	4.94031629135159	6.82172266257479e-08	0.067772261077856	1
ENSG00000113812.13	ACTR8	3	53881831	3_36	0	0.141005643279286	37.3509241222536	1.65747436159235e-05	3.18480054229061	1
ENSG00000144771.7	LRTM1	3	54966843	3_37	0	0.0283123212526057	4.74752919548488	4.23011423109363e-07	0.212749162709026	1
ENSG00000157445.14	CACNA2D3	3	54121968	3_37	0	0.0288088777647164	4.91129369461485	4.45277981440931e-07	-0.149984459579216	2
ENSG00000180376.16	CCDC66	3	56552343	3_39	0	0.0262609360393584	7.34952750195749	6.07405325026313e-07	-1.12826034176299	5
ENSG00000163946.13	FAM208A	3	56682894	3_39	0	0.0249139387896806	6.85415637637021	5.37409544540073e-07	-1.20563949509324	1
ENSG00000163947.11	ARHGEF3	3	57079049	3_39	0	0.0217599659983724	5.58203160826734	3.82260547460417e-07	-0.498537268549005	1
ENSG00000163666.8	HESX1	3	57222733	3_39	0	0.0789264116692161	17.7997149464486	4.42124294094835e-06	2.07421935991501	2
ENSG00000239388.8	ASB14	3	57292855	3_39	0	0.0868175640029573	18.7184211512619	5.11429510355177e-06	2.60443665985487	2
ENSG00000168374.10	ARF4	3	57598389	3_39	0	0.0339553272723216	9.77133440325083	1.04416894059454e-06	-1.50371745634146	2
ENSG00000174839.12	DENND6A	3	57687547	3_39	0	0.176349174097068	25.6884197616467	1.42567256708812e-05	-3.26328456078496	1
ENSG00000163681.14	SLMAP	3	57755619	3_39	0	0.061652723179465	15.4318742342576	2.99419384273684e-06	-2.4450356874826	1
ENSG00000136068.14	FLNB	3	58125384	3_39	0	0.0524320868624004	13.8876946557772	2.2915866126318e-06	1.49506125378549	1
ENSG00000163687.13	DNASE1L3	3	58214627	3_40	0	0.0262902199536593	11.246032165234	9.30470298501134e-07	1.48482922473971	1
ENSG00000163684.11	RPP14	3	58306531	3_40	0	0.0519542815035718	17.6865736804111	2.89183842792142e-06	-2.07333100437963	2
ENSG00000168297.15	PXK	3	58385065	3_40	0	0.0130386816913441	4.66678681678215	1.91496402328164e-07	0.250499294932724	1
ENSG00000168291.12	PDHB	3	58424200	3_40	0	0.0162255691084174	6.71466333683957	3.42872895421134e-07	-0.852748025095485	2
ENSG00000168306.12	ACOX2	3	58536468	3_40	0	0.0136466260827229	5.09336381321263	2.18745417719948e-07	0.469598271711015	1
ENSG00000144724.19	PTPRG	3	61561600	3_41	0	0.0285968890766899	8.47956587272661	7.63135018539021e-07	0.968583688839327	1
ENSG00000114405.10	C3orf14	3	62319398	3_41	0	0.0195240849892065	4.89184026341571	3.0057435958808e-07	-0.217478216608042	1
ENSG00000163618.17	CADPS	3	62875710	3_42	0	0.0722846686411609	16.8941198172818	3.84318011095465e-06	-1.88650641958067	1
ENSG00000163636.10	PSMD6	3	64023832	3_43	0	0.0197250557877557	4.82308415438387	2.99400177540684e-07	0.246654182486613	1
ENSG00000151276.23	MAGI1	3	66040764	3_44	0	0.0274931785280986	5.67698569994778	4.91192499072009e-07	-0.48645137530603	1
ENSG00000144741.17	SLC25A26	3	66236632	3_45	0	9.99200722162641e-16	388.537965485966	1.22178608515135e-18	2.71528103559593	1
ENSG00000144749.13	LRIG1	3	66501565	3_45	0	0	10.182332563237	0	-0.970715848840832	1
ENSG00000172340.14	SUCLG2	3	67371573	3_45	0	0	11.6140682608182	0	1.2306503108808	3
ENSG00000163378.13	EOGT	3	69012875	3_46	0	0.0385324565602092	8.61431681595467	1.04461560989524e-06	-1.11843902806716	1
ENSG00000144747.15	TMF1	3	69050595	3_46	0	0.0717243169177748	14.5283914515989	3.27938893854985e-06	1.82195015537419	2
ENSG00000187098.14	MITF	3	69761143	3_47	0	0.0395277711321895	8.13129444764632	1.01151188005503e-06	-0.970892802857104	1
ENSG00000163412.12	EIF4E3	3	71752679	3_48	0	0.0963083063564583	25.6916877839781	7.78691358067511e-06	-2.42215619694436	1
ENSG00000163421.8	PROK2	3	71805436	3_48	0	0.0162738295319972	9.07280588624226	4.64665421582757e-07	-1.02508201014475	1
ENSG00000144736.13	SHQ1	3	72862051	3_49	0	0.0252576346160469	6.30404555782779	5.01096065832461e-07	-0.712718653340115	1
ENSG00000172986.12	GXYLT2	3	72887991	3_49	0	0.0238777634548695	5.77575078811549	4.34021321817814e-07	0.616876448056128	2
ENSG00000163605.14	PPP4R2	3	72996737	3_49	0	0.023796583895432	5.74375982692116	4.30149935473798e-07	0.949660825148541	2
ENSG00000255423.1	EBLN2	3	73062217	3_49	0	0.0828912116372681	17.5928962215756	4.58938828154836e-06	2.23873742054073	1
ENSG00000121440.14	PDZRN3	3	73631857	3_49	0	0.0268585052579897	6.88229891585587	5.8173386210267e-07	-0.746742524351002	1
ENSG00000113805.8	CNTN3	3	74521451	3_50	0	0	13.2505358606393	0	0.312439906729537	1
ENSG00000169855.19	ROBO1	3	78802594	3_52	0	0.0425056724100245	9.28220572395281	1.24167247538911e-06	-1.81953052860117	1
ENSG00000114480.12	GBE1	3	81761728	3_54	0	0	127.260722431393	0	-0.261993050659254	2
ENSG00000175161.13	CADM2	3	84954372	3_56	0	0.0249953308603782	5.90533435611459	4.64528490820706e-07	-0.744021949961239	1
ENSG00000206538.8	VGLL3	3	86990820	3_57	0	0.0301721813203467	8.82292006968277	8.37776217191269e-07	-0.918833115137887	2
ENSG00000083937.8	CHMP2B	3	87227121	3_57	0	0.142296915720742	24.0051344981308	1.07500034635145e-05	2.86391085981088	2
ENSG00000175105.6	ZNF654	3	88059041	3_58	0	0.0146030302208252	5.37245358875615	2.46902012615378e-07	0.446945510120513	2
ENSG00000163320.10	CGGBP1	3	88054626	3_58	0	0.0336804729021577	14.6751503313475	1.55549891762193e-06	2.37964907984236	2
ENSG00000179021.9	C3orf38	3	88144755	3_58	0	0.0147231032850287	6.01979906658184	2.78926853516883e-07	0.724982554408812	1
ENSG00000184500.14	PROS1	3	93974610	3_59	0	0.0161874351140311	4.90904444799937	2.50082889511649e-07	-0.0442084912790041	1
ENSG00000178750.2	STX19	3	94108506	3_59	0	0.0174413278454844	5.60827949817621	3.07835122065497e-07	-0.462864667747141	1
ENSG00000178700.7	DHFR2	3	94062771	3_59	0	0.0170086855723116	5.37291893713269	2.87600750288615e-07	0.595418951187702	1
ENSG00000178694.9	NSUN3	3	94062771	3_59	0	0.0170086855723116	5.37291893713269	2.87600750288615e-07	-0.595418951187702	1
ENSG00000080200.9	CRYBG3	3	97826055	3_61	0	0.0308916167370202	8.16713677075395	7.93998058123441e-07	-1.15623689165042	1
ENSG00000231861.2	OR5K2	3	98506344	3_62	0	0.029963027068414	4.9369402126121	4.65535204043499e-07	-0.0730974450401136	1
ENSG00000080822.16	CLDND1	3	98546467	3_62	0	0.0317578616796682	5.48549433019042	5.48246663087771e-07	0.567851316436627	1
ENSG00000154165.4	GPR15	3	98531371	3_62	0	0.0290803028218341	4.65519893083827	4.2603584724238e-07	-0.117347785740833	2
ENSG00000080819.6	CPOX	3	98611290	3_62	0	0.0300640130558233	4.96864304660716	4.70103757695964e-07	-0.0599041279188273	1
ENSG00000144810.15	COL8A1	3	99638945	3_62	0	0.0676420305595891	12.6637811547667	2.69580830413048e-06	-1.41073159270528	1
ENSG00000036054.12	TBC1D23	3	100258513	3_63	0	0.0906369931262367	18.503694385425	5.27804282816818e-06	2.26785332566739	2
ENSG00000114021.11	NIT2	3	100334239	3_63	0	0.0604290438069818	14.6099529112874	2.77845592657882e-06	2.19781998871789	1
ENSG00000154174.7	TOMM70	3	100401425	3_63	0	0.0291474390291817	7.7009054634353	7.06400776905948e-07	-1.47924737586783	2
ENSG00000206535.7	LNP1	3	100402006	3_63	0	0.0211276863465928	4.67449030208239	3.10810139077987e-07	0.0850522562776543	1
ENSG00000181458.10	TMEM45A	3	100492450	3_63	0	0.0259844521967919	6.61938842378455	5.41302964147823e-07	1.2685615883302	1
ENSG00000114354.13	TFG	3	100709093	3_63	0	0.0210883284526525	4.65697712193474	3.09068849310624e-07	-0.0175641695191276	2
ENSG00000081148.11	IMPG2	3	101320737	3_64	0	0.0291358086460047	9.17469659604333	8.41255198699211e-07	1.58725293020435	1
ENSG00000138468.15	SENP7	3	101513077	3_64	0	0.0965877044452915	20.5964302228979	6.26069826028101e-06	2.75927200397897	1
ENSG00000174173.6	TRMT10C	3	101561866	3_64	0	0.100395740115585	20.9729730643823	6.62650085670956e-06	2.47386439253354	1
ENSG00000081154.11	PCNP	3	101574721	3_64	0	0.0209336337119133	6.06540964047209	3.99589190777616e-07	-0.455778482036573	1
ENSG00000066422.4	ZBTB11	3	101678167	3_64	0	0.0278726194485962	8.75718681412966	7.68159442557767e-07	0.875700677486887	1
ENSG00000182504.10	CEP97	3	101726282	3_64	0	0.0183676296109401	4.83827466589795	2.79674329887927e-07	-0.338190919646975	1
ENSG00000144815.15	NXPE3	3	101778725	3_64	0	0.038314085739066	11.7594826907331	1.41793282872855e-06	1.53321289608882	4
ENSG00000114423.18	CBLB	3	105869225	3_66	0	0.018561192322609	6.61723617070464	3.86537362892595e-07	-0.595490070377607	1
ENSG00000121570.12	DPPA4	3	109336747	3_67	0	0.0302994758727603	10.6075109790786	1.01148065163816e-06	-1.40070597045405	2
ENSG00000196776.14	CD47	3	108088638	3_67	0	0.0575630046908131	16.6876311225175	3.02306245895892e-06	-2.10230583934939	1
ENSG00000114446.4	IFT57	3	108222767	3_67	0	0.0391366897400386	13.0241430550832	1.60413982475962e-06	-1.53367014024512	1
ENSG00000144821.9	MYH15	3	108529575	3_67	0	0.0501570977408822	15.376588532645	2.42717653893642e-06	-1.71406306685358	1
ENSG00000163507.13	KIAA1524	3	108588823	3_67	0	0.0198111976418696	6.61185112819042	4.1223301509721e-07	0.821895864893142	1
ENSG00000198919.12	DZIP3	3	108590476	3_67	0	0.0161633565165416	4.70341633214551	2.39251103124405e-07	-0.191687543922015	2
ENSG00000163519.13	TRAT1	3	108822296	3_67	0	0.0205889182065401	6.97329138816289	4.5183546397923e-07	0.904022925540815	1
ENSG00000177707.10	NECTIN3	3	111070094	3_69	0	0.033364071153279	10.4837042571603	1.10078568573749e-06	-1.37347986980803	1
ENSG00000153283.12	CD96	3	111292748	3_69	0	0.026750911177909	8.40172773649616	7.07320356061554e-07	-1.04901867904541	1
ENSG00000177494.5	ZBED2	3	111545665	3_69	0	0.0709394356192321	17.6529916456891	3.94107789150162e-06	-1.89024894901504	1
ENSG00000144824.20	PHLDB2	3	111732257	3_69	0	0.0205652525692965	5.92995389772681	3.83790604149865e-07	-0.569788954477751	2
ENSG00000144827.8	ABHD10	3	111978595	3_69	0	0.0288474910339335	9.11221907142027	8.27258375856902e-07	1.06865821782498	2
ENSG00000114529.12	C3orf52	3	112088908	3_69	0	0.0186195832018478	4.9972493182614	2.92826209777832e-07	0.202932030363908	1
ENSG00000174500.12	GCSAM	3	112132970	3_69	0	0.0189870118800315	5.18057442547627	3.09559055627641e-07	-0.369230488162425	2
ENSG00000091972.18	CD200	3	112332846	3_69	0	0.0190323775641618	5.20296529064769	3.11639821575293e-07	-0.379402661214844	1
ENSG00000144848.10	ATG3	3	112561859	3_69	0	0.0182468937938981	4.80759599812136	2.76074238504283e-07	-0.182635703644501	2
ENSG00000138459.8	SLC35A5	3	112561371	3_69	0	0.0179562753009098	4.65701862180622	2.63168074846e-07	0.0482049842169553	3
ENSG00000091986.15	CCDC80	3	112649146	3_69	0	0.0236376201144849	7.23793961980445	5.38428051714587e-07	0.789708784105966	1
ENSG00000163606.10	CD200R1	3	112974906	3_69	0	0.0194175341402171	5.3909534909274	3.29434164348538e-07	0.59031938327837	2
ENSG00000163607.15	GTPBP8	3	112990981	3_69	0	0.0802047069662812	18.832601590638	4.75356184970084e-06	2.12361237294939	1
ENSG00000163608.14	NEPRO	3	113019471	3_69	0	0.0382302209811778	11.7699385354123	1.41608713389506e-06	1.53135139085967	2
ENSG00000144857.14	BOC	3	113198072	3_70	0	0.0377200171301548	9.12979709767782	1.08378211735885e-06	1.20508754620038	1
ENSG00000206530.10	CFAP44	3	113345547	3_70	0	0.023991866650074	4.86464471657818	3.6730271637849e-07	0.295615925133924	1
ENSG00000163611.11	SPICE1	3	113514737	3_70	0	0.0264568434273722	5.78453887322157	4.81632455510776e-07	-0.535132938815996	2
[truncated: 8,313 more rows]
