# Supplementary material for: Adjusting for genetic confounders in transcriptome-wide association studies improves discovery of risk genes of complex traits
Source: Nat Genet. 2024 Jan 26;56(2):336–47. doi: 10.1038/s41588-023-01648-9 (PMC10864181; doi:10.1038/s41588-023-01648-9)
Supplement: Supplementary file 5 — cTWAS results of all analyzed genes across all tissues for IBD, SCZ, and SBP. Results are stored separately for each combination of traits and tissues. Column legends for each set of results are the same as in Supplementary Table 1. [file 41588_2023_1648_MOESM5_ESM.zip › SBP_Stomach.csv]

id	genename	chrom	pos	region_tag	cs_index	PIP	tau2	PVE	z	num_eqtl
ENSG00000188976.10	NOC2L	1	957080	1_1	0	0.0224791183902341	10.80036683754	7.640587523651e-07	1.29661075120336	2
ENSG00000187583.10	PLEKHN1	1	966179	1_1	0	0.14863366993581	27.526922179509	1.28760848504751e-05	-2.7152514096363	1
ENSG00000188290.10	HES4	1	1000291	1_1	0	0.0113890017662752	4.58806520791595	1.64446341373328e-07	-0.153064295686691	1
ENSG00000187608.8	ISG15	1	1002736	1_1	0	0.0385889423108347	15.894904770681	1.93032208322168e-06	-2.00246204537193	2
ENSG00000131591.17	C1orf159	1	1098619	1_1	0	0.0117764204826532	4.97610657947439	1.84421670368863e-07	0.284418183383172	2
ENSG00000186827.10	TNFRSF4	1	1215068	1_1	0	0.0190001508882445	9.62507786018472	5.75533059079071e-07	0.981076926714505	1
ENSG00000184163.3	C1QTNF12	1	1244420	1_1	0	0.0209147793501928	10.6597084112317	7.01629088408974e-07	1.15152018336301	2
ENSG00000160087.20	UBE2J2	1	1274159	1_1	0	0.012250468979056	5.18659687904534	1.9996048570156e-07	-0.0721313212409704	2
ENSG00000162572.20	SCNN1D	1	1280044	1_1	0	0.0114285646811341	6.10141260432837	2.19447712994498e-07	1.33429201821247	2
ENSG00000131584.18	ACAP3	1	1307603	1_1	0	0.0189668715797725	17.6728930105837	1.05490251003858e-06	-4.22957777777608	1
ENSG00000127054.20	INTS11	1	1322213	1_1	0	0.0589634036136788	25.6866427526813	4.76649195323025e-06	4.66684451880984	2
ENSG00000175756.13	AURKAIP1	1	1375267	1_1	0	0.0114569177454703	7.39405969259372	2.66599739745664e-07	1.99326946334592	1
ENSG00000242485.5	MRPL20	1	1407232	1_1	0	0.0222278207607777	11.2073123752073	7.83984247833713e-07	1.99993416518761	2
ENSG00000235098.8	ANKRD65	1	1418181	1_1	0	0.306191392421889	27.3863491171591	2.63897995604616e-05	-5.21491367756703	1
ENSG00000215915.9	ATAD3C	1	1434243	1_1	0	0.126066166668727	31.374052996215	1.24473856948907e-05	-4.10015800424787	2
ENSG00000179403.11	VWA1	1	1434687	1_1	0	0.0348902732472982	13.507140904358	1.48312165053094e-06	1.60676973550277	1
ENSG00000160072.19	ATAD3B	1	1524911	1_1	0	0.0181644531214514	11.101372809331	6.34611573666573e-07	-2.27592802563538	1
ENSG00000160075.11	SSU72	1	1574445	1_1	0	0.0176439350251807	8.55054727336394	4.74786471676106e-07	-0.516463414634116	1
ENSG00000197530.12	MIB2	1	1615869	1_1	0	0.0119129644106544	5.23501520352331	1.96266765512969e-07	-0.646957332540314	1
ENSG00000189409.13	MMP23B	1	1631827	1_1	0	0.0188942835013772	9.72815101285254	5.78455167145168e-07	1.43652374804646	1
ENSG00000248333.8	CDK11B	1	1688328	1_1	0	0.130541924826725	24.4530220661657	1.00459618709683e-05	1.96844717483436	1
ENSG00000189339.11	SLC35E2B	1	1659060	1_1	0	0.238517897981466	32.0872162405916	2.40858505944305e-05	-3.34309632404521	1
ENSG00000215790.6	SLC35E2	1	1673060	1_1	0	0.124641426653211	24.269683071294	9.51996803321868e-06	-2.35500465590232	2
ENSG00000008130.15	NADK	1	1780639	1_1	0	0.0537163206947906	23.5442319123538	3.98015292306791e-06	3.36962177948407	1
ENSG00000169885.9	CALML6	1	1774506	1_1	0	0.0116594945903629	12.0862158228517	4.43485111137855e-07	-3.07505613375037	1
ENSG00000178821.12	TMEM52	1	1918989	1_1	0	0.0114079971517171	5.76329592075922	2.069137239768e-07	-1.02705869533371	2
ENSG00000187730.8	GABRD	1	1976566	1_2	0	0.0307454375063322	16.7783582438826	1.62345073499042e-06	1.87812331974327	2
ENSG00000162585.16	FAAP20	1	2179409	1_2	0	0.0095119890040789	6.25049910323845	1.87109143362504e-07	0.676271313741262	2
ENSG00000157933.9	SKI	1	2228951	1_2	0	0.0839323736757006	25.9484997893775	6.85410468678874e-06	2.65195375863267	1
ENSG00000116151.13	MORN1	1	2343517	1_2	0	0.0103543248403243	7.19101950968701	2.34326403244047e-07	-0.849506792978014	3
ENSG00000157916.19	RER1	1	2391287	1_2	0	0.00803544134442435	4.6915174534935	1.18640247845472e-07	0.17268584364208	1
ENSG00000157911.9	PEX10	1	2407676	1_2	0	0.0116207681215995	8.17881890519554	2.99112388847447e-07	1.03119179489172	1
ENSG00000149527.17	PLCH2	1	2420707	1_2	0	0.0126106280188546	9.03491920609415	3.5856670659837e-07	-1.07802839667169	2
ENSG00000157870.14	FAM213B	1	2581666	1_2	0	0.00879702154791828	5.52060814714187	1.52838072307572e-07	0.51610238505058	2
ENSG00000142606.15	MMEL1	1	2632528	1_2	0	0.0183698455850648	12.4053008032197	7.17169446148361e-07	1.50676308383148	2
ENSG00000162591.15	MEGF6	1	3531796	1_2	0	0.0389204807473491	22.1259089000475	2.71011855511464e-06	-2.78474516043138	1
ENSG00000158109.14	TPRG1L	1	3622917	1_2	0	0.00858888417454318	5.46317577607964	1.4766953041006e-07	0.620934456001078	1
ENSG00000235169.7	SMIM1	1	3772844	1_3	0	0.0897385308394853	17.303489151697	4.88676679088308e-06	-1.89979352604239	1
ENSG00000116198.12	CEP104	1	3854983	1_3	0	0.0343524075634452	8.28207213485631	8.95375408166181e-07	1.09063919125327	2
ENSG00000169598.15	DFFB	1	3857024	1_3	0	0.0262030997963552	5.76762132664217	4.75618110895823e-07	0.655702005460962	2
ENSG00000198912.10	C1orf174	1	3891607	1_3	0	0.0270089881378637	6.04848838637512	5.14119573882979e-07	-0.548675488546313	1
ENSG00000196581.10	AJAP1	1	4654467	1_4	0	0.0194191789576319	4.99978599245142	3.05556307512338e-07	-0.360285924120188	1
ENSG00000131697.17	NPHP4	1	5938960	1_5	0	0.0214472818336909	5.31258012223284	3.58580547044543e-07	0.641814644697388	3
ENSG00000116254.17	CHD5	1	6183655	1_5	0	0.0211643084037108	5.24908690412724	3.4962044247068e-07	0.482399450965873	1
ENSG00000158286.12	RNF207	1	6195789	1_5	0	0.031715276712083	8.71079702203828	8.69431503416897e-07	-1.04208863586272	3
ENSG00000116251.9	RPL22	1	6209280	1_5	0	0.021385408111807	5.18452484037173	3.48927722631817e-07	-0.231379032177731	1
ENSG00000116237.15	ICMT	1	6235565	1_5	0	0.019993888716022	4.72728238061361	2.97452613805649e-07	-0.418314857054854	1
ENSG00000097021.19	ACOT7	1	6394534	1_5	0	0.0498360366661057	12.3159685033942	1.93161709345518e-06	1.43272669917144	1
ENSG00000187017.15	ESPN	1	6424625	1_5	0	0.0416147830988876	11.8434995364876	1.55108878044873e-06	-1.72462548249157	2
ENSG00000171680.21	PLEKHG5	1	6520337	1_5	0	0.020906431310736	5.92516932609523	3.89842914709146e-07	0.96442777529645	1
ENSG00000162408.10	NOL9	1	6554170	1_5	0	0.0198880467091144	5.13322785570778	3.21285885819985e-07	-0.697655035643519	1
ENSG00000204859.12	ZBTB48	1	6579787	1_5	0	0.0302655125196244	11.3270118160303	1.07887805638324e-06	-2.08018393556385	2
ENSG00000041988.15	THAP3	1	6624846	1_5	1	0.103194567287317	17.888342504344	5.8094619240768e-06	-3.94357365685419	2
ENSG00000007923.15	DNAJC11	1	6701642	1_5	1	0.0483488950321741	15.5726193575253	2.36950262999992e-06	-3.67467606462821	1
ENSG00000049245.12	VAMP3	1	7781270	1_6	0	0.0157128067945181	4.69407150747434	2.32119937676934e-07	-0.271340283748917	1
ENSG00000116288.12	PARK7	1	7954388	1_6	0	0.0169678671817316	5.92320792748199	3.16295641922034e-07	0.9810486618978	2
ENSG00000162426.14	SLC45A1	1	8315558	1_6	0	0.058697707225462	17.1203648153028	3.16259169521625e-06	2.11193548066674	1
ENSG00000142583.17	SLC2A5	1	9088502	1_6	0	0.0197014150162592	6.74127128301201	4.17972970548946e-07	0.758140297511756	1
ENSG00000180758.11	GPR157	1	9219981	1_6	0	0.0235639827145431	8.61340926750356	6.38752705214534e-07	1.21504447776095	1
ENSG00000049239.12	H6PD	1	9236429	1_6	0	0.0170395663974723	5.29881954096585	2.84149333750358e-07	0.453983861250544	2
ENSG00000171621.13	SPSB1	1	9292400	1_6	0	0.0463308957296961	14.3215560116074	2.08818934855512e-06	1.4799898737061	1
ENSG00000171608.15	PIK3CD	1	9683564	1_7	0	0.0275460401422649	11.8074909451314	1.02358937906059e-06	1.55548876131561	1
ENSG00000171603.16	CLSTN1	1	9824341	1_7	0	0.0256624659023068	10.5798901379929	8.54453665151012e-07	1.45900586070764	1
ENSG00000162441.11	LZIC	1	9943171	1_7	0	0.014699512627235	5.94476806795659	2.75008948057023e-07	-1.01813736976702	1
ENSG00000162444.11	RBP7	1	9991107	1_7	0	0.0253763921183912	11.031426829446	8.80989107452189e-07	-1.72684203850071	1
ENSG00000130939.18	UBE4B	1	10032712	1_7	0	0.019557753164927	8.05338293999562	4.95685579671911e-07	-0.645005225683479	2
ENSG00000054523.17	KIF1B	1	10210468	1_7	0	0.013283770882596	4.79603607271326	2.00499267781329e-07	0.2677362240984	1
ENSG00000142657.20	PGD	1	10398423	1_7	0	0.0356890660441875	13.0454714527107	1.46522370215121e-06	-2.38281194713722	2
ENSG00000175279.21	CENPS	1	10429947	1_7	0	0.0132662067220952	5.01716036829944	2.0946608572595e-07	-0.510498210589547	2
ENSG00000241563.3	CORT	1	10449352	1_7	0	0.0166113675936537	6.47411050428045	3.38449962639455e-07	-0.171268748515396	1
ENSG00000142655.12	PEX14	1	10477033	1_7	0	0.020692179504573	9.16138978308633	5.96590827819582e-07	1.95383048316216	1
ENSG00000204624.7	DISP3	1	11478999	1_8	0	0.0264178168866982	5.40187083980005	4.49107280133161e-07	-0.425609156276742	1
ENSG00000116649.9	SRM	1	11059078	1_8	0	0.0656053239677152	13.8944212864406	2.86872237592872e-06	2.01591568014595	2
ENSG00000171824.13	EXOSC10	1	11099514	1_8	0	0.0242368203039515	4.60336600348619	3.51123682533703e-07	-0.0415974777276399	1
ENSG00000171819.4	ANGPTL7	1	11188156	1_8	0	0.0247692557162256	4.8046753242419	3.74529452782929e-07	0.317435369336493	2
ENSG00000198793.12	MTOR	1	11262099	1_8	0	0.070740062234267	14.6055308691299	3.25155989427909e-06	2.08868009242441	1
ENSG00000132879.13	FBXO44	1	11663828	1_8	0	0.0302376508109349	6.65492285826895	6.3328623262664e-07	0.769545086328776	1
ENSG00000116661.9	FBXO2	1	11656530	1_8	0	0.0464977639372104	10.6634650273332	1.560412393215e-06	1.25975649995956	1
ENSG00000116663.10	FBXO6	1	11664881	1_8	0	0.0400865006811546	9.27825121994051	1.17050493100974e-06	-1.16249678525488	2
ENSG00000116670.14	MAD2L2	1	11691322	1_8	0	0.0274401940384018	5.75397965311709	4.96894824847363e-07	0.580069799176706	1
ENSG00000177674.15	AGTRAP	1	11731833	1_9	0	0.0891157618307765	20.3984050056502	5.72083876902019e-06	0.774576753449634	1
ENSG00000177000.10	MTHFR	1	11784273	1_9	0	0.0152013869505504	19.2045850645528	9.18749500528799e-07	6.37200844040313	2
ENSG00000011021.21	CLCN6	1	11805747	1_9	0	0.0287020590052921	75.6351261240093	6.83196388679301e-06	12.4646903870636	2
ENSG00000116685.15	KIAA2013	1	11926172	1_9	0	0.0099133877660651	11.3575229520714	3.54335520830165e-07	-2.30024694873214	2
ENSG00000083444.16	PLOD1	1	11942107	1_9	0	0.0123652545491388	6.97438838232715	2.71405199217104e-07	-0.209670760047694	1
ENSG00000116688.16	MFN2	1	12002148	1_9	0	0.00960064655418491	7.8955050623889	2.38555465771551e-07	-0.483927339618265	1
ENSG00000116691.10	MIIP	1	12023126	1_9	0	0.00975486681174365	6.28253794594466	1.92870336494319e-07	1.51305230379737	1
ENSG00000048707.13	VPS13D	1	12229081	1_9	0	0.0112366487057172	5.75486544013876	2.03507749074793e-07	-0.283315494303362	1
ENSG00000162494.5	LRRC38	1	13491558	1_10	0	0.091086241839098	16.5825714249384	4.75350148582254e-06	-1.77220032845602	1
ENSG00000162493.16	PDPN	1	13583657	1_10	0	0.0507334984443331	11.0577310944495	1.76550848542617e-06	1.28268146040366	2
ENSG00000171729.13	TMEM51	1	15155323	1_11	0	0.0027269473086986	5.57695804017503	4.78611464163482e-08	-0.672610071942403	1
ENSG00000142621.19	FHAD1	1	15246763	1_11	0	0.00270989913422304	5.40681925612752	4.61109374581608e-08	-0.289315857589409	2
ENSG00000142634.12	EFHD2	1	15409565	1_11	0	0.0053573047108102	10.9033145156697	1.83828931243171e-07	-0.928657320471827	1
ENSG00000132906.17	CASP9	1	15526794	1_11	0	0.0034080337475868	13.8064594312328	1.48079582558613e-07	2.49363804566607	1
ENSG00000116138.12	DNAJC16	1	15526794	1_11	0	0.0034080337475868	13.8064594312328	1.48079582558613e-07	2.49363804566607	1
ENSG00000116771.5	AGMAT	1	15584636	1_11	0	0.00407951396033979	28.8727911911455	3.70685985820017e-07	-4.16977867617463	2
ENSG00000197312.11	DDI2	1	15617889	1_11	0	0.00281679113986466	18.0862319292409	1.60328864001155e-07	-4.15227886698453	1
ENSG00000116786.11	PLEKHM2	1	15682529	1_11	0	0.00251226620861067	12.1938880174388	9.64088345631968e-08	-2.8262175122951	2
ENSG00000162461.7	SLC25A34	1	15735471	1_11	0	0.00250932459934294	8.72369612807153	6.88916120374965e-08	-2.43263916237738	1
ENSG00000162458.12	FBLIM1	1	15749708	1_11	0	0.00334952730845128	10.9176390353936	1.15085664044716e-07	2.30756960888129	1
ENSG00000186510.11	CLCNKA	1	16016759	1_11	0	0.0102942508639856	17.168332932239	5.5620110563799e-07	3.11367098253375	2
ENSG00000173641.17	HSPB7	1	16019753	1_11	0	0.00255277225049633	4.95727917251602	3.98257919949467e-08	0.707336622432022	1
ENSG00000184908.17	CLCNKB	1	16043381	1_11	0	0.00317606194740827	6.90233356345767	6.89912289985864e-08	-1.8035626545518	1
ENSG00000185519.8	FAM131C	1	16073889	1_11	0	0.00400232977972226	8.07585935614254	1.01720992962914e-07	-1.32016701555543	1
ENSG00000142627.12	EPHA2	1	16156481	1_11	0	0.00253444247451606	4.75420048804812	3.7920050256721e-08	-0.759587161436582	1
ENSG00000142632.16	ARHGEF19	1	16213082	1_11	0	0.00336215321076672	6.86128981298719	7.25992672782589e-08	-0.934007784837349	2
ENSG00000132881.11	RSG1	1	16232343	1_11	0	0.00372775095677635	8.18933958468137	9.60737503608528e-08	1.21685704975987	2
ENSG00000037637.10	FBXO42	1	16352580	1_11	0	0.0220303182426579	23.9939527484854	1.66353347227235e-06	2.73712200173593	2
ENSG00000055070.16	SZRD1	1	16352580	1_11	0	0.0619453728976293	33.2488106096979	6.48177512044031e-06	-3.38912822914294	1
ENSG00000157191.19	NECAP2	1	16439071	1_11	0	0.00362071124954322	8.37592881311529	9.54411893446494e-08	1.1276647016721	1
ENSG00000183888.4	C1orf64	1	16004406	1_11	0	0.00430251375244584	9.85006893444856	1.33373795618637e-07	1.52102437625879	1
ENSG00000159363.17	ATP13A2	1	17011965	1_12	0	0.028264338444423	4.62538235482078	4.11429509342185e-07	0.127184357983101	1
ENSG00000117118.9	SDHB	1	17056451	1_12	0	0.0316156422542079	5.66574640585527	5.6372606315132e-07	-0.50150772103412	1
ENSG00000179051.13	RCC2	1	17439260	1_12	0	0.0300424976165339	5.19168301509555	4.90854952594798e-07	0.418844772182358	1
ENSG00000159423.16	ALDH4A1	1	18903117	1_13	0	0.0625734960422006	18.1880782529615	3.58167526632842e-06	-1.96268993297011	1
ENSG00000127481.14	UBR4	1	19214169	1_13	0	0.0146416759938059	4.68410475644152	2.15837233094979e-07	0.20439981962844	1
ENSG00000127463.13	EMC1	1	19066656	1_13	0	0.0158516840726196	5.41691441072312	2.70231738663253e-07	-0.434972803649864	3
ENSG00000053372.4	MRTO4	1	19253475	1_13	0	0.0152672908904676	5.07020084067479	2.43610563856554e-07	0.548495599034083	1
ENSG00000162482.4	AKR7A3	1	19291113	1_13	0	0.0736287157498707	19.7232252424786	4.57018871532422e-06	2.30302979316715	1
ENSG00000053371.12	AKR7A2	1	19311815	1_13	0	0.0158990096439348	5.44443291418455	2.72415426425399e-07	-0.650816564956356	1
ENSG00000040487.12	PQLC2	1	19312089	1_13	0	0.0279150067482725	10.6524589343091	9.35829172998402e-07	-1.33436477716326	2
ENSG00000077549.17	CAPZB	1	19485983	1_13	0	0.0187953672310983	6.99022479211935	4.13476595088688e-07	0.790684834919171	1
ENSG00000173436.13	MINOS1	1	19596564	1_13	0	0.0149247204152996	4.86077672936136	2.28307853518485e-07	0.334560304819709	1
ENSG00000158747.13	NBL1	1	19639639	1_13	0	0.108031819445982	23.3760358439687	7.94751815447935e-06	-2.40170333569821	1
ENSG00000169914.5	OTUD3	1	19885299	1_13	0	0.0249844441610875	9.62416825817008	7.56731605088091e-07	-1.20077824484618	2
ENSG00000188257.10	PLA2G2A	1	19979786	1_13	0	0.0148044737074242	4.78613210723237	2.22990637228109e-07	-0.215140966978147	1
ENSG00000117215.14	PLA2G2D	1	20115561	1_13	0	0.0157965747631083	5.3847657593099	2.67694049166224e-07	-0.41627054613291	2
ENSG00000178828.6	RNF186	1	19815035	1_13	0	0.023433735584052	9.03063452939579	6.65991621562815e-07	-1.07553122421656	1
ENSG00000162543.5	UBXN10	1	20186547	1_14	0	0.0395268409224453	8.53532904884035	1.06174774679229e-06	-1.04783442982467	1
ENSG00000090432.6	MUL1	1	20508105	1_14	0	0.0258527201308081	4.58959134078815	3.73412830202535e-07	-0.039806164839962	1
ENSG00000183114.7	FAM43B	1	20578250	1_14	0	0.0637034244842546	13.0051274944149	2.60727215785974e-06	-1.69617714292529	1
ENSG00000158825.5	CDA	1	20597767	1_14	0	0.0363359304209532	7.75124671298982	8.86373613672339e-07	0.891712583826768	1
ENSG00000244038.9	DDOST	1	20657761	1_14	0	0.0262011961577626	4.71373442185413	3.88682692342497e-07	-0.101269186430126	1
ENSG00000117245.12	KIF17	1	20713193	1_14	0	0.0270554126780679	5.01122879089142	4.26684992043476e-07	-0.623573115708292	1
ENSG00000189410.11	SH2D5	1	20733213	1_14	0	0.0291378594744219	5.69914829990232	5.22608628959649e-07	-0.566735981586179	2
ENSG00000075151.20	EIF4G3	1	21181395	1_14	0	0.0943499686596362	16.7252430646572	4.9661881800865e-06	-3.00420459454014	1
ENSG00000117298.14	ECE1	1	21333373	1_14	0	0.0355457464657059	7.54654935104693	8.44199380411424e-07	0.88182039489681	1
ENSG00000187980.6	PLA2G2C	1	20176690	1_14	0	0.0441118326629304	9.55941705695189	1.32707505042084e-06	-1.09935487753462	2
ENSG00000142794.18	NBPF3	1	21438718	1_15	0	0.0168848363171428	4.68946696604121	2.49189253750556e-07	-0.221681660716057	2
ENSG00000076864.19	RAP1GAP	1	21670352	1_15	0	0.0196972353751003	6.08191240076622	3.77011336092177e-07	-0.648927143491374	1
ENSG00000090686.15	USP48	1	21777071	1_15	0	0.0213457372629675	6.87631889811653	4.6192997266934e-07	0.811222629642359	2
ENSG00000142798.17	HSPG2	1	21851262	1_15	0	0.0176621752320999	5.11635539672851	2.8438970262127e-07	-0.535686897352064	1
ENSG00000219073.7	CELA3B	1	21977649	1_15	0	0.103329330758065	20.964830049396	6.81748100247569e-06	2.57413677985432	1
ENSG00000142789.19	CELA3A	1	22001714	1_15	0	0.0199835329033018	6.23789351143194	3.92300805758521e-07	0.766402047826208	1
ENSG00000070831.15	CDC42	1	22032080	1_15	0	0.0179363138535995	5.37071652801481	3.03161745454622e-07	-0.444431145369664	1
ENSG00000162552.14	WNT4	1	22144389	1_15	0	0.0267003061827673	8.94992084575104	7.52046006952184e-07	-1.19781183806146	1
ENSG00000004487.15	KDM1A	1	23000786	1_16	0	0.0311808392282853	9.4349669496426	9.25842593896509e-07	-1.14634743918996	1
ENSG00000125945.14	ZNF436	1	23367745	1_16	0	0.0849457990753857	18.8344499197527	5.03505038041607e-06	-2.31070982308683	3
ENSG00000088280.18	ASAP3	1	23484568	1_16	0	0.0215480016819793	6.0095170339819	4.07526209445437e-07	0.871833068128992	1
ENSG00000117318.8	ID3	1	23559582	1_16	0	0.0185071452340965	4.6028155788656	2.68084670543337e-07	0.148841535467594	1
ENSG00000142676.12	RPL11	1	23691734	1_17	0	0	137.540639149504	0	0.782701005098859	1
ENSG00000057757.9	PITHD1	1	23782193	1_17	0	1.43189841095293e-08	3162.07464129667	1.42492923902996e-10	-3.282971481843	1
ENSG00000117308.14	GALE	1	23800401	1_17	0	0	106.339565577175	0	0.381737699102398	2
ENSG00000117305.14	HMGCL	1	23838758	1_17	0	5.38711008801762e-07	3274.5090033439	5.55150855228209e-09	3.00687374854056	1
ENSG00000179163.11	FUCA1	1	23868780	1_17	0	0	522.091381209836	0	-0.159465382827604	1
ENSG00000142677.3	IL22RA1	1	24143324	1_17	0	0	106.271485118606	0	1.13073176616023	1
ENSG00000185436.11	IFNLR1	1	24190390	1_17	0	0	37.9531265085508	0	0.265326337010395	1
ENSG00000158055.15	GRHL3	1	24314529	1_17	0	0	8.55176661881186	0	-0.60112739406551	2
ENSG00000001460.17	STPG1	1	24416496	1_17	0	0	7.50969873227479	0	0.291129948851452	2
ENSG00000001461.16	NIPAL3	1	24415622	1_17	0	0	5.40704794840309	0	-0.436899273371993	2
ENSG00000117602.11	RCAN3	1	24502439	1_17	0	0	18.0573586256191	0	1.25053476769064	2
ENSG00000184454.6	NCMAP	1	24555524	1_17	0	0	12.1878087091441	0	-0.908266792302622	1
ENSG00000133226.16	SRRM1	1	24633227	1_17	0	0	10.1414755477058	0	0.851707485478175	1
ENSG00000169504.14	CLIC4	1	24745177	1_17	0	0	17.4523803751514	0	-1.74342119476527	1
ENSG00000020633.18	RUNX3	1	24965206	1_17	0	0	6.0914237509646	0	-0.600121637928093	1
ENSG00000175707.8	KDF1	1	26952062	1_18	0	0	96.3048485501005	0	0.875594924141615	1
ENSG00000131910.4	NR0B2	1	26914363	1_18	0	0	1681.42145316477	0	1.6171854564479	1
ENSG00000117614.9	SYF2	1	25232900	1_18	0	0	19.2641011801792	0	-1.8794450645827	1
ENSG00000187010.19	RHD	1	25235176	1_18	0	0	7.2745635561213	0	-0.788954903049904	1
ENSG00000183726.10	TMEM50A	1	25243590	1_18	0	0	5.60170599678787	0	-0.334199782975193	1
ENSG00000188672.17	RHCE	1	25351114	1_18	0	0	5.42495991234853	0	-0.439126197475736	1
ENSG00000204178.9	TMEM57	1	25430369	1_18	0	0	4.63278195515569	0	0.0827279484237992	1
ENSG00000157978.11	LDLRAP1	1	25563426	1_18	0	0	25.5623838819291	0	1.979309590727	1
ENSG00000117643.14	MAN1C1	1	25680384	1_18	0	0	15.9926082824099	0	1.64314001886247	1
ENSG00000162430.16	SELENON	1	25800712	1_18	0	0	19.868802797401	0	1.74263624535794	1
ENSG00000117640.17	MTFR1L	1	25820023	1_18	0	0	31.1078207964961	0	2.50461218656606	1
ENSG00000182749.5	PAQR7	1	25875935	1_18	0	0	33.6191309539913	0	2.59904589712237	1
ENSG00000158006.13	PAFAH2	1	25998029	1_18	0	0	37.5085783846079	0	-1.90720123434041	1
ENSG00000158008.9	EXTL1	1	26020058	1_18	0	0	21.4080793072825	0	1.49385830776373	1
ENSG00000158014.14	SLC30A2	1	26046313	1_18	0	0	10.2982188430132	0	1.00879281464536	1
ENSG00000158022.6	TRIM63	1	26067922	1_18	0	0	9.14611762783655	0	-0.332836297110108	1
ENSG00000175087.9	PDIK1L	1	26110771	1_18	0	0	20.0119012847871	0	1.31528565765646	1
ENSG00000197245.5	FAM110D	1	26158943	1_18	0	0	24.9424556100777	0	-0.0781175470251466	3
ENSG00000236782.6	RP11-96L14.7	1	26172079	1_18	0	0	20.8813274051693	0	-1.08260758433953	1
ENSG00000142675.17	CNKSR1	1	26163267	1_18	0	0	4.86715423886199	0	0.0330724858390854	2
ENSG00000130695.14	CEP85	1	26233875	1_18	0	0	57.7900638206227	0	-0.394178863767821	1
ENSG00000158062.20	UBXN11	1	26317908	1_18	0	0	26.6669915953299	0	0.29781850555649	1
ENSG00000176092.14	AIM1L	1	26360024	1_18	0	0	38.8281604273233	0	0.704245850316791	1
ENSG00000117682.16	DHDDS	1	26432257	1_18	0	0	23.9942456180336	0	-0.846703947346114	2
ENSG00000117676.13	RPS6KA1	1	26529971	1_18	0	0	15.4584912180901	0	1.22364947908242	1
ENSG00000060642.10	PIGV	1	26787956	1_18	3	0.685544284025832	7179.47292483695	0.0154894875467821	3.90638797630906	1
ENSG00000142751.14	GPN2	1	26890178	1_18	0	0	6825.0526168527	0	-3.85227575017537	1
ENSG00000090020.10	SLC9A1	1	27167188	1_19	0	0.0111271591036999	5.20695303520895	1.82337893050168e-07	1.07065885766664	1
ENSG00000186501.14	TMEM222	1	27335461	1_19	0	0.0439819982055083	17.9365565226728	2.48269289070537e-06	2.05303887236216	2
ENSG00000142765.17	SYTL1	1	27342257	1_19	0	0.0135254615683845	7.00613331806783	2.98221853813027e-07	0.804607678047268	1
ENSG00000142733.14	MAP3K6	1	27357905	1_19	0	0.0215415039753184	11.3048180445723	7.66387780633463e-07	-1.33623765479227	3
ENSG00000142748.12	FCN3	1	27375143	1_19	0	0.0807975299360181	23.6568951878748	6.01540404569433e-06	2.58994831224582	1
ENSG00000126705.13	AHDC1	1	27604387	1_19	0	0.0148162968702299	7.84699427328963	3.65891213618249e-07	-0.887965856707581	1
ENSG00000000938.12	FGR	1	27634321	1_19	0	0.125425076739271	27.869203499708	1.10006388200093e-05	3.12956643180592	1
ENSG00000126709.14	IFI6	1	27671883	1_19	0	0.0121719847148314	6.03400558101514	2.31140516567293e-07	0.627446449251082	1
ENSG00000130775.15	THEMIS2	1	27872858	1_19	0	0.0141461993277007	7.42001734100309	3.3033429735212e-07	-1.03438106694919	1
ENSG00000117748.9	RPA2	1	27914572	1_19	0	0.0106758658027784	4.82551282614425	1.62127077429401e-07	-0.215133292796796	1
ENSG00000130768.14	SMPDL3B	1	27935391	1_19	0	0.0105342155467304	4.70247249985818	1.55896885376984e-07	0.345782037978327	1
ENSG00000158156.7	XKR8	1	27964235	1_19	0	0.0304187707692408	14.5032249760091	1.38840195862192e-06	-1.79256342155885	1
ENSG00000158161.15	EYA3	1	28088578	1_19	0	0.0117836119025448	5.73513991967418	2.1268233608462e-07	0.387352431155717	1
ENSG00000126698.10	DNAJC8	1	28232589	1_19	0	0.0122775166022202	6.11358845049844	2.36219477017241e-07	0.925851158119359	1
ENSG00000130770.17	ATPIF1	1	28236497	1_19	0	0.0108359747363669	4.96264350706291	1.6923494171003e-07	-0.355240142065812	1
ENSG00000130766.4	SESN2	1	28259165	1_19	0	0.0121713906396418	6.03355860480183	2.31112114170759e-07	0.471130319641207	1
ENSG00000204138.12	PHACTR4	1	28366038	1_19	0	0.0142561426958481	7.49139296513168	3.36103926627485e-07	0.831478511766	2
ENSG00000180198.15	RCC1	1	28318402	1_19	0	0.0139549379930063	7.29443989418734	3.20353029126607e-07	-0.863799209313944	1
ENSG00000180098.9	TRNAU1AP	1	28553045	1_19	0	0.0142352119538867	7.47787333009536	3.35004789296827e-07	-0.809188926081632	1
ENSG00000162419.12	GMEB1	1	28666286	1_19	0	0.0555319132706535	20.1193082452517	3.51612782385387e-06	-2.40592335802099	1
ENSG00000198492.15	YTHDF2	1	28736301	1_19	0	0.0155725874370711	8.30643593716035	4.07084410965272e-07	0.90968457859982	1
ENSG00000159023.19	EPB41	1	28869429	1_19	0	0.0286897192536292	13.9598687461044	1.26042383461183e-06	-1.99188055964941	1
ENSG00000116353.15	MECR	1	29232564	1_19	0	0.0108255589684882	4.95378607908155	1.68770505851612e-07	0.140169074624286	1
ENSG00000162511.7	LAPTM5	1	30757821	1_20	0	0	6.41528980116485	0	-0.64576471436201	1
ENSG00000134644.15	PUM1	1	31066204	1_20	0	0	13.1619505782601	0	-1.13414665045068	1
ENSG00000084628.9	NKAIN1	1	31239088	1_20	0	0	32.0736182105149	0	1.29166044047468	2
ENSG00000168528.11	SERINC2	1	31409127	1_20	0	0	18.071849310633	0	0.516124821413922	2
ENSG00000121764.11	HCRTR1	1	31617221	1_20	0	0	48.6936321447052	0	-1.99169333727197	1
ENSG00000162517.12	PEF1	1	31644486	1_20	0	0	62.4211074002033	0	-2.20013053248179	2
ENSG00000084636.17	COL16A1	1	31703950	1_20	0	0	168.616290520988	0	-0.108182451719188	2
ENSG00000134668.12	SPOCD1	1	31815803	1_20	0	0	1635.53218764978	0	2.26242287948919	1
ENSG00000184007.18	PTP4A2	1	31944881	1_20	0	0	2281.06046143968	0	3.20491419108377	2
ENSG00000025800.13	KPNA6	1	32108863	1_21	0	0.0396616063928084	12.737581778312	1.58988700342913e-06	1.81300279948414	1
ENSG00000084652.15	TXLNA	1	32179560	1_21	0	0.0367260486512746	12.0211453699299	1.38940554548515e-06	-1.7510092527251	1
ENSG00000160051.11	IQCC	1	32205429	1_21	0	0.0369517578489106	12.078196864935	1.40457903222162e-06	1.75619123005214	1
ENSG00000084623.11	EIF3I	1	32222176	1_21	0	0.0374750875493816	12.2091674976348	1.43991773786932e-06	-1.76721526665912	1
ENSG00000160055.19	TMEM234	1	32222176	1_21	0	0.0374750875493816	12.2091674976348	1.43991773786932e-06	1.76721526665912	1
ENSG00000183615.5	FAM167B	1	32247598	1_21	0	0.0273126849121552	9.26945785882724	7.96760329703636e-07	-1.32048887228501	1
ENSG00000116478.11	HDAC1	1	32291652	1_21	0	0.0166585432009463	4.69462522637605	2.46120008389628e-07	-0.166063663732407	2
ENSG00000162526.6	TSSK3	1	32366691	1_21	0	0.0203581732013788	6.54798071533777	4.19522415208415e-07	0.484375470556481	1
ENSG00000225828.1	FAM229A	1	32366691	1_21	0	0.0203581732013788	6.54798071533777	4.19522415208415e-07	0.484375470556481	1
ENSG00000160058.18	BSDC1	1	32397196	1_21	0	0.0224408701200851	7.44914911953351	5.26084291296405e-07	0.651595490102239	1
ENSG00000176261.15	ZBTB8OS	1	32650758	1_21	0	0.0166396352792937	4.68413782729814	2.45291467752363e-07	0.160476391299909	1
ENSG00000162521.18	RBBP4	1	32651536	1_21	0	0.0187167203427269	5.77080316109451	3.39918644357366e-07	-0.532824931287575	1
ENSG00000162520.14	SYNC	1	32856276	1_21	0	0.0185575150046606	5.6918575124089	3.32416684576491e-07	0.52797281114387	1
ENSG00000116497.17	S100PBP	1	32817174	1_21	0	0.0173785726380412	5.08542660771985	2.78131685825157e-07	-0.336705873249236	1
ENSG00000134684.10	YARS	1	32817927	1_21	0	0.0173523680165879	5.07148804370427	2.76951122333887e-07	0.331435002704977	1
ENSG00000160097.16	FNDC5	1	32873002	1_21	0	0.0170496607724503	4.9089423577876	2.63398106559763e-07	0.312516035656784	1
ENSG00000121900.18	TMEM54	1	32895686	1_21	0	0.041348807528942	13.1260979711511	1.70807762802408e-06	1.67061719261359	1
ENSG00000004455.16	AK2	1	33080995	1_21	0	0.0165072036882739	4.61035285696068	2.39506138977528e-07	-0.201119533400252	1
ENSG00000142920.16	AZIN2	1	33080047	1_21	0	0.018065538213778	5.44357716683146	3.09488319036245e-07	-0.499027264459032	2
ENSG00000116525.13	TRIM62	1	33182762	1_21	0	0.0164675201687711	4.58812850580762	2.37778591949434e-07	-0.00508768007798108	1
ENSG00000160094.14	ZNF362	1	33257610	1_21	0	0.0285523891844993	9.68126161767434	8.69928150408155e-07	-1.29884217980154	1
ENSG00000121903.14	ZSCAN20	1	33454671	1_21	0	0.149743025951913	25.3608481728175	1.19514157055607e-05	2.68642735361424	2
ENSG00000121904.17	CSMD2	1	34165500	1_21	0	0.0166385790509686	4.68355168763749	2.45245205391761e-07	0.145690150402315	1
ENSG00000189280.3	GJB5	1	34799725	1_22	0	0.0134390803442651	5.39638763260307	2.28234694019119e-07	0.653303802140943	1
ENSG00000163866.8	SMIM12	1	34859185	1_22	0	0.0247693408626988	11.0469158485705	8.61121572457915e-07	-1.31133455094123	1
ENSG00000116544.11	DLGAP3	1	34930171	1_22	0	0.012329921296922	4.60219723824363	1.7858069368271e-07	-0.271514861146501	1
ENSG00000243749.1	TMEM35B	1	34984579	1_22	0	0.0125646216032753	4.77602061256176	1.88853300875148e-07	-0.288431392897401	1
ENSG00000197056.9	ZMYM1	1	35082838	1_22	0	0.0125512654673732	4.76621411976926	1.88265194746774e-07	-0.524040664929831	1
ENSG00000020129.15	NCDN	1	35557823	1_22	0	0.0148369247879343	6.30919515341727	2.94595989235861e-07	-0.679414221100686	1
ENSG00000116819.6	TFAP2E	1	35575330	1_22	0	0.0372967953589137	14.8482166917811	1.74282904195751e-06	-2.00409539444667	1
ENSG00000126067.11	PSMB2	1	35641909	1_22	0	0.0648603450313374	20.0288933227034	4.08832282679807e-06	-2.62550755010042	1
ENSG00000142686.7	C1orf216	1	35718988	1_22	0	0.060962505873899	19.4453795961275	3.73068180998231e-06	2.57842942397216	2
ENSG00000134698.10	AGO4	1	35807900	1_22	0	0.0160874873376071	7.05607677727618	3.57240336258911e-07	1.14258126193232	2
ENSG00000092847.11	AGO1	1	35870261	1_22	0	0.0682041275059665	20.5029364152281	4.40084118378035e-06	-2.65508498707691	1
ENSG00000116863.10	ADPRHL2	1	36088841	1_22	0	0.0632708776933236	19.795142644312	3.94159018980141e-06	2.54565431201778	1
ENSG00000116871.15	MAP7D1	1	36155585	1_22	0	0.013004887959754	5.09353886130003	2.08465990073641e-07	-0.684615384615462	1
ENSG00000054116.11	TRAPPC3	1	36136601	1_22	0	0.012345991251004	4.61420551296083	1.79280011875063e-07	0.0744439094148561	2
ENSG00000054118.13	THRAP3	1	36224998	1_22	0	0.013284595173935	5.2897770919265	2.21153934259203e-07	0.262213459354821	1
ENSG00000214193.10	SH3D21	1	36323945	1_22	0	0.0547470770024218	18.435244474141	3.17628023182798e-06	1.96589539456963	1
ENSG00000142694.6	EVA1B	1	36323755	1_22	0	0.0525870053286229	18.057739866079	2.98848311133891e-06	1.89043122972431	2
ENSG00000196182.10	STK40	1	36386242	1_22	0	0.0127175877926882	4.88758433331149	1.95617625122127e-07	-0.125896995622969	1
ENSG00000181817.5	LSM10	1	36393562	1_22	0	0.0186036671145177	8.39834162538545	4.91700975952052e-07	-0.983470925809034	2
ENSG00000116885.18	OSCP1	1	36420516	1_22	0	0.015307514718145	6.59735342845262	3.17821600064335e-07	-0.646613752688806	1
ENSG00000119535.17	CSF3R	1	36478315	1_22	0	0.0147728792895756	6.26928296879666	2.91468747931498e-07	-0.670815201042761	1
ENSG00000163873.9	GRIK3	1	36865100	1_22	0	0.012958713316616	5.06076089073238	2.06389060552953e-07	0.396176416602347	1
ENSG00000163875.15	MEAF6	1	37513172	1_23	0	0.0250444390524051	4.70397747164689	3.70753718576468e-07	-0.280379580037298	1
ENSG00000163879.10	DNALI1	1	37550988	1_23	0	0.0729697302405923	16.1228269710017	3.70248158886982e-06	2.471238144966	3
ENSG00000134697.12	GNL2	1	37596105	1_23	0	0.0455473506392283	11.2573685067711	1.61364864219777e-06	1.82916510789381	1
ENSG00000169218.13	RSPO1	1	37635248	1_23	0	0.028029294663014	6.49196908808779	5.72660972051307e-07	-1.11833398474035	1
ENSG00000116922.14	C1orf109	1	37692045	1_23	0	0.140244011596428	20.4126050266185	9.0093141740667e-06	-2.31964907798696	3
ENSG00000134690.10	CDCA8	1	37691932	1_23	0	0.0310162700420109	6.78111339428989	6.61910925504612e-07	1.15443676032801	2
ENSG00000185090.14	MANEAL	1	37791673	1_23	0	0.02609114322509	8.8349406485558	7.25447049751188e-07	-2.32454438586821	1
ENSG00000196449.3	YRDC	1	37805518	1_23	0	0.0250405747202934	4.67021404696149	3.6803578807097e-07	0.350171628214865	1
ENSG00000197982.13	C1orf122	1	37806635	1_23	0	0.0253746835430115	6.41132974247928	5.11985571559474e-07	-1.63046255346316	1
ENSG00000188786.9	MTF1	1	37857881	1_23	0	0.0272324469569591	9.90983605016481	8.49301927240174e-07	-2.59398064752724	1
ENSG00000204084.12	INPP5B	1	37945678	1_23	1	0.315062827835226	24.7941771764086	2.45841864305309e-05	4.69970699172538	1
ENSG00000183431.11	SF3A3	1	37990434	1_23	1	0.225445043695148	24.346077316015	1.72734331096208e-05	4.53567589814181	1
ENSG00000183386.9	FHL3	1	37996149	1_23	1	0.202831085924245	23.8242307883779	1.52076593909645e-05	4.50891541760078	2
ENSG00000183520.11	UTP11	1	37986909	1_23	1	0.198901340537625	23.8948169083634	1.49572031035788e-05	4.49244781728621	2
ENSG00000131233.9	GJA9	1	38881233	1_24	0	0.0361775177269295	6.54275485160936	7.449178598131e-07	1.09767872441497	1
ENSG00000158315.10	RHBDL2	1	38941917	1_24	0	0.0304021620319309	4.92569930619863	4.71282528080277e-07	0.39227268600214	2
ENSG00000174574.15	AKIRIN1	1	38992438	1_24	0	0.0310390385115934	5.1182557666929	4.99964557030174e-07	0.462381832497812	2
ENSG00000168653.10	NDUFS5	1	39021550	1_24	0	0.0562440483855451	10.6666135660755	1.88804398849507e-06	1.42596323503745	2
ENSG00000183682.7	BMP8A	1	39461152	1_24	0	0.0366377719136942	6.66044465001852	7.67964689448955e-07	-0.805548798417007	2
ENSG00000163909.7	HEYL	1	39640410	1_24	0	0.0301918386330879	4.86123268469136	4.61896790517489e-07	-0.450795345891211	2
ENSG00000084072.16	PPIE	1	39738050	1_25	0	0.0177872459829741	5.97878693461297	3.34680771558352e-07	-0.659873851455906	1
ENSG00000198754.5	OXCT2	1	39778740	1_25	0	0.017992693997011	6.15476742712946	3.48511260091489e-07	0.667081906747845	1
ENSG00000043514.15	TRIT1	1	39883738	1_25	0	0.0233094154400768	8.41200569894062	6.17077788228946e-07	-1.154403158854	1
ENSG00000131236.16	CAP1	1	40038107	1_25	0	0.0152245236122349	4.59459437870755	2.20140456476629e-07	0.182111642467855	3
ENSG00000131238.16	PPT1	1	40098690	1_25	0	0.0223884983850224	8.05930261688983	5.67847088070157e-07	0.964138431844743	1
ENSG00000084073.8	ZMPSTE24	1	40175446	1_25	0	0.0223250014910455	8.11771083904648	5.70340283947925e-07	1.0617064438177	1
ENSG00000187815.9	ZFP69	1	40476033	1_25	0	0.0256585354471428	9.38977076375024	7.58221032566799e-07	1.12914547303136	2
ENSG00000164002.11	EXO5	1	40508758	1_25	0	0.0190075389195201	6.57912141578531	3.93552579564026e-07	0.687784868981035	3
ENSG00000117010.15	ZNF684	1	40531781	1_25	0	0.0160128921553363	5.0496570853756	2.54472372746053e-07	0.361422383041763	1
ENSG00000117016.9	RIMS3	1	40667593	1_25	0	0.0156693058250345	4.82948619642882	2.38154975829182e-07	-0.0845377829899904	1
ENSG00000066136.20	NFYC	1	40688735	1_25	0	0.0184491604928193	6.3754521525705	3.70166040323846e-07	0.810144352791843	1
ENSG00000179862.6	CITED4	1	40862378	1_25	0	0.0248320784291718	8.70685300616127	6.80429693159699e-07	-0.786515318724275	1
ENSG00000204060.6	FOXO6	1	41359803	1_25	0	0.0586463145917183	17.5562306832604	3.24026834499414e-06	-2.20694740160374	1
ENSG00000127129.9	EDN2	1	41484884	1_25	0	0.0167396385507714	5.55115902069377	2.92441308509941e-07	-0.572323257701511	1
ENSG00000127124.14	HIVEP3	1	42035577	1_26	1	0.315355569321069	29.1009048948714	2.88812491137183e-05	-5.57027642825293	1
ENSG00000198815.8	FOXJ3	1	42286198	1_26	0	0.0253119942871289	11.4620123325655	9.13053464884467e-07	-0.118019601106083	1
ENSG00000177181.14	RIMKLA	1	42378634	1_26	0	0.0148975799805077	9.09636716552239	4.2647411954038e-07	0.981605451781537	1
ENSG00000066185.12	ZMYND12	1	42453835	1_26	0	0.0131102964915589	7.53163620687843	3.10749774160943e-07	-0.445071625706453	1
ENSG00000127125.8	PPCS	1	42455540	1_26	0	0.00931287608218923	7.07740247608993	2.07427671228701e-07	1.43316233152922	1
ENSG00000186409.14	CCDC30	1	42463059	1_26	0	0.0128960141173635	7.40497169906111	3.00530031312806e-07	0.426632541758173	1
ENSG00000171960.10	PPIH	1	42656415	1_26	0	0.0108288643664616	6.47278314494837	2.20588539405215e-07	-0.550221138528775	2
ENSG00000164007.10	CLDN19	1	42740306	1_26	0	0.0104684817495684	6.52560642895172	2.14987669097312e-07	1.02136147005733	1
ENSG00000117385.15	P3H1	1	42766833	1_26	0	0.0146474873821324	12.145629572046	5.59876369470087e-07	1.66570627216152	2
ENSG00000274386.5	TMEM269	1	42785273	1_26	0	0.00985390743279568	5.73568891830962	1.77870137478474e-07	-0.0837169882902026	1
ENSG00000177868.11	SVBP	1	42816309	1_26	0	0.0280912031273157	18.8908032917931	1.67005102219932e-06	-2.20137454646204	2
ENSG00000164010.13	ERMAP	1	42817988	1_26	0	0.00885094966286604	5.13074455101287	1.42915468425383e-07	0.531786824784444	2
ENSG00000164011.17	ZNF691	1	42846835	1_26	0	0.0085995202197201	4.72259973034753	1.27809852498374e-07	-0.0377486383006177	1
ENSG00000117394.20	SLC2A1	1	42959206	1_26	0	0.0089584497752111	5.12464563851955	1.44479315975352e-07	0.452297102992289	1
ENSG00000243710.7	CFAP57	1	43232297	1_26	0	0.0107437574990389	6.28720518147084	2.12580196681784e-07	0.386961753585991	1
ENSG00000179178.10	TMEM125	1	43269525	1_26	0	0.0144868281947016	9.15875127323262	4.17559672492952e-07	0.977363936689793	1
ENSG00000171872.4	KLF17	1	44074471	1_27	0	0.0222945078408852	6.0813553412352	4.26684870492196e-07	-0.431524797430365	1
ENSG00000066056.13	TIE1	1	43300755	1_27	0	0.0339275737919226	31.5192036620103	3.36540250667338e-06	5.21939995553967	2
ENSG00000117400.16	MPL	1	43337551	1_27	1	0.0555652760337099	32.7120005839714	5.72030986883958e-06	5.55164333210164	1
ENSG00000117399.13	CDC20	1	43359194	1_27	0	0.0895737677161079	17.0785839744634	4.81439451225988e-06	1.19829882255093	1
ENSG00000066322.14	ELOVL1	1	43367703	1_27	1	0.0873109329775147	34.3304361802538	9.43315398837775e-06	5.67305136982265	1
ENSG00000159479.16	MED8	1	43384246	1_27	0	0.0190605281018872	22.9541341630442	1.37690766841391e-06	-4.45598286703464	3
ENSG00000142949.16	PTPRF	1	43526177	1_27	0	0.0206623720985814	9.07811741255292	5.90316533962686e-07	1.70085048074008	1
ENSG00000126091.19	ST3GAL3	1	43705540	1_27	0	0.0190063163914209	8.27602483575726	4.95026802154055e-07	-1.52339902343081	1
ENSG00000117408.10	IPO13	1	43947230	1_27	0	0.0385381385220165	12.946138653491	1.57014572516308e-06	-1.90076350222772	1
ENSG00000132768.13	DPH2	1	43968192	1_27	0	0.0529976498960854	14.5903121425812	2.43349337791852e-06	-1.78646838254019	1
ENSG00000117410.13	ATP6V0B	1	43974045	1_27	0	0.0255296749354628	8.03617910093095	6.45659976491018e-07	-1.22506386701059	2
ENSG00000117411.16	B4GALT2	1	43978466	1_27	0	0.0203440362249788	6.47104236004659	4.14305154887618e-07	-1.21795253145797	1
ENSG00000159214.12	CCDC24	1	43991070	1_27	0	0.0298324109929389	9.63348556864421	9.04442118048364e-07	-1.43611088429802	1
ENSG00000196517.11	SLC6A9	1	44031093	1_27	0	0.0602413237972805	15.6875024686737	2.97411178391463e-06	1.79609106325172	1
ENSG00000178028.13	DMAP1	1	44213884	1_27	0	0.0208684688230114	5.45192231185104	3.58054566709919e-07	0.176020225329654	1
ENSG00000117419.14	ERI3	1	44354647	1_27	0	0.0236455264961174	6.46296513549771	4.80938755625088e-07	-0.430307423056081	1
ENSG00000198520.10	C1orf228	1	44672527	1_28	0	0.0239011808535912	6.36886336920333	4.79060390173345e-07	0.410402267554313	2
ENSG00000142945.12	KIF2C	1	44739744	1_28	0	0.0193891767548534	5.07267912762564	3.09532129339643e-07	-0.933596146679186	2
ENSG00000142937.11	RPS8	1	44775441	1_28	0	0.0295861840217327	7.87904104300901	7.33620216309627e-07	0.132488371981066	2
ENSG00000142959.4	BEST4	1	44787956	1_28	0	0.0194500040094642	4.66657459840639	2.85645167801092e-07	-0.249797524555345	1
ENSG00000222009.8	BTBD19	1	44808328	1_28	0	0.0195477957485505	4.80082288077757	2.95340121913202e-07	0.294238567255654	2
ENSG00000117425.13	PTCH2	1	44839834	1_28	0	0.0231444531160125	6.9054909762428	5.02979701727433e-07	-1.23586756659763	1
ENSG00000126107.14	HECTD3	1	45010727	1_28	0	0.0193925779469194	4.86985823338743	2.9720823461361e-07	0.539572155676081	2
ENSG00000162415.6	ZSWIM5	1	45285956	1_28	0	0.0243144608621551	7.0359127902326	5.38386381186852e-07	-0.901072913610434	1
ENSG00000186603.5	HPDL	1	45318899	1_28	0	0.03927300646826	10.0953122010435	1.24773649228864e-06	-0.461262924272462	2
ENSG00000132781.17	MUTYH	1	45336998	1_28	0	0.0573786638748722	17.3194615998192	3.12747460497675e-06	-2.91237126198657	2
ENSG00000070759.16	TESK2	1	45491131	1_28	0	0.0193841044317385	5.0726316975485	3.09448260506641e-07	0.69105880784109	1
ENSG00000280670.2	CCDC163	1	45499668	1_28	0	0.0234392971650951	10.1693958069108	7.50151029751488e-07	2.38300903578523	1
ENSG00000132763.14	MMACHC	1	45499635	1_28	0	0.0269159749767974	7.48463145866548	6.34000368372989e-07	1.14865170819837	2
ENSG00000117450.13	PRDX1	1	45520979	1_28	0	0.0236778077262775	9.39246685161979	6.99890557437793e-07	2.04329271166975	2
ENSG00000117448.13	AKR1A1	1	45550079	1_28	0	0.110750131646224	25.060672680167	8.73465888225302e-06	3.96993660111925	2
ENSG00000132780.16	NASP	1	45583288	1_28	0	0.0256403398943841	6.87111490446008	5.54446904220639e-07	0.300461683783087	1
ENSG00000159588.14	CCDC17	1	45624542	1_28	0	0.155521481004713	19.4723715805987	9.53055529399722e-06	-4.22433497057855	1
ENSG00000159592.10	GPBP1L1	1	45688394	1_28	0	0.0324846118960841	10.3186746740603	1.05489826113535e-06	1.47719735759888	1
ENSG00000159596.6	TMEM69	1	45687531	1_28	0	0.133033828916739	18.7827191620269	7.86374694761432e-06	-4.18042017315392	1
ENSG00000197429.10	IPP	1	45750903	1_28	0	0.116762048579966	18.2534406210563	6.70741869668769e-06	-4.13436275360386	1
ENSG00000086015.20	MAST2	1	45807728	1_28	0	0.0443161044669204	10.993920206211	1.53328586377963e-06	0.496624578421003	1
ENSG00000117461.14	PIK3R3	1	46132601	1_28	0	0.0196371656555076	6.72180073769244	4.15406618293962e-07	2.03833875302467	1
ENSG00000085998.13	POMGNT1	1	46235550	1_28	0	0.0214840652020806	7.02113657117754	4.7471489229999e-07	1.5360335413486	2
ENSG00000173660.11	UQCRH	1	46256717	1_28	0	0.0193626853230219	4.62764151596509	2.81990365066637e-07	0.0682057536429562	2
ENSG00000117481.10	NSUN4	1	46340570	1_28	0	0.109933845698945	20.6711080968919	7.15161542561204e-06	2.65675261918698	1
ENSG00000117480.15	FAAH	1	46391817	1_28	0	0.0192896523018081	4.74465349159914	2.88030099213565e-07	-0.468935803228119	3
ENSG00000079277.19	MKNK1	1	46574922	1_29	0	0.0334043904399813	9.50201452144932	9.98914263993105e-07	1.30870943120631	2
ENSG00000142961.14	MOB3C	1	46616841	1_29	0	0.0334453884629179	9.51342355427587	1.00134112044232e-06	-1.34998020159675	1
ENSG00000186118.8	TEX38	1	46668649	1_29	0	0.0255679836701848	7.02039815296421	5.64894306076979e-07	-0.988829520316366	1
ENSG00000123472.12	ATPAF1	1	46673908	1_29	0	0.0371473185883714	10.4902919812046	1.22637706625517e-06	1.16595575782894	2
ENSG00000142973.13	CYP4B1	1	46814117	1_29	0	0.0285772246048565	8.05226373706758	7.24180810915744e-07	-0.93742083837033	1
ENSG00000162365.11	CYP4A22	1	47137271	1_29	0	0.0211887248249696	5.28082012699065	3.52139845669813e-07	-0.286778366614991	1
ENSG00000162366.7	PDZK1IP1	1	47191326	1_29	0	0.0197247374461947	4.61865202198627	2.86705119334502e-07	0.295842736396986	1
ENSG00000162367.11	TAL1	1	47230909	1_29	0	0.0840950502038653	18.1656853951908	4.80763176953301e-06	-2.25460322535522	1
ENSG00000123473.15	STIL	1	47314279	1_29	0	0.0618136663117508	15.255400428049	2.96768012837466e-06	-2.21925218580589	1
ENSG00000162368.13	CMPK1	1	47333168	1_29	0	0.0225627348109888	5.86224739274669	4.16260167673591e-07	-0.569040093558795	1
ENSG00000186564.5	FOXD2	1	47435628	1_29	0	0.0493736262663196	13.1465463533669	2.04275214897054e-06	-1.9823279991269	1
ENSG00000269113.3	TRABD2B	1	47934726	1_30	0	0.0169978938416209	5.36006675996976	2.86730759549736e-07	0.560901737025086	1
ENSG00000117834.12	SLC5A9	1	48207713	1_30	0	0.0941031210790461	20.5795957227405	6.0946650177649e-06	-2.75602874339971	4
ENSG00000132122.11	SPATA6	1	48472019	1_30	0	0.196467107264589	27.3812109402996	1.69297862712733e-05	-3.35809752149766	2
ENSG00000123080.10	CDKN2C	1	50958107	1_32	0	0.0422373122497148	10.9386744844636	1.45401854830554e-06	-1.76865697581535	1
ENSG00000123091.4	RNF11	1	51235789	1_32	0	0.0307842018072187	7.99419115688055	7.74482127239607e-07	1.21261622610489	2
ENSG00000169213.6	RAB3B	1	51988363	1_33	0	0.0230368361614758	6.78103267826773	4.91617851592323e-07	-0.983588827975359	1
ENSG00000085831.15	TTC39A	1	51344853	1_33	0	0.0182417451244923	4.62252319838156	2.65371608278509e-07	-0.165991373790371	2
ENSG00000085832.16	EPS15	1	51497266	1_33	0	0.0185627613849938	4.78373088480041	2.79459125438469e-07	-0.192969820325809	2
ENSG00000117859.18	OSBPL9	1	51577431	1_33	0	0.0291878862019804	8.97479047787958	8.24396115092073e-07	1.07332427681491	1
ENSG00000078618.21	NRDC	1	51880694	1_33	0	0.0276217062079621	8.463074788705	7.35677805565376e-07	0.988355675346774	2
ENSG00000198841.3	KTI12	1	52032698	1_33	0	0.0268471290186617	8.19925822360355	6.9275774148054e-07	-1.16813847397846	2
ENSG00000157077.14	ZFYVE9	1	52142437	1_33	0	0.0297737779820199	9.1592848173455	8.58231564750501e-07	1.06621646469448	1
ENSG00000154222.14	CC2D1B	1	52352516	1_33	0	0.0339380048908398	10.3756849535237	1.1081844656511e-06	-1.28076041229713	1
ENSG00000134748.12	PRPF38A	1	52423164	1_33	0	0.0329831878344795	10.1103046227689	1.04945988543525e-06	-1.43320387196798	1
ENSG00000134744.13	ZCCHC11	1	52553683	1_33	0	0.0191247125449752	5.05938108092098	3.0450980578718e-07	-0.355681210247877	1
ENSG00000116157.5	GPX7	1	52601914	1_33	0	0.0184046280105715	4.70467054128844	2.72499201346664e-07	-0.256588392780539	2
ENSG00000182183.14	FAM159A	1	52631909	1_33	0	0.0256984317489697	7.7938773994682	6.30331723314485e-07	0.861153462733769	1
ENSG00000162378.12	ZYG11B	1	52772091	1_33	0	0.0206858132946538	5.78493797174645	3.76599969802741e-07	-0.660066966970431	1
ENSG00000121310.16	ECHDC2	1	52927236	1_33	0	0.0181807979918516	4.59160206923106	2.62715779123654e-07	0.0756256983140953	2
ENSG00000116171.17	SCP2	1	52926925	1_33	0	0.0185552495446089	4.77998500304578	2.79127295174892e-07	-0.197220889985491	2
ENSG00000174348.13	PODN	1	53061947	1_33	0	0.0525754281233724	14.4613765521739	2.3927725960455e-06	1.68038448044185	2
ENSG00000162383.11	SLC1A7	1	53124129	1_33	0	0.0381241442988367	11.4583143039986	1.37476924900101e-06	-1.18958639038917	1
ENSG00000157184.6	CPT2	1	53197151	1_33	0	0.0188601923805679	4.93065600121193	2.92657592808458e-07	-0.364419655216718	1
ENSG00000162384.13	C1orf123	1	53220711	1_33	0	0.0322621267170976	9.90440975819421	1.00561227451714e-06	1.84448882980184	3
ENSG00000174332.5	GLIS1	1	53737935	1_33	0	0.101072308323224	20.6459065036001	6.5671224524139e-06	2.30323027336871	1
ENSG00000203985.10	LDLRAD1	1	54017968	1_34	0	0.0112960942695551	4.84003459096508	1.72062309231195e-07	0.360811126759767	1
ENSG00000162398.11	LEXM	1	54805572	1_34	0	0.011495809009854	5.00153193055361	1.80947071729485e-07	0.377966799707406	2
ENSG00000058799.14	YIPF1	1	53890131	1_34	0	0.0129566405406674	6.10419162317954	2.4890266260343e-07	-0.564860819324269	1
ENSG00000211452.10	DIO1	1	53890974	1_34	0	0.0155631764823166	7.79514107497353	3.81795842867023e-07	0.897541566739047	1
ENSG00000081870.11	HSPB11	1	53945680	1_34	0	0.0121216297568448	5.49004066087319	2.09433210096894e-07	0.720386308706999	2
ENSG00000116212.14	LRRC42	1	53945680	1_34	0	0.011368060030997	4.89855707339316	1.75252210438259e-07	0.0273912496295061	2
ENSG00000116209.11	TMEM59	1	54053622	1_34	0	0.0275928849294719	13.0925392909909	1.13692016494175e-06	-1.65127853839711	1
ENSG00000116205.12	TCEANC2	1	54053622	1_34	0	0.0275928849294719	13.0925392909909	1.13692016494175e-06	-1.65127853839711	1
ENSG00000116221.15	MRPL37	1	54183963	1_34	0	0.0416322451757776	16.9182874991028	2.21664020946059e-06	1.82065103795373	2
ENSG00000215883.10	CYB5RL	1	54154524	1_34	0	0.0110785446293604	4.66086041060587	1.62501652442192e-07	0.0675842367618577	2
ENSG00000157216.15	SSBP3	1	54364151	1_34	0	0.0111128946085363	4.68938351071413	1.64003048690415e-07	-0.16283892363962	2
ENSG00000162390.17	ACOT11	1	54542139	1_34	0	0.011198139491024	4.75979096706496	1.67742351622039e-07	0.245587980324818	2
ENSG00000184313.19	MROH7	1	54608974	1_34	0	0.012889169846111	6.05606279486241	2.45654254428568e-07	-0.729351534448382	2
ENSG00000243725.6	TTC4	1	54581722	1_34	0	0.0122987157593134	5.62376259441467	2.17668566395907e-07	-0.648425943790561	1
ENSG00000162396.5	PARS2	1	54764162	1_34	0	0.0115915738491772	5.07798309979312	1.8524335210926e-07	-0.444103625689231	2
ENSG00000116133.11	DHCR24	1	54887409	1_34	0	0.0118359569311414	5.27024867577419	1.96310467666397e-07	0.506857775353906	1
ENSG00000143001.4	TMEM61	1	54980319	1_34	0	0.0109975160656703	4.59322587560911	1.58972272135878e-07	-0.0183643078031669	1
ENSG00000169174.10	PCSK9	1	55029690	1_34	0	0.0123494213311574	5.66165641727216	2.20038710855394e-07	-0.43173152298098	2
ENSG00000162402.13	USP24	1	55216272	1_34	0	0.0311703635768096	14.2241756410865	1.39533326508263e-06	-1.74514559713682	1
ENSG00000162407.8	PLPP3	1	56645496	1_36	0	0.0294186045473638	8.03298758601354	7.43717734872936e-07	-0.993063480886309	1
ENSG00000162409.10	PRKAA2	1	56643094	1_36	0	0.0206223907122	4.74159631385612	3.07731930310455e-07	0.179292844160978	2
ENSG00000187889.12	C1orf168	1	56819840	1_36	0	0.0804125804007211	17.4518921439644	4.41647211418661e-06	1.94731284456557	1
ENSG00000157131.10	C8A	1	56846966	1_36	0	0.0431142065361646	11.5906269863698	1.57266528753058e-06	1.35713361894798	1
ENSG00000173406.15	DAB1	1	58471668	1_37	0	0.0471009729679199	16.5267754839447	2.44977940581758e-06	-1.96017338696026	2
ENSG00000162600.11	OMA1	1	58547382	1_37	0	0.0202977484446327	8.40176796819575	5.36694967517671e-07	-1.10537960858987	1
ENSG00000184292.6	TACSTD2	1	58577781	1_37	0	0.0139409434624335	5.03434373758502	2.20873699201675e-07	0.445007139113402	1
ENSG00000162601.9	MYSM1	1	58697881	1_37	0	0.0327538287905738	13.133344887854	1.35377471221236e-06	-1.92161332029849	2
ENSG00000177606.6	JUN	1	58784746	1_37	0	0.0133174914202443	4.64272756466675	1.94582867592481e-07	0.347671400750102	1
ENSG00000172456.17	FGGY	1	59296555	1_37	0	0.0291360104016782	19.5789455532551	1.79526413921943e-06	4.07354147336925	1
ENSG00000134709.10	HOOK1	1	59814713	1_38	0	0.0187198200812424	5.34141777392656	3.1467858691521e-07	0.459607711964057	1
ENSG00000134716.9	CYP2J2	1	59926822	1_38	0	0.031712818733861	10.2251417135468	1.02050034205628e-06	-1.28751579208408	1
ENSG00000162599.15	NFIA	1	60864880	1_38	0	0.078606389116287	18.7311833328937	4.63374398331399e-06	-2.05048075699597	1
ENSG00000162604.12	TM2D1	1	61723869	1_39	0	0.0243388868283398	5.24985223576142	4.02121010063457e-07	-0.405009443479744	2
ENSG00000240563.1	L1TD1	1	62194418	1_39	0	0.0435178796349498	10.6521830763965	1.45886572936319e-06	1.44593445499835	4
ENSG00000132854.18	KANK4	1	62306910	1_39	0	0.0608886577013674	13.7994472628722	2.64427771438628e-06	1.54111560214803	1
ENSG00000162607.12	USP1	1	62436136	1_39	0	0.0515211567080279	12.2311717488729	1.98318232468036e-06	1.64246078865029	1
ENSG00000125703.14	ATG4C	1	62690372	1_39	0	0.027018159012388	6.21778513923093	5.28689198551723e-07	-0.822859497018016	3
ENSG00000187140.5	FOXD3	1	63322827	1_40	0	0.0240749971781165	4.79863809915624	3.63574333276651e-07	0.326134327994634	1
ENSG00000088035.15	ALG6	1	63367765	1_40	0	0.281099893213563	28.4194004695416	2.51411168299427e-05	2.9928275811272	1
ENSG00000203965.12	EFCAB7	1	63523814	1_40	0	0.0441772896135244	10.4424157376439	1.45180744949464e-06	1.55535753938686	1
ENSG00000142856.16	ITGB3BP	1	63593973	1_40	0	0.0271595602838761	5.91597307966068	5.05659181300101e-07	0.624764531247714	1
ENSG00000079739.15	PGM1	1	63593801	1_40	0	0.0254854214755657	5.32609723206128	4.27178989969994e-07	0.39202092480148	2
ENSG00000177414.13	UBE2U	1	64184175	1_40	0	0.0295992942070302	6.71412793698105	6.25431774738769e-07	0.745923532931314	2
ENSG00000162437.14	RAVER2	1	64745107	1_41	0	0.0867580634168106	16.8551500854995	4.60205120948163e-06	-1.8120425125469	2
ENSG00000162433.14	AK4	1	65147235	1_41	0	0.0572547987519048	12.9281269512556	2.32946652704046e-06	1.54940320795942	1
ENSG00000116675.15	DNAJC6	1	65248258	1_41	0	0.0252489852534018	5.2970746558266	4.2090975997512e-07	0.45144171994334	2
ENSG00000213625.8	LEPROT	1	65432298	1_41	0	0.0285708156160509	6.44322878653122	5.79342200671006e-07	-0.716403828009161	1
ENSG00000116678.19	LEPR	1	65422548	1_41	0	0.0289520590037196	6.56623438425279	5.98280447532176e-07	-0.774120118369395	1
ENSG00000184588.17	PDE4B	1	66041404	1_41	0	0.0301485122183005	6.94216307543808	6.58672710024986e-07	-0.846682607305933	1
ENSG00000118473.21	SGIP1	1	66530457	1_42	0	0.465377687534684	22.3207197635117	3.26905875225892e-05	-4.33622462783171	1
ENSG00000152760.9	TCTEX1D1	1	66752321	1_42	0	0.0142139072839094	9.22616253683653	4.1270863273121e-07	2.22902374242994	3
ENSG00000152763.16	WDR78	1	66894492	1_42	0	0.0250316659526039	11.4736976893726	9.03862005833249e-07	-1.85072935476925	2
ENSG00000198160.14	MIER1	1	66920571	1_42	0	0.0138400316737958	5.7285034606585	2.49509587098707e-07	-0.446461198906401	3
ENSG00000116704.7	SLC35D1	1	67132664	1_42	0	0.012768118652107	5.04298067902471	2.02639071955257e-07	0.633425229977638	2
ENSG00000081985.10	IL12RB2	1	67307648	1_42	0	0.0124678456230922	4.80604061330942	1.88576610916159e-07	-0.280052144701556	1
ENSG00000116717.11	GADD45A	1	67684588	1_42	0	0.0316663361028458	13.366458904892	1.33205807066846e-06	1.65060847500059	1
ENSG00000172380.5	GNG12	1	67845359	1_42	0	0.0320646485197182	13.5994012826077	1.37231953714326e-06	-1.66471009562076	1
ENSG00000024526.16	DEPDC1	1	68498179	1_43	0	0.0265778147442967	6.29632113294263	5.2664154233133e-07	-0.846547723178734	1
ENSG00000033122.18	LRRC7	1	69568154	1_44	0	0.0700131242274843	12.8233038474067	2.8254548023794e-06	2.09940989198075	2
ENSG00000118454.12	ANKRD13C	1	70355197	1_44	0	0.030057469293211	4.91522760110596	4.64948679448207e-07	0.501399303355103	1
ENSG00000116761.11	CTH	1	70412060	1_44	0	0.0481638122894882	9.30855090292587	1.41095091918801e-06	-1.12804287896657	2
ENSG00000050628.20	PTGER3	1	71047847	1_45	0	0.0166635830697428	4.59164090963438	2.40793789296506e-07	0.121995086239284	2
ENSG00000132485.13	ZRANB2	1	71081716	1_45	0	0.0177527766644792	5.17645067806938	2.89206029829546e-07	-0.461490387609084	1
ENSG00000162620.15	LRRIQ3	1	74198025	1_47	0	0.0250654294828174	7.80855250837156	6.15963047708178e-07	-1.00402156207213	1
ENSG00000254685.6	FPGT	1	74222680	1_47	0	0.0181841286826109	4.83912124189118	2.7692870388195e-07	-0.336682761058588	1
ENSG00000116783.14	TNNI3K	1	74234228	1_47	0	0.0216184075057684	6.43868827413381	4.3805644276024e-07	-0.730148584519216	3
ENSG00000116791.13	CRYZ	1	74702183	1_47	0	0.020829919664649	6.09496079491793	3.99546642110959e-07	-0.773556836981293	4
ENSG00000162623.15	TYW3	1	74733530	1_47	0	0.0178444493303823	4.66490497134825	2.61972029910787e-07	0.294916063627918	2
ENSG00000137968.16	SLC44A5	1	75388518	1_47	0	0.023779813562675	7.32083803067927	5.47870879649332e-07	0.944510436988677	2
ENSG00000137955.15	RABGGTB	1	75786199	1_47	0	0.0192948698924292	5.38708463880924	3.27118139206204e-07	-0.513548272463236	1
ENSG00000057468.6	MSH4	1	75779738	1_47	0	0.029610075013687	9.35392353968692	8.71650325983063e-07	1.63646454047899	2
ENSG00000184005.10	ST6GALNAC3	1	76074606	1_47	0	0.0191575229997207	5.32105861057631	3.20808873263523e-07	0.517345350206661	1
ENSG00000117069.14	ST6GALNAC5	1	76867670	1_48	0	0.0182373433143387	9.53623674371486	5.47327880756621e-07	-1.15730596113747	1
ENSG00000142892.14	PIGK	1	77220252	1_48	0	0.0168027329391408	8.77939683380765	4.64251780827962e-07	-0.91991221712157	1
ENSG00000036549.12	ZZZ3	1	77684949	1_48	0	0.0202698438181409	10.5129166138381	6.7062941091422e-07	1.50486421251671	1
ENSG00000077254.14	USP33	1	77771206	1_48	0	0.0665802075705145	21.5972931641825	4.52536321126571e-06	2.56546472580383	1
ENSG00000162614.18	NEXN	1	77893344	1_48	0	0.0333956584393068	15.1418153561654	1.59139111949983e-06	-1.89068770991032	1
ENSG00000162613.16	FUBP1	1	77979478	1_48	0	0.0844152975817741	23.8439424738729	6.33443953327003e-06	2.49562560491942	1
ENSG00000162616.8	DNAJB4	1	77975891	1_48	0	0.0220659279261056	11.2983717107879	7.84597694608396e-07	-1.58238155055736	2
ENSG00000137960.5	GIPC2	1	77979050	1_48	0	0.0120273445415194	5.69484407860838	2.15556222246312e-07	0.492864273326147	1
ENSG00000137965.10	IFI44	1	78605651	1_48	0	0.0114447701790235	5.23727510942301	1.88634635572381e-07	-0.422074051858508	2
ENSG00000162618.13	ADGRL4	1	79006491	1_48	0	0.0128012928478095	6.26971812279823	2.52586899812933e-07	-0.700356339319397	1
ENSG00000137941.16	TTLL7	1	83998735	1_51	0	0.0287294585238534	7.42139945423829	6.709995399255e-07	-0.971187775847584	1
ENSG00000171517.5	LPAR3	1	84884637	1_52	0	0.0256447631353751	6.48702280970704	5.23543884290088e-07	-0.83135036656024	1
ENSG00000137976.7	DNASE2B	1	84420612	1_52	0	0.0778748435526	16.8751870193249	4.13575454298229e-06	-2.10508912467752	1
ENSG00000117133.10	RPF1	1	84479257	1_52	0	0.0266790664625411	6.85357774058126	5.75435890805968e-07	-0.854698710136192	2
ENSG00000122432.17	SPATA1	1	84506406	1_52	0	0.0438810779064612	11.4826953719529	1.58573314637369e-06	-1.41747340429445	1
ENSG00000117151.12	CTBS	1	84569909	1_52	0	0.0260565234075651	6.63467234785402	5.44057652565768e-07	-0.724962267314882	1
ENSG00000117155.16	SSX2IP	1	84691138	1_52	0	0.0386888084057611	10.3078843273584	1.25505819536471e-06	1.37563032226357	2
ENSG00000055732.12	MCOLN3	1	85048551	1_52	0	0.0280617689763125	7.32221502358066	6.46645853039159e-07	0.815233921003359	2
ENSG00000097096.8	SYDE2	1	85200644	1_52	0	0.0307790484116803	8.18019901053734	7.92370013792141e-07	1.0137265636603	1
ENSG00000142867.12	BCL10	1	85276340	1_52	0	0.0256290166771849	6.4813412405651	5.22764159522679e-07	-0.727427537736525	2
ENSG00000117174.10	ZNHIT6	1	85708260	1_52	0	0.0233347023568502	5.6124680685298	4.12159317794485e-07	0.373087025462825	2
ENSG00000171502.14	COL24A1	1	86156862	1_53	0	0.0238770083923698	5.89646019804306	4.43078071822695e-07	-0.722257611291545	1
ENSG00000122417.15	ODF2L	1	86396707	1_53	0	0.02073869058764	4.60966856408783	3.00856920958315e-07	0.0675074034059621	1
ENSG00000016602.9	CLCA4	1	86546626	1_53	0	0.0410598885409283	10.9407173806071	1.41374974415908e-06	-1.54950223716583	2
ENSG00000183291.15	SELENOF	1	86914303	1_53	0	0.0649676480709156	15.0971879137287	3.08675513522916e-06	-2.2049563216287	1
ENSG00000153936.16	HS2ST1	1	86914303	1_53	0	0.0649676480709156	15.0971879137287	3.08675513522916e-06	2.2049563216287	1
ENSG00000065243.19	PKN2	1	88684130	1_54	0	0.0131371507626487	4.61705759573062	1.90886603205453e-07	-0.211113074925596	1
ENSG00000137944.17	KYAT3	1	88958237	1_54	0	0.0225593450771323	28.4585029681222	2.02044722910321e-06	4.79048484984219	2
ENSG00000117226.11	GBP3	1	89015900	1_54	0	0.0177481481055312	10.1358699580507	5.66138966602743e-07	1.70222075057368	2
ENSG00000162654.8	GBP4	1	89198593	1_54	0	0.030068515555734	14.4873974144629	1.37091754791089e-06	2.03282758109596	1
ENSG00000197147.13	LRRC8B	1	89544829	1_54	0	0.0130975245421765	4.58762731608885	1.8909773397922e-07	-0.0437077317686813	1
ENSG00000171488.14	LRRC8C	1	89633156	1_55	0	0.15046082663657	23.0616275332007	1.09199932722485e-05	-2.83635350625994	2
ENSG00000171492.14	LRRC8D	1	89822760	1_55	0	0.0913962317398166	18.2493823052674	5.24910709001532e-06	-1.96699013744075	1
ENSG00000162664.16	ZNF326	1	89994609	1_55	0	0.0361700209382039	9.53329131527693	1.08517704413969e-06	1.11579158348442	1
ENSG00000122482.20	ZNF644	1	91022402	1_55	0	0.0313387610314378	8.19998801899641	8.08730857795595e-07	0.908206433454294	1
ENSG00000162669.15	HFM1	1	91404853	1_55	0	0.0212552108178208	4.60102656440362	3.07772017361836e-07	0.101835450592549	1
ENSG00000097046.12	CDC7	1	91500849	1_56	0	0.0390246485233412	9.86630131021709	1.21172020134004e-06	1.25098769972791	3
ENSG00000284413.1	BTBD8	1	92080411	1_56	0	0.0297722838372583	7.34922984479659	6.88593556413244e-07	0.76401072496197	1
ENSG00000069712.12	KIAA1107	1	92167501	1_56	0	0.023016554157688	4.9632750175442	3.59515500169332e-07	-0.460150440812011	1
ENSG00000067208.14	EVI5	1	92789516	1_56	0	0.0377509944595933	9.55693621832728	1.13541873974446e-06	1.12940401272234	2
ENSG00000122406.12	RPL5	1	92831623	1_56	0	0.0390175792638016	9.8645977788478	1.21129152030097e-06	1.50937271446639	1
ENSG00000154511.11	FAM69A	1	92960610	1_56	0	0.0289636454607324	7.09361111068156	6.46590876105707e-07	-0.729447310290504	1
ENSG00000117500.12	TMED5	1	93180650	1_57	0	0.0227374179611735	5.38708131705392	3.8548159738881e-07	0.420647538785168	1
ENSG00000122483.17	CCDC18	1	93179625	1_57	0	0.0234762177775462	5.68311535503093	4.19878439703742e-07	-0.637346230207187	2
ENSG00000117505.12	DR1	1	93346012	1_57	0	0.0354444161387995	9.50688019907053	1.06046129382343e-06	1.32846697869571	2
ENSG00000067334.13	DNTTIP2	1	93879527	1_57	0	0.0220830126166546	5.11675454359197	3.55600103043443e-07	0.169824706582454	2
ENSG00000023909.9	GCLM	1	93909186	1_57	0	0.0209079327766116	4.61082941403659	3.03388506307082e-07	-0.331284005181832	1
ENSG00000198691.11	ABCA4	1	94120772	1_58	0	0.0426304112509647	14.0730445964988	1.88806334051471e-06	-2.26945733595523	1
ENSG00000117525.13	F3	1	94542362	1_58	0	0.0170590875548933	5.57631677124515	2.99372709814797e-07	1.04270037011316	1
ENSG00000143036.16	SLC44A3	1	94818674	1_58	0	0.0194092012847145	6.76875559683231	4.13452355677525e-07	0.846669096069896	2
ENSG00000117519.15	CNN3	1	94927032	1_58	0	0.0324121395386666	11.5207282977779	1.17515893796661e-06	1.39861666648824	1
ENSG00000172339.9	ALG14	1	95073027	1_58	0	0.0170192396042905	5.55458092257265	2.97509216635148e-07	-0.555483021090699	3
ENSG00000152078.9	TMEM56	1	95110207	1_58	0	0.0239041163530681	8.69604787604528	6.54189531023487e-07	0.989045704875177	1
ENSG00000122481.16	RWDD3	1	95232272	1_58	0	0.0270445279211736	9.84000614936551	8.3749794196465e-07	1.29516697261302	2
ENSG00000188641.12	DPYD	1	97921399	1_60	0	0.023150020647855	6.75647706343221	4.92244262936782e-07	1.30201392468324	1
ENSG00000162627.16	SNX7	1	98661649	1_60	0	0.022733600299503	6.5885888392692	4.71378315331081e-07	-0.665203968489896	1
ENSG00000156869.12	FRRS1	1	99766518	1_61	0	0.0221866117203795	4.84073876292695	3.37996032694633e-07	0.272960777700274	2
ENSG00000162688.16	AGL	1	99851209	1_61	0	0.0272986799516152	6.76167761356685	5.80904955118622e-07	0.707756727584016	1
ENSG00000117620.14	SLC35A3	1	99969054	1_61	0	0.05663180271893	13.5664674777075	2.41788776786543e-06	2.06742078637558	3
ENSG00000156876.9	SASS6	1	100132743	1_61	0	0.022019677426397	4.77083544198094	3.30608764915131e-07	0.0294969432432235	1
ENSG00000122435.9	TRMT13	1	100132743	1_61	0	0.022019677426397	4.77083544198094	3.30608764915131e-07	-0.0294969432432235	1
ENSG00000122477.12	LRRC39	1	100178174	1_61	0	0.0642175614708403	14.7485344994358	2.98065459702263e-06	-1.92793756233936	1
ENSG00000137992.14	DBT	1	100249898	1_61	0	0.0413122856255712	10.6149250685985	1.38008275687474e-06	1.77592400248813	1
ENSG00000137996.12	RTCA	1	100262745	1_61	0	0.0472653239856893	11.8723372096415	1.76598835791543e-06	-1.82671508945134	1
ENSG00000079335.18	CDC14A	1	100344610	1_61	0	0.278382562261139	29.1139304673495	2.55065571511087e-05	-3.39744420867415	1
ENSG00000181656.6	GPR88	1	100538206	1_62	0	0.0383865917758257	7.43144375671314	8.97763042460381e-07	1.0426167891196	1
ENSG00000162694.13	EXTL2	1	100894659	1_62	0	0.036705789159044	7.01440307977329	8.10278393105066e-07	0.798350628730901	3
ENSG00000162695.11	SLC30A7	1	100895622	1_62	0	0.0312141436945792	5.50720684389065	5.40993176422556e-07	-0.495099972447199	1
ENSG00000118733.16	OLFM3	1	101996600	1_63	0	0.0336378760042666	7.13406522133669	7.55221968320381e-07	0.89183840522288	1
ENSG00000185946.15	RNPC3	1	103550405	1_65	0	0.0190753340233119	4.5881759124951	2.75436306351951e-07	0.11060439647903	1
ENSG00000240038.6	AMY2B	1	103555063	1_65	0	0.0248409237666543	7.03208056405121	5.49744069980449e-07	0.862466533466668	2
ENSG00000198890.7	PRMT6	1	107056380	1_66	0	0	10.4511005697139	0	0.557614337930337	1
ENSG00000162631.18	NTNG1	1	107135646	1_66	0	0	11.1552293408956	0	0.788235720248745	1
ENSG00000134215.15	VAV3	1	107965542	1_68	0	0.0114186151449172	5.78667885349736	2.07946583820556e-07	0.551662775434292	2
ENSG00000085491.15	SLC25A24	1	108200420	1_68	0	0.0107458312647334	5.22717997725259	1.76773208286754e-07	-0.526153329959405	2
ENSG00000162636.15	FAM102B	1	108558011	1_68	0	0.0101486986538762	4.70057129755718	1.50130860980405e-07	-0.156400477395465	1
ENSG00000162639.15	HENMT1	1	108662004	1_68	0	0.0216026012930474	11.6725196970522	7.93559763529841e-07	1.42186840974238	1
ENSG00000116266.10	STXBP3	1	108746731	1_68	0	0.0186921666540787	10.3343388436832	6.07926836250198e-07	1.21814776404579	2
ENSG00000121957.12	GPSM2	1	108875055	1_68	0	0.0129660718220801	6.95812613688167	2.83928961517087e-07	-0.750631798161743	2
ENSG00000121940.15	CLCC1	1	108930299	1_68	0	0.0100629714340251	4.62244619095104	1.46388539482928e-07	-0.119921956461673	2
ENSG00000197780.9	TAF13	1	109074420	1_68	0	0.0100386489700433	4.60015888184736	1.45330602356831e-07	0.000830513237029671	2
ENSG00000215717.5	TMEM167B	1	109092227	1_68	0	0.0106197581196308	5.11846577317619	1.71065882584453e-07	-0.319949654993799	1
ENSG00000116299.16	KIAA1324	1	109185560	1_68	0	0.013120014189574	7.06697011671048	2.9179411811822e-07	0.820593957038173	1
ENSG00000031698.12	SARS	1	109213564	1_68	0	0.0122190468955652	6.41108357937623	2.46534523272047e-07	-0.734230842153102	2
ENSG00000143126.7	CELSR2	1	109250412	1_68	0	0.0435004122583609	18.1752351436767	2.48818337972956e-06	-1.8763145928259	1
ENSG00000134222.16	PSRC1	1	109274570	1_68	0	0.0100944747634966	4.65123360187233	1.47761350646184e-07	0.265952529897399	3
ENSG00000143106.12	PSMA5	1	109424465	1_68	0	0.0128866113740642	6.90145808584022	2.79890759098598e-07	0.851727739249881	1
ENSG00000143028.8	SYPL2	1	109465030	1_68	0	0.0292003526408494	14.465219521599	1.329297226968e-06	-1.84185861792912	4
ENSG00000162650.16	ATXN7L2	1	109483259	1_68	0	0.0226054916813845	12.0925112311684	8.60279216133317e-07	-1.58656034512112	2
ENSG00000174151.14	CYB561D1	1	109494012	1_68	0	0.0184397674701089	10.2087227249754	5.92428335175522e-07	1.3376299354156	2
ENSG00000181754.6	AMIGO1	1	109509517	1_68	0	0.0103280041134418	4.8618794858749	1.58026370491557e-07	-0.504250777728985	1
ENSG00000156097.12	GPR61	1	109541786	1_68	0	0.0501824774871242	19.5113835467211	3.08140752146622e-06	-2.20827752935804	1
ENSG00000065135.10	GNAI3	1	109548825	1_68	0	0.0102658965771808	4.80631922140832	1.55281054035178e-07	0.274643373173574	1
ENSG00000168765.16	GSTM4	1	109656105	1_68	0	0.0179965445896368	9.98391731101313	5.65456337502894e-07	-1.4458043791657	2
ENSG00000213366.12	GSTM2	1	109636098	1_68	0	0.0175657990218683	9.76007902843205	5.39548161945999e-07	1.09036975456626	3
ENSG00000134184.12	GSTM1	1	109671748	1_68	0	0.0256535771330296	13.2641098224489	1.07086571508516e-06	-1.45602802336642	2
ENSG00000134201.10	GSTM5	1	109710593	1_68	0	0.0107044364721015	5.1916273259659	1.74894556473335e-07	0.410087113485329	3
ENSG00000134202.10	GSTM3	1	109724132	1_68	0	0.0112039726669447	5.61183601623729	1.97872748532822e-07	-0.639478631025816	3
ENSG00000179902.12	C1orf194	1	109113798	1_68	0	0.0115901890198442	5.92412173532364	2.16084425967788e-07	-0.653335626397317	1
ENSG00000168710.17	AHCYL1	1	109984850	1_68	0	0.0195644926817824	10.7559597109166	6.62257265210742e-07	1.34473723846215	1
ENSG00000143093.14	STRIP1	1	110034040	1_68	0	0.11089305608392	27.0223187733884	9.43052648040599e-06	-2.68683312811678	1
ENSG00000197106.6	SLC6A17	1	110150825	1_68	0	0.0100641341686444	4.62351018341261	1.46439153609264e-07	0.0753036396235431	1
ENSG00000116396.14	KCNC4	1	110211186	1_68	0	0.0103687200676572	4.89811406593882	1.59831736529434e-07	-0.276812966289713	1
ENSG00000162775.14	RBM15	1	110338810	1_68	0	0.0156515885815026	8.69465829739506	4.28272231120852e-07	1.05397398434522	1
ENSG00000168679.17	SLC16A4	1	110386854	1_68	0	0.0101038819934688	4.65981132928389	1.48171805179206e-07	-0.148559324411518	1
ENSG00000134248.13	LAMTOR5	1	110404992	1_68	0	0.0121538642003403	6.36177574441494	2.43333391462068e-07	0.663608497056725	3
ENSG00000121931.15	LRIF1	1	110964484	1_68	0	0.0140519441345471	7.69983733340777	3.40507701096276e-07	-0.95646293681291	1
ENSG00000156171.14	DRAM2	1	111139496	1_68	0	0.0126586738330725	6.73692077850865	2.68385237556065e-07	-0.590344166497493	1
ENSG00000134255.13	CEPT1	1	111139685	1_68	0	0.0411891137980384	17.6656674354621	2.2899261262409e-06	-1.92815186791411	1
ENSG00000064886.13	CHI3L2	1	111200918	1_69	0	0.0490368080601786	22.3164599743965	3.44394709223846e-06	2.21030151156953	1
ENSG00000173947.13	PIFO	1	111346062	1_69	0	0.00926261422897345	7.75634753958869	2.26099608769858e-07	1.00763078666231	1
ENSG00000085465.12	OVGP1	1	111427097	1_69	0	0.00686249466500677	5.1032476477749	1.10214221558387e-07	0.348107732693392	2
ENSG00000116455.13	WDR77	1	111449473	1_69	0	0.00709850185604177	5.40766980148235	1.20805258541776e-07	-0.449228691632521	1
ENSG00000116459.10	ATP5F1	1	111448114	1_69	0	0.0265047674365504	17.1142003887188	1.42754426746953e-06	-1.88540618102386	1
ENSG00000143110.11	C1orf162	1	111484332	1_69	0	0.00645371741982259	4.61134198538978	9.36582957252129e-08	0.05681794541484	1
ENSG00000121933.18	TMIGD3	1	111490893	1_69	0	0.00846444428752524	7.12528049087968	1.89805760896925e-07	0.861146206011489	1
ENSG00000197852.9	FAM212B	1	111756253	1_69	0	0.00694799081868391	5.35400949397883	1.17070465855068e-07	0.55574936917941	1
ENSG00000171385.9	KCND3	1	111988885	1_69	0	0.0127139832866954	11.526580357139	4.61201904660262e-07	1.56935304294216	1
ENSG00000143079.14	CTTNBP2NL	1	112396295	1_69	0	0.00710511254051227	5.22475698037644	1.16827754622764e-07	0.484971251862965	1
ENSG00000116489.12	CAPZA1	1	112617108	1_69	0	0.256746733229239	21.5014735817368	1.73732922377868e-05	4.81364446318022	1
ENSG00000007341.18	ST7L	1	112626827	1_69	0	0.00751336808746439	10.7617150351437	2.54463283897085e-07	-0.542868990413835	1
ENSG00000155363.18	MOV10	1	112673095	1_69	0	0.0151795374132694	22.2701688444405	1.06387602099112e-06	-5.28255246326002	1
ENSG00000155366.16	RHOC	1	112706864	1_69	0	0.0334292658619488	21.9428411010835	2.30849357973343e-06	4.11297513114772	1
ENSG00000155367.15	PPM1J	1	112715671	1_69	0	0.0145993342857401	12.4844042535868	5.73600933604075e-07	-1.42936918135376	1
ENSG00000155380.11	SLC16A1	1	112978377	1_70	1	0.0737968848447579	28.9978135334612	6.7346069792311e-06	-4.85685223677069	1
ENSG00000198799.11	LRIG2	1	113072822	1_70	0	0.0255240137949829	18.4634183048923	1.48309869747229e-06	4.1011671943871	1
ENSG00000081026.18	MAGI3	1	113390860	1_70	0	0.0170694485692067	4.59134575867683	2.46642812651232e-07	0.0625505707820823	1
ENSG00000116793.15	PHTF1	1	113758713	1_70	0	0.0207944322540579	6.12910733231306	4.01100559551205e-07	-0.442393337190427	1
ENSG00000081019.13	RSBN1	1	113810702	1_70	0	0.017466504082038	4.80865510107944	2.6432521369398e-07	0.201399344080781	1
ENSG00000134242.15	PTPN22	1	113875221	1_70	0	0.0197320001044237	5.84643980931045	3.63054283904595e-07	0.633716703414722	1
ENSG00000188761.11	BCL2L15	1	113887734	1_70	0	0.017075190781252	4.60010234874032	2.47196338104403e-07	-0.184865609450871	1
ENSG00000134262.12	AP4B1	1	113905154	1_70	0	0.0172386531605228	4.65205514428271	2.52381292181736e-07	-0.0737060009835964	1
ENSG00000116774.11	OLFML3	1	113979778	1_70	0	0.0206937431392272	6.77306542943434	4.41096182146861e-07	1.03362682976543	1
ENSG00000134207.14	SYT6	1	114150570	1_70	0	0.0620410365187226	16.2031290692403	3.16363892288473e-06	1.73659466298611	2
ENSG00000197323.11	TRIM33	1	114508842	1_71	0	0.0217482336543533	8.94721630165198	6.12379862045375e-07	-1.71605455355406	2
ENSG00000116752.5	BCAS2	1	114581126	1_71	0	0.0193973194487568	7.40267273599235	4.51896774972608e-07	1.25154559177114	1
ENSG00000175984.14	DENND2C	1	114669904	1_71	0	0.0196136096108223	6.8308023339711	4.21636518524402e-07	0.793220971591114	1
ENSG00000213281.4	NRAS	1	114716596	1_71	0	0.024836819379875	9.69129051265395	7.57506851277033e-07	1.65767143804832	1
ENSG00000009307.15	CSDE1	1	114757749	1_71	0	0.0193361854342404	6.69408509714677	4.07353080530898e-07	-0.886321654202355	1
ENSG00000134258.16	VTCN1	1	117210906	1_72	0	0.010478513183744	4.66569000108563	1.53859571201742e-07	-0.12576191668291	1
ENSG00000118729.11	CASQ2	1	115768346	1_72	0	0.0470958502685291	18.5877805275045	2.75498444881145e-06	-2.29503081392567	1
ENSG00000163393.12	SLC22A15	1	115976190	1_72	0	0.123883776233713	27.7611582490387	1.08233322523481e-05	2.95012209543677	3
ENSG00000134247.9	PTGFRN	1	116909755	1_72	0	0.0117336721172548	5.70805292807122	2.10780734423245e-07	0.511891500406938	1
ENSG00000134256.12	CD101	1	117001393	1_72	0	0.0148065539094645	7.85299208807783	3.65930092784741e-07	0.878329639999147	3
ENSG00000116830.11	TTF2	1	117060534	1_72	0	0.0203428033753302	10.7872426695963	6.90605803828023e-07	-1.18229466363158	1
ENSG00000134253.9	TRIM45	1	117122142	1_72	0	0.0328482993479037	15.2292346369262	1.57434511664122e-06	1.68049864827388	2
ENSG00000198162.12	MAN1A2	1	117367233	1_72	0	0.0191953916374298	10.250445262299	6.19225285182456e-07	-1.22441610943466	3
ENSG00000196505.10	GDAP2	1	117929798	1_72	0	0.0513116245428759	19.3903498059816	3.13119692906951e-06	1.95974060051725	1
ENSG00000092607.13	TBX15	1	118989585	1_73	0	0.00934546428402538	6.10156165283622	1.79453056463049e-07	-0.780979749207309	1
ENSG00000116874.11	WARS2	1	119051336	1_73	0	0.00791413191501666	4.59264949607178	1.14386707803354e-07	-0.128551851026326	3
ENSG00000143067.4	ZNF697	1	119647482	1_73	0	0.115973658991863	29.2618665403446	1.06799780069341e-05	-3.10321370961785	1
ENSG00000092621.11	PHGDH	1	119659675	1_73	0	0.00828470038354123	5.01325910194003	1.30709132236366e-07	-0.277407604099041	1
ENSG00000134240.11	HMGCS2	1	119770631	1_73	0	0.010632330039353	7.30035943557174	2.44276487235105e-07	-0.832465365274546	1
ENSG00000117281.15	CD160	1	145718303	1_73	0	0.0103465650384222	7.0448248058652	2.2939046570043e-07	-0.861381031214991	1
ENSG00000131788.15	PIAS3	1	145874605	1_73	0	0.00809160971706535	4.80957438209412	1.22475873805212e-07	-0.18277139681359	1
ENSG00000131779.10	PEX11B	1	145919802	1_73	0	0.0155120845456851	10.7706031927672	5.25798282112045e-07	-1.28259544196254	1
ENSG00000265241.6	RBM8A	1	145927267	1_73	0	0.0122049909252225	8.61856578757817	3.31040733478806e-07	1.1832429063198	2
ENSG00000271601.3	LIX1L	1	145955867	1_73	0	0.0380556221681213	19.1689052939768	2.29575274345588e-06	2.15973835633755	1
ENSG00000121851.12	POLR3GL	1	145963899	1_73	0	0.0400642334440224	19.6455019039809	2.47701673120111e-06	2.18504841726351	1
ENSG00000134193.14	REG4	1	119816663	1_73	0	0.0137134762002511	9.66582023374368	4.17152878425919e-07	1.16462320574141	1
ENSG00000168509.19	HFE2	1	146036954	1_73	0	0.033402691701273	17.9648714695309	1.88848940737091e-06	-2.07535141235201	1
ENSG00000131791.7	PRKAB2	1	147171976	1_73	0	0.00812549383520378	4.82633269070327	1.23417286721652e-07	-0.205208985877253	1
ENSG00000131778.18	CHD1L	1	147243554	1_73	0	0.0135924521320234	9.56546394419522	4.09178517916594e-07	1.24636707495575	2
ENSG00000162836.11	ACP6	1	147656613	1_73	0	0.0122022470388197	8.91282993340812	3.42266510138135e-07	1.42231965351896	2
ENSG00000265107.2	GJA5	1	147773279	1_73	0	0.0086771762481378	5.56750431664972	1.52036532090352e-07	-0.830108193784169	1
ENSG00000244094.1	SPRR2F	1	153113709	1_74	0	0.0386147610545707	8.82901423249001	1.07293779129454e-06	1.10457742790658	1
ENSG00000159409.14	CELF3	1	151710027	1_74	0	0.0292757218357188	6.25419456690267	5.7621952972144e-07	0.780577457859436	2
ENSG00000143376.12	SNX27	1	151616339	1_74	0	0.027551389294211	5.69091659234172	4.93440392493852e-07	0.447462521320214	1
ENSG00000143450.16	OAZ3	1	151763100	1_74	0	0.0261922448407993	5.22179849842558	4.3042927793224e-07	-0.499950424099296	1
ENSG00000143436.10	MRPL9	1	151763587	1_74	0	0.025438533279166	4.95115619091226	3.96376289623011e-07	0.38049723804828	1
ENSG00000182134.15	TDRKH	1	151789632	1_74	0	0.0957150779346078	17.3762318376568	5.23413516289688e-06	-1.95410232097415	2
ENSG00000213171.2	LINGO4	1	151805451	1_74	0	0.0590991502856413	12.8107974093431	2.3826835897382e-06	1.53906228951859	2
ENSG00000143365.17	RORC	1	151831413	1_74	0	0.025707244945527	5.04854675702763	4.08442468393333e-07	0.290705242036576	1
ENSG00000225556.1	C2CD4D	1	151844929	1_74	0	0.0487491476882477	11.0051274773507	1.68838341837195e-06	1.45636380116842	1
ENSG00000197747.8	S100A10	1	151994269	1_74	0	0.0387080210417606	8.85147774949483	1.07826553553416e-06	1.14484066965316	2
ENSG00000163191.5	S100A11	1	152048802	1_74	0	0.0417325524276962	9.55303174908221	1.25465737114881e-06	-0.993981564079645	1
ENSG00000197915.5	HRNR	1	152220349	1_74	0	0.0685764045128929	14.2115984546634	3.06709065629953e-06	-1.86747233866009	2
ENSG00000143631.10	FLG	1	152237136	1_74	0	0.0273765310710672	5.63183837268305	4.85218748456309e-07	-0.331239263006976	2
ENSG00000143536.7	CRNN	1	152414760	1_74	0	0.0610849055259276	13.1215182408231	2.52247556945755e-06	1.68102139406457	1
ENSG00000163207.6	IVL	1	152908247	1_74	0	0.0385986696683633	8.82512711004951	1.07201849890833e-06	1.18053992353677	2
ENSG00000163209.14	SPRR3	1	153001643	1_74	0	0.0318617834401148	7.04034780919067	7.05948744121301e-07	-1.06215571916027	1
ENSG00000241794.1	SPRR2A	1	153057485	1_74	0	0.028293483433662	5.93747906300901	5.28685604294393e-07	0.571331700413819	1
ENSG00000203785.8	SPRR2E	1	153106201	1_74	0	0.0910452503990501	16.8992680760809	4.84210456374258e-06	1.88792129008649	2
ENSG00000203782.5	LOR	1	153259400	1_75	0	0.0549890687434578	13.9425052095543	2.41282683278322e-06	1.65421085978347	1
ENSG00000163220.10	S100A9	1	153367306	1_75	0	0.0239237957478485	6.22415210283492	4.68618313575169e-07	0.706625312089876	1
ENSG00000163221.8	S100A12	1	153378145	1_75	0	0.0304069922302315	8.44649913343756	8.08275060339423e-07	0.96870292886967	1
ENSG00000143546.9	S100A8	1	153391654	1_75	0	0.0220502335893178	5.47478777571326	3.79917638507836e-07	0.526997168914454	1
ENSG00000143556.8	S100A7	1	153460264	1_75	0	0.0202277313166904	4.69349034400623	2.98780382358802e-07	0.17141022128855	2
ENSG00000197956.9	S100A6	1	153536399	1_75	0	0.0243723468871417	6.37619270288114	4.89066322922389e-07	0.835508263337673	1
ENSG00000196420.7	S100A5	1	153541765	1_75	0	0.0408725290713901	11.239932999545	1.44578664087432e-06	-1.58284051139177	1
ENSG00000188015.9	S100A3	1	153549177	1_75	0	0.0598613503993284	14.8434172029975	2.7963361541068e-06	1.81651895651012	2
ENSG00000196154.11	S100A4	1	153549456	1_75	0	0.02952430652231	8.23735455618135	7.65378817732098e-07	1.0616248774489	1
ENSG00000196754.10	S100A2	1	153567844	1_75	0	0.0729165697998857	16.5808755957998	3.80489489581361e-06	-1.9954124387811	1
ENSG00000188643.10	S100A16	1	153612510	1_75	0	0.0199941716981975	4.6226454478488	2.90872709027046e-07	0.201948942625031	1
ENSG00000189334.8	S100A14	1	153617113	1_75	0	0.0213477191771709	5.13104801271389	3.44720041478619e-07	-0.14170701693552	2
ENSG00000160678.11	S100A1	1	153650660	1_75	0	0.0210717661468921	5.01685799657572	3.32691511345283e-07	-0.130902658166762	1
ENSG00000189171.14	S100A13	1	153631636	1_75	0	0.0219746676566059	5.35214403095402	3.70134085898216e-07	-0.0944444219731474	1
ENSG00000143553.10	SNAPIN	1	153658595	1_75	0	0.0239774447194653	6.1862179041328	4.66806705246545e-07	0.535930441734832	1
ENSG00000169418.9	NPR1	1	153676185	1_75	0	0.0210727279279319	5.1634724997131	3.42429839277594e-07	0.545519690445621	2
ENSG00000143554.13	SLC27A3	1	153774134	1_75	0	0.0368711422398169	10.391496331561	1.20579548746993e-06	-1.39978911057665	1
ENSG00000198837.9	DENND4B	1	153940147	1_75	0	0.0822078777856744	18.3257340612151	4.74115103519434e-06	2.21724906054338	1
ENSG00000143570.17	SLC39A1	1	153968263	1_75	0	0.0209011862358132	5.53168613842744	3.63862617551119e-07	-1.00809468550387	1
ENSG00000143578.15	CREB3L4	1	153968263	1_75	0	0.0209011862358132	5.53168613842744	3.63862617551119e-07	-1.00809468550387	1
ENSG00000143612.19	C1orf43	1	154219315	1_75	0	0.0236551873288778	6.12366302395945	4.558759164973e-07	-0.612062973310684	2
ENSG00000143595.12	AQP10	1	154322084	1_75	0	0.0199787126336336	4.61510631089205	2.90173790916813e-07	0.403285035464641	1
ENSG00000143515.16	ATP8B2	1	154325898	1_75	0	0.0235337832999573	6.24145059997037	4.62259942902658e-07	0.615292852754477	1
ENSG00000160712.12	IL6R	1	154422736	1_75	0	0.0342330475134269	9.6573706906853	1.0404313705225e-06	1.47031230224067	1
ENSG00000169291.9	SHE	1	154501655	1_75	0	0.0830432748666471	18.0367167233529	4.71379754322289e-06	2.466309424609	2
ENSG00000163239.12	TDRD10	1	154502081	1_75	0	0.0741803161147498	16.9049319059445	3.94649065843792e-06	2.37655197937108	1
ENSG00000160714.9	UBE2Q1	1	154559434	1_75	0	0.0800206660571855	17.5529874644285	4.42040618905504e-06	-2.25926483022315	1
ENSG00000160710.15	ADAR	1	154628057	1_75	0	0.0200611985913055	4.6767161619884	2.95261528354694e-07	0.396238261913351	1
ENSG00000143603.18	KCNN3	1	154870871	1_76	0	0.085736584643057	17.3534121990742	4.68230862192697e-06	-2.07290193515254	1
ENSG00000163344.5	PMVK	1	154937272	1_76	0	0.0218924599400906	4.58713456350818	3.16042157365156e-07	-0.0297997397166732	1
ENSG00000160691.18	SHC1	1	154974041	1_76	0	0.0616337310122409	14.231937962814	2.76052366353524e-06	1.75876295081977	1
ENSG00000173207.12	CKS1B	1	154975020	1_76	0	0.0669943477024209	15.0176373077366	3.16627584692358e-06	1.81976107382277	1
ENSG00000163354.14	DCST2	1	155033974	1_76	0	0.0219569910803731	4.61437262444891	3.18855902857376e-07	-0.28374267814049	1
ENSG00000163357.10	DCST1	1	155033615	1_76	0	0.0218905132754685	4.58631155667573	3.15957357002098e-07	-0.187809435566011	2
ENSG00000143537.13	ADAM15	1	155062156	1_76	0	0.0222730740633349	4.74664734190984	3.32717850283205e-07	-0.0482723807144084	1
ENSG00000169242.11	EFNA1	1	155127376	1_76	0	0.0226254881722204	4.89196720928444	3.48329670854042e-07	-0.706631950925408	1
ENSG00000169241.17	SLC50A1	1	155135691	1_76	0	0.0289162318343058	7.16573259838106	6.52095599354939e-07	0.784190302666391	1
ENSG00000169231.13	THBS3	1	155202934	1_76	0	0.0684518217934236	15.2205740462198	3.27887618159157e-06	2.31455002258494	2
ENSG00000173171.14	MTX1	1	155208991	1_76	0	0.116743106122994	20.3085101298545	7.46136493416134e-06	-2.75449351764607	1
ENSG00000177628.15	GBA	1	155227477	1_76	0	0.0538502515523816	12.9636248694605	2.19696513734259e-06	-2.15816349908841	2
ENSG00000160767.20	FAM189B	1	155255234	1_76	0	0.0276022901597987	6.73425304313295	5.84983372376313e-07	0.860074040834609	1
ENSG00000143630.9	HCN3	1	155277916	1_76	0	0.0219057688124953	4.59275962177917	3.16622073950471e-07	-0.351273573923122	1
ENSG00000160753.15	RUSC1	1	155321640	1_76	0	0.0256373977116554	6.04953144257618	4.88095330231846e-07	-0.503908802084744	1
ENSG00000163374.19	YY1AP1	1	155689149	1_76	0	0.0222688469936657	4.74488974796475	3.32531530049158e-07	-0.0425608843103088	1
ENSG00000116580.18	GON4L	1	155859720	1_76	0	0.0219287113173484	4.60244418448492	3.17622027970628e-07	-0.105240029787176	1
ENSG00000132718.8	SYT11	1	155859720	1_76	0	0.0219287113173484	4.60244418448492	3.17622027970628e-07	-0.105240029787176	1
ENSG00000143622.10	RIT1	1	155911161	1_76	0	0.0240507036386628	5.45758432564711	4.13082898088301e-07	0.276766061087275	1
ENSG00000132680.10	KIAA0907	1	155934601	1_76	0	0.0468185533928006	11.6533690681886	1.71703230148165e-06	1.27830097859455	1
ENSG00000116584.17	ARHGEF2	1	156006597	1_76	0	0.0221078120168781	4.67772187702466	3.25453639999809e-07	-0.0350393956592233	1
ENSG00000160803.7	UBQLN4	1	156046565	1_76	0	0.0234740260623664	5.23283775259861	3.86575054238923e-07	-0.531061366888987	1
ENSG00000116586.11	LAMTOR2	1	156054582	1_76	0	0.0360744925734899	9.22146002693367	1.04690890203853e-06	-1.28775763274367	2
ENSG00000132698.14	RAB25	1	156061029	1_76	0	0.0830946389740392	17.0559876450929	4.46024640355328e-06	-1.89417090162574	1
ENSG00000196189.12	SEMA4A	1	156177767	1_76	0	0.0230247697488357	5.05391388426528	3.66211608715081e-07	0.653810009558286	1
ENSG00000160785.13	SLC25A44	1	156193927	1_76	0	0.0230017455275291	5.04465215748574	3.65174963026076e-07	-0.85322341985982	2
ENSG00000160783.19	PMF1	1	156212919	1_76	0	0.139746848038377	22.0526009221944	9.69863941893689e-06	-2.74802483179599	1
ENSG00000242252.1	BGLAP	1	156240066	1_76	0	0.0564369383848479	13.4039943031039	2.38071086625228e-06	1.69718792288248	1
ENSG00000160781.15	PAQR6	1	156248323	1_76	0	0.0227718852661687	4.95166466541295	3.54861747255189e-07	-0.182805429727757	2
ENSG00000198952.8	SMG5	1	156279714	1_76	0	0.0227782538220319	4.95425075216296	3.55146374650706e-07	-0.115608485176192	2
ENSG00000198715.11	GLMP	1	156294209	1_76	0	0.023070180792647	5.07214693072965	3.68257666933548e-07	-0.17629672573193	2
ENSG00000163467.11	TSACC	1	156337127	1_76	0	0.0298527438727584	7.46159543936948	7.0101115181442e-07	-0.787859875622248	1
ENSG00000163468.14	CCT3	1	156343491	1_76	0	0.0373393750763703	9.54232462270905	1.12132164563724e-06	-1.17445902105536	2
ENSG00000183856.10	IQGAP3	1	156572426	1_77	0	0.0144335136104333	6.99591161934168	3.17779117100514e-07	0.793292562096383	1
ENSG00000187862.11	TTC24	1	156579671	1_77	0	0.0154967567918154	7.60106504513004	3.70701411667987e-07	1.04214704554579	2
ENSG00000163382.11	NAXE	1	156590710	1_77	0	0.0517412492360962	18.7211942459888	3.04845250564612e-06	-2.01258426966248	1
ENSG00000160818.16	GPATCH4	1	156601543	1_77	0	0.0115485240665569	4.94383291224971	1.79679794331942e-07	-0.317435649877489	1
ENSG00000132702.12	HAPLN2	1	156619658	1_77	0	0.0384165695935843	15.9600335320921	1.92957362897573e-06	-1.82113696672785	1
ENSG00000132688.10	NES	1	156677793	1_77	0	0.011789242361315	5.21887401479075	1.93629570716772e-07	0.663601662943577	1
ENSG00000143320.8	CRABP2	1	156705979	1_77	0	0.0114532743661865	4.87139469664079	1.75586837637332e-07	-0.143667678406204	1
ENSG00000143303.11	RRNAD1	1	156728106	1_77	0	0.0124453476795426	5.62866367801499	2.20455687242677e-07	0.574021165548241	1
ENSG00000143314.12	MRPL24	1	156737905	1_77	0	0.0542166201885338	19.1050097845589	3.25978291126989e-06	-2.61460997893637	2
ENSG00000198400.11	NTRK1	1	156815564	1_77	0	0.0902199650836132	23.8006857138685	6.75773407752937e-06	2.4786594411073	1
ENSG00000027869.11	SH2D2A	1	156817136	1_77	0	0.112569358769388	25.8417975182443	9.15486375018764e-06	-2.88921176773336	1
ENSG00000187800.13	PEAR1	1	156893825	1_77	0	0.0114323602073625	4.81970559727846	1.73406504659355e-07	0.00927423480040182	1
ENSG00000160838.13	LRRC71	1	156920880	1_77	0	0.0123060924947731	5.44548649381962	2.1089478172417e-07	-0.256985342568048	1
ENSG00000132694.18	ARHGEF11	1	157044910	1_77	0	0.0165827589092948	8.70957333262867	4.54530091762195e-07	1.31670468261397	3
ENSG00000143297.18	FCRL5	1	157552226	1_77	0	0.109110446117509	24.8506403468906	8.53321895099669e-06	-2.99391710096258	1
ENSG00000160856.20	FCRL3	1	157700967	1_77	0	0.0144491916186452	6.87242650087611	3.12509071156348e-07	-1.29239330043718	2
ENSG00000163534.14	FCRL1	1	157819468	1_77	0	0.0146243977773369	7.05464054478713	3.24684723097414e-07	0.945803814522407	1
ENSG00000158473.6	CD1D	1	158180389	1_78	0	0.0163883293462586	4.93169460695806	2.5435473811186e-07	-0.229654945257646	1
ENSG00000158488.15	CD1E	1	158354635	1_78	0	0.0163045586480706	4.88438120965425	2.50626836774177e-07	0.173235370681983	1
ENSG00000163564.14	PYHIN1	1	158930485	1_78	0	0.0363271267945192	12.307479304913	1.40704872709862e-06	1.68704948542376	1
ENSG00000163565.18	IFI16	1	158999686	1_78	0	0.0164442345464374	4.963130397162	2.56849261804682e-07	0.188186843415237	1
ENSG00000163568.14	AIM2	1	159147011	1_78	0	0.019861713069899	6.70777532879801	4.19280037129142e-07	-0.767580924409076	1
ENSG00000179639.10	FCER1A	1	159288755	1_78	0	0.0725410850420729	18.789408879424	4.28949472677787e-06	2.49120775796793	1
ENSG00000181036.13	FCRL6	1	159800388	1_78	0	0.0218506042522652	7.59052020598706	5.21968104539505e-07	0.807259550376355	2
ENSG00000158714.10	SLAMF8	1	159826512	1_78	0	0.0171153528863262	5.33252536621556	2.87228653039978e-07	-0.404023341108157	1
ENSG00000188004.9	C1orf204	1	159857626	1_78	0	0.0903911055239109	20.8778706517675	5.9391032345729e-06	-2.13459016850792	1
ENSG00000243284.1	VSIG8	1	159856126	1_78	0	0.0193047374022708	6.44479791767386	3.91545445254491e-07	-0.713107620493631	2
ENSG00000158710.14	TAGLN2	1	159925114	1_78	0	0.0159040370735549	4.65475741810055	2.32977191619542e-07	-0.156978876705096	1
ENSG00000143315.6	PIGM	1	160031560	1_79	0	0.0124981588140597	4.6759181944953	1.83917018184991e-07	0.125983055554128	1
ENSG00000177807.8	KCNJ10	1	160064785	1_79	0	0.0219958473083102	9.89609215184832	6.85036008739536e-07	1.19433754989858	2
ENSG00000162728.4	KCNJ9	1	160081123	1_79	0	0.0350676370184772	14.2233585942346	1.5697035328155e-06	1.64391152860528	1
ENSG00000162729.13	IGSF8	1	160104114	1_79	0	0.012463266166616	4.65014511381944	1.82392656794e-07	0.186512082558816	1
ENSG00000132681.16	ATP1A4	1	160151964	1_79	0	0.0149654515791141	6.33758093021126	2.98484867349564e-07	-0.604752485702181	2
ENSG00000143318.12	CASQ1	1	160177358	1_79	0	0.0182739006805069	8.18186256283344	4.70535520732315e-07	-0.892724867725019	1
ENSG00000132716.18	DCAF8	1	160262716	1_79	0	0.0142662780945366	5.89612862276492	2.64719911042887e-07	-0.528239081724201	1
ENSG00000122218.14	COPA	1	160342475	1_79	0	0.0161950802135695	7.0664216751704	3.6015680637314e-07	0.752264594812992	2
ENSG00000162736.15	NCSTN	1	160342835	1_79	0	0.0219998604060427	9.89777839988774	6.85277740413889e-07	1.26985932238385	1
ENSG00000162738.5	VANGL2	1	160400615	1_79	0	0.0124700941064142	4.65519439086853	1.82690736034108e-07	0.0786526073604524	1
ENSG00000066294.14	CD84	1	160579090	1_79	0	0.063339942258999	19.75435721901	3.93776268942557e-06	-2.08619408566807	2
ENSG00000117090.14	SLAMF1	1	160647238	1_79	0	0.0231368517115549	10.3642349225084	7.54658529887257e-07	-1.18459872946381	2
ENSG00000117091.9	CD48	1	160711985	1_79	0	0.0125113246897118	4.68562370694523	1.84492908260487e-07	-0.153169448160704	1
ENSG00000026751.16	SLAMF7	1	160740367	1_79	0	0.0154242406303935	6.61624898087446	3.21162334232153e-07	-0.818146335490025	1
ENSG00000122224.17	LY9	1	160797459	1_79	0	0.0129238224910895	4.98468326672284	2.02739105450852e-07	0.312316856111957	1
ENSG00000158769.17	F11R	1	161021116	1_79	0	0.0156077139376455	6.72539986641849	3.30343968073853e-07	-0.907237715176339	2
ENSG00000215845.10	TSTD1	1	161038745	1_79	0	0.0222698354696578	10.0106675639329	7.01599097384221e-07	1.32604304905277	2
ENSG00000158773.14	USF1	1	161067252	1_79	0	0.0416002122320006	15.8149363224183	2.07048442332174e-06	1.68377186827892	1
ENSG00000162755.13	KLHDC9	1	161098329	1_79	0	0.0135043565716535	5.38987045124135	2.29066297980772e-07	0.521487812018969	2
ENSG00000143256.4	PFDN2	1	161117821	1_79	0	0.0124044064368241	4.60650676861821	1.79827735329599e-07	-0.0619198196696346	1
ENSG00000158793.13	NIT1	1	161118210	1_79	0	0.0134390861226007	5.34518811013953	2.26069359799299e-07	-0.45672576709683	2
ENSG00000158796.16	DEDD	1	161132100	1_79	0	0.0142275089570597	5.87102648372473	2.62876570819969e-07	-0.656617089806633	1
ENSG00000143222.11	UFC1	1	161158854	1_79	0	0.0157512569355541	6.80990015224349	3.37570847270077e-07	-0.764351524419924	1
ENSG00000143258.15	USP21	1	161159962	1_79	0	0.0125862794851429	4.74068955956292	1.87779363120395e-07	0.229539295991411	1
ENSG00000143224.17	PPOX	1	161165947	1_79	0	0.0124964400273109	4.67464964969718	1.8384183675463e-07	0.112257547788024	2
ENSG00000158864.12	NDUFS2	1	161196933	1_79	0	0.0279765158381617	12.1245451851252	1.06750042612261e-06	-1.50727114373837	1
ENSG00000158859.9	ADAMTS4	1	161197908	1_79	0	0.0603100977468118	19.2930926453173	3.66185257550615e-06	-2.1738382788127	1
ENSG00000158869.10	FCER1G	1	161215268	1_79	0	0.0163355696962744	7.14616947355759	3.67380896846896e-07	0.807643691518851	2
ENSG00000158874.11	APOA2	1	161223893	1_79	0	0.0833403594586876	22.3494007204395	5.86178959109147e-06	2.35867838152485	1
ENSG00000158882.14	TOMM40L	1	161226376	1_79	0	0.0226638781893345	10.1730271782553	7.25593537090854e-07	-1.43527306253032	1
ENSG00000248485.1	PCP4L1	1	161259053	1_79	0	0.0870438802758027	22.7626992574705	6.23549560012263e-06	2.4326702675649	2
ENSG00000158887.15	MPZ	1	161310092	1_79	0	0.0145208356972175	6.05930135123116	2.76900115690615e-07	-0.728699217848848	1
ENSG00000143252.14	SDHC	1	161317093	1_79	0	0.0162703069204666	7.10921226911616	3.64020800938042e-07	0.852645841213351	1
ENSG00000143226.13	FCGR2A	1	161505171	1_79	0	0.0144103178048023	5.98880083532115	2.71595395515535e-07	-0.544722958922024	1
ENSG00000072694.20	FCGR2B	1	161663984	1_79	0	0.0151311665596968	6.43920439250435	3.06629260921702e-07	-0.608255468095643	1
ENSG00000132185.16	FCRLA	1	161707114	1_79	0	0.0486507669425675	17.277830360014	2.64537880913618e-06	2.04748196553113	1
ENSG00000162746.14	FCRLB	1	161721827	1_79	0	0.126263976006407	26.3312826427003	1.04631017699725e-05	-2.72066336514481	2
ENSG00000081721.11	DUSP12	1	161749589	1_79	0	0.0377896737622827	14.9192641053628	1.7743100741926e-06	1.85669589886433	1
ENSG00000118217.5	ATF6	1	161765328	1_79	0	0.0276914479789203	12.0295336587742	1.04834307521736e-06	1.57223814556905	2
ENSG00000239887.4	C1orf226	1	162366440	1_79	0	0.0164704721483736	7.22210680605056	3.74350941299355e-07	0.788668564443953	1
ENSG00000198574.5	SH2D1B	1	162388605	1_80	0	0.0666356977919899	20.1676281712119	4.22932197863158e-06	2.01495649265492	2
ENSG00000117143.13	UAP1	1	162561114	1_80	0	0.0228081033160263	10.1669775960615	7.29776731127524e-07	1.22243962733291	1
ENSG00000162733.16	DDR2	1	162631124	1_80	0	0.0148710424310177	6.21441586803153	2.90837698526176e-07	-0.641052003829137	1
ENSG00000132196.13	HSD17B7	1	162790775	1_80	0	0.0145607406363104	6.01985009821097	2.75853257392567e-07	0.594583289649647	1
ENSG00000117152.13	RGS4	1	163063721	1_80	0	0.0266951611440046	11.6249367861498	9.76634631806793e-07	1.38482435289392	3
ENSG00000143228.12	NUF2	1	163266611	1_80	0	0.0135692606205152	5.3693214005074	2.29289706624605e-07	-0.432873406121228	1
ENSG00000162763.3	LRRC52	1	165543608	1_81	0	0.139249005889053	19.6802722958071	8.62446531850743e-06	2.35523682083363	2
ENSG00000143171.12	RXRG	1	165445274	1_81	0	0.0457420461780901	9.09839532845715	1.3097528882746e-06	-1.08047328725726	1
ENSG00000143198.12	MGST3	1	165630621	1_81	0	0.0578930868594113	11.3056973873653	2.05983786467821e-06	1.70531668940802	1
ENSG00000143149.12	ALDH9A1	1	165694369	1_81	0	0.0281730328202717	4.58658481935185	4.06660513002384e-07	0.0367925644013847	2
ENSG00000143183.16	TMCO1	1	165822178	1_81	0	0.0282554961702833	4.61370277282935	4.10262218661308e-07	-0.045389847787553	1
ENSG00000188859.6	FAM78B	1	166167240	1_81	0	0.0282484428372464	4.61138630284905	4.09953871159741e-07	-0.0870319478576598	1
ENSG00000143195.12	ILDR2	1	166975691	1_83	0	0.0169506706957402	12.6538319077754	6.7502199093623e-07	-1.50208228691639	1
ENSG00000143194.12	MAEL	1	166975572	1_83	0	0.0214161323742836	14.8152937018177	9.9852807858286e-07	-1.6976733877961	2
ENSG00000143157.11	POGK	1	166805651	1_83	0	0.0146080359461885	11.2808788958608	5.18613406645813e-07	1.36230198465194	1
ENSG00000152382.5	TADA1	1	166875791	1_83	0	0.0192648464010795	13.8362689749292	8.3886779258808e-07	-1.58324695568215	1
ENSG00000143167.11	GPA33	1	167166436	1_83	0	0.0102875712949552	8.04873866237486	2.60585147074919e-07	0.910820405317565	2
ENSG00000198821.10	CD247	1	167518220	1_83	0	0.008956121787008	6.77254214010543	1.90888902152067e-07	0.737231950469104	1
ENSG00000143162.7	CREG1	1	167548592	1_83	0	0.0141539516661634	10.9895534996183	4.89515817476143e-07	-1.26932295376532	3
ENSG00000198771.10	RCSD1	1	167627233	1_83	0	0.0535585003315284	23.3444899413252	3.93479192161807e-06	2.24829849992505	1
ENSG00000197965.11	MPZL1	1	167705500	1_83	0	0.00709551811950304	4.62968187624839	1.03381835131754e-07	0.128392271926056	1
ENSG00000143199.17	ADCY10	1	167917264	1_83	0	0.0275681570240517	17.1544751333759	1.48831254411305e-06	-1.89700409542609	1
ENSG00000143164.15	DCAF6	1	167936173	1_83	0	0.0281660618437741	17.3535238260222	1.53823531817428e-06	1.90990946569589	2
ENSG00000143158.10	MPC2	1	167936749	1_83	0	0.0100030311142203	7.79041787784952	2.45245669369723e-07	-0.896772580352329	1
ENSG00000143147.14	GPR161	1	168137478	1_83	0	0.0133829081693901	10.4729006392539	4.41089231047546e-07	-1.30004877892908	2
ENSG00000143155.12	TIPRL	1	168178854	1_83	0	0.0106622684604715	8.37826047373302	2.81133400060105e-07	-1.00099811616059	1
ENSG00000143178.12	TBX19	1	168281906	1_83	0	0.00828704038376338	6.0578925562121	1.57990144117239e-07	-0.621539149700397	1
ENSG00000143185.3	XCL2	1	168546442	1_83	0	0.00713510963857289	4.68086527746424	1.05107998508583e-07	0.180544012913148	1
ENSG00000143196.4	DPT	1	168706050	1_83	0	0.00708083280515681	4.61062451617467	1.02743195448019e-07	0.0767535192282524	3
ENSG00000143153.12	ATP1B1	1	169105498	1_83	0	0.008420071515021	6.2044649000235	1.64410324246541e-07	-0.795340742132393	3
ENSG00000143156.13	NME7	1	169320485	1_83	0	0.0148821445852171	11.4521339523802	5.36365595047099e-07	1.94537598503284	3
ENSG00000117477.12	CCDC181	1	169441248	1_83	0	0.00753349181278729	5.1806611607332	1.22826049205387e-07	-0.207680376043476	2
ENSG00000198734.10	F5	1	169586812	1_83	0	0.00880585102218423	6.61678537620765	1.83369607522334e-07	-0.724024271710564	1
ENSG00000174175.16	SELP	1	169629757	1_83	0	0.00792366504273556	5.64527526575792	1.4077327202775e-07	0.562494508917381	1
ENSG00000188404.8	SELL	1	169129823	1_83	0	0.0115723604112554	9.13277493522084	3.32608757420065e-07	1.62828055661468	1
ENSG00000007908.15	SELE	1	169764425	1_83	0	0.00800812646243299	5.74284216069379	1.44732737515902e-07	0.561224224908235	1
ENSG00000000457.13	SCYL3	1	169894240	1_83	0	0.00877565117700629	6.58515875129385	1.8186728143962e-07	0.705469919132258	1
ENSG00000075945.12	KIFAP3	1	170084746	1_83	0	0.00711356301427257	4.65304482630631	1.04167776267694e-07	-0.136038935606505	1
ENSG00000120370.12	GORAB	1	170532434	1_83	0	0.00768845396987905	5.36800642061441	1.29885604193524e-07	0.433217562313342	1
ENSG00000116132.11	PRRX1	1	170663243	1_84	0	0.0175973244163165	5.85312094873012	3.24147825622155e-07	-0.621786963915866	1
ENSG00000007933.12	FMO3	1	171090963	1_84	0	0.0655842658000078	18.102202869118	3.73628556850236e-06	2.26996998524828	3
ENSG00000094963.13	FMO2	1	171185820	1_84	0	0.0154419675135465	4.64667490513278	2.2581557724237e-07	-0.149294582450717	1
ENSG00000010932.16	FMO1	1	171247727	1_84	0	0.0324836340317402	11.5313725963994	1.17883925082006e-06	-1.47487250528461	1
ENSG00000076258.9	FMO4	1	171313714	1_84	0	0.0154807918378702	4.66985168524825	2.27512484038141e-07	-0.196781460446315	3
ENSG00000034971.16	MYOC	1	171652737	1_84	0	0.0384065903648241	13.090004609049	1.58217503129277e-06	1.47913359443012	1
ENSG00000117533.14	VAMP4	1	171742012	1_84	0	0.0153789717637806	4.60894521182041	2.23068280095287e-07	0.084427810095282	2
ENSG00000010165.19	METTL13	1	171781634	1_84	0	0.0154258442436415	4.63702986727242	2.25111565820282e-07	0.0371860236680876	1
ENSG00000197959.13	DNM3	1	171824030	1_84	0	0.0153621975682787	4.59887336835822	2.22338039100104e-07	-0.163417202381056	1
ENSG00000135845.9	PIGC	1	172443657	1_84	0	0.015343324887753	4.58752744908818	2.21517035451465e-07	-0.0865435900720026	1
ENSG00000094975.13	SUCO	1	172530641	1_84	0	0.0386765693003941	13.1553098495243	1.60124578467394e-06	1.54123414782057	2
ENSG00000117560.7	FASLG	1	172658724	1_84	0	0.0571708663458607	16.8104802043946	3.02457157730565e-06	1.77184598969553	1
ENSG00000120337.8	TNFSF18	1	173051434	1_84	0	0.0278904347961695	10.1157622756064	8.87897581655468e-07	-1.16623947215431	1
ENSG00000076321.10	KLHL20	1	173714815	1_85	0	0.028712562995185	4.5963226668122	4.15328222829742e-07	0.422331220030591	1
ENSG00000120334.15	CENPL	1	173827031	1_85	0	0.0555405419061807	10.7498383269106	1.87897507531123e-06	1.33291930825304	1
ENSG00000117593.9	DARS2	1	173823772	1_85	0	0.0377932798491514	7.15106588221176	8.50539203617099e-07	-1.25281531943502	1
ENSG00000185278.15	ZBTB37	1	173868168	1_85	0	0.0422689287820871	8.19459027826152	1.09007771065107e-06	-1.42154921295766	1
ENSG00000117601.13	SERPINC1	1	173916899	1_85	0	0.0288099404366156	4.62774063307557	4.19585377351703e-07	0.0123288558854185	2
ENSG00000135870.11	RC3H1	1	174020533	1_85	0	0.0286820850567584	4.58646584081629	4.13997631363287e-07	-0.134302912562016	1
ENSG00000152061.23	RABGAP1L	1	174159856	1_85	0	0.0699795426347608	12.9250755511037	2.8465129489667e-06	2.13811027819944	1
ENSG00000116161.17	CACYBP	1	175000135	1_85	0	0.0452723579712933	8.83562098697579	1.25886502206436e-06	1.49874626865691	1
ENSG00000120333.4	MRPS14	1	175023749	1_85	0	0.0304267419177747	5.13464052521716	4.91670858907613e-07	0.439028047841768	1
ENSG00000120332.15	TNN	1	175068086	1_85	0	0.0379131930173896	7.18057961259595	8.56759319565082e-07	0.884391297103236	2
ENSG00000152092.15	ASTN1	1	177165274	1_86	0	0.0189049490928103	7.6069569019891	4.52580087058875e-07	0.935365923745049	1
ENSG00000235750.9	KIAA0040	1	175193132	1_86	0	0.0251955951557105	10.2651139548683	8.13949330092134e-07	1.3024032717884	2
ENSG00000143207.19	RFWD2	1	176205188	1_86	0	0.137864688432587	26.297251696478	1.14096515284411e-05	2.7819393443902	2
ENSG00000198797.6	BRINP2	1	177415067	1_86	0	0.0145895393830665	5.21418909190107	2.39407268223363e-07	0.341352376383666	1
ENSG00000240021.9	TEX35	1	178512615	1_87	0	0.0284008624643892	4.72238291421292	4.22086732663452e-07	0.289092742031853	2
ENSG00000120341.18	SEC16B	1	177967390	1_87	0	0.0372891316823744	7.25338225018829	8.51200381017606e-07	1.01313415986499	3
ENSG00000075391.16	RASAL2	1	178093905	1_87	0	0.032825082847956	6.0669387887516	6.26735677203903e-07	-0.808929753349917	2
ENSG00000116191.17	RALGPS2	1	178713544	1_87	0	0.0280655899402436	4.61216028573504	4.07368591168377e-07	-0.0828273068281788	2
ENSG00000116194.12	ANGPTL1	1	178869250	1_87	0	0.0329336761916637	6.09766157113576	6.31993339848236e-07	0.784766700073271	1
ENSG00000143340.6	FAM163A	1	179743345	1_89	0	0.0249013529224447	10.1140516630952	7.92605505952946e-07	1.31788991609569	1
ENSG00000162779.21	AXDND1	1	179365697	1_89	0	0.0152845329189572	5.60134848645275	2.69434831132694e-07	-0.647598462602684	2
ENSG00000116199.11	FAM20B	1	179025509	1_89	0	0.0137121908789547	4.59981404074106	1.98497983138961e-07	-0.0396062753382	2
ENSG00000186283.13	TOR3A	1	179081458	1_89	0	0.0144993903865762	5.11474988802286	2.33390469848186e-07	0.404642407142941	2
ENSG00000143322.19	ABL2	1	179229873	1_89	0	0.0141206723626472	4.87057887976012	2.16443690960686e-07	0.224612744319069	1
ENSG00000057252.12	SOAT1	1	179294221	1_89	0	0.0292289538335578	11.6000446556775	1.06704296313502e-06	-1.68906445721135	1
ENSG00000162782.15	TDRD5	1	179591019	1_89	0	0.0138655887357482	4.70241982505523	2.05195904243675e-07	0.0839821355143075	2
ENSG00000135837.15	CEP350	1	179954679	1_89	0	0.0142400668525394	4.94823909128462	2.2175410997892e-07	0.345742150379117	2
ENSG00000116260.16	QSOX1	1	180155532	1_89	0	0.0205289236626967	8.32668536559551	5.37956684207292e-07	-1.37558580242848	1
ENSG00000121454.5	LHX4	1	180264859	1_89	0	0.0188766211828312	7.55084576360439	4.48568562754665e-07	0.914688871968507	1
ENSG00000230124.6	ACBD6	1	180501931	1_89	0	0.0155111529952144	5.73717562443975	2.80060074369165e-07	-0.404384225157085	1
ENSG00000135835.11	KIAA1614	1	180912496	1_89	0	0.0138632671926018	4.70088184322548	2.05094447382205e-07	-0.207051745507107	1
ENSG00000198216.10	CACNA1E	1	181412848	1_90	0	0.025363146546458	4.64844375083143	3.71039105928814e-07	0.189668738547622	1
ENSG00000135828.11	RNASEL	1	182574802	1_90	0	0.12152880251248	19.3953122091733	7.41796819909903e-06	-2.1041064518295	2
ENSG00000143333.6	RGS16	1	182613755	1_90	0	0.148898949654956	21.370631179917	1.00142391162758e-05	-2.38282100443205	1
ENSG00000135862.5	LAMC1	1	183023054	1_91	0	0.0205486631389774	4.90604917444849	3.1726666486968e-07	0.362839004061467	1
ENSG00000058085.14	LAMC2	1	183183959	1_91	0	0.0212705852232808	5.22125774857471	3.49513170294547e-07	-0.467166586707593	2
ENSG00000116698.21	SMG7	1	183471970	1_91	0	0.0387013886747433	10.723198135411	1.30605014846335e-06	1.35455849718365	2
ENSG00000162704.15	ARPC5	1	183635770	1_91	0	0.0402756747801636	11.0541897580403	1.40113091150087e-06	-1.45892093325168	2
ENSG00000198756.10	COLGALT2	1	184036788	1_91	0	0.0262607945105622	7.04310424952314	5.8207768718315e-07	0.652812179228763	2
ENSG00000198860.11	TSEN15	1	184050050	1_91	0	0.0199635586470315	4.639451156466	2.91483207928609e-07	-0.103927435924884	2
ENSG00000116667.12	C1orf21	1	184413644	1_91	0	0.0212730931826709	5.84393683973086	3.91241693087224e-07	1.30607560599595	1
ENSG00000121486.11	TRMT1L	1	185156912	1_92	0	0.025760012873094	6.56740740086773	5.32413436775636e-07	-0.991379767451248	1
ENSG00000116668.12	SWT1	1	185156912	1_92	0	0.025760012873094	6.56740740086773	5.32413436775636e-07	0.991379767451248	1
ENSG00000116679.15	IVNS1ABP	1	185317057	1_92	0	0.0236174253740683	5.53482390939715	4.1138204598147e-07	-0.349980605872637	1
ENSG00000116690.12	PRG4	1	186295589	1_92	0	0.0216349178219197	4.80158015245337	3.26925206334741e-07	0.345704315072327	1
ENSG00000047410.13	TPR	1	186376365	1_92	0	0.0221826719032213	5.02771303479369	3.5098884254605e-07	0.367644773393938	1
ENSG00000157181.15	C1orf27	1	186376310	1_92	0	0.0234838323789339	5.55227573099674	4.10344834646771e-07	0.544226417187531	2
ENSG00000150681.9	RGS18	1	192158507	1_96	0	0.013089989007692	4.92105303248462	2.02724529357594e-07	0.304492604282425	1
ENSG00000090104.11	RGS1	1	192575665	1_96	0	0.0320324494113498	13.1092347919214	1.32152829010407e-06	-1.49720583046849	2
ENSG00000116747.12	TROVE2	1	193061811	1_96	0	0.0131523653035214	4.99237945587324	2.06642869444414e-07	0.351082550834414	1
ENSG00000023572.8	GLRX2	1	193106283	1_96	0	0.0135095525358743	5.24708898503292	2.23083971574582e-07	-0.43930484224438	1
ENSG00000000971.15	CFH	1	196651341	1_98	0	0.0643511524219621	16.7510382273463	3.39239982563265e-06	-1.5760806765064	1
ENSG00000177888.7	ZBTB41	1	197200897	1_98	0	0.0189758900461386	6.6711405452747	3.98392559871693e-07	-0.542818283013607	1
ENSG00000213047.12	DENND1B	1	197774376	1_99	0	0.0290111039586854	7.79380423256378	7.11578343072157e-07	1.07771196883552	1
ENSG00000203724.10	C1orf53	1	197902889	1_99	0	0.0434997162900409	11.5640745414054	1.58309246054501e-06	-1.39579768184451	1
ENSG00000170128.4	GPR25	1	200872533	1_101	0	0.0315915988707592	7.49567741648305	7.45231953669006e-07	0.818204472937124	1
ENSG00000118193.11	KIF14	1	200620641	1_101	0	0.0245851294176385	5.16943332252112	3.99967230152995e-07	-0.30102576979234	1
ENSG00000118197.13	DDX59	1	200658184	1_101	0	0.0232828215353831	4.66535091852133	3.41844737865984e-07	-0.018830176576857	3
ENSG00000118200.14	CAMSAP2	1	200696849	1_101	0	0.0239948826877623	4.94433264128208	3.73366446045801e-07	0.361734722769013	2
ENSG00000232237.3	ASCL5	1	201126714	1_101	0	0.0269230996989588	6.01143115815481	5.09344840362133e-07	0.611707931768173	2
ENSG00000116857.16	TMEM9	1	201151602	1_101	0	0.025506602173732	5.51038409153231	4.42327004057152e-07	0.490932266764088	2
ENSG00000081277.12	PKP1	1	201283573	1_101	0	0.0282858513430797	6.46944674735605	5.75897735253321e-07	-0.794391227710872	1
ENSG00000118194.18	TNNT2	1	201378187	1_101	0	0.0377897688801149	9.16226863714045	1.0896480114021e-06	1.15225900478873	1
ENSG00000159173.18	TNNI1	1	201406530	1_101	0	0.108014956798741	19.0690956637735	6.48220807389853e-06	2.11660184140455	2
ENSG00000174307.6	PHLDA3	1	201449788	1_101	0	0.0240449479122855	4.96363452178981	3.7560607744374e-07	-0.317894638571417	1
ENSG00000159176.13	CSRP1	1	201509697	1_101	0	0.0319834459742234	7.61022855604859	7.66005569949937e-07	0.921410723728207	1
ENSG00000198700.9	IPO9	1	201828710	1_102	0	0.0371269289158577	11.7502290176484	1.37291715441279e-06	-1.42728985792089	1
ENSG00000198892.6	SHISA4	1	201888432	1_102	0	0.0193395037106872	5.70133329204501	3.47001001898856e-07	0.406886422333055	1
ENSG00000134375.10	TIMM17A	1	201954677	1_102	0	0.0175076587499239	4.78177238454277	2.63466830089896e-07	0.0402750945988186	2
ENSG00000176393.10	RNPEP	1	201982484	1_102	0	0.078827710004383	18.8167445460053	4.66801639727293e-06	2.15734873860909	2
ENSG00000163435.15	ELF3	1	202007718	1_102	0	0.124136141537487	23.1630938930153	9.04906657964793e-06	-2.39499131259308	1
ENSG00000170075.8	GPR37L1	1	202123287	1_102	0	0.0175068535545954	4.78135009652035	2.63431446757656e-07	-0.253021128095982	1
ENSG00000143851.15	PTPN7	1	202161992	1_102	0	0.0821926614751778	19.2133565553133	4.96987264095103e-06	2.24730068208576	1
ENSG00000133067.17	LGR6	1	202194388	1_102	0	0.0282638141024857	9.21499363929284	8.19661962324821e-07	-1.18887235972724	2
ENSG00000077157.21	PPP1R12B	1	202348568	1_102	0	0.0285394963842223	9.30505218781303	8.35745587055048e-07	1.20851780381747	2
ENSG00000117139.16	KDM5B	1	202811535	1_102	0	0.0276977082694607	9.02728718378674	7.868828303693e-07	1.20761139364348	1
ENSG00000183155.4	RABIF	1	202889900	1_102	0	0.0324341697966567	10.4930617375639	1.07106046212778e-06	-1.28919608647526	1
ENSG00000117153.15	KLHL12	1	202928138	1_102	0	0.0291213732369929	9.49237501723571	8.69952843339275e-07	1.18043501851148	2
ENSG00000159346.12	ADIPOR1	1	202958379	1_102	0	0.0357299713858097	11.3931590719151	1.28110817687112e-06	1.37442741876163	2
ENSG00000163444.11	TMEM183A	1	203025140	1_102	0	0.0287906393041313	9.38635777841128	8.50466842833659e-07	1.11428745531317	1
ENSG00000143847.15	PPFIA4	1	203024771	1_102	0	0.0415990360343738	12.8103739498617	1.67708103612889e-06	1.55496553335667	1
ENSG00000163485.16	ADORA1	1	203090600	1_102	0	0.0173205314086105	4.6825148811883	2.5524036226423e-07	-0.189775273217208	2
ENSG00000133048.12	CHI3L1	1	203186284	1_102	0	0.0327668919241796	10.5879271328096	1.09183035952926e-06	1.27719824365677	2
ENSG00000133063.15	CHIT1	1	203274075	1_102	0	0.0813329624677156	19.1135203597576	4.89233568750065e-06	2.14382041757021	1
ENSG00000122176.10	FMOD	1	203351776	1_102	0	0.037004840140495	11.7195520681266	1.36482987090401e-06	-1.33136716191621	1
ENSG00000174567.7	GOLT1A	1	204213637	1_103	0	0.0204842473164003	5.51496370424965	3.5552622613349e-07	-0.816543327257736	2
ENSG00000188783.5	PRELP	1	203475432	1_103	0	0.0187317048772507	4.70090744207464	2.77120070432516e-07	-0.218754265999944	1
ENSG00000058668.14	ATP2B4	1	203626383	1_103	0	0.0222597970545524	6.25622986987078	4.38271138144452e-07	0.584499375852875	1
ENSG00000122188.12	LAX1	1	203764731	1_103	0	0.018700877310723	4.67984347997235	2.7542431803329e-07	0.17264361786562	2
ENSG00000257315.2	ZBED6	1	203795675	1_103	0	0.02207465943514	6.17458786176139	4.28954235668888e-07	0.547408044863229	1
ENSG00000182004.12	SNRPE	1	203861428	1_103	0	0.0206461390601956	5.58881136474786	3.63134300804351e-07	-0.460245584259844	2
ENSG00000143842.14	SOX13	1	204072756	1_103	0	0.0326225944522459	10.2643139341842	1.05379806644583e-06	1.56820232540189	1
ENSG00000143845.14	ETNK2	1	204197024	1_103	0	0.023694245290496	7.06220293259222	5.26613570800368e-07	1.30227120139372	1
ENSG00000143850.13	PLEKHA6	1	204284754	1_103	0	0.171200318239698	25.4009871814411	1.36856092734166e-05	2.88521724273505	1
ENSG00000158615.8	PPP1R15B	1	204412128	1_103	0	0.0310512760839935	9.41270290445643	9.19819849892949e-07	1.24788266276114	1
ENSG00000198625.12	MDM4	1	204517077	1_103	0	0.025165887482749	7.36886226653222	5.83608573536209e-07	-0.943897213059948	1
ENSG00000186007.9	LEMD1	1	205457492	1_104	0	0.0248938110371623	4.7255910667766	3.70217120965397e-07	-0.169322780983792	1
ENSG00000196188.10	CTSE	1	206023974	1_104	0	0.0250122376077507	4.76956641144932	3.75439894915933e-07	0.201394431707583	1
ENSG00000163531.15	NFASC	1	204806345	1_104	0	0.0364879075613814	8.27633991523074	9.50377731746919e-07	1.42113411177899	2
ENSG00000184144.11	CNTN2	1	205016022	1_104	0	0.024529479004078	4.58899486836303	3.54254087354786e-07	-0.209699967032188	2
ENSG00000174529.7	TMEM81	1	205084986	1_104	0	0.024925952979838	4.7375483590676	3.71633111267923e-07	-0.573667101711306	1
ENSG00000117222.13	RBBP5	1	205121757	1_104	0	0.0245317788291942	4.58986375856085	3.54354382891006e-07	-0.419909630620177	1
ENSG00000133059.16	DSTYK	1	205210869	1_104	0	0.0299652592278307	6.44534114125284	6.07817110435883e-07	0.944676408277341	3
ENSG00000133069.15	TMCC2	1	205228229	1_104	0	0.0277223211486098	5.72330362046536	4.99327344415938e-07	0.549392688851744	1
ENSG00000163545.8	NUAK2	1	205321732	1_104	0	0.0561974204161068	12.3128724786366	2.17763323581089e-06	1.7727619769701	2
ENSG00000162873.14	KLHDC8A	1	205356481	1_104	0	0.0245721173427762	4.60508435186736	3.56114079028013e-07	0.0512345461640549	2
ENSG00000117266.15	CDK18	1	205505034	1_104	0	0.0251096230306451	4.80557420187163	3.79747089430156e-07	0.202086864711741	2
ENSG00000158711.13	ELK4	1	205629784	1_104	0	0.0246631779337486	4.63935328880005	3.60093643696688e-07	0.301729409268491	2
ENSG00000069275.12	NUCKS1	1	205749730	1_104	0	0.0321029847285372	7.08544508335127	7.15849164151245e-07	1.02920613514788	2
ENSG00000117280.12	RAB29	1	205775418	1_104	0	0.0250892587625283	4.79805557920366	3.78845452720133e-07	-0.270005861705559	1
ENSG00000133065.10	SLC41A1	1	205813269	1_104	0	0.0810505496295154	15.7682929558106	4.02206993708235e-06	-1.89005685905382	2
ENSG00000117322.17	CR2	1	207454653	1_105	0	0.0171582403954696	6.58032231149794	3.55327555594434e-07	-1.22432491104176	1
ENSG00000263528.7	IKBKE	1	206470191	1_105	0	0.0254790616229517	9.4562752233288	7.5825015307057e-07	1.14144054014646	3
ENSG00000266094.7	RASSF5	1	206507816	1_105	0	0.0160832804739169	5.29500098721355	2.68009170575421e-07	-0.367315000664156	1
ENSG00000143486.15	EIF2D	1	206606563	1_105	0	0.020934506023317	7.61848901618801	5.01926975578474e-07	-0.983177360065205	1
ENSG00000136634.5	IL10	1	206773321	1_105	0	0.0170607908408162	5.83364812075898	3.13219189773188e-07	0.516012038542413	1
ENSG00000162894.11	FCMR	1	206922206	1_105	0	0.028941455550371	10.5955699670355	9.65058558607614e-07	1.24147404319815	1
ENSG00000162896.5	PIGR	1	206945992	1_105	0	0.0749510586503778	19.3415433420503	4.56223729494778e-06	2.07051404524897	2
ENSG00000123843.12	C4BPB	1	207088956	1_105	0	0.015790823023013	5.19843659945916	2.58336928373563e-07	0.520270205251818	1
ENSG00000123838.10	C4BPA	1	207104083	1_105	0	0.0199101733147716	7.3841134770025	4.6268175728098e-07	0.951467390708107	1
ENSG00000196352.14	CD55	1	207321071	1_105	0	0.0211529850320594	8.82186124864252	5.87274114401204e-07	-1.60286646368033	2
ENSG00000203710.10	CR1	1	207495998	1_105	0	0.0183291691473768	6.369560782981	3.67418685479196e-07	-0.0587249742947699	2
ENSG00000117335.19	CD46	1	207752016	1_105	0	0.0153996466359785	4.88590172607556	2.36790599267613e-07	0.279143077577486	1
ENSG00000174059.16	CD34	1	207911570	1_105	0	0.0411858139619731	14.1672678568721	1.8362961860514e-06	1.83952656612148	1
ENSG00000143469.18	SYT14	1	209938388	1_106	0	0.0112061323260684	11.0965897144515	3.91340007390098e-07	-2.00619253444386	1
ENSG00000076356.6	PLXNA2	1	208244589	1_106	0	0.00796268684460588	7.3386620370193	1.83901595760186e-07	-0.827675979947096	1
ENSG00000123689.5	G0S2	1	209696111	1_106	0	0.00862236649453618	7.31462816476356	1.98485006665055e-07	-0.105395770184638	1
ENSG00000009790.14	TRAF3IP3	1	209756234	1_106	0	0.00642526009435018	5.49401847582847	1.11093794792082e-07	-1.0284906020645	2
ENSG00000117597.17	DIEXF	1	209827828	1_106	0	0.00594569691592783	4.69536689692304	8.78579922776266e-08	-0.141075108045124	2
ENSG00000143473.12	KCNH1	1	211134467	1_107	0	0.031134971686387	12.2815262003709	1.20339939234177e-06	1.40208795846131	1
ENSG00000082512.14	TRAF5	1	211326278	1_107	0	0.0499882342605953	16.6955224138433	2.62649623773806e-06	-2.22841385476384	2
ENSG00000170385.9	SLC30A1	1	211578806	1_107	0	0.0195710855671341	7.97969392711594	4.91484836216464e-07	-1.06620936788145	1
ENSG00000123684.12	LPGAT1	1	211831551	1_107	0	0.0175898416446649	6.9933638750052	3.8713017971406e-07	0.866017091014318	1
ENSG00000143493.12	INTS7	1	212035474	1_107	0	0.0186280504479669	7.52322772117711	4.41042647839619e-07	0.969741451723401	1
ENSG00000143476.17	DTL	1	212035474	1_107	0	0.0186280504479669	7.52322772117711	4.41042647839619e-07	-0.969741451723401	1
ENSG00000066027.11	PPP2R5A	1	212283381	1_107	0	0.0140056808329465	4.89005689501609	2.15539619096989e-07	-0.336168988616283	1
ENSG00000065600.12	TMEM206	1	212414848	1_107	0	0.0152510204996128	5.6760037882654	2.7242725545773e-07	0.553060553903983	1
ENSG00000123685.8	BATF3	1	212699839	1_108	0	0.0249161670774546	5.53325510423464	4.33881268715071e-07	-0.476656871699214	1
ENSG00000117697.14	NSL1	1	212792127	1_108	0	0.0229278482934246	4.76300817205826	3.4367947780136e-07	0.429522288387432	1
ENSG00000162769.12	FLVCR1	1	212858066	1_108	0	0.12806333428879	20.95175480947	8.44411582577063e-06	-2.36482243119671	2
ENSG00000174606.13	ANGEL2	1	212998282	1_108	0	0.0784041761316229	16.2527912400001	4.01029320484232e-06	-2.06958722037843	3
ENSG00000136643.11	RPS6KC1	1	213051377	1_108	0	0.0725705490966017	15.5208196174089	3.54473713018458e-06	2.04471919719109	1
ENSG00000143499.13	SMYD2	1	214280940	1_108	0	0.0228672956160155	4.73852475013159	3.41009857452825e-07	-0.168143082618429	1
ENSG00000152104.11	PTPN14	1	214439798	1_109	0	0.0514039736594694	13.0887313959522	2.11740152417718e-06	-1.53079423865412	1
ENSG00000117724.12	CENPF	1	214603264	1_109	0	0.0215173536201267	4.98802102939692	3.37773914267521e-07	0.374856786152713	2
ENSG00000136636.12	KCTD3	1	215567710	1_109	0	0.0341841885623523	9.28143911888462	9.9850344911455e-07	-1.45830760169193	1
ENSG00000196482.16	ESRRG	1	217137474	1_110	0	0.0106096760548683	4.90516152217798	1.63781336339159e-07	0.206958612824194	1
ENSG00000092978.10	GPATCH2	1	217631213	1_110	0	0.0125056529191956	6.35834844149044	2.50241692468349e-07	-0.638954502793395	1
ENSG00000162814.10	SPATA17	1	217631425	1_110	0	0.0102358938545638	4.64221855014465	1.49541017041383e-07	0.302805566898114	1
ENSG00000067533.5	RRP15	1	218284716	1_110	0	0.0118169963751208	7.31178339042357	2.71918898960529e-07	1.40392193166393	1
ENSG00000143353.11	LYPLAL1	1	219174448	1_111	0	0.178142423513482	24.5732087277218	1.37764778925175e-05	-3.00744503006334	1
ENSG00000136628.17	EPRS	1	220043811	1_112	0	0.0262996618428415	10.7221169727609	8.87441387434943e-07	-1.37795635425085	1
ENSG00000162813.17	BPNT1	1	220090248	1_112	0	0.0622810095510528	18.766207389433	3.67824902804784e-06	-2.02978552286459	1
ENSG00000067704.9	IARS2	1	220094327	1_112	0	0.0233827999017835	9.63284592793158	7.08859396947117e-07	1.27835428299431	1
ENSG00000162817.6	C1orf115	1	220688326	1_112	0	0.0139525633695528	4.86179502372354	2.13481193496476e-07	0.411259495671796	2
ENSG00000117791.15	MARC2	1	220747814	1_112	0	0.0142080116922579	5.02909605069707	2.24870357225376e-07	0.333557367668563	2
ENSG00000186205.12	MARC1	1	220787573	1_112	0	0.0172971377155561	6.84504499014373	3.726143049771e-07	-0.714234218882712	1
ENSG00000136630.12	HLX	1	220880203	1_112	0	0.0262799686669567	10.7151235443822	8.86198477466638e-07	-1.24111710652451	1
ENSG00000143507.17	DUSP10	1	221722051	1_113	0	0.0179418343220568	4.66947455675572	2.63659745804524e-07	-0.153070587853854	1
ENSG00000143498.17	TAF1A	1	222591036	1_114	0	0.0246713970386204	10.402967132612	8.07718337167712e-07	-1.33956313001398	1
ENSG00000154305.16	MIA3	1	222618565	1_114	0	0.0135902582459685	4.89229883108195	2.09242384142618e-07	-0.255995356871827	1
ENSG00000162819.11	BROX	1	222712777	1_114	0	0.0151996811701816	5.92485624752584	2.83413980442579e-07	-0.709742844247095	1
ENSG00000186063.12	AIDA	1	222672069	1_114	0	0.0170095186815876	6.9634332526349	3.72755804800826e-07	0.704768940813678	1
ENSG00000154309.8	DISP1	1	222872138	1_114	0	0.0936705928646195	22.9056942905134	6.75236177724944e-06	-2.62532430094945	1
ENSG00000187554.11	TLR5	1	223142833	1_114	0	0.0134121218584233	4.77061898085154	2.01363706235918e-07	-0.19625806140388	1
ENSG00000143502.14	SUSD4	1	223364591	1_114	0	0.0356764319328282	13.8274765505902	1.55250610837286e-06	-1.58443160848633	1
ENSG00000203697.11	CAPN8	1	223666090	1_114	0	0.0221734829113095	9.41449494490761	6.56961494676758e-07	1.07898805566007	1
ENSG00000162909.17	CAPN2	1	223709793	1_114	0	0.0214856787980666	9.12289757230725	6.16866025120864e-07	1.22659371794179	1
ENSG00000143753.12	DEGS1	1	224176179	1_114	0	0.0133452950354763	4.72455656595953	1.98425830310639e-07	0.0952923208407103	1
ENSG00000143771.11	CNIH4	1	224356827	1_114	0	0.0173691238873294	7.15667355046487	3.91199322492236e-07	0.950870986755411	2
ENSG00000162923.14	WDR26	1	224436689	1_114	0	0.0143180115635835	5.3734717975099	2.42128915240521e-07	0.564041970566	2
ENSG00000185155.11	MIXL1	1	226223248	1_115	0	0.115138964500567	21.7787965567549	7.89160194242487e-06	-2.53995953271657	1
ENSG00000143815.14	LBR	1	225438447	1_115	0	0.0479150065644027	13.473415783022	2.03169371805996e-06	1.85719531125421	1
ENSG00000154380.17	ENAH	1	225677952	1_115	0	0.0189880217881729	4.8743188683477	2.91274611412251e-07	-0.226633410635565	1
ENSG00000143742.12	SRP9	1	225777848	1_115	0	0.0476504970316003	13.4216713773419	2.01271836743249e-06	-1.71122213120027	1
ENSG00000143819.12	EPHX1	1	225809711	1_115	0	0.0184452539394555	4.60628824641484	2.6738973049419e-07	-0.212368015372307	1
ENSG00000196187.11	TMEM63A	1	225873958	1_115	0	0.0237378070401668	6.93986032984501	5.18442145167548e-07	0.859943486096632	1
ENSG00000243709.1	LEFTY1	1	225894725	1_115	0	0.0184250397399067	4.5961554179381	2.66509143004642e-07	0.175429341281727	3
ENSG00000143811.18	PYCR2	1	225920087	1_115	0	0.0184126615991218	4.58994535220139	2.65970249087489e-07	-0.0188574431891079	2
ENSG00000143768.12	LEFTY2	1	225941740	1_115	0	0.0187525122296182	4.75896407720782	2.80854157801801e-07	0.170975445356911	1
ENSG00000143751.9	SDE2	1	225999428	1_115	0	0.0197214737656298	5.22467622420739	3.24270709698747e-07	-0.466387572312715	1
ENSG00000163041.9	H3F3A	1	226062051	1_115	0	0.0357404316216168	10.7383608178209	1.20783263322437e-06	1.62526765720418	2
ENSG00000183814.15	LIN9	1	226309688	1_115	0	0.0201184286291707	5.40894765850376	3.42464697302089e-07	-0.499598273088222	1
ENSG00000143799.12	PARP1	1	226407676	1_115	0	0.0203337806867923	5.50741166190733	3.52431443459739e-07	-0.409840183458052	1
ENSG00000203685.9	STUM	1	226550144	1_115	0	0.0290045699918278	8.79758186111502	8.03042853432357e-07	-1.10092757613498	3
ENSG00000143772.9	ITPKB	1	226738931	1_116	0	0.0175603440018525	8.26904101746912	4.56979943076047e-07	-0.989929819603531	1
ENSG00000143801.16	PSEN2	1	226870643	1_116	0	0.0141828855223708	6.29723276525006	2.81075710824298e-07	-0.895231606524239	1
ENSG00000163050.16	COQ8A	1	226945529	1_116	0	0.022927478925642	10.7352482091327	7.74599775538391e-07	-1.29125640144468	1
ENSG00000143776.18	CDC42BPA	1	227318012	1_116	0	0.0122677346421449	4.95951408710145	1.91475175055358e-07	-0.167122839713362	1
ENSG00000181450.17	ZNF678	1	227563411	1_116	0	0.0125071581176465	5.13766999005173	2.0222452249811e-07	-0.0388885675911112	2
ENSG00000143740.14	SNAP47	1	227735217	1_116	0	0.0323967602451656	13.9418572257844	1.42144868645577e-06	-2.03224319112178	1
ENSG00000081692.12	JMJD4	1	227735217	1_116	0	0.0323967602451656	13.9418572257844	1.42144868645577e-06	2.03224319112178	1
ENSG00000143816.7	WNT9A	1	227945621	1_116	0	0.0414521575921072	16.2366398239841	2.11812834063481e-06	2.51318906570808	2
ENSG00000162910.18	MRPL55	1	228109044	1_116	0	0.0378228724526367	15.3820298026182	1.83095272219102e-06	-2.46372902021209	1
ENSG00000143774.16	GUK1	1	228140298	1_116	0	0.0150029296188237	6.81589720314333	3.21816329701268e-07	-1.22046000470987	1
ENSG00000181873.12	IBA57	1	228163386	1_116	0	0.0227426758794592	10.6601330942745	7.62980015341999e-07	2.09694845966208	2
ENSG00000154358.20	OBSCN	1	228206228	1_116	0	0.114765214487242	25.8619692751	9.34073041069291e-06	-3.46980946737635	1
ENSG00000162931.11	TRIM17	1	228416547	1_116	0	0.0547978355034815	18.8479889356798	3.25040439229348e-06	2.49467757855231	1
ENSG00000181218.5	HIST3H2A	1	228459118	1_116	0	0.0198427115838302	9.39839989682495	5.8689973533676e-07	1.57416819842642	1
ENSG00000196890.4	HIST3H2BB	1	228458562	1_116	0	0.0239589337609142	11.1427679224626	8.4017459596896e-07	-1.59727205681199	1
ENSG00000168159.11	RNF187	1	228484557	1_116	0	0.0294446372276925	13.0544296839999	1.20968719909048e-06	1.83985617948109	2
ENSG00000168118.11	RAB4A	1	229274578	1_117	0	0.0814251496750327	17.9979357927102	4.61200996923109e-06	1.9758388744345	1
ENSG00000143632.14	ACTA1	1	229434388	1_117	0	0.129176953017152	22.4223497707081	9.11538744709715e-06	-2.46919277642699	1
ENSG00000177614.10	PGBD5	1	230426554	1_117	0	0.0194211067689321	4.61392380070076	2.8200276552656e-07	-0.0486619571237569	1
ENSG00000135773.12	CAPN9	1	230746130	1_118	0	0.023120305874075	11.8460170569428	8.61935767121822e-07	-1.3923047929408	3
ENSG00000119280.16	C1orf198	1	230869142	1_118	0	0.0102930802063667	4.83429073980555	1.56598319220889e-07	0.684202548766007	1
ENSG00000173409.13	ARV1	1	230966197	1_118	0	0.0118944805220437	5.83807286319859	2.18536490359169e-07	0.00700988569258882	1
ENSG00000182118.7	FAM89A	1	231039898	1_118	0	0.0258235954581618	12.4786957902969	1.01413292022789e-06	-1.67477788049261	1
ENSG00000119283.15	TRIM67	1	231162257	1_118	0	0.0118790787007772	6.37534740071687	2.38339260931132e-07	0.790049498540714	1
ENSG00000116906.11	GNPAT	1	231241335	1_118	0	0.0102117728329865	4.71777543201823	1.51616819894682e-07	-0.267708022245017	1
ENSG00000116903.7	EXOC8	1	231337950	1_118	0	0.0580178745555362	20.3443162608537	3.71461567357253e-06	-2.28623877932473	1
ENSG00000010072.15	SPRTN	1	231341724	1_118	0	0.0182084310163086	9.61699570642479	5.51087957679752e-07	1.13921144910706	1
ENSG00000162946.21	DISC1	1	231626570	1_118	0	0.0510941588671614	18.9859909277725	3.05290645189075e-06	-1.91929752435045	2
ENSG00000212916.4	MAP10	1	232804701	1_119	0	0.0191371100983473	4.90846100836482	2.95617863915237e-07	-0.334206368406784	2
ENSG00000183780.12	SLC35F3	1	233904754	1_120	0	0.0368930835781814	6.79842387104029	7.89336468067099e-07	-0.720144664733301	2
ENSG00000059588.9	TARBP1	1	234478952	1_121	0	0.0334021257567375	7.74158703876804	8.13791372651986e-07	-0.904970357988354	1
ENSG00000188739.14	RBM34	1	235161669	1_121	0	0.0244300636880879	4.85664742635231	3.73396419671743e-07	-0.202389940457957	1
ENSG00000054267.21	ARID4B	1	235325869	1_121	0	0.0450569355900019	10.4982656863854	1.48863485853268e-06	1.44423128510672	1
ENSG00000116957.12	TBCE	1	235401609	1_121	0	0.0249803808843365	5.04684599206858	3.9676018286618e-07	-0.449276219246843	1
ENSG00000162885.12	B3GALNT2	1	235506182	1_121	0	0.0259490660087844	5.43607939228354	4.43932044850287e-07	0.513140514453669	1
ENSG00000143669.13	LYST	1	235909716	1_122	0	0.0196144937312627	5.65808076865211	3.4926512260335e-07	-0.629424338198969	1
ENSG00000077585.13	GPR137B	1	236135019	1_122	0	0.0175970862500491	4.68488417392098	2.59446964884714e-07	-0.17583574023475	1
ENSG00000086619.13	ERO1B	1	236331171	1_122	0	0.0299944786885892	9.63178360605547	9.0919493729405e-07	-1.06805019455816	1
ENSG00000186197.13	EDARADD	1	236348178	1_122	0	0.0211332741857662	6.36226782313629	4.23143533518436e-07	-0.623488670940619	1
ENSG00000116977.18	LGALS8	1	236531362	1_122	0	0.0365085004184432	12.7238110067965	1.46190845580488e-06	1.90588445802709	1
ENSG00000119285.10	HEATR1	1	236604526	1_122	0	0.0639729879608009	14.2379528343162	2.86650800699963e-06	3.20790070971633	1
ENSG00000077522.12	ACTN2	1	236685451	1_122	0	0.0243419931582567	7.54036643001885	5.77640401223171e-07	-0.735509408146801	2
ENSG00000116984.12	MTR	1	236795215	1_122	0	0.0174197456375907	4.59268968269599	2.51778061220162e-07	0.0052475905814907	2
ENSG00000198626.15	RYR2	1	237043889	1_122	0	0.0174158087663705	4.59269178716566	2.51721274596567e-07	-0.0236091336766803	1
ENSG00000133019.11	CHRM3	1	239386955	1_124	0	0.0247768635380584	4.88528504111417	3.80930030174927e-07	0.335667819379707	1
ENSG00000155816.19	FMN2	1	240013588	1_125	0	0.0217983275569368	4.62004125677727	3.1694069198749e-07	0.0676439588165558	1
ENSG00000117009.11	KMO	1	241531649	1_127	0	0.0251503514639821	9.22373780499912	7.30062399237607e-07	1.09766081458928	1
ENSG00000203668.2	CHML	1	241640356	1_127	0	0.0154184601806594	4.7288843183165	2.29460886600665e-07	0.19803986799887	1
ENSG00000054277.13	OPN3	1	241628245	1_127	0	0.0158115859516575	4.96418042636643	2.47019913175062e-07	0.300892884190136	1
ENSG00000174371.16	EXO1	1	241847755	1_127	0	0.0201392384029302	6.71656963714109	4.25695969751024e-07	0.359564652757777	1
ENSG00000197769.5	MAP1LC3C	1	241999572	1_128	0	0.0217373425164187	4.58948373356015	3.13963568955636e-07	-0.117845618172661	1
ENSG00000180287.16	PLD5	1	242524418	1_128	0	0.0221254620830568	4.75325883955907	3.30973168632397e-07	-0.145340386384475	1
ENSG00000054282.15	SDCCAG8	1	243248552	1_128	0	0.0221919980758476	4.78104870834294	3.33909325251862e-07	0.181618661962253	2
ENSG00000117020.16	AKT3	1	243851261	1_128	0	0.0312166605841299	7.94465290699905	7.80495393469509e-07	0.945472235379158	1
ENSG00000173728.10	C1orf100	1	244348945	1_129	0	0.262804766194469	28.8268381719425	2.38418099092479e-05	-3.04059945548862	2
ENSG00000035687.9	ADSS	1	244452097	1_129	0	0.145660566969622	22.899128132059	1.04971140782673e-05	2.51070765265608	1
ENSG00000203666.12	EFCAB2	1	244970187	1_129	0	0.0223074857938314	5.20289190989744	3.65261923899864e-07	-0.451641223822097	1
ENSG00000197472.14	ZNF695	1	247008088	1_130	0	0.0212370569381229	7.98182870917069	5.33464726697388e-07	0.976868581842982	1
ENSG00000185420.18	SMYD3	1	246507763	1_130	0	0.015813638688166	5.25695103144273	2.616222745036e-07	0.476203415996364	1
ENSG00000143653.9	SCCPDH	1	246720005	1_130	0	0.0213308352052954	8.0225861588583	5.38556440752564e-07	-0.955546060462768	2
ENSG00000277462.1	ZNF670	1	247078730	1_130	0	0.0177431861936207	6.32011755428511	3.52911442597895e-07	0.695408968021011	1
ENSG00000188295.14	ZNF669	1	247104366	1_130	0	0.0147783169379083	4.63202894266135	2.15429520258482e-07	0.151252685354069	2
ENSG00000162714.12	ZNF496	1	247327107	1_131	0	0.0162748801329982	4.62699608970435	2.36987753846654e-07	0.0378555284174683	2
ENSG00000162711.16	NLRP3	1	247416447	1_131	0	0.0468615912054168	14.2390654806584	2.09994292975628e-06	1.65850006805551	1
ENSG00000162722.8	TRIM58	1	247645251	1_131	0	0.0377015748211325	12.6622192255145	1.50237481048962e-06	-1.65136400169279	2
ENSG00000238243.3	OR2W3	1	247875023	1_131	0	0.0203719608467783	7.05076830610765	4.52041440459382e-07	-0.981129892314119	2
ENSG00000175137.10	SH3BP5L	1	248826485	1_131	0	0.063267869446182	18.7565810823209	3.73461521545915e-06	2.45705026408319	2
ENSG00000171163.15	ZNF692	1	248859244	1_131	0	0.0177767582783929	5.27404956982044	2.9505688158437e-07	-0.0606140200524659	1
ENSG00000184731.5	FAM110C	2	47011	2_1	0	0.0601898480449706	18.961504490833	3.59174101351129e-06	2.25202146417373	2
ENSG00000035115.21	SH3YL1	2	267367	2_1	0	0.0540885122660153	18.5018133806774	3.14940350077197e-06	2.53041218895566	1
ENSG00000151353.14	TMEM18	2	676782	2_1	0	0.0121144421424356	5.42318378861617	2.06760091879206e-07	-1.01194286153476	2
ENSG00000115705.20	TPO	2	1415211	2_1	0	0.012132214848804	4.66440340632617	1.78092311244051e-07	0.103392534874196	1
ENSG00000130508.10	PXDN	2	1744782	2_1	0	0.0211113833925988	9.88971454477314	6.57066647148632e-07	1.20371863881822	1
ENSG00000171853.15	TRAPPC12	2	3379970	2_2	0	0.0114090624091486	4.69488326347733	1.68571335551024e-07	-0.130739591415967	3
ENSG00000182551.13	ADI1	2	3491307	2_2	0	0.0167377399101053	8.23001223987858	4.33517136930049e-07	-0.993147785149421	2
ENSG00000171863.12	RPS7	2	3573262	2_2	0	0.0131727398116825	6.01985765270092	2.49557892465225e-07	-0.637066912579872	2
ENSG00000118004.17	COLEC11	2	3594575	2_2	0	0.0345184893270418	14.9357988918268	1.62251683578607e-06	1.72137156951441	2
ENSG00000214866.8	DCDC2C	2	3704016	2_2	0	0.0135567230177746	6.28483010372711	2.68137304109468e-07	-0.68834344548628	1
ENSG00000176887.6	SOX11	2	5704918	2_4	0	0.0287746699760887	4.71318804974529	4.26809515117562e-07	0.0266479580799585	1
ENSG00000134321.11	RSAD2	2	6869802	2_5	0	0.0179102642015173	4.63577494680903	2.61296330104812e-07	0.0851145661451437	1
ENSG00000151693.9	ASAP2	2	9214540	2_6	0	0.0166437871787467	4.72330907866144	2.47404442067395e-07	-0.3173903851123	1
ENSG00000119185.12	ITGB1BP1	2	9414151	2_6	0	0.0592477729554948	16.5305268933194	3.08224885984154e-06	-1.86327908941869	2
ENSG00000134330.18	IAH1	2	9474089	2_6	0	0.0175076446079557	5.19064760174637	2.85994868661018e-07	-0.367799174716569	2
ENSG00000151694.12	ADAM17	2	9555759	2_6	0	0.0164997711660856	4.64306216226688	2.41096770417726e-07	0.132331871133996	2
ENSG00000115750.16	TAF1B	2	9843084	2_6	0	0.0223431711273683	7.44564852890698	5.23547773546853e-07	0.884246266449349	3
ENSG00000205795.4	CYS1	2	10078819	2_6	0	0.0245257723055466	8.30870870288538	6.41305846032089e-07	1.03999697470136	1
ENSG00000171848.13	RRM2	2	10122793	2_6	0	0.021347420699751	7.02376282122978	4.71872013696325e-07	0.793909256369892	1
ENSG00000115756.12	HPCAL1	2	10303214	2_7	0	0.0320533464941586	12.255479964105	1.23626813743234e-06	-1.29845361215859	1
ENSG00000115758.12	ODC1	2	10448012	2_7	0	0.281447228898457	33.2310520698419	2.94340512422734e-05	3.53217209545389	1
ENSG00000143882.10	ATP6V1C2	2	10721170	2_7	0	0.0166672116051254	6.19966922361619	3.25192440793175e-07	0.66754143657082	2
ENSG00000150873.11	C2orf50	2	11132658	2_7	0	0.035658786925301	13.2468317834357	1.48657751594264e-06	1.46746341052953	2
ENSG00000162976.12	PQLC3	2	11155920	2_7	0	0.0153616079214864	5.44660001842764	2.63312291861774e-07	0.4861230233431	1
ENSG00000134318.13	ROCK2	2	11347918	2_7	0	0.0157001451348111	5.64780223115502	2.79056486218407e-07	0.505433361647224	2
ENSG00000169016.16	E2F6	2	11467072	2_7	0	0.0472720635133661	15.8767948374677	2.36198082147024e-06	1.81347018843985	1
ENSG00000134324.11	LPIN1	2	11784824	2_7	0	0.0148029065411061	5.10471421187017	2.3780851664297e-07	0.343803020653886	1
ENSG00000071575.11	TRIB2	2	12717952	2_8	0	0.063570751122173	14.5805970228346	2.91703489035957e-06	-1.6980731193987	1
ENSG00000151779.12	NBAS	2	15560914	2_9	0	0.0307732481226642	11.5827202484204	1.12174173775955e-06	-1.99685881815324	1
ENSG00000079785.14	DDX1	2	15591481	2_9	0	0.0207191094948783	7.91677312609591	5.16212193223976e-07	0.759433793937637	1
ENSG00000214842.5	RAD51AP2	2	17515306	2_10	0	0.0143032121796803	7.03573976030674	3.16703105649906e-07	-0.987381045188017	1
ENSG00000197872.11	FAM49A	2	16666179	2_10	0	0.0112510869963668	4.82312418390645	1.70777991110772e-07	-0.283399523834993	1
ENSG00000163032.11	VSNL1	2	17538936	2_10	0	0.0234472177398409	11.5984035655781	8.55851677198892e-07	-1.54365068549095	1
ENSG00000178295.14	GEN1	2	17754162	2_10	0	0.0316205229682609	14.3637789662462	1.42937682204854e-06	-1.96903561412825	3
ENSG00000163029.15	SMC6	2	17799244	2_10	0	0.065634552629475	21.1550445162647	4.36973848537441e-06	-2.56083277625174	2
ENSG00000170745.11	KCNS3	2	17877595	2_10	0	0.0141472310090345	6.93501416914923	3.08764791322475e-07	-0.946401248937228	3
ENSG00000240857.1	RDH14	2	18559834	2_11	0	0.0296853280579463	7.10354879564595	6.63630281206151e-07	-0.776811703776536	1
ENSG00000185013.16	NT5C1B	2	18589274	2_11	0	0.0649954642381639	14.4262856473433	2.95084604090409e-06	1.82859385758652	1
ENSG00000183891.5	TTC32	2	19902364	2_12	0	0.0255807488741879	8.9820857271965	7.23101768518543e-07	0.784236470970277	1
ENSG00000132031.12	MATN3	2	20009334	2_12	0	0.0309156009835012	11.3541062186952	1.10468795792176e-06	-1.39161480226308	1
ENSG00000068697.6	LAPTM4A	2	20074166	2_12	0	0.0259239964365327	9.73107633906563	7.9391097621923e-07	1.33347245409023	1
ENSG00000143878.9	RHOB	2	20447480	2_12	0	0.0177870289421104	6.15833570425457	3.44727353256947e-07	-0.676071029768432	1
ENSG00000118960.12	HS1BP3	2	20650679	2_12	0	0.0181842298205337	6.33241305927753	3.62387426715168e-07	-0.950443665826313	1
ENSG00000143869.6	GDF7	2	20666960	2_12	0	0.0160980581459717	5.24860286972702	2.65904801141699e-07	-0.643819317879568	2
ENSG00000084674.14	APOB	2	21044375	2_13	0	0.0143542253992427	5.9399165874543	2.6832990788163e-07	-0.554042492949079	2
ENSG00000119771.14	KLHL29	2	23322016	2_14	0	0.0144112822311662	5.88754164742704	2.67021105411155e-07	-0.493426602365265	1
ENSG00000173960.13	UBXN2A	2	23927186	2_14	0	0.0247773966931016	18.208181204759	1.41981321641959e-06	-3.71572982293816	2
ENSG00000205639.9	MFSD2B	2	24012104	2_14	1	0.475507393910477	25.6966871238561	3.84541649401667e-05	-4.80020725172448	1
ENSG00000163026.11	WDCP	2	24049787	2_14	0	0.0142831169353091	11.0450775208833	4.96478828874948e-07	-2.60578987444758	1
ENSG00000219626.8	FAM228B	2	24064728	2_14	0	0.0135928238743865	9.09736712078527	3.89165546282561e-07	1.91663842059895	1
ENSG00000115129.13	TP53I3	2	24084600	2_14	0	0.229700397227559	32.1693768101893	2.32548406372965e-05	-3.85739836699098	2
ENSG00000176732.6	PFN4	2	24123648	2_14	0	0.0145856217121386	11.3647720213403	5.21668540908899e-07	2.65399675592701	1
ENSG00000186453.12	FAM228A	2	24175577	2_14	0	0.015182243247275	5.44903392510254	2.603541057345e-07	-0.178181117877082	3
ENSG00000198399.14	ITSN2	2	24360902	2_14	0	0.0224123354217518	8.9882403113759	6.33973000213585e-07	-1.79935831108453	1
ENSG00000173557.14	C2orf70	2	26562410	2_15	0	0.0146552113566791	5.1685950747764	2.3838206045538e-07	0.48422108238996	1
ENSG00000084676.15	NCOA1	2	24491696	2_15	0	0.023683172935447	8.67590201692489	6.46641388740427e-07	-0.537759204674496	3
ENSG00000184924.5	PTRHD1	2	24787549	2_15	0	0.0213647828426543	10.5955163421359	7.12409303283447e-07	-2.00777855735785	1
ENSG00000138031.14	ADCY3	2	24919113	2_15	1	0.67244928190293	37.4681609826974	7.92922762484131e-05	-6.31402573679864	2
ENSG00000115137.11	DNAJC27	2	24971717	2_15	0	0.0246578198299416	10.6910098162385	8.29626043571272e-07	-1.59685460725411	1
ENSG00000115138.10	POMC	2	25168232	2_15	0	0.0143674831121482	5.51540222352321	2.49383007934359e-07	0.945634519994393	1
ENSG00000138101.18	DTNB	2	25673259	2_15	0	0.0154421125498042	6.12485918847829	2.9765404980011e-07	0.770814984362745	1
ENSG00000084733.10	RAB10	2	26033971	2_15	0	0.0506650366874616	16.1945242018413	2.58217414358993e-06	-2.27409239899576	1
ENSG00000157833.12	GAREM2	2	26165399	2_15	0	0.0374191592728868	13.3806583118091	1.57572519793822e-06	-1.92444836454615	3
ENSG00000138029.13	HADHB	2	26241540	2_15	0	0.0138714072797727	4.6456115097521	2.02802071147401e-07	0.122324206655901	2
ENSG00000084754.10	HADHA	2	26244479	2_15	0	0.0188555567575204	7.31269619995289	4.33936184119525e-07	1.22252749045959	2
ENSG00000138018.17	SELENOI	2	26367659	2_15	0	0.0156982393312862	5.88907242807051	2.90942264818475e-07	-0.72521337085971	1
ENSG00000157884.10	CIB4	2	26641739	2_15	0	0.0140258423882417	4.73913302724284	2.09188028780185e-07	0.0839459357072032	1
ENSG00000213699.8	SLC35F6	2	26764613	2_16	0	0.0520096263076924	13.307252886185	2.17811656121542e-06	0.790724394002813	1
ENSG00000138080.13	EMILIN1	2	27078189	2_16	0	0.0170332770044473	5.74647800403962	3.0804128867857e-07	0.529891816865985	2
ENSG00000138030.12	KHK	2	27086791	2_16	0	0.0561788759527079	14.1669055907988	2.5047075153081e-06	-1.45646773661316	2
ENSG00000138073.13	PREB	2	27134751	2_16	0	0.0195896611303875	6.6330764550901	4.08931815200334e-07	-0.684946913545021	1
ENSG00000138085.16	ATRAID	2	27212382	2_16	0	0.0269143139047686	9.62556308662948	8.15301857486292e-07	1.82214176425671	2
ENSG00000138074.14	SLC5A6	2	27235922	2_16	0	0.0183613473417952	5.59910738412685	3.23543229932474e-07	-0.24764079492406	1
ENSG00000084774.13	CAD	2	27215949	2_16	0	0.0356236779345402	12.4083290033204	1.39110858122982e-06	-2.42698703978754	2
ENSG00000115194.10	SLC30A3	2	27275976	2_16	0	0.017941797875791	5.49448432818796	3.10242915110588e-07	0.564131870847298	1
ENSG00000163794.6	UCN	2	27308797	2_16	0	0.0262844326640067	8.67618982918251	7.17689556528911e-07	-1.18581086302657	1
ENSG00000163795.13	ZNF513	2	27380806	2_16	0	0.0355198072952785	10.9833540008777	1.22776304174614e-06	-2.25329513730176	2
ENSG00000115241.10	PPM1G	2	27408324	2_16	0	0.0737338545222727	16.6911779654999	3.87313735755815e-06	-2.63486308558377	1
ENSG00000115216.13	NRBP1	2	27428187	2_16	0	0.0624858553189995	15.22679593791	2.99432695716867e-06	-2.48522792730213	1
ENSG00000157992.12	KRTCAP3	2	27444317	2_16	0	0.01702817588242	5.01847796843484	2.68936112554235e-07	0.350512687466477	1
ENSG00000198522.13	GPN1	2	27628253	2_16	0	0.0913660371790067	18.9980537796636	5.46264370538691e-06	-3.02439202245911	1
ENSG00000158019.20	BRE	2	27889788	2_16	0	0.0168721770798866	4.96866965882639	2.63827597245601e-07	-0.22126490508336	2
ENSG00000171174.13	RBKS	2	27891044	2_16	0	0.0437770618304982	13.9206318698162	1.91784953795876e-06	-2.26003369674119	1
ENSG00000213639.9	PPP1CB	2	28751600	2_17	0	0.083575135314645	20.0270993922947	5.26749479682671e-06	2.89223861848681	2
ENSG00000163806.15	SPDYA	2	28782736	2_17	0	0.0337239137348944	11.5115115123365	1.22174141379898e-06	-2.09046341909843	1
ENSG00000171103.10	TRMT61B	2	28869813	2_17	0	0.0349700682180528	11.8489581008319	1.304024097569e-06	-2.20698890139967	1
ENSG00000163811.11	WDR43	2	28896596	2_17	0	0.0190384690490716	6.21244925189587	3.72223552814906e-07	-0.879391771839437	1
ENSG00000189350.12	TOGARAM2	2	28956147	2_17	0	0.120360843829271	23.5198857114313	8.90900914227952e-06	-2.97342804428091	1
ENSG00000179270.6	C2orf71	2	29074488	2_18	0	0.0302721733558823	5.25574706767384	5.00710884354855e-07	0.619622675297592	1
ENSG00000115295.19	CLIP4	2	29097582	2_18	0	0.0809709406559999	14.4747574572177	3.68849716157268e-06	-1.75619989055188	1
ENSG00000172954.13	LCLAT1	2	30447348	2_19	0	0.0297429236647473	7.28586690270986	6.81983493894044e-07	-1.02165113197879	3
ENSG00000013016.15	EHD3	2	31234492	2_19	0	0.0274991051083394	6.55798386385492	5.67541832898847e-07	0.6526458784168	1
ENSG00000158125.9	XDH	2	31431289	2_20	0	0.0196996843146594	4.81270411538919	2.98371544569161e-07	-0.230209935093317	1
ENSG00000162961.13	DPY30	2	32040056	2_20	0	0.0366790344485362	10.5777963544117	1.22101801038875e-06	1.73840969023278	1
ENSG00000152683.14	SLC30A6	2	32165299	2_20	0	0.0195052250529735	4.7209445210888	2.89793630753474e-07	0.0288789560339035	1
ENSG00000091106.18	NLRC4	2	32264782	2_20	0	0.0283635398340264	8.18838935179839	7.30916707755847e-07	1.37016993181077	1
ENSG00000119820.10	YIPF4	2	32282723	2_20	0	0.0751668904350346	17.3056669582329	4.09377434164382e-06	2.44596120173364	1
ENSG00000115760.13	BIRC6	2	32356560	2_20	0	0.034986534007397	10.1382471145842	1.1162790317346e-06	-1.41739089632307	2
ENSG00000018699.11	TTC27	2	32678481	2_20	0	0.0242879218353487	6.75032833299504	5.15969734180288e-07	0.852293751277721	1
ENSG00000152689.17	RASGRP3	2	33436636	2_21	0	0.0239057046391151	10.5593048547955	7.9441210198177e-07	-1.30992622847659	2
ENSG00000119812.18	FAM98A	2	33598472	2_21	0	0.0157339852706853	6.69211389743362	3.31368358830948e-07	-0.743562946048224	1
ENSG00000150938.9	CRIM1	2	36357178	2_23	0	0.00656883192168323	4.58629579832695	9.48110999148138e-08	0.0366348933085812	1
ENSG00000205221.12	VIT	2	36704753	2_23	0	0.00727742024351252	5.41808618051297	1.24088729177793e-07	0.342300568699333	1
ENSG00000008869.11	HEATR5B	2	37084350	2_23	0	0.0066269659711663	4.65404764390425	9.70631852450014e-08	0.0122637689566332	1
ENSG00000152133.14	GPATCH11	2	37097965	2_23	0	0.0101579518626365	7.85865444286934	2.51225267143014e-07	-0.653352594875602	1
ENSG00000218739.9	CEBPZOS	2	37196344	2_23	0	0.00697478817634878	5.0335314635312	1.10487407671082e-07	-0.0535966633295232	2
ENSG00000115816.14	CEBPZ	2	37231568	2_23	0	0.0068831470244628	8.02853292983627	1.73913066544573e-07	1.85638053615798	1
ENSG00000115825.9	PRKD3	2	37327193	2_23	0	0.0414536521427157	20.5091273771481	2.67558624609901e-06	-1.77243276121877	1
ENSG00000115828.15	QPCT	2	37344154	2_23	0	0.00859908084216954	7.64504253927746	2.06890672775392e-07	-1.14921422462198	1
ENSG00000115841.19	RMDN2	2	37923332	2_24	0	0.0156705335667671	4.59806093215409	2.26760538590737e-07	0.107944189702991	1
ENSG00000143889.15	HNRNPLL	2	38603270	2_24	0	0.0289900084582084	9.9793218525539	9.10454706825788e-07	-1.67697799271689	1
ENSG00000143891.16	GALM	2	38666042	2_24	0	0.0156555133533214	4.59683889270496	2.26482979499266e-07	0.130230251888733	1
ENSG00000163214.20	DHX57	2	38875912	2_25	0	0.0216639641745392	4.89547068759216	3.33765433616897e-07	-0.316923838253164	1
ENSG00000214694.10	ARHGEF33	2	38889976	2_25	0	0.0448529811664836	11.6579184617775	1.64558871707833e-06	1.65525361165917	1
ENSG00000115904.12	SOS1	2	39158285	2_25	0	0.0327300265464301	8.72186063719343	8.9838910034053e-07	-1.2322094752989	1
ENSG00000152154.10	TMEM178A	2	39525487	2_25	0	0.0212214166468466	4.70451151139644	3.14193995679771e-07	-0.0417039318989388	2
ENSG00000138050.14	THUMPD2	2	39778359	2_25	0	0.0351773278441561	9.39249251500687	1.03980685836899e-06	1.12866215121046	1
ENSG00000162878.12	PKDCC	2	42047560	2_26	0	0.0127464649348064	11.1583135026621	4.47607431513873e-07	1.34924170566537	2
ENSG00000143924.18	EML4	2	42168854	2_26	0	0.00630793348075431	4.68228129037147	9.29508957175793e-08	0.32343106517527	3
ENSG00000115944.14	COX7A2L	2	42425044	2_26	0	0.0101062910658996	9.01967785407941	2.86874405086876e-07	-1.04404267204352	1
ENSG00000057935.13	MTA3	2	42494666	2_26	0	0.0216954866427184	16.0698745971586	1.09721277992665e-06	1.85756337578089	2
ENSG00000162881.6	OXER1	2	42762604	2_26	0	0.00710776831254834	5.78020991183224	1.29296225543027e-07	-0.738151078705367	2
ENSG00000162882.14	HAAO	2	42762019	2_26	0	0.00640347098109195	4.82050599264691	9.71442381153167e-08	0.563789309896385	1
ENSG00000152518.7	ZFP36L2	2	43226112	2_27	0	0.0188758712043302	6.37185756202355	3.78514079045721e-07	0.453725935232932	1
ENSG00000115970.18	THADA	2	43591341	2_27	0	0.0153182451934482	5.66591083330982	2.73141522652285e-07	1.02206501195613	2
ENSG00000152527.13	PLEKHH2	2	43613222	2_27	0	0.0156852603387856	4.88901032293289	2.41335749398002e-07	0.504849021128859	3
ENSG00000138036.18	DYNC2LI1	2	43768352	2_27	0	0.033593471869136	13.8371796998228	1.4628892381974e-06	-2.22369576981487	3
ENSG00000138095.18	LRPPRC	2	43937342	2_27	0	0.0156796953654282	4.98249231698255	2.45863031435868e-07	-0.391723322085716	3
ENSG00000138079.13	SLC3A1	2	44275649	2_28	0	0.0253003534045575	11.5157367509093	9.1691122538774e-07	-1.62906709421849	1
ENSG00000138078.15	PREPL	2	44361802	2_28	0	0.0119513685718405	4.58706328707763	1.72528698320786e-07	-0.349565628375848	1
ENSG00000143919.14	CAMKMT	2	44362007	2_28	0	0.0196515726571894	9.17716802743027	5.67564166865819e-07	-1.09959714467457	1
ENSG00000068784.12	SRBD1	2	45612533	2_28	0	0.0152443137325675	6.83145708043032	3.27740563406438e-07	-0.818705063167109	2
ENSG00000116016.13	EPAS1	2	46292790	2_29	0	0.0451089397026033	11.3548120342211	1.61194990900531e-06	-1.21543085273435	1
ENSG00000250565.6	ATP6V1E2	2	46539307	2_29	0	0.0254161899050569	6.0787502297311	4.86221008151759e-07	-0.569054142880786	2
ENSG00000119729.11	RHOQ	2	46541996	2_29	0	0.0216371203597356	4.6406975242564	3.16003357583108e-07	0.0573051664714972	2
ENSG00000151665.12	PIGF	2	46617108	2_29	0	0.0214997412614854	4.58863623415927	3.10474429204671e-07	-0.0649029871726133	1
ENSG00000119878.5	CRIPT	2	46616237	2_29	0	0.0260977532452515	6.34438793334758	5.21076904701927e-07	-0.539653183172577	1
ENSG00000171150.7	SOCS5	2	46698591	2_29	0	0.0718532152122599	15.6754752580461	3.54467071152792e-06	-1.73887557979488	1
ENSG00000180398.11	MCFD2	2	46941864	2_29	0	0.0377761032616026	9.78305011037443	1.16305541765938e-06	-1.26974834974793	2
ENSG00000143933.16	CALM2	2	47176244	2_30	0	0.0350972947910401	8.31118355866719	9.18005939881129e-07	0.932975227024712	1
ENSG00000119888.10	EPCAM	2	47345021	2_30	0	0.0695335480647832	14.7140461825862	3.21984880588221e-06	-1.62814543101472	1
ENSG00000095002.13	MSH2	2	47403074	2_30	0	0.0264251698617771	5.67540795723306	4.71980271860512e-07	-0.545038941582159	1
ENSG00000242441.7	GTF2A1L	2	48595242	2_31	0	0.0256738436625911	7.65223350959174	6.1828410278045e-07	-0.804968225523875	1
ENSG00000068781.21	STON1-GTF2A1L	2	48595242	2_31	0	0.0256738436625911	7.65223350959173	6.18284102780449e-07	-0.804968225523875	1
ENSG00000162869.15	PPP1R21	2	48454858	2_31	0	0.0236253108626199	6.88184647618668	5.11671803686926e-07	-0.747724010531539	1
ENSG00000243244.5	STON1	2	48532706	2_31	0	0.032293824343159	9.78125065987961	9.94083444005615e-07	1.26736712388352	1
ENSG00000138039.14	LHCGR	2	48755346	2_31	0	0.0291229949472115	8.82138391455811	8.08503179097946e-07	-1.07638412591421	2
ENSG00000179915.22	NRXN1	2	51224848	2_33	0	0.0291518098814036	5.93988919656279	5.44945210995933e-07	-0.502075105587066	1
ENSG00000068912.13	ERLEC1	2	53787421	2_35	0	0.0434735319782903	8.68946802833046	1.18885007333961e-06	-1.21268890523214	1
ENSG00000115239.21	ASB3	2	53787166	2_35	0	0.0530227740900799	10.5472562153574	1.75999289883711e-06	1.51735150501862	2
ENSG00000119737.5	GPR75	2	53860333	2_35	0	0.0530268362087862	10.5479696583332	1.76024679282615e-06	-1.41654918513686	1
ENSG00000170634.12	ACYP2	2	53971924	2_35	0	0.0280434106753216	4.61006333679389	4.06861595425878e-07	0.0417350471491019	2
ENSG00000177994.15	C2orf73	2	54334463	2_35	0	0.115524048857113	17.9362769715397	6.52099214227001e-06	-2.34468637668598	1
ENSG00000115306.15	SPTBN1	2	54456045	2_35	0	0.0294970434062631	5.07905863648694	4.71488047556949e-07	-0.48419578361402	2
ENSG00000055813.5	CCDC85A	2	56183915	2_37	0	0.034475839898009	9.67986349519602	1.05025089879265e-06	1.20069569195684	1
ENSG00000028116.16	VRK2	2	57907323	2_38	0	0.0414781716162748	11.5782150382846	1.51136788323075e-06	-1.45942752635414	3
ENSG00000115421.12	PAPOLG	2	60755661	2_40	0	0.0257874414475944	10.2845574875051	8.34647003730736e-07	-1.49536454995998	1
ENSG00000162928.8	PEX13	2	61017275	2_40	0	0.0146526714391633	4.65501969294535	2.14658113205697e-07	0.204838679363367	1
ENSG00000162929.13	KIAA1841	2	61065721	2_40	0	0.0208999833864905	7.36636636175681	4.84516118064666e-07	-0.577827838002413	2
ENSG00000237651.6	C2orf74	2	61145163	2_40	0	0.0150801157391394	5.82796841926125	2.76586410514137e-07	-0.686262432074315	2
ENSG00000173209.22	AHSA2	2	61177274	2_40	0	0.0166325652058046	7.20281264880257	3.7702515482544e-07	-1.83094465709959	2
ENSG00000115464.14	USP34	2	61470194	2_40	0	0.0238913267522433	10.4882632525619	7.88592824733921e-07	-1.72262630286844	1
ENSG00000082898.16	XPO1	2	61538854	2_40	1	0.051079429199852	18.0167020471017	2.89621171292811e-06	-3.97441417246609	1
ENSG00000170264.12	FAM161A	2	61854082	2_40	0	0.0177801135137629	6.1163025217069	3.4224133487057e-07	0.13183276339257	2
ENSG00000115484.14	CCT4	2	61888641	2_40	0	0.0173035062298922	6.07925125629984	3.31049686192666e-07	0.660355263383993	1
ENSG00000173163.10	COMMD1	2	61889168	2_40	0	0.0154175502306834	5.6194216977426	2.72656571726363e-07	0.925389847666276	1
ENSG00000186889.9	TMEM17	2	62506054	2_41	0	0.0840241376090245	17.4450194994381	4.61301106835131e-06	-1.8652298137035	1
ENSG00000143951.15	WDPCP	2	63420465	2_41	0	0.062105251586057	14.5871407678564	2.85106732663932e-06	2.26072564847621	2
ENSG00000169764.15	UGP2	2	63840574	2_41	0	0.021559242064309	4.72862807228892	3.20831955671883e-07	-0.0962814245267571	1
ENSG00000143952.19	VPS54	2	64019122	2_41	0	0.0215992544595233	4.74582131194978	3.22596103074177e-07	0.394455978859859	1
ENSG00000197329.11	PELI1	2	64144908	2_41	0	0.0349284769490901	9.20451429991981	1.01178794146516e-06	-1.19877235005753	1
ENSG00000119862.12	LGALSL	2	64453888	2_42	0	0.0199359537206458	5.42470545484942	3.40347177048952e-07	0.530390299879722	1
ENSG00000119844.15	AFTPH	2	64524123	2_42	0	0.0230291948584943	6.69534960688296	4.85244908774243e-07	-0.782220199159632	2
ENSG00000179833.4	SERTAD2	2	64751025	2_42	0	0.0377597936934493	11.2004879300815	1.33099225660683e-06	-1.27359821591106	1
ENSG00000115902.10	SLC1A4	2	64988123	2_42	0	0.0257874738623757	7.77516467564918	6.30997110497335e-07	-1.05679886486591	1
ENSG00000138069.16	RAB1A	2	65129770	2_42	0	0.182563259613259	23.4946073715514	1.34986565238648e-05	2.32595729570066	1
ENSG00000138071.13	ACTR2	2	65244003	2_42	0	0.0185974546595288	4.83213471046761	2.82814397888482e-07	0.267927396136545	1
ENSG00000198369.9	SPRED2	2	65433000	2_42	0	0.0183168555568989	5.30017313582129	3.05527249870637e-07	-0.722227723691777	1
ENSG00000143995.19	MEIS1	2	66434177	2_43	0	0.0420332644162374	10.3061718499495	1.36332523426333e-06	1.40329617967166	1
ENSG00000143971.7	ETAA1	2	67397667	2_44	0	0	20.2319294764212	0	0.407412492280774	3
ENSG00000243667.6	WDR92	2	68157965	2_45	0	0.0705052255406149	21.1339991899971	4.68934263444652e-06	3.03907429016037	1
ENSG00000115946.7	PNO1	2	68157965	2_45	0	0.02253986832238	11.2424603717911	7.97483513660715e-07	-2.46642200842043	2
ENSG00000221823.10	PPP3R1	2	68279351	2_45	0	0.0161092650641386	6.74837905091481	3.42124495315454e-07	-1.17561456848553	1
ENSG00000119865.8	CNRIP1	2	68328739	2_45	0	0.0148268234589648	5.13455189785256	2.39585007680006e-07	-0.54131277998317	1
ENSG00000204923.3	FBXO48	2	68436234	2_45	0	0.015396806211663	5.24728249648209	2.54257670198285e-07	0.341395322662546	2
ENSG00000169621.9	APLF	2	68492388	2_45	0	0.0225341863236821	9.05423146484239	6.4209967096088e-07	-1.33390815353511	1
ENSG00000163219.11	ARHGAP25	2	68679529	2_45	0	0.0149563125150446	5.01870499630716	2.36224627685523e-07	-0.297355598138563	1
ENSG00000169604.19	ANTXR1	2	69012709	2_46	0	0.0242126711565113	5.70285281412486	4.34554088516243e-07	0.720475629060761	1
ENSG00000169599.12	NFU1	2	69423598	2_46	0	0.0289758655466951	6.81215644153369	6.2119793655763e-07	-7.91634598890775e-05	2
ENSG00000196975.15	ANXA4	2	69645260	2_46	0	0.0947778365234583	19.285809499776	5.75246039386547e-06	2.29791182009553	1
ENSG00000087338.4	GMCL1	2	69829233	2_46	0	0.0253515024185874	5.85799224027534	4.67370684389202e-07	0.435296026479329	1
ENSG00000244617.2	ASPRV1	2	69963156	2_46	0	0.0285279174179298	7.4047926646073	6.64801430140327e-07	1.25702357185844	2
ENSG00000115998.7	C2orf42	2	70249066	2_46	0	0.0232754852271319	5.36070663446253	3.92671840724021e-07	0.551630193850076	1
ENSG00000035141.7	FAM136A	2	70302482	2_46	0	0.0485248889276866	11.5407257746459	1.76240877017939e-06	1.49370225145953	1
ENSG00000075340.22	ADD2	2	70716675	2_47	0	0.0148871048901088	4.76839981240805	2.23404483233236e-07	-0.1582026743162	1
ENSG00000152672.7	CLEC4F	2	70887870	2_47	0	0.0154892606061747	5.13432635449326	2.50278262246571e-07	0.395055615843641	1
ENSG00000116031.8	CD207	2	70836138	2_47	0	0.0147093441404804	4.65755647477957	2.15605786366986e-07	0.109324178094773	1
ENSG00000144031.11	ANKRD53	2	70980862	2_47	0	0.0198744355917259	7.43717762996856	4.65170250542982e-07	0.842600395445684	2
ENSG00000144043.11	TEX261	2	70993663	2_47	0	0.0165499674165326	5.74582618577636	2.99266842134666e-07	-0.490003007568076	3
ENSG00000124370.10	MCEE	2	71130580	2_47	0	0.0146579756457408	4.62527815065769	2.13363842743498e-07	-0.0107982205677809	2
ENSG00000124383.8	MPHOSPH10	2	71130504	2_47	0	0.0181066272985476	6.57614078231698	3.74729288091394e-07	-0.630814751548172	1
ENSG00000124374.8	PAIP2B	2	71227813	2_47	0	0.0170310609508998	6.01043922112831	3.22149073549711e-07	0.613063584869477	1
ENSG00000144036.15	EXOC6B	2	72821809	2_47	0	0.0790645550135494	20.3265826070524	5.05772455664681e-06	-2.81969151800155	1
ENSG00000135625.7	EGR4	2	73294038	2_48	0	0.0204040935214753	8.97930613041307	5.76592590629559e-07	1.1257750633719	1
ENSG00000115297.10	TLX2	2	74513834	2_48	0	0.0385545832840201	14.510081355471	1.76057623217147e-06	1.9641457447893	1
ENSG00000135631.16	RAB11FIP5	2	73130305	2_48	0	0.418118107653506	27.0148692682368	3.5547643828062e-05	4.17687423488751	2
ENSG00000135632.11	SMYD5	2	73213774	2_48	0	0.0186444978137472	9.89956678224005	5.80865862360565e-07	2.0057950735929	2
ENSG00000135617.3	PRADC1	2	73231944	2_48	0	0.0164320941732141	7.25740349600508	3.75303970050318e-07	1.29295064790894	1
ENSG00000163013.11	FBXO41	2	73265486	2_48	0	0.0135944090023034	5.02533240116135	2.14997841203934e-07	0.0234731743459754	1
ENSG00000144035.3	NAT8	2	73642431	2_48	0	0.0183083186610302	7.76892541015815	4.47629178745036e-07	1.16067659743686	1
ENSG00000144034.14	TPRKB	2	73737087	2_48	0	0.03078293628883	12.6226830994472	1.22284298433497e-06	2.11065307187889	2
ENSG00000144048.10	DUSP11	2	73780009	2_48	0	0.0329831339564872	13.3659463511884	1.38739653617726e-06	2.25894246623994	1
ENSG00000124356.15	STAMBP	2	73828835	2_48	0	0.0145605446140704	5.76310727496098	2.64084734079643e-07	-0.540245426969624	1
ENSG00000163170.11	BOLA3	2	74148330	2_48	0	0.013058937622936	4.74192927015754	1.94882074030104e-07	-0.24784590525028	1
ENSG00000114978.17	MOB1A	2	74178928	2_48	0	0.0178905598060788	7.63326594698206	4.29777126142196e-07	-0.942616394262515	2
ENSG00000188687.17	SLC4A5	2	74326536	2_48	0	0.0128495667751199	4.58692457474022	1.85489383660199e-07	-0.0258837435407701	1
ENSG00000204843.12	DCTN1	2	74372241	2_48	0	0.0128638245674493	4.60070642797257	1.86253140403505e-07	0.0834560737831209	2
ENSG00000284308.1	C2orf81	2	74421241	2_48	0	0.0256866088970267	10.8143264687011	8.74208898979365e-07	-1.62190400114731	1
ENSG00000005448.16	WDR54	2	74421241	2_48	0	0.0256866088970267	10.8143264687011	8.74208898979365e-07	-1.62190400114732	1
ENSG00000114993.16	RTKN	2	74442009	2_48	0	0.0176531297187051	7.39963846012572	4.11094046363283e-07	0.868911779785627	2
ENSG00000239779.6	WBP1	2	74458316	2_48	0	0.0244032261492516	10.535884113998	8.09146581053899e-07	1.35179586666089	1
ENSG00000115275.11	MOGS	2	74465064	2_48	0	0.0382811423802988	14.4400423267768	1.73965179443495e-06	1.79543215696497	2
ENSG00000135637.13	CCDC142	2	74483364	2_48	0	0.0344305022188784	13.4813830517997	1.46078661190273e-06	-1.88013492724399	1
ENSG00000115282.19	TTC31	2	74492783	2_48	0	0.0522174025804048	17.3047181314431	2.84373267751152e-06	2.16386421276106	1
ENSG00000179528.15	LBX2	2	74502935	2_48	0	0.081916350030485	21.5174414615293	5.5471536676898e-06	2.42713754884286	2
ENSG00000115289.13	PCGF1	2	74508487	2_48	0	0.0186066196838062	7.88519955723887	4.61731116815086e-07	1.31112298727722	1
ENSG00000115325.13	DOK1	2	74548714	2_48	0	0.0135974139227335	5.11018452115029	2.18676379071943e-07	-0.565731701715459	1
ENSG00000159399.9	HK2	2	74834299	2_48	0	0.0273350563879283	11.4894162796965	9.8838674531205e-07	-1.29990491917986	2
ENSG00000115350.11	POLE4	2	74956893	2_48	0	0.0637936014957584	19.2532743959428	3.86536664936795e-06	-2.11555420296853	1
ENSG00000115363.13	EVA1A	2	75569460	2_49	0	0.115224639426578	18.813034616816	6.82202310668742e-06	2.08772052576403	1
ENSG00000005436.13	GCFC2	2	75711125	2_49	0	0.0497373354931026	10.8497167463289	1.69828232474585e-06	-1.38913241181263	1
ENSG00000143954.12	REG3G	2	79026024	2_51	0	0.0131235405329744	5.34718798542751	2.20843917823825e-07	-0.440896136743632	1
ENSG00000172023.7	REG1B	2	79088375	2_51	0	0.0152156586636899	7.03758945154199	3.36995156346883e-07	1.00385445143105	1
ENSG00000115386.5	REG1A	2	79164755	2_51	0	0.0364198839685911	16.4340791184459	1.88361831676217e-06	-2.31844495496592	1
ENSG00000115423.18	DNAH6	2	84516307	2_53	0	0.0108783347030854	4.58673626944416	1.57027298897244e-07	0.122503393203603	1
ENSG00000034510.5	TMSB10	2	84905643	2_53	0	0.0170757505027938	8.74539487778839	4.69967902784939e-07	-1.19313736329144	1
ENSG00000186854.10	TRABD2A	2	84904611	2_53	0	0.039306774075644	16.4761201616357	2.03812739678046e-06	-1.89788622717247	1
ENSG00000176407.17	KCMF1	2	84970689	2_54	0	0.00997447618817959	6.50291053439266	2.04130007109782e-07	0.253533844598296	1
ENSG00000152291.13	TGOLN2	2	85328087	2_54	0	0.0166762037873587	12.2707309949679	6.43986261988656e-07	1.71105199158674	2
ENSG00000042445.13	RETSAT	2	85333536	2_54	0	0.0106801743747001	8.07146312543348	2.71293622231637e-07	-1.38641602353822	1
ENSG00000042493.15	CAPG	2	85394936	2_54	0	0.00781937604878458	4.87008519924271	1.19844368796298e-07	0.63518045359864	3
ENSG00000168906.12	MAT2A	2	85539177	2_54	0	0.0100739261344628	7.1894860019782	2.27932145397643e-07	0.909848581881599	1
ENSG00000115486.11	GGCX	2	85561052	2_54	0	0.0080482105599522	4.87413017366355	1.23454074328759e-07	-0.112032360828909	3
ENSG00000168899.4	VAMP5	2	85582580	2_54	0	0.00777135181858069	4.62086500538083	1.13013109710601e-07	0.10783136499754	1
ENSG00000168890.13	TMEM150A	2	85600891	2_54	0	0.00870749655530201	5.58156794028458	1.52953176398132e-07	-0.439382453617605	1
ENSG00000168883.19	USP39	2	85600891	2_54	0	0.00870749655530201	5.58156794028458	1.52953176398132e-07	-0.439382453617605	1
ENSG00000115523.16	GNLY	2	85685839	2_54	0	0.00919323784016357	6.14775731838247	1.7786651060725e-07	0.508755695986783	2
ENSG00000168874.12	ATOH8	2	85751663	2_54	0	0.027711688859768	15.4604626768375	1.3483245886081e-06	1.64116102255197	1
ENSG00000115525.17	ST3GAL5	2	85904899	2_54	0	0.00848897258499992	5.78481995277499	1.54544641415269e-07	-0.700147924237322	1
ENSG00000068654.15	POLR1A	2	86105686	2_54	0	0.014787764790922	12.1087026840631	5.63519726628559e-07	2.21209941779426	1
ENSG00000132300.18	PTCD3	2	86125802	2_54	0	0.00803112765498537	5.04896571715365	1.27610944945164e-07	0.589460478886879	1
ENSG00000132305.20	IMMT	2	86195484	2_54	0	0.0161406781732848	11.7094586555459	5.94795356604639e-07	1.59298791787154	1
ENSG00000132313.14	MRPL35	2	86199443	2_54	0	0.0186184432619407	12.6502763514879	7.41228914500046e-07	-2.94288326945642	2
ENSG00000115561.15	CHMP3	2	86563844	2_54	0	0.01094554240114	8.64091602798067	2.97650109106267e-07	1.74220965897569	2
ENSG00000153563.15	CD8A	2	86808016	2_54	0	0.00964971315646146	7.74796706529485	2.35294157511175e-07	1.84307921800047	1
ENSG00000115593.14	SMYD1	2	88067820	2_55	0	0.0315129147855529	9.59327842676505	9.51403178486282e-07	-1.10776911076447	1
ENSG00000163586.9	FABP1	2	88128319	2_55	0	0.0184963182575818	4.65731488115152	2.71100216732284e-07	0.0117092767061135	1
ENSG00000144115.16	THNSL2	2	88169585	2_55	0	0.0210685962970445	5.86129817430569	3.88631850459949e-07	-0.603228795555304	3
ENSG00000153574.8	RPIA	2	88691440	2_55	0	0.0185158567889931	4.66707366068199	2.71955246904428e-07	-0.07528864798172	1
ENSG00000144029.11	MRPS5	2	95149561	2_57	0	0.0183626744552742	7.69200208569802	4.44512831337962e-07	2.11949142266146	1
ENSG00000144026.11	ZNF514	2	95156702	2_57	0	0.0163577207505975	4.93822111008033	2.54215657154275e-07	-0.471572253642214	6
ENSG00000275111.4	ZNF2	2	95165349	2_57	0	0.0157052652527365	4.62352105902281	2.28521512344664e-07	0.0745330720371445	1
ENSG00000233757.6	AC092835.2	2	95207631	2_57	0	0.0157631568936046	4.70498962610321	2.33405369119026e-07	0.383196636488691	1
ENSG00000155066.15	PROM2	2	95274094	2_57	0	0.0211742692375186	7.25260800788016	4.83294229602264e-07	-0.883284650006648	1
ENSG00000186281.12	GPAT2	2	96092356	2_57	0	0.0212346335600825	7.26871963656127	4.85748717351645e-07	0.811314608307835	1
ENSG00000274286.1	ADRA2B	2	96070820	2_57	0	0.0156541081146125	4.64986773147917	2.2907510900641e-07	0.551326547042008	2
ENSG00000188886.3	ASTL	2	96138165	2_57	0	0.0156614594908189	4.67205089219777	2.30276049356419e-07	0.582379028284083	1
ENSG00000158050.4	DUSP2	2	96145593	2_57	0	0.149559982399232	26.5888438215163	1.25147976546697e-05	3.54025470513816	2
ENSG00000084090.13	STARD7	2	96208677	2_57	0	0.0163793718019269	5.05602164693483	2.60624440270575e-07	-0.33791863932324	1
ENSG00000135956.8	TMEM127	2	96266108	2_57	0	0.0159722910777941	4.90404840743802	2.46507954654206e-07	0.686664862165222	1
ENSG00000144021.2	CIAO1	2	96262227	2_57	0	0.0185094603297297	6.11557039338642	3.56237553547887e-07	-0.967995748949171	2
ENSG00000198885.9	ITPRIPL1	2	96325607	2_57	0	0.0322049752913054	11.9888908436254	1.21509700393737e-06	2.69113508742688	2
ENSG00000196843.15	ARID5A	2	96536506	2_57	0	0.225461477932149	30.9905932187028	2.19892902971568e-05	3.97773425742548	1
ENSG00000114988.11	LMAN2L	2	96739703	2_57	0	0.0157795291664539	4.68212244020078	2.32512218905369e-07	0.243983438944316	2
ENSG00000158158.11	CNNM4	2	96762583	2_57	0	0.0166673738408759	5.08292259748996	2.66618110666116e-07	-0.019952145308388	1
ENSG00000168754.14	FAM178B	2	97004353	2_57	0	0.0200246814773009	6.68011185528056	4.20976957441086e-07	-0.731267287213987	1
ENSG00000115073.7	ACTR1B	2	97658891	2_57	0	0.0224922114086977	7.84731013918505	5.55471712834983e-07	-1.2995852153209	3
ENSG00000228486.10	LINC01125	2	97663552	2_57	0	0.037530038318434	12.852698595328	1.51803681709103e-06	1.87817717035813	3
ENSG00000115085.13	ZAP70	2	97713755	2_57	0	0.0460093660736938	14.8569405561145	2.15121892023823e-06	2.50229160597144	1
ENSG00000075568.16	TMEM131	2	97995803	2_57	0	0.0180904584876194	5.99816211266697	3.41489022014556e-07	-1.49982720498162	1
ENSG00000144191.11	CNGA3	2	98345690	2_57	0	0.0160462024750812	4.92639764499803	2.48777274509217e-07	0.340113288502968	1
ENSG00000185674.9	LYG2	2	99254906	2_58	0	0.0136174584393781	7.68519990177391	3.29351920859278e-07	0.904230719289881	2
ENSG00000040933.15	INPP4A	2	98444410	2_58	0	0.0235388871900017	12.742073329231	9.43919593973633e-07	1.61885875585055	1
ENSG00000115446.11	UNC50	2	98608705	2_58	0	0.0326123680391105	15.7666185594954	1.61819132786537e-06	-1.85834048428757	1
ENSG00000071073.12	MGAT4A	2	98730539	2_58	0	0.0265292064045174	13.8502643395986	1.15635529819401e-06	1.78303384746522	2
ENSG00000273045.5	C2orf15	2	99141233	2_58	0	0.0200809948256505	11.2719658088835	7.1235070867117e-07	-1.3031474307434	1
ENSG00000135951.14	TSGA10	2	99154805	2_58	0	0.0124606787844093	6.86667295291697	2.69275621971367e-07	0.894993564645596	1
ENSG00000158411.11	MITD1	2	99182804	2_58	0	0.0104756641068392	5.26771492166041	1.7366520053217e-07	-0.515161209775301	1
ENSG00000185414.19	MRPL30	2	99178686	2_58	0	0.0114522017506419	6.08883062809631	2.19448116399625e-07	0.724597825958611	1
ENSG00000144214.9	LYG1	2	99297216	2_58	0	0.0097724907343103	4.62778272323736	1.42326969237959e-07	0.0181024331296425	1
ENSG00000115514.11	TXNDC9	2	99340840	2_58	0	0.0300859863025567	15.0176213988418	1.4219174320466e-06	1.90680997769195	1
ENSG00000135945.9	REV1	2	99489284	2_58	0	0.0100123068097565	4.85103473978372	1.52854246239235e-07	0.291645058851668	2
ENSG00000170500.12	LONRF2	2	100344613	2_58	0	0.0133416222594495	7.49654452926605	3.14759421944681e-07	1.34524366131309	1
ENSG00000115526.10	CHST10	2	100417235	2_58	0	0.0117381466646079	6.31607359535173	2.33321998170585e-07	-0.695085113043378	1
ENSG00000115539.13	PDCL3	2	100562583	2_58	0	0.0182390553751806	10.3827056692512	5.959665138619e-07	-1.43061969740478	2
ENSG00000170485.16	NPAS2	2	100818222	2_58	0	0.0113469272510043	6.00370315821691	2.14390953293781e-07	0.531079024103786	1
ENSG00000071082.10	RPL31	2	101001757	2_58	0	0.0837218787147459	24.6110866147918	6.48453334529764e-06	-2.37455727828576	1
ENSG00000204634.12	TBC1D8	2	101255819	2_59	0	0	7.06854490728137	0	0.618304395718897	1
ENSG00000163162.8	RNF149	2	101303817	2_59	0	0	17.948317430289	0	0.661530187221778	2
ENSG00000196460.12	RFX8	2	101474613	2_59	0	0	15.211974064715	0	1.52217751396184	2
ENSG00000071054.16	MAP4K4	2	101695941	2_59	0	0	9.32579285209123	0	1.03901167848369	1
ENSG00000115590.13	IL1R2	2	101991888	2_59	0	0	107.450053900945	0	-1.76398589240442	1
ENSG00000180251.4	SLC9A4	2	102473114	2_60	0	0.0220594336085557	5.05639158843217	3.51029836111832e-07	-0.57895484078267	1
ENSG00000115594.11	IL1R1	2	102142208	2_60	0	0.0258103390125951	6.45541840137558	5.2435701016399e-07	0.77722433622649	1
ENSG00000115598.9	IL1RL2	2	102186984	2_60	0	0.0299896444433238	7.93852469039234	7.49238507994906e-07	1.06969466099133	2
ENSG00000115602.16	IL1RL1	2	102310480	2_60	0	0.227291467899359	27.1067374383076	1.93896226084186e-05	-3.09950566710158	1
ENSG00000115604.10	IL18R1	2	102360736	2_60	0	0.0285751901262158	7.34574169272509	6.60592677000729e-07	0.994312085831359	1
ENSG00000115607.9	IL18RAP	2	102418915	2_60	0	0.034663382792389	9.19052754822767	1.00258304999532e-06	1.58424230810272	1
ENSG00000135973.2	GPR45	2	105240850	2_62	0	0.0290791812479557	5.55917720323181	5.08746771031305e-07	0.504650691827862	1
ENSG00000135966.12	TGFBRAP1	2	105325793	2_62	0	0.102496374759432	17.3989839958576	5.61230632524777e-06	-2.00795033502906	1
ENSG00000135974.9	C2orf49	2	105338262	2_62	0	0.0279237270231522	5.18293911651985	4.55468623738231e-07	-0.401687223168596	1
ENSG00000071051.13	NCK2	2	105744738	2_63	0	0.0296797119835973	4.6029536948044	4.2993743567549e-07	0.183760083917854	2
ENSG00000119147.9	C2orf40	2	106063515	2_63	0	0.0585271054054588	10.9409137596991	2.01520677267932e-06	1.37394939991459	2
ENSG00000115652.14	UXS1	2	106194416	2_63	0	0.0489365819727979	9.26261554575171	1.4265146778237e-06	1.15450212908768	2
ENSG00000144057.15	ST6GAL2	2	106886868	2_64	0	0.130975716961131	21.6778319416991	8.93543301021213e-06	3.07753505563625	2
ENSG00000196228.3	SULT1C3	2	108247442	2_65	0	0.0199915005211678	5.90537243056182	3.71536647920299e-07	0.452793670038807	1
ENSG00000198203.9	SULT1C2	2	108270095	2_65	0	0.0236481524674254	7.459763012229	5.55176687261378e-07	0.765399443957828	1
ENSG00000198075.9	SULT1C4	2	108370944	2_65	0	0.0268257791408753	8.62806896629615	7.28408367800565e-07	-1.05442698968085	3
ENSG00000135968.20	GCC2	2	108446237	2_65	0	0.0173323194356437	4.58625855831651	2.50163643407153e-07	0.116114699502512	1
ENSG00000169756.16	LIMS1	2	108533708	2_65	0	0.034706070178783	11.0200660119912	1.2036455383315e-06	-1.21215450344394	1
ENSG00000163006.11	CCDC138	2	108786314	2_65	0	0.0740071700983347	18.1164928985105	4.21946024762974e-06	-2.09260193020739	2
ENSG00000186522.14	SEPT10	2	109614275	2_65	0	0.18088206946103	26.7477266133658	1.52261942987452e-05	-3.28355776623993	1
ENSG00000198142.4	SOWAHC	2	109614115	2_65	0	0.0535364853888057	15.0665931299713	2.53848084669835e-06	2.38923426078199	2
ENSG00000144061.12	NPHP1	2	110205149	2_66	0	0.0156807821553149	5.08938575720745	2.51155136876742e-07	-0.32164760392141	1
ENSG00000169679.14	BUB1	2	110678318	2_66	0	0.015780211058896	5.13786711021446	2.55155332086281e-07	-0.348506680639042	1
ENSG00000153093.18	ACOXL	2	110732860	2_66	0	0.0157753903721115	5.10880506682779	2.53634554605857e-07	-0.315770798874095	1
ENSG00000153208.16	MERTK	2	111898041	2_66	0	0.014917050048015	7.11719441696653	3.34118674570085e-07	-1.70588655469096	3
ENSG00000153214.9	TMEM87B	2	112055305	2_66	0	0.0175420332521946	8.21909522358377	4.53746110875269e-07	1.70317834585911	1
ENSG00000144152.12	FBLN7	2	112128995	2_66	0	0.0159238664629785	5.20376274402331	2.60780424607872e-07	-0.298167514963321	1
ENSG00000144161.12	ZC3H8	2	112258785	2_66	0	0.0160786136539994	6.50170158890429	3.28991446029275e-07	-1.30488363609831	1
ENSG00000169629.11	RGPD8	2	112434543	2_66	0	0.0148719094215868	4.73951594303632	2.21824593260833e-07	0.320709979572739	3
ENSG00000114999.7	TTL	2	112482606	2_66	0	0.0154150834579029	6.25888443914682	3.03634969135929e-07	1.29641464863883	1
ENSG00000125630.15	POLR1B	2	112544150	2_66	0	0.0388259179322285	12.260634705928	1.49810984878048e-06	-0.988878989573168	2
ENSG00000125611.15	CHCHD5	2	112536045	2_66	0	0.0165594830558566	5.62464920068745	2.93123872976961e-07	0.488472957582037	2
ENSG00000144136.10	SLC20A1	2	112645515	2_66	0	0.0204294433231659	7.52071386716868	4.83531277966825e-07	0.839097363242021	1
ENSG00000169607.12	CKAP2L	2	112765001	2_66	0	0.0165246399646689	5.43501419154112	2.82645230958802e-07	0.248427187528074	1
ENSG00000125538.11	IL1B	2	112836810	2_66	0	0.0169024126399333	6.35494289123844	3.38040959518756e-07	-0.976332086108215	1
ENSG00000125637.15	PSD4	2	113159335	2_66	0	0.0152917024618939	5.11068970207209	2.45948583807447e-07	0.625866527131135	1
ENSG00000125618.16	PAX8	2	113278173	2_67	0	0.00903883126466898	4.59158198699511	1.30612155372843e-07	0.0341801853997866	1
ENSG00000144134.18	RABL2A	2	113629174	2_67	0	0.043807227238141	19.7781947906616	2.72672530811486e-06	2.13469919534655	1
ENSG00000115084.13	SLC35F5	2	113694549	2_67	0	0.135437523867446	33.8801003741048	1.44408470170298e-05	4.26611290263097	3
ENSG00000125633.10	CCDC93	2	118013874	2_69	0	0.0100459431930237	4.73059852881171	1.49560112821377e-07	0.165577802598927	2
ENSG00000125629.14	INSIG2	2	118088372	2_69	0	0.0102709945000573	4.93464415098043	1.59506105145678e-07	0.265327217867561	2
ENSG00000115107.19	STEAP3	2	119223947	2_69	0	0.0220547576396729	11.9879583943405	8.32063536514606e-07	-1.37444731089772	2
ENSG00000186132.14	C2orf76	2	119366701	2_69	0	0.0106953077099918	5.30752414240326	1.78646386453713e-07	-0.491087448409958	1
ENSG00000155368.16	DBI	2	119367453	2_69	0	0.010682479014185	5.29646431539482	1.7806028845769e-07	0.505407847731737	2
ENSG00000171227.6	TMEM37	2	119429724	2_69	0	0.0282559691061287	14.2838670499248	1.27017915141501e-06	-1.83675639095085	2
ENSG00000163075.12	CFAP221	2	119544252	2_69	0	0.0180932217344459	10.1571333211561	5.78357047798002e-07	1.40564670020546	1
ENSG00000144120.12	TMEM177	2	119679197	2_69	0	0.00990805385936733	4.60331867832462	1.43538490142286e-07	-0.0640291781019933	1
ENSG00000088179.8	PTPN4	2	119757894	2_69	0	0.0371559269371309	16.8289255769563	1.96785667267069e-06	-1.98884312046094	1
ENSG00000115109.13	EPB41L5	2	120013281	2_69	0	0.0120377798986694	6.39705415783224	2.42345745299359e-07	1.09349143504925	1
ENSG00000226479.3	TMEM185B	2	120222852	2_69	0	0.035959496461066	16.5240813957382	1.86999265618187e-06	-2.24543680010908	1
ENSG00000163083.5	INHBB	2	120344958	2_69	0	0.0118287513183275	6.23562335692752	2.32128117990175e-07	-0.570742384502494	1
ENSG00000074047.21	GLI2	2	120735869	2_70	0	0.0392986063758722	9.53442971561242	1.17918201002118e-06	-1.11033021205804	1
ENSG00000074054.17	CLASP1	2	121649389	2_70	0	0.0313702696255164	7.43771673124465	7.34288724161959e-07	-0.813115602859886	2
ENSG00000136732.14	GYPC	2	126655525	2_74	0	0.259637500257413	31.1473757992218	2.54505900542186e-05	-3.51418203987827	1
ENSG00000163161.12	ERCC3	2	127292055	2_75	0	0.0221304567746924	6.1172041892604	4.26041915734797e-07	-0.763153577119251	2
ENSG00000169967.16	MAP3K2	2	127388145	2_75	0	0.0260742301984811	7.41656504652184	6.08587851938982e-07	0.878538466148337	1
ENSG00000115718.17	PROC	2	127418464	2_75	0	0.0251551212604529	7.36823966629712	5.83309611466049e-07	-0.953855972750526	2
ENSG00000163166.14	IWS1	2	127526497	2_75	0	0.0189052795365389	4.6047178732228	2.73965012494489e-07	-0.0960420602859325	1
ENSG00000169994.18	MYO7B	2	127543509	2_75	0	0.019508985325998	5.01344153006241	3.07807792325939e-07	-0.429027061608871	2
ENSG00000144230.16	GPR17	2	127648067	2_75	0	0.0233315736266586	6.49563010628485	4.76951579134567e-07	-0.668099210895055	3
ENSG00000136709.11	WDR33	2	127810657	2_75	0	0.0291424365431022	8.58191787010614	7.8708056215715e-07	-1.25447919187715	1
ENSG00000144231.10	POLR2D	2	127857926	2_75	0	0.0476151696002221	14.2274021520549	2.1319642441658e-06	-2.12586574920882	2
ENSG00000144233.9	AMMECR1L	2	127883255	2_75	0	0.0189789407855669	4.81406030808686	2.87536161701594e-07	0.532850031684162	1
ENSG00000136715.17	SAP130	2	128028089	2_75	0	0.0212396740302334	5.64203305649598	3.77131186351001e-07	0.372811261537897	1
ENSG00000136731.12	UGGT1	2	128091109	2_75	0	0.0242939857815127	6.90373895630595	5.2782761521105e-07	0.799686725289558	2
ENSG00000233087.7	WTH3DI	2	131364366	2_78	0	0.0783070977548962	12.9172120861015	3.18330969727235e-06	1.87106880464396	1
ENSG00000178171.10	AMER3	2	130755277	2_78	0	0.0323856641912956	4.64246736486498	4.73162852702299e-07	-0.237696653336671	1
ENSG00000222014.5	RAB6C	2	129979296	2_78	0	0.032666945002383	4.72284765454798	4.85535995096057e-07	-0.17582763009817	2
ENSG00000136710.9	CCDC115	2	130342923	2_78	0	0.0888229053468634	14.1143759818808	3.94544169976976e-06	-1.50214887799313	1
ENSG00000136718.9	IMP4	2	130342325	2_78	0	0.0911218227604796	14.3578453017063	4.11737707410282e-06	-1.79051588214858	1
ENSG00000072135.12	PTPN18	2	130356437	2_78	0	0.0327974874361888	4.75992051814581	4.91302810951694e-07	0.195038121662559	2
ENSG00000136002.18	ARHGEF4	2	130837191	2_78	0	0.0785752152608953	12.9496413266672	3.20222831119124e-06	1.716933703064	1
ENSG00000115762.16	PLEKHB2	2	131104358	2_78	0	0.130373644970283	17.8014679095749	7.30389627571267e-06	2.35580949619879	1
ENSG00000163040.14	CCDC74A	2	131528704	2_78	0	0.0341155014161955	5.12627818945994	5.50380328280156e-07	-0.4897113193214	1
ENSG00000183840.6	GPR39	2	132407987	2_79	0	0.0576626080497013	14.1964619812631	2.57622255870283e-06	1.63828983871326	1
ENSG00000176771.16	NCKAP5	2	133266691	2_79	0	0.0230661737976637	5.66122803465917	4.109558644601e-07	-0.504969796381877	1
ENSG00000152127.8	MGAT5	2	134117775	2_79	0	0.0214277418649329	4.97928509079037	3.35778103807867e-07	0.291049973847024	2
ENSG00000152128.13	TMEM163	2	134723354	2_80	0	0	3102.88396091488	0	-1.87023998853844	1
ENSG00000082258.12	CCNT2	2	134918338	2_80	3	0.734576430538301	12851.6846743168	0.0297102307271141	5.208461958102	1
ENSG00000115839.17	RAB3GAP1	2	135052002	2_80	0	0	193.3064567533	0	-1.54319923092686	1
ENSG00000121988.17	ZRANB3	2	135530703	2_80	0	0	147.821174162894	0	1.10123111461609	2
ENSG00000144224.16	UBXN4	2	135741666	2_80	0	0	21.7185673217978	0	-1.19256570075888	2
ENSG00000115866.10	DARS	2	135985573	2_80	0	0	676.687735691499	0	1.24167822135796	2
ENSG00000121966.6	CXCR4	2	136122815	2_80	0	0	131.882585540995	0	-2.31834182218598	1
ENSG00000150540.13	HNMT	2	137964027	2_82	0	0.0323922089132785	5.97920662022242	6.09527212805826e-07	0.695645128780537	1
ENSG00000144228.8	SPOPL	2	138501652	2_82	0	0.0324675375071768	6.00079059543558	6.13150090101206e-07	0.652149501742563	1
ENSG00000168702.17	LRP1B	2	142131284	2_85	0	0.0196760024473115	5.13506088524008	3.17973874585615e-07	-0.453932709602872	1
ENSG00000115919.14	KYNU	2	142877245	2_85	0	0.0325114069321449	9.78939645312088	1.00161461919444e-06	-1.14889687375198	1
ENSG00000121989.14	ACVR2A	2	147844091	2_88	0	0.0322292788296192	12.5913219603913	1.27711760133612e-06	-1.5583194943781	2
ENSG00000115947.13	ORC4	2	148020474	2_88	0	0.0137266154213971	4.69347068968061	2.02752655037687e-07	-0.126091363030534	2
ENSG00000204406.12	MBD5	2	148020474	2_88	0	0.0161003737952238	6.1653508712004	3.12394033135807e-07	-0.787226421962709	1
ENSG00000135999.11	EPC2	2	148645644	2_88	0	0.0278854988324941	11.247417421414	9.87052390759562e-07	1.40180699387555	1
ENSG00000168280.16	KIF5C	2	148862262	2_88	0	0.0155839691646507	5.86437780994458	2.87613320241565e-07	-0.54839613270244	1
ENSG00000150556.16	LYPD6B	2	149108022	2_88	0	0.0158342992263132	6.01146654188031	2.99563058256082e-07	0.538673537900073	1
ENSG00000187123.14	LYPD6	2	149329628	2_88	0	0.0531207829045909	17.2542250609354	2.88448908164461e-06	1.86840422168493	2
ENSG00000184898.6	RBM43	2	151261443	2_90	0	0.0263626827447859	7.41290129725968	6.15016538322315e-07	-1.23086629115049	2
ENSG00000123609.10	NMI	2	151290158	2_90	0	0.321332207288713	31.6148116045588	3.19708239578721e-05	3.41050707898544	2
ENSG00000080345.17	RIF1	2	151423851	2_90	0	0.0323096136465809	9.30103055934777	9.45740113067243e-07	-1.38012743229037	2
ENSG00000183091.19	NEB	2	151734675	2_91	0	0.0268176901440059	7.37205331622089	6.22183958532396e-07	-0.645427461487836	1
ENSG00000162980.16	ARL5A	2	151828599	2_91	0	0.0200089620769326	4.69254853092852	2.95489673141847e-07	0.0753823987717514	1
ENSG00000182389.19	CACNB4	2	152099291	2_91	0	0.0211186920830895	5.21560732244347	3.46641757677293e-07	0.470691519644594	1
ENSG00000115145.9	STAM2	2	152176179	2_91	0	0.0408350099772736	11.3347941996708	1.4566502207176e-06	2.01764840673831	2
ENSG00000157827.19	FMNL2	2	152335728	2_91	0	0.0199007013810045	4.65570035114354	2.91583119040344e-07	-0.366353487023281	1
ENSG00000177917.10	ARL6IP6	2	152717752	2_91	0	0.0556183994374871	14.2198569387959	2.48898733978447e-06	-1.96378608007428	1
ENSG00000144278.14	GALNT13	2	153872085	2_92	0	0.0779749135492783	12.4992209255328	3.06723336638327e-06	1.67476955397855	1
ENSG00000153234.13	NR4A2	2	156292447	2_93	0	0.117897275557109	20.8248982242321	7.72672811165569e-06	-2.21914379108878	1
ENSG00000136542.8	GALNT5	2	157257153	2_94	0	0.0314496116114992	7.87180367887508	7.79109526182493e-07	0.868190679783539	1
ENSG00000115165.9	CYTIP	2	157488991	2_94	0	0.0235596495935869	5.19277386402161	3.85014610847024e-07	0.387780337455821	1
ENSG00000123612.15	ACVR1C	2	157628563	2_94	0	0.0241908876281002	5.43765549740577	4.13973429439328e-07	-0.452170977525185	1
ENSG00000153237.17	CCDC148	2	158457154	2_95	0	0.0203184134753301	6.23677159136088	3.98803174608228e-07	1.09237919475076	1
ENSG00000163331.11	DAPL1	2	158795222	2_96	0	0.0251149241573195	14.4713051833123	1.14379593061397e-06	1.58908241508796	2
ENSG00000115183.14	TANC1	2	158968808	2_96	0	0.0103575947395423	6.31431657335836	2.05823159186104e-07	0.858852954565156	1
ENSG00000136536.14	MARCH7	2	159712247	2_96	0	0.0490497057075657	21.0249662731388	3.2454930802097e-06	2.84450143140379	2
ENSG00000241399.6	CD302	2	159778566	2_96	0	0.132956516376303	29.4745373604025	1.23329110231258e-05	3.48248359293212	2
ENSG00000054219.10	LY75	2	159904571	2_96	0	0.012384144991636	8.07691894955836	3.14789854280428e-07	-1.00375926895829	1
ENSG00000153246.12	PLA2R1	2	160062473	2_96	0	0.0127288182440037	8.51492425227615	3.41096959184408e-07	-1.47229563078594	2
ENSG00000115221.10	ITGB6	2	160270221	2_96	0	0.0507053882062528	22.0067900760299	3.51171923556779e-06	3.44321296692821	2
ENSG00000153250.19	RBMS1	2	160494127	2_96	0	0.00875419998448423	4.70410258440715	1.29599170337523e-07	0.123811341708899	1
ENSG00000136560.13	TANK	2	161136430	2_97	0	0	27.6726333146814	0	-0.00876255116952721	2
ENSG00000115233.11	PSMD14	2	161308497	2_97	0	0	1695.73100652052	0	1.49491370104441	1
ENSG00000182263.13	FIGN	2	163614686	2_99	0	0.00743381834843315	7.79482788034678	1.82359103330879e-07	-0.395271729734272	2
ENSG00000115290.9	GRB14	2	164622004	2_100	0	0.0206201249697049	5.41087951065608	3.5113015636544e-07	0.546696909209464	1
ENSG00000082438.15	COBLL1	2	164843369	2_100	0	0.0236686076907865	6.47805007967963	4.82531851486387e-07	-0.514334936957094	2
ENSG00000169507.9	SLC38A11	2	164938084	2_100	0	0.0306733886394927	8.87037924141696	8.5627431866057e-07	-0.855510734802538	1
ENSG00000123607.14	TTC21B	2	165860674	2_100	0	0.0221545378776437	5.98167153257134	4.17055862522501e-07	1.07277184563483	2
ENSG00000169432.14	SCN9A	2	166375953	2_101	0	0.0192443165324193	5.66323332198407	3.42985626129666e-07	0.495684321225913	2
ENSG00000136546.13	SCN7A	2	166494973	2_101	0	0.0172829909084319	4.66997306729053	2.54004991485879e-07	-0.143394570041001	1
ENSG00000198648.10	STK39	2	168126088	2_102	0	0.014275264315082	5.74944023330371	2.58296603643627e-07	0.481421211656613	2
ENSG00000172292.14	CERS6	2	168456065	2_102	0	0.0184871026538648	7.97276549041984	4.6385988549816e-07	-0.857006321706637	1
ENSG00000163072.15	NOSTRIN	2	168786836	2_102	0	0.019899675258149	8.00495265444635	5.01318498839795e-07	0.0585582102745145	2
ENSG00000152254.10	G6PC2	2	168864871	2_102	0	0.0139887940473609	9.29948260010483	4.09400186433161e-07	2.34167572022339	2
ENSG00000152253.8	SPC25	2	168864871	2_102	0	0.0149318524212065	6.37023194045061	2.99349066333278e-07	0.730659810439175	1
ENSG00000239474.6	KLHL41	2	169508867	2_103	0	0.026106706860471	5.76899413202249	4.73981251800098e-07	0.852162432381765	2
ENSG00000138399.17	FASTKD1	2	169573465	2_103	0	0.0231477545410437	4.65438722778388	3.39062964078218e-07	-0.0211972520683535	1
ENSG00000138398.15	PPIG	2	169584491	2_103	0	0.0230114086703929	4.59970212141588	3.33105563668668e-07	0.133729286462171	1
ENSG00000154479.12	CCDC173	2	169694453	2_103	0	0.0981443753557293	18.1938092002142	5.61950452015189e-06	-2.65271702818545	2
ENSG00000144362.11	PHOSPHO2	2	169693707	2_103	0	0.214772759200601	25.8601974405925	1.74791378166392e-05	3.67919018878703	2
ENSG00000213160.9	KLHL23	2	169693645	2_103	0	0.0297636443454237	6.98530170156344	6.54305014227412e-07	1.2977611620205	3
ENSG00000138382.14	METTL5	2	169825274	2_103	0	0.0248769674306567	5.32182043188461	4.16645435008833e-07	-0.645300726940437	1
ENSG00000144357.16	UBR3	2	169827007	2_103	0	0.0263133420189926	5.84200041517533	4.83778504754008e-07	-0.757183810546796	3
ENSG00000204335.3	SP5	2	170715782	2_104	0	0.0248236760675257	17.2049763749531	1.34409247493743e-06	1.77329426892878	1
ENSG00000128683.13	GAD1	2	170813611	2_104	0	0.0100275012892417	10.5231686709975	3.32084214251702e-07	0.867616432448409	2
ENSG00000115806.12	GORASP2	2	170928918	2_104	0	0.0197458058537467	11.0867046615312	6.88947795478337e-07	2.37490188871367	1
ENSG00000198586.13	TLK1	2	171231129	2_104	0	0.0484042138894669	23.7642713184487	3.62006732197081e-06	2.58604469122805	1
ENSG00000115827.13	DCAF17	2	171434071	2_104	0	0.00750398807735186	8.90570001355357	2.10314478251032e-07	1.04136137100816	2
ENSG00000071967.11	CYBRD1	2	171522383	2_104	0	0.303043563810355	23.7027082966693	2.26053903150863e-05	3.63068382306892	2
ENSG00000077380.15	DYNC1I2	2	171686195	2_104	1	0.259652103635953	28.8122706358118	2.35438945886344e-05	-4.34333969025478	1
ENSG00000128708.12	HAT1	2	171922612	2_104	0	0.0061107707032203	6.27591252729554	1.2069293355165e-07	-0.0353344432900561	1
ENSG00000115840.13	SLC25A12	2	172000487	2_104	0	0.00580056321805123	5.91505643898749	1.07978684179233e-07	-0.0411109709852264	1
ENSG00000172878.13	METAP1D	2	171999243	2_104	0	0.00737647185778478	9.05545219987475	2.10216986448295e-07	-1.34625110605706	1
ENSG00000144355.14	DLX1	2	172084313	2_104	0	0.0050006793827958	4.75227255353749	7.478927528812e-08	-0.297522292538262	1
ENSG00000152256.13	PDK1	2	172555453	2_105	0	0.0310676940104818	19.5235377632185	1.90887068999842e-06	-2.10504423658705	2
ENSG00000091436.16	MAP3K20	2	173067177	2_105	0	0.00691898223918597	5.51642144015358	1.20118147901481e-07	-0.582121116517385	2
ENSG00000144354.13	CDCA7	2	173354390	2_105	0	0.626553161391351	23.4722281502191	4.62829696948546e-05	-4.56394930916532	1
ENSG00000172845.14	SP3	2	173965538	2_105	0	0.00603106548166621	4.64927125010165	8.82445519218992e-08	0.265267631988114	1
ENSG00000138433.15	CIR1	2	174396420	2_105	0	0.00604189450380466	5.86000015566933	1.11424255030096e-07	-1.38502110504026	1
ENSG00000144306.14	SCRN3	2	174395627	2_105	0	0.00627340375169361	5.83981249483748	1.15295170522796e-07	1.19996651910693	2
ENSG00000163328.13	GPR155	2	174487330	2_105	0	0.00613497867662893	5.15778682087294	9.95830490399907e-08	0.863627981891535	1
ENSG00000115935.17	WIPF1	2	174679054	2_105	0	0.152433466553125	36.1710572855704	1.73520385295894e-05	-3.58606405013541	1
ENSG00000128656.13	CHN1	2	175028605	2_106	0	0.0238543327320603	13.1797531958399	9.89426468463025e-07	1.90282341283659	1
ENSG00000115966.16	ATF2	2	175168771	2_106	0	0.0115710731259122	5.13905849534018	1.87139805157202e-07	0.420134941519663	1
ENSG00000154518.9	ATP5G3	2	175182595	2_106	0	0.0919530356419969	22.2369678274057	6.43503054313518e-06	-2.50415549712877	1
ENSG00000144320.13	LNPK	2	175919410	2_106	0	0.0144259670648322	6.93427032344608	3.14814464348762e-07	-0.737873871307851	2
ENSG00000128709.12	HOXD9	2	176116615	2_106	0	0.0248603596380168	13.6153872991493	1.06523733727266e-06	1.843759094323	1
ENSG00000128654.13	MTX2	2	176269444	2_106	0	0.0184227411524981	8.45216223008392	4.90039454873132e-07	0.645995918705196	1
ENSG00000116044.15	NFE2L2	2	177392663	2_107	0	0.0669899524434223	14.7441904257959	3.10841914009211e-06	2.08580742357049	1
ENSG00000196659.9	TTC30B	2	177553107	2_107	0	0.0302603100305301	7.31469157647666	6.96591812791942e-07	0.831594369797926	1
ENSG00000197557.6	TTC30A	2	177605410	2_107	0	0.0242605533364266	5.26526474681212	4.02003550609724e-07	-0.68602517827257	1
ENSG00000128655.16	PDE11A	2	178108391	2_108	0	0.0204318805737818	13.6353539090411	8.76766060067778e-07	-1.64205917007899	1
ENSG00000155636.14	RBM45	2	178112893	2_108	0	0.00795399519419215	4.93571843504731	1.23550547631979e-07	-0.331599063438975	1
ENSG00000079156.16	OSBPL6	2	178193688	2_108	0	0.00857964393198474	5.63253931067861	1.52083629847395e-07	-0.521824059733589	1
ENSG00000079150.17	FKBP7	2	178477603	2_108	0	0.0194500120789842	13.1799862753247	8.06758977875688e-07	1.44779015731589	1
ENSG00000116095.10	PLEKHA3	2	178480456	2_108	0	0.00776620116065963	4.71586680987134	1.15260139266033e-07	0.347626442384061	1
ENSG00000155657.26	TTN	2	178831238	2_108	0	0.0078452281579392	4.80902583456316	1.18733060447931e-07	-0.225529157405744	1
ENSG00000163492.14	CCDC141	2	179049620	2_108	0	0.0103125759976255	7.32637754292389	2.37774584108145e-07	0.913212190806701	1
ENSG00000187231.13	SESTD1	2	179264451	2_108	0	0.0104370786607377	7.4369084973142	2.44275757281346e-07	-0.870920038026645	1
ENSG00000163510.13	CWC22	2	180007524	2_108	0	0.008168660261484	5.18077542787299	1.33184773004711e-07	-0.526608439229975	1
ENSG00000170035.15	UBE2E3	2	180968140	2_109	0	0	50.4478081287109	0	3.42096604043773	1
ENSG00000188452.13	CERKL	2	181680491	2_110	0	0.025182211679478	12.6285579711453	1.00082145318687e-06	1.64339416603118	1
ENSG00000138434.16	SSFA2	2	181892173	2_110	0	0.0109235153826709	5.03311131650469	1.730246319119e-07	-0.0244098626475879	1
ENSG00000150722.10	PPP1R1C	2	181953928	2_110	0	0.0109164915894484	4.73538720551435	1.62685016087221e-07	-0.101192237013072	1
ENSG00000077232.17	DNAJC10	2	182725810	2_110	0	0.0121882258326445	5.57775508092556	2.13948332878582e-07	0.12861223267453	1
ENSG00000162998.4	FRZB	2	182866669	2_110	0	0.0303755233689754	14.6654199970944	1.40193296650107e-06	-1.81779028744759	2
ENSG00000061676.14	NCKAP1	2	183038483	2_110	0	0.0125568314188718	5.87977504376064	2.32353783132209e-07	-0.591460299911062	1
ENSG00000162999.12	DUSP19	2	183079224	2_110	0	0.0118771756829554	5.70673071931488	2.13309174168134e-07	0.81884515799279	1
ENSG00000163002.12	NUP35	2	183117127	2_110	0	0.0118681842554175	5.66447109666106	2.11569285310839e-07	0.779626059878795	1
ENSG00000170396.7	ZNF804A	2	184598393	2_112	0	0.0583501810914159	22.9665970231898	4.21742950633729e-06	-2.46654293503658	2
ENSG00000188738.14	FSIP2	2	185738225	2_112	0	0.00906512467270593	5.70179387600927	1.62665056440187e-07	0.908677853254566	1
ENSG00000065548.17	ZC3H15	2	186486293	2_112	0	0.0110192252961124	7.49950357818307	2.60071374512989e-07	0.984267391041808	1
ENSG00000144369.12	FAM171B	2	186694233	2_112	0	0.0804002482711547	25.9888043140808	6.57586157569237e-06	-2.76167704892518	2
ENSG00000168542.14	COL3A1	2	188973663	2_112	0	0.00809574549491387	4.66082945998178	1.18748746209991e-07	-0.122901292872484	2
ENSG00000204262.11	COL5A2	2	189180039	2_113	0	0.015647250686462	6.55137186977789	3.22611070156945e-07	-1.20612385533465	2
ENSG00000115368.9	WDR75	2	189442861	2_113	0	0.0393271065202713	14.3345621898547	1.77412984309204e-06	-1.86834903297485	1
ENSG00000138381.9	ASNSD1	2	189661479	2_113	0	0.0418544219683137	14.431988513281	1.90097539944963e-06	3.17925146284431	2
ENSG00000151687.14	ANKAR	2	189674447	2_113	0	0.0139348612134824	5.08233055748966	2.22881760606189e-07	-0.300422602460647	2
ENSG00000128694.11	OSGEPL1	2	189761107	2_113	0	0.0147123747319085	6.94433846392683	3.21530837523674e-07	-1.73832867883945	1
ENSG00000128699.13	ORMDL1	2	189784079	2_113	0	0.517529525361939	21.5042424707018	3.50242023676503e-05	-4.23474873488981	3
ENSG00000064933.17	PMS1	2	189784079	2_113	0	0.0285122121657365	11.6864907171848	1.0486341723512e-06	-2.89544258701806	1
ENSG00000151689.12	INPP1	2	190307833	2_113	0	0.0171361448112659	7.06918962466247	3.8123409022865e-07	0.85014797166936	2
ENSG00000151690.14	MFSD6	2	190408058	2_113	0	0.146862346825812	26.6036405856752	1.22959052931597e-05	3.52518484368318	1
ENSG00000189362.11	NEMP2	2	190534475	2_113	0	0.0131034603979394	4.59542052006764	1.89504808111257e-07	0.341158942645683	2
ENSG00000138386.16	NAB1	2	190646582	2_113	0	0.0269270132803964	10.9901969017838	9.31327938998419e-07	1.55061408245313	1
ENSG00000115419.12	GLS	2	190873345	2_113	0	0.0145603041330401	5.67116168693894	2.59867189553792e-07	-0.601441616640101	1
ENSG00000138378.17	STAT4	2	191151202	2_114	0	0.0166120058421613	7.3169723460757	3.82527324156241e-07	-0.788360452187198	1
ENSG00000173559.12	NABP1	2	191678067	2_114	0	0.0247954885462109	11.1582393619929	8.7071758749276e-07	-1.3322936413382	2
ENSG00000196950.13	SLC39A10	2	195786568	2_116	0	0.107143760628899	18.928249837134	6.38243379996438e-06	3.12522396573976	1
ENSG00000118997.13	DNAH7	2	196068464	2_116	0	0.0793596442065838	16.0657794224185	4.01245787264547e-06	2.78483860872118	2
ENSG00000138411.10	HECW2	2	196593392	2_116	0	0.0270491148586011	5.99455471875698	5.10292235861159e-07	0.374475047271353	2
ENSG00000144395.17	CCDC150	2	196639821	2_116	0	0.0246285641985373	5.12552498417824	3.97270596511895e-07	0.580265687662783	2
ENSG00000119041.10	GTF3C3	2	196799713	2_116	0	0.0261294548814706	5.67378956323626	4.66565419788706e-07	-0.662546418994096	1
ENSG00000187944.2	C2orf66	2	196813099	2_116	0	0.0242239399879338	4.97210098284698	3.79047551950351e-07	-0.273867391569016	1
ENSG00000115524.15	SF3B1	2	197439853	2_117	0	0.0281941684685562	6.78762608076308	6.02262987161767e-07	-0.898646068788484	1
ENSG00000115541.10	HSPE1	2	197499794	2_117	0	0.0229516597229861	4.88102136846903	3.5256060206866e-07	-0.326446279666344	2
ENSG00000162944.10	RFTN2	2	197675986	2_117	0	0.0297547434996801	7.28763211427801	6.82419809917022e-07	-0.988941042107876	2
ENSG00000115896.15	PLCL1	2	197804386	2_117	0	0.0306098324930204	7.55072350429231	7.27375207448213e-07	-1.02124214379861	1
ENSG00000226124.6	FTCDNL1	2	199756040	2_118	0	0.0299264535906715	6.12462287188552	5.76824342528645e-07	1.08207055405233	2
ENSG00000162971.10	TYW5	2	199955035	2_118	0	0.0599779442512585	12.6156967727791	2.381287277984e-06	2.07521133011911	1
ENSG00000162972.10	MAIP1	2	199955782	2_118	0	0.0324068488525444	6.86430659049316	7.0007158416774e-07	-1.29428836439665	1
ENSG00000196141.13	SPATS2L	2	200306291	2_118	0	0.0423736597636391	9.36157974706622	1.24840094869729e-06	-1.58802527442376	1
ENSG00000163535.17	SGO2	2	200510401	2_118	0	0.0274897353694982	5.3364484333726	4.61670207916772e-07	0.537978470887867	1
ENSG00000155729.12	KCTD18	2	200519526	2_118	0	0.0811395041162296	15.4699567010419	3.95030311316957e-06	-1.82931161260016	1
ENSG00000138356.13	AOX1	2	200586283	2_118	0	0.0340550976027083	7.32554741866858	7.85111225463806e-07	-0.994078254276193	1
ENSG00000082153.17	BZW1	2	200805555	2_119	0	0.0505600213672547	13.5749943213594	2.16001058349633e-06	2.39557031129908	1
ENSG00000013441.15	CLK1	2	200864612	2_119	0	0.0228812479930584	5.36238452381685	3.8614163825976e-07	0.940101241922342	1
ENSG00000240344.8	PPIL3	2	200889218	2_119	0	0.0227734105018365	4.84966864738665	3.47575466885774e-07	-0.44606516256409	1
ENSG00000115942.8	ORC2	2	200963642	2_119	0	0.0283892214303151	7.32167745563002	6.54143527789506e-07	1.34054442204098	1
ENSG00000003402.19	CFLAR	2	201116120	2_119	0	0.0229476267449965	5.27288772667276	3.80798540443109e-07	-0.837965715241238	1
ENSG00000003400.14	CASP10	2	201183110	2_119	0	0.0579645948356177	12.3788604649453	2.25814822591439e-06	1.34888854679995	2
ENSG00000064012.21	CASP8	2	201233250	2_119	0	0.0649635970448983	13.914055365265	2.84467571142922e-06	-1.96878157174511	1
ENSG00000155749.12	ALS2CR12	2	201357198	2_119	0	0.0243889512628031	5.77764342323601	4.4345834785135e-07	0.832382311121471	2
ENSG00000082146.12	STRADB	2	201388150	2_119	0	0.0268620743083438	6.40827201702738	5.4173819718861e-07	-0.938132658001539	1
ENSG00000155755.18	TMEM237	2	201643776	2_119	0	0.0887519768121652	16.9918048085407	4.7459867267271e-06	1.86862613558654	2
ENSG00000138395.14	CDK15	2	201790822	2_119	0	0.0429274351056158	10.647922878577	1.43849650477953e-06	1.44844035151719	1
ENSG00000155760.2	FZD7	2	202034208	2_120	0	0.0323351885251707	13.9418275446992	1.41874412924233e-06	1.47519590183278	1
ENSG00000116030.16	SUMO1	2	202238678	2_120	0	0.0141376262265462	6.28581697263846	2.79670848793855e-07	-0.745385259965793	1
ENSG00000163596.16	ICA1L	2	202871528	2_120	0	0.0182991151581106	8.66788961387487	4.99174550822608e-07	-1.35601599655942	1
ENSG00000138380.17	CARF	2	202912242	2_120	0	0.0196598224553708	9.33082521711964	5.77309387547187e-07	1.17399738922288	1
ENSG00000138442.9	WDR12	2	203012510	2_120	0	0.018981947108187	9.00646688037035	5.38027146644347e-07	1.39625775323643	1
ENSG00000144426.18	NBEAL1	2	203012510	2_120	0	0.018981947108187	9.00646688037035	5.38027146644347e-07	1.39625775323643	1
ENSG00000163600.12	ICOS	2	203937045	2_120	0	0.0142528230770397	6.36060769519928	2.85304405741966e-07	-1.07802667710531	1
ENSG00000118257.16	NRP2	2	205681055	2_121	0	0.0359384985465124	9.02975281958783	1.02127985354118e-06	1.09710918623658	1
ENSG00000023228.13	NDUFS1	2	206158029	2_122	0	0.0699791197618306	21.8009541917356	4.80123486818623e-06	-2.61524387779036	2
ENSG00000183671.12	GPR1	2	206217980	2_122	0	0.0108737160841391	5.30153509931461	1.81421437590228e-07	0.459908705899295	1
ENSG00000204186.7	ZDBF2	2	206292888	2_122	0	0.0130465319453132	7.09156250599319	2.9116957387358e-07	1.21432886899314	1
ENSG00000114948.12	ADAM23	2	206443099	2_122	0	0.0128474993708583	7.03526738674665	2.84451472916305e-07	0.853990950339778	2
ENSG00000138400.12	MDH1B	2	206765369	2_122	0	0.040105348796412	16.9384528591135	2.13788830348738e-06	2.00159606819246	2
ENSG00000118246.13	FASTKD2	2	206765614	2_122	0	0.0117505105117421	6.20989788678739	2.29641390495604e-07	0.797243593716811	2
ENSG00000144410.4	CPO	2	206944009	2_122	0	0.0143172586377581	7.57505238664179	3.41314300415155e-07	-0.83021998125986	1
ENSG00000118263.14	KLF7	2	207120347	2_122	0	0.0117262356352376	6.04068863829999	2.22922570201503e-07	-0.548231806796839	1
ENSG00000144401.14	METTL21A	2	207638686	2_122	0	0.0140349262632586	13.6685580521783	6.03728684414333e-07	-2.83037029360272	1
ENSG00000163249.11	CCNYL1	2	207712007	2_122	0	0.0105119500045225	5.17244323073844	1.71114965170394e-07	-0.488104317417028	1
ENSG00000118231.4	CRYGD	2	208124857	2_123	0	0.0272619656726046	4.67054436227078	4.00713193466024e-07	0.299057711246804	1
ENSG00000138413.13	IDH1	2	208266212	2_123	0	0.0574495913161351	11.6223768045984	2.10131358707146e-06	1.72362315191171	1
ENSG00000115020.16	PIKFYVE	2	208266043	2_123	0	0.02702711623669	4.5903059553231	3.90436415014407e-07	0.0272129043655335	1
ENSG00000144406.18	UNC80	2	209772023	2_124	0	0.0208997209938322	13.5027409610799	8.88119484691175e-07	-1.65746456586481	1
ENSG00000197713.14	RPE	2	210002122	2_124	0	0.0165565713877411	12.2696941617627	6.39312384092645e-07	1.6179704751044	1
ENSG00000021826.14	CPS1	2	210466153	2_124	0	0.0190408187349934	12.4595129633267	7.46613190899262e-07	1.11183173154894	2
ENSG00000178568.14	ERBB4	2	212538367	2_125	0	0.0136703027172692	6.7498052651258	2.90387788216316e-07	-0.768343945763041	1
ENSG00000030419.16	IKZF2	2	213152260	2_126	0	0.0257079143816954	6.35621845228566	5.14250394212857e-07	-0.789009330950939	1
ENSG00000138376.10	BARD1	2	214805960	2_127	0	0.0373618757795806	14.9974504942113	1.76341724219092e-06	2.10572330883546	4
ENSG00000138363.14	ATIC	2	215312057	2_127	0	0.0615322354849606	19.4616122611495	3.76869058633423e-06	2.09143600996419	2
ENSG00000115414.18	FN1	2	215436779	2_127	0	0.0322426247885217	12.1653098094657	1.23441882595569e-06	-0.591702946603928	1
ENSG00000118242.15	MREG	2	216033416	2_127	0	0.0193710275712855	8.97588017274773	5.47190664170557e-07	-1.1333636738786	1
ENSG00000115425.13	PECR	2	216086524	2_127	0	0.0123456134613288	4.72270686629513	1.83490100714525e-07	0.321096443982632	1
ENSG00000079246.15	XRCC5	2	216106080	2_127	0	0.0298871368738766	12.9886237592921	1.22167707124772e-06	-1.48708419715941	1
ENSG00000138375.12	SMARCAL1	2	216412526	2_127	0	0.013358843729954	5.45444294851153	2.29312773350186e-07	0.465902792317294	2
ENSG00000115457.9	IGFBP2	2	216632342	2_127	0	0.0163945175027597	7.31204868697347	3.77265149076385e-07	0.824395095130569	1
ENSG00000171450.5	CDK5R2	2	218959212	2_129	0	0.0101773877871648	5.48363502540802	1.75636121455141e-07	-0.458460593234829	1
ENSG00000188282.12	RUFY4	2	218034950	2_129	0	0.010465295105493	5.48621544425745	1.80689664446294e-07	0.271037071017546	1
ENSG00000163464.7	CXCR1	2	218166777	2_129	0	0.0223788317543202	13.9744408217679	9.84194250933263e-07	-1.90561753491465	1
ENSG00000163466.15	ARPC2	2	218217396	2_129	0	0.0125875864535555	17.3941651540924	6.89056810188261e-07	3.95835229304117	1
ENSG00000179921.14	GPBAR1	2	218259499	2_129	0	0.0215903035169007	19.8048025216485	1.34566896887111e-06	4.36656988200898	1
ENSG00000127837.9	AAMP	2	218270205	2_129	1	0.137454072245153	24.6978274426351	1.06837898424514e-05	4.97398410824465	1
ENSG00000127838.13	PNKD	2	218263783	2_129	0	0.0228089202357994	14.3312018635367	1.02871793962798e-06	-2.00150678051156	1
ENSG00000135926.14	TMBIM1	2	218292881	2_129	1	0.436346602523283	27.7348816942024	3.80861339232564e-05	5.23079040172297	2
ENSG00000158428.3	CATIP	2	218356632	2_129	0	0.0153136796488655	12.5770545932216	6.06132369590589e-07	2.49681923605835	2
ENSG00000018280.16	SLC11A1	2	218381984	2_129	0	0.00930163502812653	4.65805614516064	1.36355602770716e-07	0.272188909358989	1
ENSG00000144579.7	CTDSP1	2	218398735	2_129	0	0.0166677627595145	9.16853820159691	4.80934998759301e-07	0.672870105489022	1
ENSG00000135913.10	USP37	2	218568874	2_129	0	0.0234841361828591	13.0334303154877	9.63257275938988e-07	-2.22015897189206	1
ENSG00000144580.13	CNOT9	2	218568272	2_129	0	0.0208920645648788	12.2840436008961	8.07665779274872e-07	-2.29069505191334	1
ENSG00000115556.13	PLCD4	2	218607609	2_129	0	0.0102016881397937	5.68189298205212	1.82420678407127e-07	0.833275524361007	1
ENSG00000074582.12	BCS1L	2	218658710	2_129	0	0.0354823567202289	17.2289629697296	1.92389146953794e-06	2.67127428552949	2
ENSG00000115568.15	ZNF142	2	218658710	2_129	0	0.0242138777495277	13.9247176189284	1.06110831058437e-06	-2.28536129731568	2
ENSG00000163481.7	RNF25	2	218672514	2_129	0	0.0104720753682221	5.93987583507584	1.95757810831006e-07	0.890990035793769	1
ENSG00000163482.11	STK36	2	218672452	2_129	0	0.0149572698305273	8.79847007416934	4.14160296944084e-07	1.62906540940267	2
ENSG00000135912.10	TTLL4	2	218710704	2_129	0	0.00960734325983337	4.92568149865433	1.48928771773707e-07	-0.446560298865981	1
ENSG00000135929.8	CYP27A1	2	218780830	2_129	0	0.0359960572672514	16.6162521035369	1.88233527284e-06	-2.43277958485066	1
ENSG00000187736.12	NHEJ1	2	219160659	2_129	0	0.0312651312763891	15.302666139573	1.5056926607769e-06	-1.59551180379895	1
ENSG00000213901.10	SLC23A3	2	219170383	2_129	0	0.0209468377150988	12.2635954342949	8.08435278126481e-07	-1.84547864793059	2
ENSG00000144567.10	FAM134A	2	219177206	2_129	0	0.025821262204936	14.1384865198004	1.14891887311794e-06	1.92576909782255	1
ENSG00000115649.15	CNPPD1	2	219177821	2_129	0	0.0128951479520388	7.38396539321341	2.99657364559443e-07	0.841670783568124	3
ENSG00000115657.12	ABCB6	2	219218731	2_129	0	0.0162300860638065	9.4287892057407	4.81599162517738e-07	-1.08283581909846	1
ENSG00000198925.10	ATG9A	2	219229250	2_129	0	0.0277622657901572	14.2685166695921	1.24664473842188e-06	-1.5216264700012	1
ENSG00000163516.13	ANKZF1	2	219230067	2_129	0	0.0161258407984617	9.56695356441901	4.8551763347148e-07	-1.16604778678081	1
ENSG00000163521.15	GLB1L	2	219248662	2_129	0	0.014848713663541	8.66625965343031	4.04976202117628e-07	1.16280646958713	1
ENSG00000127824.13	TUBA4A	2	219278362	2_129	0	0.0983387961683037	25.8216462685579	7.99130651111789e-06	2.43612347569573	1
ENSG00000135924.15	DNAJB2	2	219279688	2_129	0	0.0120303773425805	6.89076876075094	2.60889078885866e-07	0.89082174447	1
ENSG00000054356.13	PTPRN	2	219309334	2_129	0	0.00933465735765293	4.60989874918756	1.35424967985104e-07	0.263062520431267	1
ENSG00000123992.18	DNPEP	2	219391349	2_129	0	0.0114252324039296	6.43174731939926	2.31261315003077e-07	-0.607351539401992	3
ENSG00000175084.11	DES	2	219418182	2_129	0	0.0128292406944097	7.65513730142444	3.09074312168307e-07	-0.951942531054454	1
ENSG00000072195.14	SPEG	2	219434550	2_129	0	0.0350843928577889	16.6523903592631	1.83865193006427e-06	-1.69629939780051	2
ENSG00000072182.12	ASIC4	2	219512380	2_129	0	0.0205517491263483	11.9409451911465	7.72318554290168e-07	1.31208269257054	1
ENSG00000123989.13	CHPF	2	219543916	2_129	0	0.063902658072009	21.6218020011764	4.34830283861684e-06	2.29211757794299	1
ENSG00000188760.10	TMEM198	2	219543916	2_129	0	0.063902658072009	21.6218020011764	4.34830283861684e-06	2.29211757794299	1
ENSG00000123999.4	INHA	2	219567987	2_129	0	0.0126887248223826	7.54515808786176	3.01297339194007e-07	-0.999234144977345	1
ENSG00000124006.14	OBSL1	2	219572251	2_129	0	0.0094258038503422	4.73944709240312	1.40590200759287e-07	-0.284848632179338	1
ENSG00000144589.21	STK11IP	2	219597759	2_130	0	0.0207047898830331	7.19795695402563	4.69017498820527e-07	0.782982975215332	2
ENSG00000124003.12	MOGAT1	2	222671822	2_131	0	0.0137532867094696	5.17352671696563	2.23924785329309e-07	0.322699512596138	1
ENSG00000152056.16	AP1S3	2	223837588	2_131	0	0.0173484783590792	7.31694801204758	3.99484866410856e-07	0.925790269297523	1
ENSG00000135919.12	SERPINE2	2	224039199	2_132	0	0.0172360991375145	4.61532309078031	2.50351423882466e-07	-0.044889356397051	1
ENSG00000124019.9	FAM124B	2	224402283	2_132	0	0.0212588043220917	7.20630340642751	4.82125776553136e-07	-0.890077204388349	1
ENSG00000036257.12	CUL3	2	224567462	2_132	0	0.0225387222821398	8.01226375029862	5.68320737171638e-07	1.24882259748578	2
ENSG00000135905.18	DOCK10	2	225041976	2_133	0	0.0174613427928482	8.74598598597197	4.80612862033218e-07	-1.13597095161783	1
ENSG00000144468.16	RHBDD1	2	226836316	2_133	0	0.0120996514242125	5.07237291836424	1.93149241884674e-07	-0.324932990291279	1
ENSG00000081052.11	COL4A4	2	227163765	2_133	0	0.0191883003948015	9.31918444884484	5.62760219034213e-07	1.13572398426409	1
ENSG00000168958.19	MFF	2	227111218	2_133	0	0.0175404012137296	8.43793442312727	4.65784082015623e-07	0.934010284230643	1
ENSG00000135917.13	SLC19A3	2	227717801	2_134	0	0.0626447818508372	15.1993945632295	2.99654058384257e-06	-1.7278696486268	2
ENSG00000187957.7	DNER	2	229714856	2_135	1	0.0244878164940012	16.6047143279631	1.27964776965348e-06	3.65298560676755	1
ENSG00000163053.10	SLC16A14	2	230068255	2_135	0	0.0116686244018641	6.85745259028819	2.5182071234245e-07	0.0732805467350446	2
ENSG00000079263.18	SP140	2	230203060	2_135	0	0.0469230318796717	18.58984308204	2.74517960301572e-06	-1.97918319693532	2
ENSG00000135899.17	SP110	2	230213733	2_135	0	0.014604054742734	10.0678691319074	4.62721828663235e-07	-1.60719132896068	1
ENSG00000185404.16	SP140L	2	230328083	2_135	0	0.0188412564303586	11.5524488008454	6.85003651426314e-07	1.63529898944901	2
ENSG00000067066.16	SP100	2	230415917	2_135	0	0.0646133915191902	24.1854913198645	4.91797623235075e-06	3.11154933111027	1
ENSG00000135916.15	ITM2C	2	230862833	2_135	0	0.00927627976017786	5.22360548888258	1.52494149158391e-07	-0.330523788164248	1
ENSG00000135898.9	GPR55	2	230961119	2_135	0	0.00924657166988785	5.22121257166822	1.5193614005693e-07	0.370763457470683	1
ENSG00000204128.5	C2orf72	2	231037334	2_136	0	0.0219286227975956	5.74804413666854	3.96680110075516e-07	-0.601236974342004	3
ENSG00000135914.5	HTR2B	2	231125386	2_136	0	0.0445828475248369	12.3417054544781	1.73161745398467e-06	-1.48554020944282	1
ENSG00000135931.17	ARMC9	2	231197437	2_136	0	0.0212868205915683	5.4731872147914	3.66657081595605e-07	-0.467774187342787	2
ENSG00000171596.6	NMUR1	2	231524502	2_136	0	0.0326497266889652	9.43923252600149	9.69896089829048e-07	1.18165836949579	2
ENSG00000187514.16	PTMA	2	231706100	2_136	0	0.0200079383432472	4.90010702355984	3.085438395825e-07	-0.453837365985313	1
ENSG00000144524.17	COPS7B	2	231781537	2_136	0	0.0193871929873342	4.60871726722651	2.81192655588222e-07	0.0454045262294703	1
ENSG00000163273.3	NPPC	2	231895631	2_136	0	0.0250196801324883	6.96915551110105	5.48745386938689e-07	-0.784437877604107	1
ENSG00000221944.6	TIGD1	2	232550122	2_136	0	0.0193543645071411	4.59305199143527	2.79762339553518e-07	0.0343005188996143	3
ENSG00000135930.13	EIF4E2	2	232539584	2_136	0	0.0197253756079178	4.76859951294149	2.96022761370446e-07	-0.267157022864999	1
ENSG00000115468.11	EFHD1	2	232606221	2_136	0	0.074730421901731	17.1957451399682	4.04415141658158e-06	-1.92754964404129	2
ENSG00000242515.5	UGT1A10	2	233632743	2_137	0	0.0211464120235969	7.53532293184057	5.01472974211368e-07	0.857398925898115	1
ENSG00000167165.18	UGT1A6	2	233689196	2_137	0	0.0956212427660094	21.2031282735935	6.38062613231658e-06	-2.50156118064613	1
ENSG00000241635.7	UGT1A1	2	233761240	2_137	0	0.126800684308379	23.8684092584879	9.52476012049798e-06	-2.6558864185568	1
ENSG00000204120.14	GIGYF2	2	232690010	2_137	0	0.0238324516419901	8.62198862289968	6.46673612017616e-07	-0.972547267012624	2
ENSG00000115474.6	KCNJ13	2	232768056	2_137	0	0.133591067268841	24.5795628576211	1.03338118014287e-05	-2.67578946702472	1
ENSG00000182600.9	C2orf82	2	232856815	2_137	0	0.0302902565964918	10.8528626272085	1.03456130775575e-06	1.30121490989314	2
ENSG00000066248.14	NGEF	2	233013260	2_137	0	0.0940553353649901	21.2933852946442	6.30285219051124e-06	2.16291154457594	1
ENSG00000168918.13	INPP5D	2	233060456	2_137	0	0.0382305981564666	13.0007684432127	1.5641885045593e-06	-1.51548544034448	2
ENSG00000085978.21	ATG16L1	2	233282094	2_137	0	0.016609948962552	5.33509719800325	2.78881437115153e-07	0.39819286037628	1
ENSG00000085982.13	USP40	2	233541107	2_137	0	0.0174497352898044	5.78090623158593	3.1746345750598e-07	0.629677716163212	3
ENSG00000185038.14	MROH2A	2	233793813	2_137	0	0.0165009084330728	5.2126938301813	2.70694259022593e-07	0.44615409526823	1
ENSG00000123485.11	HJURP	2	233854491	2_137	0	0.0243920058562582	9.00274827850385	6.91085206580198e-07	1.17024376070006	1
ENSG00000198612.10	COPS8	2	237085776	2_140	0	0.032048692312637	7.40110663799699	7.4647617154837e-07	-0.87219614403775	1
ENSG00000177483.11	RBM44	2	237783839	2_140	0	0.0268035443710436	5.74210427013103	4.84364466183324e-07	0.62390900083751	4
ENSG00000132329.10	RAMP1	2	237859174	2_141	0	0.0282526162263085	4.86800151791034	4.32830990875357e-07	-0.248160536411749	1
ENSG00000184182.18	UBE2F	2	237966682	2_141	0	0.0276390694241739	4.6643137424602	4.05714141581179e-07	-0.174032903960729	2
ENSG00000132330.16	SCLY	2	238061016	2_141	0	0.047670996238616	9.73982344902389	1.4612155535515e-06	1.47326920463915	2
ENSG00000144488.14	ESPNL	2	238123100	2_141	0	0.0292990008204165	5.2054995827893	4.79981169542544e-07	0.569009790085447	1
ENSG00000168427.8	KLHL30	2	238138383	2_141	0	0.031254514492521	5.8054846333955	5.71031689956909e-07	0.466394128801672	1
ENSG00000178752.15	ERFE	2	238158500	2_141	0	0.0390464428437333	7.87654282813103	9.67890189721721e-07	0.975685711573828	1
ENSG00000132323.8	ILKAP	2	238203982	2_141	0	0.0456883481382859	9.34264691133553	1.34333511023678e-06	-1.31646759394918	2
ENSG00000204104.11	TRAF3IP1	2	237871674	2_141	0	0.0490448441546532	10.005702659243	1.54436490990002e-06	-1.29866153157268	2
ENSG00000065802.11	ASB1	2	238426273	2_141	0	0.0410716293040241	8.34802671746017	1.07903302164446e-06	1.01587622529218	1
ENSG00000068024.16	HDAC4	2	239401581	2_142	0	0.016840203369045	4.70563731270029	2.49387542963548e-07	0.272136952561486	1
ENSG00000130414.11	NDUFA10	2	240025784	2_142	0	0.0166416290894726	4.59609855817972	2.4071000668406e-07	0.0901120474441082	2
ENSG00000188542.9	DUSP28	2	240560414	2_142	0	0.0235500263193974	7.80666167804712	5.78583079944362e-07	0.897271859591097	2
ENSG00000142327.12	RNPEPL1	2	240566275	2_142	0	0.0166650267713061	4.60907248275231	2.4172887301484e-07	-0.0764907529653995	1
ENSG00000144504.15	ANKMY1	2	240559316	2_142	0	0.0218183054709561	7.09963249500878	4.87490166945586e-07	0.725559703120804	2
ENSG00000142330.19	CAPN10	2	240586423	2_142	0	0.0362124872134437	11.8008905022956	1.34487558432507e-06	-1.40617811390338	2
ENSG00000178623.11	GPR35	2	240600446	2_142	0	0.0237029340168088	7.86659594645636	5.86810566210813e-07	0.962523338639533	3
ENSG00000172478.17	C2orf54	2	240897583	2_143	0	0.0214718855963119	4.8996444422227	3.31088215808491e-07	-0.407736554268284	1
ENSG00000226321.5	CROCC2	2	240905980	2_143	0	0.0220534151300384	5.14692877559423	3.57217712233111e-07	0.489486680415109	2
ENSG00000162804.13	SNED1	2	240993179	2_143	0	0.0483594828527353	12.4482132795489	1.89451322922618e-06	-1.60149009887006	1
ENSG00000122085.16	MTERF4	2	241094355	2_143	0	0.0413803520230569	10.992164028489	1.43148352811942e-06	-1.32664110213951	3
ENSG00000115687.13	PASK	2	241116196	2_143	0	0.0220350343277105	5.13921584985078	3.56385120782038e-07	0.486629143897723	2
ENSG00000115685.14	PPP1R7	2	241150035	2_143	0	0.0312640103357507	8.3825989838678	8.24769039168968e-07	-1.12322744150388	1
ENSG00000168385.17	SEPT2	2	241315963	2_144	0	0.0229653882514748	5.5225909604475	3.99140358770502e-07	0.760383220715039	1
ENSG00000115677.16	HDLBP	2	241317232	2_144	0	0.0275915630859582	7.22318337981783	6.27211364469648e-07	-0.84752012781463	2
ENSG00000006607.13	FARP2	2	241356233	2_144	0	0.0310288439207127	8.31307148528952	8.11775768735487e-07	-1.25076896388346	1
ENSG00000115694.14	STK25	2	241510210	2_144	0	0.0345481396616461	9.31174642812494	1.01242947718265e-06	-1.35304125610094	1
ENSG00000176720.4	BOK	2	241553364	2_144	0	0.0236447634565559	5.79252344053842	4.31034216935385e-07	0.480778611109104	3
ENSG00000176946.11	THAP4	2	241670838	2_144	0	0.0294095214004555	7.81523166969661	7.23333846432964e-07	0.712747407935689	1
ENSG00000168397.16	ATG4B	2	241636141	2_144	0	0.0394962581082905	10.5581537422502	1.31235976683512e-06	-1.1734772028818	1
ENSG00000168393.12	DTYMK	2	241683277	2_144	0	0.0245723035144426	6.14896966934375	4.75507307590829e-07	-0.770768014178291	1
ENSG00000168395.15	ING5	2	241687407	2_144	0	0.0212227538623049	4.79222974978975	3.2007248510295e-07	0.103125708268829	2
ENSG00000180902.17	D2HGDH	2	241735134	2_144	0	0.0439349681656459	11.5518758832964	1.59724598018001e-06	1.53761491369715	4
ENSG00000204099.11	NEU4	2	241808501	2_144	0	0.0554061304394271	13.7235896378754	2.39295491975961e-06	1.68751027011557	2
ENSG00000188389.10	PDCD1	2	241860986	2_144	0	0.0235148562396479	5.74146834489411	4.24887814896663e-07	-0.478904784820436	1
ENSG00000188011.5	RTP5	2	241869714	2_144	0	0.0217502928769665	5.0194193418032	3.43579752753797e-07	-0.294593649375348	2
ENSG00000216921.7	AC131097.4	2	241552412	2_144	0	0.0357188740787195	9.62184109433504	1.08159560683422e-06	-1.25271652811826	1
ENSG00000134121.9	CHL1	3	195076	3_1	0	0.0696460323982906	13.8963155901227	3.04582553109184e-06	-1.93500376088135	1
ENSG00000072756.16	TRNT1	3	3120585	3_3	0	0.0224561829268055	6.3719105310692	4.50313099060683e-07	-0.701226256187483	3
ENSG00000113851.14	CRBN	3	3180226	3_3	0	0.0218812401968915	6.13186723238479	4.22253881201369e-07	0.62168288727867	1
ENSG00000170364.12	SETMAR	3	4303349	3_3	0	0.0185446676439378	4.60189117830353	2.68574250631647e-07	-0.0213486615157545	1
ENSG00000144455.13	SUMF1	3	4368850	3_3	0	0.0209843667708873	5.74464078402851	3.79374135900891e-07	-0.654849821670938	1
ENSG00000150995.18	ITPR1	3	4498238	3_4	0	0.187213548615627	26.8230343678359	1.58035318159377e-05	2.81338399831086	1
ENSG00000134109.10	EDEM1	3	5187958	3_4	0	0.027496771397181	8.5872602570115	7.43096647768849e-07	1.01040091837166	3
ENSG00000182533.6	CAV3	3	8733534	3_7	0	0.0693678548485436	14.6579865338478	3.19993794649906e-06	-1.62409366499916	2
ENSG00000180914.10	OXTR	3	8769543	3_7	0	0.0290456866901574	6.51896312777808	5.9589418403586e-07	-0.611684171584679	2
ENSG00000070950.9	RAD18	3	8961362	3_7	0	0.0237228920307926	4.64227451735586	3.4658313397324e-07	-0.166898708916078	3
ENSG00000196220.15	SRGAP3	3	9363240	3_7	0	0.0682609217036175	14.5061401665451	3.11625502158977e-06	1.64419211450046	1
ENSG00000168137.15	SETD5	3	9397385	3_7	0	0.0243692756534601	4.89126808478617	3.75122454015138e-07	0.370625728662175	2
ENSG00000163719.19	MTMR14	3	9649842	3_8	0	0.0445533948175572	10.0911955014289	1.41492166064414e-06	1.2196356558754	1
ENSG00000114026.21	OGG1	3	9749660	3_8	0	0.0267137844950273	5.33210671144171	4.48273663255042e-07	0.506245441360687	1
ENSG00000134072.10	CAMK1	3	9769618	3_8	0	0.0346729907991904	7.75400969808589	8.46109590811021e-07	0.898985649242238	1
ENSG00000214021.15	TTLL3	3	9807893	3_8	0	0.0290338399248464	6.10470393977687	5.57799420230936e-07	0.706731761905012	2
ENSG00000187288.10	CIDEC	3	9879932	3_8	0	0.0800548078753901	15.6035075127827	3.93114105917793e-06	-1.75309048846769	1
ENSG00000171135.13	JAGN1	3	10002578	3_8	0	0.0296719273161703	6.30650156904628	5.88902283452152e-07	-0.717919556616383	1
ENSG00000163701.18	IL17RE	3	9902449	3_8	0	0.0325616169320135	7.16978249588114	7.3471840202401e-07	-0.886716093712394	1
ENSG00000163702.18	IL17RC	3	9917083	3_8	0	0.0257852777633223	5.00414747248974	4.06079333530892e-07	0.351497989253448	3
ENSG00000163703.17	CRELD1	3	9933563	3_8	0	0.0275560007877489	5.61997895154091	4.87371187823894e-07	-0.530413857372182	3
ENSG00000163704.11	PRRT3	3	9953000	3_8	0	0.0292941454009031	6.1875484627229	5.70437962518612e-07	-0.616379872005179	2
ENSG00000144554.10	FANCD2	3	10025967	3_8	0	0.0251041769539342	4.75605844524736	3.7575272951007e-07	-0.180459455482962	1
ENSG00000254999.3	BRK1	3	10115548	3_8	0	0.0246899903664298	4.60191498633259	3.57576101889136e-07	0.112115137310286	2
ENSG00000134086.7	VHL	3	10141318	3_8	0	0.0328050252918789	7.23900950402692	7.47357672500597e-07	-0.800804167053956	2
ENSG00000157014.10	TATDN2	3	10247632	3_8	0	0.0776986538314071	15.3202548318225	3.74617841722439e-06	-1.91816650806755	2
ENSG00000157017.15	GHRL	3	10294992	3_8	0	0.0300676957260965	6.429521221062	6.08397967419364e-07	0.675540229369975	1
ENSG00000157087.17	ATP2B2	3	10708383	3_8	0	0.0445875253853738	10.0983487832404	1.41700933024632e-06	1.28789583287268	1
ENSG00000197548.12	ATG7	3	11271528	3_9	0	0.0124818604352049	10.282115322925	4.03897129349848e-07	-2.45853464147782	2
ENSG00000144559.10	TAMM41	3	11808333	3_9	0	0.0181081966222236	8.11737235406126	4.62593624763633e-07	-0.933992020135904	3
ENSG00000157150.4	TIMP4	3	12156985	3_9	0	0.0150457463311606	6.34449510760074	3.00413728822454e-07	0.609561809934379	2
ENSG00000132170.19	PPARG	3	12287696	3_9	0	0.0217268227189814	9.69126673319886	6.62652348151632e-07	1.15140485861686	1
ENSG00000154743.17	TSEN2	3	12484699	3_9	0	0.0125563683496335	4.88088467139188	1.92873058422793e-07	0.285936602728126	2
ENSG00000075975.15	MKRN2	3	12555008	3_9	0	0.0122081935406896	4.62686106540506	1.77765237801401e-07	0.419852219464112	2
ENSG00000225526.4	MKRN2OS	3	12565272	3_9	0	0.0273239082176482	11.6999055732714	1.00608378191689e-06	1.70646653518833	1
ENSG00000132155.11	RAF1	3	12664356	3_9	0	0.185933645379632	28.6825456770926	1.67835818794087e-05	3.17355220251747	1
ENSG00000144712.11	CAND2	3	12796583	3_9	0	0.0127037530819694	4.93290951521437	1.97216917668954e-07	0.386545875905095	2
ENSG00000144713.12	RPL32	3	12841340	3_9	0	0.0122849860016597	4.66368815222019	1.80307230329536e-07	0.0297611453327335	2
ENSG00000144711.13	IQSEC1	3	13072626	3_10	0	0.0649227379461905	20.6428414981346	4.21769604489051e-06	-2.19938003150708	1
ENSG00000132182.11	NUP210	3	13419856	3_10	0	0.0466869387062605	17.5483453729703	2.57834212889265e-06	2.2707481378372	2
ENSG00000163517.14	HDAC11	3	13480018	3_10	0	0.0142552118360069	6.54493192191514	2.9362145244165e-07	0.67001217557323	1
ENSG00000163520.13	FBLN2	3	13548846	3_10	0	0.0332932936674152	14.3963705690188	1.5084077402622e-06	-1.74072333251877	1
ENSG00000163528.12	CHCHD4	3	14124429	3_10	0	0.0129803186524148	5.68087160213425	2.32064816238841e-07	0.719225968581698	1
ENSG00000154767.14	XPC	3	14181071	3_10	0	0.0853572571277604	23.2326284513854	6.24090787363377e-06	-2.43283997923257	2
ENSG00000131389.16	SLC6A6	3	14402293	3_10	0	0.0268071688096728	12.3844836827549	1.04481122095788e-06	-1.42232666767143	1
ENSG00000154781.15	CCDC174	3	14652153	3_10	0	0.0115461019744216	4.60159461651496	1.67206331587427e-07	0.158903714463246	2
ENSG00000177463.15	NR2C2	3	14938447	3_11	0	0.0189950069337212	4.58782241309742	2.74255299846633e-07	-0.00626195572733831	1
ENSG00000131381.12	RBSN	3	15099992	3_11	0	0.0281827770550718	7.7111035788408	6.83926285777792e-07	-0.39531382968646	1
ENSG00000131375.9	CAPN7	3	15206289	3_11	0	0.0194588025301657	5.16246407464825	3.161419494252e-07	-0.827713013094717	1
ENSG00000206561.12	COLQ	3	15521671	3_11	0	0.0207246165604962	5.34048719679235	3.48318351302456e-07	0.497639221135266	1
ENSG00000131373.14	HACL1	3	15601536	3_11	0	0.0197326079913245	4.94728625003189	3.07227793175693e-07	-0.374590170306318	2
ENSG00000131386.17	GALNT15	3	16167825	3_11	0	0.0191309788840921	4.66876239753786	2.81091645871146e-07	0.20127104369435	2
ENSG00000154813.9	DPH3	3	16265068	3_12	0	0.0245139829613701	6.33129188600776	4.88444461492397e-07	-0.178571705339171	1
ENSG00000154814.13	OXNAD1	3	16265263	3_12	0	0.0425679422618931	14.2233549051636	1.90543297762866e-06	3.22385087108523	2
ENSG00000131378.13	RFTN1	3	16513716	3_12	0	0.028810701294815	8.12495217393269	7.36688035769282e-07	0.809023707017538	2
ENSG00000182568.16	SATB1	3	18445845	3_13	0	0.0227994196524165	4.67978612702589	3.35783051648823e-07	-0.0820008576569615	1
ENSG00000144566.10	RAB5A	3	19946616	3_14	0	0.0197483085586039	5.5427878973946	3.44482479127387e-07	0.639740243634159	2
ENSG00000183977.13	PP2D1	3	20012089	3_14	0	0.0461062758320668	13.4189712310657	1.94709992309171e-06	1.56481869547664	1
ENSG00000114166.7	KAT2B	3	20035250	3_14	0	0.226245177277381	28.7486616972836	2.0469438818046e-05	-3.15386335298184	1
ENSG00000182247.9	UBE2E2	3	23202760	3_17	0	0.0458901009778542	14.2360315370585	2.05597073446607e-06	-2.52436496114872	2
ENSG00000151090.17	THRB	3	24494993	3_18	0	0.0161843570726254	4.77241321813909	2.43076214998018e-07	-0.172618509170016	1
ENSG00000077092.18	RARB	3	25174821	3_18	0	0.0190540826680465	6.28033299361064	3.76599457577614e-07	0.722942285474445	1
ENSG00000077097.15	TOP2B	3	25664786	3_19	0	0.0236667720437029	4.61130468319129	3.43456563131063e-07	0.178623438706434	1
ENSG00000151093.7	OXSM	3	25782726	3_19	0	0.0350950754386115	8.26802427314988	9.1318106332089e-07	-1.07521345027949	1
ENSG00000151092.16	NGLY1	3	26234328	3_19	0	0.0276438680273465	6.0509525300821	5.26418969332653e-07	-0.481932371857362	1
ENSG00000163491.16	NEK10	3	27369070	3_20	2	0.0330435879327597	18.6060634898786	1.93486500566575e-06	-1.20842374498166	1
ENSG00000033867.16	SLC4A7	3	27484716	3_20	0	0.0133528771647786	17.829086495407	7.49226136990825e-07	4.58543588670771	2
ENSG00000163508.12	EOMES	3	27723132	3_20	0	0.0360930897498213	13.6217501010822	1.5472694252409e-06	-1.62338727599637	1
ENSG00000187118.12	CMC1	3	28241610	3_21	0	0.0719902747027563	11.6737964359668	2.64481269236361e-06	1.42148082687196	1
ENSG00000163512.13	AZI2	3	28348860	3_21	0	0.0465896503557692	7.58458731018557	1.11206553143107e-06	1.17451105445576	2
ENSG00000206559.7	ZCWPW2	3	28348860	3_21	0	0.0491824788914077	8.09124294455754	1.25237569102498e-06	-1.24356522480585	1
ENSG00000144642.21	RBMS3	3	28575079	3_21	0	0.0544530027909159	9.04516593254077	1.55005584750763e-06	-1.19076212955637	1
ENSG00000197385.5	ZNF860	3	31981783	3_23	0	0.0221476395931911	4.58806440822543	3.1979077192962e-07	0.0146748551204838	2
ENSG00000144645.13	OSBPL10	3	31744068	3_23	0	0.031562917824208	7.87267600786421	7.82003140457184e-07	0.906477113319046	2
ENSG00000152642.10	GPD1L	3	32105704	3_23	0	0.0223128065955857	4.65682976338686	3.27004355126979e-07	-0.201887635862648	2
ENSG00000170293.8	CMTM8	3	32235711	3_23	0	0.0362678895947481	9.1649044605402	1.04606627492112e-06	-1.10565900524043	3
ENSG00000153551.13	CMTM7	3	32414275	3_24	0	0.0574399203662497	12.2233552081438	2.20959783280199e-06	-1.62350289945467	1
ENSG00000091317.7	CMTM6	3	32502466	3_24	0	0.0275060110283345	5.35578082799992	4.63617032422277e-07	-0.578827752676604	1
ENSG00000182973.18	CNOT10	3	32684690	3_24	0	0.0253151968468454	4.5862702198516	3.65384333189726e-07	-0.0191404858044061	1
ENSG00000170275.14	CRTAP	3	33114290	3_24	0	0.061945900274317	12.9334467255922	2.52136558805468e-06	-1.59606494929969	2
ENSG00000173705.8	SUSD5	3	33218911	3_25	0	0.018973029044533	4.87423301835615	2.91039497935802e-07	-0.795949275667021	2
ENSG00000153558.13	FBXL2	3	33252688	3_25	0	0.0344666357721154	10.4077259186261	1.12892142491768e-06	0.91473253714365	2
ENSG00000153560.11	UBP1	3	33440884	3_25	0	0.131793852827453	23.0897906339342	9.57688170290674e-06	-3.29752038694624	1
ENSG00000172995.16	ARPP21	3	35639025	3_26	0	0.0340207586935706	5.46297678404164	5.84900945128807e-07	-0.626604220749796	1
ENSG00000144681.10	STAC	3	36380068	3_26	0	0.0357559018002417	5.92580636065685	6.66813164645902e-07	-0.767579004352373	3
ENSG00000163673.7	DCLK3	3	36764355	3_27	0	0.0144084175290553	4.60730104047355	2.08916070523719e-07	-0.116554219031263	2
ENSG00000168016.13	TRANK1	3	36944858	3_27	0	0.014425147468873	4.63273470587428	2.10313265344897e-07	0.294610476104933	2
ENSG00000178567.7	EPM2AIP1	3	36993455	3_27	0	0.0190696786397175	7.84828345038351	4.71006638066639e-07	-1.61641874732074	1
ENSG00000076242.14	MLH1	3	36993455	3_27	0	0.0190696786397175	7.8482834503835	4.71006638066638e-07	-1.61641874732074	1
ENSG00000093167.17	LRRFIP2	3	37182244	3_27	0	0.0220250510218608	10.1840986757093	7.05908636694306e-07	2.38216555343318	1
ENSG00000144674.16	GOLGA4	3	37243088	3_27	0	0.0370301302104437	13.3874481390767	1.56013440515484e-06	2.0151331692198	2
ENSG00000198590.11	C3orf35	3	37386585	3_27	0	0.0181069152166519	6.33978744066722	3.61266872107844e-07	0.469808520629286	1
ENSG00000144668.11	ITGA9	3	37451252	3_27	0	0.0279582620961495	11.3008560376071	9.9432987471526e-07	-1.61733605256634	1
ENSG00000136059.14	VILL	3	37987123	3_27	0	0.053231887511995	16.1224353955732	2.70091853256469e-06	-1.70946534579534	1
ENSG00000187091.13	PLCD1	3	38029646	3_27	0	0.0222813060978788	9.13202886786193	6.40349233997046e-07	-1.27641101886439	1
ENSG00000008226.19	DLEC1	3	38039540	3_27	0	0.0352834317275073	12.7566754948244	1.41650235368116e-06	1.64532413824186	1
ENSG00000093217.9	XYLB	3	38346523	3_28	0	0.0254856772392765	7.9769241560499	6.39794666324502e-07	-0.967779780221264	1
ENSG00000168356.11	SCN11A	3	38950616	3_28	0	0.0178629557233103	4.68873921077199	2.6358359271691e-07	0.185128077782665	1
ENSG00000114742.13	WDR48	3	39051835	3_28	0	0.0206496914039521	6.02885593799549	3.91793697761448e-07	-0.604031172803671	1
ENSG00000114745.13	GORASP1	3	39107217	3_28	0	0.0179178904426124	4.71711770172054	2.65994442821605e-07	-0.30940376108529	1
ENSG00000168026.18	TTC21A	3	39091818	3_28	0	0.0223434528889814	6.75826690421151	4.75219881371791e-07	-0.905262942137469	3
ENSG00000168334.8	XIRP1	3	39192679	3_28	0	0.0739798715374372	17.9369900946776	4.17611178135455e-06	-1.97024090433597	1
ENSG00000144659.10	SLC25A38	3	39336163	3_28	0	0.0182081412021801	4.86557574220721	2.78810306539056e-07	-0.216848894510476	2
ENSG00000168028.13	RPSA	3	39407090	3_28	0	0.0516444170550003	14.5540582214892	2.36546464445245e-06	-1.77659734626684	1
ENSG00000170011.13	MYRIP	3	39962875	3_28	0	0.0384771846218055	11.8043682524148	1.42940405657189e-06	1.46990231043586	1
ENSG00000168032.8	ENTPD3	3	40387447	3_29	0	0.0198203421700908	4.66610800535478	2.91054895512666e-07	-0.227673707583901	1
ENSG00000188846.13	RPL14	3	40457354	3_29	0	0.0222973440158238	5.75547075772126	4.0387126978079e-07	0.599619722318818	2
ENSG00000177873.12	ZNF619	3	40477330	3_29	0	0.0213491545902018	5.35334379108233	3.59678758317169e-07	0.517371359214115	1
ENSG00000168038.10	ULK4	3	41963289	3_30	0	0.000114678691110703	15759.516928414	5.68767277166451e-06	5.82087151796542	1
ENSG00000182606.14	TRAK1	3	42014240	3_30	0	0	86.9285000508365	0	-0.573678293182404	1
ENSG00000187094.11	CCK	3	42266417	3_30	0	0	33.5049614371895	0	-0.532364613125246	1
ENSG00000114812.12	VIPR1	3	42488703	3_30	0	0	6.74016987945656	0	-0.332183610872952	1
ENSG00000114857.17	NKTR	3	42603651	3_31	0	0.0196700262084366	5.8319777494958	3.61018760360535e-07	-0.595468470965074	1
ENSG00000114853.13	ZBTB47	3	42653821	3_31	0	0.0638386017205493	16.79783455793	3.3747813406326e-06	-1.93327428726532	1
ENSG00000157119.11	KLHL40	3	42685226	3_31	0	0.0238812966478827	7.62712734002349	5.7322863151456e-07	-0.946400672996219	1
ENSG00000010282.14	HHATL	3	42705282	3_31	0	0.0174179232524191	4.70827588638439	2.58087665427528e-07	-0.30282146043081	1
ENSG00000244607.5	CCDC13	3	42696805	3_31	0	0.0172132180951586	4.59907828691997	2.49139074848662e-07	0.125532342210242	2
ENSG00000181061.13	HIGD1A	3	42800848	3_31	0	0.0443371720665103	13.3794547267404	1.86687559047431e-06	-1.62296478606573	1
ENSG00000144648.15	ACKR2	3	42804792	3_31	0	0.0244290788572255	7.8371961256091	6.02527370771247e-07	0.893213294298235	1
ENSG00000180432.5	CYP8B1	3	42876414	3_31	0	0.0408729410102784	12.6200570356618	1.62332762692194e-06	1.69836194258156	1
ENSG00000182983.14	ZNF662	3	42906284	3_31	0	0.018365407492568	5.19765181721806	3.00411619138378e-07	-0.305853452438471	1
ENSG00000240747.7	KRBOX1	3	42819964	3_31	0	0.0270166428496889	8.77034508694741	7.45687798997281e-07	1.11158355056886	1
ENSG00000144649.8	FAM198A	3	43029104	3_31	0	0.0225737400946678	7.10576149807737	5.04804387143186e-07	0.971579096674985	1
ENSG00000144647.5	POMGNT2	3	43101746	3_31	0	0.0201002689435261	6.03204689733668	3.81571167999237e-07	-0.380011984714881	2
ENSG00000160746.12	ANO10	3	43917684	3_31	0	0.0199974737708405	5.9846376844708	3.76636124559214e-07	-0.618356483887391	1
ENSG00000179152.19	TCAIM	3	44338357	3_31	0	0.0186564748575634	5.34296553544691	3.13704633700577e-07	0.374108346568049	2
ENSG00000225873.3	LINC00694	3	44439661	3_31	0	0.0171892879238492	4.58622922505248	2.48097630979308e-07	-0.062528236212691	1
ENSG00000196345.12	ZKSCAN7	3	44533027	3_31	0	0.0173835013568563	4.69000399085224	2.56578015504577e-07	-0.211022473961241	2
ENSG00000144792.9	ZNF660	3	44578138	3_31	0	0.018194944776556	5.1114849734676	2.92689271632895e-07	-0.350634167237922	2
ENSG00000186448.14	ZNF197	3	44584405	3_31	0	0.0172667874242378	4.62777973698499	2.5147406158448e-07	-0.375399338212075	2
ENSG00000169981.10	ZNF35	3	44649020	3_31	0	0.0196292380254934	5.81279569341287	3.59085173623508e-07	-0.858435662600608	1
ENSG00000196653.11	ZNF502	3	44712685	3_31	0	0.0175892826254468	4.79870862393113	2.6563266622448e-07	0.00673480626977197	2
ENSG00000186446.11	ZNF501	3	44721338	3_31	0	0.0282965882752504	9.19970624680744	8.19251055593822e-07	0.974278664884732	1
ENSG00000163807.5	KIAA1143	3	44761638	3_31	0	0.13189268254464	23.7245986259425	9.84755803253598e-06	-2.63179462576728	1
ENSG00000163808.16	KIF15	3	44761638	3_31	0	0.13189268254464	23.7245986259425	9.84755803253598e-06	-2.63179462576728	1
ENSG00000169964.7	TMEM42	3	44870951	3_31	0	0.0185181068874001	5.27416853692742	3.0736864589898e-07	-0.518134848212424	1
ENSG00000075914.12	EXOSC7	3	44975427	3_31	0	0.017251799832822	4.61975837035262	2.50820278206812e-07	0.191718702390907	1
ENSG00000163814.7	CDCP1	3	45145928	3_32	0	0.203594620319114	25.4025997825395	1.62762157450246e-05	2.85029031906522	2
ENSG00000011376.9	LARS2	3	45485320	3_32	0	0.0611327695741056	13.7827143455904	2.6516597751553e-06	-1.93124037843597	1
ENSG00000163817.15	SLC6A20	3	45796521	3_32	0	0.0235732151112675	4.89940599246243	3.63472218690402e-07	0.274664354566336	2
ENSG00000163818.16	LZTFL1	3	45916204	3_32	0	0.164203368407092	23.2617491240993	1.20208008749467e-05	2.49623453946093	1
ENSG00000172215.5	CXCR6	3	45940684	3_32	0	0.0240869343857849	5.09906520959919	3.86528097624119e-07	-0.285976303024112	1
ENSG00000163820.14	FYCO1	3	45986828	3_32	0	0.0303616783034806	7.24606941897595	6.92368400283353e-07	-1.02577722822239	2
ENSG00000163823.3	CCR1	3	46208857	3_32	0	0.0320694353170811	7.75444826642996	7.82620445690463e-07	0.806259920889438	1
ENSG00000121807.5	CCR2	3	46353822	3_32	0	0.0228125499306523	4.59570618810855	3.29940069622519e-07	0.018708006093096	1
ENSG00000160791.13	CCR5	3	46370768	3_32	0	0.0244640701792569	5.24297664080908	4.0365990196491e-07	-0.498288214926883	2
ENSG00000121797.9	CCRL2	3	46407900	3_32	0	0.0229475540764119	4.65033212102797	3.35837622250435e-07	-0.194391930862081	1
ENSG00000012223.12	LTF	3	46485538	3_32	0	0.0366213213098511	8.9890453690963	1.03599236746195e-06	0.977728311542233	1
ENSG00000241186.9	TDGF1	3	46574146	3_32	0	0.0382271565240585	9.38874556928435	1.12950599029939e-06	-1.1469634979268	1
ENSG00000261603.1	PRSS46	3	46749896	3_33	0	0.105254996610866	23.9098222550847	7.92005218006807e-06	-2.74115417958905	2
ENSG00000188086.13	PRSS45	3	46744963	3_33	0	0.0153668967465149	5.95273924411944	2.87880339266573e-07	-0.596069205017618	4
ENSG00000178038.16	ALS2CL	3	46694727	3_33	0	0.255089527259107	32.2822407901366	2.59158391146e-05	3.43998324236441	2
ENSG00000178055.11	PRSS42	3	46834226	3_33	0	0.1460871539845	26.6044543376387	1.22313771581041e-05	3.0286895926334	1
ENSG00000160801.13	PTH1R	3	46877889	3_33	0	0.0256762135564975	10.8432973767615	8.76196111149938e-07	1.49872640783525	2
ENSG00000160796.16	NBEAL2	3	46979634	3_33	0	0.0131810036899189	4.60410108568149	1.90986339744354e-07	0.114045384826792	2
ENSG00000160799.11	CCDC12	3	46982458	3_33	0	0.0138183491593539	5.16208954595902	2.24486727902441e-07	-0.829986677581483	1
ENSG00000181555.20	SETD2	3	47163449	3_33	0	0.0133338519650787	4.78055912733346	2.00605712954582e-07	-0.624549839228344	1
ENSG00000076201.14	PTPN23	3	47380662	3_33	0	0.014396135474861	5.33437765806909	2.41678856724492e-07	-0.0568758413586133	1
ENSG00000114650.18	SCAP	3	47476755	3_33	0	0.11107431170489	24.5655731200125	8.58715901591022e-06	2.88564474842024	1
ENSG00000163832.15	ELP6	3	47513447	3_33	0	0.0159164412855627	6.29928382406126	3.15533970073598e-07	-0.796264305472926	1
ENSG00000114646.9	CSPG5	3	47580720	3_33	0	0.140313736918687	26.9990188119317	1.19222204052193e-05	3.327724334427	1
ENSG00000047849.21	MAP4	3	48089403	3_34	0	0.0189685592492423	20.7326494900454	1.23765079352486e-06	-4.29299536968518	1
ENSG00000164045.11	CDC25A	3	48187406	3_34	0	0.0180252649503594	20.3337095198756	1.15347250237417e-06	4.76865965682735	2
ENSG00000164048.13	ZNF589	3	48241756	3_34	0	0.0122847988107401	7.49971251346926	2.899490151701e-07	1.94172580603486	1
ENSG00000172113.8	NME6	3	48301800	3_34	0	0.0191932902771106	21.2005725950381	1.28057788055389e-06	-4.72553946987831	2
ENSG00000164049.14	FBXW12	3	48372047	3_34	0	0.0155238354071994	6.80925646021325	3.32665447276068e-07	1.08517656975659	1
ENSG00000164050.12	PLXNB1	3	48429347	3_34	0	0.0215285515083395	8.91910865944084	6.04289765615064e-07	-0.670148339546331	1
ENSG00000232112.3	TMA7	3	48440237	3_34	0	0.0210519289306671	8.76392064747501	5.80629778459594e-07	-0.687726356516607	1
ENSG00000164053.19	ATRIP	3	48446507	3_34	0	0.0208357149281369	8.70097308930907	5.70538828421466e-07	0.696099927453622	1
ENSG00000213689.11	TREX1	3	48467186	3_34	0	0.0271484645969147	10.4807880297091	8.95464109884769e-07	-0.347114482200658	1
ENSG00000114268.11	PFKFB4	3	48562408	3_34	0	0.0120784990544259	5.48139995812946	2.08359561834617e-07	0.772752784706326	1
ENSG00000145040.3	UCN2	3	48562712	3_34	0	0.0457426660087221	20.6735449145269	2.97608546309887e-06	-2.70469719328946	2
ENSG00000114270.17	COL7A1	3	48559585	3_34	0	0.0304066283059422	13.5958848118062	1.30102222462344e-06	-1.68950551697495	2
ENSG00000183396.3	TMEM89	3	48621034	3_34	0	0.015614484940832	9.21515857365705	4.52834440402786e-07	-2.33911220830079	1
ENSG00000068745.14	IP6K2	3	48694528	3_34	0	0.0157981383403844	7.39494018326167	3.67662682559576e-07	1.05910510465912	1
ENSG00000114302.15	PRKAR2A	3	48845667	3_34	0	0.0116622455950817	4.99655927039125	1.83384320391514e-07	-1.23314957772776	2
ENSG00000221883.2	ARIH2OS	3	48919429	3_34	0	0.0202529681059245	13.2105018092734	8.4200945324519e-07	-3.69922947788487	1
ENSG00000177479.19	ARIH2	3	48919429	3_34	0	0.0202529681059245	13.2105018092734	8.4200945324519e-07	3.69922947788487	1
ENSG00000178467.17	P4HTM	3	48987668	3_34	0	0.0201298128096316	13.1395400111247	8.32393867043703e-07	3.69292928511604	1
ENSG00000178252.17	WDR6	3	49007280	3_34	0	0.0219658021414056	13.2532110734484	9.16172297367313e-07	-3.41023851643141	2
ENSG00000178057.14	NDUFAF3	3	49015786	3_34	0	0.0126841443401975	7.24867668134716	2.89353592092094e-07	2.64560856516861	1
ENSG00000198218.10	QRICH1	3	49072486	3_34	0	0.0122347110806146	6.68439844430071	2.57374206819517e-07	-2.56150970514761	1
ENSG00000185909.14	KLHDC8B	3	49171432	3_34	0	0.323150810575579	39.7383350544162	4.04132605215309e-05	-4.97667042454947	2
ENSG00000173421.16	CCDC36	3	49199961	3_34	0	0.0275060916578669	15.4446567672309	1.33695294052552e-06	3.82409339196478	1
ENSG00000188315.7	C3orf62	3	49277527	3_34	0	0.0163193996448596	8.25455447297025	4.23942336948284e-07	1.79199055766764	1
ENSG00000164076.16	CAMKV	3	49870590	3_35	0	0.0153877773812937	6.89190382782068	3.33752153665384e-07	-1.9129895595528	1
ENSG00000114316.12	USP4	3	49340655	3_35	0	0.0229538239298389	10.9412541737754	7.90371236479967e-07	-2.38323314865185	1
ENSG00000067560.10	RHOA	3	49412205	3_35	0	0.0238345338405698	11.3588954934524	8.52023826703006e-07	-2.42601288592701	1
ENSG00000145022.4	TCTA	3	49412205	3_35	0	0.02386714936611	11.2322521869474	8.43677312209097e-07	2.42628525903133	2
ENSG00000145020.15	AMT	3	49422917	3_35	0	0.0232509091028492	11.0897305063287	8.11465208865167e-07	2.39718064753078	1
ENSG00000145029.13	NICN1	3	49429438	3_35	0	0.0244764090320115	11.6474457630784	8.97196090923407e-07	2.45310750978554	1
ENSG00000173402.11	DAG1	3	49466685	3_35	0	0.0154851807010955	7.25418222576839	3.53519775060892e-07	1.66537662180444	1
ENSG00000173531.15	MST1	3	49700521	3_35	0	0.277857372026063	29.8339883671632	2.60880857668388e-05	2.88774340911119	1
ENSG00000164068.15	RNF123	3	49687375	3_35	0	0.0290490586529767	12.6055729847771	1.15240100514602e-06	-2.58227785228305	1
ENSG00000185614.4	FAM212A	3	49794265	3_35	0	0.0264961299774338	12.9415151258539	1.07913690112335e-06	2.38398791080764	1
ENSG00000164078.12	MST1R	3	49903379	3_35	0	0.0224120441784339	11.5603067051711	8.15379521870819e-07	-2.72776437917437	2
ENSG00000004534.14	RBM6	3	49937901	3_35	0	0.0172796272381385	7.61622828712411	4.14174442373883e-07	2.03661392238069	1
ENSG00000001617.11	SEMA3F	3	50152913	3_35	0	0.0270600475702145	11.956309043225	1.0182036779202e-06	2.4669342552867	2
ENSG00000012171.19	SEMA3B	3	50267465	3_35	0	0.0375498050730282	12.7681896127714	1.50884971108162e-06	-1.32278666432295	1
ENSG00000179564.3	LSMEM2	3	50278688	3_35	0	0.0382035712723673	13.8867222290606	1.66960095676997e-06	-1.7941906525052	1
ENSG00000214706.10	IFRD2	3	50254892	3_35	0	0.0159067134181321	7.04811753596477	3.52827614386925e-07	-1.62124739540741	2
ENSG00000186792.16	HYAL3	3	50295266	3_35	0	0.0246279508347295	12.4348436916563	9.63779272882977e-07	2.36645137704047	1
ENSG00000243477.5	NAT6	3	50299601	3_35	0	0.014861689693534	5.35350480034294	2.50389065489471e-07	-0.946828953275047	1
ENSG00000068001.13	HYAL2	3	50323853	3_35	0	0.0187177805267948	6.55590991767867	3.86185800942071e-07	-0.653701933200246	1
ENSG00000126062.3	TMEM115	3	50356245	3_35	0	0.0397509851774135	14.2887212676925	1.7875172218642e-06	1.83326343199271	1
ENSG00000007402.11	CACNA2D2	3	50504338	3_35	0	0.0151641577685752	5.07346410300145	2.42120665958939e-07	0.945194490860004	1
ENSG00000114735.9	HEMK1	3	50569633	3_35	0	0.0147726628925224	4.58844310565105	2.133207550536e-07	0.393508777697233	1
ENSG00000114738.10	MAPKAPK3	3	50611291	3_35	0	0.0148109728945512	6.41432072386976	2.98980753596156e-07	-1.5140549806059	1
ENSG00000114737.15	CISH	3	50611939	3_35	0	0.0170684040184512	5.89506352918011	3.16657936738744e-07	0.975427845648219	1
ENSG00000088538.12	DOCK3	3	50673652	3_35	0	0.016320973421017	5.49339283275863	2.82160156645263e-07	0.896751657813177	1
ENSG00000145050.15	MANF	3	51380917	3_35	0	0.0373896936632967	13.8963644199902	1.63516685453832e-06	-2.04573150397742	3
ENSG00000259956.1	RBM15B	3	51391456	3_35	0	0.0148494480021686	4.62975907398617	2.16360349930216e-07	-0.144437334880974	1
ENSG00000164080.13	RAD54L2	3	51535000	3_35	0	0.0174851451644534	5.8200789076735	3.20263236872689e-07	0.22073701513802	2
ENSG00000164081.12	TEX264	3	51702328	3_35	0	0.035320957583805	12.7661113204561	1.41905775052387e-06	-1.80667102420171	1
ENSG00000164082.14	GRM2	3	51706404	3_35	0	0.0225539194744222	8.64738711138633	6.13784476589952e-07	-1.04645547845725	2
ENSG00000157445.14	CACNA2D3	3	54118922	3_37	0	0.0391839612224553	8.72757774946792	1.07624473051831e-06	-1.03982492853516	2
ENSG00000180376.16	CCDC66	3	56545510	3_39	0	0.0404628600804663	11.9791726417938	1.52543032183592e-06	-1.96720798045461	3
ENSG00000163947.11	ARHGEF3	3	57078950	3_39	0	0.0192780977743211	5.09911288057942	3.09362578202352e-07	0.346615536959475	2
ENSG00000144730.17	IL17RD	3	57148635	3_39	0	0.0182458322591409	4.5904799089747	2.63591100058878e-07	-0.0284236004798827	3
ENSG00000163666.8	HESX1	3	57226802	3_39	0	0.0742560997345769	17.6780516402594	4.13119320515903e-06	2.04741599183879	1
ENSG00000157500.10	APPL1	3	57149849	3_39	0	0.0187088592386278	4.82207206753945	2.83916072024631e-07	0.332793732577549	1
ENSG00000239388.8	ASB14	3	57294482	3_39	0	0.0527889764656772	14.4653007882499	2.40314338412692e-06	2.22555438225976	1
ENSG00000168374.10	ARF4	3	57597538	3_39	0	0.0279040361348722	8.52331622449616	7.48487584475045e-07	-1.46442132211515	3
ENSG00000174839.12	DENND6A	3	57693324	3_39	0	0.0195870812484735	5.246113478579	3.23382399414764e-07	-0.636374260050885	1
ENSG00000163681.14	SLMAP	3	57755619	3_39	0	0.0589575789306261	15.5026722811776	2.87643908386097e-06	-2.4450356874826	1
ENSG00000163686.14	ABHD6	3	58237077	3_40	0	0.0373529127161801	15.4393093045466	1.81493599718914e-06	-2.01760044632801	2
[truncated: 8,383 more rows]
