# Supplementary material for: Adjusting for genetic confounders in transcriptome-wide association studies improves discovery of risk genes of complex traits
Source: Nat Genet. 2024 Jan 26;56(2):336–47. doi: 10.1038/s41588-023-01648-9 (PMC10864181; doi:10.1038/s41588-023-01648-9)
Supplement: Supplementary file 5 — cTWAS results of all analyzed genes across all tissues for IBD, SCZ, and SBP. Results are stored separately for each combination of traits and tissues. Column legends for each set of results are the same as in Supplementary Table 1. [file 41588_2023_1648_MOESM5_ESM.zip › SBP_Testis.csv]

id	genename	chrom	pos	region_tag	cs_index	PIP	tau2	PVE	z	num_eqtl
ENSG00000237330.2	RNF223	1	1073854	1_1	0	0.0140931842469747	6.54417790263111	2.90250649643311e-07	-0.625457607409947	1
ENSG00000187634.11	SAMD11	1	942951	1_1	0	0.0225736104434752	10.7321804395532	7.62426469695294e-07	-1.20234052317538	1
ENSG00000188976.10	NOC2L	1	966689	1_1	0	0.0129353284892267	5.77667562833187	2.3516052300894e-07	0.478256315523429	3
ENSG00000187583.10	PLEKHN1	1	976215	1_1	0	0.0119361968885499	4.88508132335983	1.83504511327004e-07	-0.0595775401091294	2
ENSG00000187961.13	KLHL17	1	959193	1_1	0	0.145889423342921	27.8420032165354	1.27830138848672e-05	-2.68800574187031	1
ENSG00000187642.9	PERM1	1	982112	1_1	0	0.0125199985232189	5.27731349858097	2.07934305181986e-07	-0.276072710502124	3
ENSG00000188290.10	HES4	1	1000018	1_1	0	0.0238296718813211	11.7220351186895	8.79083349571347e-07	1.66870905487749	2
ENSG00000187608.8	ISG15	1	1000731	1_1	0	0.0121706226821552	5.13954237891997	1.96854897350722e-07	-0.308840526588959	2
ENSG00000188157.14	AGRN	1	1023775	1_1	0	0.0137163958109362	6.2363867658892	2.69204319413825e-07	-0.783194038948844	1
ENSG00000131591.17	C1orf159	1	1113575	1_1	0	0.012197680612946	5.18147636675866	1.9890227605396e-07	-0.541831620463026	1
ENSG00000162571.13	TTLL10	1	1182895	1_1	0	0.012544345134495	5.88146778675807	2.32189561152677e-07	0.945970796280804	1
ENSG00000186891.13	TNFRSF18	1	1197874	1_1	0	0.0320922414487718	15.4810213099113	1.56353869267186e-06	-2.30814857867929	2
ENSG00000186827.10	TNFRSF4	1	1213065	1_1	0	0.0126972282707215	5.41179233527345	2.16251448084707e-07	0.220297818870528	1
ENSG00000078808.16	SDF4	1	1215852	1_1	0	0.0117390400217033	5.26567642189415	1.94534093222917e-07	1.22318133628415	1
ENSG00000160087.20	UBE2J2	1	1274159	1_1	0	0.0131789295564954	5.99723976069308	2.48737074402171e-07	0.572523217143432	1
ENSG00000162572.20	SCNN1D	1	1280416	1_1	0	0.0607545638544718	20.3534594933417	3.89158139456194e-06	-2.28108782435127	1
ENSG00000131584.18	ACAP3	1	1309988	1_1	0	0.0325964114720889	22.6335208993148	2.32183248769862e-06	-4.33219942735622	1
ENSG00000127054.20	INTS11	1	1325353	1_1	0	0.0416591086903416	23.3999383883289	3.06784675147029e-06	4.76061422536212	1
ENSG00000224051.6	CPTP	1	1325967	1_1	0	0.0155022910424698	18.1269173002293	8.84359434313763e-07	4.06535014428827	2
ENSG00000169962.4	TAS1R3	1	1329774	1_1	0	0.662551100339052	30.3659009383685	6.33161536267134e-05	5.57025351430521	2
ENSG00000162576.16	MXRA8	1	1362103	1_1	0	0.0202108086354822	10.3290425490319	6.56980879379133e-07	1.45257625275529	1
ENSG00000175756.13	AURKAIP1	1	1375267	1_1	0	0.0117639274041832	7.3075380113732	2.70540564931059e-07	1.99326946334592	1
ENSG00000242485.5	MRPL20	1	1407014	1_1	0	0.108221893895649	33.9060131429939	1.15478419053279e-05	5.07129675318632	2
ENSG00000235098.8	ANKRD65	1	1411781	1_1	0	0.0116570679719435	4.6885639852657	1.72003842806223e-07	-0.135781372278472	3
ENSG00000215915.9	ATAD3C	1	1304812	1_1	0	0.129706749631575	27.2137266351795	1.11086061141995e-05	-3.20110365049041	3
ENSG00000160072.19	ATAD3B	1	1434243	1_1	0	0.0342503853578717	17.0060663530341	1.83306685679159e-06	-2.75300044866378	1
ENSG00000179403.11	VWA1	1	1430908	1_1	0	0.0722229062232186	23.7176837418622	5.39083709007745e-06	3.43155069445883	2
ENSG00000197785.13	ATAD3A	1	1511945	1_1	0	0.0208014302601848	14.1550084468023	9.26642689119523e-07	-2.77234671507614	1
ENSG00000197530.12	MIB2	1	1613769	1_1	0	0.0241566564451765	11.2247311406875	8.53339293463063e-07	1.66244169695463	1
ENSG00000189409.13	MMP23B	1	1631827	1_1	0	0.022510435665397	11.3132000749571	8.0145352208654e-07	1.43652374804646	1
ENSG00000248333.8	CDK11B	1	1619986	1_1	0	0.0120114340556633	5.18027834895168	1.95819948068045e-07	-0.408895143499058	1
ENSG00000189339.11	SLC35E2B	1	1659060	1_1	0	0.166944354703962	29.6182455314464	1.55610909310688e-05	-3.05251756120891	2
ENSG00000008128.22	CDK11A	1	1724489	1_1	0	0.0336476581544951	13.4584092047243	1.42514005244269e-06	1.03888699829895	2
ENSG00000215790.6	SLC35E2	1	1671995	1_1	0	0.159561770134255	27.6707491226944	1.38950059195415e-05	-2.6818989978444	1
ENSG00000008130.15	NADK	1	1777680	1_1	0	0.0132475870115416	8.37202589269456	3.49040897915842e-07	-1.7462781397545	1
ENSG00000078369.17	GNB1	1	1890186	1_1	0	0.0120601352391232	9.91506311584784	3.76319423458295e-07	-2.57182627055966	1
ENSG00000169885.9	CALML6	1	1914634	1_1	2	0.238301543747157	27.4142141701873	2.05594565524614e-05	5.10012092974528	1
ENSG00000178821.12	TMEM52	1	1918989	1_1	2	0.156750267517309	26.2160949300227	1.2932582732366e-05	4.9972574894735	1
ENSG00000142609.17	CFAP74	1	1985619	1_2	0	0.0354955011113204	19.7001701367593	2.20065651725089e-06	-2.07306736485346	2
ENSG00000067606.16	PRKCZ	1	2108657	1_2	0	0.0428039777346333	21.0108175130187	2.83032334766422e-06	-2.36583693869361	2
ENSG00000162585.16	FAAP20	1	2189679	1_2	0	0.00771178348674551	5.42098297947386	1.31565446927607e-07	-0.734610825829174	2
ENSG00000157933.9	SKI	1	2228951	1_2	0	0.0798389349465909	27.0843379844833	6.80521629441217e-06	-2.65195375863267	1
ENSG00000116151.13	MORN1	1	2337229	1_2	0	0.00775068025544257	5.58603765446596	1.3625506446694e-07	-0.406505362849154	3
ENSG00000157911.9	PEX10	1	2404771	1_2	0	0.0357587346398659	20.1519079511431	2.26781324204237e-06	2.03601304942965	2
ENSG00000149527.17	PLCH2	1	2426371	1_2	0	0.00708333607720724	4.70351915116359	1.0485031468769e-07	-0.038929016775288	1
ENSG00000157873.17	TNFRSF14	1	2555429	1_2	0	0.00719544827431295	4.85839420673379	1.10016944588501e-07	-0.216932842664308	1
ENSG00000157870.14	FAM213B	1	2586412	1_2	0	0.00707110923553422	4.68983753583426	1.04364865628104e-07	-0.0793514645329192	2
ENSG00000142606.15	MMEL1	1	2632528	1_2	0	0.0507093267732178	23.2045110690972	3.7031324056207e-06	-2.11554313287343	2
ENSG00000215912.12	TTC34	1	2800905	1_2	0	0.00747472218077216	5.21448346637661	1.22663491969873e-07	0.373446594905477	1
ENSG00000130762.14	ARHGEF16	1	3451471	1_2	0	0.0202801038065636	14.8387375044347	9.4705695899433e-07	1.48913507543048	1
ENSG00000162591.15	MEGF6	1	3565405	1_2	0	0.0101968794964018	8.28409185244905	2.65840512964579e-07	-0.895022080638814	2
ENSG00000158109.14	TPRG1L	1	3641358	1_2	0	0.0149379950287767	11.5268850897674	5.41892634453778e-07	-1.19838959985623	2
ENSG00000116213.15	WRAP73	1	3607259	1_2	0	0.00721945547418101	5.01114127341381	1.13854463824977e-07	-0.424618736383528	1
ENSG00000078900.14	TP73	1	3736848	1_3	0	0.0347455237983817	9.42232898799307	1.0303056958795e-06	-1.08403711296937	1
ENSG00000235169.7	SMIM1	1	3772844	1_3	0	0.0847623440629857	17.9681756895542	4.79309368247817e-06	-1.89979352604239	1
ENSG00000130764.9	LRRC47	1	3775163	1_3	0	0.0547060946129913	13.7495143771861	2.36718415630024e-06	1.51365421102579	2
ENSG00000116198.12	CEP104	1	3856592	1_3	0	0.0214810777021691	4.86951504664624	3.29193121373419e-07	-0.266468234675343	2
ENSG00000169598.15	DFFB	1	3857024	1_3	0	0.0246277414238646	6.16132001987272	4.77537328496591e-07	0.667543362248254	1
ENSG00000198912.10	C1orf174	1	3914668	1_3	0	0.021602892200185	4.92291879026266	3.34690622104865e-07	-0.199105709460058	1
ENSG00000162592.9	CCDC27	1	3746493	1_3	0	0.0211087735056311	4.70441371205837	3.12519759073451e-07	0.0935488011971772	1
ENSG00000069424.14	KCNAB2	1	5969967	1_5	0	0.0189866238581065	5.19738110979998	3.10556972308768e-07	-0.466711799083916	1
ENSG00000131697.17	NPHP4	1	5875102	1_5	0	0.030429888417969	9.61488221228484	9.20774539019942e-07	-1.19762481141034	5
ENSG00000116254.17	CHD5	1	6179322	1_5	0	0.0186941987285275	5.08912992416868	2.99405219628094e-07	-0.448326234675542	1
ENSG00000158286.12	RNF207	1	6205436	1_5	0	0.0220025906669843	6.64336613431956	4.60013928083798e-07	0.694306301768581	2
ENSG00000116251.9	RPL22	1	6209280	1_5	0	0.019624343769942	5.36205364513108	3.31158015461404e-07	0.231379032177731	1
ENSG00000116237.15	ICMT	1	6235565	1_5	0	0.0181824473302176	4.83636008798245	2.76745100202381e-07	-0.418314857054854	1
ENSG00000158292.6	GPR153	1	6260648	1_5	0	0.025343968239064	7.43537368860484	5.93043280681197e-07	0.723089823647546	1
ENSG00000069812.11	HES2	1	6422541	1_5	0	0.018825751144029	5.40493256355109	3.20222295837886e-07	-0.620436443407172	1
ENSG00000187017.15	ESPN	1	6423976	1_5	0	0.0208917002845501	6.52978226064294	4.29320335582634e-07	0.992913518082855	2
ENSG00000215788.9	TNFRSF25	1	6463464	1_5	0	0.0348464482460895	10.3012744292314	1.1296878285308e-06	-0.96769104281933	1
ENSG00000162408.10	NOL9	1	6554687	1_5	0	0.01807619600885	5.29285969100769	3.01096978234723e-07	-0.728803745158762	1
ENSG00000173662.20	TAS1R1	1	6554687	1_5	0	0.0182892879005392	5.79141062792181	3.3334207067198e-07	0.969231647004962	2
ENSG00000204859.12	ZBTB48	1	6580056	1_5	0	0.0275091470762783	11.7265472224757	1.0152108619876e-06	-2.09942316225421	1
ENSG00000041988.15	THAP3	1	6625714	1_5	1	0.471238266673072	23.1975138543374	3.44025762691973e-05	-4.50819481756241	1
ENSG00000007923.15	DNAJC11	1	6701201	1_5	0	0.020969148292631	12.8296251034122	8.46649645110091e-07	3.07782855364751	2
ENSG00000049245.12	VAMP3	1	7771004	1_6	0	0.0153429396394486	5.24747622116871	2.53377489884733e-07	0.198781375586952	2
ENSG00000116288.12	PARK7	1	7954388	1_6	0	0.017029835521748	7.06933068652992	3.78876548652261e-07	1.19931673811795	2
ENSG00000116285.12	ERRFI1	1	8026467	1_6	0	0.0209722243028299	8.37289945459052	5.52623493100683e-07	1.2063946081413	2
ENSG00000142583.17	SLC2A5	1	9063377	1_6	0	0.0274650152880074	10.9700678528584	9.48196029913815e-07	1.45233832776323	2
ENSG00000180758.11	GPR157	1	9131183	1_6	0	0.0365999662395023	13.3818107619157	1.54136162600478e-06	-1.63189991534364	2
ENSG00000049239.12	H6PD	1	9221777	1_6	0	0.0142434455652413	4.68773547451542	2.10129550078082e-07	0.0268916134655017	2
ENSG00000171621.13	SPSB1	1	9292400	1_6	0	0.0430847892583096	14.8250794128398	2.01015698382997e-06	1.4799898737061	1
ENSG00000131686.14	CA6	1	8945251	1_6	0	0.0186717936290546	6.90955311464047	4.06017704971639e-07	-0.420155303657623	1
ENSG00000197241.3	SLC2A7	1	9024865	1_6	0	0.0422034307604481	14.9837532371194	1.990111193799e-06	1.73833310375289	1
ENSG00000188807.12	TMEM201	1	9586792	1_7	0	0.0136101586680329	6.23975278918733	2.67263434953267e-07	-0.49408037847531	1
ENSG00000171603.16	CLSTN1	1	9824341	1_7	0	0.0233974656926185	10.9914615179492	8.09344158619413e-07	1.45900586070764	1
ENSG00000162441.11	LZIC	1	9943171	1_7	0	0.0131615318249849	6.0898583498739	2.52245021247617e-07	-1.01813736976702	1
ENSG00000173614.13	NMNAT1	1	9943262	1_7	0	0.0116523958978493	4.82477782895042	1.76930019392663e-07	0.00368988721892562	1
ENSG00000162444.11	RBP7	1	9991107	1_7	0	0.0117637659258366	5.01383680711857	1.85620330788241e-07	-0.329352281579835	3
ENSG00000130939.18	UBE4B	1	10032712	1_7	0	0.0250506679821663	11.4974527255705	9.06420913250249e-07	-1.30364286535535	1
ENSG00000054523.17	KIF1B	1	10210333	1_7	0	0.0116474320670903	4.87546965812645	1.78712782964771e-07	0.382530706441328	1
ENSG00000142657.20	PGD	1	10398382	1_7	0	0.0135237205727113	5.90126478394831	2.51159878282251e-07	-0.174666488936315	1
ENSG00000175279.21	CENPS	1	10429947	1_7	0	0.0236003358846039	11.040637045098	8.20014044337171e-07	-2.00921438934916	2
ENSG00000241563.3	CORT	1	10448079	1_7	0	0.0166033134756747	7.46490046653577	3.90056718438174e-07	-1.16575914622766	2
ENSG00000175262.14	C1orf127	1	10940664	1_8	0	0.27137098280587	29.8066165238711	2.54557010146232e-05	-3.09911584764158	1
ENSG00000120948.16	TARDBP	1	11012192	1_8	0	0.0220922254880325	5.26100841994236	3.65777879453301e-07	0.810927923227972	2
ENSG00000009724.16	MASP2	1	11047382	1_8	0	0.0323851408495677	8.8811396275678	9.05156057023548e-07	1.48583552747586	1
ENSG00000116649.9	SRM	1	11060199	1_8	0	0.0208126215919384	4.69753864535916	3.07684857592248e-07	-0.033524446510239	2
ENSG00000171824.13	EXOSC10	1	11100055	1_8	0	0.072171094587771	16.5388371093772	3.7564467399076e-06	2.25423990536612	2
ENSG00000171819.4	ANGPTL7	1	11189075	1_8	0	0.0758098738119001	17.0138351767254	4.05916746226332e-06	-2.28138682750806	2
ENSG00000198793.12	MTOR	1	11262508	1_8	0	0.0517374709016358	13.3420797412413	2.17238952894307e-06	-1.99078325531412	1
ENSG00000120942.13	UBIAD1	1	11277502	1_8	0	0.0780426900616422	17.2945137430213	4.24765817523437e-06	1.89106507549068	2
ENSG00000132879.13	FBXO44	1	11654311	1_8	0	0.0453975604213897	12.0935490001962	1.72780711319273e-06	-1.38545541156064	1
ENSG00000116661.9	FBXO2	1	11650934	1_8	0	0.045397178375583	12.0934687284085	1.72778110438608e-06	-1.38544842605758	2
ENSG00000116663.10	FBXO6	1	11662631	1_8	0	0.0536596152850445	13.6911266866113	2.31204199104455e-06	-1.56703684951738	3
ENSG00000162490.6	DRAXIN	1	11691078	1_8	0	0.0221516870116013	5.28640089527014	3.68532569377169e-07	-0.414487431530453	2
ENSG00000162493.16	PDPN	1	13583417	1_10	0	0.0389967606560523	9.3434412366333	1.14668561720349e-06	1.10358051104009	1
ENSG00000117122.13	MFAP2	1	16972001	1_13	0	0.0120863243882059	8.25871629371907	3.1413459517756e-07	0.926641925792009	2
ENSG00000159363.17	ATP13A2	1	17008419	1_13	0	0.0100396602144739	6.51403418164283	2.05815473004785e-07	0.65844953921421	1
ENSG00000117118.9	SDHB	1	17051461	1_13	0	0.00862390424397097	5.08561424721977	1.38024541909143e-07	0.320280855439309	1
ENSG00000159339.13	PADI4	1	17325142	1_13	0	0.00832008808313733	4.74869901180146	1.24340194170633e-07	0.135865288000202	2
ENSG00000179051.13	RCC2	1	17440878	1_13	0	0.00826376932919382	4.68489960320346	1.21839314851442e-07	-0.0311203768247321	1
ENSG00000117154.11	IGSF21	1	18108487	1_13	0	0.0087213345097753	5.19115801544205	1.42480741535186e-07	-0.3396031197453	3
ENSG00000142623.9	PADI1	1	17205087	1_13	0	0.00826099583523265	4.68174652826279	1.21716449113446e-07	-0.00691805877331923	1
ENSG00000142619.4	PADI3	1	17261667	1_13	0	0.017205392979314	11.5842976037973	6.27253764429899e-07	-1.2724989274436	1
ENSG00000158748.3	HTR6	1	19665573	1_13	0	0.027461750131817	16.0008194315156	1.38286380386275e-06	-1.69611497728336	1
ENSG00000159423.16	ALDH4A1	1	18696543	1_13	0	0.00858583703422544	5.04405355649238	1.3629229475616e-07	0.291257403300069	1
ENSG00000169991.10	IFFO2	1	18956450	1_13	0	0.00854421176092124	4.99839792711774	1.34403879588121e-07	-0.323417794147618	1
ENSG00000127481.14	UBR4	1	19214169	1_13	0	0.00838004235541257	4.81614552400783	1.27014934449342e-07	0.20439981962844	1
ENSG00000127463.13	EMC1	1	19227605	1_13	0	0.00868565400706622	5.15264314441133	1.4084504231021e-07	0.340494606869202	2
ENSG00000053372.4	MRTO4	1	19251533	1_13	0	0.00826093729037281	4.68167996760458	1.21713856083562e-07	0.0477525161251955	4
ENSG00000162482.4	AKR7A3	1	19337917	1_13	0	0.023861604166627	14.6714717255093	1.10174805307239e-06	-1.55841350156214	1
ENSG00000053371.12	AKR7A2	1	19310633	1_13	0	0.0116720449206165	7.93062191347154	2.91315216244218e-07	-0.966909207926171	4
ENSG00000040487.12	PQLC2	1	19322222	1_13	0	0.0165226242528806	11.2026161469108	5.8251545926931e-07	-1.2950636660707	2
ENSG00000077549.17	CAPZB	1	19403852	1_13	0	0.00829835860290995	4.72413444789163	1.23373936243021e-07	0.0410452178853319	2
ENSG00000173436.13	MINOS1	1	19597831	1_13	0	0.00855664818549451	5.01206198860848	1.34967462629622e-07	0.274557495128511	2
ENSG00000158747.13	NBL1	1	19391407	1_13	0	0.0167057595545259	11.3065067690452	5.94434007078711e-07	1.38017735686651	2
ENSG00000169914.5	OTUD3	1	19885299	1_13	0	0.011443496190817	7.74462290801447	2.78912500699213e-07	-0.866233915994609	1
ENSG00000188257.10	PLA2G2A	1	19979930	1_13	0	0.03811158987529	19.1099426855639	2.29205705725973e-06	-1.91492176661368	1
ENSG00000127472.10	PLA2G5	1	20027376	1_13	0	0.0102666180131832	6.72417324147881	2.17257746951198e-07	-0.675843015688339	2
ENSG00000117215.14	PLA2G2D	1	20115561	1_13	0	0.00904884829112584	5.53752638744923	1.57695060292346e-07	-0.423841751599482	1
ENSG00000158816.15	VWA5B1	1	20290891	1_14	0	0.0570266278533709	13.3614443130177	2.39794971085179e-06	-1.66030544029538	2
ENSG00000162545.5	CAMK2N1	1	20486995	1_14	0	0.0403849584434651	10.0662531723271	1.27937088453907e-06	-1.34863177532315	2
ENSG00000090432.6	MUL1	1	20508287	1_14	0	0.0298578160098246	7.19819428156734	6.76379716579521e-07	0.642768996231902	1
ENSG00000183114.7	FAM43B	1	20551955	1_14	0	0.0230092614967817	4.73275283779155	3.42708975007023e-07	0.218079540033992	2
ENSG00000158825.5	CDA	1	20589208	1_14	0	0.187151994126577	25.0283546800008	1.47412982623961e-05	2.71905033962458	2
ENSG00000158828.7	PINK1	1	20633737	1_14	0	0.0336096759840673	8.32075665112286	8.80108307012696e-07	1.04374758178109	2
ENSG00000117245.12	KIF17	1	20717668	1_14	0	0.0353026523425357	8.78745957135315	9.76291817637443e-07	1.76154584431098	1
ENSG00000189410.11	SH2D5	1	20733077	1_14	0	0.0233842619910283	4.88555019324539	3.59539095303817e-07	-0.345525814075113	2
ENSG00000075151.20	EIF4G3	1	21058943	1_14	0	0.0582083449779974	13.5580718490806	2.48366007486218e-06	-2.15306157565985	2
ENSG00000187980.6	PLA2G2C	1	20174949	1_14	0	0.0229362249269992	4.70270441048024	3.39452174084247e-07	0.0814372195744965	3
ENSG00000070886.11	EPHA8	1	22583376	1_16	0	0.0105033851281348	5.11566621483126	1.69098775912688e-07	0.398256801297268	1
ENSG00000142794.18	NBPF3	1	21440283	1_16	0	0.010111942573683	4.7236410091914	1.50321275652352e-07	-0.103969945165528	1
ENSG00000076864.19	RAP1GAP	1	21669538	1_16	0	0.0119449197253351	6.39002310333749	2.40211965899416e-07	0.933218886044035	1
ENSG00000090686.15	USP48	1	21783303	1_16	0	0.0190664580880886	10.7375793145739	6.44295920645689e-07	1.32974132408358	3
ENSG00000187942.11	LDLRAD2	1	21811974	1_16	0	0.010662065958198	5.23564014384563	1.75679111976785e-07	-0.509248836289586	1
ENSG00000142798.17	HSPG2	1	21937058	1_16	0	0.0123771226720883	6.56721899968201	2.55805670970415e-07	0.724874059914168	1
ENSG00000142789.19	CELA3A	1	22001714	1_16	0	0.0121511470229305	6.44160718031117	2.46331803571083e-07	-0.766402047826208	1
ENSG00000070831.15	CDC42	1	22057978	1_16	0	0.0102281403141016	4.84135552474083	1.55837734906564e-07	0.292880115123521	1
ENSG00000162552.14	WNT4	1	22143914	1_16	0	0.0286326723600689	14.679461376447	1.322759770181e-06	-1.57936405721987	2
ENSG00000184677.16	ZBTB40	1	22453334	1_16	0	0.012105141764289	6.2873526559841	2.39522697504253e-07	-0.45249196523306	1
ENSG00000173369.15	C1QB	1	22653162	1_16	0	0.0103511382935454	4.90991587308074	1.59945172088888e-07	-0.0851149385683444	1
ENSG00000215906.8	LACTBL1	1	22224465	1_16	0	0.0243678971499021	12.9511006806082	9.93193128530523e-07	-1.66459463142259	2
ENSG00000004487.15	KDM1A	1	23017420	1_16	0	0.0100651761811589	4.68370397892825	1.48361014269868e-07	-0.0100617844709409	1
ENSG00000169641.13	LUZP1	1	23181124	1_16	0	0.0154447208360398	8.70591927212693	4.23159087782055e-07	-0.981097835712802	1
ENSG00000125944.18	HNRNPR	1	23343277	1_16	0	0.0214292620206822	11.6899941967344	7.88370716535672e-07	-1.56179806550604	1
ENSG00000125945.14	ZNF436	1	23368782	1_16	0	0.0645969629952145	22.0335943554138	4.47926156469543e-06	-2.42311612018527	2
ENSG00000204219.9	TCEA3	1	23423064	1_16	0	0.0700516860790604	22.7277694124013	5.01053824076111e-06	2.57878776163488	2
ENSG00000088280.18	ASAP3	1	23498211	1_16	0	0.0114162658573744	5.81683047662736	2.08987088025503e-07	0.853820535935656	1
ENSG00000117318.8	ID3	1	23559582	1_16	0	0.0100891087583416	4.70441061209657	1.49371244136466e-07	0.148841535467594	1
ENSG00000227868.5	C1orf234	1	23015700	1_16	0	0.0210430665794099	11.508416181696	7.62137905219091e-07	1.57790017067195	2
ENSG00000179546.4	HTR1D	1	23190394	1_16	0	0.0171482446541104	9.69343657577192	5.23126135124779e-07	1.08414990565776	2
ENSG00000188822.7	CNR2	1	23865889	1_17	0	0	502.915990140081	0	-0.180755719592659	1
ENSG00000142676.12	RPL11	1	23691734	1_17	0	0	133.688778140397	0	0.782701005098859	1
ENSG00000011007.12	ELOA	1	23743147	1_17	0	0	1883.66746587692	0	-3.72582769113585	1
ENSG00000117308.14	GALE	1	23800401	1_17	0	0	150.18459409113	0	0.523270099659214	2
ENSG00000117305.14	HMGCL	1	23838758	1_17	0	0.0011642870235371	3175.85312566272	1.16366893347333e-05	3.00687374854056	1
ENSG00000142677.3	IL22RA1	1	24150967	1_17	0	0	204.408232140029	0	2.11606488454326	1
ENSG00000185436.11	IFNLR1	1	24187118	1_17	0	0	19.6506830139867	0	-0.154154790182044	1
ENSG00000001460.17	STPG1	1	24417003	1_17	0	0	5.33349999948398	0	-0.347345839736767	3
ENSG00000001461.16	NIPAL3	1	24415329	1_17	0	0	12.4471925366203	0	0.0506077298491311	3
ENSG00000117602.11	RCAN3	1	24502439	1_17	0	0	15.305538958542	0	1.34968151638983	2
ENSG00000184454.6	NCMAP	1	24556448	1_17	0	0	24.490703322159	0	-1.85333738581257	1
ENSG00000133226.16	SRRM1	1	24633227	1_17	0	0	10.2848941194498	0	0.851707485478175	1
ENSG00000169504.14	CLIC4	1	24745177	1_17	0	0	18.0738349086172	0	-1.74342119476527	1
ENSG00000020633.18	RUNX3	1	24907665	1_17	0	0	10.5362072914098	0	-1.11662262878926	2
ENSG00000116329.10	OPRD1	1	28893243	1_19	0	0.0114851149708626	6.71079805725311	2.42559612888566e-07	0.7370353949314	1
ENSG00000090020.10	SLC9A1	1	27166703	1_19	0	0.119089785844782	29.0276922826781	1.0879175895543e-05	3.36058387847604	1
ENSG00000186501.14	TMEM222	1	27317371	1_19	0	0.0708445239549209	23.9742231159301	5.34514883789702e-06	2.58457498634274	3
ENSG00000142765.17	SYTL1	1	27342195	1_19	0	0.0109188495255976	6.23530972263908	2.14261373915015e-07	0.574080761695775	2
ENSG00000142733.14	MAP3K6	1	27357905	1_19	0	0.0194659092594275	11.6806093487682	7.15565127985619e-07	-1.41128783045825	2
ENSG00000181773.6	GPR3	1	27392588	1_19	0	0.0493621284352344	20.5071569762918	3.18572517263427e-06	-2.78446101111945	1
ENSG00000158195.10	WASF2	1	27489587	1_19	0	0.0535554791725053	21.2868102345718	3.58776072737615e-06	2.88754832513298	2
ENSG00000126705.13	AHDC1	1	27604387	1_19	0	0.0132779082550635	8.07551906683025	3.37449729291805e-07	-0.887965856707581	1
ENSG00000000938.12	FGR	1	27634281	1_19	0	0.117517086380186	28.9015056126988	1.06888370613901e-05	3.14640607597589	1
ENSG00000126709.14	IFI6	1	27671883	1_19	0	0.0107608496208409	6.09824000299664	2.06519016673412e-07	0.627446449251082	1
ENSG00000130775.15	THEMIS2	1	27860863	1_19	0	0.00925873067047467	4.68502402253169	1.36512445506035e-07	0.309338678978273	2
ENSG00000117748.9	RPA2	1	27914572	1_19	0	0.00948934625948217	4.91622953396102	1.46817362924932e-07	-0.215133292796796	1
ENSG00000130768.14	SMPDL3B	1	27937491	1_19	0	0.0092592991249616	4.68560111770046	1.36537643362611e-07	0.0813268303296444	1
ENSG00000158156.7	XKR8	1	27958990	1_19	0	0.035277375428691	17.3075885643325	1.92150625814082e-06	-1.89514846479589	2
ENSG00000158161.15	EYA3	1	28068240	1_19	0	0.00997657672873797	5.38681831421786	1.6913085668651e-07	0.472538098794879	2
ENSG00000169403.11	PTAFR	1	28193200	1_19	0	0.0101882471679752	5.58416104462886	1.79046724662655e-07	-0.620030901700225	2
ENSG00000126698.10	DNAJC8	1	28257988	1_19	0	0.0175463928911658	10.7012741085052	5.90924929171284e-07	-1.59339017248879	1
ENSG00000130770.17	ATPIF1	1	28236497	1_19	0	0.00963134209341632	5.05581663223476	1.5324527636674e-07	-0.355240142065812	1
ENSG00000130766.4	SESN2	1	28220566	1_19	0	0.00942780277636768	4.85507950263629	1.44050844409324e-07	0.503093983609166	2
ENSG00000204138.12	PHACTR4	1	28369881	1_19	0	0.11952494926542	29.0669502346738	1.09336963566151e-05	3.29104087742639	2
ENSG00000180098.9	TRNAU1AP	1	28553045	1_19	0	0.0126896134943251	7.64904698735955	3.05467279308914e-07	-0.809188926081632	1
ENSG00000188060.7	RAB42	1	28590782	1_19	0	0.0366515261635632	17.6703075836267	2.03819225161447e-06	2.22757918327918	1
ENSG00000120656.11	TAF12	1	28641269	1_19	0	0.019471229526856	11.6830219945428	7.15908541900495e-07	1.87098927571147	1
ENSG00000162419.12	GMEB1	1	28670248	1_19	0	0.0469795467273289	20.0347272419498	2.96211032632939e-06	2.11885465834036	1
ENSG00000198492.15	YTHDF2	1	28736724	1_19	0	0.0144671627860495	8.88311905928212	4.04443467205742e-07	0.864586493780534	1
ENSG00000116353.15	MECR	1	29230712	1_19	0	0.0174922624295459	10.6721016829041	5.87495997885651e-07	-1.48940842726931	1
ENSG00000060656.19	PTPRU	1	29235558	1_19	0	0.021400032496647	12.5746276801057	8.46873496439066e-07	1.69838143923395	2
ENSG00000162511.7	LAPTM5	1	30757821	1_20	0	0	6.39004803144868	0	-0.620296545842497	2
ENSG00000162512.15	SDC3	1	30907849	1_20	0	0	8.01706742872425	0	0.866165355759963	2
ENSG00000084628.9	NKAIN1	1	31239088	1_20	0	0	11.7664433058906	0	-1.21892396242602	1
ENSG00000060688.12	SNRNP40	1	31296178	1_20	0	0	31.3782972717199	0	-1.22485393843539	1
ENSG00000121766.15	ZCCHC17	1	31296178	1_20	0	0	31.3782972717199	0	1.22485393843539	1
ENSG00000121769.7	FABP3	1	31376362	1_20	0	0	25.7856276738535	0	1.02293085655389	1
ENSG00000168528.11	SERINC2	1	31425792	1_20	0	0	25.560709860823	0	-1.77529346772156	1
ENSG00000142910.15	TINAGL1	1	31576820	1_20	0	0	31.4500678207095	0	-1.61763986522572	1
ENSG00000121764.11	HCRTR1	1	31617221	1_20	0	0	48.5775438092569	0	-1.99169333727197	1
ENSG00000162517.12	PEF1	1	31644486	1_20	0	0	9.31686207810831	0	-0.755690523591904	1
ENSG00000134668.12	SPOCD1	1	31814028	1_20	0	0	304.683832809677	0	-0.270181984998868	2
ENSG00000184007.18	PTP4A2	1	31944881	1_20	0	0	1835.23106057699	0	3.0354223551288	2
ENSG00000142698.14	C1orf94	1	34167058	1_21	0	0.0180333748929512	5.96097253872008	3.38300863300938e-07	0.546410338859841	1
ENSG00000025800.13	KPNA6	1	32108863	1_21	0	0.0387461641843704	13.2004970145385	1.60963709234376e-06	1.81300279948414	1
ENSG00000084652.15	TXLNA	1	32179560	1_21	0	0.0358148248690291	12.4526719574546	1.40357089228682e-06	-1.7510092527251	1
ENSG00000160051.11	IQCC	1	32205429	1_21	0	0.0360386810336856	12.5118692184312	1.41905771099099e-06	1.75619123005214	1
ENSG00000222046.2	DCDC2B	1	32208265	1_21	0	0.0361327242067682	12.5366303411367	1.42557641004832e-06	1.75822569288403	1
ENSG00000160055.19	TMEM234	1	32222176	1_21	0	0.0365793569705294	12.6533667624804	1.45663632773719e-06	1.76721526665912	1
ENSG00000183615.5	FAM167B	1	32247598	1_21	0	0.0261920161477102	9.48627093857773	7.81939996364426e-07	-1.32048887228501	1
ENSG00000116478.11	HDAC1	1	32272462	1_21	0	0.0175645488584312	5.71258029606461	3.15775397691101e-07	-0.497292075077871	1
ENSG00000176261.15	ZBTB8OS	1	32650758	1_21	0	0.0182207846747069	6.05847606684525	3.47407704925359e-07	0.569738363724725	2
ENSG00000162520.14	SYNC	1	32701286	1_21	0	0.0184020891398624	6.15186073724554	3.56272744521901e-07	0.586590266408496	1
ENSG00000116497.17	S100PBP	1	32838507	1_21	0	0.0251322201757516	9.0955299971917	7.19395703923712e-07	0.998631735283007	1
ENSG00000134684.10	YARS	1	32817927	1_21	0	0.0175651080145318	5.71288177116844	3.15802115425214e-07	-0.539189268830268	2
ENSG00000160097.16	FNDC5	1	32872031	1_21	0	0.0181264134174737	6.00950402258321	3.42814738279658e-07	-0.617186092595721	1
ENSG00000121905.9	HPCA	1	32886832	1_21	0	0.0235701480087032	8.48879973999817	6.29676624961442e-07	-0.868338202223587	1
ENSG00000116514.16	RNF19B	1	32966916	1_21	0	0.0204725655571145	7.15793038260583	4.61178140986926e-07	0.687724724100917	1
ENSG00000142920.16	AZIN2	1	33080995	1_21	0	0.0157740957455275	4.6992407591557	2.33281952913912e-07	-0.040766628127046	2
ENSG00000184389.9	A3GALT2	1	33320377	1_21	0	0.0157752415959306	4.69992538016607	2.33332887563857e-07	-0.240738778012953	2
ENSG00000134686.18	PHC2	1	33429048	1_21	0	0.0263724543528778	9.55123535288049	7.92718638813149e-07	1.306112645775	3
ENSG00000121904.17	CSMD2	1	34184907	1_21	0	0.0183842230340203	6.14269977545912	3.55396824911935e-07	-0.571440184033452	2
ENSG00000273274.1	ZBTB8B	1	32465491	1_21	0	0.0165552130110621	5.15468907543569	2.68563025641322e-07	-0.321174696835628	1
ENSG00000176256.10	HMGB4	1	33860461	1_21	0	0.0165453096729737	5.14904976330019	2.68108734603982e-07	-0.320724666115486	1
ENSG00000189280.3	GJB5	1	34798461	1_22	0	0.0121646352615973	5.41170053145798	2.07177134230186e-07	0.638889863650363	1
ENSG00000163866.8	SMIM12	1	34798461	1_22	0	0.0126569768073056	5.78500408970311	2.3043191460545e-07	-0.733502529525827	2
ENSG00000189433.5	GJB4	1	34798461	1_22	0	0.0121646352615973	5.41170053145798	2.07177134230186e-07	0.638889863650363	1
ENSG00000187513.8	GJA4	1	34840956	1_22	0	0.113176855287566	26.6910567817452	9.50675639286927e-06	2.96674378797253	1
ENSG00000116544.11	DLGAP3	1	34890229	1_22	0	0.0112644317515086	4.68853082991839	1.66209191854264e-07	0.208255199358366	1
ENSG00000020129.15	NCDN	1	35557823	1_22	0	0.0136230549105244	6.47729155519464	2.77700669473532e-07	-0.679414221100686	1
ENSG00000116819.6	TFAP2E	1	35573174	1_22	0	0.0200220725330323	10.1065426516543	6.36825752090004e-07	1.68100384760629	1
ENSG00000126067.11	PSMB2	1	35641909	1_22	0	0.0592444087954019	20.4143204601236	3.80619707893496e-06	-2.62550755010042	1
ENSG00000142686.7	C1orf216	1	35713408	1_22	0	0.059213861134054	20.409377349297	3.80331336881292e-06	2.65501427806703	2
ENSG00000092853.13	CLSPN	1	35773633	1_22	0	0.0601278107052099	20.5563452448107	3.88982683355967e-06	2.6963327040102	1
ENSG00000134698.10	AGO4	1	35808004	1_22	0	0.0298741596621169	13.8904596704872	1.30593418171394e-06	1.91971883092844	1
ENSG00000092847.11	AGO1	1	35870261	1_22	0	0.0599423350091359	20.5267078666737	3.87223701221329e-06	-2.65508498707691	1
ENSG00000116863.10	ADPRHL2	1	36088841	1_22	0	0.0574074722610273	20.1121763802922	3.6335945657978e-06	-2.54565431201778	1
ENSG00000054116.11	TRAPPC3	1	36136601	1_22	0	0.0117236774410193	5.06437645434399	1.86852458161414e-07	0.318008045435701	1
ENSG00000054118.13	THRAP3	1	36224998	1_22	0	0.0122632265401539	5.4876664106249	2.1178803845203e-07	0.262213459354821	1
ENSG00000142694.6	EVA1B	1	36323945	1_22	0	0.0562986811943799	19.925593682245	3.53035570386356e-06	1.96589539456964	1
ENSG00000196182.10	STK40	1	36386242	1_22	0	0.0117309776287967	5.07022678893087	1.87184794003769e-07	0.45240803183844	2
ENSG00000181817.5	LSM10	1	36397425	1_22	0	0.0449608621492461	17.7760488071423	2.51523656657727e-06	-1.82945770469925	2
ENSG00000116885.18	OSCP1	1	36415589	1_22	0	0.0127474004751531	5.85201854556623	2.34766592988147e-07	0.476134526534794	3
ENSG00000116898.11	MRPS15	1	36463302	1_22	0	0.021661339097085	10.8496476300599	7.39622149205398e-07	1.25960194942137	1
ENSG00000163873.9	GRIK3	1	37037998	1_22	0	0.0112578878652063	4.68306497668663	1.65918982524258e-07	-0.0776065068839246	2
ENSG00000183317.16	EPHA10	1	37756521	1_23	0	0.0241234689095508	8.60914642007611	6.53595158526648e-07	2.03291849614795	2
ENSG00000163874.10	ZC3H12A	1	37474837	1_23	0	0.0229401634144111	5.36529394650492	3.87345933958891e-07	0.804265627085124	1
ENSG00000163875.15	MEAF6	1	37515379	1_23	0	0.0227923181010685	5.16351243492003	3.70375881768664e-07	0.691089312682014	1
ENSG00000163877.10	SNIP1	1	37554146	1_23	0	0.133509190749369	21.3243928119276	8.95976896448862e-06	2.0313413415301	1
ENSG00000163879.10	DNALI1	1	37557547	1_23	0	0.0753145694237646	17.3901390636582	4.12183901948931e-06	2.36054496740042	2
ENSG00000169218.13	RSPO1	1	37635248	1_23	0	0.0253931228098026	6.97951562339467	5.57763859393735e-07	-1.11833398474035	1
ENSG00000116922.14	C1orf109	1	37460892	1_23	0	0.0383261608979992	9.76815682283866	1.17819429517489e-06	-1.09903035955486	1
ENSG00000134690.10	CDCA8	1	37691932	1_23	0	0.0286805163900352	7.39104196481961	6.67116386297094e-07	1.12857482031515	1
ENSG00000185090.14	MANEAL	1	37792972	1_23	0	0.0228490468470505	10.2469183249649	7.36835151862835e-07	2.59737664373867	1
ENSG00000196449.3	YRDC	1	37783821	1_23	0	0.022634113767846	4.95935893246075	3.53262883529082e-07	-0.479193525046757	2
ENSG00000197982.13	C1orf122	1	37806635	1_23	0	0.0232364918870764	9.99846908223061	7.31161041914298e-07	-2.48329956870374	2
ENSG00000188786.9	MTF1	1	37859751	1_23	0	0.0338897335821751	7.92358974186303	8.45082502080835e-07	0.308237355273019	1
ENSG00000183431.11	SF3A3	1	37990434	1_23	1	0.314863186297337	25.9502219323214	2.57141359754205e-05	4.53567589814181	1
ENSG00000183386.9	FHL3	1	37987358	1_23	1	0.428323070221511	24.5386162581547	3.30773348397827e-05	4.63484738078029	1
ENSG00000185668.7	POU3F1	1	38047752	1_23	0	0.0465692363286954	12.0840073344813	1.77100207505538e-06	1.53403688259182	1
ENSG00000116954.7	RRAGC	1	38859391	1_25	0	0.0864591623294229	27.4303886207521	7.46366189731919e-06	-2.83401862981605	1
ENSG00000214114.8	MYCBP	1	38875190	1_25	0	0.0248683194787557	15.8828826259037	1.24303895272617e-06	1.84826104381169	1
ENSG00000174574.15	AKIRIN1	1	38991334	1_25	0	0.0123286671081	9.36246856174741	3.63258238158562e-07	1.18752039648279	3
ENSG00000168653.10	NDUFS5	1	39026255	1_25	0	0.0107216780130227	8.08085924883482	2.7266492612072e-07	0.968721638780367	2
ENSG00000183682.7	BMP8A	1	39491596	1_25	0	0.0222798534024533	14.8598421984077	1.04192270046675e-06	-1.65344194655084	3
ENSG00000090621.13	PABPC4	1	39570256	1_25	0	0.00745433818207819	4.69574957943283	1.10159763160948e-07	-0.0887582056263636	2
ENSG00000116983.12	HPCAL4	1	39683115	1_25	0	0.012652244777637	9.62193436483026	3.83123639098767e-07	1.17463050889477	3
ENSG00000084072.16	PPIE	1	39739151	1_25	0	0.00877700675292392	6.19462041017132	1.71107917357056e-07	-0.659292295974517	1
ENSG00000198754.5	OXCT2	1	39791235	1_25	0	0.0140176429769665	10.6531733461606	4.6996223663027e-07	1.2125529379712	1
ENSG00000116985.11	BMP8B	1	39757456	1_25	0	0.0120509050991214	9.22130090668928	3.4972029342496e-07	1.04467716515759	2
ENSG00000043514.15	TRIT1	1	39882380	1_25	0	0.00775152711003357	5.06979568791125	1.23676361956656e-07	0.342523105814638	2
ENSG00000116990.10	MYCL	1	39919296	1_25	0	0.00744989053494394	4.6956448240611	1.10091580059516e-07	-0.0200821503073697	1
ENSG00000168389.17	MFSD2A	1	39954009	1_25	0	0.080796775527217	27.0880658709302	6.88780747886735e-06	2.63909713544435	2
ENSG00000131236.16	CAP1	1	40040567	1_25	0	0.00789695193624707	5.21109697950667	1.29508306369979e-07	-0.381812738682362	1
ENSG00000131238.16	PPT1	1	40097347	1_25	0	0.0140465057306078	10.5950299644991	4.68359640200589e-07	1.22222860491705	2
ENSG00000084073.8	ZMPSTE24	1	40245884	1_25	0	0.0175093726565365	12.6402976445774	6.96525242635643e-07	-1.39790611286198	2
ENSG00000049089.13	COL9A2	1	40316672	1_25	0	0.0144488215570995	10.6927914294415	4.86219639442094e-07	-1.10108050308473	1
ENSG00000187815.9	ZFP69	1	40444731	1_25	0	0.0109824549269527	8.30678936012631	2.87105558813665e-07	0.935331767137755	2
ENSG00000164002.11	EXO5	1	40508257	1_25	0	0.00974599913959562	7.18583360426293	2.20400461125348e-07	0.755476097269096	3
ENSG00000117016.9	RIMS3	1	40666503	1_25	0	0.0104508748682017	7.74103035170584	2.54601168062807e-07	-0.824315367237721	4
ENSG00000117013.14	KCNQ4	1	40798961	1_25	0	0.0358916996935762	19.4149420273023	2.19300235028395e-06	-2.01540220419852	1
ENSG00000179862.6	CITED4	1	40862378	1_25	0	0.00758147442438073	4.82634717059348	1.15154577556968e-07	0.0582967841412171	2
ENSG00000171793.13	CTPS1	1	40978931	1_25	0	0.0123764503593883	10.4034076280826	4.05210502707899e-07	1.71671966527156	3
ENSG00000171790.15	SLFNL1	1	41023050	1_25	0	0.29022208499806	27.951575963761	2.55297011373087e-05	4.17789118040397	2
ENSG00000010803.16	SCMH1	1	41242427	1_25	0	0.0100687075531978	9.13237265845689	2.89378543039024e-07	1.8887378155055	1
ENSG00000204060.6	FOXO6	1	41376678	1_25	0	0.00748116186540615	4.72222884771304	1.11179586646373e-07	-0.0657796504722625	1
ENSG00000188800.5	TMCO2	1	40248338	1_25	0	0.014734022322377	11.1039880490173	5.14883865448203e-07	1.26792127567832	1
ENSG00000186973.10	FAM183A	1	43145334	1_26	0	0.00868039879761162	6.15353719550106	1.68102232774051e-07	0.758702942705698	2
ENSG00000127124.14	HIVEP3	1	42035651	1_26	0	0.0139215207642832	16.2512874721834	7.12005626964056e-07	3.23383380938482	1
ENSG00000198815.8	FOXJ3	1	42334969	1_26	0	0.00792855918131918	5.45235653029423	1.36046537346784e-07	0.407109436608104	2
ENSG00000177181.14	RIMKLA	1	42425326	1_26	0	0.0333027035212592	21.0758037346913	2.20888247905194e-06	-2.64867550870433	1
ENSG00000066185.12	ZMYND12	1	42452404	1_26	0	0.0255785097045246	16.4338275607053	1.32288757260014e-06	-1.86461546487701	3
ENSG00000186409.14	CCDC30	1	42461691	1_26	0	0.0661145038977464	32.2751645039495	6.71543549222598e-06	3.57756423991313	2
ENSG00000171960.10	PPIH	1	42659030	1_26	0	0.0161691260556759	12.8052085465244	6.51601651459844e-07	1.39468767378705	1
ENSG00000164007.10	CLDN19	1	42740306	1_26	0	0.00936756039801701	6.7771420094317	1.99793825095167e-07	-1.02136147005733	1
ENSG00000117385.15	P3H1	1	42766833	1_26	0	0.0126206060312323	10.6313574503759	4.22258017077363e-07	1.35780334263798	2
ENSG00000274386.5	TMEM269	1	42785273	1_26	0	0.00868321982335318	5.84791625113554	1.59805202506245e-07	-0.0837169882902026	1
ENSG00000177868.11	SVBP	1	42816759	1_26	0	0.00783737684918251	4.90264020659371	1.20923226316675e-07	-0.173880359572893	2
ENSG00000164010.13	ERMAP	1	42816309	1_26	0	0.0251832133360101	19.2290402997894	1.5239745970667e-06	2.20858766115472	1
ENSG00000164011.17	ZNF691	1	42845892	1_26	0	0.00768648474090439	4.91825720171159	1.18972881325803e-07	-0.237410285397079	2
ENSG00000117394.20	SLC2A1	1	42960373	1_26	0	0.00796757411360194	5.09575409642801	1.27774311033003e-07	0.105376838345312	1
ENSG00000243710.7	CFAP57	1	43172514	1_26	0	0.0112494795926761	8.31865993664684	2.9450642697093e-07	-0.945503304940152	3
ENSG00000179178.10	TMEM125	1	43269525	1_26	0	0.0127965153051941	9.34275460503679	3.76249244056805e-07	0.977363936689793	1
ENSG00000117395.12	EBNA1BP2	1	43271335	1_26	0	0.0315359489937553	18.0675481572041	1.79313958951833e-06	-1.8301346056496	1
ENSG00000253313.5	C1orf210	1	43294399	1_27	1	0.199679583018955	39.325306279106	2.47123899617458e-05	5.85153931143991	1
ENSG00000066056.13	TIE1	1	43300755	1_27	0	0.02499953142449	29.7449819535905	2.34020849798798e-06	5.04152756572988	2
ENSG00000117400.16	MPL	1	43337551	1_27	1	0.0844640114973415	34.8730756480256	9.26981206367975e-06	-5.67032613904684	2
ENSG00000117399.13	CDC20	1	43359194	1_27	0	0.0706231863689458	16.3724410529278	3.63889661749498e-06	1.19829882255093	1
ENSG00000159479.16	MED8	1	43389819	1_27	0	0.0306212803162281	31.0903711806382	2.99611325446069e-06	5.37891316681752	4
ENSG00000198198.15	SZT2	1	43390239	1_27	1	0.108650886182831	35.6916843269603	1.22041992594337e-05	-5.72061917047134	1
ENSG00000142949.16	PTPRF	1	43524184	1_27	0	0.0462828872980856	12.8128588137606	1.86627422611065e-06	-1.0187987309012	1
ENSG00000066135.12	KDM4A	1	43644985	1_27	0	0.0178945239992191	5.20877410318792	2.93335514882605e-07	0.17253988547284	1
ENSG00000126091.19	ST3GAL3	1	43705540	1_27	0	0.0169473376907128	7.47934592941838	3.98909222768278e-07	1.37935593416921	2
ENSG00000117407.16	ARTN	1	43934860	1_27	0	0.0447334860682607	15.3893065226243	2.16651034740714e-06	-2.10403406524812	2
ENSG00000117408.10	IPO13	1	43947230	1_27	0	0.0345985764925731	13.0325351867111	1.41904481312454e-06	1.90076350222772	1
ENSG00000117410.13	ATP6V0B	1	43974045	1_27	0	0.0243165776837191	8.08857165397604	6.18989472907459e-07	-0.976929708247299	2
ENSG00000117411.16	B4GALT2	1	43982438	1_27	0	0.017012688497216	4.83960702991586	2.59114682581164e-07	-0.336662117170602	1
ENSG00000159214.12	CCDC24	1	43991070	1_27	0	0.0674934611650537	19.1038483659687	4.05780839200005e-06	2.26446430526921	2
ENSG00000196517.11	SLC6A9	1	44030807	1_27	0	0.0175864728235882	5.0944929538636	2.81960768025214e-07	0.338961636883475	2
ENSG00000117419.14	ERI3	1	44354576	1_27	0	0.0229847885852971	7.23825822044505	5.2358061557909e-07	-0.617603300572419	1
ENSG00000187147.17	RNF220	1	44620123	1_28	0	0.0183704723144354	4.84585695459903	2.80155972935591e-07	0.16414587648362	1
ENSG00000198520.10	C1orf228	1	44674693	1_28	0	0.0810264983959677	19.0193114803737	4.84987824278187e-06	2.00758385707586	1
ENSG00000142945.12	KIF2C	1	44739744	1_28	0	0.0194784571756207	5.29555850221947	3.24620018965854e-07	0.14741153239903	3
ENSG00000222009.8	BTBD19	1	44808328	1_28	0	0.0186458718673249	5.32754957427244	3.12621734828532e-07	0.728191706630379	1
ENSG00000117425.13	PTCH2	1	44842737	1_28	0	0.0186211216100805	5.08101669989426	2.97759366905156e-07	-0.608118999366306	1
ENSG00000070785.16	EIF2B3	1	45085253	1_28	0	0.0264253745116703	8.38170835420886	6.97047975186984e-07	1.01001440256773	1
ENSG00000126107.14	HECTD3	1	45010991	1_28	0	0.0200776999626284	6.99881137744244	4.42229003982072e-07	-1.71633315113561	1
ENSG00000126088.13	UROD	1	45012003	1_28	0	0.020086709714796	7.00474458046547	4.4280251708586e-07	-1.71756383590463	1
ENSG00000132781.17	MUTYH	1	45384647	1_28	0	0.0457227428228361	17.2505151981327	2.48223742255218e-06	-3.47024966755484	1
ENSG00000070759.16	TESK2	1	45491131	1_28	0	0.0214205346902185	6.55054583860173	4.41587499687289e-07	1.04968783625964	2
ENSG00000280670.2	CCDC163	1	45499635	1_28	0	0.0435323108430195	15.8144635090551	2.16658213993144e-06	3.37944172263995	2
ENSG00000117450.13	PRDX1	1	45526056	1_28	0	0.0759659855702829	22.1840483635992	5.30357791838855e-06	3.40275095866774	2
ENSG00000117448.13	AKR1A1	1	45551015	1_28	0	0.170591275347429	22.5860376104412	1.21256725674898e-05	4.23526859603909	1
ENSG00000132780.16	NASP	1	45583288	1_28	0	0.0233102571705507	6.77705902331738	4.97161290474799e-07	0.300461683783086	1
ENSG00000159588.14	CCDC17	1	45624129	1_28	0	0.018780039449857	7.24184996824	4.28011065457848e-07	-2.18320641969462	1
ENSG00000159592.10	GPBP1L1	1	45688394	1_28	0	0.0306022822746305	10.5811489631379	1.01905029475588e-06	-1.47719735759888	1
ENSG00000159596.6	TMEM69	1	45687531	1_28	0	0.131628937797083	19.8359467404233	8.21699994222395e-06	-4.18042017315392	1
ENSG00000197429.10	IPP	1	45750903	1_28	0	0.115617770002562	19.2454795401408	7.00264804553526e-06	4.13436275360386	1
ENSG00000086015.20	MAST2	1	45787045	1_28	0	0.0181681716164612	4.74578335078841	2.7134892518007e-07	0.228368210572924	2
ENSG00000117461.14	PIK3R3	1	46132601	1_28	0	0.0186714372310415	6.90156420697203	4.05540521555924e-07	-2.03833875302466	1
ENSG00000117472.9	TSPAN1	1	46174934	1_28	0	0.0194713022211463	5.51453780486338	3.37919372245295e-07	-0.735390405991102	1
ENSG00000085999.11	RAD54L	1	46256717	1_28	0	0.0257098275601878	8.31647479021179	6.72895172885295e-07	1.53308929428727	1
ENSG00000173660.11	UQCRH	1	46312451	1_28	0	0.0275290066074044	8.69428121220797	7.53239691514521e-07	-1.05486918604619	1
ENSG00000117480.15	FAAH	1	46392904	1_28	0	0.0404300728194214	12.9328410873877	1.64553619128348e-06	-2.17833047320778	2
ENSG00000250719.1	RP11-322N21.2	1	46175830	1_28	0	0.0246238091616634	8.65351758711129	6.70589719223444e-07	1.59185281033706	1
ENSG00000079277.19	MKNK1	1	46616841	1_29	0	0.0292433185305124	8.98334472404336	8.26749029861459e-07	1.34998020159675	1
ENSG00000142961.14	MOB3C	1	46617353	1_29	0	0.0241338821302054	7.16596514293218	5.44265557974678e-07	-1.13165599490559	2
ENSG00000186118.8	TEX38	1	46668649	1_29	0	0.0217701459419378	6.19194028862018	4.24225796518772e-07	0.988829520316366	1
ENSG00000123472.12	ATPAF1	1	46664922	1_29	0	0.164287612118538	25.6910249732701	1.32829709326595e-05	-2.76168732156765	1
ENSG00000159658.10	EFCAB14	1	46718897	1_29	0	0.0214581420272587	6.0556067589348	4.08939210503883e-07	0.962161059138862	1
ENSG00000142973.13	CYP4B1	1	46760214	1_29	0	0.0255146203272583	7.69209811848879	6.17650644880188e-07	-0.848874810962909	2
ENSG00000187048.12	CYP4A11	1	46949067	1_29	0	0.0293982139710509	9.03342098547256	8.35761132893697e-07	-1.30364278681868	1
ENSG00000186377.7	CYP4X1	1	47020720	1_29	0	0.0466200631243753	13.4167169333009	1.96846677100009e-06	1.67454616857539	2
ENSG00000186160.4	CYP4Z1	1	47051919	1_29	0	0.0607999336621019	15.9583594219979	3.05351685333135e-06	1.8530665534665	1
ENSG00000162365.11	CYP4A22	1	47137271	1_29	0	0.0203859856201145	5.57167553931417	3.57459221361186e-07	-0.286778366614991	1
ENSG00000162366.7	PDZK1IP1	1	47191326	1_29	0	0.0186993649448503	4.75676137480487	2.79928551341743e-07	0.295842736396986	1
ENSG00000162367.11	TAL1	1	47231647	1_29	0	0.0210088258611404	5.85578445914337	3.87164775211375e-07	0.479644789225897	1
ENSG00000123473.15	STIL	1	47314279	1_29	0	0.0581207571575409	15.5259504785149	2.83986982823747e-06	-2.21925218580589	1
ENSG00000162368.13	CMPK1	1	47335377	1_29	0	0.0694505846588487	17.237970791364	3.76765406507042e-06	-2.36873889297844	1
ENSG00000186790.5	FOXE3	1	47418557	1_29	0	0.0245576026934587	7.33056072872038	5.66542035336097e-07	1.14879581827082	1
ENSG00000282881.1	RP11-49P4.7	1	46534086	1_29	0	0.0383256947251284	11.5504397522978	1.39314887582077e-06	1.63658067217467	1
ENSG00000162456.9	KNCN	1	46550840	1_29	0	0.0186512924774515	4.73248085212084	2.7778370851931e-07	-0.285538472656215	1
ENSG00000269113.3	TRABD2B	1	47997103	1_30	0	0.0192115592417607	7.50224705947676	4.53589455457564e-07	-0.860567523963323	1
ENSG00000117834.12	SLC5A9	1	48220424	1_30	0	0.0241693792164404	9.14080679412167	6.95278818681563e-07	1.03988061218038	1
ENSG00000132122.11	SPATA6	1	48472491	1_30	0	0.0146520354820344	4.81230399695281	2.21901373117848e-07	0.303652923745582	1
ENSG00000162373.12	BEND5	1	48777294	1_31	0	0.0180638669438482	5.5540730573171	3.15741223411155e-07	0.485172292236009	1
ENSG00000185104.19	FAF1	1	50955656	1_32	0	0.0798822823110386	18.5002757749546	4.65090684078561e-06	2.07483605341817	1
ENSG00000123091.4	RNF11	1	51235789	1_32	0	0.027471155312376	8.30193441211237	7.17736770043171e-07	1.2146337736477	2
ENSG00000142700.11	DMRTA2	1	50472176	1_32	0	0.112275227308758	21.8182731050665	7.70927060668285e-06	2.56452755619064	1
ENSG00000085831.15	TTC39A	1	51344853	1_33	0	0.0190020741061659	6.23154469326309	3.72653921137956e-07	0.61327179958507	2
ENSG00000085832.16	EPS15	1	51534159	1_33	0	0.0178595042137935	5.6466471539828	3.17372302600002e-07	-0.477989165249992	1
ENSG00000117859.18	OSBPL9	1	51577175	1_33	0	0.0258285495646048	9.13105369248776	7.42215276199474e-07	-1.0934564898632	1
ENSG00000078618.21	NRDC	1	51878742	1_33	0	0.0228390189519575	7.96805458904728	5.72715212930389e-07	-0.849055914981724	1
ENSG00000198841.3	KTI12	1	52034079	1_33	0	0.0534444738992406	16.0455151093316	2.69876732774581e-06	-1.91095635425886	2
ENSG00000157077.14	ZFYVE9	1	52142437	1_33	0	0.0265868899960172	9.40487534767513	7.86918138858654e-07	-1.06621646469448	1
ENSG00000154222.14	CC2D1B	1	52352516	1_33	0	0.0310429385425779	10.8726310178975	1.06220037036424e-06	-1.28076041229713	1
ENSG00000134744.13	ZCCHC11	1	52538149	1_33	0	0.0313189298257748	10.9565209134034	1.07991247827412e-06	-1.50122738737554	2
ENSG00000116157.5	GPX7	1	52601411	1_33	0	0.0186898062969894	6.07523766505138	3.57336226036445e-07	-0.683832553721379	2
ENSG00000182183.14	FAM159A	1	52632940	1_33	0	0.0835325849364916	20.345800626856	5.34859456989927e-06	2.04874360210319	1
ENSG00000162377.5	COA7	1	52698548	1_33	0	0.0235442411323751	8.2554701879004	6.11695779644193e-07	-1.00157660480205	1
ENSG00000121310.16	ECHDC2	1	52926925	1_33	0	0.0176506775446034	5.53575492366971	3.07501479520776e-07	-0.539563127478307	2
ENSG00000116171.17	SCP2	1	52982480	1_33	0	0.0961040345475814	21.7091047588511	6.56587345475333e-06	-2.23412834690918	1
ENSG00000174348.13	PODN	1	53061947	1_33	0	0.0225136598069468	7.83245365964809	5.5494878788935e-07	0.849544972148023	2
ENSG00000162383.11	SLC1A7	1	53088633	1_33	0	0.0162685825128064	4.76713149710126	2.44070797251931e-07	0.0420901733916261	3
ENSG00000157184.6	CPT2	1	53124958	1_33	0	0.0537721480572322	16.1031308299123	2.72506383923105e-06	2.33784406073339	2
ENSG00000162384.13	C1orf123	1	53220711	1_33	0	0.0181223871732487	5.78450116621652	3.29906058580803e-07	-1.06139749376484	1
ENSG00000162385.10	MAGOH	1	53235909	1_33	0	0.104899375694546	22.5617426107173	7.44825467010732e-06	-2.86263852588064	1
ENSG00000174332.5	GLIS1	1	53732532	1_33	0	0.128242149301878	24.5422283203103	9.90498344144845e-06	2.52579940972751	1
ENSG00000143006.7	DMRTB1	1	53458477	1_33	0	0.0167726145452946	5.0546979795328	2.66811750138733e-07	0.352436961678861	1
ENSG00000203985.10	LDLRAD1	1	54017968	1_34	0	0.0130464788662086	7.43579025525861	3.05301838588315e-07	-0.907068093241987	2
ENSG00000162398.11	LEXM	1	54805822	1_34	0	0.0105186780964704	5.71874007979972	1.89308666505525e-07	0.612335370659058	2
ENSG00000058799.14	YIPF1	1	53887453	1_34	0	0.013255059286264	7.86566204478354	3.2811488361853e-07	-0.885770023316823	1
ENSG00000081870.11	HSPB11	1	53945680	1_34	0	0.0267499385097874	14.2767488443106	1.20187992505204e-06	1.44383321860141	1
ENSG00000116212.14	LRRC42	1	53945680	1_34	0	0.00970026117174394	4.88966048611171	1.49269509609446e-07	0.0440077798123059	2
ENSG00000116209.11	TMEM59	1	54056634	1_34	0	0.0108375060531496	5.92871462572064	2.02208251174317e-07	-0.512686781499864	2
ENSG00000215883.10	CYB5RL	1	54154524	1_34	0	0.00950508372659087	4.70200051068287	1.40652544221359e-07	-0.0389745060571703	4
ENSG00000157216.15	SSBP3	1	54413433	1_34	0	0.594551961003594	24.0491716202005	4.49985905678675e-05	4.02632581341644	2
ENSG00000162390.17	ACOT11	1	54542139	1_34	0	0.0460972303913877	19.883121137795	2.88448553279835e-06	2.04773275984038	1
ENSG00000162391.11	FAM151A	1	54623490	1_34	0	0.0126415548326596	7.35744213663037	2.92709165575675e-07	-0.774155994376679	2
ENSG00000243725.6	TTC4	1	54710442	1_34	0	0.00962424728539424	4.82689054724984	1.46198594655817e-07	-0.234137061199061	1
ENSG00000162396.5	PARS2	1	54764162	1_34	0	0.0103743958977629	5.40294036151277	1.76401374403896e-07	-0.121751565472652	1
ENSG00000143001.4	TMEM61	1	54980319	1_34	0	0.00950562459555993	4.69682669511934	1.40505772875271e-07	0.0183643078031669	1
ENSG00000162402.13	USP24	1	55237599	1_34	0	0.0242076823743158	13.3871255668645	1.01988105146666e-06	-1.60883574534322	1
ENSG00000162407.8	PLPP3	1	56647258	1_36	0	0.0266528443574652	7.93066819487564	6.65215434105377e-07	0.909698830166789	1
ENSG00000162409.10	PRKAA2	1	56645496	1_36	0	0.0275580975659517	8.24683005906904	7.15229225682911e-07	0.993063480886309	1
ENSG00000187889.12	C1orf168	1	56819948	1_36	0	0.0308556959800322	9.31761755461737	9.04792935804064e-07	1.16389484103264	1
ENSG00000021852.12	C8B	1	56920602	1_36	0	0.0198768636709201	5.15855961921456	3.22689836444046e-07	0.283546778510483	1
ENSG00000173406.15	DAB1	1	58546759	1_37	0	0.0136536348118504	6.05863569229493	2.60334721830842e-07	0.702845956536307	2
ENSG00000162600.11	OMA1	1	58546315	1_37	0	0.0143150434231826	6.48562717739792	2.92182111542339e-07	-0.794821385583595	1
ENSG00000184292.6	TACSTD2	1	58577781	1_37	0	0.012237898858006	5.08399791931608	1.95803836713002e-07	0.445007139113402	1
ENSG00000162601.9	MYSM1	1	58703297	1_37	0	0.0117006855199037	4.71265035041722	1.7353436845955e-07	0.236426128082302	1
ENSG00000162598.13	C1orf87	1	60008703	1_38	0	0.0181258460845444	5.96501419017913	3.40266146463334e-07	-0.583724369625182	1
ENSG00000134709.10	HOOK1	1	59813868	1_38	0	0.0164545986035408	5.05304168270456	2.6166711549143e-07	0.304761602087565	2
ENSG00000134716.9	CYP2J2	1	59926822	1_38	0	0.029548605436328	10.5838246644576	9.84211871502276e-07	1.28751579208408	1
ENSG00000162599.15	NFIA	1	60864880	1_38	0	0.0749100768232477	19.4701988992435	4.59007312356805e-06	-2.05048075699597	1
ENSG00000162604.12	TM2D1	1	61723869	1_39	0	0.0216673218827034	4.98506359563099	3.39926413301747e-07	-0.268908070291289	2
ENSG00000132849.19	PATJ	1	61741582	1_39	0	0.0219528706436684	5.10872606615315	3.52949773989303e-07	-0.293058141036023	1
ENSG00000240563.1	L1TD1	1	62194418	1_39	0	0.0222422660245133	5.23243776485482	3.66262179933567e-07	0.354550276100169	2
ENSG00000162607.12	USP1	1	62437203	1_39	0	0.0326244345428666	8.85847979998965	9.09517722464763e-07	-0.88033031319945	1
ENSG00000116641.17	DOCK7	1	62669456	1_39	0	0.0430367831379922	11.4919047078485	1.5564701333552e-06	1.51492610223415	1
ENSG00000125703.14	ATG4C	1	62776025	1_39	0	0.0272884554877988	7.16596207167487	6.1540700359446e-07	-0.950907214276148	1
ENSG00000187140.5	FOXD3	1	63322827	1_40	0	0.0227058375236675	5.01715731729124	3.58512430613287e-07	-0.326134327994634	1
ENSG00000088035.15	ALG6	1	63367765	1_40	0	0.1305797756082	21.8255973675204	8.96914470554496e-06	-2.03686302388412	2
ENSG00000203965.12	EFCAB7	1	63523814	1_40	0	0.0448833386027494	11.4822211774622	1.62188492047211e-06	1.55535753938686	1
ENSG00000142856.16	ITGB3BP	1	63592409	1_40	0	0.0266730102791001	6.5398836906608	5.4897305747564e-07	0.705731892416691	3
ENSG00000079739.15	PGM1	1	63592459	1_40	0	0.0921019488751387	18.3990820718211	5.33302906124973e-06	2.06420267969177	2
ENSG00000185483.11	ROR1	1	64036423	1_40	0	0.0471229305532003	11.946800563291	1.77171098798724e-06	-1.36101499423303	1
ENSG00000177414.13	UBE2U	1	64202883	1_40	0	0.0230317854232135	5.15183934521122	3.73421131862301e-07	0.328154835189814	1
ENSG00000162437.14	RAVER2	1	64745107	1_41	0	0.205346434016277	26.971804589483	1.74303514399006e-05	-2.61916817652411	1
ENSG00000162434.11	JAK1	1	64965276	1_41	0	0.0589876658498397	14.6792286892044	2.72504338844568e-06	1.79036424486918	2
ENSG00000162433.14	AK4	1	65147680	1_41	0	0.0246835758496671	6.39018533968424	4.96398548957768e-07	-0.643050412577813	1
ENSG00000116675.15	DNAJC6	1	65248435	1_41	0	0.02313395017836	5.77726512905289	4.20611427905506e-07	-0.598363791861895	1
ENSG00000213625.8	LEPROT	1	65430244	1_41	0	0.0859515223301323	18.3106703126347	4.95298245893399e-06	-2.3224406061338	1
ENSG00000116678.19	LEPR	1	65428386	1_41	0	0.0207510505093448	4.75048921913643	3.10232575295348e-07	0.0729037503077119	2
ENSG00000184588.17	PDE4B	1	65792155	1_41	0	0.0268593906600544	7.18938766168742	6.07710907846439e-07	-0.959398734792197	1
ENSG00000162594.15	IL23R	1	67138932	1_42	0	0.018321160559585	9.02452980620844	5.20339191809719e-07	-1.07443031464376	1
ENSG00000118473.21	SGIP1	1	66532935	1_42	0	0.311051942465102	27.165371709202	2.65924005297614e-05	-4.20495023794387	2
ENSG00000152760.9	TCTEX1D1	1	66752321	1_42	0	0.0159597103793455	7.60145116297281	3.81795222164898e-07	1.27867291892047	2
ENSG00000152763.16	WDR78	1	66924785	1_42	0	0.0265202053897278	12.2960164859347	1.0262432028628e-06	1.78624734241178	1
ENSG00000198160.14	MIER1	1	66920571	1_42	0	0.0251349061699174	11.5717772382565	9.15348147002911e-07	1.41286308727035	3
ENSG00000116704.7	SLC35D1	1	67054400	1_42	0	0.0138500506363646	6.27584975766947	2.73547577465394e-07	0.779784512858872	3
ENSG00000142864.14	SERBP1	1	67407261	1_42	0	0.0117094957753128	4.81588434376547	1.77469291897873e-07	0.0941319907757186	1
ENSG00000172380.5	GNG12	1	67815719	1_42	0	0.0185690644668323	9.07263891160165	5.30191333024359e-07	1.21792658979743	3
ENSG00000172410.4	INSL5	1	66801397	1_42	0	0.0412269470041137	15.3602805831051	1.99291739385811e-06	0.816482188669466	1
ENSG00000203963.11	C1orf141	1	67135003	1_42	0	0.015870447472993	7.47115290736414	3.73151997391131e-07	0.878595225072183	1
ENSG00000162595.5	DIRAS3	1	68051049	1_43	0	0.0490610255538737	13.4675286320844	2.07937828120564e-06	-1.46339237284645	1
ENSG00000116729.13	WLS	1	68195210	1_43	0	0.0210213972407908	5.42496412723615	3.58895012920911e-07	0.498663342877691	3
ENSG00000066557.5	LRRC40	1	70204629	1_44	0	0.0328326960909414	6.76153197423445	6.98651549372227e-07	0.974036215643715	1
ENSG00000118454.12	ANKRD13C	1	70466000	1_44	0	0.0271882063210451	4.97385401888555	4.25581327933621e-07	-0.362650763111923	1
ENSG00000116761.11	CTH	1	70411075	1_44	0	0.0404853042229488	8.752593598045	1.11517530717689e-06	-1.16275623333064	3
ENSG00000050628.20	PTGER3	1	71045832	1_45	0	0.0184527637350561	6.65581343210315	3.86519611797844e-07	0.934280062605969	3
ENSG00000132485.13	ZRANB2	1	71080715	1_45	0	0.0161322459582592	5.38879966276595	2.73587245414769e-07	0.492441155315171	2
ENSG00000172260.14	NEGR1	1	72282986	1_46	0	0.0172904954629333	5.69187262755848	3.09721664691535e-07	0.77917471956006	1
ENSG00000178965.13	ERICH3	1	74650165	1_47	0	0.0563769711218805	16.7716016322118	2.97567332240314e-06	-1.84176348026314	1
ENSG00000162620.15	LRRIQ3	1	74196897	1_47	0	0.0306424502438948	10.9639540281017	1.05730349824851e-06	-1.41733754661516	2
ENSG00000254685.6	FPGT	1	74198130	1_47	0	0.0221765628618996	7.90437387768394	5.51658969461958e-07	-1.0035422387598	1
ENSG00000116783.14	TNNI3K	1	74234228	1_47	0	0.0188230574010735	6.35668402480266	3.76556166969881e-07	-0.689491855020729	3
ENSG00000116791.13	CRYZ	1	74703302	1_47	0	0.0163518028574025	5.02965759307276	2.5882906085262e-07	-0.333133970000791	5
ENSG00000162623.15	TYW3	1	74733530	1_47	0	0.0158030217390803	4.70798374118208	2.34144556509555e-07	0.232987030413853	1
ENSG00000137968.16	SLC44A5	1	75606482	1_47	0	0.0180213891796778	5.94619513162759	3.37237915511264e-07	0.745033205320775	2
ENSG00000117054.13	ACADM	1	75701355	1_47	0	0.0157763402099896	4.69206053404198	2.32958651255096e-07	0.0244578375819982	2
ENSG00000137955.15	RABGGTB	1	75779738	1_47	0	0.0415049804316201	13.8465321546725	1.8086319798507e-06	2.02317998547172	3
ENSG00000057468.6	MSH4	1	75779738	1_47	0	0.0274249456115296	9.91306079319093	8.55583731745463e-07	1.63301191533596	2
ENSG00000184005.10	ST6GALNAC3	1	76074606	1_47	0	0.0170835583640409	5.44229244690136	2.92596538991856e-07	0.517345350206661	1
ENSG00000162621.6	LRRC53	1	74510050	1_47	0	0.0382810129404031	13.0771047896879	1.57544772898862e-06	1.45911595769891	1
ENSG00000154007.6	ASB17	1	75936146	1_47	0	0.0260485452881496	9.42572486700862	7.72693407705055e-07	1.56355101819547	1
ENSG00000142892.14	PIGK	1	77221177	1_48	0	0.0105798322291769	5.17566872135829	1.72327356211941e-07	0.448314861209421	1
ENSG00000154027.18	AK5	1	77532055	1_48	0	0.0110280282428092	5.56579614654088	1.93167535570823e-07	0.496123779668721	1
ENSG00000077254.14	USP33	1	77759973	1_48	0	0.0171701846658489	9.73389041259379	5.25981406689991e-07	1.34652454803691	1
ENSG00000162614.18	NEXN	1	77888397	1_48	0	0.0152100736657538	8.59166503634279	4.1126109542053e-07	-1.15116298661965	1
ENSG00000162613.16	FUBP1	1	77979050	1_48	0	0.0173500404043065	9.83214662094001	5.36855999088524e-07	1.28337834192272	2
ENSG00000137960.5	GIPC2	1	77979050	1_48	0	0.0114458860592358	5.91555516132795	2.13085501216929e-07	0.492864273326147	1
ENSG00000162616.8	DNAJB4	1	77979478	1_48	0	0.0113321435468742	5.82162243518149	2.07618035055987e-07	0.284297180258505	2
ENSG00000122420.9	PTGFR	1	78303558	1_48	0	0.0101702305166342	4.8044557301652	1.53774373517703e-07	-0.272540559138581	1
ENSG00000137959.15	IFI44L	1	78617087	1_48	0	0.0206009732149866	11.4524099385761	7.42495107509748e-07	-1.30809875124667	1
ENSG00000137965.10	IFI44	1	78649621	1_48	0	0.0111998094622369	5.71114399840609	2.01299510292698e-07	-0.523972211430907	1
ENSG00000162618.13	ADGRL4	1	79006491	1_48	0	0.0120994777074522	6.43790465996238	2.45143362210759e-07	0.700356339319397	1
ENSG00000117114.19	ADGRL2	1	81801145	1_50	0	0.0101749010583542	4.87608935823849	1.56138795331516e-07	-0.232064768102376	1
ENSG00000137941.16	TTLL7	1	83998735	1_51	0	0.0251887509683306	7.65636975117614	6.06929860784868e-07	0.971187775847584	1
ENSG00000203943.8	SAMD13	1	84298566	1_51	0	0.235198898691776	29.4512588698433	2.17995797103216e-05	3.18813906126448	2
ENSG00000137976.7	DNASE2B	1	84415988	1_52	0	0.0194858745123925	4.8426993187718	2.96972599013186e-07	0.28227128068887	1
ENSG00000117133.10	RPF1	1	84479306	1_52	0	0.038472485019638	11.2840250753021	1.36622823212542e-06	-1.46674756832846	2
ENSG00000174021.10	GNG5	1	84506136	1_52	0	0.0520149766866348	14.1601478164959	2.31795589844451e-06	1.62886647307657	2
ENSG00000122432.17	SPATA1	1	84504374	1_52	0	0.0306527299468398	9.1266724963846	8.80421418282468e-07	-1.05621540420952	1
ENSG00000117155.16	SSX2IP	1	84688981	1_52	0	0.0700322868636157	17.0155687192965	3.75019414294498e-06	-2.01521769421267	2
ENSG00000153898.12	MCOLN2	1	84997525	1_52	0	0.0193818410865581	4.79218860509725	2.92306117313423e-07	0.192873219217217	1
ENSG00000162643.12	WDR63	1	84999492	1_52	0	0.0193194492285262	4.76176570561287	2.8951544524294e-07	-0.0697614361412802	2
ENSG00000055732.12	MCOLN3	1	85047715	1_52	0	0.0209852990587447	5.54243707591927	3.66036932823632e-07	0.488824947612342	3
ENSG00000162642.13	C1orf52	1	85265637	1_52	0	0.0353852462271781	10.4890197388033	1.16806254567774e-06	-1.32953047131661	1
ENSG00000153904.18	DDAH1	1	85623827	1_52	0	0.0240108774194735	6.81491607914712	5.14964767085231e-07	0.969648946702581	1
ENSG00000117174.10	ZNHIT6	1	85707615	1_52	0	0.0211729794310108	5.62646742279294	3.74909769859852e-07	0.361831492729932	2
ENSG00000171502.14	COL24A1	1	86156862	1_53	0	0.0223590115406788	6.06494209031756	4.26764447311313e-07	0.722257611291545	1
ENSG00000122417.15	ODF2L	1	86398245	1_53	0	0.0192884969248438	4.68927155524873	2.84651019257579e-07	-0.0506403390304034	1
ENSG00000137975.7	CLCA2	1	86424561	1_53	0	0.0198253181561278	4.954921286317	3.0914761400267e-07	-0.227781354466518	1
ENSG00000016602.9	CLCA4	1	86522939	1_53	0	0.0233902124887168	6.50443226699418	4.78798230214127e-07	0.728759046018034	3
ENSG00000016490.15	CLCA1	1	86419921	1_53	0	0.0319199824235622	9.42270604645384	9.4655806499745e-07	-1.12672790356895	2
ENSG00000065243.19	PKN2	1	88684130	1_54	0	0.0117432747724942	4.71387556990028	1.74211295721491e-07	0.211113074925596	1
ENSG00000137944.17	KYAT3	1	88972915	1_54	0	0.0140152007817219	24.3219619164835	1.07277069577381e-06	-4.69251879638176	1
ENSG00000213516.9	RBMXL1	1	88993078	1_54	0	0.0139352334030786	8.50984962796029	3.73202983410841e-07	1.40825594255151	1
ENSG00000117226.11	GBP3	1	89015900	1_54	0	0.0161432665041756	10.5341532987442	5.35180183719066e-07	1.6942963542043	2
ENSG00000117228.9	GBP1	1	89058974	1_54	0	0.0142711316380747	8.51370489188306	3.82371907953271e-07	-1.4457725864279	2
ENSG00000162654.8	GBP4	1	89198593	1_54	0	0.0275128494533804	15.0637278736252	1.30429853658409e-06	2.03282758109596	1
ENSG00000154451.14	GBP5	1	89272549	1_54	0	0.0122087493875707	5.10731899206253	1.96233493886691e-07	0.371592607858923	2
ENSG00000197147.13	LRRC8B	1	89504604	1_54	0	0.091443062909212	21.8085589712393	6.2760545263515e-06	-1.63688805339492	2
ENSG00000171488.14	LRRC8C	1	89633477	1_55	0	0.0512110198767411	13.8001014036365	2.22410187529558e-06	1.84778301619751	1
ENSG00000171492.14	LRRC8D	1	89840572	1_55	0	0.120043895503903	22.0525553572	8.33120794984092e-06	2.03081846343794	2
ENSG00000122482.20	ZNF644	1	91022402	1_55	0	0.0284910691125598	8.22268881639419	7.37278509032017e-07	-1.18049661768438	2
ENSG00000162669.15	HFM1	1	91405069	1_55	0	0.0534591953059455	14.2111559478942	2.39089660977273e-06	-1.73681001250565	1
ENSG00000097046.12	CDC7	1	91500849	1_56	0	0.048725066529932	13.1679310760799	2.01919824059981e-06	1.50002005334545	2
ENSG00000069702.10	TGFBR3	1	91904935	1_56	0	0.020786420593927	5.08488609443637	3.32636508214421e-07	-0.262856216791017	1
ENSG00000284413.1	BTBD8	1	92080411	1_56	0	0.0270864531497458	7.58737715367309	6.46774346829364e-07	0.76401072496197	1
ENSG00000122484.8	RPAP2	1	92304819	1_56	0	0.0421377221967599	11.7824868893476	1.56248909323028e-06	1.56276049775697	1
ENSG00000162676.11	GFI1	1	92487304	1_56	0	0.0204821715615865	4.94569026403577	3.18795283390449e-07	-0.460740097438493	1
ENSG00000067208.14	EVI5	1	92792120	1_56	0	0.0276594731174694	7.78554239156188	6.77706655098989e-07	1.1714731844113	1
ENSG00000122406.12	RPL5	1	92831623	1_56	0	0.0352652137831349	10.0890685439538	1.11971260495614e-06	1.50937271446639	1
ENSG00000154511.11	FAM69A	1	92960610	1_56	0	0.0261030674461926	7.2373906799004	5.94541994913946e-07	-0.729447310290504	1
ENSG00000137948.18	BRDT	1	91949492	1_56	0	0.0240884333064269	6.47765855393349	4.91061154409488e-07	-0.285247347471253	1
ENSG00000143033.17	MTF2	1	93079600	1_57	0	0.10577621894216	21.4433116919625	7.13820261074292e-06	2.31678685767893	1
ENSG00000117500.12	TMED5	1	93180650	1_57	0	0.0194518311399536	5.24923635262907	3.21340594123273e-07	0.420647538785168	1
ENSG00000117505.12	DR1	1	93346012	1_57	0	0.0240357822432921	7.24769784495235	5.48235701726657e-07	-0.920776419321785	1
ENSG00000137936.16	BCAR3	1	93697753	1_57	0	0.0612701731842407	16.1526433509563	3.11459574229236e-06	1.80923103045225	2
ENSG00000067334.13	DNTTIP2	1	93880246	1_57	0	0.0210187634416334	5.98052095520686	3.95598970320513e-07	-0.4985345846378	2
ENSG00000023909.9	GCLM	1	93906464	1_57	0	0.0199639748497938	5.4944867376495	3.45209800798606e-07	0.286598631695645	1
ENSG00000137962.12	ARHGAP29	1	94256104	1_58	0	0.0234694015279953	9.41416348489795	6.95332813677441e-07	-1.74197330609484	1
ENSG00000117528.11	ABCD3	1	94423858	1_58	0	0.0145010724991047	4.87247838492326	2.22361204926115e-07	-0.904899766446306	1
ENSG00000143036.16	SLC44A3	1	94818674	1_58	0	0.0152704379217973	5.35926673104666	2.57552540401699e-07	0.467464245101222	3
ENSG00000117519.15	CNN3	1	94927032	1_58	0	0.0306255638591718	11.9328124808946	1.15010074036254e-06	1.39861666648824	1
ENSG00000172339.9	ALG14	1	94962858	1_58	0	0.0183281703904159	7.07957971642177	4.08352824307831e-07	0.958137450637634	1
ENSG00000152078.9	TMEM56	1	95071067	1_58	0	0.02468195359146	9.89021791112062	7.68235488748232e-07	1.35142311435869	1
ENSG00000122481.16	RWDD3	1	95232272	1_58	0	0.0145672189073709	4.9152128301569	2.25334633940764e-07	0.244548517806153	4
ENSG00000117569.18	PTBP2	1	96634211	1_59	0	0.0247323648520605	6.80409662812493	5.29596481225918e-07	-0.962600188778548	1
ENSG00000188641.12	DPYD	1	97921165	1_60	0	0.0523916335496252	15.5698658783005	2.56717683337655e-06	-2.05361225667256	1
ENSG00000162627.16	SNX7	1	98663947	1_60	0	0.0176470603257318	5.24828951199275	2.91473534951697e-07	-0.311716553343656	1
ENSG00000117600.12	PLPPR4	1	99219900	1_60	0	0.0241078777677631	8.19350395099486	6.216380965787e-07	-0.939623377890464	1
ENSG00000117598.11	PLPPR5	1	98918446	1_60	0	0.017258234466404	5.03822801954763	2.73642252989921e-07	0.35831476402211	1
ENSG00000099260.10	PALMD	1	99668418	1_61	0	0.0480173939821497	13.1371913820539	1.985226604263e-06	1.50475362415851	1
ENSG00000156869.12	FRRS1	1	99758927	1_61	0	0.0403490854337913	11.4786512477188	1.45758379079068e-06	1.33174873497586	1
ENSG00000162688.16	AGL	1	99831942	1_61	0	0.0199506705818646	4.8066128121828	3.01790532394333e-07	0.12173689035447	2
ENSG00000117620.14	SLC35A3	1	99969054	1_61	0	0.0499930661961985	13.5225856330937	2.12754369323129e-06	1.9900513742938	3
ENSG00000156875.13	MFSD14A	1	100037134	1_61	0	0.0328883809954722	9.53584112343533	9.86984824675166e-07	-1.02891301472412	2
ENSG00000156876.9	SASS6	1	100132743	1_61	0	0.020128839096758	4.89053340930996	3.09801796651874e-07	0.0294969432432235	1
ENSG00000122435.9	TRMT13	1	100132743	1_61	0	0.020128839096758	4.89053340930996	3.09801796651874e-07	-0.0294969432432235	1
ENSG00000122477.12	LRRC39	1	100178354	1_61	0	0.0316880394174173	9.18318068795273	9.15793323190617e-07	1.51434506406005	1
ENSG00000137992.14	DBT	1	100250235	1_61	0	0.0321493240325937	9.320234568561	9.42991248589943e-07	1.5826332232234	1
ENSG00000137996.12	RTCA	1	100274929	1_61	0	0.021084648454639	5.32851764079773	3.53575159527693e-07	0.493431466314964	1
ENSG00000079335.18	CDC14A	1	100344610	1_61	0	0.272866000101559	30.3688042528831	2.60787091408808e-05	-3.39744420867415	1
ENSG00000181656.6	GPR88	1	100538206	1_62	0	0.0345603798059376	7.63890535800665	8.30842319764099e-07	1.0426167891196	1
ENSG00000162692.10	VCAM1	1	100721765	1_62	0	0.0355051568854732	7.89504664430226	8.82175738854839e-07	0.956387214720253	1
ENSG00000162694.13	EXTL2	1	100895128	1_62	0	0.0261716547100063	5.00378744429009	4.12134535628899e-07	-0.390238794044424	2
ENSG00000162695.11	SLC30A7	1	100895622	1_62	0	0.0267997754127827	5.22822995825605	4.40955546390114e-07	0.486084139850237	2
ENSG00000117543.20	DPH5	1	101025552	1_62	0	0.049284060669707	11.0185037704442	1.7089843347746e-06	-1.38670728689098	1
ENSG00000240038.6	AMY2B	1	103554070	1_65	0	0.0228579498081101	7.15652507155749	5.14811743947024e-07	0.804437878982485	2
ENSG00000162631.18	NTNG1	1	107135646	1_66	0	0	11.2364691079278	0	0.788235720248745	1
ENSG00000085491.15	SLC25A24	1	108199508	1_68	0	0.0104136573808391	5.98405319750614	1.96113596516625e-07	0.499879714416427	3
ENSG00000162636.15	FAM102B	1	108527234	1_68	0	0.0450444226946701	19.8276894256545	2.81074927002594e-06	-2.0154941500989	2
ENSG00000116266.10	STXBP3	1	108746865	1_68	0	0.0151159858245544	9.49046062609494	4.51473996527322e-07	1.09512551352451	1
ENSG00000162641.18	AKNAD1	1	108850279	1_68	0	0.0110273582299008	6.52246787489719	2.26356205742528e-07	0.683664085029852	1
ENSG00000121957.12	GPSM2	1	108873512	1_68	0	0.00929114234903683	4.91202626561278	1.43627885899205e-07	-0.245174784930934	2
ENSG00000121940.15	CLCC1	1	108963213	1_68	0	0.00974981164525379	5.36487951799951	1.64613395267959e-07	0.358467173476011	1
ENSG00000197780.9	TAF13	1	109075155	1_68	0	0.00918745616686467	4.80657068884867	1.38975929545289e-07	-0.203182516625889	1
ENSG00000215717.5	TMEM167B	1	109089398	1_68	0	0.0116631205554689	7.04963613250302	2.58756006487951e-07	-0.783418779973274	1
ENSG00000116299.16	KIAA1324	1	109113798	1_68	0	0.0104649219369872	6.0302425622577	1.98600230603311e-07	-0.653335626397317	1
ENSG00000179902.12	C1orf194	1	109113015	1_68	0	0.0109106688640572	6.42243528742198	2.2052614513711e-07	0.658537020348437	2
ENSG00000031698.12	SARS	1	109207789	1_68	0	0.0133714428699719	8.33579637252133	3.5077961243883e-07	-1.03045905459627	2
ENSG00000143126.7	CELSR2	1	109250412	1_68	0	0.0406985455464922	18.8609986830333	2.41575311075159e-06	-1.8763145928259	1
ENSG00000134222.16	PSRC1	1	109278889	1_68	0	0.0108477595561934	6.36804821394423	2.17397911173782e-07	0.615069011241816	3
ENSG00000221986.6	MYBPHL	1	109306632	1_68	0	0.0221507836795705	13.0946514429534	9.12834430006346e-07	-1.69744546730209	1
ENSG00000134243.11	SORT1	1	109419313	1_68	0	0.0135640574958671	8.47042345754954	3.61579431864094e-07	-1.21101289322696	1
ENSG00000143028.8	SYPL2	1	109466549	1_68	0	0.0181693916737478	11.2245559733949	6.41827809703473e-07	1.53018429243082	1
ENSG00000162650.16	ATXN7L2	1	109466484	1_68	0	0.0108582365161194	6.37714231084717	2.17918639916825e-07	0.970476232781897	1
ENSG00000174151.14	CYB561D1	1	109494012	1_68	0	0.0182812320408504	11.282427377088	6.49108029685193e-07	1.43049401885968	2
ENSG00000181754.6	AMIGO1	1	109510068	1_68	0	0.0120332722652231	7.34354681310543	2.78098460426963e-07	-1.07031110580856	3
ENSG00000156097.12	GPR61	1	109542205	1_68	0	0.0287018254677954	15.5452618172465	1.40415979509241e-06	1.89970835720719	1
ENSG00000065135.10	GNAI3	1	109553275	1_68	0	0.0090677921548884	4.68337914189822	1.33650272353055e-07	-0.224488591146905	1
ENSG00000116337.15	AMPD2	1	109655596	1_68	0	0.0838774922048148	25.8015404749115	6.81083010774562e-06	-2.6908795246032	1
ENSG00000168765.16	GSTM4	1	109654510	1_68	0	0.012887304227657	7.98870663567364	3.24001878180695e-07	-1.20812604955897	1
ENSG00000213366.12	GSTM2	1	109629614	1_68	0	0.0104312574396352	5.9999384639709	1.96966529893093e-07	-0.659939569898533	2
ENSG00000134184.12	GSTM1	1	109589235	1_68	0	0.00934912746303096	4.97048433292828	1.46244237937351e-07	0.109438161014062	4
ENSG00000134201.10	GSTM5	1	109711119	1_68	0	0.0118060848298431	7.16423904931768	2.6618583544981e-07	0.793442509832621	1
ENSG00000134202.10	GSTM3	1	109741590	1_68	0	0.0111748151313678	6.6473740088268	2.33775737387094e-07	0.714680768717408	2
ENSG00000198758.10	EPS8L3	1	109753021	1_68	0	0.00906561053419508	4.68111853382151	1.33553621644505e-07	0.0425182574709229	2
ENSG00000186086.18	NBPF6	1	108202312	1_68	0	0.009144906303578	4.76295089164358	1.37076919984088e-07	0.255969101407727	1
ENSG00000143107.8	FNDC7	1	108714547	1_68	0	0.0158039055857661	9.90973488436729	4.92873463410416e-07	1.21604311335764	1
ENSG00000168710.17	AHCYL1	1	109984850	1_68	0	0.0184463735592307	11.3672292085223	6.59894623871928e-07	-1.34473723846215	1
ENSG00000143093.14	STRIP1	1	109962416	1_68	0	0.0691307781246993	23.9324448258446	5.20675910684703e-06	-2.32776391821468	3
ENSG00000197106.6	SLC6A17	1	110150825	1_68	0	0.00909467611007209	4.71119621941484	1.34842688704388e-07	0.0753036396235431	1
ENSG00000116396.14	KCNC4	1	110211186	1_68	0	0.00941858948523544	5.04005316343954	1.49392900577803e-07	-0.276812966289713	1
ENSG00000162775.14	RBM15	1	110338810	1_68	0	0.0142691682713213	8.94752411707245	4.01800535125324e-07	-1.05397398434522	1
ENSG00000168679.17	SLC16A4	1	110393761	1_68	0	0.00909621207795552	4.71278293735716	1.3491088412914e-07	-0.107286712790892	2
ENSG00000134248.13	LAMTOR5	1	110407188	1_68	0	0.0108715527374748	6.38865385592868	2.18579741926775e-07	-0.663142431381442	2
ENSG00000143125.5	PROK1	1	110450835	1_68	0	0.00906720228864277	4.68276829237871	1.33624147541306e-07	0.01982981757681	1
ENSG00000177301.14	KCNA2	1	110630068	1_68	0	0.0152838627988217	9.59450066300671	4.61492323484829e-07	-1.25130677418292	1
ENSG00000177272.8	KCNA3	1	110675201	1_68	0	0.012695247323247	7.84738437540184	3.13527085375198e-07	-1.143151294266	1
ENSG00000121931.15	LRIF1	1	110964484	1_68	0	0.0128230087000456	7.94162207712926	3.20485309350953e-07	-0.95646293681291	1
ENSG00000156171.14	DRAM2	1	111139496	1_68	0	0.0113768439409874	6.81588834148608	2.44035631275397e-07	-0.590344166497493	1
ENSG00000134255.13	CEPT1	1	111139496	1_68	0	0.0113768439409874	6.81588834148608	2.44035631275397e-07	0.590344166497493	1
ENSG00000116473.14	RAP1A	1	110854608	1_68	0	0.0204319139732326	12.3318650472165	7.92951798480087e-07	-1.40167753535524	1
ENSG00000143105.7	KCNA10	1	110525799	1_68	0	0.0172399620444508	10.7294221784165	5.82132187524906e-07	-1.19945315410647	1
ENSG00000134216.18	CHIA	1	111313997	1_69	0	0.00784720697081032	6.88055046940088	1.69921082367161e-07	0.71549040829549	1
ENSG00000085465.12	OVGP1	1	111427438	1_69	0	0.00635860788075848	4.95342292244362	9.9123454091466e-08	0.263165851744686	1
ENSG00000116455.13	WDR77	1	111449473	1_69	0	0.00685816760212865	5.61944977739726	1.21286052748777e-07	-0.449228691632521	1
ENSG00000116459.10	ATP5F1	1	111451341	1_69	0	0.00803256456610002	7.06960183434544	1.78713826390852e-07	0.762045397012769	1
ENSG00000143110.11	C1orf162	1	111473751	1_69	0	0.00779634645981175	6.80145345511236	1.66879056019246e-07	-0.721517238732668	1
ENSG00000121933.18	TMIGD3	1	111483576	1_69	0	0.00803668794300805	7.27467291815002	1.83992258573058e-07	-0.824486102063595	2
ENSG00000197852.9	FAM212B	1	111756253	1_69	0	0.00666927549230545	5.48876982142858	1.1520269785104e-07	-0.55574936917941	1
ENSG00000143079.14	CTTNBP2NL	1	112391270	1_69	0	0.0109460109004672	10.0253710270441	3.45354647127189e-07	0.923033161983825	2
ENSG00000116489.12	CAPZA1	1	112620907	1_69	0	0.263433167482086	21.7832587469177	1.80593567658704e-05	4.77304914065935	1
ENSG00000007341.18	ST7L	1	112626827	1_69	0	0.00728897540887086	11.2849989132365	2.58867172616915e-07	-0.542868990413835	1
ENSG00000155363.18	MOV10	1	112673095	1_69	0	0.0182848114989399	25.6416296346394	1.47551994434378e-06	-5.83539259295657	2
ENSG00000155367.15	PPM1J	1	112709992	1_69	0	0.0117812692512344	11.3581230768514	4.21121704705669e-07	1.70429940607449	1
ENSG00000184599.13	FAM19A3	1	112720490	1_69	0	0.0143132146598172	13.1858478893829	5.93955926007021e-07	-1.55029355591726	1
ENSG00000155380.11	SLC16A1	1	112956760	1_70	0	0.0328131885000427	11.1238337716431	1.14871395605426e-06	0.108306958589386	2
ENSG00000198799.11	LRIG2	1	113072822	1_70	0	0.0238432472693341	19.5314965778553	1.46558124349641e-06	4.1011671943871	1
ENSG00000081026.18	MAGI3	1	113390860	1_70	0	0.0154011161233272	4.68495296394482	2.27073473913909e-07	-0.0625505707820823	1
ENSG00000116793.15	PHTF1	1	113758713	1_70	0	0.0161382548348071	5.02131512530221	2.55025154987816e-07	0.0210179411829696	2
ENSG00000081019.13	RSBN1	1	113766550	1_70	0	0.0157819291119087	4.88121584147289	2.42435980003559e-07	-0.126737991532271	2
ENSG00000188761.11	BCL2L15	1	113891348	1_70	0	0.0308029609854099	11.1994205756566	1.08566789104511e-06	-1.36999103977495	1
ENSG00000134262.12	AP4B1	1	113904943	1_70	0	0.0172416256727194	5.53592218129891	3.00384253237599e-07	0.285473655385593	2
ENSG00000118655.4	DCLRE1B	1	113904943	1_70	0	0.0161420951484254	5.01620884429892	2.54826439475337e-07	0.11333377613021	2
ENSG00000163349.21	HIPK1	1	113929596	1_70	0	0.0972330677210999	21.516774872453	6.58415638611279e-06	-2.24419032459138	1
ENSG00000116774.11	OLFML3	1	113979261	1_70	0	0.0641863157758451	17.7678057310691	3.5890971924768e-06	-2.05540748711219	3
ENSG00000197323.11	TRIM33	1	114508270	1_71	0	0.0258474882641869	11.0059968001144	8.95275505978321e-07	1.35436660655865	2
ENSG00000116752.5	BCAS2	1	114581126	1_71	0	0.0179054686182087	7.45114928935584	4.198729827796e-07	0.936622437821288	2
ENSG00000175984.14	DENND2C	1	114671861	1_71	0	0.0198953283660578	8.90365126762141	5.57478633238904e-07	1.53051186093452	1
ENSG00000198765.11	SYCP1	1	114854824	1_71	0	0.0170316838881327	7.36311090702638	3.94664354820822e-07	-1.355094629582	1
ENSG00000134198.9	TSPAN2	1	115089303	1_71	0	0.0196422097419516	9.23512086224395	5.70876152521978e-07	-1.64043931215501	1
ENSG00000134258.16	VTCN1	1	117210906	1_72	0	0.00957772230326725	4.7679261652027	1.43714548905107e-07	-0.12576191668291	1
ENSG00000163393.12	SLC22A15	1	115974852	1_72	0	0.135667814868854	30.0856230124077	1.28453166067507e-05	3.03635502660647	3
ENSG00000173212.4	MAB21L3	1	116106845	1_72	0	0.00991294481728744	5.09126062851319	1.58831629691143e-07	-0.305040942881584	1
ENSG00000134247.9	PTGFRN	1	116909755	1_72	0	0.0103202839958698	5.46980595190233	1.77652998312943e-07	-0.426940612654119	2
ENSG00000134256.12	CD101	1	117001393	1_72	0	0.011116244461404	6.16837461445582	2.15793224141347e-07	-0.583630789917778	2
ENSG00000116830.11	TTF2	1	117060534	1_72	0	0.00961540128612981	4.8048264293467	1.45396546474225e-07	0.276763038603056	2
ENSG00000134253.9	TRIM45	1	117028457	1_72	0	0.051501096220818	20.6773293337763	3.35135081732521e-06	2.01521121103007	2
ENSG00000198162.12	MAN1A2	1	117367233	1_72	0	0.0133127605209932	7.86479720087856	3.29506982387236e-07	-0.936441042246176	3
ENSG00000183508.4	FAM46C	1	117605762	1_72	0	0.0109564487980894	6.03221599375782	2.07996329470671e-07	-0.578838956106811	1
ENSG00000196505.10	GDAP2	1	117929798	1_72	0	0.0485256471337392	20.1085841198141	3.07087261641777e-06	-1.95974060051725	1
ENSG00000155761.13	SPAG17	1	118096992	1_72	0	0.0211345687569272	12.2215086130392	8.12881392824811e-07	1.39591764205412	4
ENSG00000177551.5	NHLH2	1	115844102	1_72	0	0.0235739088775863	13.2534380334728	9.83261707219498e-07	-1.61342679973061	1
ENSG00000116874.11	WARS2	1	119144589	1_73	0	0.00848817216386577	5.94906661543364	1.58917595517624e-07	0.641058865074742	1
ENSG00000203859.9	HSD3B2	1	119416239	1_73	0	0.0138744461625978	10.5480899509462	4.60572978287109e-07	1.2357458958615	1
ENSG00000143067.4	ZNF697	1	119647482	1_73	0	0.0089438386811781	6.42311763454624	1.80791832529604e-07	-0.640443276227124	2
ENSG00000092621.11	PHGDH	1	119714953	1_73	0	0.00951862804191439	7.01925974543287	2.10268706755409e-07	-0.772921416628522	1
ENSG00000134240.11	HMGCS2	1	119766818	1_73	0	0.00986067729842066	7.35414107206386	2.28216834150579e-07	-0.81255556178481	1
ENSG00000117262.18	GPR89A	1	145608293	1_73	0	0.00742382299809385	4.68260914079427	1.09401805895482e-07	0.0922887253771763	1
ENSG00000117281.15	CD160	1	145720709	1_73	0	0.00751438720441489	4.79409829215653	1.13372957896009e-07	-0.246628946538287	1
ENSG00000198483.12	ANKRD35	1	145887112	1_73	0	0.0121028414018169	9.2441668842605	3.52098433669231e-07	1.12115875136645	1
ENSG00000131779.10	PEX11B	1	145919802	1_73	0	0.0147200972192143	11.0929687880445	5.13886777223024e-07	-1.28259544196254	1
ENSG00000265241.6	RBM8A	1	145918026	1_73	0	0.011213978725289	8.588086220748	3.03085456580926e-07	1.09961602647737	2
ENSG00000271601.3	LIX1L	1	145966676	1_73	0	0.0402513476620975	20.7025220146524	2.62248283607445e-06	2.16209146991046	1
ENSG00000121851.12	POLR3GL	1	145990515	1_73	0	0.0120182732738381	9.21537805364233	3.48549292126626e-07	-1.16170102579428	1
ENSG00000168509.19	HFE2	1	146036954	1_73	0	0.0345994657170085	19.2778177006329	2.0991150154893e-06	-2.07535141235201	1
ENSG00000131791.7	PRKAB2	1	147162935	1_73	0	0.00745254051948863	4.72069194529527	1.10718190809043e-07	-0.13042986126134	2
ENSG00000131778.18	CHD1L	1	147243554	1_73	0	0.0301617322654314	17.7826947513872	1.68796263162457e-06	1.96562967557898	2
ENSG00000131781.12	FMO5	1	147242938	1_73	0	0.0103232464226171	7.72524577514412	2.5097910903433e-07	0.819934815823381	2
ENSG00000162836.11	ACP6	1	147646379	1_73	0	0.0111131402395468	8.88820538625492	3.10856426466217e-07	1.50069469880941	4
ENSG00000265107.2	GJA5	1	147760632	1_73	0	0.00744988540164593	4.71305578099118	1.10499711915347e-07	0.0713439792624154	2
ENSG00000196805.7	SPRR2B	1	153070078	1_75	0	0.0202421305299237	12.9934958978454	8.27734788560379e-07	1.57637051190847	1
ENSG00000244094.1	SPRR2F	1	153112830	1_75	0	0.00837231759003065	4.70983757563838	1.24096804385482e-07	0.0467851785960699	2
ENSG00000203783.4	PRR9	1	153207167	1_75	0	0.0107774481275854	7.06992498697941	2.39794777762327e-07	0.734620448932536	2
ENSG00000178796.12	RIIAD1	1	151715696	1_75	0	0.0288789790109941	16.363077066438	1.48715345568251e-06	-1.73645032808718	1
ENSG00000159409.14	CELF3	1	151717266	1_75	0	0.0394862405277391	19.3264324677366	2.40163195731337e-06	1.95633641581895	1
ENSG00000159516.8	SPRR2G	1	153174470	1_75	0	0.0127186931599023	8.633079607988	3.4555502230974e-07	-1.02744491305047	1
ENSG00000143376.12	SNX27	1	151616339	1_75	0	0.00938129757181616	5.77983548111807	1.70642561744336e-07	0.447462521320214	1
ENSG00000143450.16	OAZ3	1	151762965	1_75	0	0.00838380875863543	4.72241796229539	1.24599057995271e-07	-0.038938631626327	1
ENSG00000143436.10	MRPL9	1	151762965	1_75	0	0.00838380875863543	4.72241796229539	1.24599057995271e-07	-0.038938631626327	1
ENSG00000182134.15	TDRKH	1	151775949	1_75	0	0.0463693495360172	20.8588558984269	3.04390056482553e-06	-2.04297420864018	1
ENSG00000213171.2	LINGO4	1	151805451	1_75	0	0.00878672156042915	5.16231286761086	1.42751328938478e-07	0.338326560030947	3
ENSG00000143365.17	RORC	1	151812071	1_75	0	0.0258602114361582	15.3131381217437	1.24625021110477e-06	-1.70469857671528	2
ENSG00000225556.1	C2CD4D	1	151841929	1_75	0	0.00837675376479064	4.71411564217425	1.24275338636938e-07	-0.0573525439717408	1
ENSG00000197747.8	S100A10	1	151989099	1_75	0	0.00982933295500843	6.21514144290318	1.92257830286218e-07	0.620765686540717	2
ENSG00000197915.5	HRNR	1	152220810	1_75	0	0.0109824182487593	7.25116401954556	2.50619397562278e-07	-0.87307115587815	3
ENSG00000143631.10	FLG	1	152187297	1_75	0	0.017026247836639	11.3725963768289	6.09379093443203e-07	1.35063833891214	1
ENSG00000143536.7	CRNN	1	152414760	1_75	0	0.0251857008110206	15.0634348656444	1.1939524402916e-06	1.68102139406457	1
ENSG00000198854.5	C1orf68	1	152719996	1_75	0	0.0337735972532041	17.8245108725096	1.89454059254485e-06	-1.96893238155055	1
ENSG00000163207.6	IVL	1	152908196	1_75	0	0.0256996304589926	15.2641469756654	1.23454916868505e-06	1.62467509704474	2
ENSG00000241794.1	SPRR2A	1	153057485	1_75	0	0.0134655573270801	9.16698066850792	3.88471911315132e-07	-1.12248264661273	2
ENSG00000203785.8	SPRR2E	1	153106201	1_75	0	0.00836826181574402	4.70441208289773	1.23893804637669e-07	0.0557302406582317	1
ENSG00000163263.6	C1orf189	1	154206248	1_75	0	0.0337293874919159	17.990695629859	1.90970103963642e-06	-1.95940106694624	1
ENSG00000159527.3	PGLYRP3	1	153310837	1_75	0	0.00841407106487324	4.75742141339079	1.25975697734159e-07	0.186891846092939	1
ENSG00000203782.5	LOR	1	153259400	1_75	0	0.0258966856877272	15.333186833793	1.24964192433749e-06	1.65421085978347	1
ENSG00000163220.10	S100A9	1	153357702	1_75	0	0.0106467942535804	6.95917971587081	2.33177094886505e-07	0.769821499783461	2
ENSG00000163221.8	S100A12	1	153355859	1_75	0	0.0104575200114333	6.79132531927628	2.23507557514572e-07	-0.756296446152777	1
ENSG00000143546.9	S100A8	1	153391654	1_75	0	0.00937313132231676	5.76044405204454	1.69922010658157e-07	0.526997168914454	1
ENSG00000143556.8	S100A7	1	153460264	1_75	0	0.00840653156434668	4.7429871593377	1.25480942062927e-07	0.124036204863172	2
ENSG00000197956.9	S100A6	1	153535924	1_75	0	0.0118391134345405	7.94171654503832	2.95898346021374e-07	-0.896637913944639	1
ENSG00000188015.9	S100A3	1	153549020	1_75	0	0.0547276118257847	22.4905839706797	3.87361276107484e-06	2.23411704140898	3
ENSG00000196154.11	S100A4	1	153549456	1_75	0	0.0129152268285377	8.79405828128888	3.5743769534365e-07	1.0616248774489	1
ENSG00000196754.10	S100A2	1	153567844	1_75	0	0.037478967056581	18.8406384691461	2.22224635570309e-06	1.9954124387811	1
ENSG00000188643.10	S100A16	1	153593160	1_75	0	0.00948115948961226	5.87745111494023	1.75371675614305e-07	0.46772263392362	2
ENSG00000160678.11	S100A1	1	153628302	1_75	0	0.00848937735413202	4.82653444713672	1.28949666202347e-07	-0.0163162467770791	1
ENSG00000189171.14	S100A13	1	153630385	1_75	0	0.00853999665178906	4.88104972365926	1.31183709087111e-07	0.0563078213597381	1
ENSG00000143553.10	SNAPIN	1	153658595	1_75	0	0.0102325963707484	6.53592513032238	2.10475662833576e-07	0.494855415547326	2
ENSG00000169418.9	NPR1	1	153678582	1_75	0	0.0119085018881332	8.03302748997069	3.0105466188228e-07	0.967744313574483	1
ENSG00000143554.13	SLC27A3	1	153774134	1_75	0	0.017506936272454	11.6934375571174	6.4426023313121e-07	1.39978911057665	1
ENSG00000198837.9	DENND4B	1	153940147	1_75	0	0.0470245060695639	21.1763122213102	3.13388855083486e-06	2.21574718650952	2
ENSG00000160741.16	CRTC2	1	153959736	1_75	0	0.0259816772483393	15.5975656477023	1.2753605509872e-06	-2.06295620437873	1
ENSG00000143570.17	SLC39A1	1	153968263	1_75	0	0.00916134855027162	5.74891495416234	1.65750277513265e-07	-1.00809468550387	1
ENSG00000143578.15	CREB3L4	1	153966654	1_75	0	0.0091890770357349	5.77911079317272	1.67125179467485e-07	-1.01706865618292	1
ENSG00000143543.14	JTB	1	153980122	1_75	0	0.0198621900551056	13.0648922586392	8.16661231929636e-07	-1.88407386548892	1
ENSG00000143545.8	RAB13	1	153982198	1_75	0	0.00974092709150731	6.34303770930693	1.94449378654684e-07	-1.12340463450908	1
ENSG00000143552.9	NUP210L	1	154155073	1_75	0	0.019282175190388	12.6617886121988	7.683517005107e-07	-1.55416157058488	1
ENSG00000143595.12	AQP10	1	154321199	1_75	0	0.00843231012118273	4.79642661944669	1.27283863393287e-07	0.364008651441558	1
ENSG00000143515.16	ATP8B2	1	154328770	1_75	0	0.00911082271112673	5.46976741730305	1.56832270278724e-07	0.270734527480348	1
ENSG00000160712.12	IL6R	1	154464274	1_75	0	0.0300532605996915	16.8063022879137	1.5895446866943e-06	-2.12484698671259	1
ENSG00000169291.9	SHE	1	154502081	1_75	0	0.0489815511820585	21.4793713344273	3.31102968452227e-06	2.43014801420464	2
ENSG00000163239.12	TDRD10	1	154502081	1_75	0	0.0449616849851675	20.6416950774834	2.92076698211098e-06	-2.37655197937108	1
ENSG00000160714.9	UBE2Q1	1	154559434	1_75	0	0.0453263533635022	20.6909305051895	2.95147953290245e-06	-2.25926483022315	1
ENSG00000160710.15	ADAR	1	154628057	1_75	0	0.00849247255160468	4.86086348830453	1.29914178111129e-07	0.396238261913351	1
ENSG00000132677.12	RHBG	1	156364325	1_77	0	0.122093441925627	34.5141598149586	1.32616822037786e-05	-3.0776041760363	2
ENSG00000163344.5	PMVK	1	154936792	1_77	0	0.0129044576907109	13.4249637010514	5.45207538157025e-07	-1.51450894294713	2
ENSG00000160691.18	SHC1	1	154974041	1_77	0	0.0191537049693388	17.1506473522463	1.03381370311026e-06	1.75876295081977	1
ENSG00000173207.12	CKS1B	1	154975020	1_77	0	0.0211082170081609	18.0667980616691	1.2001670919275e-06	1.81976107382277	1
ENSG00000163354.14	DCST2	1	155033975	1_77	0	0.00516043283816003	4.83776006575419	7.85668658976981e-08	-0.297303081206728	1
ENSG00000163357.10	DCST1	1	155033974	1_77	0	0.00514842403510951	4.8162051699518	7.8034789349618e-08	-0.28374267814049	1
ENSG00000143537.13	ADAM15	1	155052885	1_77	0	0.00578350543885853	5.89281146805326	1.07256264832713e-07	0.703835196625001	2
ENSG00000143590.13	EFNA3	1	155081243	1_77	0	0.00607511095428825	6.33337527079208	1.21087248265033e-07	0.930938629026153	1
ENSG00000169242.11	EFNA1	1	155127376	1_77	0	0.00511534928763013	4.76374814485993	7.66889973981715e-08	0.00274442209139817	2
ENSG00000169241.17	SLC50A1	1	155135691	1_77	0	0.00675196822723201	7.36395184297749	1.56476925139103e-07	0.784190302666391	1
ENSG00000185499.16	MUC1	1	155192276	1_77	0	0.0426112556132143	24.4924201143481	3.28446777720727e-06	2.66861581038233	1
ENSG00000169231.13	THBS3	1	155177242	1_77	0	0.087110203299258	31.2848356558947	8.57653528883622e-06	3.0552294834061	2
ENSG00000177628.15	GBA	1	155244216	1_77	0	0.00514697456751179	4.82588183534531	7.81695622158633e-08	-0.0323798820757932	2
ENSG00000160767.20	FAM189B	1	155255544	1_77	0	0.00535286052427464	5.1742845646265	8.71656173875161e-08	0.495154101708841	1
ENSG00000116521.10	SCAMP3	1	155262283	1_77	0	0.00537631654617454	5.21031180204515	8.81571453138712e-08	0.576395657521112	1
ENSG00000143630.9	HCN3	1	155277916	1_77	0	0.00511658306279128	4.75639343250494	7.65890659967348e-08	-0.351273573923122	1
ENSG00000143627.17	PKLR	1	155299985	1_77	0	0.00526553865092672	5.04445629963736	8.35922745855325e-08	-0.0706235205798565	1
ENSG00000160753.15	RUSC1	1	155321640	1_77	0	0.00587279518887851	6.06173086474056	1.12034164349543e-07	-0.503908802084744	1
ENSG00000125459.14	MSTO1	1	155539771	1_77	0	0.00525971823424665	5.02930856822818	8.32491360674065e-08	-0.138161621133164	1
ENSG00000163374.19	YY1AP1	1	155688550	1_77	0	0.00513541670591722	4.80274726222302	7.76201354655434e-08	-0.012042062157526	1
ENSG00000116580.18	GON4L	1	155859720	1_77	0	0.00507391491579712	4.68404025469115	7.47950355132321e-08	0.105240029787176	1
ENSG00000132718.8	SYT11	1	155859720	1_77	0	0.00507391491579712	4.68404025469115	7.47950355132321e-08	-0.105240029787176	1
ENSG00000143622.10	RIT1	1	155910600	1_77	0	0.00514081454324022	4.80982943730461	7.78163016729938e-08	0.0676655486649742	1
ENSG00000132680.10	KIAA0907	1	155936781	1_77	0	0.0333564515665993	22.3571731103137	2.34696010756829e-06	-2.15776826493064	1
ENSG00000116586.11	LAMTOR2	1	156046215	1_77	0	0.183243429781798	38.5212917105208	2.22145861662197e-05	-3.45272274334292	2
ENSG00000132698.14	RAB25	1	156061029	1_77	0	0.02346055505254	19.0573578050853	1.40705134142184e-06	-1.89417090162574	1
ENSG00000196189.12	SEMA4A	1	156137743	1_77	0	0.00825285129012288	9.20193844724848	2.38996927138623e-07	1.23518239229709	2
ENSG00000160785.13	SLC25A44	1	156193904	1_77	0	0.0713642183898742	29.5662540025295	6.64027079944551e-06	2.62848418425009	2
ENSG00000160783.19	PMF1	1	156212919	1_77	0	0.0607180963890946	27.9097939540285	5.33314941590184e-06	-2.74802483179599	1
ENSG00000160781.15	PAQR6	1	156247610	1_77	0	0.00507279664725913	4.68111534698769	7.47318562083638e-08	0.00365016890611475	2
ENSG00000198952.8	SMG5	1	156282500	1_77	0	0.0110428821155745	11.9849035589553	4.16510499216604e-07	-1.30256909734717	2
ENSG00000163472.18	TMEM79	1	156283240	1_77	0	0.00708441179697561	7.82754919533751	1.74517336873355e-07	0.786469836532891	1
ENSG00000198715.11	GLMP	1	156293306	1_77	0	0.00720789101389985	7.9900517260531	1.81245309380254e-07	-0.808242655260885	1
ENSG00000163468.14	CCT3	1	156362428	1_77	0	0.005245661918725	5.00340699906332	8.25990595204737e-08	0.156755980631984	2
ENSG00000125462.16	C1orf61	1	156438812	1_77	0	0.00618693348810862	6.50389927868684	1.26636304344219e-07	-0.585957536883331	1
ENSG00000116604.17	MEF2D	1	156510532	1_77	0	0.00872425606287452	9.75604851709096	2.67862136825748e-07	1.04316285231868	1
ENSG00000183856.10	IQGAP3	1	156565686	1_77	0	0.00550461330456642	5.42029221572433	9.38984643633564e-08	-0.333465251561691	1
ENSG00000187862.11	TTC24	1	156579671	1_77	0	0.00676707519608433	7.30425280280553	1.55555643572684e-07	-0.724585335241732	2
ENSG00000160818.16	GPATCH4	1	156601724	1_77	0	0.00534547260089713	5.16765604858044	8.69338035667437e-08	-0.336588615202441	2
ENSG00000132702.12	HAPLN2	1	156619658	1_77	0	0.0212577746982648	18.1107400724572	1.21161034032343e-06	-1.82113696672785	1
ENSG00000132688.10	NES	1	156675815	1_77	0	0.00615524182396532	6.57474516436376	1.27359990488257e-07	0.879490179750857	1
ENSG00000143320.8	CRABP2	1	156714001	1_77	0	0.017475405948434	16.329670528093	8.98077196455761e-07	1.77850916467665	1
ENSG00000143319.16	ISG20L2	1	156728554	1_77	0	0.0148612764928893	14.6659546155711	6.85923093255059e-07	-1.76954448281551	1
ENSG00000143303.11	RRNAD1	1	156728106	1_77	0	0.00576268511638711	5.87162648600424	1.06485943717092e-07	0.574021165548241	1
ENSG00000143314.12	MRPL24	1	156737905	1_77	0	0.0136738071186588	13.972233894739	6.01262710440932e-07	-1.91211951206982	2
ENSG00000143321.18	HDGF	1	156763509	1_77	0	0.0621020616078003	28.0558259936664	5.48325004348142e-06	2.56335901904357	2
ENSG00000198400.11	NTRK1	1	156815190	1_77	0	0.0526506751841361	26.5897515225705	4.40582453924025e-06	-2.71966797539762	2
ENSG00000187800.13	PEAR1	1	156893398	1_77	0	0.00517073140861979	4.95035456850584	8.05558823844157e-08	-0.390859436358293	1
ENSG00000160838.13	LRRC71	1	156924821	1_77	0	0.00583747593365891	5.93052243287361	1.08949948626686e-07	-0.391633486126081	2
ENSG00000132694.18	ARHGEF11	1	157044910	1_77	0	0.00849800415613566	9.42818420340135	2.52147096638649e-07	-0.874918888830315	3
ENSG00000117036.11	ETV3	1	157138367	1_77	0	0.00515629839049836	4.95905349530666	8.04721877812553e-08	-0.525702346573612	1
ENSG00000160856.20	FCRL3	1	157700967	1_77	0	0.00880103925935927	9.76345781840154	2.70424843013306e-07	-1.41859829256659	1
ENSG00000132704.15	FCRL2	1	157778774	1_77	0	0.0398512373471109	23.8714959155758	2.99385263305009e-06	-2.54038518207538	1
ENSG00000183853.17	KIRREL	1	158005980	1_77	0	0.0137698614258278	14.1003599701086	6.11038737018841e-07	1.65734107044441	1
ENSG00000196184.8	OR10J1	1	159440550	1_78	0	0.014378746075406	4.94381865404941	2.23713668653839e-07	-0.313364513034757	1
ENSG00000158473.6	CD1D	1	158180338	1_78	0	0.0145099160362987	5.02932909452641	2.29659242308491e-07	-0.225244921082419	1
ENSG00000158488.15	CD1E	1	158353463	1_78	0	0.0259447634731694	10.5134833106069	8.5843085460076e-07	1.1677680352929	1
ENSG00000163554.12	SPTA1	1	158650032	1_78	0	0.0154495279257807	5.62032647343673	2.73266082577608e-07	0.475909020507711	2
ENSG00000163563.7	MNDA	1	158810794	1_78	0	0.0166138388822326	6.30496004478312	3.29656244588395e-07	-0.515851040417793	3
ENSG00000163564.14	PYHIN1	1	158930675	1_78	0	0.0152269290545984	5.48360390734189	2.6277701511425e-07	-0.494069132661548	1
ENSG00000163565.18	IFI16	1	158999863	1_78	0	0.0140447184950228	4.72249428705677	2.08734124058441e-07	-0.016397763334949	1
ENSG00000213088.9	ACKR1	1	159202320	1_78	0	0.0293217685770222	11.6719807796745	1.07706942873124e-06	-1.43240443320039	2
ENSG00000179639.10	FCER1A	1	159288755	1_78	0	0.0661717625180509	19.4349433326727	4.04729587908066e-06	2.4801221773419	2
ENSG00000158716.8	DUSP23	1	159780839	1_78	0	0.0347717554429314	13.2889326181539	1.45420518733373e-06	1.60713872877502	1
ENSG00000181036.13	FCRL6	1	159800388	1_78	0	0.0328400585703867	12.7463678491646	1.31734444484179e-06	-1.41942457181795	1
ENSG00000158714.10	SLAMF8	1	159826640	1_78	0	0.023185249698652	9.45016980483375	6.89541427077966e-07	-1.16537916442109	1
ENSG00000188004.9	C1orf204	1	159854415	1_78	0	0.123661413522837	25.5225985318351	9.93271716869847e-06	-2.43235533962468	1
ENSG00000243284.1	VSIG8	1	159855271	1_78	0	0.0200811637419399	8.09267125974611	5.11434180770825e-07	-0.982131621495535	2
ENSG00000213085.9	CFAP45	1	159872589	1_78	0	0.0152738158353445	5.51256998984403	2.64978501621772e-07	0.509364505602422	1
ENSG00000158710.14	TAGLN2	1	159920669	1_78	0	0.0145651221196228	5.06508968019344	2.32172214162083e-07	0.324613060744875	2
ENSG00000158764.6	ITLN2	1	160947513	1_79	0	0.0290060158412385	13.1750259226463	1.20267568817704e-06	1.63570716564524	3
ENSG00000143315.6	PIGM	1	160031560	1_79	0	0.0118124049839988	4.69915907889877	1.74689760393849e-07	0.0590107345037891	2
ENSG00000162728.4	KCNJ9	1	160081123	1_79	0	0.0337933210409361	14.6235519692475	1.55522318037096e-06	1.64391152860528	1
ENSG00000162729.13	IGSF8	1	160101014	1_79	0	0.021976637088851	10.5499662537077	7.29661246301727e-07	-1.22252404931239	1
ENSG00000132681.16	ATP1A4	1	160151124	1_79	0	0.032498340983813	14.2527592263306	1.45770322103728e-06	1.5562041076335	3
ENSG00000162734.12	PEA15	1	160168339	1_79	0	0.0119191229534726	4.7837630255198	1.79441516649504e-07	0.0890179303476897	1
ENSG00000162735.18	PEX19	1	160286615	1_79	0	0.020001998551505	9.66103201120808	6.08143243811966e-07	-1.1290651151798	1
ENSG00000122218.14	COPA	1	160342475	1_79	0	0.0140870361586577	6.35646289747688	2.81802031376231e-07	0.614823108107618	1
ENSG00000162736.15	NCSTN	1	160342835	1_79	0	0.0210827425017249	10.1578000432521	6.73962507776123e-07	1.26985932238385	1
ENSG00000171786.5	NHLH1	1	160343943	1_79	0	0.0203147003324203	9.80745152202487	6.27011583472355e-07	1.14409298052336	1
ENSG00000162738.5	VANGL2	1	160400615	1_79	0	0.011858667038539	4.73592775252874	1.7674613171137e-07	0.134824369596794	2
ENSG00000066294.14	CD84	1	160578605	1_79	0	0.0131298429395809	5.69405925218662	2.35282966288002e-07	-0.525287806144105	1
ENSG00000117090.14	SLAMF1	1	160632458	1_79	0	0.0140287347767777	6.31741573958908	2.78911830804132e-07	-0.706025030413852	2
ENSG00000117091.9	CD48	1	160711718	1_79	0	0.023961254644379	11.3669619648747	8.57162050433144e-07	-1.33538549795658	2
ENSG00000122223.12	CD244	1	160862395	1_79	0	0.0151966164832913	7.07047686229052	3.38146255374327e-07	-0.791976124179275	1
ENSG00000179914.4	ITLN1	1	160875699	1_79	0	0.0206591643745994	9.96618363483436	6.47963600456597e-07	1.31820719294627	1
ENSG00000158769.17	F11R	1	161021088	1_79	0	0.0178246376811565	8.5737787916258	4.80952247710851e-07	-1.15316578483999	2
ENSG00000215845.10	TSTD1	1	161039059	1_79	0	0.0119755088582972	4.82815943631065	1.81963613672241e-07	-0.00214793019519056	2
ENSG00000143217.8	NECTIN4	1	161081344	1_79	0	0.0339546787491197	14.6687586564499	1.56747983606225e-06	1.53667340755168	1
ENSG00000162755.13	KLHDC9	1	161098329	1_79	0	0.0130905595723001	5.66585853533621	2.3341723057788e-07	0.561637746751102	2
ENSG00000143256.4	PFDN2	1	161117821	1_79	0	0.0118079503008284	4.69561080914302	1.74492025486362e-07	-0.0619198196696346	1
ENSG00000158793.13	NIT1	1	161118210	1_79	0	0.011823269561263	4.70780686035724	1.75172207281e-07	0.0637576183871589	1
ENSG00000158796.16	DEDD	1	161124400	1_79	0	0.0118428568329035	4.72337817944179	1.76042761213988e-07	-0.148050142656395	1
ENSG00000143222.11	UFC1	1	161152958	1_79	0	0.0141509380058911	6.39907760370743	2.84978160668158e-07	-0.640999335640375	3
ENSG00000143224.17	PPOX	1	161165947	1_79	0	0.0118392485970029	4.72051170905463	1.75882322893058e-07	-0.143878773398676	2
ENSG00000158850.14	B4GALT3	1	161177981	1_79	0	0.0127115353978378	5.38935530293159	2.15597539935736e-07	-0.45658026915236	1
ENSG00000158864.12	NDUFS2	1	161210087	1_79	0	0.0275623871683643	12.6915517402719	1.10088138255601e-06	-1.51344567112069	1
ENSG00000158869.10	FCER1G	1	161215085	1_79	0	0.0140600183164347	6.33838900135637	2.80461820955075e-07	0.623694178181826	2
ENSG00000158874.11	APOA2	1	161223893	1_79	0	0.0858629592992502	23.5584116551676	6.365914956547e-06	2.35867838152485	1
ENSG00000158882.14	TOMM40L	1	161223893	1_79	0	0.0515689242654328	18.6493985590265	3.02664772712951e-06	2.08652728715505	2
ENSG00000158887.15	MPZ	1	161308988	1_79	0	0.0118502005985637	4.72920885312235	1.76369372476832e-07	-0.022789352391019	1
ENSG00000143252.14	SDHC	1	161314507	1_79	0	0.0122042834722956	5.0061871956825	1.92277446236667e-07	-0.295194171848398	1
ENSG00000143226.13	FCGR2A	1	161505035	1_79	0	0.0124680719856646	5.20738465490138	2.04328023358811e-07	0.431112153385775	1
ENSG00000203747.10	FCGR3A	1	161550682	1_79	0	0.0125413516584109	5.26252132262895	2.07705113128317e-07	-0.385224556855399	1
ENSG00000072694.20	FCGR2B	1	161647726	1_79	0	0.0472264377379298	17.8089059161374	2.64686262463765e-06	1.76546351117049	1
ENSG00000162746.14	FCRLB	1	161721643	1_79	0	0.0663803182252896	21.07135899534	4.40190686993708e-06	-2.25410522301915	2
ENSG00000081721.11	DUSP12	1	161749425	1_79	0	0.0129304954279655	5.55007140446691	2.25851359606304e-07	-0.479303025578035	2
ENSG00000118217.5	ATF6	1	161766916	1_79	0	0.0570512679836368	19.6166874518077	3.52208593051331e-06	2.22437033190544	2
ENSG00000198929.12	NOS1AP	1	162369063	1_79	0	0.0170494039065584	8.15453593956704	4.37539659309482e-07	0.901098473044411	1
ENSG00000171722.12	SPATA46	1	162374768	1_79	0	0.0148033961775562	6.82354992954972	3.1789281313362e-07	0.723784972337774	2
ENSG00000239887.4	C1orf226	1	162175176	1_79	0	0.0137678746059398	6.14070658245417	2.66068965989722e-07	0.619925039349887	4
ENSG00000152332.15	UHMK1	1	162497224	1_80	0	0.012375039765284	5.30335508847024	2.06541003761528e-07	0.450218627554344	1
ENSG00000117143.13	UAP1	1	162575810	1_80	0	0.0132438418672632	5.94186628036132	2.47654277880149e-07	0.601679365195251	1
ENSG00000162733.16	DDR2	1	162631124	1_80	0	0.0138774852467146	6.38179981190659	2.78716657342535e-07	-0.641052003829137	1
ENSG00000185860.13	CCDC190	1	162868378	1_80	0	0.0183416164687719	9.00984698867802	5.20072628223883e-07	-1.02713131882795	1
ENSG00000117152.13	RGS4	1	163068894	1_80	0	0.0336846728080068	14.7594282947909	1.56462707926027e-06	-1.5464050336643	2
ENSG00000143228.12	NUF2	1	163351067	1_80	0	0.0176803669697977	8.66358460283239	4.8205641802138e-07	0.98296680527587	1
ENSG00000162763.3	LRRC52	1	165544180	1_81	0	0.133482107840475	20.4707427979594	8.59935011906016e-06	2.34888393560413	2
ENSG00000162761.14	LMX1A	1	165356504	1_81	0	0.0278485212416804	5.37538774795104	4.71108467182421e-07	0.368633870365565	1
ENSG00000143198.12	MGST3	1	165628631	1_81	0	0.0355407833260661	7.68835399668444	8.59942356446358e-07	1.05954748006262	3
ENSG00000143149.12	ALDH9A1	1	165697262	1_81	0	0.0332634525986413	7.05961550628819	7.39021965917189e-07	-0.836716826581464	2
ENSG00000143183.16	TMCO1	1	165757041	1_81	0	0.0280688473920639	5.45000869013929	4.81427337528219e-07	0.359067365815191	1
ENSG00000143179.14	UCK2	1	165895450	1_81	0	0.0408534170766463	9.01309712902596	1.15880780781492e-06	-1.23702450353417	1
ENSG00000188859.6	FAM78B	1	166167240	1_81	0	0.025944771508575	4.70517869978156	3.84180171682643e-07	0.0870319478576598	1
ENSG00000143195.12	ILDR2	1	166970858	1_82	0	0.0374809002827239	16.7435230586494	1.97499423498281e-06	1.84448805617517	2
ENSG00000143194.12	MAEL	1	166974886	1_82	0	0.0182732151180058	9.94431669982274	5.71872071657441e-07	-1.25634567816923	2
ENSG00000143157.11	POGK	1	166839016	1_82	0	0.0123497939438694	6.25384688485548	2.43061363144051e-07	0.762725728307871	1
ENSG00000152382.5	TADA1	1	166875885	1_82	0	0.0153935923558869	8.32794019693263	4.03447058277112e-07	1.06652752517777	1
ENSG00000198842.9	DUSP27	1	167094415	1_82	0	0.0140918640537727	7.49583205286189	3.3242774680678e-07	-0.951272050003134	2
ENSG00000143167.11	GPA33	1	167054189	1_82	0	0.0319512793457993	15.2278508407539	1.53121381965008e-06	1.79437673360687	2
ENSG00000143162.7	CREG1	1	167548592	1_82	0	0.0141870395351623	7.55921926822542	3.37503045164733e-07	-0.854447698584513	5
ENSG00000198771.10	RCSD1	1	167630346	1_82	0	0.0256704831925277	13.1547180014626	1.06273396199257e-06	1.47701426168018	1
ENSG00000197965.11	MPZL1	1	167739827	1_82	0	0.0106850447600555	4.89198970448271	1.64501875533049e-07	-0.21149865905704	1
ENSG00000143199.17	ADCY10	1	167907378	1_82	0	0.0788210871149625	23.8651669256452	5.91992044556293e-06	-2.36306904623993	2
ENSG00000143164.15	DCAF6	1	167936173	1_82	0	0.0116523184346532	5.70695856176794	2.09279185958605e-07	0.552094882623168	2
ENSG00000143158.10	MPC2	1	167936749	1_82	0	0.0139701598119792	7.41416707197818	3.25966310001602e-07	-0.896772580352329	1
ENSG00000143147.14	GPR161	1	168137478	1_82	0	0.0149641055215379	8.06139895042098	3.79638413821114e-07	-0.901525087732057	2
ENSG00000143155.12	TIPRL	1	168013272	1_82	0	0.0105676329323139	4.78810379027544	1.59239296114138e-07	0.146193765184773	3
ENSG00000143178.12	TBX19	1	168281906	1_82	0	0.0121998559254553	6.13892484010165	2.35698051280043e-07	-0.621539149700397	1
ENSG00000143196.4	DPT	1	168728935	1_82	0	0.0274672665432458	13.7949964278318	1.19246600781227e-06	1.58386406728523	1
ENSG00000143153.12	ATP1B1	1	168673458	1_82	0	0.0104665847217873	4.69776922020523	1.54741087591919e-07	-0.0578250704935864	1
ENSG00000203740.3	METTL11B	1	170146015	1_83	0	0.0268546493793955	5.53552214532489	4.67828906464054e-07	-0.363268289117959	1
ENSG00000143156.13	NME7	1	169367825	1_83	0	0.0343891082253202	7.87975340278718	8.52790814772697e-07	0.99236757143579	1
ENSG00000117475.13	BLZF1	1	169363660	1_83	0	0.0608769202152292	13.3287821628916	2.55359557486773e-06	2.61541780582711	1
ENSG00000117477.12	CCDC181	1	169447020	1_83	0	0.0248211747499457	4.79053233265616	3.74209735122527e-07	0.135941114115348	2
ENSG00000117479.12	SLC19A2	1	169486744	1_83	0	0.0810088095451551	16.0844692098584	4.10060519413235e-06	-2.07495176615631	1
ENSG00000198734.10	F5	1	169586812	1_83	0	0.0301437835878782	6.62983183335378	6.28940047988828e-07	-0.724024271710564	1
ENSG00000000460.16	C1orf112	1	169804722	1_83	0	0.0266762601694658	5.47243299529814	4.59424732159287e-07	0.517677738388513	1
ENSG00000007908.15	SELE	1	169764318	1_83	0	0.0258738248468747	5.18342868534074	4.22072187638149e-07	-0.417228954970982	1
ENSG00000171806.11	METTL18	1	169793984	1_83	0	0.0297037911488073	6.49044555895291	6.06729858147627e-07	-0.767110974542297	2
ENSG00000000457.13	SCYL3	1	169894024	1_83	0	0.0291751577312759	6.32030699241527	5.80310408094946e-07	0.705753317757887	1
ENSG00000075945.12	KIFAP3	1	170078288	1_83	0	0.0245358398622529	4.68123331789935	3.6146827749083e-07	0.0643789181623422	2
ENSG00000120370.12	GORAB	1	170514974	1_83	0	0.0272872361216702	5.6867861136029	4.88354750704374e-07	-0.563861703694324	3
ENSG00000283683.1	RP3-454G6.2	1	171600366	1_84	0	0.0204207323045719	8.18180301678953	5.25810561549494e-07	0.976590963632142	1
ENSG00000116132.11	PRRX1	1	170663243	1_84	0	0.0162056387782974	6.00135609733235	3.0607265083461e-07	-0.621786963915866	1
ENSG00000007933.12	FMO3	1	171090963	1_84	0	0.0319353261913188	12.4121915502262	1.24746623458904e-06	-1.36656798968118	1
ENSG00000094963.13	FMO2	1	171185239	1_84	0	0.0310929370518387	12.1586721830856	1.18975317013357e-06	1.49677278557412	1
ENSG00000010932.16	FMO1	1	171248552	1_84	0	0.0163739555990484	6.09873203855937	3.14269427323858e-07	-0.480107162040651	1
ENSG00000076258.9	FMO4	1	171313714	1_84	0	0.0178955754891317	6.93643689720507	3.90652926853893e-07	-0.752939495038188	2
ENSG00000117523.15	PRRC2C	1	171484487	1_84	0	0.0159097528006976	5.82771465439191	2.91790188461445e-07	-0.442011757890616	2
ENSG00000034971.16	MYOC	1	171648253	1_84	0	0.0528148349147808	17.2029848941489	2.85935914961241e-06	-1.85041765589951	3
ENSG00000117533.14	VAMP4	1	171742012	1_84	0	0.0145757221928865	5.00278263975644	2.29483090530679e-07	0.265521560546209	2
ENSG00000010165.19	METTL13	1	171778040	1_84	0	0.0141498158849801	4.72353047616743	2.10342235077643e-07	-0.0796119090824201	3
ENSG00000197959.13	DNM3	1	171834416	1_84	0	0.0187877391358594	7.39529615347893	4.37259310548369e-07	0.836525935421973	3
ENSG00000094975.13	SUCO	1	172532503	1_84	0	0.0191235462938311	7.56242370594236	4.55133089856161e-07	0.863157014601088	1
ENSG00000117560.7	FASLG	1	172658724	1_84	0	0.0551673950755293	17.6201426213235	3.05915069291882e-06	1.77184598969553	1
ENSG00000120337.8	TNFSF18	1	173051434	1_84	0	0.0259797264570378	10.4570567792077	8.54974208568669e-07	-1.16623947215431	1
ENSG00000162753.11	SLC9C2	1	173600736	1_86	0	0.00735450934734283	4.7246072003741	1.09352416704981e-07	0.178538756553245	1
ENSG00000152061.23	RABGAP1L	1	174159319	1_86	0	0.0120100561913838	9.33358173616068	3.52778693952439e-07	1.30975339986841	2
ENSG00000117586.10	TNFSF4	1	173364680	1_86	0	0.0147747313726767	11.2836337971413	5.24659511006687e-07	-1.28476682968224	1
ENSG00000117592.8	PRDX6	1	173476539	1_86	0	0.00863932699614911	6.23683882932375	1.69571712925117e-07	0.629005716013523	1
ENSG00000183831.6	ANKRD45	1	173677634	1_86	0	0.0107359927180043	8.27889904629487	2.79720160482998e-07	-1.04430322068784	1
ENSG00000076321.10	KLHL20	1	173714815	1_86	0	0.00749669889745741	4.90441504925095	1.15708764932599e-07	0.422331220030591	1
ENSG00000120334.15	CENPL	1	173827031	1_86	0	0.015632755176756	11.8153731916698	5.81288784491714e-07	1.33291930825304	1
ENSG00000117593.9	DARS2	1	173823772	1_86	0	0.0117644024547177	9.13918057240611	3.38365522889162e-07	-1.25281531943502	1
ENSG00000185278.15	ZBTB37	1	173868168	1_86	0	0.013662555111066	10.5467350597933	4.53480834218414e-07	-1.42154921295766	1
ENSG00000117601.13	SERPINC1	1	173916899	1_86	0	0.00736375513903365	4.73640559169385	1.09763310662913e-07	-0.00932690476277474	2
ENSG00000135870.11	RC3H1	1	174020533	1_86	0	0.00732174249950279	4.68267993286079	1.07899119054349e-07	-0.134302912562016	1
ENSG00000116161.17	CACYBP	1	174997294	1_86	0	0.00796637816767454	5.4750855595255	1.3726531237232e-07	-0.639353744263495	2
ENSG00000120333.4	MRPS14	1	175022306	1_86	0	0.0128512478794079	9.97054533424351	4.03248895633846e-07	1.31278836239887	2
ENSG00000120332.15	TNN	1	175068086	1_86	0	0.0124534184154544	9.67466484494789	3.79169575657343e-07	1.02199919001653	1
ENSG00000235750.9	KIAA0040	1	174961819	1_86	0	0.0828212102752007	27.6868379035748	7.2164549427147e-06	-2.50526566418461	5
ENSG00000152092.15	ASTN1	1	177022958	1_86	0	0.0112795835609625	8.7433478464302	3.1037004297781e-07	0.916850112513503	1
ENSG00000116147.16	TNR	1	175744070	1_86	0	0.0223846628055711	15.2020574943532	1.07093201332478e-06	1.57938726619622	1
ENSG00000143207.19	RFWD2	1	176207359	1_86	0	0.00881171752366683	6.42243734303287	1.78102254197445e-07	0.577446238634323	2
ENSG00000240021.9	TEX35	1	178523312	1_87	0	0.0245450258455314	4.89372678882527	3.78017744899154e-07	-0.442482825703755	1
ENSG00000120341.18	SEC16B	1	177967464	1_87	0	0.0242882399432111	4.794265489458	3.66460439709374e-07	0.327536254778812	1
ENSG00000075391.16	RASAL2	1	178093905	1_87	0	0.0274745175855495	5.96048497411669	5.15371794658045e-07	0.738812443010054	1
ENSG00000116191.17	RALGPS2	1	178702671	1_87	0	0.0243011794914759	4.79927051110036	3.6703844520729e-07	0.0342260648598891	1
ENSG00000143340.6	FAM163A	1	179742514	1_89	0	0.0125626309837268	4.84555661122659	1.91572536042339e-07	-0.1266927037205	3
ENSG00000116218.12	NPHS2	1	179560015	1_89	0	0.0181737943249075	8.32378597925708	4.76075122237854e-07	-1.0010264602664	1
ENSG00000116199.11	FAM20B	1	179025509	1_89	0	0.0127194300642977	4.96228052224687	1.98635989042296e-07	0.299049645496856	1
ENSG00000186283.13	TOR3A	1	179081800	1_89	0	0.0226405706000493	10.3982148841875	7.40892382786465e-07	-1.24761710432239	1
ENSG00000143322.19	ABL2	1	179230517	1_89	0	0.0125454689205877	4.83269586280644	1.90803060699443e-07	0.250884944348051	1
ENSG00000162782.15	TDRD5	1	179591019	1_89	0	0.0126267056123446	4.8934226892989	1.94451707089588e-07	0.150057908974413	2
ENSG00000135837.15	CEP350	1	179954679	1_89	0	0.0129660943592396	5.14301702651989	2.0986311441251e-07	0.372798729714239	2
ENSG00000116260.16	QSOX1	1	180144835	1_89	0	0.0286236703650109	12.6163978265441	1.13650060292188e-06	-1.35226614081844	2
ENSG00000121454.5	LHX4	1	180231969	1_89	0	0.0424565300812164	16.3606942188047	2.18602537261613e-06	-2.08053707482634	1
ENSG00000230124.6	ACBD6	1	180481408	1_89	0	0.0124591022338324	4.76769110965561	1.86940686677534e-07	0.0547688031470207	1
ENSG00000143324.13	XPR1	1	180633865	1_89	0	0.0997830631580949	24.5879971780782	7.72127392684667e-06	2.83420001663973	1
ENSG00000135835.11	KIAA1614	1	180912496	1_89	0	0.0125180369223494	4.81209785693655	1.8957438347618e-07	-0.207051745507107	1
ENSG00000162783.10	IER5	1	181089177	1_89	0	0.016622106055633	7.48235793386855	3.91411428724642e-07	0.804300294360673	1
ENSG00000198216.10	CACNA1E	1	181780502	1_90	0	0.0495765417931049	11.845339451088	1.84813083816531e-06	1.24934616301355	1
ENSG00000135824.12	RGS8	1	182731938	1_90	0	0.0257983376188267	5.63821039853499	4.57764356789797e-07	-0.535563462108891	1
ENSG00000179930.5	ZNF648	1	182061558	1_90	0	0.0994791166064243	18.5640293100565	5.81183316786001e-06	-2.10140887407087	2
ENSG00000203730.2	TEDDM1	1	182400603	1_90	0	0.0238157714494112	4.88202736691484	3.65909628140683e-07	0.207199519760681	1
ENSG00000135828.11	RNASEL	1	182589002	1_90	0	0.0470576908688241	11.347400530741	1.68049014753659e-06	-1.30367612325998	1
ENSG00000135862.5	LAMC1	1	183023054	1_91	0	0.0176922011228114	4.68261459307442	2.60722946560183e-07	0.00406816723222365	2
ENSG00000058085.14	LAMC2	1	183186264	1_91	0	0.0241159672263113	7.58738421703603	5.75845179325744e-07	-0.859580499216987	1
ENSG00000157064.10	NMNAT2	1	183413854	1_91	0	0.0177027100067855	4.6902357537105	2.61302401893899e-07	-0.0768071205412478	2
ENSG00000116698.21	SMG7	1	183470348	1_91	0	0.0379491270476848	11.8462409937717	1.41478786894936e-06	1.43403813120381	2
ENSG00000116701.14	NCF2	1	183590569	1_91	0	0.0244138320060828	7.77922243226857	5.97697053693599e-07	1.00450566511421	1
ENSG00000162704.15	ARPC5	1	183635461	1_91	0	0.019250908663822	5.47655268468263	3.31793197018557e-07	0.422292162913672	1
ENSG00000143344.15	RGL1	1	183636108	1_91	0	0.0192844119662339	5.49295694904745	3.33366203787264e-07	-0.426703710425568	1
ENSG00000198756.10	COLGALT2	1	184037415	1_91	0	0.0501121063953336	14.621433131988	2.30590586668441e-06	-1.70179190380765	1
ENSG00000198860.11	TSEN15	1	184050050	1_91	0	0.020193766050108	5.99795510329065	3.81179472594846e-07	-0.868517180775683	3
ENSG00000116667.12	C1orf21	1	184362604	1_91	0	0.0795116162792239	19.6010845195373	4.90478140628941e-06	-2.74694569102331	1
ENSG00000116406.18	EDEM3	1	184756487	1_92	1	0.0760033167683252	20.3755770251167	4.87361743668798e-06	4.14046272329324	1
ENSG00000135842.16	FAM129A	1	184972064	1_92	0	0.0350227317789705	12.2481789914736	1.34998989028998e-06	-1.98076944397276	1
ENSG00000121481.10	RNF2	1	185064348	1_92	0	0.0206233681864388	6.69111584006383	4.34277288555767e-07	-1.45690009539853	1
ENSG00000121486.11	TRMT1L	1	185156912	1_92	0	0.0230144650229456	6.7100129278342	4.85996581730373e-07	-0.991379767451248	1
ENSG00000116668.12	SWT1	1	185156912	1_92	0	0.0230144650229456	6.7100129278342	4.85996581730373e-07	0.991379767451248	1
ENSG00000116679.15	IVNS1ABP	1	185317057	1_92	0	0.0243293764177243	8.6310626086129	6.60852014734319e-07	1.74842837820763	2
ENSG00000157181.15	C1orf27	1	186425261	1_92	0	0.0193431151161093	4.88074560325298	2.97112936599277e-07	-0.19668640159709	1
ENSG00000262180.1	OCLM	1	186400848	1_92	0	0.0243202663260389	6.90497608258807	5.28493291362093e-07	-0.710102979344412	1
ENSG00000073756.11	PTGS2	1	186680089	1_92	0	0.0236657168883379	6.81681568414116	5.07703538148587e-07	-0.882830676168725	1
ENSG00000162670.10	BRINP3	1	190477676	1_95	0	0.0226581749178437	5.55711679612907	3.96262909060404e-07	0.481325559545787	1
ENSG00000150681.9	RGS18	1	192158507	1_96	0	0.0119986671167185	5.03529573375459	1.90137141762351e-07	0.304492604282425	1
ENSG00000090104.11	RGS1	1	192575980	1_96	0	0.0182829623682876	8.96614514617364	5.15894982584317e-07	-1.0087947446846	1
ENSG00000127074.14	RGS13	1	192636377	1_96	0	0.0197126218561219	9.6516959168312	5.98765812165289e-07	1.01211360045396	1
ENSG00000116741.7	RGS2	1	192827110	1_96	0	0.0318764024259278	14.4985294294455	1.45446149750172e-06	-2.22225044173633	1
ENSG00000116747.12	TROVE2	1	193058991	1_96	0	0.0414065649353647	15.2221622797442	1.98360194015776e-06	2.7689248547101	1
ENSG00000116750.13	UCHL5	1	193058704	1_96	0	0.0165616524453799	8.11557537062863	4.22991807129529e-07	-1.0362985894699	1
ENSG00000023572.8	GLRX2	1	193105954	1_96	0	0.0166659411491419	8.37413557473808	4.39216660257685e-07	-1.33310698605007	2
ENSG00000134371.10	CDC73	1	193121735	1_96	0	0.0489067520247217	17.2573688110462	2.65614864656622e-06	2.76842404051264	2
ENSG00000143278.3	F13B	1	197065696	1_98	0	0.0331157049498422	12.339948988029	1.28604552510329e-06	-0.615737601065754	1
ENSG00000000971.15	CFH	1	196414471	1_98	0	0.0152542567632753	7.87395414159288	3.7800096369554e-07	-1.56701625942387	2
ENSG00000134376.15	CRB1	1	197298402	1_98	0	0.0226050250909016	16.5682464101164	1.17866533800651e-06	3.42047599374745	1
ENSG00000143355.15	LHX9	1	197758168	1_99	0	0.0363810933370949	11.0115338106079	1.26076033456165e-06	1.57555110609959	1
ENSG00000213047.12	DENND1B	1	197774968	1_99	0	0.019564426750995	5.13955098604339	3.16447216398377e-07	-0.470235947759606	1
ENSG00000203724.10	C1orf53	1	197902363	1_99	0	0.0265939168592241	8.04024710034322	6.7291572384343e-07	-0.925813030471321	2
ENSG00000151414.14	NEK7	1	198156923	1_99	0	0.0194963730869779	5.10667577877794	3.13329356097132e-07	-0.392483881850815	1
ENSG00000081237.18	PTPRC	1	198638643	1_99	0	0.0190365602575602	4.88149492228278	2.92449102875213e-07	-0.23525392193755	1
ENSG00000116833.13	NR5A2	1	200025940	1_100	0	0.0266787765573301	5.86220124166275	4.92193196813962e-07	0.596830532372024	1
ENSG00000081248.10	CACNA1S	1	201014894	1_101	0	0.0220207959101942	5.17443166085683	3.58595339649463e-07	-0.552190528625354	1
ENSG00000163362.10	C1orf106	1	200889842	1_101	0	0.0222082118437327	5.25447935645724	3.67241925126742e-07	0.389427314041876	3
ENSG00000118193.11	KIF14	1	200620703	1_101	0	0.024118320944977	6.03421977756351	4.5801232792602e-07	-0.539872695685043	1
ENSG00000118197.13	DDX59	1	200674394	1_101	0	0.0298992772274592	8.06788789624495	7.59153360303538e-07	-0.865738496052645	1
ENSG00000118200.14	CAMSAP2	1	200740002	1_101	0	0.0298916574718997	8.06549972896975	7.58735233035819e-07	1.00914079240017	2
ENSG00000116852.14	KIF21B	1	200973257	1_101	0	0.0307021885794251	8.31906965054842	8.0380937837607e-07	-1.02084796068179	1
ENSG00000232237.3	ASCL5	1	201121136	1_101	0	0.0381899481391008	10.3910732839167	1.24887349906649e-06	1.23911304138702	3
ENSG00000116857.16	TMEM9	1	201104352	1_101	0	0.0224342203558673	5.35013924589251	3.77733097858489e-07	0.404941542407772	2
ENSG00000163395.16	IGFN1	1	201184087	1_101	0	0.0221656014304195	5.23634265142983	3.65272141860369e-07	0.413762349861642	1
ENSG00000081277.12	PKP1	1	201283573	1_101	0	0.0258291719273366	6.68237391932775	5.43188078970105e-07	-0.794391227710872	1
ENSG00000159166.13	LAD1	1	201400151	1_101	0	0.141366901676874	23.0607695973072	1.02596019192695e-05	2.3788369768496	1
ENSG00000174307.6	PHLDA3	1	201467340	1_101	0	0.0209513877597171	4.70428955810631	3.10181444343339e-07	0.0944683334167527	3
ENSG00000159176.13	CSRP1	1	201509157	1_101	0	0.0229520833775811	5.56576878146851	4.02027949711422e-07	0.490841926037626	2
ENSG00000198700.9	IPO9	1	201828710	1_102	0	0.0163425301912296	4.69736380448028	2.41591954134041e-07	0.0622697099394422	2
ENSG00000198892.6	SHISA4	1	201887834	1_102	0	0.0257981743027347	9.00743701192914	7.31306073423629e-07	0.998981679509311	2
ENSG00000176393.10	RNPEP	1	201980662	1_102	0	0.0198938586468383	6.55181216657926	4.10194128547754e-07	0.631043297022937	1
ENSG00000163435.15	ELF3	1	202007718	1_102	0	0.1256271339159	24.2260463340004	9.57800300564042e-06	-2.39499131259308	1
ENSG00000170075.8	GPR37L1	1	202120775	1_102	0	0.0180778546019801	5.64874089917718	3.21371616595175e-07	0.575188017362321	3
ENSG00000143851.15	PTPN7	1	202160698	1_102	0	0.0220532288837938	7.52477134250937	5.22245210806383e-07	0.892654871694826	2
ENSG00000133067.17	LGR6	1	202194388	1_102	0	0.0193267923861137	6.27891682172077	3.81903364939778e-07	-0.578475260067644	2
ENSG00000077157.21	PPP1R12B	1	202348568	1_102	0	0.0411726749186685	13.4430789460398	1.74187427806194e-06	-1.55031831343635	2
ENSG00000143858.11	SYT2	1	202709602	1_102	0	0.0195479609095554	6.38628190277844	3.92878733211585e-07	0.779542421247897	2
ENSG00000117139.16	KDM5B	1	202808933	1_102	0	0.0199375219503418	6.57250140101229	4.12392577123607e-07	-0.741113025553209	1
ENSG00000183155.4	RABIF	1	202889900	1_102	0	0.0163615162071323	4.70830617721224	2.42436060054631e-07	0.114582275461573	2
ENSG00000117153.15	KLHL12	1	202928968	1_102	0	0.021393565533795	7.2379405586831	4.87312057981645e-07	0.858892373197018	1
ENSG00000159346.12	ADIPOR1	1	202957385	1_102	0	0.0907994317126601	21.0435848372287	6.01328557443027e-06	-2.17880574002847	1
ENSG00000159348.12	CYB5R1	1	202964916	1_102	0	0.0304112481305386	10.5652606489356	1.01116827218098e-06	1.227187116341	2
ENSG00000143847.15	PPFIA4	1	203027461	1_102	0	0.0309994373583221	10.7468669000013	1.04844259164264e-06	1.18296781477401	1
ENSG00000163485.16	ADORA1	1	203151647	1_102	0	0.024182565175236	8.39582321889263	6.38961404704994e-07	1.06671687767245	1
ENSG00000133055.8	MYBPH	1	203175705	1_102	0	0.0242314557434825	8.41491624074305	6.41709216792479e-07	-0.953380816143879	1
ENSG00000133063.15	CHIT1	1	203274075	1_102	0	0.0796106568026227	19.7674454438157	4.95257121890576e-06	2.14382041757021	1
ENSG00000174567.7	GOLT1A	1	204214495	1_103	0	0.0597276128029684	16.288700675476	3.06175597162673e-06	2.31796116504829	1
ENSG00000170498.8	KISS1	1	204196915	1_103	0	0.0170587674064102	4.69743322533959	2.52183830252999e-07	-0.0949922207728801	1
ENSG00000188783.5	PRELP	1	203482803	1_103	0	0.0490208956414061	14.6254208429801	2.25630905938359e-06	1.59673795864165	1
ENSG00000188770.9	OPTC	1	203492286	1_103	0	0.0281247303011998	9.34557798716882	8.27186629902228e-07	1.08909135821143	3
ENSG00000058668.14	ATP2B4	1	203626383	1_103	0	0.0204649366145108	6.38103628753803	4.10970446192209e-07	-0.584499375852875	1
ENSG00000122188.12	LAX1	1	203764731	1_103	0	0.0175683314994615	4.95825161327204	2.74137250828323e-07	-0.181831194287229	1
ENSG00000257315.2	ZBED6	1	203795675	1_103	0	0.0202966336200962	6.29836443177159	4.02309948191096e-07	0.547408044863229	1
ENSG00000182004.12	SNRPE	1	203861428	1_103	0	0.0196278261708958	6.0187499206213	3.71781243377102e-07	-0.536729788200342	1
ENSG00000143842.14	SOX13	1	204072756	1_103	0	0.0304870262679832	10.6596783463745	1.02274682224038e-06	1.56820232540189	1
ENSG00000143845.14	ETNK2	1	204153299	1_103	0	0.036096084860097	11.9233921253101	1.35446846924163e-06	-1.59796982223797	1
ENSG00000143839.14	REN	1	204165035	1_103	0	0.0232029352557535	7.6883865640973	5.61419008629175e-07	1.20079627064728	2
ENSG00000143850.13	PLEKHA6	1	204260924	1_103	0	0.0220248578537166	6.99838209603243	4.8508711415469e-07	1.03631262503377	2
ENSG00000133056.13	PIK3C2B	1	204495053	1_103	0	0.0196031784027408	5.96278033734966	3.67861448571601e-07	-0.63392414947392	1
ENSG00000198625.12	MDM4	1	204517114	1_103	0	0.0222684577247668	7.16745284204613	5.02300901349358e-07	-0.884875795041022	1
ENSG00000186007.9	LEMD1	1	205457492	1_104	0	0.0226493589763684	4.83477462556242	3.44620511666888e-07	-0.169322780983792	1
ENSG00000163531.15	NFASC	1	204828332	1_104	0	0.058838224344699	13.9124254761599	2.57615139807902e-06	1.97209152850359	1
ENSG00000184144.11	CNTN2	1	205043070	1_104	0	0.0222949376711626	4.68576640853472	3.28772792852046e-07	0.253136137237884	1
ENSG00000174529.7	TMEM81	1	205084022	1_104	0	0.0224501100576613	4.75129263390279	3.35690636615977e-07	-0.485203904907266	2
ENSG00000133059.16	DSTYK	1	205211346	1_104	0	0.0233170774645824	5.10933130837474	3.74927377498285e-07	-0.333491284977357	1
ENSG00000163545.8	NUAK2	1	205321732	1_104	0	0.0233572669523829	5.12560661053848	3.76769960079954e-07	0.323889879070117	1
ENSG00000117266.15	CDK18	1	205504902	1_104	0	0.0580198838822191	13.7781001769762	2.51579452150324e-06	-1.54258364401486	2
ENSG00000174514.12	MFSD4A	1	205576857	1_104	0	0.022426999452196	4.74156121225727	3.34658228408919e-07	0.221477859424429	1
ENSG00000158711.13	ELK4	1	205586697	1_104	0	0.0447524899074185	11.2955358291513	1.59086385440617e-06	-1.23876475519799	2
ENSG00000069275.12	NUCKS1	1	205750404	1_104	0	0.0365653521162135	9.37227758148991	1.07850925526688e-06	1.2552821610055	1
ENSG00000117280.12	RAB29	1	205775418	1_104	0	0.022926948038752	4.94987646119563	3.57149116687985e-07	-0.270005861705559	1
ENSG00000133065.10	SLC41A1	1	205813381	1_104	0	0.0464663304104606	11.6540247980882	1.70421070035206e-06	-1.47069783186818	3
ENSG00000162877.12	PM20D1	1	205832744	1_104	0	0.0234520051290701	5.16386376295203	3.81121746554159e-07	0.476839248112509	1
ENSG00000174502.18	SLC26A9	1	205943691	1_104	0	0.0730044568910029	15.988118760373	3.67329420498211e-06	-1.76533233360042	2
ENSG00000263961.6	C1orf186	1	206052226	1_104	0	0.0263145645383863	6.25299507468113	5.17837202524306e-07	0.625074062040247	1
ENSG00000142224.15	IL19	1	206848453	1_105	0	0.0179094939742034	7.3234294419563	4.12768731349472e-07	-0.829978509048344	1
ENSG00000162891.10	IL20	1	206842880	1_105	0	0.0194564646504518	8.0706079582839	4.9417316052042e-07	-0.92294189027082	1
ENSG00000117322.17	CR2	1	207454348	1_105	0	0.0150592606230711	6.58721207329897	3.12186607851513e-07	-1.20912475578509	2
ENSG00000162897.14	FCAMR	1	206970205	1_105	0	0.0137138072914444	4.92500289366111	2.1255606725163e-07	0.310564946965271	1
ENSG00000263528.7	IKBKE	1	206478007	1_105	0	0.0181325433055013	7.68082364654156	4.38304057204105e-07	0.859942482334557	1
ENSG00000143486.15	EIF2D	1	206605289	1_105	0	0.0133162539849458	4.68863935828032	1.96488832677713e-07	0.0354370737061482	2
ENSG00000143479.15	DYRK3	1	206674795	1_105	0	0.0250085336837448	10.2208599610822	8.04423297939799e-07	-1.26721372272999	1
ENSG00000162892.15	IL24	1	206898250	1_105	0	0.0369404958503178	13.9349843223434	1.62001180326218e-06	1.67595734171138	1
ENSG00000162896.5	PIGR	1	206945992	1_105	0	0.0546206905494208	17.4781517914275	3.00442707369653e-06	-1.89097569555293	1
ENSG00000123843.12	C4BPB	1	207088956	1_105	0	0.014050865542251	5.24246722326635	2.31818331362543e-07	0.520270205251818	1
ENSG00000123838.10	C4BPA	1	207104083	1_105	0	0.0182256441690272	7.71612773549003	4.42579474907642e-07	-0.951467390708107	1
ENSG00000196352.14	CD55	1	207321071	1_105	0	0.173950115216754	18.2231510877588	9.97601676557324e-06	3.2930972005611	2
ENSG00000117335.19	CD46	1	207751847	1_105	0	0.102730748355024	23.1517173378839	7.48501434387859e-06	-2.76912563392393	1
ENSG00000174059.16	CD34	1	207911570	1_105	0	0.0366338114267475	14.4217622844754	1.66268283002213e-06	-1.83952656612148	1
ENSG00000143469.18	SYT14	1	209936838	1_106	0	0.0067976512707657	7.23593361383597	1.54796960306616e-07	1.48037218648022	1
ENSG00000076356.6	PLXNA2	1	208243841	1_106	0	0.00980049066386945	10.3645809950365	3.19674903468639e-07	-1.21780053178772	1
ENSG00000008118.9	CAMK1G	1	209584155	1_106	0	0.00542684433562701	8.83736352051257	1.50931211450274e-07	-2.37853281191636	1
ENSG00000123689.5	G0S2	1	209672996	1_106	0	0.00917164367148826	8.66502375495783	2.50107033382599e-07	-0.241858501345518	2
ENSG00000009790.14	TRAF3IP3	1	209780226	1_106	0	0.00671732062739749	7.014288690348	1.48282086476317e-07	-0.825273244303549	2
ENSG00000117597.17	DIEXF	1	209827828	1_106	0	0.00998553221223797	9.65183104470255	3.03312215751669e-07	1.05020396847436	1
ENSG00000054392.12	HHAT	1	210330943	1_106	0	0.0182590972552322	17.3618912747773	9.97666312055634e-07	-2.44429296277816	2
ENSG00000143473.12	KCNH1	1	211134467	1_107	0	0.029120998213841	12.7010620611303	1.16400613555159e-06	-1.40208795846131	1
ENSG00000117625.13	RCOR3	1	211257612	1_107	0	0.0207635017839818	9.50220886744388	6.20917850824659e-07	-1.18578621190581	2
ENSG00000082512.14	TRAF5	1	211326278	1_107	0	0.0184205940282198	8.37249129052741	4.85363718686819e-07	0.985187368007254	1
ENSG00000170385.9	SLC30A1	1	211583083	1_107	0	0.0167148510671377	7.45628468317606	3.92223820922688e-07	-0.889789614567563	1
ENSG00000117650.12	NEK2	1	211673534	1_107	0	0.0229993323997608	10.4682612371401	7.57702561857652e-07	1.2690988045907	1
ENSG00000143493.12	INTS7	1	212018649	1_107	0	0.0174260959397461	7.84911613719427	4.30457054353231e-07	0.975939075810418	2
ENSG00000066027.11	PPP2R5A	1	212285049	1_107	0	0.0166192360146652	7.40221725748511	3.87152311643513e-07	-0.778419523985471	1
ENSG00000065600.12	TMEM206	1	212414266	1_107	0	0.0131032216942686	5.16351366036134	2.12927812751685e-07	0.316367027235184	4
ENSG00000162772.16	ATF3	1	212540503	1_107	0	0.0166844167925947	7.43911452838302	3.90608103625411e-07	-0.782354992232837	2
ENSG00000185523.6	SPATA45	1	212781889	1_109	0	0.0195941153214233	11.91145177714	7.34512735533947e-07	-1.41874662686776	4
ENSG00000123685.8	BATF3	1	212700127	1_109	0	0.0092037242280113	4.79794293177191	1.38972109259883e-07	-0.165778006497609	1
ENSG00000117697.14	NSL1	1	212792127	1_109	0	0.00950608400475528	5.10170032642126	1.52624961039194e-07	-0.429522288387432	1
ENSG00000162769.12	FLVCR1	1	212855443	1_109	0	0.0111659839364173	6.61469255603653	2.32442552493574e-07	0.614123124134186	2
ENSG00000143494.15	VASH2	1	212950961	1_109	0	0.0130039791085829	8.04826058755086	3.293724470532e-07	0.904257860218456	1
ENSG00000174606.13	ANGEL2	1	213004666	1_109	0	0.0426102368354645	19.2728849410386	2.58445902125642e-06	-2.08241040878318	3
ENSG00000136643.11	RPS6KC1	1	213051377	1_109	0	0.0397299841157484	18.6064975061728	2.32644073833833e-06	2.04471919719109	1
ENSG00000143499.13	SMYD2	1	214233234	1_109	0	0.00913022352623327	4.72260059849089	1.35697423445007e-07	0.102618727132083	3
ENSG00000152104.11	PTPN14	1	214353084	1_109	0	0.0097381546319939	5.32838557931827	1.63298157411984e-07	0.533013649321176	4
ENSG00000117724.12	CENPF	1	214603593	1_109	0	0.0103541928916462	5.9049762187941	1.92416972846849e-07	0.546306912462677	1
ENSG00000136636.12	KCTD3	1	215567710	1_109	0	0.0174452839088284	10.8157601718934	5.93805292422689e-07	1.45830760169193	1
ENSG00000196482.16	ESRRG	1	216723789	1_110	0	0.0115325896651534	6.72103929161325	2.43933949764752e-07	0.677279047659605	2
ENSG00000092978.10	GPATCH2	1	217631213	1_110	0	0.0270408539836022	15.1910217528478	1.292755405378e-06	-1.70632518101595	2
ENSG00000162814.10	SPATA17	1	217636064	1_110	0	0.0117965203177622	6.94256256997912	2.57740517551609e-07	0.578885553002119	2
ENSG00000067533.5	RRP15	1	218284716	1_110	0	0.0110610098162057	7.943108002208	2.76499416478171e-07	1.47367971989114	2
ENSG00000092969.11	TGFB2	1	218461020	1_110	0	0.0612958801252489	23.4727343119971	4.52797418317312e-06	-2.54431608478109	1
ENSG00000143353.11	LYPLAL1	1	219173128	1_111	0	0.17009173329519	25.7896811434974	1.38050553787765e-05	-3.00561394268768	1
ENSG00000196660.10	SLC30A10	1	219959023	1_112	0	0.0148234726419105	6.28854195521141	2.93365401003867e-07	-0.666101179001099	1
ENSG00000215817.5	ZC3H11B	1	219613461	1_112	0	0.0155997338774828	6.76929230886355	3.32329911054345e-07	0.94025561519338	2
ENSG00000162813.17	BPNT1	1	220090248	1_112	0	0.0603432235468866	19.6069882108234	3.72347436283064e-06	-2.02978552286459	1
ENSG00000067704.9	IARS2	1	220094327	1_112	0	0.0218819076118991	9.96136834471385	6.85982684111372e-07	1.27835428299431	1
ENSG00000116141.15	MARK1	1	220527011	1_112	0	0.0145881092819362	6.13783207224912	2.81788317453574e-07	-0.542873611246052	2
ENSG00000162817.6	C1orf115	1	220688326	1_112	0	0.0127888982270908	4.89867110639939	1.97160716238764e-07	-0.288156007837055	2
ENSG00000117791.15	MARC2	1	220743564	1_112	0	0.0144688636262982	6.06048279057458	2.75962848638729e-07	0.528991579577985	3
ENSG00000186205.12	MARC1	1	220786518	1_112	0	0.0126465364659474	4.79334602677265	1.90774074666202e-07	-0.145251830006836	1
ENSG00000143507.17	DUSP10	1	221742291	1_113	0	0.0162891067037922	4.87232423759213	2.49771236244426e-07	-0.219923684217323	1
ENSG00000143512.12	HHIPL2	1	222548331	1_114	0	0.0132434603036706	5.64668412569088	2.35344439616666e-07	0.421189619536017	1
ENSG00000143498.17	TAF1A	1	222589893	1_114	0	0.0209616853560742	9.97497912128249	6.58032231769649e-07	-1.30327229672426	2
ENSG00000154305.16	MIA3	1	222620428	1_114	0	0.0144465955369306	6.46532964770101	2.93944379719099e-07	0.817108599392253	1
ENSG00000162819.11	BROX	1	222714780	1_114	0	0.0316127790033876	13.8622278925379	1.37912834098515e-06	-1.46247457879209	1
ENSG00000186063.12	AIDA	1	222712777	1_114	0	0.013852472682009	6.06991523145417	2.64617707175454e-07	-0.709742844247095	1
ENSG00000197520.10	FAM177B	1	222734770	1_114	0	0.0119741232116967	4.69860657193539	1.77060537446082e-07	-0.149215767273983	2
ENSG00000154309.8	DISP1	1	222872138	1_114	0	0.089380212553802	23.8197158995669	6.70018715759508e-06	-2.62532430094945	1
ENSG00000187554.11	TLR5	1	223143273	1_114	0	0.0238010769289906	11.1750725056202	8.37058732205776e-07	-1.19722798770069	1
ENSG00000143502.14	SUSD4	1	223354121	1_114	0	0.0247644829788872	11.5502303768534	9.00179017635693e-07	-1.27627564233847	1
ENSG00000203697.11	CAPN8	1	223674200	1_114	0	0.0177736795739752	8.41831542537823	4.70881376547031e-07	1.09945566993852	2
ENSG00000162909.17	CAPN2	1	223749162	1_114	0	0.0142366316945054	6.32746610116069	2.83495422376092e-07	-0.583044937045154	2
ENSG00000143514.16	TP53BP2	1	223765597	1_114	0	0.0126611305914778	5.22349937224128	2.08133989490138e-07	0.338181537436278	1
ENSG00000143756.11	FBXO28	1	224114047	1_114	0	0.0124295343331583	5.04978812984137	1.97531785390707e-07	0.406079044322859	1
ENSG00000143748.17	NVL	1	224330205	1_114	0	0.0169903351005932	7.9933538755135	4.27405354213007e-07	-0.985585706481204	1
ENSG00000143771.11	CNIH4	1	224347917	1_114	0	0.0219768008581004	10.4215622107841	7.20785882590641e-07	1.33518542142072	3
ENSG00000185155.11	MIXL1	1	226223616	1_115	0	0.119973798018503	23.5903791406082	8.90697641003806e-06	2.59832236427421	1
ENSG00000143815.14	LBR	1	225427864	1_115	0	0.293063013532297	32.7239349411724	3.01811306497945e-05	3.4455121108798	1
ENSG00000143742.12	SRP9	1	225824576	1_115	0	0.025162061844236	8.59030074127175	6.80242195259434e-07	1.11974698585654	1
ENSG00000196187.11	TMEM63A	1	225866105	1_115	0	0.0206193269902397	6.70891077658073	4.35346919474376e-07	0.859010127466627	2
ENSG00000243709.1	LEFTY1	1	225911608	1_115	0	0.01671815510395	4.73051834889978	2.48889201958081e-07	0.00526306861394694	2
ENSG00000143811.18	PYCR2	1	225924245	1_115	0	0.0166366813515396	4.68447306781428	2.45265474955769e-07	-0.0243781216289383	1
ENSG00000143768.12	LEFTY2	1	225939743	1_115	0	0.0255752407727866	8.74429052717691	7.0380651579444e-07	-0.796489022167782	2
ENSG00000143751.9	SDE2	1	225999428	1_115	0	0.0178294933087422	5.33726426436045	2.99479211869571e-07	-0.466387572312715	1
ENSG00000163041.9	H3F3A	1	226063226	1_115	0	0.0309093151672099	10.5382187952921	1.02509842848461e-06	1.55153349374559	2
ENSG00000182827.8	ACBD3	1	226187723	1_115	0	0.0194039239717687	6.13547018857981	3.74667815575118e-07	0.495265154636369	1
ENSG00000143799.12	PARP1	1	226407676	1_115	0	0.0184287910671159	5.64905321577888	3.27628358543427e-07	0.409840183458052	1
ENSG00000203685.9	STUM	1	226487244	1_115	0	0.017701217273252	5.26917565054121	2.93531546545941e-07	-0.424777923858812	3
ENSG00000185888.5	PRSS38	1	227815546	1_116	0	0.0112913778291021	5.01646484069946	1.7825991138662e-07	-0.530143406102901	1
ENSG00000168148.3	HIST3H3	1	228425351	1_116	0	0.0180436002510174	9.43058246123752	5.35513825364356e-07	1.69306889536463	1
ENSG00000143772.9	ITPKB	1	226738931	1_116	0	0.0164433678582877	8.55501156482372	4.4271103492734e-07	-0.989929819603531	1
ENSG00000143801.16	PSEN2	1	226870643	1_116	0	0.0132060279945656	6.49013833539858	2.69733657313132e-07	-0.895231606524239	1
ENSG00000163050.16	COQ8A	1	226897761	1_116	0	0.0109089223363423	4.69241970600627	1.61097081837977e-07	0.26585177011055	2
ENSG00000143776.18	CDC42BPA	1	227316377	1_116	0	0.0109708675597725	4.74565999763198	1.63850045373876e-07	-0.268494584422584	3
ENSG00000181450.17	ZNF678	1	227565570	1_116	0	0.0140372058912954	7.06475649688644	3.12095021679229e-07	-1.32827471888504	1
ENSG00000143740.14	SNAP47	1	227729364	1_116	0	0.0329108871891821	15.1140514090883	1.56541488351367e-06	-2.0546468899715	2
ENSG00000143816.7	WNT9A	1	227945621	1_116	0	0.04829679914886	18.764193008294	2.85205051993686e-06	2.64525626610381	1
ENSG00000162910.18	MRPL55	1	228109044	1_116	0	0.0402467758544793	17.0256963408972	2.1564776034244e-06	-2.46372902021209	1
ENSG00000143774.16	GUK1	1	228140298	1_116	0	0.0140810245396525	7.09410432211105	3.14369786207256e-07	-1.22046000470987	1
ENSG00000181873.12	IBA57	1	228165950	1_116	0	0.0109652607295303	4.74087487202425	1.63601179081379e-07	-0.525118978434718	1
ENSG00000154358.20	OBSCN	1	228203890	1_116	0	0.0109228554304152	4.70443129179219	1.61715738850077e-07	0.416993377791868	1
ENSG00000154370.15	TRIM11	1	228407706	1_116	0	0.0199410967017178	10.3738976558792	6.51028457012691e-07	-1.49459795391586	1
ENSG00000162931.11	TRIM17	1	228417087	1_116	0	0.0637856137220706	21.4294966339037	4.30173528751359e-06	-2.63999737463778	1
ENSG00000181218.5	HIST3H2A	1	228457362	1_116	0	0.0110875304904348	4.84509198481467	1.69061931905165e-07	-0.540694967487954	1
ENSG00000196890.4	HIST3H2BB	1	228458562	1_116	0	0.0251893351317387	12.5810531165447	9.97338706240834e-07	1.20930101369875	2
ENSG00000168159.11	RNF187	1	228484557	1_116	0	0.0287225313615145	13.8236531234466	1.24955251662888e-06	1.67184049452484	2
ENSG00000116574.5	RHOU	1	228795948	1_116	0	0.014192578218347	7.16835945462767	3.20176936425758e-07	0.919684119548371	1
ENSG00000177800.2	TMEM78	1	229249509	1_117	0	0.0391921338658739	11.9944237351038	1.47940564295085e-06	-1.37405721769097	1
ENSG00000069248.11	NUP133	1	229508410	1_117	0	0.0181013556688518	4.68151855656802	2.66690057285722e-07	-0.134858793736548	2
ENSG00000135776.4	ABCB10	1	229559119	1_117	0	0.0432591900781851	12.9344856738287	1.76090741368391e-06	1.71634403943667	1
ENSG00000135763.9	URB2	1	229626572	1_117	0	0.0183309203969625	4.80037545999687	2.76929009336578e-07	0.18682376277306	1
ENSG00000177614.10	PGBD5	1	230426554	1_117	0	0.0181535098122169	4.70865158606057	2.69008581386422e-07	0.0486619571237569	1
ENSG00000135773.12	CAPN9	1	230747823	1_118	0	0.0129430642302739	7.47687233975855	3.04555218612679e-07	0.476788211475457	1
ENSG00000119280.16	C1orf198	1	230869835	1_118	0	0.0553579266398445	19.4570394648007	3.38973345204465e-06	1.96746407652309	1
ENSG00000143643.12	TTC13	1	230978849	1_118	0	0.0117405152421606	6.90011464634241	2.54948485866547e-07	-1.26938370573417	1
ENSG00000173409.13	ARV1	1	230968055	1_118	0	0.00947136778885049	4.8561103540112	1.44747216985734e-07	-0.0323320602683153	2
ENSG00000119283.15	TRIM67	1	231162257	1_118	0	0.0109992636520136	6.55730882111148	2.26985556660434e-07	0.790049498540714	1
ENSG00000116906.11	GNPAT	1	231248084	1_118	0	0.0267925497798432	14.4147778536179	1.21543286066718e-06	-1.87387771678841	1
ENSG00000116903.7	EXOC8	1	231337950	1_118	0	0.0553052726298493	21.0623168774686	3.6659087757343e-06	-2.28623877932473	1
ENSG00000010072.15	SPRTN	1	231344406	1_118	0	0.0217138816963578	12.0441704081607	8.23044529332675e-07	1.40798705435827	1
ENSG00000116918.13	TSNAX	1	231528861	1_118	0	0.0103728760252051	5.9981373765609	1.95805356940322e-07	-0.599584923593432	1
ENSG00000162946.21	DISC1	1	231624442	1_118	0	0.018561166561648	11.0610370852761	6.46115396452524e-07	-1.32586866587604	1
ENSG00000116991.10	SIPA1L2	1	232561778	1_119	0	0.018166410321084	5.31434809205844	3.03828206818493e-07	0.260003096758519	1
ENSG00000135749.18	PCNX2	1	233295495	1_120	0	0.0636552317037294	13.2176341646005	2.64787088541065e-06	1.61545383525102	2
ENSG00000143674.10	MAP3K21	1	233375467	1_120	0	0.0406682506516978	8.9332845326279	1.14334061731983e-06	-1.08923626282055	1
ENSG00000135750.14	KCNK1	1	233609535	1_120	0	0.0273794920777426	5.1780099124201	4.46166787438014e-07	-0.468983776128969	1
ENSG00000183780.12	SLC35F3	1	233904391	1_120	0	0.0406665979681239	8.93290019205302	1.14324496560105e-06	1.0190230827277	1
ENSG00000059588.9	TARBP1	1	234477249	1_121	0	0.0281359860532391	7.4924514557468	6.63429916424224e-07	-0.86295622074523	2
ENSG00000054267.21	ARID4B	1	235325869	1_121	0	0.0405265725457613	10.934298623382	1.39456827104461e-06	-1.44423128510672	1
ENSG00000116957.12	TBCE	1	235417331	1_121	0	0.0236377662207564	5.88094009828342	4.37483988247184e-07	-0.554029682652675	1
ENSG00000162885.12	B3GALNT2	1	235504679	1_121	0	0.0212197379042899	4.86016118643237	3.24563487945699e-07	0.402281649717375	2
ENSG00000168243.10	GNG4	1	235651207	1_121	0	0.0222817410692828	5.33878970055146	3.74369889068403e-07	-0.500256321211834	1
ENSG00000143669.13	LYST	1	235855825	1_122	0	0.0172458016106529	5.24376711240194	2.84600563054911e-07	-0.511987946794527	2
ENSG00000116962.14	NID1	1	236061269	1_122	0	0.0444562057738017	14.1189630294942	1.97535050936225e-06	1.62526179526242	2
ENSG00000077585.13	GPR137B	1	236142585	1_122	0	0.0162379414324887	4.69087010608227	2.39713973860206e-07	0.0744130170316294	1
ENSG00000086619.13	ERO1B	1	236287008	1_122	0	0.0166645883068399	4.94422577465244	2.5929960608096e-07	-0.278940316335874	1
ENSG00000186197.13	EDARADD	1	236350702	1_122	0	0.0163396630683939	4.7439906193419	2.43947230623904e-07	-0.0327712113033809	1
ENSG00000116977.18	LGALS8	1	236518450	1_122	0	0.0176574545798264	5.49323503583111	3.0525673364143e-07	0.470244485652904	1
ENSG00000077522.12	ACTN2	1	236683995	1_122	0	0.0328248518441053	12.2502569146373	1.26548483504597e-06	1.71291969593248	1
ENSG00000133019.11	CHRM3	1	239386955	1_124	0	0.022790367458858	4.99398890102054	3.58185395430794e-07	0.335667819379707	1
ENSG00000155816.19	FMN2	1	240161753	1_125	0	0.0591895641794419	15.399561307166	2.86855026947183e-06	1.87764230089573	1
ENSG00000182901.16	RGS7	1	240763826	1_126	0	0.0591446349250945	14.239280801804	2.65040586308466e-06	1.67076879674812	2
ENSG00000180875.4	GREM2	1	240552795	1_126	0	0.0448103852474323	11.5830336975209	1.63346551835666e-06	1.40932306384597	1
ENSG00000117009.11	KMO	1	241532492	1_127	0	0.0212558144244555	9.19986433822161	6.15415098168409e-07	1.06124120577505	1
ENSG00000174371.16	EXO1	1	241847942	1_127	0	0.230611645765092	34.9040550045464	2.53318024902086e-05	4.19843207876449	2
ENSG00000180287.16	PLD5	1	242492641	1_128	0	0.02655022339185	7.36524245502056	6.15409507090182e-07	0.982177260181327	1
ENSG00000054282.15	SDCCAG8	1	243256404	1_128	0	0.0408763300857897	11.4602089208633	1.47425770470653e-06	-1.48158779329862	2
ENSG00000117020.16	AKT3	1	243848640	1_128	0	0.0365055268979261	10.3845906629469	1.19304541805976e-06	1.25273990435378	1
ENSG00000173728.10	C1orf100	1	244350500	1_129	0	0.0233042267084528	6.00891622328116	4.40696721172492e-07	0.707694601950293	1
ENSG00000035687.9	ADSS	1	244461041	1_129	0	0.0203855433744198	4.74506970219558	3.04420476937358e-07	-0.1415965780746	1
ENSG00000179397.17	C1orf101	1	244461333	1_129	0	0.0203595648181062	4.7330327115905	3.03261284760676e-07	-0.234947008369463	3
ENSG00000121644.18	DESI2	1	244659267	1_129	0	0.0202476929984234	4.68102224861236	2.98280749915635e-07	-0.0891347630894724	1
ENSG00000203666.12	EFCAB2	1	244977831	1_129	0	0.0371748605196118	10.4341947034414	1.22072336692821e-06	-1.24358655818655	2
ENSG00000162849.15	KIF26B	1	245154133	1_129	0	0.0357719907503017	10.0686513080756	1.13350485425988e-06	1.15785286975834	2
ENSG00000197472.14	ZNF695	1	247008034	1_130	0	0.0204214659197725	8.67128005818071	5.57287241667895e-07	1.06430323839119	2
ENSG00000185420.18	SMYD3	1	246505440	1_130	0	0.0161059264725668	6.43234190779554	3.26034686623504e-07	0.726607882975796	2
ENSG00000162852.13	CNST	1	246569208	1_130	0	0.0136902410929667	4.90181588207142	2.11191806299499e-07	0.282226849438324	2
ENSG00000143653.9	SCCPDH	1	246723418	1_130	0	0.0137542196850711	4.94570691734347	2.14078625097144e-07	-0.250311964093724	2
ENSG00000153207.14	AHCTF1	1	246929550	1_130	0	0.0160803661661477	6.41737394990679	3.24759791976179e-07	0.695412306103785	2
ENSG00000277462.1	ZNF670	1	247086088	1_130	0	0.0142266042398387	5.26363168134565	2.35665341096513e-07	0.495358964272874	1
ENSG00000188295.14	ZNF669	1	246953000	1_130	0	0.0134950256391204	4.76661612466482	2.02438385714095e-07	-0.171320147674681	3
ENSG00000196418.12	ZNF124	1	247124720	1_130	0	0.0287376386701108	11.9013058332688	1.07635286019676e-06	-1.41039867869086	1
ENSG00000203663.3	OR2L2	1	248042688	1_131	0	0.0323553684242669	12.1514638148411	1.23732537945496e-06	-1.28923607588539	1
ENSG00000196071.4	OR2L13	1	248098027	1_131	0	0.0213694574030053	8.4350925665364	5.67273272062684e-07	0.836666294646617	2
ENSG00000189181.4	OR14I1	1	248682055	1_131	0	0.0232839468656538	8.45678043411475	6.19684492665485e-07	-0.182791927419325	1
ENSG00000177212.3	OR2T33	1	247929244	1_131	0	0.0301667396185041	11.7504566372016	1.11555783962746e-06	-1.39094566095895	1
ENSG00000196242.7	OR2C3	1	247532125	1_131	0	0.0151657480600077	5.30122906951828	2.5301681324768e-07	-0.452933090009857	1
ENSG00000197437.3	OR13G1	1	247672648	1_131	0	0.0196259001013785	7.82048643685496	4.83028020273233e-07	0.998028235344037	2
ENSG00000169214.3	OR6F1	1	247712387	1_131	0	0.0194446133306955	7.70659089502048	4.71596518223317e-07	-1.02023683098112	1
ENSG00000241128.1	OR14A2	1	247723647	1_131	0	0.0381006255942142	13.9836662000108	1.67672611618132e-06	-1.47806884434201	1
ENSG00000196772.3	OR14A16	1	247814608	1_131	0	0.0151489886621958	5.26619230111653	2.51066823588553e-07	-0.346756875576137	1
ENSG00000187080.8	OR2AK2	1	247965627	1_131	0	0.0149261476552157	5.21996137754368	2.45201993604298e-07	0.459854311245851	2
ENSG00000162714.12	ZNF496	1	247330860	1_131	0	0.0379974440751187	13.9877449029719	1.67267305742084e-06	1.74807722925492	2
ENSG00000169224.12	GCSAML	1	247511090	1_131	0	0.0325543568322526	12.5614364595667	1.2869373314904e-06	1.58758040391638	1
ENSG00000162722.8	TRIM58	1	247683459	1_131	0	0.0143714847284455	4.82479282287044	2.18217351699101e-07	-0.17718889703805	2
ENSG00000238243.3	OR2W3	1	247644919	1_131	0	0.0145657009551579	4.90799517826789	2.24980299401446e-07	-0.143994438685259	3
ENSG00000171161.12	ZNF672	1	248821898	1_131	0	0.049578390916337	18.290195137642	2.85377507276101e-06	-2.41220250271586	2
ENSG00000184731.5	FAM110C	2	47011	2_1	0	0.0403657228496249	17.0686854031321	2.16831204135988e-06	-1.84843352472343	1
ENSG00000143727.15	ACP1	2	70187	2_1	0	0.278865816016241	35.4423022893044	3.11047116618553e-05	-3.68877007615085	2
ENSG00000035115.21	SH3YL1	2	262553	2_1	0	0.0124261932096141	6.38690101811223	2.49768267470256e-07	0.823529411764549	1
ENSG00000189292.15	ALKAL2	2	279705	2_1	0	0.0937868239762025	25.1754515867928	7.43067167208578e-06	-3.28092977334072	1
ENSG00000151353.14	TMEM18	2	677213	2_1	0	0.010717851416634	5.123728244908	1.72823498769913e-07	-0.234616314670279	3
ENSG00000172554.11	SNTG2	2	959403	2_1	0	0.0240506806511048	12.6043783626532	9.54020653731715e-07	1.33526161284708	1
ENSG00000115705.20	TPO	2	1373971	2_1	0	0.0281050437299892	15.0972213420412	1.33533508946982e-06	1.81406042688701	2
ENSG00000130508.10	PXDN	2	1745261	2_1	0	0.0177317574078587	9.73720784015456	5.43369421790191e-07	-1.10093003517218	1
ENSG00000186487.17	MYT1L	2	2186318	2_2	0	0.0103458440526912	4.74098789464685	1.54363191065142e-07	0.0668009174630127	1
ENSG00000032389.12	TSSC1	2	3378347	2_2	0	0.0117720776778423	5.9554481402129	2.20636083614833e-07	0.59477597383128	1
ENSG00000171853.15	TRAPPC12	2	3392069	2_2	0	0.0332747477669298	15.7652357617741	1.65091310718107e-06	-1.69351175410986	3
ENSG00000182551.13	ADI1	2	3519553	2_2	0	0.040508055639886	17.6346763255505	2.24811158879756e-06	-1.88682467409305	2
ENSG00000118004.17	COLEC11	2	3608589	2_2	0	0.0105585501680604	4.93231783078957	1.63894475793257e-07	-0.24740494691253	1
ENSG00000214866.8	DCDC2C	2	3703501	2_2	0	0.0234764313186643	12.462189307995	9.20736580402881e-07	1.46876052542922	1
ENSG00000151692.14	RNF144A	2	6917071	2_5	0	0.0591106561821353	16.9357504030419	3.15049793003603e-06	2.0803316213409	2
ENSG00000134313.15	KIDINS220	2	8835601	2_6	0	0.0200554784302489	8.05654111532334	5.08499614672925e-07	1.00493352387703	1
ENSG00000151693.9	ASAP2	2	9214540	2_6	0	0.0142524957962181	4.83671802363683	2.16945509102564e-07	-0.3173903851123	1
ENSG00000119185.12	ITGB1BP1	2	9424985	2_6	0	0.0446558816516138	15.6452668931432	2.19872349927338e-06	1.67746064422205	1
ENSG00000119203.13	CPSF3	2	9414151	2_6	0	0.0169689677646477	6.48026316031236	3.46064492260599e-07	-0.785719649809157	1
ENSG00000134330.18	IAH1	2	9375405	2_6	0	0.0205815211823496	8.30093837503658	5.37667311817299e-07	-1.00729349921037	4
ENSG00000151694.12	ADAM17	2	9556938	2_6	0	0.0281943392199782	11.2764974492797	1.00056456975588e-06	-1.44077513150726	1
ENSG00000134308.13	YWHAQ	2	9631491	2_6	0	0.0303807918531615	11.9841381342187	1.14581596516561e-06	1.29644980735983	1
ENSG00000115750.16	TAF1B	2	9848610	2_6	0	0.0274619881580623	11.0272971919199	9.53037585364584e-07	-1.50726167370866	1
ENSG00000134317.17	GRHL1	2	9938521	2_6	0	0.0554869240855279	17.7206091575632	3.09441295805881e-06	2.04327310677364	3
ENSG00000172059.10	KLF11	2	10042727	2_6	0	0.0264077077952855	10.6567812162411	8.85657346238858e-07	-1.16988581314037	1
ENSG00000205795.4	CYS1	2	9646983	2_6	0	0.188193636339549	29.7062578496073	1.75938892563363e-05	2.72040080511698	2
ENSG00000115756.12	HPCAL1	2	10262118	2_7	0	0.0135496742530836	5.19864318334283	2.21680676536909e-07	-0.387362051755345	4
ENSG00000115758.12	ODC1	2	10448012	2_7	0	0.277087671951522	34.5698001721859	3.01455385283594e-05	-3.53217209545388	1
ENSG00000115761.15	NOL10	2	10689644	2_7	0	0.0153540570171531	6.37586408580555	3.08085439387316e-07	-0.587390326785524	2
ENSG00000143882.10	ATP6V1C2	2	10720843	2_7	0	0.0135811542338021	5.22048833659994	2.23129393414808e-07	0.382912869988163	2
ENSG00000143870.12	PDIA6	2	10828800	2_7	0	0.017306483931935	7.50392656704212	4.08701651462876e-07	0.90708080609495	2
ENSG00000162975.4	KCNF1	2	10912894	2_7	0	0.0151568329335291	6.25410141734688	2.98319990722616e-07	-0.619056466990245	1
ENSG00000150873.11	C2orf50	2	11130889	2_7	0	0.0454286459178862	16.6468975868693	2.37997323748938e-06	1.71471723263122	1
ENSG00000134318.13	ROCK2	2	11342069	2_7	0	0.0159217980494817	6.71796273286273	3.36619038427792e-07	0.780618213182885	2
ENSG00000169016.16	E2F6	2	11449148	2_7	0	0.046318434172785	16.8319570177972	2.45356437095359e-06	1.85979478244135	2
ENSG00000169006.6	NTSR2	2	11670545	2_7	0	0.0130790376808146	4.86588845470165	2.00284303107698e-07	-0.213259600079619	2
ENSG00000071575.11	TRIB2	2	12717952	2_8	0	0.0600310581029693	15.1306323529677	2.85852536841604e-06	-1.6980731193987	1
ENSG00000162981.13	FAM84A	2	14537640	2_9	0	0.0312388303878286	12.8191451101003	1.26026769076514e-06	1.42410333117151	1
ENSG00000151779.12	NBAS	2	15561827	2_9	0	0.027742912614618	11.6944766462969	1.02103779550188e-06	1.96779744907679	1
ENSG00000079785.14	DDX1	2	15591481	2_9	0	0.0163500274513803	6.70102689534138	3.44801241498987e-07	-0.556420539589243	2
ENSG00000214842.5	RAD51AP2	2	17519967	2_10	0	0.0185849299040454	10.3928179343558	6.0785951653011e-07	-1.40726192063739	1
ENSG00000197872.11	FAM49A	2	16666648	2_10	0	0.0169601121845054	9.5319171160724	5.08765849122261e-07	-1.13651741028995	1
ENSG00000163032.11	VSNL1	2	17538936	2_10	0	0.038669911693081	17.3121553094966	2.10684843317515e-06	2.06060786827919	2
ENSG00000178295.14	GEN1	2	17754162	2_10	0	0.0397584864424604	17.5898547178756	2.20090384487844e-06	2.20099633355258	3
ENSG00000163029.15	SMC6	2	17800417	2_10	0	0.0153139326612481	8.57012103685116	4.13031012849829e-07	1.29478718957637	2
ENSG00000170745.11	KCNS3	2	17877595	2_10	0	0.0131556784516997	7.13970063811785	2.95598500212345e-07	-0.93377606516893	2
ENSG00000240857.1	RDH14	2	18562816	2_11	0	0.026679744267753	7.41897628649154	6.22923362261744e-07	0.93258103646731	1
ENSG00000185013.16	NT5C1B	2	18593837	2_11	0	0.0309789082583916	8.83416417399337	8.61272435549861e-07	1.11144816105185	2
ENSG00000183891.5	TTC32	2	19901956	2_12	0	0.0138259965649751	4.84851308078762	2.10966739050355e-07	-0.395537693058551	1
ENSG00000118965.14	WDR35	2	20006781	2_12	0	0.0136916006547394	4.69405615406196	2.02260686922394e-07	-0.214955298205997	1
ENSG00000132031.12	MATN3	2	20004293	2_12	0	0.0155690033579956	6.31800335044378	3.09563421322428e-07	-0.961490306301609	1
ENSG00000068697.6	LAPTM4A	2	20051914	2_12	0	0.0302583635701282	12.8328703442699	1.22201972760448e-06	-1.56558502213358	1
ENSG00000115884.10	SDC1	2	20192092	2_12	0	0.02178545044439	9.29625040407562	6.37357838128332e-07	-1.26994781218834	1
ENSG00000055917.15	PUM2	2	20352364	2_12	0	0.02051982725987	8.35789889532122	5.3973401306498e-07	0.93321223604799	1
ENSG00000118960.12	HS1BP3	2	20631091	2_12	0	0.0202951131552359	8.37418274839928	5.34863405217205e-07	1.00270958943383	1
ENSG00000118961.14	LDAH	2	20684826	2_12	0	0.0655838192906791	19.2115107655243	3.96521916434437e-06	-2.28025136221848	2
ENSG00000084674.14	APOB	2	21044375	2_13	0	0.0193106049091324	8.15855269307981	4.95813074536913e-07	-0.232849528637574	1
ENSG00000119771.14	KLHL29	2	23388567	2_14	0	0.0723032653763939	23.1943750559484	5.27775906805217e-06	-3.30397106115174	1
ENSG00000119778.14	ATAD2B	2	23927293	2_14	0	0.0186487063980793	7.94049500224439	4.66020758046387e-07	0.125272974127253	1
ENSG00000173960.13	UBXN2A	2	23927186	2_14	0	0.0135732916698887	13.2470693817997	5.65866476867072e-07	2.6579079464981	3
ENSG00000205639.9	MFSD2B	2	24009112	2_14	1	0.701527819415954	28.3485440702517	6.25870714616362e-05	-4.92742609460453	2
ENSG00000163026.11	WDCP	2	24049787	2_14	0	0.0131783733921454	11.7502214613114	4.87322916021708e-07	-2.60578987444758	1
ENSG00000219626.8	FAM228B	2	24075328	2_14	0	0.0254908612248219	15.5875225717575	1.25046222774678e-06	2.84338588342186	1
ENSG00000176732.6	PFN4	2	24125163	2_14	0	0.0215651823616254	9.77964464182375	6.63720425652618e-07	-1.66811349980494	1
ENSG00000186453.12	FAM228A	2	24174922	2_14	0	0.0143184327759117	7.62171056764884	3.43444773001554e-07	-1.71692500835172	2
ENSG00000198399.14	ITSN2	2	24360239	2_14	0	0.0153056038605285	6.68725142815423	3.221121410748e-07	-1.51485065597337	2
ENSG00000173557.14	C2orf70	2	26579524	2_15	0	0.0168940594435529	7.7034566680442	4.09570469201875e-07	1.1663835866056	1
ENSG00000084676.15	NCOA1	2	24491962	2_15	0	0.0159450390239689	6.69716280063996	3.36066649691513e-07	0.247458779259153	1
ENSG00000138092.10	CENPO	2	24834185	2_15	0	0.0135673841996032	7.138163413925	3.04783592075227e-07	-1.61448142987161	1
ENSG00000138031.14	ADCY3	2	24920539	2_15	0	0.0139224068892508	20.4858157563478	8.97587008875102e-07	4.1537106583815	1
ENSG00000115137.11	DNAJC27	2	24971258	2_15	0	0.0611524776142908	18.2028348174418	3.50317682449393e-06	-1.58063041641558	2
ENSG00000084710.13	EFR3B	2	25041751	2_15	1	0.319434191456325	35.3826689200642	3.55697622627805e-05	5.98864773229302	1
ENSG00000138101.18	DTNB	2	25672547	2_15	0	0.0127407884473535	4.88902559328188	1.96032279051409e-07	-0.097165196615643	2
ENSG00000143970.16	ASXL2	2	25881692	2_15	0	0.0128489263202538	4.95823502251256	2.00494711263323e-07	-0.176338306746405	1
ENSG00000084731.14	KIF3C	2	25983137	2_15	0	0.0136153885618088	5.64156351640479	2.41734421508386e-07	-0.682015447386116	1
ENSG00000157833.12	GAREM2	2	26165399	2_15	0	0.0254796400078704	10.9397212508457	8.7721998545415e-07	-1.4881091200967	3
ENSG00000138029.13	HADHB	2	26241540	2_15	0	0.0127622014306031	4.89721550857229	1.966906813745e-07	0.306970891841513	1
ENSG00000084754.10	HADHA	2	26244479	2_15	0	0.0182463809030772	8.09900982887548	4.65069261993328e-07	1.28286468428293	1
ENSG00000138018.17	SELENOI	2	26339928	2_15	0	0.037540490651145	15.0978777991208	1.78371236985223e-06	1.87975899796373	1
ENSG00000157856.10	DRC1	2	26401975	2_15	0	0.0126374306594371	4.84143306291844	1.92549187814907e-07	0.316606996523796	1
ENSG00000115155.16	OTOF	2	26478462	2_15	0	0.0129539898489277	5.15781409047265	2.10270433639353e-07	-0.234644412980143	2
ENSG00000157884.10	CIB4	2	26641739	2_15	0	0.0126754710374886	4.84880357349519	1.93422802741459e-07	-0.0839459357072032	1
ENSG00000213699.8	SLC35F6	2	26763923	2_16	0	0.0472580209639043	13.6644339948938	2.032245410571e-06	-0.808054927237158	1
ENSG00000115163.14	CENPA	2	26764613	2_16	0	0.0460879119707168	13.4773656209943	1.95479408705335e-06	-0.790724394002813	1
ENSG00000084764.10	MAPRE3	2	26971145	2_16	0	0.0222788155095823	8.39103672369375	5.88324172477146e-07	0.270435292532815	1
ENSG00000228474.5	OST4	2	27072299	2_16	0	0.0346423667416368	14.2182510018855	1.55011066936046e-06	1.97284086411751	1
ENSG00000138080.13	EMILIN1	2	27078189	2_16	0	0.0158946317959834	5.48546339570468	2.74392835039278e-07	-0.421777628916117	1
ENSG00000138030.12	KHK	2	27086791	2_16	0	0.0503445925634597	14.2040331869326	2.25047131917767e-06	-1.26682214089536	1
ENSG00000138028.15	CGREF1	2	27101095	2_16	0	0.0160004365213475	5.65147269325885	2.84578730969923e-07	-0.251833857509101	2
ENSG00000163792.6	TCF23	2	27147737	2_16	0	0.023290411066107	9.58830584098614	7.02793936391428e-07	-1.10861138688638	1
ENSG00000138085.16	ATRAID	2	27209632	2_16	0	0.0438296272746976	16.0842556417546	2.21859340801078e-06	2.72444327468646	2
ENSG00000138074.14	SLC5A6	2	27235922	2_16	0	0.0164216874929273	5.67789517949905	2.93436495702121e-07	-0.24764079492406	1
ENSG00000115194.10	SLC30A3	2	27276169	2_16	0	0.0415299276672773	14.375296608936	1.87882773581062e-06	2.34464514682942	2
ENSG00000163794.6	UCN	2	27308797	2_16	0	0.0246414017197011	9.250314152154	7.17349607106954e-07	-1.18581086302657	1
ENSG00000163795.13	ZNF513	2	27380806	2_16	0	0.0144475876624017	4.7481862369366	2.15889766597905e-07	0.785085762221725	1
ENSG00000115241.10	PPM1G	2	27408324	2_16	0	0.0730810158731732	17.9032887991215	4.11762096751135e-06	-2.63486308558377	1
ENSG00000115216.13	NRBP1	2	27428508	2_16	0	0.048061727882652	14.5486353622885	2.20054681875362e-06	-2.33678222681844	1
ENSG00000157992.12	KRTCAP3	2	27444317	2_16	0	0.0155146088521846	5.2219786429749	2.54967541180339e-07	0.350512687466477	1
ENSG00000138002.14	IFT172	2	27489541	2_16	0	0.0148312190643789	4.9194882024951	2.29617903207615e-07	0.202898498927915	1
ENSG00000243943.9	ZNF512	2	27585287	2_16	0	0.019250450776953	7.09565599631865	4.2987523835207e-07	1.49453466790469	1
ENSG00000198522.13	GPN1	2	27628084	2_16	0	0.0286821820166554	10.6443220261554	9.60813653952691e-07	-1.91559606221679	2
ENSG00000163798.13	SLC4A1AP	2	27672206	2_16	0	0.0160446823290454	6.2839888764757	3.17303968737789e-07	0.700936684267915	1
ENSG00000243147.7	MRPL33	2	27727970	2_16	0	0.0450398596203016	15.0861129995626	2.13837248851724e-06	2.35518362943987	1
ENSG00000158019.20	BRE	2	27889788	2_16	0	0.0153227472458645	5.14330648394193	2.48020749578159e-07	0.232974212053716	1
ENSG00000171174.13	RBKS	2	27891044	2_16	0	0.0408047486390891	14.571951035706	1.87127400187912e-06	-2.26003369674119	1
ENSG00000075426.11	FOSL2	2	28400292	2_17	0	0.158123315775558	27.741745815462	1.38050719542274e-05	-2.86363304390177	1
ENSG00000163803.12	PLB1	2	28466849	2_17	0	0.023205768607812	9.23102689849337	6.74147529909696e-07	1.08999822964698	2
ENSG00000213639.9	PPP1CB	2	28751273	2_17	0	0.0315525771459926	12.1392469678904	1.20541213155025e-06	2.15721048710773	1
ENSG00000163806.15	SPDYA	2	28782736	2_17	0	0.0615560196310482	18.5121874008202	3.58622258432162e-06	-2.70146535163132	2
ENSG00000171103.10	TRMT61B	2	28869813	2_17	0	0.0489499752431151	16.3175610644852	2.51371882064292e-06	-2.57992972225529	2
ENSG00000163811.11	WDR43	2	28892846	2_17	0	0.0143249684382645	4.68104695765778	2.11030702765289e-07	-0.212080148085539	2
ENSG00000179270.6	C2orf71	2	29062590	2_18	0	0.0357706758116694	8.24828556002309	9.2853826787282e-07	1.03929301266743	3
ENSG00000115295.19	CLIP4	2	29097646	2_18	0	0.167234807199711	23.2238883592876	1.22227965413278e-05	-2.50362290911925	3
ENSG00000171094.16	ALK	2	29319257	2_18	0	0.0251804522868794	4.92098930618483	3.89964363717312e-07	-0.293150136285265	1
ENSG00000119801.12	YPEL5	2	30146010	2_18	0	0.187233020187658	24.368600865381	1.43589277798953e-05	-2.66796865820789	1
ENSG00000162949.16	CAPN13	2	30782037	2_19	0	0.0212017815804576	5.24130506441635	3.49720240098635e-07	0.442924360466934	3
ENSG00000158089.14	GALNT14	2	31002306	2_19	0	0.0224129643765577	5.76602170419253	4.06709715851022e-07	-0.396935018268362	1
ENSG00000214711.9	CAPN14	2	31218464	2_19	0	0.0244000980773648	6.5688838531992	5.04419803611846e-07	0.598835221501465	1
ENSG00000013016.15	EHD3	2	31234492	2_19	0	0.0248427650698567	6.73889887295446	5.26863175696702e-07	0.6526458784168	1
ENSG00000158125.9	XDH	2	31359419	2_20	0	0.0675023243166539	17.5662404080427	3.7316982856172e-06	-1.83445635917542	2
ENSG00000277893.1	SRD5A2	2	31580233	2_20	0	0.0334709097736419	10.8661556741208	1.14459649966592e-06	-1.48361139658478	1
ENSG00000162959.13	MEMO1	2	32011261	2_20	0	0.0247391376914918	8.00264688528642	6.2305614781085e-07	0.96409338661355	1
ENSG00000021574.11	SPAST	2	32064971	2_20	0	0.0285297658246149	9.35174816011197	8.39653269695323e-07	-1.55403804359679	1
ENSG00000091106.18	NLRC4	2	32226377	2_20	0	0.0174046834863688	4.68258419718515	2.56484248350233e-07	0.0792395937610854	1
ENSG00000119820.10	YIPF4	2	32278100	2_20	0	0.0642315048591159	17.0880806968431	3.45422288409349e-06	2.20890132822444	3
ENSG00000115760.13	BIRC6	2	32356560	2_20	0	0.0351502774401109	11.3309854302855	1.25344537454883e-06	-1.52101456141993	1
ENSG00000018699.11	TTC27	2	32614670	2_20	0	0.018835167511277	5.42751053911761	3.21720797137098e-07	0.616520740277614	2
ENSG00000152689.17	RASGRP3	2	33436636	2_21	0	0.0222869917769911	10.901849090015	7.64646301929046e-07	-1.26463834724935	4
ENSG00000119812.18	FAM98A	2	33596617	2_21	0	0.0115429205713409	4.70149207177908	1.70789194003332e-07	0.133019796019721	1
ENSG00000138068.10	SULT6B1	2	37170667	2_23	0	0.00764201225057271	19.3235722245025	4.64733648245104e-07	4.25053585010102	1
ENSG00000150938.9	CRIM1	2	36338307	2_23	0	0.0141441501459481	12.5877790113911	5.60318473854396e-07	-1.34308421748072	1
ENSG00000171055.14	FEZ2	2	36598789	2_23	0	0.0180703812239524	14.3548558273923	8.16347606059573e-07	-1.4031487914843	1
ENSG00000115808.11	STRN	2	36975598	2_23	0	0.0367974135743636	24.5751719690364	2.84592095333415e-06	-3.08765977862297	1
ENSG00000008869.11	HEATR5B	2	37084196	2_23	0	0.0105174486277716	13.567257487585	4.49067308815703e-07	-2.79284110409409	1
ENSG00000055332.16	EIF2AK2	2	37156965	2_23	0	0.00625348294188577	5.25644800640311	1.03448290007211e-07	-0.463714481292114	1
ENSG00000218739.9	CEBPZOS	2	37206305	2_23	0	0.0060677026806053	7.44978282258537	1.42258058757808e-07	-1.93168616730663	2
ENSG00000115816.14	CEBPZ	2	37231568	2_23	0	0.00624671977213476	8.22576416196059	1.61710139389077e-07	1.85638053615798	1
ENSG00000003509.15	NDUFAF7	2	37253106	2_23	0	0.00666414797594794	7.15264675194645	1.50010059274327e-07	1.35890337259996	1
ENSG00000115825.9	PRKD3	2	37288815	2_23	0	0.00632061856255339	15.8505493261894	3.15291943760837e-07	3.48399890222795	1
ENSG00000115828.15	QPCT	2	37349709	2_23	0	0.00617372206487254	5.34107446262845	1.03773073698699e-07	-0.70929784028922	1
ENSG00000163171.7	CDC42EP3	2	37667637	2_23	0	0.0136848312681761	11.9557346445263	5.14902129626786e-07	1.24278365081255	1
ENSG00000115841.19	RMDN2	2	37920528	2_24	0	0.0172376415361473	8.22267156909806	4.46066658413686e-07	-1.68457526234419	2
ENSG00000119787.13	ATL2	2	38378251	2_24	0	0.194903236068693	29.7716178291277	1.82612481916746e-05	3.61459022852647	1
ENSG00000143891.16	GALM	2	38625953	2_24	0	0.0253665393526366	10.2619947768344	8.19222714247881e-07	-1.49740270771792	1
ENSG00000115875.18	SRSF7	2	38751622	2_24	0	0.0540005071891138	17.4401540288851	2.96385620012985e-06	2.33517010152299	1
ENSG00000152147.10	GEMIN6	2	38751622	2_24	0	0.0540005071891138	17.4401540288851	2.96385620012985e-06	2.33517010152299	1
ENSG00000163214.20	DHX57	2	38875912	2_25	0	0.0187520641282654	4.95486879223039	2.92408647378303e-07	-0.316923838253164	1
ENSG00000188010.12	MORN2	2	38875912	2_25	0	0.0586942357848991	15.7916435671051	2.91696863283783e-06	-1.99818128161433	3
ENSG00000214694.10	ARHGEF33	2	38867690	2_25	0	0.049984022752631	14.2536490850055	2.24215814804199e-06	1.87557019988771	1
ENSG00000138050.14	THUMPD2	2	39778359	2_25	0	0.031183064755001	9.76362954183486	9.5816226466662e-07	-1.12866215121046	1
ENSG00000205086.6	C2orf91	2	41938821	2_26	0	0.00567410552914305	4.6852016645684	8.3663238448856e-08	-0.0915848566829096	2
ENSG00000162878.12	PKDCC	2	41880111	2_26	0	0.0612881374682655	27.1778128253504	5.24203480845832e-06	-2.5859256106858	2
ENSG00000143924.18	EML4	2	42169582	2_26	0	0.00582318167285101	4.92855746917905	9.03210833793324e-08	-0.0678417247032559	1
ENSG00000115944.14	COX7A2L	2	42425044	2_26	0	0.0064294380302915	5.85805827589038	1.18532017418108e-07	-0.331756893646655	2
ENSG00000171126.7	KCNG3	2	42494311	2_26	0	0.0239305195563931	18.2285819320459	1.37282122777412e-06	-2.20350723297668	1
ENSG00000057935.13	MTA3	2	42494666	2_26	0	0.015883062493704	14.3604771657593	7.17814272245713e-07	1.63659452810689	1
ENSG00000162881.6	OXER1	2	42764706	2_26	0	0.0094680519291872	9.49293269904231	2.82859003363645e-07	-1.25363234021366	2
ENSG00000162882.14	HAAO	2	42790625	2_26	0	0.00640957379291007	5.82901353078093	1.17579927759876e-07	0.540710221762217	2
ENSG00000143921.6	ABCG8	2	43874688	2_27	0	0.0130779174513872	4.75509763622996	1.95707290419324e-07	-0.128914057036298	1
ENSG00000115970.18	THADA	2	43583207	2_27	0	0.0202236239131134	8.04440726624931	5.11990619021453e-07	-0.127160355977844	3
ENSG00000152527.13	PLEKHH2	2	43634978	2_27	0	0.214038093292695	33.0813188693438	2.22834721652662e-05	3.72552740623979	3
ENSG00000223658.7	C1GALT1C1L	2	43675618	2_27	0	0.0181389673022053	9.02490614849783	5.15186205470501e-07	1.57715724075419	2
ENSG00000138036.18	DYNC2LI1	2	43774000	2_27	0	0.036958989547904	16.5120253159139	1.92056676254457e-06	-2.46247534395496	2
ENSG00000138075.11	ABCG5	2	43839108	2_27	0	0.0133240991764493	4.90783751696403	2.05796036613001e-07	0.00225961538461424	1
ENSG00000138032.20	PPM1B	2	44138641	2_28	0	0.0166569961283671	9.04312789064753	4.74050196890816e-07	1.31069896073098	1
ENSG00000138079.13	SLC3A1	2	44275649	2_28	0	0.0158098797886121	8.55126400831002	4.25468935126125e-07	-1.23727788808662	2
ENSG00000143919.14	CAMKMT	2	44361802	2_28	0	0.0225564245738981	11.904056187495	8.4503403738954e-07	1.24530150247505	2
ENSG00000138083.4	SIX3	2	44946533	2_28	0	0.199035759036132	33.0167955905279	2.06811652136607e-05	-3.10049049549185	1
ENSG00000068784.12	SRBD1	2	45544297	2_28	0	0.0109166818329886	5.06558841792908	1.74032166567231e-07	-0.353532985432039	2
ENSG00000171132.13	PRKCE	2	45631101	2_28	0	0.0601299537711557	21.2289671466522	4.01724860469917e-06	2.41362338912409	2
ENSG00000187600.12	TMEM247	2	46429508	2_29	0	0.0197167380995491	4.92859595535295	3.05820967321233e-07	-0.250062518968064	1
ENSG00000250565.6	ATP6V1E2	2	46542063	2_29	0	0.0208405325917558	5.46457983012655	3.58405414408642e-07	-0.544251999083307	2
ENSG00000119729.11	RHOQ	2	46545167	2_29	0	0.0273856941087479	8.02590393933984	6.91714188425498e-07	-1.02220237513807	1
ENSG00000151665.12	PIGF	2	46591853	2_29	0	0.0279940928137689	8.19235775898979	7.21745826862164e-07	0.940361395507665	2
ENSG00000119878.5	CRIPT	2	46592291	2_29	0	0.021390617603068	5.70192165035687	3.83842927627782e-07	0.620089450657567	3
ENSG00000171150.7	SOCS5	2	46694042	2_29	0	0.0277241308321851	8.13182073678864	7.09503773392637e-07	0.885750354242424	2
ENSG00000068724.15	TTC7A	2	46898929	2_29	0	0.169698790588096	25.4255343718963	1.35786880195587e-05	-2.69227586229877	3
ENSG00000180398.11	MCFD2	2	46905916	2_29	0	0.0274734816205634	8.03327821542269	6.94569136515316e-07	-1.04878337072587	2
ENSG00000143933.16	CALM2	2	47176244	2_30	0	0.0312189301127984	8.58499995841491	8.43465428350649e-07	0.932975227024712	1
ENSG00000119888.10	EPCAM	2	47336895	2_30	0	0.0213451709221344	4.98780458513811	3.35056494634147e-07	-0.273774640281798	3
ENSG00000170820.11	FSHR	2	48964900	2_31	0	0.0201183168557906	6.26066573455055	3.96388580398292e-07	1.01862592839239	2
ENSG00000170802.15	FOXN2	2	48317972	2_31	0	0.0212299871653101	6.76843724819017	4.52217236945197e-07	0.756078971307866	1
ENSG00000162869.15	PPP1R21	2	48441151	2_31	0	0.0222600169828844	7.21590910150884	5.05505073568033e-07	-0.818430237293472	2
ENSG00000243244.5	STON1	2	48529416	2_31	0	0.0177750257826163	5.09240934919964	2.8486724786363e-07	0.284912048501198	2
ENSG00000138039.14	LHCGR	2	48755729	2_31	0	0.0344315701284796	11.3460959369212	1.22945391068739e-06	-1.33292823527541	1
ENSG00000179915.22	NRXN1	2	50417311	2_33	0	0.018130260481302	9.87518397861396	5.634536711829e-07	1.73421928495734	2
ENSG00000143942.4	CHAC2	2	53717105	2_36	0	0.00292888057477092	4.68716013269093	4.32036489343302e-08	-0.0896703981861736	1
ENSG00000068912.13	ERLEC1	2	53787421	2_36	0	0.00850082316491585	14.3243972772992	3.83218364515703e-07	-1.58959495824083	2
ENSG00000115239.21	ASB3	2	53785773	2_36	0	0.00367914325311858	6.82146031666433	7.89828914835744e-08	-0.703647168797888	2
ENSG00000119737.5	GPR75	2	53860333	2_36	0	0.00353268294102838	6.31140359008079	7.01680790694175e-08	0.708210044388014	2
ENSG00000170634.12	ACYP2	2	53968877	2_36	0	0.00418695227811916	7.84482041094167	1.03368922786268e-07	0.950923543767705	2
ENSG00000177994.15	C2orf73	2	54330223	2_36	0	0.00363463610677173	6.59599352563098	7.54484167887451e-08	-0.739796975468339	3
ENSG00000115306.15	SPTBN1	2	54457261	2_36	0	0.00795846572669845	13.9496752066382	3.49383523199095e-07	1.59290274959383	3
ENSG00000214595.11	EML6	2	54723342	2_36	0	0.767121380565817	23.815749250159	5.74959573883926e-05	-4.17030762148007	1
ENSG00000162994.15	CLHC1	2	55232881	2_36	0	0.00295421347852176	4.97987355997756	4.62987392518107e-08	0.162032604333913	2
ENSG00000085760.14	MTIF2	2	55265299	2_36	0	0.00358446130366841	7.34946340037248	8.29064847692316e-08	0.879630356814075	2
ENSG00000115355.15	CCDC88A	2	55420164	2_36	0	0.00903376619344654	15.8066750556713	4.49384765411979e-07	1.49038996647092	2
ENSG00000163001.11	CFAP36	2	55520335	2_36	0	0.0302896079338336	31.9485228870567	3.04546357343749e-06	-3.9417447542874	1
ENSG00000115380.19	EFEMP1	2	55924122	2_36	0	0.00334792244675519	6.66021152353952	7.01733783360573e-08	-0.962271051618697	1
ENSG00000055813.5	CCDC85A	2	56183655	2_37	0	0.028595073996402	9.38495343472285	8.44563523728063e-07	-0.91607313566805	1
ENSG00000028116.16	VRK2	2	57907323	2_38	0	0.0279688004411809	9.23325206506013	8.12713559642957e-07	-0.918285281713372	2
ENSG00000115392.11	FANCL	2	58244975	2_39	0	0	8.27682893591304	0	-0.894445364655843	1
ENSG00000162924.13	REL	2	60865543	2_40	0	0.0149539607856281	5.7416724904476	2.70211375045076e-07	0.500637340008815	2
ENSG00000115421.12	PAPOLG	2	60745651	2_40	0	0.0153849955919011	6.56107435296529	3.17673735023025e-07	-1.17936379747417	1
ENSG00000162928.8	PEX13	2	61017275	2_40	0	0.0133239668032841	4.74577885839692	1.98998596288349e-07	0.204838679363367	1
ENSG00000162927.13	PUS10	2	61017315	2_40	0	0.0154885588783616	5.98142894936431	2.91557980258205e-07	-0.538648857207578	2
ENSG00000162929.13	KIAA1841	2	61065721	2_40	0	0.028130659361015	18.052844047239	1.5982124737703e-06	-3.19871136913573	2
ENSG00000237651.6	C2orf74	2	61145163	2_40	0	0.013611403921745	5.95762601982276	2.55202622690841e-07	-0.723991575312644	1
ENSG00000173209.22	AHSA2	2	61177770	2_40	0	0.0138457948572742	5.20818689738504	2.26941241839715e-07	-0.812915069085338	3
ENSG00000170264.12	FAM161A	2	61854082	2_40	0	0.0159502916158899	6.26778907256614	3.14624091260277e-07	-0.421364844745966	2
ENSG00000115484.14	CCT4	2	61888641	2_40	0	0.017137718314677	7.16861359232673	3.86631420696703e-07	-1.00873297396716	2
ENSG00000173163.10	COMMD1	2	61890135	2_40	0	0.0160015046807392	6.34317326069786	3.19430492210315e-07	-0.574862640443082	1
ENSG00000170340.10	B3GNT2	2	62191851	2_40	0	0.0566104080528667	20.3303031933421	3.622005575425e-06	-2.61279242547187	1
ENSG00000186889.9	TMEM17	2	62280642	2_41	0	0.0260339832557142	7.24691836406609	5.93749099446818e-07	-0.93735748865584	2
ENSG00000014641.17	MDH1	2	63588667	2_41	0	0.0544971413151331	14.2727231264112	2.44787668816695e-06	2.47259524660938	1
ENSG00000143951.15	WDPCP	2	63337158	2_41	0	0.0232277402542943	6.1684602414446	4.50912946043847e-07	1.0928875311582	1
ENSG00000169764.15	UGP2	2	63841654	2_41	0	0.0204719863951588	4.97557828084865	3.2056235601623e-07	-0.345550800983347	1
ENSG00000143952.19	VPS54	2	64018703	2_41	0	0.0377000684495334	10.7581913558613	1.27641052672555e-06	-1.48486621763124	2
ENSG00000119862.12	LGALSL	2	64453888	2_42	0	0.0168158468424745	5.56788698990364	2.94657926756e-07	0.530390299879722	1
ENSG00000119844.15	AFTPH	2	64524123	2_42	0	0.021910851787393	7.96523776673622	5.49246096534749e-07	-0.923997408627586	2
ENSG00000179833.4	SERTAD2	2	64751025	2_42	0	0.0325437704465502	11.6576054537258	1.19395014962047e-06	1.27359821591106	1
ENSG00000115902.10	SLC1A4	2	64988123	2_42	0	0.0916023941009697	22.3826986475046	6.45250345409329e-06	-2.71360860723795	3
ENSG00000011523.13	CEP68	2	65053897	2_42	0	0.230596961971637	27.4891080347019	1.9949095212373e-05	-2.66493886830048	1
ENSG00000138069.16	RAB1A	2	65129770	2_42	0	0.119712550976879	21.4786169442885	8.09198318779935e-06	2.32595729570066	1
ENSG00000138071.13	ACTR2	2	65227510	2_42	0	0.0222029385258026	7.4677671411731	5.21807356509989e-07	-0.441303261306256	2
ENSG00000143995.19	MEIS1	2	66434177	2_43	0	0.0376387038772961	10.754673768443	1.27391624107753e-06	1.40329617967166	1
ENSG00000143971.7	ETAA1	2	67397667	2_44	0	0	7.80137712405779	0	0.0307885391294477	1
ENSG00000243667.6	WDR92	2	68157965	2_45	0	0.0621909672086943	21.0118452038238	4.1124485484531e-06	3.03907429016037	1
ENSG00000115946.7	PNO1	2	68157965	2_45	0	0.0621909672086943	21.0118452038238	4.1124485484531e-06	-3.03907429016037	1
ENSG00000221823.10	PPP3R1	2	68255195	2_45	0	0.0360833067886945	16.4447366148766	1.86742094933146e-06	2.85187071859029	2
ENSG00000119865.8	CNRIP1	2	68320518	2_45	0	0.0141331194060969	5.42773033770842	2.41415563508021e-07	-0.352163519798552	1
ENSG00000204923.3	FBXO48	2	68442924	2_45	0	0.0163399686980339	6.65283836355652	3.42111100453787e-07	0.631877212108234	1
ENSG00000169621.9	APLF	2	68467927	2_45	0	0.0229173831004988	9.96239980037129	7.18518516920138e-07	1.13759186173478	2
ENSG00000198380.12	GFPT1	2	69387506	2_46	0	0.174733314607581	23.9287881576552	1.31584699778122e-05	2.26085337260476	2
ENSG00000169599.12	NFU1	2	69423598	2_46	0	0.0197134230677722	6.02878147297986	3.74024936774986e-07	-1.21262824882946	2
ENSG00000087338.4	GMCL1	2	69829233	2_46	0	0.0224227407897942	5.95151122103942	4.19976439059519e-07	0.435296026479329	1
ENSG00000124380.10	SNRNP27	2	69893476	2_46	0	0.0225204751563344	6.53455346721692	4.63129493306764e-07	1.25133261610564	1
ENSG00000059728.10	MXD1	2	69897673	2_46	0	0.0428146317771259	12.1747362453395	1.64044150294832e-06	-1.76997989419292	1
ENSG00000115998.7	C2orf42	2	70246321	2_46	0	0.0668403176988398	15.865360466399	3.33731671035053e-06	1.89771386577193	1
ENSG00000143977.13	SNRPG	2	70293743	2_46	0	0.0202482051277801	5.29884586939026	3.37657804792085e-07	-0.532263714141943	1
ENSG00000183733.6	FIGLA	2	70782927	2_47	0	0.0146111850642457	5.65768003920318	2.60155372039649e-07	0.542919419989057	1
ENSG00000075340.22	ADD2	2	70767997	2_47	0	0.0132857235266627	4.76235730975046	1.9912058558673e-07	0.140874377979184	1
ENSG00000116031.8	CD207	2	70833920	2_47	0	0.0303482126192587	12.5608727887539	1.19967030494208e-06	1.37300764351886	3
ENSG00000116035.2	VAX2	2	70900154	2_47	0	0.0134515741582147	4.87912830963028	2.06549583276486e-07	0.355953193756119	2
ENSG00000144043.11	TEX261	2	70976212	2_47	0	0.0166716384595078	6.9005568929624	3.62052372869369e-07	-0.679139209046755	2
ENSG00000124357.12	NAGK	2	71063957	2_47	0	0.0146307418969407	5.6702794594227	2.61083716505026e-07	-0.473028464605568	1
ENSG00000124370.10	MCEE	2	71126347	2_47	0	0.0162971662322041	6.68644105230525	3.4293837790005e-07	0.640271795708184	3
ENSG00000124383.8	MPHOSPH10	2	71128484	2_47	0	0.0196613234503115	8.45611438417451	5.23229920127164e-07	0.937194712922855	3
ENSG00000124374.8	PAIP2B	2	71227813	2_47	0	0.0155727031594863	6.25799187895969	3.06695902822672e-07	-0.613063584869477	1
ENSG00000135636.13	DYSF	2	71430887	2_47	0	0.0542051615276131	18.0835674485497	3.08484769521115e-06	2.23250115401974	2
ENSG00000144036.15	EXOC6B	2	72825144	2_47	0	0.0368848998487478	14.4119972230757	1.67294534197391e-06	-2.09561081648849	1
ENSG00000116096.5	SPR	2	72887223	2_47	0	0.0383284282567914	14.7769963067298	1.78244504488807e-06	-2.09172164682425	1
ENSG00000135625.7	EGR4	2	73294038	2_48	0	0.019387657294722	9.12210060975966	5.56582011335797e-07	1.1257750633719	1
ENSG00000115297.10	TLX2	2	74513834	2_48	0	0.0433231222874803	16.3204489883255	2.22515784949303e-06	-1.9641457447893	1
ENSG00000214513.3	NOTO	2	73202614	2_48	0	0.0130529026688972	5.90701128244961	2.42651999137359e-07	-0.950658660078257	1
ENSG00000144040.12	SFXN5	2	73076866	2_48	0	0.0139595952779018	5.65559823802525	2.48462214345837e-07	0.0251641668459131	1
ENSG00000135631.16	RAB11FIP5	2	73156338	2_48	0	0.0157184555082539	7.91349801516415	3.9145995476379e-07	1.46275594931715	1
ENSG00000135632.11	SMYD5	2	73214385	2_48	0	0.019011216996788	10.4444283885739	6.24889991951608e-07	1.96599310053583	2
ENSG00000135617.3	PRADC1	2	73233389	2_48	0	0.0126248663533663	5.05182879057149	2.00717106066495e-07	-0.699179222544419	1
ENSG00000135624.15	CCT7	2	73233389	2_48	0	0.0126248663533663	5.05182879057149	2.00717106066495e-07	0.699179222544419	1
ENSG00000163013.11	FBXO41	2	73265486	2_48	0	0.0131715328406193	5.20878680893542	2.15914532983621e-07	0.0234731743459754	1
ENSG00000144035.3	NAT8	2	73641993	2_48	0	0.0171088896789511	7.80050375908983	4.20004022780236e-07	1.16946399717497	1
ENSG00000144034.14	TPRKB	2	73737504	2_48	0	0.0331277951155253	14.3367569624343	1.49469447205261e-06	2.32689562320847	1
ENSG00000144048.10	DUSP11	2	73780218	2_48	0	0.0321982315157296	14.0866956655593	1.42741456702765e-06	2.31448259887726	1
ENSG00000114956.19	DGUOK	2	73938926	2_48	0	0.0135530994506755	5.54270627682635	2.36411970882226e-07	-0.454234702797683	1
ENSG00000187605.15	TET3	2	74010771	2_48	0	0.01247287041175	4.77749662965153	1.87532167507619e-07	0.082861179214229	1
ENSG00000114978.17	MOB1A	2	74178740	2_48	0	0.0123535823918973	4.71269218934395	1.8321919235859e-07	-0.152206888791158	2
ENSG00000065911.11	MTHFD2	2	74198820	2_48	0	0.0126712686413608	4.93824159812765	1.96925250054502e-07	-0.249963509122638	1
ENSG00000188687.17	SLC4A5	2	74534905	2_48	0	0.0268724918588458	12.0416039808418	1.01835981590355e-06	1.33831522795634	1
ENSG00000204843.12	DCTN1	2	74372241	2_48	0	0.0133045628925127	5.4363880380509	2.27625038741769e-07	0.574655787085654	3
ENSG00000239779.6	WBP1	2	74392471	2_48	0	0.0155317081981715	6.87804740723611	3.36196634196206e-07	0.765457417595754	3
ENSG00000284308.1	C2orf81	2	74421241	2_48	0	0.0277877352374006	12.1519623286253	1.06269476325304e-06	1.62190400114732	1
ENSG00000005448.16	WDR54	2	74421241	2_48	0	0.0277877352374006	12.1519623286253	1.06269476325304e-06	-1.62190400114732	1
ENSG00000114993.16	RTKN	2	74442009	2_48	0	0.0127402195993427	5.02771015041968	2.01584028519518e-07	-0.351620786884634	2
ENSG00000115275.11	MOGS	2	74465064	2_48	0	0.019057038462691	8.69066582439152	5.21215634993811e-07	0.960686835716553	1
ENSG00000135637.13	CCDC142	2	74483364	2_48	0	0.0382002809887869	15.1400152372764	1.82012763407691e-06	-1.88013492724399	1
ENSG00000115282.19	TTC31	2	74483364	2_48	0	0.0382002809887869	15.1400152372764	1.82012763407691e-06	1.88013492724399	1
ENSG00000179528.15	LBX2	2	74502935	2_48	0	0.0394659221320566	15.4248265934754	1.91580595441309e-06	1.88836610730583	2
ENSG00000115289.13	PCGF1	2	74508487	2_48	0	0.0194944391695148	8.8702451469118	5.44195995755068e-07	-1.31112298727722	1
ENSG00000115317.11	HTRA2	2	74530427	2_48	0	0.028967467155689	12.549165096335	1.14402187780296e-06	-1.46063590207405	1
ENSG00000115325.13	DOK1	2	74548714	2_48	0	0.0131920313157372	5.32725050255971	2.21168751476124e-07	-0.565731701715459	1
ENSG00000159399.9	HK2	2	74834299	2_48	0	0.0128939136455806	5.13472876911246	2.0835850797288e-07	0.453998042175637	3
ENSG00000115350.11	POLE4	2	74956893	2_48	0	0.043830485785827	16.5514008612217	2.28307413969078e-06	-1.85546242520387	2
ENSG00000005436.13	GCFC2	2	75711125	2_49	0	0.0302827849028926	6.97397877214762	6.64638365132415e-07	-0.917359905886297	4
ENSG00000115363.13	EVA1A	2	75569824	2_49	0	0.0322185237606338	7.56147810666594	7.66692668054938e-07	0.958263324636297	1
ENSG00000115364.13	MRPL19	2	75651385	2_49	0	0.0238647946822653	4.7195945788971	3.54463376098843e-07	-0.112229449862222	1
ENSG00000143954.12	REG3G	2	79026024	2_51	0	0.0116144691038784	5.02045065113893	1.83506325570093e-07	-0.255215921531051	2
ENSG00000172023.7	REG1B	2	79088225	2_51	0	0.0112620561161444	4.7572601005876	1.68610088974214e-07	-0.0466917144412333	1
ENSG00000163541.11	SUCLG1	2	84459875	2_54	0	0.0133359199619096	19.427768910305	8.15370290307292e-07	2.092104355728	1
ENSG00000115423.18	DNAH6	2	84516948	2_54	0	0.00255347285269325	4.72138073020113	3.7941040936692e-08	0.150232641527188	1
ENSG00000034510.5	TMSB10	2	84905643	2_54	0	0.02570664416095	26.3080151737548	2.12834703781097e-06	-2.35557203105108	2
ENSG00000186854.10	TRABD2A	2	84906846	2_54	0	0.0168765679796969	22.086963716452	1.17308403553e-06	2.10833091810752	1
ENSG00000176407.17	KCMF1	2	84970689	2_54	0	0.00326164468265799	6.63079288911569	6.80629995801488e-08	0.253533844598296	1
ENSG00000152291.13	TGOLN2	2	85328087	2_54	0	0.00254516511144765	4.72699550745818	3.78625730834304e-08	-0.218591261686065	2
ENSG00000115459.17	ELMOD3	2	85345100	2_54	0	0.00289240219364906	6.27797416897358	5.71461767845922e-08	0.949069051694197	1
ENSG00000042493.15	CAPG	2	85417309	2_54	0	0.00289265673852779	5.66706981165213	5.15898703978013e-08	0.13197651960917	2
ENSG00000152292.16	SH2D6	2	85418422	2_54	0	0.00254560804662563	4.9524114479373	3.96750266938263e-08	0.58627420499135	2
ENSG00000115486.11	GGCX	2	85561052	2_54	0	0.00331646110023243	6.94899209654342	7.25279995657296e-08	0.55704551927713	3
ENSG00000118640.10	VAMP8	2	85561147	2_54	0	0.00298977895501518	6.33360620283912	5.95935300093846e-08	-0.581331388722609	3
ENSG00000168899.4	VAMP5	2	85582093	2_54	0	0.0266089198318897	27.005624373048	2.26146797192973e-06	-2.66468667392366	1
ENSG00000168883.19	USP39	2	85600891	2_54	0	0.00286263885036109	5.75442410045428	5.1841481118773e-08	-0.439382453617605	1
ENSG00000168887.10	C2orf68	2	85596950	2_54	0	0.00255134737537721	4.75642600543777	3.81908489118927e-08	-0.274481897873502	2
ENSG00000115523.16	GNLY	2	85686278	2_54	0	0.00401696568218679	9.29565746651492	1.1751335006437e-07	1.24606790006448	1
ENSG00000168874.12	ATOH8	2	85751663	2_54	0	0.010306943086363	17.2271084234583	5.58793362359528e-07	1.64116102255197	1
ENSG00000115525.17	ST3GAL5	2	85904899	2_54	0	0.00287427846865451	5.98765147880938	5.41619546043453e-08	0.700147924237322	1
ENSG00000068654.15	POLR1A	2	86105686	2_54	0	0.00564168297561962	12.8805013409578	2.28691708468587e-07	2.40344151818315	2
ENSG00000132300.18	PTCD3	2	86105686	2_54	0	0.00609617625185055	13.8270856561802	2.65275499944955e-07	2.21209941779426	1
ENSG00000132305.20	IMMT	2	86195484	2_54	0	0.0421400677434385	20.5013979351635	2.71886521593113e-06	2.98275118333026	2
ENSG00000132313.14	MRPL35	2	86199443	2_54	0	0.00298288931851609	6.82592142875251	6.4077771228233e-08	-1.14807219222931	3
ENSG00000115561.15	CHMP3	2	86567210	2_54	0	0.00490476620939973	11.6208956735504	1.79377054018484e-07	1.9435844364341	1
ENSG00000239305.6	RNF103	2	86630024	2_54	0	0.00260486491562761	4.96008594202609	4.06614986715556e-08	0.278609661291877	1
ENSG00000153563.15	CD8A	2	86808016	2_54	0	0.00366655196316312	8.95806559158194	1.03366796266794e-07	-1.84307921800047	1
ENSG00000183281.14	PLGLB1	2	86851338	2_54	0	0.0054160940390583	11.8459375356375	2.01913151915706e-07	1.44618358692924	1
ENSG00000172073.3	TEX37	2	88524586	2_55	0	0.0173722960104795	5.00004389967704	2.73363176201029e-07	-0.262306885444748	1
ENSG00000172086.7	KRCC1	2	88056216	2_55	0	0.0169829491888863	4.78636550174117	2.55816141151673e-07	-0.109333276391534	1
ENSG00000115593.14	SMYD1	2	88087846	2_55	0	0.0196060684768314	6.14098806009928	3.78911461135692e-07	-0.685298443288537	1
ENSG00000163586.9	FABP1	2	88129052	2_55	0	0.0168098854325629	4.68980722429525	2.48101116402025e-07	0.121851255351865	1
ENSG00000144115.16	THNSL2	2	88170095	2_55	0	0.0175496375718837	5.09581785278497	2.81443369552266e-07	-0.286323224639192	2
ENSG00000153574.8	RPIA	2	88691440	2_55	0	0.0169451502585796	4.76535127483164	2.54126127088679e-07	-0.07528864798172	1
ENSG00000168658.18	VWA3B	2	98111475	2_58	0	0.00390823827714792	4.84965626957023	5.96486976206271e-08	0.226784836128767	1
ENSG00000163060.7	TEKT4	2	94871756	2_58	0	0.00652270095693519	10.0878529340874	2.07078582760857e-07	-2.18681820717634	1
ENSG00000144029.11	MRPS5	2	95149561	2_58	0	0.0124126638330355	15.8325580179364	6.18479138873705e-07	2.79023353051965	2
ENSG00000144026.11	ZNF514	2	95156702	2_58	0	0.00509874433631108	7.74080256697909	1.2421046862317e-07	0.975161162946146	4
ENSG00000275111.4	ZNF2	2	95164907	2_58	0	0.00384118356016627	4.72612555841631	5.7131981968033e-08	0.4324166421387	2
ENSG00000233757.6	AC092835.2	2	95207631	2_58	0	0.0039241924260891	4.94696228043283	6.10939025567671e-08	0.383196636488691	1
ENSG00000186281.12	GPAT2	2	96008576	2_58	0	0.00920378864477311	12.9260391117691	3.74404514180132e-07	1.92261106345192	2
ENSG00000274286.1	ADRA2B	2	96082306	2_58	0	0.00480847513595284	6.7383004856371	1.01968662373298e-07	-0.63990452538232	2
ENSG00000158050.4	DUSP2	2	96082306	2_58	0	0.00835728285883264	11.9845965429559	3.15208190167457e-07	-1.45105606328506	2
ENSG00000188886.3	ASTL	2	96138165	2_58	0	0.00401616862841947	5.25057162458934	6.63632276539246e-08	0.582379028284083	1
ENSG00000084090.13	STARD7	2	96208569	2_58	0	0.0802679001140196	33.470636522736	8.4550240411124e-06	3.28328283450805	2
ENSG00000135956.8	TMEM127	2	96247049	2_58	0	0.00384895849612443	4.77259525306952	5.78105107972364e-08	0.327486891889389	1
ENSG00000144021.2	CIAO1	2	96266108	2_58	0	0.00434096217590929	5.81572379815566	7.94508866397567e-08	-0.770460061758147	2
ENSG00000144028.14	SNRNP200	2	96305671	2_58	0	0.0169842401733566	19.3091503991973	1.03209164297989e-06	2.84328762908062	2
ENSG00000198885.9	ITPRIPL1	2	96325607	2_58	0	0.0067006769754403	9.96100566637323	2.10053945256071e-07	-1.22827440902996	1
ENSG00000196843.15	ARID5A	2	96536506	2_58	0	0.166312605506843	41.3113314369547	2.1622371923679e-05	3.97773425742548	1
ENSG00000114988.11	LMAN2L	2	96739703	2_58	0	0.00383529651955938	4.69186223973557	5.66308619822564e-08	0.0238582512184241	2
ENSG00000158158.11	CNNM4	2	96757889	2_58	0	0.00399480110670103	5.01827349218779	6.30896998946362e-08	0.0410414488897166	1
ENSG00000163126.14	ANKRD23	2	96859362	2_58	0	0.00390480253412595	4.88194548229229	5.99930546609001e-08	-0.367482221451396	1
ENSG00000168754.14	FAM178B	2	96912413	2_58	0	0.00829509054305544	12.1571442007517	3.17366931306031e-07	-1.87487470653633	2
ENSG00000144199.11	FAHD2B	2	97095539	2_58	0	0.00509869144888953	7.46491807152567	1.19782328272654e-07	-1.54458360129693	1
ENSG00000115073.7	ACTR1B	2	97658891	2_58	0	0.00447072875010024	6.07388898976014	8.54582794597014e-08	-0.760278614500661	3
ENSG00000228486.10	LINC01125	2	97665171	2_58	0	0.0175144675041494	19.2452288274369	1.06078895909434e-06	-2.53692926763937	1
ENSG00000115085.13	ZAP70	2	97713589	2_58	0	0.0129453113934702	16.5060032352556	6.72455269617409e-07	2.35731258478913	2
ENSG00000075568.16	TMEM131	2	97995531	2_58	0	0.00427531339822762	5.64971856429872	7.60157778475224e-08	-0.757118937229735	2
ENSG00000144191.11	CNGA3	2	98345664	2_58	0	0.00387564540477758	4.78399180452353	5.83503460340239e-08	-0.281453215504345	2
ENSG00000040933.15	INPP4A	2	98228602	2_58	0	0.00383648405248471	4.70662919844498	5.68266893911424e-08	0.084797054339343	1
ENSG00000185674.9	LYG2	2	99256116	2_58	0	0.0135412882513478	16.4758168248455	7.02127384082148e-07	-1.80800635156096	1
ENSG00000183513.8	COA5	2	98608535	2_58	0	0.0147101243139698	17.257704310697	7.98929284239019e-07	-1.85036216657135	1
ENSG00000115446.11	UNC50	2	98608535	2_58	0	0.0147101243139698	17.257704310697	7.98929284239019e-07	-1.85036216657135	1
ENSG00000196872.11	KIAA1211L	2	98949250	2_58	0	0.00711288261003906	10.4480880069625	2.33879112435662e-07	1.2872294577066	1
ENSG00000273045.5	C2orf15	2	99141233	2_58	0	0.00827841531645324	11.9035745494944	3.10122717168241e-07	1.3031474307434	1
ENSG00000135951.14	TSGA10	2	99141233	2_58	0	0.00499981451160614	7.15150250269847	1.12527886329612e-07	-0.882973260348709	3
ENSG00000144182.16	LIPT1	2	99154805	2_58	0	0.00454887662947867	6.2730554826915	8.98032927378991e-08	0.715189208539697	2
ENSG00000158411.11	MITD1	2	99180175	2_58	0	0.00505221561410263	7.25147010488842	1.15296709055168e-07	-0.889719958695354	1
ENSG00000185414.19	MRPL30	2	99178686	2_58	0	0.00459205658466233	6.36232348729546	9.19458117398582e-08	0.724597825958611	1
ENSG00000144214.9	LYG1	2	99304742	2_58	0	0.00895464324263628	12.5630638596921	3.54040405149896e-07	1.61178067741535	2
ENSG00000158417.10	EIF5B	2	99337878	2_58	0	0.00788699383391744	11.4459358764561	2.8410035965251e-07	1.28162339000354	1
ENSG00000115514.11	TXNDC9	2	99340840	2_58	0	0.0200871387708704	20.1306760123268	1.27258093560125e-06	2.16298420378883	2
ENSG00000135945.9	REV1	2	99490335	2_58	0	0.00646558631116401	9.55629465789827	1.94449315903362e-07	-1.19632954533564	2
ENSG00000144218.18	AFF3	2	100112831	2_58	0	0.0516205694468744	28.9211044554887	4.6983637689057e-06	2.84166950069639	1
ENSG00000170500.12	LONRF2	2	100297738	2_58	0	0.00389929180266069	4.84500967833475	5.94551336019134e-08	0.151259092783717	1
ENSG00000115526.10	CHST10	2	100417235	2_58	0	0.00596432840165551	8.74062465512807	1.64063885517698e-07	1.34079594946302	2
ENSG00000115539.13	PDCL3	2	100562583	2_58	0	0.00688212582590386	10.1074451317026	2.18913716821178e-07	1.35999552974365	3
ENSG00000170485.16	NPAS2	2	100844637	2_58	0	0.00390752659272808	4.86453655444057	5.98208234916771e-08	0.177105061249967	1
ENSG00000071082.10	RPL31	2	101001757	2_58	0	0.0434168578854001	27.5155131708183	3.75962891098546e-06	-2.37455727828576	1
ENSG00000175874.9	CREG2	2	101387171	2_59	0	0	127.657441115029	0	-1.0540548735816	2
ENSG00000163162.8	RNF149	2	101300903	2_59	0	0	52.2504473452024	0	0.857475510220703	2
ENSG00000196460.12	RFX8	2	101419298	2_59	0	0	52.1457806351993	0	0.276688862502081	2
ENSG00000071054.16	MAP4K4	2	101697147	2_59	0	0	159.722416202625	0	0.997840260276598	2
ENSG00000115590.13	IL1R2	2	101991888	2_59	0	0	26.4359008061508	0	-0.992525987983567	2
ENSG00000115594.11	IL1R1	2	102064141	2_59	0	0	40.1629767199357	0	-0.627050834269532	1
ENSG00000180251.4	SLC9A4	2	102472618	2_60	0	0.0190916797190992	4.78339851599	2.87401928649507e-07	-0.108293951522788	1
ENSG00000115598.9	IL1RL2	2	102186984	2_60	0	0.0259618472569194	7.74436550881995	6.32747453821945e-07	1.02961463535698	2
ENSG00000115602.16	IL1RL1	2	102310626	2_60	0	0.0235650842706605	6.83338037951104	5.0677311535545e-07	-0.934566913463985	1
ENSG00000115604.10	IL18R1	2	102311189	2_60	0	0.0448125106493789	12.9248527751219	1.82277832104963e-06	1.41316686075942	1
ENSG00000115607.9	IL18RAP	2	102418659	2_60	0	0.022699667356378	6.48702179907013	4.63418987557874e-07	-0.872913298835815	1
ENSG00000135973.2	GPR45	2	105181053	2_62	0	0.0585726046125523	13.2584001930738	2.44396304154755e-06	-1.52641302793384	2
ENSG00000198914.3	POU3F3	2	104855039	2_62	0	0.0275269470781484	6.06868896709202	5.25728960236174e-07	0.608619641828197	1
ENSG00000135972.8	MRPS9	2	105037988	2_62	0	0.0243996604023815	4.92769871288767	3.78387605379355e-07	0.257023183202811	2
ENSG00000135966.12	TGFBRAP1	2	105330280	2_62	0	0.0247793033304119	5.07369271757893	3.95660073057114e-07	-0.278391907908227	2
ENSG00000135974.9	C2orf49	2	105337452	2_62	0	0.024060128966553	4.79521112172235	3.63090308888288e-07	0.194271376757548	1
ENSG00000071051.13	NCK2	2	105744677	2_63	0	0.0371720409932435	8.03433191671009	9.39885934909622e-07	-0.857915153172393	2
ENSG00000119147.9	C2orf40	2	106063072	2_63	0	0.0517917390700018	11.1962525419735	1.82491295220748e-06	1.34296836114138	3
ENSG00000115652.14	UXS1	2	106193777	2_63	0	0.0536216853532047	11.5284906452147	1.94545811531898e-06	1.46756986897819	1
ENSG00000144057.15	ST6GAL2	2	107062032	2_64	0	0.0283694137070821	8.56957555313577	7.65100782872932e-07	1.23520519589032	1
ENSG00000196862.9	RGPD4	2	107826974	2_65	0	0.0307828085155899	10.9971446500577	1.0653618773673e-06	-1.29374412142401	1
ENSG00000198203.9	SULT1C2	2	108287884	2_65	0	0.0413237044471015	13.7947403458919	1.79399715811018e-06	1.44693201404605	2
ENSG00000198075.9	SULT1C4	2	108374341	2_65	0	0.0246984995554325	8.91220530837865	6.92731165766326e-07	-1.02079296194963	1
ENSG00000135968.20	GCC2	2	108448548	2_65	0	0.0159948481350478	4.8115141997133	2.42198175078961e-07	0.153123769334494	1
ENSG00000169756.16	LIMS1	2	108534528	2_65	0	0.0233085829437507	8.36465730012976	6.13582546486037e-07	-0.992140544005609	1
ENSG00000153201.15	RANBP2	2	108719562	2_65	0	0.104231701408531	22.7065262033202	7.44834009721186e-06	2.37078708198395	1
ENSG00000163006.11	CCDC138	2	108791703	2_65	0	0.072641375264433	19.1987314421095	4.38899984040278e-06	-2.15531332476377	1
ENSG00000172985.10	SH3RF3	2	109400396	2_65	0	0.0158262998236089	4.71169752438038	2.34674426439949e-07	-0.373651688350617	1
ENSG00000186522.14	SEPT10	2	109574715	2_65	0	0.0391887234871983	13.2896947321317	1.63902318172796e-06	-1.87806979310195	2
ENSG00000198142.4	SOWAHC	2	109613671	2_65	0	0.0167923351007708	5.27007583244513	2.78507522753112e-07	-0.595344851965003	2
ENSG00000144130.11	NT5DC4	2	112719065	2_66	0	0.0153746465107661	6.0797036637091	2.94168742863149e-07	-0.403462284986896	2
ENSG00000115008.5	IL1A	2	112784242	2_66	0	0.0162498551775768	7.01803005555262	3.58900193340167e-07	-0.834455204272722	1
ENSG00000125571.9	IL37	2	112913425	2_66	0	0.0219208283441572	10.0128778816346	6.907562997612e-07	-1.43654699247694	2
ENSG00000136688.10	IL36G	2	112973583	2_66	0	0.017566093096415	8.45313350554674	4.67306564558932e-07	-1.37661477982963	1
ENSG00000144063.3	MALL	2	110117552	2_66	0	0.0132470561677547	4.85984280279323	2.02605193247167e-07	-0.187899029538979	1
ENSG00000144061.12	NPHP1	2	110205149	2_66	0	0.0137717357000083	5.22664741361613	2.26527460794996e-07	-0.32164760392141	1
ENSG00000169679.14	BUB1	2	110678318	2_66	0	0.0138070487091487	5.23976117068826	2.27678133738675e-07	-0.348506680639042	1
ENSG00000153094.22	BCL2L11	2	111119720	2_66	0	0.149377006969741	27.4144905760643	1.28876254896953e-05	2.6727029542217	1
ENSG00000153107.11	ANAPC1	2	111880940	2_66	0	0.013039338032689	4.8119224320584	1.9746182008311e-07	0.190909125938206	1
ENSG00000153208.16	MERTK	2	111898795	2_66	0	0.0137502579140661	5.99536406862245	2.59439069948084e-07	-0.766121594447509	5
ENSG00000153214.9	TMEM87B	2	112012557	2_66	0	0.0163800463639335	8.41606267352134	4.33843466310573e-07	-1.29255814867928	1
ENSG00000144152.12	FBLN7	2	112154676	2_66	0	0.0350907391743963	19.9805818620769	2.20652890813275e-06	3.27388338623492	2
ENSG00000144161.12	ZC3H8	2	112254425	2_66	0	0.012971302126211	4.85447267925476	1.98168494451842e-07	0.437498578964376	1
ENSG00000188177.13	ZC3H6	2	112291430	2_66	0	0.019270846406812	8.74649008027673	5.3044892254926e-07	1.11881111013172	1
ENSG00000114999.7	TTL	2	112481811	2_66	0	0.0169096982795321	8.2720110315638	4.4020597918108e-07	1.39476520278367	1
ENSG00000125630.15	POLR1B	2	112542706	2_66	0	0.0281731652450964	11.3004311028644	1.00193518508603e-06	-1.12244863922241	2
ENSG00000125611.15	CHCHD5	2	112584474	2_66	0	0.0210687874465056	9.04510859806499	5.99739013460701e-07	1.05083690682642	2
ENSG00000169607.12	CKAP2L	2	112765001	2_66	0	0.0144910425037412	5.56298794289646	2.53697812547796e-07	0.248427187528074	1
ENSG00000136689.18	IL1RN	2	113106433	2_66	0	0.0199265162278269	9.66676879586813	6.06208026591379e-07	-1.54704382375613	1
ENSG00000125637.15	PSD4	2	113167161	2_67	0	0.0122041478555612	8.29225337436949	3.18485011161406e-07	0.986543917508535	2
ENSG00000144134.18	RABL2A	2	113629608	2_67	0	0.0119248675996474	12.5989044137017	4.72819435896971e-07	-2.72822088283615	1
ENSG00000115084.13	SLC35F5	2	113756721	2_67	0	0.0595343792649534	25.1064582249809	4.7039452090791e-06	2.86741213898161	3
ENSG00000115091.11	ACTR3	2	113792887	2_67	0	0.0222504174825602	16.3230789137114	1.14300786278333e-06	2.4036717267884	1
ENSG00000088205.12	DDX18	2	117811620	2_69	0	0.0189604040129299	11.7166267208961	6.99131958360493e-07	1.33011623266213	3
ENSG00000125633.10	CCDC93	2	118011713	2_69	0	0.0108150920401864	6.42981996573779	2.18845694251787e-07	-0.637651546718998	3
ENSG00000125629.14	INSIG2	2	118088372	2_69	0	0.0278152444647695	15.3382350480134	1.34266368800578e-06	1.66978175063	2
ENSG00000019169.10	MARCO	2	118970896	2_69	0	0.0124682864611675	7.76778449683737	3.04798562017108e-07	-0.826338591890857	1
ENSG00000115107.19	STEAP3	2	119219679	2_69	0	0.00984077774265102	5.54229868948163	1.71643880443912e-07	-0.447107074423335	3
ENSG00000186132.14	C2orf76	2	119366701	2_69	0	0.00973234474918416	5.43816542019158	1.66563129566886e-07	-0.491087448409958	1
ENSG00000155368.16	DBI	2	119366701	2_69	0	0.0102804717495111	5.95319106019721	1.9260689877641e-07	0.595898927302148	3
ENSG00000171227.6	TMEM37	2	119429724	2_69	0	0.0169146406671968	10.6399816472322	5.66386154913869e-07	-1.43508184836129	2
ENSG00000080293.9	SCTR	2	119459477	2_69	0	0.0111429165046836	6.71062688076635	2.35326557734804e-07	0.77466933914773	1
ENSG00000163075.12	CFAP221	2	119544252	2_69	0	0.0166636775009544	10.4990552220971	5.5059218856643e-07	1.40564670020546	1
ENSG00000088179.8	PTPN4	2	119757894	2_69	0	0.0349717772585512	17.5092389310312	1.92705427425863e-06	-1.98884312046094	1
ENSG00000115109.13	EPB41L5	2	120013281	2_69	0	0.0109356839539745	6.53408312695759	2.24874173119475e-07	1.09349143504925	1
ENSG00000226479.3	TMEM185B	2	120222852	2_69	0	0.0336499576363158	17.1433296362682	1.81546830568875e-06	-2.24543680010908	1
ENSG00000144118.13	RALB	2	120240632	2_69	0	0.0264362986492475	14.8568966461885	1.23605479943492e-06	1.94885934456563	3
ENSG00000163083.5	INHBB	2	120387375	2_69	0	0.023782854002232	13.8565283239063	1.03711610272493e-06	-1.73767112545096	1
ENSG00000074047.21	GLI2	2	120735869	2_70	0	0.0304117869242635	8.17594263185944	7.82507931371789e-07	0.982470386516644	2
ENSG00000115112.7	TFCP2L1	2	121285174	2_70	0	0.0219055875997847	5.07183909177982	3.496466307804e-07	-0.269943837656678	1
ENSG00000074054.17	CLASP1	2	121649389	2_70	0	0.0235033257287594	5.73702028290189	4.2435046111628e-07	-0.445529687498649	2
ENSG00000155438.11	NIFK	2	121734427	2_70	0	0.0314483939948854	8.49369980263821	8.40628970422549e-07	0.926880906722051	1
ENSG00000155052.14	CNTNAP5	2	124025355	2_72	0	0.0225445544130694	7.79833512317382	5.53289621895373e-07	0.975289944700427	1
ENSG00000237524.8	AC114783.1	2	126899285	2_74	0	0.0150625789155571	4.82873163555167	2.28897673428325e-07	0.128313671989952	1
ENSG00000136732.14	GYPC	2	126655559	2_74	0	0.0148285184836154	4.68121777935745	2.18456807363655e-07	-0.187812526916655	1
ENSG00000163161.12	ERCC3	2	127288972	2_75	0	0.0195567861165087	5.77153471603685	3.55220296221409e-07	-0.631271002953076	2
ENSG00000169967.16	MAP3K2	2	127407902	2_75	0	0.0289008796881853	9.56202766214497	8.69701124262013e-07	1.19798105482847	1
ENSG00000115718.17	PROC	2	127396231	2_75	0	0.0286384073472672	9.14866653640787	8.24547413892384e-07	1.0739852679703	1
ENSG00000169994.18	MYO7B	2	127536206	2_75	0	0.0235898485479151	7.44334769835389	5.52589251098777e-07	-0.820626080400071	2
ENSG00000144230.16	GPR17	2	127648067	2_75	0	0.0216230247562025	6.63740444997343	4.51672554047169e-07	-0.695208620331898	3
ENSG00000072163.19	LIMS2	2	127648067	2_75	0	0.0218150468803845	6.86170323413653	4.71082591350461e-07	-0.851316538182745	1
ENSG00000136709.11	WDR33	2	127811674	2_75	0	0.0192426563054345	5.66951623381338	3.43336519147996e-07	-0.767276432381496	1
ENSG00000144231.10	POLR2D	2	127857816	2_75	0	0.0222327807080355	6.56888783194752	4.59615434151488e-07	-0.368773544476274	2
ENSG00000136715.17	SAP130	2	128028089	2_75	0	0.0196969969595698	5.76925438165922	3.57625666441733e-07	-0.372811261537897	1
ENSG00000136731.12	UGGT1	2	128091077	2_75	0	0.0180593726615513	5.94747754654004	3.3802159346279e-07	-1.12677468255244	2
ENSG00000136720.6	HS6ST1	2	128319352	2_75	0	0.0175782701696845	4.8794590047497	2.69933497823442e-07	0.36647497593823	1
ENSG00000233087.7	WTH3DI	2	131364366	2_78	0	0.0813384780911076	14.0814988718274	3.60457362448967e-06	-1.87106880464396	1
ENSG00000173272.15	MZT2A	2	131487239	2_78	0	0.0309305018674166	4.83203756441673	4.70355516876637e-07	-0.172618790518806	3
ENSG00000222014.5	RAB6C	2	130004164	2_78	0	0.0304497290220308	4.68352928791593	4.4881322558893e-07	-0.0753691098221677	1
ENSG00000152076.18	CCDC74B	2	130138964	2_78	0	0.0532728946865544	10.0086321318792	1.67799242658807e-06	1.31068832415691	1
ENSG00000136699.19	SMPD4	2	130182517	2_78	0	0.0778940819102901	13.662813289876	3.34929630319871e-06	1.64094737171683	1
ENSG00000136718.9	IMP4	2	130342325	2_78	0	0.0708190251914077	12.7431147232894	2.84010575037806e-06	-1.29441877834366	2
ENSG00000072135.12	PTPN18	2	130356469	2_78	0	0.0304804868506468	4.69310050906422	4.50184697455566e-07	-0.1427352391061	1
ENSG00000188219.14	POTEE	2	130313285	2_78	0	0.0312791043134711	4.93830023719383	4.86116959189892e-07	0.141106861442412	1
ENSG00000163040.14	CCDC74A	2	131527737	2_78	0	0.0383604873570075	6.87617197258097	8.30117978117668e-07	-0.922669715330699	2
ENSG00000150551.10	LYPD1	2	132647495	2_79	0	0.0191358355966569	4.68779449089148	2.82309159565618e-07	0.0745001740989766	1
ENSG00000152127.8	MGAT5	2	134107998	2_79	0	0.0192679611404475	4.75271614646707	2.88195113269085e-07	-0.119284175744132	1
ENSG00000176601.12	MAP3K19	2	135046196	2_80	0	0	298.038182552025	0	0.831753787469488	1
ENSG00000152128.13	TMEM163	2	134722410	2_80	0	0	3047.39233502524	0	5.03898857147551	1
ENSG00000082258.12	CCNT2	2	134918197	2_80	0	0	10234.8861797752	0	5.26474541114063	1
ENSG00000048991.16	R3HDM1	2	135530703	2_80	0	0	265.968005273813	0	-0.367889414100513	1
ENSG00000144224.16	UBXN4	2	135741596	2_80	0	0	757.745099389276	0	-1.71287473020805	2
ENSG00000076003.4	MCM6	2	135876392	2_80	0	0	1098.45702131388	0	-3.06118102315689	1
ENSG00000115866.10	DARS	2	135985602	2_80	0	0	32.1059819559715	0	-1.24368356241929	2
ENSG00000144229.11	THSD7B	2	136765297	2_81	0	0.0217602661813699	7.90033088658399	5.41026400967307e-07	-0.6434642634471	1
ENSG00000150540.13	HNMT	2	137955809	2_82	0	0.0484340384852576	11.3518691737987	1.73032241433114e-06	1.30464457100918	2
ENSG00000144228.8	SPOPL	2	138501652	2_82	0	0.0281813431984396	6.2036831172523	5.50199597870216e-07	0.652149501742563	1
ENSG00000168702.17	LRP1B	2	142131284	2_85	0	0.0180702957471806	5.25584220274371	2.98893556034202e-07	0.453932709602872	1
ENSG00000115919.14	KYNU	2	142868353	2_85	0	0.0181113817362404	5.27725812946555	3.00793810631585e-07	-0.397206327622375	2
ENSG00000075884.13	ARHGAP15	2	143091525	2_85	0	0.0236382618002305	7.79165841561303	5.79634753571096e-07	-0.905311893419251	1
ENSG00000121989.14	ACVR2A	2	147844091	2_88	0	0.110619981305751	25.4813412187215	8.87084187535148e-06	-2.93089455728654	2
ENSG00000115947.13	ORC4	2	148020474	2_88	0	0.0125785837288047	4.74950075694207	1.88013346617878e-07	-0.0316163716069066	3
ENSG00000204406.12	MBD5	2	148020703	2_88	0	0.0275531516250586	12.1469343086456	1.05328752048987e-06	1.64753367596238	1
ENSG00000168280.16	KIF5C	2	148839931	2_88	0	0.0127547214254923	4.88036100840059	1.95898856089882e-07	-0.337702957655172	1
ENSG00000150556.16	LYPD6B	2	149034918	2_88	0	0.0319327725374445	13.545246125044	1.36123310320163e-06	1.46836518332803	2
ENSG00000184898.6	RBM43	2	151261518	2_90	0	0.0230196961708526	6.94906064069938	5.03424865215639e-07	-0.920362225703065	2
ENSG00000123609.10	NMI	2	151290144	2_90	0	0.0181250992586488	4.69240876342687	2.6766106673485e-07	-0.182361241136831	2
ENSG00000080345.17	RIF1	2	151423851	2_90	0	0.0390232893460984	11.9518671610028	1.46780581975347e-06	-1.53931357069101	1
ENSG00000183091.19	NEB	2	151709573	2_91	0	0.0328648913189604	10.2964637077722	1.06495012092862e-06	-1.1581757503312	1
ENSG00000162980.16	ARL5A	2	151828599	2_91	0	0.0183000255074579	4.81557533557238	2.77337662072105e-07	-0.0753823987717514	1
ENSG00000182389.19	CACNB4	2	152081658	2_91	0	0.0279058626611368	8.86161765863115	7.78246962547334e-07	-1.90921598103732	2
ENSG00000115145.9	STAM2	2	152175694	2_91	0	0.0535579253499065	14.8649365434577	2.50550791406435e-06	-1.75536558785841	1
ENSG00000157827.19	FMNL2	2	152333709	2_91	0	0.0709903328527496	17.7100422775329	3.95665135959997e-06	2.63418129577906	2
ENSG00000177917.10	ARL6IP6	2	152717578	2_91	0	0.0498593442534	14.3448110919732	2.2508697749979e-06	-1.92724663161666	2
ENSG00000144278.14	GALNT13	2	153872281	2_92	0	0.0380185104234608	6.62556880329563	7.92733550512194e-07	0.812811333102481	1
ENSG00000136542.8	GALNT5	2	157234370	2_94	0	0.0257685644050089	7.47924032611956	6.06536144451845e-07	-0.773232938253566	2
ENSG00000123612.15	ACVR1C	2	157663140	2_94	0	0.0922789588936506	19.6835381858417	5.71629754820675e-06	-2.05933877704904	1
ENSG00000153237.17	CCDC148	2	158266093	2_95	0	0.0416962886138522	15.3088025046017	2.00885039232971e-06	2.44831654491117	1
ENSG00000144283.21	PKP4	2	158457154	2_95	0	0.0180344941913198	6.41039946364458	3.6382960369071e-07	-1.09237919475076	1
ENSG00000115183.14	TANC1	2	158968061	2_96	0	0.0411205239307846	20.0161216487431	2.59028496654216e-06	-2.03710506212858	2
ENSG00000196151.10	WDSUB1	2	159285366	2_96	0	0.0105360716586196	7.28013236652047	2.41394274495036e-07	0.821082222477022	2
ENSG00000123636.17	BAZ2B	2	159618088	2_96	0	0.00811674759243641	4.78001614976457	1.22101325476339e-07	-0.321685721823304	1
ENSG00000136536.14	MARCH7	2	159712247	2_96	0	0.00811167230133314	4.95255666258289	1.26429617567856e-07	0.216725011170306	2
ENSG00000241399.6	CD302	2	159798013	2_96	0	0.024719174396557	15.4289022693724	1.20026726947277e-06	1.91202878030708	2
ENSG00000054219.10	LY75	2	159904571	2_96	0	0.0119741321407175	8.63290503681677	3.25319415866078e-07	-1.00375926895829	1
ENSG00000153246.12	PLA2R1	2	160062090	2_96	0	0.0261719198422249	16.8112772260475	1.38466675480257e-06	-2.41735817546087	1
ENSG00000115221.10	ITGB6	2	160267510	2_96	0	0.160448836508101	28.6577975580755	1.44706605584128e-05	4.12209834261899	3
ENSG00000153250.19	RBMS1	2	160494127	2_96	0	0.00952438239235065	6.22172444927115	1.86490438498636e-07	-0.694467231967354	2
ENSG00000136560.13	TANK	2	161137211	2_97	0	0	16.0775061661719	0	0.450230492875183	1
ENSG00000115233.11	PSMD14	2	161308497	2_97	0	0	1641.76416927594	0	1.49491370104441	1
ENSG00000184611.11	KCNH7	2	162838368	2_98	0	0.0151518754506681	5.43831193064406	2.59322070013284e-07	0.537419553960262	1
ENSG00000182263.13	FIGN	2	163614686	2_99	0	0.00535587841056873	6.92438075416892	1.16713373829475e-07	0.290373971857613	3
ENSG00000115290.9	GRB14	2	164621693	2_100	0	0.0519876274059973	15.0016268992062	2.45441124177735e-06	-1.77948798182336	2
ENSG00000169507.9	SLC38A11	2	164970433	2_100	0	0.0212330593483371	6.49981421267179	4.34332662785756e-07	1.01611783789381	1
ENSG00000178662.15	CSRNP3	2	165469352	2_100	0	0.0336449318449297	10.8566444276576	1.14954040494589e-06	-1.7002847873646	2
ENSG00000115339.13	GALNT3	2	165794201	2_100	0	0.0547860098503733	15.5034361915944	2.67304709903675e-06	-2.01869708612964	1
ENSG00000123607.14	TTC21B	2	165954114	2_100	0	0.0188334948830974	5.36790988399457	3.18159656001623e-07	-0.589430565572286	1
ENSG00000169432.14	SCN9A	2	166342034	2_101	0	0.0220546903986034	8.06680364766472	5.59901234777753e-07	0.934125943197982	1
ENSG00000136546.13	SCN7A	2	166494815	2_101	0	0.0200116093860941	7.14891419260137	4.50226522268934e-07	-0.803198280671217	1
ENSG00000163092.19	XIRP2	2	166888047	2_102	0	0.0179695988362177	8.95719367146746	5.06546501301567e-07	1.08768763932293	1
ENSG00000198648.10	STK39	2	168246067	2_102	0	0.0127345261785494	5.65719747618228	2.26721707225296e-07	-0.407866684427311	2
ENSG00000163072.15	NOSTRIN	2	168857840	2_102	0	0.024748736987903	10.6344208987513	8.28277490895016e-07	0.430805885677245	1
ENSG00000152254.10	G6PC2	2	168900922	2_102	0	0.0372602834189897	17.7253789154786	2.07850299948928e-06	2.34587549175555	2
ENSG00000152253.8	SPC25	2	168933210	2_102	0	0.034731275498506	17.8801270548506	1.95434083816508e-06	-2.5567734042525	1
ENSG00000163093.11	BBS5	2	169480335	2_104	0	0.00245063119462774	5.55202110003143	4.28191497226422e-08	-0.742106248362205	1
ENSG00000239474.6	KLHL41	2	169509786	2_104	0	0.0023403707556201	5.27669320933906	3.8864714444244e-08	0.230082420524534	1
ENSG00000138399.17	FASTKD1	2	169574063	2_104	0	0.010176152136014	13.2381157892075	4.23954002987042e-07	-2.40750720361533	1
ENSG00000154479.12	CCDC173	2	169694622	2_104	0	0.0103088102563488	18.4919574593479	5.99929759237937e-07	-2.08220837938664	3
ENSG00000144362.11	PHOSPHO2	2	169693707	2_104	0	0.220993416239912	25.7830725517927	1.79317625722483e-05	3.63093117834089	3
ENSG00000138382.14	METTL5	2	169825274	2_104	0	0.00237878222296983	5.30840813257772	3.9740009246286e-08	-0.645300726940437	1
ENSG00000144357.16	UBR3	2	169826710	2_104	0	0.00224320828528468	4.84489674083674	3.42029132926532e-08	0.294408961588821	3
ENSG00000071909.18	MYO3B	2	170178516	2_104	0	0.00225781516883927	4.89033765999632	3.47485115828145e-08	0.136693220141759	2
ENSG00000115844.10	DLX2	2	172102574	2_104	0	0.00399288306270085	10.0579739440506	1.26388066889122e-07	1.108706132089	1
ENSG00000204335.3	SP5	2	170714891	2_104	0	0.00232035041314638	5.12768708526617	3.74441575771909e-08	-0.465723394266249	1
ENSG00000204334.7	ERICH2	2	170784224	2_104	0	0.0412442919544617	29.6380811382924	3.84700639940884e-06	2.4106757878857	1
ENSG00000128683.13	GAD1	2	170813566	2_104	0	0.00308111317500537	7.27217625850641	7.05149206022437e-08	-0.764419806610543	2
ENSG00000115806.12	GORASP2	2	170927752	2_104	0	0.0119327944069937	13.2340298021087	4.96984953154297e-07	2.37028793344786	3
ENSG00000198586.13	TLK1	2	171149246	2_104	0	0.00612333175888169	13.8444581496733	2.66791953122236e-07	2.22646774462028	2
ENSG00000115827.13	DCAF17	2	171434071	2_104	0	0.00226477409877512	6.12029230086995	4.36220456074292e-08	0.766482367652073	2
ENSG00000071967.11	CYBRD1	2	171518723	2_104	0	0.00223715096296095	5.6046465648575	3.94595833872327e-08	-0.56905938592144	3
ENSG00000128708.12	HAT1	2	171922612	2_104	0	0.00268315446096123	6.34188061369783	5.35516319527901e-08	-0.0353344432900561	1
ENSG00000115840.13	SLC25A12	2	171994938	2_104	1	0.023791829492915	24.4036751843887	1.82722508288631e-06	3.6888200559948	1
ENSG00000172878.13	METAP1D	2	171999243	2_104	0	0.00224651024308054	9.8131202726488	6.93784349184804e-08	-1.99449128944717	2
ENSG00000144355.14	DLX1	2	172084313	2_104	0	0.00372085172720937	9.14896743287175	1.07133037742351e-07	-0.74800157894044	2
ENSG00000217236.1	SP9	2	174335141	2_105	0	0.00572530914245273	5.19286374245267	9.35653060549216e-08	0.787414172893826	1
ENSG00000152256.13	PDK1	2	172555453	2_105	0	0.00579513230285789	4.81452646709727	8.78063465839601e-08	-0.40342900880217	1
ENSG00000091436.16	MAP3K20	2	173083843	2_105	0	0.196578571097382	34.7665118616424	2.1508309018303e-05	3.44479674158423	3
ENSG00000144354.13	CDCA7	2	173355045	2_105	0	0.00630898099856847	5.91333280177835	1.17408763649336e-07	0.87183243139028	1
ENSG00000172845.14	SP3	2	173978771	2_105	0	0.00913682049241782	8.61825563473024	2.47812630815973e-07	0.740759837286899	2
ENSG00000138430.15	OLA1	2	174248983	2_105	0	0.0164706636321186	21.8116996641061	1.13060156099462e-06	3.30204135688957	2
ENSG00000138433.15	CIR1	2	174396697	2_105	0	0.00867427989942715	13.1419644145421	3.58758907079217e-07	-2.5893589929909	1
ENSG00000144306.14	SCRN3	2	174394688	2_105	0	0.0104447184341113	9.35093961587321	3.07369636203392e-07	0.292850845108437	2
ENSG00000163328.13	GPR155	2	174487330	2_105	0	0.00597892439389314	5.58692196719826	1.05124668883662e-07	0.863627981891535	1
ENSG00000115935.17	WIPF1	2	174559701	2_105	0	0.00883314643569333	9.39089684600109	2.61054674380868e-07	1.40580077425532	2
ENSG00000174279.4	EVX2	2	176081449	2_106	0	0.0468723552359844	20.0881797011698	2.96323663902743e-06	2.47650394960471	1
ENSG00000128656.13	CHN1	2	175004641	2_106	0	0.0128372064253782	7.18102703761659	2.90112245410306e-07	-1.03133396227476	2
ENSG00000115966.16	ATF2	2	175168302	2_106	0	0.0115534889599275	6.0702972452013	2.2071511989121e-07	-0.586990091357892	2
ENSG00000154518.9	ATP5G3	2	175184841	2_106	0	0.0254412892494115	12.1388432217706	9.71908525331936e-07	-1.55214241999994	2
ENSG00000144320.13	LNPK	2	176007267	2_106	0	0.0128357714519578	6.67219640660855	2.69525444708175e-07	-0.943028035156201	1
ENSG00000128713.13	HOXD11	2	176103857	2_106	0	0.0107273855782313	5.97484151205946	2.0171084760124e-07	-1.03194921043544	1
ENSG00000128709.12	HOXD9	2	176122492	2_106	0	0.0155054208889227	8.11186159410546	3.95833972850987e-07	-0.0685703303672579	1
ENSG00000175879.8	HOXD8	2	176130534	2_106	0	0.0148625208878	7.51909939401162	3.51695877316862e-07	0.439569033419556	1
ENSG00000128652.11	HOXD3	2	176136417	2_106	0	0.0108483361433549	5.48646921769008	1.87311764175027e-07	-0.40876933215095	1
ENSG00000018510.13	AGPS	2	177391993	2_107	0	0.0454385534370461	12.7475643221353	1.82289092393338e-06	-1.79659604704214	2
ENSG00000197557.6	TTC30A	2	177618849	2_107	0	0.0370270176751718	10.798464797773	1.25831601469017e-06	-1.17700950866747	1
ENSG00000128655.16	PDE11A	2	178108547	2_108	0	0.00714215183273237	4.92445740514556	1.10686954314888e-07	0.367828733947682	2
ENSG00000155636.14	RBM45	2	178112094	2_108	0	0.0069610906361901	4.68338166269508	1.02599634427548e-07	-0.0308319268824584	1
ENSG00000079156.16	OSBPL6	2	178193688	2_108	0	0.00782844877453559	5.78601970542906	1.42549138240289e-07	-0.521824059733589	1
ENSG00000180228.12	PRKRA	2	178451344	2_108	0	0.0449147750584744	22.2833889953414	3.14977436717159e-06	-2.15070204825833	1
ENSG00000204311.12	DFNB59	2	178446633	2_108	0	0.00841619384503611	6.46597433322443	1.71261080538545e-07	0.613469826392251	1
ENSG00000079150.17	FKBP7	2	178477603	2_108	0	0.0179380717930933	13.586888586868	7.67016569157267e-07	1.44779015731589	1
ENSG00000116095.10	PLEKHA3	2	178478636	2_108	0	0.00697408186711102	4.70088677378532	1.03175315522065e-07	0.102204814680995	2
ENSG00000163492.14	CCDC141	2	179050711	2_108	0	0.0133775883338628	10.8233067122489	4.55666149309214e-07	1.39674278490537	1
ENSG00000187231.13	SESTD1	2	179264718	2_108	0	0.00947909069072128	7.58339546842709	2.26224354024891e-07	0.853463813010454	1
ENSG00000144331.18	ZNF385B	2	179847629	2_108	0	0.0147907492178591	11.7681797154295	5.47782860079225e-07	-1.9159495488727	2
ENSG00000163510.13	CWC22	2	180007524	2_108	0	0.00743599017074814	5.30302626510479	1.24099936373857e-07	-0.526608439229975	1
ENSG00000170035.15	UBE2E3	2	180895591	2_109	0	0	63.2309792285866	0	3.72340015982664	2
ENSG00000115232.13	ITGA4	2	181456814	2_110	0	0.00998640194631817	4.71104020601967	1.48059005024572e-07	-0.000711208843789333	1
ENSG00000138434.16	SSFA2	2	181892173	2_110	0	0.0100851847661083	5.14060079553241	1.63157375931531e-07	-0.0244098626475879	1
ENSG00000150722.10	PPP1R1C	2	181953928	2_110	0	0.0233575978292707	34.9447811713688	2.56873601853227e-06	4.65445712325095	2
ENSG00000077232.17	DNAJC10	2	182715440	2_110	0	0.0195596239222654	13.5956269261368	8.36890643902708e-07	1.73371547701029	2
ENSG00000162998.4	FRZB	2	182830722	2_110	0	0.0151794946704185	8.98323530386274	4.29140065642289e-07	-1.32064398897975	3
ENSG00000061676.14	NCKAP1	2	183038483	2_110	0	0.011540444536594	5.95121675817624	2.16141061711203e-07	0.591460299911062	1
ENSG00000162999.12	DUSP19	2	183077905	2_110	0	0.0109333733761295	5.49475230267182	1.89065058298112e-07	0.509735208611475	1
ENSG00000163002.12	NUP35	2	183117700	2_110	0	0.0100093367384928	4.6971423450083	1.47961251281878e-07	-0.0654456887092751	2
ENSG00000170396.7	ZNF804A	2	184598458	2_112	0	0.00748256782793766	4.7924377843624	1.12853782431261e-07	0.12187747903019	1
ENSG00000188738.14	FSIP2	2	185740380	2_112	0	0.00916853033420861	6.70122720694796	1.93358399652959e-07	-1.11022817896304	1
ENSG00000138448.11	ITGAV	2	186591394	2_112	0	0.0148248230495385	11.2212945276422	5.23529855671527e-07	-1.52924912413559	1
ENSG00000144369.12	FAM171B	2	186559984	2_112	0	0.0553458481776188	23.7071338918163	4.12926802842119e-06	-2.69684565733147	1
ENSG00000163012.3	ZSWIM2	2	186852402	2_112	0	0.0131440609737613	10.0880363588193	4.172969183892e-07	1.37366257766403	1
ENSG00000064989.12	CALCRL	2	187448790	2_112	0	0.00857859449511222	6.07632583757242	1.64046197312093e-07	0.650455719730242	1
ENSG00000003436.15	TFPI	2	187519755	2_112	0	0.049028696129016	22.5492153579749	3.47929098527129e-06	-2.5273536268477	1
ENSG00000168542.14	COL3A1	2	188974074	2_112	0	0.00739430743673686	4.6810264047046	1.08930016163034e-07	0.0170108239139047	1
ENSG00000204262.11	COL5A2	2	189182368	2_113	0	0.0213305200218001	9.9777506756807	6.6979679425007e-07	-1.66288460168529	1
ENSG00000138449.10	SLC40A1	2	189577426	2_113	0	0.0152464971265165	6.31513999955349	3.03013538324432e-07	-0.514601070251805	1
ENSG00000138381.9	ASNSD1	2	189661479	2_113	0	0.291717193235756	20.8954452888336	1.91832696081555e-05	3.93802517284125	1
ENSG00000151687.14	ANKAR	2	189674447	2_113	0	0.11299558166033	17.6276270446176	6.26850951112474e-06	-3.65727305368132	2
ENSG00000128699.13	ORMDL1	2	189782129	2_113	0	0.0826718041697869	16.962456336185	4.41321547002916e-06	-3.39350661989863	3
ENSG00000064933.17	PMS1	2	189783978	2_113	0	0.0143055592915231	5.78426676022867	2.60412681182416e-07	0.403608911793468	2
ENSG00000187699.10	C2orf88	2	190136339	2_113	0	0.0136726258233202	5.46797867824707	2.35281464521501e-07	0.318674980916743	1
ENSG00000198130.15	HIBCH	2	190344069	2_113	0	0.0187684688580895	9.28833730484753	5.48625255541903e-07	-2.09321472023628	1
ENSG00000151689.12	INPP1	2	190343248	2_113	0	0.0184109003535731	9.24813184206015	5.35843557597625e-07	-2.18278848218734	2
ENSG00000151690.14	MFSD6	2	190407424	2_113	0	0.0163008724638518	6.79280692043421	3.48472967394802e-07	-0.261116726754071	1
ENSG00000189362.11	NEMP2	2	190534707	2_113	0	0.0921381736843047	25.0876896523046	7.27460207116818e-06	3.60315737953375	2
ENSG00000138386.16	NAB1	2	190656715	2_113	0	0.53409408975687	26.4954271116727	4.45346117623329e-05	4.57055742611276	1
ENSG00000115419.12	GLS	2	190871204	2_113	0	0.0467655950512115	17.8214166770718	2.62287541796121e-06	3.52567500566125	3
ENSG00000115415.18	STAT1	2	191014413	2_113	0	0.0172812540817627	7.38162313267238	4.01454285049216e-07	0.261324990684178	2
ENSG00000138378.17	STAT4	2	191151202	2_114	0	0.0147819039034542	7.28400750759075	3.38851750125082e-07	-0.793559937073101	2
ENSG00000128641.18	MYO1B	2	191244832	2_114	0	0.0123205419860927	5.58614022381208	2.16596093731874e-07	0.491520524552289	1
ENSG00000173559.12	NABP1	2	191677959	2_114	0	0.0112268428649971	4.72727478910257	1.67023455997145e-07	-0.108317304684488	2
ENSG00000144339.11	TMEFF2	2	192202146	2_114	0	0.0558326899957553	20.0776605268029	3.52785423954694e-06	-2.03583680690498	1
ENSG00000196950.13	SLC39A10	2	195574859	2_116	0	0.109983478284965	22.5488075765135	7.80476811761088e-06	3.19370710305325	2
ENSG00000118997.13	DNAH7	2	196068834	2_116	0	0.0251658381561838	8.40816249314225	6.65919096198042e-07	-1.0235559630437	1
ENSG00000138411.10	HECW2	2	196593392	2_116	0	0.0257242021182103	8.61572503708169	6.97497599554417e-07	-0.876302244976495	2
ENSG00000119041.10	GTF3C3	2	196799713	2_116	0	0.0193091076386341	5.90570939287976	3.58875036504994e-07	-0.662546418994096	1
ENSG00000187944.2	C2orf66	2	196766887	2_116	0	0.0581575971832975	16.3781533285501	2.99764611582576e-06	1.74308742000134	1
ENSG00000065413.18	ANKRD44	2	197313250	2_117	0	0.0378545976377054	10.5489227730512	1.25671188115675e-06	-1.38515666908559	1
ENSG00000115524.15	SF3B1	2	197428967	2_117	0	0.0247600395480648	6.52426296382996	5.0838387244977e-07	-0.890041961139415	1
ENSG00000115520.8	COQ10B	2	197453059	2_117	0	0.0354822635889726	9.93382214485927	1.10926847746958e-06	1.47454735545361	1
ENSG00000115541.10	HSPE1	2	197499794	2_117	0	0.037347615379361	10.4206846695222	1.22480825741586e-06	1.52879651057869	2
ENSG00000144381.16	HSPD1	2	197518657	2_117	0	0.0236110602033105	6.07503451107154	4.51412116222295e-07	0.805459280356925	1
ENSG00000162944.10	RFTN2	2	197675986	2_117	0	0.0274782234176861	7.50984201829455	6.49424135684285e-07	-0.988480271661449	2
ENSG00000115896.15	PLCL1	2	197805147	2_117	0	0.0273739849361702	7.47383115320309	6.43858272132722e-07	-1.17093507557438	1
ENSG00000226124.6	FTCDNL1	2	199756040	2_118	0	0.0260705140705584	5.67795353942948	4.6585461596604e-07	0.767678683397685	1
ENSG00000178074.5	C2orf69	2	199910402	2_118	0	0.0372301837180057	9.05658350211417	1.06112989180677e-06	-1.68500643033558	2
ENSG00000162971.10	TYW5	2	199955071	2_118	0	0.0303982958926903	7.13235641030528	6.8232494499703e-07	1.38598353292923	2
ENSG00000162972.10	MAIP1	2	199955089	2_118	0	0.0297522019553024	6.92876434353486	6.48759719939159e-07	1.26903226499285	2
ENSG00000196141.13	SPATS2L	2	200306291	2_118	0	0.0396525290551362	9.65610924770531	1.20498609774922e-06	1.58802527442376	1
ENSG00000163535.17	SGO2	2	200509191	2_118	0	0.0235206876566333	4.70461730402986	3.48243717316158e-07	-0.176488486728205	1
ENSG00000155729.12	KCTD18	2	200519526	2_118	0	0.078235874231144	16.1699714009342	3.98129322949415e-06	-1.82931161260016	1
ENSG00000082153.17	BZW1	2	200810630	2_119	0	0.0241623853274203	6.93406638562221	5.27274507623244e-07	1.28388557548051	1
ENSG00000240344.8	PPIL3	2	200889218	2_119	0	0.0210918196504591	4.93869643569246	3.27819931550793e-07	-0.44606516256409	1
ENSG00000115942.8	ORC2	2	200963642	2_119	0	0.0264203095374558	7.50850187891694	6.24309823963047e-07	1.34054442204098	1
ENSG00000119013.8	NDUFB3	2	201071148	2_119	0	0.0212555169714559	5.38551140868333	3.60252991771112e-07	0.855000693464334	1
ENSG00000003402.19	CFLAR	2	201116120	2_119	0	0.0212785429737452	5.3758933775796	3.59999176271895e-07	-0.837965715241238	1
ENSG00000003400.14	CASP10	2	201183110	2_119	0	0.0346702999148644	9.1696801013943	1.00050844124293e-06	1.4555575134723	1
ENSG00000064012.21	CASP8	2	201139467	2_119	0	0.0288001590508348	8.2326009273037	7.46175393884567e-07	-1.66085275103005	1
ENSG00000155749.12	ALS2CR12	2	201319442	2_119	0	0.0280041417552741	7.85200766052097	6.92009339264737e-07	1.24391066532839	2
ENSG00000082146.12	STRADB	2	201387816	2_119	0	0.0246542262585107	6.45158702933872	5.00572412456774e-07	-0.919055435822529	1
ENSG00000115993.12	TRAK2	2	201451036	2_119	0	0.0250332195267601	6.60088565211795	5.20029392550557e-07	-0.945467606619496	1
ENSG00000155755.18	TMEM237	2	201643259	2_119	0	0.0805141886391187	16.9291333961655	4.28959333243853e-06	-1.75431524213492	1
ENSG00000003393.14	ALS2	2	201784350	2_119	0	0.0332349899450961	9.3393153475883	9.76831296132161e-07	1.37583734143207	1
ENSG00000138395.14	CDK15	2	201790822	2_119	0	0.0398651800745197	10.8775730692345	1.3646922121477e-06	-1.44844035151719	1
ENSG00000155760.2	FZD7	2	202034208	2_120	0	0.0301122441864997	14.4416814321297	1.3685789565133e-06	-1.47519590183278	1
ENSG00000116030.16	SUMO1	2	202238678	2_120	0	0.0130337666507229	6.53727344168296	2.68148619909943e-07	-0.745385259965793	1
ENSG00000055044.10	NOP58	2	202260875	2_120	0	0.0108739918593441	4.83300533584215	1.65392286731604e-07	0.652013871693851	2
ENSG00000163596.16	ICA1L	2	202871777	2_120	0	0.0127668950364449	6.34253228934253	2.54833751906502e-07	-0.561111699821476	1
ENSG00000138442.9	WDR12	2	203014780	2_120	0	0.0991109795129693	25.8661787535934	8.06794662703285e-06	-3.47868513669788	2
ENSG00000144426.18	NBEAL1	2	203014780	2_120	0	0.0179020543537426	9.52682882355215	5.36735359485741e-07	1.49365267386205	1
ENSG00000178562.17	CD28	2	203706103	2_120	0	0.0223854201845491	11.6363635513393	8.1976902735104e-07	1.47169958227728	1
ENSG00000163599.14	CTLA4	2	203874196	2_120	0	0.0120719762847354	5.81592782217775	2.20956282983259e-07	-0.345724902548965	1
ENSG00000232125.2	DYTN	2	206718445	2_122	0	0.0197062759857645	11.3581221792001	7.04401173056358e-07	-1.40638724539699	1
ENSG00000023228.13	NDUFS1	2	206159383	2_122	0	0.0466076610909144	19.3014260662472	2.83110306925166e-06	-2.2973521142467	2
ENSG00000183671.12	GPR1	2	206212739	2_122	0	0.00913211791824608	4.69969412114677	1.35067256097485e-07	0.0334703304872889	2
ENSG00000204186.7	ZDBF2	2	206342413	2_122	0	0.0200951560240736	12.0259567209367	7.60536379230409e-07	1.77981144052162	1
ENSG00000114948.12	ADAM23	2	206443099	2_122	0	0.0114583821423239	6.93331964658156	2.50019279144916e-07	0.733296066133223	3
ENSG00000138400.12	MDH1B	2	206747102	2_122	0	0.0918478651211797	25.7398533168865	7.4401913923612e-06	2.5294343539202	3
ENSG00000118246.13	FASTKD2	2	206765614	2_122	0	0.00979149533720813	5.33429108837521	1.64374598963779e-07	-0.491279647118194	2
ENSG00000144401.14	METTL21A	2	207628851	2_122	0	0.0140914879136075	15.1865715131291	6.73481337532792e-07	2.92987612651513	1
ENSG00000163249.11	CCNYL1	2	207712007	2_122	0	0.00964595871977714	5.29442160003157	1.60721099337856e-07	-0.488104317417028	1
ENSG00000118231.4	CRYGD	2	208124313	2_123	0	0.0240083886799245	4.86093893020729	3.67275663518927e-07	-0.0515006059627265	2
ENSG00000188674.10	C2orf80	2	207956556	2_123	0	0.223825630367121	26.5929523410753	1.87320515904253e-05	-2.88893424856061	2
ENSG00000178385.14	PLEKHM3	2	208025325	2_123	0	0.0294273872763253	6.78704818876839	6.28552576880132e-07	-0.795369467767734	1
ENSG00000115020.16	PIKFYVE	2	208266043	2_123	0	0.0240212114674102	4.86599175273516	3.67853801655133e-07	0.346047095013729	2
ENSG00000144407.9	PTH2R	2	208360711	2_123	0	0.0261467155600338	5.66788684326467	4.66387913660565e-07	0.535011705107842	1
ENSG00000144406.18	UNC80	2	209772023	2_124	0	0.0183202833180463	13.626606722647	7.85649577416767e-07	-1.56543338456291	2
ENSG00000078018.19	MAP2	2	209423228	2_124	0	0.0136829105897732	11.6078198697588	4.99848188913759e-07	1.4549549280636	1
ENSG00000197713.14	RPE	2	210002122	2_124	0	0.0138212296522315	12.3369449698329	5.3661558826955e-07	1.6179704751044	1
ENSG00000115361.7	ACADL	2	210224164	2_124	0	0.394880051258136	21.7102186267794	2.69797775768928e-05	-4.00444726956503	1
ENSG00000115365.11	LANCL1	2	210564791	2_124	0	0.0127536508231684	9.92111306168032	3.98202420003669e-07	0.698931230485975	1
ENSG00000021826.14	CPS1	2	210477007	2_124	0	0.0107861152001169	8.39453711964301	2.84951391403812e-07	0.230304263022756	2
ENSG00000178568.14	ERBB4	2	212539139	2_125	0	0.037012115182086	15.673145791092	1.82561439757021e-06	-1.28155322418272	1
ENSG00000030419.16	IKZF2	2	213152393	2_126	0	0.0193861623225454	4.68165146982704	2.85627420368116e-07	-0.103519553516791	1
ENSG00000144451.18	SPAG16	2	213286996	2_126	0	0.0448717554936066	12.6367149478783	1.78449864795911e-06	-1.83306866615226	1
ENSG00000144583.4	MARCH4	2	216421620	2_127	0	0.0160315924418337	7.9504124210012	4.01120903837508e-07	0.874123178910364	1
ENSG00000144452.14	ABCA12	2	215008805	2_127	0	0.018339922709114	9.44520419687537	5.45152271702303e-07	1.28756663772562	1
ENSG00000138376.10	BARD1	2	214730921	2_127	0	0.0502429608670425	18.728109892925	2.96127095949666e-06	2.40474056978329	3
ENSG00000138363.14	ATIC	2	215312057	2_127	0	0.0754287790429834	20.5806186549181	4.88544892303392e-06	1.56292216511655	3
ENSG00000118242.15	MREG	2	215979196	2_127	0	0.0156201410504505	7.58055739273398	3.72644799799657e-07	-0.764124991183707	2
ENSG00000079246.15	XRCC5	2	216108211	2_127	0	0.0118968412222917	5.18555867084691	1.94149462023904e-07	0.505564129640151	1
ENSG00000138375.12	SMARCAL1	2	216402214	2_127	0	0.0113248858914251	4.72452102497121	1.68383911766454e-07	-0.113162409488885	3
ENSG00000231672.6	DIRC3	2	217288117	2_129	0	0.0091602563723826	8.32012836345176	2.39853814146636e-07	-0.990461550876709	2
ENSG00000163497.2	FEV	2	218984911	2_129	0	0.0062646715294632	4.69253773080137	9.25156174999629e-08	0.0119567149969028	1
ENSG00000171450.5	CDK5R2	2	218959212	2_129	0	0.00686836639278443	5.62646703466162	1.21618097934186e-07	-0.458460593234829	1
ENSG00000181378.13	CFAP65	2	219041992	2_129	0	0.00660056347404359	5.12730534903891	1.065072490264e-07	0.39061306505007	1
ENSG00000182698.11	RESP18	2	219332702	2_129	0	0.00895390858130052	8.07842668049527	2.27639916343755e-07	-0.842764888227594	1
ENSG00000127831.10	VIL1	2	218419492	2_129	0	0.0169995843460617	14.4455934305064	7.7282767156608e-07	-2.2190723336432	1
ENSG00000188282.12	RUFY4	2	217946246	2_129	0	0.00714228780541415	5.68298232835166	1.27738739346067e-07	0.194084273547457	2
ENSG00000163464.7	CXCR1	2	218166777	2_129	0	0.00726868556311844	15.0672522781228	3.44666374333146e-07	-3.50981969656465	2
ENSG00000179921.14	GPBAR1	2	218259499	2_129	1	0.0260008552618715	20.7479350240719	1.69774119458326e-06	-4.36656988200898	1
ENSG00000127837.9	AAMP	2	218270227	2_129	0	0.0197947343808015	19.9449755524097	1.24248787833207e-06	4.26964168673765	1
ENSG00000127838.13	PNKD	2	218270205	2_129	0	0.0174589542683858	19.7166515886194	1.08332898535157e-06	4.25665224248995	2
ENSG00000135926.14	TMBIM1	2	218292256	2_129	1	0.320383406003939	26.8573003035912	2.70795437581751e-05	5.03936568872972	1
ENSG00000135913.10	USP37	2	218568666	2_129	0	0.00918662433522455	8.11424044071327	2.3459178702556e-07	-1.28922192595729	2
ENSG00000144580.13	CNOT9	2	218568666	2_129	0	0.0110317302725791	9.85993766188842	3.42315668065224e-07	-1.58970046277966	2
ENSG00000115556.13	PLCD4	2	218607602	2_129	0	0.0252551811310503	18.1931939822129	1.44600039456032e-06	2.5631138610476	1
ENSG00000074582.12	BCS1L	2	218658716	2_129	0	0.00762683996990921	6.8857632824864	1.65274440687452e-07	0.983892198169074	1
ENSG00000115568.15	ZNF142	2	218659366	2_129	0	0.00774761371990473	7.04486654543717	1.71770944511562e-07	-1.00999883920014	1
ENSG00000163481.7	RNF25	2	218672514	2_129	0	0.00724245158581893	6.36044316012775	1.44971272278487e-07	0.890990035793769	1
ENSG00000163482.11	STK36	2	218672501	2_129	0	0.0151809606400235	13.1149171002942	6.2657603144803e-07	2.10834818434062	1
ENSG00000135929.8	CYP27A1	2	218771461	2_129	0	0.0148996115614912	12.3823598722081	5.80613783966517e-07	-1.86479092459592	2
ENSG00000115592.11	PRKAG3	2	218830764	2_129	0	0.00726226483382086	5.93565287679357	1.35659293519218e-07	0.468944764150264	1
ENSG00000163501.6	IHH	2	219058132	2_129	0	0.0227519095884795	16.7012376669552	1.19584662793945e-06	2.0261450367128	1
ENSG00000187736.12	NHEJ1	2	219160400	2_129	0	0.013930006498688	12.1246111595531	5.31530404799435e-07	-1.68636628107543	2
ENSG00000213901.10	SLC23A3	2	219170383	2_129	0	0.0146159329942872	12.8973060132275	5.93245594063806e-07	-1.83975683252632	2
ENSG00000115649.15	CNPPD1	2	219129221	2_129	0	0.0377724423021921	21.8704660295947	2.59981279928787e-06	-2.46141913217446	5
ENSG00000115657.12	ABCB6	2	219216694	2_129	0	0.0160970796959344	13.2733998721819	6.72416320734019e-07	-1.45010618876404	2
ENSG00000198925.10	ATG9A	2	219222366	2_129	0	0.0207616008985613	15.6045202255594	1.01957747545772e-06	1.58388467820121	2
ENSG00000163516.13	ANKZF1	2	219229829	2_129	0	0.00856749441287807	7.76442810254553	2.09349667943605e-07	-0.991735296346329	1
ENSG00000163521.15	GLB1L	2	219237061	2_129	0	0.0188944948157501	14.6957042801918	8.73845516770459e-07	1.50036289205527	1
ENSG00000115661.13	STK16	2	219243578	2_129	0	0.0103844427563015	9.18727970347476	3.00247298749549e-07	1.00230046249396	1
ENSG00000054356.13	PTPRN	2	219309801	2_129	0	0.00632406848055922	4.77414090550578	9.50168810534488e-08	0.234943052274326	1
ENSG00000123992.18	DNPEP	2	219399651	2_129	0	0.00751076973124099	6.35649597588604	1.5024886412898e-07	-0.550946140187977	1
ENSG00000175084.11	DES	2	219418233	2_129	0	0.00867053767429815	7.72107996652779	2.10684726977624e-07	-0.985845758051025	2
ENSG00000072195.14	SPEG	2	219434819	2_129	0	0.103406773754158	30.8011743106399	1.00236348348179e-05	-2.55451160306094	1
ENSG00000072182.12	ASIC4	2	219496735	2_129	0	0.0197912030010728	15.2852757599408	9.52038355118632e-07	1.77537207169265	2
ENSG00000123989.13	CHPF	2	219543916	2_129	0	0.0493211292063742	23.4229424782387	3.63566146252347e-06	2.29211757794299	1
ENSG00000188760.10	TMEM198	2	219543916	2_129	0	0.0493211292063742	23.4229424782387	3.63566146252347e-06	-2.29211757794299	1
ENSG00000123999.4	INHA	2	219569323	2_129	0	0.0112806588297965	10.191094240724	3.61796412419392e-07	-1.2047151760593	1
ENSG00000124006.14	OBSL1	2	219553834	2_129	0	0.0406715666153941	22.0282809645461	2.81955442471898e-06	-2.26948968778547	1
ENSG00000144589.21	STK11IP	2	219597759	2_130	0	0.0172212743846983	6.43296271656268	3.4864648768689e-07	0.629439930375019	2
ENSG00000116106.11	EPHA4	2	221574191	2_130	0	0.014371499451069	4.72859240055288	2.13866585751477e-07	-0.0770039270414001	1
ENSG00000135903.18	PAX3	2	222241299	2_131	0	0.0459903973941784	17.707063856276	2.5628470560063e-06	-1.83297063629801	1
ENSG00000116120.9	FARSB	2	222624207	2_131	0	0.0127313135339402	5.55521728453954	2.22578513562809e-07	-0.494868694814606	2
ENSG00000124003.12	MOGAT1	2	222671822	2_131	0	0.0123801537457934	5.29203381569322	2.06185263651189e-07	0.322699512596138	1
ENSG00000123983.13	ACSL3	2	222860958	2_131	0	0.0128964397363971	5.67650464226334	2.30387973187836e-07	-0.6742825699488	1
ENSG00000152049.6	KCNE4	2	223050132	2_131	0	0.0141684296159177	6.56195088740433	2.92592821148741e-07	-0.81038360948239	1
ENSG00000085449.14	WDFY1	2	223944812	2_131	0	0.0116219782874168	4.6975221617205	1.71813731906364e-07	0.0595029357679857	1
ENSG00000135900.3	MRPL44	2	223957073	2_131	0	0.0116016476106645	4.68105360003411	1.70911882507311e-07	0.0110553878503549	1
ENSG00000135919.12	SERPINE2	2	224039199	2_132	0	0.015145737616084	4.71086982413677	2.24543509444109e-07	-0.044889356397051	1
ENSG00000036257.12	CUL3	2	224584525	2_132	0	0.0154804761753401	4.90388090077116	2.38909381002578e-07	-0.170207227488002	3
ENSG00000135905.18	DOCK10	2	225041976	2_133	0	0.0163183228685008	9.02397049617915	4.63427884818056e-07	-1.13597095161783	1
ENSG00000144468.16	RHBDD1	2	226836102	2_133	0	0.0111526939591706	5.13726947273055	1.80310536500417e-07	0.533808968109432	1
ENSG00000081052.11	COL4A4	2	227163765	2_133	0	0.0179183434317807	9.59695147046615	5.4117799412736e-07	1.13572398426409	1
ENSG00000042304.10	C2orf83	2	227610157	2_134	0	0.0180083909822287	4.73445031337801	2.68320248774984e-07	0.0966524365433166	2
ENSG00000168955.3	TM4SF20	2	227381483	2_134	0	0.0205341874592861	5.97291800005947	3.85987329481817e-07	-0.768755416477483	2
ENSG00000173744.17	AGFG1	2	227472263	2_134	0	0.138603728037908	24.3224804642506	1.06094225957008e-05	-2.90794192700872	2
ENSG00000135917.13	SLC19A3	2	227717537	2_134	0	0.0283931925132405	9.03673895055072	8.07485881263133e-07	1.04485531912081	2
ENSG00000123977.9	DAW1	2	227861983	2_134	0	0.019779140529694	5.61926227488382	3.49780579341677e-07	0.511115634376951	5
ENSG00000153827.13	TRIP12	2	229926194	2_136	0	0.00451466055883265	6.12258729457938	8.69899462378048e-08	-1.1346024316065	1
ENSG00000135899.17	SP110	2	230220187	2_136	0	0.00466231783295923	6.15674693990142	9.03362697272719e-08	-1.00664947534043	1
ENSG00000185404.16	SP140L	2	230328083	2_136	0	0.00462767336355952	5.32105472278683	7.74942351840833e-08	-0.343045388048168	2
ENSG00000067066.16	SP100	2	230415917	2_136	0	0.0467363255183982	28.2658157803455	4.15743111763598e-06	3.11154933111027	1
ENSG00000135932.10	CAB39	2	230711387	2_136	0	0.00551432971517518	7.0038125922555	1.2154475442321e-07	-0.84479282865849	1
ENSG00000135898.9	GPR55	2	230960977	2_136	0	0.00470567992801185	5.44720593716871	8.06687174426814e-08	0.409364830385299	3
ENSG00000237412.6	PRSS56	2	232520686	2_136	0	0.00448981625250056	5.01979045159271	7.09288844631636e-08	-0.19989221072801	1
ENSG00000135902.9	CHRND	2	232524616	2_136	0	0.00514401972403122	6.30324247418608	1.02041213053383e-07	0.549940856590486	1
ENSG00000173699.15	SPATA3	2	230994829	2_136	0	0.00789420671613139	10.3126668985146	2.56205505804741e-07	-1.11920471986531	2
ENSG00000177673.3	TEX44	2	231593169	2_136	0	0.00435330470601758	4.7161880882664	6.46128885839806e-08	-0.148438056458507	1
ENSG00000163283.6	ALPP	2	232378064	2_136	0	0.0175051057593179	17.6397828583495	9.71777741607693e-07	-1.89333925500911	2
ENSG00000163286.8	ALPPL2	2	232406557	2_136	0	0.0310596660015018	22.9149292400884	2.23987754251778e-06	2.31850839687962	1
ENSG00000204128.5	C2orf72	2	231013406	2_136	0	0.00450615413207078	5.04236458977204	7.15071156668639e-08	-0.285941356501094	1
ENSG00000135914.5	HTR2B	2	231129024	2_136	0	0.00444884498363018	4.9247213263695	6.89505773919306e-08	-0.216070133948555	2
ENSG00000156966.6	B3GNT7	2	231398416	2_136	0	0.019547676238865	18.706956156601	1.15081957225992e-06	1.93405621550209	1
ENSG00000115053.15	NCL	2	231462651	2_136	0	0.0137584240407462	15.4715102189504	6.69900609097156e-07	1.63913002870773	1
ENSG00000171596.6	NMUR1	2	231530546	2_136	0	0.00910487334113974	11.6622972687037	3.34169639086423e-07	1.23192933105258	1
ENSG00000187514.16	PTMA	2	231707301	2_136	0	0.011480145062864	13.6375169530461	4.92710313381535e-07	-1.68050086086857	1
ENSG00000156973.13	PDE6D	2	231789271	2_136	0	0.0564490918065584	28.4269143659027	5.05004972028052e-06	-2.71691833481779	1
ENSG00000196811.11	CHRNG	2	232543804	2_136	0	0.00446543929969401	4.95246419079753	6.95976391419607e-08	-0.28652176479072	1
ENSG00000221944.6	TIGD1	2	232546212	2_136	0	0.00459175966938463	5.21215703575748	7.53191854934652e-08	-0.386056740335566	2
ENSG00000135930.13	EIF4E2	2	232549061	2_136	0	0.00537946871109651	6.68361295976497	1.13151327108816e-07	0.73418346292937	1
ENSG00000115468.11	EFHD1	2	232606221	2_136	0	0.0181558102367496	18.072748875625	1.03263971198562e-06	-1.82087929953935	3
ENSG00000130561.16	SAG	2	233328067	2_137	0	0.0173162711715522	6.01780699369207	3.27945447613044e-07	-0.611792004209075	1
ENSG00000241635.7	UGT1A1	2	233759924	2_137	0	0.0149847969846952	4.70715368124702	2.21982232447891e-07	-0.253021379862933	1
ENSG00000204120.14	GIGYF2	2	232697500	2_137	0	0.0226601972264437	8.50981551128827	6.06865996482946e-07	1.22214888913632	1
ENSG00000115474.6	KCNJ13	2	232768056	2_137	0	0.131041905669329	25.1717612342271	1.03808466964585e-05	2.67578946702472	1
ENSG00000182600.9	C2orf82	2	232833747	2_137	0	0.0432513791380675	14.6510413292348	1.99424001994697e-06	-1.72072625848871	2
ENSG00000066248.14	NGEF	2	232927715	2_137	0	0.0250393351955353	9.50348415652338	7.48884122058725e-07	-1.19477267358546	2
ENSG00000168918.13	INPP5D	2	233159238	2_137	0	0.0198488462215304	7.34078994598572	4.58550359027509e-07	-0.849563338144862	1
ENSG00000085978.21	ATG16L1	2	233280713	2_137	0	0.0150244398635222	4.71131920619658	2.22766454840404e-07	0.0164851732956093	1
ENSG00000085982.13	USP40	2	233565958	2_137	0	0.0332060489224189	12.2015965256425	1.27509586397685e-06	1.41262688019398	1
ENSG00000185038.14	MROH2A	2	233825450	2_137	0	0.0149869754615856	4.70907779943993	2.22105255722678e-07	-0.181317683704286	1
ENSG00000123485.11	HJURP	2	233853626	2_137	0	0.0964331741528683	23.1844148567145	7.03609306416252e-06	2.86858253679668	1
ENSG00000188042.7	ARL4C	2	234498726	2_138	0	0.0237430590045953	4.70657495310346	3.51682392105483e-07	0.126543481216333	1
ENSG00000130147.15	SH3BP4	2	234951552	2_138	0	0.0241698415694761	4.8749943483429	3.70814658671612e-07	0.309276595437027	1
ENSG00000168505.6	GBX2	2	236167453	2_139	0	0.0770945682293143	19.9908754573564	4.85025495166351e-06	2.47540388646226	1
ENSG00000132321.16	IQCA1	2	236506648	2_139	0	0.0155529990924278	5.08337693014927	2.48814355699944e-07	-0.301598563558899	1
ENSG00000198612.10	COPS8	2	237099048	2_141	0	0.0138380855628721	7.46903447236912	3.25274073971327e-07	-0.787762014850769	2
ENSG00000115648.13	MLPH	2	237477123	2_141	0	0.0114605345823311	5.69515502923521	2.05408967831363e-07	0.606957336746974	3
ENSG00000124839.12	RAB17	2	237582615	2_141	0	0.0113921651493908	5.63887702584038	2.02165884097381e-07	0.500275924016914	3
ENSG00000124831.18	LRRFIP1	2	237627167	2_141	0	0.0168752311561545	9.33818271624897	4.95930788959724e-07	-1.0759653301837	1
ENSG00000177483.11	RBM44	2	237798821	2_141	0	0.010300298367321	4.69150138285241	1.52079482977646e-07	0.0951686333284076	1
ENSG00000132329.10	RAMP1	2	237849227	2_141	0	0.0150084413996306	8.23355439707293	3.88894612433329e-07	-0.836352884439084	4
ENSG00000184182.18	UBE2F	2	237966849	2_141	0	0.0257471717733597	13.3272281246169	1.0798870566138e-06	1.60912866200216	2
ENSG00000132330.16	SCLY	2	238051863	2_141	0	0.0132915251565434	7.08969143573485	2.96559011279795e-07	0.93137456158649	3
ENSG00000144488.14	ESPNL	2	238099977	2_141	0	0.0108136659221774	5.1487885314889	1.75221331858794e-07	-0.367890448591497	3
ENSG00000178752.15	ERFE	2	238164353	2_141	0	0.0148493843204994	8.13320507366577	3.8008361152432e-07	-0.996137662737156	1
ENSG00000132323.8	ILKAP	2	238201873	2_141	0	0.0125571403961083	6.55480358224551	2.59035571074386e-07	-0.782255950631598	2
ENSG00000204104.11	TRAF3IP1	2	238314837	2_141	0	0.0103154227786721	4.70529501967019	1.52750578832299e-07	0.0204616755318662	3
ENSG00000065802.11	ASB1	2	238424179	2_141	0	0.0103794975917314	4.76350995919646	1.55600999986367e-07	0.0967542515198172	1
ENSG00000233608.3	TWIST2	2	238847617	2_141	0	0.0563074992281033	20.771398255249	3.68078919926754e-06	-2.05751008381935	1
ENSG00000178586.4	OR6B3	2	240048930	2_142	0	0.0154608060548297	4.74166324513332	2.30712865330793e-07	0.114465810921151	1
ENSG00000182083.7	OR6B2	2	240032102	2_142	0	0.015443563357188	4.73115094789566	2.29944640873905e-07	-0.115847427417088	1
ENSG00000068024.16	HDAC4	2	239154306	2_142	0	0.0199840622163233	7.16139169586119	4.50391489030983e-07	-0.761809555909143	1
ENSG00000130414.11	NDUFA10	2	240026499	2_142	0	0.0160572888118579	5.09832234984699	2.57637148320535e-07	0.366586099829913	2
ENSG00000063660.8	GPC1	2	240374378	2_142	0	0.0225110279252506	8.28575886534512	5.86997958167881e-07	0.920506578246589	1
ENSG00000142330.19	CAPN10	2	240587537	2_142	0	0.0153888506291542	4.69771731245469	2.27510810310356e-07	0.0433439671167293	1
ENSG00000178623.11	GPR35	2	240599114	2_142	0	0.0246011291039615	9.12496355896265	7.06472323190217e-07	1.09598620546334	2
ENSG00000172478.17	C2orf54	2	240893705	2_144	0	0.0193655874930501	6.03362850068587	3.67720817458137e-07	-0.699116655151825	2
ENSG00000185176.12	AQP12B	2	240682770	2_144	0	0.0174072192891455	5.02808272938883	2.75448739195845e-07	0.249509862954235	1
ENSG00000130294.15	KIF1A	2	240820795	2_144	0	0.0358006678015141	11.8492332287204	1.33502792261964e-06	-1.42462849690536	1
ENSG00000172482.4	AGXT	2	240868126	2_144	0	0.0389346767422406	12.6469690251062	1.54964422402752e-06	1.56384235997815	1
ENSG00000162804.13	SNED1	2	240960864	2_144	0	0.0190522428329004	5.87971551992733	3.52542431799533e-07	0.674462251944139	1
ENSG00000122085.16	MTERF4	2	241102313	2_144	0	0.0185658453666415	5.63576179290263	3.29288323578166e-07	0.446332817276729	1
ENSG00000115687.13	PASK	2	241150035	2_144	0	0.0256932658322193	8.70468831900348	7.03852259819768e-07	1.12322744150388	1
ENSG00000115685.14	PPP1R7	2	241147445	2_144	0	0.0167859067126918	4.6854564958901	2.47517373963466e-07	0.0805252185663593	2
ENSG00000146205.13	ANO7	2	241185208	2_144	0	0.110655401633719	22.7118052130563	7.90921255964532e-06	-2.51688084711789	4
ENSG00000168385.17	SEPT2	2	241313377	2_144	0	0.0219292675168841	7.20728641558713	4.97398968630497e-07	1.1280329488409	2
[truncated: 9,986 more rows]
