# Supplementary material for: Adjusting for genetic confounders in transcriptome-wide association studies improves discovery of risk genes of complex traits
Source: Nat Genet. 2024 Jan 26;56(2):336–47. doi: 10.1038/s41588-023-01648-9 (PMC10864181; doi:10.1038/s41588-023-01648-9)
Supplement: Supplementary file 5 — cTWAS results of all analyzed genes across all tissues for IBD, SCZ, and SBP. Results are stored separately for each combination of traits and tissues. Column legends for each set of results are the same as in Supplementary Table 1. [file 41588_2023_1648_MOESM5_ESM.zip › SBP_Thyroid.csv]

id	genename	chrom	pos	region_tag	cs_index	PIP	tau2	PVE	z	num_eqtl
ENSG00000237330.2	RNF223	1	1074660	1_2	0	0.003929465391455	11.3910749523275	1.40866314182169e-07	1.2812448894638	1
ENSG00000188976.10	NOC2L	1	954496	1_2	0	0.0139967512263397	23.1979162542792	1.02184539858069e-06	2.16734693331619	3
ENSG00000187583.10	PLEKHN1	1	966426	1_2	0	0.00423319977321568	11.9861318298746	1.59682303114857e-07	1.32066528808395	1
ENSG00000187642.9	PERM1	1	961096	1_2	0	0.0126393209990171	22.1923450944058	8.82746317494531e-07	-2.10227313833429	1
ENSG00000187608.8	ISG15	1	1001107	1_2	0	0.0022638205974036	6.25576437388882	4.45688433256958e-08	-0.641233432091029	1
ENSG00000131591.17	C1orf159	1	1083182	1_2	0	0.00191275461016671	4.68934216655322	2.82280029448058e-08	0.0632970262524645	3
ENSG00000162571.13	TTLL10	1	1164057	1_2	0	0.00198771232528416	5.29894105520934	3.31475620964452e-08	0.664761870683861	1
ENSG00000186891.13	TNFRSF18	1	1197558	1_2	0	0.00201479453830289	5.56571912451256	3.52907610723889e-08	-0.932449155699825	2
ENSG00000186827.10	TNFRSF4	1	1217733	1_2	0	0.00202247241617637	5.21786374209351	3.32111806295151e-08	-0.00620097316236667	1
ENSG00000184163.3	C1QTNF12	1	1246946	1_2	0	0.00296594554705243	11.7170343184966	1.09367893910401e-07	-2.13869253556378	1
ENSG00000160087.20	UBE2J2	1	1260503	1_2	0	0.00253115554654415	7.63757399535865	6.08391641977549e-08	-1.00077545237331	2
ENSG00000162572.20	SCNN1D	1	1280044	1_2	0	0.00204989602834349	6.07488683831417	3.91903371869319e-08	0.890051775009375	2
ENSG00000131584.18	ACAP3	1	1307327	1_2	0	0.00339079509462148	18.5934408942245	1.98413074819737e-07	-4.17241432619311	1
ENSG00000127054.20	INTS11	1	1327764	1_2	2	0.313015783756495	30.1055889931456	2.9656666899993e-05	5.38640983233649	1
ENSG00000169962.4	TAS1R3	1	1327764	1_2	2	0.313015783756496	30.1055889931456	2.96566668999931e-05	5.38640983233649	1
ENSG00000224051.6	CPTP	1	1325967	1_2	0	0.00208405693992209	8.31517778534179	5.45368554612296e-08	1.82843906605696	1
ENSG00000107404.19	DVL1	1	1351660	1_2	0	0.010676757656419	28.7757740871206	9.66886227408776e-07	-4.56091548973098	1
ENSG00000162576.16	MXRA8	1	1361679	1_2	0	0.085570801169598	43.7596483172382	1.17844249495079e-05	-4.1979541986136	2
ENSG00000175756.13	AURKAIP1	1	1375267	1_2	0	0.00198964616629571	8.47605121636383	5.30735814748654e-08	1.99326946334592	1
ENSG00000242485.5	MRPL20	1	1407014	1_2	0	0.00932003470355847	19.7146046447656	5.7824858052503e-07	2.43375607934966	3
ENSG00000235098.8	ANKRD65	1	1418223	1_2	2	0.135724093430072	29.9678318856129	1.2800332378946e-05	-5.22576637175536	1
ENSG00000179403.11	VWA1	1	1434243	1_2	0	0.00498069185563133	18.0718079504009	2.83269783150158e-07	2.75300044866378	1
ENSG00000215915.9	ATAD3C	1	1433374	1_2	0	0.0091366628369659	25.4347527852493	7.31348025643744e-07	-3.46798528501924	2
ENSG00000160072.19	ATAD3B	1	1497903	1_2	0	0.00699075239194946	21.3228239355349	4.69113158073408e-07	-2.91826502492007	2
ENSG00000205090.8	TMEM240	1	1544846	1_2	0	0.00280652984410867	8.72338975803385	7.70484516252003e-08	-1.26227864689559	1
ENSG00000228594.3	FNDC10	1	1578718	1_2	0	0.00228963482646438	7.47934830727684	5.38938183739574e-08	1.38826076730107	2
ENSG00000197530.12	MIB2	1	1569661	1_2	0	0.00191668109680787	4.83951813656686	2.91918053903855e-08	-0.387886758118584	3
ENSG00000189409.13	MMP23B	1	1631710	1_2	0	0.00374807149179779	11.0261802347242	1.30059454172706e-07	1.31248602520591	2
ENSG00000248333.8	CDK11B	1	1627156	1_2	0	0.00286828531907613	9.38219249395727	8.46906883663586e-08	-1.37991113128179	1
ENSG00000189339.11	SLC35E2B	1	1659060	1_2	0	0.0397114640316945	33.4213305414107	4.17684739039195e-06	-2.96735100789402	2
ENSG00000215790.6	SLC35E2	1	1673060	1_2	0	0.0606184204228909	40.4895836871412	7.72426029788752e-06	-3.786546854329	2
ENSG00000008130.15	NADK	1	1777680	1_2	0	0.00216787981061883	8.17415964535876	5.57682851008907e-08	-1.7462781397545	1
ENSG00000169885.9	CALML6	1	1910480	1_2	0	0.00199317059787463	6.85995358979492	4.30303247101964e-08	-1.54098192764987	3
ENSG00000178821.12	TMEM52	1	1919749	1_2	0	0.00194053343418599	5.00040360557415	3.05376183495434e-08	-0.329081743546599	1
ENSG00000142609.17	CFAP74	1	1955806	1_2	0	0.00229043605049095	12.5966004770205	9.07988816700946e-08	-2.99431585907177	1
ENSG00000187730.8	GABRD	1	2019112	1_2	0	0.0153075383638516	23.4880826728854	1.13151912047846e-06	-2.23742275113607	1
ENSG00000067606.16	PRKCZ	1	2053253	1_2	0	0.00200271642815342	5.00033466260932	3.15157397706171e-08	-0.376855037809433	2
ENSG00000162585.16	FAAP20	1	2008395	1_2	0	0.0019120528596196	4.76354253174159	2.86641399313182e-08	0.0636846465996918	4
ENSG00000157933.9	SKI	1	2217175	1_2	0	0.00216948403404316	5.89544296962354	4.02514819521084e-08	-0.465318982918004	2
ENSG00000116151.13	MORN1	1	2367799	1_2	0	0.00196925307896401	5.02381024583459	3.11346318055499e-08	-0.326226338445211	1
ENSG00000157916.19	RER1	1	2409621	1_2	0	0.00193194746269409	4.75067497290739	2.88841508210526e-08	-0.160237394650299	1
ENSG00000157911.9	PEX10	1	2412603	1_2	0	0.00209845650913909	5.58170821704564	3.68617607966369e-08	-0.429936485577673	2
ENSG00000149527.17	PLCH2	1	2416137	1_2	0	0.00451557827767979	12.3374633100953	1.75326766381344e-07	1.31619502289436	5
ENSG00000157881.13	PANK4	1	2523491	1_2	0	0.00420837160445542	11.9977355797058	1.58899430790481e-07	1.30478466154377	1
ENSG00000157873.17	TNFRSF14	1	2557462	1_2	0	0.00517214612336869	13.9274591456385	2.2670006932561e-07	1.41110243856352	1
ENSG00000157870.14	FAM213B	1	2583427	1_2	0	0.00217346395383833	5.86470627847955	4.01150817806374e-08	0.432413783912428	2
ENSG00000142606.15	MMEL1	1	2632528	1_2	0	0.00192927390091968	4.76862545821112	2.89531670405026e-08	-0.177117126688205	2
ENSG00000215912.12	TTC34	1	2800905	1_2	0	0.00198210754649564	5.01713571095999	3.12962309034239e-08	0.306013385576051	2
ENSG00000142611.16	PRDM16	1	3093405	1_2	0	0.00255935670023622	6.96194748596996	5.60751617443366e-08	-0.75913417666735	2
ENSG00000130762.14	ARHGEF16	1	3477557	1_2	0	0.0123415750544225	25.3065952884927	9.82908933089206e-07	-2.41744360026468	1
ENSG00000162591.15	MEGF6	1	3563585	1_2	0	0.00245760136941098	7.15515587902617	5.53400457166353e-08	-0.768282253050889	1
ENSG00000158109.14	TPRG1L	1	3623460	1_2	0	0.00231373374146193	6.55847076379838	4.77556697904414e-08	0.726924747092857	1
ENSG00000235169.7	SMIM1	1	3767543	1_3	0	0.0469963371352336	11.1436476475734	1.6481637422711e-06	-1.21697882486339	3
ENSG00000130764.9	LRRC47	1	3789974	1_3	0	0.0325387158584931	7.67075463261543	7.85502323844525e-07	-0.908091947387635	2
ENSG00000116198.12	CEP104	1	3856592	1_3	0	0.0242452437120034	4.90438579594384	3.74214105504089e-07	-0.264643312049877	2
ENSG00000169598.15	DFFB	1	3857024	1_3	0	0.0246676928418431	5.0665562212861	3.93323931823407e-07	-0.261087291667222	4
ENSG00000196581.10	AJAP1	1	4606434	1_4	0	0.0261439629202676	7.16658955839793	5.89648129306106e-07	-0.80822580399444	1
ENSG00000069424.14	KCNAB2	1	5993570	1_5	0	0.148840386236254	23.3229035757032	1.09247719190272e-05	-2.61590002229668	1
ENSG00000131697.17	NPHP4	1	5875102	1_5	0	0.0429907207221563	11.8240967930695	1.59974836830565e-06	1.17628678644944	3
ENSG00000158286.12	RNF207	1	6206026	1_5	0	0.0203248891311586	4.68306850682406	2.99548859164069e-07	0.0757104948214364	3
ENSG00000116251.9	RPL22	1	6201811	1_5	0	0.0731255368085062	16.011454467853	3.68475677110817e-06	-1.72850766135187	2
ENSG00000116237.15	ICMT	1	6235565	1_5	0	0.0217709090243626	5.27989165911715	3.61751672580457e-07	-0.358518949551125	3
ENSG00000097021.19	ACOT7	1	6394534	1_5	0	0.0517562754349878	12.634728589679	2.05796462966238e-06	1.43272669917144	1
ENSG00000187017.15	ESPN	1	6424818	1_5	0	0.0267411002572922	7.28034130421147	6.12688862211725e-07	-0.884998718261386	1
ENSG00000215788.9	TNFRSF25	1	6466259	1_5	0	0.0404739787766393	11.7909985945293	1.50188078472769e-06	1.72148207864715	1
ENSG00000162408.10	NOL9	1	6554170	1_5	0	0.0203041800832026	5.21421868173374	3.33183642399847e-07	-0.697655035643519	1
ENSG00000204859.12	ZBTB48	1	6580056	1_5	0	0.0332252000111598	12.1454625760235	1.2699617418394e-06	-2.09942316225421	1
ENSG00000162413.16	KLHL21	1	6591954	1_5	0	0.0234227360920288	6.51998490145903	4.80610427157132e-07	-1.0370995455212	1
ENSG00000041988.15	THAP3	1	6624846	1_5	0	0.0484316055102705	18.2793626688146	2.78611404342729e-06	3.30163254828379	1
ENSG00000171735.18	CAMTA1	1	6788383	1_5	0	0.025671219002248	6.82170230044914	5.51122609701117e-07	0.741155501285505	1
ENSG00000049245.12	VAMP3	1	7781270	1_6	0	0.0160654597437304	4.75982380495765	2.40653957859844e-07	-0.271340283748917	1
ENSG00000116288.12	PARK7	1	7961718	1_6	0	0.0199755022275873	7.05904166080838	4.43764366208165e-07	1.13421162291233	1
ENSG00000116285.12	ERRFI1	1	8026467	1_6	0	0.0275231916749271	10.1802781066405	8.81794550605596e-07	1.51213726227584	1
ENSG00000162426.14	SLC45A1	1	8323927	1_6	0	0.0658483707110471	21.502599266313	4.45599780880577e-06	3.09192124833082	1
ENSG00000142599.17	RERE	1	8416368	1_6	0	0.122747764934894	39.8009205102514	1.5375019779404e-05	-5.35489884137718	1
ENSG00000142583.17	SLC2A5	1	9067399	1_6	0	0.0232009447503201	8.2825420771871	6.04753366204735e-07	-1.13924360219093	1
ENSG00000180758.11	GPR157	1	9130195	1_6	0	0.0169168719400684	5.14916894609873	2.74136066450554e-07	-0.316068464592569	1
ENSG00000049239.12	H6PD	1	9199041	1_6	0	0.0720681742735696	18.5951964887096	4.2174822699308e-06	-2.13819111245325	4
ENSG00000171621.13	SPSB1	1	9292645	1_6	0	0.0484767263738115	14.9207545436563	2.27631858388449e-06	1.77831876615216	1
ENSG00000171612.6	SLC25A33	1	9539060	1_7	0	0.0144457017452765	5.07140728258183	2.30555829456121e-07	0.166558111837109	1
ENSG00000188807.12	TMEM201	1	9591207	1_7	0	0.0143725660144097	5.16419486266504	2.3358551450156e-07	0.565215023817279	2
ENSG00000171608.15	PIK3CD	1	9651429	1_7	0	0.0307679082846698	12.4667924010033	1.20715120879072e-06	-1.45301503839855	1
ENSG00000171603.16	CLSTN1	1	9824341	1_7	0	0.0275353973518345	10.8502754996762	9.4024511811168e-07	1.45900586070764	1
ENSG00000178585.14	CTNNBIP1	1	9905367	1_7	0	0.0405455896901011	15.4139672275655	1.96683091544256e-06	-1.74188749948556	1
ENSG00000162441.11	LZIC	1	9943171	1_7	0	0.0155936444404367	6.04164494375458	2.96491194723815e-07	-1.01813736976702	1
ENSG00000173614.13	NMNAT1	1	9944289	1_7	0	0.0138182756713084	4.66148396038521	2.02715529629793e-07	-0.0456313540904762	1
ENSG00000162444.11	RBP7	1	9991107	1_7	0	0.0313737566954555	12.4694556841859	1.23118408819531e-06	-1.8709539407103	2
ENSG00000130939.18	UBE4B	1	10033012	1_7	0	0.0138278238560277	4.84137162898223	2.10683843813567e-07	0.432735106054171	2
ENSG00000054523.17	KIF1B	1	10210328	1_7	0	0.0620946428366961	18.1323579019894	3.54337722801657e-06	-2.91542651498836	2
ENSG00000142657.20	PGD	1	10398382	1_7	0	0.0288476288659102	10.7087118350574	9.72201591953889e-07	-1.73804068332363	3
ENSG00000175279.21	CENPS	1	10430493	1_7	0	0.0159756509991115	5.83136886882168	2.93182505634481e-07	0.00691885226102692	1
ENSG00000241563.3	CORT	1	10448079	1_7	0	0.0189241927442972	7.04369963811251	4.19495363031079e-07	-0.708938413204372	2
ENSG00000160049.11	DFFA	1	10477033	1_7	0	0.0219408827359407	9.28473695102834	6.41110181702098e-07	1.95383048316216	1
ENSG00000142655.12	PEX14	1	10505890	1_7	0	0.0223077798302186	9.63594930042914	6.764875830017e-07	2.02838947816754	1
ENSG00000204624.7	DISP3	1	11472468	1_8	0	0.0254726337079141	4.92350109616656	3.9469067260574e-07	-0.281174652681384	1
ENSG00000009724.16	MASP2	1	11047382	1_8	0	0.0362154127008744	8.23531904247438	9.38604951775838e-07	1.48583552747586	1
ENSG00000116649.9	SRM	1	11060463	1_8	0	0.0871688573570358	16.5994856954308	4.55370569933082e-06	-2.00711497055159	1
ENSG00000171824.13	EXOSC10	1	11077721	1_8	0	0.0737442760384445	14.9912921270338	3.47917566667592e-06	2.20310090099513	2
ENSG00000171819.4	ANGPTL7	1	11189075	1_8	0	0.0849496255548244	16.3506432184952	4.37124636980713e-06	2.3090566010915	1
ENSG00000198793.12	MTOR	1	11262508	1_8	0	0.0570269087834879	12.5360859364525	2.24983549915986e-06	1.99078325531412	1
ENSG00000120942.13	UBIAD1	1	11264136	1_8	0	0.063051504352607	13.4931388931301	2.67742563634297e-06	2.06569840298383	1
ENSG00000132879.13	FBXO44	1	11666625	1_8	0	0.0296801686531173	6.36053337964378	5.941127521026e-07	0.682836278719984	1
ENSG00000116661.9	FBXO2	1	11643786	1_8	0	0.0248756251618665	4.70078151584007	3.68004427814813e-07	-0.0841019283049734	3
ENSG00000116663.10	FBXO6	1	11663828	1_8	0	0.026763428464055	5.38789154180353	4.53805301746464e-07	-0.410349741623213	2
ENSG00000177674.15	AGTRAP	1	11737129	1_9	0	0.0107449472204934	5.47094226842912	1.85001560706198e-07	-0.474678970926911	2
ENSG00000177000.10	MTHFR	1	11804111	1_9	0	0.024665853748668	12.2997177691914	9.54773314088157e-07	0.689182260958645	1
ENSG00000011021.21	CLCN6	1	11805747	1_9	0	0.0318626237905633	44.1578245751096	4.42790382448815e-06	5.33313716916272	2
ENSG00000116685.15	KIAA2013	1	11926564	1_9	0	0.0315489306072525	14.3504687178701	1.424819016477e-06	0.813037390921891	2
ENSG00000083444.16	PLOD1	1	11935352	1_9	0	0.0331102277141603	14.119711216283	1.47128550271378e-06	0.8489891669649	2
ENSG00000116688.16	MFN2	1	11978002	1_9	0	0.00987547737418615	5.21517155599184	1.62082330053112e-07	-1.05143439897125	1
ENSG00000116691.10	MIIP	1	11962436	1_9	0	0.0114309741859762	5.43431475675463	1.95495608876463e-07	-0.642194730521825	1
ENSG00000162493.16	PDPN	1	13607561	1_10	0	0.042837250620209	8.675256894654	1.16953414840093e-06	0.988083072679038	1
ENSG00000058453.16	CROCC	1	16971088	1_12	0	0.0424023491956383	8.50711872580495	1.13522353411864e-06	-1.0463511146019	1
ENSG00000117122.13	MFAP2	1	16980453	1_12	0	0.0291267073624488	4.96541602474485	4.55151530698456e-07	0.310990323118464	2
ENSG00000159363.17	ATP13A2	1	17008224	1_12	0	0.0719028693122615	13.5311250188865	3.06188659743345e-06	-1.54442036501	1
ENSG00000117115.12	PADI2	1	17127016	1_12	0	0.0319143347865616	5.82564176717585	5.85111380829908e-07	-0.573287448131177	1
ENSG00000159339.13	PADI4	1	17325799	1_12	0	0.0393446859475196	7.79967110937385	9.65764743456435e-07	-0.903688042301299	1
ENSG00000179051.13	RCC2	1	17438641	1_12	0	0.0311818386649093	5.60701269742984	5.50227425377352e-07	0.563358646811802	2
ENSG00000074964.16	ARHGEF10L	1	17592105	1_12	0	0.132792130579131	19.4804275407329	8.14103828032473e-06	2.05835626260364	2
ENSG00000117154.11	IGSF21	1	18107631	1_12	0	0.0380081641007654	7.47328745958048	8.9391773553103e-07	0.80089575051254	1
ENSG00000179023.8	KLHDC7A	1	18479494	1_13	0	0.0250882611839707	9.24371834329565	7.29837610565602e-07	1.05675897038788	2
ENSG00000159423.16	ALDH4A1	1	18903117	1_13	0	0.0673489995925406	18.5860443509948	3.93937289041866e-06	-1.96268993297011	1
ENSG00000169991.10	IFFO2	1	18949846	1_13	0	0.0153633449789341	4.64833371555538	2.24746043949999e-07	-0.102739496289176	2
ENSG00000127463.13	EMC1	1	19246729	1_13	0	0.0153666617616895	4.65035274588656	2.24892205034658e-07	0.0584862520246696	1
ENSG00000053372.4	MRTO4	1	19253500	1_13	0	0.0168787290963851	5.52845703056913	2.93665315117927e-07	0.61141720036453	2
ENSG00000053371.12	AKR7A2	1	19311596	1_13	0	0.0158559511095714	4.94355598308943	2.46683855987006e-07	-0.4230238233896	2
ENSG00000040487.12	PQLC2	1	19313560	1_13	0	0.038317559023627	13.2308745317874	1.59549467766249e-06	-1.55294413489787	2
ENSG00000077549.17	CAPZB	1	19393598	1_13	0	0.0481901270793337	15.3998457179033	2.33551905608708e-06	1.85626711904636	3
ENSG00000173436.13	MINOS1	1	19548962	1_13	0	0.0329430412925161	11.8055183744623	1.22393322913156e-06	1.47315407002095	1
ENSG00000158747.13	NBL1	1	19595253	1_13	0	0.0175594433526698	5.89854259501016	3.25960096679793e-07	-0.499686397216856	2
ENSG00000162542.13	TMCO4	1	19777831	1_13	0	0.218313887475926	30.1509800399693	2.0715325892781e-05	3.154828553188	1
ENSG00000169914.5	OTUD3	1	19882213	1_13	0	0.0272484569652903	10.0197001537131	8.59222443914361e-07	-1.24638091745776	4
ENSG00000188257.10	PLA2G2A	1	19979786	1_13	0	0.0156881762111682	4.84404459563984	2.39160561916309e-07	-0.215140966978147	1
ENSG00000127472.10	PLA2G5	1	20023881	1_13	0	0.016264443133835	5.18153657800973	2.65220286822275e-07	-0.352742487209236	2
ENSG00000158816.15	VWA5B1	1	20223899	1_14	0	0.0279659048443879	5.18952993764742	4.5673665925008e-07	-0.273093122152016	4
ENSG00000162543.5	UBXN10	1	20186547	1_14	0	0.0410845444740874	8.81514806552154	1.13976957880494e-06	1.04783442982467	1
ENSG00000162545.5	CAMK2N1	1	20484751	1_14	0	0.050206399914972	10.7142142180047	1.69288859873935e-06	-1.33064642052015	2
ENSG00000090432.6	MUL1	1	20503268	1_14	0	0.0279360934322952	5.17948816343375	4.55366935633076e-07	0.427308206354848	2
ENSG00000183114.7	FAM43B	1	20550427	1_14	0	0.0339252254485574	7.00789364128073	7.4820260862164e-07	0.947746622878368	3
ENSG00000158825.5	CDA	1	20569329	1_14	0	0.140251000836579	20.6259607511075	9.10393461155115e-06	2.49093849434338	3
ENSG00000158828.7	PINK1	1	20632928	1_14	0	0.0311973319836024	6.21828592019853	6.10516091760903e-07	0.918232884401872	1
ENSG00000244038.9	DDOST	1	20642948	1_14	0	0.127394671738893	19.678863435741	7.88969563747657e-06	2.40541815627545	1
ENSG00000117245.12	KIF17	1	20684689	1_14	0	0.0271330496185058	4.90527707472711	4.18862158339752e-07	0.0274480453303417	3
ENSG00000189410.11	SH2D5	1	20733077	1_14	0	0.0270624033854109	4.88085114266962	4.15691265844235e-07	-0.354446504823353	2
ENSG00000127483.17	HP1BP3	1	20787899	1_14	0	0.0787815893747061	15.0130839143432	3.72223359009734e-06	2.56839129806807	2
ENSG00000075151.20	EIF4G3	1	21176003	1_14	0	0.0267563832187633	4.77397209687242	4.01990932921699e-07	0.306173735540911	1
ENSG00000142794.18	NBPF3	1	21440170	1_15	0	0.0183997437415863	5.05686386804815	2.92820859243858e-07	0.393515484423165	2
ENSG00000162551.13	ALPL	1	21496799	1_15	0	0.0176379027160003	4.66475053669514	2.58931173677244e-07	0.0906279051829378	1
ENSG00000076864.19	RAP1GAP	1	21653456	1_15	0	0.0270890211407526	8.58835540809739	7.32170613790061e-07	0.930117134704877	1
ENSG00000090686.15	USP48	1	21782050	1_15	0	0.03204356093133	10.3474058436924	1.04347303144432e-06	-1.44832464380512	3
ENSG00000187942.11	LDLRAD2	1	21811388	1_15	0	0.0423211421531013	12.7520892531867	1.69843017564893e-06	1.66016125209555	2
ENSG00000142798.17	HSPG2	1	21851385	1_15	0	0.0186637051194299	5.19670339945335	3.05235307314892e-07	-0.519012580743176	2
ENSG00000142789.19	CELA3A	1	22001714	1_15	0	0.0210560760158676	6.29903095587935	4.17407411498514e-07	0.766402047826208	1
ENSG00000070831.15	CDC42	1	22052387	1_15	0	0.0758517252939052	18.6069234924884	4.44169782069444e-06	-1.92809831863932	1
ENSG00000162552.14	WNT4	1	22143914	1_15	0	0.0372652805664573	11.8940386412259	1.39489884323586e-06	1.40482296199268	3
ENSG00000133216.16	EPHB2	1	22826495	1_16	0	0.0258116309283626	7.36769854883042	5.98489132265348e-07	-0.769248769498806	1
ENSG00000004487.15	KDM1A	1	23000786	1_16	0	0.0328354559922778	9.63171834174742	9.9530411494572e-07	-1.14634743918996	1
ENSG00000125945.14	ZNF436	1	23366674	1_16	0	0.129926074517512	22.8033428213919	9.32403311574531e-06	-2.63274198049698	1
ENSG00000204219.9	TCEA3	1	23383982	1_16	0	0.0194666781867754	4.72123182183808	2.89238532074766e-07	-0.0356114849599089	2
ENSG00000088280.18	ASAP3	1	23484995	1_16	0	0.0225178893925868	6.08626931938814	4.31308305631012e-07	0.864348637242373	1
ENSG00000117318.8	ID3	1	23559007	1_16	0	0.0437035536732183	12.3311783512523	1.69601740632056e-06	1.52167455048035	1
ENSG00000188822.7	CNR2	1	23899554	1_17	0	0	97.0023862273958	0	0.328372434779913	1
ENSG00000197880.8	MDS2	1	23623920	1_17	0	0	9.04591675336446	0	-0.395296623364817	1
ENSG00000142676.12	RPL11	1	23691734	1_17	0	0	746.818186481266	0	1.45815721797049	2
ENSG00000011007.12	ELOA	1	23743147	1_17	0	0	1842.61794114944	0	-3.72582769113586	1
ENSG00000057757.9	PITHD1	1	23775590	1_17	0	0	2107.14256258426	0	-3.15572919681295	1
ENSG00000117308.14	GALE	1	23800401	1_17	0	0	176.096990714616	0	0.602831351238837	1
ENSG00000117305.14	HMGCL	1	23838758	1_17	0	0.00023515631562232	3106.11764921995	2.29870649080743e-06	3.00687374854056	1
ENSG00000179163.11	FUCA1	1	23868780	1_17	0	0	192.370934910548	0	-0.724339707473518	3
ENSG00000142677.3	IL22RA1	1	24143324	1_17	0	0	79.2447954461773	0	0.51082233733653	2
ENSG00000185436.11	IFNLR1	1	24187118	1_17	0	0	19.2886552911468	0	-0.154154790182044	1
ENSG00000001460.17	STPG1	1	24416496	1_17	0	0	7.25860302276152	0	0.2871657319924	2
ENSG00000001461.16	NIPAL3	1	24415622	1_17	0	0	10.9630442528324	0	-0.599322838200811	2
ENSG00000117602.11	RCAN3	1	24515696	1_17	0	0	13.7598136832341	0	-1.12399536025047	1
ENSG00000184454.6	NCMAP	1	24555524	1_17	0	0	20.6443988597175	0	-1.55287389533213	2
ENSG00000133226.16	SRRM1	1	24601070	1_17	0	0	11.544405230511	0	1.10976337805442	1
ENSG00000169504.14	CLIC4	1	24747080	1_17	0	0	53.5855051808422	0	-3.31301888580401	1
ENSG00000174950.10	CD164L2	1	27383368	1_19	0	0.0551739219739124	20.4244433342756	3.54644361010693e-06	2.82607222558541	1
ENSG00000090020.10	SLC9A1	1	27167188	1_19	0	0.100606874995102	26.187388593929	8.29141830069039e-06	3.27342557465569	2
ENSG00000142784.15	WDTC1	1	27234636	1_19	0	0.012117172086557	6.16938180116125	2.3526206106719e-07	-0.596101632544026	1
ENSG00000186501.14	TMEM222	1	27333009	1_19	0	0.167016722089605	31.176826947169	1.63870523797373e-05	3.3047432956678	2
ENSG00000142765.17	SYTL1	1	27342119	1_19	0	0.0357335938349965	16.3116392185606	1.83435453407052e-06	1.75862949225811	3
ENSG00000142733.14	MAP3K6	1	27367112	1_19	0	0.0117793756069619	5.90527927188558	2.18913066735735e-07	-0.381582041979198	2
ENSG00000181773.6	GPR3	1	27392588	1_19	0	0.050811622746668	19.6418880054591	3.1409083862538e-06	-2.78446101111945	1
ENSG00000126705.13	AHDC1	1	27604387	1_19	0	0.0148377115669471	8.06237236031927	3.76477261113137e-07	-0.887965856707581	1
ENSG00000000938.12	FGR	1	27634281	1_19	0	0.186531643231956	32.289144377308	1.89547485137973e-05	3.48951098197711	2
ENSG00000126709.14	IFI6	1	27671883	1_19	0	0.0120019504240582	6.08013211531774	2.29653896472641e-07	0.627446449251082	1
ENSG00000009780.15	FAM76A	1	27974706	1_19	0	0.0133966725541592	7.10727384583896	2.99646331644745e-07	-0.778454346069466	1
ENSG00000130775.15	THEMIS2	1	27873352	1_19	0	0.0241803703247305	12.6372893166163	9.61669516596306e-07	-1.5700841720492	2
ENSG00000117748.9	RPA2	1	27914572	1_19	0	0.0105722332255862	4.8957562395356	1.62890401946126e-07	-0.215133292796796	1
ENSG00000130768.14	SMPDL3B	1	27935391	1_19	0	0.0104363491923957	4.77499792769975	1.56830585189928e-07	0.345782037978327	1
ENSG00000158156.7	XKR8	1	27964235	1_19	0	0.0304960124787906	14.8183325516523	1.42216952236654e-06	-1.79256342155885	1
ENSG00000158161.15	EYA3	1	28039504	1_19	0	0.012070376785728	6.13322673711739	2.32980096644914e-07	0.61405766111175	1
ENSG00000169403.11	PTAFR	1	28193650	1_19	0	0.0134879972291099	7.17078933136498	3.04385111224349e-07	-1.11850117096019	1
ENSG00000130770.17	ATPIF1	1	28235725	1_19	0	0.0119023596865444	6.00230578015006	2.24833054324951e-07	-0.739650697494835	3
ENSG00000204138.12	PHACTR4	1	28366038	1_19	0	0.195208495326109	32.7483852940953	2.01185917962324e-05	3.36176020874325	1
ENSG00000180198.15	RCC1	1	28441532	1_19	0	0.0103377257903752	4.6863694613178	1.5246512221244e-07	0.168583056850448	2
ENSG00000180098.9	TRNAU1AP	1	28552198	1_19	0	0.0570456821662513	20.7419370114618	3.72375468528564e-06	-2.52805114927402	2
ENSG00000198492.15	YTHDF2	1	28736301	1_19	0	0.0163034502882604	8.94355286025193	4.58879414444968e-07	0.90968457859982	1
ENSG00000159023.19	EPB41	1	28886822	1_19	0	0.0202145551692507	10.9570993921826	6.97057755868497e-07	1.22038807184664	1
ENSG00000253304.1	TMEM200B	1	29123661	1_19	0	0.029384806858626	14.4689383067772	1.33803809737729e-06	1.88136458241864	1
ENSG00000116353.15	MECR	1	29230712	1_19	0	0.0131790359628579	6.95421850577039	2.88430344798555e-07	0.678819515189693	3
ENSG00000162510.5	MATN1	1	30721937	1_20	0	0	7.04059218021618	0	-0.649393679904508	2
ENSG00000162511.7	LAPTM5	1	30757252	1_20	0	0	8.89554256322555	0	-0.984084560818933	2
ENSG00000162512.15	SDC3	1	30855819	1_20	0	0	6.45281162665997	0	0.568007530790955	1
ENSG00000134644.15	PUM1	1	31067547	1_20	0	0	17.171005826433	0	-1.69164300654488	1
ENSG00000060688.12	SNRNP40	1	31290693	1_20	0	0	32.596734416903	0	0.819337434796756	1
ENSG00000121766.15	ZCCHC17	1	31287818	1_20	0	0	27.3111928933772	0	1.36991638576438	1
ENSG00000121769.7	FABP3	1	31379028	1_20	0	0	31.7511624610523	0	1.2105495614861	1
ENSG00000168528.11	SERINC2	1	31407154	1_20	0	0	16.1539590174995	0	0.42597116979488	3
ENSG00000142910.15	TINAGL1	1	31576075	1_20	0	0	5.52235725665284	0	-0.298780751624338	2
ENSG00000121764.11	HCRTR1	1	31616786	1_20	0	0	5.08520409536349	0	-0.304633757802381	1
ENSG00000162517.12	PEF1	1	31644486	1_20	0	0	61.9539686778589	0	-2.19985332651427	2
ENSG00000084636.17	COL16A1	1	31699458	1_20	0	0	24.4590305403541	0	-1.07268305299595	2
ENSG00000121753.12	ADGRB2	1	31755314	1_20	0	0	201.02765413959	0	-0.465177228588748	3
ENSG00000134668.12	SPOCD1	1	31806536	1_20	0	0	898.686764797072	0	2.50183448256712	3
ENSG00000184007.18	PTP4A2	1	31945136	1_20	0	0	2461.42561042125	0	3.20680842942799	1
ENSG00000025800.13	KPNA6	1	32108863	1_21	0	0.0421574904996618	12.6868016489592	1.68320058909437e-06	1.81300279948414	1
ENSG00000084652.15	TXLNA	1	32179560	1_21	0	0.0390610435597323	11.9657818868407	1.47093640837925e-06	-1.7510092527251	1
ENSG00000160051.11	IQCC	1	32205464	1_21	0	0.0371798435494045	11.4997541712748	1.34556625862966e-06	1.70833955272214	1
ENSG00000222046.2	DCDC2B	1	32208265	1_21	0	0.0393941603298964	12.0459971227103	1.49342554927875e-06	1.75822569288403	1
ENSG00000084623.11	EIF3I	1	32222176	1_21	0	0.0398550378995176	12.1558844041816	1.52468020428008e-06	-1.76721526665912	1
ENSG00000160055.19	TMEM234	1	32222176	1_21	0	0.0398550378995176	12.1558844041816	1.52468020428008e-06	1.76721526665912	1
ENSG00000183615.5	FAM167B	1	32247598	1_21	0	0.0290669186926027	9.18054365381897	8.39800965336222e-07	-1.32048887228501	1
ENSG00000116478.11	HDAC1	1	32291945	1_21	0	0.0207135013163468	5.9994162943587	3.910852965203e-07	-0.574359601049014	1
ENSG00000162526.6	TSSK3	1	32366691	1_21	0	0.0221860982324635	6.64338727810349	4.63852045130202e-07	0.484375470556481	1
ENSG00000225828.1	FAM229A	1	32366691	1_21	0	0.0221860982324635	6.64338727810349	4.63852045130202e-07	0.484375470556481	1
ENSG00000160058.18	BSDC1	1	32366691	1_21	0	0.0221860982324635	6.64338727810349	4.63852045130202e-07	0.484375470556481	1
ENSG00000176261.15	ZBTB8OS	1	32650758	1_21	0	0.0210461169001325	6.14875253080106	4.07256445405013e-07	0.604709179157932	2
ENSG00000162521.18	RBBP4	1	32651536	1_21	0	0.0203690880539772	5.8422540223513	3.74507910569107e-07	-0.532824931287575	1
ENSG00000162520.14	SYNC	1	32701286	1_21	0	0.0208709250618521	6.07038920122445	3.98719254879661e-07	0.586590266408496	1
ENSG00000162522.10	KIAA1522	1	32743022	1_21	0	0.0184162949940954	4.89806077051418	2.83880398197333e-07	0.222469223449284	2
ENSG00000134684.10	YARS	1	32817982	1_21	0	0.018777718062286	5.08008328685949	3.00208248184377e-07	0.396944315326744	1
ENSG00000160097.16	FNDC5	1	32872031	1_21	0	0.0248119936157752	7.69315128455987	6.00723895081391e-07	-0.932057762347602	2
ENSG00000121905.9	HPCA	1	32925575	1_21	0	0.0309000792153306	9.75601841657296	9.4872681979874e-07	-1.1726570733426	1
ENSG00000004455.16	AK2	1	33080995	1_21	0	0.0179707658207977	4.66873861784246	2.6404327995796e-07	-0.201119533400252	1
ENSG00000142920.16	AZIN2	1	33081259	1_21	0	0.019606171022738	5.48452700576595	3.38408248059418e-07	0.486275170109413	1
ENSG00000116525.13	TRIM62	1	33182762	1_21	0	0.0179409152910893	4.65317281153457	2.62725816973324e-07	-0.00508768007798108	1
ENSG00000160094.14	ZNF362	1	33257610	1_21	0	0.0307327529204681	9.70490772539644	9.38646031963566e-07	-1.29884217980154	1
ENSG00000184389.9	A3GALT2	1	33319328	1_21	0	0.0258746134412926	8.08698935330803	6.58521130877012e-07	1.16777743154056	2
ENSG00000189280.3	GJB5	1	34840893	1_22	0	0.0745886935363894	21.1386865453074	4.96203670918299e-06	-2.64298746574788	1
ENSG00000188910.7	GJB3	1	34815707	1_22	0	0.0938954776537669	23.3554040940615	6.90146095158093e-06	-2.77512869327255	1
ENSG00000163866.8	SMIM12	1	34862975	1_22	0	0.0131545295966545	4.77255850809554	1.97576622627907e-07	0.225314827478691	1
ENSG00000243749.1	TMEM35B	1	34984579	1_22	0	0.0132878089711975	4.86676536454971	2.03517968213703e-07	-0.288431392897401	1
ENSG00000197056.9	ZMYM1	1	35095909	1_22	0	0.0131307096855604	4.75561900501282	1.96518855875794e-07	-0.484582505568533	1
ENSG00000020129.15	NCDN	1	35557823	1_22	0	0.0156679170010156	6.40730660831297	3.15933546514305e-07	0.679414221100686	1
ENSG00000116819.6	TFAP2E	1	35573174	1_22	0	0.0227104283959994	9.88436451989562	7.06452641568781e-07	1.68100384760629	1
ENSG00000126067.11	PSMB2	1	35641909	1_22	0	0.0665566686210531	20.0480041063831	4.19924962650998e-06	-2.62550755010042	1
ENSG00000142686.7	C1orf216	1	35719866	1_22	0	0.0833955714942288	22.2111118838925	5.82937860445336e-06	2.80200521171023	1
ENSG00000092853.13	CLSPN	1	35776326	1_22	0	0.0167630547543103	7.03946100606064	3.71365491183201e-07	0.765607059612776	1
ENSG00000134698.10	AGO4	1	35808004	1_22	0	0.0159109195945074	6.55126530413533	3.2804199316573e-07	1.03633898841733	3
ENSG00000092847.11	AGO1	1	35870261	1_22	0	0.0697077820439179	20.4903958694282	4.49511272638487e-06	-2.65508498707691	1
ENSG00000092850.11	TEKT2	1	36123815	1_22	0	0.0131534440371459	4.77177786267417	1.97528003028684e-07	0.567375290120986	1
ENSG00000116863.10	ADPRHL2	1	36088841	1_22	0	0.0651161503161527	19.8389083310157	4.06551400451542e-06	2.54565431201778	1
ENSG00000171812.12	COL8A2	1	36126011	1_22	0	0.0156839747098412	6.41688010464337	3.16729876814485e-07	0.771270763734847	1
ENSG00000116871.15	MAP7D1	1	36155585	1_22	0	0.0135835209485485	5.0724558609254	2.16840104129194e-07	0.684615384615462	1
ENSG00000054116.11	TRAPPC3	1	36149112	1_22	0	0.0151208916282519	6.07487214655235	2.89083641381396e-07	0.99381296596076	1
ENSG00000214193.10	SH3D21	1	36307804	1_22	0	0.0342133801374971	13.737402406485	1.4791410041568e-06	1.69875026960166	1
ENSG00000142694.6	EVA1B	1	36323945	1_22	0	0.061374130947333	19.2744472946382	3.72285621014556e-06	1.96589539456964	1
ENSG00000196182.10	STK40	1	36386242	1_22	0	0.0135635532691893	5.05873244053955	2.15935556851634e-07	-0.125896995622969	1
ENSG00000116885.18	OSCP1	1	36399959	1_22	0	0.0140060442366743	5.35879378658644	2.36206319448835e-07	-0.393079349318742	2
ENSG00000119535.17	CSF3R	1	36483835	1_22	0	0.0184253706694666	7.92463909420816	4.59520297879905e-07	0.886693029357926	1
ENSG00000183317.16	EPHA10	1	37763125	1_23	0	0.0307852235680726	7.71850050042905	7.47797867268354e-07	-1.31617772707354	2
ENSG00000163875.15	MEAF6	1	37513172	1_23	0	0.0250104275340756	4.70387651744713	3.70242271596428e-07	-0.280379580037298	1
ENSG00000163877.10	SNIP1	1	37554146	1_23	0	0.152663977813401	21.1771062489637	1.01744786172443e-05	2.0313413415301	1
ENSG00000163879.10	DNALI1	1	37556733	1_23	0	0.0790191607923336	16.1298244382835	4.0111696181349e-06	2.20821438478504	2
ENSG00000134697.12	GNL2	1	37596105	1_23	0	0.0483575825701976	11.6883050872336	1.77879170163573e-06	1.82916510789381	1
ENSG00000169218.13	RSPO1	1	37635248	1_23	0	0.0294179165996324	7.11822853212991	6.5901122659454e-07	-1.11833398474035	1
ENSG00000116922.14	C1orf109	1	37691932	1_23	0	0.114501661639194	19.2118702902135	6.92293746554287e-06	-2.29666348051364	2
ENSG00000134690.10	CDCA8	1	37710278	1_23	0	0.0274066375363163	5.49734985059263	4.74152566971666e-07	0.505178940215288	1
ENSG00000185090.14	MANEAL	1	37792972	1_23	0	0.0257849904298123	10.0983656908184	8.1945864629398e-07	-2.59737664373867	1
ENSG00000196449.3	YRDC	1	37805518	1_23	0	0.0268848982168486	5.23453665684134	4.42889736184414e-07	0.350171628214865	1
ENSG00000197982.13	C1orf122	1	37806988	1_23	0	0.0260311213260588	10.269738688263	8.41320058224583e-07	-2.62332885727827	1
ENSG00000188786.9	MTF1	1	37861712	1_23	0	0.0293676023380932	12.4997381087366	1.15525638735527e-06	-2.93251688002541	1
ENSG00000183431.11	SF3A3	1	37997832	1_23	1	0.0838479356351802	20.2148999631064	5.33424482769108e-06	4.22583909267474	1
ENSG00000183386.9	FHL3	1	37996149	1_23	1	0.71418544223125	25.854498724205	5.81106975994437e-05	4.8345004077738	1
ENSG00000183520.11	UTP11	1	37990219	1_23	1	0.131395196047882	21.7250765263566	8.9835869551158e-06	4.35276872264248	2
ENSG00000214114.8	MYCBP	1	38874886	1_25	0	0.020745479480243	13.1784880192434	8.603953145636e-07	1.49866620544796	1
ENSG00000131233.9	GJA9	1	38881233	1_25	0	0.0115244304161836	7.65430329595027	2.77609363591154e-07	1.09767872441497	1
ENSG00000158315.10	RHBDL2	1	38941917	1_25	0	0.00864143404608531	5.02875411225552	1.3675877249393e-07	0.345163141412567	2
ENSG00000174574.15	AKIRIN1	1	38991334	1_25	0	0.0146466700402366	9.90548068091134	4.56586878916541e-07	1.26851150316885	1
ENSG00000168653.10	NDUFS5	1	39026790	1_25	0	0.024883505331634	14.8552797460459	1.16332582048896e-06	1.68599498924933	3
ENSG00000127603.23	MACF1	1	39121606	1_25	0	0.0127080987604272	8.59900535266099	3.43904433187491e-07	-1.07592239623689	1
ENSG00000183682.7	BMP8A	1	39491596	1_25	0	0.0935068306799734	27.3243004089561	8.04083892504575e-06	-2.52760636068856	3
ENSG00000116983.12	HPCAL4	1	39684484	1_25	0	0.00936462870456878	5.76868812134294	1.70010833439809e-07	0.60310014819531	3
ENSG00000116985.11	BMP8B	1	39461648	1_25	0	0.0100340968952628	6.40278426090534	2.02188352226527e-07	0.724505542851277	2
ENSG00000084072.16	PPIE	1	39738752	1_25	0	0.00984363622116702	6.2161153331835	1.92567766412624e-07	-0.654544526785165	1
ENSG00000043514.15	TRIT1	1	39883459	1_25	0	0.0143674456390056	9.71118281077924	4.3909719822352e-07	-1.20789710533214	2
ENSG00000116990.10	MYCL	1	39893813	1_25	0	0.0129473726480246	8.77114896848979	3.57393877799725e-07	1.05056470088355	1
ENSG00000131236.16	CAP1	1	40039889	1_25	0	0.00838996060625985	4.74544907920998	1.25298598392416e-07	-0.107465638287713	2
ENSG00000131238.16	PPT1	1	40096750	1_25	0	0.0140108544837093	9.47442534730347	4.17759634364432e-07	1.08614056621574	2
ENSG00000084073.8	ZMPSTE24	1	40257946	1_25	0	0.0085923245884123	4.95740644531517	1.340522709229e-07	-0.199988542677272	1
ENSG00000049089.13	COL9A2	1	40315366	1_25	0	0.0115557755224165	7.67306963614538	2.79046905100065e-07	0.770962569512965	2
ENSG00000084070.11	SMAP2	1	40361926	1_25	0	0.0119123830878779	7.88515383374275	2.95609097523218e-07	-0.814770414115307	1
ENSG00000187815.9	ZFP69	1	40473715	1_25	0	0.0162270393073251	10.8991840837526	5.56598779385391e-07	1.24317481115105	2
ENSG00000164002.11	EXO5	1	40508758	1_25	0	0.0122381247383579	8.21216784505241	3.16287236227028e-07	0.92058828028711	2
ENSG00000117016.9	RIMS3	1	40662507	1_25	0	0.0186531402591068	12.0481551156937	7.07263880978712e-07	-1.24085347097664	1
ENSG00000066136.20	NFYC	1	40664752	1_25	0	0.00902137154426264	5.36870806842615	1.5242329033766e-07	0.382237577634004	1
ENSG00000179862.6	CITED4	1	40862378	1_25	0	0.0272769532884112	14.7500997214979	1.26619265564778e-06	-1.05799738014568	3
ENSG00000171793.13	CTPS1	1	40979451	1_25	0	0.00918332462904026	6.208627367008	1.79433903623488e-07	0.943755550808563	1
ENSG00000171790.15	SLFNL1	1	41015615	1_25	0	0.234202730469687	37.1312803595664	2.73678608170028e-05	3.63909796051008	1
ENSG00000186973.10	FAM183A	1	43144910	1_26	0	0.0094567547080805	5.15531832249879	1.53428692692914e-07	0.182852758755334	3
ENSG00000127124.14	HIVEP3	1	42035577	1_26	1	0.374687023034016	29.3402140723072	3.45971961515308e-05	-5.57027642825293	1
ENSG00000066185.12	ZMYND12	1	42455540	1_26	0	0.0214607003977206	15.7546505699683	1.06404903086308e-06	-2.32706318623522	2
ENSG00000186409.14	CCDC30	1	42464495	1_26	0	0.0732075446421017	31.4737998114877	7.25126860639381e-06	3.58041326190719	2
ENSG00000171960.10	PPIH	1	42658184	1_26	0	0.0137361020788535	10.8708118370139	4.69931396845459e-07	-1.4940173082254	1
ENSG00000065978.18	YBX1	1	42684427	1_26	0	0.00885120669189543	4.67268086520434	1.30160011024844e-07	0.162086148435747	1
ENSG00000117385.15	P3H1	1	42757636	1_26	0	0.0108581580717486	5.90598743265472	2.01816956241387e-07	-0.0748703414049215	2
ENSG00000274386.5	TMEM269	1	42785273	1_26	0	0.0180057529473326	14.0474347323529	7.96007727155364e-07	1.92326426705091	2
ENSG00000177868.11	SVBP	1	42816309	1_26	0	0.0272371353107993	18.3187793982167	1.57024324854419e-06	-2.2020100659946	2
ENSG00000164010.13	ERMAP	1	42813461	1_26	0	0.0096949179109348	5.8225691044378	1.77651042939726e-07	0.719380601307161	2
ENSG00000164011.17	ZNF691	1	42845892	1_26	0	0.00924198259561681	5.1325772615163	1.49282746154548e-07	-0.408264989514214	2
ENSG00000117394.20	SLC2A1	1	42948529	1_26	0	0.00884910801457617	4.75458434412249	1.32410073281698e-07	0.0396767413810832	2
ENSG00000243710.7	CFAP57	1	43172765	1_26	0	0.0167798742599583	10.3035081621684	5.4410509827615e-07	1.07779784201595	1
ENSG00000179178.10	TMEM125	1	43269525	1_26	0	0.0151340552373723	9.3635073049195	4.45967121635576e-07	0.977363936689793	1
ENSG00000117395.12	EBNA1BP2	1	43171021	1_26	0	0.0132444248017963	8.70366609338707	3.62780802362234e-07	1.16819612189582	1
ENSG00000253313.5	C1orf210	1	43285638	1_26	0	0.0133288167364202	8.75561633622929	3.67271554598863e-07	1.1450256448929	1
ENSG00000066056.13	TIE1	1	43300755	1_27	1	0.0867331493962709	35.4467413816023	9.67543293195834e-06	5.61104866542093	1
ENSG00000117399.13	CDC20	1	43359194	1_27	0	0.0896386328210309	17.4299950329378	4.91701418339314e-06	-1.19829882255093	1
ENSG00000159479.16	MED8	1	43388718	1_27	1	0.11767772106264	35.249298142736	1.3054303248723e-05	-5.69242139041836	2
ENSG00000198198.15	SZT2	1	43388718	1_27	0	0.0221542238332413	6.33215867092984	4.41486371669214e-07	-0.487270205694067	3
ENSG00000126091.19	ST3GAL3	1	43705540	1_27	0	0.0186074969387584	8.39488573269691	4.91599824305546e-07	-1.52339902343081	1
ENSG00000117408.10	IPO13	1	43947230	1_27	0	0.0364122628238731	12.5971747247049	1.44354323443357e-06	-1.90076350222772	1
ENSG00000132768.13	DPH2	1	43973302	1_27	0	0.069682577346617	18.3711438392992	4.02874126376943e-06	-2.28571236391855	1
ENSG00000117410.13	ATP6V0B	1	43975097	1_27	0	0.0194727466462882	5.71551424792552	3.5026077060589e-07	0.948470168374644	1
ENSG00000117411.16	B4GALT2	1	43979118	1_27	0	0.0454149612396022	14.3168690232838	2.04623718903584e-06	-1.99743398202696	2
ENSG00000159214.12	CCDC24	1	43990199	1_27	0	0.0857271141491581	20.6215129333407	5.5634950092362e-06	-2.45740358760956	2
ENSG00000196517.11	SLC6A9	1	44030807	1_27	0	0.0269465535718185	8.43169130618817	7.1503433940481e-07	1.06480665721327	2
ENSG00000178028.13	DMAP1	1	44215047	1_27	0	0.0261189182169029	7.47579281046272	6.14499332889551e-07	0.555923099318733	2
ENSG00000117419.14	ERI3	1	44354576	1_27	0	0.0248132655171801	7.09716079214035	5.54214062304483e-07	-0.617603300572419	1
ENSG00000198520.10	C1orf228	1	44672031	1_28	0	0.0254565007501588	6.4662159792978	5.18033547737191e-07	0.423146204789547	2
ENSG00000142945.12	KIF2C	1	44720573	1_28	0	0.0212139746769212	4.95539507283381	3.30833366658599e-07	-0.515373889489576	2
ENSG00000142937.11	RPS8	1	44775613	1_28	0	0.034447942615739	8.68938893272308	9.42022984196209e-07	0.180730074953576	1
ENSG00000188396.3	TCTEX1D4	1	44806240	1_28	0	0.0205985059989298	5.03022355661669	3.2608587179682e-07	-0.898628226717527	1
ENSG00000222009.8	BTBD19	1	44808328	1_28	0	0.0206894375773845	4.78465938973606	3.11536319835441e-07	0.228538359469182	2
ENSG00000070785.16	EIF2B3	1	44987466	1_28	0	0.0240945671064059	7.51621920427819	5.69937901659578e-07	1.75200398185866	1
ENSG00000126107.14	HECTD3	1	45010991	1_28	0	0.0239083341210137	7.65833082616406	5.76225420297429e-07	-1.86033166933713	2
ENSG00000126088.13	UROD	1	45012003	1_28	0	0.0224257969386056	6.82780520259702	4.81878978737626e-07	-1.71756383590463	1
ENSG00000132781.17	MUTYH	1	45384647	1_28	0	0.0439541618581791	15.7057186711365	2.17253504462622e-06	-3.47024966755484	1
ENSG00000132773.11	TOE1	1	45340760	1_28	0	0.0362252915718041	12.5471912076912	1.43043253556459e-06	2.44862730986679	1
ENSG00000070759.16	TESK2	1	45491131	1_28	0	0.0249274287414757	6.34697179069412	4.97912495316138e-07	-0.69105880784109	1
ENSG00000280670.2	CCDC163	1	45499635	1_28	0	0.213731075845991	21.7781455950902	1.46486479728635e-05	4.24632146015794	1
ENSG00000132763.14	MMACHC	1	45499635	1_28	0	0.21373107584599	21.7781455950902	1.46486479728634e-05	4.24632146015794	1
ENSG00000117450.13	PRDX1	1	45522595	1_28	0	0.0254090374744492	6.3663272957849	5.09080133792831e-07	-0.531098223929416	2
ENSG00000117448.13	AKR1A1	1	45548641	1_28	0	0.0249678058930146	6.21830032843428	4.88608532338904e-07	0.258396129658856	2
ENSG00000132780.16	NASP	1	45583288	1_28	0	0.0265142364563941	6.70574602088292	5.59545231890751e-07	0.300461683783086	1
ENSG00000159588.14	CCDC17	1	45609937	1_28	0	0.0210952531696342	6.33573025657585	4.20620460409559e-07	-1.75375255664268	2
ENSG00000159592.10	GPBP1L1	1	45687531	1_28	0	0.127406384000643	20.7328099950669	8.31301054162611e-06	-4.2004651422886	2
ENSG00000159596.6	TMEM69	1	45688394	1_28	0	0.0491726521323712	16.5821871968088	2.56610498254165e-06	-2.64071779754181	2
ENSG00000197429.10	IPP	1	45750903	1_28	0	0.0297608058683452	12.3615545428135	1.15778188466434e-06	-3.27772966001049	3
ENSG00000086015.20	MAST2	1	45787339	1_28	0	0.0226968510970711	7.7599960086497	5.54288770313476e-07	-2.22681750604637	1
ENSG00000117461.14	PIK3R3	1	46132597	1_28	0	0.0342078411952566	13.6926391240827	1.47408254404533e-06	-3.41529973091729	2
ENSG00000085998.13	POMGNT1	1	46207228	1_28	0	0.0246563204817245	6.82744556612706	5.2977991134638e-07	0.902239503944018	1
ENSG00000171357.5	LURAP1	1	46212246	1_28	0	0.0205809506319384	4.92743677596844	3.19150452954815e-07	0.895682804674129	1
ENSG00000085999.11	RAD54L	1	46224659	1_28	0	0.0316066498430967	9.64359972481609	9.59238529583407e-07	1.88148013800342	3
ENSG00000173660.11	UQCRH	1	46309111	1_28	0	0.0273642148790758	7.06142089677278	6.08112687081473e-07	-0.669429742290522	1
ENSG00000117480.15	FAAH	1	46392457	1_28	0	0.024686917251995	6.0435045181624	4.69531448705392e-07	0.297668598740432	4
ENSG00000079277.19	MKNK1	1	46616841	1_29	0	0.0351400363568239	9.76609134801475	1.08002040897456e-06	1.34998020159675	1
ENSG00000142961.14	MOB3C	1	46615311	1_29	0	0.0290899802326733	7.98665547716051	7.31168293572295e-07	-1.1209526625326	2
ENSG00000123472.12	ATPAF1	1	46673908	1_29	0	0.0204027280874012	4.65638003379263	2.98982406833824e-07	0.214406663912472	2
ENSG00000159658.10	EFCAB14	1	46719410	1_29	0	0.0256842531876502	6.81628397630931	5.5096446762732e-07	-0.60167576452701	2
ENSG00000187048.12	CYP4A11	1	46949067	1_29	0	0.0322066410913489	8.94462888372472	9.0660212665595e-07	-1.30364278681868	1
ENSG00000186377.7	CYP4X1	1	47025974	1_29	0	0.0603315543688621	14.8877875519629	2.82672559314224e-06	1.80117404568772	1
ENSG00000186160.4	CYP4Z1	1	47065554	1_29	0	0.0583313691261035	14.5665807479623	2.67404532598986e-06	1.77741757557466	1
ENSG00000162365.11	CYP4A22	1	47108162	1_29	0	0.0206513155491659	4.769889151585	3.10002347740469e-07	0.427908107191979	2
ENSG00000162366.7	PDZK1IP1	1	47191326	1_29	0	0.0205617641138653	4.72915494655109	3.06022169567976e-07	0.295842736396986	1
ENSG00000162367.11	TAL1	1	47227548	1_29	0	0.0577380950065013	14.4692820044807	2.6291684103129e-06	-1.91931762623779	1
ENSG00000162368.13	CMPK1	1	47333764	1_29	0	0.0580280957129992	14.5169909646282	2.65108650452926e-06	2.03064505856664	2
ENSG00000117834.12	SLC5A9	1	48212526	1_30	0	0.191948483865338	27.510913132899	1.66187618900501e-05	-3.28942148106944	3
ENSG00000132122.11	SPATA6	1	48472019	1_30	0	0.0701062262654231	17.7413736543305	3.91428827227953e-06	2.58784602600359	2
ENSG00000186094.16	AGBL4	1	50003067	1_32	0	0.041317279923351	10.7566828419878	1.39868223855283e-06	1.53785900783258	1
ENSG00000123091.4	RNF11	1	51235789	1_32	0	0.0378732317767356	9.93441511942291	1.18408708115149e-06	1.42764467666766	2
ENSG00000203995.9	ZYG11A	1	52841521	1_33	0	0.0377193258803207	11.1589701147223	1.32463739322234e-06	-1.4195703097824	1
ENSG00000085831.15	TTC39A	1	51288140	1_33	0	0.0213998058144339	5.82824701289044	3.92515450047552e-07	-0.525342908728881	3
ENSG00000085832.16	EPS15	1	51523919	1_33	0	0.0189635335114395	4.6955555126112	2.80230380477435e-07	-0.0668170600810409	3
ENSG00000117859.18	OSBPL9	1	51599048	1_33	0	0.0202245207181553	5.29874127356762	3.37256187703107e-07	-0.401944205325599	2
ENSG00000078618.21	NRDC	1	51826904	1_33	0	0.0722829243898281	17.3393259873249	3.94436321592297e-06	1.84190846837835	1
ENSG00000157077.14	ZFYVE9	1	52141237	1_33	0	0.0845696928218057	18.8473685850972	5.0161954585655e-06	-1.97923459044216	1
ENSG00000154222.14	CC2D1B	1	52352516	1_33	0	0.0365641700008881	10.865396158128	1.25028856364606e-06	-1.28076041229713	1
ENSG00000085840.12	ORC1	1	52400660	1_33	0	0.0372275119848855	11.0350354082604	1.29284576406481e-06	-1.53683808244872	1
ENSG00000134748.12	PRPF38A	1	52400660	1_33	0	0.0372275119848855	11.0350354082604	1.29284576406481e-06	-1.53683808244872	1
ENSG00000134744.13	ZCCHC11	1	52538149	1_33	0	0.0335943982193671	10.0665991762646	1.06428665395931e-06	-1.4378398218087	1
ENSG00000116157.5	GPX7	1	52602242	1_33	0	0.0190367093908491	4.73163152751764	2.83473046236814e-07	-0.269495643752414	2
ENSG00000162377.5	COA7	1	52689357	1_33	0	0.0189902642137116	4.70875115817492	2.81414014018273e-07	-0.277154482677647	1
ENSG00000162378.12	ZYG11B	1	52748212	1_33	0	0.0275051454782623	8.18449686736762	7.08459301860334e-07	-1.0834700508268	1
ENSG00000121310.16	ECHDC2	1	52927236	1_33	0	0.0231377314327453	6.5606505969927	4.77723558278723e-07	0.7988552863287	2
ENSG00000116171.17	SCP2	1	52926925	1_33	0	0.0189009474472738	4.66458886094201	2.77463537591356e-07	-0.0327029981952306	2
ENSG00000174348.13	PODN	1	53124129	1_33	0	0.039709273687576	11.6444535664915	1.45519110259535e-06	-1.18958639038917	1
ENSG00000157184.6	CPT2	1	53196294	1_33	0	0.0245257285508608	7.10747086648044	5.48587590256773e-07	1.09806573019337	2
ENSG00000162384.13	C1orf123	1	53211891	1_33	0	0.0548322752265027	14.7016395728158	2.53694476650956e-06	2.28825935741596	3
ENSG00000162385.10	MAGOH	1	53308862	1_33	0	0.0190360833275749	4.73133159232508	2.83445755023974e-07	0.329088910610772	1
ENSG00000143006.7	DMRTB1	1	53308862	1_33	0	0.0219421594861484	6.06292353574079	4.18668640437405e-07	-0.50356557300103	3
ENSG00000157193.15	LRP8	1	53305892	1_33	0	0.0194120270143137	4.91454286443357	3.00236153903293e-07	0.428715899260501	1
ENSG00000174332.5	GLIS1	1	53738651	1_33	0	0.0751001102250361	17.7058279719828	4.184714062833e-06	1.99571825070671	2
ENSG00000203985.10	LDLRAD1	1	54017963	1_34	0	0.012018496052645	4.90231775170975	1.8542169901161e-07	0.357082317968386	1
ENSG00000058799.14	YIPF1	1	53866090	1_34	0	0.0124013790462093	5.19527414543552	2.02762400871482e-07	0.451804734084665	1
ENSG00000081870.11	HSPB11	1	53902580	1_34	0	0.0123790878328236	5.17845282869306	2.01742613482522e-07	0.573822571985936	3
ENSG00000116212.14	LRRC42	1	53902580	1_34	0	0.0194688571517689	9.41423160602068	5.7681203173299e-07	-1.05168188505237	2
ENSG00000116205.12	TCEANC2	1	54093410	1_34	0	0.0423044842670049	16.7152306725633	2.2253983049995e-06	-1.90972209269528	2
ENSG00000157211.11	CDCP2	1	54163013	1_34	0	0.0117046247244995	4.65515776711251	1.71475023752308e-07	0.0872655785930335	1
ENSG00000116221.15	MRPL37	1	54183963	1_34	0	0.0117162000019194	4.66438732126632	1.7198491519343e-07	0.0872571821153955	2
ENSG00000215883.10	CYB5RL	1	54154524	1_34	0	0.0117019025620733	4.65298434407535	1.71355103058411e-07	-0.118442517104831	3
ENSG00000157216.15	SSBP3	1	54413433	1_34	0	0.0377112038609294	15.6292620506121	1.85488864777948e-06	1.73487091295295	1
ENSG00000162390.17	ACOT11	1	54548340	1_34	0	0.0416717546642156	16.5727711372347	2.17343118556191e-06	1.82731797911471	1
ENSG00000184313.19	MROH7	1	54548340	1_34	0	0.0122281607693953	5.06387514906855	1.94873642625918e-07	-0.402418872603359	4
ENSG00000243725.6	TTC4	1	54548340	1_34	0	0.0119490843572801	4.84821243710669	1.82316192378388e-07	0.15122956684485	3
ENSG00000162396.5	PARS2	1	54764162	1_34	0	0.0120156357219813	4.90010213897754	1.85293787969484e-07	-0.350023913473193	2
ENSG00000006555.10	TTC22	1	54801172	1_34	0	0.0176319455701138	8.48607234163446	4.70886174939566e-07	-1.05915900638445	3
ENSG00000116133.11	DHCR24	1	54886940	1_34	0	0.0179625066047088	8.65996854059532	4.8954455996467e-07	-1.07202022287583	2
ENSG00000143001.4	TMEM61	1	54980410	1_34	0	0.0119918837081416	4.88161174898243	1.84229688381877e-07	-0.209512103931533	2
ENSG00000162402.13	USP24	1	55216677	1_34	0	0.0786533234992211	22.621909169774	5.59957810161392e-06	-2.35293017650544	1
ENSG00000162407.8	PLPP3	1	56645496	1_36	0	0.0314746550296601	8.01774697953626	7.9418613234138e-07	-0.993063480886309	1
ENSG00000162409.10	PRKAA2	1	56645496	1_36	0	0.0314746550296601	8.01774697953626	7.9418613234138e-07	0.993063480886309	1
ENSG00000187889.12	C1orf168	1	56819840	1_36	0	0.0875636160150787	17.7477522345752	4.8907562510593e-06	1.94731284456557	1
ENSG00000173406.15	DAB1	1	58546732	1_38	0	0.00957950850289802	8.36546142089633	2.52198269139466e-07	1.02515505347281	2
ENSG00000162600.11	OMA1	1	58547019	1_38	0	0.00655614253282522	5.03132715668141	1.03810173808914e-07	-0.270240756061249	2
ENSG00000184292.6	TACSTD2	1	58577210	1_38	0	0.00635102540323485	4.69071019297132	9.37543495747449e-08	0.280492846423309	2
ENSG00000177606.6	JUN	1	58784746	1_38	0	0.00634032238902682	4.6908735005953	9.35996093830982e-08	0.347671400750102	1
ENSG00000172456.17	FGGY	1	59208005	1_38	0	0.0063310104815002	7.03153030921083	1.40097975442009e-07	-1.40493676458116	3
ENSG00000134716.9	CYP2J2	1	59926822	1_38	0	0.0128698705166571	11.2195360407116	4.54420640183683e-07	1.28751579208408	1
ENSG00000162604.12	TM2D1	1	61723869	1_39	0	0.0263243512640002	5.49305279708244	4.55072324320377e-07	-0.448859429245127	2
ENSG00000132849.19	PATJ	1	61992115	1_39	0	0.128615882501094	20.6444586682821	8.3561663122367e-06	2.4857843812853	2
ENSG00000240563.1	L1TD1	1	62184373	1_39	0	0.11449340984766	19.505208769118	7.02813453730496e-06	2.39237882841058	4
ENSG00000162607.12	USP1	1	62436136	1_39	0	0.0240589704947943	4.64799238914985	3.51926055220657e-07	0.165856282492834	2
ENSG00000125703.14	ATG4C	1	62784595	1_39	0	0.0245238352280669	4.82764774170411	3.72591494542007e-07	0.169278991398349	2
ENSG00000187140.5	FOXD3	1	63322827	1_40	0	0.0279258811722698	5.00978217956693	4.40285824397304e-07	0.326134327994634	1
ENSG00000088035.15	ALG6	1	63367765	1_40	0	0.0357030873201483	7.32318996983094	8.22839337836528e-07	0.875019268161281	2
ENSG00000203965.12	EFCAB7	1	63523814	1_40	0	0.0524227180341302	10.9580365968836	1.80784525993727e-06	1.55535753938686	1
ENSG00000142856.16	ITGB3BP	1	63593973	1_40	0	0.0324259287619434	6.41571142120896	6.54705846350662e-07	0.624764531247714	1
ENSG00000079739.15	PGM1	1	63592459	1_40	0	0.0269191361056292	4.66465896655936	3.95175480425597e-07	-0.169484120286621	2
ENSG00000158966.13	CACHD1	1	64464311	1_40	0	0.0268969873095932	4.65692345374736	3.94195544468959e-07	-0.0251864806238873	1
ENSG00000162437.14	RAVER2	1	64696420	1_41	0	0.0463301974992124	10.3495607304014	1.50902016235701e-06	-1.18699089438122	3
ENSG00000162434.11	JAK1	1	64880504	1_41	0	0.0323634627895009	6.96107042407033	7.08989796019862e-07	0.966965118662999	2
ENSG00000213625.8	LEPROT	1	65422548	1_41	0	0.0726194423149434	14.6299517655841	3.34352655926043e-06	-1.7720586904572	3
ENSG00000116678.19	LEPR	1	65422877	1_41	0	0.0629923686562783	13.2700956455168	2.63069782601153e-06	-1.48113913331873	1
ENSG00000184588.17	PDE4B	1	65792155	1_41	0	0.0328536651815996	7.1026818970598	7.34370402693314e-07	-0.959398734792197	1
ENSG00000118473.21	SGIP1	1	66628605	1_42	0	0.0220414180265854	10.7850116037894	7.48116307523104e-07	-2.35299086256156	1
ENSG00000152763.16	WDR78	1	66924785	1_42	0	0.0300772416376857	11.6392988408615	1.10172650455959e-06	-1.78624734241178	1
ENSG00000198160.14	MIER1	1	66925320	1_42	0	0.0307722812966874	11.8519267232866	1.14777728380037e-06	1.80721926765901	1
ENSG00000116704.7	SLC35D1	1	67049020	1_42	0	0.0804896586934357	20.7056836409091	5.24491716633317e-06	2.68172397900911	4
ENSG00000081985.10	IL12RB2	1	67307648	1_42	0	0.0143888142784893	4.90645804344785	2.22178520340802e-07	-0.280052144701556	1
ENSG00000116717.11	GADD45A	1	67684588	1_42	0	0.0363671252912925	13.5077141484854	1.54596553571924e-06	-1.65060847500059	1
ENSG00000172380.5	GNG12	1	67832710	1_42	0	0.0314846401684067	12.1103826178588	1.1999566929921e-06	1.52623791396262	2
ENSG00000172410.4	INSL5	1	66802959	1_42	0	0.0153286334300965	6.02741272035515	2.90765812931465e-07	-1.41988856520607	1
ENSG00000116729.13	WLS	1	68230032	1_43	0	0.0303188349231863	7.66483805451343	7.31348652378095e-07	0.961479523617401	2
ENSG00000033122.18	LRRC7	1	69566573	1_44	0	0.112282035194044	17.0736641881834	6.03317586330588e-06	2.25504513127928	1
ENSG00000118454.12	ANKRD13C	1	70354325	1_44	0	0.0311216991019153	4.82639182722159	4.72710065631695e-07	0.430853720575536	1
ENSG00000197568.13	HHLA3	1	70354325	1_44	0	0.0353896370914779	6.03728656448783	6.72398712634553e-07	0.819494983443012	2
ENSG00000116761.11	CTH	1	70412060	1_44	0	0.0423141488379789	7.72498897094234	1.02870879072553e-06	-0.89859710880357	2
ENSG00000050628.20	PTGER3	1	70561469	1_44	0	0.0394383125826202	7.05969451039679	8.76220091136025e-07	0.886596592265499	1
ENSG00000132485.13	ZRANB2	1	71081716	1_45	0	0.0182697296821385	5.25919320504723	3.02384983988722e-07	-0.461490387609084	1
ENSG00000178965.13	ERICH3	1	74650165	1_47	0	0.0195997248653212	5.0197393154381	3.09627918069395e-07	-0.29038986691195	2
ENSG00000162620.15	LRRIQ3	1	74198025	1_47	0	0.0265577403445487	7.87008356449394	6.57778142197204e-07	-1.00402156207213	1
ENSG00000254685.6	FPGT	1	74198025	1_47	0	0.0265577403445487	7.87008356449394	6.57778142197204e-07	-1.00402156207213	1
ENSG00000116783.14	TNNI3K	1	74234228	1_47	0	0.0268107057458432	7.95917407586092	6.71560622770604e-07	-0.960297378754512	2
ENSG00000116791.13	CRYZ	1	74702349	1_47	0	0.018870036371344	4.66431470325612	2.76993485834443e-07	0.072577944969184	5
ENSG00000162623.15	TYW3	1	74733103	1_47	0	0.0198649404510003	5.14567726780545	3.21690907132628e-07	-0.293852980430446	2
ENSG00000137968.16	SLC44A5	1	75388518	1_47	0	0.0189132600160372	4.68574940783633	2.78903796397216e-07	0.30760049939383	2
ENSG00000137955.15	RABGGTB	1	75786199	1_47	0	0.0205979133987231	5.48525491532992	3.55573197240274e-07	-0.513548272463236	1
ENSG00000057468.6	MSH4	1	75779738	1_47	0	0.0212480453706765	5.77659250548848	3.86277748335282e-07	0.907397718779951	3
ENSG00000184005.10	ST6GALNAC3	1	76044116	1_47	0	0.0198020763537916	5.11599292767462	3.18822996970205e-07	0.546602029911075	3
ENSG00000162624.14	LHX8	1	75122320	1_47	0	0.0218153052813007	6.02361073463548	4.13549182927022e-07	0.625636001857689	1
ENSG00000117069.14	ST6GALNAC5	1	76866942	1_48	0	0.0189991771336895	9.13014568331039	5.45910531711968e-07	1.08855635759773	1
ENSG00000142892.14	PIGK	1	77187104	1_48	0	0.0138071327579796	6.14336835535196	2.66943303509996e-07	0.728429958781202	2
ENSG00000154027.18	AK5	1	77281102	1_48	0	0.0126897496515693	5.35472564603809	2.13845074809636e-07	0.499045801526585	1
ENSG00000036549.12	ZZZ3	1	77684256	1_48	0	0.0195204854190809	9.38366248054927	5.76463700312627e-07	-1.33777371799786	1
ENSG00000077254.14	USP33	1	77760195	1_48	0	0.023468548325037	11.110785645678	8.20615979200015e-07	1.51403644008401	1
ENSG00000180488.14	MIGA1	1	77741218	1_48	0	0.0166580250208798	7.89890685076189	4.14094513232219e-07	-1.02770709925323	1
ENSG00000162616.8	DNAJB4	1	77979050	1_48	0	0.0150469245856464	6.94731122334963	3.2898301217532e-07	-1.14068949575625	2
ENSG00000137960.5	GIPC2	1	77979050	1_48	0	0.0133100305865386	5.8006689582244	2.42977527446867e-07	0.492864273326147	1
ENSG00000137965.10	IFI44	1	78661042	1_48	0	0.0131464819774009	5.68512496202501	2.35211493332999e-07	0.475777986528885	1
ENSG00000162618.13	ADGRL4	1	79006491	1_48	0	0.0141371543988741	6.36417458656883	2.8314771411757e-07	-0.700356339319397	1
ENSG00000137941.16	TTLL7	1	83998735	1_51	0	0.0295267389283881	7.56918718244557	7.03353581185986e-07	-0.971187775847584	1
ENSG00000142875.19	PRKACB	1	84081322	1_51	0	0.0222254449351891	4.90101462678643	3.42803649093947e-07	0.317893130494067	1
ENSG00000203943.8	SAMD13	1	84298566	1_51	0	0.123774931603177	21.2647391189293	8.28326828302673e-06	2.3968270826696	1
ENSG00000117133.10	RPF1	1	84479257	1_52	0	0.0296150990684947	7.354430350024	6.85442774625355e-07	0.988901893302417	2
ENSG00000174021.10	GNG5	1	84497317	1_52	0	0.024808283862317	5.68988080275323	4.4423100290618e-07	0.5015867584228	2
ENSG00000122432.17	SPATA1	1	84506653	1_52	0	0.0325096315298467	8.23230039106405	8.42252347276526e-07	-1.14390743220511	2
ENSG00000117151.12	CTBS	1	84570855	1_52	0	0.0258195699933076	6.06512542625897	4.92830713260834e-07	-0.523126059575718	3
ENSG00000117155.16	SSX2IP	1	84690036	1_52	0	0.0222907208590344	4.68566928785805	3.28703796438107e-07	0.127405301239925	2
ENSG00000153898.12	MCOLN2	1	84928575	1_52	0	0.0236036589349677	5.22263398868218	3.879519106322e-07	-0.36255137585712	2
ENSG00000055732.12	MCOLN3	1	85047715	1_52	0	0.0270456932132085	6.50104061555241	5.53337330308473e-07	0.685107037148448	3
ENSG00000097096.8	SYDE2	1	85200644	1_52	0	0.0330093290052652	8.37600090084672	8.70126479869481e-07	1.0137265636603	1
ENSG00000142867.12	BCL10	1	85244232	1_52	0	0.0266442121005928	6.36050302957257	5.3333897224392e-07	-0.748403493720219	3
ENSG00000153904.18	DDAH1	1	85579421	1_52	0	0.116120268346301	20.3970765424128	7.4539234803811e-06	2.23536457818064	1
ENSG00000117174.10	ZNHIT6	1	85708260	1_52	0	0.0321197378611386	8.11856883465625	8.20654666115197e-07	0.958032032485179	2
ENSG00000171502.14	COL24A1	1	86154916	1_53	0	0.025367073409003	5.96049196309692	4.75840547032144e-07	0.719334770862815	1
ENSG00000122417.15	ODF2L	1	86397308	1_53	0	0.0246956772169812	5.72385959527023	4.44855419601686e-07	-0.582749647764903	3
ENSG00000137975.7	CLCA2	1	86424561	1_53	0	0.0226517204630492	4.917522618458	3.50555296625793e-07	0.227781354466518	1
ENSG00000016602.9	CLCA4	1	86547045	1_53	0	0.0337454818624827	8.62097179651281	9.15547396401612e-07	-1.02753245854607	1
ENSG00000097033.14	SH3GLB1	1	86704350	1_53	0	0.0220275132355403	4.64925327731326	3.22298029612206e-07	0.0794349336183191	2
ENSG00000143013.12	LMO4	1	87331207	1_53	0	0.103188400168631	19.4200102822372	6.30651319033724e-06	-2.08451124641451	1
ENSG00000065243.19	PKN2	1	88684130	1_54	0	0.0139399425527337	4.66656775042574	2.04723422393973e-07	-0.211113074925596	1
ENSG00000137947.11	GTF2B	1	88892503	1_54	1	0.171760137284821	39.7268774299936	2.14741401249802e-05	-6.24064640647897	1
ENSG00000137944.17	KYAT3	1	88992247	1_54	0	0.0203723556116098	11.6415357978656	7.4638087054578e-07	1.86113914701088	3
ENSG00000213516.9	RBMXL1	1	88989432	1_54	0	0.0254613082644468	14.6382612321216	1.17294914206131e-06	2.16589168396844	2
ENSG00000117226.11	GBP3	1	89015900	1_54	0	0.0203758836392803	11.1256627775036	7.13429918000357e-07	1.83085920815856	3
ENSG00000117228.9	GBP1	1	89047567	1_54	0	0.0142387155507067	5.8670212584732	2.62904154878771e-07	-0.770948723978681	1
ENSG00000213512.1	GBP7	1	89176923	1_54	0	0.0140885288116603	4.97067252094676	2.20388926731643e-07	0.293835876017451	2
ENSG00000197147.13	LRRC8B	1	89523775	1_54	0	0.0228888068279869	8.77718608551048	6.32247955350818e-07	0.688567636569016	3
ENSG00000171488.14	LRRC8C	1	89633156	1_55	0	0.156404246725591	22.8698937577086	1.12569739668697e-05	-2.79248372868128	2
ENSG00000171492.14	LRRC8D	1	89823346	1_55	0	0.0444758617578894	10.7280075688758	1.5015936276834e-06	1.44609649932424	1
ENSG00000122482.20	ZNF644	1	91022402	1_55	0	0.0345643922101913	8.34633665604951	9.07891179018964e-07	0.908206433454294	1
ENSG00000162669.15	HFM1	1	91403932	1_55	0	0.0234410105415317	4.69423923872534	3.46298430482173e-07	0.0618446400701497	2
ENSG00000097046.12	CDC7	1	91500849	1_56	0	0.124271577016761	21.3161680857808	8.33661833989291e-06	2.26821952192536	2
ENSG00000172031.6	EPHX4	1	92032211	1_56	0	0.0898115165646014	18.1571740971537	5.13203088613478e-06	2.11074530303732	1
ENSG00000230667.5	SETSIP	1	92085228	1_56	0	0.0293175705135706	7.51441483427087	6.93317430376823e-07	-1.09108473098686	1
ENSG00000284413.1	BTBD8	1	92080411	1_56	0	0.0289530676167354	7.39670294181662	6.73971815981301e-07	0.764010724961971	1
ENSG00000069712.12	KIAA1107	1	92114094	1_56	0	0.0343451525737925	9.00479475718394	9.73303403989153e-07	-0.997488546668992	1
ENSG00000174842.16	GLMN	1	92299545	1_56	0	0.0260645476653166	6.4088102324561	5.25698306809106e-07	1.08920749186735	1
ENSG00000162676.11	GFI1	1	92487304	1_56	0	0.0239677444263473	5.62121362246176	4.24000363391383e-07	-0.303409096275756	2
ENSG00000067208.14	EVI5	1	92636113	1_56	0	0.0376439595129359	9.86984237279246	1.16926914116096e-06	-1.11458498312961	3
ENSG00000122406.12	RPL5	1	92831623	1_56	0	0.038641083073432	10.1167602664328	1.23026798683644e-06	1.50937271446639	1
ENSG00000154511.11	FAM69A	1	92960610	1_56	0	0.0216172993139475	4.65291123089292	3.16544794902472e-07	0.212257760312008	3
ENSG00000203910.8	C1orf146	1	92218250	1_56	0	0.24275554393701	28.0544206487528	2.14328258477491e-05	-3.38641535292445	1
ENSG00000143033.17	MTF2	1	93079600	1_57	0	0.118934140105729	21.0494004641522	7.87871228669057e-06	2.31678685767893	1
ENSG00000117500.12	TMED5	1	93180650	1_57	0	0.0225841125849378	5.22657001320217	3.71474302797817e-07	0.420647538785168	1
ENSG00000122483.17	CCDC18	1	93179625	1_57	0	0.0250541077870575	6.20070480165861	4.88910057643585e-07	-0.66574964511782	2
ENSG00000137936.16	BCAR3	1	93847526	1_57	0	0.0308622177265895	8.16084038792312	7.92630880756901e-07	0.896497799171804	2
ENSG00000067334.13	DNTTIP2	1	93880063	1_57	0	0.0216468329019878	4.82900615812185	3.28973638058164e-07	-0.30155999169194	2
ENSG00000023909.9	GCLM	1	93909753	1_57	0	0.021430782587611	4.73494098941435	3.19346069315592e-07	-0.388295280099454	1
ENSG00000137962.12	ARHGAP29	1	94256104	1_58	0	0.0273524172099024	9.28691441032138	7.99422060914308e-07	-1.74197330609484	1
ENSG00000117528.11	ABCD3	1	94411329	1_58	0	0.0177308822360925	5.22094266871509	2.91332035538114e-07	-0.837502411386326	2
ENSG00000143036.16	SLC44A3	1	94820196	1_58	0	0.0218170431635237	7.16405124423973	4.91884965165738e-07	0.909406316729601	3
ENSG00000117519.15	CNN3	1	94899861	1_58	0	0.0325322406584242	10.9185857373187	1.1178649485328e-06	1.31081493286848	2
ENSG00000152078.9	TMEM56	1	95215892	1_58	0	0.0197658968555724	6.23847065922424	3.88064249660873e-07	0.974447955582923	2
ENSG00000122481.16	RWDD3	1	95234069	1_58	0	0.0229085709817	7.6219608674318	5.4950757992441e-07	0.809361322463649	3
ENSG00000117569.18	PTBP2	1	96723732	1_59	0	0.035571341145763	8.6893083683159	9.72734732812484e-07	-1.38460475347661	1
ENSG00000188641.12	DPYD	1	97740933	1_60	0	0.0229542028291452	6.06116118809397	4.3785168177789e-07	-0.892199546810096	2
ENSG00000162627.16	SNX7	1	98661649	1_60	0	0.0245632153638964	6.69694457532584	5.17691333181664e-07	-0.665203968489896	1
ENSG00000099260.10	PALMD	1	99650697	1_61	0	0.0288721626863353	6.86109490555119	6.23421415055232e-07	0.63759513361483	1
ENSG00000156869.12	FRRS1	1	99766518	1_61	0	0.0234614958673481	4.91163410457594	3.62652502396302e-07	0.278130547355529	2
ENSG00000162688.16	AGL	1	99851209	1_61	0	0.0287346775475631	6.81620933248753	6.16393742535797e-07	0.707756727584016	1
ENSG00000117620.14	SLC35A3	1	99969054	1_61	0	0.0649571760261994	14.5378126353019	2.97190674039418e-06	2.18785306705939	2
ENSG00000156875.13	MFSD14A	1	100038008	1_61	0	0.0662953611041898	14.7326150598945	3.07377416304667e-06	2.19672851867675	2
ENSG00000156876.9	SASS6	1	100132743	1_61	0	0.023289796348297	4.8427045691276	3.54946289236167e-07	0.0294969432432235	1
ENSG00000122435.9	TRMT13	1	100132743	1_61	0	0.023289796348297	4.8427045691276	3.54946289236167e-07	-0.0294969432432235	1
ENSG00000122477.12	LRRC39	1	100178174	1_61	0	0.0521691890688057	12.4498998488552	2.04403777482777e-06	-1.67044840480707	2
ENSG00000137992.14	DBT	1	100250235	1_61	0	0.0391717277155477	9.73634361344615	1.20026624675354e-06	1.5826332232234	1
ENSG00000079335.18	CDC14A	1	100344610	1_61	0	0.119074351605156	20.3877452820559	7.64005346951379e-06	-2.4696455395162	2
ENSG00000181656.6	GPR88	1	100566406	1_62	0	0.083730096496577	14.6866838558411	3.87002982327302e-06	1.81607792919001	1
ENSG00000162692.10	VCAM1	1	100721765	1_62	0	0.0399647190674864	7.64053486862671	9.60969270410445e-07	0.956387214720253	1
ENSG00000162694.13	EXTL2	1	100895622	1_62	0	0.0327189904002752	5.75330948318868	5.92415761092741e-07	0.495099972447199	1
ENSG00000162695.11	SLC30A7	1	100895128	1_62	0	0.0427304060726746	8.27317325401554	1.1125463492314e-06	1.10904028836842	1
ENSG00000117543.20	DPH5	1	101025552	1_62	0	0.0561711259687008	10.8674523085096	1.92109944353223e-06	1.38670728689099	1
ENSG00000170989.8	S1PR1	1	101193699	1_62	0	0.0291094321003724	4.65297912213362	4.26259244006996e-07	-0.0316524437548503	1
ENSG00000118733.16	OLFM3	1	101794716	1_63	0	0.0674427727757729	13.880253306254	2.94606132355174e-06	1.70618740700078	1
ENSG00000240038.6	AMY2B	1	103543968	1_65	0	0.0205747346486038	4.65825070137709	3.01624124660921e-07	0.0513837580765593	2
ENSG00000243480.7	AMY2A	1	103573791	1_65	0	0.0206003582651239	4.66991690307587	3.02756098339347e-07	0.0790562010823945	2
ENSG00000198890.7	PRMT6	1	107054342	1_66	0	0	13.9159387969069	0	-0.827974385116994	1
ENSG00000162631.18	NTNG1	1	107135646	1_66	0	0	11.078185226846	0	0.788235720248744	1
ENSG00000134215.15	VAV3	1	107965542	1_67	0	0.0218192008701253	4.65981461803562	3.19975299031532e-07	-0.071801507940731	1
ENSG00000162636.15	FAM102B	1	108635180	1_67	0	0.0227297090420319	5.04553070748732	3.60918965438119e-07	0.287922414387904	1
ENSG00000121957.12	GPSM2	1	108961474	1_67	0	0.0552292689132571	13.3609467441403	2.32228491432942e-06	-1.49066065542463	1
ENSG00000121940.15	CLCC1	1	108914819	1_67	0	0.0223348911334719	4.86436853503361	3.41915889848946e-07	0.146900158300813	4
ENSG00000197780.9	TAF13	1	109075155	1_67	0	0.0218525297644623	4.68468236827683	3.22174263391873e-07	-0.175436846180197	2
ENSG00000116299.16	KIAA1324	1	109154036	1_67	0	0.0231813013114316	5.28960921172088	3.8589608614408e-07	0.569120797861142	1
ENSG00000031698.12	SARS	1	109213564	1_67	0	0.0258777578561769	6.30053771785788	5.13113255620498e-07	-0.732252524865729	2
ENSG00000134222.16	PSRC1	1	109279887	1_67	0	0.0219233351431718	4.7020410971734	3.24415814845131e-07	0.330702401556639	2
ENSG00000143028.8	SYPL2	1	109466484	1_67	0	0.0394334248848501	10.074063801609	1.25019618385901e-06	-0.97520597898875	3
ENSG00000162650.16	ATXN7L2	1	109461921	1_67	0	0.0389519154620202	10.2424474388771	1.25557175287589e-06	1.57522378987162	2
ENSG00000174151.14	CYB561D1	1	109494012	1_67	0	0.0325894597162931	8.40329471260266	8.61858023881692e-07	0.864861559533063	2
ENSG00000181754.6	AMIGO1	1	109509517	1_67	0	0.027598412496906	6.96751180736575	6.05160800294388e-07	-1.11709667635182	2
ENSG00000156097.12	GPR61	1	109532986	1_67	0	0.0218766735558034	4.70118167511484	3.23666159459873e-07	-0.365912421430047	1
ENSG00000168765.16	GSTM4	1	109655305	1_67	0	0.0218685222672029	4.67815750074761	3.21960987035825e-07	-0.0730795232584469	3
ENSG00000213366.12	GSTM2	1	109667893	1_67	0	0.0474208994706833	11.9298326346707	1.78038166024911e-06	1.38185389643307	1
ENSG00000134184.12	GSTM1	1	109612653	1_67	0	0.0218173910658369	4.66587062773166	3.20364571800272e-07	-0.315709168013506	6
ENSG00000134201.10	GSTM5	1	109711119	1_67	0	0.0251982733554501	6.05505500159314	4.80173124846357e-07	0.644984794882383	2
ENSG00000134202.10	GSTM3	1	109724132	1_67	0	0.022558553532276	5.01438242329938	3.55989898875554e-07	-0.512880230254097	3
ENSG00000179902.12	C1orf194	1	109113015	1_67	0	0.0232083747986236	5.25463035370202	3.83791960689529e-07	0.496953392724197	2
ENSG00000168710.17	AHCYL1	1	109984850	1_68	0	0.0581230296199956	11.2485415371062	2.05756438295969e-06	1.34473723846215	1
ENSG00000143093.14	STRIP1	1	110032928	1_68	0	0.0776934886366352	14.0231035532946	3.42876513456401e-06	-1.8453264507636	2
ENSG00000116396.14	KCNC4	1	110263681	1_68	0	0.0482549877349868	9.48069081200017	1.43976352414846e-06	1.15113604669513	1
ENSG00000168679.17	SLC16A4	1	110392517	1_68	0	0.0320099415660841	5.60293975497499	5.64429634733281e-07	0.435103325983478	1
ENSG00000134248.13	LAMTOR5	1	110407817	1_68	0	0.0367643304703784	6.90836334136004	7.99301827486697e-07	-0.842333314400576	1
ENSG00000143125.5	PROK1	1	110380440	1_68	0	0.0289213853822896	4.6480047947575	4.23052858273732e-07	0.0289651125569882	2
ENSG00000177301.14	KCNA2	1	110588818	1_68	0	0.0304988610351953	5.14768446674381	4.94088235566674e-07	-0.654576233045474	2
ENSG00000177272.8	KCNA3	1	110774507	1_68	0	0.0433800308698722	8.47191922269093	1.15659320545893e-06	-0.956007547299998	1
ENSG00000143119.12	CD53	1	110887675	1_68	0	0.0388521419568325	7.42982157979265	9.08452711002982e-07	1.17572463768117	1
ENSG00000121931.15	LRIF1	1	110964484	1_68	0	0.0373520814828913	7.05805178056904	8.29676181002539e-07	-0.95646293681291	1
ENSG00000156171.14	DRAM2	1	111139496	1_68	0	0.0365913508192937	6.86383432588751	7.90413243528201e-07	-0.590344166497493	1
ENSG00000134255.13	CEPT1	1	111139496	1_68	0	0.0365913508192937	6.86383432588751	7.90413243528201e-07	-0.590344166497493	1
ENSG00000162777.16	DENND2D	1	111197127	1_68	0	0.0298545148860168	4.94673125604034	4.64769167093352e-07	0.344719263907955	1
ENSG00000064886.13	CHI3L2	1	111202077	1_69	0	0.00780682069171668	5.42727405279338	1.33341375324825e-07	-0.470674291836766	3
ENSG00000134216.18	CHIA	1	111217140	1_69	0	0.00721877186325515	4.80109887777735	1.0907191566937e-07	-0.277243425613915	3
ENSG00000173947.13	PIFO	1	111308549	1_69	0	0.00788546995166306	5.60669650714754	1.39137310105321e-07	-0.489924228971044	2
ENSG00000085465.12	OVGP1	1	111425865	1_69	0	0.0077016823600935	5.29003310699714	1.282191716374e-07	0.389669985707	1
ENSG00000116459.10	ATP5F1	1	111448114	1_69	0	0.0297417050160869	17.4805904054579	1.63617944493592e-06	1.88540618102386	1
ENSG00000143110.11	C1orf162	1	111473751	1_69	0	0.00889100270618415	6.57923891534729	1.84092193964466e-07	-0.721517238732668	1
ENSG00000197852.9	FAM212B	1	111756253	1_69	0	0.00770452879736439	5.43663288805236	1.31821140400114e-07	-0.55574936917941	1
ENSG00000134245.17	WNT2B	1	112540817	1_69	0	0.00821632489379565	9.62052964339616	2.48762870650046e-07	0.320158226561006	1
ENSG00000116489.12	CAPZA1	1	112628967	1_69	0	0.00873978074757509	8.48845003279017	2.3347366885494e-07	0.321636968786803	1
ENSG00000007341.18	ST7L	1	112534134	1_69	0	0.00819765177048182	9.6465647637203	2.48869184068113e-07	-0.336632157640873	1
ENSG00000155363.18	MOV10	1	112673095	1_69	0	0.0203500817338572	23.7362446768969	1.52015244254891e-06	-5.28255246326002	1
ENSG00000155366.16	RHOC	1	112698930	1_69	0	0.0179745214794013	14.504635602563	8.20489700174215e-07	-2.26140606859381	1
ENSG00000155367.15	PPM1J	1	112712590	1_69	0	0.0111406179414055	8.64102288194501	3.02958686753564e-07	-0.784477491375413	2
ENSG00000184599.13	FAM19A3	1	112720490	1_69	0	0.0625953023291097	28.9628818122155	5.70548393838599e-06	-3.37133627466065	2
ENSG00000155380.11	SLC16A1	1	112950240	1_70	1	0.608095496788786	29.760361866869	5.69533099002617e-05	5.26255096887976	1
ENSG00000081026.18	MAGI3	1	113279865	1_70	0	0.0195164178647791	5.47210032874034	3.36095837074251e-07	0.780848111848279	1
ENSG00000116793.15	PHTF1	1	113721110	1_70	0	0.0185659595054279	4.72461284402545	2.76053081128801e-07	0.196393153834759	2
ENSG00000081019.13	RSBN1	1	113750904	1_70	0	0.0314991595739325	9.10076470493271	9.021646924523e-07	-1.00289249558066	1
ENSG00000188761.11	BCL2L15	1	113891743	1_70	0	0.0186399418556564	4.73429391321512	2.77721014589644e-07	-0.181519967060782	1
ENSG00000134262.12	AP4B1	1	113904943	1_70	0	0.0249352481562557	7.04786476420672	5.53070163923114e-07	0.657093457428461	1
ENSG00000118655.4	DCLRE1B	1	113906130	1_70	0	0.0310365487525104	9.4266701404081	9.20747834446176e-07	-1.27819686211429	1
ENSG00000163349.21	HIPK1	1	113928961	1_70	0	0.0185073152538539	4.65074516025081	2.70878751632071e-07	0.032625400184789	2
ENSG00000116774.11	OLFML3	1	113988858	1_70	0	0.0617581379377885	15.5520189946143	3.02266449605826e-06	-1.69806488738375	1
ENSG00000197323.11	TRIM33	1	114511320	1_71	0	0.0429832821354629	14.547743228095	1.96790520845521e-06	-1.70219334307871	1
ENSG00000116752.5	BCAS2	1	114581126	1_71	0	0.0198698064049311	7.5172597264031	4.70069599310205e-07	1.25154559177114	1
ENSG00000175984.14	DENND2C	1	114669904	1_71	0	0.020079375457944	6.93084520770246	4.37971018984339e-07	0.793220971591114	1
ENSG00000213281.4	NRAS	1	114716596	1_71	0	0.0225020447300568	8.05933099529835	5.70729012224981e-07	1.14759624147954	2
ENSG00000009307.15	CSDE1	1	114756865	1_71	0	0.0161840361504108	5.03741684875395	2.56568717891584e-07	-0.451432311648621	2
ENSG00000134198.9	TSPAN2	1	115089792	1_71	0	0.0273316042220073	10.9070613538634	9.38170673379235e-07	-1.84902889014676	1
ENSG00000118729.11	CASQ2	1	115768346	1_72	0	0.0525894710790266	19.0392120398736	3.15106054035004e-06	-2.29503081392567	1
ENSG00000163393.12	SLC22A15	1	115976190	1_72	0	0.0998769928568042	25.1888325390443	7.91739788507262e-06	2.71750727786815	1
ENSG00000163399.15	ATP1A1	1	116374907	1_72	0	0.0120829184966266	5.21367915118082	1.98255443680581e-07	-0.31877765347615	1
ENSG00000134247.9	PTGFRN	1	116909700	1_72	0	0.0120052595372202	5.15345151197845	1.94705724912294e-07	-0.354911746044485	2
ENSG00000134256.12	CD101	1	117001709	1_72	0	0.015795458027807	7.71816412285435	3.83667672017572e-07	0.83302755459275	2
ENSG00000116830.11	TTF2	1	116931218	1_72	0	0.0197777481495405	9.8231260479194	6.11414216711484e-07	-1.07253022568915	3
ENSG00000134253.9	TRIM45	1	117122142	1_72	0	0.0153441553124858	7.44701088853474	3.59611811928252e-07	0.830701477096389	1
ENSG00000198162.12	MAN1A2	1	117367404	1_72	0	0.0162565450284121	7.98735716135273	4.08639486368513e-07	-0.977893209563854	3
ENSG00000183508.4	FAM46C	1	117590380	1_72	0	0.0183518141932322	9.12217334568746	5.26849167212723e-07	-1.01862388869964	1
ENSG00000092607.13	TBX15	1	118967864	1_73	0	0.0136231550044684	8.97742073390097	3.84891438654624e-07	1.04450179915182	1
ENSG00000116874.11	WARS2	1	119035214	1_73	0	0.00867157170011934	4.77768448803464	1.30383987608465e-07	0.107290633040305	2
ENSG00000116882.14	HAO2	1	119219552	1_73	0	0.0112894696853891	7.20138507225603	2.55857734178163e-07	-0.911330083809874	1
ENSG00000143067.4	ZNF697	1	119647482	1_73	0	0.0127037396810018	8.3457397257896	3.33660960748964e-07	-1.06960488048803	3
ENSG00000092621.11	PHGDH	1	119641589	1_73	0	0.0090573173868751	5.19249123902555	1.48007707787857e-07	-0.362227135281026	3
ENSG00000134240.11	HMGCS2	1	119770631	1_73	0	0.010700039591739	6.71251459780318	2.26037034802457e-07	0.710351336529943	2
ENSG00000117281.15	CD160	1	145720709	1_73	0	0.00872163670409421	4.82434148403632	1.32417385021921e-07	-0.246628946538287	1
ENSG00000265491.4	RNF115	1	145825142	1_73	0	0.0357061484369806	17.9449227220583	2.01647839021369e-06	2.0157382045111	2
ENSG00000265241.6	RBM8A	1	145927840	1_73	0	0.0268648347150947	15.4035947081712	1.30231256208679e-06	1.8971353830535	1
ENSG00000271601.3	LIX1L	1	145955867	1_73	0	0.0389391383083437	18.889718379025	2.31483901561118e-06	2.15973835633755	1
ENSG00000272031.2	ANKRD34A	1	145963899	1_73	0	0.0725759207899453	24.7428510643819	5.65133782412179e-06	2.54315607409584	2
ENSG00000168509.19	HFE2	1	146036954	1_73	0	0.0343325880825464	17.7118792209192	1.91372776883889e-06	-2.07535141235201	1
ENSG00000131791.7	PRKAB2	1	147170781	1_73	0	0.00877299298969914	4.87814464493196	1.3468258077861e-07	0.329000819742087	2
ENSG00000131778.18	CHD1L	1	147238513	1_73	0	0.0149258946924913	9.90010076272996	4.65038556334649e-07	-1.16927815993815	2
ENSG00000131781.12	FMO5	1	147223389	1_73	0	0.00924040850682839	5.37256015272392	1.56236115166693e-07	0.474778223996649	1
ENSG00000162836.11	ACP6	1	147646379	1_73	0	0.0152763637031855	10.4466771599907	5.02235187553198e-07	1.83626820220374	3
ENSG00000265107.2	GJA5	1	147779661	1_73	0	0.0194714916458175	12.437847970135	7.62172790405256e-07	1.41411553116295	1
ENSG00000159409.14	CELF3	1	151717266	1_74	0	0.0887530824037187	16.6793110143863	4.65876201368694e-06	1.95633641581895	1
ENSG00000143450.16	OAZ3	1	151763100	1_74	0	0.027320672864541	5.4876281803109	4.71829447674964e-07	-0.499950424099296	1
ENSG00000143436.10	MRPL9	1	151767944	1_74	0	0.0855420300093871	16.3239329747555	4.39453905976875e-06	-1.97838924345356	1
ENSG00000182134.15	TDRKH	1	151775323	1_74	0	0.0865656521917828	16.4385941097274	4.47836257049337e-06	-1.99497714113482	2
ENSG00000213171.2	LINGO4	1	151805451	1_74	0	0.030446897601478	6.50660204527016	6.23456655796333e-07	0.722989470346177	2
ENSG00000143365.17	RORC	1	151812518	1_74	0	0.0560558755985985	12.2788741283225	2.16615067199184e-06	-1.6586447250212	2
ENSG00000159445.12	THEM4	1	151907622	1_74	0	0.0249867367697973	4.6486984368966	3.65552610399565e-07	-0.199763140488499	2
ENSG00000163191.5	S100A11	1	152038249	1_74	0	0.0289332022703468	6.02682472851437	5.48774646166639e-07	0.920788423329344	1
ENSG00000159450.12	TCHH	1	152106838	1_74	0	0.334989467786395	30.1358362077204	3.17704505136748e-05	3.26855823855635	2
ENSG00000197915.5	HRNR	1	152212431	1_74	0	0.0579028567832101	12.5873910548549	2.29374264847499e-06	-1.86694484847065	4
ENSG00000143631.10	FLG	1	152205063	1_74	0	0.0261327968486921	5.06991352647917	4.16960983112459e-07	-0.136655759781858	4
ENSG00000163207.6	IVL	1	152908247	1_74	0	0.0543380101044324	11.9828246115153	2.04914130056635e-06	-1.4499129739856	2
ENSG00000169474.4	SPRR1A	1	152984963	1_74	0	0.0267704764558623	5.29643566747283	4.4621973707985e-07	0.696362268546642	1
ENSG00000241794.1	SPRR2A	1	153057485	1_74	0	0.0290939136624726	6.07892461407229	5.56593175483232e-07	0.571331700413819	1
ENSG00000203785.8	SPRR2E	1	153106201	1_74	0	0.0501810196264756	11.226937252607	1.77300414351442e-06	1.33638509221704	2
ENSG00000163220.10	S100A9	1	153357702	1_75	0	0.0254179717222265	6.295985983421	5.03632349837073e-07	0.70030870605995	2
ENSG00000143546.9	S100A8	1	153391654	1_75	0	0.0235314695239405	5.57198669994849	4.12636930511149e-07	0.526997168914454	1
ENSG00000197956.9	S100A6	1	153535924	1_75	0	0.0278754395392594	7.16318712719072	6.28401183533193e-07	0.904340369940123	2
ENSG00000196420.7	S100A5	1	153541765	1_75	0	0.0461266809355907	11.914752978202	1.72960217354275e-06	-1.58284051139177	1
ENSG00000188015.9	S100A3	1	153549020	1_75	0	0.0864431421078454	17.9115210659433	4.87272594796919e-06	2.01983310041231	3
ENSG00000196154.11	S100A4	1	153549456	1_75	0	0.0329487745656666	8.7368078714998	9.05943317728772e-07	1.11359014345715	2
ENSG00000196754.10	S100A2	1	153547465	1_75	0	0.0232922846657225	5.4761279443164	4.01415972560331e-07	-0.616889046467142	2
ENSG00000188643.10	S100A16	1	153613108	1_75	0	0.0231279895255736	5.4097146504534	3.93750586214582e-07	-0.491977454466898	1
ENSG00000189334.8	S100A14	1	153616367	1_75	0	0.0221989112792543	5.02505102625793	3.51059819563642e-07	0.159635573534057	2
ENSG00000160678.11	S100A1	1	153628302	1_75	0	0.0215753904629007	4.7578723171454	3.23057941096062e-07	-0.0180557066064837	2
ENSG00000189171.14	S100A13	1	153631636	1_75	0	0.0225640636653676	5.17806650894361	3.67700240976703e-07	-0.214352206600761	2
ENSG00000143553.10	SNAPIN	1	153659467	1_75	0	0.0347246281119086	9.23147735333049	1.00882952855954e-06	-0.961494452936883	1
ENSG00000143621.16	ILF2	1	153672987	1_75	0	0.0253949011002361	6.28743418014017	5.02491767779174e-07	-0.450918180540984	1
ENSG00000169418.9	NPR1	1	153678582	1_75	0	0.0298030916929551	7.79209436626016	7.30843680576202e-07	0.967744313574483	1
ENSG00000143614.9	GATAD2B	1	153923736	1_75	0	0.156363809087557	23.7083621545698	1.16666660804138e-05	2.94929462697834	2
ENSG00000198837.9	DENND4B	1	153940057	1_75	0	0.0963563461150948	18.9606652812433	5.74966932410588e-06	2.21609979208088	2
ENSG00000160741.16	CRTC2	1	153959736	1_75	0	0.0562940736782812	13.8058787514576	2.4458831537226e-06	-2.06295620437873	1
ENSG00000143570.17	SLC39A1	1	153969609	1_75	0	0.0501652619317278	12.7106883368505	2.00669388819862e-06	1.64027696259805	1
ENSG00000143578.15	CREB3L4	1	153968263	1_75	0	0.0248309366235887	6.07672932410474	4.74866974847045e-07	-1.00809468550387	1
ENSG00000143543.14	JTB	1	153980122	1_75	0	0.0444183582171185	11.5574841176585	1.61560348454091e-06	-1.88407386548892	1
ENSG00000143552.9	NUP210L	1	154155073	1_75	0	0.0446009422034941	11.5963111928774	1.62769439656859e-06	1.51869755634838	2
ENSG00000143549.19	TPM3	1	154194640	1_75	0	0.0856006649942626	17.8172980643824	4.79985322832166e-06	-2.06878713481966	1
ENSG00000143515.16	ATP8B2	1	154321449	1_75	0	0.0290892710221069	7.56409895058975	6.92466890776323e-07	-0.965645993390875	3
ENSG00000169291.9	SHE	1	154502081	1_75	0	0.0971084593168962	19.0358400791116	5.81752268070693e-06	2.43284639823296	2
ENSG00000163239.12	TDRD10	1	154549108	1_75	0	0.0216437205740995	4.78754558798408	3.2610226446273e-07	-0.262232162297243	1
ENSG00000160714.9	UBE2Q1	1	154559434	1_75	0	0.0917973738548162	18.4915927876968	5.34211892313937e-06	-2.25926483022315	1
ENSG00000143603.18	KCNN3	1	154870871	1_76	0	0.0900417713357287	17.5441102582156	4.97146460519478e-06	-2.07290193515254	1
ENSG00000163344.5	PMVK	1	154936792	1_76	0	0.0419434181177757	10.2540193968448	1.35352701445031e-06	-1.46867107164623	2
ENSG00000163346.16	PBXIP1	1	154945876	1_76	0	0.0370314649371636	9.07742031263603	1.05789438379148e-06	1.22874972663145	1
ENSG00000163348.3	PYGO2	1	154934653	1_76	0	0.0277942656155573	6.37492230561138	5.57620938967578e-07	-0.579161136436917	1
ENSG00000160691.18	SHC1	1	154974041	1_76	0	0.070497905312806	15.1919710117146	3.37053863648845e-06	-1.75876295081977	1
ENSG00000163354.14	DCST2	1	155029453	1_76	0	0.0234193119099675	4.76629728240168	3.51288741328812e-07	-0.0352101717785657	3
ENSG00000163357.10	DCST1	1	155033974	1_76	0	0.0231556739249619	4.66006205947735	3.39592507157562e-07	-0.28374267814049	1
ENSG00000143590.13	EFNA3	1	155078247	1_76	0	0.0247412379026909	5.2817414013029	4.11251535937005e-07	-0.968626196885435	2
ENSG00000169242.11	EFNA1	1	155127376	1_76	0	0.0435987964625013	10.6199934151072	1.45716161350719e-06	-2.01366492402216	2
ENSG00000169241.17	SLC50A1	1	155135691	1_76	0	0.146252351968812	22.2831206826588	1.02562322080721e-05	2.92477531923245	2
ENSG00000185499.16	MUC1	1	155194689	1_76	0	0.0957022175656667	18.1330769724029	5.46138106065662e-06	-2.63519642053801	1
ENSG00000169231.13	THBS3	1	155205298	1_76	0	0.0855441533685591	17.0495223458966	4.58998770878747e-06	2.44493294373278	2
ENSG00000177628.15	GBA	1	155244216	1_76	0	0.0232911577841628	4.71479159919612	3.45591102098863e-07	-0.272419045803944	2
ENSG00000160767.20	FAM189B	1	155255234	1_76	0	0.0255632136596811	5.58864830241994	4.49605073810479e-07	0.535000624701319	2
ENSG00000143630.9	HCN3	1	155277916	1_76	0	0.0231317018579941	4.65034422340312	3.38533507407636e-07	-0.351273573923122	1
ENSG00000160752.14	FDPS	1	155309691	1_76	0	0.0261654668694674	5.8073345364566	4.78205213509725e-07	-0.230021226773226	1
ENSG00000116580.18	GON4L	1	155859720	1_76	0	0.0231567305153741	4.66048694691953	3.39638966937424e-07	-0.105240029787176	1
ENSG00000132718.8	SYT11	1	155859720	1_76	0	0.0231567305153741	4.66048694691953	3.39638966937424e-07	-0.105240029787176	1
ENSG00000143622.10	RIT1	1	155910600	1_76	0	0.0245819707586041	5.22106558641522	4.03910199632461e-07	0.177189843000687	2
ENSG00000116584.17	ARHGEF2	1	155952404	1_76	0	0.0329374998019176	7.97273461454753	8.26431594212507e-07	-0.98233928926146	2
ENSG00000163479.13	SSR2	1	156020665	1_76	0	0.0451667368779447	10.9546943438944	1.55714104939352e-06	1.35260179670791	1
ENSG00000160803.7	UBQLN4	1	156061029	1_76	0	0.0907700721184074	17.6220146891162	5.03393047515598e-06	-1.89417090162574	1
ENSG00000116586.11	LAMTOR2	1	156055222	1_76	0	0.0278214256897705	6.38411121614233	5.58970385251277e-07	0.743481079252914	1
ENSG00000132698.14	RAB25	1	156068267	1_76	0	0.0374671477246034	9.1878124168789	1.08335733016468e-06	-1.39860097441761	1
ENSG00000160785.13	SLC25A44	1	156193927	1_76	0	0.0288259780719871	6.71765242445111	6.0941137320839e-07	-1.25843152212206	2
ENSG00000160783.19	PMF1	1	156212919	1_76	0	0.151141770362476	22.6104280826713	1.07547981428035e-05	-2.74802483179599	1
ENSG00000242252.1	BGLAP	1	156240766	1_76	0	0.0696226610377727	15.0723922112929	3.30249203457773e-06	1.70218350829559	2
ENSG00000160781.15	PAQR6	1	156248323	1_76	0	0.0239596068423146	4.98035730390556	3.75533912825101e-07	-0.210029555852041	2
ENSG00000198952.8	SMG5	1	156246108	1_76	0	0.0242549528172071	5.09535526255975	3.88941135218737e-07	-0.196750189326842	2
ENSG00000198715.11	GLMP	1	156298013	1_76	0	0.0306393477879702	7.29162840725269	7.03093395238009e-07	-0.79886299411547	1
ENSG00000163467.11	TSACC	1	156337389	1_76	0	0.030201563928231	7.15618649002429	6.80174045836753e-07	-0.778144607055621	1
ENSG00000163468.14	CCT3	1	156343491	1_76	0	0.0400614203969091	9.82005253591673	1.23808119791126e-06	-1.25332880359174	2
ENSG00000183856.10	IQGAP3	1	156572426	1_77	0	0.0160544422997653	7.10977743816539	3.59219747493972e-07	0.793292562096383	1
ENSG00000187862.11	TTC24	1	156580080	1_77	0	0.0169434832029957	7.55746679197201	4.02984106091428e-07	1.04567978960885	2
ENSG00000163382.11	NAXE	1	156590832	1_77	0	0.0575433275344988	19.0157732120818	3.44364151596698e-06	-2.01906411225137	1
ENSG00000160818.16	GPATCH4	1	156601987	1_77	0	0.0154997201516477	6.72199430964415	3.27892113586147e-07	-0.642290454799546	1
ENSG00000132702.12	HAPLN2	1	156613824	1_77	0	0.0513905769510135	17.9214324139381	2.89844581513017e-06	-1.95315601744028	2
ENSG00000132688.10	NES	1	156677793	1_77	0	0.0130767555929053	5.28110781970454	2.17337173467705e-07	0.663601662943577	1
ENSG00000143320.8	CRABP2	1	156697607	1_77	0	0.0123601330148053	4.68648541508796	1.82296943869887e-07	-0.172316819325462	1
ENSG00000143303.11	RRNAD1	1	156728106	1_77	0	0.0137053942271281	5.62776961746396	2.42737467433289e-07	0.574021165548241	1
ENSG00000143314.12	MRPL24	1	156765630	1_77	0	0.0124493983446895	4.75103762767876	1.86142613397727e-07	-0.014968910618977	1
ENSG00000143294.14	PRCC	1	156750758	1_77	0	0.0859173104684904	22.8446267686291	6.17694471388902e-06	-2.66136526707213	1
ENSG00000198400.11	NTRK1	1	156815564	1_77	0	0.0199339600485973	9.12335141547033	5.72343771047097e-07	1.42411042112842	2
ENSG00000187800.13	PEAR1	1	156893825	1_77	0	0.0126567021948547	4.86522459643371	1.93790475739546e-07	-0.00927423480040182	1
ENSG00000160838.13	LRRC71	1	156920880	1_77	0	0.0137032246151712	5.54703090778052	2.39217163203653e-07	0.256985342568048	1
ENSG00000132694.18	ARHGEF11	1	157000104	1_77	0	0.016337557223305	7.09086842286296	3.64582251117059e-07	-0.472607725179131	2
ENSG00000117036.11	ETV3	1	157138777	1_77	0	0.0131910325557256	5.48302771447309	2.27618840630048e-07	-0.724644592942878	1
ENSG00000143297.18	FCRL5	1	157552226	1_77	0	0.121108551102274	25.2025172812292	9.60567090283581e-06	-2.99391710096258	1
ENSG00000158488.15	CD1E	1	158353463	1_78	0	0.0304222481276917	10.4166663592757	9.97307378177031e-07	1.1677680352929	1
ENSG00000163563.7	MNDA	1	158830693	1_78	0	0.0164592027480378	4.65365991510283	2.41052927935113e-07	0.115751426774747	2
ENSG00000163564.14	PYHIN1	1	158930391	1_78	0	0.0967307544330733	21.4289472185283	6.52340562559323e-06	-2.44381806280118	1
ENSG00000163565.18	IFI16	1	158999686	1_78	0	0.0171613140113287	5.04459829299554	2.72449553324613e-07	0.188186843415237	1
ENSG00000163568.14	AIM2	1	159193329	1_78	0	0.0500235195734707	15.1147890115031	2.37949780007743e-06	-1.91179428243001	1
ENSG00000179639.10	FCER1A	1	159288755	1_78	0	0.0760580234886134	19.1111024974768	4.57445911820587e-06	2.48303547910391	3
ENSG00000158716.8	DUSP23	1	159781012	1_78	0	0.0372965665353765	12.3367011224134	1.44802770142672e-06	1.54044546074143	1
ENSG00000181036.13	FCRL6	1	159782276	1_78	0	0.0223475309929585	7.51873206424192	5.28789874662151e-07	-0.768588087974421	2
ENSG00000158714.10	SLAMF8	1	159834301	1_78	0	0.0164827608704959	4.66704402774799	2.42092218135558e-07	0.050208139004186	2
ENSG00000188004.9	C1orf204	1	159854415	1_78	0	0.103039465251315	22.0419241852104	7.14763018295319e-06	-2.19820572336794	2
ENSG00000243284.1	VSIG8	1	159856126	1_78	0	0.0238231367710828	8.11868409710479	6.08686347446585e-07	-1.02425554383893	2
ENSG00000158710.14	TAGLN2	1	159922990	1_78	0	0.0167142177037234	4.79753787176953	2.52355886725623e-07	0.203346014166288	2
ENSG00000085552.16	IGSF9	1	159945134	1_79	0	0.0138672177921899	4.76362681304917	2.07891168946003e-07	0.141264834791014	2
ENSG00000162728.4	KCNJ9	1	160082306	1_79	0	0.0245438454898381	10.1110207519527	7.80991997206876e-07	1.17695231587258	1
ENSG00000162729.13	IGSF8	1	160099056	1_79	0	0.0137307291165875	4.67116951277234	2.01849743000998e-07	-0.0772375616555388	3
ENSG00000162734.12	PEA15	1	160204111	1_79	0	0.0142092229588184	4.99138350979467	2.23203110467978e-07	0.305904115613149	1
ENSG00000132716.18	DCAF8	1	160262886	1_79	0	0.015836769212172	6.00553552937731	2.99314186994491e-07	-0.586882208494713	1
ENSG00000122218.14	COPA	1	160342475	1_79	0	0.0160595597040025	6.13623095697206	3.10130375734188e-07	0.614823108107618	1
ENSG00000162736.15	NCSTN	1	160343943	1_79	0	0.0588860297724754	18.3779756659799	3.40579826603196e-06	1.96894569725744	2
ENSG00000162738.5	VANGL2	1	160400029	1_79	0	0.0141813390541119	4.97301930647599	2.21945507870178e-07	-0.367460887767794	1
ENSG00000066294.14	CD84	1	160579090	1_79	0	0.0748237782469584	20.6671555569809	4.86664106318389e-06	-2.13872226462591	2
ENSG00000117090.14	SLAMF1	1	160633908	1_79	0	0.0201548912903746	8.26307341838032	5.24120377624953e-07	0.901867356752086	2
ENSG00000117091.9	CD48	1	160711718	1_79	0	0.0191725139648413	7.79487445210387	4.70324022001756e-07	-0.932512848105866	2
ENSG00000122223.12	CD244	1	160862395	1_79	0	0.0155572746645559	5.83896758080562	2.85876566186517e-07	0.580270760477239	2
ENSG00000179914.4	ITLN1	1	160889769	1_79	0	0.0208223676773414	8.5684534664585	5.61489354987787e-07	-1.20577381158488	1
ENSG00000158769.17	F11R	1	161021085	1_79	0	0.0195272195471613	7.96661901073979	4.89579732973636e-07	-1.16812203119899	1
ENSG00000215845.10	TSTD1	1	161038745	1_79	0	0.0762451514495809	20.8476192128047	5.00239142306151e-06	2.33855809659191	3
ENSG00000158773.14	USF1	1	160983590	1_79	0	0.13100466262146	26.1012593079753	1.07611129038078e-05	2.53465158134311	2
ENSG00000162755.13	KLHDC9	1	161098329	1_79	0	0.015694860279319	5.9213318436473	2.92473032451289e-07	0.625356717932522	2
ENSG00000158793.13	NIT1	1	161118210	1_79	0	0.0146847330964105	5.29914959741801	2.44895729010601e-07	-0.377585637828306	2
ENSG00000143222.11	UFC1	1	161158854	1_79	0	0.0176619147609858	7.02632549922403	3.90548544000188e-07	-0.764351524419924	1
ENSG00000143224.17	PPOX	1	161165947	1_79	0	0.0137233382214121	4.66613698921251	2.01523745068213e-07	-0.133704246772266	3
ENSG00000158850.14	B4GALT3	1	161177981	1_79	0	0.0167686554132864	6.54053537001185	3.45160041535717e-07	0.810519256306239	2
ENSG00000158864.12	NDUFS2	1	161216523	1_79	0	0.0266564360059898	10.8865661752815	9.13275850426319e-07	-1.41743697796317	1
ENSG00000158869.10	FCER1G	1	161215268	1_79	0	0.013727014002162	4.66863995226085	2.01685851305531e-07	-0.0822053429299526	2
ENSG00000158859.9	ADAMTS4	1	161197908	1_79	0	0.0627609629241998	18.9854750972817	3.74990306551236e-06	-2.1738382788127	1
ENSG00000158882.14	TOMM40L	1	161224851	1_79	0	0.0831812984015068	21.6845627747017	5.67656138669747e-06	-2.31189562547969	1
ENSG00000248485.1	PCP4L1	1	161261431	1_79	0	0.0152173739512093	5.63234914042718	2.69735591349448e-07	-0.590455590897365	2
ENSG00000158887.15	MPZ	1	161309728	1_79	0	0.0175655751447856	6.9751218619045	3.85587678547934e-07	-0.838925718680528	2
ENSG00000143252.14	SDHC	1	161309728	1_79	0	0.0172230069535934	6.79075496925027	3.68074737235554e-07	0.757242352605958	1
ENSG00000143226.13	FCGR2A	1	161505171	1_79	0	0.015827891130158	6.00028842712259	2.98885024182365e-07	-0.544722958922024	1
ENSG00000162746.14	FCRLB	1	161721796	1_79	0	0.0139295926505327	4.80557889352107	2.10665346263922e-07	0.220690316382867	4
ENSG00000081721.11	DUSP12	1	161749589	1_79	0	0.0156825306673307	5.91397929591364	2.91880390724033e-07	-0.605815992202312	2
ENSG00000118217.5	ATF6	1	161766683	1_79	0	0.0513931067864735	17.0837214243872	2.7630982441571e-06	2.0092205897514	2
ENSG00000198574.5	SH2D1B	1	162409891	1_80	0	0.0162642861945571	6.32869898064874	3.23935407455053e-07	-0.618925362185912	1
ENSG00000152332.15	UHMK1	1	162497224	1_80	0	0.0145321202694513	5.27541594857223	2.41265189536664e-07	0.450218627554344	1
ENSG00000117143.13	UAP1	1	162560869	1_80	0	0.0190067363435197	7.78747465681243	4.65814679229452e-07	0.894467941255272	2
ENSG00000162733.16	DDR2	1	162631124	1_80	0	0.0162588471447661	6.32556860676283	3.23666902953505e-07	-0.641052003829137	1
ENSG00000132196.13	HSD17B7	1	162790775	1_80	0	0.0159726802769582	6.15942921410966	3.09618741307834e-07	0.621011567272771	2
ENSG00000185860.13	CCDC190	1	162867897	1_80	0	0.0136696844181977	4.70346974936099	2.02341897015629e-07	0.12818774062026	1
ENSG00000143228.12	NUF2	1	163266468	1_80	0	0.0189431336892273	7.75607539888726	4.62384024071604e-07	0.948631739773464	2
ENSG00000162763.3	LRRC52	1	165544202	1_81	0	0.0322679684862122	5.0604315340463	5.13887615159024e-07	0.295946611077231	1
ENSG00000162761.14	LMX1A	1	165356590	1_81	0	0.0313229688904489	4.78053428169965	4.71246708414064e-07	-0.275662753706747	1
ENSG00000143198.12	MGST3	1	165631030	1_81	0	0.0570234346863534	10.4485910581514	1.87508119415936e-06	1.58550334918158	1
ENSG00000143149.12	ALDH9A1	1	165649480	1_81	0	0.0310318344063378	4.69262258604232	4.58281208172064e-07	0.108399187914991	3
ENSG00000143183.16	TMCO1	1	165774286	1_81	0	0.0348484818494799	5.78543270123363	6.34495699441479e-07	-0.650453220674333	1
ENSG00000143179.14	UCK2	1	165825697	1_81	0	0.0398770217868129	7.05764553400046	8.85709966587168e-07	-0.73499473466477	1
ENSG00000143195.12	ILDR2	1	166966741	1_83	0	0.0176904285061088	12.7239180722763	7.08383098167732e-07	-1.46673833673996	2
ENSG00000143194.12	MAEL	1	166975572	1_83	0	0.0202384029417777	13.984315183334	8.90689670453034e-07	-1.5884249284378	2
ENSG00000143157.11	POGK	1	166839016	1_83	0	0.00912858156877761	6.54175033140882	1.87934381637504e-07	0.762725728307871	1
ENSG00000152382.5	TADA1	1	166862888	1_83	0	0.00972855839545572	7.13570510330964	2.1847128215632e-07	-0.714402568654012	2
ENSG00000198842.9	DUSP27	1	167093281	1_83	0	0.0330401008759831	18.5890221382716	1.93288885941444e-06	1.85969531938777	2
ENSG00000143167.11	GPA33	1	167166436	1_83	0	0.0135136102286164	10.204684668603	4.33990228659398e-07	1.17447415376844	1
ENSG00000143162.7	CREG1	1	167548592	1_83	0	0.0177749530575798	12.7685457290575	7.14264182189864e-07	-1.41239872842481	3
ENSG00000198771.10	RCSD1	1	167627233	1_83	0	0.0430963741395887	21.0975452624475	2.86142016798323e-06	2.05505842982201	2
ENSG00000197965.11	MPZL1	1	167705500	1_83	0	0.00790284430847266	5.19687530134777	1.29251233334902e-07	-0.364228926589931	4
ENSG00000143199.17	ADCY10	1	167913803	1_83	0	0.024688748398861	15.8487779410561	1.23141326628824e-06	-1.76370092077308	2
ENSG00000143164.15	DCAF6	1	167936173	1_83	0	0.0283442355104523	17.1461424634523	1.52946713520478e-06	1.85584174621003	1
ENSG00000143158.10	MPC2	1	167936749	1_83	0	0.0105375683636288	7.88126602535029	2.61363757919881e-07	-0.896772580352329	1
ENSG00000143147.14	GPR161	1	168137980	1_83	0	0.0160938458403656	11.8386757652427	5.99614238435671e-07	1.32170299752363	1
ENSG00000143155.12	TIPRL	1	168178854	1_83	0	0.00869335774009494	6.08602927071392	1.66506258511318e-07	-0.599867982953771	2
ENSG00000143178.12	TBX19	1	168282460	1_83	0	0.00865014288165433	6.03954428159832	1.64413102512962e-07	-0.59255648824317	1
ENSG00000143196.4	DPT	1	168722662	1_83	0	0.048988895583299	22.3115514560668	3.43982535100316e-06	2.15252323145974	2
ENSG00000143153.12	ATP1B1	1	168706050	1_83	0	0.0343299234815855	18.9499103384499	2.04733527163117e-06	-2.05934119762137	2
ENSG00000143156.13	NME7	1	169320485	1_83	0	0.0141706431170566	10.6483061353152	4.74874733424964e-07	1.83963961331383	2
ENSG00000117477.12	CCDC181	1	169447020	1_83	0	0.00745291697135075	4.6503196733658	1.09073202590162e-07	0.246320355331652	1
ENSG00000117479.12	SLC19A2	1	169486744	1_83	0	0.0346270161237059	19.0311561519762	2.07390670432865e-06	-2.07495176615631	1
ENSG00000174175.16	SELP	1	169629757	1_83	0	0.00835312466069904	5.71364938126689	1.50200549951372e-07	0.562494508917381	1
ENSG00000000460.16	C1orf112	1	169829604	1_83	0	0.00746505480848536	4.66549083914695	1.09607258516709e-07	0.131753818873601	1
ENSG00000007908.15	SELE	1	169764726	1_83	0	0.00815017627843162	5.48425812242077	1.406675303982e-07	-0.483275159519914	1
ENSG00000000457.13	SCYL3	1	169891332	1_83	0	0.0210727970129656	14.3630179478615	9.52526047536356e-07	1.59620885424864	2
ENSG00000120370.12	GORAB	1	170532434	1_83	0	0.00987682783534039	7.27686141618679	2.26188521275289e-07	0.852203326553228	2
ENSG00000283683.1	RP3-454G6.2	1	171600366	1_84	0	0.02473037794662	8.39276185243214	6.53197670608777e-07	-1.00144812914475	2
ENSG00000116132.11	PRRX1	1	170662279	1_84	0	0.027797716629451	9.4912529289831	8.30312629827851e-07	-1.19988311358915	1
ENSG00000094963.13	FMO2	1	171141168	1_84	0	0.115196956465097	23.0513782205635	8.35693213408718e-06	2.59112915259828	2
ENSG00000076258.9	FMO4	1	171313714	1_84	0	0.0210276707854703	6.87109208708203	4.54701002485605e-07	-0.756180098044811	2
ENSG00000117523.15	PRRC2C	1	171486183	1_84	0	0.0411879251897199	13.1973471784123	1.71066720886978e-06	-1.4606738408458	1
ENSG00000034971.16	MYOC	1	171647381	1_84	0	0.018508353512669	5.67531369899338	3.3057243098832e-07	-0.519170717045088	2
ENSG00000117533.14	VAMP4	1	171742012	1_84	0	0.0180843812725059	5.45830347608988	3.10649248042995e-07	0.44221896271811	2
ENSG00000010165.19	METTL13	1	171781417	1_84	0	0.0166868169304879	4.70540482003	2.47103825020853e-07	0.0398449277709009	1
ENSG00000197959.13	DNM3	1	171816691	1_84	0	0.0189405226235491	5.89149400055238	3.51177248449952e-07	0.53293784790226	3
ENSG00000135845.9	PIGC	1	172380781	1_84	0	0.0168972600629197	4.82269808725295	2.56457460127201e-07	-0.401147923011925	3
ENSG00000094975.13	SUCO	1	172553751	1_84	0	0.0309751304310926	10.5094125410733	1.0244730962125e-06	1.28179691910626	1
ENSG00000120337.8	TNFSF18	1	173051434	1_84	0	0.0303044976929225	10.3033825196225	9.82643276859451e-07	-1.16623947215431	1
ENSG00000162753.11	SLC9C2	1	173560344	1_85	0	0.109472722930467	16.9335672328504	5.83395870360803e-06	2.02743882544959	1
ENSG00000117586.10	TNFSF4	1	173208253	1_85	0	0.0991940203596178	15.9753326806764	4.98705751990119e-06	-1.88637324927147	1
ENSG00000117592.8	PRDX6	1	173560593	1_85	0	0.033674698481903	5.67574547701326	6.01499957824123e-07	-0.747548648670104	1
ENSG00000183831.6	ANKRD45	1	173503917	1_85	0	0.0306105761958638	4.77725272032456	4.60212801105234e-07	-0.219171909730504	2
ENSG00000076321.10	KLHL20	1	173714815	1_85	0	0.030206625089805	4.65223078539184	4.42254672374165e-07	0.422331220030591	1
ENSG00000117593.9	DARS2	1	173823764	1_85	0	0.03971650988114	7.23282481556662	9.04040730426702e-07	-1.2483051256911	2
ENSG00000152061.23	RABGAP1L	1	174159319	1_85	0	0.0796845635339343	13.8611908417074	3.4760315913632e-06	2.22099974857377	2
ENSG00000120333.4	MRPS14	1	175022306	1_85	0	0.0408207291610178	7.49193880559172	9.62462801015814e-07	-1.24179887845291	2
ENSG00000120332.15	TNN	1	175068086	1_85	0	0.0518975937663584	9.76641901300068	1.59511334708217e-06	1.02199919001653	1
ENSG00000152092.15	ASTN1	1	177069634	1_86	0	0.0191616607574442	7.04010900188328	4.24542823660808e-07	-0.81226866805365	2
ENSG00000116147.16	TNR	1	175744070	1_86	0	0.0422442719979952	14.4766036289477	1.92461332133799e-06	1.57938726619622	1
ENSG00000235750.9	KIAA0040	1	175145337	1_86	0	0.0255126914085837	9.725129265728	7.80837446153643e-07	-1.1233780639831	2
ENSG00000143207.19	RFWD2	1	176207677	1_86	0	0.0351681274813347	12.7454603109278	1.41063203932287e-06	-1.46481858564915	1
ENSG00000120341.18	SEC16B	1	177960805	1_87	0	0.0295410982248191	5.59753497947036	5.2039417488181e-07	0.624542152895614	1
ENSG00000075391.16	RASAL2	1	178093563	1_87	0	0.0271260003839879	4.79552306411793	4.09383864494816e-07	0.0084423605646104	3
ENSG00000116191.17	RALGPS2	1	178544276	1_87	0	0.070690285840089	13.8675281883497	3.08508950801542e-06	-1.88160047379774	3
ENSG00000143340.6	FAM163A	1	179743263	1_89	0	0.0193111502027005	7.59222072232496	4.61408872086182e-07	-1.2256897085842	3
ENSG00000162779.21	AXDND1	1	179358896	1_89	0	0.0141069706635329	4.65369891976225	2.06605091164866e-07	-0.21860516036169	4
ENSG00000116199.11	FAM20B	1	179026365	1_89	0	0.0188812517133956	7.38130984443276	4.38604609689571e-07	-0.920553889978621	2
ENSG00000186283.13	TOR3A	1	179081800	1_89	0	0.0169308196201307	6.36043952789682	3.38901963001474e-07	0.715941728734965	4
ENSG00000057252.12	SOAT1	1	179293199	1_89	0	0.0186746774678745	7.27826436259318	4.27749892990656e-07	0.728675708006838	2
ENSG00000162782.15	TDRD5	1	179591019	1_89	0	0.0143578816416241	4.81851536719442	2.17727151603204e-07	0.114777769259316	2
ENSG00000169905.12	TOR1AIP2	1	179878267	1_89	0	0.0668943713111929	19.3244404573803	4.06822981091359e-06	2.4458039555248	1
ENSG00000135837.15	CEP350	1	179954679	1_89	0	0.101610765183681	23.3486614792067	7.46639022299304e-06	2.66316424658059	1
ENSG00000116260.16	QSOX1	1	180162505	1_89	0	0.0442231251148534	15.3890844123366	2.14176188299691e-06	2.25120832521169	1
ENSG00000121454.5	LHX4	1	180270400	1_89	0	0.0157113234238347	5.66098179741171	2.79906833322559e-07	0.601686720536444	2
ENSG00000230124.6	ACBD6	1	180270400	1_89	0	0.0261009082608472	10.418524325389	8.55797087150385e-07	-1.26439354458901	3
ENSG00000135823.13	STX6	1	180926392	1_89	0	0.0149797898990334	5.21503842684304	2.45851129960581e-07	-0.721156454107281	1
ENSG00000153029.14	MR1	1	181053759	1_89	0	0.0864305179333225	21.7835623937742	5.92522699990166e-06	-2.23988874213135	1
ENSG00000198216.10	CACNA1E	1	181412848	1_90	0	0.0274386499915087	4.70943033697915	4.06668084983238e-07	0.189668738547622	1
ENSG00000135821.17	GLUL	1	182336012	1_90	0	0.0272767050594343	4.65378932178245	3.99491552392746e-07	0.00909419750311765	1
ENSG00000203730.2	TEDDM1	1	182400603	1_90	0	0.0278345906555891	4.8441082618405	4.24333826040546e-07	0.207199519760681	1
ENSG00000135828.11	RNASEL	1	182585422	1_90	0	0.0311738337444663	5.90999324014336	5.79810629289163e-07	-0.524510780213467	1
ENSG00000143333.6	RGS16	1	182604092	1_90	0	0.158905096244454	21.563992990079	1.0783903212873e-05	-2.37732570708636	2
ENSG00000135862.5	LAMC1	1	183023054	1_91	0	0.021616923843539	5.0264640392384	3.41952234554101e-07	-0.351566761302836	2
ENSG00000058085.14	LAMC2	1	183203980	1_91	0	0.0212405895845561	4.84439229990518	3.23828334588612e-07	-0.153715556023667	1
ENSG00000157064.10	NMNAT2	1	183417693	1_91	0	0.0265615181142822	6.96091141858423	5.81872689994898e-07	0.880734182213298	2
ENSG00000116698.21	SMG7	1	183471970	1_91	0	0.0411639520603415	11.0321157425315	1.42917314510504e-06	1.36917133724695	2
ENSG00000116701.14	NCF2	1	183591057	1_91	0	0.0300524326778623	8.17629987764536	7.73295384564635e-07	1.07434520904493	1
ENSG00000162704.15	ARPC5	1	183635770	1_91	0	0.0422932002239025	11.2554396914058	1.49810408201528e-06	-1.45360979366817	1
ENSG00000198756.10	COLGALT2	1	183966697	1_91	0	0.0239222195491248	6.02679945404614	4.5372967678845e-07	-0.755172843417195	3
ENSG00000198860.11	TSEN15	1	184046822	1_91	0	0.033066353223637	9.01918259725048	9.38560891599049e-07	-1.19552260046145	2
ENSG00000116667.12	C1orf21	1	184559445	1_91	0	0.0712966791684099	15.6590359283513	3.51352700727691e-06	3.02510749568877	1
ENSG00000116406.18	EDEM3	1	184755965	1_92	1	0.0809322416000438	19.9990796206274	5.09378432257384e-06	4.12288690761419	1
ENSG00000135842.16	FAM129A	1	184974052	1_92	0	0.0223786065395978	5.00235509229886	3.52303153955291e-07	-0.00164339346725625	2
ENSG00000121481.10	RNF2	1	185064348	1_92	0	0.0233863875879193	6.70289751893084	4.93326785311339e-07	-1.45690009539853	1
ENSG00000121486.11	TRMT1L	1	185156912	1_92	0	0.0259562791207087	6.64324943251629	5.426651955251e-07	-0.991379767451248	1
ENSG00000116668.12	SWT1	1	185156912	1_92	0	0.0259562791207087	6.64324943251629	5.426651955251e-07	0.991379767451248	1
ENSG00000116679.15	IVNS1ABP	1	185317057	1_92	0	0.023719576649154	5.4603961426004	4.07605521375514e-07	-0.171863411126217	2
ENSG00000116690.12	PRG4	1	186274450	1_92	0	0.0283724081139384	7.24466236926032	6.46879401638833e-07	0.659681821567906	1
ENSG00000047410.13	TPR	1	186353110	1_92	0	0.021390370906283	4.66557251466375	3.14074178700558e-07	0.245790964555152	3
ENSG00000157181.15	C1orf27	1	186376310	1_92	0	0.0770428616223198	16.7431023404403	4.05954454308327e-06	2.00086079581451	1
ENSG00000262180.1	OCLM	1	186400848	1_92	0	0.0274647347657029	6.85119216271187	5.92175631393292e-07	-0.710102979344412	1
ENSG00000116703.13	PDC	1	186466092	1_92	0	0.0225221530067886	5.1157507361347	3.62600378984425e-07	0.306773489512687	1
ENSG00000073756.11	PTGS2	1	186681189	1_92	0	0.0217704219954263	4.81152687529465	3.29654293942797e-07	0.818455348501287	1
ENSG00000150681.9	RGS18	1	192158507	1_96	0	0.0140883090921787	4.99405555861554	2.21422227047618e-07	0.304492604282425	1
ENSG00000090104.11	RGS1	1	192575980	1_96	0	0.0215540085796959	8.91033268866234	6.04409030946496e-07	-1.0087947446846	1
ENSG00000116747.12	TROVE2	1	193058704	1_96	0	0.0140945465272305	5.32630036769658	2.36257571424764e-07	0.898254534869428	2
ENSG00000116750.13	UCHL5	1	193058704	1_96	0	0.0190261451853397	7.88956280049675	4.72403076880563e-07	-1.0362985894699	1
ENSG00000023572.8	GLRX2	1	193105954	1_96	0	0.0197272363660627	8.61394951604683	5.34782939470116e-07	1.97345678920235	2
ENSG00000134371.10	CDC73	1	193121735	1_96	0	0.0359444679014792	12.0412565619619	1.36211207407276e-06	2.60579432284138	1
ENSG00000000971.15	CFH	1	196604375	1_98	0	0.0167387003609182	8.08979170763332	4.26155451627092e-07	-1.75534736723264	1
ENSG00000066279.17	ASPM	1	197147624	1_98	0	0.0214289057726398	8.84144269438339	5.96255097944121e-07	1.6901831638624	1
ENSG00000177888.7	ZBTB41	1	197200897	1_98	0	0.0200968723617886	6.81127204325478	4.30790060470396e-07	-0.542818283013607	1
ENSG00000213047.12	DENND1B	1	197774968	1_99	0	0.0231393733408043	5.13872618134811	3.74210564167184e-07	-0.470235947759607	1
ENSG00000203724.10	C1orf53	1	197902889	1_99	0	0.0468395090368893	11.7844903498225	1.73712916984726e-06	-1.39579768184451	1
ENSG00000081237.18	PTPRC	1	198634049	1_99	0	0.0303455415411847	7.68631227452652	7.34043657751476e-07	1.05670919438805	1
ENSG00000116833.13	NR5A2	1	200025940	1_100	0	0.0303633595133817	5.81265080413436	5.55434726523281e-07	0.596830532372024	1
ENSG00000118197.13	DDX59	1	200512628	1_102	0	0.00941275005655595	4.66644547810475	1.38232988217129e-07	-0.023565986902571	2
ENSG00000118200.14	CAMSAP2	1	200741190	1_102	0	0.0221574280134886	12.6723426580377	8.83660064728473e-07	1.47599046960942	1
ENSG00000232237.3	ASCL5	1	201109773	1_102	0	0.0103418965086904	5.54498264159332	1.80471800895796e-07	0.474378908760411	3
ENSG00000116857.16	TMEM9	1	201154671	1_102	0	0.0104274213531591	5.62185794822937	1.84486998161452e-07	0.483557343153071	2
ENSG00000118194.18	TNNT2	1	201378187	1_102	0	0.0161073915802489	9.68522694926354	4.9095760561745e-07	1.15225900478873	1
ENSG00000159166.13	LAD1	1	201400120	1_102	0	0.0660861661101253	22.999616514974	4.78343774579629e-06	2.28054681204856	1
ENSG00000159173.18	TNNI1	1	201406685	1_102	0	0.0471396540333318	19.7853947352289	2.93521611917268e-06	2.08100615022005	1
ENSG00000174307.6	PHLDA3	1	201469408	1_102	0	0.0254583295846739	13.9757091453602	1.11972849941188e-06	1.50693178317276	1
ENSG00000159176.13	CSRP1	1	201503843	1_102	0	0.00943359890947593	4.68708989634511	1.39152067746675e-07	0.0813832755071326	1
ENSG00000134369.15	NAV1	1	201606677	1_102	0	0.0101060572525474	5.32966702062751	1.69508236080349e-07	-0.421779789837449	2
ENSG00000198700.9	IPO9	1	201828710	1_102	0	0.0105725991252416	5.7509335431123	1.91350273945353e-07	-0.697725478335234	2
ENSG00000198892.6	SHISA4	1	201888432	1_102	0	0.0106662465633121	5.83323260226336	1.95807754416598e-07	0.406886422333055	1
ENSG00000163431.12	LMOD1	1	201903136	1_102	0	0.140856426853371	30.3365319063433	1.3447810216239e-05	3.01939268968005	2
ENSG00000134375.10	TIMM17A	1	201955621	1_102	0	0.00939552509460173	4.64935492120052	1.37474684302478e-07	-0.0810792782175731	2
ENSG00000176393.10	RNPEP	1	201981821	1_102	0	0.0127678501743747	7.51288753427832	3.01879511869537e-07	0.83095745896666	2
ENSG00000163435.15	ELF3	1	202008921	1_102	0	0.0104234012642024	5.61826377220033	1.84297971719555e-07	0.525151955168661	1
ENSG00000170075.8	GPR37L1	1	202122918	1_102	0	0.0117793060602041	6.76009182563114	2.50600120247717e-07	-0.741013709470623	2
ENSG00000143862.7	ARL8A	1	202146817	1_102	0	0.0147918342888268	8.88827385056625	4.13759933506072e-07	1.15178172906032	1
ENSG00000143851.15	PTPN7	1	202161992	1_102	0	0.0559692787288693	21.4155563955544	3.77214211319638e-06	2.24730068208575	1
ENSG00000133067.17	LGR6	1	202220210	1_102	0	0.00947558790747294	4.72852930655021	1.41007178878247e-07	-0.201644089336433	1
ENSG00000077157.21	PPP1R12B	1	202348568	1_102	0	0.0188381331564813	11.1512220699358	6.6110326293593e-07	1.31730210268238	2
ENSG00000143858.11	SYT2	1	202710717	1_102	0	0.0146289500659771	8.7847304963835	4.0443671448561e-07	1.0850801280761	1
ENSG00000117139.16	KDM5B	1	202808833	1_102	0	0.00953275381319563	4.78465442401036	1.43541647643486e-07	-0.15189980167136	2
ENSG00000117153.15	KLHL12	1	202928138	1_102	0	0.0164855719826097	9.90237572236472	5.13750661737981e-07	1.15535727184876	1
ENSG00000159346.12	ADIPOR1	1	202958379	1_102	0	0.0216759034906637	12.4662772783525	8.50399438475747e-07	1.39668996463917	2
ENSG00000163444.11	TMEM183A	1	203025140	1_102	0	0.0161007828879901	9.68138165041556	4.90561327344777e-07	1.11428745531317	1
ENSG00000163485.16	ADORA1	1	203090600	1_102	0	0.0127423345465812	7.49419465313762	3.00526619420934e-07	0.916970727338637	2
ENSG00000133055.8	MYBPH	1	203175705	1_102	0	0.0140185132502263	8.38623445222833	3.69979728935174e-07	-0.953380816143879	1
ENSG00000133048.12	CHI3L1	1	203186952	1_102	0	0.0187246846456748	11.0946572187661	6.53788646793603e-07	1.26395221371168	1
ENSG00000122176.10	FMOD	1	203345466	1_102	0	0.0173011778952364	10.3543148369283	5.63775256887347e-07	-1.16746206639367	2
ENSG00000188783.5	PRELP	1	203402861	1_104	0	0.0139953314177361	8.82662588804572	3.88764750730342e-07	0.949619629011397	1
ENSG00000058668.14	ATP2B4	1	203480487	1_104	0	0.0253546214310135	14.4693107413663	1.15455319591583e-06	1.63002806382027	2
ENSG00000122188.12	LAX1	1	203764731	1_104	0	0.00918417093564305	4.92746129221709	1.42420384279935e-07	0.181831194287229	1
ENSG00000182004.12	SNRPE	1	203860891	1_104	0	0.0101443152542566	5.8759486351298	1.87590007907298e-07	-0.503559218965155	2
ENSG00000143842.14	SOX13	1	204079965	1_104	0	0.35919882681394	24.1268200288412	2.72736942701298e-05	3.75572621934785	1
ENSG00000143845.14	ETNK2	1	204151824	1_104	0	0.0275609784139731	15.3366887554081	1.33025594557307e-06	1.78381920434598	1
ENSG00000143850.13	PLEKHA6	1	204281864	1_104	0	0.163670300624261	32.3193730094954	1.664722236841e-05	3.29135768300881	1
ENSG00000158615.8	PPP1R15B	1	204412128	1_104	0	0.0159160545796228	10.1348947281447	5.07649117404918e-07	1.24788266276114	1
ENSG00000133056.13	PIK3C2B	1	204492494	1_104	0	0.0105298022653099	6.1783983222087	2.0474112882664e-07	-0.628856148003677	2
ENSG00000198625.12	MDM4	1	204517114	1_104	0	0.012291642843463	7.61997496570559	2.9476264895039e-07	-0.884875795041022	1
ENSG00000170382.11	LRRN2	1	204652050	1_104	0	0.00939006036666645	5.15946471662718	1.52469158999776e-07	0.46561021163989	3
ENSG00000186007.9	LEMD1	1	205457492	1_104	0	0.00903474580264718	4.79282017086087	1.3627495459232e-07	-0.169322780983792	1
ENSG00000163531.15	NFASC	1	204828864	1_104	0	0.0292738091743532	15.7090328258375	1.44723033937328e-06	1.89248963932575	1
ENSG00000184144.11	CNTN2	1	205028507	1_104	0	0.00899933347197623	4.75934080200656	1.34792622544609e-07	0.0392289781612201	2
ENSG00000174529.7	TMEM81	1	205085278	1_104	0	0.0116385869114426	7.12533919086649	2.60984533464277e-07	-0.982674988310275	1
ENSG00000117222.13	RBBP5	1	205121305	1_104	0	0.0102933771113698	5.99488516911623	1.9419932962314e-07	-0.703298148696063	1
ENSG00000133059.16	DSTYK	1	205210869	1_104	0	0.0100845642259789	5.79836801881165	1.84022906687463e-07	0.729974631663742	2
ENSG00000133069.15	TMCC2	1	205214114	1_104	0	0.0116690569551348	7.1611563052011	2.6298312779702e-07	-0.903528655429106	2
ENSG00000163545.8	NUAK2	1	205321732	1_104	0	0.00935781421528448	5.12057196541413	1.50800182305619e-07	0.323889879070117	1
ENSG00000162873.14	KLHDC8A	1	205327435	1_104	0	0.0263775276015912	14.7526565638367	1.22465368086444e-06	1.7575559591309	1
ENSG00000174514.12	MFSD4A	1	205583736	1_104	0	0.011798967729691	7.28646211076241	2.70563805045733e-07	-0.762041180724747	1
ENSG00000158711.13	ELK4	1	205632336	1_104	0	0.0122450376197297	7.63523862683095	2.94233225140072e-07	-0.798528393473083	1
ENSG00000158715.5	SLC45A3	1	205680319	1_104	0	0.0096072162098868	5.3636354350789	1.62168234847754e-07	-0.433915246266987	2
ENSG00000069275.12	NUCKS1	1	205749730	1_104	0	0.01071910819232	6.37682267917938	2.15115631027032e-07	0.732182858705545	1
ENSG00000117280.12	RAB29	1	205775418	1_104	0	0.00917881445525792	4.93949112871176	1.42684820879793e-07	-0.270005861705559	1
ENSG00000133065.10	SLC41A1	1	205813381	1_104	0	0.0193347203714885	11.8806497779261	7.22914711656779e-07	-1.39187169231825	2
ENSG00000162877.12	PM20D1	1	205813590	1_104	0	0.0182565318751201	11.344171184962	6.51778491647871e-07	1.34275217819598	3
ENSG00000174502.18	SLC26A9	1	205943691	1_104	0	0.0355084790926778	17.5933787926455	1.96603071252671e-06	1.79745660883928	1
ENSG00000263961.6	C1orf186	1	206052226	1_104	0	0.0102964147860514	6.01122414738306	1.94786083553265e-07	0.570189627554704	3
ENSG00000117322.17	CR2	1	207454573	1_105	0	0.0221129845237428	8.14258873022375	5.66655143836554e-07	-1.36227063801388	1
ENSG00000263528.7	IKBKE	1	206470191	1_105	0	0.0381343119788106	12.8287161444481	1.53960064622314e-06	1.47361716744403	5
ENSG00000266094.7	RASSF5	1	206507816	1_105	0	0.0184505515880808	6.02146389191994	3.49639438602298e-07	0.663076719997867	3
ENSG00000143486.15	EIF2D	1	206606563	1_105	0	0.022303580537735	7.76215776297567	5.44836291008556e-07	-0.983177360065204	1
ENSG00000143479.15	DYRK3	1	206637601	1_105	0	0.0236534893685899	8.34098931722539	6.20900137019558e-07	-1.05028340980921	1
ENSG00000162894.11	FCMR	1	206923405	1_105	0	0.0691030754756792	18.2971156586666	3.97913783728315e-06	2.06550358254694	2
ENSG00000162896.5	PIGR	1	206946508	1_105	0	0.0589906187910555	16.877128181096	3.13321700063198e-06	1.92655559455234	1
ENSG00000182795.12	C1orf116	1	207002810	1_105	0	0.0348527046913352	11.9290518417343	1.30843269034408e-06	1.49757460618408	1
ENSG00000123843.12	C4BPB	1	207088956	1_105	0	0.0167692177496894	5.27304162894547	2.78280629917998e-07	0.520270205251818	1
ENSG00000196352.14	CD55	1	207321071	1_105	0	0.0205853840093454	8.00783418697714	5.18779753589534e-07	-1.3442589576545	1
ENSG00000117335.19	CD46	1	207751847	1_105	0	0.0530987643079846	15.4713575946763	2.58536468602839e-06	-2.05291073934298	2
ENSG00000174059.16	CD34	1	207915947	1_105	0	0.0518775253196783	15.4197155349294	2.51747163870647e-06	-2.29950053990569	1
ENSG00000143469.18	SYT14	1	209904236	1_106	0	0.0275001577524945	16.1387418518926	1.39673441358356e-06	1.4950570502848	2
ENSG00000008118.9	CAMK1G	1	209584155	1_106	0	0.00621711927163737	8.73396149815409	1.70887165379232e-07	2.37853281191636	1
ENSG00000196878.14	LAMB3	1	209654352	1_106	0	0.00667132765757827	5.76332512378822	1.21002506020204e-07	0.787512136010623	1
ENSG00000123689.5	G0S2	1	209675087	1_106	0	0.0376476664210591	20.118125566196	2.38360643873288e-06	-1.65620979044038	2
ENSG00000009790.14	TRAF3IP3	1	209756234	1_106	0	0.0068985127648441	5.8385843748538	1.26757015925994e-07	-1.09314804696172	2
ENSG00000117595.10	IRF6	1	209780226	1_106	0	0.00686417094610636	5.32377449340364	1.15004998210072e-07	0.163809363151516	1
ENSG00000117597.17	DIEXF	1	209827828	1_106	0	0.0133336359081592	11.4398291920781	4.80039644815488e-07	1.60981627231327	2
ENSG00000082497.11	SERTAD4	1	210291413	1_106	0	0.0099782836295178	8.47263589126375	2.66062312394689e-07	-0.000673297826204766	2
ENSG00000054392.12	HHAT	1	210291413	1_106	0	0.00930946081815531	8.03265431010792	2.35338282337079e-07	-0.213194535550625	3
ENSG00000143473.12	KCNH1	1	210689007	1_108	0	0.00918795360484903	5.6997436373057	1.64809821746062e-07	0.470961829132032	2
ENSG00000117625.13	RCOR3	1	211235053	1_108	0	0.0110373807851585	7.41140311993953	2.57439649499564e-07	-1.01924124196241	2
ENSG00000082512.14	TRAF5	1	211326378	1_108	0	0.156229775457394	32.6232372803886	1.6039832810943e-05	3.17257076689597	2
ENSG00000170385.9	SLC30A1	1	211578806	1_108	0	0.0121620855238771	8.31762189544219	3.18358317590465e-07	-1.06620936788145	1
ENSG00000117650.12	NEK2	1	211675884	1_108	0	0.00981055948591225	6.3115395648645	1.94866891837056e-07	0.650432714187058	1
ENSG00000123684.12	LPGAT1	1	211818175	1_108	0	0.00845242870028407	4.92138149575736	1.30911416378036e-07	-0.387219483688489	3
ENSG00000143493.12	INTS7	1	212035474	1_108	0	0.011830432647429	8.0593648284273	3.00061597285219e-07	0.969741451723401	1
ENSG00000143476.17	DTL	1	212035474	1_108	0	0.011830432647429	8.0593648284273	3.00061597285219e-07	-0.969741451723401	1
ENSG00000066027.11	PPP2R5A	1	212285049	1_108	0	0.0101078189798777	6.59011633824724	2.09632933034163e-07	0.628634828087388	2
ENSG00000065600.12	TMEM206	1	212414266	1_108	0	0.0084771333316972	4.94860238025528	1.32020248944083e-07	0.279036011613791	3
ENSG00000117691.9	NENF	1	212216395	1_108	0	0.00823703019321975	4.68062179765053	1.2133418641556e-07	0.0594476229798222	1
ENSG00000162772.16	ATF3	1	212565261	1_108	0	0.0086529927791037	5.14012304547006	1.39974469546117e-07	-0.367558957097375	1
ENSG00000123685.8	BATF3	1	212624749	1_108	0	0.0129988218526327	8.93923666663675	3.65690266458119e-07	1.00591596607112	2
ENSG00000185523.6	SPATA45	1	212823083	1_108	0	0.00998294064036709	6.47409528475997	2.03397939688688e-07	-0.732229289161107	2
ENSG00000117697.14	NSL1	1	212799144	1_108	0	0.00847780803478704	4.94934407259794	1.32050545219246e-07	0.296084606137576	1
ENSG00000203705.10	TATDN3	1	212790498	1_108	0	0.00941632315692953	5.92881173532599	1.7569442787951e-07	-0.636333333333468	1
ENSG00000162769.12	FLVCR1	1	212858066	1_108	0	0.0345046468649315	18.0952837005631	1.96495205098498e-06	-1.85690730647713	3
ENSG00000143494.15	VASH2	1	212950961	1_108	0	0.0117748046276814	8.01534911727949	2.97019612274352e-07	0.904257860218456	1
ENSG00000174606.13	ANGEL2	1	212998282	1_108	0	0.0433651094038579	20.2538614544605	2.76412230160206e-06	-2.09317452834782	3
ENSG00000152104.11	PTPN14	1	214552794	1_109	0	0.0226427408034851	4.82741635334962	3.43995472092879e-07	0.212718470212607	1
ENSG00000117724.12	CENPF	1	214603487	1_109	0	0.0235315571711596	5.18868644915588	3.84252823950391e-07	-0.35444024317116	1
ENSG00000082482.13	KCNK2	1	214856698	1_109	0	0.0234978283868078	5.17522556281625	3.8270662883261e-07	-0.431298248585282	1
ENSG00000136636.12	KCTD3	1	215567710	1_109	0	0.037032944385246	9.45529189491737	1.10197605345878e-06	1.45830760169193	1
ENSG00000196482.16	ESRRG	1	217137681	1_110	0	0.0112990110783565	4.87017362292338	1.7317845162903e-07	0.157949503800015	1
ENSG00000092978.10	GPATCH2	1	217631213	1_110	0	0.0135060404356069	6.46486449981942	2.74787166629785e-07	-0.638954502793395	1
ENSG00000162814.10	SPATA17	1	217631425	1_110	0	0.0110311030562076	4.7055299238324	1.63356513289727e-07	0.302805566898114	1
ENSG00000067533.5	RRP15	1	218285209	1_110	0	0.0135388245222674	8.17768642948952	3.48433887746452e-07	1.52715355054082	1
ENSG00000136628.17	EPRS	1	220024785	1_112	0	0.0181406781807389	6.61575153242573	3.77695385340437e-07	-0.758823183509225	1
ENSG00000162813.17	BPNT1	1	220089206	1_112	0	0.0194249260156482	7.25639102408077	4.43597433182218e-07	0.868508073962607	1
ENSG00000067704.9	IARS2	1	220093626	1_112	0	0.0354114217598769	12.8989262527856	1.43749352576817e-06	1.62515154674722	2
ENSG00000116141.15	MARK1	1	220337151	1_112	0	0.0151022113447681	4.90026282623749	2.32899679773502e-07	-0.452625143975382	1
ENSG00000162817.6	C1orf115	1	220692391	1_112	0	0.0164199310943253	5.68288704151786	2.93663065259784e-07	-0.509090175646814	1
ENSG00000117791.15	MARC2	1	220771798	1_112	0	0.016658455271792	5.8177734549846	3.05000468542583e-07	0.517133296624183	1
ENSG00000186205.12	MARC1	1	220786898	1_112	0	0.0158411585719095	5.34710736502765	2.66572177440499e-07	0.366023812709619	1
ENSG00000143507.17	DUSP10	1	221561711	1_112	0	0.0212209640926543	8.08525397925765	5.3996766169369e-07	1.06360956000847	1
ENSG00000143512.12	HHIPL2	1	222544616	1_114	0	0.0152547120303351	5.2133123574525	2.50280338680631e-07	0.458475423578488	3
ENSG00000143498.17	TAF1A	1	222544616	1_114	0	0.0226592251657793	8.91928404428364	6.36039406197768e-07	-1.14464743393333	3
ENSG00000154305.16	MIA3	1	222618647	1_114	0	0.014359655725376	4.64788354155844	2.10043012860328e-07	0.118350448033966	2
ENSG00000186063.12	AIDA	1	222712777	1_114	0	0.0166011236477319	6.00461186111529	3.13712192334361e-07	-0.709742844247095	1
ENSG00000197520.10	FAM177B	1	222736869	1_114	0	0.0149103079161216	4.99973989521794	2.34608097264604e-07	0.266428731874105	1
ENSG00000154309.8	DISP1	1	222810463	1_114	0	0.0184636595509382	7.00004843115613	4.06750225246404e-07	-1.12062708527577	4
ENSG00000187554.11	TLR5	1	223142833	1_114	0	0.014630882108288	4.82283930945728	2.22066105741821e-07	-0.19625806140388	1
ENSG00000143502.14	SUSD4	1	223364043	1_114	0	0.0143599417460853	4.6480697731336	2.1005561275055e-07	0.135942215110847	3
ENSG00000203697.11	CAPN8	1	223666090	1_114	0	0.0239940569458516	9.45636991680801	7.14063956031802e-07	-1.13666769739323	3
ENSG00000162909.17	CAPN2	1	223696530	1_114	0	0.0231671272381597	9.12721401681816	6.6545607122976e-07	1.2907693769506	1
ENSG00000143753.12	DEGS1	1	224176179	1_114	0	0.0163169487206125	5.84304509476244	3.00045529508567e-07	-0.442687071925635	2
ENSG00000143748.17	NVL	1	224313967	1_114	0	0.0148466779731116	4.9597505980772	2.31738451621694e-07	0.353958361993402	2
ENSG00000143771.11	CNIH4	1	224356827	1_114	0	0.0174696317084535	6.481881981923	3.5636401430621e-07	0.805965345385094	1
ENSG00000185155.11	MIXL1	1	226223248	1_115	0	0.12151194253223	22.0706553894681	8.44001400244749e-06	-2.53995953271657	1
ENSG00000185842.15	DNAH14	1	224879711	1_115	0	0.0644496225427974	15.9467238636938	3.23445285915924e-06	2.31037798717734	3
ENSG00000143815.14	LBR	1	225415327	1_115	0	0.0696865321742118	16.6936349249254	3.66107594963513e-06	2.03604315662632	2
ENSG00000143742.12	SRP9	1	225777848	1_115	0	0.053409032284031	14.1571705758126	2.37957910941832e-06	-1.72867751150671	2
ENSG00000143819.12	EPHX1	1	225818396	1_115	0	0.0241036065896407	6.64907735381544	5.04373649806003e-07	-0.724482503845683	1
ENSG00000196187.11	TMEM63A	1	225868963	1_115	0	0.0196059211858389	4.71226970430909	2.90754446613104e-07	0.107697064510479	2
ENSG00000243709.1	LEFTY1	1	225912195	1_115	0	0.0195249900113448	4.6735139495172	2.87172822945435e-07	0.0242111395069232	2
ENSG00000143811.18	PYCR2	1	225924245	1_115	0	0.0194816466411134	4.65269222042415	2.85258740309046e-07	-0.0243781216289383	1
ENSG00000143768.12	LEFTY2	1	225941740	1_115	0	0.019825843269086	4.8167873301677	3.00537115719783e-07	0.170975445356911	1
ENSG00000143751.9	SDE2	1	225999428	1_115	0	0.0444083915368637	12.4068125249375	1.73394068471802e-06	-1.51067399005267	2
ENSG00000163041.9	H3F3A	1	226084477	1_115	0	0.0447516163002627	12.479683357421	1.75760494332118e-06	1.77052886670455	1
ENSG00000143799.12	PARP1	1	226407946	1_115	0	0.0217047205358705	5.66553521487195	3.86993896300058e-07	-0.423124205797867	1
ENSG00000203685.9	STUM	1	226550144	1_115	0	0.0285907010547581	8.25304021522987	7.42587679735058e-07	0.978241095049533	2
ENSG00000143772.9	ITPKB	1	226732730	1_116	0	0.0141494856192179	5.57024420835684	2.48041221579199e-07	-0.573394578460053	2
ENSG00000143801.16	PSEN2	1	226870643	1_116	0	0.0154706312633716	6.40502621721837	3.1184437910715e-07	-0.895231606524239	1
ENSG00000163050.16	COQ8A	1	226897761	1_116	0	0.0128351054185315	4.6590711667729	1.88194860105524e-07	0.158117721209726	1
ENSG00000143776.18	CDC42BPA	1	227316377	1_116	0	0.044996528040934	16.4415424296295	2.32825495499987e-06	-2.19883101793572	2
ENSG00000181450.17	ZNF678	1	227565877	1_116	0	0.0143833464026206	5.72353971703421	2.5907983660083e-07	0.75404564015435	1
ENSG00000143740.14	SNAP47	1	227735217	1_116	0	0.0368373843082297	14.5506225025152	1.68686113486888e-06	-2.03224319112178	1
ENSG00000081692.12	JMJD4	1	227715988	1_116	0	0.0179544942589641	7.79846008563191	4.40647188819775e-07	-0.932823189376285	1
ENSG00000162910.18	MRPL55	1	228109044	1_116	0	0.0433563002182518	16.0895306417822	2.19535401875624e-06	-2.44624627118983	2
ENSG00000143774.16	GUK1	1	228140298	1_116	0	0.016476778247195	6.99455586168621	3.62694870467788e-07	-1.22046000470987	1
ENSG00000181873.12	IBA57	1	228165950	1_116	0	0.0128476791944037	4.66823964006431	1.88749930128794e-07	0.525118978434718	1
ENSG00000162913.9	C1orf145	1	228233841	1_116	0	0.0723136602680517	20.9566506472478	4.76926211868717e-06	-3.07194375753067	1
ENSG00000154370.15	TRIM11	1	228425741	1_116	0	0.0141471624602662	5.56877312183143	2.47935000216875e-07	0.960518431275067	1
ENSG00000162931.11	TRIM17	1	228417087	1_116	0	0.0739007297473755	21.1664987121275	4.92273803326821e-06	2.63999737463778	1
ENSG00000181218.5	HIST3H2A	1	228455746	1_116	0	0.0182926645697696	7.97305098061227	4.58997674886903e-07	-0.822270353044245	2
ENSG00000196890.4	HIST3H2BB	1	228457362	1_116	0	0.0159538852408602	6.69253783938548	3.36020886156179e-07	-0.127656927979077	2
ENSG00000168159.11	RNF187	1	228486873	1_116	0	0.0132434918485813	4.95176519799046	2.06381861552255e-07	0.280418281868698	1
ENSG00000168118.11	RAB4A	1	229267681	1_117	0	0.0202475278706019	4.64779303387303	2.96160926345958e-07	-0.0530527666154914	1
ENSG00000154429.10	CCSAP	1	229313270	1_117	0	0.0214464868232259	5.18707635223443	3.50096504337514e-07	0.343156634173106	1
ENSG00000069248.11	NUP133	1	229506638	1_117	0	0.0399042313371828	11.029141352526	1.38506331307139e-06	-1.62770106219069	1
ENSG00000135776.4	ABCB10	1	229559119	1_117	0	0.0442935075811085	12.0160605992983	1.67498590497705e-06	1.71634403943667	1
ENSG00000135801.9	TAF5L	1	229602489	1_117	0	0.046235610530026	12.422485914632	1.80756566577811e-06	-1.38130007457033	1
ENSG00000135763.9	URB2	1	229581514	1_117	0	0.118182017368318	21.4324496279093	7.97135562155371e-06	2.37853493905542	1
ENSG00000143641.9	GALNT2	1	230101356	1_117	0	0.0478450309331631	12.7467266173449	1.91930716624634e-06	-1.77606872859605	2
ENSG00000177614.10	PGBD5	1	230398515	1_117	0	0.0202614842092176	4.65425053618513	2.96776826553427e-07	-0.0473860479752689	2
ENSG00000135775.13	COG2	1	230561176	1_118	0	0.0168298000334948	9.50125212628411	5.03232605579092e-07	1.47504133062592	1
ENSG00000135773.12	CAPN9	1	230747823	1_118	0	0.0182138007623583	10.5764536521788	6.06247032588422e-07	1.86618585057892	3
ENSG00000119280.16	C1orf198	1	230869101	1_118	0	0.0184700559354164	9.38433347024174	5.45482241331235e-07	1.36730428642514	2
ENSG00000143643.12	TTC13	1	230978719	1_118	0	0.0258029452924314	12.8897730317366	1.04670313629335e-06	2.15966044806202	2
ENSG00000173409.13	ARV1	1	230979465	1_118	0	0.0109907650352779	4.97540635700443	1.72093890949803e-07	-0.1635594338609	1
ENSG00000182118.7	FAM89A	1	231033999	1_118	0	0.0143592199008713	7.66660120285336	3.46451697111778e-07	0.903789709373807	1
ENSG00000143633.12	C1orf131	1	231222555	1_118	0	0.0125432139983518	6.19913503810087	2.4470841401707e-07	0.553769542295712	1
ENSG00000116906.11	GNPAT	1	231240905	1_118	0	0.0105797911391204	4.70970051104622	1.56812023561238e-07	-0.287067540448666	2
ENSG00000116903.7	EXOC8	1	231337950	1_118	0	0.0619894502047415	20.8231258450885	4.06230644675183e-06	-2.28623877932473	1
ENSG00000010072.15	SPRTN	1	231344462	1_118	0	0.0245140643376485	11.9144174170968	9.19172677946811e-07	1.4166653639932	1
ENSG00000135766.8	EGLN1	1	231425284	1_118	0	0.0458116958859547	18.0474127236648	2.60195806575162e-06	2.17547676173508	1
ENSG00000116918.13	TSNAX	1	231548501	1_118	0	0.0108896206740551	5.09117717518603	1.74477703576299e-07	-0.321141106039999	1
ENSG00000162946.21	DISC1	1	231627073	1_118	0	0.0608377052682916	20.6972612896101	3.9627318057306e-06	-2.05381417725164	1
ENSG00000116991.10	SIPA1L2	1	232561778	1_119	0	0.0210731967420926	5.26780178178956	3.49356493847433e-07	0.260003096758519	1
ENSG00000212916.4	MAP10	1	232801993	1_119	0	0.0203955730519809	4.96145371059409	3.18459221908909e-07	-0.319577673947083	2
ENSG00000135778.11	NTPCR	1	232950648	1_119	0	0.0198911524766329	4.72675286596494	2.95891041422831e-07	0.135787383764717	1
ENSG00000135749.18	PCNX2	1	233295041	1_120	0	0.0570358977645731	10.6760526766317	1.91631969697805e-06	1.33640410773916	2
ENSG00000135750.14	KCNK1	1	233600148	1_120	0	0.101472532629978	16.2077313751678	5.17582642806899e-06	1.85537434184588	3
ENSG00000183780.12	SLC35F3	1	233904754	1_120	0	0.0312804182724715	4.99310787350868	4.91532766740693e-07	-0.31380818316879	3
ENSG00000059588.9	TARBP1	1	234414963	1_120	0	0.0315575138562334	5.07614499077708	5.04133750897542e-07	-0.317699758022229	2
ENSG00000152904.11	GGPS1	1	235326535	1_121	0	0.0398456612110233	9.56524372167704	1.19946078014694e-06	-1.26793209422779	2
ENSG00000116957.12	TBCE	1	235371963	1_121	0	0.027138605358248	5.97630222986156	5.10421608281345e-07	-0.575987845967623	1
ENSG00000162885.12	B3GALNT2	1	235504861	1_121	0	0.0235843621302928	4.65215507889433	3.45292616511278e-07	0.211666273862806	1
ENSG00000168243.10	GNG4	1	235617054	1_121	0	0.0241486359775048	4.86523136917532	3.6974735575493e-07	0.199501074486718	2
ENSG00000143669.13	LYST	1	235883940	1_122	0	0.0490530157396577	13.6429881788127	2.10612522225138e-06	-1.59815579111486	1
ENSG00000116962.14	NID1	1	236065637	1_122	0	0.0580829635450779	15.251153921699	2.78779249751196e-06	1.73023951402836	1
ENSG00000077585.13	GPR137B	1	236140947	1_122	0	0.0189863609336512	4.74494168209319	2.83518619389047e-07	-0.270536007469452	3
ENSG00000086619.13	ERO1B	1	236231626	1_122	0	0.019592829396033	5.03464498952198	3.10438075836328e-07	0.432124804728821	3
ENSG00000119285.10	HEATR1	1	236604526	1_122	0	0.0724181757883652	14.5877365611248	3.32463877917476e-06	3.20790070971633	1
ENSG00000077522.12	ACTN2	1	236686652	1_122	0	0.0188286658910235	4.71977235548077	2.79672377886782e-07	0.31434939724435	2
ENSG00000198626.15	RYR2	1	237108839	1_122	0	0.0188326978217996	4.6645719143325	2.76460637256108e-07	0.0742866561809786	1
ENSG00000133019.11	CHRM3	1	239287532	1_124	0	0.0352270339413359	7.57843769881837	8.40165291510333e-07	-0.901508989434764	2
ENSG00000155816.19	FMN2	1	240012435	1_126	0	0.0214643832096986	4.64772203559432	3.13955093638969e-07	-0.0202447852810159	2
ENSG00000162843.17	WDR64	1	241656106	1_127	0	0.0179787192464344	5.84702084577248	3.30828081516497e-07	0.621134049646454	1
ENSG00000117009.11	KMO	1	241532545	1_127	0	0.026276368694606	9.34537234767878	7.72806792034037e-07	1.09046671220483	1
ENSG00000203668.2	CHML	1	241640356	1_127	0	0.0159015089065259	4.65724697972697	2.33064742939567e-07	-0.014889712150305	2
ENSG00000054277.13	OPN3	1	241636236	1_127	0	0.0166919646694765	5.12741687434356	2.69348808550704e-07	0.345867029847344	1
ENSG00000174371.16	EXO1	1	241847755	1_127	0	0.0210601745642918	6.81379420171501	4.516062593493e-07	0.359564652757777	1
ENSG00000197769.5	MAP1LC3C	1	241988427	1_128	0	0.023962186484536	4.88934687311211	3.68711146236067e-07	-0.229405952221651	2
ENSG00000143702.15	CEP170	1	243299221	1_128	0	0.0298381003108625	6.95024794676275	6.52650148922981e-07	-0.915579230905656	1
ENSG00000054282.15	SDCCAG8	1	243248552	1_128	0	0.0261484589946894	5.70925738265413	4.69823456385944e-07	0.521198478168772	1
ENSG00000117020.16	AKT3	1	243851261	1_128	0	0.0336436047472086	8.08056181007047	8.55565083912081e-07	0.945472235379158	1
ENSG00000173728.10	C1orf100	1	244352788	1_129	0	0.0322468321453998	7.59921419373124	7.71195907973435e-07	-0.991023395253974	1
ENSG00000035687.9	ADSS	1	244313453	1_129	0	0.0639741524281448	14.0898317791677	2.83673862776674e-06	-1.95552251972992	3
ENSG00000179397.17	C1orf101	1	244450489	1_129	0	0.0241354669161327	4.87511931639921	3.70296773520247e-07	-0.334430178636658	4
ENSG00000121644.18	DESI2	1	244659267	1_129	0	0.0235577596069394	4.64772692812078	3.44574839943378e-07	-0.0891347630894724	1
ENSG00000203666.12	EFCAB2	1	244970187	1_129	0	0.0251314466020607	5.25478047281273	4.15605263373693e-07	-0.451641223822097	1
ENSG00000162849.15	KIF26B	1	245126888	1_129	0	0.0421062104218719	10.1167924116879	1.34059615325355e-06	-1.22908685326482	2
ENSG00000162851.7	TFB2M	1	246551285	1_130	0	0.0205689803562915	7.25977625107413	4.69942770506163e-07	0.962277580071532	1
ENSG00000162852.13	CNST	1	246551285	1_130	0	0.0210388357252534	7.47149847378315	4.9469598812731e-07	1.00073112674175	2
ENSG00000143653.9	SCCPDH	1	246723744	1_130	0	0.0242815665928228	8.81625450287354	6.73705038522875e-07	-1.04935688622726	3
ENSG00000153207.14	AHCTF1	1	246842237	1_130	0	0.0480583251826551	15.2532723946552	2.30696301176997e-06	-1.76329946015597	2
ENSG00000277462.1	ZNF670	1	247078021	1_130	0	0.0191490537452574	6.58949287241202	3.97107678165525e-07	0.703075854257041	3
ENSG00000188295.14	ZNF669	1	247104366	1_130	0	0.0163574378766231	5.11427598030945	2.63274267615254e-07	0.413035989101874	2
ENSG00000196418.12	ZNF124	1	247124746	1_130	0	0.0324203103993181	11.5342220120866	1.17683194498415e-06	-1.39920979237664	1
ENSG00000196071.4	OR2L13	1	247939716	1_131	0	0.0171646643425237	4.74962674333182	2.56568756967858e-07	-0.0281538651694954	1
ENSG00000177462.6	OR2T8	1	247880344	1_131	0	0.0174780230962079	4.99352132949827	2.74668080113476e-07	-0.503126657339927	2
ENSG00000177212.3	OR2T33	1	247901690	1_131	0	0.0185923453886014	5.41714720713965	3.16966810476148e-07	0.177910107019126	1
ENSG00000162714.12	ZNF496	1	247323376	1_131	0	0.0172082853098389	4.77172990576727	2.58417800058957e-07	0.25798641000308	2
ENSG00000162711.16	NLRP3	1	247398213	1_131	0	0.0441963469989123	13.5269701869174	1.8814638626892e-06	-1.49160669506131	1
ENSG00000169224.12	GCSAML	1	247518904	1_131	0	0.0249289118911288	8.25148577092429	6.47357898733846e-07	-0.971940250302566	1
ENSG00000162722.8	TRIM58	1	247851213	1_131	0	0.0316213332830453	11.102557451884	1.10487254127464e-06	-1.50518352023119	3
ENSG00000238243.3	OR2W3	1	247856506	1_131	0	0.0473400970817031	14.2972884098756	2.13005979886522e-06	-1.60205849308101	4
ENSG00000175137.10	SH3BP5L	1	248826595	1_131	0	0.065527127105015	18.6628581464978	3.84864857061886e-06	2.35964805997898	3
ENSG00000171163.15	ZNF692	1	248860368	1_131	0	0.018809701978885	5.43433258206484	3.21689660312016e-07	-0.00637517355333946	1
ENSG00000184731.5	FAM110C	2	47011	2_1	0	0.0464635485734759	16.1520668243013	2.36183444253401e-06	-1.84843352472343	1
ENSG00000143727.15	ACP1	2	264227	2_1	0	0.139435951013748	27.0566407654488	1.18729219344767e-05	3.28269869508516	2
ENSG00000151353.14	TMEM18	2	677213	2_1	0	0.0134236214422421	5.29879805667794	2.23849453387629e-07	-0.518274218842757	2
ENSG00000172554.11	SNTG2	2	1093240	2_1	0	0.029045979641142	13.6350812728973	1.24638649098954e-06	2.07431818364643	1
ENSG00000115705.20	TPO	2	1403856	2_1	0	0.0133806119644032	5.16044427743865	2.17306162755879e-07	0.45710774951287	2
ENSG00000130508.10	PXDN	2	1744782	2_1	0	0.0168360508866401	7.25956756420312	3.84644879138974e-07	0.917355255852921	2
ENSG00000171853.15	TRAPPC12	2	3379891	2_2	0	0.0126047894921176	5.13270301600714	2.03606063314158e-07	-0.320479360176753	2
ENSG00000182551.13	ADI1	2	3519553	2_2	0	0.0811932371569921	22.712901803829	5.80365321186126e-06	2.31376189694135	1
ENSG00000171865.9	RNASEH1	2	3558529	2_2	0	0.0344643028527452	14.5653369743302	1.57978871905815e-06	1.564876391953	1
ENSG00000171863.12	RPS7	2	3575950	2_2	0	0.0170928741505366	7.98083327020684	4.29311287046146e-07	-0.854875992331693	2
ENSG00000118004.17	COLEC11	2	3578504	2_2	0	0.0120363912491133	4.70165122587922	1.78096620881422e-07	0.00723802661391567	4
ENSG00000214866.8	DCDC2C	2	3701956	2_2	0	0.0164208999687863	7.6054900560712	3.93036724712652e-07	-0.962005975689137	1
ENSG00000134321.11	RSAD2	2	6881760	2_5	0	0.0195257817233764	4.92107567059629	3.02396978128619e-07	0.224987724889335	1
ENSG00000151692.14	RNF144A	2	6996046	2_5	0	0.0218654461693962	5.98192057829249	4.11630891803904e-07	-0.579473435776759	1
ENSG00000134313.15	KIDINS220	2	8837357	2_6	0	0.0155887404326648	4.70572751601318	2.30858981457284e-07	0.144797987980963	1
ENSG00000143797.11	MBOAT2	2	9004209	2_6	0	0.0310403653444346	11.1664088901003	1.09081053750403e-06	-1.43696932932084	1
ENSG00000119185.12	ITGB1BP1	2	9387180	2_6	0	0.159517856951846	26.8998607782464	1.35041829328628e-05	-2.55427425139479	4
ENSG00000119203.13	CPSF3	2	9424985	2_6	0	0.160986357640609	26.9912469528514	1.36748004277452e-05	-2.63944473146548	3
ENSG00000134330.18	IAH1	2	9476032	2_6	0	0.0217783431694556	7.83718196791448	5.3714772553205e-07	-0.805987536751814	1
ENSG00000151694.12	ADAM17	2	9553607	2_6	0	0.0400287345322487	13.5647088918471	1.70880030224318e-06	1.69066395526207	1
ENSG00000134308.13	YWHAQ	2	9633457	2_6	0	0.0195819173259004	6.84068352043796	4.21564163314594e-07	-0.749046736455158	2
ENSG00000115750.16	TAF1B	2	9843557	2_6	0	0.0157722361860125	4.81519572501072	2.39010065197438e-07	-0.303575924388492	2
ENSG00000134317.17	GRHL1	2	9949726	2_6	0	0.0646759549911026	18.1202681363109	3.68821681681664e-06	2.03638780553972	2
ENSG00000172059.10	KLF11	2	10042727	2_6	0	0.0272808063521883	9.95201104202127	8.54431056893767e-07	1.16988581314037	1
ENSG00000205795.4	CYS1	2	10082702	2_6	0	0.161931157594696	27.0497397007162	1.37848639588241e-05	-2.67845692873074	1
ENSG00000171848.13	RRM2	2	10121909	2_6	0	0.0156883570329506	4.76531588765735	2.35276273533489e-07	0.334271740427223	1
ENSG00000115756.12	HPCAL1	2	10283545	2_7	0	0.0161182089687152	4.83440803771689	2.45227436922768e-07	0.205099781054401	2
ENSG00000115758.12	ODC1	2	10606197	2_7	0	0.0226963166908544	8.04065185057992	5.74322214045036e-07	-0.955440025002635	2
ENSG00000115761.15	NOL10	2	10688524	2_7	0	0.0205481561417188	7.1082513450832	4.59668355184678e-07	-0.738363298935761	2
ENSG00000162976.12	PQLC3	2	11155920	2_7	0	0.0174666439970852	5.58631830845497	3.07074759556708e-07	0.474495710028619	2
ENSG00000134318.13	ROCK2	2	11347918	2_7	0	0.0412451608989364	13.6638867265432	1.77360224117121e-06	1.6014607943115	3
ENSG00000169016.16	E2F6	2	11461351	2_7	0	0.018946801729658	6.34801658448117	3.78514862449396e-07	-0.664163285082629	1
ENSG00000134324.11	LPIN1	2	11677686	2_7	0	0.0158067788622142	4.65187538738121	2.31409094906474e-07	0.014588392793484	3
ENSG00000071575.11	TRIB2	2	12717952	2_8	0	0.0687278492624974	14.8321630794213	3.20808760348964e-06	-1.6980731193987	1
ENSG00000162981.13	FAM84A	2	14612286	2_9	0	0.0167227642099248	5.35966807056326	2.82068724193848e-07	-0.394262371654868	1
ENSG00000151779.12	NBAS	2	15563452	2_9	0	0.03796745488492	13.0621198590258	1.5607528038954e-06	2.10510279769417	1
ENSG00000079785.14	DDX1	2	15591874	2_9	0	0.0222946576041275	8.05386083856962	5.65085159548584e-07	0.759360515140519	1
ENSG00000214842.5	RAD51AP2	2	17515306	2_10	0	0.015267142982228	7.06312695009502	3.39362428321055e-07	-0.987381045188017	1
ENSG00000197872.11	FAM49A	2	16666648	2_10	0	0.0196409234830447	9.42130949527267	5.82347409967248e-07	1.13651741028995	1
ENSG00000163032.11	VSNL1	2	17539253	2_10	0	0.0436351120324622	16.909532675051	2.32207730726421e-06	-2.05629210547239	1
ENSG00000178295.14	GEN1	2	17622424	2_10	0	0.0367847839741878	15.3182310907397	1.77331464447197e-06	1.93336797392751	4
ENSG00000163029.15	SMC6	2	17800052	2_10	0	0.0120649706511874	4.86326706946474	1.84655974313394e-07	-0.190000000000061	1
ENSG00000170745.11	KCNS3	2	17870214	2_10	0	0.0539087959812354	18.9382021927695	3.21297506329235e-06	-2.29513491729278	2
ENSG00000240857.1	RDH14	2	18560992	2_11	0	0.0375225127877148	9.25557233399366	1.09295974640727e-06	1.09997999919989	1
ENSG00000185013.16	NT5C1B	2	18589274	2_11	0	0.0673491468558227	14.8087496631059	3.13876978987404e-06	1.82859385758652	1
ENSG00000143867.6	OSR1	2	19359082	2_11	0	0.0234633782612747	4.83777020836622	3.5722739081183e-07	-0.247631632413555	1
ENSG00000118965.14	WDR35	2	19989328	2_12	0	0.0177260747610416	5.43383541395309	3.03129379290042e-07	-0.425279132891241	2
ENSG00000132031.12	MATN3	2	20009334	2_12	0	0.0334123285122634	11.5692038765901	1.2165198252421e-06	-1.39161480226308	1
ENSG00000115884.10	SDC1	2	20184576	2_12	0	0.0352349454594605	11.7059825290981	1.29804709291518e-06	1.33548677701746	1
ENSG00000118960.12	HS1BP3	2	20637959	2_12	0	0.0256883921536741	8.84887044026026	7.15374956684921e-07	0.984653813472703	1
ENSG00000143869.6	GDF7	2	20668323	2_12	0	0.0170318032661178	5.1177397917704	2.74313894712942e-07	-0.607268874824625	2
ENSG00000118961.14	LDAH	2	20822730	2_12	0	0.022561029774671	7.72732690152095	5.48652266545285e-07	0.891256347816551	1
ENSG00000084674.14	APOB	2	21044338	2_13	0	0.0152926716984437	5.92920716889091	2.85357284773465e-07	-0.569294715885088	2
ENSG00000119771.14	KLHL29	2	23386174	2_14	0	0.021219259955356	8.59289832179543	5.73824226477462e-07	-0.107892950682007	1
ENSG00000119778.14	ATAD2B	2	23927293	2_14	0	0.0209541145790334	7.75071084547607	5.11116408054855e-07	-0.125272974127253	1
ENSG00000173960.13	UBXN2A	2	23931322	2_14	0	0.0342222050847705	22.9524757198202	2.47198880670866e-06	-4.31804888280981	1
ENSG00000205639.9	MFSD2B	2	24009112	2_14	1	0.729003900545111	27.9463154622649	6.41155515834742e-05	-4.94250536696977	1
ENSG00000163026.11	WDCP	2	24049526	2_14	0	0.0149588204442415	11.1010041792343	5.22599017692745e-07	-2.53735714204214	1
ENSG00000119782.13	FKBP1B	2	24049526	2_14	0	0.0149588204442415	11.1010041792343	5.22599017692745e-07	-2.53735714204214	1
ENSG00000115128.6	SF3B6	2	24075328	2_14	0	0.0283195829482998	15.0008812004445	1.33694209814378e-06	-2.84338588342186	1
ENSG00000219626.8	FAM228B	2	24077362	2_14	0	0.014856053296614	10.4539041959559	4.88754690398288e-07	2.32564903497959	2
ENSG00000115129.13	TP53I3	2	24084905	2_14	0	0.036420408173364	17.9762648327452	2.06040805982323e-06	-3.17020531757551	2
ENSG00000176732.6	PFN4	2	24123824	2_14	0	0.0153457537220059	11.7508557055419	5.67501078444564e-07	2.65422156455459	1
ENSG00000186453.12	FAM228A	2	24174922	2_14	0	0.0156609475980658	5.03972500290406	2.48389852461786e-07	-0.219540420777608	3
ENSG00000198399.14	ITSN2	2	24360994	2_14	0	0.0279077387556489	10.7820753131138	9.46969482939983e-07	-1.81493915679513	1
ENSG00000173557.14	C2orf70	2	26541574	2_15	0	0.014098304712611	4.96123141076346	2.20122963609334e-07	-0.0721167506176932	2
ENSG00000084676.15	NCOA1	2	24491962	2_15	0	0.0248225597682129	9.36365947603182	7.31477800414764e-07	-0.699945753935968	2
ENSG00000115137.11	DNAJC27	2	24971258	2_15	0	0.0642475059597243	18.5717400064919	3.75506831306463e-06	-1.8971480382756	2
ENSG00000084710.13	EFR3B	2	25041751	2_15	1	0.333169750532883	35.0421110669778	3.67421697361184e-05	5.98864773229302	1
ENSG00000115138.10	POMC	2	25168232	2_15	0	0.0143543294772259	5.66196968115706	2.55775783446918e-07	0.945634519994392	1
ENSG00000138101.18	DTNB	2	25673919	2_15	0	0.0135908941695994	4.81862332094903	2.06100944750284e-07	-0.396102336314331	1
ENSG00000143970.16	ASXL2	2	25868775	2_15	0	0.0136734029422464	4.70004411861828	2.02249529762656e-07	0.0206866951690973	2
ENSG00000084731.14	KIF3C	2	25983137	2_15	0	0.014667412409453	5.44508929865209	2.51343398823081e-07	-0.682015447386115	1
ENSG00000084733.10	RAB10	2	26033971	2_15	0	0.0499122019236283	16.3792733833655	2.57282552060037e-06	-2.27409239899576	1
ENSG00000157833.12	GAREM2	2	26164530	2_15	0	0.088676972036718	21.7092816906232	6.05850238051017e-06	-2.58601354396594	2
ENSG00000138029.13	HADHB	2	26241540	2_15	0	0.0139843720751395	4.88199830847987	2.1485703033159e-07	0.306970891841513	1
ENSG00000084754.10	HADHA	2	26244785	2_15	0	0.0186956511906862	7.42324535838137	4.3676053149033e-07	1.28871328017427	1
ENSG00000138018.17	SELENOI	2	26329035	2_15	0	0.0162950409685689	6.41518082493681	3.28982906157351e-07	-0.870039490869041	1
ENSG00000173567.14	ADGRF3	2	26298662	2_15	0	0.0150857512105211	5.55759767064788	2.63853596768461e-07	0.934862492988158	2
ENSG00000157856.10	DRC1	2	26401975	2_15	0	0.0138347327010364	4.82052991268045	2.09881678340113e-07	0.316606996523796	1
ENSG00000115155.16	OTOF	2	26556764	2_15	0	0.0533446665318594	17.1993868508705	2.88743983116541e-06	-2.25745618335768	1
ENSG00000157884.10	CIB4	2	26640078	2_15	0	0.150716722441983	26.7211179522652	1.26743308274673e-05	-2.75823414823604	1
ENSG00000171303.6	KCNK3	2	26691919	2_16	1	0.794073880907301	73.7337607359667	0.000184262207687392	-8.67165705245738	1
ENSG00000213699.8	SLC35F6	2	26779105	2_16	0	0.0817964882578264	17.2015214386575	4.42802937610195e-06	0.0556716557757484	1
ENSG00000084764.10	MAPRE3	2	26971145	2_16	0	0.023443994295352	7.84661049613357	5.78925494908654e-07	-0.270435292532815	1
ENSG00000228474.5	OST4	2	27068793	2_16	0	0.050836094952795	14.6675630229103	2.34660028373765e-06	2.08037012554028	2
ENSG00000138080.13	EMILIN1	2	27078536	2_16	0	0.0253787576824247	9.18553434187301	7.33641276729752e-07	1.41812680342755	1
ENSG00000138030.12	KHK	2	27086791	2_16	0	0.0510551830077944	13.6176133835962	2.18801256138048e-06	-1.26682214089536	1
ENSG00000138028.15	CGREF1	2	27119179	2_16	0	0.034478685018848	12.8800974618363	1.39758688607765e-06	1.74020638543241	1
ENSG00000143994.13	ABHD1	2	27136537	2_16	0	0.0242786650380161	8.10858471894959	6.19553529849358e-07	-1.0564663802656	1
ENSG00000138085.16	ATRAID	2	27212297	2_16	0	0.0237443294984369	8.52864973560206	6.37307695572336e-07	1.80082875248136	2
ENSG00000138074.14	SLC5A6	2	27235922	2_16	0	0.0196520122066511	6.38005457913409	3.94584837541757e-07	-0.24764079492406	1
ENSG00000084774.13	CAD	2	27217854	2_16	0	0.0309260163289117	11.446166517028	1.11402006775383e-06	-2.58481048465385	2
ENSG00000115194.10	SLC30A3	2	27274947	2_16	0	0.0764403541711896	20.6391887757012	4.96505755968655e-06	-3.48077939928371	2
ENSG00000138100.13	TRIM54	2	27282914	2_16	0	0.0810947829956875	21.2365924382099	5.41984319739323e-06	-3.52018218837569	1
ENSG00000163794.6	UCN	2	27308797	2_16	0	0.0812603906924441	21.2232987899579	5.42751169601155e-06	-3.52581086547995	2
ENSG00000115207.13	GTF3C2	2	27356305	2_16	0	0.0272102149895429	9.32059809110203	7.98150386431042e-07	-1.28563984928482	1
ENSG00000115216.13	NRBP1	2	27428508	2_16	0	0.0535808598399719	14.3408938937971	2.41821480045397e-06	-2.33678222681844	1
ENSG00000157992.12	KRTCAP3	2	27444317	2_16	0	0.0163915791837627	4.92344557719866	2.53979644742782e-07	0.350512687466477	1
ENSG00000115226.9	FNDC4	2	27512105	2_16	0	0.0253274443162345	8.88463841842745	7.08174200207075e-07	1.1117354822766	2
ENSG00000084734.8	GCKR	2	27499104	2_16	0	0.01687901644767	5.56043273777754	2.95368856527722e-07	0.155153110643132	2
ENSG00000221843.4	C2orf16	2	27527679	2_16	0	0.0322877293397054	10.2943429922693	1.0460323403151e-06	-1.95034249215985	2
ENSG00000243943.9	ZNF512	2	27520287	2_16	0	0.201295820103798	26.7009963275424	1.69149686655121e-05	3.58063604305725	2
ENSG00000198522.13	GPN1	2	27628084	2_16	0	0.0177511522759101	5.93146161080125	3.31357837421553e-07	-0.786638349985981	1
ENSG00000176714.9	CCDC121	2	27629397	2_16	0	0.0177919918702657	5.95881002862927	3.33651502690225e-07	-0.795744062045213	1
ENSG00000158019.20	BRE	2	27891044	2_16	0	0.0419325796608316	13.6143432814424	1.79662422559273e-06	-2.26003369674119	1
ENSG00000171174.13	RBKS	2	27857994	2_16	0	0.0305861640710242	10.9048292066329	1.04967017025929e-06	-1.40022004584587	3
ENSG00000163803.12	PLB1	2	28540507	2_17	0	0.0169858948377128	4.7512743416026	2.53984674658965e-07	0.0966386350772051	1
ENSG00000213639.9	PPP1CB	2	28751600	2_17	0	0.03951792477927	12.6855224962389	1.5776529132351e-06	2.0854657017818	1
ENSG00000163806.15	SPDYA	2	28780892	2_17	0	0.0272123716630819	9.17070278424654	7.85376651675752e-07	-1.70035390581795	2
ENSG00000171103.10	TRMT61B	2	28869813	2_17	0	0.039369985575355	12.6498000361087	1.56732077315384e-06	-2.20698890139967	1
ENSG00000189350.12	TOGARAM2	2	28956586	2_17	0	0.0169252812449215	4.71779975399223	2.51295302949892e-07	0.226688292841141	1
ENSG00000115295.19	CLIP4	2	29097582	2_18	0	0.0850181267421619	14.7616697874568	3.94962616651858e-06	-1.75619989055188	1
ENSG00000172954.13	LCLAT1	2	30481238	2_19	0	0.022693371266078	4.71081850141976	3.3643747433495e-07	0.120209085558853	1
ENSG00000158089.14	GALNT14	2	31123401	2_19	0	0.0295328745918854	7.18550467507872	6.67839298477772e-07	0.73671532071769	1
ENSG00000013016.15	EHD3	2	31225609	2_19	0	0.0230256562194064	4.84719596561917	3.51246146177359e-07	-0.246387255564341	3
ENSG00000158125.9	XDH	2	31415003	2_20	0	0.022349284630979	5.4104165255548	3.80542617565087e-07	0.346865263533592	1
ENSG00000162959.13	MEMO1	2	32011261	2_20	0	0.0291160157529307	7.89474665903513	7.23401021198361e-07	0.96409338661355	1
ENSG00000162961.13	DPY30	2	32025292	2_20	0	0.02088249279326	4.77393582055512	3.13738553623961e-07	-0.307696902497098	2
ENSG00000021574.11	SPAST	2	32064971	2_20	0	0.0334404865911256	9.19839273136146	9.68040461467047e-07	-1.55403804359679	1
ENSG00000091106.18	NLRC4	2	32264089	2_20	0	0.021328712423961	4.97216661434955	3.33748471589599e-07	0.642439553358735	1
ENSG00000119820.10	YIPF4	2	32276095	2_20	0	0.0634450037199955	15.2669675303804	3.04831036511904e-06	2.19342599445542	2
ENSG00000115760.13	BIRC6	2	32356560	2_20	0	0.0331765379031349	9.12380567359739	9.52612035571357e-07	-1.26559909625776	2
ENSG00000018699.11	TTC27	2	32678481	2_20	0	0.0261547716489078	6.88651362249434	5.66838470179549e-07	0.852293751277721	1
ENSG00000152689.17	RASGRP3	2	33531453	2_21	0	0.0287182079929423	11.7197582033855	1.05921704750158e-06	-1.4077243331302	1
ENSG00000119812.18	FAM98A	2	33596331	2_21	0	0.0137125269262073	4.79160427677618	2.0677946671017e-07	-0.219293585222769	2
ENSG00000150938.9	CRIM1	2	36446631	2_23	0	0.0071270217702063	4.91348560796975	1.10206382596586e-07	0.469286880697008	1
ENSG00000171055.14	FEZ2	2	36557844	2_23	0	0.0125704996309719	9.92362909011535	3.92583494826806e-07	1.08924881820698	1
ENSG00000205221.12	VIT	2	36773813	2_23	0	0.0094380170006535	7.26496666560143	2.15786044862149e-07	0.689490363471943	1
ENSG00000115808.11	STRN	2	36965464	2_23	0	0.0284176877624858	20.0074355149488	1.78932462027822e-06	-2.77771285381558	2
ENSG00000008869.11	HEATR5B	2	37083508	2_23	0	0.0193099659042251	19.0133520762597	1.15544471609359e-06	-3.46336547886266	1
ENSG00000152133.14	GPATCH11	2	37097965	2_23	0	0.0107586870629306	7.90705115687662	2.67721221408445e-07	-0.653352594875602	1
ENSG00000055332.16	EIF2AK2	2	37156629	2_23	0	0.00926815607855003	7.2918956805566	2.1268788835358e-07	-0.711536428323059	2
ENSG00000218739.9	CEBPZOS	2	37194828	2_23	0	0.00786639791878163	5.57347943579671	1.37978458285729e-07	-0.307283722617976	3
ENSG00000115816.14	CEBPZ	2	37231568	2_23	0	0.00732685154637047	8.15182223528124	1.87966764699445e-07	1.85638053615798	1
ENSG00000003509.15	NDUFAF7	2	37231568	2_23	0	0.00732685154637047	8.15182223528123	1.87966764699445e-07	-1.85638053615798	1
ENSG00000115825.9	PRKD3	2	37301206	2_23	0	0.00749610849945559	15.1959728937382	3.58486947658401e-07	3.37791836690347	1
ENSG00000163171.7	CDC42EP3	2	37665808	2_23	0	0.0168623593661432	12.3243535321639	6.54020651871397e-07	1.29282515033166	1
ENSG00000115841.19	RMDN2	2	37931374	2_24	0	0.0306807836850445	11.3001250455832	1.09108521729858e-06	-1.57303651132526	1
ENSG00000119787.13	ATL2	2	38377077	2_24	0	0.0173966437931965	5.31415682714257	2.90943602229972e-07	0.634149798543901	3
ENSG00000143889.15	HNRNPLL	2	38602595	2_24	0	0.018667261476749	6.01993112202646	3.53656062006731e-07	0.501159128505151	1
ENSG00000143891.16	GALM	2	38666042	2_24	0	0.0312701328533592	10.9133206168897	1.07397856694627e-06	1.71993724573614	2
ENSG00000115875.18	SRSF7	2	38751622	2_24	0	0.0658388635613634	17.7224651371721	3.6721078700419e-06	-2.33517010152299	1
ENSG00000163214.20	DHX57	2	38875912	2_25	0	0.0219112877469082	4.90120808040639	3.37971451365698e-07	-0.316923838253164	1
ENSG00000188010.12	MORN2	2	38877418	2_25	0	0.0666657997802956	15.4166969977805	3.23447206117789e-06	-1.98275305240935	3
ENSG00000214694.10	ARHGEF33	2	38882417	2_25	0	0.101986194118215	19.5094820040718	6.26175537935978e-06	2.37281127608613	3
ENSG00000115904.12	SOS1	2	39124428	2_25	0	0.0236153706506546	5.60385801335944	4.1647684705503e-07	0.705925913423749	1
ENSG00000011566.14	MAP4K3	2	39461812	2_25	0	0.039944044201888	10.5516651350182	1.32642288863929e-06	-1.38329346543658	1
ENSG00000152154.10	TMEM178A	2	39643990	2_25	0	0.0235888380551619	5.59330477755537	4.15225490759887e-07	-0.464150494702293	1
ENSG00000162878.12	PKDCC	2	42047560	2_26	0	0.00793457302310918	6.17154930952838	1.54108551464882e-07	-0.543399584882661	2
ENSG00000143924.18	EML4	2	42125860	2_26	0	0.00675996909508314	4.6779279207236	9.95192764626663e-08	0.0864256192327812	3
ENSG00000115944.14	COX7A2L	2	42350030	2_26	0	0.0155896298964345	12.4782120116018	6.12205375951571e-07	-1.28548860739956	2
ENSG00000057935.13	MTA3	2	42502475	2_26	0	0.0196455345220946	14.6430252751363	9.05323169969832e-07	-1.57147216673726	1
ENSG00000162881.6	OXER1	2	42764883	2_26	0	0.0103925904470137	8.68923667375603	2.84193678277907e-07	-1.32262859595702	1
ENSG00000162882.14	HAAO	2	42757350	2_26	0	0.00745229665527636	5.58685103167432	1.31028629873656e-07	0.777389945319348	4
ENSG00000152518.7	ZFP36L2	2	43225947	2_27	0	0.0232807848079519	8.91926224032119	6.5348484948296e-07	1.25760123198921	2
ENSG00000115970.18	THADA	2	43595379	2_27	0	0.0341909619995499	15.5481894684119	1.67301609193361e-06	3.08014690411052	1
ENSG00000152527.13	PLEKHH2	2	43634978	2_27	0	0.0362438603530328	12.7727394385445	1.45689239013917e-06	2.12178986705884	4
ENSG00000223658.7	C1GALT1C1L	2	43676123	2_27	0	0.0371604604012304	11.2707506615718	1.31808343451689e-06	-0.282592581269962	2
ENSG00000138036.18	DYNC2LI1	2	43774000	2_27	0	0.0435643902410981	16.3130442797518	2.23653463693115e-06	-2.47035252376057	3
ENSG00000138075.11	ABCG5	2	43839108	2_27	0	0.0159964921585958	4.86926968664748	2.45130617901095e-07	-0.00225961538461424	1
ENSG00000138095.18	LRPPRC	2	43937342	2_27	0	0.0157823895800496	4.77669039269115	2.37251423052839e-07	-0.179061191064031	3
ENSG00000138032.20	PPM1B	2	44167954	2_28	0	0.029356203256041	12.441683445266	1.14944450130148e-06	1.6040626350416	2
ENSG00000138078.15	PREPL	2	44314567	2_28	0	0.0133549483200746	5.0599130165143	2.12664126461418e-07	-0.578691420658309	1
ENSG00000143919.14	CAMKMT	2	44362007	2_28	0	0.0213389001530372	9.44627892711897	6.34368734440891e-07	-1.09959714467457	1
ENSG00000170577.7	SIX2	2	45009664	2_28	0	0.0127817706155854	4.64999844790227	1.87047884602287e-07	-0.036396857410694	1
ENSG00000068784.12	SRBD1	2	45613554	2_28	0	0.0136849604330854	5.28805168035486	2.27744664154557e-07	0.256634608624022	2
ENSG00000171132.13	PRKCE	2	45660408	2_28	0	0.0232947705514485	10.2688833735087	7.52819105362858e-07	1.44404447180674	1
ENSG00000116016.13	EPAS1	2	46291755	2_29	0	0.0299424379117097	7.22088434479327	6.80434805420574e-07	0.95993301102789	1
ENSG00000250565.6	ATP6V1E2	2	46541996	2_29	0	0.0241825106739543	5.21299543001919	3.96732433359498e-07	-0.268710997407111	2
ENSG00000119729.11	RHOQ	2	46541996	2_29	0	0.0228443902481555	4.67880410360721	3.36374764243643e-07	0.0550809488709232	2
ENSG00000151665.12	PIGF	2	46621307	2_29	0	0.0242643394009118	5.24471672454621	4.0049719804008e-07	-0.294491975405959	1
ENSG00000119878.5	CRIPT	2	46617108	2_29	0	0.0227737522133603	4.64975283654447	3.33252512801831e-07	-0.0649029871726133	1
ENSG00000068724.15	TTC7A	2	46914826	2_29	0	0.0284330192856662	6.73430588559426	6.02593985034577e-07	-0.611547305152376	1
ENSG00000180398.11	MCFD2	2	46897056	2_29	0	0.0496279626851454	11.9932183267248	1.87314397802546e-06	-1.46086726456951	4
ENSG00000119888.10	EPCAM	2	47349525	2_30	0	0.024557469176386	4.66536395266806	3.60560469621998e-07	-0.0697460780593095	2
ENSG00000095002.13	MSH2	2	47386731	2_30	0	0.0248744846018396	4.78579386384603	3.74642508902536e-07	-0.170204602872113	1
ENSG00000184261.4	KCNK12	2	47571449	2_30	0	0.0607293529800231	13.2208332492371	2.52677432568259e-06	1.56945124409011	1
ENSG00000116062.14	MSH6	2	47778682	2_30	0	0.0401531064270685	9.29531961666887	1.17460663860006e-06	-1.16297352276925	1
ENSG00000138081.20	FBXO11	2	47901270	2_30	0	0.0253392378675558	4.95963188288425	3.9550498818557e-07	0.260760376556404	1
ENSG00000170802.15	FOXN2	2	48313864	2_31	0	0.0530641516913893	14.0073986632617	2.33920179594618e-06	-1.69742337944115	1
ENSG00000162869.15	PPP1R21	2	48440711	2_31	0	0.0249508013983938	6.88519451825604	5.40641883388773e-07	-0.72546642217999	2
ENSG00000243244.5	STON1	2	48512647	2_31	0	0.0348335807273599	10.0245071326236	1.09893023677511e-06	1.26794859116386	3
ENSG00000242441.7	GTF2A1L	2	48595242	2_31	0	0.024847134179068	6.84610453544871	5.3533890366831e-07	-0.642885210789904	2
ENSG00000068781.21	STON1-GTF2A1L	2	48595242	2_31	0	0.0262752299624687	7.37099263259719	6.09510899856977e-07	-0.734214536705116	2
ENSG00000138039.14	LHCGR	2	48727766	2_31	0	0.0257393109908163	7.17739536867846	5.81396965887005e-07	-0.768767975685218	2
ENSG00000178021.10	TSPYL6	2	54256518	2_35	0	0.0299725027847575	4.70676894543364	4.43971264954084e-07	0.398252630981868	1
ENSG00000143942.4	CHAC2	2	53768243	2_35	0	0.119670405920411	17.9307396694211	6.75295635835533e-06	2.4402697230143	1
ENSG00000115239.21	ASB3	2	53787166	2_35	0	0.109652105875222	17.0770093966192	5.8930180025751e-06	2.30689617715509	1
ENSG00000119737.5	GPR75	2	53860333	2_35	0	0.065028895530856	12.0420441847745	2.46442478543041e-06	-1.34389512445394	2
ENSG00000170634.12	ACYP2	2	53948303	2_35	0	0.0327344828773856	5.53667528141998	5.70378979327676e-07	0.325311517506013	1
ENSG00000177994.15	C2orf73	2	54330344	2_35	0	0.032288334777004	5.40741067916701	5.49469987114847e-07	0.322268756292383	2
ENSG00000115306.15	SPTBN1	2	54501139	2_36	0	0.00779244261438872	5.50862083071523	1.35090704468786e-07	0.536983686177609	2
ENSG00000214595.11	EML6	2	54710432	2_36	0	0.0191267909837061	13.6509999850811	8.21704285180427e-07	-1.73118987540156	3
ENSG00000115310.17	RTN4	2	55097769	2_36	0	0.0446584719644806	20.6329924057051	2.89984677736086e-06	-2.096479488392	1
ENSG00000143947.13	RPS27A	2	55236440	2_36	0	0.00833440417804498	5.9926131556363	1.57180901331667e-07	0.690183656591853	1
ENSG00000162994.15	CLHC1	2	55231958	2_36	0	0.0201326973635861	15.3758986450194	9.74207450144921e-07	-2.03985658066457	1
ENSG00000115355.15	CCDC88A	2	55420164	2_36	0	0.0255110357701529	16.7267291372897	1.34291365439635e-06	2.01643961848965	2
ENSG00000163001.11	CFAP36	2	55520335	2_36	0	0.0453504690226678	19.1790289522538	2.73726832198504e-06	2.07318237827635	2
ENSG00000275052.4	PPP4R3B	2	55616610	2_36	0	0.175617629045889	37.6440805843277	2.08052901925138e-05	-4.0538060415483	2
ENSG00000138035.14	PNPT1	2	55693981	2_36	2	0.0751075200713911	21.9207900389836	5.181417630726e-06	-4.25891532724966	1
ENSG00000115380.19	EFEMP1	2	55853244	2_36	0	0.0371687359988164	27.4635809476582	3.21250586877154e-06	-3.69446320718124	1
ENSG00000055813.5	CCDC85A	2	56184682	2_37	0	0.0264810719465609	7.3401501361289	6.11715490138246e-07	0.72027594046965	3
ENSG00000115392.11	FANCL	2	58239240	2_39	0	0	4.88839429151568	0	0.189894656169219	3
ENSG00000115421.12	PAPOLG	2	60743526	2_40	0	0.0270659783827636	10.0666289207771	8.57465714851916e-07	1.21699678188492	2
ENSG00000162928.8	PEX13	2	61013401	2_40	0	0.0221653081739647	9.54225815889661	6.6563156645541e-07	1.96635634464392	1
ENSG00000162927.13	PUS10	2	61026898	2_40	0	0.0156692005812393	4.79499653023358	2.36452609309643e-07	-0.351410497111988	1
ENSG00000162929.13	KIAA1841	2	61065721	2_40	0	0.0596439609879235	20.7420162751273	3.89337666724751e-06	-2.9007787410674	2
ENSG00000237651.6	C2orf74	2	61145163	2_40	0	0.0157790515249489	5.88487553342426	2.92231582481456e-07	-0.730777515926458	2
ENSG00000173209.22	AHSA2	2	61151633	2_40	0	0.0163881771142318	5.70622467874506	2.94298799350675e-07	-1.2005883503875	3
ENSG00000115464.14	USP34	2	61529768	2_40	0	0.0438181868543167	18.9331660812214	2.61087825516208e-06	-3.33204877812537	1
ENSG00000082898.16	XPO1	2	61538854	2_40	1	0.0610583872061116	18.1711527148574	3.49169885649008e-06	-3.97441417246609	1
ENSG00000170264.12	FAM161A	2	61851166	2_40	0	0.0154431287592394	4.94054606842231	2.40114960238423e-07	-0.799754658270316	4
ENSG00000115484.14	CCT4	2	61888641	2_40	0	0.0168203658819296	5.32790384608347	2.82033560788736e-07	0.296799172595006	2
ENSG00000186889.9	TMEM17	2	62472655	2_41	0	0.0271475689928437	6.17975999034595	5.27972773583123e-07	-0.431192346466286	4
ENSG00000014641.17	MDH1	2	63584750	2_41	0	0.032892115787631	7.98596924661342	8.26662843382204e-07	1.43828636018248	1
ENSG00000143951.15	WDPCP	2	63106966	2_41	0	0.0815939312459433	16.6203086409315	4.26781825101973e-06	2.6855574524665	2
ENSG00000169764.15	UGP2	2	63841654	2_41	0	0.0237977953539056	4.94292998327792	3.70194666914443e-07	-0.345550800983347	1
ENSG00000143952.19	VPS54	2	64036747	2_41	0	0.0512294218509799	12.1751660275327	1.96292325676527e-06	-1.59290335680232	1
ENSG00000119862.12	LGALSL	2	64429295	2_42	0	0.0178201272537056	4.65276226060827	2.60933979006648e-07	0.0238843826547937	2
ENSG00000119844.15	AFTPH	2	64524123	2_42	0	0.0731604343358122	17.38637013164	4.00307908115704e-06	-1.68763372370897	1
ENSG00000115902.10	SLC1A4	2	64988123	2_42	0	0.0808368972469887	20.0178100114094	5.09254848405384e-06	-2.44879269909229	2
ENSG00000138069.16	RAB1A	2	65131610	2_42	0	0.0346866944266971	23.670612995827	2.58393386040414e-06	-4.06270625306122	1
ENSG00000138071.13	ACTR2	2	65323141	2_42	0	0.0300148612061977	9.34762075870148	8.82970913601709e-07	0.96027255015787	1
ENSG00000143971.7	ETAA1	2	67397667	2_44	0	0	7.71172092366862	0	0.0307885391294477	1
ENSG00000197223.11	C1D	2	68041574	2_45	0	0.0165819945049019	5.50000478792192	2.87017784733648e-07	-0.479357978242251	2
ENSG00000243667.6	WDR92	2	68149942	2_45	0	0.124482674923481	23.3213562911519	9.13632814682472e-06	2.52885234855248	2
ENSG00000115946.7	PNO1	2	68158823	2_45	0	0.0282020646813694	13.1710063986937	1.16898473150516e-06	-2.61833260134499	2
ENSG00000221823.10	PPP3R1	2	68256264	2_45	0	0.0160761386027463	7.44918392814296	3.76876808179209e-07	1.70327728900393	1
ENSG00000119865.8	CNRIP1	2	68320518	2_45	0	0.0160874824620716	5.32853767325323	2.6977711174981e-07	0.352163519798552	1
ENSG00000115956.9	PLEK	2	68364808	2_45	0	0.0149808064201027	4.89276522454462	2.30673944900499e-07	0.522892998293545	1
ENSG00000204923.3	FBXO48	2	68442924	2_45	0	0.0186707820301668	6.60499766047609	3.88100453899906e-07	0.637993241143078	2
ENSG00000169621.9	APLF	2	68490010	2_45	0	0.0233022473053122	9.0469682872568	6.63452521110591e-07	-1.30790260610525	1
ENSG00000163219.11	ARHGAP25	2	68679529	2_45	0	0.0156615295763459	5.08502259006984	2.50631720421351e-07	-0.297355598138563	1
ENSG00000169604.19	ANTXR1	2	69012709	2_46	0	0.0240649750927341	5.75828364090049	4.36101362674171e-07	0.720475629060761	1
ENSG00000198380.12	GFPT1	2	69387506	2_46	0	0.199482536897436	23.8975227459884	1.50026072462784e-05	2.31001399966473	1
ENSG00000169599.12	NFU1	2	69423598	2_46	0	0.0407881653229143	9.64486996960973	1.23805381156005e-06	0.0144056882169772	2
ENSG00000115977.18	AAK1	2	69586326	2_46	0	0.0323953123740228	8.02478619274527	8.18134328596109e-07	-0.314830015547162	1
ENSG00000087338.4	GMCL1	2	69829233	2_46	0	0.0254757735665669	5.98244773646115	4.79639859475899e-07	0.435296026479329	1
ENSG00000124380.10	SNRNP27	2	69891253	2_46	0	0.0217886987678341	4.76615325479223	3.2681973334718e-07	-0.243340473090792	2
ENSG00000244617.2	ASPRV1	2	69929189	2_46	0	0.0561785218315466	14.0646806830121	2.48661848727106e-06	2.14409846790218	2
ENSG00000115998.7	C2orf42	2	70248695	2_46	0	0.0294745994590089	7.49787350272563	6.95496573724183e-07	1.01645523869472	2
ENSG00000116001.15	TIA1	2	70249121	2_46	0	0.0222162434686038	5.01169243539505	3.50399929928487e-07	-0.455130853647314	1
ENSG00000116005.11	PCYOX1	2	70254392	2_46	0	0.0714385079886463	15.2603838691549	3.4308901066436e-06	-1.89923161273882	1
ENSG00000143977.13	SNRPG	2	70293983	2_46	0	0.0485193446587738	11.6524899599108	1.77927320033049e-06	1.53647216622941	1
ENSG00000035141.7	FAM136A	2	70301469	2_46	0	0.0216176342992395	4.72517725786084	3.21466146640228e-07	-0.289431605808624	1
ENSG00000075340.22	ADD2	2	70669140	2_47	0	0.0535649568404206	16.564109233448	2.79227262659055e-06	1.89880896811527	1
ENSG00000152672.7	CLEC4F	2	70820139	2_47	0	0.0158283705761811	5.08779200978457	2.53439633632947e-07	0.39483451906459	2
ENSG00000116031.8	CD207	2	70874204	2_47	0	0.0224461176881684	8.35980310199033	5.90535836770553e-07	1.00102967704843	1
ENSG00000116035.2	VAX2	2	70882105	2_47	0	0.0166371360189702	5.55406117423449	2.90802542889847e-07	0.519199798349981	2
ENSG00000144031.11	ANKRD53	2	70969216	2_47	0	0.0221241926470342	8.22430883767873	5.72632266198097e-07	0.90046381191152	2
ENSG00000144043.11	TEX261	2	70990408	2_47	0	0.0175043590943454	6.02966169218637	3.32160613170719e-07	-0.549987436198188	2
ENSG00000124357.12	NAGK	2	71049106	2_47	0	0.0160347614394022	5.20899239148059	2.62860421385891e-07	-0.427481165541963	3
ENSG00000124370.10	MCEE	2	71126820	2_47	0	0.0190518514625283	6.82295073482987	4.0908955964717e-07	-0.704120726245293	2
ENSG00000124383.8	MPHOSPH10	2	71130504	2_47	0	0.0219775783274079	8.16194031163347	5.64523758953633e-07	-0.913323178827224	2
ENSG00000124374.8	PAIP2B	2	71224300	2_47	0	0.0153494559902707	4.80039815543783	2.31888505644837e-07	-0.212586737865112	2
ENSG00000075292.18	ZNF638	2	71286557	2_47	0	0.124755169813034	24.7080848944295	9.70077898864975e-06	-2.73909428203955	2
ENSG00000135636.13	DYSF	2	71475893	2_47	0	0.0296910720648536	10.98748812749	1.02667567302073e-06	1.51196665947039	1
ENSG00000144036.15	EXOC6B	2	72833223	2_47	0	0.0152440763072732	4.73596225207115	2.27205227814404e-07	0.115759171623016	1
ENSG00000144040.12	SFXN5	2	72927484	2_47	0	0.0151598899164667	4.68417280627662	2.23479622893372e-07	-0.139626635687417	1
ENSG00000135631.16	RAB11FIP5	2	73156970	2_48	0	0.0259844132575365	11.8758768207504	9.71152813516044e-07	-2.6815829288471	2
ENSG00000135632.11	SMYD5	2	73214385	2_48	0	0.0245555608489846	11.5061337657218	8.89177060936253e-07	2.15158943245069	2
ENSG00000135617.3	PRADC1	2	73231944	2_48	0	0.0177605976751665	7.23533373201085	4.04413009623185e-07	1.29295064790894	1
ENSG00000135624.15	CCT7	2	73233389	2_48	0	0.0145494617378223	5.02027604199312	2.298706363611e-07	0.699179222544419	1
ENSG00000163013.11	FBXO41	2	73265486	2_48	0	0.0151248515490835	5.15575506599006	2.45410065637364e-07	0.0234731743459754	1
ENSG00000116127.17	ALMS1	2	73432606	2_48	0	0.0142268824464411	4.67623189492073	2.09370146280883e-07	0.205170829008832	2
ENSG00000144035.3	NAT8	2	73646375	2_48	0	0.0220092149649983	9.1779590315688	6.35710874656953e-07	-1.84998650472358	1
ENSG00000144034.14	TPRKB	2	73737087	2_48	0	0.0334958576706222	12.8698155340004	1.35666430438024e-06	2.09427080160846	2
ENSG00000124356.15	STAMBP	2	73829050	2_48	0	0.0203785835168433	7.85533269324828	5.03787689036014e-07	1.00996810863031	3
ENSG00000114956.19	DGUOK	2	73938926	2_48	0	0.0155718251453963	5.49014172087577	2.69049412126748e-07	-0.454234702797683	1
ENSG00000114978.17	MOB1A	2	74179099	2_48	0	0.0161331128683085	5.79207620053008	2.94077239263692e-07	-0.494986568725452	1
ENSG00000188687.17	SLC4A5	2	74343527	2_48	0	0.0300494579101513	11.5345334556437	1.09080130411764e-06	-1.62619365964023	1
ENSG00000204843.12	DCTN1	2	74361478	2_48	0	0.0142866480337552	4.73648536780741	2.12958764852358e-07	0.213827664830046	1
ENSG00000284308.1	C2orf81	2	74421241	2_48	0	0.0285213960481328	10.9758157842972	9.85182213080835e-07	-1.62190400114732	1
ENSG00000005448.16	WDR54	2	74424186	2_48	0	0.0320200438656399	12.0749222910363	1.21678890409932e-06	-1.72520927770199	1
ENSG00000114993.16	RTKN	2	74439939	2_48	0	0.0144390197581031	4.83471267974416	2.19693573983577e-07	-0.247506579647511	2
ENSG00000239779.6	WBP1	2	74459202	2_48	0	0.042828735809578	14.7465570795122	1.98762689772368e-06	-1.96550739793387	1
ENSG00000115275.11	MOGS	2	74459202	2_48	0	0.0522232017499382	16.5696529755669	2.72323977123654e-06	1.99656940045474	2
ENSG00000135637.13	CCDC142	2	74483364	2_48	0	0.0379803136900679	13.6317176423315	1.62936394881003e-06	-1.88013492724399	1
ENSG00000115282.19	TTC31	2	74492783	2_48	0	0.0580686598864308	17.5873569698449	3.21404057913723e-06	2.16386421276106	1
ENSG00000179528.15	LBX2	2	74499633	2_48	0	0.0567001470609483	17.371513482857	3.09977960670594e-06	2.15190589299898	1
ENSG00000115289.13	PCGF1	2	74508487	2_48	0	0.0205761156357075	7.98709936048524	5.17203497155755e-07	1.31112298727722	1
ENSG00000115325.13	DOK1	2	74548714	2_48	0	0.0149307594719016	5.1282729117874	2.4096945861316e-07	0.565731701715459	1
ENSG00000115318.11	LOXL3	2	74564146	2_48	0	0.0147043018894737	4.97919527596003	2.30415952291262e-07	0.478731504629606	1
ENSG00000159399.9	HK2	2	74834299	2_48	0	0.0153828530731222	5.44131807642716	2.63420748421115e-07	0.574516413121859	2
ENSG00000115350.11	POLE4	2	74959210	2_48	0	0.0720774514003229	19.8020211577312	4.4917741952093e-06	-2.14176679647154	1
ENSG00000115353.10	TACR1	2	75165705	2_48	0	0.0236057156574429	9.35476551443719	6.94958788169014e-07	1.1502300750538	1
ENSG00000115363.13	EVA1A	2	75569460	2_49	0	0.0287576883563375	5.00285059096188	4.52772957030283e-07	0.484962991917346	3
ENSG00000115364.13	MRPL19	2	75651492	2_49	0	0.034471607815156	6.70926364552201	7.27855841679156e-07	0.808832222914301	1
ENSG00000005436.13	GCFC2	2	75711125	2_49	0	0.0537491314817506	10.9125431392173	1.84589247024449e-06	-1.38913241181263	1
ENSG00000143954.12	REG3G	2	79025824	2_51	0	0.0142454646576994	5.34275749135878	2.39525113823304e-07	-0.101047897691267	2
ENSG00000066032.18	CTNNA2	2	79184553	2_51	0	0.0178352738684909	7.11730269732058	3.9948841812113e-07	-0.261185578760313	1
ENSG00000115386.5	REG1A	2	79120619	2_51	0	0.0137687502705935	5.08727140826865	2.2043898606841e-07	0.0748411834012684	1
ENSG00000163541.11	SUCLG1	2	84460497	2_53	0	0.0156710748377658	7.39428479830995	3.64673270662428e-07	-0.79310118359831	1
ENSG00000115423.18	DNAH6	2	84482091	2_53	0	0.0116853420740822	4.65126168224903	1.71049251411944e-07	0.0280509465867246	3
ENSG00000034510.5	TMSB10	2	84905643	2_53	0	0.0386481821882633	15.872453999286	1.93055474970963e-06	-1.89880460235436	2
ENSG00000186854.10	TRABD2A	2	84906737	2_53	0	0.0206126864600648	9.96071726623117	6.46151242552971e-07	-1.34740444951456	1
ENSG00000176407.17	KCMF1	2	84970689	2_54	0	0.0101501794393567	6.62477570717186	2.11618617462835e-07	0.253533844598296	1
ENSG00000152291.13	TGOLN2	2	85325138	2_54	0	0.00868840830657425	5.53327751251077	1.51297463768447e-07	-0.441907948227909	3
ENSG00000042445.13	RETSAT	2	85343150	2_54	0	0.00785118938862395	4.65973200886649	1.15134470382258e-07	-0.0913297051266341	3
ENSG00000115459.17	ELMOD3	2	85355541	2_54	0	0.0171264457267249	11.8558701497246	6.39012936618756e-07	1.31249815813597	1
ENSG00000042493.15	CAPG	2	85378082	2_54	0	0.0168787818716141	12.5320482850184	6.65690154671101e-07	1.64696837481582	3
ENSG00000168906.12	MAT2A	2	85539177	2_54	0	0.0101796842049682	7.26315731104438	2.32685183372791e-07	0.909848581881599	1
ENSG00000115486.11	GGCX	2	85561052	2_54	0	0.00888143443247402	5.62788954418222	1.57303234514311e-07	0.275591873983902	2
ENSG00000118640.10	VAMP8	2	85523284	2_54	0	0.0125154243504596	8.35452923521065	3.29061093257621e-07	0.731021507420176	1
ENSG00000168899.4	VAMP5	2	85582832	2_54	0	0.0446402705139821	20.4003308660764	2.86597899140967e-06	-1.93964266391037	3
ENSG00000168890.13	TMEM150A	2	85607518	2_54	0	0.0218293184593845	13.7392249453054	9.43868265123936e-07	-1.55312741284442	1
ENSG00000168883.19	USP39	2	85600891	2_54	0	0.010087191685422	6.99443297403714	2.22040276880697e-07	0.808190072962539	3
ENSG00000168878.16	SFTPB	2	85668215	2_54	0	0.00808899424808707	4.9223948097397	1.25308330667114e-07	0.125057146910941	1
ENSG00000115523.16	GNLY	2	85685839	2_54	0	0.00900383699998919	5.90536891998711	1.67333783934635e-07	0.445960881410284	2
ENSG00000168874.12	ATOH8	2	85705521	2_54	0	0.00888621249169064	5.97239488514339	1.67022193374971e-07	-0.794484320131169	1
ENSG00000115525.17	ST3GAL5	2	85905905	2_54	0	0.00798547101193059	4.9618935193791	1.24697271673332e-07	0.690521438933104	1
ENSG00000068654.15	POLR1A	2	86105533	2_54	0	0.0137298662313516	12.1148637838386	5.23472432017064e-07	2.39653826852753	2
ENSG00000132305.20	IMMT	2	86195484	2_54	0	0.0788200703923893	18.0154615160494	4.46880273685428e-06	2.98991379000211	2
ENSG00000132313.14	MRPL35	2	86199115	2_54	0	0.00792455024134786	4.73712604296336	1.18140427270972e-07	0.149112284871819	2
ENSG00000068615.17	REEP1	2	86333403	2_54	0	0.00854846329937087	5.36146199209486	1.44238187624372e-07	0.184369655914844	2
ENSG00000115561.15	CHMP3	2	86563593	2_54	0	0.00988137526248811	7.51757938337928	2.33778403899604e-07	1.25852666181648	2
ENSG00000239305.6	RNF103	2	86623855	2_54	0	0.178806488326491	18.3050197247236	1.03005982480944e-05	3.87929930974644	1
ENSG00000153561.12	RMND5A	2	86721712	2_54	0	0.0114746765612505	8.63963606359929	3.11993017984722e-07	1.29964335352537	2
ENSG00000153563.15	CD8A	2	86772739	2_54	0	0.0079328083139909	4.76294260138072	1.1890805675867e-07	0.374591982609358	2
ENSG00000172116.21	CD8B	2	86815289	2_54	0	0.0089244401301205	5.70562444201405	1.60248191172122e-07	0.382471661368041	1
ENSG00000172086.7	KRCC1	2	88056216	2_55	0	0.0195271986908475	4.74939838264147	2.91868696790063e-07	-0.109333276391534	1
ENSG00000115593.14	SMYD1	2	88067820	2_55	0	0.0332902583558882	9.76037374571829	1.02256891697662e-06	-1.10776911076447	1
ENSG00000163586.9	FABP1	2	88129052	2_55	0	0.0193364898714518	4.65744134890577	2.83422293566713e-07	0.121851255351865	1
ENSG00000144115.16	THNSL2	2	88136482	2_55	0	0.0203064428897872	5.11608751167093	3.2694958639356e-07	-0.344380295572727	4
ENSG00000172071.11	EIF2AK3	2	88633362	2_55	0	0.0200436089086014	4.99396457497707	3.15014359675253e-07	-0.29623445867662	1
ENSG00000153574.8	RPIA	2	88625104	2_55	0	0.0293666368466115	8.57980345244941	7.92940363310565e-07	1.39617008779616	3
ENSG00000144029.11	MRPS5	2	95149561	2_57	0	0.0198028656788974	8.12481105424224	5.06349383402191e-07	2.11949142266146	1
ENSG00000144026.11	ZNF514	2	95167575	2_57	0	0.0214274730400025	6.95727314253519	4.69157847560082e-07	0.509624933679457	5
ENSG00000275111.4	ZNF2	2	95165349	2_57	0	0.0170147637727693	4.65955275500912	2.49504929641284e-07	0.0745330720371445	1
ENSG00000233757.6	AC092835.2	2	95207631	2_57	0	0.020962985509804	6.47660878233959	4.27277252392902e-07	0.518242566406638	2
ENSG00000155066.15	PROM2	2	95347159	2_57	0	0.0263546634407544	8.53380140004938	7.07797427470748e-07	0.791639421163803	1
ENSG00000115041.12	KCNIP3	2	95334108	2_57	0	0.0274587916224576	8.91081022683564	7.70029901137181e-07	0.838380931060286	1
ENSG00000115042.9	FAHD2A	2	95815543	2_57	0	0.0225542832727178	7.17704876164246	5.0942927809624e-07	0.811555445936056	1
ENSG00000174501.14	ANKRD36C	2	96082306	2_57	0	0.020181968739029	6.16310233970943	3.91446020366234e-07	-0.629930506959477	1
ENSG00000186281.12	GPAT2	2	96082306	2_57	0	0.020181968739029	6.16310233970943	3.91446020366234e-07	0.629930506959477	1
ENSG00000274286.1	ADRA2B	2	96116247	2_57	0	0.0171125057785348	4.74386418731497	2.55478777035102e-07	0.191351211992351	2
ENSG00000158050.4	DUSP2	2	96145593	2_57	0	0.021150573044008	6.7839554632761	4.51558581649069e-07	-0.808849268902698	1
ENSG00000084090.13	STARD7	2	96157242	2_57	0	0.0203385271444682	7.05702389518919	4.516999693205e-07	-1.52389931482548	2
ENSG00000135956.8	TMEM127	2	96266108	2_57	0	0.0183065814878265	5.5944442761312	3.22309553994915e-07	0.686664862165222	1
ENSG00000144021.2	CIAO1	2	96266108	2_57	0	0.019373254447772	5.86111942695396	3.57348634500773e-07	-0.926845278226494	2
ENSG00000198885.9	ITPRIPL1	2	96325754	2_57	0	0.0476032107826082	15.5592344966921	2.33095262172015e-06	2.69577568382005	1
ENSG00000114988.11	LMAN2L	2	96740159	2_57	0	0.0170466793453985	4.6980587086664	2.52038685122746e-07	0.168931510808134	1
ENSG00000168763.15	CNNM3	2	96819373	2_57	0	0.0172262357722669	4.76342106707789	2.58236920334809e-07	0.0685629347235567	1
ENSG00000163126.14	ANKRD23	2	96855702	2_57	0	0.0172740038061557	4.78710345870352	2.60240448164636e-07	0.101778799637995	1
ENSG00000144199.11	FAHD2B	2	97095539	2_57	0	0.0191521800326165	5.98163036573354	3.60534443793294e-07	-1.54458360129693	1
ENSG00000135976.17	ANKRD36	2	97109064	2_57	0	0.0185442342837341	5.66338598372448	3.30517181597722e-07	-1.44331538484599	1
ENSG00000135940.6	COX5B	2	97648394	2_57	0	0.0247964739330534	8.73948927038195	6.8200091228191e-07	1.81266195004172	1
ENSG00000115073.7	ACTR1B	2	97658891	2_57	0	0.0170349499434261	4.69442576899787	2.51670499782877e-07	-0.00281251522540638	2
ENSG00000228486.10	LINC01125	2	97663552	2_57	0	0.0322518193707304	11.0177604701807	1.11829534971784e-06	1.59702134819717	2
ENSG00000115085.13	ZAP70	2	97713755	2_57	0	0.0476082604711475	14.732473398514	2.20732840795303e-06	2.50229160597144	1
ENSG00000075568.16	TMEM131	2	97996336	2_57	0	0.017357501588128	4.82420732959349	2.63525199949891e-07	-0.276798786286513	1
ENSG00000185674.9	LYG2	2	99254906	2_58	0	0.0313834475110869	15.0017770948318	1.48167287910988e-06	1.75307785182601	1
ENSG00000040933.15	INPP4A	2	98409213	2_58	0	0.0187906917468975	10.1862091204131	6.02371380536889e-07	1.19400516092024	2
ENSG00000183513.8	COA5	2	98608535	2_58	0	0.033630208235144	15.6529858670678	1.65666891435279e-06	-1.85036216657135	1
ENSG00000115446.11	UNC50	2	98608535	2_58	0	0.033630208235144	15.6529858670678	1.65666891435279e-06	-1.85036216657135	1
ENSG00000071073.12	MGAT4A	2	98731416	2_58	0	0.024705653292741	12.7524688469644	9.91515681815439e-07	1.4385654115214	1
ENSG00000273045.5	C2orf15	2	99141233	2_58	0	0.0214756742692758	11.4378518811802	7.73036944744832e-07	1.3031474307434	1
ENSG00000135951.14	TSGA10	2	99157239	2_58	0	0.0120799413083673	6.0540956503238	2.30156410717578e-07	0.714988865369294	1
ENSG00000144182.16	LIPT1	2	99155127	2_58	0	0.0111887352745454	5.33835916528563	1.87973990888625e-07	0.530763707877631	1
ENSG00000158411.11	MITD1	2	99180175	2_58	0	0.0131027248064226	6.81341424447443	2.80954108642246e-07	-0.889719958695354	1
ENSG00000144214.9	LYG1	2	99304742	2_58	0	0.0114266414749199	5.53482791879324	1.99036028668175e-07	0.709079365448368	2
ENSG00000158417.10	EIF5B	2	99337171	2_58	0	0.0198947242617445	10.7210726643322	6.71251296433768e-07	1.48881395132549	1
ENSG00000115514.11	TXNDC9	2	99340840	2_58	0	0.0408265494378641	17.4831374382204	2.24631688334522e-06	2.158972180101	2
ENSG00000135945.9	REV1	2	99490335	2_58	0	0.0151383640627218	8.16341744260348	3.88919683913042e-07	1.09704382737733	2
ENSG00000144218.18	AFF3	2	100143348	2_58	0	0.0188162745974063	10.1989838893605	6.03947964389843e-07	1.64323936173968	1
ENSG00000170500.12	LONRF2	2	100334113	2_58	0	0.0104867403905999	4.7334148678478	1.56215477634036e-07	0.076634703054391	1
ENSG00000115526.10	CHST10	2	100416354	2_58	0	0.0124755820258944	6.3551254340905	2.49513424340351e-07	0.686774530021829	2
ENSG00000115539.13	PDCL3	2	100562712	2_58	0	0.0134941876866534	7.08856815526487	3.01033092004439e-07	1.30154740583448	3
ENSG00000170485.16	NPAS2	2	100819337	2_58	0	0.0117081585202793	5.76209665819814	2.12313742968949e-07	0.453366228271314	1
ENSG00000071082.10	RPL31	2	101002915	2_58	0	0.0267831563987809	13.51087027792	1.13881729808963e-06	-1.46267910648274	1
ENSG00000158435.7	CNOT11	2	101252269	2_59	0	0	146.143422306034	0	-0.18411442971662	1
ENSG00000163162.8	RNF149	2	101300903	2_59	0	0	49.8086848062161	0	0.940138820327779	3
ENSG00000196460.12	RFX8	2	101413277	2_59	0	0	18.2942549648933	0	1.79512654663482	2
ENSG00000071054.16	MAP4K4	2	101699471	2_59	0	0	6.38506602209437	0	0.484972460122874	1
ENSG00000115590.13	IL1R2	2	101991888	2_59	0	0	103.171567488505	0	-1.76398589240442	1
ENSG00000115616.2	SLC9A2	2	102619188	2_60	0	0.0283474989427617	6.9054189029971	6.16046863460529e-07	-0.957071176360762	1
ENSG00000115594.11	IL1R1	2	102131624	2_60	0	0.0274205647345659	6.49963960019552	5.60886057794738e-07	0.758524099867587	1
ENSG00000115598.9	IL1RL2	2	102186984	2_60	0	0.0224505094808211	4.66001546568618	3.29247535493371e-07	0.228854324363877	1
ENSG00000115602.16	IL1RL1	2	102310521	2_60	0	0.0259613384009803	6.08538096206087	4.97191646540863e-07	-0.840613020260416	2
ENSG00000115604.10	IL18R1	2	102377873	2_60	0	0.0312321144986244	7.83095695499218	7.69706578838079e-07	-1.15501425455347	2
ENSG00000115607.9	IL18RAP	2	102418584	2_60	0	0.0230051059818301	4.93761107850444	3.57478634912709e-07	0.52451724336077	1
ENSG00000135953.10	MFSD9	2	102738292	2_60	0	0.0228400285903161	4.80334849039965	3.45262740516185e-07	0.00728354573459565	1
ENSG00000135973.2	GPR45	2	105240960	2_62	0	0.0369634029663443	7.71170214742567	8.97079986504396e-07	-0.871710270337502	1
ENSG00000135972.8	MRPS9	2	105037638	2_62	0	0.0268632463500628	4.70634010296508	3.97878779159762e-07	0.149787412734225	1
ENSG00000135966.12	TGFBRAP1	2	105305728	2_62	0	0.0279252858900212	5.07079413610859	4.4563837415194e-07	0.308949359086165	1
ENSG00000135974.9	C2orf49	2	105336368	2_62	0	0.0716482899139517	13.9986594028049	3.15646697539238e-06	-1.58259146795886	2
ENSG00000071051.13	NCK2	2	105744677	2_63	0	0.0307569013218784	4.97173137011096	4.8123721856968e-07	0.363604219347156	2
ENSG00000119147.9	C2orf40	2	106023484	2_63	0	0.0682907529134563	12.5316799822991	2.69327171730865e-06	1.51768038729192	2
ENSG00000115652.14	UXS1	2	106194337	2_63	0	0.0403706167133834	7.53676639824339	9.57545483366979e-07	0.915462062517384	2
ENSG00000115665.8	SLC5A7	2	108028702	2_65	0	0.0946874590045884	20.3472518051108	6.0632740143396e-06	2.10891669749373	1
ENSG00000198203.9	SULT1C2	2	108288295	2_65	0	0.0203100473333779	5.74722302504103	3.67348236919323e-07	0.609115903332507	2
ENSG00000198075.9	SULT1C4	2	108353242	2_65	0	0.056844017850114	15.4542095638527	2.76465241761566e-06	-1.68017117165486	3
ENSG00000135968.20	GCC2	2	108449810	2_65	0	0.0189001478157436	5.07313087429149	3.0175205792129e-07	-0.429136976095416	2
ENSG00000169756.16	LIMS1	2	108534035	2_65	0	0.0230468663431475	6.93264981181071	5.02828771995468e-07	0.794276641590467	1
ENSG00000153201.15	RANBP2	2	108719562	2_65	0	0.111626103269188	21.9456707184142	7.70945355817802e-06	2.37078708198395	1
ENSG00000163006.11	CCDC138	2	108786645	2_65	0	0.0817226507611146	18.926534343057	4.86768555623498e-06	-2.18750543000216	2
ENSG00000186522.14	SEPT10	2	109574715	2_65	0	0.0200765816897066	5.63890546690339	3.56281734444945e-07	0.931107930621656	4
ENSG00000198142.4	SOWAHC	2	109613916	2_65	0	0.0757405072021187	18.1953588719147	4.33708374932618e-06	2.41881419206865	2
ENSG00000115008.5	IL1A	2	112782395	2_66	0	0.0155745673774509	5.08219507813188	2.49101473686293e-07	-0.473307325357331	3
ENSG00000144063.3	MALL	2	110117552	2_66	0	0.0154107181966887	4.81602220769565	2.33571760140839e-07	-0.187899029538979	1
ENSG00000144061.12	NPHP1	2	110177146	2_66	0	0.0173829977132509	5.90637110384126	3.231129596848e-07	0.513521994127377	2
ENSG00000169679.14	BUB1	2	110678318	2_66	0	0.0161464293747048	5.24205309251245	2.66370966334665e-07	-0.348506680639042	1
ENSG00000153093.18	ACOXL	2	110729249	2_66	0	0.0151357511218939	4.68217160977983	2.23028456591026e-07	0.125643205189815	2
ENSG00000153094.22	BCL2L11	2	111104726	2_66	0	0.0446776272838771	14.6909330687158	2.06561060473344e-06	1.77297155643319	1
ENSG00000153107.11	ANAPC1	2	111884781	2_66	0	0.080971338546263	19.6017649597547	4.99499973772344e-06	1.7212488266231	1
ENSG00000153208.16	MERTK	2	111893739	2_66	0	0.0308844181967746	10.0796040615101	9.79697209456327e-07	0.452288907694034	4
ENSG00000153214.9	TMEM87B	2	112055265	2_66	1	0.0716501432090636	22.4501852200904	5.06227769308799e-06	-4.03636867444432	3
ENSG00000144152.12	FBLN7	2	112116910	2_66	0	0.064389590998952	21.8404399494175	4.42574128281678e-06	-3.17513910005209	4
ENSG00000144161.12	ZC3H8	2	112120827	2_66	0	0.0482450406210684	21.488506642196	3.26263044946356e-06	-3.61648356029161	2
ENSG00000188177.13	ZC3H6	2	112277243	2_66	0	0.0155073562344105	5.22264926674887	2.54881079913573e-07	-0.97570804356232	1
ENSG00000169629.11	RGPD8	2	112434559	2_66	0	0.0151180478651752	5.14405341356291	2.44742932354154e-07	0.802563323709331	1
ENSG00000125630.15	POLR1B	2	112542706	2_66	0	0.0329420830623887	11.3095609149945	1.17248089736366e-06	-1.11624980448953	2
ENSG00000125611.15	CHCHD5	2	112582142	2_66	0	0.0151978417830319	4.89969253933634	2.34347174223882e-07	0.568927249563719	2
ENSG00000144136.10	SLC20A1	2	112646085	2_66	0	0.0199358352869778	7.53269295577267	4.72599954787861e-07	0.964571738888872	2
ENSG00000169607.12	CKAP2L	2	112765001	2_66	0	0.0168419599633781	5.51257383742429	2.9218372660947e-07	0.248427187528074	1
ENSG00000136689.18	IL1RN	2	113109711	2_66	0	0.0200786261736403	7.89370003579954	4.98796717415579e-07	1.30071985313067	1
ENSG00000184492.6	FOXD4L1	2	113324598	2_67	0	0.0420458630457777	19.1707138907786	2.53670830498268e-06	-2.22477238366047	1
ENSG00000125618.16	PAX8	2	113277580	2_67	0	0.0108802935200747	5.73277012003073	1.96297203462579e-07	0.509947937167636	1
ENSG00000136682.14	CBWD2	2	113325543	2_67	0	0.0477800686460135	20.5231178543249	3.0860224573408e-06	-2.34039076471947	1
ENSG00000144134.18	RABL2A	2	113629174	2_67	0	0.0458234214125994	19.9876935675853	2.88243265360425e-06	2.13469919534655	1
ENSG00000115084.13	SLC35F5	2	113754647	2_67	0	0.0791986059032887	26.495377768695	6.60384128024079e-06	3.48375830650387	2
ENSG00000115091.11	ACTR3	2	113819806	2_67	0	0.0135996205180038	12.1116007795463	5.18366958299152e-07	-2.79529278422429	1
ENSG00000088205.12	DDX18	2	117812637	2_69	0	0.0103401721561436	4.65311542297626	1.51419068008527e-07	0.0605122227785039	2
ENSG00000125633.10	CCDC93	2	118013086	2_69	0	0.0103405297875164	4.6534376942094	1.51434792611026e-07	-0.00239894425395165	3
ENSG00000125629.14	INSIG2	2	118088243	2_69	0	0.0228544679544777	12.0725915941126	8.68321587502103e-07	1.4917164985393	3
ENSG00000163064.6	EN1	2	118844728	2_69	0	0.0140077425344244	7.48874319662614	3.30130813789162e-07	-0.837932410031347	2
ENSG00000115107.19	STEAP3	2	119223670	2_69	0	0.022901292733878	12.0918036920807	8.71485287464287e-07	-1.42176118605705	3
ENSG00000186132.14	C2orf76	2	119366128	2_69	0	0.0103657986217237	4.67622017530099	1.52548061229793e-07	-0.0449019484204384	1
ENSG00000155368.16	DBI	2	119366128	2_69	0	0.0111624497884477	5.36748472616234	1.88555545315077e-07	0.490796163687007	4
ENSG00000171227.6	TMEM37	2	119422990	2_69	0	0.0120479565271365	6.08041550036261	2.30544954950357e-07	-0.599675370692534	2
ENSG00000080293.9	SCTR	2	119435261	2_69	0	0.0103405687877666	4.65347383092861	1.51436539747066e-07	0.0302071751860816	2
ENSG00000163075.12	CFAP221	2	119546244	2_69	0	0.0107453454931337	5.01191389165133	1.69485659811143e-07	-0.222299462204229	1
ENSG00000144120.12	TMEM177	2	119679105	2_69	0	0.010336202261768	4.64953084900462	1.51244331393599e-07	0.175035113685248	2
ENSG00000088179.8	PTPN4	2	119760017	2_69	0	0.0968865408601136	25.7878307302148	7.86298116069868e-06	2.8617134824149	1
ENSG00000115109.13	EPB41L5	2	120013132	2_69	0	0.0117191478303282	5.82198075534436	2.14721618413006e-07	1.0608417017712	1
ENSG00000226479.3	TMEM185B	2	120222852	2_69	0	0.0314738127990637	15.0798274723267	1.49367015649272e-06	-2.24543680010908	1
ENSG00000144118.13	RALB	2	120246665	2_69	0	0.144230269369489	29.6809376634645	1.34723390872829e-05	-3.13034722890807	1
ENSG00000163083.5	INHBB	2	120328707	2_69	0	0.0103359431232597	4.64929713127283	1.51232937152547e-07	0.0276048051391932	1
ENSG00000074054.17	CLASP1	2	121649389	2_70	0	0.0255515143938201	4.80277932900255	3.86205319698101e-07	0.238491558454103	2
ENSG00000136732.14	GYPC	2	126607499	2_73	0	0.0219937333958167	5.0716238585026	3.51038674659546e-07	-0.282671585719698	1
ENSG00000136717.14	BIN1	2	127081898	2_74	0	0.302294151167117	32.9707326078481	3.13665905922425e-05	-3.73888182283685	2
ENSG00000163161.12	ERCC3	2	127292424	2_75	0	0.0277604086468852	7.70943953242427	6.73531070760869e-07	-0.994521311560807	2
ENSG00000169967.16	MAP3K2	2	127388145	2_75	0	0.0277026559904036	7.47954083926548	6.52086667158702e-07	0.878538466148337	1
ENSG00000115718.17	PROC	2	127423296	2_75	0	0.0512305851152071	13.0051005421214	2.09677583997362e-06	-1.51390568773486	1
ENSG00000163166.14	IWS1	2	127526967	2_75	0	0.0285136578202236	7.71650796292349	6.92440905926695e-07	0.951154369578712	1
ENSG00000169994.18	MYO7B	2	127543509	2_75	0	0.0231454049569269	6.005574850699	4.37449920122372e-07	-0.624679380778181	2
ENSG00000144230.16	GPR17	2	127635072	2_75	0	0.0214620204105971	5.24529377740166	3.54282250137441e-07	-0.430029905002621	4
ENSG00000072163.19	LIMS2	2	127648067	2_75	0	0.0359932567874584	10.2153495720877	1.15713319209768e-06	-1.31277706200688	2
ENSG00000144231.10	POLR2D	2	127843035	2_75	0	0.0202840148131355	4.8626575161288	3.10410622961037e-07	-0.50786133282062	1
ENSG00000136715.17	SAP130	2	128026750	2_75	0	0.0407344871962938	11.4235048532711	1.46443667800365e-06	-1.79514647159254	2
ENSG00000136731.12	UGGT1	2	128091077	2_75	0	0.0293639043952115	9.96837204058733	9.21185330714029e-07	-2.17082787797388	2
ENSG00000136720.6	HS6ST1	2	128319304	2_75	0	0.0201813429120106	4.70612264607641	2.98897495881867e-07	-0.142860827992556	3
ENSG00000222014.5	RAB6C	2	129979968	2_78	0	0.0352628415643521	4.65276409196419	5.16341833655091e-07	0.0391674616163689	2
ENSG00000136699.19	SMPD4	2	130182517	2_78	0	0.0952348708499604	14.1233276448864	4.23293895350627e-06	-1.64094737171683	1
ENSG00000136710.9	CCDC115	2	130343161	2_78	0	0.0903385624195571	13.6129784502327	3.8702169081819e-06	-1.52076210873683	1
ENSG00000136718.9	IMP4	2	130343161	2_78	0	0.0903385624195571	13.6129784502327	3.8702169081819e-06	1.52076210873683	1
ENSG00000072135.12	PTPN18	2	130356437	2_78	0	0.038379069427363	5.45186113050856	6.58488506316615e-07	0.534824393436311	1
ENSG00000115762.16	PLEKHB2	2	131104007	2_78	0	0.0358478311468508	4.80794489444824	5.4241456201824e-07	0.193073241324497	1
ENSG00000075886.10	TUBA3D	2	131475454	2_78	0	0.0409275567933016	6.05927475517271	7.80450636871762e-07	-0.764900113142367	2
ENSG00000163040.14	CCDC74A	2	131527737	2_78	0	0.0352451911313118	4.64804239388741	5.15559654824178e-07	-0.0955687028685592	2
ENSG00000183840.6	GPR39	2	132417951	2_79	0	0.0338861769177176	8.61940723847753	9.19197739788973e-07	-1.0013900010981	1
ENSG00000150551.10	LYPD1	2	132769400	2_79	0	0.0304464603596172	7.6113191138237	7.29299161248733e-07	0.912926225437578	1
ENSG00000152127.8	MGAT5	2	134119836	2_79	0	0.0222611521424395	4.6695776002703	3.27140421208056e-07	0.0416242197922767	1
ENSG00000152128.13	TMEM163	2	134721005	2_80	0	0	2000.2235590582	0	-4.32820162789034	3
ENSG00000082258.12	CCNT2	2	134918197	2_80	0	0	11603.5735789258	0	5.36138871831518	2
ENSG00000115839.17	RAB3GAP1	2	135052002	2_80	0	0	183.345281409962	0	1.54319923092686	1
ENSG00000121988.17	ZRANB3	2	135531995	2_80	0	0	53.4499505810742	0	1.45257532831205	1
ENSG00000048991.16	R3HDM1	2	135530703	2_80	0	0	127.873179870746	0	-1.1552753801765	2
ENSG00000144224.16	UBXN4	2	135739629	2_80	0	0	648.629884354718	0	-2.66260117672702	2
ENSG00000076003.4	MCM6	2	135789497	2_80	0	0	88.6433506107805	0	-2.35719544946355	1
ENSG00000115866.10	DARS	2	135985602	2_80	0	0	1080.61200205292	0	3.43094996671477	2
ENSG00000144229.11	THSD7B	2	136765297	2_81	0	0.0353620237240673	9.85839432284224	1.09711529650471e-06	-0.16373820468431	3
ENSG00000150540.13	HNMT	2	137964027	2_82	0	0.0320130185984701	6.10861825460878	6.15429891663818e-07	0.695645128780537	1
ENSG00000144228.8	SPOPL	2	138501033	2_82	0	0.0287887979486062	5.10955804027688	4.62930550136922e-07	0.375039125721651	2
ENSG00000168702.17	LRP1B	2	142037753	2_85	0	0.0222058453358354	5.84581020683067	4.08527217015458e-07	0.586750903686022	2
ENSG00000115919.14	KYNU	2	142877245	2_85	0	0.0233624224843639	6.32215045272129	4.64827350359672e-07	-0.636714885958599	2
ENSG00000075884.13	ARHGAP15	2	143394606	2_85	0	0.136331493086826	23.1681576199203	9.94023527758788e-06	2.52064071590695	1
ENSG00000121989.14	ACVR2A	2	147844091	2_88	0	0.0366586014054183	13.0799473096394	1.50900562960008e-06	-1.63632822303064	1
ENSG00000115947.13	ORC4	2	148001707	2_88	0	0.0163948738505714	5.52337171457853	2.84984555632122e-07	0.643316260211197	2
ENSG00000204406.12	MBD5	2	148020474	2_88	0	0.0176774336457185	6.22834754340044	3.46498235808e-07	-0.787226421962709	1
ENSG00000135999.11	EPC2	2	148645644	2_88	0	0.030842684860848	11.4522445065604	1.11160825124222e-06	1.40180699387555	1
ENSG00000184898.6	RBM43	2	151261761	2_90	0	0.0206860032850201	4.64902601368669	3.02654781344269e-07	-0.136412383373472	2
ENSG00000123609.10	NMI	2	151253584	2_90	0	0.170622920873029	24.8667868938087	1.33526055141676e-05	2.72510405790828	2
ENSG00000080345.17	RIF1	2	151388692	2_90	0	0.021588956542363	5.04958231182242	3.43080537418944e-07	0.298361477277734	2
ENSG00000162980.16	ARL5A	2	151449521	2_90	0	0.0406573927638861	11.0063036670687	1.40828317210991e-06	1.50660296902803	1
ENSG00000183091.19	NEB	2	151746978	2_91	0	0.0572153861631366	13.9085452136201	2.50439895442613e-06	-1.4587306310331	1
ENSG00000182389.19	CACNB4	2	152099291	2_91	0	0.022781851499303	5.29993037821243	3.79986489023208e-07	0.470691519644594	1
ENSG00000115145.9	STAM2	2	152168449	2_91	0	0.0237982751505582	5.71888574022435	4.28317555091243e-07	1.14614672431916	2
ENSG00000157827.19	FMNL2	2	152325882	2_91	0	0.0224110836919496	5.14621713119301	3.6296097869456e-07	-0.614782828726516	2
ENSG00000177917.10	ARL6IP6	2	152719448	2_91	0	0.0616754841245865	14.6973238677004	2.85272432408801e-06	-1.97642246769452	1
ENSG00000177519.3	RPRM	2	153477985	2_92	0	0.0369703718924351	4.89419153690438	5.6943447205122e-07	-0.244040936678546	1
ENSG00000144278.14	GALNT13	2	153881778	2_92	0	0.0384810316717666	5.27225436792093	6.3848696574575e-07	0.494859597416653	1
ENSG00000115159.15	GPD2	2	156434411	2_93	0	0.0236913603336267	4.92221186181177	3.66994262406246e-07	0.252328375486929	1
ENSG00000115165.9	CYTIP	2	157489212	2_94	0	0.0235874698682242	5.27839778916425	3.91825276170915e-07	0.389984481792907	1
ENSG00000153237.17	CCDC148	2	158304321	2_95	0	0.191264295399795	35.7398057328492	2.1512707192416e-05	5.1274013937422	3
ENSG00000144283.21	PKP4	2	158457358	2_95	0	0.0936400515922717	28.8715424682804	8.50825709913405e-06	-5.0817758482944	2
ENSG00000163331.11	DAPL1	2	158795222	2_96	0	0.0292621274530672	15.3725853755674	1.415669204929e-06	-1.61671261088266	2
ENSG00000115183.14	TANC1	2	158968808	2_96	0	0.00946635126358186	4.81639324297629	1.43487321203056e-07	0.0225706923172149	2
ENSG00000196151.10	WDSUB1	2	159285366	2_96	0	0.00989245214912027	5.29932774916652	1.64980916624606e-07	0.427475723429953	2
ENSG00000123636.17	BAZ2B	2	159604708	2_96	0	0.0918564639965856	25.5561531372851	7.38778382190706e-06	-3.10889915962874	1
ENSG00000136536.14	MARCH7	2	159712477	2_96	0	0.0203664365073213	12.0544780105294	7.72631535811816e-07	-2.0438979824009	2
ENSG00000153246.12	PLA2R1	2	160005583	2_96	0	0.0196580348476619	11.9540827644934	7.39546238776682e-07	-1.74354210206986	2
ENSG00000115221.10	ITGB6	2	160271695	2_96	0	0.179438062092075	20.7866380837508	1.17383701075598e-05	-3.99340091813293	1
ENSG00000153250.19	RBMS1	2	160494127	2_96	0	0.00938116653114351	4.74304583323078	1.40030661538122e-07	0.123811341708899	1
ENSG00000136560.13	TANK	2	161137402	2_97	0	0	374.443000109552	0	-2.04185274647427	2
ENSG00000115233.11	PSMD14	2	161308497	2_97	0	0	1604.18932295637	0	1.49491370104441	1
ENSG00000197635.9	DPP4	2	162074215	2_97	0	0	52.2426458556828	0	2.04307633501604	2
ENSG00000115267.5	IFIH1	2	162274962	2_97	0	0	22.7182471759213	0	0.961929237921895	2
ENSG00000182263.13	FIGN	2	163614686	2_99	0	0.00721554189589824	7.43688649014473	1.68876445441061e-07	-0.178067455290509	4
ENSG00000115290.9	GRB14	2	164621693	2_100	0	0.0589522766837903	14.5765669662827	2.70436189283564e-06	-1.7663210424168	2
ENSG00000082438.15	COBLL1	2	164706383	2_100	0	0.0294436099225903	8.00935019380081	7.42159604095288e-07	1.55730116537337	1
ENSG00000169507.9	SLC38A11	2	164957981	2_100	0	0.0250796854202704	6.50172605675694	5.13168187315468e-07	1.03867555939488	2
ENSG00000153253.16	SCN3A	2	164970433	2_100	0	0.0259567346432358	6.82456747683299	5.57486253677408e-07	1.0900470012555	2
ENSG00000123607.14	TTC21B	2	165860674	2_100	0	0.0238224787507054	6.01886227175841	4.51242843748268e-07	1.05054128344235	1
ENSG00000169432.14	SCN9A	2	166376083	2_101	0	0.053578438616627	15.0817627970688	2.54302794694411e-06	1.61228620666273	1
ENSG00000136546.13	SCN7A	2	166494973	2_101	0	0.017866224937059	4.73648453274361	2.66316389637575e-07	-0.143394570041001	1
ENSG00000163072.15	NOSTRIN	2	168804475	2_102	0	0.0417374080976273	15.9476700807485	2.09474755429207e-06	1.9586093198335	1
ENSG00000152254.10	G6PC2	2	168888041	2_102	0	0.0149599469145831	6.06729070732854	2.85649738152717e-07	0.878569645872329	2
ENSG00000152253.8	SPC25	2	168861031	2_102	0	0.0222359633177077	8.95166859539556	6.26424764187049e-07	-0.96776712953986	2
ENSG00000138399.17	FASTKD1	2	169573465	2_103	0	0.0247620579951418	4.65307635349274	3.62606754033026e-07	-0.0211972520683535	1
ENSG00000138398.15	PPIG	2	169584236	2_103	0	0.0337235728317004	7.55851677091546	8.02193491894977e-07	-1.44535793304341	1
ENSG00000154479.12	CCDC173	2	169694453	2_103	0	0.076837197006817	15.380991988023	3.71933102822938e-06	-2.20287690102599	2
ENSG00000213160.9	KLHL23	2	169694539	2_103	0	0.0259229012015744	5.08330800327536	4.14704743751706e-07	0.390837684469398	2
ENSG00000144362.11	PHOSPHO2	2	169694446	2_103	0	0.123018279979755	19.9402712833857	7.71986466137896e-06	3.02140029687219	3
ENSG00000138382.14	METTL5	2	169824369	2_103	0	0.0249969813623751	4.74174502862408	3.73022250249095e-07	-0.168170601515603	1
ENSG00000144357.16	UBR3	2	169790872	2_103	0	0.0256622120447693	4.98842853364928	4.02871752364047e-07	-0.454286921401796	3
ENSG00000071909.18	MYO3B	2	170139921	2_103	0	0.030040570623639	6.46933600996139	6.11613214295638e-07	-0.711067480972817	3
ENSG00000115844.10	DLX2	2	172103018	2_104	0	0.0124867961073503	9.71686261235579	3.81844075113522e-07	0.713377577146026	1
ENSG00000204335.3	SP5	2	170714891	2_104	0	0.00697970853279639	5.06362624677479	1.11226405714816e-07	-0.465723394266249	1
ENSG00000204334.7	ERICH2	2	170783036	2_104	0	0.00672208545880537	4.96401870182032	1.05013809213241e-07	-0.00117881401035412	1
ENSG00000128683.13	GAD1	2	170813566	2_104	0	0.00970823161657208	8.82812032829094	2.6972260580832e-07	0.842717971510594	2
ENSG00000123600.19	METTL8	2	171443909	2_104	0	0.0091879575163879	6.51543423838976	1.88395843901711e-07	-0.263577809044153	1
ENSG00000115827.13	DCAF17	2	171434071	2_104	0	0.00851155483096155	7.95640159058093	2.13125085428914e-07	0.917033289760044	2
ENSG00000071967.11	CYBRD1	2	171522308	2_104	0	0.0677732260118843	20.5151581456624	4.37564420802107e-06	3.13981338125465	3
ENSG00000077380.15	DYNC1I2	2	171687403	2_104	1	0.410423029639806	30.4825172934621	3.93723669839892e-05	-4.41762938621554	1
ENSG00000128708.12	HAT1	2	171923576	2_104	0	0.00669753494960501	6.09782506562128	1.28528347380603e-07	0.986276047196245	1
ENSG00000115840.13	SLC25A12	2	171995491	2_104	0	0.00844481362300276	10.9182705640505	2.90170257491404e-07	2.03894010143946	2
ENSG00000144355.14	DLX1	2	172084313	2_104	0	0.00667804627629176	4.82197489503545	1.01340570038973e-07	-0.297522292538262	1
ENSG00000091428.17	RAPGEF4	2	172969720	2_105	0	0.0239161341906045	16.2632950017961	1.22407631577995e-06	-1.82024432159849	1
ENSG00000091436.16	MAP3K20	2	173039195	2_105	0	0.0131709151780881	10.6647942678108	4.42056121065655e-07	1.32234888108089	3
ENSG00000144354.13	CDCA7	2	173422791	2_105	0	0.0184519697021606	14.1743750278648	8.23105731355775e-07	1.8574869298727	1
ENSG00000172845.14	SP3	2	173965538	2_105	0	0.00693790482618995	4.70362385404029	1.02699870458053e-07	0.265267631988114	1
ENSG00000138430.15	OLA1	2	174241829	2_105	0	0.00876646249587554	13.3082519689146	3.67159160140082e-07	-2.83076600398395	1
ENSG00000138433.15	CIR1	2	174370882	2_105	0	0.00717768838405541	6.45344631147678	1.45775746731787e-07	-1.37417364522392	2
ENSG00000144306.14	SCRN3	2	174391255	2_105	0	0.00869342792922978	10.1974866789939	2.78992917486843e-07	-2.20420996666859	2
ENSG00000115935.17	WIPF1	2	174682550	2_105	0	0.0292930438238018	17.0996675461244	1.57638081912758e-06	1.42479151202927	1
ENSG00000128656.13	CHN1	2	175004641	2_106	0	0.0202403065671665	11.0881709419946	7.06294741010713e-07	1.65270125252357	2
ENSG00000115966.16	ATF2	2	175168302	2_106	0	0.0133975783842053	6.13639204500817	2.58730947271194e-07	0.602908616309713	1
ENSG00000154518.9	ATP5G3	2	175185320	2_106	0	0.0766958145780601	20.5068616826876	4.9497109751359e-06	-2.38206451113883	2
ENSG00000144320.13	LNPK	2	175919410	2_106	0	0.0153716257347187	7.08679580961436	3.42829902515042e-07	-0.706003424624698	2
ENSG00000128652.11	HOXD3	2	176136650	2_106	1	0.672546155065382	29.8115015645365	6.30979020058116e-05	5.27687451871857	2
ENSG00000170166.5	HOXD4	2	176151087	2_106	0	0.0244187254720829	10.0609814172955	7.73165225956766e-07	0.396605780107949	1
ENSG00000128645.14	HOXD1	2	176259496	2_106	0	0.0118833207796843	4.76868158541155	1.7833850392322e-07	-0.184558072305886	1
ENSG00000128654.13	MTX2	2	176269444	2_106	0	0.0196437518534989	8.63106225790493	5.3357768974233e-07	0.645995918705196	1
ENSG00000116044.15	NFE2L2	2	177257999	2_107	0	0.169658512478334	24.1922358710343	1.29169695783678e-05	2.82474105230049	1
ENSG00000196659.9	TTC30B	2	177553217	2_107	0	0.0265764732031095	6.38203520207972	5.3378395717874e-07	-0.62994428522681	1
ENSG00000197557.6	TTC30A	2	177620970	2_107	0	0.0229069267321216	4.98695260512846	3.59510054766393e-07	0.330063179482815	1
ENSG00000155636.14	RBM45	2	178112094	2_108	0	0.00822015703852974	4.8325299737387	1.25015437343146e-07	-0.274587187353084	2
ENSG00000079156.16	OSBPL6	2	178194197	2_108	0	0.0118937062166771	8.28022535655998	3.09933369206382e-07	-0.956840090812782	1
ENSG00000180228.12	PRKRA	2	178461089	2_108	0	0.0137369962403202	9.62645584641733	4.16166555794241e-07	1.19286278004093	1
ENSG00000079150.17	FKBP7	2	178477603	2_108	0	0.0250526460543574	15.2547048462311	1.202725130687e-06	1.60244338193635	2
ENSG00000116095.10	PLEKHA3	2	178480456	2_108	0	0.00817040628284516	4.7759126622717	1.22803007427584e-07	0.347626442384061	1
ENSG00000155657.26	TTN	2	178831108	2_108	0	0.0286462021787759	16.5143391036401	1.4888029633356e-06	-1.71168928626987	1
ENSG00000163492.14	CCDC141	2	179050394	2_108	0	0.0129639183911321	9.08514367010835	3.70661143875435e-07	-1.188934872661	2
ENSG00000144331.18	ZNF385B	2	179859783	2_108	0	0.121794485288215	30.3340801048898	1.16269934385296e-05	-3.29179097613643	2
ENSG00000163510.13	CWC22	2	180007524	2_108	0	0.00863430203018423	5.29098488684401	1.4377147589063e-07	-0.526608439229975	1
ENSG00000170035.15	UBE2E3	2	180961229	2_109	0	0	9.64955501138805	0	-1.10294442464452	2
ENSG00000115232.13	ITGA4	2	181456814	2_110	0	0.01033877149555	4.69932508318173	1.52902082171499e-07	-0.000711208843789333	1
ENSG00000115252.18	PDE1A	2	182323987	2_110	0	0.697729997973011	21.9136747802775	4.81184446459344e-05	4.58199145143385	1
ENSG00000077232.17	DNAJC10	2	182716886	2_110	0	0.0104625426510714	4.95908538095646	1.63285567793204e-07	0.353917946553681	1
ENSG00000162998.4	FRZB	2	182864785	2_110	0	0.0686322358106798	23.1174238056468	4.9931723344618e-06	-2.5959370054476	2
ENSG00000061676.14	NCKAP1	2	183037928	2_110	0	0.0111176202341181	5.4956935021266	1.92284072835445e-07	-0.62535765637304	1
ENSG00000162999.12	DUSP19	2	183079224	2_110	0	0.0126223536189218	6.66985315580783	2.64951015939651e-07	0.81884515799279	1
ENSG00000163002.12	NUP35	2	183117127	2_110	0	0.029144865418295	14.9429321350276	1.37058776924947e-06	1.93652249870322	2
ENSG00000170396.7	ZNF804A	2	184598393	2_112	0	0.00868969934427766	4.66112269892498	1.27468906325164e-07	0.124857093943269	2
ENSG00000065548.17	ZC3H15	2	186486293	2_112	0	0.0119851769956839	7.6622908990851	2.89009462093169e-07	0.984267391041808	1
ENSG00000138448.11	ITGAV	2	186636955	2_112	0	0.0221068475545687	13.3912004114001	9.3165538771345e-07	-1.79842443205145	1
ENSG00000144369.12	FAM171B	2	186692274	2_112	0	0.0599894587469084	22.8124084197114	4.30680348260573e-06	-2.53361952853552	3
ENSG00000064989.12	CALCRL	2	187448790	2_112	0	0.0100734415498029	6.03985623295387	1.91475602925136e-07	-0.650455719730241	1
ENSG00000003436.15	TFPI	2	187564818	2_112	0	0.0135602758287199	8.81595764350924	3.76224429402295e-07	1.28331013931951	1
ENSG00000144366.15	GULP1	2	188329302	2_112	0	0.0129344107180263	8.37430977588247	3.40882450327129e-07	-1.01405484449057	1
ENSG00000168542.14	COL3A1	2	188974074	2_112	0	0.00867722441466789	4.64772323927874	1.26919999636476e-07	0.0170108239139047	1
ENSG00000204262.11	COL5A2	2	189180039	2_113	0	0.0223780915767782	9.23839407596134	6.50621640181487e-07	-1.54626751966778	2
ENSG00000115368.9	WDR75	2	189442861	2_113	0	0.022090192963513	9.1167249516633	6.33792850373295e-07	-1.19333080448175	2
ENSG00000138449.10	SLC40A1	2	189580468	2_113	0	0.0221803727477167	9.15516033205714	6.39063139189867e-07	-1.12774391966014	2
ENSG00000138381.9	ASNSD1	2	189661498	2_113	0	0.203751188196668	30.5000370924433	1.95573267295699e-05	3.96134101029511	1
ENSG00000151687.14	ANKAR	2	189672029	2_113	0	0.0161829165110201	6.20217710656744	3.15871127671535e-07	0.390126718588294	2
ENSG00000128694.11	OSGEPL1	2	189761107	2_113	0	0.0197691032074618	8.07597313806376	5.02447637062229e-07	-1.51147898271339	2
ENSG00000128699.13	ORMDL1	2	189784079	2_113	0	0.158145365304037	27.9467928391982	1.39090483916213e-05	-3.83843284690415	3
ENSG00000064933.17	PMS1	2	189783978	2_113	0	0.0444975337287278	15.7075674027003	2.19965133498846e-06	-2.70495310415134	2
ENSG00000198130.15	HIBCH	2	190343248	2_113	0	0.0139563552555723	4.81789436110231	2.1161101130863e-07	-0.48482015022506	1
ENSG00000151689.12	INPP1	2	190342721	2_113	0	0.0278619656582232	11.2969733440355	9.90564661195075e-07	2.02107107178214	2
ENSG00000151690.14	MFSD6	2	190408058	2_113	0	0.154339214013895	27.7166491669783	1.34625082533353e-05	3.52518484368318	1
ENSG00000189362.11	NEMP2	2	190534402	2_113	0	0.0138262209824085	4.73024440297258	2.05824016114037e-07	0.135171933849058	1
ENSG00000138386.16	NAB1	2	190639338	2_113	0	0.0248501885843281	10.2215653592187	7.99385143235396e-07	-2.4286326647515	2
ENSG00000115419.12	GLS	2	190964686	2_113	0	0.159285649694158	28.021129253287	1.4046601390616e-05	3.81785063752228	1
ENSG00000138378.17	STAT4	2	191152153	2_114	0	0.0140038539378793	5.09825043931585	2.24686878814769e-07	-0.351396352912064	2
ENSG00000173559.12	NABP1	2	191678067	2_114	0	0.013402622926464	4.69603859069067	1.98075349103868e-07	0.100125106567609	1
ENSG00000118997.13	DNAH7	2	196068464	2_116	0	0.0899098602543529	17.4507769505742	4.93777235520563e-06	2.58505435327488	3
ENSG00000081320.10	STK17B	2	196209816	2_116	0	0.0399994232571573	9.72667200074827	1.22441029929276e-06	1.22877859709536	2
ENSG00000138411.10	HECW2	2	196593392	2_116	0	0.0669985695702229	14.6261397419022	3.08392794753689e-06	-1.77303812393628	1
ENSG00000144395.17	CCDC150	2	196639821	2_116	0	0.0233561260508725	4.66218261999022	3.42688132784099e-07	0.0534337528011931	2
ENSG00000119041.10	GTF3C3	2	196796242	2_116	0	0.0406560207802834	9.88050997847515	1.26419248539651e-06	-1.34778236899305	2
ENSG00000187944.2	C2orf66	2	196810956	2_116	0	0.0417979695629301	10.1423750717149	1.33414743651806e-06	-1.22266515693773	2
ENSG00000197121.14	PGAP1	2	196969995	2_116	0	0.026738468928981	5.9321635016149	4.99181660874655e-07	0.732517165100026	1
ENSG00000115524.15	SF3B1	2	197439853	2_117	0	0.0289485274823479	6.95919618099789	6.34007697466178e-07	-0.898646068788484	1
ENSG00000115520.8	COQ10B	2	197445117	2_117	0	0.0466762037109221	11.4677385334966	1.68454370328329e-06	1.49546920212458	1
ENSG00000144381.16	HSPD1	2	197513332	2_117	0	0.02915779738361	7.02694711485621	6.4480793381144e-07	0.965062355480786	1
ENSG00000162944.10	RFTN2	2	197678432	2_117	0	0.0336984504359066	8.38957795814843	8.89731606843153e-07	-1.25148634246317	2
ENSG00000226124.6	FTCDNL1	2	199760858	2_118	0	0.0303906379212329	5.66282068734019	5.41603671776981e-07	0.943328938565636	2
ENSG00000162971.10	TYW5	2	199955035	2_118	0	0.0566356942178826	11.5501998782893	2.05867931941759e-06	1.97538729339167	2
ENSG00000162972.10	MAIP1	2	199955071	2_118	0	0.0354462058167337	7.1124983108232	7.93415909781183e-07	-1.39269121917023	2
ENSG00000196141.13	SPATS2L	2	200305923	2_118	0	0.0275387270233115	4.73595450050923	4.10450090901601e-07	0.0476067074501645	2
ENSG00000163535.17	SGO2	2	200509191	2_118	0	0.0289818118313813	5.21621256352959	4.75762039151991e-07	0.34253466308308	2
ENSG00000155729.12	KCTD18	2	200519526	2_118	0	0.0875641112898762	15.7227303803607	4.33274455335455e-06	-1.82931161260016	1
ENSG00000138356.13	AOX1	2	200586283	2_118	0	0.0366465414048208	7.42666632518813	8.5651678652604e-07	-0.994078254276193	1
ENSG00000013441.15	CLK1	2	200864612	2_119	0	0.0234777934434445	5.44485841840436	4.02302602881781e-07	0.940101241922343	1
ENSG00000240344.8	PPIL3	2	200889218	2_119	0	0.0232943487597277	4.89175018529427	3.58611173617664e-07	-0.44606516256409	1
ENSG00000155744.9	FAM126B	2	201075522	2_119	0	0.0275268759462988	6.49736294977533	5.62863422322122e-07	-0.980901888907354	1
ENSG00000119013.8	NDUFB3	2	201074667	2_119	0	0.0280646936112049	6.68439736318346	5.90379866101732e-07	-1.013136333761	1
ENSG00000003402.19	CFLAR	2	201116120	2_119	0	0.0234861778897099	5.33609216656329	3.9440702511941e-07	-0.837965715241238	1
ENSG00000003400.14	CASP10	2	201183110	2_119	0	0.0443799599233156	10.8586250686761	1.5165988323362e-06	1.76952202007026	2
ENSG00000064012.21	CASP8	2	201230407	2_119	0	0.0451255074723977	10.8797463036878	1.54507598055368e-06	-1.69028422569682	2
ENSG00000155749.12	ALS2CR12	2	201321699	2_119	0	0.0265054078477539	6.34911009419878	5.29610178052927e-07	1.00458328197299	2
ENSG00000155755.18	TMEM237	2	201643776	2_119	0	0.0921193704783111	17.211227314238	4.98966944663708e-06	1.81744794611262	1
ENSG00000003393.14	ALS2	2	201773008	2_119	0	0.0253539360689933	5.7002208050118	4.54826796419289e-07	0.617743013543938	1
ENSG00000155760.2	FZD7	2	202030416	2_120	0	0.0127324728853326	4.743206931309	1.90061348220364e-07	0.00917382940904271	1
ENSG00000116030.16	SUMO1	2	202238678	2_120	0	0.0141784290333521	5.9398949051434	2.65042700888566e-07	-0.745385259965793	1
ENSG00000055044.10	NOP58	2	202264235	2_120	0	0.0127594322354045	4.89791833200584	1.96676224537768e-07	0.425172201129945	1
ENSG00000204217.13	BMPR2	2	202379787	2_120	0	0.0151998230875258	7.04932803993577	3.37205948919475e-07	1.21679243925712	1
ENSG00000163596.16	ICA1L	2	202871528	2_120	0	0.013185625909472	6.36736009299604	2.64222097022057e-07	-1.41376523697355	2
ENSG00000138380.17	CARF	2	202912242	2_120	0	0.550117564382623	23.1505744817923	4.00798657073777e-05	4.3598469285802	2
ENSG00000144426.18	NBEAL1	2	203016111	2_120	0	0.0129584159145953	6.09639823306172	2.48618943852847e-07	1.34123792240836	1
ENSG00000118257.16	NRP2	2	205685554	2_121	0	0.0840639587987888	17.2191853824747	4.55545135715383e-06	1.82635055651061	1
ENSG00000023228.13	NDUFS1	2	206158029	2_122	0	0.0336759899320585	14.986065770631	1.58824310634307e-06	-1.79913861655792	2
ENSG00000183671.12	GPR1	2	206216562	2_122	0	0.0130320681808567	6.27523591020767	2.57366712087926e-07	-1.02982636099512	2
ENSG00000114948.12	ADAM23	2	206444237	2_122	0	0.034557760945366	15.6890170429066	1.70628001673162e-06	1.73255280935229	2
ENSG00000138400.12	MDH1B	2	206694572	2_122	0	0.0115514207613513	5.23062514370451	1.90150719990415e-07	-0.395232776901711	3
ENSG00000118246.13	FASTKD2	2	206765614	2_122	0	0.0125346074639059	5.98058678749249	2.35919320559428e-07	0.681465681372893	1
ENSG00000163249.11	CCNYL1	2	207676904	2_122	0	0.0226591581858036	16.1960177820856	1.15494416719968e-06	-2.61845677344629	2
ENSG00000138413.13	IDH1	2	208266212	2_123	0	0.0559528231772903	11.8010420702904	2.07802772039604e-06	1.72362315191171	1
ENSG00000115020.16	PIKFYVE	2	208265568	2_123	0	0.054995273630156	11.6369032178961	2.01405702737287e-06	-1.6587122957622	2
ENSG00000144406.18	UNC80	2	209772425	2_124	0	0.0190152969264527	14.1241591267357	8.45229578955249e-07	2.34312247461386	1
ENSG00000078018.19	MAP2	2	209423138	2_124	0	0.020035476107764	13.0134356520446	8.20541611077953e-07	1.20819247174307	2
ENSG00000144445.16	KANSL1L	2	210170701	2_124	0	0.384789462781993	20.5164850775452	2.48447770009611e-05	3.91684767719395	1
ENSG00000115365.11	LANCL1	2	210453271	2_124	0	0.0104548698870348	6.97394309069707	2.29459480015431e-07	0.328259539130106	2
ENSG00000021826.14	CPS1	2	210466153	2_124	0	0.0197682635011244	12.6304977948613	7.85774556918839e-07	1.07943360049444	2
ENSG00000178568.14	ERBB4	2	212538367	2_125	0	0.0152298229517509	7.10457931659418	3.40519663445309e-07	-0.797644619837018	2
ENSG00000144451.18	SPAG16	2	213283575	2_126	0	0.0958279482574682	18.3585125006191	5.5365426902365e-06	2.55766453352826	2
ENSG00000030419.16	IKZF2	2	213152260	2_126	0	0.0320445595802288	7.92594763934003	7.99308588904012e-07	0.970562856042233	2
ENSG00000181378.13	CFAP65	2	219040186	2_130	0	0.0188398377536192	19.1019693292045	1.13256797062137e-06	-2.23945018228041	2
ENSG00000243910.7	TUBA4B	2	219262078	2_130	0	0.00660785100513672	8.98600657332505	1.86868434599442e-07	0.969430400031149	1
ENSG00000231672.6	DIRC3	2	217756535	2_130	0	0.00416744368934441	4.92265755059891	6.45622026600673e-08	0.527634204008106	1
ENSG00000188282.12	RUFY4	2	218034950	2_130	0	0.00423431931248408	4.87822273537537	6.5006113971811e-08	-0.110371728819904	2
ENSG00000163464.7	CXCR1	2	218166777	2_130	0	0.00995810367222916	14.3446717285034	4.495481668729e-07	-1.90561753491465	1
ENSG00000163466.15	ARPC2	2	218217396	2_130	0	0.00705628760499966	19.0748742928549	4.23591202753069e-07	3.95835229304117	1
ENSG00000179921.14	GPBAR1	2	218259499	2_130	0	0.0133794013392596	21.6084039757381	9.09846954223244e-07	4.36656988200898	1
ENSG00000127837.9	AAMP	2	218270205	2_130	1	0.105310765039187	25.8431168647396	8.56498551717002e-06	4.97398410824465	1
ENSG00000127838.13	PNKD	2	218270227	2_130	0	0.0117229643646989	21.3060922708855	7.86050090455438e-07	4.29303017398794	2
ENSG00000135926.14	TMBIM1	2	218292881	2_130	1	0.623651603172787	30.1924084254633	5.92582435411915e-05	5.35517789606668	2
ENSG00000158428.3	CATIP	2	218356632	2_130	0	0.00416203655457981	8.94439425036173	1.171563405294e-07	2.35739734508895	3
ENSG00000135913.10	USP37	2	218568666	2_130	0	0.00741305148268245	10.4927929986741	2.44791929279572e-07	-1.70776794193805	2
ENSG00000144580.13	CNOT9	2	218568272	2_130	0	0.0124787338772916	15.6240764421852	6.13583753471207e-07	-2.31708491813434	2
ENSG00000115556.13	PLCD4	2	218607602	2_130	0	0.0185715378225726	19.3461683481784	1.1307114849854e-06	-2.5631138610476	1
ENSG00000074582.12	BCS1L	2	218658710	2_130	0	0.0210240971550345	20.4198091629788	1.35107048764053e-06	2.56669008138216	2
ENSG00000115568.15	ZNF142	2	218658710	2_130	0	0.019933582054955	19.8725295356517	1.24665841543593e-06	-2.5026509586101	2
ENSG00000163481.7	RNF25	2	218672452	2_130	0	0.00517679053601106	6.80356289742817	1.10842412742443e-07	0.870963543809379	1
ENSG00000163482.11	STK36	2	218672514	2_130	0	0.0171516028643595	18.5705622456389	1.00239464681819e-06	2.49699109922725	2
ENSG00000135929.8	CYP27A1	2	218780754	2_130	0	0.0194980659370857	19.2153968391987	1.17909790145195e-06	-2.39602734237468	1
ENSG00000163501.6	IHH	2	219061766	2_130	0	0.0172352235738384	17.9179457880433	9.7188328594083e-07	2.02733353162321	1
ENSG00000187736.12	NHEJ1	2	219160400	2_130	0	0.0142755452565297	16.3381845293536	7.34015913751898e-07	-2.02261668112402	2
ENSG00000213901.10	SLC23A3	2	219170383	2_130	0	0.0203439009949824	19.7472480572844	1.26429898412216e-06	-2.25637421161924	3
ENSG00000115649.15	CNPPD1	2	219172835	2_130	0	0.00529694062811859	7.06028912165603	1.17694607447156e-07	-0.828676989766758	3
ENSG00000144567.10	FAM134A	2	219176369	2_130	0	0.0203716312733697	19.6007636171507	1.25663100727316e-06	2.15731654484627	1
ENSG00000115657.12	ABCB6	2	219218557	2_130	0	0.00877451285087516	11.4625163475124	3.16527870599943e-07	1.19750125226405	1
ENSG00000198925.10	ATG9A	2	219229829	2_130	0	0.00928563838172514	12.0629343520336	3.52511836878446e-07	-1.30377942919296	2
ENSG00000163516.13	ANKZF1	2	219229829	2_130	0	0.00623932852885556	8.69175283078841	1.70668823690337e-07	-1.11527331932543	2
ENSG00000163521.15	GLB1L	2	219248662	2_130	0	0.00707633920169926	9.56134881273114	2.12929962878988e-07	1.16280646958713	1
ENSG00000127824.13	TUBA4A	2	219278362	2_130	0	0.0531296751931496	28.0988840278579	4.69824009041607e-06	2.43612347569573	1
ENSG00000054356.13	PTPRN	2	219309183	2_130	0	0.00414263749025845	4.69478324989372	6.12070504215435e-08	-0.211753255436083	1
ENSG00000123992.18	DNPEP	2	219391349	2_130	0	0.00504759074878058	6.50610049699663	1.03350808107142e-07	-0.605999113181167	2
ENSG00000175084.11	DES	2	219417599	2_130	0	0.01058290869792	13.5740913520917	4.5208988537174e-07	-1.46430935158771	2
ENSG00000072195.14	SPEG	2	219434550	2_130	0	0.0042026732677668	4.83360916246968	6.39302102064616e-08	0.146045628089698	2
ENSG00000188760.10	TMEM198	2	219126435	2_130	0	0.0109653596511186	14.323740533782	4.94297369985036e-07	1.97636253815576	1
ENSG00000123999.4	INHA	2	219572251	2_130	0	0.00461894293019372	5.78015300023913	8.40215916586181e-08	-0.618086444228248	2
ENSG00000124006.14	OBSL1	2	219572251	2_130	0	0.00456668326606469	5.67242829214225	8.15227608768982e-08	-0.592629733846385	2
ENSG00000144589.21	STK11IP	2	219562958	2_130	0	0.00413597984424385	4.72011733117922	6.14384402532252e-08	-0.208582996574816	3
ENSG00000114923.16	SLC4A3	2	219575996	2_130	0	0.00513590942733833	6.7717079407847	1.09452213511893e-07	-0.804056957970608	1
ENSG00000116106.11	EPHA4	2	221268534	2_130	0	0.00465392353997018	5.77921079606206	8.46441120056491e-08	0.534061821321399	1
ENSG00000163082.9	SGPP2	2	222426422	2_131	0	0.0138719845858845	4.75817955000945	2.07724822896335e-07	0.164992898300542	2
ENSG00000116120.9	FARSB	2	222652621	2_131	0	0.0186744102143135	7.53965234786872	4.43105549630885e-07	0.886281919613616	1
ENSG00000123983.13	ACSL3	2	222860958	2_131	0	0.0152356494039516	5.63492523664526	2.70183051426595e-07	-0.6742825699488	1
ENSG00000171951.4	SCG2	2	223601626	2_131	0	0.0158236983680188	5.98915750459201	2.98251546262896e-07	0.640729030158177	1
ENSG00000152056.16	AP1S3	2	223751889	2_131	0	0.014503325120975	5.17426575632244	2.36170303210257e-07	0.40063046753027	2
ENSG00000135900.3	MRPL44	2	223956499	2_131	0	0.016578949212485	6.42539868978533	3.35247891601423e-07	0.646914446875485	1
ENSG00000135919.12	SERPINE2	2	224039199	2_132	0	0.0175732665120285	4.67034732973813	2.58291817976261e-07	0.0828086084804029	2
ENSG00000124019.9	FAM124B	2	224402283	2_132	0	0.0197590767268737	7.08366286243873	4.4048741481219e-07	-1.20038355689646	2
ENSG00000036257.12	CUL3	2	224584259	2_132	0	0.022500548587235	10.4791082831794	7.4203844822276e-07	2.15575866282176	2
ENSG00000135905.18	DOCK10	2	225041976	2_133	0	0.0188986606634323	8.91320496734978	5.3011964004092e-07	-1.13597095161783	1
ENSG00000169047.5	IRS1	2	226663658	2_133	0	0.0182609094620692	8.25155470848862	4.74206126289587e-07	0.993857805662827	1
ENSG00000144468.16	RHBDD1	2	226836316	2_133	0	0.0130348298715081	5.14606899818704	2.11100832399939e-07	-0.324932990291279	1
ENSG00000081052.11	COL4A4	2	227198823	2_133	0	0.012427131988577	4.69980536780703	1.83806031163607e-07	-0.123485285382062	2
ENSG00000169031.18	COL4A3	2	227198236	2_133	0	0.0125251985136319	4.78088031583682	1.88452309100031e-07	0.193817786843686	2
ENSG00000153820.12	SPHKAP	2	228133061	2_134	0	0.0355289829547052	9.63316486444407	1.07711169731521e-06	1.32311026111635	1
ENSG00000168958.19	MFF	2	227325204	2_134	0	0.0215336691487601	4.9254167664761	3.33787442704268e-07	0.443345417885226	2
ENSG00000168955.3	TM4SF20	2	227381529	2_134	0	0.0391396724852575	10.5465157739113	1.29907781885197e-06	1.03707038588806	2
ENSG00000173744.17	AGFG1	2	227467843	2_134	0	0.0835486180585161	17.7683359292965	4.67191573384506e-06	-2.65796354941585	3
ENSG00000135917.13	SLC19A3	2	227716919	2_134	0	0.0216077992107268	4.95763035249281	3.37127089565102e-07	0.281619559444351	2
ENSG00000115009.11	CCL20	2	227805760	2_134	0	0.0236267395064942	5.79559005251741	4.30933667104924e-07	0.541553155245252	1
ENSG00000153823.18	PID1	2	229272166	2_135	0	0.0095156969908402	4.86245778075231	1.45614767626504e-07	0.276770995362721	1
ENSG00000187957.7	DNER	2	229714567	2_135	1	0.0279625145606693	16.9320422795305	1.49002838291017e-06	-3.64433668018466	1
ENSG00000153832.11	FBXO36	2	229970300	2_135	1	0.0145960449934823	13.5995362237113	6.24695338569404e-07	3.07452120664065	1
ENSG00000163053.10	SLC16A14	2	230068255	2_135	0	0.0122288900094467	6.7049767813481	2.58043718017711e-07	0.0290935186807959	2
ENSG00000067066.16	SP100	2	230415917	2_135	0	0.0710979100845248	24.6729155551183	5.52059999767391e-06	3.11154933111027	1
ENSG00000135932.10	CAB39	2	230709918	2_135	0	0.0294336232580197	15.3835215800655	1.4249790044162e-06	-1.71705861972778	1
ENSG00000135916.15	ITM2C	2	230862833	2_135	0	0.0109741188384654	6.21642996991703	2.14693886594244e-07	-0.574218290883899	2
ENSG00000135898.9	GPR55	2	230943497	2_135	0	0.00974894407744764	5.06883701249507	1.55515929217291e-07	0.284620108006075	1
ENSG00000204128.5	C2orf72	2	231040159	2_136	0	0.0206237461259248	4.84092683355884	3.14199179332108e-07	-0.239802557539724	3
ENSG00000173692.12	PSMD1	2	231056872	2_136	0	0.0212972973906954	5.14220399902447	3.44653561594338e-07	-0.387173588047332	1
ENSG00000135914.5	HTR2B	2	231133296	2_136	0	0.0224038196964451	5.61721815253699	3.9605211164938e-07	-0.523217701695328	2
ENSG00000156966.6	B3GNT7	2	231394665	2_136	0	0.0247462767484422	6.55046545773776	5.10141905525311e-07	-0.772293279214631	1
ENSG00000115053.15	NCL	2	231448447	2_136	0	0.045542299431113	12.2999392190354	1.76289681608351e-06	1.4884418475406	1
ENSG00000171596.6	NMUR1	2	231524502	2_136	0	0.0267422208263005	7.27907456304291	6.12607927440726e-07	0.89301593877841	1
ENSG00000156973.13	PDE6D	2	231703982	2_136	0	0.0319238305069295	8.94508625054872	8.98687089170814e-07	-1.45326748956676	2
ENSG00000163273.3	NPPC	2	231914513	2_136	0	0.0401558509544523	11.1091615854475	1.40390942947738e-06	1.46267121735588	1
ENSG00000144535.19	DIS3L2	2	231961176	2_136	0	0.0540825079903657	13.9306055557249	2.37102313827088e-06	1.63791499701457	1
ENSG00000171551.11	ECEL1	2	232487967	2_136	0	0.0203586197827389	4.71965392447523	3.02390024215282e-07	0.170506518401853	1
ENSG00000221944.6	TIGD1	2	232550122	2_136	0	0.0203013264533356	4.69324133244123	2.99851534250323e-07	0.119796909850483	2
ENSG00000115468.11	EFHD1	2	232623867	2_136	0	0.103561587242864	20.1659299230908	6.57242933547225e-06	-2.10133330297187	2
ENSG00000241635.7	UGT1A1	2	233759924	2_137	0	0.0182432868924676	4.67704513473391	2.6852431818945e-07	-0.253021379862933	1
ENSG00000204120.14	GIGYF2	2	232692333	2_137	0	0.0209033523919588	5.896287266756	3.87885504324793e-07	0.742043209139681	1
ENSG00000115474.6	KCNJ13	2	232776300	2_137	0	0.020481443618387	5.70634692218726	3.67813537370842e-07	0.700694771263548	2
ENSG00000182600.9	C2orf82	2	232856815	2_137	0	0.0231728151623291	6.89861673902997	5.0309475433603e-07	-0.73621000218544	1
ENSG00000066248.14	NGEF	2	232913311	2_137	0	0.0427516126831288	12.6387820580084	1.70046109673034e-06	-1.47249716959034	3
ENSG00000168918.13	INPP5D	2	233059939	2_137	0	0.0227132320689006	6.72349947300391	4.80599469543951e-07	-0.722899209163989	2
ENSG00000085982.13	USP40	2	233565958	2_137	0	0.020833278951141	5.93851928442815	3.89354119253328e-07	0.6094313826455	4
ENSG00000185038.14	MROH2A	2	233793566	2_137	0	0.0288488229425929	8.82631730230095	8.01339605761766e-07	0.969702779226838	2
ENSG00000123485.11	HJURP	2	233799983	2_137	0	0.0289509766450924	8.85875435735677	8.07132531783853e-07	0.973975488769967	1
ENSG00000130147.15	SH3BP4	2	234930134	2_138	0	0.113090840796714	18.6811702048877	6.64875735801051e-06	1.93629941752285	1
ENSG00000157985.18	AGAP1	2	235432074	2_139	0	0.0250263157205094	8.97478325795019	7.06854231061146e-07	-2.01532462421317	1
ENSG00000132321.16	IQCA1	2	236491462	2_139	0	0.019385195442571	5.75054711971651	3.50823214868793e-07	0.648757024696404	1
ENSG00000144476.5	ACKR3	2	236866851	2_140	0	0.0339279190670369	7.58527550532383	8.09911483241137e-07	-0.853703192175136	1
ENSG00000198612.10	COPS8	2	237085776	2_140	0	0.0295608286489444	6.28781546633924	5.84958916572684e-07	-0.657064512243423	2
ENSG00000115648.13	MLPH	2	237484645	2_140	0	0.026333698082163	5.2009896221652	4.31029319657853e-07	-0.615314685685674	2
ENSG00000124839.12	RAB17	2	237603586	2_140	0	0.024838773042425	4.65204834472939	3.63649782590061e-07	0.00767121463957765	1
ENSG00000124831.18	LRRFIP1	2	237652440	2_140	0	0.0252951641163255	4.82302688518743	3.83942473102671e-07	0.202170739219349	1
ENSG00000177483.11	RBM44	2	237779250	2_140	0	0.0310627245877129	6.75420471169374	6.60271784992087e-07	0.803812611839237	1
ENSG00000132329.10	RAMP1	2	237876644	2_141	0	0.0287615199795428	4.66105133696966	4.21895306287026e-07	-0.0721446378650894	1
ENSG00000184182.18	UBE2F	2	237958500	2_141	0	0.0572172460066112	11.1641614176546	2.01030536292686e-06	1.63906371609297	3
ENSG00000132330.16	SCLY	2	238060509	2_141	0	0.0573286456518639	11.1826763370102	2.01755977631734e-06	1.64107630509589	4
ENSG00000144488.14	ESPNL	2	238099901	2_141	0	0.0292118744778345	4.80718652640235	4.4193599262575e-07	0.345283538328637	3
ENSG00000168427.8	KLHL30	2	238111208	2_141	0	0.0310167388666812	5.37134467820437	5.2430998585951e-07	-0.359741738975112	4
ENSG00000178752.15	ERFE	2	238086035	2_141	0	0.0304890625612624	5.20982770429229	4.99892252527319e-07	-0.592754645262128	3
ENSG00000144485.10	HES6	2	238086035	2_141	0	0.029456818908318	4.88573986128273	4.52923816307446e-07	-0.28569625260652	3
ENSG00000132323.8	ILKAP	2	238205452	2_141	0	0.119911065504904	18.2928895557723	6.90320146338421e-06	-2.16818060173802	1
ENSG00000132326.11	PER2	2	238289924	2_141	0	0.0289205165667797	4.71290103324157	4.28946708489763e-07	-0.192957979545362	1
ENSG00000204104.11	TRAF3IP1	2	238318981	2_141	0	0.0381297650292946	7.31776185755517	8.78114957384999e-07	-0.915528647363013	2
ENSG00000065802.11	ASB1	2	238406886	2_141	0	0.0323727340320796	5.77426291128935	5.88281115134575e-07	0.515029832796647	2
ENSG00000178602.7	OTOS	2	240137054	2_142	0	0.0265198940510041	8.39497466564366	7.0064842203004e-07	-0.93692168849066	2
ENSG00000068024.16	HDAC4	2	239397060	2_142	0	0.0564428555952461	15.531231219971	2.75882299189059e-06	-1.69984129096629	2
ENSG00000130414.11	NDUFA10	2	239975535	2_142	0	0.0188531345425897	5.19418779756973	3.08184071284893e-07	0.42888990374494	4
ENSG00000188542.9	DUSP28	2	240560414	2_142	0	0.0202714671382445	5.87379132140929	3.74725000311103e-07	-0.52447496674846	2
ENSG00000144504.15	ANKMY1	2	240500603	2_142	0	0.0180796719228502	4.80187354538941	2.73218585181159e-07	0.19776470110793	1
ENSG00000142330.19	CAPN10	2	240586423	2_142	0	0.0262089958509718	8.28417767482727	6.83295814712832e-07	-0.97148854373677	3
ENSG00000178623.11	GPR35	2	240600446	2_142	0	0.023841663533544	7.39521384362991	5.54876414516988e-07	0.839390946861958	3
ENSG00000172478.17	C2orf54	2	240897157	2_143	0	0.0229352620103317	5.2457098065095	3.78631673692422e-07	-0.501674528034299	2
ENSG00000185176.12	AQP12B	2	240682770	2_143	0	0.0222865851811855	4.97656145407992	3.49045364513921e-07	0.249509862954235	1
ENSG00000226321.5	CROCC2	2	240915926	2_143	0	0.0594397226440417	14.2380253048946	2.66339456032586e-06	-1.64446604065202	1
ENSG00000162804.13	SNED1	2	240996851	2_143	0	0.0437446100212143	11.3271562385786	1.55938881117464e-06	-1.46407222564855	1
ENSG00000122085.16	MTERF4	2	241094178	2_143	0	0.0386079232450663	10.1463593153501	1.23280859301189e-06	-1.26122239481786	2
ENSG00000115687.13	PASK	2	241149230	2_143	0	0.0327726213157589	8.60083661551704	8.87076044358382e-07	1.14833966750845	2
ENSG00000115685.14	PPP1R7	2	241149230	2_143	0	0.0318524593799205	8.33260131711654	8.3528089334053e-07	1.10390151040563	1
ENSG00000146205.13	ANO7	2	241216484	2_144	0	0.0566538585935538	13.5283531907219	2.41203386478474e-06	-1.85214439980487	2
ENSG00000168385.17	SEPT2	2	241315963	2_144	0	0.0243428872594444	5.55211121184133	4.25342929693256e-07	0.760383220715039	1
ENSG00000115677.16	HDLBP	2	241316415	2_144	0	0.028452270954539	7.01766651827622	6.28374620765093e-07	-0.766895460345518	3
ENSG00000006607.13	FARP2	2	241357676	2_144	0	0.02248552316871	4.8073143954924	3.40184479877885e-07	-0.156094656892478	1
ENSG00000115694.14	STK25	2	241475116	2_144	0	0.0248496113338199	5.7455361493919	4.4932350251075e-07	0.421649432679757	1
ENSG00000176720.4	BOK	2	241650446	2_144	0	0.0606642383727361	14.1797650819775	2.70714026889507e-06	1.84865290931768	1
ENSG00000176946.11	THAP4	2	241672736	2_144	0	0.0288935276358747	7.16239470628228	6.51280076364136e-07	-0.70434218310798	1
ENSG00000168397.16	ATG4B	2	241631424	2_144	0	0.0229787573512184	5.01091321641927	3.62370131951484e-07	-0.869611449602789	2
ENSG00000168393.12	DTYMK	2	241682911	2_144	0	0.0253444207510294	5.93071947022244	4.73040936100379e-07	-0.710695999236796	1
ENSG00000168395.15	ING5	2	241669569	2_144	0	0.0416669506954466	10.6142494469798	1.39184214321922e-06	-1.18140451013341	2
ENSG00000180902.17	D2HGDH	2	241734936	2_144	0	0.0797003505404283	16.7915825449563	4.2117330229094e-06	2.00273798550182	3
ENSG00000154252.11	GAL3ST2	2	241756485	2_144	0	0.0383745510471507	9.83644276936132	1.18792863402265e-06	-1.30375821672034	2
ENSG00000204099.11	NEU4	2	241751606	2_144	0	0.0224028318278888	4.7727639544326	3.36497505067955e-07	0.108474954425713	3
ENSG00000188389.10	PDCD1	2	241863870	2_144	0	0.0290215034432435	7.20391844259409	6.57957237002806e-07	-0.755510689194809	1
ENSG00000188011.5	RTP5	2	241869714	2_144	0	0.022935775555244	4.9932979151629	3.60420829517942e-07	-0.286242220146657	2
ENSG00000216921.7	AC131097.4	2	241902068	2_144	0	0.023843710780618	5.35758373643558	4.02023820611268e-07	0.310957236279494	1
ENSG00000134115.12	CNTN6	3	1086895	3_1	0	0.0294940260433747	5.18943917385066	4.81685373414844e-07	-0.329103759948464	3
ENSG00000144619.14	CNTN4	3	2421168	3_2	0	0.0137731044034741	4.65142281611215	2.01616760358687e-07	0.00129071723388919	1
ENSG00000091181.19	IL5RA	3	3126901	3_4	0	0.0175009358115844	10.5583189078001	5.81520489069052e-07	-1.24470587776279	1
ENSG00000072756.16	TRNT1	3	3063657	3_4	0	0.0532814454690677	21.0441834357424	3.52871879558579e-06	-2.10185135478436	3
ENSG00000175928.5	LRRN1	3	3801193	3_4	0	0.0357477601881887	17.2667577472127	1.94253389469498e-06	-1.74563682911578	1
ENSG00000170364.12	SETMAR	3	4212383	3_4	0	0.0129217814348405	7.72140393048456	3.13998545918666e-07	-0.923120199922682	3
ENSG00000144455.13	SUMF1	3	4368850	3_4	0	0.0148724370560989	9.03562278715889	4.22911218000949e-07	1.0823356570422	4
ENSG00000134107.4	BHLHE40	3	4977455	3_4	0	0.0151431369171307	9.20432109017979	4.38648434001858e-07	1.02509889050291	1
ENSG00000134108.12	ARL8B	3	5127827	3_4	0	0.0132193855745703	7.93417935796259	3.30082315724441e-07	0.90714054274279	2
ENSG00000134109.10	EDEM1	3	5189352	3_4	0	0.00977049069960556	5.11106062028046	1.57157959476735e-07	0.331597389630686	1
ENSG00000071282.11	LMCD1	3	8452941	3_6	0	0	4.83230676761966	0	0.244812146932459	1
ENSG00000182533.6	CAV3	3	8733693	3_7	0	0.0248105886824388	4.65202072166313	3.63234995208136e-07	-0.0289665483541706	1
ENSG00000125046.14	SSUH2	3	8652064	3_7	0	0.0280816431825433	5.81564523178291	5.13960089488054e-07	0.53862977027386	1
ENSG00000180914.10	OXTR	3	8780666	3_7	0	0.0248026784685791	4.64902656295217	3.62885474400908e-07	-0.133869034081047	1
ENSG00000070950.9	RAD18	3	8961362	3_7	0	0.0261911747473338	5.16062775084884	4.25369635719526e-07	0.400464927557276	3
ENSG00000196220.15	SRGAP3	3	9020283	3_7	0	0.0265837227553879	5.30040370007749	4.43438831468659e-07	0.440104739153406	1
ENSG00000134077.15	THUMPD3	3	9360546	3_7	0	0.0702438850690854	14.5014633973811	3.20574761677016e-06	-1.6201380930237	2
ENSG00000168137.15	SETD5	3	9397385	3_7	0	0.0292507661385152	6.19925285885558	5.70670693706157e-07	-0.601564247476375	1
ENSG00000144550.12	CPNE9	3	9703359	3_8	0	0.147461501358823	21.2145007943398	9.84510702528147e-06	2.32306063896082	1
ENSG00000134072.10	CAMK1	3	9769618	3_8	0	0.0327770051186201	6.77574359758286	6.98932452716349e-07	0.835753390277113	2
ENSG00000171148.13	TADA3	3	9792302	3_8	0	0.0299112573018188	5.91435181033316	5.56737912889698e-07	-0.650472116375525	1
ENSG00000214021.15	TTLL3	3	9807893	3_8	0	0.0296088434423205	5.81874151252607	5.42199961214385e-07	0.657841449571936	2
ENSG00000156990.14	RPUSD3	3	9846429	3_8	0	0.0313608424914466	6.3597818036855	6.27680895992967e-07	0.568816884965324	1
ENSG00000171135.13	JAGN1	3	9900550	3_8	0	0.0266821634867501	4.84015687913823	4.0643345843226e-07	-0.167290799815036	1
ENSG00000163701.18	IL17RE	3	9901671	3_8	0	0.0404139630144196	8.75191085920757	1.11312336514886e-06	-1.09992433818069	2
ENSG00000163702.18	IL17RC	3	9889345	3_8	0	0.0344770719908391	7.25228039392692	7.86889836915253e-07	0.763414519563179	4
ENSG00000163704.11	PRRT3	3	9953000	3_8	0	0.0271833535481878	5.0150458591471	4.29029263674323e-07	0.291223143226599	1
ENSG00000125037.12	EMC3	3	10010880	3_8	0	0.02650839868475	4.77876358044816	3.98664911254251e-07	0.167653718562577	1
ENSG00000144554.10	FANCD2	3	10025967	3_8	0	0.0266991324072948	4.84613125169633	4.07193929744927e-07	-0.180459455482962	1
ENSG00000254999.3	BRK1	3	10115684	3_8	0	0.0262237017005098	4.67731086623566	3.86010577102781e-07	0.113293980134765	1
ENSG00000134086.7	VHL	3	10137026	3_8	0	0.0310733685875954	6.27308798914489	6.13449320131664e-07	0.702066252922037	2
ENSG00000134070.4	IRAK2	3	10202858	3_8	0	0.036053152978165	7.67382044758048	8.70690605070557e-07	0.96720827044113	2
ENSG00000157014.10	TATDN2	3	10248460	3_8	0	0.071093277399426	14.1215617404924	3.15951366821487e-06	-1.78987223643542	1
ENSG00000157017.15	GHRL	3	10291680	3_8	0	0.0396314127412593	8.56714711132593	1.0685251584057e-06	-1.16926347319053	3
ENSG00000157087.17	ATP2B2	3	10707042	3_8	0	0.026237379539072	4.68220982168351	3.86616427088505e-07	-0.0520837871588843	1
ENSG00000157103.10	SLC6A1	3	10978347	3_9	0	0.0138581836059907	5.26671413645769	2.29696845683445e-07	-0.322816175099086	3
ENSG00000197548.12	ATG7	3	11230319	3_9	0	0.0156134837163139	6.50555901763136	3.19663764381585e-07	-0.528784781675037	3
ENSG00000144559.10	TAMM41	3	11808333	3_9	0	0.0181278071514048	7.56414309102883	4.31532969592205e-07	-0.745834881329625	3
ENSG00000157152.16	SYN2	3	11999743	3_9	0	0.0198034679180619	8.49275128638376	5.29296020304952e-07	0.770259722098795	1
ENSG00000157150.4	TIMP4	3	12159406	3_9	0	0.0164790689226318	6.77727484439521	3.51476863449106e-07	0.718555254407061	1
ENSG00000132170.19	PPARG	3	12103739	3_9	0	0.0149947089213942	5.92326819874809	2.79517118599856e-07	-0.466473437196462	2
ENSG00000154743.17	TSEN2	3	12484699	3_9	0	0.0133524680558733	5.00277089407213	2.10223438741765e-07	-0.308809082567323	1
ENSG00000075975.15	MKRN2	3	12565272	3_9	0	0.0284349216520892	11.6637544057222	1.04375693994701e-06	1.70646653518833	1
ENSG00000225526.4	MKRN2OS	3	12561203	3_9	0	0.0276142750384717	11.3883024420059	9.89695537600942e-07	1.67428162612808	2
ENSG00000132155.11	RAF1	3	12664356	3_9	0	0.198059036575664	29.1106662891702	1.81449502423532e-05	-3.17355220251747	1
ENSG00000144712.11	CAND2	3	12771480	3_9	0	0.0280183090938441	11.9234594020144	1.05136417163448e-06	-1.50402718081886	5
ENSG00000131379.9	C3orf20	3	14674864	3_10	0	0.0131937443135139	5.35233461132886	2.22239009870037e-07	-0.506333090346728	1
ENSG00000144711.13	IQSEC1	3	13073352	3_10	0	0.0131381290114437	5.31285960737539	2.19670043308301e-07	-0.508993139880618	1
ENSG00000163517.14	HDAC11	3	13479647	3_10	0	0.0127071988484244	5.00124016834673	2.00003000144481e-07	0.225645818321935	1
ENSG00000163520.13	FBLN2	3	13517555	3_10	0	0.0201452596212189	9.31261997453121	5.9041002517885e-07	1.1333047834691	2
ENSG00000163528.12	CHCHD4	3	14124463	3_10	0	0.10488400957173	24.9808298193632	8.24565416606509e-06	2.53880478798853	1
ENSG00000170876.7	TMEM43	3	14127579	3_10	0	0.019887079036176	9.19174509631145	5.752782379159e-07	1.26340397606659	1
ENSG00000154767.14	XPC	3	14177502	3_10	0	0.060640542825096	19.7117104963654	3.76180575070885e-06	-2.15626712928834	4
ENSG00000170860.3	LSM3	3	14179017	3_10	0	0.0422973756823548	16.292054806422	2.16869390404132e-06	1.88146087620997	1
ENSG00000131389.16	SLC6A6	3	14283713	3_10	0	0.0303479001772874	13.1602079026802	1.2568989713517e-06	1.50308363599023	3
ENSG00000144596.12	GRIP2	3	14534964	3_10	0	0.0134832898269834	5.55521098752641	2.35724868278169e-07	-0.583040860926912	2
ENSG00000154781.15	CCDC174	3	14653937	3_10	0	0.0132698774397004	5.4061076904474	2.25767060298403e-07	-0.376530478300048	2
ENSG00000177463.15	NR2C2	3	14974764	3_11	0	0.0197911019787436	4.97272093456519	3.09722700981932e-07	-0.594216344477685	1
ENSG00000131368.7	MRPS25	3	15063435	3_11	0	0.020012341145912	4.95699463192347	3.12194551862469e-07	-0.449677382934873	2
ENSG00000131381.12	RBSN	3	15100839	3_11	0	0.023280859611184	5.98011049285351	4.38144328139035e-07	-0.295453477655921	1
ENSG00000131375.9	CAPN7	3	15206289	3_11	0	0.0205230723924691	5.2089152418126	3.36433041264487e-07	-0.750780338836853	2
ENSG00000131370.15	SH3BP5	3	15340705	3_11	0	0.0200599871286162	4.80211241695496	3.03160033467036e-07	-0.214944312934145	1
ENSG00000206562.11	METTL6	3	15441199	3_11	0	0.0210673706003963	5.18435419443572	3.43727257997999e-07	-0.288517418631949	2
ENSG00000206561.12	COLQ	3	15451300	3_11	0	0.0267949645428637	7.51497344326132	6.33708614062292e-07	0.988371993827903	3
ENSG00000131373.14	HACL1	3	15601536	3_11	0	0.02345278938733	6.22854243224806	4.59716302087659e-07	-0.684228826744494	2
ENSG00000169814.12	BTD	3	15659677	3_11	0	0.0211194349776307	5.30849428117628	3.52827658504462e-07	-0.626232338549653	1
ENSG00000206560.11	ANKRD28	3	15857377	3_11	0	0.0204990124766991	5.12881057904095	3.30870900288861e-07	-0.304886971162209	1
ENSG00000131386.17	GALNT15	3	16088510	3_11	0	0.0199084977372633	4.69306059335938	2.9403811188446e-07	0.0355849393541076	1
ENSG00000154813.9	DPH3	3	16265068	3_12	0	0.0225556583877243	5.56239609106378	3.9484477314919e-07	0.556592723960564	2
ENSG00000154814.13	OXNAD1	3	16265263	3_12	0	0.0912549353046274	18.2798307345634	5.24973649761175e-06	3.56998623868097	2
ENSG00000131378.13	RFTN1	3	16373308	3_12	0	0.0208288631643521	4.77072624866684	3.12722433794899e-07	0.371346677428065	2
ENSG00000154822.17	PLCL2	3	16807327	3_12	0	0.0439768523708479	11.5180243604949	1.59408365246484e-06	-1.3634315379427	1
ENSG00000182568.16	SATB1	3	18424659	3_13	0	0.0296513830926408	7.18982807405258	6.70922621254042e-07	0.844345943208411	2
ENSG00000163576.17	EFHB	3	19946047	3_15	0	0.0111240166640412	5.90681604053276	2.06787389195139e-07	0.512626538577647	2
ENSG00000183977.13	PP2D1	3	20012089	3_15	0	0.027024274224785	14.187447606349	1.20661100934605e-06	1.56481869547664	1
ENSG00000114166.7	KAT2B	3	20015964	3_15	0	0.0876477836990278	24.6542930986014	6.80052540253986e-06	2.7889036460158	2
ENSG00000182247.9	UBE2E2	3	23202760	3_17	0	0.0498067656514528	14.4850931485182	2.27048484012069e-06	-2.5134418652888	1
ENSG00000151090.17	THRB	3	24489809	3_18	0	0.0210782780959917	6.5708574094289	4.35879201536566e-07	-0.700572576543709	1
ENSG00000077097.15	TOP2B	3	25587398	3_19	0	0.0259781391304358	4.78805290987109	3.91449689560223e-07	-0.109147788843585	1
ENSG00000151093.7	OXSM	3	25782726	3_19	0	0.0381785602364084	8.41352992984489	1.01089666606056e-06	1.07521345027949	1
ENSG00000187118.12	CMC1	3	28241610	3_21	0	0.0705499058497594	12.0032580411142	2.66504504960118e-06	1.42148082687196	1
ENSG00000163512.13	AZI2	3	28348860	3_21	0	0.0492851549380811	8.58593978219449	1.3317200490143e-06	1.24356522480585	1
ENSG00000144642.21	RBMS3	3	28575079	3_21	0	0.0534348081413535	9.35347083358885	1.57291779001544e-06	-1.19076212955637	1
ENSG00000163527.9	STT3B	3	31531565	3_23	0	0.0602195028031983	13.4762951889933	2.5539750747758e-06	-1.66287259753691	1
ENSG00000197385.5	ZNF860	3	31981925	3_23	0	0.0236589216998204	4.6512894665707	3.46319773449888e-07	0.120274264844415	4
ENSG00000152642.10	GPD1L	3	32066459	3_23	0	0.0236683485195296	4.65502818584169	3.46736247130594e-07	0.139924740474145	3
ENSG00000144645.13	OSBPL10	3	32053239	3_23	0	0.0257553131976133	5.44843164861765	4.41618558840915e-07	0.454438617467301	3
ENSG00000170293.8	CMTM8	3	32238241	3_23	0	0.0236666111049512	4.65433939235377	3.46659492403846e-07	0.0942617337314423	3
ENSG00000153551.13	CMTM7	3	32423938	3_24	0	0.0403395173348493	8.69451751904646	1.10378670348045e-06	-1.21337676230615	1
ENSG00000091317.7	CMTM6	3	32503449	3_24	0	0.0509550347914765	10.9070159386761	1.74904919096669e-06	-1.45130580889048	1
ENSG00000182973.18	CNOT10	3	32684690	3_24	0	0.0262530577471652	4.64785509004607	3.8400903868853e-07	0.0191404858044061	1
[truncated: 9,513 more rows]
