# Supplementary material for: Adjusting for genetic confounders in transcriptome-wide association studies improves discovery of risk genes of complex traits
Source: Nat Genet. 2024 Jan 26;56(2):336–47. doi: 10.1038/s41588-023-01648-9 (PMC10864181; doi:10.1038/s41588-023-01648-9)
Supplement: Supplementary file 5 — cTWAS results of all analyzed genes across all tissues for IBD, SCZ, and SBP. Results are stored separately for each combination of traits and tissues. Column legends for each set of results are the same as in Supplementary Table 1. [file 41588_2023_1648_MOESM5_ESM.zip › SBP_Uterus.csv]

id	genename	chrom	pos	region_tag	cs_index	PIP	tau2	PVE	z	num_eqtl
ENSG00000187961.13	KLHL17	1	960326	1_1	0	0.10972707860584	24.6876117302506	8.52514685233125e-06	-2.47395050652676	1
ENSG00000187583.10	PLEKHN1	1	966426	1_1	0	0.02212464749502	9.99773728832503	6.96124716768344e-07	-1.32066528808395	1
ENSG00000187642.9	PERM1	1	978509	1_1	0	0.0122073723245357	4.83192049210961	1.85631187930713e-07	0.248276877527062	1
ENSG00000188290.10	HES4	1	1000018	1_1	0	0.037329168693595	15.1607106575601	1.78105303363874e-06	-1.92178119278083	1
ENSG00000187608.8	ISG15	1	1000814	1_1	0	0.0160415906304855	7.40945217068698	3.74061061444774e-07	-1.09232760731908	1
ENSG00000188157.14	AGRN	1	1025970	1_1	0	0.0129913958730858	5.32313598964172	2.17636810009334e-07	0.310920983315444	1
ENSG00000186891.13	TNFRSF18	1	1206770	1_1	0	0.0220465628689839	15.0565627914352	1.0446617766328e-06	-3.00676698408021	1
ENSG00000184163.3	C1QTNF12	1	1246946	1_1	0	0.0205501785377755	11.7093387707553	7.57280796774606e-07	-2.13869253556378	1
ENSG00000160087.20	UBE2J2	1	1274159	1_1	0	0.0138050152073481	6.02716773917936	2.61853957138569e-07	-0.572523217143432	1
ENSG00000162572.20	SCNN1D	1	1280332	1_1	0	0.0172514493898583	14.2596763350548	7.74184068839284e-07	3.26168474415797	1
ENSG00000131584.18	ACAP3	1	1309988	1_1	0	0.0337180587491943	21.2419918897528	2.25406676387581e-06	-4.33219942735622	1
ENSG00000127054.20	INTS11	1	1337898	1_1	0	0.119256200465359	33.4727132024766	1.25626383799858e-05	5.07076100631024	1
ENSG00000169962.4	TAS1R3	1	1331096	1_1	0	0.0692030237303271	28.5791270172064	6.22419231595438e-06	4.62996103631591	1
ENSG00000107404.19	DVL1	1	1351660	1_1	0	0.0585626760746244	27.0675681416769	4.98860510082909e-06	-4.56091548973098	1
ENSG00000162576.16	MXRA8	1	1361679	1_1	0	0.0496446943209897	20.0334422141757	3.12994994530349e-06	-3.33970491587	2
ENSG00000175756.13	AURKAIP1	1	1375267	1_1	0	0.0120938112584659	7.46655180857873	2.84179171071044e-07	1.99326946334592	1
ENSG00000242485.5	MRPL20	1	1407232	1_1	0	0.0164017010052682	7.03189889855675	3.62969791830795e-07	1.03546137560388	1
ENSG00000235098.8	ANKRD65	1	1409623	1_1	0	0.41313986352803	27.6696901165051	3.59757925898519e-05	-5.29500532671009	1
ENSG00000179403.11	VWA1	1	1434687	1_1	0	0.0317111320029654	12.408194099048	1.2383097647656e-06	-1.60676973550277	1
ENSG00000215915.9	ATAD3C	1	1440430	1_1	0	0.0846590538459684	25.1048175281309	6.68866512744842e-06	-3.62335816883121	1
ENSG00000189409.13	MMP23B	1	1631710	1_1	0	0.0167785890195068	7.62652892852074	4.02708996698795e-07	0.819382303221782	1
ENSG00000189339.11	SLC35E2B	1	1659060	1_1	0	0.24212010259125	31.8612626694476	2.42774353311474e-05	-3.34309632404521	1
ENSG00000008128.22	CDK11A	1	1724489	1_1	0	0.0123043179993066	11.4463058199814	4.43232773549239e-07	-3.07435789479052	2
ENSG00000215790.6	SLC35E2	1	1673818	1_1	0	0.157212859487565	26.5025252650581	1.3112463668628e-05	-2.68788944364653	1
ENSG00000008130.15	NADK	1	1780639	1_1	0	0.0601495330512105	24.3923831908112	4.61737840887444e-06	-3.36962177948407	1
ENSG00000169885.9	CALML6	1	1915022	1_1	0	0.0130183578043077	5.21456775227987	2.13640453917131e-07	-0.147991103821965	2
ENSG00000178821.12	TMEM52	1	1919475	1_1	0	0.0120965122896782	8.85261995316906	3.37008585444589e-07	-2.24322195281248	2
ENSG00000142609.17	CFAP74	1	1991761	1_2	0	0.232722562763857	36.4202333615949	2.66741254063461e-05	3.43892296683811	2
ENSG00000162585.16	FAAP20	1	2212668	1_2	0	0.00990186966674111	7.3129492512996	2.27886573783054e-07	0.777999328084085	2
ENSG00000157933.9	SKI	1	2228951	1_2	0	0.082684408411294	26.696661870024	6.94687617867685e-06	2.65195375863267	1
ENSG00000116151.13	MORN1	1	2351215	1_2	0	0.00937565743124769	6.73091788245619	1.9860263053736e-07	0.785862201531522	1
ENSG00000149527.17	PLCH2	1	2416137	1_2	0	0.00767838401303	4.98778555626293	1.20527618458403e-07	-0.276969290358663	4
ENSG00000157870.14	FAM213B	1	2586412	1_2	0	0.00746028796405229	4.64773499917218	1.09120393368545e-07	-0.0928958037509386	2
ENSG00000142606.15	MMEL1	1	2632528	1_2	0	0.00751537400970403	4.72429419551829	1.11736871325597e-07	-0.0966429195798999	2
ENSG00000215912.12	TTC34	1	2801460	1_2	0	0.0185520979856303	13.3816221701301	7.81287303092759e-07	-1.45352913901566	1
ENSG00000130762.14	ARHGEF16	1	3454845	1_2	0	0.00785373894325347	5.0567741466693	1.24985315819577e-07	0.0367152292615594	1
ENSG00000235169.7	SMIM1	1	3772844	1_3	0	0.0241844029459424	4.6995165973755	3.57682367624242e-07	0.198538968583063	2
ENSG00000130764.9	LRRC47	1	3796513	1_3	0	0.0453935409906496	10.6253022118128	1.51790407513348e-06	-1.31281038668002	1
ENSG00000116198.12	CEP104	1	3857024	1_3	0	0.0339352772338039	7.88097304465277	8.41666840204773e-07	0.990889563379054	2
ENSG00000169598.15	DFFB	1	3856947	1_3	0	0.0257726931077328	5.29596471307902	4.29550133938732e-07	-0.371139025399016	2
ENSG00000198912.10	C1orf174	1	3891607	1_3	0	0.0280810863497774	6.10097584920973	5.39165611257655e-07	-0.548675488546312	1
ENSG00000162592.9	CCDC27	1	3746564	1_3	0	0.0367401636509751	8.62885626662257	9.97707633441138e-07	-1.01541851961659	1
ENSG00000131697.17	NPHP4	1	5992498	1_5	0	0.0316539940834244	9.78204010158597	9.74466535431253e-07	1.28140741949377	1
ENSG00000116254.17	CHD5	1	6120384	1_5	0	0.226037350974903	27.4629311572735	1.95360190864512e-05	-2.86504889719692	1
ENSG00000158286.12	RNF207	1	6205436	1_5	0	0.0215899661868506	6.10686479756706	4.14934208498213e-07	0.615849794443009	2
ENSG00000116251.9	RPL22	1	6209280	1_5	0	0.0201943569421446	5.31632212619154	3.37870511892008e-07	0.231379032177731	1
ENSG00000116237.15	ICMT	1	6236734	1_5	0	0.0200648691698556	5.33763820395629	3.37050083518716e-07	-0.388777988788489	1
ENSG00000187017.15	ESPN	1	6424818	1_5	0	0.0243192111500925	7.18059480082853	5.49564761244879e-07	-0.884998718261386	1
ENSG00000215788.9	TNFRSF25	1	6466259	1_5	0	0.0373015524295743	11.8187717586779	1.38742088033352e-06	1.72148207864715	1
ENSG00000171680.21	PLEKHG5	1	6520337	1_5	0	0.0194103207445862	5.95331895772185	3.63664439988817e-07	0.96442777529645	1
ENSG00000173662.20	TAS1R1	1	6554687	1_5	0	0.0186170237270689	5.23471603278143	3.06698995407642e-07	-0.728803745158762	1
ENSG00000204859.12	ZBTB48	1	6579787	1_5	0	0.0286440232077166	11.5548539255413	1.04161553908048e-06	-2.06782523761361	2
ENSG00000041988.15	THAP3	1	6625382	1_5	0	0.0210610444024488	7.02816981227247	4.65833935951147e-07	-1.27197053434908	1
ENSG00000007923.15	DNAJC11	1	6701642	1_5	1	0.0507399465061487	16.0747119165908	2.56685996950335e-06	-3.67467606462821	1
ENSG00000116288.12	PARK7	1	7954508	1_6	0	0.0158388645519773	4.88482449392827	2.43490478544758e-07	0.129831577040027	1
ENSG00000162426.14	SLC45A1	1	8317768	1_6	0	0.0310848217844608	16.3637715987457	1.60081359752712e-06	3.06979102371974	1
ENSG00000142583.17	SLC2A5	1	9088125	1_6	0	0.0194622191878285	6.83512392474985	4.18646751888103e-07	0.76052495427038	1
ENSG00000049239.12	H6PD	1	9235385	1_6	0	0.0197732086472048	6.87062501421878	4.27545528751337e-07	0.894177829800297	1
ENSG00000171621.13	SPSB1	1	9292645	1_6	0	0.048066514899883	15.1698442876643	2.29473601113415e-06	1.77831876615216	1
ENSG00000171612.6	SLC25A33	1	9539060	1_7	0	0.0135061388573607	5.06768523749381	2.15402042155215e-07	0.166558111837109	1
ENSG00000171603.16	CLSTN1	1	9824341	1_7	0	0.0256745098052806	10.8070165064688	8.73206478159716e-07	1.45900586070764	1
ENSG00000162444.11	RBP7	1	9991107	1_7	0	0.0253975338027254	11.271955525972	9.0094812809183e-07	-1.72684203850071	1
ENSG00000130939.18	UBE4B	1	10033012	1_7	0	0.0196191267659768	8.24106272813345	5.08829013480922e-07	-0.704623185658485	2
ENSG00000054523.17	KIF1B	1	10210333	1_7	0	0.0129076202939389	4.83062512035344	1.96226876249819e-07	0.382530706441328	1
ENSG00000142657.20	PGD	1	10398423	1_7	0	0.0208262043965627	8.5197933098994	5.58403535088252e-07	-1.79512913835396	2
ENSG00000175279.21	CENPS	1	10429947	1_7	0	0.0139794649479801	6.07791662619802	2.67395602990618e-07	-1.06191713154191	1
ENSG00000160049.11	DFFA	1	10475753	1_7	0	0.0146605265839003	6.09483022174301	2.81203133525376e-07	-0.410993862486826	1
ENSG00000120948.16	TARDBP	1	11012192	1_8	0	0.0447096646245017	10.5629382060784	1.48626114743827e-06	1.50795534329692	2
ENSG00000116649.9	SRM	1	11060199	1_8	0	0.0239732273083422	4.69849085086437	3.54481734844999e-07	-0.102103342770993	2
ENSG00000171824.13	EXOSC10	1	11100055	1_8	0	0.0238679321619888	4.65723228792264	3.4982566485634e-07	-0.037159475541576	2
ENSG00000198793.12	MTOR	1	11262571	1_8	0	0.0649080083419027	14.1016637624961	2.8805645534936e-06	-1.99219441178106	1
ENSG00000132879.13	FBXO44	1	11654311	1_8	0	0.052764099309	12.1316132363671	2.0144943748373e-06	-1.38545541156064	1
ENSG00000116661.9	FBXO2	1	11654311	1_8	0	0.0361585017475493	8.55968032242812	9.74040345352004e-07	-1.00520202242701	2
ENSG00000116663.10	FBXO6	1	11664651	1_8	0	0.0263725115866473	5.59298043450785	4.64198535070998e-07	-0.457450546528604	1
ENSG00000204518.2	AADACL4	1	12644197	1_9	0	0.0115044661358985	6.43490198453302	2.32979323529794e-07	-0.446782043327827	1
ENSG00000116685.15	KIAA2013	1	11926172	1_9	0	0.0217222743703883	31.2133133619364	2.13380211376376e-06	-4.70996185760538	2
ENSG00000162494.5	LRRC38	1	13497666	1_10	0	0.0270076203019257	5.29467488908756	4.50022876271006e-07	0.40845998470367	1
ENSG00000142621.19	FHAD1	1	15246763	1_11	0	0.00442390875199317	11.5314723245601	1.60546149977619e-07	1.60283441119277	1
ENSG00000142634.12	EFHD2	1	15409565	1_11	0	0.0051391250330125	11.0798271153671	1.79197167903579e-07	0.928657320471827	1
ENSG00000215704.9	CELA2B	1	15466305	1_11	0	0.00397358653179636	30.3652579410353	3.79724503826924e-07	3.67187849434347	1
ENSG00000132906.17	CASP9	1	15526209	1_11	0	0.00274396512787012	8.00104747164044	6.90930570460632e-08	1.48191980069018	2
ENSG00000116138.12	DNAJC16	1	15527155	1_11	0	0.00330832286878402	14.1470515445574	1.47293233604378e-07	2.49769021186561	1
ENSG00000116771.5	AGMAT	1	15584923	1_11	0	0.004595430819617	8.15695198404285	1.17967699986803e-07	-0.901483203885496	1
ENSG00000197312.11	DDI2	1	15608432	1_11	0	0.0060644663066457	28.2634303543466	5.39419239707957e-07	-4.82488219650247	2
ENSG00000116786.11	PLEKHM2	1	15684135	1_11	0	0.0103091996337994	26.8613425740708	8.71488456566938e-07	2.05633874729518	1
ENSG00000162461.7	SLC25A34	1	15735883	1_11	0	0.00238604471102977	8.95723881923673	6.72607498570288e-08	-2.46230307640546	1
ENSG00000162458.12	FBLIM1	1	15756481	1_11	0	0.00244462132912704	4.85276357913286	3.7334445359489e-08	0.993210205104128	2
ENSG00000233954.6	UQCRHL	1	15809022	1_11	0	0.00254410181976683	5.22081579215732	4.18005342418816e-08	0.269039342502323	1
ENSG00000186510.11	CLCNKA	1	16019124	1_11	0	0.0346345627021339	22.3788191865236	2.43924739362957e-06	3.35269290982825	1
ENSG00000173641.17	HSPB7	1	16019240	1_11	0	0.00460531552740962	8.55641537569566	1.24011004074402e-07	-0.551800252908592	3
ENSG00000184908.17	CLCNKB	1	16044169	1_11	0	0.00353739565494537	8.43810697665558	9.39372059995646e-08	-1.48470797814368	2
ENSG00000185519.8	FAM131C	1	16073889	1_11	0	0.00382820739125556	8.1610006290412	9.83213521407655e-08	-1.32016701555543	1
ENSG00000142627.12	EPHA2	1	16156481	1_11	0	0.00242417176442389	4.82096341852685	3.67795319540061e-08	-0.759587161436582	1
ENSG00000142632.16	ARHGEF19	1	16213082	1_11	0	0.00328330575380609	7.17451811123891	7.41332496063518e-08	-0.947841820309763	1
ENSG00000037637.10	FBXO42	1	16352086	1_11	0	0.0503593990065746	32.3678927315504	5.12984140268935e-06	3.26434176218417	2
ENSG00000055070.16	SZRD1	1	16352086	1_11	0	0.01688027812396	22.5686612508058	1.19893149668939e-06	-2.60869461494192	1
ENSG00000187144.11	SPATA21	1	16437144	1_11	0	0.003715516887146	8.87323998913102	1.03755335962145e-07	-0.873864485051357	1
ENSG00000157191.19	NECAP2	1	16440864	1_11	0	0.00371815150455002	8.8893377383056	1.040172727523e-07	-0.880532072530657	1
ENSG00000219481.10	NBPF1	1	16228610	1_11	0	0.0236194104879	25.1157592227559	1.86691411216706e-06	-2.829149203447	1
ENSG00000183888.4	C1orf64	1	16004406	1_11	0	0.00412558819795628	9.9802083063269	1.2957894975902e-07	1.52102437625879	1
ENSG00000117122.13	MFAP2	1	16980428	1_12	0	0.0272525707047101	4.69654070003019	4.02804708973361e-07	0.149155521617115	1
ENSG00000159363.17	ATP13A2	1	17011965	1_12	0	0.0271882111621727	4.67434920595497	3.99954660703683e-07	0.127184357983101	1
ENSG00000179051.13	RCC2	1	17438988	1_12	0	0.0332042710001373	6.5527465819724	6.84740942059061e-07	0.75461965888564	2
ENSG00000142623.9	PADI1	1	17205087	1_12	0	0.0271020229383183	4.64454954960541	3.96145094732283e-07	0.00691805877331923	1
ENSG00000158748.3	HTR6	1	19665573	1_13	0	0.0414913683378518	14.7515982443055	1.92621964263703e-06	-1.69611497728336	1
ENSG00000159423.16	ALDH4A1	1	18902055	1_13	0	0.0605317486213451	18.3311075902913	3.49205359053338e-06	-1.94131398509649	2
ENSG00000169991.10	IFFO2	1	18956450	1_13	0	0.0144859409802778	4.88109962330311	2.2252220605256e-07	0.323417794147618	1
ENSG00000127481.14	UBR4	1	19206809	1_13	0	0.0143979004957545	4.82418230789688	2.18590786717016e-07	0.268450678416389	2
ENSG00000053372.4	MRTO4	1	19251698	1_13	0	0.0200960288491926	7.9407500057722	5.02204665244889e-07	1.03255745138582	1
ENSG00000053371.12	AKR7A2	1	19311815	1_13	0	0.0155881670414325	5.56595351587556	2.73050892043269e-07	-0.650816564956356	1
ENSG00000040487.12	PQLC2	1	19312389	1_13	0	0.0233238770190433	9.33561223676411	6.85255486029324e-07	-1.26502221312858	2
ENSG00000077549.17	CAPZB	1	19485158	1_13	0	0.0148095930683256	5.08742581571039	2.37110173580711e-07	0.399404318689412	1
ENSG00000173436.13	MINOS1	1	19596564	1_13	0	0.0145009527039618	4.8907705948802	2.23194147303527e-07	0.334560304819709	1
ENSG00000158747.13	NBL1	1	19639639	1_13	0	0.106241952382115	23.7348911435318	7.93582826546885e-06	-2.40170333569821	1
ENSG00000169914.5	OTUD3	1	19882976	1_13	0	0.0247189518027706	9.88013500464783	7.68602695748146e-07	-1.23335845193368	2
ENSG00000188257.10	PLA2G2A	1	19979930	1_13	0	0.0582114967513806	17.9592718039132	3.29008003760977e-06	-1.91492176661368	1
ENSG00000162543.5	UBXN10	1	20186547	1_14	0	0.0393085111671204	8.66891540375699	1.07240871225981e-06	-1.04783442982467	1
ENSG00000090432.6	MUL1	1	20508105	1_14	0	0.025624064783167	4.64474065141648	3.74557473243154e-07	0.039806164839962	1
ENSG00000183114.7	FAM43B	1	20551955	1_14	0	0.0258296547590277	4.71970765044915	3.83656599679763e-07	0.23903081714323	2
ENSG00000158825.5	CDA	1	20594902	1_14	0	0.0388694288366062	8.56287966801984	1.04745885777211e-06	1.0653486562001	1
ENSG00000158828.7	PINK1	1	20633253	1_14	0	0.031772376245806	6.66433214235826	6.6636979630162e-07	0.70837207391923	1
ENSG00000189410.11	SH2D5	1	20731767	1_14	0	0.0326612268309738	6.92408569982159	7.11711366777365e-07	-1.1233908280299	1
ENSG00000117298.14	ECE1	1	21345450	1_14	0	0.0434005329999473	9.60350755650988	1.31169818986244e-06	0.864148651931236	1
ENSG00000187980.6	PLA2G2C	1	20176690	1_14	0	0.0423699431965556	9.37688379832343	1.25033212452295e-06	-1.05587069769042	1
ENSG00000142794.18	NBPF3	1	21440283	1_15	0	0.0167749582328069	4.6837436555861	2.47265507894884e-07	-0.103969945165528	1
ENSG00000076864.19	RAP1GAP	1	21669538	1_15	0	0.0192206146951215	6.06276708552562	3.66730584468339e-07	-0.933218886044035	1
ENSG00000090686.15	USP48	1	21782877	1_15	0	0.0210688985011918	6.81032256796682	4.51563143012736e-07	0.799612799524231	2
ENSG00000162552.14	WNT4	1	22143622	1_15	0	0.0208291469919168	6.59504787506419	4.32313115203713e-07	0.675062525525572	2
ENSG00000173369.15	C1QB	1	22652153	1_15	0	0.0188005355442413	5.6196168462472	3.3249559805034e-07	0.253904263605683	1
ENSG00000169641.13	LUZP1	1	23177591	1_16	0	0.0277845748131541	8.43225691662847	7.37320924815423e-07	1.22127764067391	1
ENSG00000125945.14	ZNF436	1	23369659	1_16	0	0.12001442069525	22.3775624878268	8.45191625769712e-06	-2.61069135979645	2
ENSG00000204219.9	TCEA3	1	23424647	1_16	0	0.0367335470814456	11.0580238672373	1.27834878665543e-06	1.65353568092113	1
ENSG00000117318.8	ID3	1	23559007	1_16	0	0.0415279011222695	12.215196841116	1.59642832696653e-06	1.52167455048035	1
ENSG00000179546.4	HTR1D	1	23195342	1_16	0	0.0186229326996066	4.68380060544588	2.74508278270597e-07	0.117045932152484	1
ENSG00000142676.12	RPL11	1	23691734	1_17	0	0	133.031457619517	0	0.782701005098859	1
ENSG00000011007.12	ELOA	1	23743147	1_17	0	0	1874.41823675709	0	-3.72582769113586	1
ENSG00000117308.14	GALE	1	23800401	1_17	0	0	179.132681407774	0	0.602831351238837	1
ENSG00000117305.14	HMGCL	1	23838758	1_17	0	8.52006547316098e-05	3160.95824198422	8.47560414019442e-07	3.00687374854056	1
ENSG00000142677.3	IL22RA1	1	24143324	1_17	0	0	85.9730830700704	0	1.72101812645661	2
ENSG00000185436.11	IFNLR1	1	24187118	1_17	0	0	29.0759940684626	0	0.0689718037809208	2
ENSG00000158055.15	GRHL3	1	24318866	1_17	0	0	7.8216498262296	0	0.741263279334719	1
ENSG00000001460.17	STPG1	1	24417389	1_17	0	0	9.36980192157031	0	0.0645174307116998	1
ENSG00000001461.16	NIPAL3	1	24415329	1_17	0	0	8.92885450460592	0	0.120928563805179	2
ENSG00000117602.11	RCAN3	1	24502439	1_17	0	0	8.50821902569712	0	0.802567099418273	1
ENSG00000020633.18	RUNX3	1	24965206	1_17	0	0	6.18193886863691	0	-0.600121637928093	1
ENSG00000174950.10	CD164L2	1	27383368	1_19	0	0.0640299329744105	21.8953966554097	4.41209482899984e-06	2.82607222558541	1
ENSG00000090020.10	SLC9A1	1	27166703	1_19	0	0.0368153902683029	16.652227927267	1.92934870994249e-06	-2.63407297901911	2
ENSG00000186501.14	TMEM222	1	27325296	1_19	0	0.0155506458343904	8.57264841385927	4.19539075343423e-07	1.22123668321143	1
ENSG00000142765.17	SYTL1	1	27342119	1_19	0	0.127411476122816	28.5373864579212	1.14427844599627e-05	2.75916629784393	2
ENSG00000126705.13	AHDC1	1	27604387	1_19	0	0.0145403254247383	7.94527497073128	3.63573341841364e-07	-0.887965856707581	1
ENSG00000126709.14	IFI6	1	27671883	1_19	0	0.0118146455319528	6.00815843230727	2.23393764287857e-07	0.627446449251082	1
ENSG00000130775.15	THEMIS2	1	27872858	1_19	0	0.0137546589341992	7.42672077293204	3.21481432904739e-07	-1.03438106694919	1
ENSG00000117748.9	RPA2	1	27914572	1_19	0	0.0104977220850854	4.90622044212462	1.62088089180904e-07	-0.215133292796796	1
ENSG00000130768.14	SMPDL3B	1	27935089	1_19	0	0.0131817617255028	7.02966436289095	2.91619808537066e-07	0.620344590261434	1
ENSG00000158156.7	XKR8	1	27959023	1_19	0	0.0454331513419901	18.6384192655292	2.66496133255994e-06	-1.96413389121336	1
ENSG00000158161.15	EYA3	1	28088507	1_19	0	0.0349919249067902	16.1744911513011	1.78117845808981e-06	-1.82945496520247	1
ENSG00000169403.11	PTAFR	1	28193492	1_19	0	0.0102146291003125	4.65140337840295	1.49525608824206e-07	-0.0273063705806345	1
ENSG00000126698.10	DNAJC8	1	28232721	1_19	0	0.013363888650138	7.15771482184612	3.01034460206933e-07	-1.09395599041113	1
ENSG00000130770.17	ATPIF1	1	28236497	1_19	0	0.0106223774702957	5.01626176118652	1.67691440287561e-07	-0.355240142065812	1
ENSG00000130766.4	SESN2	1	28259281	1_19	0	0.0120595700099811	6.19954094111999	2.35288298523954e-07	-0.470957129638978	1
ENSG00000204138.12	PHACTR4	1	28366038	1_19	0	0.0134513280740566	7.21858135914291	3.05580751433816e-07	-1.19898584658385	2
ENSG00000180098.9	TRNAU1AP	1	28553045	1_19	0	0.0140390431623081	7.61774211306988	3.3656794351832e-07	-0.809188926081632	1
ENSG00000159023.19	EPB41	1	28886822	1_19	0	0.0206419834895959	11.2208277713936	7.28929113706534e-07	1.22038807184664	1
ENSG00000253304.1	TMEM200B	1	29124886	1_19	0	0.0117044129254442	5.92072742861001	2.18088957632178e-07	0.795067084548239	1
ENSG00000116353.15	MECR	1	29230712	1_19	0	0.0193726232845969	10.6268372499835	6.4789023820519e-07	1.48940842726931	1
ENSG00000134644.15	PUM1	1	31066204	1_20	0	0	13.016846774367	0	-1.13414665045068	1
ENSG00000084628.9	NKAIN1	1	31239088	1_20	0	0	11.749877648323	0	1.21892396242602	1
ENSG00000121766.15	ZCCHC17	1	31296178	1_20	0	0	31.8621611332342	0	1.22485393843539	1
ENSG00000121769.7	FABP3	1	31376362	1_20	0	0	25.1016680825898	0	1.02293085655389	1
ENSG00000168528.11	SERINC2	1	31409395	1_20	0	0	6.30667658487172	0	-0.529195768204657	2
ENSG00000142910.15	TINAGL1	1	31576228	1_20	0	0	23.0821019470903	0	-1.8337192894791	1
ENSG00000121764.11	HCRTR1	1	31617221	1_20	0	0	49.4673904274161	0	-1.99169333727197	1
ENSG00000162517.12	PEF1	1	31645212	1_20	0	0	62.1259729825249	0	-2.15411426706286	1
ENSG00000084636.17	COL16A1	1	31703950	1_20	0	0	16.160592662563	0	-0.339617732242068	1
ENSG00000134668.12	SPOCD1	1	31815803	1_20	0	0	1566.96241448889	0	2.26242287948919	1
ENSG00000184007.18	PTP4A2	1	31944881	1_20	0	0	2206.02745604631	0	3.21279794532239	2
ENSG00000025800.13	KPNA6	1	32108863	1_21	0	0.042432842399015	13.5062017446976	1.80361704350553e-06	1.81300279948414	1
ENSG00000084623.11	EIF3I	1	32222176	1_21	0	0.0399978049211851	12.94827925926	1.62988584841389e-06	-1.76721526665912	1
ENSG00000160055.19	TMEM234	1	32222176	1_21	0	0.0399978049211851	12.94827925926	1.62988584841389e-06	1.76721526665912	1
ENSG00000183615.5	FAM167B	1	32247598	1_21	0	0.0282634739915296	9.68012993797812	8.61024883201066e-07	-1.32048887228501	1
ENSG00000116478.11	HDAC1	1	32291945	1_21	0	0.0189906937241244	5.95415611713581	3.55852499751846e-07	-0.574359601049014	1
ENSG00000176261.15	ZBTB8OS	1	32650758	1_21	0	0.016676134001309	4.73899939058313	2.4870871450709e-07	0.160476391299909	1
ENSG00000162521.18	RBBP4	1	32650943	1_21	0	0.0191668769364349	6.04053867638164	3.64364449983265e-07	-0.573933579733976	1
ENSG00000162522.10	KIAA1522	1	32743022	1_21	0	0.0165377541003633	4.66113124762214	2.42592201522859e-07	0.0491363062088601	1
ENSG00000116497.17	S100PBP	1	32817174	1_21	0	0.0174882160948844	5.18342215990836	2.85279829187012e-07	-0.336705873249236	1
ENSG00000134684.10	YARS	1	32817982	1_21	0	0.0174050178198861	5.13884444919552	2.81480891544625e-07	-0.396944315326744	1
ENSG00000160097.16	FNDC5	1	32872031	1_21	0	0.0189896099927052	5.95362274973906	3.55800317419267e-07	-0.617186092595722	1
ENSG00000004455.16	AK2	1	33080995	1_21	0	0.0165195455902634	4.65083701793888	2.41789919720054e-07	-0.201119533400252	1
ENSG00000142920.16	AZIN2	1	33081259	1_21	0	0.0181408668345446	5.52598738783707	3.15483680243601e-07	0.486275170109413	1
ENSG00000160094.14	ZNF362	1	33257610	1_21	0	0.0281145065633962	9.63051023785291	8.52096411975836e-07	-1.29884217980154	1
ENSG00000184389.9	A3GALT2	1	33314567	1_21	0	0.0208970571431338	6.84929706227358	4.50443274044165e-07	0.997404843686469	2
ENSG00000134686.18	PHC2	1	33431196	1_21	0	0.0172476785875463	5.05395795178449	2.74328701912022e-07	0.331622745310743	1
ENSG00000121903.14	ZSCAN20	1	33468801	1_21	0	0.122278706778695	23.6481644895806	9.10033224279088e-06	2.50332798160609	1
ENSG00000121904.17	CSMD2	1	34165500	1_21	0	0.0166754822990541	4.73863428242262	2.48679834394624e-07	0.145690150402315	1
ENSG00000273274.1	ZBTB8B	1	32465491	1_21	0	0.0173828241945018	5.12691612837432	2.80469425151176e-07	0.321174696835628	1
ENSG00000188910.7	GJB3	1	34780696	1_22	0	0.0236526569832055	10.6557696496993	7.93183608755167e-07	1.43943105950655	1
ENSG00000243749.1	TMEM35B	1	34984579	1_22	0	0.0126912877205304	4.83563924970005	1.93138368142126e-07	-0.288431392897401	1
ENSG00000197056.9	ZMYM1	1	35080556	1_22	0	0.0125611033138157	4.73944117302729	1.87354400650024e-07	-0.469661284973559	1
ENSG00000020129.15	NCDN	1	35557823	1_22	0	0.014945809621658	6.36191444650478	2.99237656006647e-07	-0.679414221100686	1
ENSG00000116819.6	TFAP2E	1	35573174	1_22	0	0.0228038358238919	10.3132865199308	7.40140148055601e-07	1.68100384760629	1
ENSG00000126067.11	PSMB2	1	35641909	1_22	0	0.0681917468039016	20.6560085066786	4.43289243272048e-06	-2.62550755010042	1
ENSG00000142686.7	C1orf216	1	35718988	1_22	0	0.061915086747508	19.7351445841034	3.84543763068089e-06	2.55173278865097	2
ENSG00000134698.10	AGO4	1	35807900	1_22	0	0.0328314931661242	13.7344089940511	1.41908883925598e-06	-1.87307476609707	2
ENSG00000092847.11	AGO1	1	35870261	1_22	0	0.0693415158369346	20.8157297468844	4.54248964261956e-06	-2.65508498707691	1
ENSG00000116863.10	ADPRHL2	1	36088235	1_22	0	0.0227849528228207	10.3055677623669	7.3897378247925e-07	1.30541470699569	2
ENSG00000054116.11	TRAPPC3	1	36155585	1_22	0	0.0131699623034823	5.18108561608556	2.14740655522704e-07	0.684615384615462	1
ENSG00000142694.6	EVA1B	1	36323755	1_22	0	0.0609585087486004	19.587009754318	3.75760778925683e-06	1.92478848575282	2
ENSG00000181817.5	LSM10	1	36397922	1_22	0	0.0159356856043031	6.9609203542395	3.49097220748613e-07	-0.689004017995079	2
ENSG00000116885.18	OSCP1	1	36446312	1_22	0	0.0159975685818686	6.99712594258128	3.52275666529504e-07	-0.775916277737382	1
ENSG00000116898.11	MRPS15	1	36464072	1_22	0	0.015688434673569	6.81483146926002	3.3646795419371e-07	0.789870114462806	2
ENSG00000163874.10	ZC3H12A	1	37474837	1_23	0	0.026307601627261	5.32312618468266	4.40714147039135e-07	-0.804265627085124	1
ENSG00000163877.10	SNIP1	1	37553609	1_23	0	0.0290787382486256	5.72206026438123	5.23644997925449e-07	0.373071188101764	1
ENSG00000163879.10	DNALI1	1	37556733	1_23	0	0.0256627676785631	4.71770212029851	3.81015796779538e-07	0.153323617789943	1
ENSG00000116922.14	C1orf109	1	37691932	1_23	0	0.063281519279601	12.6166727950907	2.51264255596137e-06	-1.52134215835217	2
ENSG00000134690.10	CDCA8	1	37691932	1_23	0	0.0334732129629791	7.33442196766989	7.72631244560781e-07	1.12857482031515	1
ENSG00000196449.3	YRDC	1	37812907	1_23	0	0.0266996350280176	5.51189860613931	4.63143441452691e-07	-0.796229429507191	1
ENSG00000197982.13	C1orf122	1	37806988	1_23	0	0.0261894711297128	10.1230648883548	8.3434894804716e-07	-2.62332885727827	1
ENSG00000188786.9	MTF1	1	37861775	1_23	0	0.0267266282585685	10.5329221301604	8.85935328113089e-07	-2.58448045223127	1
ENSG00000204084.12	INPP5B	1	37946598	1_23	0	0.0505749791780686	16.5707792217093	2.63747054042536e-06	2.90775123238683	2
ENSG00000183431.11	SF3A3	1	37990434	1_23	1	0.183785692254222	23.5248910498451	1.36065584911628e-05	4.53567589814181	1
ENSG00000183386.9	FHL3	1	37983893	1_23	1	0.20274594032595	24.4497375655273	1.56003859383219e-05	4.63305909598882	1
ENSG00000183520.11	UTP11	1	37996149	1_23	1	0.552670694375183	26.1914631580792	4.55549076652934e-05	4.8345004077738	1
ENSG00000185668.7	POU3F1	1	38047752	1_23	0	0.0495585021138098	11.5032357892254	1.79410215190361e-06	1.53403688259182	1
ENSG00000131233.9	GJA9	1	38882116	1_24	0	0.0685699214560688	13.1093889895604	2.82894872559027e-06	-1.83601748572035	1
ENSG00000174574.15	AKIRIN1	1	38991334	1_24	0	0.0430351265785529	8.68605456507885	1.17639890505355e-06	1.26851150316885	1
ENSG00000168653.10	NDUFS5	1	39026790	1_24	0	0.0428505819108193	8.64545431719661	1.16587910262429e-06	1.19030700487332	1
ENSG00000183682.7	BMP8A	1	39491596	1_24	0	0.0308115301756621	5.53776704707963	5.36978532062165e-07	-0.612616637179198	2
ENSG00000090621.13	PABPC4	1	39577125	1_24	0	0.0282357801559181	4.71762876911336	4.19210863693043e-07	-0.153361413540032	1
ENSG00000163909.7	HEYL	1	39640423	1_24	0	0.0326531398340214	6.08364702779248	6.2516971336108e-07	-0.754211275740959	1
ENSG00000116983.12	HPCAL4	1	39691815	1_24	0	0.0388307779650752	7.71563667956087	9.42880891391511e-07	-0.750661156433866	1
ENSG00000116985.11	BMP8B	1	39788850	1_25	0	0.0192064596688217	7.0408414278098	4.25579652554485e-07	-0.790806239863679	1
ENSG00000043514.15	TRIT1	1	39880989	1_25	0	0.0219834038312255	8.27040397199561	5.72177314412253e-07	-1.02852593607146	2
ENSG00000168389.17	MFSD2A	1	39952892	1_25	0	0.0148014099972055	4.64287015367893	2.16271155385582e-07	-0.0447867352254979	1
ENSG00000131236.16	CAP1	1	40039889	1_25	0	0.0148961843173568	4.69150468600909	2.19935920644695e-07	-0.0375536024093633	2
ENSG00000131238.16	PPT1	1	40097321	1_25	0	0.014862395417225	4.67438724990692	2.18636403133718e-07	0.148979804550672	2
ENSG00000084073.8	ZMPSTE24	1	40255385	1_25	0	0.0420504086352019	14.423354174839	1.90873423133061e-06	1.74583382160529	2
ENSG00000049089.13	COL9A2	1	40296176	1_25	0	0.022525942681019	8.57918849151958	6.08188435738426e-07	1.20051581695974	1
ENSG00000187801.14	ZFP69B	1	40449693	1_25	0	0.01492220025014	4.71423240808718	2.21387362611255e-07	0.133783019241499	1
ENSG00000187815.9	ZFP69	1	40476891	1_25	0	0.0158644584037387	5.28195189723821	2.6371125513537e-07	0.403742958851926	1
ENSG00000164002.11	EXO5	1	40507808	1_25	0	0.0327673754063869	11.9164290030997	1.22884401973893e-06	1.34512529423585	3
ENSG00000117010.15	ZNF684	1	40531781	1_25	0	0.0156351269230436	5.14687277510937	2.53252544721994e-07	0.361422383041763	1
ENSG00000171793.13	CTPS1	1	40979451	1_25	0	0.0187185895285379	7.16003049371571	4.21790667697901e-07	0.943755550808563	1
ENSG00000171790.15	SLFNL1	1	41023050	1_25	0	0.0472323986405625	16.7086170450892	2.48364477239044e-06	2.71123220510001	2
ENSG00000010803.16	SCMH1	1	41242427	1_25	0	0.0175444049618082	8.19738687432118	4.52608857643655e-07	-1.8887378155055	1
ENSG00000186973.10	FAM183A	1	43144910	1_26	0	0.00869703086055385	5.88303847089648	1.61020686239079e-07	-1.02601970380101	3
ENSG00000127124.14	HIVEP3	1	42035577	1_26	1	0.344152249687011	29.4907624640348	3.19407851576466e-05	-5.57027642825294	1
ENSG00000177181.14	RIMKLA	1	42372249	1_26	0	0.0131120347867242	8.79247217104943	3.62819039156406e-07	0.952777432141488	2
ENSG00000066185.12	ZMYND12	1	42452404	1_26	0	0.0232875314405485	17.0514937490997	1.24966860146678e-06	-2.31497487672111	1
ENSG00000186409.14	CCDC30	1	42463308	1_26	0	0.00877631188618055	6.97712037308468	1.92706887912081e-07	1.42375751019987	1
ENSG00000171960.10	PPIH	1	42658184	1_26	0	0.0129659584010395	11.2091061638806	4.57387803878822e-07	-1.4940173082254	1
ENSG00000117385.15	P3H1	1	42766833	1_26	0	0.0132879901519807	11.5963335522061	4.84941074040918e-07	1.60733158921683	2
ENSG00000164008.14	C1orf50	1	42767127	1_26	0	0.0146592043289865	13.1443071121529	6.06397035820162e-07	1.80512941077316	1
ENSG00000274386.5	TMEM269	1	42784154	1_26	0	0.0121073521401662	9.19123464360592	3.50212788613304e-07	1.14467341117086	2
ENSG00000177868.11	SVBP	1	42816309	1_26	0	0.0260778515901779	18.7895707598788	1.54204711103327e-06	-2.19933836086452	2
ENSG00000164010.13	ERMAP	1	42816759	1_26	0	0.00925213223012478	6.38976122602138	1.86052467575779e-07	0.858624230571446	1
ENSG00000164011.17	ZNF691	1	42846835	1_26	0	0.00818719684894453	4.77143044298907	1.22939885218748e-07	-0.0377486383006177	1
ENSG00000117394.20	SLC2A1	1	42959206	1_26	0	0.00914837246643285	5.91758577396962	1.70371667271973e-07	0.694533012704799	2
ENSG00000243710.7	CFAP57	1	43171878	1_26	0	0.0138734235911325	9.94340432200189	4.34137918317409e-07	1.31528632884098	1
ENSG00000179178.10	TMEM125	1	43269525	1_26	0	0.0137647598618824	9.22775312871544	3.99736292482556e-07	0.977363936689793	1
ENSG00000117395.12	EBNA1BP2	1	43271335	1_26	0	0.0332208852049396	17.701399543213	1.85066486084156e-06	-1.8301346056496	1
ENSG00000253313.5	C1orf210	1	43285638	1_26	0	0.00907412493047799	5.72088806589176	1.63371831741481e-07	0.577369997734446	2
ENSG00000066056.13	TIE1	1	43300755	1_27	0	0.034361459911683	32.2428664358486	3.48669713826784e-06	5.22401796876068	2
ENSG00000117400.16	MPL	1	43337449	1_27	1	0.0642613657322071	33.5793609004398	6.79096279473095e-06	5.56414231731672	1
ENSG00000117399.13	CDC20	1	43359194	1_27	0	0.0864070015834593	17.4852008522025	4.75475927202605e-06	-1.19829882255093	1
ENSG00000066322.14	ELOVL1	1	43367735	1_27	0	0.0210264660419127	8.09125162277324	5.3541553366067e-07	1.46064636841186	1
ENSG00000159479.16	MED8	1	43388718	1_27	0	0.0326299089644927	30.927473231027	3.17591796178867e-06	-5.33319235383095	3
ENSG00000198198.15	SZT2	1	43389819	1_27	0	0.0298946194301435	11.3339352293997	1.06630815136489e-06	-1.70422491271499	2
ENSG00000126091.19	ST3GAL3	1	43705540	1_27	0	0.0177187326198501	8.69446186012308	4.84824250750598e-07	-1.52339902343081	1
ENSG00000117408.10	IPO13	1	43947230	1_27	0	0.034953675853198	12.7076128127279	1.39786683762922e-06	-1.90076350222772	1
ENSG00000117410.13	ATP6V0B	1	43974113	1_27	0	0.0229846831420429	7.72220896681291	5.58584710999192e-07	1.23537997510282	1
ENSG00000117411.16	B4GALT2	1	43979118	1_27	0	0.0180083755986645	5.05746045760455	2.86626281639055e-07	-0.670166668684115	1
ENSG00000159214.12	CCDC24	1	43991070	1_27	0	0.134390459374251	25.0329529231248	1.05874042272725e-05	2.65950196630072	2
ENSG00000196517.11	SLC6A9	1	44031577	1_27	0	0.0867041250137124	18.8374314084789	5.14008638058997e-06	-2.0104636917762	1
ENSG00000198520.10	C1orf228	1	44674693	1_28	0	0.0850878722315358	18.7158228784476	5.01170574025631e-06	2.00758385707586	1
ENSG00000142945.12	KIF2C	1	44739744	1_28	0	0.019238996635572	4.74404537120719	2.87236896894e-07	-0.385171252105292	1
ENSG00000142937.11	RPS8	1	44775613	1_28	0	0.0316336611411264	8.53099801136562	8.49294423633261e-07	0.180730074953576	1
ENSG00000188396.3	TCTEX1D4	1	44806240	1_28	0	0.0192837708875825	5.04233734872924	3.06008038201863e-07	0.898628226717527	1
ENSG00000222009.8	BTBD19	1	44808328	1_28	0	0.0198318272946044	5.2825859515616	3.29699491620162e-07	0.728191706630379	1
ENSG00000117425.13	PTCH2	1	44842737	1_28	0	0.0198853343673523	5.06649012270394	3.17065560650238e-07	-0.608118999366306	1
ENSG00000126107.14	HECTD3	1	45011467	1_28	0	0.0248759584140867	7.37345659705444	5.77244659945743e-07	-1.02085647888862	1
ENSG00000126088.13	UROD	1	45012003	1_28	0	0.021350010731779	6.99096469899187	4.69725546646036e-07	-1.71756383590463	1
ENSG00000162415.6	ZSWIM5	1	45305393	1_28	0	0.0204349593695305	6.01138319550053	3.86595829965104e-07	-1.0469145117495	1
ENSG00000132781.17	MUTYH	1	45340760	1_28	0	0.0388906575039408	13.232206545578	1.61952080158071e-06	-2.44862730986679	1
ENSG00000070759.16	TESK2	1	45491131	1_28	0	0.0219569108814672	9.41616142266951	6.50659998624923e-07	2.29387540694216	2
ENSG00000132763.14	MMACHC	1	45499635	1_28	0	0.214987314835103	23.3214218917754	1.57789040284289e-05	4.24632146015794	1
ENSG00000117450.13	PRDX1	1	45522595	1_28	0	0.023459180074868	6.15446971869647	4.54372921808137e-07	-0.288551887222229	2
ENSG00000117448.13	AKR1A1	1	45550079	1_28	0	0.0624745111900319	18.0677633787286	3.5523539762937e-06	-2.82369364962794	1
ENSG00000159592.10	GPBP1L1	1	45688394	1_28	0	0.0327270131082834	10.5489209296877	1.08648411520904e-06	1.47719735759888	1
ENSG00000197429.10	IPP	1	45750903	1_28	0	0.12581129877707	19.4653995152674	7.70711680806643e-06	-4.13436275360386	1
ENSG00000086015.20	MAST2	1	45778084	1_28	0	0.0621980544755907	16.6138245446151	3.25203636798868e-06	-3.80527796447724	1
ENSG00000117461.14	PIK3R3	1	46132601	1_28	0	0.0229652624501082	7.07195934118885	5.11116783130649e-07	-0.928935898428272	2
ENSG00000117472.9	TSPAN1	1	46174934	1_28	0	0.0205618414212312	5.40497721857107	3.49755736996625e-07	-0.735390405991102	1
ENSG00000085998.13	POMGNT1	1	46217808	1_28	0	0.019527880985972	5.00421897413659	3.07539142086904e-07	0.785646694267967	1
ENSG00000171357.5	LURAP1	1	46204587	1_28	0	0.0312139017446759	10.1952369485173	1.00150784687119e-06	1.92180585723029	1
ENSG00000117480.15	FAAH	1	46396235	1_28	0	0.0331523270241672	11.1803739793777	1.16648543973268e-06	-2.14179496781173	1
ENSG00000079277.19	MKNK1	1	46616841	1_29	0	0.0329559474715444	9.58523912448345	9.94135831771335e-07	1.34998020159675	1
ENSG00000142961.14	MOB3C	1	46617353	1_29	0	0.0307164782592811	8.92348145310334	8.62610459825358e-07	-1.27479320188068	1
ENSG00000186118.8	TEX38	1	46668649	1_29	0	0.0250046575337228	6.99206285996909	5.50218525235841e-07	0.988829520316366	1
ENSG00000123472.12	ATPAF1	1	46674003	1_29	0	0.0240688626460392	6.6344592749246	5.02539351255692e-07	0.930233955542301	1
ENSG00000159658.10	EFCAB14	1	46719410	1_29	0	0.0232561060046899	6.31252292905043	4.62007409489833e-07	-0.492582093429304	2
ENSG00000162365.11	CYP4A22	1	47137271	1_29	0	0.0210169116252972	5.36431738732162	3.54807128972046e-07	-0.286778366614991	1
ENSG00000162366.7	PDZK1IP1	1	47190903	1_29	0	0.0194664566874853	4.6471020393978	2.84693853019197e-07	0.226327631913925	2
ENSG00000123473.15	STIL	1	47314279	1_29	0	0.0646252495444145	15.9587340107027	3.24570947290859e-06	-2.21925218580589	1
ENSG00000269113.3	TRABD2B	1	47997103	1_30	0	0.0213903990010546	7.49375560020858	5.04460753617103e-07	0.860567523963323	1
ENSG00000117834.12	SLC5A9	1	48254629	1_30	0	0.202004151854386	27.7663417968281	1.7651756782817e-05	-3.30861733009877	1
ENSG00000132122.11	SPATA6	1	48471902	1_30	0	0.0160728707628285	4.69113695220378	2.37290602049071e-07	0.244513474092086	2
ENSG00000162373.12	BEND5	1	48777294	1_31	0	0.0201779290929599	5.49609320140287	3.49011433077809e-07	-0.485172292236009	1
ENSG00000123091.4	RNF11	1	51235789	1_32	0	0.0339262968765212	9.10128061452797	9.71735204230327e-07	1.33994914440725	2
ENSG00000085831.15	TTC39A	1	51344853	1_33	0	0.0220620356718618	6.63762610509639	4.60858223364986e-07	0.700785672751462	2
ENSG00000085832.16	EPS15	1	51534159	1_33	0	0.0197752648625575	5.61325917955322	3.49338441114344e-07	-0.477989165249992	1
ENSG00000117859.18	OSBPL9	1	51577175	1_33	0	0.0180174143254883	4.7425086397618	2.68911620639854e-07	-0.174008862460983	2
ENSG00000198841.3	KTI12	1	52034079	1_33	0	0.0586605282836452	15.855324512663	2.92704957930173e-06	-1.91029979638219	2
ENSG00000157077.14	ZFYVE9	1	52142437	1_33	0	0.0291297201927869	9.24398056905939	8.47430929096908e-07	1.06621646469448	1
ENSG00000116157.5	GPX7	1	52601914	1_33	0	0.0180168283335919	4.74220246158102	2.68885514182173e-07	-0.24590525691271	2
ENSG00000182183.14	FAM159A	1	52633413	1_33	0	0.0871799099045888	19.6455890136287	5.39002083445285e-06	2.02318409917969	1
ENSG00000162377.5	COA7	1	52698548	1_33	0	0.0258583286710968	8.12583357203224	6.61267758178472e-07	-1.00157660480205	1
ENSG00000121310.16	ECHDC2	1	52926925	1_33	0	0.0474007536670742	13.8334100767953	2.06359027243023e-06	1.65497749122094	2
ENSG00000116171.17	SCP2	1	52926925	1_33	0	0.0181200888122873	4.79563499685977	2.73473605538914e-07	-0.195606178114257	2
ENSG00000174348.13	PODN	1	53062324	1_33	0	0.0365667966783849	11.3830016172609	1.30994387396573e-06	1.32194730831416	1
ENSG00000162383.11	SLC1A7	1	53143039	1_33	0	0.0178232713499097	4.64121103579591	2.60332092383372e-07	0.0224421289429529	1
ENSG00000157184.6	CPT2	1	53196294	1_33	0	0.0223664002771063	6.7660216396972	4.76253794687182e-07	1.05432428443378	2
ENSG00000162384.13	C1orf123	1	53211891	1_33	0	0.0628603597545414	16.5121219148736	3.26654557890633e-06	2.45577311908231	3
ENSG00000174332.5	GLIS1	1	53737935	1_33	0	0.101055737842859	21.0723448506765	6.70166656270034e-06	2.30323027336871	1
ENSG00000058799.14	YIPF1	1	53889432	1_34	0	0.0121277076994651	5.74171542450054	2.19143886030869e-07	-0.470986934460027	2
ENSG00000081870.11	HSPB11	1	53945680	1_34	0	0.02595395040893	12.8561243486918	1.05008029418035e-06	1.5571613826102	2
ENSG00000116212.14	LRRC42	1	53945680	1_34	0	0.0273743634684266	13.3561329791956	1.15062481890122e-06	1.44383321860141	1
ENSG00000116205.12	TCEANC2	1	54047650	1_34	0	0.0186557372919068	9.76379650023381	5.73244782064116e-07	-1.29794223698943	2
ENSG00000116221.15	MRPL37	1	54183963	1_34	0	0.0137253083550514	6.89638790779976	2.97887833262837e-07	0.697054685653694	1
ENSG00000215883.10	CYB5RL	1	54154524	1_34	0	0.011125348387356	4.93719030819516	1.7286316532081e-07	0.203780186430539	2
ENSG00000157216.15	SSBP3	1	54413433	1_34	0	0.0347212858683361	15.591032132937	1.70364710961977e-06	1.73487091295295	1
ENSG00000162390.17	ACOT11	1	54495159	1_34	0	0.0156716088447418	8.13465346521903	4.01200636953228e-07	-1.01816213789288	3
ENSG00000184313.19	MROH7	1	54608974	1_34	0	0.0130030278898032	6.39188033326964	2.61566489302384e-07	-0.691752900315373	1
ENSG00000006555.10	TTC22	1	54801441	1_34	0	0.0126286077308739	6.11926048778728	2.4319989773001e-07	-0.617661525549839	1
ENSG00000169174.10	PCSK9	1	55040188	1_34	0	0.0124127113534163	5.9583810792701	2.32757619009161e-07	-0.436299025552784	1
ENSG00000162402.13	USP24	1	55214518	1_34	0	0.0900787861374555	24.656520687383	6.98977653748661e-06	-2.61716370121651	1
ENSG00000162409.10	PRKAA2	1	56647328	1_36	0	0.020329226696558	4.66345607867953	2.98358024801946e-07	-0.0572405577126771	1
ENSG00000173406.15	DAB1	1	58547019	1_37	0	0.0134785020310513	4.91795463635558	2.08609998787543e-07	-0.2171561494183	1
ENSG00000162600.11	OMA1	1	58546732	1_37	0	0.0135215089305845	4.88769844212782	2.07988123313114e-07	0.322337276379829	2
ENSG00000184292.6	TACSTD2	1	58592422	1_37	0	0.0132002172866711	4.6670810961557	1.93881067000794e-07	0.158606343106588	1
ENSG00000172456.17	FGGY	1	59296555	1_37	0	0.0293445708284541	19.9860418582578	1.84571026923373e-06	4.07354147336925	1
ENSG00000134709.10	HOOK1	1	59814713	1_38	0	0.0173012223422498	4.79374151922872	2.61011939662287e-07	0.196106338055289	2
ENSG00000134716.9	CYP2J2	1	59926822	1_38	0	0.0315004078149946	10.4097463213617	1.0319657797338e-06	-1.28751579208408	1
ENSG00000162604.12	TM2D1	1	61725787	1_39	0	0.023624087821124	5.07917823434233	3.77622162639163e-07	-0.309700400425358	1
ENSG00000240563.1	L1TD1	1	62194418	1_39	0	0.0395098522283354	9.9134797438046	1.23265205078871e-06	1.3372297578428	3
ENSG00000125703.14	ATG4C	1	62784304	1_39	0	0.0243313127885857	5.3556599546745	4.10097866734921e-07	-0.505418291634901	2
ENSG00000088035.15	ALG6	1	63367765	1_40	0	0.281018733604131	28.9703557385327	2.56211178512422e-05	2.9928275811272	1
ENSG00000203965.12	EFCAB7	1	63523814	1_40	0	0.0435615151575744	10.6482173911693	1.45978487536449e-06	1.55535753938686	1
ENSG00000142856.16	ITGB3BP	1	63593973	1_40	0	0.0266121536701044	6.00902732126955	5.03260882574196e-07	0.624764531247714	1
ENSG00000185483.11	ROR1	1	63771066	1_40	0	0.0418945127205541	10.2795594253654	1.35531616630369e-06	-1.20241189684751	1
ENSG00000162437.14	RAVER2	1	64745107	1_41	0	0.211656398586875	26.45189730502	1.7619647020558e-05	-2.61916817652411	1
ENSG00000162434.11	JAK1	1	64966237	1_41	0	0.0807775421725621	16.9584575385873	4.31107875590815e-06	2.05514532823097	2
ENSG00000162433.14	AK4	1	65147235	1_41	0	0.055071799364978	13.3018702416328	2.30542472833127e-06	1.54940320795942	1
ENSG00000184588.17	PDE4B	1	65791733	1_41	0	0.0263536641717118	6.35021895918285	5.26670121751865e-07	0.636474340714482	2
ENSG00000118473.21	SGIP1	1	66533102	1_42	0	0.0350405753784305	15.1627294678079	1.67208206618791e-06	-2.10792996285902	1
ENSG00000152763.16	WDR78	1	66924733	1_42	0	0.0306371170625164	12.6038672966574	1.2152361821035e-06	-1.86234198246243	1
ENSG00000198160.14	MIER1	1	66924733	1_42	0	0.0306371170625164	12.6038672966574	1.2152361821035e-06	1.86234198246243	1
ENSG00000116704.7	SLC35D1	1	67054400	1_42	0	0.0131140270278651	4.81132698772539	1.98568301758365e-07	0.119234116620539	2
ENSG00000142864.14	SERBP1	1	67407261	1_42	0	0.013055022372475	4.79514970867059	1.97010224028845e-07	0.0941319907757186	1
ENSG00000116717.11	GADD45A	1	67684588	1_42	0	0.0337114830106323	13.5923999037273	1.44205882043412e-06	1.65060847500059	1
ENSG00000116729.13	WLS	1	68232448	1_43	0	0.0306912406441876	7.74102359461871	7.47690408223899e-07	-0.842127214032406	1
ENSG00000033122.18	LRRC7	1	69568154	1_44	0	0.032299795008169	5.8812009960441	5.97825948922952e-07	-0.940205435746176	2
ENSG00000118454.12	ANKRD13C	1	70354325	1_44	0	0.0288503340484618	4.81967262916278	4.37600047066518e-07	0.430853720575537	1
ENSG00000116761.11	CTH	1	70411075	1_44	0	0.033244902943338	6.15245100049364	6.43698069497328e-07	0.700732404148159	1
ENSG00000050628.20	PTGER3	1	71047847	1_45	0	0.0166090388283429	4.64120620987532	2.4259639265018e-07	0.0765090169100456	2
ENSG00000132485.13	ZRANB2	1	71080715	1_45	0	0.0209478903447895	6.81192897694085	4.49075515164092e-07	-0.878280969521481	1
ENSG00000172260.14	NEGR1	1	72282161	1_46	0	0.0202997568414536	6.65921083838131	4.25424576166195e-07	-0.986641097596476	2
ENSG00000162620.15	LRRIQ3	1	74198130	1_47	0	0.0235326740349043	7.86538710887541	5.82505935382413e-07	-1.0035422387598	1
ENSG00000254685.6	FPGT	1	74198130	1_47	0	0.0235326740349043	7.86538710887541	5.82505935382413e-07	-1.0035422387598	1
ENSG00000116783.14	TNNI3K	1	74236266	1_47	0	0.0224302615012623	7.41587132385521	5.23486511747404e-07	-1.04231585997939	1
ENSG00000116791.13	CRYZ	1	74706968	1_47	0	0.0297564918447386	10.067223020179	9.42758359294049e-07	-1.31432544297954	2
ENSG00000162623.15	TYW3	1	74733103	1_47	0	0.0174172376906394	5.04899107961007	2.76753330348278e-07	-0.244653398713113	2
ENSG00000137968.16	SLC44A5	1	75603291	1_47	0	0.0633129774662188	17.2051823110363	3.42815926773802e-06	1.63021290281725	1
ENSG00000137955.15	RABGGTB	1	75784030	1_47	0	0.074352797333426	18.7397189117119	4.38499758406782e-06	2.64030981939855	1
ENSG00000057468.6	MSH4	1	75797873	1_47	0	0.0688906328235056	18.009762830155	3.90460531848734e-06	2.6460831952883	2
ENSG00000184005.10	ST6GALNAC3	1	76074606	1_47	0	0.0178673519855443	5.28754880684802	2.97319610996867e-07	-0.517345350206661	1
ENSG00000162624.14	LHX8	1	75121865	1_47	0	0.0182637700194224	5.49272647051857	3.15709300393213e-07	-0.419686051970867	1
ENSG00000117069.14	ST6GALNAC5	1	76867670	1_48	0	0.0103769105166671	4.64854384315092	1.51807761643224e-07	0.125623943891856	2
ENSG00000142892.14	PIGK	1	77221177	1_48	0	0.0109096338187887	5.11524906136518	1.75624836041078e-07	0.448314861209421	1
ENSG00000077254.14	USP33	1	77759973	1_48	0	0.0174371507884185	9.49275026425073	5.20926621709057e-07	1.34652454803691	1
ENSG00000162614.18	NEXN	1	77888397	1_48	0	0.0149703810687197	8.06766789564153	3.80092973601055e-07	-1.15116298661965	1
ENSG00000162613.16	FUBP1	1	77979050	1_48	0	0.0117042796174341	5.77083397859185	2.12565237609058e-07	0.72223321197967	2
ENSG00000162616.8	DNAJB4	1	77979050	1_48	0	0.0808427038279012	23.9761427247946	6.09998994579473e-06	-2.47365529066473	2
ENSG00000137960.5	GIPC2	1	77979050	1_48	0	0.0118886383364566	5.91662203187166	2.21368037886016e-07	0.492864273326147	1
ENSG00000122420.9	PTGFR	1	78303991	1_48	0	0.0522257960782538	19.808183354767	3.25565734677368e-06	2.16591790110714	1
ENSG00000137959.15	IFI44L	1	78619516	1_48	0	0.0141099571895822	7.51500303067324	3.33705857494728e-07	0.822093900158924	1
ENSG00000137965.10	IFI44	1	78646006	1_48	0	0.0205933290559482	11.0489593139261	7.16072354329021e-07	-1.20583281489447	1
ENSG00000162618.13	ADGRL4	1	79000017	1_48	0	0.010475680861217	4.73684743192919	1.561638940349e-07	-0.179941385002074	2
ENSG00000203943.8	SAMD13	1	84298566	1_51	0	0.118779563368002	21.1831806615573	7.91848080504189e-06	2.3968270826696	1
ENSG00000171517.5	LPAR3	1	84893414	1_52	0	0.021534735251581	5.16678552549419	3.50161944124128e-07	0.393685204999961	1
ENSG00000117133.10	RPF1	1	84479656	1_52	0	0.0364122468199389	10.0987848569052	1.15724568940468e-06	1.33909116076527	2
ENSG00000122432.17	SPATA1	1	84506406	1_52	0	0.0432671080285707	11.7261956923807	1.5967024043329e-06	-1.41747340429445	1
ENSG00000117151.12	CTBS	1	84574852	1_52	0	0.0319682031370825	8.87361321774595	8.9274555129063e-07	-1.07205291159029	2
ENSG00000117155.16	SSX2IP	1	84690036	1_52	0	0.0314822644155972	8.72957260983324	8.64904023672164e-07	0.975001832055482	1
ENSG00000153898.12	MCOLN2	1	84996982	1_52	0	0.0206436426383196	4.7711486377423	3.09968993157781e-07	0.207649415638698	1
ENSG00000055732.12	MCOLN3	1	85048087	1_52	0	0.0274410813067172	7.43895566500063	6.42424602807036e-07	0.814215833469198	2
ENSG00000097096.8	SYDE2	1	85200644	1_52	0	0.0302117763244453	8.34237942154887	7.93186241864744e-07	1.0137265636603	1
ENSG00000142867.12	BCL10	1	85276340	1_52	0	0.0249691740647983	6.55334719126507	5.14963357584026e-07	-0.721239915772158	2
ENSG00000117174.10	ZNHIT6	1	85707615	1_52	0	0.0288316848871996	7.90302985142166	7.17088270581397e-07	0.852710618215698	2
ENSG00000171502.14	COL24A1	1	86083886	1_53	0	0.0360860223317107	10.3083392653492	1.17067593462944e-06	1.44195121951198	1
ENSG00000122417.15	ODF2L	1	86396707	1_53	0	0.0196006544373992	4.6699290663731	2.88064558989487e-07	0.0675074034059621	1
ENSG00000137975.7	CLCA2	1	86424561	1_53	0	0.0200879910783782	4.90610773235378	3.10157695440766e-07	0.227781354466518	1
ENSG00000016602.9	CLCA4	1	86547045	1_53	0	0.0239519510419209	6.54762022623632	4.93552493752725e-07	0.598958624629099	2
ENSG00000097033.14	SH3GLB1	1	86703725	1_53	0	0.0225659694503918	5.98529008241103	4.25057979290333e-07	-0.700929113072287	1
ENSG00000183291.15	SELENOF	1	86914303	1_53	0	0.068106170872185	16.3019465599046	3.4940965588414e-06	-2.2049563216287	1
ENSG00000153936.16	HS2ST1	1	86914948	1_53	0	0.0206293415524951	5.12490802445929	3.32721155553333e-07	0.544835694526967	1
ENSG00000143013.12	LMO4	1	87331207	1_53	0	0.0936891042241903	19.5821323097662	5.77375087300733e-06	-2.08451124641451	1
ENSG00000065243.19	PKN2	1	88684130	1_54	0	0.0123937606454335	4.66881025133018	1.821035038235e-07	-0.211113074925596	1
ENSG00000137944.17	KYAT3	1	88982295	1_54	0	0.0143490467110511	22.0105466592411	9.93946141194824e-07	4.28426299982288	2
ENSG00000213516.9	RBMXL1	1	88993078	1_54	0	0.0147928474324817	8.5006711621921	3.95743662002696e-07	1.40825594255151	1
ENSG00000117226.11	GBP3	1	89015900	1_54	0	0.0172689214334131	10.5560630369141	5.7368852392299e-07	1.68841400833979	1
ENSG00000117228.9	GBP1	1	89064901	1_54	0	0.0140950222209288	7.47827220220743	3.31723323276081e-07	-1.26391751805948	1
ENSG00000213512.1	GBP7	1	89184141	1_54	0	0.0127742121041421	5.40553815659794	2.17311161934753e-07	0.539995034453506	1
ENSG00000154451.14	GBP5	1	89272549	1_54	0	0.0138133926433343	5.61051595575712	2.43900186397544e-07	0.439243320161942	1
ENSG00000197147.13	LRRC8B	1	89524961	1_54	0	0.0889092095489914	22.0203697590167	6.16141313484862e-06	1.98667922315531	2
ENSG00000122482.20	ZNF644	1	91022402	1_55	0	0.0321699991649412	8.35943220253152	8.46324285374288e-07	0.908206433454294	1
ENSG00000162669.15	HFM1	1	91404853	1_55	0	0.0216827987203532	4.65759939546041	3.17823820350985e-07	0.101835450592549	1
ENSG00000097046.12	CDC7	1	91486826	1_56	0	0.0800877173215375	17.4166969256645	4.3897590590756e-06	1.94115573398817	2
ENSG00000284413.1	BTBD8	1	92080411	1_56	0	0.0278684023074635	7.41528852429913	6.50352926544073e-07	0.76401072496197	1
ENSG00000069712.12	KIAA1107	1	92163769	1_56	0	0.0219970323966708	5.19694544850543	3.59766918416463e-07	-0.541488994577765	1
ENSG00000162676.11	GFI1	1	92487304	1_56	0	0.0212777929343874	4.885674508037	3.27159911525351e-07	0.460740097438493	1
ENSG00000067208.14	EVI5	1	92792120	1_56	0	0.0382030356224268	10.3823885429743	1.24825732910718e-06	1.23660920665035	2
ENSG00000122406.12	RPL5	1	92831623	1_56	0	0.037450288781906	10.1949342520857	1.20156860921705e-06	1.50937271446639	1
ENSG00000154511.11	FAM69A	1	92962430	1_56	0	0.116426912113822	21.0361308111899	7.70776057317695e-06	-2.31829085609135	1
ENSG00000143033.17	MTF2	1	93079600	1_57	0	0.114349903214874	20.8137434563219	7.49022687289421e-06	2.31678685767893	1
ENSG00000117500.12	TMED5	1	93180650	1_57	0	0.0222655868211364	5.26371313100397	3.68837722640548e-07	0.420647538785168	1
ENSG00000122483.17	CCDC18	1	93179625	1_57	0	0.0222694950989276	5.26535712147329	3.69017682266008e-07	0.421215490231241	1
ENSG00000117505.12	DR1	1	93345343	1_57	0	0.0449452954248906	11.8701648608406	1.67899716891884e-06	1.54227396966261	1
ENSG00000137936.16	BCAR3	1	93847526	1_57	0	0.0292703723719153	7.82930112973036	7.21207473325481e-07	1.01068880443803	1
ENSG00000067334.13	DNTTIP2	1	93879711	1_57	0	0.0222416191735659	5.25361126479859	3.67733595918875e-07	-0.254547437838561	2
ENSG00000143036.16	SLC44A3	1	94818674	1_58	0	0.0194201971626236	6.89765345897696	4.21564449645906e-07	0.849073361058864	2
ENSG00000172339.9	ALG14	1	95073027	1_58	0	0.0172171107116442	5.77165099282161	3.12729829152051e-07	-0.666507419642677	2
ENSG00000122481.16	RWDD3	1	95234422	1_58	0	0.0301854477497081	11.0323156784371	1.04802894210537e-06	1.17224023439306	1
ENSG00000188641.12	DPYD	1	97921165	1_60	0	0.0194168557005904	5.48433306337081	3.35128759057157e-07	0.93658042009118	2
ENSG00000162627.16	SNX7	1	98661649	1_60	0	0.0220923532371529	6.69263270955223	4.65315954813949e-07	-0.665203968489896	1
ENSG00000156869.12	FRRS1	1	99766518	1_61	0	0.0256776225876404	6.26363640362875	5.06162917220819e-07	0.635102191279124	1
ENSG00000117620.14	SLC35A3	1	99969054	1_61	0	0.0539239254354963	13.2592035550907	2.25013156038564e-06	2.06673540003581	2
ENSG00000156875.13	MFSD14A	1	100038319	1_61	0	0.0251904282112442	6.08398838889442	4.82317367361192e-07	0.691704579531296	1
ENSG00000156876.9	SASS6	1	100132743	1_61	0	0.0220125413558057	4.82020664292219	3.33921832835634e-07	0.0294969432432235	1
ENSG00000122435.9	TRMT13	1	100132743	1_61	0	0.0220125413558057	4.82020664292219	3.33921832835634e-07	-0.0294969432432235	1
ENSG00000122477.12	LRRC39	1	100178174	1_61	0	0.0650972973668121	15.0502973505617	3.08330872967283e-06	-1.92793756233936	1
ENSG00000137992.14	DBT	1	100250235	1_61	0	0.0352235219059638	9.23417360195138	1.02362241278413e-06	1.5826332232234	1
ENSG00000079335.18	CDC14A	1	100344610	1_61	0	0.282812684988502	29.6225769583738	2.63651772310537e-05	-3.39744420867415	1
ENSG00000181656.6	GPR88	1	100538206	1_62	0	0.0386921481525102	7.5154149287165	9.15134185091252e-07	1.0426167891196	1
ENSG00000162694.13	EXTL2	1	100895622	1_62	0	0.0316103369094055	5.61190179114406	5.5827497473064e-07	0.495099972447199	1
ENSG00000162695.11	SLC30A7	1	100895622	1_62	0	0.0316103369094055	5.61190179114406	5.5827497473064e-07	-0.495099972447199	1
ENSG00000060718.20	COL11A1	1	103107935	1_64	0	0.0488636067522928	9.55095162273032	1.46872720470322e-06	-1.12731387004619	1
ENSG00000162631.18	NTNG1	1	107135646	1_66	0	0	11.1329025220081	0	0.788235720248745	1
ENSG00000134215.15	VAV3	1	107965542	1_67	0	0.0193004883751813	4.65373681781524	2.82669591424172e-07	-0.071801507940731	1
ENSG00000085491.15	SLC25A24	1	108200420	1_67	0	0.0284692168816926	8.22028979054829	7.36498086184541e-07	-1.15289004752861	2
ENSG00000116266.10	STXBP3	1	108746614	1_67	0	0.0321809047625219	9.38295561405114	9.50269708663778e-07	-1.1255334898232	1
ENSG00000121957.12	GPSM2	1	108875057	1_67	0	0.0197730483031571	4.88855178412299	3.04202529503794e-07	0.282894610945519	1
ENSG00000121940.15	CLCC1	1	108963213	1_67	0	0.0207827186170582	5.34977571977466	3.49902388163317e-07	0.358467173476011	1
ENSG00000197780.9	TAF13	1	109075155	1_67	0	0.0195027980017876	4.75779969448352	2.92019632717382e-07	-0.203182516625889	1
ENSG00000215717.5	TMEM167B	1	109089398	1_67	0	0.0237664215100678	6.64074627216868	4.96694848989383e-07	0.783418779973274	1
ENSG00000116299.16	KIAA1324	1	109073519	1_67	0	0.0219880963078138	5.88534054735773	4.07256666350647e-07	0.608726496859473	1
ENSG00000031698.12	SARS	1	109213564	1_67	0	0.0197120172662753	4.84444140254293	3.00527176911652e-07	0.240407407407386	1
ENSG00000143126.7	CELSR2	1	109250412	1_67	0	0.0753056053218416	17.5421823445599	4.15738168559076e-06	1.8763145928259	1
ENSG00000134222.16	PSRC1	1	109279544	1_67	0	0.0212338519238134	5.52168143106142	3.68985334181877e-07	-0.205834146418205	2
ENSG00000134243.11	SORT1	1	109397881	1_67	0	0.0262499699344306	7.61425589752517	6.29021155935398e-07	-1.2298015410714	1
ENSG00000143028.8	SYPL2	1	109466484	1_67	0	0.0277994085025095	8.18757268150862	7.16307828122526e-07	1.43357860378912	2
ENSG00000162650.16	ATXN7L2	1	109473620	1_67	0	0.0370139227804817	10.8921345162246	1.26878222114641e-06	1.67098884770645	2
ENSG00000174151.14	CYB561D1	1	109494012	1_67	0	0.0365285565030117	10.7359037115398	1.23418451172251e-06	1.57013500036312	2
ENSG00000181754.6	AMIGO1	1	109509517	1_67	0	0.0224237833188562	6.13198299218484	4.32731792303683e-07	-1.00045342779826	2
ENSG00000156097.12	GPR61	1	109539929	1_67	0	0.0383508147559273	11.1361322403933	1.34405780776586e-06	1.33908214311935	1
ENSG00000065135.10	GNAI3	1	109548825	1_67	0	0.0198111145567162	4.8879344679503	3.04749679595804e-07	0.274643373173574	1
ENSG00000168765.16	GSTM4	1	109713885	1_67	0	0.0240192748129892	6.74345267746655	5.09742892452831e-07	0.740030529150268	1
ENSG00000134201.10	GSTM5	1	109713885	1_67	0	0.0240192748129892	6.74345267746655	5.09742892452831e-07	0.740030529150268	1
ENSG00000213366.12	GSTM2	1	109667893	1_67	0	0.0417849993455904	11.8689512119135	1.56078009599454e-06	1.38185389643307	1
ENSG00000134202.10	GSTM3	1	109669671	1_67	0	0.0206934203185303	5.37024813103367	3.49732188391905e-07	-0.66166082498964	2
ENSG00000168710.17	AHCYL1	1	109984850	1_68	0	0.050302118296885	10.4668882710236	1.65696309726804e-06	1.34473723846215	1
ENSG00000197106.6	SLC6A17	1	110150825	1_68	0	0.0272153508328855	4.6765722784931	4.00544305514758e-07	-0.0753036396235431	1
ENSG00000168679.17	SLC16A4	1	110395158	1_68	0	0.0271194786201826	4.64345167691224	3.96306540518365e-07	-0.0691698004281702	1
ENSG00000134248.13	LAMTOR5	1	110407655	1_68	0	0.0366526061962396	7.47593464299232	8.6234158631653e-07	-0.896082302250533	2
ENSG00000121931.15	LRIF1	1	110964484	1_68	0	0.0351129735831407	7.07170783801713	7.81449456195625e-07	-0.95646293681291	1
ENSG00000156171.14	DRAM2	1	111139496	1_68	0	0.0343921618123669	6.87639085852207	7.44267411555391e-07	-0.590344166497493	1
ENSG00000134255.13	CEPT1	1	111139496	1_68	0	0.0343921618123669	6.87639085852207	7.44267411555391e-07	-0.590344166497493	1
ENSG00000156150.6	ALX3	1	110070303	1_68	0	0.15101365672458	21.0783246386696	1.00175446455853e-05	2.51209063480355	1
ENSG00000162777.16	DENND2D	1	111205506	1_69	0	0.00845898179621563	5.00947051701894	1.3335794328991e-07	-0.277528620943181	1
ENSG00000173947.13	PIFO	1	111346034	1_69	0	0.0135342165156916	9.31343622705673	3.96690717983319e-07	1.18336121180182	2
ENSG00000085465.12	OVGP1	1	111420646	1_69	0	0.012818963051857	8.77256944737557	3.53906618376974e-07	0.981955536892684	1
ENSG00000282608.1	ADORA3	1	111503935	1_69	0	0.0144737525223968	9.73898681957733	4.43612621856677e-07	-1.07324288662126	1
ENSG00000121933.18	TMIGD3	1	111485955	1_69	0	0.0119861153365644	8.13260529871057	3.06772991361555e-07	0.926763534098796	1
ENSG00000197852.9	FAM212B	1	111755756	1_69	0	0.00836910855738182	4.88273175055349	1.28602982423375e-07	-0.193680613635635	2
ENSG00000064703.11	DDX20	1	111755261	1_69	0	0.0511603212263022	20.9694621482202	3.37621058883832e-06	-2.15070457970323	1
ENSG00000143079.14	CTTNBP2NL	1	112363677	1_69	0	0.013096438746098	7.57794338394491	3.12329888370353e-07	-0.740867023191464	3
ENSG00000155367.15	PPM1J	1	112715671	1_69	0	0.0119581476895144	9.68325029664561	3.64413153451482e-07	-1.42936918135376	1
ENSG00000184599.13	FAM19A3	1	112720490	1_69	0	0.0118943263992968	9.79108359675505	3.66504730397117e-07	-1.55029355591726	1
ENSG00000155380.11	SLC16A1	1	112956760	1_70	0	0.0172661245411163	6.17932615945226	3.35772374381693e-07	1.20996698034945	1
ENSG00000081026.18	MAGI3	1	113390860	1_70	0	0.0168129595919247	4.64439394703617	2.45743587053188e-07	0.0625505707820823	1
ENSG00000081019.13	RSBN1	1	113810702	1_70	0	0.0170716341761338	4.78391639019971	2.570204326073e-07	0.201399344080781	1
ENSG00000134262.12	AP4B1	1	113904943	1_70	0	0.0229082127441158	7.14267106533875	5.14944983622615e-07	0.657093457428461	1
ENSG00000163349.21	HIPK1	1	113929596	1_70	0	0.110630595224697	21.8252256459357	7.5987641512717e-06	2.24419032459138	1
ENSG00000116774.11	OLFML3	1	113979778	1_70	0	0.0202781960909074	6.80499589767798	4.34276330780838e-07	1.03362682976543	1
ENSG00000134200.3	TSHB	1	115020165	1_71	0	0.0187764727876721	7.25595672988227	4.28763364386162e-07	-1.14922330728102	2
ENSG00000197323.11	TRIM33	1	114511320	1_71	0	0.0415728095253651	14.5381958415469	1.90208037212147e-06	-1.70219334307871	1
ENSG00000175984.14	DENND2C	1	114669904	1_71	0	0.0168375414343924	5.59225225440658	2.96329169877154e-07	0.488774460545838	2
ENSG00000213281.4	NRAS	1	114716596	1_71	0	0.0248347733690151	9.95384937708782	7.77965323581413e-07	1.65767143804832	1
ENSG00000173218.14	VANGL1	1	115641042	1_72	0	0.0115880020726288	6.11870879195718	2.23139945250136e-07	-0.607390855003894	1
ENSG00000118729.11	CASQ2	1	115768346	1_72	0	0.0466159202678304	19.1726144360139	2.8127075217781e-06	-2.29503081392567	1
ENSG00000163393.12	SLC22A15	1	115976190	1_72	0	0.089860096449739	25.4346720045791	7.1928664296876e-06	2.71750727786815	1
ENSG00000116815.15	CD58	1	116571486	1_72	0	0.0144695717489821	8.1909353049119	3.72990823359244e-07	-0.92664628330375	1
ENSG00000134247.9	PTGFRN	1	116909700	1_72	0	0.0175348739434029	9.98601816596198	5.51066453094767e-07	1.12605422457597	2
ENSG00000134256.12	CD101	1	117001709	1_72	0	0.00993734106816624	4.68609265624598	1.46551423434938e-07	-0.0922618814635496	2
ENSG00000116830.11	TTF2	1	117060534	1_72	0	0.0192532831193113	10.8603056269593	6.58045340099879e-07	-1.18229466363158	1
ENSG00000134253.9	TRIM45	1	117122142	1_72	0	0.013259856274785	7.37597600660923	3.07799057553645e-07	0.830701477096389	1
ENSG00000198162.12	MAN1A2	1	117329919	1_72	0	0.101971247277659	26.6571075907995	8.55460044515121e-06	-2.62050207305794	2
ENSG00000183508.4	FAM46C	1	117605765	1_72	0	0.00989312513901885	4.64453320149205	1.44605412283366e-07	-0.145372908932402	1
ENSG00000196505.10	GDAP2	1	117929798	1_72	0	0.0127658242285634	7.02167253365242	2.82096959771201e-07	0.855849118777913	2
ENSG00000155761.13	SPAG17	1	118187210	1_72	0	0.0750586151895133	23.7052032988337	5.59955101240689e-06	2.42888375818809	1
ENSG00000092607.13	TBX15	1	118988874	1_73	0	0.00788866788450537	4.68054542945411	1.16200798137248e-07	0.00839574093939554	2
ENSG00000116874.11	WARS2	1	119041773	1_73	0	0.00794217135483843	4.73528972431305	1.18357227305714e-07	-0.284917651403045	2
ENSG00000143067.4	ZNF697	1	119647482	1_73	0	0.117432306444641	29.7801182900727	1.10058346299259e-05	-3.10321370961785	1
ENSG00000117262.18	GPR89A	1	145608293	1_73	0	0.00785756994384168	4.64262560246757	1.14805023365431e-07	-0.0922887253771763	1
ENSG00000198483.12	ANKRD35	1	145876257	1_73	0	0.0259677864648529	15.7814378867324	1.2897052724781e-06	-1.82758828589079	1
ENSG00000168509.19	HFE2	1	146036954	1_73	0	0.0391241106160605	19.7576082430046	2.432695891816e-06	-2.07535141235201	1
ENSG00000131791.7	PRKAB2	1	147171976	1_73	0	0.00798419879420964	4.78435823989417	1.20216479698226e-07	0.142028297676781	2
ENSG00000131778.18	CHD1L	1	147243554	1_73	0	0.038792455351142	19.4562199534738	2.37527944210657e-06	2.05701661132724	1
ENSG00000116128.10	BCL9	1	147541592	1_73	0	0.00853020115147074	5.6781554933202	1.52431782219421e-07	-0.964031555784789	1
ENSG00000162836.11	ACP6	1	147664166	1_73	0	0.0110421014258445	8.21147395765145	2.85352594447491e-07	1.43225023702756	1
ENSG00000265107.2	GJA5	1	147773193	1_73	0	0.00799835461308651	4.86967275946066	1.225771180846e-07	-0.502135241091512	2
ENSG00000159409.14	CELF3	1	151717135	1_74	0	0.025653233652162	4.91233008614809	3.96587144383712e-07	0.400513543301152	1
ENSG00000143376.12	SNX27	1	151573960	1_74	0	0.0274793497837457	5.55753587825476	4.80615420527449e-07	-0.586648016149609	2
ENSG00000143450.16	OAZ3	1	151762965	1_74	0	0.0249411148788794	4.64831488011118	3.64855062148887e-07	-0.200413697694695	2
ENSG00000143436.10	MRPL9	1	151763100	1_74	0	0.026311453382567	5.14999265261101	4.26442441636414e-07	0.499950424099296	1
ENSG00000182134.15	TDRKH	1	151789389	1_74	0	0.0737995833121427	14.9068657217513	3.46217664846173e-06	-1.85236643266915	1
ENSG00000143365.17	RORC	1	151831413	1_74	0	0.0261580901276413	5.09515026393715	4.19442083555025e-07	0.290705242036576	1
ENSG00000225556.1	C2CD4D	1	151841368	1_74	0	0.0317535617256445	6.91578056641752	6.91102755895288e-07	-0.708278884450095	1
ENSG00000197747.8	S100A10	1	151994269	1_74	0	0.025276446253594	4.77355480982318	3.79722998259914e-07	-0.15202815981628	1
ENSG00000197915.5	HRNR	1	152230440	1_74	0	0.141644350065291	21.2348574862623	9.46580558347244e-06	-2.43581656253115	3
ENSG00000143631.10	FLG	1	152205063	1_74	0	0.0250424229893843	4.68632762708894	3.69332876075199e-07	0.378455170529072	2
ENSG00000143536.7	CRNN	1	152414760	1_74	0	0.0614151605114333	13.1532797679373	2.54225214536924e-06	1.68102139406457	1
ENSG00000198854.5	C1orf68	1	152719996	1_74	0	0.0718485271649183	14.6506763537209	3.31271838587317e-06	-1.96893238155055	1
ENSG00000163207.6	IVL	1	152908247	1_74	0	0.0313404408613938	6.79264196634763	6.69966054995184e-07	0.864378762675651	2
ENSG00000241794.1	SPRR2A	1	153057485	1_74	0	0.0273971077342109	5.52942263007356	4.76753046394724e-07	0.408197158108848	2
ENSG00000203785.8	SPRR2E	1	153106201	1_74	0	0.0252962015152081	4.78088023355284	3.80602950106144e-07	0.23167337423876	2
ENSG00000163220.10	S100A9	1	153357702	1_75	0	0.025388499756557	6.5422357100062	5.22723709948045e-07	0.761373116083423	2
ENSG00000163221.8	S100A12	1	153378145	1_75	0	0.0315959103151341	8.58712395565554	8.53861787319222e-07	0.96870292886967	1
ENSG00000143546.9	S100A8	1	153391654	1_75	0	0.0228199638969328	5.54109525426409	3.9794178405865e-07	0.526997168914454	1
ENSG00000143556.8	S100A7	1	153460264	1_75	0	0.0208199373405298	4.7059309564097	3.08342893059755e-07	0.128577230885837	2
ENSG00000197956.9	S100A6	1	153535924	1_75	0	0.0272172542598752	7.14150174695029	6.11706127520311e-07	0.915142102756423	2
ENSG00000196420.7	S100A5	1	153541765	1_75	0	0.0410917512360872	11.0948994738442	1.43478555476438e-06	-1.58284051139177	1
ENSG00000188015.9	S100A3	1	153549456	1_75	0	0.0336976812624632	9.28283135710815	9.84440454833076e-07	1.12976159763432	2
ENSG00000196154.11	S100A4	1	153549874	1_75	0	0.0584737910323223	14.4450451177773	2.65820902229202e-06	1.88905206714577	1
ENSG00000196754.10	S100A2	1	153567710	1_75	0	0.0761328557561665	16.8447102994574	4.0359394357994e-06	-2.02186686954205	1
ENSG00000188643.10	S100A16	1	153613108	1_75	0	0.0219142025645152	5.2477640874345	3.61916971061978e-07	0.491977454466898	1
ENSG00000160678.11	S100A1	1	153627648	1_75	0	0.0223987629731086	5.29322117435073	3.73123883408302e-07	-0.0481172603769198	2
ENSG00000169418.9	NPR1	1	153678582	1_75	0	0.0277826488658541	7.45129706737329	6.51500122793106e-07	0.967744313574483	1
ENSG00000143554.13	SLC27A3	1	153774305	1_75	0	0.0390921371429257	10.7497898590423	1.3225081648927e-06	-1.409471742085	1
ENSG00000143578.15	CREB3L4	1	153966654	1_75	0	0.0217272687222322	5.64849276261844	3.86230606472285e-07	-1.01706865618292	1
ENSG00000143552.9	NUP210L	1	154155073	1_75	0	0.0416168014729323	11.5292144321808	1.51000153629202e-06	1.49992435089344	2
ENSG00000143595.12	AQP10	1	154321449	1_75	0	0.0209198370629896	4.83266612478149	3.18166216350567e-07	0.353410382001257	1
ENSG00000143515.16	ATP8B2	1	154325898	1_75	0	0.0243639460693779	6.33258613322747	4.85554192959473e-07	0.615292852754477	1
ENSG00000169291.9	SHE	1	154501655	1_75	0	0.0770625049555683	17.148514359083	4.15890113980459e-06	2.37971581972735	1
ENSG00000163239.12	TDRD10	1	154502081	1_75	0	0.0766817872505846	17.1011204358119	4.12691729767541e-06	2.37655197937108	1
ENSG00000160714.9	UBE2Q1	1	154559434	1_75	0	0.083734692727829	17.8760521109708	4.71070617741649e-06	-2.25926483022315	1
ENSG00000160710.15	ADAR	1	154628057	1_75	0	0.0207809371495093	4.72371960630549	3.0892866887762e-07	-0.387381590554851	2
ENSG00000143603.18	KCNN3	1	154870871	1_76	0	0.0850974386266948	17.5106435370917	4.6895111114623e-06	-2.07290193515254	1
ENSG00000163344.5	PMVK	1	154937272	1_76	0	0.02184153109586	4.64132190152557	3.19031630248767e-07	-0.0297997397166732	1
ENSG00000163348.3	PYGO2	1	154981990	1_76	0	0.033615574421025	8.68839434080842	9.19155593832518e-07	-1.07130771090118	1
ENSG00000160691.18	SHC1	1	154974041	1_76	0	0.0619221508125402	14.4681490237756	2.81947325864832e-06	-1.75876295081977	1
ENSG00000173207.12	CKS1B	1	154975020	1_76	0	0.0673200836963195	15.265117109067	3.23410236036843e-06	1.81976107382277	1
ENSG00000163354.14	DCST2	1	155033615	1_76	0	0.0218493374811513	4.64466856608816	3.19375778081646e-07	-0.166366566219708	2
ENSG00000163357.10	DCST1	1	155033615	1_76	0	0.0219945876368682	4.70672363853702	3.25794311166253e-07	-0.211123432423827	2
ENSG00000143590.13	EFNA3	1	155081243	1_76	0	0.0233322521280729	5.25982839675985	3.86222179118432e-07	-0.930938629026154	1
ENSG00000169242.11	EFNA1	1	155127376	1_76	0	0.022428144120217	4.88956781601648	3.45122112272992e-07	-0.706631950925408	1
ENSG00000169241.17	SLC50A1	1	155135811	1_76	0	0.131919426125315	21.7695107128927	9.03787634545498e-06	2.8718104812069	1
ENSG00000185499.16	MUC1	1	155197995	1_76	0	0.0234598894101591	5.3109327058839	3.92108026790641e-07	0.388453254013059	1
ENSG00000169231.13	THBS3	1	155205298	1_76	0	0.0754316235325088	16.3527333049931	3.88197543505277e-06	2.3764442697866	2
ENSG00000173171.14	MTX1	1	155208991	1_76	0	0.115905986574533	20.502494325614	7.47862129839138e-06	-2.75449351764607	1
ENSG00000160767.20	FAM189B	1	155255194	1_76	0	0.0321809226148904	8.2780689935116	8.38371500220046e-07	-1.32325387784658	2
ENSG00000116521.10	SCAMP3	1	155262283	1_76	0	0.0226378758593806	4.97675930022772	3.54561261921401e-07	0.576395657521112	1
ENSG00000143630.9	HCN3	1	155277916	1_76	0	0.0218805734981314	4.65805108825333	3.20753882546177e-07	-0.351273573923122	1
ENSG00000176444.18	CLK2	1	155278322	1_76	0	0.0218579894646199	4.64837862176715	3.19757456844448e-07	0.32953110054707	1
ENSG00000160753.15	RUSC1	1	155321640	1_76	0	0.025799207993095	6.20208238095369	5.03561916880776e-07	0.503908802084744	1
ENSG00000116580.18	GON4L	1	155859720	1_76	0	0.0218466161203807	4.64350069171063	3.19255704307497e-07	-0.105240029787176	1
ENSG00000132718.8	SYT11	1	155859720	1_76	0	0.0218466161203807	4.64350069171063	3.19255704307497e-07	-0.105240029787176	1
ENSG00000143622.10	RIT1	1	155910600	1_76	0	0.0222384450571429	4.8099815932047	3.36633091593973e-07	0.0676655486649742	1
ENSG00000163479.13	SSR2	1	156020665	1_76	0	0.0423707482083536	10.8705034464609	1.44952184528923e-06	1.35260179670791	1
ENSG00000116586.11	LAMTOR2	1	156055222	1_76	0	0.0260512096662697	6.29329616083217	5.15958816498829e-07	0.743481079252914	1
ENSG00000196189.12	SEMA4A	1	156147070	1_76	0	0.0692196727947301	15.5309092987859	3.38326019457376e-06	-1.68532178798578	1
ENSG00000160785.13	SLC25A44	1	156193927	1_76	0	0.0228676203705706	5.07134754321512	3.64966767957191e-07	-0.73458451431157	2
ENSG00000242252.1	BGLAP	1	156240766	1_76	0	0.0553808058743272	13.4063511660816	2.33657021284335e-06	1.65707958617815	1
ENSG00000160781.15	PAQR6	1	156225891	1_76	0	0.0230327524882897	5.13875933495015	3.72488692066174e-07	-0.205798322557442	2
ENSG00000198952.8	SMG5	1	156282500	1_76	0	0.0302669732052276	7.70159430363773	7.33598785304785e-07	-0.810180021126621	1
ENSG00000163468.14	CCT3	1	156351363	1_76	0	0.0219149741307432	4.67275911391843	3.22272560221797e-07	-0.0617458798895166	1
ENSG00000183856.10	IQGAP3	1	156572426	1_77	0	0.0144172383330564	7.17994046624529	3.25770605307925e-07	0.793292562096384	1
ENSG00000187862.11	TTC24	1	156579671	1_77	0	0.0158026600022071	7.9894498366445	3.97334288075625e-07	1.04246796903351	2
ENSG00000160818.16	GPATCH4	1	156601175	1_77	0	0.0119107190154309	5.392618448359	2.02137386455664e-07	-0.418689974974849	2
ENSG00000132702.12	HAPLN2	1	156619658	1_77	0	0.0408793175613743	16.8639508991097	2.16956137182893e-06	-1.82113696672785	1
ENSG00000132692.18	BCAN	1	156640896	1_77	0	0.011291252143345	4.89735796417245	1.74025515366258e-07	-0.216468935755917	1
ENSG00000132688.10	NES	1	156678139	1_77	0	0.0334738722912153	14.9828133261666	1.57836810816927e-06	-1.63828165707117	2
ENSG00000143320.8	CRABP2	1	156705979	1_77	0	0.0112192363106386	4.84342442657287	1.71011295513008e-07	-0.143667678406204	1
ENSG00000143303.11	RRNAD1	1	156728106	1_77	0	0.0123942462877057	5.76818865693196	2.24992764364776e-07	0.574021165548241	1
ENSG00000143314.12	MRPL24	1	156741833	1_77	0	0.127144410325331	27.3597456208163	1.09475843690709e-05	-3.2307372717949	1
ENSG00000198400.11	NTRK1	1	156815564	1_77	0	0.127921880251634	27.5835391289603	1.11046224103272e-05	3.02551652918765	2
ENSG00000187800.13	PEAR1	1	156893251	1_77	0	0.0110985879995188	4.8730152971468	1.70205848229715e-07	-0.391951075263582	1
ENSG00000132694.18	ARHGEF11	1	157045172	1_77	0	0.0334322868403434	15.7702056884583	1.65925225208102e-06	2.01532270622386	2
ENSG00000143297.18	FCRL5	1	157552226	1_77	0	0.109558248562332	25.3192793702661	8.72982213494319e-06	-2.99391710096258	1
ENSG00000160856.20	FCRL3	1	157700967	1_77	0	0.0170029477330967	8.57627402582417	4.5891456600327e-07	-1.41859829256659	1
ENSG00000158473.6	CD1D	1	158180329	1_78	0	0.0521331937243157	16.4404308267638	2.69734500652357e-06	-1.76266618183667	2
ENSG00000158488.15	CD1E	1	158353463	1_78	0	0.0272363325858915	10.3183540317309	8.84439289976514e-07	1.1677680352929	1
ENSG00000163565.18	IFI16	1	159000007	1_78	0	0.0149297868632818	4.69135370793057	2.20424954397648e-07	-0.0159684486187068	1
ENSG00000163568.14	AIM2	1	159202320	1_78	0	0.0208238402601435	7.80220034174933	5.11313071099735e-07	-0.981362663543303	1
ENSG00000179639.10	FCER1A	1	159289239	1_78	0	0.151811462886679	26.7642021766413	1.2786975727861e-05	3.19399188696154	2
ENSG00000158716.8	DUSP23	1	159781012	1_78	0	0.0331157692024212	12.1550677499134	1.26678001927883e-06	1.54044546074143	1
ENSG00000158714.10	SLAMF8	1	159826640	1_78	0	0.0154629271959272	5.01904888008118	2.44242991199152e-07	0.302220759866442	2
ENSG00000188004.9	C1orf204	1	159854415	1_78	0	0.127274201175864	25.0261935209209	1.00240714164032e-05	-2.43235533962468	1
ENSG00000243284.1	VSIG8	1	159856126	1_78	0	0.0222942255284553	8.44106770795589	5.92241379123882e-07	-1.03702066004272	2
ENSG00000213085.9	CFAP45	1	159899758	1_78	0	0.0201812611525039	7.50881220547291	4.76901313795444e-07	0.903694276714026	1
ENSG00000158710.14	TAGLN2	1	159926113	1_78	0	0.02257580939002	8.55864211744232	6.08075029994194e-07	-0.95819501726831	1
ENSG00000085552.16	IGSF9	1	159945134	1_79	0	0.0136272713946798	4.8582075474863	2.08350210355425e-07	-0.220129314013424	1
ENSG00000143315.6	PIGM	1	160036682	1_79	0	0.0150932900028165	5.81216382515282	2.7607732446141e-07	-0.531735280474586	1
ENSG00000162728.4	KCNJ9	1	160081123	1_79	0	0.0374241189058746	14.3258852010728	1.68726005399415e-06	-1.64391152860528	1
ENSG00000162729.13	IGSF8	1	160102029	1_79	0	0.0143597706324951	5.3469612704389	2.41637044456835e-07	-0.439686130260134	1
ENSG00000018625.14	ATP1A2	1	160116165	1_79	0	0.0187778405465027	7.85356199330617	4.64110396194469e-07	0.955616820881667	1
ENSG00000132681.16	ATP1A4	1	160151660	1_79	0	0.0147674369431557	5.6083445175074	2.60644630808058e-07	-0.44462042312564	1
ENSG00000132716.18	DCAF8	1	160262716	1_79	0	0.0152493529023781	5.90823642112147	2.83542558760439e-07	-0.528239081724201	1
ENSG00000122218.14	COPA	1	160342475	1_79	0	0.0138879554081381	5.03507751496084	2.2006625252332e-07	0.252701856534648	2
ENSG00000162736.15	NCSTN	1	160342835	1_79	0	0.0320648484061118	12.8707720969236	1.29880145067401e-06	1.49839066003538	2
ENSG00000162738.5	VANGL2	1	160400615	1_79	0	0.0137577135010928	4.94712725435475	2.14194500836687e-07	0.219238472608899	2
ENSG00000066294.14	CD84	1	160579090	1_79	0	0.0210918411471203	8.9409883890749	5.93483974397222e-07	-1.0384315794758	1
ENSG00000117090.14	SLAMF1	1	160647238	1_79	0	0.0137696359173177	4.95521230198859	2.14730481099834e-07	-0.265039977981531	1
ENSG00000117091.9	CD48	1	160709737	1_79	0	0.0160464189305946	6.38415665322768	3.22396735135464e-07	-0.673975742842751	2
ENSG00000122223.12	CD244	1	160862395	1_79	0	0.0172794021390644	7.07597021370629	3.84789915616082e-07	0.791976124179275	1
ENSG00000215845.10	TSTD1	1	161038745	1_79	0	0.0142714231415313	5.28934245629383	2.37562530555826e-07	-0.424775326622476	3
ENSG00000162755.13	KLHDC9	1	161098329	1_79	0	0.0137588514536947	4.947899474054	2.14245655039191e-07	-0.27186506479378	1
ENSG00000143256.4	PFDN2	1	161117821	1_79	0	0.0133442227206272	4.66231203347794	1.95795899242149e-07	-0.0619198196696346	1
ENSG00000158793.13	NIT1	1	161118210	1_79	0	0.0133747077803269	4.68360797321509	1.97139573378654e-07	0.0637576183871589	1
ENSG00000158796.16	DEDD	1	161132100	1_79	0	0.0157762695411674	6.22553767412454	3.09093702630592e-07	-0.656617089806633	1
ENSG00000143222.11	UFC1	1	161153113	1_79	0	0.0150030602044233	5.75616572823661	2.71782891694115e-07	-0.563597685634685	1
ENSG00000143224.17	PPOX	1	161165947	1_79	0	0.0133827528479251	4.68922036162194	1.9749453082902e-07	0.111899700617199	2
ENSG00000158850.14	B4GALT3	1	161177981	1_79	0	0.0146429046368654	5.52926674068399	2.54802537798508e-07	0.45658026915236	1
ENSG00000158864.12	NDUFS2	1	161196933	1_79	0	0.0321903819333341	12.9075266042261	1.30760969556547e-06	-1.50727114373837	1
ENSG00000158869.10	FCER1G	1	161215268	1_79	0	0.02266733359085	9.61563519068566	6.85941988315453e-07	1.07722962066213	1
ENSG00000158887.15	MPZ	1	161312076	1_79	0	0.0223259607985061	9.47347596791984	6.65623259141877e-07	1.24712096561079	1
ENSG00000143226.13	FCGR2A	1	161505171	1_79	0	0.0152501014741926	5.9086940428884	2.83578440346952e-07	-0.544722958922024	1
ENSG00000173110.7	HSPA6	1	161524532	1_79	0	0.0157679521546497	6.22061327069531	3.08686381367041e-07	-0.690223221686228	1
ENSG00000203747.10	FCGR3A	1	161551141	1_79	0	0.0133222394670347	4.64692528581961	1.94828236444254e-07	0.0321470771308223	1
ENSG00000162746.14	FCRLB	1	161721643	1_79	0	0.060890556158887	18.934926317295	3.6284616221594e-06	-2.1132386448023	1
ENSG00000081721.11	DUSP12	1	161749589	1_79	0	0.0448322344982155	16.0308426785473	2.26180787076995e-06	1.85669589886433	1
ENSG00000118217.5	ATF6	1	161766262	1_79	0	0.017714760241981	7.30858175945851	4.07452852136317e-07	0.902296509364845	1
ENSG00000239887.4	C1orf226	1	162366440	1_79	0	0.0162655794476066	6.51090399946668	3.33288097959632e-07	0.654713782317128	2
ENSG00000198574.5	SH2D1B	1	162416212	1_80	0	0.0160296752904107	7.23740583775488	3.65104028664103e-07	0.776777825786904	1
ENSG00000117143.13	UAP1	1	162561114	1_80	0	0.017904797991605	8.27135090569102	4.66073966288628e-07	0.97224477482853	2
ENSG00000162733.16	DDR2	1	162631124	1_80	0	0.0145421882583565	6.32782356861025	2.8959635944912e-07	0.641052003829137	1
ENSG00000132196.13	HSD17B7	1	162790775	1_80	0	0.0141856472566785	6.09606695100563	2.72149698886754e-07	0.594583289649647	1
ENSG00000185860.13	CCDC190	1	162868003	1_80	0	0.0153117882086292	6.80939692357431	3.28128185710522e-07	-0.724473674090547	2
ENSG00000117152.13	RGS4	1	163068894	1_80	0	0.0253785983495585	11.5376386243954	9.21496178020996e-07	1.3207752616954	1
ENSG00000143228.12	NUF2	1	163266611	1_80	0	0.0132282978087784	5.44388806810105	2.26632466003563e-07	-0.432873406121228	1
ENSG00000185630.18	PBX1	1	164547061	1_80	0	0.0189181023502412	8.78616999148012	5.23101717572206e-07	1.02620783371033	1
ENSG00000162761.14	LMX1A	1	165357021	1_81	0	0.0359098536302168	6.89652268549248	7.79386318326456e-07	-0.796847880299218	1
ENSG00000143198.12	MGST3	1	165630412	1_81	0	0.0596103806157573	11.6924977098802	2.19350264303464e-06	1.71518800160415	1
ENSG00000143149.12	ALDH9A1	1	165698544	1_81	0	0.0282529596633746	4.64129731771881	4.12678946301977e-07	0.0137209871116868	1
ENSG00000188859.6	FAM78B	1	166167240	1_81	0	0.0283228610431489	4.66450030558063	4.1576815395144e-07	0.0870319478576598	1
ENSG00000143195.12	ILDR2	1	166975572	1_82	0	0.0384001429120675	16.3055093622019	1.97049884427138e-06	-1.92823914714505	1
ENSG00000143194.12	MAEL	1	166975572	1_82	0	0.0384001429120675	16.3055093622019	1.97049884427138e-06	1.92823914714505	1
ENSG00000152382.5	TADA1	1	166875885	1_82	0	0.0162145149652293	8.21845285113059	4.19375450020105e-07	-1.02433922532972	2
ENSG00000198842.9	DUSP27	1	167093281	1_82	0	0.0121759166156962	5.54437488102839	2.12453175215929e-07	0.442557795298463	2
ENSG00000143167.11	GPA33	1	167166436	1_82	0	0.0198300835393391	10.10055828935	6.30345848271853e-07	1.17447415376844	1
ENSG00000198821.10	CD247	1	167518349	1_82	0	0.0115006932438853	5.01225700232105	1.81412130903814e-07	0.298416570609328	1
ENSG00000143162.7	CREG1	1	167553767	1_82	0	0.0155544095344059	7.83017146244732	3.83295548290576e-07	-0.896342670036439	2
ENSG00000198771.10	RCSD1	1	167630346	1_82	0	0.0270501257050635	13.0099823878299	1.10752865113094e-06	1.47701426168018	1
ENSG00000197965.11	MPZL1	1	167720961	1_82	0	0.0122481527654712	5.59955135498623	2.15840431320999e-07	0.469649473097706	2
ENSG00000143199.17	ADCY10	1	167913803	1_82	0	0.0331883598393674	14.9316634134537	1.55956311601433e-06	1.65433857505553	1
ENSG00000143164.15	DCAF6	1	167936173	1_82	0	0.0391437883716935	16.4864118686073	2.03094411775569e-06	1.85584174621003	1
ENSG00000143158.10	MPC2	1	167936173	1_82	0	0.0284501782475785	13.4837058690749	1.20726673909094e-06	-1.58143468037208	2
ENSG00000143147.14	GPR161	1	168142257	1_82	0	0.0111054944743383	4.68619493373153	1.63782397522069e-07	-0.119540975155948	1
ENSG00000143155.12	TIPRL	1	168178854	1_82	0	0.0110643451188913	4.65158280233669	1.61970321299347e-07	-0.0219599606897706	2
ENSG00000143178.12	TBX19	1	168281906	1_82	0	0.0129140645386525	6.09347676880006	2.47649289252263e-07	-0.621539149700397	1
ENSG00000143196.4	DPT	1	168728704	1_82	0	0.0111028243609552	4.68395306441377	1.63664684596084e-07	0.115608230106253	2
ENSG00000143156.13	NME7	1	169330256	1_83	0	0.0273445472467397	4.97976658194998	4.28537367201882e-07	0.86551746053369	2
ENSG00000117477.12	CCDC181	1	169464882	1_83	0	0.028314270636339	5.30692794683655	4.72887183589446e-07	0.765608108312826	1
ENSG00000117479.12	SLC19A2	1	169486744	1_83	0	0.0863564735689809	15.8839480049858	4.31680399322628e-06	-2.07495176615631	1
ENSG00000174175.16	SELP	1	169629757	1_83	0	0.0285798884840903	5.39445339870809	4.8519570664004e-07	-0.562494508917381	1
ENSG00000007908.15	SELE	1	169764425	1_83	0	0.0297694639038981	5.7775356834841	5.41280802076333e-07	0.561224224908234	1
ENSG00000171806.11	METTL18	1	169794673	1_83	0	0.0292190896101369	5.60216098260527	5.15147075288292e-07	0.555282263898244	1
ENSG00000000457.13	SCYL3	1	169894240	1_83	0	0.0314753028300075	6.30117008392552	6.24165979263643e-07	0.705469919132258	1
ENSG00000075945.12	KIFAP3	1	170085160	1_83	0	0.028092206050505	5.23281418288079	4.62626101479421e-07	-0.287787200952509	1
ENSG00000120370.12	GORAB	1	170532026	1_83	0	0.0265429006214962	4.70036046360533	3.92634555885012e-07	-0.0588164266639606	1
ENSG00000116132.11	PRRX1	1	170662622	1_84	0	0.0179664528656777	6.44858335708642	3.64615925953684e-07	-0.828423881540885	1
ENSG00000007933.12	FMO3	1	171090482	1_84	0	0.0757446820968133	20.0275720601117	4.77407704974345e-06	2.38872788145088	2
ENSG00000094963.13	FMO2	1	171147265	1_84	0	0.0180422815490118	6.48796578709077	3.68390973555164e-07	-0.708887359300252	1
ENSG00000010932.16	FMO1	1	171248552	1_84	0	0.0173229831751922	6.10761504733798	3.32968625746919e-07	0.480107162040651	1
ENSG00000076258.9	FMO4	1	171314054	1_84	0	0.0162005979999638	5.48160175220055	2.79477918085369e-07	-0.522311261976718	2
ENSG00000117523.15	PRRC2C	1	171484568	1_84	0	0.0165093915401343	5.65802023952744	2.93971032548333e-07	-0.424501534037152	1
ENSG00000034971.16	MYOC	1	171652917	1_84	0	0.110168755759214	23.6434333109782	8.19743458696483e-06	-2.40100586880078	2
ENSG00000117533.14	VAMP4	1	171742440	1_84	0	0.0151272646438042	4.84126038679128	2.30477120919194e-07	0.175726845250602	1
ENSG00000010165.19	METTL13	1	171781437	1_84	0	0.0148102236433758	4.64345862481	2.16427364288721e-07	0.187105589425285	1
ENSG00000197959.13	DNM3	1	171843411	1_84	0	0.0160107615112121	5.3714801202276	2.70654302281579e-07	-0.640804413278935	1
ENSG00000094975.13	SUCO	1	172532059	1_84	0	0.0185259879609873	6.73536719211766	3.92691615255829e-07	0.762880459864152	2
ENSG00000117560.7	FASLG	1	172658724	1_84	0	0.0574659214552695	17.392321886103	3.14540746436413e-06	1.77184598969553	1
ENSG00000117586.10	TNFSF4	1	173208253	1_85	0	0.0946274547972072	15.9394126396297	4.74677281497823e-06	1.88637324927147	1
ENSG00000117593.9	DARS2	1	173823764	1_85	0	0.0385992020510237	7.39588268543512	8.98415661551949e-07	-1.23481064168689	2
ENSG00000117601.13	SERPINC1	1	173916899	1_85	0	0.028878884889191	4.66576930352596	4.24045691434402e-07	-0.00560853831950971	2
ENSG00000152061.23	RABGAP1L	1	174159002	1_85	0	0.0292869490605252	4.79756493433636	4.42184960209693e-07	-0.270282853166217	2
ENSG00000120333.4	MRPS14	1	175023749	1_85	0	0.0306846876907928	5.23564522446072	5.0559281259203e-07	0.439028047841768	1
ENSG00000152092.15	ASTN1	1	177165470	1_86	0	0.0184996447089913	7.74876053338025	4.51133004785427e-07	0.93833273791932	1
ENSG00000235750.9	KIAA0040	1	175205123	1_86	0	0.0869517446229065	22.3796434438081	6.12407409970514e-06	-2.18505009561978	1
ENSG00000143207.19	RFWD2	1	176207359	1_86	0	0.0136421604314362	4.90315044905693	2.10507389507302e-07	0.15913666846618	2
ENSG00000198797.6	BRINP2	1	177170676	1_86	0	0.0183104481883934	7.65262746798828	4.40979621838515e-07	0.925122982840597	1
ENSG00000120341.18	SEC16B	1	177984617	1_87	0	0.0274609034308246	4.6883202846704	4.05173532324093e-07	0.202392380430047	1
ENSG00000075391.16	RASAL2	1	178093905	1_87	0	0.031024118902706	5.83435088231456	5.696406512366e-07	-0.738812443010054	1
ENSG00000116191.17	RALGPS2	1	178725006	1_87	0	0.029835771686917	5.46732792151539	5.13359226331815e-07	0.727242162490934	1
ENSG00000116194.12	ANGPTL1	1	178951416	1_87	0	0.104476895104241	17.3929515647999	5.71876853222538e-06	-1.69192957617719	1
ENSG00000143340.6	FAM163A	1	179743345	1_89	0	0.0242072528592348	10.3398333369093	7.87713011036553e-07	-1.31788991609569	1
ENSG00000116199.11	FAM20B	1	179026365	1_89	0	0.0243805948444836	10.406719798154	7.98485680931975e-07	-1.37756834810168	1
ENSG00000186283.13	TOR3A	1	179086126	1_89	0	0.0140865363997819	5.27586733489762	2.3388752699716e-07	0.46827201867669	1
ENSG00000057252.12	SOAT1	1	179295239	1_89	0	0.0226715343954218	9.72561989466889	6.93916444667209e-07	1.06285848062746	1
ENSG00000169905.12	TOR1AIP2	1	179878267	1_89	0	0.0616391574819061	19.1595285530877	3.71663990937281e-06	2.4458039555248	1
ENSG00000135837.15	CEP350	1	179954679	1_89	0	0.128386045295336	26.2387874834926	1.06015790779986e-05	2.91894785850151	2
ENSG00000230124.6	ACBD6	1	180502528	1_89	0	0.0153225196796116	6.06120668298057	2.92279432146135e-07	0.683682841829101	1
ENSG00000153029.14	MR1	1	181033343	1_89	0	0.0158440406080425	6.37382381290027	3.17815427406422e-07	-0.666461945641456	1
ENSG00000135821.17	GLUL	1	182392371	1_90	0	0.025704243451574	4.86583004186222	3.93614179491081e-07	0.255894819243364	1
ENSG00000203730.2	TEDDM1	1	182400603	1_90	0	0.0255956354749887	4.82611323907265	3.88751786691342e-07	0.207199519760681	1
ENSG00000135828.11	RNASEL	1	182589684	1_90	0	0.0499388041041735	11.1234651290059	1.74818427474408e-06	-1.30850561391911	1
ENSG00000143333.6	RGS16	1	182604092	1_90	0	0.037374205557312	8.38491688323556	9.8623339808475e-07	-1.0774818671444	1
ENSG00000135862.5	LAMC1	1	183023026	1_91	0	0.0238672011171299	6.80702195800451	5.11290375826624e-07	-0.832303626338688	2
ENSG00000058085.14	LAMC2	1	183186264	1_91	0	0.023218662513095	6.54299548485318	4.78104458126445e-07	-0.785946840265626	2
ENSG00000157064.10	NMNAT2	1	183418808	1_91	0	0.0360580739190681	10.6545979140876	1.20906197613286e-06	1.38795645389394	1
ENSG00000116698.21	SMG7	1	183471970	1_91	0	0.0388301160067276	11.3680055584023	1.3891909294545e-06	1.46580866554534	2
ENSG00000116701.14	NCF2	1	183590569	1_91	0	0.0257434483631049	7.57609649057006	6.13791954779139e-07	1.0045056651142	1
ENSG00000162704.15	ARPC5	1	183635770	1_91	0	0.0380912504525999	11.0887819301954	1.32928482321965e-06	-1.45360979366817	1
ENSG00000143344.15	RGL1	1	183710777	1_91	0	0.0247985788104705	7.10905280863863	5.54814121436148e-07	-0.940495104078495	1
ENSG00000198860.11	TSEN15	1	184051811	1_91	0	0.0322302865288008	9.59939370901685	9.736815578856e-07	-1.19336898892718	1
ENSG00000135842.16	FAM129A	1	184974052	1_92	0	0.0312389913970483	8.56081843385135	8.41630108218228e-07	1.10041958686896	2
ENSG00000121486.11	TRMT1L	1	185156912	1_92	0	0.0244243589024968	6.6599366178997	5.11920171653112e-07	-0.991379767451248	1
ENSG00000116668.12	SWT1	1	185156912	1_92	0	0.0244243589024968	6.6599366178997	5.11920171653112e-07	0.991379767451248	1
ENSG00000116679.15	IVNS1ABP	1	185317057	1_92	0	0.0224012353802329	5.61670335289135	3.95970133716845e-07	-0.349980605872637	1
ENSG00000047410.13	TPR	1	186376149	1_92	0	0.0321504492238666	9.13757794290926	9.2454299767313e-07	1.01035782123099	1
ENSG00000157181.15	C1orf27	1	186376034	1_92	0	0.0392094424399512	11.0187073824297	1.35965990317681e-06	1.23197945255496	2
ENSG00000262180.1	OCLM	1	186400848	1_92	0	0.0200053953329755	4.65113055521212	2.92829375876622e-07	0.0104830556831913	2
ENSG00000116703.13	PDC	1	186466092	1_92	0	0.0211381773267547	5.12994808369455	3.41263217048978e-07	0.306773489512687	1
ENSG00000150681.9	RGS18	1	192158507	1_96	0	0.0126240046379452	4.98465405840798	1.98034630411874e-07	0.304492604282425	1
ENSG00000090104.11	RGS1	1	192575969	1_96	0	0.0349427726061169	14.4480937503702	1.58882800692059e-06	-1.59330532890575	1
ENSG00000127074.14	RGS13	1	192635184	1_96	0	0.0133147882038192	5.56279832345633	2.33096928747967e-07	-0.639123939594501	1
ENSG00000116741.7	RGS2	1	192808677	1_96	0	0.0122454110711913	4.69365704782313	1.8088131062957e-07	0.0799650582845494	1
ENSG00000116747.12	TROVE2	1	193058991	1_96	0	0.0401395285748035	13.6980134333241	1.73036941037707e-06	2.7689248547101	1
ENSG00000023572.8	GLRX2	1	193105954	1_96	0	0.034189748709849	12.697688075503	1.36624799214957e-06	2.67140504581646	2
ENSG00000000971.15	CFH	1	196650372	1_98	0	0.0174839305358797	15.111916789423	8.31510235623362e-07	-3.42175845727459	1
ENSG00000177888.7	ZBTB41	1	197200897	1_98	0	0.0192930446680142	6.78094559786767	4.11718141427127e-07	-0.542818283013607	1
ENSG00000203724.10	C1orf53	1	197902889	1_99	0	0.0426349099004678	11.8219003150759	1.58621340655215e-06	-1.39579768184451	1
ENSG00000151414.14	NEK7	1	198156887	1_99	0	0.0361475608640032	10.264829236365	1.16772263946356e-06	-1.51879513719935	2
ENSG00000163362.10	C1orf106	1	200891082	1_101	0	0.0322165479587633	8.00750376695481	8.11867448208606e-07	1.00081392962441	1
ENSG00000118193.11	KIF14	1	200619379	1_101	0	0.0385030088644663	9.68616782159877	1.17369602112869e-06	1.20976322102867	1
ENSG00000118197.13	DDX59	1	200667218	1_101	0	0.0225091711273674	4.64237106308431	3.28857936314581e-07	0.191987110124277	1
ENSG00000118200.14	CAMSAP2	1	200740002	1_101	0	0.0385949262638236	9.70844900060093	1.17920426907068e-06	-1.72056159748203	2
ENSG00000232237.3	ASCL5	1	201127255	1_101	0	0.026324930744095	6.11038437704673	5.06226343478147e-07	0.600291866564217	2
ENSG00000116857.16	TMEM9	1	201156198	1_101	0	0.0242470573561857	5.33929948062891	4.07429334480956e-07	0.417310103869865	1
ENSG00000081277.12	PKP1	1	201283573	1_101	0	0.0278770013184911	6.64802411669173	5.83240422044651e-07	-0.794391227710872	1
ENSG00000118194.18	TNNT2	1	201378187	1_101	0	0.0378266605062327	9.51907040793176	1.13318681953889e-06	1.15225900478873	1
ENSG00000159173.18	TNNI1	1	201429100	1_101	0	0.0271553159820731	6.40181340966124	5.47100165529384e-07	0.639045578049224	1
ENSG00000174307.6	PHLDA3	1	201469408	1_101	0	0.0558945683240238	13.2131186005231	2.32425574623881e-06	1.50693178317276	1
ENSG00000159176.13	CSRP1	1	201509697	1_101	0	0.0315230124110959	7.80284657606437	7.74086964945065e-07	0.921410723728207	1
ENSG00000198700.9	IPO9	1	201828710	1_102	0	0.0183817422904937	4.68291417291063	2.70901771480276e-07	-0.361142214032584	2
ENSG00000198892.6	SHISA4	1	201887834	1_102	0	0.0320922396306032	9.90753002227498	1.00063202232622e-06	1.16351865592082	2
ENSG00000176393.10	RNPEP	1	201979953	1_102	0	0.0818116410706439	18.7875594777594	4.83720448078648e-06	2.10074111223523	2
ENSG00000077157.21	PPP1R12B	1	202348568	1_102	0	0.0330211208818385	10.1759354948643	1.05748722616145e-06	-1.21211219436296	1
ENSG00000143858.11	SYT2	1	202710717	1_102	0	0.0268195397712253	8.22145301798634	6.93919151900983e-07	-1.0850801280761	1
ENSG00000117139.16	KDM5B	1	202808933	1_102	0	0.0293584859209529	9.07070509145585	8.3807652372786e-07	-1.04207962515935	2
ENSG00000117153.15	KLHL12	1	202928138	1_102	0	0.0310546041123251	9.59850944714627	9.38077603899683e-07	1.16852010557709	2
ENSG00000159346.12	ADIPOR1	1	202958379	1_102	0	0.0342682794912064	10.5248206639241	1.13505257559677e-06	1.25523767588347	1
ENSG00000143847.15	PPFIA4	1	203026759	1_102	0	0.0206676396114949	5.7795334957613	3.75917582195528e-07	0.624889170113557	1
ENSG00000133055.8	MYBPH	1	203175705	1_102	0	0.0271022301377973	8.31985875828293	7.09626713687168e-07	-0.953380816143879	1
ENSG00000133048.12	CHI3L1	1	203186284	1_102	0	0.0361868086699474	11.0378123812447	1.25702022563014e-06	1.3167937040907	2
ENSG00000133063.15	CHIT1	1	203274047	1_102	0	0.0299370210464052	9.25404275932939	8.71864627511778e-07	-1.07464536787658	1
ENSG00000174567.7	GOLT1A	1	204213637	1_103	0	0.0225325519268843	6.79722658558487	4.82004509773251e-07	0.90416005927943	2
ENSG00000188783.5	PRELP	1	203475432	1_103	0	0.0179553772851068	4.74491698028542	2.68121800410174e-07	-0.218754265999944	1
ENSG00000188770.9	OPTC	1	203494364	1_103	0	0.118786677688582	22.5697891997375	8.43731400759222e-06	2.24783291282158	1
ENSG00000058668.14	ATP2B4	1	203626383	1_103	0	0.021486764906243	6.38371097230574	4.31671346045486e-07	-0.584499375852875	1
ENSG00000122188.12	LAX1	1	203764731	1_103	0	0.0183199892803869	4.90734029456401	2.82930888648525e-07	0.181831194287229	1
ENSG00000257315.2	ZBED6	1	203794846	1_103	0	0.0181073028573916	4.87819298399692	2.77985226804494e-07	0.411598378730567	2
ENSG00000182004.12	SNRPE	1	203861428	1_103	0	0.0199248622400824	5.7070145282312	3.5786010019435e-07	-0.468171725385642	2
ENSG00000143842.14	SOX13	1	204072756	1_103	0	0.0319803495511308	10.5966216814344	1.06649692980533e-06	1.56820232540189	1
ENSG00000143845.14	ETNK2	1	204151824	1_103	0	0.0496262763356224	14.3815071788918	2.24607919768885e-06	1.78381920434598	1
ENSG00000158615.8	PPP1R15B	1	204412128	1_103	0	0.0300309772657884	9.59689622154059	9.07004073123284e-07	1.24788266276114	1
ENSG00000170382.11	LRRN2	1	204685959	1_103	0	0.0512879800426576	14.6383566642295	2.36274521942228e-06	-1.64986326977874	1
ENSG00000163531.15	NFASC	1	204828332	1_104	0	0.0630952287628889	13.5365441733932	2.68790117914863e-06	1.97209152850359	1
ENSG00000184144.11	CNTN2	1	205042978	1_104	0	0.0277030333597686	5.75979717597361	5.02161588245932e-07	-0.808137940104197	2
ENSG00000174529.7	TMEM81	1	205084022	1_104	0	0.0290255234747417	6.19769438450744	5.66133939609873e-07	-0.999626541708154	2
ENSG00000117222.13	RBBP5	1	205121757	1_104	0	0.0246006018236872	4.64555056959265	3.59659799135029e-07	-0.419909630620177	1
ENSG00000133059.16	DSTYK	1	205211346	1_104	0	0.024631137378464	4.65718067913621	3.61007751607005e-07	0.202478480567836	2
ENSG00000117266.15	CDK18	1	205504902	1_104	0	0.0249635005439697	4.78285534571862	3.75752349379001e-07	0.20035953572585	2
ENSG00000069275.12	NUCKS1	1	205750729	1_104	0	0.0369917007381686	8.47922454837123	9.87118767930793e-07	-1.0067139942261	1
ENSG00000117280.12	RAB29	1	205775418	1_104	0	0.0253378706540818	4.92244539080002	3.9251837778241e-07	-0.270005861705559	1
ENSG00000133065.10	SLC41A1	1	205813269	1_104	0	0.0326652989523807	7.30814949316706	7.51282086088583e-07	-0.954698012601025	2
ENSG00000162877.12	PM20D1	1	205830859	1_104	0	0.0597852193102485	13.0234265149063	2.45034967416485e-06	1.61846007307841	1
ENSG00000263528.7	IKBKE	1	206470936	1_105	0	0.0189329158757934	6.96738466113674	4.15141611635401e-07	-0.755269476116528	1
ENSG00000266094.7	RASSF5	1	206509762	1_105	0	0.0276139512263195	10.6434920238773	9.24957261356485e-07	1.38166667137756	2
ENSG00000143486.15	EIF2D	1	206602743	1_105	0	0.0215693505082732	8.07938037886376	5.48433653963058e-07	-1.02712041884831	1
ENSG00000136634.5	IL10	1	206771607	1_105	0	0.01629737726267	5.6629849274698	2.90450479917764e-07	0.516893255858194	1
ENSG00000162894.11	FCMR	1	206923405	1_105	0	0.0421208567819703	14.2601020402639	1.89029159580757e-06	-1.69448670432308	1
ENSG00000123843.12	C4BPB	1	207087851	1_105	0	0.015024596535834	5.03621540232417	2.38131084069669e-07	0.509912843780439	2
ENSG00000123838.10	C4BPA	1	207104083	1_105	0	0.0198039449235725	7.52495055885542	4.68990811823545e-07	0.951467390708107	1
ENSG00000196352.14	CD55	1	207321071	1_105	0	0.0148083973432539	4.83007916302718	2.25097816063614e-07	0.677555122615688	2
ENSG00000117335.19	CD46	1	207751561	1_105	0	0.0720071287205298	18.8446934820217	4.27044905574396e-06	-2.51973391018085	2
ENSG00000174059.16	CD34	1	207911570	1_105	0	0.0412696544285923	14.4565467058562	1.87760559042999e-06	1.83952656612148	1
ENSG00000076356.6	PLXNA2	1	208243841	1_106	0	0.00984778015651766	9.99060293936953	3.09627137275912e-07	1.19228489470871	2
ENSG00000008118.9	CAMK1G	1	209584155	1_106	0	0.00561982439900843	8.75025431131263	1.54757745539768e-07	2.37853281191636	1
ENSG00000196878.14	LAMB3	1	209654352	1_106	0	0.00603011713044921	5.76384864318469	1.09382360066543e-07	0.787512136010623	1
ENSG00000123689.5	G0S2	1	209675255	1_106	0	0.0151652903816626	13.2191845068833	6.30905579963307e-07	-1.07704275478939	1
ENSG00000009790.14	TRAF3IP3	1	209756234	1_106	0	0.00638279670601172	6.05932356082477	1.21715007410423e-07	-1.17917287507072	1
ENSG00000162757.4	C1orf74	1	209785254	1_106	0	0.021529777186903	16.7520367409021	1.13505296065017e-06	1.64348671754385	1
ENSG00000117595.10	IRF6	1	209804499	1_106	0	0.0189107915895543	15.5438833754465	9.25077698488159e-07	-1.67026745740506	1
ENSG00000117597.17	DIEXF	1	209827703	1_106	0	0.0610072521011434	27.5970385357862	5.29849974256084e-06	3.36958723822278	2
ENSG00000143473.12	KCNH1	1	211134467	1_107	0	0.0302121623279329	12.5062408448819	1.18909778796741e-06	1.40208795846131	1
ENSG00000082512.14	TRAF5	1	211326561	1_107	0	0.13421740045585	26.7616465305183	1.13039603883648e-05	2.94771371326748	2
ENSG00000117650.12	NEK2	1	211675781	1_107	0	0.0258568072201351	11.0447039659828	8.98748029141659e-07	-1.16841974241852	1
ENSG00000143476.17	DTL	1	212035474	1_107	0	0.0181696388350815	7.74061015555805	4.42619419077821e-07	-0.969741451723401	1
ENSG00000066027.11	PPP2R5A	1	212285049	1_107	0	0.0173703096495635	7.31998722472025	4.00153718676208e-07	0.778419523985471	1
ENSG00000065600.12	TMEM206	1	212414848	1_107	0	0.0134818660174896	4.95305276340873	2.10151229359294e-07	0.328962648885321	2
ENSG00000162772.16	ATF3	1	212565261	1_107	0	0.0137168248869066	5.11431346809345	2.20775009153577e-07	-0.367558957097375	1
ENSG00000123685.8	BATF3	1	212700127	1_108	0	0.0224437330814997	4.76133232933053	3.36304411311296e-07	-0.165778006497609	1
ENSG00000117697.14	NSL1	1	212790498	1_108	0	0.0222630278940723	4.68560744350475	3.28291096934796e-07	-0.0536326111840364	2
ENSG00000143494.15	VASH2	1	212950961	1_108	0	0.0309324469566474	7.77128727100373	7.56512683696167e-07	0.904257860218456	1
ENSG00000174606.13	ANGEL2	1	213010891	1_108	0	0.0698583216003675	15.4836521103649	3.40408601834778e-06	-2.00702897494747	2
ENSG00000136643.11	RPS6KC1	1	213051377	1_108	0	0.0720005212178518	15.7724380697361	3.57390862710552e-06	2.04471919719109	1
ENSG00000143499.13	SMYD2	1	214286311	1_108	0	0.0332783889399148	8.45878580629962	8.8588897078076e-07	1.03122087421612	1
ENSG00000152104.11	PTPN14	1	214552234	1_109	0	0.0409522722273448	11.3964473071968	1.46877903204653e-06	-1.29613012224845	1
ENSG00000117724.12	CENPF	1	214602949	1_109	0	0.0313744180619348	8.88685691086996	8.77471137981673e-07	-1.10355781332807	2
ENSG00000136636.12	KCTD3	1	215567710	1_109	0	0.0332800410367392	9.44145066689644	9.88852589237782e-07	1.45830760169193	1
ENSG00000092978.10	GPATCH2	1	217631425	1_110	0	0.00995363561569318	4.69792864424878	1.47162490081572e-07	0.302805566898114	1
ENSG00000162814.10	SPATA17	1	217631425	1_110	0	0.00995363561569318	4.69792864424878	1.47162490081572e-07	0.302805566898114	1
ENSG00000067533.5	RRP15	1	218284885	1_110	0	0.0106270490439243	5.82583141443386	1.94840650826814e-07	0.856783315135455	1
ENSG00000143353.11	LYPLAL1	1	219173128	1_111	0	0.179208098080458	24.9102820190081	1.4048994704313e-05	-3.00561394268768	1
ENSG00000162813.17	BPNT1	1	220090248	1_112	0	0.0629800231751258	19.2883769902243	3.82302797086705e-06	-2.02978552286459	1
ENSG00000067704.9	IARS2	1	220093626	1_112	0	0.0172380088876551	7.08577909586392	3.84400268857239e-07	0.926571176052471	1
ENSG00000116141.15	MARK1	1	220528008	1_112	0	0.0132778764024062	4.64800587543991	1.94224612535952e-07	-0.00366340563730175	1
ENSG00000162817.6	C1orf115	1	220690029	1_112	0	0.0137117119226561	4.94808464367328	2.13519613295085e-07	0.367406352050411	1
ENSG00000117791.15	MARC2	1	220747806	1_112	0	0.0161590059898923	6.48172977890201	3.29620745363208e-07	0.696253478467311	2
ENSG00000186205.12	MARC1	1	220786898	1_112	0	0.0143283355570726	5.35871269003769	2.41637976474893e-07	-0.366023812709619	1
ENSG00000143498.17	TAF1A	1	222591036	1_114	0	0.0243615371192726	10.5984162187989	8.12558489019084e-07	-1.33956313001398	1
ENSG00000154305.16	MIA3	1	222617179	1_114	0	0.0143242411644827	5.63110157273723	2.53848124491229e-07	-0.438487112490361	2
ENSG00000162819.11	BROX	1	222712777	1_114	0	0.0148751081780314	5.9834626602486	2.80105535572831e-07	0.709742844247095	1
ENSG00000186063.12	AIDA	1	222712777	1_114	0	0.0148751081780314	5.9834626602486	2.80105535572831e-07	-0.709742844247095	1
ENSG00000197520.10	FAM177B	1	222736869	1_114	0	0.0133895129789794	5.00120218979227	2.10740578028046e-07	0.266428731874105	1
ENSG00000187554.11	TLR5	1	223142735	1_114	0	0.0165550387594706	6.98301149936287	3.63816115705172e-07	-0.864674098233129	1
ENSG00000143502.14	SUSD4	1	223364043	1_114	0	0.0140921822959788	5.47862747512243	2.42973549069983e-07	0.495182429169088	1
ENSG00000203697.11	CAPN8	1	223666090	1_114	0	0.023122085278354	10.1089825447665	7.35602876682852e-07	-1.2486075702038	2
ENSG00000162909.17	CAPN2	1	223701253	1_114	0	0.0616007772780488	19.3524938122027	3.75173455283117e-06	-2.22653405044971	1
ENSG00000143756.11	FBXO28	1	224114047	1_114	0	0.0134156842006581	5.01942870922111	2.1192202279319e-07	0.406079044322859	1
ENSG00000143748.17	NVL	1	224330652	1_114	0	0.0174492491859906	7.47467842806666	4.10466985392737e-07	0.926399726280002	1
ENSG00000143771.11	CNIH4	1	224356827	1_114	0	0.0156967239335954	6.48558662795849	3.20381373158111e-07	0.805965345385094	1
ENSG00000185155.11	MIXL1	1	226223616	1_115	0	0.110928477708689	21.8453227967866	7.62624043411714e-06	-2.59832236427421	1
ENSG00000185842.15	DNAH14	1	224895916	1_115	0	0.0269556328443398	8.38348297259919	7.11185662387124e-07	0.909545913402704	1
ENSG00000143815.14	LBR	1	225463472	1_115	0	0.0195404911468878	5.36925027577497	3.30185575883248e-07	0.439273212727659	1
ENSG00000243709.1	LEFTY1	1	225896277	1_115	0	0.0184827320037364	4.8486802011289	2.82032190717625e-07	0.398804380549556	1
ENSG00000143768.12	LEFTY2	1	225941740	1_115	0	0.0184169367026455	4.81532990368113	2.79095231022903e-07	0.170975445356911	1
ENSG00000143751.9	SDE2	1	225999428	1_115	0	0.0195279284656353	5.36323373687806	3.29603544749198e-07	-0.466387572312715	1
ENSG00000163041.9	H3F3A	1	226062051	1_115	0	0.0318379861411077	9.94723206422373	9.96682454361353e-07	1.62290165641796	2
ENSG00000182827.8	ACBD3	1	226185741	1_115	0	0.139113301013054	24.063314864549	1.0534964671173e-05	-2.75700024807436	1
ENSG00000183814.15	LIN9	1	226309688	1_115	0	0.0196737791050624	5.43285683220315	3.36376018008251e-07	-0.499598273088222	1
ENSG00000203685.9	STUM	1	226549501	1_115	0	0.0239607659542254	7.27890621477907	5.48877962874041e-07	0.816004961502091	1
ENSG00000143772.9	ITPKB	1	226738931	1_116	0	0.0176152559359203	8.38780714541937	4.6499294928688e-07	-0.989929819603531	1
ENSG00000163050.16	COQ8A	1	226897945	1_116	0	0.0118219772933308	4.66415130887705	1.7352886467583e-07	0.12591123514329	1
ENSG00000143776.18	CDC42BPA	1	227318333	1_116	0	0.0208781020326181	9.97752093206075	6.55575382378026e-07	-1.79031313278713	2
ENSG00000081692.12	JMJD4	1	227731489	1_116	0	0.0145032455632845	6.57169010419896	2.99951646075279e-07	0.921074654531285	1
ENSG00000143816.7	WNT9A	1	227947502	1_116	0	0.0636410595340893	20.486646253249	4.1031485798978e-06	-1.6581846447503	1
ENSG00000162910.18	MRPL55	1	228109044	1_116	0	0.0432304321222333	16.8181025103355	2.28810286887913e-06	-2.46372902021209	1
ENSG00000143774.16	GUK1	1	228140298	1_116	0	0.0151123750190477	6.95591038345979	3.30822983546178e-07	-1.22046000470987	1
ENSG00000162931.11	TRIM17	1	228417087	1_116	0	0.0679906387680291	21.1184723312255	4.51877371679025e-06	2.63999737463778	1
ENSG00000196890.4	HIST3H2BB	1	228458562	1_116	0	0.0242236821911096	11.3698501419341	8.6677000572378e-07	-1.59727205681199	1
ENSG00000168159.11	RNF187	1	228486817	1_116	0	0.0129934597807313	5.5455839173503	2.2676763027613e-07	0.296243877284767	2
ENSG00000168118.11	RAB4A	1	229271486	1_117	0	0.0195906235073378	5.09630637915467	3.14204760764815e-07	-0.41392640614695	1
ENSG00000143632.14	ACTA1	1	229433845	1_117	0	0.138204869043081	23.7018118626638	1.03089364872297e-05	-2.54332682771168	1
ENSG00000069248.11	NUP133	1	229508410	1_117	0	0.0425068248931535	12.3737770019385	1.6552741186211e-06	-1.79036938616303	1
ENSG00000135801.9	TAF5L	1	229626307	1_117	0	0.0384080058106148	11.4168969771073	1.37999913592253e-06	1.30087286834192	1
ENSG00000177614.10	PGBD5	1	230426554	1_117	0	0.0187158970418009	4.66900932071564	2.75007388526101e-07	0.0486619571237569	1
ENSG00000135775.13	COG2	1	230643327	1_118	0	0.0108928796874522	8.80626376806549	3.01886275928885e-07	1.70600376139206	1
ENSG00000135744.7	AGT	1	230714053	1_118	2	0.458186325226801	26.9912239741174	3.89200756751272e-05	-6.23964100750025	1
ENSG00000135773.12	CAPN9	1	230755502	1_118	0	0.0149706858061193	11.7522647096461	5.53697081636913e-07	2.27094511101293	1
ENSG00000143643.12	TTC13	1	230978849	1_118	0	0.0102741354041438	6.65905532459962	2.15311329105601e-07	-1.26938370573417	1
ENSG00000173409.13	ARV1	1	230978719	1_118	0	0.00980644602993852	5.58519841536284	1.72369023920246e-07	0.0554040970127527	2
ENSG00000116906.11	GNPAT	1	231240905	1_118	0	0.00860539402720717	4.69592756717644	1.27174817748251e-07	-0.0367654988303656	2
ENSG00000116903.7	EXOC8	1	231337950	1_118	0	0.0528665820268892	20.997961127328	3.49355298229233e-06	-2.28623877932473	1
ENSG00000162946.21	DISC1	1	231626594	1_118	0	0.0528041478845919	19.4169018315151	3.22668780179613e-06	-1.99505219118451	2
ENSG00000116991.10	SIPA1L2	1	232562054	1_119	0	0.0189693191800691	5.33864608229706	3.18707180789285e-07	0.352775492252889	2
ENSG00000212916.4	MAP10	1	232805608	1_119	0	0.052278848998085	14.8762155160778	2.44752678055351e-06	-1.7785971459355	1
ENSG00000135778.11	NTPCR	1	232950149	1_119	0	0.0193554621038419	5.52714613184197	3.36677012711921e-07	-0.464945704091415	1
ENSG00000135749.18	PCNX2	1	233295495	1_120	0	0.0534857807075109	10.8615334662414	1.82826210566249e-06	1.36732244879766	1
ENSG00000135750.14	KCNK1	1	233534121	1_120	0	0.0372408289467882	7.43861966927346	8.71807633274883e-07	0.900325574869606	2
ENSG00000183780.12	SLC35F3	1	233904754	1_120	0	0.0310027679288192	5.71307181857753	5.57415610038068e-07	0.5144682221967	1
ENSG00000059588.9	TARBP1	1	234478952	1_121	0	0.0336016797946329	7.87080811552668	8.32318000789685e-07	-0.904970357988353	1
ENSG00000173726.10	TOMM20	1	235128439	1_121	0	0.0259179022352809	5.43455173827166	4.43274295980855e-07	0.648142786081778	2
ENSG00000188739.14	RBM34	1	235160983	1_121	0	0.0238848990324897	4.68172883340868	3.51915697311323e-07	-0.0750496219931792	1
ENSG00000162885.12	B3GALNT2	1	235504442	1_121	0	0.0620710770528922	13.764159310794	2.68873465998407e-06	1.59127562897993	1
ENSG00000168243.10	GNG4	1	235651207	1_121	0	0.0253652003869959	5.2762798427222	4.21187130637272e-07	-0.500256321211833	1
ENSG00000143669.13	LYST	1	235883940	1_122	0	0.044348255802324	13.6694357852696	1.90781433083007e-06	-1.59815579111486	1
ENSG00000116962.14	NID1	1	236065381	1_122	0	0.0192382260441244	5.90293690229328	3.57389787226979e-07	0.695918924409081	1
ENSG00000077585.13	GPR137B	1	236142585	1_122	0	0.0169151984876729	4.65077883937742	2.47577834394966e-07	0.0744130170316295	1
ENSG00000086619.13	ERO1B	1	236286202	1_122	0	0.0177506034781684	5.08796791005018	2.84227738693914e-07	0.225307976156746	1
ENSG00000186197.13	EDARADD	1	236348178	1_122	0	0.0206080457249606	6.48058541952067	4.20300611951368e-07	0.623488670940619	1
ENSG00000119285.10	HEATR1	1	236604526	1_122	0	0.0656406868390898	14.6007925799752	3.01618879178439e-06	3.20790070971633	1
ENSG00000077522.12	ACTN2	1	236686652	1_122	0	0.0247156309705532	8.42758805156895	6.55517023403078e-07	-1.09552317920965	1
ENSG00000116984.12	MTR	1	236795503	1_122	0	0.0170358895235068	4.71325069585902	2.5269365028055e-07	-0.0924822562752992	1
ENSG00000198626.15	RYR2	1	237040183	1_122	0	0.0169193180015544	4.65300047314398	2.477564237319e-07	-0.0501537121982272	1
ENSG00000133019.11	CHRM3	1	239386955	1_124	0	0.0240002677522666	4.94834375554673	3.73753202362135e-07	0.335667819379707	1
ENSG00000117009.11	KMO	1	241532492	1_127	0	0.0243888136449598	9.0623731255729	6.95571194511129e-07	1.06124120577505	1
ENSG00000203668.2	CHML	1	241647829	1_127	0	0.0151957725479605	4.66075335212498	2.22888611444815e-07	0.0674761043657833	1
ENSG00000054277.13	OPN3	1	241676920	1_127	0	0.0228641709832312	8.43306835512469	6.06806261399848e-07	0.938765955095271	2
ENSG00000174371.16	EXO1	1	241847755	1_127	0	0.0201373697597603	6.80738078956737	4.31411544953036e-07	0.359564652757777	1
ENSG00000180287.16	PLD5	1	242524418	1_128	0	0.0212566625729667	4.81493183795581	3.22102574290996e-07	-0.145340386384475	1
ENSG00000143702.15	CEP170	1	243254761	1_128	0	0.0343845987439745	9.3290475234846	1.00950910376734e-06	-1.18727313974603	1
ENSG00000054282.15	SDCCAG8	1	243256404	1_128	0	0.0573285552267502	14.1625650031786	2.5551822791756e-06	-1.76383776129173	2
ENSG00000117020.16	AKT3	1	243851261	1_128	0	0.0300921064116426	8.07491484503086	7.64714832170865e-07	0.945472235379157	1
ENSG00000179456.10	ZBTB18	1	244073712	1_129	0	0.0548337433311831	13.4804220625171	2.32627127706364e-06	-1.62011849917776	1
ENSG00000173728.10	C1orf100	1	244352788	1_129	0	0.0294610089537783	7.61633165604719	7.06158900009918e-07	-0.991023395253974	1
ENSG00000203666.12	EFCAB2	1	244970187	1_129	0	0.0228901864826294	5.24890921184496	3.78118011699373e-07	-0.451641223822097	1
ENSG00000162849.15	KIF26B	1	245155106	1_129	0	0.0307643729684751	8.02312128762591	7.76784228251527e-07	0.930530108000451	1
ENSG00000197472.14	ZNF695	1	247007327	1_130	0	0.019046560231509	7.40124320651898	4.43639496343116e-07	0.880923226093714	1
ENSG00000185420.18	SMYD3	1	246507179	1_130	0	0.042247111402506	14.884375460591	1.97895815077171e-06	-1.68119900213159	1
ENSG00000143653.9	SCCPDH	1	246723717	1_130	0	0.0193871446335976	7.56704167294966	4.61688385864333e-07	-0.881433095096912	2
ENSG00000277462.1	ZNF670	1	247078730	1_130	0	0.0171249145517285	6.40679628719061	3.4528546916316e-07	0.695408968021011	1
ENSG00000188295.14	ZNF669	1	247104366	1_130	0	0.0150797834077343	5.21857340095124	2.47660002969933e-07	0.42030059397615	1
ENSG00000162714.12	ZNF496	1	247330860	1_131	0	0.016107074273465	4.64138817183016	2.35273777877384e-07	0.16575045463655	1
ENSG00000162722.8	TRIM58	1	247683459	1_131	0	0.0184207038450495	5.99123020124933	3.47321126420848e-07	-0.676348858351245	3
ENSG00000238243.3	OR2W3	1	247895495	1_131	0	0.0176984022812501	5.51219456941153	3.07020641571679e-07	-0.42830890992342	1
ENSG00000175137.10	SH3BP5L	1	248826595	1_131	0	0.0496990882920868	16.6425236939517	2.6030144529065e-06	2.2577049563642	2
ENSG00000184731.5	FAM110C	2	47011	2_1	0	0.0648169550648454	20.3964273114446	4.16055915119649e-06	2.50637568601619	2
ENSG00000035115.21	SH3YL1	2	242793	2_1	0	0.0363232895864077	15.0967423844752	1.72574804862468e-06	-2.18055029843556	2
ENSG00000151353.14	TMEM18	2	677295	2_1	0	0.0118409049947603	5.70836831083153	2.1271879140359e-07	-1.11890511919007	2
ENSG00000115705.20	TPO	2	1373971	2_1	0	0.0131511056805206	5.84918850579715	2.42084430676009e-07	0.680241768419051	1
ENSG00000130508.10	PXDN	2	1745165	2_1	0	0.0119527033648165	4.77549121160008	1.79635912918622e-07	0.284749633246453	2
ENSG00000171853.15	TRAPPC12	2	3379591	2_2	0	0.0134694987981029	6.52214505145022	2.76471814458863e-07	0.747303715607625	3
ENSG00000171865.9	RNASEH1	2	3558846	2_2	0	0.0312867966673008	14.412425584088	1.41908088877548e-06	-1.67815821999435	2
ENSG00000118004.17	COLEC11	2	3608153	2_2	0	0.0130007723839245	6.19161861608279	2.5332749333057e-07	0.692180836518603	2
ENSG00000134321.11	RSAD2	2	6881760	2_5	0	0.0175836384776298	4.91548825560594	2.72009694378702e-07	0.224987724889335	1
ENSG00000134326.11	CMPK2	2	6869802	2_5	0	0.0171658781173495	4.69071890629753	2.5340454889081e-07	0.0851145661451437	1
ENSG00000151692.14	RNF144A	2	6917071	2_5	0	0.0217079038368042	6.88691086852259	4.70491005200659e-07	-0.669253389661432	1
ENSG00000134313.15	KIDINS220	2	8837357	2_6	0	0.0156364680640131	4.70875427875099	2.31714741280912e-07	0.144797987980963	1
ENSG00000143797.11	MBOAT2	2	9004209	2_6	0	0.0314360473395841	11.2508981090997	1.11307415664475e-06	-1.43696932932084	1
ENSG00000119203.13	CPSF3	2	9424405	2_6	0	0.0158810729135408	4.85375649055616	2.42586594444426e-07	-0.176416101430499	1
ENSG00000134330.18	IAH1	2	9474089	2_6	0	0.015990131486892	4.9176928480958	2.47469914629557e-07	0.208642843820827	1
ENSG00000151694.12	ADAM17	2	9555777	2_6	0	0.0156469299839244	4.71500170202907	2.32177412418831e-07	0.215126899280322	1
ENSG00000115750.16	TAF1B	2	9843557	2_6	0	0.0177633836829527	5.90057591849524	3.2985955799336e-07	0.552687693005022	2
ENSG00000134317.17	GRHL1	2	9950796	2_6	0	0.0342450782999523	12.0560830799744	1.29931176024363e-06	1.44239786440893	1
ENSG00000172059.10	KLF11	2	10042369	2_6	0	0.0544407637038755	16.4368141416517	2.81611786076707e-06	-1.67473252011537	1
ENSG00000205795.4	CYS1	2	10080534	2_6	0	0.0580988223000978	17.0547643081043	3.1183296540928e-06	-1.87054247570695	1
ENSG00000171848.13	RRM2	2	10121909	2_6	0	0.0155958031257175	4.68443210059844	2.29918367028344e-07	0.24889584658138	2
ENSG00000115758.12	ODC1	2	10448012	2_7	0	0.281927967777497	33.8967746786481	3.00749913435015e-05	3.53217209545388	1
ENSG00000115761.15	NOL10	2	10689644	2_7	0	0.0139411588374285	4.85660100624857	2.13078815807595e-07	-0.19725758218392	1
ENSG00000143882.10	ATP6V1C2	2	10722013	2_7	0	0.0142910754737959	5.0880312279576	2.28835634773355e-07	0.31236637222922	1
ENSG00000150873.11	C2orf50	2	11132658	2_7	0	0.0342501719604448	13.2769336279647	1.43109845939061e-06	1.44105819591061	1
ENSG00000162976.12	PQLC3	2	11154764	2_7	0	0.013634287564562	4.64884687812714	1.9947416926302e-07	0.0511667022007326	1
ENSG00000134318.13	ROCK2	2	11347918	2_7	0	0.0141935469298186	5.02409647264059	2.24418100368084e-07	0.304701820364367	2
ENSG00000169016.16	E2F6	2	11466058	2_7	0	0.0454352529374587	15.9430171683684	2.27967238061854e-06	1.80487740134867	2
ENSG00000134324.11	LPIN1	2	11677579	2_7	0	0.0203591284334683	8.39584817300232	5.37938629449368e-07	0.963015255346135	1
ENSG00000079785.14	DDX1	2	15591459	2_9	0	0.027469454285429	10.922114746664	9.44203792033135e-07	1.14251702741287	2
ENSG00000214842.5	RAD51AP2	2	17539655	2_10	0	0.0392801810015176	16.7986158482949	2.07661483756612e-06	-2.04980478734995	1
ENSG00000197872.11	FAM49A	2	16666648	2_10	0	0.0178202175125871	9.41514988380895	5.28018589358701e-07	1.13651741028995	1
ENSG00000178295.14	GEN1	2	17753408	2_10	0	0.0954025226198299	25.2538315446319	7.58221528343976e-06	2.78993833525448	2
ENSG00000183891.5	TTC32	2	19901956	2_12	0	0.014780116492866	4.80128203926889	2.23328448597026e-07	-0.382743077304686	2
ENSG00000118965.14	WDR35	2	19989254	2_12	0	0.0218591516992482	8.25181786631155	5.67664729741469e-07	-0.818720378040166	2
ENSG00000068697.6	LAPTM4A	2	20051914	2_12	0	0.0169756624229446	6.04125668423501	3.22747578573145e-07	0.66560279191861	2
ENSG00000115884.10	SDC1	2	20225748	2_12	0	0.0215024631862539	8.17211886174338	5.53008569454132e-07	-0.876453507585389	1
ENSG00000055917.15	PUM2	2	20352364	2_12	0	0.0219581839757442	8.29229945996799	5.73033973211797e-07	0.93321223604799	1
ENSG00000143869.6	GDF7	2	20666939	2_12	0	0.0204405136600471	7.91865162011982	5.09391877396392e-07	-1.09693873784746	1
ENSG00000118961.14	LDAH	2	20823181	2_12	0	0.0187152121894441	6.9407622517941	4.08800009752231e-07	0.777778272649374	1
ENSG00000084674.14	APOB	2	21044375	2_13	0	0.0128354025794774	4.97220703405318	2.00848074266829e-07	0.207433265642259	2
ENSG00000119778.14	ATAD2B	2	23927293	2_14	0	0.0161140193046232	6.10144495570176	3.09417983100996e-07	-0.125272974127253	1
ENSG00000173960.13	UBXN2A	2	23927186	2_14	1	0.101735157776245	21.4435256119918	6.86556412008955e-06	-4.25058045583805	2
ENSG00000205639.9	MFSD2B	2	24011570	2_14	0	0.0429765892810281	22.7083237104994	3.07132656509993e-06	-3.76907672510708	1
ENSG00000163026.11	WDCP	2	24049787	2_14	0	0.0157480951720108	11.6747508338494	5.78608254312999e-07	-2.60578987444758	1
ENSG00000119782.13	FKBP1B	2	24049526	2_14	0	0.0152339940250004	11.1784699988668	5.35926361812544e-07	-2.53735714204214	1
ENSG00000219626.8	FAM228B	2	24119662	2_14	0	0.0140962802030823	9.15484928668238	4.06129649861411e-07	1.97760418830742	1
ENSG00000176732.6	PFN4	2	24123648	2_14	0	0.0162637976984024	12.081306343	6.18364905854773e-07	2.65399675592701	1
ENSG00000186453.12	FAM228A	2	24152593	2_14	0	0.0138784773390248	4.92111775859659	2.14938667319232e-07	-0.704105638148921	2
ENSG00000198399.14	ITSN2	2	24359729	2_14	0	0.0301139678992179	11.6261595822765	1.10182655907356e-06	-1.85060229902303	2
ENSG00000173557.14	C2orf70	2	26562410	2_15	0	0.0139635307471049	5.24796338761644	2.3061896348327e-07	0.48422108238996	1
ENSG00000084676.15	NCOA1	2	24492374	2_15	0	0.0141500751891526	6.14189825354971	2.7350819216077e-07	0.985561784401222	2
ENSG00000115137.11	DNAJC27	2	24971717	2_15	0	0.0232572628954091	10.7592121978635	7.87495441861326e-07	-1.59685460725411	1
ENSG00000084710.13	EFR3B	2	25041751	2_15	1	0.302040393136387	34.8218814577149	3.30998658246218e-05	5.98864773229302	1
ENSG00000115138.10	POMC	2	25166290	2_15	0	0.0218530702383528	8.93842271564109	6.14727051193668e-07	-0.822801934280314	2
ENSG00000119772.16	DNMT3A	2	25343038	2_15	0	0.0204912610902134	9.49354264175999	6.12217819267038e-07	-1.30610579656676	1
ENSG00000138101.18	DTNB	2	25673259	2_15	0	0.0143101646761519	5.75511309216185	2.59183569927409e-07	0.607975042372817	2
ENSG00000143970.16	ASXL2	2	25878778	2_15	0	0.0131687565822494	4.79253326170019	1.98618125769191e-07	-0.351114442427954	1
ENSG00000157833.12	GAREM2	2	26164530	2_15	0	0.0968092175961133	23.0235385762416	7.0145167515118e-06	-2.41773975198902	2
ENSG00000138029.13	HADHB	2	26243662	2_15	0	0.0191122252198189	7.97223013821696	4.79512635264483e-07	1.28307014012419	1
ENSG00000084754.10	HADHA	2	26244798	2_15	0	0.0211728659909507	8.81442966317913	5.87330885040479e-07	1.3964062241229	1
ENSG00000173567.14	ADGRF3	2	26301625	2_15	0	0.0167678103411695	6.70854628997872	3.54008547037392e-07	0.891040426792476	1
ENSG00000157856.10	DRC1	2	26401975	2_15	0	0.0133330447611111	4.80922530819385	2.01796409487896e-07	0.316606996523796	1
ENSG00000138080.13	EMILIN1	2	27078189	2_16	0	0.0170271608721859	6.20998133021197	3.32767962394778e-07	0.655229623509217	2
ENSG00000138030.12	KHK	2	27086538	2_16	0	0.0511817825038441	13.6945989324062	2.20583842858246e-06	-1.21443538540332	1
ENSG00000138028.15	CGREF1	2	27119179	2_16	0	0.0888245945789192	19.6146218610134	5.48304926019286e-06	1.74020638543241	1
ENSG00000138073.13	PREB	2	27134751	2_16	0	0.0186610087646556	6.62168358996736	3.88877230527883e-07	-0.684946913545021	1
ENSG00000138085.16	ATRAID	2	27212297	2_16	0	0.0254763649816013	9.58464386758239	7.68462034747621e-07	1.82601502876717	2
ENSG00000138074.14	SLC5A6	2	27212506	2_16	0	0.0243153303214482	9.08805179100045	6.95440439071121e-07	-1.74586635122716	1
ENSG00000084774.13	CAD	2	27217854	2_16	0	0.0365224703018593	13.2218357441339	1.51971054117711e-06	-2.55747917315273	2
ENSG00000115194.10	SLC30A3	2	27275976	2_16	0	0.0605559574668123	18.0316246962419	3.43637624754731e-06	2.92547502202632	2
ENSG00000163794.6	UCN	2	27308797	2_16	0	0.0252188314277096	8.76511392383351	6.95651134178728e-07	1.18581086302657	1
ENSG00000115207.13	GTF3C2	2	27356305	2_16	0	0.0281151817422142	9.71803629859826	8.59861265987288e-07	-1.28563984928482	1
ENSG00000163795.13	ZNF513	2	27380806	2_16	0	0.0154561207490647	4.69607234744075	2.28425326662726e-07	-0.785085762221725	1
ENSG00000115241.10	PPM1G	2	27408324	2_16	0	0.0755285806093617	17.4562833574424	4.1492736667436e-06	-2.63486308558377	1
ENSG00000138002.14	IFT172	2	27489541	2_16	0	0.0157257264340417	4.83644887363258	2.39357087240365e-07	0.202898498927915	1
ENSG00000221843.4	C2orf16	2	27536773	2_16	0	0.0252970573546752	8.93650759105936	7.1145397093827e-07	-1.4605513811468	1
ENSG00000198522.13	GPN1	2	27628084	2_16	0	0.110344616014227	21.5988464920288	7.50050801095549e-06	-3.21987999709653	2
ENSG00000176714.9	CCDC121	2	27629397	2_16	0	0.0172175273857946	5.87730939234448	3.18462506899925e-07	-0.795744062045213	1
ENSG00000158019.20	BRE	2	27889824	2_16	0	0.0155617416595175	4.70235093659798	2.30293782195434e-07	-0.327728780441232	1
ENSG00000171174.13	RBKS	2	27891044	2_16	0	0.042524238818122	14.1893759624077	1.89892939854587e-06	-2.26003369674119	1
ENSG00000213639.9	PPP1CB	2	28751273	2_17	0	0.0397627235771494	13.3310388624689	1.66820374656051e-06	2.24664051236985	2
ENSG00000171103.10	TRMT61B	2	28869984	2_17	0	0.0361622644944234	12.4362111799765	1.41531360108391e-06	-2.195967248979	1
ENSG00000115295.19	CLIP4	2	29097582	2_18	0	0.0723184881137201	13.7925118726705	3.13907490046409e-06	-1.64083086960841	2
ENSG00000172954.13	LCLAT1	2	30447348	2_19	0	0.0218949820750245	4.83487293691193	3.33149091085266e-07	-0.180999619084728	2
ENSG00000214711.9	CAPN14	2	31234951	2_19	0	0.0216370752096021	4.72390953377372	3.21668919559214e-07	0.130069233687415	1
ENSG00000013016.15	EHD3	2	31234492	2_19	0	0.0266091839394315	6.66277495219555	5.57950503376852e-07	0.6526458784168	1
ENSG00000277893.1	SRD5A2	2	31581917	2_20	0	0.0210230189755055	5.76096214170842	3.81152767305226e-07	0.598369444741016	1
ENSG00000162961.13	DPY30	2	32037132	2_20	0	0.0221521756794834	6.25088124084735	4.35779311665117e-07	0.917777795341567	1
ENSG00000152683.14	SLC30A6	2	32164985	2_20	0	0.0240687393945559	7.02833053022739	5.32371129587177e-07	1.00674036394555	1
ENSG00000091106.18	NLRC4	2	32264782	2_20	0	0.028249779264986	8.53095653176708	7.5844092896269e-07	1.37016993181077	1
ENSG00000119820.10	YIPF4	2	32277438	2_20	0	0.0513834077118152	14.1727064082594	2.29184196502782e-06	1.65239398031468	2
ENSG00000115760.13	BIRC6	2	32356560	2_20	0	0.0343288353115061	10.3632931647	1.11960757169333e-06	-1.43416906949317	2
ENSG00000018699.11	TTC27	2	32627602	2_20	0	0.0187482394783547	4.68937855330596	2.76684454395667e-07	0.0899600784630176	1
ENSG00000152689.17	RASGRP3	2	33436636	2_21	0	0.0173153899478575	7.94842530444163	4.33134071067004e-07	0.933163400347544	1
ENSG00000119812.18	FAM98A	2	33600209	2_21	0	0.0121561743467224	4.64531177726255	1.77713639668695e-07	-0.0819572910974065	1
ENSG00000205221.12	VIT	2	36696897	2_23	0	0.00892056215044002	7.58450839879496	2.12925969624253e-07	0.767657489618352	1
ENSG00000008869.11	HEATR5B	2	37084196	2_23	0	0.00732284017214391	7.11017655478049	1.63858477018015e-07	-1.57130007549541	2
ENSG00000055332.16	EIF2AK2	2	37156687	2_23	0	0.0132443583852515	10.2107913899642	4.25597728323565e-07	-0.378024327663077	1
ENSG00000218739.9	CEBPZOS	2	37196344	2_23	0	0.00682879411012793	7.92464115538258	1.70307038925565e-07	1.76582160959927	1
ENSG00000115816.14	CEBPZ	2	37231568	2_23	0	0.00672837246331626	8.11115901701279	1.71752043957427e-07	1.85638053615798	1
ENSG00000115828.15	QPCT	2	37344554	2_23	0	0.0400178614291948	29.0089099561277	3.6533750600663e-06	4.38059180393683	1
ENSG00000115841.19	RMDN2	2	37923332	2_24	0	0.0161937455251726	4.65332143741388	2.37147929543958e-07	0.107944189702991	1
ENSG00000138061.11	CYP1B1	2	38180824	2_24	0	0.0162098846818217	4.73113526106513	2.41353868073938e-07	0.527910819819048	1
ENSG00000119787.13	ATL2	2	38377077	2_24	0	0.017102591576628	5.78467306571741	3.11350607222208e-07	-1.33440523353384	1
ENSG00000143889.15	HNRNPLL	2	38603270	2_24	0	0.0297097878745807	10.0138388474202	9.36287278734775e-07	-1.67697799271689	1
ENSG00000143891.16	GALM	2	38666042	2_24	0	0.0161757200270579	4.64899395343673	2.36663659932771e-07	0.130230251888733	1
ENSG00000152147.10	GEMIN6	2	38751622	2_24	0	0.0647368549585965	17.4526011960126	3.55566416874845e-06	2.33517010152299	1
ENSG00000163214.20	DHX57	2	38875912	2_25	0	0.0211932390000948	4.96281719239657	3.31005025498467e-07	-0.316923838253164	1
ENSG00000188010.12	MORN2	2	38875912	2_25	0	0.0211932390000948	4.96281719239657	3.31005025498467e-07	-0.316923838253164	1
ENSG00000214694.10	ARHGEF33	2	38882417	2_25	0	0.0801437367296132	17.5378806868707	4.42339448933431e-06	2.17086223163825	2
ENSG00000205086.6	C2orf91	2	41946699	2_26	0	0.00832181465795667	7.72664287213874	2.02356822920122e-07	0.848303891335201	1
ENSG00000162878.12	PKDCC	2	42047560	2_26	0	0.0063466084134266	5.20411547652158	1.03943563472798e-07	0.315710546643548	2
ENSG00000143924.18	EML4	2	42168854	2_26	0	0.00599442373578507	4.67285884792264	8.81534016627981e-08	0.290084097198084	2
ENSG00000115944.14	COX7A2L	2	42429316	2_26	0	0.0312480525825019	20.0944646718755	1.97609751154664e-06	-2.08214930609285	1
ENSG00000171126.7	KCNG3	2	42494311	2_26	0	0.0241930353798641	17.6923551816478	1.34705393122581e-06	2.20350723297668	1
ENSG00000057935.13	MTA3	2	42494666	2_26	0	0.0166113998829108	14.1738148683951	7.40972282474045e-07	1.63659452810689	1
ENSG00000162881.6	OXER1	2	42764883	2_26	0	0.00597471975228259	4.64222391535438	8.72876090358782e-08	-0.180460933837639	2
ENSG00000162882.14	HAAO	2	42792590	2_26	0	0.0356117321540829	21.3244456445761	2.38990050991945e-06	2.41215900512794	2
ENSG00000143921.6	ABCG8	2	43839108	2_27	0	0.015596675312887	4.86509437240825	2.38798873634967e-07	-0.00225961538461424	1
ENSG00000138075.11	ABCG5	2	43839108	2_27	0	0.015596675312887	4.86509437240825	2.38798873634967e-07	-0.00225961538461424	1
ENSG00000152527.13	PLEKHH2	2	43710361	2_27	0	0.0226913965098566	7.99636729247721	5.71035269019584e-07	1.26433297213804	1
ENSG00000223658.7	C1GALT1C1L	2	43676123	2_27	0	0.0358127896557252	11.0796930424213	1.24874813968742e-06	-0.398298797265681	2
ENSG00000138036.18	DYNC2LI1	2	43774046	2_27	0	0.0498400900310364	17.6514620177449	2.76865265628072e-06	-2.57789137488486	1
ENSG00000138095.18	LRPPRC	2	43995742	2_27	0	0.0167405874481962	5.69359499892339	2.99961998823271e-07	-0.708307977476868	2
ENSG00000138032.20	PPM1B	2	44167954	2_28	0	0.0799394988649396	22.9699111116621	5.77869415723634e-06	-2.53310362037826	1
ENSG00000138079.13	SLC3A1	2	44276503	2_28	0	0.0135209143261787	6.2185436208497	2.64608456639771e-07	-0.709485299277316	1
ENSG00000138078.15	PREPL	2	44361802	2_28	0	0.0114180388265867	4.64153131430264	1.66786837495438e-07	-0.349565628375848	1
ENSG00000143919.14	CAMKMT	2	44362007	2_28	0	0.0188388137323633	9.31735028527158	5.52401626740854e-07	-1.09959714467457	1
ENSG00000068784.12	SRBD1	2	45611701	2_28	0	0.0294342057443314	13.4995995565666	1.25049563755001e-06	-1.46925350163408	3
ENSG00000250565.6	ATP6V1E2	2	46541996	2_29	0	0.0259736340441054	6.24508712298407	5.10481717007318e-07	-0.641794245519732	2
ENSG00000119729.11	RHOQ	2	46550507	2_29	0	0.0251498752999719	5.95727254415233	4.71511488803847e-07	-0.642318511519535	1
ENSG00000151665.12	PIGF	2	46617930	2_29	0	0.0327041058602311	8.43897676473946	8.68562439705149e-07	-1.13022506817336	1
ENSG00000119878.5	CRIPT	2	46616237	2_29	0	0.0238415366392631	5.48291661539854	4.11391067857678e-07	0.60369260342666	2
ENSG00000171150.7	SOCS5	2	46698591	2_29	0	0.0721315253984334	15.7833349007844	3.58288494328289e-06	-1.73887557979488	1
ENSG00000068724.15	TTC7A	2	46916048	2_29	0	0.0237786502015841	5.47915779016026	4.10024662133302e-07	-0.49335492968381	1
ENSG00000180398.11	MCFD2	2	46941753	2_29	0	0.0320163436401387	8.28863286091483	8.35148315936212e-07	-0.944501507509784	1
ENSG00000119888.10	EPCAM	2	47345021	2_30	0	0.0697455651146611	15.0025952996094	3.29300177923115e-06	-1.62814543101472	1
ENSG00000095002.13	MSH2	2	47403074	2_30	0	0.0262295929192006	5.75666994723608	4.75194991365013e-07	-0.545038941582159	1
ENSG00000242441.7	GTF2A1L	2	48595242	2_31	0	0.0224815925678986	6.80133722902327	4.81205248399018e-07	-0.654406704417835	2
ENSG00000138039.14	LHCGR	2	48595242	2_31	0	0.0247137851407417	7.68849723591328	5.9798419136674e-07	-0.804968225523875	1
ENSG00000068781.21	STON1-GTF2A1L	2	48595242	2_31	0	0.0247137851407417	7.68849723591328	5.9798419136674e-07	-0.804968225523875	1
ENSG00000170802.15	FOXN2	2	48303842	2_31	0	0.0189917949620836	5.22231127108109	3.12131601454428e-07	-0.319197582288005	1
ENSG00000162869.15	PPP1R21	2	48440605	2_31	0	0.0187786820381625	5.11675870784772	3.0239111023204e-07	0.517198838437682	1
ENSG00000243244.5	STON1	2	48519851	2_31	0	0.0208844773464613	6.11127145766886	4.01665157057852e-07	0.586907033439158	1
ENSG00000115239.21	ASB3	2	53787166	2_35	0	0.111766216228179	18.0165129294999	6.33709561407966e-06	2.30689617715509	1
ENSG00000119737.5	GPR75	2	53860333	2_35	0	0.0528703712303733	10.8338192472804	1.80261474425649e-06	-1.41654918513686	1
ENSG00000170634.12	ACYP2	2	53962826	2_35	0	0.0290958341945743	5.19864451742417	4.76025160707674e-07	-0.436806897217896	1
ENSG00000177994.15	C2orf73	2	54317092	2_35	0	0.0309672992491766	5.78439756456372	5.63729080855168e-07	0.490359324450604	1
ENSG00000115306.15	SPTBN1	2	54456574	2_35	0	0.0295863285785931	5.35568747074078	4.98672335434301e-07	-0.525919794180589	1
ENSG00000055813.5	CCDC85A	2	56183655	2_37	0	0.0247008332911278	6.65926574103564	5.17662760848455e-07	-0.533829849175778	2
ENSG00000028116.16	VRK2	2	57906783	2_38	0	0.112080180528757	21.3696901513955	7.53765091867296e-06	-2.33195680887421	2
ENSG00000115421.12	PAPOLG	2	60755661	2_40	0	0.0254296095618556	10.4542349497667	8.366444263187e-07	-1.49536454995998	1
ENSG00000162928.8	PEX13	2	61017528	2_40	0	0.0143392235612972	4.69094313443777	2.11687287392245e-07	0.174086429730365	1
ENSG00000162927.13	PUS10	2	61018416	2_40	0	0.0142697761279503	4.65332902872332	2.08972864195491e-07	-0.114038497652648	1
ENSG00000162929.13	KIAA1841	2	61065721	2_40	0	0.0445155981082406	21.9131625072773	3.06991425900074e-06	-3.52778796639088	2
ENSG00000237651.6	C2orf74	2	61145372	2_40	0	0.0149503193902701	5.88438165257288	2.76860039905744e-07	-0.646853579569702	1
ENSG00000082898.16	XPO1	2	61538854	2_40	1	0.0540773706312373	18.2866894525753	3.11214361784668e-06	-3.97441417246609	1
ENSG00000170264.12	FAM161A	2	61853338	2_40	0	0.0187946641966712	6.95487738809605	4.11370384128247e-07	0.564552460575907	2
ENSG00000186889.9	TMEM17	2	62511324	2_41	0	0.0400945035034538	10.737740655622	1.35489838156566e-06	-1.32491860756295	1
ENSG00000014641.17	MDH1	2	63588667	2_41	0	0.0568522653773574	14.0435652452138	2.5126623053215e-06	2.47259524660938	1
ENSG00000143952.19	VPS54	2	64018703	2_41	0	0.0209722934302964	4.64962642285247	3.06883090948726e-07	0.206766021001339	2
ENSG00000197329.11	PELI1	2	64144184	2_41	0	0.0297435164371133	7.92626207003459	7.41941584259967e-07	-0.883963360313222	1
ENSG00000119862.12	LGALSL	2	64453888	2_42	0	0.0195190604639358	5.51957397626044	3.39057567104723e-07	0.530390299879722	1
ENSG00000119844.15	AFTPH	2	64524123	2_42	0	0.0729113453933585	17.3180690061044	3.97377754756854e-06	-1.68763372370897	1
ENSG00000179833.4	SERTAD2	2	64751025	2_42	0	0.0370793139052981	11.3867482335663	1.3287411397276e-06	-1.27359821591106	1
ENSG00000115902.10	SLC1A4	2	64988353	2_42	0	0.023807729496871	7.4567792828404	5.58699447005344e-07	-0.967499517710425	1
ENSG00000138069.16	RAB1A	2	65129770	2_42	0	0.182466292356226	23.9683305177786	1.37635164421145e-05	2.32595729570066	1
ENSG00000138071.13	ACTR2	2	65228167	2_42	0	0.0182382327598002	5.72873892089997	3.28814346505474e-07	-0.970086861496863	1
ENSG00000143971.7	ETAA1	2	67397170	2_44	0	0	6.7873200760089	0	0.325120015969066	2
ENSG00000197223.11	C1D	2	68110613	2_45	0	0.0163521242731219	6.55293233903613	3.37224280296324e-07	-0.96440446220319	2
ENSG00000243667.6	WDR92	2	68157965	2_45	0	0.0705876218631332	21.7717306446396	4.83649203487544e-06	3.03907429016037	1
ENSG00000119865.8	CNRIP1	2	68320518	2_45	0	0.0148444382131444	5.34614755708863	2.49754706752881e-07	0.352163519798552	1
ENSG00000115956.9	PLEK	2	68365452	2_45	0	0.0251794054224721	11.1820784618891	8.86088253988302e-07	1.49848223626938	1
ENSG00000204923.3	FBXO48	2	68467123	2_45	0	0.0137465463462918	4.69075309427612	2.02929482585517e-07	0.100083032967887	1
ENSG00000169621.9	APLF	2	68467927	2_45	0	0.034054090813052	12.9074481051005	1.38330724376671e-06	1.43774794816615	1
ENSG00000163219.11	ARHGAP25	2	68679529	2_45	0	0.0138321096573986	4.73548760761908	2.06139919150787e-07	-0.174019660766008	2
ENSG00000169604.19	ANTXR1	2	69008747	2_46	0	0.0256330020882283	6.41768087949194	5.17710012731861e-07	-0.512589151235368	2
ENSG00000198380.12	GFPT1	2	69387541	2_46	0	0.0439271402579774	12.4903740054639	1.72670182220399e-06	-1.7082871762412	1
ENSG00000087338.4	GMCL1	2	69829233	2_46	0	0.024560262561502	5.919957347752	4.57573175518427e-07	0.435296026479329	1
ENSG00000059728.10	MXD1	2	69897673	2_46	0	0.0471712918755142	12.1379995675256	1.80191317932934e-06	-1.76997989419292	1
ENSG00000244617.2	ASPRV1	2	69963740	2_46	0	0.0712671976349856	16.076899413278	3.60579431838424e-06	2.07206343882543	1
ENSG00000115998.7	C2orf42	2	70248695	2_46	0	0.0230290583013518	5.61579576387022	4.07001919896057e-07	0.611195985166071	1
ENSG00000116001.15	TIA1	2	70249121	2_46	0	0.0218089370610655	5.08440598437844	3.48966464957842e-07	-0.455130853647314	1
ENSG00000143977.13	SNRPG	2	70293366	2_46	0	0.0222832549633789	5.29367152605629	3.71231305687706e-07	0.523556068917495	1
ENSG00000152672.7	CLEC4F	2	70818493	2_47	0	0.0201648475272573	8.01712149772441	5.08771038630857e-07	1.04459279385185	2
ENSG00000116031.8	CD207	2	70881936	2_47	0	0.0160856246028426	5.90379679121383	2.98867233504322e-07	0.697451725924356	1
ENSG00000116035.2	VAX2	2	70900566	2_47	0	0.0161102421164674	5.91809214554703	3.0004940089606e-07	0.57040214137672	1
ENSG00000116039.11	ATP6V1B1	2	70935632	2_47	0	0.0232277165258565	9.34128856981781	6.82845228969428e-07	1.13283955352526	1
ENSG00000144031.11	ANKRD53	2	70979137	2_47	0	0.0190027714364681	7.46178661220471	4.46240253464705e-07	0.82162602111973	1
ENSG00000144043.11	TEX261	2	70976212	2_47	0	0.0150668709871731	5.29265372460055	2.50960588531813e-07	-0.369780602721942	2
ENSG00000124357.12	NAGK	2	71063957	2_47	0	0.0160376652717364	5.8759119232355	2.96568756305368e-07	-0.525102399840149	2
ENSG00000124370.10	MCEE	2	71130580	2_47	0	0.0202603900438262	8.06135927362615	5.14002288459252e-07	0.962229125482095	1
ENSG00000124383.8	MPHOSPH10	2	71130580	2_47	0	0.0202603900438262	8.06135927362615	5.14002288459252e-07	-0.962229125482095	1
ENSG00000124374.8	PAIP2B	2	71227813	2_47	0	0.0164315747630021	6.10262739866864	3.1557676174641e-07	0.613063584869477	1
ENSG00000135636.13	DYSF	2	71453820	2_47	0	0.0143352136858461	4.82782936821736	2.1780360162956e-07	0.14999066893376	1
ENSG00000135631.16	RAB11FIP5	2	73156338	2_48	0	0.0142746075435907	5.15599134511141	2.31624945554157e-07	0.373752023013401	2
ENSG00000135632.11	SMYD5	2	73214257	2_48	0	0.0139574497968124	5.340470339778	2.34581930231617e-07	0.708337308883575	1
ENSG00000135617.3	PRADC1	2	73233389	2_48	0	0.0139450542066915	5.02192386686019	2.20393765445103e-07	0.699179222544419	1
ENSG00000135624.15	CCT7	2	73233389	2_48	0	0.0139450542066915	5.02192386686019	2.20393765445103e-07	0.699179222544419	1
ENSG00000144035.3	NAT8	2	73641993	2_48	0	0.018634911491152	7.61760557032513	4.46739948442869e-07	1.16946399717497	1
ENSG00000144034.14	TPRKB	2	73737087	2_48	0	0.0271916576236532	11.1124179592168	9.50940238417009e-07	1.8024650662382	2
ENSG00000144048.10	DUSP11	2	73780218	2_48	0	0.0348227103445967	13.7929941205984	1.51157637369262e-06	-2.31448259887726	1
ENSG00000124356.15	STAMBP	2	73828835	2_48	0	0.0139099720939995	4.82274798873054	2.1112020600727e-07	-0.237759123448534	2
ENSG00000163017.13	ACTG2	2	73892213	2_48	0	0.014409942414611	5.1705783935664	2.34482451523895e-07	-0.401090908014149	2
ENSG00000163170.11	BOLA3	2	74147757	2_48	0	0.0137889569831033	4.79337103704252	2.08008670335645e-07	-0.243123228777446	1
ENSG00000114978.17	MOB1A	2	74178825	2_48	0	0.0156404623579293	5.88960794908558	2.89897818534571e-07	-0.503139871522514	1
ENSG00000188687.17	SLC4A5	2	74343150	2_48	0	0.0137720654176234	4.79239208770228	2.07711428774261e-07	-0.252540558575694	2
ENSG00000284308.1	C2orf81	2	74421241	2_48	0	0.0312440876593291	12.2428499966314	1.20381388902978e-06	-1.62190400114732	1
ENSG00000005448.16	WDR54	2	74421241	2_48	0	0.0312440876593291	12.2428499966314	1.20381388902978e-06	-1.62190400114732	1
ENSG00000114993.16	RTKN	2	74442009	2_48	0	0.0136906966995981	4.70018799971458	2.02511528840496e-07	0.0676995643683311	2
ENSG00000239779.6	WBP1	2	74458316	2_48	0	0.0273016723610666	11.1590107472519	9.58790936684014e-07	1.35179586666089	1
ENSG00000115275.11	MOGS	2	74465064	2_48	0	0.0531795495419323	17.1576054870757	2.8715098189822e-06	1.94532224408803	2
ENSG00000115282.19	TTC31	2	74483364	2_48	0	0.0430719326901053	15.2387770886499	2.06563436193359e-06	1.88013492724399	1
ENSG00000179528.15	LBX2	2	74505288	2_48	0	0.0465276625391707	15.9458828204532	2.33490264405548e-06	1.92393143224246	1
ENSG00000115289.13	PCGF1	2	74508487	2_48	0	0.0218493526737108	8.95389058049897	6.15686075061649e-07	1.31112298727722	1
ENSG00000115325.13	DOK1	2	74548714	2_48	0	0.0145318558199428	5.27377262659855	2.41185644986031e-07	0.565731701715459	1
ENSG00000115350.11	POLE4	2	74958729	2_48	0	0.0136940245349525	4.71160186327108	2.03052649265035e-07	-0.118715820448011	1
ENSG00000115353.10	TACR1	2	75180968	2_48	0	0.0147507499754946	5.42603584888021	2.5188698856632e-07	-0.377379943817712	1
ENSG00000115363.13	EVA1A	2	75569460	2_49	0	0.113981378424737	19.2150346413294	6.89261546636013e-06	2.08772052576403	1
ENSG00000005436.13	GCFC2	2	75711125	2_49	0	0.0381405824975095	8.75300915013905	1.05063938641948e-06	-1.09800743291268	2
ENSG00000143954.12	REG3G	2	79025824	2_51	0	0.0135111673774249	5.70667994927011	2.42652831951708e-07	-0.226677219628423	2
ENSG00000163541.11	SUCLG1	2	84459875	2_53	0	0.0326811224384455	15.2923733832693	1.57282654793661e-06	2.092104355728	1
ENSG00000115423.18	DNAH6	2	84516307	2_53	0	0.0104697181853147	4.64227790314803	1.52959022967055e-07	0.137822964786929	2
ENSG00000034510.5	TMSB10	2	84905643	2_53	0	0.0159407567374271	8.56505560147299	4.29682923851842e-07	-1.19313736329143	1
ENSG00000186854.10	TRABD2A	2	84906800	2_53	0	0.0474376149497338	18.8078373991814	2.80782916526486e-06	-2.10085534134627	1
ENSG00000176407.17	KCMF1	2	84970689	2_54	0	0.009908196364801	6.59212616107143	2.05555494078556e-07	0.253533844598296	1
ENSG00000152291.13	TGOLN2	2	85328087	2_54	0	0.00926438572956723	6.88758768778557	2.00813425120891e-07	-1.10666381682683	2
ENSG00000042445.13	RETSAT	2	85347333	2_54	0	0.00787150567664385	5.38897620770385	1.33497475437727e-07	-0.908693041660551	1
ENSG00000042493.15	CAPG	2	85420466	2_54	0	0.0092447276149602	6.02406297949096	1.75263950668629e-07	-0.179461924664675	2
ENSG00000115486.11	GGCX	2	85561052	2_54	0	0.00779592754683234	4.84196961855812	1.18795182217195e-07	-0.400456718818976	1
ENSG00000168899.4	VAMP5	2	85584469	2_54	0	0.00900335595629287	5.96226057299095	1.68936832401192e-07	0.523480047688703	1
ENSG00000168883.19	USP39	2	85591150	2_54	0	0.0161443983108807	11.2702398248436	5.7261668080158e-07	-1.33507386318871	1
ENSG00000115525.17	ST3GAL5	2	85904899	2_54	0	0.00842509414660908	5.87808484460419	1.55854586307478e-07	-0.700147924237322	1
ENSG00000068654.15	POLR1A	2	86105686	2_54	0	0.0120833897794614	11.0124653553342	4.18776510512277e-07	2.43528743582754	2
ENSG00000132300.18	PTCD3	2	86105686	2_54	0	0.0154833777952835	12.754373529845	6.21489529336385e-07	-2.21209941779426	1
ENSG00000132305.20	IMMT	2	86195896	2_54	0	0.0535485463492297	16.1279995497325	2.71792308329464e-06	2.83533826333371	1
ENSG00000132313.14	MRPL35	2	86210775	2_54	0	0.0110692148349174	7.64635389885346	2.66366856153557e-07	-0.653885852806445	1
ENSG00000115561.15	CHMP3	2	86565206	2_54	0	0.0127758215316228	10.571510464714	4.25044943625789e-07	1.98102849475141	1
ENSG00000172086.7	KRCC1	2	88056216	2_55	0	0.0187760796580497	4.74374352234083	2.80307742004282e-07	-0.109333276391534	1
ENSG00000115593.14	SMYD1	2	88067820	2_55	0	0.032050446395708	9.75758717693699	9.8420484011489e-07	-1.10776911076447	1
ENSG00000163586.9	FABP1	2	88128319	2_55	0	0.0187232546458231	4.71737831179193	2.77965581526475e-07	0.0117092767061135	1
ENSG00000144115.16	THNSL2	2	88153919	2_55	0	0.0208990747400898	5.74609820003122	3.77928006402273e-07	-0.463450904501257	3
ENSG00000153574.8	RPIA	2	88691440	2_55	0	0.0187376757280386	4.7245818602472	2.7860446398121e-07	-0.07528864798172	1
ENSG00000168658.18	VWA3B	2	98087196	2_57	0	0.0159623062842864	4.85395577884877	2.43837461786055e-07	0.186223991344579	1
ENSG00000144029.11	MRPS5	2	95149561	2_57	0	0.0181445450194658	7.93125458376925	4.52894395840951e-07	2.11949142266146	1
ENSG00000144026.11	ZNF514	2	95156702	2_57	0	0.0174677697517445	7.18536034272992	3.94998080433676e-07	1.52379270425503	2
ENSG00000275111.4	ZNF2	2	95165349	2_57	0	0.0156250329012372	4.66289785536322	2.2929037055445e-07	0.0745330720371445	1
ENSG00000155066.15	PROM2	2	95274094	2_57	0	0.0217934768665385	7.64891128735042	5.2460825416856e-07	-0.883284650006648	1
ENSG00000115041.12	KCNIP3	2	95295669	2_57	0	0.0242750866702693	8.62009412363614	6.58539410856028e-07	0.748974630850038	1
ENSG00000186281.12	GPAT2	2	96082306	2_57	0	0.0181000815017874	5.94837448102627	3.38834642238108e-07	0.629930506959477	1
ENSG00000274286.1	ADRA2B	2	96116247	2_57	0	0.0160530681501858	4.88401349072852	2.46742453007961e-07	0.178016725027643	1
ENSG00000188886.3	ASTL	2	96138165	2_57	0	0.0156758744401081	4.80434703355546	2.37014611506767e-07	0.582379028284083	1
ENSG00000158050.4	DUSP2	2	96145593	2_57	0	0.174688087409959	28.6614833314032	1.57569053591623e-05	3.56462006744417	2
ENSG00000084090.13	STARD7	2	96208569	2_57	0	0.0162684326740046	5.07316110674798	2.5973671428057e-07	-0.356033036063864	2
ENSG00000135956.8	TMEM127	2	96266108	2_57	0	0.0161800086114676	5.15316073120558	2.62398537885229e-07	0.686664862165222	1
ENSG00000144021.2	CIAO1	2	96275729	2_57	0	0.0219552033937852	8.06700535510064	5.57389500525529e-07	-1.62043137766253	1
ENSG00000144028.14	SNRNP200	2	96305617	2_57	0	0.0302317561085473	11.1607645202422	1.06185763502864e-06	2.02276349001446	1
ENSG00000198885.9	ITPRIPL1	2	96325754	2_57	0	0.0383964545476683	14.0737247017526	1.70062731177968e-06	2.69577568382005	1
ENSG00000114988.11	LMAN2L	2	96739703	2_57	0	0.0156305973181607	4.73920198638254	2.33125492861058e-07	0.241582037723926	2
ENSG00000168754.14	FAM178B	2	96990429	2_57	0	0.0186121936054392	6.157038402581	3.60643739449265e-07	-0.657072983912458	1
ENSG00000144199.11	FAHD2B	2	97095539	2_57	0	0.0177353528184965	6.02756623901518	3.36426965154781e-07	-1.54458360129693	1
ENSG00000115073.7	ACTR1B	2	97658891	2_57	0	0.0159035625684746	4.82027798613551	2.41254531964812e-07	-0.14881801369006	2
ENSG00000228486.10	LINC01125	2	97663552	2_57	0	0.0231790629125205	8.4121532790193	6.13637688539417e-07	1.04636351836659	1
ENSG00000115085.13	ZAP70	2	97712734	2_57	0	0.0179050773502174	6.66723677952282	3.75691227331742e-07	1.24492236543085	1
ENSG00000144191.11	CNGA3	2	98347995	2_57	0	0.0157251434959547	4.85646023749372	2.4033854528027e-07	-0.714886472852267	1
ENSG00000185674.9	LYG2	2	99254907	2_58	0	0.0118985429615489	6.45191866926126	2.41597057694394e-07	0.667569643795797	1
ENSG00000115446.11	UNC50	2	98608705	2_58	0	0.033841576564318	16.2374426514292	1.72932727423436e-06	-1.85834048428757	1
ENSG00000273045.5	C2orf15	2	99141233	2_58	0	0.0204670367482342	11.5189252825295	7.41952161287333e-07	-1.3031474307434	1
ENSG00000135951.14	TSGA10	2	99155127	2_58	0	0.00985406861582783	4.69425022397301	1.45576338321139e-07	0.160730671211498	2
ENSG00000144182.16	LIPT1	2	99155070	2_58	0	0.00986931815744996	4.70866129070685	1.46249225418578e-07	0.178015406839797	2
ENSG00000115514.11	TXNDC9	2	99340840	2_58	0	0.0306626864809739	15.309770472041	1.47736516953324e-06	1.90680997769196	1
ENSG00000135945.9	REV1	2	99490335	2_58	0	0.0103028522289033	5.10932515025063	1.65664702922548e-07	-0.391601617567778	1
ENSG00000170500.12	LONRF2	2	100323039	2_58	0	0.00997210794818715	4.80521794270316	1.50802671372199e-07	-0.231716560070704	1
ENSG00000115526.10	CHST10	2	100417235	2_58	0	0.0122458767144329	6.72029804314752	2.58992621086215e-07	0.747315692982792	2
ENSG00000115539.13	PDCL3	2	100562880	2_58	0	0.0464454541397743	19.2244990434625	2.8100058179701e-06	2.46344272031326	2
ENSG00000158435.7	CNOT11	2	101252764	2_59	0	0	84.8295484938637	0	0.546437594187983	1
ENSG00000163162.8	RNF149	2	101308564	2_59	0	0	11.1964078275684	0	0.407803074744782	2
ENSG00000196460.12	RFX8	2	101471908	2_59	0	0	33.724606883951	0	1.57876298225722	1
ENSG00000071054.16	MAP4K4	2	101697147	2_59	0	0	126.853805654592	0	1.09882385665258	1
ENSG00000115590.13	IL1R2	2	101991888	2_59	0	0	104.680812694432	0	-1.76398589240442	1
ENSG00000115594.11	IL1R1	2	102064141	2_59	0	0	39.931273875625	0	-0.627050834269532	1
ENSG00000115598.9	IL1RL2	2	102186984	2_60	0	0.021197279267281	4.65483830034549	3.10522943523792e-07	0.228854324363877	1
ENSG00000115602.16	IL1RL1	2	102310521	2_60	0	0.0254829565748168	6.42992844745036	5.15661761631818e-07	-0.907984454254345	1
ENSG00000115604.10	IL18R1	2	102311266	2_60	0	0.0213492376487491	4.75754258039289	3.19649499842176e-07	-0.373126518922568	1
ENSG00000115607.9	IL18RAP	2	102418289	2_60	0	0.035692452899885	9.5067095393078	1.06786313457779e-06	-1.14292631383618	1
ENSG00000071051.13	NCK2	2	105744677	2_63	0	0.0295899240442075	4.71114504536566	4.38711783497971e-07	0.216628168216905	2
ENSG00000144057.15	ST6GAL2	2	106880542	2_64	0	0.0242869904788997	5.7464322362978	4.39218845429505e-07	-0.879924445707927	2
ENSG00000115665.8	SLC5A7	2	108028702	2_65	0	0.0887468055085118	20.4572833849504	5.71359778255098e-06	2.10891669749373	1
ENSG00000198203.9	SULT1C2	2	108287884	2_65	0	0.0378482287684251	12.3476775252984	1.47075323595056e-06	1.30561482725065	2
ENSG00000153201.15	RANBP2	2	108719562	2_65	0	0.108582719142216	22.4097689191976	7.65785370001698e-06	2.37078708198395	1
ENSG00000163006.11	CCDC138	2	108786314	2_65	0	0.0228842775718722	7.62044095894819	5.48815392173299e-07	-0.96808179059237	2
ENSG00000186522.14	SEPT10	2	109613916	2_65	0	0.086064998997272	20.1603161525255	5.46050589277175e-06	2.75658061432198	2
ENSG00000198142.4	SOWAHC	2	109614115	2_65	0	0.0932957519024742	20.9376521985754	6.14750405955105e-06	2.85926638303099	1
ENSG00000144061.12	NPHP1	2	110205149	2_66	0	0.0147496843125335	5.17722120820139	2.40319172810173e-07	-0.32164760392141	1
ENSG00000169679.14	BUB1	2	110678318	2_66	0	0.0147715810848928	5.18008751386802	2.40809188044658e-07	-0.348506680639042	1
ENSG00000153093.18	ACOXL	2	110732979	2_66	0	0.0147206562372176	5.12267343790932	2.3731916732752e-07	-0.314734455958531	1
ENSG00000153094.22	BCL2L11	2	111119720	2_66	0	0.15406412291252	26.8391082661231	1.30130342175847e-05	2.6727029542217	1
ENSG00000153107.11	ANAPC1	2	111884332	2_66	0	0.014714560917082	5.09791814678368	2.36074532881242e-07	0.041886517943738	1
ENSG00000153208.16	MERTK	2	111898795	2_66	0	0.0307695490170876	11.2559504532414	1.08996430951277e-06	1.19007849168226	3
ENSG00000153214.9	TMEM87B	2	112055265	2_66	0	0.0159979537915316	12.0294547221437	6.0564669770381e-07	-2.81956009083975	2
ENSG00000144161.12	ZC3H8	2	112259159	2_66	0	0.0153823897687804	6.82589335401667	3.30439749276523e-07	-1.35085436167944	1
ENSG00000169629.11	RGPD8	2	112434543	2_66	0	0.0139302791672391	5.12460907011648	2.24661955379596e-07	0.784970645133268	2
ENSG00000114999.7	TTL	2	112481811	2_66	0	0.014091184955084	5.66182410778902	2.51080429155915e-07	1.04982447795616	2
ENSG00000125611.15	CHCHD5	2	112584474	2_66	0	0.0321092868790053	11.727501543763	1.18507307993814e-06	1.15477799086721	1
ENSG00000144136.10	SLC20A1	2	112645515	2_66	0	0.0268583506764077	10.2401838268718	8.65557784364639e-07	0.954748258156085	2
ENSG00000169607.12	CKAP2L	2	112765001	2_66	0	0.0155166539858526	5.50892258218201	2.69013279274432e-07	0.248427187528074	1
ENSG00000125538.11	IL1B	2	112836810	2_66	0	0.015899523170625	6.46265495420458	3.23373213832494e-07	-0.976332086108215	1
ENSG00000136689.18	IL1RN	2	113111989	2_66	0	0.0193422879745547	8.4279951860037	5.13028034063597e-07	-1.37374082566064	1
ENSG00000125618.16	PAX8	2	113230915	2_67	0	0.0114315815757151	7.03038998101874	2.52926718710404e-07	1.06124217057913	1
ENSG00000115084.13	SLC35F5	2	113754647	2_67	0	0.0895419285776156	28.7857073132357	8.11170826582167e-06	3.7030767289122	1
ENSG00000115091.11	ACTR3	2	113889855	2_67	0	0.0134757837456733	8.59027198649282	3.64309017688188e-07	1.07050868593015	1
ENSG00000088205.12	DDX18	2	117832335	2_69	0	0.0101986871952043	5.14725066178967	1.65207045119499e-07	0.359900820211978	1
ENSG00000125633.10	CCDC93	2	118013874	2_69	0	0.0124529459326901	7.00938325143116	2.74701406281513e-07	0.786456158886112	1
ENSG00000125629.14	INSIG2	2	118087695	2_69	0	0.0267888828737985	14.174063009586	1.19497256937643e-06	1.74202875681602	2
ENSG00000115107.19	STEAP3	2	119224095	2_69	0	0.0113060093025008	6.10818699039332	2.1733548258968e-07	-0.589566789067239	1
ENSG00000186132.14	C2orf76	2	119366128	2_69	0	0.00972598218310117	4.70495848702352	1.44011853248178e-07	-0.0761113872379876	2
ENSG00000155368.16	DBI	2	119366701	2_69	0	0.0104663746716109	5.38875546641659	1.77498107734938e-07	-0.491087448409958	1
ENSG00000171227.6	TMEM37	2	119430179	2_69	0	0.0099782164684622	4.94356476508387	1.55239459934003e-07	-0.393277126610765	2
ENSG00000144120.12	TMEM177	2	119679105	2_69	0	0.0102109445386545	5.15844658504904	1.65765378203099e-07	0.476101630930372	1
ENSG00000088179.8	PTPN4	2	119804923	2_69	0	0.0132202564086173	7.56728136652309	3.1483915224226e-07	-0.852441861539222	1
ENSG00000115109.13	EPB41L5	2	120013132	2_69	0	0.0115865802786074	6.33676720364309	2.31063847856698e-07	1.0608417017712	1
ENSG00000226479.3	TMEM185B	2	120222852	2_69	0	0.0356270254983394	16.8541601188552	1.88971214306523e-06	-2.24006781810644	2
ENSG00000144118.13	RALB	2	120240632	2_69	0	0.0131297081147155	7.50314611628097	3.10032661898293e-07	0.889626159451601	1
ENSG00000074047.21	GLI2	2	120735869	2_70	0	0.0385986912114484	9.71278882509298	1.17984647451101e-06	-1.11033021205804	1
ENSG00000136732.14	GYPC	2	126655525	2_74	0	0.263177832997382	31.6044626307099	2.61762054551539e-05	-3.51418203987827	1
ENSG00000136717.14	BIN1	2	127107516	2_74	0	0.0189144488695771	6.14396610756442	3.65722328587341e-07	0.750665478633059	1
ENSG00000186684.12	CYP27C1	2	127420839	2_75	0	0.100956108486433	20.6311344964077	6.55487909646307e-06	2.22165400013826	1
ENSG00000163161.12	ERCC3	2	127296307	2_75	0	0.0221804911288763	6.66280519425833	4.65090263237214e-07	-0.958201233977807	2
ENSG00000169967.16	MAP3K2	2	127388669	2_75	0	0.0397360128389807	11.9863660523606	1.49892808697711e-06	1.63650774194903	2
ENSG00000163166.14	IWS1	2	127526497	2_75	0	0.0178711953299936	4.64843934864823	2.61438621006567e-07	-0.0960420602859325	1
ENSG00000144230.16	GPR17	2	127647285	2_75	0	0.0221297789805435	6.59137194922905	4.59051984915982e-07	-0.628289996049329	3
ENSG00000072163.19	LIMS2	2	127680943	2_75	0	0.0305075189832478	9.6338677739531	9.2494635471457e-07	-1.21127119112551	1
ENSG00000144231.10	POLR2D	2	127857926	2_75	0	0.0960933638316921	21.3236323349403	6.44857204055544e-06	-2.55755115688797	1
ENSG00000136715.17	SAP130	2	128028089	2_75	0	0.0202212501868835	5.77265753761244	3.6736076433738e-07	0.372811261537897	1
ENSG00000136731.12	UGGT1	2	128091085	2_75	0	0.0318695726901582	11.5101487466198	1.15442613517039e-06	-2.43145780431018	2
ENSG00000233087.7	WTH3DI	2	131364366	2_78	0	0.0833446285783884	13.7549873284594	3.60783596741784e-06	1.87106880464396	1
ENSG00000222014.5	RAB6C	2	129979968	2_78	0	0.0321859726133684	4.72414531453778	4.78518639309924e-07	-0.203664248905236	1
ENSG00000136699.19	SMPD4	2	130182517	2_78	0	0.0762498050282701	12.9011510297713	3.09582334340505e-06	-1.64094737171683	1
ENSG00000152082.13	MZT2B	2	130181715	2_78	0	0.0852453902293715	13.9720387486651	3.74834587583431e-06	-1.72582813118504	1
ENSG00000136718.9	IMP4	2	130342325	2_78	0	0.0969738413667418	15.2156104032333	4.64358022099263e-06	-1.79051588214858	1
ENSG00000072135.12	PTPN18	2	130356437	2_78	0	0.0372717809499746	6.10535100660488	7.16143007927151e-07	0.534824393436311	1
ENSG00000173272.15	MZT2A	2	131487239	2_78	0	0.0414556432326426	7.10893234430104	9.27463896694731e-07	-1.05322465047822	1
ENSG00000163040.14	CCDC74A	2	131527737	2_78	0	0.034268086708101	5.31395117518303	5.73081502148792e-07	-0.611594821558628	1
ENSG00000183840.6	GPR39	2	132417191	2_79	0	0.0534792019954555	14.0666138963598	2.36746440943468e-06	-1.60771019430927	1
ENSG00000176771.16	NCKAP5	2	133568916	2_79	0	0.0899562468574853	19.0375002511802	5.38952168074864e-06	2.03812283199922	1
ENSG00000152127.8	MGAT5	2	134119836	2_79	0	0.0196966382775239	4.66571053260099	2.89213708303515e-07	0.0416242197922767	1
ENSG00000144229.11	THSD7B	2	136765297	2_81	0	0.0228486671278862	7.80273192939275	5.61069332070798e-07	-0.6434642634471	1
ENSG00000150540.13	HNMT	2	137963983	2_82	0	0.028619927528443	4.83053329919186	4.35083470063639e-07	0.181467974347796	1
ENSG00000144228.8	SPOPL	2	138501652	2_82	0	0.0327038698542269	6.08425639073717	6.26203695822607e-07	-0.652149501742563	1
ENSG00000115919.14	KYNU	2	142877384	2_85	0	0.0181015090295359	4.70135993919792	2.67822621872548e-07	-0.114830483349669	2
ENSG00000075884.13	ARHGAP15	2	143091525	2_85	0	0.0249392807747421	7.70172651731117	6.04478684974855e-07	0.905311893419251	1
ENSG00000169554.18	ZEB2	2	144524878	2_86	0	0.0252565800540477	9.75825515074013	7.75631942957418e-07	-0.967994006429009	1
ENSG00000121989.14	ACVR2A	2	147844091	2_88	0	0.0318542116185493	12.7674047895878	1.27990714196268e-06	-1.54645092802009	2
ENSG00000204406.12	MBD5	2	148020474	2_88	0	0.015861265659465	6.23465376786701	3.11214019986918e-07	-0.786566925784479	2
ENSG00000150556.16	LYPD6B	2	149038442	2_88	0	0.0512045005293502	17.2478874502907	2.77941257097812e-06	1.92763630510983	1
ENSG00000187123.14	LYPD6	2	149338730	2_88	0	0.0148604433475951	5.62583092641642	2.63103979069216e-07	-0.472683217106874	1
ENSG00000184898.6	RBM43	2	151261518	2_90	0	0.0252720930856493	6.59758339565102	5.24729009596187e-07	-0.92383209139241	2
ENSG00000123609.10	NMI	2	151289140	2_90	0	0.0641357784791048	15.3916975932704	3.10667531253536e-06	1.94134780747713	2
ENSG00000123610.4	TNFAIP6	2	151357910	2_90	0	0.0277161708882229	7.46377411916472	6.51029535294173e-07	0.98037659356202	1
ENSG00000080345.17	RIF1	2	151409797	2_90	0	0.0215014457945467	5.08347198441163	3.43983072820243e-07	-0.523842438173733	1
ENSG00000183091.19	NEB	2	151734675	2_91	0	0.0262628492114428	7.5754108037276	6.2611917286024e-07	-0.645427461487836	1
ENSG00000162980.16	ARL5A	2	151828599	2_91	0	0.0193893604018496	4.76321943995391	2.90651819943612e-07	0.0753823987717514	1
ENSG00000182389.19	CACNB4	2	152099342	2_91	0	0.0526364818063158	14.1042613044103	2.33639448611541e-06	-1.95332269722977	1
ENSG00000115145.9	STAM2	2	152176179	2_91	0	0.0195259374051746	4.85064144694036	2.98071216311685e-07	0.837079511721291	1
ENSG00000157827.19	FMNL2	2	152335141	2_91	0	0.019394431087949	4.78070105496053	2.91794838656688e-07	-0.417866446416674	2
ENSG00000177917.10	ARL6IP6	2	152717578	2_91	0	0.0546135146536627	14.5300387142435	2.49732963940225e-06	-1.96046959377014	2
ENSG00000177519.3	RPRM	2	153477985	2_92	0	0.03292978449726	4.89421087115425	5.07201512085628e-07	-0.244040936678546	1
ENSG00000144278.14	GALNT13	2	153872211	2_92	0	0.0868025049474543	14.1014074022789	3.85215445219378e-06	-1.60750616326052	1
ENSG00000115165.9	CYTIP	2	157488690	2_94	0	0.0254651706894299	6.06353766030957	4.85938875676056e-07	-0.597097621979678	1
ENSG00000123612.15	ACVR1C	2	157628563	2_94	0	0.0240070802344817	5.5106973988798	4.16346464884335e-07	-0.452170977525185	1
ENSG00000153237.17	CCDC148	2	158456264	2_95	0	0.0349999741180503	15.6220456086596	1.72073740054913e-06	3.1877752571246	2
ENSG00000144283.21	PKP4	2	158457154	2_95	0	0.0202575267916296	6.19083902663637	3.94679807161365e-07	-1.09237919475076	1
ENSG00000163331.11	DAPL1	2	158795222	2_96	0	0.0207346072522087	12.9663038216482	8.46098608529517e-07	-1.40793369561305	1
ENSG00000115183.14	TANC1	2	158968061	2_96	0	0.00924709558230252	5.49447374177284	1.59897039422399e-07	0.45108523959679	1
ENSG00000196151.10	WDSUB1	2	159287223	2_96	0	0.00989345273369102	6.12219363553484	1.90618004367114e-07	0.587629890868437	1
ENSG00000136536.14	MARCH7	2	159712509	2_96	0	0.0254340326607715	14.9394453757259	1.19580034120743e-06	2.2605621802069	1
ENSG00000241399.6	CD302	2	159798279	2_96	0	0.0151201318612719	10.04407435004	4.77941201674955e-07	1.80005299173214	1
ENSG00000054219.10	LY75	2	159904571	2_96	0	0.0125547245520504	8.49710542902017	3.3572769548481e-07	-1.00375926895829	1
ENSG00000153246.12	PLA2R1	2	160062090	2_96	0	0.0289720658071366	16.984904619654	1.54864383884563e-06	-2.41735817546087	1
ENSG00000153250.19	RBMS1	2	160494127	2_96	0	0.00911692788447316	5.25996351470021	1.5091771634183e-07	-0.306230968576977	2
ENSG00000136560.13	TANK	2	161136430	2_97	0	0	46.0683790275014	0	0.529710248961874	2
ENSG00000197635.9	DPP4	2	162074215	2_97	0	0	40.1293951074773	0	1.92388570890523	1
ENSG00000115290.9	GRB14	2	164621693	2_100	0	0.0480996428587512	13.6344645800676	2.06390124710167e-06	-1.67555606665712	2
ENSG00000082438.15	COBLL1	2	164843369	2_100	0	0.018888381782872	4.84655608553223	2.88095827827925e-07	-0.50390073113422	1
ENSG00000169507.9	SLC38A11	2	164970433	2_100	0	0.022402516671417	6.44367879681091	4.542967883042e-07	1.01611783789381	1
ENSG00000123607.14	TTC21B	2	165954060	2_100	0	0.0693690754860777	17.1162534127584	3.73666004213471e-06	-1.86546114877309	2
ENSG00000169432.14	SCN9A	2	166375953	2_101	0	0.0443501392421368	13.7276340149937	1.91601830356208e-06	1.49364472524687	2
ENSG00000172292.14	CERS6	2	168456065	2_102	0	0.0181369952854342	8.10667106203799	4.62718501837109e-07	-0.857006321706637	1
ENSG00000163072.15	NOSTRIN	2	168786836	2_102	0	0.0149130627908354	7.11975846015337	3.34149703770366e-07	1.17970896743695	2
ENSG00000152254.10	G6PC2	2	168888041	2_102	0	0.0135657354971238	6.09216376355563	2.60090139609754e-07	0.883627277610945	2
ENSG00000163093.11	BBS5	2	169478998	2_103	0	0.0585557199461284	13.8253141563833	2.54772945079661e-06	2.16379288788035	1
ENSG00000239474.6	KLHL41	2	169509786	2_103	0	0.0229563963376649	4.99668481404526	3.60989560998805e-07	0.230082420524534	1
ENSG00000138399.17	FASTKD1	2	169573878	2_103	0	0.0272259430983313	6.59630168413609	5.6518732828451e-07	-0.990569209420933	2
ENSG00000138398.15	PPIG	2	169584491	2_103	0	0.0221404760498845	4.65768929513714	3.24538662886344e-07	-0.133729286462171	1
ENSG00000154479.12	CCDC173	2	169694453	2_103	0	0.0490851309833116	12.1507327159863	1.8769875655614e-06	-1.65042405858198	2
ENSG00000144362.11	PHOSPHO2	2	169693707	2_103	0	0.207648657569927	26.192625505208	1.71165855485321e-05	3.65143355502124	2
ENSG00000213160.9	KLHL23	2	169693645	2_103	0	0.0249896054764105	5.7922449254933	4.55528224698409e-07	-0.915579442896456	1
ENSG00000138382.14	METTL5	2	169824369	2_103	0	0.0222883726015832	4.72006170649163	3.3108157258996e-07	-0.168170601515603	1
ENSG00000144357.16	UBR3	2	169827007	2_103	0	0.0382670391223078	9.79837659096248	1.18001617711017e-06	-1.52331587916905	1
ENSG00000128683.13	GAD1	2	170813566	2_104	0	0.0118400127609951	11.4826527753062	4.2786166465159e-07	1.3062811832102	2
ENSG00000115806.12	GORASP2	2	170928386	2_104	0	0.0140831651326983	14.1231375730519	6.25951140294397e-07	2.67459631853489	2
ENSG00000198586.13	TLK1	2	171231129	2_104	0	0.00717736738035246	7.14045344166216	1.61287214679002e-07	-0.0769152864382785	2
ENSG00000115827.13	DCAF17	2	171434071	2_104	0	0.0727599751549961	28.5500760545311	6.53745609622831e-06	-2.4752119625319	1
ENSG00000071967.11	CYBRD1	2	171523139	2_104	0	0.302490207133789	23.0265495554425	2.19204345015397e-05	3.51074915686691	1
ENSG00000128708.12	HAT1	2	171922612	2_104	0	0.00579886937623675	6.2075168987353	1.13284426463705e-07	-0.0353344432900561	1
ENSG00000172878.13	METAP1D	2	171999243	2_104	0	0.00542712330147432	16.2950950867241	2.78314325688741e-07	-2.91917085544632	2
ENSG00000144355.14	DLX1	2	172084313	2_104	0	0.00488876864630938	4.81878999771835	7.41389548329674e-08	-0.297522292538262	1
ENSG00000152256.13	PDK1	2	172555453	2_105	0	0.00630615783578115	4.75792381682736	9.44259350300409e-08	-0.40342900880217	1
ENSG00000091436.16	MAP3K20	2	173075305	2_105	0	0.0428959151724743	21.6218742609294	2.91889349675136e-06	2.02868507218187	2
ENSG00000144354.13	CDCA7	2	173355045	2_105	0	0.00687842783253778	5.86390201217652	1.2693601593632e-07	-0.87183243139028	1
ENSG00000138430.15	OLA1	2	174248967	2_105	0	0.00890941074537011	14.4129900387399	4.0412157934774e-07	3.00327718595811	2
ENSG00000144306.14	SCRN3	2	174395627	2_105	0	0.0106582578551493	14.369781547191	4.81998140234672e-07	-2.72379790739077	2
ENSG00000163328.13	GPR155	2	174487330	2_105	0	0.00649676416092504	5.49642375092442	1.12379289759572e-07	0.863627981891535	1
ENSG00000115935.17	WIPF1	2	174683404	2_105	0	0.0205753882444433	16.4926696193815	1.06794275007115e-06	-1.95923132500315	1
ENSG00000128656.13	CHN1	2	175004641	2_106	0	0.0113541074539342	5.17979942517636	1.85086574089638e-07	-0.395781600687583	1
ENSG00000115966.16	ATF2	2	175168771	2_106	0	0.0113485651455802	5.34450385992844	1.90878636382871e-07	0.420134941519663	1
ENSG00000154518.9	ATP5G3	2	175184841	2_106	0	0.0333953409590486	13.8665233888324	1.45734523085997e-06	-1.74614347927284	2
ENSG00000144320.13	LNPK	2	176002028	2_106	0	0.0121114961876584	5.88192570015779	2.24195197207749e-07	-0.696187466637255	2
ENSG00000128714.5	HOXD13	2	176092390	2_106	0	0.0118654262239506	5.93077933950188	2.21464481024283e-07	0.777992367384038	2
ENSG00000128713.13	HOXD11	2	176103857	2_106	0	0.0115132432818963	6.07009173978249	2.19938829860663e-07	1.03194921043544	1
ENSG00000128709.12	HOXD9	2	176122492	2_106	0	0.0146933487217226	7.22908857936423	3.34282241724167e-07	-0.0685703303672579	1
ENSG00000175879.8	HOXD8	2	176129895	2_106	0	0.0108096461300708	7.67082321974609	2.60953078582128e-07	1.65338008541935	1
ENSG00000128645.14	HOXD1	2	176188221	2_106	1	0.72964746955052	30.7872613114813	7.0695718418377e-05	5.47732688094241	1
ENSG00000128654.13	MTX2	2	176269444	2_106	0	0.0165865212330194	8.01644864278047	4.18452625700661e-07	-0.645995918705196	1
ENSG00000116044.15	NFE2L2	2	177392552	2_107	0	0.0268104927046853	6.18241419152617	5.21641177071745e-07	0.684563605736552	1
ENSG00000196659.9	TTC30B	2	177553217	2_107	0	0.0267653002803293	6.1665623002725	5.19426637160041e-07	0.62994428522681	1
ENSG00000197557.6	TTC30A	2	177618742	2_107	0	0.023243902406265	4.8438340116815	3.5432946568626e-07	0.261665929144735	1
ENSG00000128655.16	PDE11A	2	178108391	2_108	0	0.0144331456197216	10.88386288821	4.94371047950989e-07	-1.28193104817786	2
ENSG00000155636.14	RBM45	2	178112094	2_108	0	0.00751352546674444	4.79821440434476	1.13457284949818e-07	-0.255788502626263	2
ENSG00000180228.12	PRKRA	2	178451344	2_108	0	0.0468645987219378	21.9395603899125	3.23580094604307e-06	2.15070204825833	1
ENSG00000079150.17	FKBP7	2	178471873	2_108	0	0.0198189474166915	13.8477104010156	8.63709172124663e-07	1.47781106370368	2
ENSG00000163492.14	CCDC141	2	179049620	2_108	0	0.00999370359531881	7.45527593744982	2.34476412382491e-07	0.913212190806702	1
ENSG00000187231.13	SESTD1	2	179264718	2_108	0	0.0100025654374671	7.46353109355961	2.34944196321369e-07	-0.853463813010454	1
ENSG00000163510.13	CWC22	2	180007524	2_108	0	0.00788827581794149	5.25141907703312	1.30367020132672e-07	-0.526608439229975	1
ENSG00000170035.15	UBE2E3	2	180968140	2_109	0	0	51.5969090606826	0	3.42096604043773	1
ENSG00000115232.13	ITGA4	2	181456814	2_110	0	0.01060328943837	4.67083282694954	1.55863316850098e-07	-0.000711208843789333	1
ENSG00000138434.16	SSFA2	2	181892173	2_110	0	0.0107096974813929	5.09575057774817	1.71749048409512e-07	0.0244098626475879	1
ENSG00000150722.10	PPP1R1C	2	181953928	2_110	0	0.0106997520164046	4.79367565449367	1.61417765787868e-07	-0.101192237013072	1
ENSG00000077232.17	DNAJC10	2	182715440	2_110	0	0.0106207572956248	4.67386592863686	1.56221465852018e-07	-0.10429481149145	1
ENSG00000162998.4	FRZB	2	182866860	2_110	0	0.0106555434167109	4.67887534554998	1.56901122836805e-07	0.0274827137062368	1
ENSG00000061676.14	NCKAP1	2	183038483	2_110	0	0.0122622629230453	5.91216457315665	2.28152962481545e-07	-0.591460299911062	1
ENSG00000162999.12	DUSP19	2	183074996	2_110	0	0.0118389608676227	5.97747740309376	2.2271040195348e-07	0.842591096085471	1
ENSG00000163002.12	NUP35	2	183117127	2_110	0	0.0116620279490043	5.76136817065235	2.1145048254515e-07	0.779626059878795	1
ENSG00000188738.14	FSIP2	2	185738225	2_112	0	0.00932742257567265	6.17910298294612	1.81382782468633e-07	0.687350648697853	2
ENSG00000065548.17	ZC3H15	2	186486293	2_112	0	0.011009434804499	7.72435964023091	2.67631041200506e-07	0.984267391041808	1
ENSG00000138448.11	ITGAV	2	186590551	2_112	0	0.0164708310431323	11.4841309263666	5.95281822307177e-07	1.4789006518097	1
ENSG00000144369.12	FAM171B	2	186693781	2_112	0	0.0094799230671514	6.3302268905939	1.8885698974818e-07	-0.508264084775465	1
ENSG00000064989.12	CALCRL	2	187448790	2_112	0	0.00916643537732087	6.01688243801647	1.73572524786517e-07	0.650455719730241	1
ENSG00000168542.14	COL3A1	2	188974074	2_112	0	0.00790782941722934	4.64120074708203	1.15503892316201e-07	0.0170108239139047	1
ENSG00000204262.11	COL5A2	2	189180361	2_113	0	0.0328105208966581	13.4535122876238	1.38917762182861e-06	1.74659739353891	1
ENSG00000115368.9	WDR75	2	189441060	2_113	0	0.0692600041984059	20.5306832459491	4.47501906446678e-06	-2.62805141440382	1
ENSG00000138381.9	ASNSD1	2	189661498	2_113	0	0.180519410982209	29.8248598467768	1.69438185897489e-05	3.96134101029511	1
ENSG00000151687.14	ANKAR	2	189674447	2_113	0	0.0128871867322298	4.70437742628356	1.90795994232654e-07	-0.372835218827776	2
ENSG00000128694.11	OSGEPL1	2	189763842	2_113	0	0.144108483530076	27.5838778143638	1.25099001167786e-05	-3.86911149695446	1
ENSG00000128699.13	ORMDL1	2	189784590	2_113	0	0.0688717680332908	20.4442774532736	4.4312063242952e-06	-3.35789370852727	2
ENSG00000064933.17	PMS1	2	189783978	2_113	0	0.0477933992089098	16.987986606658	2.55516413844552e-06	-2.81256720349101	2
ENSG00000198130.15	HIBCH	2	190344069	2_113	0	0.023183288474509	10.1931992981511	7.43694429675786e-07	-2.09321472023628	1
ENSG00000151689.12	INPP1	2	190343248	2_113	0	0.0269224003385906	11.5952263142551	9.82430826516538e-07	2.20461127531129	2
ENSG00000151690.14	MFSD6	2	190407424	2_113	0	0.0149288129289729	6.07721054187293	2.85521313058539e-07	0.261116726754071	1
ENSG00000138386.16	NAB1	2	190646582	2_113	0	0.02531479013993	11.0177583785467	8.77761542467963e-07	1.55061408245313	1
ENSG00000115419.12	GLS	2	190880843	2_113	0	0.0131327442047953	4.88050290318737	2.01710745477069e-07	0.678630804157087	1
ENSG00000138378.17	STAT4	2	191152153	2_114	0	0.0122229448251804	4.83035133675187	1.85807630668235e-07	0.20635873060689	1
ENSG00000173559.12	NABP1	2	191677959	2_114	0	0.0121356874624993	4.76625816111198	1.82033332102323e-07	0.170420285119542	2
ENSG00000118997.13	DNAH7	2	196068375	2_116	0	0.0439913064558573	10.800986292503	1.49533758196282e-06	2.17465669175041	2
ENSG00000138411.10	HECW2	2	196593392	2_116	0	0.028447067361667	6.69526471761625	5.99396534508525e-07	0.518896043668932	2
ENSG00000144395.17	CCDC150	2	196639821	2_116	0	0.0328737502082926	8.05454332179126	8.3329571052587e-07	1.19938685815242	1
ENSG00000119041.10	GTF3C3	2	196799713	2_116	0	0.0257275012019603	5.75217868692383	4.65735078336459e-07	-0.662546418994096	1
ENSG00000115524.15	SF3B1	2	197443536	2_117	0	0.0427568556259068	10.6727415031623	1.43611997829558e-06	-1.55761896260698	1
ENSG00000115520.8	COQ10B	2	197453059	2_117	0	0.0393964265555942	9.90004483979316	1.22744761490965e-06	1.47454735545361	1
ENSG00000115541.10	HSPE1	2	197499794	2_117	0	0.0289417283023083	6.9975884866812	6.37355642266936e-07	-0.969178883655984	1
ENSG00000162944.10	RFTN2	2	197675986	2_117	0	0.0231383283508514	4.89824041567127	3.56681883089474e-07	-0.324016894434402	1
ENSG00000115896.15	PLCL1	2	197804386	2_117	0	0.0306165527911229	7.52615247145022	7.25167407668183e-07	-1.02124214379861	1
ENSG00000226124.6	FTCDNL1	2	199760433	2_118	0	0.0288059681045151	6.14736296619934	5.57288787965582e-07	1.08307262064624	2
ENSG00000162971.10	TYW5	2	199955035	2_118	0	0.0495354241399391	11.2586788921076	1.75514213566448e-06	1.97317104880235	2
ENSG00000162972.10	MAIP1	2	199955035	2_118	0	0.0549139513020046	12.2363391521793	2.11467277301808e-06	-2.03721688743751	2
ENSG00000196141.13	SPATS2L	2	200305923	2_118	0	0.0418967209261809	9.67474499250398	1.27564119093042e-06	-1.60689487936593	2
ENSG00000163535.17	SGO2	2	200510401	2_118	0	0.0266032659650147	5.40057752766196	4.52151665543385e-07	0.537978470887867	1
ENSG00000155729.12	KCTD18	2	200519526	2_118	0	0.0798298214175112	15.8071003989501	3.97124191033585e-06	-1.82931161260016	1
ENSG00000138356.13	AOX1	2	200586283	2_118	0	0.0330610467044278	7.44240726153331	7.74353034318767e-07	-0.994078254276193	1
ENSG00000013441.15	CLK1	2	200864612	2_119	0	0.0235457917639211	5.42294772915155	4.01844187570357e-07	0.940101241922343	1
ENSG00000240344.8	PPIL3	2	200868155	2_119	0	0.0296868307926821	7.40778630113842	6.9208789966529e-07	-1.25275169326849	2
ENSG00000115942.8	ORC2	2	200963642	2_119	0	0.0289952966389255	7.34583904517001	6.70313456877036e-07	1.34054442204098	1
ENSG00000119013.8	NDUFB3	2	201071148	2_119	0	0.023609428451967	5.3483788293309	3.97389701797941e-07	-0.855000693464334	1
ENSG00000003402.19	CFLAR	2	201116120	2_119	0	0.0236400960295939	5.34030067505789	3.97304898711814e-07	-0.837965715241238	1
ENSG00000003400.14	CASP10	2	201183110	2_119	0	0.0379479276782664	8.9553561408048	1.06949781014363e-06	1.4555575134723	1
ENSG00000064012.21	CASP8	2	201139467	2_119	0	0.0302487749307849	7.53807483078904	7.17591372470377e-07	-1.55985408288045	2
ENSG00000155749.12	ALS2CR12	2	201357198	2_119	0	0.0251184374701605	5.84876089581483	4.62344250078503e-07	0.840122429641545	2
ENSG00000155755.18	TMEM237	2	201643412	2_119	0	0.0256637340960062	5.56722964063548	4.49643123764526e-07	-0.415735768273771	2
ENSG00000138395.14	CDK15	2	201790822	2_119	0	0.0445546038151393	10.8608911101569	1.52288468592814e-06	-1.44844035151719	1
ENSG00000155760.2	FZD7	2	202034208	2_120	0	0.0313491891561966	14.2842070239327	1.40926096269296e-06	1.47519590183278	1
ENSG00000116030.16	SUMO1	2	202238678	2_120	0	0.0132765637428953	6.24096123389153	2.60763104913548e-07	0.745385259965793	1
ENSG00000055044.10	NOP58	2	202294887	2_120	0	0.0343549194188211	15.1457437574104	1.63752716354144e-06	-1.48907923691096	1
ENSG00000138439.11	FAM117B	2	202634789	2_120	0	0.0158374876798876	7.88764455820309	3.93135801638607e-07	1.48527554505212	1
ENSG00000163596.16	ICA1L	2	202871777	2_120	0	0.0134453393417552	6.35879006435471	2.69063773290755e-07	-0.561111699821476	1
ENSG00000138380.17	CARF	2	202912242	2_120	0	0.108526873637493	26.1076614690547	8.9169070325552e-06	3.51178445416425	2
ENSG00000138443.15	ABI2	2	203326184	2_120	0	0.0562650939712471	19.8080752815646	3.50744040077157e-06	2.92356649675982	1
ENSG00000118257.16	NRP2	2	205681675	2_121	0	0.0974002767193901	18.7567768554364	5.74946422730589e-06	1.99735561310018	1
ENSG00000023228.13	NDUFS1	2	206158029	2_122	0	0.0757980203194907	23.2114068695288	5.5369206667438e-06	-2.6604316266771	2
ENSG00000183671.12	GPR1	2	206217980	2_122	0	0.0104391390949453	5.39030960014451	1.77087280351239e-07	0.459908705899295	1
ENSG00000114948.12	ADAM23	2	206444237	2_122	0	0.0636132786438507	22.2530995068393	4.454995435519e-06	2.32251976524409	1
ENSG00000138400.12	MDH1B	2	206765180	2_122	0	0.0829527833325605	24.1452928573486	6.30336438533223e-06	2.41787786980647	2
ENSG00000118246.13	FASTKD2	2	206765614	2_122	0	0.011049991631206	6.08859510641391	2.11732739703278e-07	0.741511367339466	2
ENSG00000118263.14	KLF7	2	207167000	2_122	0	0.0119035916637257	7.3407366026343	2.74996163789358e-07	1.20310063412099	1
ENSG00000163249.11	CCNYL1	2	207712007	2_122	0	0.0100691707314264	5.24121707594569	1.66086688375802e-07	-0.488104317417028	1
ENSG00000163251.3	FZD5	2	207769445	2_122	0	0.00955227247178869	5.55122215610012	1.66879997062188e-07	-0.900080509521892	1
ENSG00000178385.14	PLEKHM3	2	208025325	2_123	0	0.0329481773596536	6.50140000921843	6.7413559102256e-07	0.795369467767734	1
ENSG00000138413.13	IDH1	2	208266212	2_123	0	0.0545408801017372	11.2629570900102	1.93323008439629e-06	1.72362315191171	1
ENSG00000115020.16	PIKFYVE	2	208266091	2_123	0	0.0730616967815648	14.0491876976081	3.23035269922624e-06	-2.00386547583212	2
ENSG00000144406.18	UNC80	2	209772130	2_124	0	0.0273010125823744	17.0401092242965	1.46406413872855e-06	2.39433430836683	2
ENSG00000197713.14	RPE	2	210002122	2_124	0	0.016431006981385	12.6046124487527	6.51782432772232e-07	1.6179704751044	1
ENSG00000115365.11	LANCL1	2	210477778	2_124	0	0.0133956924690193	9.46747092548188	3.99124256428359e-07	0.728854560287572	1
ENSG00000021826.14	CPS1	2	210477778	2_124	0	0.0133956924690193	9.46747092548188	3.99124256428359e-07	0.728854560287572	1
ENSG00000178568.14	ERBB4	2	212538367	2_125	0	0.0132914699566578	6.85586251475436	2.86776848259452e-07	0.768343945763041	1
ENSG00000030419.16	IKZF2	2	213152393	2_126	0	0.0205822387756954	4.64134329744432	3.00638972248886e-07	-0.103519553516791	1
ENSG00000181378.13	CFAP65	2	219041992	2_129	0	0.0107684542508554	5.07220683503265	1.71893437231082e-07	0.39061306505007	1
ENSG00000231672.6	DIRC3	2	217756535	2_129	0	0.0103114858675841	4.97266183147636	1.61368644295724e-07	0.527634204008106	1
ENSG00000188282.12	RUFY4	2	218034950	2_129	0	0.0111413397792454	5.29477402609223	1.8564951654115e-07	-0.0747428656720206	2
ENSG00000163464.7	CXCR1	2	218166777	2_129	0	0.0239027193326627	13.9533555506778	1.04962688581954e-06	-1.90561753491465	1
ENSG00000163466.15	ARPC2	2	218217396	2_129	0	0.0123897843828281	17.7844434983356	6.93446566567115e-07	3.95835229304117	1
ENSG00000179921.14	GPBAR1	2	218259499	2_129	0	0.0184472637176087	20.2716429916773	1.17687375849458e-06	4.36656988200898	1
ENSG00000127837.9	AAMP	2	218270205	2_129	1	0.104504288101896	25.0667330594004	8.24405387001548e-06	4.97398410824465	1
ENSG00000127838.13	PNKD	2	218270227	2_129	0	0.0159180756233577	19.5927672241284	9.81511327456208e-07	4.26964168673765	1
ENSG00000135926.14	TMBIM1	2	218292881	2_129	1	0.616988902134609	29.5728096115778	5.7422079140729e-05	5.37214562647623	2
ENSG00000158428.3	CATIP	2	218356632	2_129	0	0.0107830279557193	9.94665509504474	3.37541179515491e-07	-2.58237546395768	1
ENSG00000018280.16	SLC11A1	2	218381984	2_129	0	0.0102187306274344	4.717215545802	1.51702118538544e-07	0.272188909358989	1
ENSG00000135913.10	USP37	2	218568272	2_129	0	0.0192867645536443	10.7078622122054	6.49936798150992e-07	-2.01495271406905	2
ENSG00000144580.13	CNOT9	2	218568272	2_129	0	0.0232191773570571	12.6433915476676	9.23888135916497e-07	-2.29069505191334	1
ENSG00000115556.13	PLCD4	2	218607609	2_129	0	0.011377757092061	5.85490042219511	2.09645306752838e-07	0.833275524361007	1
ENSG00000115568.15	ZNF142	2	218658710	2_129	0	0.0298667428222338	15.1806773840909	1.4268817616708e-06	-2.36648994150743	2
ENSG00000163481.7	RNF25	2	218672514	2_129	0	0.0117054798735545	6.13335009022998	2.25941470567328e-07	0.890990035793769	1
ENSG00000163482.11	STK36	2	218672501	2_129	0	0.0235590717254546	12.5506705938532	9.3053792784085e-07	2.19804703315695	2
ENSG00000163501.6	IHH	2	219055690	2_129	0	0.0317799863368103	14.993880944424	1.49960451024867e-06	1.92962010569437	1
ENSG00000187736.12	NHEJ1	2	219160659	2_129	0	0.0338894299802455	15.3218426188679	1.63412108927178e-06	-1.59551180379895	1
ENSG00000213901.10	SLC23A3	2	219170383	2_129	0	0.0231688656629888	12.5173233471492	9.12694043474805e-07	-1.83766224259618	2
ENSG00000115649.15	CNPPD1	2	219177821	2_129	0	0.0298960470836144	14.3551771083521	1.3506141566272e-06	1.73709573081426	2
ENSG00000115657.12	ABCB6	2	219218557	2_129	0	0.02006077068824	10.5710179038165	6.67380319711923e-07	1.19750125226405	1
ENSG00000198925.10	ATG9A	2	219229250	2_129	0	0.0301585919891648	14.2987566331135	1.35712018495576e-06	-1.51568451639764	2
ENSG00000163516.13	ANKZF1	2	219229829	2_129	0	0.0141830124986521	7.8194570872899	3.49023010258585e-07	-1.03864416414062	2
ENSG00000127824.13	TUBA4A	2	219270486	2_129	0	0.0148932723102571	7.93895816143666	3.72102525091782e-07	0.920447770594322	2
ENSG00000054356.13	PTPRN	2	219309183	2_129	0	0.0102655649290793	4.67796829904724	1.51129450172285e-07	0.211753255436083	1
ENSG00000123992.18	DNPEP	2	219399651	2_129	0	0.0121378375039772	6.19578180526084	2.36671742172733e-07	-0.550946140187976	1
ENSG00000175084.11	DES	2	219418182	2_129	0	0.0141456484958461	7.79321130297703	3.46935137703279e-07	-0.951942531054454	1
ENSG00000072195.14	SPEG	2	219434550	2_129	0	0.0102814923557069	4.71973661083062	1.52715421002426e-07	0.0881576992387395	1
ENSG00000123989.13	CHPF	2	219543916	2_129	0	0.077925927289174	22.9458494225465	5.62723551454803e-06	2.29211757794299	1
ENSG00000144589.21	STK11IP	2	219597759	2_130	0	0.0181042365834827	6.35953392113887	3.62338496664028e-07	0.629060854133464	2
ENSG00000116106.11	EPHA4	2	221574191	2_130	0	0.0151388472847399	4.68793658725015	2.23348741715052e-07	0.0770039270414001	1
ENSG00000163082.9	SGPP2	2	222426505	2_131	0	0.0497079459910059	17.7043642219743	2.76958773312372e-06	2.14919615270371	1
ENSG00000123983.13	ACSL3	2	222860739	2_131	0	0.0127656527746324	4.94514407214468	1.9866938620924e-07	-0.221611932929511	1
ENSG00000085449.14	WDFY1	2	223944812	2_131	0	0.0123791046082062	4.65827990166448	1.814779174991e-07	-0.0595029357679857	1
ENSG00000135900.3	MRPL44	2	223956499	2_131	0	0.0149554111126123	6.4229140772046	3.02300901217859e-07	0.646914446875485	1
ENSG00000135919.12	SERPINE2	2	224039199	2_132	0	0.0172773871970365	4.67106543620743	2.53982030640212e-07	-0.044889356397051	1
ENSG00000124019.9	FAM124B	2	224402283	2_132	0	0.0212072301558454	7.263837972801	4.84796048842691e-07	-0.890077204388349	1
ENSG00000036257.12	CUL3	2	224605478	2_132	0	0.0172640557153114	4.81219631208068	2.61453908510284e-07	0.584109160035782	1
ENSG00000135905.18	DOCK10	2	225041976	2_133	0	0.0172609272181862	8.90300389206579	4.83626019512504e-07	-1.13597095161783	1
ENSG00000168958.19	MFF	2	227325269	2_134	0	0.021189898848484	5.6719632694266	3.78243320151646e-07	0.529050224287905	1
ENSG00000173744.17	AGFG1	2	227472263	2_134	0	0.055820700064277	14.7958663816468	2.5992296540123e-06	-1.79948361885544	1
ENSG00000135917.13	SLC19A3	2	227717801	2_134	0	0.0784213223186548	18.0400797370247	4.4522709634228e-06	-1.94035103180229	2
ENSG00000187957.7	DNER	2	229714567	2_135	1	0.0188331855841071	16.6492105217801	9.8679378256624e-07	-3.64433668018466	1
ENSG00000153832.11	FBXO36	2	229921921	2_135	1	0.389248465983157	23.5426947377886	2.88397874198089e-05	4.60736042978539	1
ENSG00000163053.10	SLC16A14	2	230068255	2_135	0	0.0109784150091459	6.65996939729484	2.3010224258928e-07	-0.00272131809854771	2
ENSG00000079263.18	SP140	2	230203425	2_135	0	0.0114787259236705	7.10524561187064	2.56673926997066e-07	0.770853642532731	1
ENSG00000185404.16	SP140L	2	230326798	2_135	0	0.0586102070635557	22.8182830101213	4.20886689721616e-06	-2.41898579574686	1
ENSG00000135932.10	CAB39	2	230712812	2_135	0	0.00884413884754498	5.13882639464797	1.43030439106024e-07	-0.418419082350836	1
ENSG00000135916.15	ITM2C	2	230864420	2_135	0	0.0095078476652497	5.7866985711689	1.7314982187287e-07	-0.53687713230828	1
ENSG00000204128.5	C2orf72	2	231038211	2_136	0	0.0203064326261715	5.34546153641979	3.41607830413149e-07	-0.46552456381999	1
ENSG00000173692.12	PSMD1	2	231056872	2_136	0	0.0199167870599926	5.16414913522774	3.23688320752456e-07	-0.387173588047332	1
ENSG00000135914.5	HTR2B	2	231125386	2_136	0	0.0438753744112707	12.5865918084252	1.73795271863293e-06	-1.48554020944282	1
ENSG00000135931.17	ARMC9	2	231198852	2_136	0	0.0188757271245393	4.6618843169756	2.76932646806651e-07	0.0447574583048317	2
ENSG00000115053.15	NCL	2	231483427	2_136	0	0.0223669107296914	6.2503450514724	4.39965853446539e-07	0.70587616320895	2
ENSG00000171596.6	NMUR1	2	231524502	2_136	0	0.0332499980913514	9.97188141692208	1.04346456088623e-06	1.21979793005266	2
ENSG00000187514.16	PTMA	2	231707301	2_136	0	0.0386833506291936	11.3975588495151	1.38753804922255e-06	1.68050086086857	1
ENSG00000144524.17	COPS7B	2	231781537	2_136	0	0.0188849122629484	4.66643329411319	2.77337762357764e-07	0.0454045262294703	1
ENSG00000144535.19	DIS3L2	2	231961176	2_136	0	0.0500606565112015	13.8346266518639	2.17958072212993e-06	1.63791499701457	1
ENSG00000221944.6	TIGD1	2	232550122	2_136	0	0.0192027474103561	4.8225581844232	2.91440443510465e-07	-0.27969226245896	1
ENSG00000204120.14	GIGYF2	2	232697500	2_137	0	0.0263722460111718	8.98824806640831	7.45986798645365e-07	1.22214888913632	1
ENSG00000115474.6	KCNJ13	2	232776373	2_137	0	0.0275162389812483	9.38441509159916	8.12653210847623e-07	-1.25935771135111	1
ENSG00000182600.9	C2orf82	2	232856815	2_137	0	0.0210535224588896	6.95602916210449	4.60887718766901e-07	-0.73621000218544	1
ENSG00000066248.14	NGEF	2	233012355	2_137	0	0.119919687083965	23.2743614958528	8.78369476910362e-06	2.30803964961078	3
ENSG00000085982.13	USP40	2	233566588	2_137	0	0.0170240934549394	4.99168439753866	2.67436135127366e-07	0.369712557703199	2
ENSG00000188042.7	ARL4C	2	234498502	2_138	0	0.0275979868873028	4.85663593208447	4.21814909552896e-07	0.158933367200566	1
ENSG00000132321.16	IQCA1	2	236506648	2_139	0	0.0175086099361557	5.03696119655226	2.77542340470885e-07	-0.301598563558899	1
ENSG00000198612.10	COPS8	2	237085776	2_140	0	0.0293750204309146	7.53850212945717	6.96902805539183e-07	-0.87219614403775	1
ENSG00000163359.15	COL6A3	2	237311587	2_140	0	0.118461100573788	20.834017295849	7.76707962209636e-06	-2.18033631853579	1
ENSG00000115648.13	MLPH	2	237487170	2_140	0	0.147074709728561	22.9586019535953	1.06265529878415e-05	2.82182565018171	1
ENSG00000124839.12	RAB17	2	237601116	2_140	0	0.0216829069760157	4.69102000502935	3.20105963706767e-07	0.0596887123034511	1
ENSG00000124831.18	LRRFIP1	2	237627174	2_140	0	0.0339930331788739	8.91140070359514	9.53333521490052e-07	-1.07992873871533	1
ENSG00000177483.11	RBM44	2	237775396	2_140	0	0.0253547879020495	6.15708771247954	4.91297208042177e-07	-0.652231963861014	2
ENSG00000132329.10	RAMP1	2	237858483	2_141	0	0.0283456781187077	5.10657845465908	4.55539282475418e-07	0.341192352796784	1
ENSG00000184182.18	UBE2F	2	237966682	2_141	0	0.0274563517712811	4.80730544358495	4.15387593330258e-07	-0.2366852128675	2
ENSG00000132330.16	SCLY	2	238061016	2_141	0	0.0409588627513775	8.57154921715158	1.10488273303244e-06	-0.89640362012151	2
ENSG00000144488.14	ESPNL	2	238127296	2_141	0	0.0279948867238399	4.9896549567638	4.3960052526687e-07	-0.257570584546668	2
ENSG00000168427.8	KLHL30	2	238138383	2_141	0	0.0307083504548595	5.85871552340324	5.66197402732908e-07	0.466394128801672	1
ENSG00000132323.8	ILKAP	2	238203982	2_141	0	0.0269843662800867	4.64455878702919	3.94426114285236e-07	-0.0866924739832213	1
ENSG00000204104.11	TRAF3IP1	2	238320731	2_141	0	0.026983465083297	4.64424482153989	3.94386279890433e-07	-0.0549370347310583	2
ENSG00000065802.11	ASB1	2	238426273	2_141	0	0.0376407267013599	7.7746335249817	9.2097300338333e-07	0.934380429951451	2
ENSG00000130414.11	NDUFA10	2	240025297	2_142	0	0.0164665863985535	4.6762965933855	2.42334138611139e-07	0.132676822381114	2
ENSG00000188542.9	DUSP28	2	240560414	2_142	0	0.0164586418260783	4.6717871106674	2.41983643768966e-07	0.0907857739347535	1
ENSG00000142330.19	CAPN10	2	240586842	2_142	0	0.0398831911751898	12.9766658622402	1.62877838013144e-06	-1.50164800357484	1
ENSG00000172478.17	C2orf54	2	240896529	2_143	0	0.0224669582616768	5.34341128350058	3.77808613837687e-07	-0.55751817835458	1
ENSG00000130294.15	KIF1A	2	240820795	2_143	0	0.0431078583351956	11.4710789036011	1.5562153248371e-06	-1.42462849690536	1
ENSG00000226321.5	CROCC2	2	240905833	2_143	0	0.0228042938357624	5.48302361343655	3.93500889333355e-07	-0.583884490361107	1
ENSG00000122085.16	MTERF4	2	241094178	2_143	0	0.0375824843420223	10.176648149664	1.20364722313179e-06	-1.27394545310608	2
ENSG00000115687.13	PASK	2	241150035	2_143	0	0.0308886871070619	8.33036975421824	8.0979054496302e-07	1.12322744150388	1
ENSG00000115685.14	PPP1R7	2	241149230	2_143	0	0.0315271800443869	8.52271917100559	8.45614222864358e-07	-1.1489680229872	2
ENSG00000146205.13	ANO7	2	241217826	2_144	0	0.0392645711451629	10.3854225268059	1.2833171625734e-06	-1.53404692980565	1
ENSG00000168385.17	SEPT2	2	241313377	2_144	0	0.0586804203710898	14.1900027494212	2.62050305079702e-06	2.02445691397287	1
ENSG00000115677.16	HDLBP	2	241317232	2_144	0	0.0283092881483377	7.3070045387746	6.50994470531863e-07	-0.85411030914826	2
ENSG00000006607.13	FARP2	2	241354886	2_144	0	0.0264849069331462	6.68181041151818	5.56931232632748e-07	-0.923375619877897	2
ENSG00000115694.14	STK25	2	241509731	2_144	0	0.0243027850947585	5.87535438018166	4.49364838387882e-07	0.657516853247138	1
ENSG00000176720.4	BOK	2	241551706	2_144	0	0.0246755913019434	6.0181025795877	4.67343415557562e-07	-0.690056122113668	1
ENSG00000168397.16	ATG4B	2	241636141	2_144	0	0.0222794135596566	5.0608465972372	3.54842722048592e-07	-0.520728484886719	2
ENSG00000168393.12	DTYMK	2	241683277	2_144	0	0.0252374280887853	6.22923870272385	4.94753689356771e-07	-0.770768014178292	1
ENSG00000168395.15	ING5	2	241687407	2_144	0	0.0218578814231819	4.88188475020675	3.35818457019138e-07	0.141982860709298	1
ENSG00000180902.17	D2HGDH	2	241734472	2_144	0	0.043027914099335	11.2494277827933	1.52331493011796e-06	1.5509989361221	2
ENSG00000154252.11	GAL3ST2	2	241756485	2_144	0	0.0501685838748713	12.7021836374808	2.00548400715954e-06	-1.6724159545777	1
ENSG00000204099.11	NEU4	2	241808501	2_144	0	0.0680196184832135	15.5974997533299	3.33885956593313e-06	1.84904360462404	2
ENSG00000188389.10	PDCD1	2	241875783	2_144	0	0.0221182463915837	4.99283058824736	3.47541359486555e-07	0.41646351529285	1
ENSG00000188011.5	RTP5	2	241869928	2_144	0	0.0243820566482224	5.90585587605028	4.53171045922616e-07	-0.506245421813262	1
ENSG00000216921.7	AC131097.4	2	241902620	2_144	0	0.022529551292387	5.16536602953431	3.66237337394168e-07	0.22854808974425	2
ENSG00000134121.9	CHL1	3	196883	3_1	0	0.0358490720901331	8.03568512082922	9.06587659605281e-07	-1.00318939575966	1
ENSG00000072756.16	TRNT1	3	3126942	3_3	0	0.0333808916428201	10.4944123538205	1.10246556026975e-06	-1.29875280294999	1
ENSG00000113851.14	CRBN	3	3178805	3_3	0	0.0708271792380698	17.6223056987888	3.92800154936263e-06	1.93954062005774	1
ENSG00000144455.13	SUMF1	3	4467058	3_4	0	0.0405183641101672	12.4200490571771	1.58374110149625e-06	-1.66149632286486	1
ENSG00000134107.4	BHLHE40	3	4978463	3_4	0	0.0240929149929835	7.53223583804381	5.71113244060164e-07	-0.887454896907121	1
ENSG00000134109.10	EDEM1	3	5187958	3_4	0	0.021494966517723	6.46329737188012	4.37219863802345e-07	0.675667178633168	1
ENSG00000071282.11	LMCD1	3	8502071	3_6	0	0	5.08170655869881	0	-0.524741707449817	1
ENSG00000182533.6	CAV3	3	8733693	3_7	0	0.0241384507121207	4.64558827277779	3.52906032815488e-07	-0.0289665483541705	1
ENSG00000180914.10	OXTR	3	8769960	3_7	0	0.024169624071756	4.65768580888402	3.54281976135877e-07	0.0775919058049426	1
ENSG00000070950.9	RAD18	3	8963418	3_7	0	0.0253309736174463	5.09772265623085	4.06384429823203e-07	-0.542603244800985	2
ENSG00000196220.15	SRGAP3	3	9363240	3_7	0	0.0646462796306208	13.9458809382738	2.8372556091536e-06	1.64419211450046	1
ENSG00000134077.15	THUMPD3	3	9363240	3_7	0	0.0646462796306208	13.9458809382738	2.8372556091536e-06	-1.64419211450046	1
ENSG00000168137.15	SETD5	3	9397385	3_7	0	0.0283712197125624	6.16139219649943	5.5013064113167e-07	0.601564247476375	1
ENSG00000163719.19	MTMR14	3	9649842	3_8	0	0.0421422033551766	10.1399701400724	1.34481606418283e-06	1.2196356558754	1
ENSG00000144550.12	CPNE9	3	9702857	3_8	0	0.0485431572801387	11.4771962139457	1.75336688428337e-06	-1.37833479683883	1
ENSG00000114026.21	OGG1	3	9749660	3_8	0	0.0254440665059689	5.39265571830249	4.31815463346746e-07	0.506245441360687	1
ENSG00000134072.10	CAMK1	3	9769618	3_8	0	0.0332167148939634	7.89662561069973	8.25481226152881e-07	0.898985649242238	1
ENSG00000171148.13	TADA3	3	9793221	3_8	0	0.030485749921444	7.08984235555652	6.80209095822421e-07	-0.853504251189465	1
ENSG00000241553.12	ARPC4	3	9792302	3_8	0	0.0273508070663515	6.070662345105	5.22534773963292e-07	-0.650472116375525	1
ENSG00000214021.15	TTLL3	3	9808579	3_8	0	0.0254088046315621	5.37964737066455	4.30176831850779e-07	-0.451172104137957	1
ENSG00000156990.14	RPUSD3	3	9843931	3_8	0	0.0275150555408282	6.12686463284367	5.30539413080023e-07	0.550899730769593	1
ENSG00000171135.13	JAGN1	3	9890513	3_8	0	0.0345321590458361	8.26215651270704	8.97896179932873e-07	-0.913344358909362	2
ENSG00000163701.18	IL17RE	3	9902449	3_8	0	0.0310403736643811	7.25931660469684	7.09139459952782e-07	0.886716093712394	1
ENSG00000163702.18	IL17RC	3	9923774	3_8	0	0.0498781334302744	11.7341957996834	1.84192735195646e-06	1.40239523761269	1
ENSG00000125037.12	EMC3	3	10010880	3_8	0	0.0237141553609774	4.73252460576828	3.53190907906233e-07	-0.167653718562577	1
ENSG00000144554.10	FANCD2	3	10025967	3_8	0	0.0241545055651766	4.9049699452186	3.72858009147978e-07	-0.180459455482962	1
ENSG00000254999.3	BRK1	3	10115548	3_8	0	0.0234842744897992	4.641232592879	3.43020009762813e-07	0.0985740862497171	2
ENSG00000134086.7	VHL	3	10140878	3_8	0	0.0257222096370306	5.49463367970126	4.44790999918065e-07	0.569427629197813	2
ENSG00000134070.4	IRAK2	3	10164461	3_8	0	0.0238989092456414	4.80526421822268	3.61413462781371e-07	-0.317186651894868	1
ENSG00000157017.15	GHRL	3	10288892	3_8	0	0.148390052498141	22.2512416585063	1.03912552410184e-05	-2.50193673689459	2
ENSG00000157087.17	ATP2B2	3	10708383	3_8	0	0.042908792309868	10.3102474075438	1.39227284211576e-06	1.28789583287268	1
ENSG00000157103.10	SLC6A1	3	10992288	3_9	0	0.0117763736761821	4.68658043787271	1.7369072458529e-07	-0.0169986575934982	1
ENSG00000197548.12	ATG7	3	11271528	3_9	0	0.0135147110134115	13.1805056268202	5.60593177606322e-07	-3.0050140199907	1
ENSG00000144559.10	TAMM41	3	11844977	3_9	0	0.0188684837665533	9.06845145545466	5.3849181780567e-07	-1.11861365703869	1
ENSG00000132170.19	PPARG	3	12287696	3_9	0	0.0210761488974165	9.87608109541215	6.55065729117074e-07	1.15140485861686	1
ENSG00000154743.17	TSEN2	3	12484507	3_9	0	0.0119743996105818	4.94005969800811	1.86163664105186e-07	-0.233818530405839	2
ENSG00000075975.15	MKRN2	3	12557340	3_9	0	0.0127748137295514	5.60173484213787	2.25209184371084e-07	-0.22611054884225	1
ENSG00000225526.4	MKRN2OS	3	12557284	3_9	0	0.0209281360250837	9.8966850916902	6.51822390265144e-07	-1.45386567069157	2
ENSG00000132155.11	RAF1	3	12664356	3_9	0	0.186551044682479	29.3913252297279	1.72554316427433e-05	3.17355220251747	1
ENSG00000088726.15	TMEM40	3	12769053	3_9	0	0.0199401126624064	9.51552441766021	5.97130575634055e-07	-1.2136880769364	1
ENSG00000144712.11	CAND2	3	12796841	3_9	0	0.0135681323185848	5.97962583136354	2.55330710221014e-07	-0.718882439812093	1
ENSG00000144713.12	RPL32	3	12841340	3_9	0	0.0172629251625712	8.44652574434401	4.58882474519099e-07	-1.10471512263987	1
ENSG00000131379.9	C3orf20	3	14674864	3_10	0	0.0120130983482804	5.30732416173423	2.00650210921399e-07	-0.506333090346727	1
ENSG00000132182.11	NUP210	3	13419930	3_10	0	0.0134998261249555	6.39597090081545	2.7173377852453e-07	0.689468808323442	1
ENSG00000163517.14	HDAC11	3	13480018	3_10	0	0.0138134215649673	6.61030920799452	2.87363771234393e-07	0.67001217557323	1
ENSG00000163520.13	FBLN2	3	13548846	3_10	0	0.0231868943693621	11.453400214485	8.35768490540774e-07	-1.44109560794069	2
ENSG00000163528.12	CHCHD4	3	14124463	3_10	0	0.0935023376498993	24.6706548102268	7.25959042564354e-06	2.53880478798853	1
ENSG00000154767.14	XPC	3	14179885	3_10	0	0.0803650708617085	23.2127529301627	5.87087663452815e-06	-2.42015233349162	1
ENSG00000131389.16	SLC6A6	3	14402293	3_10	0	0.0258827079424806	12.4845730411112	1.01693309229671e-06	1.42232666767143	1
ENSG00000154781.15	CCDC174	3	14652153	3_10	0	0.0148566413521888	7.29003573268629	3.40846838513948e-07	0.888593001411786	1
ENSG00000177463.15	NR2C2	3	14947241	3_11	0	0.0181091876002267	4.84098575895277	2.7589367648842e-07	0.452250932021083	1
ENSG00000131368.7	MRPS25	3	15064685	3_11	0	0.0635802637765438	16.0871538290444	3.21892244901553e-06	-1.70116666991868	1
ENSG00000131375.9	CAPN7	3	15206289	3_11	0	0.0185865864713042	5.26060925227742	3.07712157074961e-07	-0.827713013094717	1
ENSG00000206561.12	COLQ	3	15521671	3_11	0	0.0197472125524508	5.40646047039876	3.35991125415848e-07	0.497639221135266	1
ENSG00000131373.14	HACL1	3	15601668	3_11	0	0.022835468380719	6.77520233343188	4.86901561138671e-07	-0.822109628916128	1
ENSG00000206560.11	ANKRD28	3	15857778	3_11	0	0.0197700598102367	5.65769147554995	3.520109860442e-07	-0.439274221095666	1
ENSG00000131386.17	GALNT15	3	16093021	3_11	0	0.0185319218282602	4.83480107855073	2.81973336741285e-07	0.155191060312826	1
ENSG00000154813.9	DPH3	3	16264511	3_12	0	0.318788996893031	20.9321985151677	2.10003794363442e-05	4.15731363800863	1
ENSG00000154814.13	OXNAD1	3	16265536	3_12	0	0.0551673429224322	16.8190081295182	2.92005762034878e-06	3.48487968086507	1
ENSG00000131378.13	RFTN1	3	16514065	3_12	0	0.0562840670594112	14.4314538178921	2.55625708708949e-06	1.13768320767706	2
ENSG00000182568.16	SATB1	3	18445845	3_13	0	0.0228161487273518	4.73825017658654	3.40227410941796e-07	-0.0820008576569615	1
ENSG00000183960.8	KCNH8	3	19148202	3_14	0	0.0188103678185387	5.59678981471642	3.3131817386364e-07	0.510028482882224	1
ENSG00000163576.17	EFHB	3	19946616	3_14	0	0.0191402096978204	5.61656825137165	3.3831924732143e-07	-0.063747398812716	2
ENSG00000144566.10	RAB5A	3	19946616	3_14	0	0.504879083633712	22.5953652627472	3.59017583043009e-05	-3.64451725887764	1
ENSG00000183977.13	PP2D1	3	20012243	3_14	0	0.0172015583923671	4.74628191941823	2.56939159171903e-07	0.0819610722366511	1
ENSG00000114166.7	KAT2B	3	20035250	3_14	0	0.130839487012287	16.9167289584626	6.96569087675103e-06	-3.15386335298184	1
ENSG00000129810.14	SGO1	3	20186513	3_15	0	0.016587594702223	6.68904688246583	3.49185843861954e-07	-0.761486262826968	1
ENSG00000182247.9	UBE2E2	3	23203514	3_17	0	0.0472971585065937	16.4554771718016	2.44937062034257e-06	3.00439982406807	1
ENSG00000197885.10	NKIRAS1	3	23946351	3_18	0	0.0154082812503584	4.71092527869446	2.28438545678567e-07	0.151625385157834	2
ENSG00000151090.17	THRB	3	24494993	3_18	0	0.0156092486183602	4.83198825899206	2.37365087632585e-07	-0.172618509170016	1
ENSG00000077092.18	RARB	3	25174179	3_18	0	0.0210626562590035	7.63388468466263	5.06020031325869e-07	0.948490902218433	2
ENSG00000151093.7	OXSM	3	25782726	3_19	0	0.0343832479961469	8.41203867722716	9.10242552390469e-07	-1.07521345027949	1
ENSG00000179796.11	LRRC3B	3	26622421	3_19	0	0.024624053394518	5.27603946072586	4.08861815720644e-07	-0.383221431950279	1
ENSG00000033867.16	SLC4A7	3	27484198	3_20	0	0.0274520906150788	13.4546123518244	1.16239996183539e-06	2.11066946634369	1
ENSG00000187118.12	CMC1	3	28241610	3_21	0	0.0732961914555975	11.8614273345606	2.73607082475944e-06	1.42148082687196	1
ENSG00000163512.13	AZI2	3	28348860	3_21	0	0.0450983018189301	7.24336761954581	1.02803923504265e-06	1.11308435974402	2
ENSG00000206559.7	ZCWPW2	3	28348860	3_21	0	0.0497924529797295	8.18061869509337	1.28191327794625e-06	-1.24356522480585	1
ENSG00000144642.21	RBMS3	3	28575079	3_21	0	0.0552884471736071	9.17379760473642	1.59621916404147e-06	-1.19076212955637	1
ENSG00000197385.5	ZNF860	3	31981522	3_23	0	0.0218512384743621	4.77875411206989	3.28624331127783e-07	0.228120353530917	2
ENSG00000144645.13	OSBPL10	3	32078093	3_23	0	0.0411952255576671	10.7380793958627	1.39213858131983e-06	-1.28964928087493	1
ENSG00000170293.8	CMTM8	3	32238447	3_23	0	0.0318351253265725	8.30972047031906	8.32533949537668e-07	-0.974413035948207	1
ENSG00000153551.13	CMTM7	3	32392093	3_24	0	0.0270037290217076	4.76824025272785	4.05219974241273e-07	0.223270074376764	1
ENSG00000091317.7	CMTM6	3	32502466	3_24	0	0.0290618926542702	5.45787851022638	4.99179489114998e-07	-0.578827752676604	1
ENSG00000144635.8	DYNC1LI1	3	32562090	3_24	0	0.0912583264907717	16.3221062402089	4.68767694595834e-06	1.93615808110817	2
ENSG00000182973.18	CNOT10	3	32684690	3_24	0	0.0266406258176962	4.64120164831492	3.89120251695439e-07	-0.0191404858044061	1
ENSG00000188167.8	TMPPE	3	33097285	3_24	0	0.0332156602546719	6.71376494067939	7.01807484089371e-07	0.835970332273657	1
ENSG00000170266.15	GLB1	3	33097052	3_24	0	0.0269022285972048	4.7329001157075	4.00704824614325e-07	-0.232661070297426	2
ENSG00000170275.14	CRTAP	3	33113900	3_24	0	0.0291391089195179	5.48280130342675	5.0279129252386e-07	-0.483121936729689	1
ENSG00000173705.8	SUSD5	3	33218930	3_25	0	0.0189668330155526	5.2385040684894	3.12687902963712e-07	-0.868594951542527	1
ENSG00000153558.13	FBXL2	3	33277306	3_25	0	0.0983716220526825	20.8270079883775	6.44771287952589e-06	2.58679432140414	1
ENSG00000170248.13	PDCD6IP	3	33797374	3_25	0	0.0180042394286859	4.75137102068794	2.69217134862143e-07	0.461566232835852	2
ENSG00000144681.10	STAC	3	36380288	3_26	0	0.031919746050904	5.02052000505104	5.04332671200716e-07	-0.353108739462137	1
ENSG00000163673.7	DCLK3	3	36764355	3_27	0	0.0141955992672603	4.83306256193379	2.15916146965295e-07	-0.242251753652195	1
ENSG00000168016.13	TRANK1	3	36945441	3_27	0	0.0140883151141339	5.48328758006684	2.43113488073788e-07	-1.24437969192831	2
ENSG00000178567.7	EPM2AIP1	3	36993455	3_27	0	0.0185211603183844	7.97907850711901	4.65082397777295e-07	-1.61641874732074	1
ENSG00000076242.14	MLH1	3	36993455	3_27	0	0.0185211603183844	7.97907850711901	4.65082397777295e-07	-1.61641874732074	1
ENSG00000093167.17	LRRFIP2	3	37183347	3_27	0	0.0452726786564343	17.0453638639434	2.42857456017645e-06	2.85368542203586	1
ENSG00000144674.16	GOLGA4	3	37243272	3_27	0	0.0442366244147613	16.2411458227788	2.2610367385702e-06	2.06621140572317	1
ENSG00000198590.11	C3orf35	3	37386585	3_27	0	0.0177583888566384	6.53867809168047	3.65428564740158e-07	0.469808520629286	1
ENSG00000144668.11	ITGA9	3	37451252	3_27	0	0.0272884496050588	11.5204245771725	9.89364494240993e-07	-1.61733605256634	1
ENSG00000136059.14	VILL	3	37987123	3_27	0	0.0522685479818921	16.4428791607644	2.70475090282063e-06	-1.70946534579534	1
ENSG00000187091.13	PLCD1	3	38029646	3_27	0	0.0218065525897689	9.36138832139079	6.42445434970627e-07	-1.27641101886439	1
ENSG00000144671.10	SLC22A14	3	38281798	3_27	0	0.013938810717411	4.69925416163029	2.06140644246715e-07	0.234813212538644	1
ENSG00000093217.9	XYLB	3	38346523	3_28	0	0.0247663399452116	8.11691335424467	6.32647379535903e-07	0.967779780221264	1
ENSG00000168356.11	SCN11A	3	38950616	3_28	0	0.017273823870856	4.744229762761	2.57907026582849e-07	0.185128077782665	1
ENSG00000114745.13	GORASP1	3	39108012	3_28	0	0.0173802257150203	4.80163940282856	2.62635801982967e-07	0.307732214322538	1
ENSG00000168026.18	TTC21A	3	39107217	3_28	0	0.0175845239360209	4.91088733456492	2.71768776732185e-07	-0.406891951777474	2
ENSG00000144655.14	CSRNP1	3	39154473	3_28	0	0.0191327299615357	5.69997248576596	3.43209005577722e-07	0.549538116796823	1
ENSG00000168334.8	XIRP1	3	39192679	3_28	0	0.0731208496946885	18.3532228117485	4.22340315662742e-06	-1.97024090433597	1
ENSG00000168329.13	CX3CR1	3	39282501	3_28	0	0.0177406303678234	4.99351342550709	2.78794526327552e-07	-0.358800996669401	1
ENSG00000144659.10	SLC25A38	3	39383433	3_28	0	0.0646591922922017	17.1783604755715	3.49559380292533e-06	2.13966697093813	1
ENSG00000168028.13	RPSA	3	39407090	3_28	0	0.0501546902364187	14.7640231941979	2.33037195424227e-06	-1.77659734626684	1
ENSG00000114784.3	EIF1B	3	40309786	3_29	0	0.0220657547027949	5.62430636651004	3.90568064152704e-07	0.523938616536788	1
ENSG00000168032.8	ENTPD3	3	40387447	3_29	0	0.0200488081572165	4.72690474209707	2.98245832788072e-07	-0.227673707583901	1
ENSG00000188846.13	RPL14	3	40457413	3_29	0	0.0232635961006703	6.11953076269915	4.48026750218911e-07	0.59945290978806	1
ENSG00000177873.12	ZNF619	3	40477330	3_29	0	0.0216327285626695	5.43869777351911	3.70267164753029e-07	0.517371359214115	1
ENSG00000114812.12	VIPR1	3	42488258	3_30	0	0	27.5907326145187	0	0.705366075490074	2
ENSG00000114857.17	NKTR	3	42600359	3_31	0	0.052895134166264	15.2759025011088	2.54291342455773e-06	-1.78184358299698	1
ENSG00000157119.11	KLHL40	3	42685151	3_31	0	0.0219614935302599	6.99811534780092	4.83673108551717e-07	-0.833753913044541	2
ENSG00000244607.5	CCDC13	3	42770079	3_31	0	0.0177384981069599	4.99990458941748	2.79117802118501e-07	-0.23115248132846	2
ENSG00000144648.15	ACKR2	3	42804792	3_31	0	0.0243969299005249	7.98354015206585	6.12970629631654e-07	0.893213294298235	1
ENSG00000182983.14	ZNF662	3	42905991	3_31	0	0.0239540629815485	7.81181857935531	5.88898312059983e-07	0.951594309836603	2
ENSG00000240747.7	KRBOX1	3	42809057	3_31	0	0.0170953241792783	4.65465993770677	2.5042303347683e-07	-0.0278414357298618	1
ENSG00000144649.8	FAM198A	3	42963597	3_31	0	0.0170926976297692	4.65322351606012	2.50307289802008e-07	0.0856235048136225	2
ENSG00000144647.5	POMGNT2	3	43105337	3_31	0	0.018631841123443	5.45935538715128	3.20115064514736e-07	-0.275534630844056	2
ENSG00000160746.12	ANO10	3	43691692	3_31	0	0.0225182683681566	7.23263152469882	5.1255479925086e-07	-0.879612922546675	1
ENSG00000179152.19	TCAIM	3	44335678	3_31	0	0.0207187686599776	6.45272919283331	4.20742471760536e-07	-0.942576688533438	2
ENSG00000225873.3	LINC00694	3	44441714	3_31	0	0.0181705193266368	5.22489696333199	2.98781734460966e-07	-0.29495468014307	1
ENSG00000144792.9	ZNF660	3	44578138	3_31	0	0.0182410588945299	5.26112429540032	3.02021306179747e-07	-0.354521709044889	2
ENSG00000186448.14	ZNF197	3	44584405	3_31	0	0.0170733065452902	4.64261336885914	2.49453228654225e-07	-0.100496845127861	1
ENSG00000169981.10	ZNF35	3	44649020	3_31	0	0.0190434479348605	5.66375280479899	3.39436739282935e-07	-0.858435662600608	1
ENSG00000196653.11	ZNF502	3	44710169	3_31	0	0.0176250153739899	4.93989085755125	2.74003324301733e-07	0.0114104623057455	3
ENSG00000186446.11	ZNF501	3	44749186	3_31	0	0.0182191029075116	5.24986137586168	3.01011992475293e-07	0.379406024291319	1
ENSG00000163807.5	KIAA1143	3	44761638	3_31	0	0.111102424203525	22.3955530179817	7.83058665406678e-06	-2.63179462576728	1
ENSG00000163808.16	KIF15	3	44761638	3_31	0	0.111102424203525	22.3955530179817	7.83058665406678e-06	-2.63179462576728	1
ENSG00000169964.7	TMEM42	3	44861942	3_31	0	0.122294684765578	23.332343319916	8.97997057834478e-06	-2.68123660028017	1
ENSG00000163810.11	TGM4	3	44875099	3_31	0	0.0171324883394869	4.674956971346	2.52061801894511e-07	-0.0667814430368183	1
ENSG00000163814.7	CDCP1	3	45145928	3_32	0	0.0412363398156541	10.0241387279683	1.30087675039735e-06	-1.61884535803838	1
ENSG00000249992.1	TMEM158	3	45226624	3_32	0	0.0232867901919074	4.65156727755615	3.40892864467456e-07	-0.127101267516592	2
ENSG00000144791.9	LIMD1	3	45557163	3_32	0	0.0234769093112972	4.72775924023483	3.49305358637941e-07	-0.0330709023824507	2
ENSG00000211456.10	SACM1L	3	45689445	3_32	0	0.0994456699836578	18.4246262280129	5.76625093450662e-06	-2.03956179179238	1
ENSG00000163817.15	SLC6A20	3	45796394	3_32	0	0.0233225328218001	4.66593820367504	3.42470895408719e-07	0.077900035583299	2
ENSG00000172215.5	CXCR6	3	45940684	3_32	0	0.0232621757926214	4.64165659429594	3.39806994295878e-07	0.0212272523593992	2
ENSG00000163820.14	FYCO1	3	45995913	3_32	0	0.0239963593781797	4.93287072473188	3.72523835032031e-07	-0.348283984440009	1
ENSG00000173578.7	XCR1	3	46027727	3_32	0	0.0266872788516898	5.92964755758622	4.98014683879809e-07	-0.654736993492231	1
ENSG00000163823.3	CCR1	3	46208883	3_32	0	0.0248023330775823	5.24257272865887	4.09209750308877e-07	0.354750436391909	1
ENSG00000121807.5	CCR2	3	46354094	3_32	0	0.0255931187134248	5.53690630135759	4.45963544993154e-07	0.632037749039103	1
ENSG00000160791.13	CCR5	3	46370170	3_32	0	0.0323143845651447	7.72700955303371	7.85807757684492e-07	-1.08372873411295	2
ENSG00000121797.9	CCRL2	3	46406413	3_32	0	0.0351160468851143	8.50949355013844	9.40412314165169e-07	-1.21071747994717	2
ENSG00000178038.16	ALS2CL	3	46693690	3_33	0	0.0621443051716505	19.2992272996223	3.77442005729205e-06	-2.54233724793528	1
ENSG00000181585.3	TMIE	3	46700908	3_33	0	0.0449022385824036	15.7969624117467	2.23228968034867e-06	-1.8644034028643	1
ENSG00000188086.13	PRSS45	3	46744963	3_33	0	0.0137977967496756	5.05732493577893	2.19603660570579e-07	0.657445710492547	3
ENSG00000178055.11	PRSS42	3	46834226	3_33	0	0.179208028776463	28.4871907713161	1.60663069654721e-05	-3.0286895926334	1
ENSG00000160801.13	PTH1R	3	46877889	3_33	0	0.0271085995568209	11.5288268119381	9.83560708613487e-07	1.47184729872269	2
ENSG00000160796.16	NBEAL2	3	46979634	3_33	0	0.0133265924186267	4.67524083220906	1.96079448346114e-07	0.132991766921514	2
ENSG00000181555.20	SETD2	3	47164415	3_33	0	0.0343806213973122	13.3012973715628	1.43918524715586e-06	1.77182424949273	1
ENSG00000076201.14	PTPN23	3	47380662	3_33	0	0.0151258015455878	5.70275233016505	2.71463773893373e-07	-0.0568758413586133	1
ENSG00000114650.18	SCAP	3	47476755	3_33	0	0.109321601953877	24.6053094319372	8.46532803259822e-06	2.88564474842024	1
ENSG00000163832.15	ELP6	3	47513447	3_33	0	0.0166832540534996	6.6842442180897	3.50947413552705e-07	-0.796264305472925	1
ENSG00000114646.9	CSPG5	3	47580720	3_33	0	0.127839041279976	26.6124347778573	1.07067358652516e-05	-3.327724334427	1
ENSG00000164045.11	CDC25A	3	48188134	3_34	0	0.0184289289131678	21.1039600835433	1.22397634700413e-06	4.76484843428241	1
ENSG00000164048.13	ZNF589	3	48245275	3_34	0	0.0159029699326066	19.7446954937419	9.88183622442048e-07	4.61862249743702	1
ENSG00000172113.8	NME6	3	48301771	3_34	0	0.0214914637323248	22.4853172087226	1.52080659661587e-06	-4.85612064195349	2
ENSG00000164049.14	FBXW12	3	48372047	3_34	0	0.016502931484246	6.7711686327368	3.51668687142667e-07	1.08517656975659	1
ENSG00000164051.13	CCDC51	3	48440237	3_34	0	0.0219571225394233	8.5152527361045	5.88412570040994e-07	0.687726356516607	1
ENSG00000232112.3	TMA7	3	48440237	3_34	0	0.0219571225394233	8.5152527361045	5.88412570040994e-07	-0.687726356516607	1
ENSG00000164053.19	ATRIP	3	48446507	3_34	0	0.0217385282254989	8.4578177420482	5.78625319308774e-07	0.696099927453622	1
ENSG00000213689.11	TREX1	3	48465783	3_34	0	0.0206499385681694	8.01780034516575	5.2105428910264e-07	-0.56509652354704	2
ENSG00000114268.11	PFKFB4	3	48562408	3_34	0	0.0131970287715714	5.48112003859442	2.27643078764601e-07	0.772752784706326	1
ENSG00000145040.3	UCN2	3	48563473	3_34	0	0.0128037058657055	4.79408446108333	1.93174743150551e-07	0.659466877283217	1
ENSG00000114270.17	COL7A1	3	48595323	3_34	0	0.0274745214500551	12.5428796137999	1.08451700055642e-06	-1.755011479617	1
ENSG00000183396.3	TMEM89	3	48621576	3_34	0	0.0219086440980995	10.3625429734615	7.14481221186294e-07	-1.71454395574426	1
ENSG00000213672.7	NCKIPSD	3	48683607	3_34	0	0.0172235360723626	10.7329721658366	5.81769964381095e-07	2.76256812509586	1
ENSG00000068745.14	IP6K2	3	48740313	3_34	0	0.0128423210203413	4.97085507490536	2.00901693188842e-07	-0.714006120114338	1
ENSG00000114302.15	PRKAR2A	3	48847779	3_34	0	0.017647017050769	8.51024922592479	4.72631385273477e-07	1.74265028469255	1
ENSG00000177479.19	ARIH2	3	48919429	3_34	0	0.0276887912004919	17.0566603446057	1.486301688915e-06	3.69922947788487	1
ENSG00000178467.17	P4HTM	3	48987668	3_34	0	0.0274906104070412	16.971360219855	1.46828380407986e-06	3.69292928511604	1
ENSG00000178252.17	WDR6	3	49007280	3_34	0	0.0295002927041058	16.4747149763311	1.52951312656484e-06	-3.36482584265531	2
ENSG00000178149.16	DALRD3	3	49023895	3_34	0	0.0152615476605912	9.32908349348608	4.48070684760766e-07	2.70033388407063	1
ENSG00000198218.10	QRICH1	3	49088219	3_34	0	0.0150573290829643	9.12225526612991	4.32274021793344e-07	-2.6716767418339	1
ENSG00000185909.14	KLHDC8B	3	49128636	3_34	0	0.0256476934962482	15.6785147381434	1.26550016830728e-06	-3.54349799401157	3
ENSG00000173421.16	CCDC36	3	49199961	3_34	0	0.0445203139353337	21.1386758470967	2.9617266340943e-06	3.82409339196478	1
ENSG00000188315.7	C3orf62	3	49277527	3_34	0	0.0191721072945701	9.28084326206914	5.59971936795375e-07	1.79199055766764	1
ENSG00000114316.12	USP4	3	49340655	3_35	0	0.00977918543659195	16.9860792982418	5.22762952781593e-07	-2.13200250480498	2
ENSG00000233276.3	GPX1	3	49359318	3_35	0	0.0113183510288297	13.5837621275537	4.83851621228294e-07	-2.47161766645616	1
ENSG00000067560.10	RHOA	3	49413016	3_35	1	0.0757140655438472	40.6605856251965	9.6885585864453e-06	-4.03856303832585	1
ENSG00000145022.4	TCTA	3	49412704	3_35	0	0.0100115910283074	5.70578518621191	1.797742523453e-07	0.946865205803292	1
ENSG00000145020.15	AMT	3	49422974	3_35	0	0.0110432526006082	13.1796932955909	4.58048308634203e-07	2.41899192326184	1
ENSG00000145029.13	NICN1	3	49428588	3_35	0	0.00956997606565135	18.786523187548	5.65804292822871e-07	1.14114656381763	2
ENSG00000173531.15	MST1	3	49689668	3_35	0	0.0112327659094679	7.11437978878953	2.51496952858257e-07	0.925321313273332	1
ENSG00000173540.12	GMPPB	3	49722998	3_35	0	0.00965721587931512	5.00467479193622	1.52102648185372e-07	0.312720607562588	1
ENSG00000187492.8	CDHR4	3	49794828	3_35	0	0.0354698563708878	35.9400947579964	4.01187710940611e-06	-4.19429217430891	1
ENSG00000185614.4	FAM212A	3	49803410	3_35	0	0.475927992293224	19.1030044697106	2.86122426910058e-05	3.17266697766731	1
ENSG00000183763.8	TRAIP	3	49856597	3_35	0	0.0173548647771498	19.4759991013942	1.063726438706e-06	-2.51868868838544	1
ENSG00000164078.12	MST1R	3	49903379	3_35	0	0.0155484342054496	20.0434095652655	9.80770139411022e-07	-2.72730459089041	2
ENSG00000164077.13	MON1A	3	49931139	3_35	0	0.011279905843428	15.2744902347824	5.4222704247533e-07	2.03714555880706	1
ENSG00000004534.14	RBM6	3	49940636	3_35	0	0.0112673693136517	15.2660445208166	5.41324929268206e-07	2.0340209490806	1
ENSG00000001617.11	SEMA3F	3	50148075	3_35	0	0.0114881155217923	10.4121349456465	3.76441552534595e-07	0.173449005946895	1
ENSG00000188338.14	SLC38A3	3	50204954	3_35	0	0.0137503108877989	11.2213911120878	4.85588273899906e-07	0.278048573643963	1
ENSG00000012171.19	SEMA3B	3	50267465	3_35	0	0.0309764842519042	14.7757660037075	1.44042650265195e-06	-1.32278666432295	1
ENSG00000179564.3	LSMEM2	3	50278688	3_35	0	0.0285731157557239	15.28069528692	1.37407263248019e-06	-1.7941906525052	1
ENSG00000243477.5	NAT6	3	50298716	3_35	0	0.0103159151386474	5.60486533514057	1.81962509239401e-07	-0.129595109002181	2
ENSG00000186792.16	HYAL3	3	50295266	3_35	0	0.0366772774967878	17.7554823556603	2.04945572187249e-06	2.36645137704047	1
ENSG00000068028.17	RASSF1	3	50334001	3_35	0	0.0284780091205303	15.4332294663638	1.38316952580407e-06	2.20078447312305	1
ENSG00000007402.11	CACNA2D2	3	50504484	3_35	0	0.00958624493586069	5.70145846071003	1.72005945781962e-07	-0.943764989341145	1
ENSG00000114735.9	HEMK1	3	50569633	3_35	0	0.00960797000494495	5.32929636637549	1.61142643792361e-07	0.393508777697233	1
ENSG00000114738.10	MAPKAPK3	3	50611291	3_35	0	0.0095926850192064	6.26431401990493	1.89113563493604e-07	1.5140549806059	1
ENSG00000114737.15	CISH	3	50611939	3_35	0	0.0103806569666317	6.07906243616247	1.9859596363394e-07	-0.975427845648219	1
ENSG00000145050.15	MANF	3	51384757	3_35	0	0.0102854360469629	5.25467808673546	1.70089614634261e-07	-0.17661904471467	1
ENSG00000164081.12	TEX264	3	51661849	3_35	0	0.0296292873710099	14.5647945116999	1.35810873218548e-06	-1.70160176504374	1
ENSG00000164082.14	GRM2	3	51707122	3_35	0	0.0108342222403198	7.4823394673842	2.55119773998617e-07	1.42740464817948	1
ENSG00000173389.15	IQCF1	3	51902933	3_36	0	0.00641394350056979	7.63339307185958	1.54081937223601e-07	1.03134147969876	1
ENSG00000114767.6	RRP9	3	51941930	3_36	0	0.057960214085899	28.0280872326473	5.11248933584625e-06	-2.46902259929705	1
ENSG00000041880.14	PARP3	3	51941929	3_36	0	0.0597824086502987	28.3205962041124	5.32825221867969e-06	2.48356163548443	1
ENSG00000164087.7	POC1A	3	52154292	3_36	0	0.0139793618215777	14.9726116437495	6.58709427991281e-07	1.82294811002752	1
ENSG00000247596.8	TWF2	3	52239094	3_36	0	0.00803228247318788	9.87644009040471	2.4965966324782e-07	-2.17102391538903	2
ENSG00000164088.17	PPM1M	3	52245578	3_36	0	0.00555554882985343	6.44004533780497	1.12596493956474e-07	1.00203524766436	2
ENSG00000114841.17	DNAH1	3	52309726	3_36	0	0.00541259703377295	6.10001354258118	1.03907158388406e-07	0.99101960504858	1
ENSG00000010319.6	SEMA3G	3	52444898	3_36	0	0.011906068160047	13.5081185653953	5.06141796338025e-07	-2.00445821245379	1
ENSG00000114854.7	TNNC1	3	52454186	3_36	0	0.00474158364400013	4.82377849088223	7.19813100532072e-08	-0.317420987094547	1
ENSG00000010322.15	NISCH	3	52455611	3_36	0	0.00499109902599926	5.32865803528692	8.36995283452094e-08	-0.719281758775622	1
ENSG00000010327.10	STAB1	3	52495250	3_36	0	0.00465339817927646	4.65805857808733	6.82156678003571e-08	0.07095663598591	1
ENSG00000168273.7	SMIM4	3	52533279	3_36	0	0.00522026100399653	5.72812526600141	9.41052164634101e-08	0.876866226616076	1
ENSG00000168268.10	NT5DC2	3	52534789	3_36	0	0.0153312973281611	15.2882363039878	7.37641371625923e-07	2.86962070729554	3
ENSG00000163938.16	GNL3	3	52681295	3_36	0	0.0738357440182771	28.2513109978143	6.56469019120248e-06	3.80699453324935	2
ENSG00000163939.18	PBRM1	3	52686064	3_36	0	0.0249019619360458	19.5252247794604	1.53016611671564e-06	3.23698385660826	1
ENSG00000016864.18	GLT8D1	3	52705620	3_36	0	0.0362253631863303	23.241326305687	2.64961412399379e-06	2.1804710383808	1
ENSG00000114904.12	NEK4	3	52771077	3_36	0	0.0387369339488343	22.8293207003285	2.7830897111142e-06	3.39169625348922	1
ENSG00000055955.15	ITIH4	3	52830844	3_36	0	0.0177585780972143	16.5841702401479	9.26853107709623e-07	1.31965731405741	2
ENSG00000213533.11	TMEM110	3	52897955	3_36	0	0.00473330126994542	4.84834152274	7.22214703409378e-08	-0.878739766639018	1
ENSG00000163935.13	SFMBT1	3	53069139	3_36	0	0.0204715598831736	18.4466269943395	1.18843894697529e-06	-2.62084568953771	1
ENSG00000163933.9	RFT1	3	53088241	3_36	0	0.0179494765889315	17.2157719607844	9.72494746786769e-07	2.54328084477193	1
ENSG00000163931.15	TKT	3	53255618	3_36	0	0.0245611023113518	20.1922916142086	1.56078268168844e-06	2.5197461589433	1
ENSG00000272886.5	DCP1A	3	53347519	3_36	0	0.0101757038651847	11.9714967209239	3.83373318526757e-07	1.51654915101701	1
ENSG00000016391.10	CHDH	3	53846340	3_36	0	0.00573879765568652	6.60004100638793	1.19200072555795e-07	-0.703844992629499	1
ENSG00000056736.9	IL17RB	3	53846762	3_36	0	0.00473143499290207	4.81044378852694	7.16286878290274e-08	0.119874035794431	1
ENSG00000157445.14	CACNA2D3	3	54123043	3_37	0	0.0261928895483683	5.00854856327553	4.12861393768496e-07	-0.238361552504046	1
ENSG00000180376.16	CCDC66	3	56557037	3_39	0	0.0403482901802263	12.2575665631787	1.55646145318257e-06	-1.97214508097023	2
ENSG00000163946.13	FAM208A	3	56682894	3_39	0	0.0180154332280634	4.68811958752684	2.65798401890349e-07	-0.118302103167774	2
ENSG00000163947.11	ARHGEF3	3	57078950	3_39	0	0.0443911622571919	13.1595737192864	1.83843090003059e-06	-1.7717750215037	1
ENSG00000144730.17	IL17RD	3	57170597	3_39	0	0.0213983805257624	6.29826884334129	4.24141799515884e-07	0.835737611363098	1
ENSG00000239388.8	ASB14	3	57292659	3_39	0	0.0200288450670133	5.6791511191097	3.57971379988303e-07	-0.691375040468929	1
ENSG00000174844.14	DNAH12	3	57544056	3_39	0	0.0189431266938523	5.15772762262309	3.0748153542593e-07	-0.645581403424666	2
ENSG00000168374.10	ARF4	3	57598389	3_39	0	0.0387605210150891	11.8788919969005	1.44902044626294e-06	-1.76699138318378	2
ENSG00000174839.12	DENND6A	3	57692733	3_39	0	0.0352767653150431	10.9913569011914	1.22025062752069e-06	1.43031193082059	1
ENSG00000163687.13	DNASE1L3	3	58219538	3_40	0	0.0159878914162406	8.18287282759082	4.11723793376095e-07	-0.914801450827746	1
ENSG00000163686.14	ABHD6	3	58237077	3_40	0	0.0809635033429377	23.4915673440343	5.98563540093773e-06	2.30469339871512	1
ENSG00000163684.11	RPP14	3	58305894	3_40	0	0.0126987836765401	6.03254740478737	2.41085917130447e-07	-0.57214982797718	2
ENSG00000168297.15	PXK	3	58332748	3_40	0	0.0127001047055869	6.03351560213502	2.41149694071222e-07	-0.452525579107279	2
ENSG00000168291.12	PDHB	3	58434315	3_40	0	0.0366830966262801	15.9702356038731	1.84368315049169e-06	-2.13398485891302	1
ENSG00000168306.12	ACOX2	3	58548942	3_40	0	0.0191055675563643	9.84825757872717	5.921453403666e-07	1.17397470234515	1
ENSG00000168309.16	FAM107A	3	58627651	3_40	0	0.0768906793936219	22.9963165114965	5.56468966596717e-06	2.29881054634263	1
ENSG00000144724.19	PTPRG	3	61561600	3_41	0	0.024898812103176	8.46302490822816	6.6315220898705e-07	0.968583688839327	1
ENSG00000163618.17	CADPS	3	62875160	3_42	0	0.0625689835250273	16.8035319972949	3.30878577988322e-06	-1.87701241830171	1
ENSG00000163632.12	C3orf49	3	63819161	3_43	0	0.142904464731562	25.4940542544026	1.14655179071319e-05	-2.76525368893824	1
ENSG00000163634.11	THOC7	3	63863496	3_43	0	0.119629325215585	23.747222447323	8.94045140932181e-06	-2.47485148833068	1
ENSG00000163635.17	ATXN7	3	63864984	3_43	0	0.0306833373163685	10.7652201480664	1.03952391185662e-06	-1.46806897013165	1
ENSG00000144741.17	SLC25A26	3	66134027	3_44	0	0.0223611368561091	4.65274911136158	3.27425491532117e-07	-0.126309532147674	1
ENSG00000144749.13	LRIG1	3	66501565	3_45	0	0	10.1350407228718	0	0.970715848840832	1
ENSG00000172340.14	SUCLG2	3	67654746	3_45	0	0	6.21907799270387	0	0.585120472129784	1
ENSG00000183662.10	FAM19A1	3	68003750	3_45	0	0	8.1242019374536	0	1.00214963003885	1
ENSG00000163378.13	EOGT	3	69012875	3_46	0	0.0352212133497858	8.61877091401926	9.55341456521714e-07	-1.11843902806716	1
ENSG00000144747.15	TMF1	3	69052218	3_46	0	0.0334952485054085	8.145775904454	8.58666730203413e-07	-0.914977300780368	1
ENSG00000187098.14	MITF	3	69739170	3_47	0	0.0255770172326786	4.81851749429708	3.8785760364181e-07	0.135815685019402	1
ENSG00000170837.2	GPR27	3	71752739	3_48	0	0.00943830713095018	5.01819522508814	1.49056401422011e-07	-0.204083991736009	1
ENSG00000144736.13	SHQ1	3	72861639	3_49	0	0.0196487465500357	5.28335139236576	3.2670314911338e-07	-0.458032801275643	1
ENSG00000172986.12	GXYLT2	3	72887991	3_49	0	0.0312502969226099	9.63451972496817	9.47530486200008e-07	1.17348033373087	1
ENSG00000163605.14	PPP4R2	3	72996720	3_49	0	0.0419078442389427	12.3991700427839	1.63529801936452e-06	1.83528604303816	1
ENSG00000255423.1	EBLN2	3	73062217	3_49	0	0.070680194663605	17.3629042819368	3.86214950739514e-06	2.23873742054073	1
ENSG00000121440.14	PDZRN3	3	73685292	3_49	0	0.0194243132659706	5.17587069499352	3.16401158769712e-07	-0.432140016268204	1
ENSG00000113805.8	CNTN3	3	74521451	3_50	0	0	13.1843074260051	0	0.312439906729537	1
ENSG00000227124.8	ZNF717	3	75775725	3_51	0	0.0301610362813349	7.21789182097302	6.85118352836212e-07	-0.90695450905719	1
ENSG00000114480.12	GBE1	3	81761728	3_54	0	0	13.6030911770558	0	-0.900401764895789	1
ENSG00000175161.13	CADM2	3	84951736	3_56	0	0.217281556452578	27.689512749232	1.89342083107266e-05	4.05130372214544	1
ENSG00000206538.8	VGLL3	3	86990820	3_57	0	0.0189479137072865	5.67074455905357	3.38150829135153e-07	-0.264754908103491	2
ENSG00000083937.8	CHMP2B	3	87227121	3_57	0	0.0422943186402974	13.2887301293805	1.76878272631325e-06	1.56226188256159	2
ENSG00000175105.6	ZNF654	3	88059041	3_58	0	0.0124065606363905	5.47723511826009	2.1385615795383e-07	-0.460700640083712	2
ENSG00000163320.10	CGGBP1	3	88147061	3_58	0	0.0137941995532775	7.76704681753671	3.3717968535644e-07	-0.961937881498163	2
ENSG00000179021.9	C3orf38	3	88150148	3_58	1	0.168075658254588	18.1982732825507	9.62595832329913e-06	3.44434876400762	1
ENSG00000184500.14	PROS1	3	93969667	3_59	0	0.016897722529161	6.66257674226605	3.54306706194267e-07	-1.04687030434492	2
ENSG00000178750.2	STX19	3	94032097	3_59	0	0.0201155959636733	8.29253750455261	5.24963757986329e-07	-0.824683323815985	1
ENSG00000178700.7	DHFR2	3	94061265	3_59	0	0.0192573073505122	7.88455328990092	4.77839039084053e-07	0.778488488631974	1
ENSG00000178694.9	NSUN3	3	94062771	3_59	0	0.0147548735635631	5.39573073117186	2.50550188892894e-07	-0.595418951187702	1
ENSG00000080200.9	CRYBG3	3	97822174	3_61	0	0.0424907373831409	12.5239553091218	1.67472980997277e-06	1.56664149901782	1
ENSG00000231861.2	OR5K2	3	98497231	3_62	0	0.0260702286474578	4.83897153743332	3.97014968810549e-07	-0.0326471874631633	2
ENSG00000080822.16	CLDND1	3	98523270	3_62	0	0.0271980853384072	5.23640973530277	4.48209365885657e-07	0.443824019857709	1
ENSG00000064225.12	ST3GAL6	3	98724268	3_62	0	0.0270915056775876	5.19961237443455	4.43315672385708e-07	-0.575618286136281	1
ENSG00000057019.15	DCBLD2	3	98901239	3_62	0	0.0313708612445863	6.57729478778763	6.49355797731662e-07	1.24915745161765	2
ENSG00000144810.15	COL8A1	3	99637984	3_62	0	0.0315212370778814	6.62260459385182	6.56963215178628e-07	1.33685050123517	2
ENSG00000036054.12	TBC1D23	3	100261437	3_63	0	0.0334703746697932	10.2269110149098	1.0772438533698e-06	1.74175189937158	1
ENSG00000114021.11	NIT2	3	100334239	3_63	0	0.0544411109162221	14.8231552491828	2.53966602796233e-06	2.19781998871789	1
ENSG00000206535.7	LNP1	3	100401425	3_63	0	0.0199597260260467	5.37711819996596	3.37763823841682e-07	0.387663290184045	1
ENSG00000181458.10	TMEM45A	3	100492758	3_63	0	0.0353794901933602	10.7490336822045	1.1968231139424e-06	-1.54398074814169	1
ENSG00000114354.13	TFG	3	100709274	3_63	0	0.0813508251187813	18.6568334807114	4.77648998206026e-06	-1.95871630126351	2
ENSG00000154175.16	ABI3BP	3	100992739	3_64	0	0.0159865002184162	4.65556324531664	2.34225730716545e-07	0.250874816673348	1
ENSG00000081148.11	IMPG2	3	101320263	3_64	0	0.0179000927119527	5.71226118640463	3.21789827449951e-07	0.900089087008593	1
ENSG00000138468.15	SENP7	3	101513077	3_64	0	0.0872785301618731	20.68620477722	5.68194750525022e-06	2.75927200397897	1
ENSG00000066422.4	ZBTB11	3	101671483	3_64	0	0.0283214223868622	10.0105674590529	8.92242141216208e-07	-1.33747518357702	1
ENSG00000114391.12	RPL24	3	101687152	3_64	0	0.0221431812370042	7.70280889006975	5.36782206634131e-07	0.86577397941715	1
ENSG00000144815.15	NXPE3	3	101779081	3_64	0	0.0238175775450067	8.38582646982481	6.28568239027745e-07	1.3069261366982	2
ENSG00000170017.12	ALCAM	3	105366626	3_66	0	0.0134193249343814	4.94976699812339	2.09037594168116e-07	0.280717028002253	1
ENSG00000114423.18	CBLB	3	105869225	3_66	0	0.0160096814049342	6.59780035518848	3.32422822875335e-07	-0.595490070377607	1
ENSG00000114439.18	BBX	3	107518849	3_67	0	0.0359586389428057	13.433802810561	1.52023661352433e-06	-1.64288147700354	1
ENSG00000114446.4	IFT57	3	108222767	3_67	0	0.0345409387341842	13.0549897439976	1.41912171340982e-06	-1.53367014024512	1
ENSG00000144821.9	MYH15	3	108529575	3_67	0	0.0436712448041807	15.2671173431325	2.09827104913264e-06	-1.71406306685358	1
ENSG00000163507.13	KIAA1524	3	108588823	3_67	0	0.0173471078403228	6.59682960875849	3.60139965594038e-07	0.821895864893142	1
ENSG00000198919.12	DZIP3	3	108590476	3_67	0	0.0187309632171051	7.31448715545829	4.31174398625594e-07	-1.02089785877977	1
ENSG00000163519.13	TRAT1	3	108822296	3_67	0	0.0181027018813577	6.99543065227413	3.98535331199073e-07	0.904022925540816	1
ENSG00000172139.14	SLC9C1	3	112293993	3_69	0	0.0175552880319404	5.48165556467498	3.02850766095024e-07	-0.529849173303703	1
ENSG00000177707.10	NECTIN3	3	111070094	3_69	0	0.0297298681161701	10.4176499559136	9.74701685170719e-07	1.37347986980803	1
ENSG00000177494.5	ZBED2	3	111595007	3_69	0	0.0189279885142012	6.18566723810729	3.68468181157642e-07	-0.590141445910353	1
ENSG00000240891.7	PLCXD2	3	111674240	3_69	0	0.0260680479165858	9.1836688061496	7.53414019929764e-07	1.09003781692109	1
ENSG00000144824.20	PHLDB2	3	111732257	3_69	0	0.0175571227562472	5.48263238293457	3.0293639033516e-07	0.429645047893022	2
ENSG00000144827.8	ABHD10	3	111978835	3_69	0	0.0165277980969437	4.91795181488991	2.55804536361457e-07	0.238767593657436	1
ENSG00000144834.13	TAGLN3	3	111998904	3_69	0	0.0163304070480611	4.80568251774379	2.46979586908449e-07	-0.274356631233818	1
ENSG00000174500.12	GCSAM	3	112132970	3_69	0	0.0175922137445322	5.50129863220567	3.04575304827838e-07	0.456291639975903	2
ENSG00000091972.18	CD200	3	112332846	3_69	0	0.0170128838815674	5.18829170518709	2.77786603234097e-07	-0.379402661214844	1
ENSG00000144848.10	ATG3	3	112561859	3_69	0	0.0163463160714892	4.81478068366283	2.47688233256083e-07	-0.191775967778862	2
ENSG00000138459.8	SLC35A5	3	112562284	3_69	0	0.0163179279827739	4.79853942106156	2.46424028321859e-07	-0.180599925988036	1
ENSG00000091986.15	CCDC80	3	112649146	3_69	0	0.0212231446057058	7.25670361008681	4.84683340186495e-07	0.789708784105966	1
ENSG00000163606.10	CD200R1	3	112974906	3_69	0	0.0163553082625493	4.81991934801857	2.48088983104758e-07	0.313421504817586	2
ENSG00000163608.14	NEPRO	3	113020058	3_69	0	0.0180066333130527	5.71898901290122	3.24086362647487e-07	-0.45061537725292	1
ENSG00000144857.14	BOC	3	113211082	3_70	0	0.0209148522479542	4.64649608545208	3.0583652478939e-07	0.128505466987451	1
ENSG00000206530.10	CFAP44	3	113440894	3_70	0	0.0209085476164306	4.6436725401602	3.05558540320659e-07	0.0608470835356945	2
ENSG00000121579.12	NAA50	3	113746012	3_70	0	0.0905894421740208	18.5210169475569	5.28021234594927e-06	2.8657778120309	1
ENSG00000114573.9	ATP6V1A	3	113746914	3_70	0	0.0894442095479694	18.398370982832	5.17893637697623e-06	-2.85787445570411	1
ENSG00000178075.19	GRAMD1C	3	113827178	3_70	0	0.0210492488434691	4.70648953518356	3.11775994653921e-07	-0.409610521350305	1
ENSG00000184307.14	ZDHHC23	3	113948387	3_70	0	0.0222450075043832	5.22383612860005	3.65705148896241e-07	0.287807093057322	1
ENSG00000151576.10	QTRT2	3	114006229	3_70	0	0.0210933877591357	4.72608091065078	3.13730298373604e-07	-0.36359077918777	1
ENSG00000163617.10	CCDC191	3	114056663	3_70	0	0.0266196530831692	6.90695081394257	5.78625712122159e-07	-0.881585655940809	2
ENSG00000144847.12	IGSF11	3	119145876	3_74	0	0.120217263296022	25.5130990978378	9.65248258634751e-06	2.89087207402991	3
ENSG00000121578.12	B4GALT4	3	119240363	3_74	0	0.0133571306094551	4.69797297532653	1.97484338926109e-07	0.213034945626561	2
ENSG00000176142.12	TMEM39A	3	119467987	3_74	0	0.0234585329564045	9.96372017271426	7.35582425524178e-07	1.16645798114219	1
ENSG00000163389.10	POGLUT1	3	119469366	3_74	0	0.0222677497422955	9.47567108255213	6.64041592888137e-07	1.06798566338032	2
ENSG00000113845.9	TIMMDC1	3	119498467	3_74	0	0.03942099788631	14.8426970563057	1.84140539311469e-06	-1.56510051035539	1
ENSG00000144843.11	ADPRH	3	119579733	3_74	0	0.0218830774307249	9.31245599341532	6.4133007160925e-07	-1.08923487962902	2
ENSG00000121577.13	POPDC2	3	119665057	3_74	0	0.0178452614732786	7.40384206170133	4.15804356508237e-07	0.792924022378122	1
ENSG00000175697.10	GPR156	3	120284297	3_74	0	0.0347841516199797	13.6633687076417	1.49571268580819e-06	-1.6578582888247	1
ENSG00000163428.3	LRRC58	3	120349385	3_74	0	0.0314215587450118	12.7068498954089	1.25653502537384e-06	1.66105831810862	2
ENSG00000163430.11	FSTL1	3	120450401	3_74	0	0.0166514678967816	6.75664527908809	3.54072842370753e-07	0.817954435517144	1
ENSG00000065518.7	NDUFB4	3	120596114	3_74	0	0.0147146349130851	5.60152073189989	2.59396679594857e-07	-0.454406032179525	2
ENSG00000145103.12	ILDR1	3	122021982	3_75	0	0	13.0146147698623	0	0.0221990026580648	1
ENSG00000051341.13	POLQ	3	121546329	3_75	0	0	44.1621654148839	0	0.669999027521293	1
ENSG00000173230.15	GOLGB1	3	121749947	3_75	0	0	137.618243978219	0	2.23753920990725	1
ENSG00000173226.16	IQCB1	3	121808260	3_75	0	0	13.2791905936272	0	-0.0208464696690131	2
ENSG00000145088.8	EAF2	3	121835057	3_75	0	0	35.4064377495491	0	-1.76523312855814	1
ENSG00000121552.3	CSTA	3	122325535	3_76	0	0.0133059204985798	4.83993265659427	2.02671749677812e-07	-0.166676372075122	1
ENSG00000114023.15	FAM162A	3	122384273	3_76	0	0.0186869068430384	7.93985165711049	4.66937531121458e-07	-1.06521090330278	1
ENSG00000196981.3	WDR5B	3	122412930	3_76	0	0.0302308980759658	10.953100220986	1.04207045826792e-06	0.86731226130222	2
ENSG00000114030.12	KPNA1	3	122514800	3_76	0	0.036165356344784	17.107763978252	1.94713010862473e-06	-2.68450225517743	1
ENSG00000138496.16	PARP9	3	122564248	3_76	0	0.0563885728749143	21.5423071357662	3.82289430131151e-06	3.41340102125749	1
ENSG00000173200.12	PARP15	3	122577800	3_76	0	0.0139770583411148	6.29031150794815	2.76692192483421e-07	-1.31468147623552	2
ENSG00000173193.13	PARP14	3	122684633	3_76	0	0.0152795356003222	6.43625531692431	3.09494112576736e-07	0.951389224169742	2
ENSG00000169087.10	HSPBAP1	3	122793842	3_76	0	0.0182606857751515	7.30150501150079	4.19602864797012e-07	-0.650448495307176	1
ENSG00000138463.8	DIRC2	3	122795125	3_76	0	0.0186990586422864	7.41329063036359	4.36254323248428e-07	-0.55339911404631	2
ENSG00000082684.14	SEMA5B	3	123028920	3_76	0	0.0266327668851565	11.3349314796514	9.50044964836879e-07	-1.38613767003811	1
ENSG00000121542.11	SEC22A	3	123202292	3_76	0	0.0234908467516214	9.92432807571302	7.33683509694255e-07	-1.16010766088736	1
ENSG00000206527.9	HACD2	3	123585113	3_76	0	0.0707842707223854	19.1871060072676	4.27420364809739e-06	2.41295276401744	1
ENSG00000114491.13	UMPS	3	124730083	3_77	0	0.0296717976549503	11.4176015832962	1.06617308951077e-06	2.0382604882414	2
ENSG00000082781.11	ITGB5	3	124901003	3_77	0	0.0229266827748384	10.1811570547461	7.34593925096055e-07	1.84352798967379	1
ENSG00000163885.11	CFAP100	3	126401701	3_78	0	0.0498719122607009	15.172906771118	2.38140786655397e-06	-1.69037961233831	1
ENSG00000163848.19	ZNF148	3	125375658	3_78	0	0.148658137261168	25.7064285844675	1.20265041164051e-05	-2.72085852464014	1
ENSG00000114520.10	SNX4	3	125520927	3_78	0	0.027466290736455	9.5494035247783	8.2543947069522e-07	-1.35354808619478	1
ENSG00000144909.7	OSBPL11	3	125594988	3_78	0	0.0221953805924	7.55232431373767	5.27536120711757e-07	1.12560305116626	1
ENSG00000189366.9	ALG1L	3	125930349	3_78	0	0.114201217885331	23.1141510956399	8.3072572037099e-06	-2.98057679623368	2
ENSG00000114547.9	ROPN1B	3	125970978	3_78	0	0.0176448850088392	5.40548280886723	3.00166552048816e-07	-0.780216445439026	1
ENSG00000114544.16	SLC41A3	3	126101864	3_78	0	0.02063416511918	6.86944006850067	4.46084583198808e-07	-1.0201431553435	1
ENSG00000144908.13	ALDH1L1	3	126198474	3_78	0	0.0166772595532025	4.87833780469246	2.56038651777967e-07	0.217618390642763	2
ENSG00000070476.14	ZXDC	3	126475233	3_78	0	0.0168750896509906	4.9885347217836	2.64928122563926e-07	-0.210287922531753	1
ENSG00000197763.14	TXNRD3	3	126655148	3_79	0	0.135163142810539	26.3709126317209	1.12174053830496e-05	-2.99131581741159	2
ENSG00000114554.11	PLXNA1	3	126987682	3_79	0	0.0954554475482366	22.9797957400208	6.90328583410672e-06	-2.75355591224561	1
ENSG00000163870.14	TPRA1	3	127601686	3_79	0	0.0193481300520614	7.86834822976485	4.79105927366445e-07	1.21515292582613	1
ENSG00000114631.10	PODXL2	3	127628671	3_79	0	0.0230857294544805	9.52191222436617	6.91793933360487e-07	1.25931985811281	1
ENSG00000114626.17	ABTB1	3	127672535	3_79	0	0.0231241691141851	9.53750064192215	6.94080256331806e-07	1.26095714271698	1
ENSG00000187715.13	KBTBD12	3	127915675	3_79	0	0.0240001854345067	9.88594221763243	7.46692241224333e-07	1.25455187741911	1
ENSG00000058262.9	SEC61A1	3	128050756	3_79	0	0.0338829043174662	13.1243842768613	1.39948594409055e-06	-2.08709708751334	1
ENSG00000175792.11	RUVBL1	3	128153759	3_79	0	0.014724162406112	5.31583371400383	2.46326400073258e-07	0.905207136206054	2
ENSG00000132394.10	EEFSEC	3	128153663	3_79	0	0.0428080013953687	15.3288032795218	2.06510518255978e-06	-2.43838846879659	1
ENSG00000170893.3	TRH	3	129954133	3_80	0	0.0280810974764596	8.82876054252269	7.80230257969687e-07	-1.36266019984511	2
ENSG00000163902.11	RPN1	3	128680780	3_80	0	0.0190245528363373	5.18024929184714	3.10151646739757e-07	0.0542626193271881	1
ENSG00000177646.18	ACAD9	3	128881742	3_80	0	0.0192645767196141	5.29758194793141	3.21178250673059e-07	0.473590151572852	1
ENSG00000114656.10	KIAA1257	3	129002467	3_80	0	0.0592263364989455	15.8758019838444	2.95909914740899e-06	1.84528803806193	1
ENSG00000172780.16	RAB43	3	129122809	3_80	0	0.0225964534245765	6.79093176753528	4.829238133732e-07	-0.831732276969893	2
ENSG00000240682.9	ISY1	3	129161573	3_80	0	0.02498854641325	7.73402487148217	6.08212766675674e-07	0.978190905695971	1
ENSG00000181789.14	COPG1	3	129249799	3_80	0	0.0242518458156772	7.45343889658808	5.68866641856988e-07	-0.781993966831566	1
ENSG00000183624.13	HMCES	3	129278028	3_80	0	0.0287136183149122	9.03795348953171	8.16708355666152e-07	-1.016715840279	2
ENSG00000172771.11	EFCAB12	3	129428575	3_80	0	0.0181255946530514	4.72758231657693	2.69674782250443e-07	0.0292844063861364	2
ENSG00000163913.11	IFT122	3	129442145	3_80	0	0.0285328041158419	8.97860514595263	8.06236213746975e-07	-1.345573470007	1
ENSG00000251287.8	ALG1L2	3	130096756	3_80	0	0.0191758037724018	5.25435776976781	3.17089740941301e-07	-0.506387227118052	1
ENSG00000196455.7	PIK3R4	3	130746630	3_81	0	0.0417182515569899	7.10164239335494	9.32381980506194e-07	-0.953831193633484	2
ENSG00000017260.19	ATP2C1	3	130850713	3_81	0	0.0412910159281162	7.00445041142668	9.10203722080349e-07	-0.943056411192321	1
ENSG00000114670.13	NEK11	3	131027021	3_81	0	0.0568878010516154	10.0391511969298	1.79731879384061e-06	1.40056894626097	2
ENSG00000034533.11	ASTE1	3	131028108	3_81	0	0.0588664680064641	10.3642266687289	1.92005582181962e-06	-1.44268383011945	1
ENSG00000198585.11	NUDT16	3	131381465	3_81	0	0.0399436753570983	6.69133922293279	8.41143405354601e-07	0.919178943729968	1
ENSG00000114686.8	MRPL3	3	131502955	3_81	0	0.0343849034057708	5.27907248576773	5.71260778763401e-07	0.456840089716952	1
ENSG00000196353.11	CPNE4	3	132285293	3_82	0	0.0265011104954844	6.37067548535644	5.31322894340605e-07	-0.69481632856509	1
ENSG00000014257.15	ACPP	3	132316910	3_82	0	0.0401493783240436	10.2788326864365	1.29876804778944e-06	-1.32012064753557	2
ENSG00000129048.6	ACKR4	3	132597261	3_82	0	0.0274429844333193	6.69842797505096	5.7851310966041e-07	0.716757983483417	1
ENSG00000081307.12	UBA5	3	132654315	3_82	0	0.0422176013722486	10.7530404666464	1.42867619592684e-06	-1.30691331817548	1
ENSG00000163781.12	TOPBP1	3	133661592	3_83	0	0	17.1094243417091	0	0.889784606515655	1
ENSG00000091513.14	TF	3	133745652	3_83	0	0	15.9418504745521	0	-1.53496546464112	2
ENSG00000154917.10	RAB6B	3	133895902	3_83	0	0	61.6045695030027	0	-0.548511110574274	1
ENSG00000174640.12	SLCO2A1	3	134051958	3_83	0	0	338.642034050667	0	0.111530469678623	1
ENSG00000163785.12	RYK	3	134251127	3_83	0	0	257.122340859068	0	0.858220195253119	1
ENSG00000182923.16	CEP63	3	134486229	3_83	0	0	57.1986663538963	0	2.24591205255073	1
ENSG00000129055.12	ANAPC13	3	134486229	3_83	0	0	57.1986663538963	0	2.24591205255073	1
ENSG00000154928.16	EPHB1	3	134798535	3_83	0	0	15.5484490774387	0	-1.58253285972927	1
ENSG00000174611.11	KY	3	134651743	3_83	0	0	17.9668113182473	0	0.117525119140702	1
ENSG00000174579.3	MSL2	3	136195634	3_84	0	0.0681193122621926	14.730213177129	3.15782646670542e-06	2.30506751098655	1
ENSG00000114054.13	PCCB	3	136249986	3_84	0	0.174131665650736	23.8734163738497	1.30828180225961e-05	-3.45754449686353	1
ENSG00000118007.12	STAG1	3	136752490	3_84	0	0.147490917692909	22.2250651153602	1.03161415738248e-05	-3.29914209298272	1
ENSG00000168917.8	SLC35G2	3	136818202	3_84	0	0.0237952831402661	4.79719922902533	3.59242413738061e-07	0.243165532845537	1
ENSG00000158092.6	NCK1	3	136862055	3_84	0	0.149702992508629	22.3715610551298	1.05398819119269e-05	-2.20255779556059	1
ENSG00000183770.5	FOXL2	3	138946954	3_85	0	0.0293971633008163	10.6890521988865	9.88902777059033e-07	1.50939578102934	1
ENSG00000066405.12	CLDN18	3	137998902	3_85	0	0.0185093605271625	6.02420226277021	3.50913384474033e-07	0.499713291009556	1
ENSG00000158163.14	DZIP1L	3	138115664	3_85	0	0.0161815368472135	4.8221306193223	2.45565702709141e-07	0.260387646786219	2
ENSG00000118017.3	A4GNT	3	138124252	3_85	0	0.0164576715279851	4.92524223760536	2.55096769646542e-07	-0.000644735858587035	2
ENSG00000138231.12	DBR1	3	138174902	3_85	0	0.0171260353328633	5.27694000288873	2.84412032386287e-07	0.263555217999356	1
ENSG00000114098.17	ARMC8	3	138187696	3_85	0	0.0172927252725574	5.47665762889386	2.98049232388317e-07	0.549410326577809	1
ENSG00000181322.13	NME9	3	138329935	3_85	0	0.0177536657567632	5.61612623059174	3.1378622439282e-07	-0.396286744139308	1
ENSG00000158220.13	ESYT3	3	138434098	3_85	0	0.0189595928190623	6.77416580872043	4.04197666818209e-07	-1.3699733349248	2
ENSG00000114107.8	CEP70	3	138593825	3_85	0	0.0240133379875825	8.18093197294601	6.18250232946785e-07	0.594010981506083	1
ENSG00000158234.12	FAIM	3	138609174	3_85	0	0.0225177348827148	8.41256786276351	5.96159207489301e-07	1.68874225737005	1
ENSG00000051382.8	PIK3CB	3	138834445	3_85	0	0.0166377258088243	5.31549060162874	2.78321201839415e-07	0.972167836136137	1
ENSG00000184432.9	COPB2	3	139389874	3_85	0	0.0433086666408745	14.0119571948198	1.90977669246226e-06	1.74456305071282	1
ENSG00000114115.9	RBP1	3	139539666	3_85	0	0.0267467453607163	9.54452738783258	8.03404657787914e-07	-1.10705714810517	1
ENSG00000163864.15	NMNAT3	3	139677916	3_85	0	0.0250480440121619	8.85141943778875	6.97743360108253e-07	-1.17226201673765	1
ENSG00000158258.16	CLSTN2	3	139935130	3_85	0	0.015958275003248	4.67269947536955	2.34672807377657e-07	0.135981643173026	1
ENSG00000155893.12	PXYLP1	3	141228805	3_86	0	0.0308662979798657	4.64473668680136	4.51184962621477e-07	0.00738366480785772	1
ENSG00000114124.2	GRK7	3	141778308	3_87	0	0.0157060561917443	4.83164062658697	2.38820028007482e-07	0.243475632094858	2
ENSG00000069849.10	ATP1B3	3	141875705	3_87	0	0.0283880711858906	10.3740033062325	9.26811131693048e-07	1.81218275595051	1
ENSG00000175054.14	ATR	3	142579130	3_87	0	0.0422667579674109	14.1217235851265	1.8784326014943e-06	-1.84210199545523	1
ENSG00000120756.12	PLS1	3	142596272	3_87	0	0.0153894279801934	4.6414080787028	2.24792183116136e-07	-0.0669874358007992	2
ENSG00000163710.7	PCOLCE2	3	142885073	3_87	0	0.0174417294291522	5.81111954020888	3.18976235392104e-07	0.765698136536343	1
ENSG00000181744.8	C3orf58	3	143971366	3_88	0	0	34.0855172467718	0	-0.295834370206081	2
ENSG00000188313.12	PLSCR1	3	146544557	3_90	0	0.0521923376743606	10.1432378311888	1.6660664979725e-06	-1.4292101613782	2
ENSG00000144891.17	AGTR1	3	148697697	3_91	0	0.0196698599705781	9.11804442570706	5.64432413310826e-07	0.982465295241791	1
ENSG00000153002.11	CPB1	3	148791560	3_91	0	0.0625821522365974	20.0262068504584	3.9441930733743e-06	-2.16151500019026	2
ENSG00000163754.17	GYG1	3	148991372	3_91	0	0.0147800267759792	6.44666317406207	2.99860440241056e-07	-0.835165037530515	1
ENSG00000071794.15	HLTF	3	149086082	3_91	0	0.0144661389412589	6.24622730982965	2.84367127157114e-07	0.883267163921358	2
ENSG00000047457.13	CP	3	149222231	3_91	0	0.25282972865159	33.7892229930072	2.68853266384375e-05	-3.48556112667557	2
ENSG00000169903.6	TM4SF4	3	149473596	3_92	0	0.0244270618818988	7.34209569876422	5.64417209465614e-07	-0.692240593279848	2
ENSG00000114744.8	COMMD2	3	149752844	3_92	0	0.0249293308384813	7.53286593569196	5.90989592806986e-07	0.633251613976082	2
ENSG00000082996.19	RNF13	3	149812838	3_92	0	0.0712567078166279	17.4601929592978	3.91546878441381e-06	-2.28086672774964	1
ENSG00000070087.13	PFN2	3	150050137	3_92	0	0.0478191236410339	13.6666177782995	2.05670325250117e-06	1.97093672155511	1
ENSG00000196428.12	TSC22D2	3	150407583	3_92	0	0.260186925814916	30.2927332242683	2.48046385951199e-05	-3.46284823736387	1
ENSG00000144895.11	EIF2A	3	150546641	3_93	0	0.113039278790656	19.7430435142506	7.02348168703911e-06	2.1316566844624	1
ENSG00000198843.12	SELENOT	3	150602535	3_93	0	0.0240792392654631	5.03911042052814	3.81861268468644e-07	0.186586191731029	2
ENSG00000120742.10	SERP1	3	150603228	3_93	0	0.0233483206493259	4.75021502733016	3.49042163470329e-07	-0.166436526512824	2
ENSG00000174946.6	GPR171	3	151203001	3_93	0	0.0248110339992216	5.319786167111	4.15382325512125e-07	0.217256224738471	2
ENSG00000174944.8	P2RY14	3	151278646	3_93	0	0.0338905949641187	8.24901253290219	8.79812504662497e-07	-1.13501041353339	1
ENSG00000181631.6	P2RY13	3	151329464	3_93	0	0.0233714530180325	4.75949552058752	3.50070576448911e-07	0.222321657317066	1
ENSG00000169313.9	P2RY12	3	151383958	3_93	0	0.0426137932898302	10.4084764134214	1.39587436300916e-06	-1.32447803695617	1
ENSG00000152580.8	IGSF10	3	151461048	3_93	0	0.0284096591434497	6.59064825624342	5.89254802439141e-07	0.927305376764739	1
ENSG00000198829.6	SUCNR1	3	151873953	3_94	0	0.0184211910640029	7.87943698157331	4.56795552894164e-07	0.648731290164185	1
ENSG00000169860.6	P2RY1	3	152834408	3_94	0	0.0415012258668189	15.5066929592596	2.02529871205286e-06	-1.65468463840809	2
ENSG00000114790.12	ARHGEF26	3	154120764	3_95	0	0	1995.99165719451	0	2.94798203953193	1
ENSG00000174953.13	DHX36	3	154324761	3_95	0	0	1236.26569049487	0	-1.49860496767641	1
ENSG00000196549.10	MME	3	155023349	3_96	0	0.0340847198279226	8.73512395663315	9.3699608100611e-07	-1.05227075156055	1
ENSG00000240045.1	RP11-451G4.2	3	155293692	3_96	0	0.0246318107837082	5.68415376245071	4.40627025756368e-07	0.573890179770565	2
ENSG00000114805.16	PLCH1	3	155745426	3_96	0	0.0228855569640339	4.99498468437528	3.59753162914542e-07	-0.380415201652626	1
ENSG00000174928.15	C3orf33	3	155806061	3_96	0	0.0220942509095454	4.66536016844401	3.2439446283918e-07	-0.271092910646237	1
[truncated: 7,392 more rows]
