# Supplementary material for: Adjusting for genetic confounders in transcriptome-wide association studies improves discovery of risk genes of complex traits
Source: Nat Genet. 2024 Jan 26;56(2):336–47. doi: 10.1038/s41588-023-01648-9 (PMC10864181; doi:10.1038/s41588-023-01648-9)
Supplement: Supplementary file 5 — cTWAS results of all analyzed genes across all tissues for IBD, SCZ, and SBP. Results are stored separately for each combination of traits and tissues. Column legends for each set of results are the same as in Supplementary Table 1. [file 41588_2023_1648_MOESM5_ESM.zip › SBP_Vagina.csv]

id	genename	chrom	pos	region_tag	cs_index	PIP	tau2	PVE	z	num_eqtl
ENSG00000237330.2	RNF223	1	1074061	1_1	0	0.0110188651910322	5.11878773391962	1.77505969969125e-07	-0.47419046409946	2
ENSG00000188976.10	NOC2L	1	959139	1_1	0	0.0742071489885374	22.6832114838864	5.29735724530064e-06	2.25612452569632	1
ENSG00000187961.13	KLHL17	1	960326	1_1	0	0.0949641675690686	24.8423524012966	7.42440163222677e-06	-2.47395050652676	1
ENSG00000187642.9	PERM1	1	982112	1_1	0	0.0129205876237447	6.43122523101616	2.61507987705527e-07	0.640290765460154	1
ENSG00000188290.10	HES4	1	1000018	1_1	0	0.0350242283390237	15.8579526214661	1.74793253146663e-06	1.92178119278083	1
ENSG00000187608.8	ISG15	1	1001107	1_1	0	0.0126922622698363	6.26058862515848	2.50070912699967e-07	-0.641233432091029	1
ENSG00000131591.17	C1orf159	1	1118005	1_1	0	0.0117427112768934	5.46423362731952	2.01932683255301e-07	-0.398870614078748	1
ENSG00000162571.13	TTLL10	1	1173815	1_1	0	0.0443326049280446	22.6089885042781	3.15437525627644e-06	3.18544352648551	1
ENSG00000186891.13	TNFRSF18	1	1206770	1_1	0	0.0160622500031187	14.0726054606737	7.11360697598124e-07	-3.00676698408021	1
ENSG00000078808.16	SDF4	1	1232800	1_1	0	0.0116159052692296	8.00779289594709	2.9273514635514e-07	-1.95698040411582	1
ENSG00000184163.3	C1QTNF12	1	1246946	1_1	0	0.016668523428665	11.2636357495258	5.90860150880617e-07	2.13869253556378	1
ENSG00000160087.20	UBE2J2	1	1274256	1_1	0	0.0108718943508085	8.06198427001401	2.75839300973307e-07	2.14960180653584	1
ENSG00000131584.18	ACAP3	1	1309988	1_1	0	0.029986198470934	22.5775163634445	2.13062270389989e-06	-4.33219942735622	1
ENSG00000127054.20	INTS11	1	1323147	1_1	2	0.546324851876758	29.0937905272372	5.00219062555508e-05	5.43397432881205	2
ENSG00000169962.4	TAS1R3	1	1331096	1_1	2	0.0498149273954516	28.5005267928562	4.46808434486507e-06	4.62996103631591	1
ENSG00000107404.19	DVL1	1	1351660	1_1	2	0.0423029986280429	27.0498888685858	3.60118648922279e-06	-4.56091548973098	1
ENSG00000162576.16	MXRA8	1	1362103	1_1	0	0.0198798449853193	10.9365848671576	6.84232493777834e-07	1.45257625275529	1
ENSG00000175756.13	AURKAIP1	1	1375267	1_1	0	0.0108830576660868	7.79319658073022	2.66916570023469e-07	1.99326946334592	1
ENSG00000242485.5	MRPL20	1	1407014	1_1	0	0.0125190634294838	8.05053224249259	3.17179716966173e-07	1.69090779222075	1
ENSG00000235098.8	ANKRD65	1	1421658	1_1	0	0.0108939078600412	7.75367276228646	2.65827642293283e-07	-1.975667666325	1
ENSG00000179403.11	VWA1	1	1434243	1_1	0	0.0276752838727562	17.2367957601878	1.50126580851828e-06	2.75300044866378	1
ENSG00000215915.9	ATAD3C	1	1430908	1_1	0	0.101878354162815	29.6173494660068	9.49592080119117e-06	-3.92791736489268	2
ENSG00000197785.13	ATAD3A	1	1511945	1_1	0	0.0184565359458164	14.2137489841087	8.25596433247146e-07	-2.77234671507614	1
ENSG00000189409.13	MMP23B	1	1631710	1_1	0	0.0141799518686075	7.33680202757863	3.2740893779643e-07	0.819382303221782	1
ENSG00000189339.11	SLC35E2B	1	1659060	1_1	0	0.218209195757005	33.067430065137	2.27081872148409e-05	-3.34309632404521	1
ENSG00000215790.6	SLC35E2	1	1671995	1_1	0	0.151006663079997	27.7729790468155	1.31985903864319e-05	-2.6818989978444	1
ENSG00000008130.15	NADK	1	1759611	1_1	1	0.783882677580302	32.3794462737588	7.98784186623664e-05	-5.57356171543435	2
ENSG00000169885.9	CALML6	1	1914918	1_1	0	0.0124162408476404	5.88265417352474	2.29864772880468e-07	-0.058536405315912	2
ENSG00000178821.12	TMEM52	1	1918989	1_1	1	0.0314456780114193	27.0841077603623	2.68030656375352e-06	4.76653613789642	2
ENSG00000205116.3	TMEM88B	1	1426175	1_1	0	0.0109591511481668	7.40015533579078	2.55227065103332e-07	2.04650400385903	1
ENSG00000067606.16	PRKCZ	1	2050574	1_2	0	0.00659899789284058	4.97597821794806	1.03339280622934e-07	0.20824443591715	1
ENSG00000162585.16	FAAP20	1	2212668	1_2	0	0.0106595843282292	9.61964957035339	3.22707080959471e-07	1.02628531183963	1
ENSG00000157933.9	SKI	1	2228951	1_2	0	0.0746001271918758	27.6076346852459	6.48153306956383e-06	-2.65195375863267	1
ENSG00000116151.13	MORN1	1	2391287	1_2	0	0.00650217252543539	4.83940608301343	9.90283466845258e-08	0.17268584364208	1
ENSG00000157916.19	RER1	1	2398369	1_2	0	0.0114021622508346	10.394414992666	3.72989187386738e-07	1.24460347901714	1
ENSG00000157911.9	PEX10	1	2413486	1_2	0	0.00734903737284331	6.05134899532463	1.39956034928777e-07	0.599133489943891	1
ENSG00000149527.17	PLCH2	1	2425928	1_2	0	0.00811273493609843	6.8795077225636	1.75644122950461e-07	-0.751602241079091	2
ENSG00000157870.14	FAM213B	1	2586412	1_2	0	0.00641629580839731	4.73205691450028	9.55527765051129e-08	-0.131954568944163	2
ENSG00000142606.15	MMEL1	1	2632557	1_2	0	0.00665792426800149	5.08609411607396	1.06569325467967e-07	-0.229466839473817	2
ENSG00000215912.12	TTC34	1	2800905	1_2	0	0.00649960516960746	4.85720641652475	9.93533486114881e-08	-0.208416548613108	2
ENSG00000235169.7	SMIM1	1	3772081	1_3	0	0.0998257224077767	20.7600953100663	6.52199975950473e-06	-1.98813427027351	2
ENSG00000130764.9	LRRC47	1	3774700	1_3	0	0.0211305007495798	5.76113645984848	3.83113031726618e-07	0.517650986733598	1
ENSG00000116198.12	CEP104	1	3857024	1_3	0	0.0293795453582894	8.91025390222141	8.23842370746518e-07	0.983378076541379	2
ENSG00000169598.15	DFFB	1	3857154	1_3	0	0.0258516490714363	7.68666108957796	6.25366997799661e-07	-0.839638451902911	3
ENSG00000198912.10	C1orf174	1	3891607	1_3	0	0.0220694802561936	6.17597940094478	4.28950242803581e-07	-0.548675488546313	1
ENSG00000196581.10	AJAP1	1	4654263	1_4	0	0.0184407615595791	6.99335717949148	4.05857462842239e-07	-0.729952804125725	1
ENSG00000069424.14	KCNAB2	1	5991819	1_5	0	0.0159696906377936	4.84029121968333	2.43263510058635e-07	-0.295281490145068	1
ENSG00000131697.17	NPHP4	1	5991819	1_5	0	0.0187861323850149	6.4295564639646	3.80125817169783e-07	0.808504194551923	2
ENSG00000158286.12	RNF207	1	6222890	1_5	0	0.0328968912672123	12.0843460012637	1.25108548260272e-06	1.33446727276583	1
ENSG00000116251.9	RPL22	1	6209280	1_5	0	0.0170963589000489	5.38857208076638	2.89925421085385e-07	0.231379032177731	1
ENSG00000116237.15	ICMT	1	6236178	1_5	0	0.0286271151344438	10.0944021898885	9.0942557356735e-07	-1.25394092196094	1
ENSG00000097021.19	ACOT7	1	6394534	1_5	0	0.0411910977022804	13.0155520341108	1.68723249899662e-06	1.43272669917144	1
ENSG00000069812.11	HES2	1	6422396	1_5	0	0.018654205045935	6.381924693683	3.74660057225648e-07	0.731819466803187	2
ENSG00000187017.15	ESPN	1	6424818	1_5	0	0.0163319763624205	5.36388835939091	2.75694083776238e-07	0.56063770544405	2
ENSG00000171680.21	PLEKHG5	1	6520369	1_5	0	0.0167789714683438	6.37215976230319	3.36481324683288e-07	1.05445603901558	1
ENSG00000162408.10	NOL9	1	6554687	1_5	0	0.0158070029862999	5.35152276337806	2.66217061947195e-07	-0.728803745158761	1
ENSG00000204859.12	ZBTB48	1	6579883	1_5	0	0.0275102560322558	13.0503577793157	1.1298636172055e-06	-2.14495580039367	2
ENSG00000041988.15	THAP3	1	6625791	1_5	0	0.0181581861134396	7.23482731392519	4.13437252921599e-07	-1.24158736647661	1
ENSG00000007923.15	DNAJC11	1	6701642	1_5	1	0.0453569918215394	16.5543085131825	2.36300293888876e-06	-3.67467606462821	1
ENSG00000049245.12	VAMP3	1	7771004	1_6	0	0.0131661421962704	5.22955959982214	2.16686887702843e-07	0.166106362192985	2
ENSG00000116288.12	PARK7	1	7954388	1_6	0	0.0161075600743077	7.97250893466219	4.04141778256217e-07	1.30802812798399	1
ENSG00000162426.14	SLC45A1	1	8317768	1_6	0	0.0253624743170237	16.9947538825034	1.35648649228375e-06	3.06979102371974	1
ENSG00000142583.17	SLC2A5	1	9087829	1_6	0	0.0294863425186735	13.1368464117783	1.21904854986216e-06	-1.46876942746855	1
ENSG00000049239.12	H6PD	1	9221777	1_6	0	0.0874016033901522	23.6076445360771	6.49353268477471e-06	-2.27421232121819	1
ENSG00000171612.6	SLC25A33	1	9539060	1_7	0	0.0110381395850617	5.17354490321438	1.79718621295923e-07	0.166558111837109	1
ENSG00000171608.15	PIK3CD	1	9651286	1_7	0	0.0119813272683095	5.98165159182946	2.25545942227992e-07	0.56733144901441	1
ENSG00000171603.16	CLSTN1	1	9824341	1_7	0	0.0211321977966237	11.0653049742748	7.35896993889421e-07	1.45900586070764	1
ENSG00000162444.11	RBP7	1	9997247	1_7	0	0.0106046368014464	4.90962001445733	1.63852342020658e-07	0.268086449887653	1
ENSG00000130939.18	UBE4B	1	10033313	1_7	0	0.0119148465620338	5.8335152211596	2.18739775982066e-07	-0.103789074297559	1
ENSG00000054523.17	KIF1B	1	10210438	1_7	0	0.0358649136406063	16.1063970973696	1.81793003694201e-06	2.67652316904179	2
ENSG00000142657.20	PGD	1	10398376	1_7	0	0.0512223267645577	18.7673799878112	3.02532421385816e-06	-2.80639231862901	2
ENSG00000175279.21	CENPS	1	10429947	1_7	0	0.0114395737416872	5.50921910320346	1.98339338577037e-07	-0.221730262431648	2
ENSG00000241563.3	CORT	1	10449352	1_7	0	0.0135078721702063	6.7243430504474	2.85854989564438e-07	-0.171268748515396	1
ENSG00000175262.14	C1orf127	1	10982502	1_8	0	0.0354080705171733	10.3825607034271	1.1569529936233e-06	1.04157961749908	1
ENSG00000120948.16	TARDBP	1	11012192	1_8	0	0.0338765355364304	9.9584056604093	1.0616901226768e-06	1.4396675856514	2
ENSG00000009724.16	MASP2	1	11047382	1_8	0	0.0308244453910378	9.05353924634928	8.78259049751414e-07	1.48583552747586	1
ENSG00000116649.9	SRM	1	11060199	1_8	0	0.0198987359444952	4.87193788186497	3.0509578305612e-07	-0.170668654483329	2
ENSG00000171824.13	EXOSC10	1	11099932	1_8	0	0.0197291244472031	4.79032077694712	2.97427679117847e-07	-0.0916908975767842	2
ENSG00000171819.4	ANGPTL7	1	11189075	1_8	0	0.0779045657062253	18.0091600731348	4.41535210959251e-06	2.3090566010915	1
ENSG00000198793.12	MTOR	1	11262099	1_8	0	0.0574576785235078	15.0479707123298	2.72104037595186e-06	-2.08868009242441	1
ENSG00000116663.10	FBXO6	1	11664035	1_8	0	0.0244316783168014	6.83046104623708	5.25184976545085e-07	0.754512019874825	1
ENSG00000162493.16	PDPN	1	13583417	1_10	0	0.0545251564019024	14.2197102563249	2.44003828658601e-06	1.58103394808127	2
ENSG00000171729.13	TMEM51	1	15152787	1_11	0	0.00316820091452674	9.77906095718028	9.75031938787593e-08	-1.11058178592024	1
ENSG00000142621.19	FHAD1	1	15247273	1_11	0	0.00222113437137228	5.96491036164337	4.16953600156119e-08	-0.393906302267475	2
ENSG00000142634.12	EFHD2	1	15409565	1_11	0	0.00424214505787857	11.3917282612175	1.52084202697746e-07	-0.928657320471827	1
ENSG00000132906.17	CASP9	1	15526794	1_11	0	0.00273753308557001	14.7122463669164	1.26749816501101e-07	2.49363804566607	1
ENSG00000116138.12	DNAJC16	1	15527155	1_11	0	0.00274649974848851	14.7569197721976	1.27551113259962e-07	2.49769021186561	1
ENSG00000116771.5	AGMAT	1	15584923	1_11	0	0.00378710156725592	8.36994178182225	9.9755847730571e-08	-0.901483203885496	1
ENSG00000116786.11	PLEKHM2	1	15684135	1_11	0	0.00843673972050696	27.60912447225	7.33054492102231e-07	-2.05633874729517	1
ENSG00000162461.7	SLC25A34	1	15735883	1_11	0	0.00194686854952997	9.23052843301877	5.65551511602888e-08	-2.46230307640546	1
ENSG00000116809.11	ZBTB17	1	15976487	1_11	0	0.0335536251737003	23.3090781969277	2.46135083418047e-06	-3.59978128806705	1
ENSG00000186510.11	CLCNKA	1	16018653	1_11	0	0.0621155482485593	23.7240005221741	4.63764200949147e-06	3.25191488513821	2
ENSG00000173641.17	HSPB7	1	16019683	1_11	0	0.00324291120412101	9.41971570675177	9.61350655068385e-08	-1.08620859384925	2
ENSG00000132881.11	RSG1	1	16237140	1_11	0	0.00656240839317623	15.6936182125622	3.24112149264593e-07	2.11099766190858	2
ENSG00000055070.16	SZRD1	1	16352086	1_11	0	0.0568386044788503	36.0838882784531	6.45454613920838e-06	-3.39468109190211	2
ENSG00000187144.11	SPATA21	1	16437144	1_11	0	0.0030989700401115	9.30178306300592	9.07178101042691e-08	0.873864485051357	1
ENSG00000157191.19	NECAP2	1	16439071	1_11	0	0.00210390401642369	5.6549374336222	3.74423156883074e-08	0.642026806946601	2
ENSG00000117122.13	MFAP2	1	16980428	1_12	0	0.02099464129674	4.79327737991621	3.16701408092797e-07	0.149155521617115	1
ENSG00000117118.9	SDHB	1	17052140	1_12	0	0.0241538209764082	6.13126175975811	4.66063051620735e-07	-0.542055234977202	1
ENSG00000159339.13	PADI4	1	17308916	1_12	0	0.0209753881449685	4.78452522239535	3.15833234606438e-07	0.13263015475264	1
ENSG00000074964.16	ARHGEF10L	1	17538019	1_12	0	0.020976966101849	4.78524297486205	3.15904377829366e-07	0.0947914587906689	1
ENSG00000117154.11	IGSF21	1	18108487	1_12	0	0.191155928440405	26.3893638063181	1.58754361529622e-05	2.59518837575617	1
ENSG00000142623.9	PADI1	1	17233181	1_12	0	0.0678894080442062	16.0776003941492	3.43504337799079e-06	1.78317785852565	1
ENSG00000158748.3	HTR6	1	19665573	1_13	0	0.037110039312282	15.6359915287006	1.82610528999348e-06	-1.69611497728336	1
ENSG00000179023.8	KLHDC7A	1	18486532	1_13	0	0.0267256866820557	12.4908776421905	1.05058404378569e-06	1.48246550875757	1
ENSG00000159423.16	ALDH4A1	1	18902311	1_13	0	0.0145988067177893	6.72497741205152	3.08970604367023e-07	-0.710731866391708	1
ENSG00000169991.10	IFFO2	1	18956450	1_13	0	0.0121849434002016	5.00627234326906	1.91976010211447e-07	0.323417794147618	1
ENSG00000127481.14	UBR4	1	19214169	1_13	0	0.0119988089660984	4.85996523876734	1.83518679487428e-07	0.20439981962844	1
ENSG00000053372.4	MRTO4	1	19251533	1_13	0	0.0138957316922371	6.25544429068794	2.73557454757882e-07	-0.666161673316975	2
ENSG00000162482.4	AKR7A3	1	19288862	1_13	0	0.025279383883306	11.9590762962111	9.51421793531051e-07	1.36049448590908	1
ENSG00000040487.12	PQLC2	1	19312089	1_13	0	0.0150895706065119	7.03957891878341	3.34297044679516e-07	-0.884437831017117	2
ENSG00000173436.13	MINOS1	1	19596819	1_13	0	0.0290808390069766	13.2987847347194	1.21710448289813e-06	1.45609195752687	1
ENSG00000158747.13	NBL1	1	19640599	1_13	0	0.0121296688439573	4.96305973783859	1.89455588514258e-07	0.251560884992695	2
ENSG00000169914.5	OTUD3	1	19906593	1_13	0	0.0203103553459452	9.86991709593541	6.30870180874097e-07	-1.19503479014685	1
ENSG00000188257.10	PLA2G2A	1	19979786	1_13	0	0.0129454667601726	5.58182751837458	2.2740661832781e-07	-0.445179727531441	2
ENSG00000117215.14	PLA2G2D	1	20119239	1_13	0	0.011835257541392	4.72953222762388	1.76159015981678e-07	0.0562990740627096	1
ENSG00000090432.6	MUL1	1	20508296	1_14	0	0.0389105970624696	10.7607715303438	1.31771132731139e-06	1.41064383000119	1
ENSG00000183114.7	FAM43B	1	20551955	1_14	0	0.0210311361454897	4.87208778238146	3.22468140335107e-07	-0.142590384626048	3
ENSG00000158828.7	PINK1	1	20633253	1_14	0	0.0258553272321257	6.84387458563545	5.56879274367068e-07	-0.70837207391923	1
ENSG00000244038.9	DDOST	1	20664791	1_14	0	0.0233617505163151	5.87504682231091	4.31942251346945e-07	-0.446830146191889	1
ENSG00000127483.17	HP1BP3	1	20787899	1_14	0	0.0207186508979019	4.7293161099306	3.0836763492348e-07	-0.0479589299556829	1
ENSG00000076864.19	RAP1GAP	1	21669538	1_15	0	0.0152759413683826	6.2093318012908	2.98512020409977e-07	0.933218886044035	1
ENSG00000187942.11	LDLRAD2	1	21811974	1_15	0	0.0138406845989425	5.17327093513872	2.25336616873844e-07	0.509248836289586	1
ENSG00000142798.17	HSPG2	1	21847243	1_15	0	0.0136880521383058	5.06325407820583	2.18112394531527e-07	-0.457039898344009	1
ENSG00000142789.19	CELA3A	1	22001714	1_15	0	0.0158081139166801	6.41090668862698	3.18939630163654e-07	0.766402047826208	1
ENSG00000070831.15	CDC42	1	22052387	1_15	0	0.0611941203268009	19.6046060548074	3.77552012524599e-06	-1.92809831863932	1
ENSG00000162552.14	WNT4	1	22144389	1_15	0	0.0217596481160715	9.49443245792331	6.50174378123388e-07	-1.19781183806146	1
ENSG00000184677.16	ZBTB40	1	22453334	1_15	0	0.0160569814519912	6.41327890320836	3.24080579301167e-07	-0.45249196523306	1
ENSG00000173369.15	C1QB	1	22653162	1_15	0	0.0136990842951776	5.01563535742267	2.16235237180984e-07	-0.0851149385683444	1
ENSG00000169641.13	LUZP1	1	23178302	1_16	0	0.0248746675986198	9.36532953430614	7.33144064645613e-07	1.19528980089959	1
ENSG00000125945.14	ZNF436	1	23367745	1_16	0	0.0764133964668265	20.1836141927339	4.85375011311531e-06	-2.34464746680689	3
ENSG00000204219.9	TCEA3	1	23424647	1_16	0	0.0312407881364071	11.5451839889069	1.13509396260403e-06	1.65353568092113	1
ENSG00000088280.18	ASAP3	1	23484588	1_16	0	0.0158335724309181	5.05808362583256	2.52042565793855e-07	0.255055069886864	1
ENSG00000007968.6	E2F2	1	23531510	1_16	0	0.0162479348056169	5.30401987265942	2.7121411248534e-07	-0.412193314996085	1
ENSG00000197880.8	MDS2	1	23581212	1_16	0	0.0365326723950662	13.0458844893584	1.49990566335469e-06	-1.49223694973677	1
ENSG00000142676.12	RPL11	1	23691734	1_17	0	0	137.123657938178	0	0.782701005098859	1
ENSG00000117308.14	GALE	1	23800401	1_17	0	0	104.940781371786	0	0.379704950220488	2
ENSG00000117305.14	HMGCL	1	23838758	1_17	0	5.94215875393545e-08	3252.86503377998	6.08302033517949e-10	3.00687374854056	1
ENSG00000158055.15	GRHL3	1	24318866	1_17	0	0	8.11297903493637	0	-0.741263279334719	1
ENSG00000001460.17	STPG1	1	24417003	1_17	0	0	5.67638403538502	0	-0.0437069837311556	2
ENSG00000001461.16	NIPAL3	1	24415622	1_17	0	0	13.0209114918983	0	-0.105728401452032	2
ENSG00000117602.11	RCAN3	1	24502439	1_17	0	0	8.84168445733766	0	0.802567099418273	1
ENSG00000169504.14	CLIC4	1	24745632	1_17	0	0	55.0430427452559	0	-3.25151319117573	1
ENSG00000020633.18	RUNX3	1	24965206	1_17	0	0	6.34621771322503	0	-0.600121637928093	1
ENSG00000174950.10	CD164L2	1	27383368	1_19	0	0.0489276143795807	21.8037153714046	3.35732603754546e-06	2.82607222558541	1
ENSG00000090020.10	SLC9A1	1	27166703	1_19	0	0.079937907747645	26.5685479630261	6.6838942580023e-06	3.23984390903286	2
ENSG00000142765.17	SYTL1	1	27342119	1_19	0	0.186069885707989	35.0113498673188	2.05018909857765e-05	3.1667852139813	2
ENSG00000142748.12	FCN3	1	27375143	1_19	0	0.0725463539436088	25.6231047094924	5.8500060530756e-06	2.58994831224582	1
ENSG00000181773.6	GPR3	1	27392588	1_19	0	0.0448245678126528	20.9591852115692	2.95664702510097e-06	-2.78446101111945	1
ENSG00000158195.10	WASF2	1	27489587	1_19	0	0.0350487908921564	18.594124879007	2.05096267775373e-06	-2.6394459450859	1
ENSG00000126705.13	AHDC1	1	27604387	1_19	0	0.0118149266591521	8.21992450717958	3.05638340339048e-07	-0.887965856707581	1
ENSG00000126709.14	IFI6	1	27671883	1_19	0	0.00955482511992645	6.20315991397419	1.86528283417239e-07	0.627446449251082	1
ENSG00000130775.15	THEMIS2	1	27871748	1_19	0	0.00870428267922907	5.3181239165707	1.45680161045967e-07	0.358367495451732	1
ENSG00000117748.9	RPA2	1	27914481	1_19	0	0.00835519258159834	4.92964718059314	1.29622763374148e-07	-0.148034309760032	2
ENSG00000130768.14	SMPDL3B	1	27935391	1_19	0	0.00826324255679667	4.82463098974161	1.25465284828115e-07	0.345782037978327	1
ENSG00000158161.15	EYA3	1	28088507	1_19	0	0.0288390759704368	16.7256580111708	1.51800613694776e-06	-1.82945496520247	1
ENSG00000169403.11	PTAFR	1	28193650	1_19	0	0.0108634232623117	7.42216986995145	2.5375029998697e-07	-1.11850117096019	1
ENSG00000126698.10	DNAJC8	1	28232721	1_19	0	0.0106619256538499	7.24432006015824	2.43076096269758e-07	-1.09395599041113	1
ENSG00000130770.17	ATPIF1	1	28235495	1_19	0	0.0105575608643669	7.1508787845491	2.37592093259525e-07	-1.01525963340614	2
ENSG00000180198.15	RCC1	1	28318402	1_19	0	0.0109301994432506	7.48038604448821	2.57312610946722e-07	-0.863799209313944	1
ENSG00000180098.9	TRNAU1AP	1	28553045	1_19	0	0.0113591792791529	7.8461345734644	2.8048631730314e-07	-0.809188926081632	1
ENSG00000116353.15	MECR	1	29230712	1_19	0	0.0158043320194046	10.9866808020876	5.46451503954036e-07	1.48940842726931	1
ENSG00000162510.5	MATN1	1	30719281	1_20	0	0	6.62380313705633	0	0.452792586103985	1
ENSG00000162511.7	LAPTM5	1	30757348	1_20	0	0	8.89968847549984	0	-0.952820969126149	2
ENSG00000162512.15	SDC3	1	30910550	1_20	0	0	20.1057238320439	0	-1.57325805217842	1
ENSG00000134644.15	PUM1	1	31066204	1_20	0	0	13.6131168015258	0	-1.13414665045068	1
ENSG00000084628.9	NKAIN1	1	31239088	1_20	0	0	11.957227548677	0	1.21892396242602	1
ENSG00000168528.11	SERINC2	1	31409127	1_20	0	0	18.1104677151688	0	0.517797372284979	2
ENSG00000142910.15	TINAGL1	1	31576075	1_20	0	0	7.26945695102745	0	-0.756510290200674	2
ENSG00000162517.12	PEF1	1	31645212	1_20	0	0	62.0087181458171	0	-2.15411426706286	1
ENSG00000084636.17	COL16A1	1	31703950	1_20	0	0	16.6311343232397	0	-0.339617732242068	1
ENSG00000134668.12	SPOCD1	1	31815803	1_20	0	0	1610.27758083688	0	2.26242287948919	1
ENSG00000184007.18	PTP4A2	1	31944881	1_20	0	0	2303.95081547874	0	3.22375871287203	2
ENSG00000160051.11	IQCC	1	32205429	1_21	0	0.0337190698032802	13.3982243643256	1.42177805025493e-06	1.75619123005214	1
ENSG00000084623.11	EIF3I	1	32222176	1_21	0	0.0342285811736721	13.5420556391439	1.45875536013023e-06	-1.76721526665912	1
ENSG00000160055.19	TMEM234	1	32222176	1_21	0	0.0342285811736721	13.5420556391439	1.45875536013023e-06	1.76721526665912	1
ENSG00000183615.5	FAM167B	1	32246914	1_21	0	0.0232925240444205	9.8589536991013	7.22697168530201e-07	1.29895373249216	1
ENSG00000116478.11	HDAC1	1	32291652	1_21	0	0.014227501273774	5.16163673192969	2.31113355546392e-07	-0.328105549249485	2
ENSG00000162526.6	TSSK3	1	32366691	1_21	0	0.0170935308216095	6.90841260717929	3.71637064613553e-07	0.484375470556481	1
ENSG00000225828.1	FAM229A	1	32366691	1_21	0	0.0170935308216095	6.90841260717929	3.71637064613553e-07	0.484375470556481	1
ENSG00000176261.15	ZBTB8OS	1	32650758	1_21	0	0.0137461507136398	4.834260769919	2.09131835106224e-07	0.160476391299909	1
ENSG00000162521.18	RBBP4	1	32651632	1_21	0	0.0145607326498464	5.38188456935484	2.46619027193079e-07	-0.378796644278696	1
ENSG00000116497.17	S100PBP	1	32817174	1_21	0	0.0144044865982912	5.27924485762407	2.39319762460091e-07	-0.336705873249236	1
ENSG00000134684.10	YARS	1	32817927	1_21	0	0.0143816479846313	5.26414929879987	2.38257086154331e-07	0.331435002704977	1
ENSG00000160097.16	FNDC5	1	32871796	1_21	0	0.0138103509278285	4.87857776067606	2.12034690054684e-07	0.184502161349904	2
ENSG00000004455.16	AK2	1	33080995	1_21	0	0.0136168020013933	4.74434442773621	2.03310733142297e-07	-0.201119533400252	1
ENSG00000142920.16	AZIN2	1	33081259	1_21	0	0.0149615308838367	5.64024809570918	2.65572568957288e-07	0.486275170109413	1
ENSG00000116525.13	TRIM62	1	33188105	1_21	0	0.0164929003835306	6.56780003484727	3.40899160085113e-07	-0.530611686106986	1
ENSG00000160094.14	ZNF362	1	33257610	1_21	0	0.0236656168980319	10.0106913215036	7.45574204255987e-07	-1.29884217980154	1
ENSG00000184389.9	A3GALT2	1	33321277	1_21	0	0.0150830246994427	5.71720692080736	2.71382179920197e-07	-0.394285783032355	1
ENSG00000121903.14	ZSCAN20	1	33468801	1_21	0	0.108737088470077	24.7737754826231	8.47771614642715e-06	2.50332798160609	1
ENSG00000273274.1	ZBTB8B	1	32465491	1_21	0	0.0143485069733581	5.24220174926094	2.36716983436937e-07	0.321174696835628	1
ENSG00000163866.8	SMIM12	1	34850449	1_22	0	0.0332605180863592	15.8920363960822	1.66347981136656e-06	-1.77477183705005	1
ENSG00000197056.9	ZMYM1	1	35082838	1_22	0	0.0105654599247094	4.95813257588716	1.64860083687167e-07	-0.524040664929831	1
ENSG00000020129.15	NCDN	1	35557823	1_22	0	0.0124042961275999	6.48275217198129	2.53069914660704e-07	-0.679414221100686	1
ENSG00000116819.6	TFAP2E	1	35573174	1_22	0	0.0206757969791189	11.346822789233	7.38321482493442e-07	1.68100384760629	1
ENSG00000142686.7	C1orf216	1	35718988	1_22	0	0.0366877531651185	16.8329015169729	1.94352025751824e-06	2.1832794875712	1
ENSG00000134698.10	AGO4	1	35807900	1_22	0	0.0185102680840027	10.2920667136773	5.99548436868167e-07	-1.41780539597231	2
ENSG00000092847.11	AGO1	1	35870261	1_22	0	0.06460008515814	22.2940757514261	4.53243449984627e-06	-2.65508498707691	1
ENSG00000116863.10	ADPRHL2	1	36088235	1_22	0	0.0227643904949267	12.2651130950301	8.78691767718752e-07	1.49378276941384	2
ENSG00000116871.15	MAP7D1	1	36155585	1_22	0	0.0109835863156817	5.32680466040762	1.84128032296565e-07	-0.684615384615462	1
ENSG00000142694.6	EVA1B	1	36323755	1_22	0	0.0525965586963404	20.3023778015499	3.36057203281311e-06	1.92966193359611	2
ENSG00000181817.5	LSM10	1	36397328	1_22	0	0.0110602663559253	5.39292328113382	1.87714923892101e-07	0.432228240788459	2
ENSG00000116885.18	OSCP1	1	36439159	1_22	0	0.0118458213812276	6.04491154322014	2.25353394154933e-07	-0.507828042265741	1
ENSG00000116898.11	MRPS15	1	36464784	1_22	0	0.010560768441093	4.95392407006053	1.64647006736866e-07	0.231106355406818	1
ENSG00000189433.5	GJB4	1	34759991	1_22	0	0.0114101517954295	5.68882892300985	2.0427878657632e-07	0.392981609019	1
ENSG00000163875.15	MEAF6	1	37325389	1_23	0	0.0299868341096119	9.15532244183374	8.63998990676043e-07	-1.04892541150462	1
ENSG00000163877.10	SNIP1	1	37554146	1_23	0	0.117634918562191	21.7254051111715	8.04290822769585e-06	-2.0313413415301	1
ENSG00000163879.10	DNALI1	1	37556733	1_23	0	0.0190116173435706	4.74813565863056	2.84086866686955e-07	0.153323617789943	1
ENSG00000169218.13	RSPO1	1	37635399	1_23	0	0.0327942725460568	11.3109460756081	1.16736295485578e-06	-1.81719088730839	1
ENSG00000116922.14	C1orf109	1	37692275	1_23	0	0.111105085757126	21.6506142512078	7.57030077693718e-06	-2.52662059324877	1
ENSG00000134690.10	CDCA8	1	37692275	1_23	0	0.111105085757126	21.6506142512078	7.57030077693718e-06	-2.52662059324877	1
ENSG00000196449.3	YRDC	1	37805518	1_23	0	0.0212396859886616	5.61046987888813	3.75021615704061e-07	0.350171628214865	1
ENSG00000197982.13	C1orf122	1	37806988	1_23	0	0.020861805290316	10.9282620591112	7.17483572948651e-07	-2.62332885727827	1
ENSG00000188786.9	MTF1	1	37859751	1_23	0	0.0193661807095552	9.46387999888967	5.76795918452773e-07	-2.38073859193804	2
ENSG00000183431.11	SF3A3	1	37990434	1_23	1	0.52324551322244	24.942119125548	4.10721876756944e-05	4.53567589814181	1
ENSG00000183386.9	FHL3	1	37997832	1_23	1	0.161765517439369	21.328297071976	1.08580317224922e-05	4.22583909267474	1
ENSG00000116954.7	RRAGC	1	38859391	1_24	0	0.132903442189052	21.8344827518172	9.13246699060906e-06	-2.83401862981605	1
ENSG00000158315.10	RHBDL2	1	38941917	1_24	0	0.0261017086661476	6.00983117463325	4.93673918984525e-07	0.686879927065849	1
ENSG00000168653.10	NDUFS5	1	39026790	1_24	0	0.0357669917987787	9.02692770314682	1.01608807167375e-06	1.19030700487332	1
ENSG00000183682.7	BMP8A	1	39491596	1_24	0	0.0337563094136765	8.47183062294847	8.99997280312784e-07	-1.14536920311493	1
ENSG00000090621.13	PABPC4	1	39570256	1_24	0	0.0228650426893305	4.7451372516585	3.41452085027738e-07	-0.0820822571416249	1
ENSG00000163909.7	HEYL	1	39640423	1_24	0	0.0267187527184338	6.23319574270681	5.24126260235835e-07	-0.754211275740959	1
ENSG00000116983.12	HPCAL4	1	39691882	1_24	0	0.030626724396454	7.53942790927171	7.26687880197253e-07	-0.690139904981831	1
ENSG00000084072.16	PPIE	1	39739151	1_25	0	0.0143400746139691	6.21103739071739	2.80300923396839e-07	-0.659292295974517	1
ENSG00000131236.16	CAP1	1	40039999	1_25	0	0.0122089044135049	4.73676079328844	1.81998211682296e-07	0.12520448363881	1
ENSG00000131238.16	PPT1	1	40097347	1_25	0	0.0127926473949576	5.15546390677022	2.07556889659114e-07	0.377112820197384	2
ENSG00000084073.8	ZMPSTE24	1	40257946	1_25	0	0.0127328728970083	5.09951248871018	2.04345010150787e-07	-0.199988542677272	1
ENSG00000049089.13	COL9A2	1	40318226	1_25	0	0.0370629855200774	15.1819626103804	1.77083171382543e-06	1.55585919401986	1
ENSG00000187815.9	ZFP69	1	40476891	1_25	0	0.0130913673469204	5.38676221879179	2.21932951329378e-07	0.403742958851926	1
ENSG00000164002.11	EXO5	1	40508257	1_25	0	0.0122098139801787	4.7314649132611	1.81808274465972e-07	0.00641856804715958	2
ENSG00000117010.15	ZNF684	1	40531781	1_25	0	0.0128997797197468	5.2475919424479	2.1303517852394e-07	0.361422383041763	1
ENSG00000179862.6	CITED4	1	40862033	1_25	0	0.0152825295307201	6.86569533609405	3.30208877694017e-07	-0.675073856950671	1
ENSG00000171790.15	SLFNL1	1	41023050	1_25	0	0.0686790354112493	22.2907200736572	4.81789419891157e-06	2.98721652612634	2
ENSG00000010803.16	SCMH1	1	41242427	1_25	0	0.0146612960091082	8.44155357130249	3.89496641067021e-07	-1.8887378155055	1
ENSG00000127129.9	EDN2	1	41484842	1_25	0	0.0328560132128101	14.4428990876034	1.49340711133009e-06	-1.80431083205508	1
ENSG00000186973.10	FAM183A	1	43144910	1_26	0	0.00684893039367063	5.02307113163095	1.08268234366827e-07	-0.461472123664312	2
ENSG00000127124.14	HIVEP3	1	42035651	1_26	0	0.0122481471666714	16.4018565569326	6.32226039376199e-07	-3.23383380938482	1
ENSG00000198815.8	FOXJ3	1	42335364	1_26	0	0.00675052402140142	4.79553744595042	1.01878782720023e-07	-0.363009502253661	1
ENSG00000177181.14	RIMKLA	1	42381115	1_26	0	0.0143101841764232	11.6282192189075	5.23681711847499e-07	1.62281029080524	2
ENSG00000066185.12	ZMYND12	1	42464495	1_26	0	0.0226136698936394	19.0287677944919	1.3542245680223e-06	-2.36849670985105	1
ENSG00000186409.14	CCDC30	1	42464495	1_26	0	0.0226136698936393	19.0287677944919	1.35422456802229e-06	2.36849670985105	1
ENSG00000164007.10	CLDN19	1	42740306	1_26	0	0.00832788179947841	6.83433805576149	1.79118310095416e-07	1.02136147005733	1
ENSG00000117385.15	P3H1	1	42766833	1_26	0	0.00702351057292583	5.53767766793698	1.22402668889174e-07	-0.618947582278079	1
ENSG00000164008.14	C1orf50	1	42768572	1_26	0	0.0192396435030902	18.0013528115338	1.08996145026423e-06	2.05829663548206	1
ENSG00000274386.5	TMEM269	1	42785273	1_26	0	0.00769626294443337	5.86825794164313	1.42134028665713e-07	-0.0837169882902026	1
ENSG00000177868.11	SVBP	1	42813461	1_26	0	0.00777902556867205	7.60643091902089	1.862151872373e-07	-1.10871211028766	2
ENSG00000164010.13	ERMAP	1	42816784	1_26	0	0.00695083491917881	4.93834229306897	1.0802571188253e-07	0.182974125148328	1
ENSG00000164011.17	ZNF691	1	42846835	1_26	0	0.0067407381587713	4.84517671669565	1.02784127281547e-07	-0.0377486383006177	1
ENSG00000117394.20	SLC2A1	1	42959206	1_26	0	0.0070481030734133	5.30320593488678	1.17630437535386e-07	0.452297102992289	1
ENSG00000243710.7	CFAP57	1	43176545	1_26	0	0.0235383388301758	16.3247727879835	1.20929408664939e-06	1.66175995353814	2
ENSG00000179178.10	TMEM125	1	43269525	1_26	0	0.0113349219528829	9.37457233692554	3.34409781720155e-07	0.977363936689793	1
ENSG00000117395.12	EBNA1BP2	1	43222406	1_26	0	0.0137084587089308	12.048562844963	5.19795899539056e-07	1.56826574663182	1
ENSG00000253313.5	C1orf210	1	43286030	1_26	0	0.0201172509628141	14.6464741019249	9.27279578632466e-07	1.40930435674721	1
ENSG00000066056.13	TIE1	1	43300755	1_27	1	0.0822296011251339	36.9599430129272	9.56463607558263e-06	5.61104866542093	1
ENSG00000117400.16	MPL	1	43337551	1_27	1	0.063672523127443	34.8042268206217	6.97417794006938e-06	5.55164333210164	1
ENSG00000117399.13	CDC20	1	43359194	1_27	0	0.0769807453758695	18.0951421054392	4.38382373458396e-06	1.19829882255093	1
ENSG00000066322.14	ELOVL1	1	43367735	1_27	0	0.018118414832801	8.29054135752296	4.72728801223884e-07	1.46064636841186	1
ENSG00000198198.15	SZT2	1	43389819	1_27	0	0.0260181411589908	11.6843528907823	9.5673112805452e-07	-1.70270371242778	2
ENSG00000142949.16	PTPRF	1	43524227	1_27	0	0.0170682747544368	9.76307206899338	5.24427061566327e-07	1.74004075628987	1
ENSG00000126091.19	ST3GAL3	1	43705540	1_27	0	0.015421376055001	8.59040628427303	4.16913353647848e-07	-1.52339902343081	1
ENSG00000117407.16	ARTN	1	43933936	1_27	0	0.0372742543764513	13.0274291614151	1.52818755525906e-06	-1.37341880220246	1
ENSG00000117408.10	IPO13	1	43947230	1_27	0	0.0319818145514611	13.625619512139	1.37141322024585e-06	-1.90076350222772	1
ENSG00000117410.13	ATP6V0B	1	43974045	1_27	0	0.0151326966194206	5.12626408963006	2.44132880339514e-07	0.584143210033824	2
ENSG00000117411.16	B4GALT2	1	43979118	1_27	0	0.0155378283792609	5.17980216580715	2.53286747266236e-07	-0.670166668684115	1
ENSG00000159214.12	CCDC24	1	43991070	1_27	0	0.0159113025212234	5.50243054831364	2.75530243698709e-07	-0.596225957182742	2
ENSG00000178028.13	DMAP1	1	44213884	1_27	0	0.0167880517841844	5.56982208475822	2.94273121935884e-07	0.176020225329654	1
ENSG00000198520.10	C1orf228	1	44674693	1_28	0	0.0711135112687721	19.1864861228354	4.29394562178413e-06	2.00758385707587	1
ENSG00000142945.12	KIF2C	1	44739744	1_28	0	0.0160045998796579	5.28592792278493	2.66241058796692e-07	-0.920446690507466	2
ENSG00000142937.11	RPS8	1	44775441	1_28	0	0.0231836060503222	7.66988045323334	5.59601096700052e-07	0.0947353983191751	2
ENSG00000188396.3	TCTEX1D4	1	44806240	1_28	0	0.0159529331186732	5.18374334877183	2.60251360950056e-07	0.898628226717527	1
ENSG00000222009.8	BTBD19	1	44808328	1_28	0	0.0163802408273052	5.36788058052991	2.76714617727219e-07	0.728191706630379	1
ENSG00000126107.14	HECTD3	1	45011467	1_28	0	0.0208934224986618	7.68033439552034	5.0500850172338e-07	-1.02085647888862	1
ENSG00000126088.13	UROD	1	45012003	1_28	0	0.0176102136464033	7.27828554137617	4.03369157786094e-07	-1.71756383590463	1
ENSG00000162415.6	ZSWIM5	1	45297978	1_28	0	0.0193971500772276	6.50717122366304	3.9722734191736e-07	-0.515289780181756	1
ENSG00000070759.16	TESK2	1	45491131	1_28	0	0.0159992501271758	5.25817655493053	2.64754753410453e-07	-0.69105880784109	1
ENSG00000280670.2	CCDC163	1	45499668	1_28	0	0.0195853706252255	11.2806977540991	6.9530720754162e-07	2.38300903578523	1
ENSG00000117450.13	PRDX1	1	45522595	1_28	0	0.0162645190309337	7.47627794549368	3.82679887350063e-07	1.48397205743376	2
ENSG00000117448.13	AKR1A1	1	45550079	1_28	0	0.0618200517332483	19.6219492825693	3.81751266626261e-06	2.82369364962794	1
ENSG00000159588.14	CCDC17	1	45624129	1_28	0	0.0227598699114751	12.9026127995035	9.24179676211262e-07	-3.3100514338382	2
ENSG00000159592.10	GPBP1L1	1	45688394	1_28	0	0.0274559460626252	11.0276018424817	9.52854224926465e-07	1.47719735759888	1
ENSG00000197429.10	IPP	1	45750903	1_28	0	0.146344448743688	20.2893468595137	9.34444029508679e-06	-4.13436275360386	1
ENSG00000117461.14	PIK3R3	1	46132597	1_28	0	0.0445650748740468	17.5690045551017	2.46405711166681e-06	-3.35355825092087	2
ENSG00000085998.13	POMGNT1	1	46217808	1_28	0	0.0160709359809003	5.04342870643424	2.55079778272939e-07	0.785646694267967	1
ENSG00000171357.5	LURAP1	1	46182221	1_28	0	0.13509269134692	21.9697982117045	9.34043054931775e-06	-1.44603904478841	1
ENSG00000132128.16	LRRC41	1	46309111	1_28	0	0.0193417804460391	6.59556317903026	4.01473891522319e-07	0.669429742290522	1
ENSG00000173660.11	UQCRH	1	46301079	1_28	0	0.0234927813615434	8.58118920403562	6.34440484753757e-07	-1.04956126220497	1
ENSG00000117480.15	FAAH	1	46386389	1_28	0	0.0639718206870142	18.7327285002428	3.77136636705141e-06	-2.62673151354403	2
ENSG00000142961.14	MOB3C	1	46617353	1_29	0	0.0259603397957282	9.54412307628315	7.7974998933943e-07	-1.27479320188068	1
ENSG00000186118.8	TEX38	1	46668649	1_29	0	0.0210798282616207	7.55560202659765	5.01239301893389e-07	-0.988829520316366	1
ENSG00000123472.12	ATPAF1	1	46673431	1_29	0	0.0156719036805173	4.73096664380782	2.33335390136698e-07	0.0937277078442689	2
ENSG00000159658.10	EFCAB14	1	46719410	1_29	0	0.127164280781933	24.9806603008707	9.99719185476189e-06	2.40389328090641	1
ENSG00000187048.12	CYP4A11	1	46932824	1_29	0	0.0285616343899677	10.457419661179	9.39975569229827e-07	-1.42707386978931	1
ENSG00000186377.7	CYP4X1	1	47023329	1_29	0	0.0157052802671132	4.7512166244327	2.34833200200416e-07	0.168838133891008	1
ENSG00000162365.11	CYP4A22	1	47128702	1_29	0	0.0183442840270913	6.23039900644046	3.59687711173585e-07	-0.431324138468354	1
ENSG00000162366.7	PDZK1IP1	1	47191326	1_29	0	0.01582239467237	4.8219302338888	2.40105500617528e-07	0.295842736396986	1
ENSG00000162368.13	CMPK1	1	47333764	1_29	0	0.0500353065485585	15.8442187010537	2.49491852102452e-06	2.1210841779914	2
ENSG00000269113.3	TRABD2B	1	47997103	1_30	0	0.017608347023902	7.61573412572963	4.22026125013753e-07	-0.860567523963323	1
ENSG00000117834.12	SLC5A9	1	48222704	1_30	0	0.0532358704568657	17.8712048821133	2.99410596880697e-06	-2.53897205079791	2
ENSG00000132122.11	SPATA6	1	48472277	1_30	0	0.0134363844326504	4.88712328957658	2.06654415958603e-07	0.428977306640892	1
ENSG00000162373.12	BEND5	1	48777294	1_31	0	0.0164491172064014	5.62083302828663	2.90972706181193e-07	-0.485172292236009	1
ENSG00000123091.4	RNF11	1	51235789	1_32	0	0.0326693762973884	10.8853799084966	1.11916316512367e-06	1.51456325884901	2
ENSG00000085831.15	TTC39A	1	51345495	1_33	0	0.0163442480693103	5.67039826253367	2.91667125684134e-07	0.506922601097652	2
ENSG00000085832.16	EPS15	1	51534159	1_33	0	0.0164347359609838	5.72297301810291	2.96001153295807e-07	-0.477989165249992	1
ENSG00000117859.18	OSBPL9	1	51576459	1_33	0	0.0149828657618526	4.84261722466645	2.28341055700991e-07	0.133928073871949	2
ENSG00000198841.3	KTI12	1	52033817	1_33	0	0.0148967873506206	4.78779405302793	2.24459015107671e-07	0.0693593984042184	2
ENSG00000157077.14	ZFYVE9	1	52142437	1_33	0	0.0244709900374985	9.5190973202819	7.3308828745066e-07	-1.06621646469448	1
ENSG00000154222.14	CC2D1B	1	52352516	1_33	0	0.0286143514849206	11.0145751126577	9.91883418401173e-07	-1.28076041229713	1
ENSG00000116157.5	GPX7	1	52602758	1_33	0	0.0152080273143819	4.98455936533079	2.3856604473306e-07	0.196400187950044	1
ENSG00000182183.14	FAM159A	1	52632940	1_33	0	0.0790555848344441	20.8258916765372	5.18137630427132e-06	2.04874360210319	1
ENSG00000121310.16	ECHDC2	1	52926925	1_33	0	0.0519804585129241	16.7521865158086	2.74044177629788e-06	1.91262467417059	2
ENSG00000116171.17	SCP2	1	52926925	1_33	0	0.0148838383129646	4.77951720849696	2.23876210355497e-07	-0.0757706061879894	2
ENSG00000174348.13	PODN	1	53061947	1_33	0	0.040145612546389	14.2620683449944	1.80189539671653e-06	1.61934264494894	1
ENSG00000162383.11	SLC1A7	1	53142753	1_33	0	0.0159793065105016	5.45543026301884	2.74344279912902e-07	0.427958081009558	1
ENSG00000157184.6	CPT2	1	53196294	1_33	0	0.0543864536331802	17.1884626584674	2.94195990420384e-06	2.3777225599141	1
ENSG00000162384.13	C1orf123	1	53220711	1_33	0	0.0167217451834034	5.88787197727147	3.09848168320257e-07	1.06139749376484	1
ENSG00000174332.5	GLIS1	1	53737935	1_33	0	0.0479929259874397	15.9814843918612	2.41381130556348e-06	1.84101394687168	2
ENSG00000203985.10	LDLRAD1	1	54017963	1_34	0	0.0133845705044536	9.20169273967522	3.87597654898134e-07	-1.18709288883298	2
ENSG00000058799.14	YIPF1	1	53889688	1_34	0	0.0099787774430905	6.41156881311976	2.01349529029318e-07	-0.566186487327584	2
ENSG00000211452.10	DIO1	1	53891048	1_34	0	0.011959987905055	8.13208520178325	3.06084709102653e-07	0.899908925474893	1
ENSG00000081870.11	HSPB11	1	53945680	1_34	0	0.0219214912321676	13.9009555063532	9.59011292544779e-07	-1.44383321860141	1
ENSG00000116212.14	LRRC42	1	53945680	1_34	0	0.0219214912321676	13.9009555063532	9.59011292544779e-07	1.44383321860141	1
ENSG00000116209.11	TMEM59	1	54053622	1_34	0	0.0226298083157683	14.2044927722587	1.0116157425522e-06	-1.65127853839711	1
ENSG00000157211.11	CDCP2	1	54160856	1_34	0	0.00872795757047318	5.14006828275276	1.41185627501781e-07	0.354403603865048	1
ENSG00000116221.15	MRPL37	1	54183963	1_34	0	0.0106514892439803	7.03118184961448	2.35693517134759e-07	0.697054685653694	1
ENSG00000157216.15	SSBP3	1	54413433	1_34	0	0.229700268717033	36.9878999633755	2.67380758727383e-05	3.76098017244064	2
ENSG00000162390.17	ACOT11	1	54542139	1_34	0	0.0449145428505201	20.7748632348608	2.9365278957176e-06	2.04773275984038	1
ENSG00000243725.6	TTC4	1	54715730	1_34	0	0.0102047008345718	6.62416138624397	2.12735591767663e-07	-0.690773067331759	1
ENSG00000162396.5	PARS2	1	54764162	1_34	0	0.00883449727952423	5.25524430414904	1.46111273212107e-07	-0.449675734553117	2
ENSG00000006555.10	TTC22	1	54801140	1_34	0	0.0106299399524211	7.01192275656313	2.34572398312157e-07	-0.741176562714918	2
ENSG00000116133.11	DHCR24	1	54886940	1_34	0	0.00891828032559905	5.34479302484966	1.50010267307149e-07	-0.367505928701565	1
ENSG00000143001.4	TMEM61	1	54968291	1_34	0	0.0092526045230914	5.69415158321318	1.65806670235485e-07	-0.471423765007912	2
ENSG00000162402.13	USP24	1	55214518	1_34	0	0.12712068707644	30.9487172557588	1.23813459521722e-05	-2.97009303999259	2
ENSG00000162407.8	PLPP3	1	56645496	1_36	0	0.0235843958262334	8.28068643687539	6.1461063162129e-07	-0.993063480886309	1
ENSG00000162409.10	PRKAA2	1	56645496	1_36	0	0.0235843958262334	8.28068643687539	6.1461063162129e-07	0.993063480886309	1
ENSG00000187889.12	C1orf168	1	56821274	1_36	0	0.0175710768425684	5.4736981251886	3.026831145185e-07	-0.385629074931473	1
ENSG00000162600.11	OMA1	1	58546315	1_37	0	0.0101757876254782	4.75851081477045	1.5238705245141e-07	0.0532154931478905	2
ENSG00000172456.17	FGGY	1	59296796	1_37	0	0.203094596377305	33.3079991426301	2.12890306400803e-05	3.97563595621563	1
ENSG00000134709.10	HOOK1	1	59814713	1_38	0	0.0149983543167603	5.52479312989897	2.60776590976126e-07	0.459607711964057	1
ENSG00000134716.9	CYP2J2	1	59926822	1_38	0	0.0259572187342485	10.7548841338299	8.78562913207454e-07	1.28751579208408	1
ENSG00000240563.1	L1TD1	1	62184373	1_39	0	0.0683076424128462	17.6393465534271	3.79193393873175e-06	2.06496491478186	3
ENSG00000132854.18	KANK4	1	62318984	1_39	0	0.146848104382433	25.2039010611857	1.16478316366671e-05	2.66545437481063	1
ENSG00000125703.14	ATG4C	1	62784595	1_39	0	0.0252480436369886	8.05651352633225	6.40153090361807e-07	-1.06302587088159	1
ENSG00000187140.5	FOXD3	1	63322827	1_40	0	0.0205903335945942	5.09601714213695	3.30219896399008e-07	0.326134327994634	1
ENSG00000088035.15	ALG6	1	63367765	1_40	0	0.059644698442044	15.3083414280315	2.8734851744519e-06	1.69235315463989	2
ENSG00000203965.12	EFCAB7	1	63523814	1_40	0	0.0392492230653229	11.2699497192466	1.3920730202159e-06	1.55535753938686	1
ENSG00000079739.15	PGM1	1	63592409	1_40	0	0.0210332184969139	5.29900570403356	3.50759218733142e-07	-0.442276491206651	1
ENSG00000162437.14	RAVER2	1	64745107	1_41	0	0.157248510334756	25.7824260917657	1.27590780784698e-05	-2.43485856206102	2
ENSG00000162434.11	JAK1	1	64966237	1_41	0	0.0715146249240688	17.9723611954268	4.04491106293182e-06	2.07809026234411	2
ENSG00000162433.14	AK4	1	65147680	1_41	0	0.0217037108440782	6.49850822956595	4.43870867187705e-07	0.643050412577813	1
ENSG00000116675.15	DNAJC6	1	65248258	1_41	0	0.0205269903569676	5.96675126075396	3.85453670424041e-07	-0.665043333068313	1
ENSG00000116678.19	LEPR	1	65428386	1_41	0	0.0259367786232876	8.2000972869247	6.69335737773206e-07	0.972113225340006	1
ENSG00000184588.17	PDE4B	1	65791733	1_41	0	0.028892282176763	9.23219152004134	8.39451533283461e-07	-1.16099377973711	2
ENSG00000118473.21	SGIP1	1	66533081	1_42	0	0.119339401762031	24.3854968900096	9.15850189304812e-06	-4.01952270088261	2
ENSG00000152760.9	TCTEX1D1	1	66752321	1_42	0	0.01238088803627	6.87591276352517	2.67911359329434e-07	-1.26662710448834	1
ENSG00000198160.14	MIER1	1	66922613	1_42	0	0.0110685826777218	5.25155222939483	1.82931576116842e-07	-0.264091006233107	2
ENSG00000081985.10	IL12RB2	1	67307648	1_42	0	0.0108635404541022	5.01424698187737	1.71429706422215e-07	-0.280052144701556	1
ENSG00000172380.5	GNG12	1	67833608	1_42	0	0.015711659314003	8.59351707440334	4.24914910849566e-07	-1.02914606520265	1
ENSG00000024526.16	DEPDC1	1	68497714	1_43	0	0.0791476891480304	19.0910076072395	4.75527966798365e-06	-2.29428932736588	1
ENSG00000033122.18	LRRC7	1	69567941	1_44	0	0.0266190748694224	6.07159549865799	5.0863326710482e-07	0.533331305828824	1
ENSG00000197568.13	HHLA3	1	70354325	1_44	0	0.0234111327357831	4.8446300257179	3.5693736849211e-07	0.390282025073741	2
ENSG00000050628.20	PTGER3	1	71047606	1_45	0	0.014445828074491	5.36604783358903	2.4395288318486e-07	-0.487652068526491	2
ENSG00000132485.13	ZRANB2	1	71081716	1_45	0	0.0144100657914241	5.34246633639671	2.42279535099307e-07	-0.461490387609084	1
ENSG00000178965.13	ERICH3	1	74672519	1_47	0	0.0233568603215061	9.70099190436607	7.13082173286063e-07	1.19204829101646	1
ENSG00000162620.15	LRRIQ3	1	74198025	1_47	0	0.0198672710835137	8.15702633265293	5.10010427519954e-07	-1.00402156207213	1
ENSG00000254685.6	FPGT	1	74198465	1_47	0	0.0190305072209477	7.74682090369992	4.63962471431516e-07	-0.949983749085644	1
ENSG00000116783.14	TNNI3K	1	74221208	1_47	0	0.0138974697303041	4.75409710641258	2.0792789589209e-07	0.104596481337357	2
ENSG00000116791.13	CRYZ	1	74701793	1_47	0	0.0139750935268149	4.80707615488253	2.11419333367967e-07	-0.169304922996627	3
ENSG00000162623.15	TYW3	1	74733103	1_47	0	0.0195603200424268	8.00859712647517	4.92993708607017e-07	-0.930962939610809	2
ENSG00000137968.16	SLC44A5	1	75431114	1_47	0	0.0138835461051893	4.74456682804668	2.07303172599992e-07	0.282797400067345	2
ENSG00000117054.13	ACADM	1	75724646	1_47	0	0.0139094226509535	4.76227457762882	2.08464692435439e-07	-0.167814392539372	1
ENSG00000137955.15	RABGGTB	1	75786061	1_47	0	0.0300789688375221	12.1191231001286	1.14721050267459e-06	2.00366088731776	2
ENSG00000057468.6	MSH4	1	75795749	1_47	0	0.0480320279691701	16.615657275702	2.51164018389277e-06	2.43449871132696	2
ENSG00000117069.14	ST6GALNAC5	1	76867670	1_48	0	0.0149659641515452	10.0306613125029	4.72436279698162e-07	-1.15730596113747	1
ENSG00000142892.14	PIGK	1	77219918	1_48	0	0.00858974347514885	4.75498371691095	1.2853997229547e-07	-0.0625700498836763	1
ENSG00000154027.18	AK5	1	77282053	1_48	0	0.00862166783321838	4.79018902589294	1.29972930756424e-07	-0.101731008945067	1
ENSG00000180488.14	MIGA1	1	77784081	1_48	0	0.0124692822553808	8.29487852738019	3.25507095526731e-07	0.92017910616441	1
ENSG00000162614.18	NEXN	1	77888397	1_48	0	0.0130418305706648	8.72165912826716	3.57970003984064e-07	-1.15116298661965	1
ENSG00000162613.16	FUBP1	1	77979050	1_48	0	0.00876575081643905	4.94749115979483	1.3648443347148e-07	0.357840258106273	2
ENSG00000162616.8	DNAJB4	1	77979050	1_48	0	0.0140461225825079	9.42712995789684	4.16720554233311e-07	-1.23442132563011	2
ENSG00000122420.9	PTGFR	1	78303991	1_48	0	0.045944652768207	20.7596626977534	3.00167895363514e-06	2.16591790110714	1
ENSG00000137965.10	IFI44	1	78649621	1_48	0	0.00959833025264956	5.8088811068144	1.75467686517183e-07	-0.523972211430907	1
ENSG00000162618.13	ADGRL4	1	79006274	1_48	0	0.0118961960781776	7.84766672180799	2.93803955509032e-07	-0.916739909635394	2
ENSG00000137941.16	TTLL7	1	83998735	1_51	0	0.0238193836915169	7.7226251761866	5.78901200857761e-07	-0.971187775847584	1
ENSG00000203943.8	SAMD13	1	84298566	1_51	0	0.105217016389982	22.0979410387056	7.31723101661771e-06	2.3968270826696	1
ENSG00000117155.16	SSX2IP	1	83700750	1_51	0	0.0174547432374123	4.75767906057178	2.61347037042156e-07	-0.0744498494324383	1
ENSG00000171517.5	LPAR3	1	84893414	1_52	0	0.0178725128818329	5.28401279635622	2.97206602499564e-07	0.393685204999961	1
ENSG00000117133.10	RPF1	1	84478825	1_52	0	0.0172386969020739	4.94007003446657	2.68007232007109e-07	-0.288562085967466	3
ENSG00000174021.10	GNG5	1	84506406	1_52	0	0.0240889666133468	8.13112459708512	6.16421473681359e-07	0.926981579633487	2
ENSG00000122432.17	SPATA1	1	84506406	1_52	0	0.0358788384571347	11.9449329708001	1.34874878188989e-06	-1.41747340429445	1
ENSG00000162643.12	WDR63	1	84998826	1_52	0	0.0171076035939358	4.86736653724279	2.62054851443373e-07	-0.201361769083326	1
ENSG00000055732.12	MCOLN3	1	85048087	1_52	0	0.0176172811557401	5.14698641912535	2.85365115310924e-07	-0.259088115447597	1
ENSG00000097096.8	SYDE2	1	85200644	1_52	0	0.0252073869881181	8.56469049569101	6.79435877308674e-07	1.0137265636603	1
ENSG00000142867.12	BCL10	1	85277134	1_52	0	0.0188878994689049	5.81056124783838	3.45390763631885e-07	-0.548758517222904	2
ENSG00000117174.10	ZNHIT6	1	85708880	1_52	0	0.0203930294053516	6.54145725890746	4.1982203287685e-07	0.61160975609769	1
ENSG00000122417.15	ODF2L	1	86396707	1_53	0	0.0162281546944018	4.75874105115251	2.43035763290795e-07	0.0675074034059621	1
ENSG00000137975.7	CLCA2	1	86424561	1_53	0	0.0166369015595566	5.00230733004011	2.61909825275294e-07	-0.227781354466518	1
ENSG00000016602.9	CLCA4	1	86546111	1_53	0	0.0163050569173535	4.80933909798796	2.46783825624688e-07	0.160359269825812	2
ENSG00000183291.15	SELENOF	1	86913954	1_53	0	0.017363243627657	5.37360602288364	2.93633535799309e-07	-0.595974933670337	1
ENSG00000153936.16	HS2ST1	1	86914303	1_53	0	0.0580431821300398	16.8534326533857	3.07856663021339e-06	2.2049563216287	1
ENSG00000143013.12	LMO4	1	87331207	1_53	0	0.0821329097949856	20.4692211381248	5.29087499547202e-06	-2.08451124641451	1
ENSG00000065243.19	PKN2	1	88684130	1_54	0	0.0100322918337652	4.75882546767993	1.50248072023387e-07	-0.211113074925596	1
ENSG00000137944.17	KYAT3	1	88975213	1_54	0	0.0339378528680275	39.179428934123	4.18457578699121e-06	5.49968545671587	2
ENSG00000213516.9	RBMXL1	1	88992247	1_54	0	0.0178508394662023	14.6250165118321	8.21606720743949e-07	2.10630329013852	1
ENSG00000117228.9	GBP1	1	89064901	1_54	0	0.0113132722672814	7.54546337192712	2.68647700766664e-07	-1.26391751805948	1
ENSG00000213512.1	GBP7	1	89185167	1_54	0	0.0103631785387827	5.55163767819412	1.81060230372422e-07	0.552889174701801	1
ENSG00000162654.8	GBP4	1	89199262	1_54	0	0.018392229772874	12.1192484460347	7.01486061840343e-07	1.63668872818858	1
ENSG00000154451.14	GBP5	1	89272549	1_54	0	0.0111386756409739	5.68466939391294	1.99272671642113e-07	0.439243320161942	1
ENSG00000183347.14	GBP6	1	89367476	1_54	0	0.0102993677077579	4.97135185128267	1.61136541856289e-07	-0.291743724317174	1
ENSG00000197147.13	LRRC8B	1	89525155	1_54	0	0.0605014389607412	23.7172163229846	4.51583840229784e-06	2.65081054069127	1
ENSG00000122482.20	ZNF644	1	91022402	1_55	0	0.0263890571829414	8.61910035574815	7.15805094989673e-07	0.908206433454294	1
ENSG00000162669.15	HFM1	1	91404853	1_55	0	0.0175853143482999	4.74624331151531	2.62669173657964e-07	0.101835450592549	1
ENSG00000097046.12	CDC7	1	91502721	1_56	0	0.0253483189909135	8.23787462734387	6.57163320874214e-07	0.987202428049033	1
ENSG00000284413.1	BTBD8	1	92080411	1_56	0	0.0239252391222495	7.68590309197337	5.78708904831724e-07	0.76401072496197	1
ENSG00000162676.11	GFI1	1	92487304	1_56	0	0.0179482248741613	4.94421311133235	2.79272168872681e-07	0.460740097438493	1
ENSG00000067208.14	EVI5	1	92792062	1_56	0	0.0218975605049889	6.84035622390776	4.71393324045323e-07	0.628246126099142	2
ENSG00000122406.12	RPL5	1	92831623	1_56	0	0.0315731515458654	10.3389366884228	1.02731299963708e-06	1.50937271446639	1
ENSG00000154511.11	FAM69A	1	92960610	1_56	0	0.0232064658033345	7.39461841871489	5.40049722309127e-07	-0.729447310290504	1
ENSG00000143033.17	MTF2	1	93079600	1_57	0	0.0995030660297016	21.7890771828696	6.82313986811602e-06	2.31678685767893	1
ENSG00000117500.12	TMED5	1	93180650	1_57	0	0.0181724340829134	5.38428086975902	3.07928426359975e-07	0.420647538785168	1
ENSG00000122483.17	CCDC18	1	93179625	1_57	0	0.018175580148186	5.38593026504611	3.08076081512384e-07	0.421215490231241	1
ENSG00000117505.12	DR1	1	93345317	1_57	0	0.037437986378643	12.2949773946695	1.44860236606734e-06	1.54162262781856	1
ENSG00000137936.16	BCAR3	1	93849361	1_57	0	0.0169872820807218	4.74184995005253	2.53501585144479e-07	0.0986430327238928	1
ENSG00000067334.13	DNTTIP2	1	93879527	1_57	0	0.0255120422007462	8.6212141338631	6.92185712232686e-07	-0.866539844886761	2
ENSG00000137962.12	ARHGAP29	1	94274090	1_58	0	0.0229071449031266	10.6990520773056	7.71303386459138e-07	-2.06474733223697	1
ENSG00000117525.13	F3	1	94542362	1_58	0	0.013686971005677	5.79287726210266	2.49523037084804e-07	-1.04270037011316	1
ENSG00000143036.16	SLC44A3	1	94840501	1_58	0	0.0136609618485837	5.77462585415009	2.48264202758705e-07	-0.48545340171473	1
ENSG00000117519.15	CNN3	1	94927032	1_58	0	0.0268983041733197	12.2335331601563	1.03558506283564e-06	1.39861666648824	1
ENSG00000172339.9	ALG14	1	95073027	1_58	0	0.0141986081609483	6.14180503884464	2.74442125504299e-07	-0.71055386672772	2
ENSG00000122481.16	RWDD3	1	95242678	1_58	0	0.0131222805374837	5.39204912756268	2.22675344208953e-07	-0.501905029655971	1
ENSG00000188641.12	DPYD	1	97921165	1_60	0	0.0168809862680035	6.25804550145041	3.32464674479394e-07	1.12506096764364	2
ENSG00000162627.16	SNX7	1	98661649	1_60	0	0.0180011037889031	6.87001525494163	3.89193708452299e-07	-0.665203968489896	1
ENSG00000156869.12	FRRS1	1	99766518	1_61	0	0.0212707793039478	6.48150625588242	4.33878689571278e-07	0.635102191279124	1
ENSG00000156875.13	MFSD14A	1	100037607	1_61	0	0.0585161929969052	16.1985219552101	2.98304926765888e-06	2.20204074917927	2
ENSG00000156876.9	SASS6	1	100132743	1_61	0	0.0179786764045479	4.87847533684025	2.76026515570594e-07	0.0294969432432235	1
ENSG00000122435.9	TRMT13	1	100132743	1_61	0	0.0179786764045479	4.87847533684025	2.76026515570594e-07	-0.0294969432432235	1
ENSG00000122477.12	LRRC39	1	100178174	1_61	0	0.05172418148327	15.0045893550305	2.44245580820867e-06	-1.92793756233936	1
ENSG00000137992.14	DBT	1	100250235	1_61	0	0.031308696128748	10.1764939011751	1.00270257874944e-06	1.5826332232234	1
ENSG00000079335.18	CDC14A	1	100342807	1_61	0	0.0829044119317824	19.5907987634041	5.11138695580199e-06	-2.41026065466122	2
ENSG00000181656.6	GPR88	1	100538206	1_62	0	0.0324404339156037	7.63872407529579	7.79859651063918e-07	1.0426167891196	1
ENSG00000162692.10	VCAM1	1	100715786	1_62	0	0.0344212365499368	8.20700767383841	8.89037911429403e-07	0.989134273576994	1
ENSG00000162694.13	EXTL2	1	100895622	1_62	0	0.0266195716263457	5.74572079878152	4.81342882695887e-07	0.495099972447199	1
ENSG00000162695.11	SLC30A7	1	100895622	1_62	0	0.0266195716263457	5.74572079878152	4.81342882695887e-07	-0.495099972447199	1
ENSG00000170989.8	S1PR1	1	101237269	1_62	0	0.0306212508515404	7.08581703659657	6.82844530566861e-07	0.743030349901736	1
ENSG00000162631.18	NTNG1	1	107135646	1_66	0	0	11.4000201910995	0	0.788235720248745	1
ENSG00000085491.15	SLC25A24	1	108200420	1_67	0	0.024970666119069	8.69703285238655	6.83455451649763e-07	1.18351521066045	2
ENSG00000116266.10	STXBP3	1	108746865	1_67	0	0.0267436974849111	9.37182496630772	7.88777644909178e-07	1.09512551352451	1
ENSG00000121940.15	CLCC1	1	108963869	1_67	0	0.0251681617636463	8.89173244237092	7.04282433796752e-07	-1.0760052474862	1
ENSG00000197780.9	TAF13	1	109074420	1_67	0	0.0163385076212362	4.7526077229341	2.44373060612627e-07	-0.147023994118062	2
ENSG00000215717.5	TMEM167B	1	109089398	1_67	0	0.0201362986833959	6.77750646680775	4.294954415815e-07	-0.783418779973274	1
ENSG00000031698.12	SARS	1	109213564	1_67	0	0.0166793889965099	4.93202850233415	2.58889650271296e-07	0.240407407407386	1
ENSG00000143126.7	CELSR2	1	109250412	1_67	0	0.066697860024584	18.2878486074645	3.83869397890019e-06	-1.8763145928259	1
ENSG00000134222.16	PSRC1	1	109283514	1_67	0	0.0275818744833559	9.47183913304353	8.22180297003799e-07	-0.627005497587851	1
ENSG00000134243.11	SORT1	1	109397881	1_67	0	0.0224523023388208	7.8660865401579	5.55812840193842e-07	1.2298015410714	1
ENSG00000143028.8	SYPL2	1	109466549	1_67	0	0.0279664310931713	10.0049974353824	8.80568211144399e-07	1.53018429243082	1
ENSG00000162650.16	ATXN7L2	1	109483259	1_67	0	0.0323949604846419	11.4295028909599	1.16523566819535e-06	1.67168276487182	1
ENSG00000174151.14	CYB561D1	1	109494012	1_67	0	0.0253342628747116	8.91211690551721	7.10555689163738e-07	0.949423494952573	2
ENSG00000181754.6	AMIGO1	1	109509517	1_67	0	0.0187096747340509	6.11651869894716	3.60146765617558e-07	-0.950503581786822	2
ENSG00000213366.12	GSTM2	1	109667893	1_67	0	0.0361042994054008	12.2735363429724	1.39456129864532e-06	1.38185389643307	1
ENSG00000134201.10	GSTM5	1	109671748	1_67	0	0.0333762298296588	11.651908150833	1.22389258481806e-06	1.37264416428669	3
ENSG00000134202.10	GSTM3	1	109741163	1_67	0	0.0173919854112764	5.39893496585254	2.95505951656116e-07	-0.612353418038577	1
ENSG00000184371.13	CSF1	1	109926789	1_68	0	0.0226490037908111	5.00447643534716	3.56711184612004e-07	-0.507112355533469	1
ENSG00000168710.17	AHCYL1	1	109984850	1_68	0	0.0436503398635011	11.2915989200374	1.55114374787406e-06	1.34473723846215	1
ENSG00000197106.6	SLC6A17	1	110150825	1_68	0	0.022114494959546	4.77653380814413	3.32428963362552e-07	-0.0753036396235431	1
ENSG00000168679.17	SLC16A4	1	110379690	1_68	0	0.0232428011642607	5.25154810977559	3.84135804805174e-07	-0.347572461783602	2
ENSG00000134248.13	LAMTOR5	1	110383588	1_68	0	0.025038519961038	5.96235851913929	4.69824558609283e-07	-0.569882226524659	2
ENSG00000143125.5	PROK1	1	110451368	1_68	0	0.0471953253290613	12.0440820496668	1.78888187284482e-06	-1.37538982114865	1
ENSG00000177272.8	KCNA3	1	110675350	1_68	0	0.027315344412528	6.79435105659934	5.84068301801502e-07	1.11792155334243	1
ENSG00000121931.15	LRIF1	1	110964484	1_68	0	0.0286701050139145	7.2574204193272	6.54817895454466e-07	-0.95646293681291	1
ENSG00000156171.14	DRAM2	1	111139496	1_68	0	0.0279953696463441	7.02951224146205	6.19327510065116e-07	-0.590344166497493	1
ENSG00000134255.13	CEPT1	1	111139496	1_68	0	0.0342662211000827	8.96553735335687	9.66833101176309e-07	-0.873740226985503	2
ENSG00000116455.13	WDR77	1	110460579	1_68	0	0.0399310242548895	10.4347185298389	1.31129426760306e-06	1.2270917791046	1
ENSG00000064886.13	CHI3L2	1	111205506	1_69	0	0.00591587280501504	5.15695025519507	9.60109448552147e-08	-0.277528620943181	1
ENSG00000162777.16	DENND2D	1	111205221	1_69	0	0.0108820393387843	10.7269360186883	3.67362613027651e-07	-1.24023365019522	1
ENSG00000173947.13	PIFO	1	111346034	1_69	0	0.0058278635083574	5.02115130619073	9.20919468119679e-08	-0.314991447283332	2
ENSG00000085465.12	OVGP1	1	111427097	1_69	0	0.00607944481602041	5.35678426399417	1.02488951592361e-07	0.321983443999761	1
ENSG00000121933.18	TMIGD3	1	111484054	1_69	0	0.00739181200085504	7.31147265102055	1.70084503375999e-07	0.767741439252023	1
ENSG00000007341.18	ST7L	1	112626827	1_69	0	0.00645081284278393	7.69655054446961	1.56249825643108e-07	-0.542868990413835	1
ENSG00000155363.18	MOV10	1	112673164	1_69	0	0.0369389155455204	25.1681441666693	2.92579779266376e-06	-4.75272046630558	1
ENSG00000155366.16	RHOC	1	112704941	1_69	0	0.581198575734031	28.3624659594598	5.18773164773472e-05	5.67867090798295	1
ENSG00000155367.15	PPM1J	1	112723259	1_69	0	0.0601845585009924	40.4461423918274	7.66074769450709e-06	-5.10430861877702	1
ENSG00000184599.13	FAM19A3	1	112720490	1_69	0	0.0127292162976831	13.4718497696383	5.3968192264336e-07	-1.55029355591726	1
ENSG00000081026.18	MAGI3	1	113390860	1_70	0	0.013642275443202	4.73304875867501	2.03206111809607e-07	0.0625505707820823	1
ENSG00000116793.15	PHTF1	1	113758713	1_70	0	0.0168814533697921	6.44662981058586	3.42492873542794e-07	-0.442393337190427	1
ENSG00000188761.11	BCL2L15	1	113886718	1_70	0	0.0208726301458927	8.35970134846591	5.49132204084447e-07	0.857035788736877	2
ENSG00000134262.12	AP4B1	1	113901277	1_70	0	0.015615992616724	5.86516752515175	2.88243146486336e-07	0.436593395981887	2
ENSG00000118655.4	DCLRE1B	1	113904943	1_70	0	0.0185433026668008	7.24208970489624	4.22629648526889e-07	-0.657093457428461	1
ENSG00000163349.21	HIPK1	1	113929596	1_70	0	0.0957484389761941	22.8217544068049	6.87685240516138e-06	2.24419032459138	1
ENSG00000116774.11	OLFML3	1	113978485	1_70	0	0.0149318029157207	5.61172691631564	2.63704627892238e-07	-0.586411594084248	2
ENSG00000134200.3	TSHB	1	115030218	1_71	0	0.0141495534968691	5.9778992585297	2.66195249650548e-07	0.594039368347335	1
ENSG00000213281.4	NRAS	1	114716978	1_71	0	0.0139012960630803	7.43147990438249	3.25116921699342e-07	-1.68453518188926	1
ENSG00000134198.9	TSPAN2	1	115089303	1_71	0	0.0142339955702095	6.56908026896655	2.94266191609926e-07	-1.05727532076409	2
ENSG00000134258.16	VTCN1	1	117210906	1_72	0	0.00826410933001309	4.81351173459938	1.25189257211649e-07	-0.12576191668291	1
ENSG00000173218.14	VANGL1	1	115641162	1_72	0	0.0178582651233398	12.1381973792897	6.82185423059297e-07	-1.31178176913217	1
ENSG00000118729.11	CASQ2	1	115768346	1_72	0	0.0400015591097678	19.8514410136834	2.49906717499363e-06	-2.29503081392567	1
ENSG00000163393.12	SLC22A15	1	115976190	1_72	0	0.0648833422379661	24.5244950407196	5.0077456300796e-06	2.59379952306913	2
ENSG00000134247.9	PTGFRN	1	116909700	1_72	0	0.0158088035272328	10.9773793457684	5.46143347750637e-07	1.18634771668988	2
ENSG00000134256.12	CD101	1	117001709	1_72	0	0.0090824504830066	5.70969720095853	1.63201854581429e-07	0.457484833366777	1
ENSG00000116830.11	TTF2	1	117060534	1_72	0	0.0164275899349184	11.342904238976	5.86417730410775e-07	-1.18229466363158	1
ENSG00000134253.9	TRIM45	1	117122142	1_72	0	0.0266304113617797	15.9513809460274	1.33685755767406e-06	1.66768131294448	2
ENSG00000198162.12	MAN1A2	1	117367233	1_72	0	0.0264677524460202	15.8927996579745	1.3238124052615e-06	-1.75182247880648	2
ENSG00000183508.4	FAM46C	1	117605765	1_72	0	0.00819603236771138	4.73501585742883	1.22133295659892e-07	-0.145372908932402	1
ENSG00000196505.10	GDAP2	1	117929798	1_72	0	0.0433657558180037	20.6285215447805	2.81529556889097e-06	-1.95974060051725	1
ENSG00000092607.13	TBX15	1	118989141	1_73	0	0.00761701113492197	6.34630456710986	1.52129863206386e-07	-0.786076150836193	1
ENSG00000116874.11	WARS2	1	119012523	1_73	0	0.00736836204178937	6.06302893541779	1.40594901294722e-07	0.581180715226151	1
ENSG00000143067.4	ZNF697	1	119648421	1_73	0	0.00716355276267278	5.80276975689342	1.3081958786718e-07	-0.508860854245779	1
ENSG00000117262.18	GPR89A	1	145608293	1_73	0	0.0064063734319062	4.72917662478775	9.5346939720136e-08	-0.0922887253771762	1
ENSG00000117281.15	CD160	1	145718303	1_73	0	0.00871102518380351	7.63172590613759	2.09218944731617e-07	-0.861381031214991	1
ENSG00000186364.11	NUDT17	1	145846884	1_73	0	0.0569451871280361	25.457557169411	4.56228830112221e-06	2.45220479085016	1
ENSG00000265241.6	RBM8A	1	145927840	1_73	0	0.0241960036228301	17.4576339303969	1.32934588966913e-06	1.8971353830535	1
ENSG00000271601.3	LIX1L	1	145956846	1_73	0	0.0108991247467018	9.73714656748345	3.33989108291072e-07	-0.984708871673029	1
ENSG00000168509.19	HFE2	1	146036954	1_73	0	0.0318024183302504	20.0760005320457	2.00930709705762e-06	-2.07535141235201	1
ENSG00000271425.7	NBPF10	1	146051718	1_73	0	0.0106339167571881	9.54603850792421	3.19466564871499e-07	1.11077859222252	1
ENSG00000131791.7	PRKAB2	1	147173048	1_73	0	0.0131552500785411	11.4541796618363	4.74211490322689e-07	-1.34806702126881	1
ENSG00000131778.18	CHD1L	1	147243149	1_73	0	0.00882765467309687	7.69083474708551	2.13662245935929e-07	0.902995508037517	2
ENSG00000162836.11	ACP6	1	147670174	1_73	0	0.0089481915009656	8.22621867915461	2.31656501790365e-07	-1.27086715380512	1
ENSG00000265107.2	GJA5	1	147773551	1_73	0	0.00840357192190944	7.35478547644591	1.94510434869516e-07	0.941310134796991	1
ENSG00000244094.1	SPRR2F	1	153113709	1_74	0	0.0305204411050943	9.38207301236129	9.01153114728587e-07	1.10457742790658	1
ENSG00000159409.14	CELF3	1	151717266	1_74	0	0.0731697917411809	17.8206157783532	4.10358562032801e-06	1.95633641581895	1
ENSG00000143376.12	SNX27	1	151616339	1_74	0	0.0212617169936687	5.92726067821647	3.96607876180754e-07	0.447462521320214	1
ENSG00000143450.16	OAZ3	1	151762531	1_74	0	0.019188110269089	4.94870430205409	2.98835841049771e-07	-0.341707934591613	2
ENSG00000143436.10	MRPL9	1	151767944	1_74	0	0.0778185245809604	18.4219154185189	4.51156013086975e-06	-1.97838924345356	1
ENSG00000143365.17	RORC	1	151831413	1_74	0	0.019662433394429	5.1814854162415	3.20627315096124e-07	-0.365805838227251	2
ENSG00000196407.11	THEM5	1	151853515	1_74	0	0.0412811845152115	12.2804886022729	1.59542638622135e-06	1.68290437114207	1
ENSG00000159445.12	THEM4	1	151910350	1_74	0	0.0218190624122273	6.17415318852998	4.23957633147617e-07	-0.777161809809883	1
ENSG00000197747.8	S100A10	1	151994269	1_74	0	0.0189124066890144	4.81075914148313	2.86331669677243e-07	-0.15202815981628	1
ENSG00000159450.12	TCHH	1	152116368	1_74	0	0.288156755781054	31.7399074015884	2.8783488943122e-05	3.18635420132869	1
ENSG00000197915.5	HRNR	1	152201496	1_74	0	0.0267164087863542	8.10826544853635	6.81734090747461e-07	-1.24272573476732	2
ENSG00000143631.10	FLG	1	152237136	1_74	0	0.0187779839847947	4.74277389426651	2.80278870541485e-07	0.191873842901391	2
ENSG00000143536.7	CRNN	1	152414760	1_74	0	0.0454028926367625	13.1967711927437	1.88564608349875e-06	1.68102139406457	1
ENSG00000198854.5	C1orf68	1	152719996	1_74	0	0.0572423161235313	15.4350735735226	2.78057667530714e-06	-1.96893238155055	1
ENSG00000163207.6	IVL	1	152908247	1_74	0	0.0440217489304465	12.8991337090855	1.78705044015692e-06	-1.51690839906835	2
ENSG00000169474.4	SPRR1A	1	152984963	1_74	0	0.0199392488081525	5.31477894483795	3.33505478267635e-07	0.696362268546642	1
ENSG00000169469.8	SPRR1B	1	153030819	1_74	0	0.0231010296029878	6.71908248881983	4.88483932473372e-07	0.956898516745878	1
ENSG00000163216.6	SPRR2D	1	153042265	1_74	0	0.0230732777564667	6.70760627381889	4.87063774608162e-07	0.956090074981065	1
ENSG00000241794.1	SPRR2A	1	153057485	1_74	0	0.0219417632984117	6.22765174229298	4.30036004060795e-07	-0.571331700413819	1
ENSG00000203785.8	SPRR2E	1	153106201	1_74	0	0.0192608426088647	4.98476206978548	3.02154237771285e-07	0.259027452724154	2
ENSG00000159527.3	PGLYRP3	1	153310416	1_75	0	0.0168622436612926	4.74440286184879	2.51771109360789e-07	0.0623455919725027	2
ENSG00000163220.10	S100A9	1	153357702	1_75	0	0.0175884006351049	5.13944917126637	2.84480104319665e-07	0.392092148480639	1
ENSG00000143546.9	S100A8	1	153391654	1_75	0	0.0187458578302731	5.70974052295296	3.36845434175574e-07	0.526997168914454	1
ENSG00000143556.8	S100A7	1	153460264	1_75	0	0.0169983800928587	4.80007602582597	2.56782028744275e-07	0.142492091571697	2
ENSG00000197956.9	S100A6	1	153535924	1_75	0	0.0217695844386655	7.08018809189601	4.85069432668555e-07	0.910524843491797	2
ENSG00000196420.7	S100A5	1	153541765	1_75	0	0.0326200903888374	11.0137057493084	1.13064847982558e-06	-1.58284051139177	1
ENSG00000188015.9	S100A3	1	153549177	1_75	0	0.0688072395350151	18.1996225832739	3.94099142901174e-06	2.15073015074839	2
ENSG00000196154.11	S100A4	1	153549874	1_75	0	0.0463981151909443	14.4054242046204	2.10346535880082e-06	1.88905206714577	1
ENSG00000196754.10	S100A2	1	153567710	1_75	0	0.0609913180011386	16.9325227155951	3.2501144832429e-06	-2.02186686954205	1
ENSG00000188643.10	S100A16	1	153613108	1_75	0	0.0179596414919363	5.39018898652181	3.0465662673551e-07	0.491977454466898	1
ENSG00000160678.11	S100A1	1	153628302	1_75	0	0.0174813129355069	5.02579112306638	2.76495110591263e-07	-0.0163162467770791	1
ENSG00000189171.14	S100A13	1	153631636	1_75	0	0.0186466512232899	5.55869736755393	3.26199170013903e-07	0.0944444219731474	1
ENSG00000143553.10	SNAPIN	1	153658595	1_75	0	0.020503156747631	6.49354325270325	4.1899751114918e-07	0.535930441734832	1
ENSG00000143621.16	ILF2	1	153672987	1_75	0	0.0216688871124536	7.0131055255372	4.78251074543799e-07	-0.450918180540984	1
ENSG00000169418.9	NPR1	1	153678582	1_75	0	0.0228902206066131	7.68113796654755	5.53330383139488e-07	0.967744313574483	1
ENSG00000143554.13	SLC27A3	1	153774134	1_75	0	0.0314035574058666	10.7918662680107	1.06655775179513e-06	-1.39978911057665	1
ENSG00000198837.9	DENND4B	1	153940147	1_75	0	0.0734186589096044	19.4420341198988	4.4921797099572e-06	2.21724906054338	1
ENSG00000143570.17	SLC39A1	1	153968263	1_75	0	0.0176648732754432	5.76541953632787	3.20516517460036e-07	-1.00809468550387	1
ENSG00000143578.15	CREB3L4	1	153966654	1_75	0	0.0176639676923333	5.77583745944217	3.21079219395365e-07	-1.01706865618292	1
ENSG00000143552.9	NUP210L	1	154155073	1_75	0	0.0368446311439044	12.6319815680954	1.46472019704889e-06	-1.63531329471019	2
ENSG00000143612.19	C1orf43	1	154219315	1_75	0	0.0208066844142043	6.44522841574264	4.22036649810291e-07	-0.173822080159722	1
ENSG00000143595.12	AQP10	1	154321199	1_75	0	0.0168878548318631	4.80378939072159	2.55309761240929e-07	0.364008651441558	1
ENSG00000143515.16	ATP8B2	1	154325898	1_75	0	0.0201357805616091	6.57683555851585	4.16768058296868e-07	0.615292852754477	1
ENSG00000169291.9	SHE	1	154502081	1_75	0	0.075844900312288	19.3767247684707	4.6250425122683e-06	2.42540443035268	2
ENSG00000163239.12	TDRD10	1	154502424	1_75	0	0.0476169652066327	14.8372602578335	2.2234348126507e-06	-2.03546817918934	1
ENSG00000143603.18	KCNN3	1	154870871	1_76	0	0.076765673010483	18.5390911992111	4.47882894600906e-06	-2.07290193515254	1
ENSG00000163344.5	PMVK	1	154937272	1_76	0	0.018264951859147	4.7291363895657	2.71837485887692e-07	0.0297997397166732	1
ENSG00000160691.18	SHC1	1	154974220	1_76	0	0.0633740642797437	16.6722819128112	3.32518320975505e-06	-1.8221500355295	1
ENSG00000160685.13	ZBTB7B	1	155020479	1_76	0	0.0356430620107866	11.1198562955939	1.2473351318784e-06	-1.17543006235307	1
ENSG00000163354.14	DCST2	1	155033615	1_76	0	0.0182682978229324	4.73088162982141	2.71987621174296e-07	-0.213321615266425	2
ENSG00000163357.10	DCST1	1	155033975	1_76	0	0.0183503679724689	4.77359414630917	2.75676180743584e-07	-0.297303081206728	1
ENSG00000143537.13	ADAM15	1	155052885	1_76	0	0.0186463063011748	4.92605713548102	2.89068808591762e-07	0.648870718544611	1
ENSG00000169242.11	EFNA1	1	155127376	1_76	0	0.0183689719087013	4.78325782060798	2.76514311507719e-07	-0.523303853281197	2
ENSG00000169241.17	SLC50A1	1	155135811	1_76	0	0.114952259197552	22.5134542105456	8.14457858545559e-06	2.8718104812069	1
ENSG00000169231.13	THBS3	1	155208991	1_76	0	0.0947176790297428	20.5988234801255	6.14019886698785e-06	-2.75449351764607	1
ENSG00000173171.14	MTX1	1	155208991	1_76	0	0.0947176790297428	20.5988234801255	6.14019886698785e-06	-2.75449351764607	1
ENSG00000177628.15	GBA	1	155244216	1_76	0	0.0186227265689118	4.91396275421568	2.87994438281108e-07	-0.137051018471002	2
ENSG00000160767.20	FAM189B	1	155255544	1_76	0	0.0190156902877714	5.11301202123561	3.05983411801168e-07	0.495154101708841	1
ENSG00000116521.10	SCAMP3	1	155262283	1_76	0	0.0188368783535003	5.02297137866064	2.97768402075015e-07	0.576395657521112	1
ENSG00000143630.9	HCN3	1	155277916	1_76	0	0.0182778869848576	4.73588510569385	2.72418200038843e-07	-0.351273573923122	1
ENSG00000143627.17	PKLR	1	155302483	1_76	0	0.0194970884699162	5.35126916522741	3.28348874729424e-07	0.0696281422197805	1
ENSG00000160752.14	FDPS	1	155308172	1_76	0	0.0189173173039342	5.06353726251465	3.01455028340427e-07	0.0243705559693898	1
ENSG00000163374.19	YY1AP1	1	155689149	1_76	0	0.0186110466847108	4.9079913414359	2.87464063343404e-07	-0.0425608843103087	1
ENSG00000116580.18	GON4L	1	155859720	1_76	0	0.0182953434245486	4.74497381487378	2.7320167640252e-07	-0.105240029787176	1
ENSG00000143622.10	RIT1	1	155910600	1_76	0	0.0194688964185581	5.33748915771519	3.27029788914487e-07	0.176729397207022	2
ENSG00000116584.17	ARHGEF2	1	156006597	1_76	0	0.018477714142792	4.83948558086024	2.8142094564128e-07	-0.0350393956592233	1
ENSG00000163479.13	SSR2	1	156020665	1_76	0	0.0369593792865545	11.4679800132398	1.33389169911301e-06	1.35260179670791	1
ENSG00000116586.11	LAMTOR2	1	156055222	1_76	0	0.0220050104869867	6.5054679655443	4.50514834760722e-07	0.743481079252914	1
ENSG00000132698.14	RAB25	1	156061029	1_76	0	0.0749377464418557	18.3038966968733	4.31671283309797e-06	1.89417090162574	1
ENSG00000196189.12	SEMA4A	1	156147070	1_76	0	0.0595627814118257	16.0704979759803	3.01240443274515e-06	-1.68532178798578	1
ENSG00000160785.13	SLC25A44	1	156194115	1_76	0	0.0307004513396694	9.68874370425702	9.3609775057142e-07	-1.44568931126292	2
ENSG00000160783.19	PMF1	1	156212919	1_76	0	0.124015931785085	23.2703651365919	9.0821705325302e-06	-2.74802483179599	1
ENSG00000242252.1	BGLAP	1	156238425	1_76	0	0.0198992811462545	5.54597198558785	3.47315394205782e-07	0.25985253775051	1
ENSG00000160781.15	PAQR6	1	156248323	1_76	0	0.0244366440267718	7.50619597071362	5.77258630675043e-07	-0.916771531019764	1
ENSG00000198952.8	SMG5	1	156261145	1_76	0	0.0190920594120121	5.15120076393388	3.09506822976981e-07	-0.142243465109047	2
ENSG00000163467.11	TSACC	1	156337127	1_76	0	0.025605848548845	7.95273661211104	6.40862331358755e-07	-0.787859875622248	1
ENSG00000163468.14	CCT3	1	156364325	1_76	0	0.024166929567472	7.40015948177403	5.6282260171105e-07	-0.712177884775036	1
ENSG00000183856.10	IQGAP3	1	156572426	1_77	0	0.0118687417744618	7.28958318718125	2.72280381968795e-07	0.793292562096383	1
ENSG00000187862.11	TTC24	1	156503322	1_77	0	0.00924283234196288	4.91155902087328	1.42867490472463e-07	0.232410450986605	2
ENSG00000163382.11	NAXE	1	156590832	1_77	0	0.0493680808722139	20.8324889811057	3.23665477315386e-06	-2.01906411225137	1
ENSG00000160818.16	GPATCH4	1	156601175	1_77	0	0.00967079839513152	5.34239057072762	1.62594907247614e-07	-0.391683143883293	2
ENSG00000132692.18	BCAN	1	156640896	1_77	0	0.00935759929257451	5.03145618525214	1.4817233092183e-07	0.216468935755917	1
ENSG00000143320.8	CRABP2	1	156705979	1_77	0	0.00930479288084929	4.98464211761372	1.45965314329808e-07	-0.143667678406204	1
ENSG00000143319.16	ISG20L2	1	156728106	1_77	0	0.0103055286308266	5.95085961421069	1.93000730540852e-07	-0.574021165548241	1
ENSG00000143303.11	RRNAD1	1	156728106	1_77	0	0.0103055286308266	5.95085961421069	1.93000730540852e-07	0.574021165548241	1
ENSG00000143314.12	MRPL24	1	156741833	1_77	0	0.115340808867056	28.7324253593577	1.04295183747825e-05	-3.2307372717949	1
ENSG00000198400.11	NTRK1	1	156815564	1_77	0	0.0779987607189671	25.0392752991536	6.14636619093709e-06	2.4786594411073	1
ENSG00000027869.11	SH2D2A	1	156816783	1_77	0	0.0740790928429967	25.0071925983316	5.83001360245506e-06	-2.68366557352832	1
ENSG00000187800.13	PEAR1	1	156893412	1_77	0	0.00929957885993094	5.16028491807679	1.51023988794374e-07	0.478382653987049	1
ENSG00000143297.18	FCRL5	1	157552226	1_77	0	0.0960763067825213	26.2858888887755	7.94781851661746e-06	-2.99391710096258	1
ENSG00000160856.20	FCRL3	1	157700967	1_77	0	0.0141716127322523	8.82435613514057	3.93560294311596e-07	-1.41859829256659	1
ENSG00000158473.6	CD1D	1	158180266	1_78	0	0.0926017079537822	24.7752334668666	7.22014178888559e-06	2.42955691909902	2
ENSG00000158488.15	CD1E	1	158353463	1_78	0	0.0214748691097425	10.670757175861	7.21165158120623e-07	1.1677680352929	1
ENSG00000163564.14	PYHIN1	1	158930675	1_78	0	0.0126072310835076	5.59913647726795	2.22151750841889e-07	0.494069132661548	1
ENSG00000163565.18	IFI16	1	159000146	1_78	0	0.011670218346822	4.86509691380305	1.78681443073986e-07	0.0137705055810922	1
ENSG00000163568.14	AIM2	1	159200067	1_78	0	0.0130706628746391	5.94230133264947	2.44433799160923e-07	-0.468660492123881	1
ENSG00000162706.12	CADM3	1	159170559	1_78	0	0.271265637950237	35.7275091317423	3.05004675220296e-05	-3.69625887117401	1
ENSG00000179639.10	FCER1A	1	159289239	1_78	0	0.117998437307709	27.1707661833564	1.00899058708598e-05	3.19412810886841	2
ENSG00000158716.8	DUSP23	1	159780839	1_78	0	0.0287811119647853	13.4688037971874	1.21995993793493e-06	1.60713872877502	1
ENSG00000181036.13	FCRL6	1	159800388	1_78	0	0.0273513216164081	12.9812332841488	1.11738604874329e-06	1.41942457181795	1
ENSG00000158714.10	SLAMF8	1	159857221	1_78	0	0.0486299508028383	18.5071785395205	2.83238977912544e-06	-1.98777411554744	1
ENSG00000188004.9	C1orf204	1	159854415	1_78	0	0.0899219292673885	24.4866022677442	6.92951943049897e-06	-2.34334478086415	2
ENSG00000243284.1	VSIG8	1	159862185	1_78	0	0.0174113285238052	8.67113761051937	4.75134933350567e-07	1.08288275492361	2
ENSG00000213085.9	CFAP45	1	159899758	1_78	0	0.015750836945218	7.71680526040277	3.82516479397913e-07	0.903694276714026	1
ENSG00000158710.14	TAGLN2	1	159925320	1_78	0	0.0118527215163065	5.01257807309148	1.869770073047e-07	0.184682047815511	2
ENSG00000158764.6	ITLN2	1	160954636	1_79	0	0.0158950490249528	8.53036402855133	4.26715491967111e-07	-1.08265347841301	2
ENSG00000085552.16	IGSF9	1	159945134	1_79	0	0.0108319606394717	4.88370702176416	1.66481373120278e-07	-0.161291364553289	2
ENSG00000162723.9	SLAMF9	1	159954467	1_79	0	0.0109172545129895	4.95821697195183	1.70352274443193e-07	0.246331741166487	1
ENSG00000143315.6	PIGM	1	160031560	1_79	0	0.0107627053524598	4.82277583813568	1.6335314528477e-07	0.125983055554128	1
ENSG00000162728.4	KCNJ9	1	160082075	1_79	0	0.0146203551665629	7.73484567783198	3.5589226561572e-07	-0.829828929980518	1
ENSG00000162729.13	IGSF8	1	160099056	1_79	0	0.0146977128621492	7.78505245596169	3.60097640358562e-07	-0.888953006413683	2
ENSG00000132681.16	ATP1A4	1	160151660	1_79	0	0.0140731609703866	7.37196165615666	3.26500384116677e-07	-0.844856199174604	2
ENSG00000162735.18	PEX19	1	160286214	1_79	0	0.012240503748897	6.04535010604887	2.32878675442279e-07	-0.498474277203926	1
ENSG00000122218.14	COPA	1	160343540	1_79	0	0.0196427327356744	10.5470560194316	6.51991800379793e-07	-1.30758470542158	1
ENSG00000162736.15	NCSTN	1	160343540	1_79	0	0.0196427327356744	10.5470560194316	6.51991800379793e-07	1.30758470542158	1
ENSG00000162738.5	VANGL2	1	160400615	1_79	0	0.0107617785697841	4.82195771423027	1.6331137041047e-07	0.0786526073604524	1
ENSG00000066294.14	CD84	1	160579933	1_79	0	0.0594459254768838	21.1762731435665	3.96169097846318e-06	-2.13535086391526	1
ENSG00000117091.9	CD48	1	160709737	1_79	0	0.0138483578868204	7.21879689972749	3.14609675974798e-07	0.796500844135324	2
ENSG00000122223.12	CD244	1	160862395	1_79	0	0.0138904941553035	7.2476933432299	3.16830132818366e-07	0.791976124179275	1
ENSG00000179914.4	ITLN1	1	160884736	1_79	0	0.0273408139691616	13.7043276984933	1.17917468915241e-06	1.6096335496899	1
ENSG00000215845.10	TSTD1	1	161038745	1_79	0	0.0107225275968821	4.78724895309437	1.61544493578993e-07	-0.16094727607244	2
ENSG00000162755.13	KLHDC9	1	161098329	1_79	0	0.0110161494888327	5.04388670236751	1.74865493174015e-07	-0.27186506479378	1
ENSG00000143256.4	PFDN2	1	161117821	1_79	0	0.0106831854775613	4.752330899677	1.59777791788601e-07	-0.0619198196696346	1
ENSG00000158793.13	NIT1	1	161118210	1_79	0	0.0107244060762889	4.78891217892894	1.61628929519438e-07	0.0637576183871589	1
ENSG00000143222.11	UFC1	1	161152958	1_79	0	0.0131218732831612	6.70635006314565	2.76943408174617e-07	-0.741588203944104	1
ENSG00000143224.17	PPOX	1	161165947	1_79	0	0.01066891700134	4.73963587392917	1.5913814383304e-07	0.0612010809530798	1
ENSG00000158850.14	B4GALT3	1	161177981	1_79	0	0.0117441616678091	5.65193899620541	2.0889519977099e-07	0.45658026915236	1
ENSG00000158864.12	NDUFS2	1	161196933	1_79	0	0.0269564518002201	13.5689219816215	1.15111058044439e-06	-1.50727114373837	1
ENSG00000158869.10	FCER1G	1	161215268	1_79	0	0.0182912483619794	9.86763861652746	5.68022522709903e-07	1.07722962066213	1
ENSG00000158887.15	MPZ	1	161310092	1_79	0	0.0125645557911087	6.29372305583044	2.48864953608039e-07	-0.728699217848848	1
ENSG00000143252.14	SDHC	1	161314507	1_79	0	0.0110634873272897	5.08462153315758	1.77035209300758e-07	-0.295194171848398	1
ENSG00000132185.16	FCRLA	1	161707114	1_79	0	0.0426557559996731	17.9708025150185	2.4124264909299e-06	2.04748196553113	1
ENSG00000162746.14	FCRLB	1	161721827	1_79	0	0.210334622555413	33.7671015865632	2.23518525872217e-05	-3.12856246237303	1
ENSG00000081721.11	DUSP12	1	161749589	1_79	0	0.0280973493280082	13.9651148129896	1.23486316240334e-06	-1.85669589886433	1
ENSG00000118217.5	ATF6	1	161766262	1_79	0	0.0242877363827755	12.5725772336054	9.60993225897684e-07	1.51254365508162	2
ENSG00000198574.5	SH2D1B	1	162412043	1_80	0	0.0286148832622747	14.7945711250048	1.33230400138923e-06	1.57563321958784	1
ENSG00000117143.13	UAP1	1	162561114	1_80	0	0.0127827836506842	7.1119503109209	2.86103470480051e-07	0.7747181890592	2
ENSG00000162733.16	DDR2	1	162631124	1_80	0	0.0119820131016828	6.49701043449078	2.44992239744703e-07	-0.641052003829137	1
ENSG00000132196.13	HSD17B7	1	162790775	1_80	0	0.0116414981331993	6.22302602250937	2.27991924016357e-07	0.594583289649647	1
ENSG00000143228.12	NUF2	1	163266611	1_80	0	0.0108554462948918	5.558804895062	1.89905738408099e-07	-0.432873406121228	1
ENSG00000162761.14	LMX1A	1	165356504	1_81	0	0.0247161994593085	5.44029963715781	4.23168649176395e-07	0.368633870365565	1
ENSG00000143171.12	RXRG	1	165445274	1_81	0	0.038174640588554	9.60415497619258	1.15383335653658e-06	-1.08047328725726	1
ENSG00000143198.12	MGST3	1	165630412	1_81	0	0.0495352337337502	12.1126740526194	1.88826620699419e-06	1.71518800160415	1
ENSG00000188859.6	FAM78B	1	166167240	1_81	0	0.0230035813611291	4.75450704230532	3.44199253446791e-07	-0.0870319478576598	1
ENSG00000143195.12	ILDR2	1	166989700	1_82	0	0.00885749434396743	4.74313616241753	1.3221643702764e-07	-0.0292728852279626	1
ENSG00000143194.12	MAEL	1	166975572	1_82	0	0.0336190876483171	17.4541212456527	1.84668527219784e-06	1.92823914714505	1
ENSG00000143157.11	POGK	1	166838846	1_82	0	0.101681792365668	28.1943423728813	9.02223502157604e-06	-2.84077578234724	1
ENSG00000143167.11	GPA33	1	167166436	1_82	0	0.0161255215237549	10.4377176172018	5.29697942732628e-07	1.17447415376844	1
ENSG00000198821.10	CD247	1	167518220	1_82	0	0.0112277480413313	6.99495676997709	2.47164826165233e-07	0.737231950469104	1
ENSG00000143162.7	CREG1	1	167528337	1_82	0	0.00896588616175453	4.85858953994224	1.37092092379052e-07	-0.172850718126357	2
ENSG00000198771.10	RCSD1	1	167630346	1_82	0	0.0222291605017316	13.4972826289148	9.44231266625694e-07	1.47701426168018	1
ENSG00000197965.11	MPZL1	1	167720961	1_82	0	0.0152569430336071	9.91070239332523	4.75861898946973e-07	1.10120028544442	2
ENSG00000143199.17	ADCY10	1	167913803	1_82	0	0.0276341915000655	15.5767296796057	1.35466534146219e-06	1.65433857505553	1
ENSG00000143164.15	DCAF6	1	167936749	1_82	0	0.0121525453751286	7.74710937091259	2.96289261995441e-07	0.896772580352329	1
ENSG00000143158.10	MPC2	1	167936749	1_82	0	0.0121525453751286	7.74710937091259	2.96289261995441e-07	-0.896772580352329	1
ENSG00000143147.14	GPR161	1	168137545	1_82	0	0.0161821801504097	10.4711097784423	5.33259643653486e-07	1.19707569818213	2
ENSG00000143155.12	TIPRL	1	168178654	1_82	0	0.0214845668970129	13.1721752597784	8.90621299961251e-07	-1.47151165448255	2
ENSG00000143184.4	XCL1	1	168558662	1_82	0	0.0147782564451364	9.60736930691713	4.46824170209513e-07	-1.12188301026462	1
ENSG00000143196.4	DPT	1	168728935	1_82	0	0.0170799993586606	10.985291048251	5.90484349713386e-07	1.32314294664427	2
ENSG00000143153.12	ATP1B1	1	169105498	1_82	0	0.0760513300768915	25.3430251546489	6.06560663652753e-06	2.39632270459128	1
ENSG00000143156.13	NME7	1	169360594	1_83	0	0.0221024348333688	4.75658035466292	3.30859744703826e-07	0.444573736430473	2
ENSG00000117477.12	CCDC181	1	169464882	1_83	0	0.0235043817059356	5.34382927408046	3.95285041350667e-07	0.764776145917097	2
ENSG00000117479.12	SLC19A2	1	169485770	1_83	0	0.0225012500056193	4.92726753078394	3.48916704604002e-07	0.0890198953998219	1
ENSG00000174175.16	SELP	1	169629757	1_83	0	0.0239277098122119	5.51417493254984	4.1523183859157e-07	0.562494508917381	1
ENSG00000007908.15	SELE	1	169764425	1_83	0	0.0248124510246436	5.86102122147748	4.57669461320099e-07	0.561224224908235	1
ENSG00000000457.13	SCYL3	1	169894240	1_83	0	0.0265431265879017	6.50537301288224	5.43417043947371e-07	0.705469919132258	1
ENSG00000120370.12	GORAB	1	170532434	1_83	0	0.0240893164320823	5.57846324531192	4.2291006980576e-07	0.433217562313341	1
ENSG00000116132.11	PRRX1	1	170662622	1_84	0	0.0152027295273809	6.6479727221745	3.18067848715123e-07	-0.828423881540885	1
ENSG00000007933.12	FMO3	1	171090009	1_84	0	0.0292779780789818	12.9007397305668	1.18867921421661e-06	1.71264837393092	1
ENSG00000010932.16	FMO1	1	171248552	1_84	0	0.0145142347391946	6.2069984485291	2.83520687411545e-07	-0.480107162040651	1
ENSG00000076258.9	FMO4	1	171314054	1_84	0	0.0140465571721761	5.89542097013572	2.60611566529634e-07	0.554485333019514	2
ENSG00000034971.16	MYOC	1	171652737	1_84	0	0.0125523947316144	4.82598356261966	1.90643235478656e-07	-0.167546570286934	2
ENSG00000117533.14	VAMP4	1	171742012	1_84	0	0.0129433429509059	5.11756027396159	2.08457919326954e-07	0.307053141266958	2
ENSG00000010165.19	METTL13	1	171781634	1_84	0	0.0126376371754477	4.89031667568781	1.94496521901799e-07	-0.0942591959606986	2
ENSG00000197959.13	DNM3	1	171841377	1_84	0	0.0128322040619464	5.0355728916221	2.03356996022396e-07	-0.273979901103935	1
ENSG00000094975.13	SUCO	1	172532503	1_84	0	0.0170209686953188	7.72344909409096	4.13718112912538e-07	0.863157014601088	1
ENSG00000117560.7	FASLG	1	172658724	1_84	0	0.0499423483565316	18.0324910897278	2.83422066044562e-06	1.77184598969553	1
ENSG00000120337.8	TNFSF18	1	173051434	1_84	0	0.0231155855845963	10.6416815281884	7.74148240868271e-07	-1.16623947215431	1
ENSG00000117586.10	TNFSF4	1	173208253	1_85	0	0.0806761715936334	16.6634847376398	4.23077649389691e-06	1.88637324927147	1
ENSG00000183831.6	ANKRD45	1	173668379	1_85	0	0.0247055012179828	5.24926739848509	4.08132650121763e-07	-0.273015336654295	1
ENSG00000076321.10	KLHL20	1	173714815	1_85	0	0.0234758507004316	4.7616485945045	3.51793373151896e-07	0.422331220030591	1
ENSG00000117601.13	SERPINC1	1	173916899	1_85	0	0.0234031220002416	4.73201995358745	3.48521309822645e-07	0.0595717553240933	1
ENSG00000120333.4	MRPS14	1	175023749	1_85	0	0.0249977913710293	5.36164250181052	4.21801836220167e-07	0.439028047841768	1
ENSG00000120332.15	TNN	1	175068086	1_85	0	0.0236847664564376	4.84625232226996	3.61230242394847e-07	0.160087036391343	2
ENSG00000152092.15	ASTN1	1	177165470	1_86	0	0.0154353720298814	8.04742980416493	3.90915843424918e-07	0.93833273791932	1
ENSG00000235750.9	KIAA0040	1	175192713	1_86	0	0.0395836415929439	17.0481705504543	2.12374564249251e-06	-1.80515352903897	1
ENSG00000143207.19	RFWD2	1	176207677	1_86	0	0.026437582170711	13.1795196152647	1.09655467059127e-06	-1.46481858564915	1
ENSG00000240021.9	TEX35	1	178512615	1_87	0	0.0228179912134712	4.82434113601542	3.46437098045619e-07	-0.222873822646345	1
ENSG00000120341.18	SEC16B	1	177984617	1_87	0	0.0227131166222292	4.78036428700325	3.41701352453295e-07	0.202392380430047	1
ENSG00000075391.16	RASAL2	1	178093905	1_87	0	0.024671938850743	5.57035963141837	4.32509338050823e-07	-0.628604415533414	2
ENSG00000116191.17	RALGPS2	1	178725006	1_87	0	0.0346633706572798	8.82519044759513	9.62728549777737e-07	1.35714204038236	2
ENSG00000116199.11	FAM20B	1	179071795	1_89	0	0.194965586404278	32.9739659110627	2.02319674966327e-05	-3.1957063133523	1
ENSG00000186283.13	TOR3A	1	179079288	1_89	0	0.0112649016957969	5.24756473223172	1.86034796889799e-07	0.563388940225118	2
ENSG00000143322.19	ABL2	1	179229873	1_89	0	0.0109208692842823	4.95290051556969	1.7022595815817e-07	0.224612744319069	1
ENSG00000162782.15	TDRD5	1	179591019	1_89	0	0.010782845093286	4.83207111517909	1.63974251511288e-07	0.0956712051734727	2
ENSG00000135837.15	CEP350	1	179954679	1_89	0	0.081363980017069	24.2242629789002	6.20285645166846e-06	2.66316424658059	1
ENSG00000230124.6	ACBD6	1	180502528	1_89	0	0.0125291675111554	6.25846411111558	2.46773747020404e-07	0.683682841829101	1
ENSG00000203730.2	TEDDM1	1	182400603	1_90	0	0.0212397011891957	4.91263559635169	3.28376392171038e-07	0.207199519760681	1
ENSG00000135862.5	LAMC1	1	183023054	1_91	0	0.0169700946400163	5.60703272099622	2.99451386685845e-07	-0.532544668063788	2
ENSG00000058085.14	LAMC2	1	183186170	1_91	0	0.0180213643261136	6.14780858669071	3.48671923399746e-07	-0.567706092981398	2
ENSG00000157064.10	NMNAT2	1	183418808	1_91	0	0.0300017536903224	11.0181043618254	1.04030933740489e-06	1.38795645389394	1
ENSG00000116698.21	SMG7	1	183471970	1_91	0	0.0274295512600221	10.153533404753	8.76485787735227e-07	1.30153460500582	1
ENSG00000116701.14	NCF2	1	183590726	1_91	0	0.0223438206842717	8.29789622972248	5.83491334219595e-07	1.0683606604285	1
ENSG00000162704.15	ARPC5	1	183635462	1_91	0	0.0356676736985226	12.569421141619	1.41090910534117e-06	-1.57235665720162	2
ENSG00000143344.15	RGL1	1	183635770	1_91	0	0.0309833787616791	11.234533975213	1.09545063591639e-06	-1.45360979366817	1
ENSG00000198860.11	TSEN15	1	184050050	1_91	0	0.022088626886321	7.97957792488746	5.54699294086503e-07	0.596224022543295	1
ENSG00000135842.16	FAM129A	1	184974705	1_92	0	0.0779315231584031	21.2794613529048	5.21894558438995e-06	2.84070635672942	1
ENSG00000121486.11	TRMT1L	1	185156912	1_92	0	0.0200422414989269	6.84386727165763	4.31674945540148e-07	-0.991379767451248	1
ENSG00000116668.12	SWT1	1	185156912	1_92	0	0.0200422414989269	6.84386727165763	4.31674945540148e-07	0.991379767451248	1
ENSG00000116679.15	IVNS1ABP	1	185317057	1_92	0	0.0169767392919399	5.03236020022422	2.68865434085302e-07	0.027365981958441	2
ENSG00000157181.15	C1orf27	1	186376149	1_92	0	0.0307963124243574	10.8669324688586	1.05320923546317e-06	1.14877993121083	2
ENSG00000262180.1	OCLM	1	186400848	1_92	0	0.0211375673455264	7.03212993614135	4.67789925878762e-07	-0.710102979344412	1
ENSG00000073756.11	PTGS2	1	186680089	1_92	0	0.0204085948404187	6.8772387787077	4.41708931612069e-07	0.882830676168725	1
ENSG00000150681.9	RGS18	1	192158507	1_96	0	0.0103368642736987	5.0879771389328	1.65517126811402e-07	0.304492604282425	1
ENSG00000090104.11	RGS1	1	192575980	1_96	0	0.0160563358678049	9.19728757399784	4.64745489784229e-07	-1.0087947446846	1
ENSG00000116741.7	RGS2	1	192808677	1_96	0	0.0100237293574957	4.78766990288465	1.51029750560319e-07	0.0799650582845494	1
ENSG00000023572.8	GLRX2	1	193105954	1_96	0	0.0142657877256439	8.29641572969713	3.72473377781404e-07	-1.08200564547341	2
ENSG00000203724.10	C1orf53	1	197902889	1_99	0	0.0353156001375589	12.2467516862944	1.36112019215226e-06	-1.39579768184451	1
ENSG00000151414.14	NEK7	1	198159051	1_99	0	0.0160806700816082	4.73154906499659	2.39450894368448e-07	0.196566428388248	1
ENSG00000081237.18	PTPRC	1	198638198	1_99	0	0.0161248510395515	4.75767335192112	2.4143448735365e-07	-0.0752596884652497	2
ENSG00000116833.13	NR5A2	1	200042690	1_100	0	0.022927064236026	5.10832121377493	3.68583270726638e-07	-0.284340875049198	1
ENSG00000170128.4	GPR25	1	200872533	1_101	0	0.0254286714924815	7.83497285398531	6.27003754025135e-07	0.818204472937124	1
ENSG00000118193.11	KIF14	1	200620641	1_101	0	0.0215987668106127	6.27622306402301	4.26615175296683e-07	-0.5516499360981	2
ENSG00000118200.14	CAMSAP2	1	200740002	1_101	0	0.0238756899965887	7.23296795982869	5.43477346513745e-07	-0.872015311712646	2
ENSG00000232237.3	ASCL5	1	201127255	1_101	0	0.0220169702835901	6.45922846390646	4.4755578574856e-07	0.647766282158018	1
ENSG00000116857.16	TMEM9	1	201154671	1_101	0	0.0203732648179497	5.7190360590986	3.66684404084352e-07	-0.490045045119664	2
ENSG00000163395.16	IGFN1	1	201190333	1_101	0	0.0186902385779804	4.8970593008534	2.88044231271575e-07	-0.074347126116498	1
ENSG00000118194.18	TNNT2	1	201378187	1_101	0	0.0309271530185407	9.70778517535134	9.44863503179226e-07	1.15225900478873	1
ENSG00000159173.18	TNNI1	1	201406530	1_101	0	0.0916075951480232	20.2198233825489	5.82931888943356e-06	2.09959005148584	1
ENSG00000174307.6	PHLDA3	1	201468871	1_101	0	0.0448602019756679	13.2798283102634	1.87483329934669e-06	1.46310828220955	1
ENSG00000159176.13	CSRP1	1	201509697	1_101	0	0.0258387973545779	7.98789438541399	6.49551490506753e-07	0.921410723728207	1
ENSG00000198700.9	IPO9	1	201828710	1_102	0	0.032741833141802	12.4653193746614	1.28444459243451e-06	1.42728985792089	1
ENSG00000198892.6	SHISA4	1	201888432	1_102	0	0.0165077987703217	5.92543783945366	3.07835418215824e-07	0.406886422333055	1
ENSG00000134375.10	TIMM17A	1	201956727	1_102	0	0.0184192798832575	6.96907273950338	4.03976980040197e-07	0.607774461187869	1
ENSG00000176393.10	RNPEP	1	202000362	1_102	0	0.0247742544901894	9.79704251180028	7.63843805077338e-07	1.26178288934611	1
ENSG00000163435.15	ELF3	1	202007718	1_102	0	0.114693227980064	24.6519938522541	8.8981311047531e-06	-2.39499131259308	1
ENSG00000170075.8	GPR37L1	1	202123232	1_102	0	0.0148712870917483	4.93173712583871	2.30811504054649e-07	-0.249290275514713	1
ENSG00000143851.15	PTPN7	1	202161992	1_102	0	0.0734211951861606	20.264177454227	4.68230180628346e-06	2.24730068208576	1
ENSG00000077157.21	PPP1R12B	1	202348568	1_102	0	0.0235531138099635	9.31423224223901	6.9040569765884e-07	1.16803917172792	2
ENSG00000117139.16	KDM5B	1	202811535	1_102	0	0.0238482888767602	9.43317683054434	7.07985190053886e-07	1.20761139364348	1
ENSG00000117153.15	KLHL12	1	202928138	1_102	0	0.0239008296329686	9.45419766933548	7.11126115835508e-07	1.10991466075218	2
ENSG00000159346.12	ADIPOR1	1	202958379	1_102	0	0.0295917674340535	11.4963132820257	1.07062768365064e-06	1.31984185348142	2
ENSG00000133048.12	CHI3L1	1	203186284	1_102	0	0.0332298712237926	12.6071529776304	1.3184226475365e-06	1.40784896673928	1
ENSG00000159388.5	BTG2	1	203305490	1_102	0	0.0179544071991278	6.72552351194965	3.80019725198903e-07	-0.70702710775918	1
ENSG00000122176.10	FMOD	1	203351950	1_102	0	0.0257153134653421	10.1532929709491	8.21689456162348e-07	-1.12067305071425	1
ENSG00000186007.9	LEMD1	1	205457492	1_104	0	0.0197605423443396	4.8780918722838	3.03359646147154e-07	-0.169322780983792	1
ENSG00000163531.15	NFASC	1	204828864	1_104	0	0.046942083010291	13.1672849919894	1.94521480489349e-06	1.89248963932575	1
ENSG00000174529.7	TMEM81	1	205084091	1_104	0	0.0200775095990551	5.02982009407332	3.17812714301873e-07	0.0228913342578667	1
ENSG00000133059.16	DSTYK	1	205210869	1_104	0	0.0347575480845528	10.2772594515746	1.12417889173867e-06	1.48534789734543	2
ENSG00000133069.15	TMCC2	1	205228229	1_104	0	0.0220718073799601	5.93320023091915	4.12131562918428e-07	0.549392688851744	1
ENSG00000163545.8	NUAK2	1	205321732	1_104	0	0.0204017326622388	5.18258452320609	3.32753337304666e-07	0.323889879070117	1
ENSG00000162873.14	KLHDC8A	1	205356330	1_104	0	0.0207014798967842	5.32168961165913	3.46704842465199e-07	0.424250692307853	1
ENSG00000117266.15	CDK18	1	205504902	1_104	0	0.0194785599584598	4.74106711522272	2.90630991493255e-07	-0.0423679088446309	2
ENSG00000158711.13	ELK4	1	205632336	1_104	0	0.0275062011071364	8.03603642786257	6.95635095353833e-07	-0.798528393473083	1
ENSG00000069275.12	NUCKS1	1	205750729	1_104	0	0.0296333238071363	8.74879819524394	8.15901514514226e-07	1.0067139942261	1
ENSG00000117280.12	RAB29	1	205775418	1_104	0	0.0200139254025662	4.9995751125626	3.14901223422378e-07	-0.270005861705559	1
ENSG00000133065.10	SLC41A1	1	205813381	1_104	0	0.0369505626088845	10.8644949541595	1.26339621536654e-06	-1.38333105577609	2
ENSG00000162877.12	PM20D1	1	205820154	1_104	0	0.0479835095351037	13.3789256843838	2.02032958875757e-06	1.61687001271191	2
ENSG00000174502.18	SLC26A9	1	205943691	1_104	0	0.0698478254928058	17.0169738658216	3.74062520375997e-06	-1.79745660883928	1
ENSG00000162891.10	IL20	1	206869829	1_105	0	0.0358396003749587	15.0525220994575	1.69777997029083e-06	1.75541024317857	1
ENSG00000263528.7	IKBKE	1	206475652	1_105	0	0.0167123242924575	8.15950594347801	4.29150567400061e-07	0.904851620523453	1
ENSG00000266094.7	RASSF5	1	206507103	1_105	0	0.0155164633245243	7.35816086895022	3.59311395793652e-07	-0.801143535242637	2
ENSG00000143486.15	EIF2D	1	206606563	1_105	0	0.0167871915490547	7.99277127093838	4.22264337610302e-07	-0.983177360065205	1
ENSG00000162894.11	FCMR	1	206923405	1_105	0	0.0316617438576036	13.9198749399487	1.38700855025753e-06	1.69448670432308	1
ENSG00000162896.5	PIGR	1	206945992	1_105	0	0.0601061254680884	20.0511895326228	3.79286905540842e-06	2.06145298037668	2
ENSG00000123843.12	C4BPB	1	207088956	1_105	0	0.012478736248816	5.36134025732649	2.10548886910429e-07	0.520270205251818	1
ENSG00000123838.10	C4BPA	1	207104083	1_105	0	0.0159337337299427	7.73675088760946	3.87958384719207e-07	-0.951467390708107	1
ENSG00000196352.14	CD55	1	207322082	1_105	0	0.0154760715749924	8.32232940203367	4.0533546547498e-07	1.93141635825906	1
ENSG00000203710.10	CR1	1	207496579	1_105	0	0.0147937133873386	7.65110140365046	3.56213301053862e-07	1.31201657555275	1
ENSG00000117335.19	CD46	1	207751847	1_105	0	0.0920501840253053	23.6460321625797	6.85002112336509e-06	-2.76912563392393	1
ENSG00000174059.16	CD34	1	207911570	1_105	0	0.0337529063664067	14.9356034725521	1.58651039966398e-06	1.83952656612148	1
ENSG00000076356.6	PLXNA2	1	208244589	1_106	0	0.00617408077237625	7.66638125876102	1.48960696398541e-07	-0.827675979947096	1
ENSG00000123689.5	G0S2	1	209675087	1_106	0	0.0660106163405074	28.3481202177339	5.88907421359735e-06	-2.2126364113143	1
ENSG00000009790.14	TRAF3IP3	1	209756234	1_106	0	0.00525343962395686	6.34516268101687	1.04904829046704e-07	-1.17917287507072	1
ENSG00000054392.12	HHAT	1	210329236	1_106	0	0.0328849796285656	16.3862101774496	1.69584076950982e-06	3.41671209678209	1
ENSG00000143473.12	KCNH1	1	211134467	1_107	0	0.0246249982596803	12.9627952665442	1.00457841877441e-06	1.40208795846131	1
ENSG00000117625.13	RCOR3	1	211257612	1_107	0	0.0947906226283445	25.9889839314175	7.75289050125917e-06	-2.94684835870112	1
ENSG00000082512.14	TRAF5	1	211326561	1_107	0	0.124464598458715	28.687861148246	1.12370674120729e-05	3.08956660403157	2
ENSG00000198570.5	RD3	1	211488746	1_107	0	0.0145347807045318	7.93744875357658	3.63076710243443e-07	0.911254675280596	1
ENSG00000170385.9	SLC30A1	1	211578806	1_107	0	0.0148806498466324	8.16120096382204	3.82194949145045e-07	-1.06620936788145	1
ENSG00000117650.12	NEK2	1	211675884	1_107	0	0.0123322432703501	6.37478239804712	2.47409528529186e-07	0.650432714187058	1
ENSG00000143493.12	INTS7	1	212035474	1_107	0	0.0145071994282923	7.91937900111843	3.61562751428638e-07	-0.969741451723401	1
ENSG00000143476.17	DTL	1	212035474	1_107	0	0.0145071994282923	7.91937900111843	3.61562751428638e-07	-0.969741451723401	1
ENSG00000066027.11	PPP2R5A	1	212285915	1_107	0	0.0129287948797212	6.82386716866095	2.77649939607625e-07	0.65331239565281	2
ENSG00000065600.12	TMEM206	1	212414864	1_107	0	0.0104125005046224	4.7670212112023	1.5621081329327e-07	-0.145271825798884	2
ENSG00000117691.9	NENF	1	212431624	1_107	0	0.0120269298080307	6.13650666486321	2.32265636073259e-07	0.567947315671886	2
ENSG00000162772.16	ATF3	1	212565261	1_107	0	0.0109136005171127	5.21349636972846	1.79063101256424e-07	-0.367558957097375	1
ENSG00000123685.8	BATF3	1	212699839	1_108	0	0.0200989721593424	5.6957371914824	3.60273869844395e-07	-0.476656871699214	1
ENSG00000162769.12	FLVCR1	1	212858122	1_108	0	0.0269200296999023	8.48575797442372	7.18911034000105e-07	0.913731966872434	1
ENSG00000143494.15	VASH2	1	212950961	1_108	0	0.0258480460399351	8.09727717423679	6.58681851991755e-07	0.904257860218456	1
ENSG00000174606.13	ANGEL2	1	213015952	1_108	0	0.0183873366678654	4.84731558506453	2.80497566035274e-07	0.178940471381705	1
ENSG00000136643.11	RPS6KC1	1	213051377	1_108	0	0.0659989202942561	17.1210527711155	3.55611887559119e-06	2.05310295922376	2
ENSG00000143499.13	SMYD2	1	214280940	1_108	0	0.018476462620332	4.89339262832474	2.84536421205871e-07	-0.168143082618429	1
ENSG00000152104.11	PTPN14	1	214552234	1_109	0	0.0250481553979416	8.86068225596501	6.98476639410347e-07	-0.94860202721022	2
ENSG00000117724.12	CENPF	1	214602949	1_109	0	0.0319112867646524	11.1776605909289	1.12254615984405e-06	-1.28048184274174	2
ENSG00000136636.12	KCTD3	1	215567710	1_109	0	0.0165522344492145	4.9096390382739	2.55749719665293e-07	0.0193017012641006	2
ENSG00000196482.16	ESRRG	1	217137681	1_110	0	0.00823709969972886	4.96028463794185	1.28584877300555e-07	-0.157949503800015	1
ENSG00000092978.10	GPATCH2	1	217631293	1_110	0	0.0175554035497211	12.5478622570973	6.93249449604591e-07	1.50293952639491	2
ENSG00000162814.10	SPATA17	1	217631425	1_110	0	0.00803222128789993	4.78056861486699	1.20843750185996e-07	0.302805566898114	1
ENSG00000143353.11	LYPLAL1	1	219173128	1_111	0	0.157823281984963	26.0097971357773	1.2918646335629e-05	-3.00561394268768	1
ENSG00000067704.9	IARS2	1	220094327	1_112	0	0.0193179633378543	10.1176779773231	6.1510770039132e-07	1.27835428299431	1
ENSG00000116141.15	MARK1	1	220528008	1_112	0	0.0109730591485383	4.73623393040629	1.63557264612443e-07	-0.00366340563730175	1
ENSG00000117791.15	MARC2	1	220747806	1_112	0	0.0109886259143611	4.74971041361876	1.64255338836968e-07	0.123444866814108	2
ENSG00000186205.12	MARC1	1	220786518	1_112	0	0.0111023560836877	4.84752701646273	1.69373071816769e-07	-0.145251830006836	1
ENSG00000143507.17	DUSP10	1	221742291	1_113	0	0.0147288085172929	4.92405202481752	2.28243922665728e-07	-0.219923684217323	1
ENSG00000143512.12	HHIPL2	1	222544616	1_114	0	0.0107193611274147	5.21453626119259	1.75911231001725e-07	-0.314227722635772	1
ENSG00000154305.16	MIA3	1	222618565	1_114	0	0.012432648555292	6.62350330674816	2.5915547504552e-07	0.780361663411974	2
ENSG00000186063.12	AIDA	1	222712777	1_114	0	0.0118194077021239	6.1427294809364	2.28489410484347e-07	-0.709742844247095	1
ENSG00000154309.8	DISP1	1	222872138	1_114	0	0.0802988171395711	24.5336682438449	6.19984182756284e-06	2.62532430094945	1
ENSG00000187554.11	TLR5	1	223142833	1_114	0	0.0103832899036024	4.91197209727326	1.60509168364188e-07	-0.19625806140388	1
ENSG00000203697.11	CAPN8	1	223665771	1_114	0	0.090600273770588	25.7172134430344	7.33267426548702e-06	-2.62325943582781	1
ENSG00000162909.17	CAPN2	1	223701813	1_114	0	0.0445448898999041	18.8180240968876	2.63803700828188e-06	-2.22529833073646	1
ENSG00000143748.17	NVL	1	224330140	1_114	0	0.0138166653426681	7.62709923017294	3.31643590949669e-07	0.99126899544542	1
ENSG00000143771.11	CNIH4	1	224355356	1_114	0	0.0134385623516631	7.36320976194223	3.11407420502134e-07	0.92287230367397	2
ENSG00000143786.7	CNIH3	1	224435983	1_114	0	0.0875869201961192	25.3852158505197	6.99727737451214e-06	2.42157862559487	1
ENSG00000162923.14	WDR26	1	224436689	1_114	0	0.0112644362249654	5.68573188891955	2.0156021404919e-07	0.580936347957052	2
ENSG00000185155.11	MIXL1	1	226223248	1_115	0	0.100764584522656	23.0242032636886	7.30132201587002e-06	-2.53995953271657	1
ENSG00000185842.15	DNAH14	1	224895916	1_115	0	0.0160043396368983	5.28528796113841	2.66204496588143e-07	-0.895946951415171	2
ENSG00000143742.12	SRP9	1	225777848	1_115	0	0.0300152972580329	11.2870830642416	1.06618690354589e-06	-1.3360151549994	2
ENSG00000143811.18	PYCR2	1	225924245	1_115	0	0.0151058871299583	4.73538469248748	2.25118131263959e-07	-0.0243781216289383	1
ENSG00000143768.12	LEFTY2	1	225941740	1_115	0	0.0153790949435073	4.90596526862184	2.37445651842887e-07	0.170975445356911	1
ENSG00000163041.9	H3F3A	1	226070308	1_115	0	0.0302071773071209	11.3480414782778	1.07879775242137e-06	1.63545682855243	1
ENSG00000182827.8	ACBD3	1	226187566	1_115	0	0.0264979929554808	10.0945746184089	8.4180204537842e-07	-1.37160696311909	1
ENSG00000183814.15	LIN9	1	226309688	1_115	0	0.0165410030478222	5.59929523067682	2.91476927045078e-07	-0.499598273088222	1
ENSG00000143799.12	PARP1	1	226407946	1_115	0	0.0167936349766055	5.74362884986796	3.03556859538457e-07	-0.423124205797867	1
ENSG00000143772.9	ITPKB	1	226738931	1_116	0	0.0361148611510631	17.4590866816344	1.98434163324962e-06	-1.74082423302262	2
ENSG00000143801.16	PSEN2	1	226870643	1_116	0	0.0116988466899861	6.70361289608043	2.46808976567592e-07	-0.895231606524239	1
ENSG00000163050.16	COQ8A	1	226897945	1_116	0	0.00952542566023373	4.75136644658221	1.42433416641326e-07	0.12591123514329	1
ENSG00000143776.18	CDC42BPA	1	227318012	1_116	0	0.0122602481044711	7.1490737837404	2.75840487628251e-07	-1.43515991320982	2
ENSG00000143740.14	SNAP47	1	227730861	1_116	0	0.0117054058169366	6.70894080743994	2.47143622906056e-07	-0.916070761698098	1
ENSG00000143816.7	WNT9A	1	227947502	1_116	0	0.0543490920850046	21.3956494273892	3.65954203864515e-06	-1.6581846447503	1
ENSG00000162910.18	MRPL55	1	228109044	1_116	0	0.0344871185079727	17.0159451292913	1.84680890311068e-06	-2.46372902021209	1
ENSG00000143774.16	GUK1	1	228140298	1_116	0	0.0121743926048907	7.08233109738131	2.7135167248043e-07	-1.22046000470987	1
ENSG00000154358.20	OBSCN	1	228210617	1_116	0	0.0600213118108084	22.3561961854321	4.22291528084438e-06	3.12719259935661	1
ENSG00000162931.11	TRIM17	1	228417087	1_116	0	0.0575807568450437	21.9558424837288	3.97865653110163e-06	2.63999737463778	1
ENSG00000196890.4	HIST3H2BB	1	228458562	1_116	0	0.0197878515599467	11.7056729534103	7.28960512885332e-07	-1.59727205681199	1
ENSG00000168159.11	RNF187	1	228486873	1_116	0	0.00983772078716816	5.05768200196762	1.56586741207485e-07	0.280418281868697	1
ENSG00000168118.11	RAB4A	1	229271486	1_117	0	0.0158888433073319	5.20325861026813	2.60181652303593e-07	-0.41392640614695	1
ENSG00000143632.14	ACTA1	1	229434388	1_117	0	0.107450226649632	23.6464253088465	7.99616608725351e-06	-2.46919277642699	1
ENSG00000069248.11	NUP133	1	229508410	1_117	0	0.0361749117483935	13.0633420871051	1.48720471540909e-06	-1.79036938616303	1
ENSG00000135763.9	URB2	1	229626572	1_117	0	0.0152261698399131	4.79778526443084	2.29900782654684e-07	0.18682376277306	1
ENSG00000143641.9	GALNT2	1	230095509	1_117	0	0.0910639414896958	22.0137398427579	6.3088361342746e-06	-2.63411228072638	1
ENSG00000177614.10	PGBD5	1	230425881	1_117	0	0.0151305893115186	4.73785942716614	2.25604100052738e-07	-0.0464501110180596	1
ENSG00000135773.12	CAPN9	1	230755502	1_118	0	0.0181812069040412	13.8476669582908	7.92334000852672e-07	2.27094511101293	1
ENSG00000119280.16	C1orf198	1	230869142	1_118	0	0.0214493688426503	13.129059398692	8.86251746947668e-07	-1.63493281373626	2
ENSG00000143643.12	TTC13	1	230978719	1_118	0	0.0357631976417044	18.6997275768402	2.10465345259719e-06	2.63699309267249	1
ENSG00000173409.13	ARV1	1	230978719	1_118	0	0.00875541868445851	5.47982248047832	1.50991459220327e-07	0.0291059987695479	2
ENSG00000116906.11	GNPAT	1	231240905	1_118	0	0.00798162470462616	4.78097060525102	1.20092628558454e-07	0.010080829158933	2
ENSG00000116903.7	EXOC8	1	231337950	1_118	0	0.049159623417658	21.6176611599463	3.34446169613441e-06	-2.28623877932473	1
ENSG00000135766.8	EGLN1	1	231425284	1_118	0	0.0360433593732386	18.7310375227549	2.12469242516623e-06	-2.17547676173508	1
ENSG00000162946.21	DISC1	1	231627073	1_118	0	0.0486170663174214	21.569997075972	3.30025736358666e-06	-2.05381417725164	1
ENSG00000116991.10	SIPA1L2	1	232561778	1_119	0	0.0153614855143144	5.37598081675926	2.59896182083875e-07	-0.260003096758519	1
ENSG00000212916.4	MAP10	1	232805207	1_119	0	0.0203437761360697	8.05208690209959	5.15524126728517e-07	-1.04217740449561	2
ENSG00000135778.11	NTPCR	1	232950261	1_119	0	0.019135523909706	7.46832485353413	4.49751407693543e-07	-0.875645006428257	2
ENSG00000135750.14	KCNK1	1	233659093	1_120	0	0.0327580800014353	8.24487282911011	8.4998522044616e-07	0.959498031905144	1
ENSG00000183780.12	SLC35F3	1	233904754	1_120	0	0.0254712096342186	5.83694217894204	4.67890185057137e-07	-0.5144682221967	1
ENSG00000059588.9	TARBP1	1	234479133	1_121	0	0.0257175813220037	7.39032454026939	5.98139668927465e-07	-0.80274744490493	1
ENSG00000188739.14	RBM34	1	235161669	1_121	0	0.0199245831443355	4.97026448795593	3.11657596881915e-07	-0.202389940457957	1
ENSG00000152904.11	GGPS1	1	235326535	1_121	0	0.0435794197630338	12.4226628738904	1.7037470494657e-06	-1.56185982410928	1
ENSG00000116957.12	TBCE	1	235440026	1_121	0	0.0194370796088849	4.72960478890236	2.89310928581413e-07	0.205964039398941	1
ENSG00000162885.12	B3GALNT2	1	235504442	1_121	0	0.0194919136146433	4.76697955918075	2.92419776840957e-07	0.315945197410931	2
ENSG00000143669.13	LYST	1	235883940	1_122	0	0.0369904752113989	14.1854528244434	1.65136124506707e-06	-1.59815579111486	1
ENSG00000116962.14	NID1	1	236065637	1_122	0	0.0442690318892325	15.9190720917931	2.21782230932917e-06	1.73023951402836	1
ENSG00000077585.13	GPR137B	1	236142585	1_122	0	0.0137139591037679	4.740235494002	2.04584035785458e-07	0.0744130170316295	1
ENSG00000186197.13	EDARADD	1	236348178	1_122	0	0.0168205830707407	6.66698213823457	3.52922471117025e-07	0.623488670940619	1
ENSG00000116977.18	LGALS8	1	236276955	1_122	0	0.0153781529534234	5.84715251223015	2.82981191975771e-07	0.484631094307621	1
ENSG00000119285.10	HEATR1	1	236604526	1_122	0	0.0567663023886769	15.0782462140242	2.69370734617415e-06	3.20790070971633	1
ENSG00000077522.12	ACTN2	1	236686652	1_122	0	0.0201616307243192	8.65376983356038	5.490854930465e-07	-1.09552317920965	1
ENSG00000116984.12	MTR	1	236795503	1_122	0	0.0138127973494279	4.80444610656136	2.08849740510521e-07	-0.0924822562752992	1
ENSG00000198626.15	RYR2	1	237112768	1_122	0	0.0144130285749802	5.20664874426092	2.36168788216411e-07	-0.338240508525984	1
ENSG00000133019.11	CHRM3	1	239386955	1_124	0	0.0194567010381584	5.0499467427794	3.09218149993015e-07	0.335667819379707	1
ENSG00000182901.16	RGS7	1	241357612	1_126	0	0.0213133397748829	5.33981144120104	3.58167688149087e-07	0.401037174294519	1
ENSG00000117009.11	KMO	1	241532545	1_127	0	0.0203266263072226	9.85797857920924	6.30611878132742e-07	1.11836765322418	2
ENSG00000203668.2	CHML	1	241623343	1_127	0	0.0347263372605277	14.9828632538576	1.63743009523665e-06	1.63141501156572	1
ENSG00000054277.13	OPN3	1	241677619	1_127	0	0.0178998356599676	8.6013209479963	4.84532787715561e-07	0.938091433738762	1
ENSG00000174371.16	EXO1	1	241847942	1_127	0	0.281934304965555	37.9821325079905	3.37004919835782e-05	4.24946897821194	1
ENSG00000180287.16	PLD5	1	242524418	1_128	0	0.0175649693026045	4.90832059367074	2.71324674292591e-07	-0.145340386384475	1
ENSG00000117020.16	AKT3	1	243851261	1_128	0	0.0251294301763022	8.32474461823511	6.58358631581307e-07	0.945472235379158	1
ENSG00000173728.10	C1orf100	1	244352788	1_129	0	0.0236819358432305	7.75882113167157	5.78258351615864e-07	-0.991023395253974	1
ENSG00000035687.9	ADSS	1	244452097	1_129	0	0.129141205238929	24.2272291639004	9.84640185119881e-06	2.51070765265608	1
ENSG00000179397.17	C1orf101	1	244454207	1_129	0	0.0191309913352521	5.72288428080469	3.4455726627745e-07	-0.554959607258658	2
ENSG00000162849.15	KIF26B	1	245155106	1_129	0	0.0250631589522662	8.30030368353128	6.54694608320981e-07	0.930530108000451	1
ENSG00000197472.14	ZNF695	1	247008034	1_130	0	0.0170742716975106	8.5095556436069	4.57254558822324e-07	0.994088481613288	1
ENSG00000185420.18	SMYD3	1	246507596	1_130	0	0.012991635106011	5.90929384392484	2.41606366417004e-07	-0.596570667988922	1
ENSG00000143653.9	SCCPDH	1	246723829	1_130	0	0.0155910730220036	7.64435278667342	3.75081548943466e-07	-0.842742467607955	2
ENSG00000153207.14	AHCTF1	1	246932175	1_130	0	0.0317006685444172	14.4184146313906	1.4384504464639e-06	-1.66601277707197	1
ENSG00000277462.1	ZNF670	1	247078548	1_130	0	0.0202702887456115	10.1447031364462	6.47154911706147e-07	1.2008656529776	2
ENSG00000188295.14	ZNF669	1	247103972	1_130	0	0.0120939327673478	5.22863091625413	1.99005239167575e-07	0.371194378034811	3
ENSG00000162714.12	ZNF496	1	247330860	1_131	0	0.0128328564258775	4.72946609880129	1.91004863564178e-07	0.16575045463655	1
ENSG00000162722.8	TRIM58	1	247857224	1_131	0	0.0780645411678897	21.9157660194462	5.38417838532606e-06	-2.08131098177185	1
ENSG00000175137.10	SH3BP5L	1	248826595	1_131	0	0.0506699592902573	19.5422955969818	3.11627020379678e-06	2.43529841968076	2
ENSG00000171163.15	ZNF692	1	248859244	1_131	0	0.0141106776974621	5.45810106650289	2.42380914133564e-07	-0.0606140200524659	1
ENSG00000184731.5	FAM110C	2	47011	2_1	0	0.0365014459648233	16.892045908402	1.94044481253061e-06	1.84843352472343	1
ENSG00000035115.21	SH3YL1	2	267367	2_1	0	0.0465068704666674	19.8583975891204	2.90649975878448e-06	2.53041218895566	1
ENSG00000151353.14	TMEM18	2	677295	2_1	0	0.00959017695772535	5.12334357592562	1.54628333579914e-07	-0.683187698377952	1
ENSG00000115705.20	TPO	2	1373971	2_1	0	0.0107139499532448	5.98551327971335	2.01818040758986e-07	0.680241768419051	1
ENSG00000130508.10	PXDN	2	1744930	2_1	0	0.0103413259045866	5.47300277088598	1.78119253669308e-07	0.530355532864911	1
ENSG00000032389.12	TSSC1	2	3377418	2_2	0	0.0218639263568063	13.4202070879536	9.23413771232171e-07	1.53958612919823	1
ENSG00000171853.15	TRAPPC12	2	3379891	2_2	0	0.00893465866776966	4.90649653214654	1.37961667734552e-07	0.247884453304697	1
ENSG00000182551.13	ADI1	2	3519553	2_2	0	0.0254992790031093	14.8890392117875	1.19482292889973e-06	-1.65586590330021	2
ENSG00000118004.17	COLEC11	2	3577209	2_2	0	0.0616062330365461	23.3738405808158	4.53172664948613e-06	2.32119094221055	3
ENSG00000151360.9	ALLC	2	3657701	2_2	0	0.0155723576614031	10.1864796157844	4.99214813621817e-07	-1.16840103595544	1
ENSG00000151692.14	RNF144A	2	6917071	2_5	0	0.0178468034984448	7.06947264670537	3.97060270408496e-07	0.669253389661432	1
ENSG00000143797.11	MBOAT2	2	9003515	2_6	0	0.0229903726374987	10.1900461184549	7.37277760332129e-07	-1.29496567205836	1
ENSG00000119185.12	ITGB1BP1	2	9417263	2_6	0	0.0136990995563943	5.25741062132594	2.26658961052855e-07	-0.387142884552567	1
ENSG00000134330.18	IAH1	2	9473312	2_6	0	0.0150890039846784	6.1767374152367	2.93311226517428e-07	0.569693612051244	2
ENSG00000151694.12	ADAM17	2	9555759	2_6	0	0.0130627946672325	4.80512301160989	1.97537514087797e-07	0.17919463232877	2
ENSG00000115750.16	TAF1B	2	9810233	2_6	0	0.0134961112394593	5.1154377872367	2.17270333072377e-07	0.256889382426182	2
ENSG00000205795.4	CYS1	2	10080534	2_6	0	0.0501314862973753	17.6692543477064	2.78764699175111e-06	-1.87054247570695	1
ENSG00000171848.13	RRM2	2	10121909	2_6	0	0.013386729799039	5.03805573414736	2.122493841951e-07	0.424887094842627	2
ENSG00000115756.12	HPCAL1	2	10302415	2_7	0	0.0493543610845573	18.6871241356055	2.9025317453773e-06	-1.84492624572887	1
ENSG00000115761.15	NOL10	2	10689644	2_7	0	0.0117057815621999	4.93121786690828	1.81661786116447e-07	-0.19725758218392	1
ENSG00000143882.10	ATP6V1C2	2	10722013	2_7	0	0.0120360172297717	5.19561865386945	1.9680178892255e-07	0.31236637222922	1
ENSG00000134318.13	ROCK2	2	11347918	2_7	0	0.0119436475774762	5.12239671635236	1.92539200551791e-07	0.304889337128148	1
ENSG00000169016.16	E2F6	2	11467072	2_7	0	0.0384028353490643	16.271139959709	1.96648321913897e-06	1.81347018843985	1
ENSG00000196208.13	GREB1	2	11469368	2_7	0	0.037369379724567	16.009089926151	1.88274501814321e-06	1.79503519381364	1
ENSG00000071575.11	TRIB2	2	12717952	2_8	0	0.052529545334253	15.499183568828	2.56224962053242e-06	-1.6980731193987	1
ENSG00000079785.14	DDX1	2	15591481	2_9	0	0.0165451280686033	8.28448983713526	4.31364972080431e-07	0.759433793937637	1
ENSG00000214842.5	RAD51AP2	2	17519967	2_10	0	0.0158100254306913	10.4754290914041	5.21210748983498e-07	-1.40726192063739	1
ENSG00000197872.11	FAM49A	2	16666179	2_10	0	0.00886675487644539	4.98114321237526	1.38996128667463e-07	-0.283399523834993	1
ENSG00000163032.11	VSNL1	2	17538936	2_10	0	0.0292622935201774	16.3452448079322	1.5052504491804e-06	-1.89177387837187	2
ENSG00000178295.14	GEN1	2	17754513	2_10	0	0.0840366073584628	26.517201663096	7.01302159660233e-06	2.80562652574658	1
ENSG00000163029.15	SMC6	2	17798289	2_10	0	0.00900306815074581	5.12611654353605	1.45240584194442e-07	0.239475968627823	1
ENSG00000170745.11	KCNS3	2	17882190	2_10	0	0.0105208145694796	6.60553825300524	2.1870894809026e-07	-0.862895328494551	1
ENSG00000240857.1	RDH14	2	18560992	2_11	0	0.0304660640160381	9.5341340206463	9.1412708387777e-07	1.09997999919989	1
ENSG00000185013.16	NT5C1B	2	18589274	2_11	0	0.055273762856588	15.2655187703357	2.65545882788046e-06	1.82859385758652	1
ENSG00000183891.5	TTC32	2	19901956	2_12	0	0.0122487222020985	4.8681087421774	1.87654952046357e-07	-0.375898026095119	2
ENSG00000115884.10	SDC1	2	20225748	2_12	0	0.0180096673492969	8.40377222071396	4.7630916424127e-07	-0.87645350758539	1
ENSG00000055917.15	PUM2	2	20352364	2_12	0	0.0183734687106478	8.51468696009438	4.92344185886739e-07	0.933212236047991	1
ENSG00000119778.14	ATAD2B	2	23927186	2_14	0	0.0141760971411191	6.86493381204222	3.06268272269943e-07	0.733742821203434	1
ENSG00000173960.13	UBXN2A	2	23927186	2_14	1	0.262609971292925	24.9500210861995	2.06201159425364e-05	-4.56137503995201	2
ENSG00000205639.9	MFSD2B	2	24009668	2_14	0	0.0121690085093666	5.32988087438477	2.04118172278865e-07	-0.43824877789312	1
ENSG00000163026.11	WDCP	2	24049787	2_14	0	0.0126490741230415	12.057019972539	4.79962925205151e-07	-2.60578987444758	1
ENSG00000119782.13	FKBP1B	2	24049526	2_14	0	0.0122680322024052	11.5574569873105	4.46217056270694e-07	-2.53735714204214	1
ENSG00000219626.8	FAM228B	2	24077362	2_14	0	0.0126945100988205	12.0880676419692	4.82927348691766e-07	2.6098828648972	1
ENSG00000176732.6	PFN4	2	24123824	2_14	0	0.0130295223787734	12.460657482974	5.10950029043348e-07	2.65422156455459	1
ENSG00000186453.12	FAM228A	2	24174703	2_14	0	0.0121029973384874	5.13914492971621	1.95745946255456e-07	0.0494434153995436	2
ENSG00000198399.14	ITSN2	2	24360850	2_14	0	0.0232210922884621	11.375388429331	8.31300139524913e-07	-1.8227778266026	2
ENSG00000084676.15	NCOA1	2	24491696	2_15	0	0.0141267487323622	6.87005828905508	3.0542994651889e-07	0.243549102788699	2
ENSG00000115137.11	DNAJC27	2	24970202	2_15	0	0.0121300105338168	11.1890033190201	4.27131454277916e-07	2.52232596365246	2
ENSG00000084710.13	EFR3B	2	25041751	2_15	1	0.319741566264848	35.9701360174735	3.61951309156977e-05	5.98864773229302	1
ENSG00000115138.10	POMC	2	25170853	2_15	0	0.013748700289989	7.75943391933447	3.35738122500124e-07	-1.2329708788977	1
ENSG00000119772.16	DNMT3A	2	25343038	2_15	0	0.0170993970931154	9.76718551754815	5.25604661614588e-07	-1.30610579656676	1
ENSG00000143970.16	ASXL2	2	25878778	2_15	0	0.0108951809678417	4.88171372684099	1.6738468905861e-07	0.351114442427954	1
ENSG00000084731.14	KIF3C	2	25983137	2_15	0	0.0118279454097546	5.65466105487698	2.10486798805838e-07	-0.682015447386115	1
ENSG00000084733.10	RAB10	2	26033971	2_15	0	0.0419991796777317	17.1525955271879	2.26714672824204e-06	-2.27409239899576	1
ENSG00000157833.12	GAREM2	2	26173526	2_15	0	0.0391336812392097	16.6630560218717	2.05217471009341e-06	-2.14116810401869	2
ENSG00000138029.13	HADHB	2	26243662	2_15	0	0.0155472325560568	7.94818634956201	3.88892985062397e-07	1.28307014012419	1
ENSG00000173567.14	ADGRF3	2	26347104	2_15	0	0.0143828027410275	7.42348577026746	3.36016325473736e-07	-0.777378991982966	1
ENSG00000157856.10	DRC1	2	26401975	2_15	0	0.0110310268921212	4.89736012363804	1.70014889582045e-07	0.316606996523796	1
ENSG00000115155.16	OTOF	2	26554729	2_15	0	0.0213246355749389	10.9283166618464	7.33404993364072e-07	-1.57645482341541	1
ENSG00000157884.10	CIB4	2	26641739	2_15	0	0.0110521602301435	4.89413104030083	1.70228291208682e-07	0.0839459357072032	1
ENSG00000115163.14	CENPA	2	26764613	2_16	0	0.0430644361143212	13.9220823143429	1.88682636380452e-06	-0.790724394002813	1
ENSG00000138080.13	EMILIN1	2	27078536	2_16	0	0.0241014058758576	10.6489624937636	8.07715928734119e-07	1.41812680342755	1
ENSG00000138030.12	KHK	2	27086791	2_16	0	0.0463703909576307	14.5581811013166	2.12450055483186e-06	-1.26682214089536	1
ENSG00000138028.15	CGREF1	2	27119179	2_16	0	0.0780457847876107	20.3793541442246	5.00551586337436e-06	1.74020638543241	1
ENSG00000143994.13	ABHD1	2	27126352	2_16	0	0.0140062222871413	6.15319000164738	2.71225372263098e-07	1.40849810107967	1
ENSG00000138073.13	PREB	2	27134751	2_16	0	0.0157595645985718	6.83308722948595	3.38898895374283e-07	-0.684946913545021	1
ENSG00000138085.16	ATRAID	2	27212382	2_16	0	0.0222154843882061	10.1739481504947	7.11302410996347e-07	1.81985394105011	2
ENSG00000084774.13	CAD	2	27217854	2_16	0	0.014811113721668	6.01932244135152	2.8057198086018e-07	-0.968351472603903	1
ENSG00000115194.10	SLC30A3	2	27275976	2_16	0	0.0450486264055159	17.3613246768173	2.46135006725582e-06	-2.79176348201272	2
ENSG00000163794.6	UCN	2	27308797	2_16	0	0.0218344432219788	9.22903596864784	6.3417254181235e-07	-1.18581086302657	1
ENSG00000163795.13	ZNF513	2	27380806	2_16	0	0.0129453036577945	4.80111265246808	1.9559741555253e-07	-0.785085762221725	1
ENSG00000115216.13	NRBP1	2	27428187	2_16	0	0.0572619763304234	16.8029657142052	3.02803749129117e-06	-2.48522792730213	1
ENSG00000138002.14	IFT172	2	27489541	2_16	0	0.0132327105084034	4.95117892730039	2.06189434028441e-07	0.202898498927915	1
ENSG00000221843.4	C2orf16	2	27536773	2_16	0	0.0212719560845843	9.1287263997282	6.11120134076058e-07	1.4605513811468	1
ENSG00000198522.13	GPN1	2	27628084	2_16	0	0.0959028453683284	22.0601545139542	6.65808010962311e-06	-3.18668255529947	2
ENSG00000176714.9	CCDC121	2	27629051	2_16	0	0.0135555328001677	5.41271616976962	2.3090897857245e-07	-0.511135329010026	2
ENSG00000158019.20	BRE	2	27889788	2_16	0	0.0135360246027691	5.10115015412009	2.17304247904319e-07	0.171110874283052	2
ENSG00000171174.13	RBKS	2	27891044	2_16	0	0.0364688573260736	14.6638721820592	1.68298325892136e-06	-2.26003369674119	1
ENSG00000213639.9	PPP1CB	2	28751273	2_17	0	0.028527966189918	12.3013932094265	1.10441954961198e-06	2.15721048710773	1
ENSG00000163806.15	SPDYA	2	28782736	2_17	0	0.0567816431418097	18.9220930731953	3.38131868167918e-06	-2.71117667139186	2
ENSG00000171103.10	TRMT61B	2	28869813	2_17	0	0.0294764543939156	12.6143891695793	1.17017399329106e-06	-2.20698890139967	1
ENSG00000179270.6	C2orf71	2	29074004	2_18	0	0.0222623790325165	4.76760510471592	3.34026422699781e-07	-0.336657914713649	2
ENSG00000115295.19	CLIP4	2	29097582	2_18	0	0.0673616307645272	15.4165750329714	3.26820633264931e-06	-1.75619989055188	1
ENSG00000172954.13	LCLAT1	2	30426354	2_19	0	0.0236795178209845	7.57653852609504	5.64615328367363e-07	0.985280284646237	2
ENSG00000162959.13	MEMO1	2	32011261	2_20	0	0.0219047657886601	8.1067968507043	5.58852087812978e-07	0.964093386613549	1
ENSG00000152683.14	SLC30A6	2	32164985	2_20	0	0.0198222644447825	7.15390452610696	4.46277898403226e-07	1.00674036394555	1
ENSG00000119820.10	YIPF4	2	32278100	2_20	0	0.0508518546001321	16.1854519402199	2.59024354910241e-06	1.80636168821631	1
ENSG00000115760.13	BIRC6	2	32356560	2_20	0	0.0287435109877413	10.7031064202646	9.68185631003355e-07	-1.44522635864568	2
ENSG00000152689.17	RASGRP3	2	33531453	2_21	0	0.0214139443720912	12.1223934761976	8.16947259691134e-07	-1.4077243331302	1
ENSG00000171055.14	FEZ2	2	36646439	2_23	0	0.00734174192381198	7.93263892891609	1.83284515036431e-07	-0.814705068486821	1
ENSG00000205221.12	VIT	2	36696897	2_23	0	0.00730710945489577	7.78346968040225	1.78989611125468e-07	0.767657489618352	1
ENSG00000008869.11	HEATR5B	2	37084196	2_23	0	0.008080132097396	11.8678341783022	3.01785871682726e-07	-2.50872799847054	2
ENSG00000055332.16	EIF2AK2	2	37156629	2_23	0	0.00601755505244517	6.34451805605556	1.20151081287873e-07	-0.709110852498387	2
ENSG00000218739.9	CEBPZOS	2	37196344	2_23	0	0.00556379681280972	8.14656637770795	1.42644435782506e-07	1.76582160959927	1
ENSG00000115816.14	CEBPZ	2	37231568	2_23	0	0.00548007912653437	8.34181687353288	1.43865432145684e-07	1.85638053615798	1
ENSG00000115825.9	PRKD3	2	37281290	2_23	0	0.00708702610665779	9.02714153593023	2.0133684464596e-07	1.44090459880048	1
ENSG00000119787.13	ATL2	2	38377077	2_24	0	0.0135021748427079	5.93564353870092	2.52220575865384e-07	-1.33440523353384	1
ENSG00000143891.16	GALM	2	38666042	2_24	0	0.012716913159615	4.73561336839663	1.89525179740969e-07	0.130230251888733	1
ENSG00000115875.18	SRSF7	2	38715787	2_24	0	0.0655027720248517	20.1874324436438	4.16149847090232e-06	-2.60648445350002	1
ENSG00000152147.10	GEMIN6	2	38751622	2_24	0	0.0508434568345276	17.7226061026862	2.835774084283e-06	-2.33517010152299	1
ENSG00000163214.20	DHX57	2	38875912	2_25	0	0.0172985883681202	5.04527315910876	2.74665633112873e-07	-0.316923838253164	1
ENSG00000188010.12	MORN2	2	38875912	2_25	0	0.0172985883681202	5.04527315910876	2.74665633112873e-07	-0.316923838253164	1
ENSG00000214694.10	ARHGEF33	2	38889976	2_25	0	0.0371132708317312	12.3418490359576	1.44151257210243e-06	1.65525361165917	1
ENSG00000162878.12	PKDCC	2	42047560	2_26	0	0.00506284902008769	5.06530074308094	8.0706624947465e-08	0.229292661196526	2
ENSG00000143924.18	EML4	2	42169582	2_26	0	0.00501727232690885	4.97959842510474	7.86268666244859e-08	-0.0678417247032559	1
ENSG00000115944.14	COX7A2L	2	42425044	2_26	0	0.00617994961326196	6.95534252894608	1.35273407641964e-07	-0.538874891440484	2
ENSG00000171126.7	KCNG3	2	42494311	2_26	0	0.0210100908629401	18.5860205512809	1.22891916565294e-06	2.20350723297668	1
ENSG00000057935.13	MTA3	2	42494666	2_26	0	0.0139409962828725	14.6794497403311	6.44039584913391e-07	1.63659452810689	1
ENSG00000162881.6	OXER1	2	42764706	2_26	0	0.00669066244654071	7.70828863716946	1.62306555737477e-07	-0.740393246420378	1
ENSG00000162882.14	HAAO	2	42763196	2_26	0	0.00511728682612189	5.16665638330799	8.32067028122401e-08	0.63522950832899	2
ENSG00000152518.7	ZFP36L2	2	42894713	2_26	0	0.0132231478248342	14.1766502289723	5.89953050594706e-07	-1.87891016616011	1
ENSG00000115970.18	THADA	2	43595379	2_27	0	0.02681755641976	15.7892176332754	1.33256618234305e-06	3.08014690411052	1
ENSG00000152527.13	PLEKHH2	2	43711940	2_27	0	0.0187903817706387	8.39972131291843	4.96717492892954e-07	1.33002657018496	2
ENSG00000223658.7	C1GALT1C1L	2	43676123	2_27	0	0.030109383997497	11.5812065638649	1.0973992320655e-06	-0.378787122994259	2
ENSG00000138036.18	DYNC2LI1	2	43774046	2_27	0	0.041891960634608	18.3699651362406	2.42185419018018e-06	-2.57789137488486	1
ENSG00000138075.11	ABCG5	2	43839108	2_27	0	0.0155412029365944	6.8033332424896	3.32747919984673e-07	0.450366961632699	2
ENSG00000138095.18	LRPPRC	2	43995992	2_27	0	0.0205662523162271	11.1976763283898	7.24756373562907e-07	-1.74277381709124	1
ENSG00000138032.20	PPM1B	2	44167954	2_28	0	0.0689912251234954	23.8606497763157	5.18066007134663e-06	-2.53310362037826	1
ENSG00000138078.15	PREPL	2	44369957	2_28	0	0.0125872984117649	7.54880303878559	2.99033329244736e-07	-1.0934513412176	1
ENSG00000143919.14	CAMKMT	2	44361802	2_28	0	0.015583785326918	9.58001602148672	4.69838029127199e-07	-1.10245059552596	2
ENSG00000250565.6	ATP6V1E2	2	46536759	2_29	0	0.0197618780629183	5.89623562722771	3.6670093687415e-07	-0.57450096169765	1
ENSG00000151665.12	PIGF	2	46703030	2_29	0	0.03256897404296	10.8056312214302	1.10754962256512e-06	1.3920539047558	1
ENSG00000119878.5	CRIPT	2	46616237	2_29	0	0.0236178634194226	7.57229953486233	5.62830164798353e-07	0.844525346465876	2
ENSG00000171150.7	SOCS5	2	46698591	2_29	0	0.0613154060215373	16.6456384652989	3.2120259099414e-06	-1.73887557979488	1
ENSG00000068724.15	TTC7A	2	46916048	2_29	0	0.0190813034163891	5.60371161704474	3.36505981428322e-07	-0.49335492968381	1
ENSG00000180398.11	MCFD2	2	46926457	2_29	0	0.0450331901157087	13.8179866257026	1.95833260551114e-06	-1.52832573434698	3
ENSG00000239605.9	C2orf61	2	47119961	2_30	0	0.0193590463813831	4.73284494491381	2.88346849463676e-07	-0.0527587972526808	1
ENSG00000143933.16	CALM2	2	47176244	2_30	0	0.029413922471079	8.72809095490013	8.07943851746818e-07	0.932975227024712	1
ENSG00000095002.13	MSH2	2	47403074	2_30	0	0.0221971682395644	6.0376947515236	4.21771956226214e-07	-0.545038941582159	1
ENSG00000242441.7	GTF2A1L	2	48595242	2_31	0	0.020690028290558	8.07967252827139	5.26094567459039e-07	-0.824156299616092	2
ENSG00000138039.14	LHCGR	2	48595242	2_31	0	0.0203976317581547	7.94392783623191	5.09945790507163e-07	-0.804968225523875	1
ENSG00000068781.21	STON1-GTF2A1L	2	48595242	2_31	0	0.0203976317581547	7.94392783623191	5.09945790507163e-07	-0.804968225523875	1
ENSG00000170802.15	FOXN2	2	48081707	2_31	0	0.0145586358796062	4.73187301310294	2.16801727834428e-07	0.10594292760923	1
ENSG00000162869.15	PPP1R21	2	48441151	2_31	0	0.018514079422839	7.02029925483941	4.0904088690054e-07	-0.725430954960015	1
ENSG00000143942.4	CHAC2	2	53767730	2_35	0	0.0226775305839015	4.73086327966323	3.37633190181145e-07	-0.102612892918815	1
ENSG00000119737.5	GPR75	2	53860333	2_35	0	0.0439367811772471	11.0689744718715	1.53053969179665e-06	-1.41654918513686	1
ENSG00000177994.15	C2orf73	2	54331270	2_35	0	0.0228947284687407	4.82185709592994	3.47423191923269e-07	0.130997206294925	1
ENSG00000115306.15	SPTBN1	2	54456045	2_35	0	0.0387622730132883	9.86356353367649	1.20323943231645e-06	1.10304491798927	1
ENSG00000214595.11	EML6	2	54723342	2_36	0	0.267149758087338	39.0822712244157	3.28581836990451e-05	3.70409830186783	2
ENSG00000115310.17	RTN4	2	55113676	2_36	0	0.00566003612781174	5.10354759883556	9.0907632286033e-08	-0.00750352667828367	1
ENSG00000143947.13	RPS27A	2	55232881	2_36	0	0.00552041312325435	4.95194025424319	8.60311938326365e-08	0.325907733625437	1
ENSG00000275052.4	PPP4R3B	2	55619798	2_36	0	0.0151279978196586	14.2593367775041	6.78874902219515e-07	0.101067841577624	2
ENSG00000138035.14	PNPT1	2	55693981	2_36	2	0.0571336560271636	23.2206684534266	4.17518484154058e-06	4.25891532724966	1
ENSG00000115380.19	EFEMP1	2	55924122	2_36	0	0.0065014854548463	7.1457398076839	1.46207202501851e-07	-0.962271051618697	1
ENSG00000055813.5	CCDC85A	2	56183655	2_37	0	0.0213901218325444	7.39186088532752	4.97595010311043e-07	-0.623688825792511	2
ENSG00000028116.16	VRK2	2	57907323	2_38	0	0.0527071199887681	16.2706957570546	2.69888502919811e-06	-1.64863133986035	2
ENSG00000162928.8	PEX13	2	61017275	2_40	0	0.0116964528369719	4.79385369992503	1.76460669916087e-07	0.204838679363367	1
ENSG00000162927.13	PUS10	2	61018416	2_40	0	0.0116115322983967	4.73587637083854	1.73060862935496e-07	-0.114038497652648	1
ENSG00000162929.13	KIAA1841	2	61065721	2_40	0	0.0562343156026923	25.7850817946566	4.5632987389048e-06	-3.49939965458241	1
ENSG00000237651.6	C2orf74	2	61145163	2_40	0	0.0119455189438192	6.02660830002506	2.26561942933613e-07	-0.723991575312644	1
ENSG00000173209.22	AHSA2	2	61177274	2_40	0	0.0137731528249607	7.94703944850853	3.44467068330531e-07	-1.92360569780825	2
ENSG00000170264.12	FAM161A	2	61853877	2_40	0	0.0243270207678162	11.6227069520587	8.89826196998224e-07	1.21126735875279	1
ENSG00000186889.9	TMEM17	2	62511748	2_41	0	0.0172940102190625	4.84918516048358	2.63920698778078e-07	0.165616820894719	1
ENSG00000169764.15	UGP2	2	63841144	2_41	0	0.0378592456551128	12.3395204425104	1.47020945668438e-06	-1.60740263021406	1
ENSG00000143952.19	VPS54	2	64008071	2_41	0	0.0194567849333461	5.97192996239539	3.65674568739757e-07	0.33078832085965	2
ENSG00000197329.11	PELI1	2	64144184	2_41	0	0.0245908671703828	8.20675199892354	6.35117569899363e-07	0.883963360313221	1
ENSG00000143971.7	ETAA1	2	67397170	2_44	0	0	6.78759932971259	0	0.367858953128732	2
ENSG00000197223.11	C1D	2	68110613	2_45	0	0.0181201106765714	11.3097827605768	6.44947082805034e-07	-2.05383025277093	1
ENSG00000243667.6	WDR92	2	68157965	2_45	0	0.060148834280173	22.5191836370504	4.26273987018174e-06	3.03907429016037	1
ENSG00000115956.9	PLEK	2	68364808	2_45	0	0.0113519166657572	4.99573897745869	1.78475212132612e-07	0.522892998293545	1
ENSG00000204923.3	FBXO48	2	68467123	2_45	0	0.0113051664174754	4.78029955587694	1.70075221726784e-07	0.100083032967887	1
ENSG00000169621.9	APLF	2	68467927	2_45	0	0.0286164332021569	13.344988238997	1.20182897626726e-06	-1.43774794816615	1
ENSG00000163219.11	ARHGAP25	2	68679529	2_45	0	0.0118814448472737	5.19384752779491	1.94208138832695e-07	-0.297355598138563	1
ENSG00000169605.5	GKN1	2	68974850	2_46	0	0.0184047850003473	5.87141242882366	3.40080953822348e-07	-0.755973891363354	1
ENSG00000169604.19	ANTXR1	2	69012709	2_46	0	0.0188611350749274	5.87658885064001	3.48820584765994e-07	0.720475629060761	1
ENSG00000198380.12	GFPT1	2	69387506	2_46	0	0.171286570830772	25.1517074590076	1.35581289966205e-05	2.31811773990262	2
ENSG00000087338.4	GMCL1	2	69829233	2_46	0	0.0199934338433475	6.12103172018589	3.8514209970785e-07	0.435296026479329	1
ENSG00000115998.7	C2orf42	2	70248695	2_46	0	0.0184856635341493	5.72322518059864	3.32954471127719e-07	0.611195985166071	1
ENSG00000116001.15	TIA1	2	70249066	2_46	0	0.0180538419838995	5.48799103121909	3.11811410357343e-07	-0.551630193850076	1
ENSG00000143977.13	SNRPG	2	70293366	2_46	0	0.0178878801070985	5.39319815118057	3.03608709637466e-07	0.523556068917495	1
ENSG00000035141.7	FAM136A	2	70302482	2_46	0	0.0318511709349864	10.4605135244192	1.04854574398438e-06	1.38541171470816	2
ENSG00000183733.6	FIGLA	2	70790960	2_47	0	0.012484530319677	5.45372725365428	2.14276526034277e-07	0.3646284867419	1
ENSG00000163235.15	TGFA	2	70549252	2_47	0	0.0119888287152439	5.06863246186329	1.91239028952599e-07	-0.349874819238928	1
ENSG00000116031.8	CD207	2	70835404	2_47	0	0.0124389260677836	5.41893834628708	2.12131943123745e-07	0.41504255480018	2
ENSG00000116035.2	VAX2	2	70898541	2_47	0	0.0160252312383383	7.82875423384422	3.9482617655631e-07	-0.898214733927187	2
ENSG00000144031.11	ANKRD53	2	70978846	2_47	0	0.013350220100426	6.09113625657086	2.5591498356246e-07	-0.6508393247142	1
ENSG00000144043.11	TEX261	2	70994692	2_47	0	0.0156409538464677	7.59772495800612	3.73986371237906e-07	-0.807441022284168	2
ENSG00000124357.12	NAGK	2	71063928	2_47	0	0.0121579093612649	5.20173919532961	1.99029040256791e-07	-0.274424280282905	2
ENSG00000124370.10	MCEE	2	71130287	2_47	0	0.0144132799623836	6.8198694842652	3.09348389583234e-07	-0.622164421595552	1
ENSG00000135636.13	DYSF	2	71453820	2_47	0	0.011818881389089	4.93294733099152	1.8348130756375e-07	0.14999066893376	1
ENSG00000115297.10	TLX2	2	74513834	2_48	0	0.037165321421227	16.357853103516	1.91325638183434e-06	1.9641457447893	1
ENSG00000135631.16	RAB11FIP5	2	73156247	2_48	0	0.0356114877553553	16.4639567522867	1.84515692733611e-06	-3.19132419760186	2
ENSG00000135632.11	SMYD5	2	73214385	2_48	0	0.0155477479939328	9.84328267846921	4.81633208450195e-07	1.81141369652692	2
ENSG00000135617.3	PRADC1	2	73233389	2_48	0	0.0110043285149471	5.13073843083044	1.77685666324019e-07	0.699179222544419	1
ENSG00000135624.15	CCT7	2	73233389	2_48	0	0.0110043285149471	5.13073843083044	1.77685666324019e-07	0.699179222544419	1
ENSG00000116127.17	ALMS1	2	73383615	2_48	0	0.0213649403538212	12.1495757113921	8.16905406062951e-07	-2.31841549705036	1
ENSG00000144035.3	NAT8	2	73642669	2_48	0	0.0245713578191503	13.1237452312784	1.0148361311112e-06	-2.23826915428105	2
ENSG00000144034.14	TPRKB	2	73737087	2_48	0	0.0264642521610513	13.4937339598905	1.12383031561738e-06	2.10055514467569	2
ENSG00000124356.15	STAMBP	2	73829186	2_48	0	0.011092967869278	5.02427734273311	1.7540030063911e-07	-0.187969846067515	1
ENSG00000163170.11	BOLA3	2	74147757	2_48	0	0.0108397066298142	4.87325769002008	1.66243961338972e-07	0.243123228777446	1
ENSG00000114978.17	MOB1A	2	74178740	2_48	0	0.0122008372280782	5.97056068245764	2.29252311684602e-07	-0.565979650175826	2
ENSG00000188687.17	SLC4A5	2	74343527	2_48	0	0.0107368706042464	4.78629800995038	1.61728451588963e-07	-0.164877020075045	2
ENSG00000284308.1	C2orf81	2	74421241	2_48	0	0.0239134522455244	12.188145263663	9.17252433404834e-07	-1.62190400114732	1
ENSG00000005448.16	WDR54	2	74421241	2_48	0	0.0239134522455244	12.188145263663	9.17252433404834e-07	-1.62190400114731	1
ENSG00000114993.16	RTKN	2	74442009	2_48	0	0.0170024443756301	9.02557188294807	4.82942099542651e-07	1.05130443178586	1
ENSG00000239779.6	WBP1	2	74458316	2_48	0	0.0215777914996523	11.3991151388967	7.74082245220023e-07	1.35179586666089	1
ENSG00000115275.11	MOGS	2	74465064	2_48	0	0.0389060304956715	16.7602483313811	2.05213697607502e-06	1.88235614565185	2
ENSG00000135637.13	CCDC142	2	74483364	2_48	0	0.0327423199016875	15.1603030904868	1.56216284797441e-06	-1.88013492724399	1
ENSG00000115282.19	TTC31	2	74483364	2_48	0	0.0327423199016875	15.1603030904868	1.56216284797441e-06	1.88013492724399	1
ENSG00000179528.15	LBX2	2	74499633	2_48	0	0.0482815976096079	18.841815074402	2.86294722853818e-06	2.12304056818557	2
ENSG00000115289.13	PCGF1	2	74508487	2_48	0	0.0167496558191306	8.86282159976342	4.67182825023111e-07	-1.31112298727722	1
ENSG00000115325.13	DOK1	2	74548714	2_48	0	0.0113975771480898	5.3398955987183	1.91537705423494e-07	0.565731701715459	1
ENSG00000159399.9	HK2	2	74834299	2_48	0	0.0172072619982918	9.19472727101294	4.97920029819163e-07	-1.06270898267573	2
ENSG00000115350.11	POLE4	2	74959210	2_48	0	0.0571416901504998	20.5819157315915	3.70124515014225e-06	-2.14176679647155	1
ENSG00000115353.10	TACR1	2	75155648	2_48	0	0.0842243879479304	24.3253855239391	6.44772593689211e-06	2.36698532154961	1
ENSG00000115363.13	EVA1A	2	75560846	2_49	0	0.0250227287003036	6.65115705658189	5.2377027061802e-07	0.670395242444718	1
ENSG00000115364.13	MRPL19	2	75648597	2_49	0	0.0204853506665211	4.74132488394449	3.05669489200782e-07	0.107883567999385	1
ENSG00000176204.13	LRRTM4	2	77592858	2_50	0	0.0212546311852451	4.72933594431223	3.16346265499346e-07	0.0154593942968059	1
ENSG00000115423.18	DNAH6	2	84482091	2_53	0	0.00873825064078226	4.9262543962226	1.35472238380787e-07	-0.175907174802661	2
ENSG00000034510.5	TMSB10	2	84905643	2_53	0	0.0134102450440584	8.99514141069083	3.79624018968514e-07	-1.19313736329144	1
ENSG00000186854.10	TRABD2A	2	84906737	2_53	0	0.0156889476421695	10.4882182812772	5.17850624931875e-07	-1.34740444951456	1
ENSG00000176407.17	KCMF1	2	84970689	2_54	0	0.00787603152455829	6.77010393112107	1.67807649899122e-07	0.253533844598296	1
ENSG00000152291.13	TGOLN2	2	85328139	2_54	0	0.00662045613946483	6.01680544854861	1.25361117631278e-07	0.849181556350004	2
ENSG00000042493.15	CAPG	2	85402694	2_54	0	0.00745942259526888	7.23000853591322	1.69727805273192e-07	1.09591311220995	2
ENSG00000168906.12	MAT2A	2	85539177	2_54	0	0.00790216772490882	7.46069909889203	1.85538799274032e-07	0.909848581881599	1
ENSG00000168899.4	VAMP5	2	85592904	2_54	0	0.0138766060203963	12.2851192770994	5.36502326082077e-07	-1.40461739052281	1
ENSG00000168883.19	USP39	2	85601849	2_54	0	0.00698077560558996	6.05386346358543	1.3299805002036e-07	-0.601058230235281	2
ENSG00000115523.16	GNLY	2	85689055	2_54	0	0.00940519478547952	8.73672390355139	2.58598129684774e-07	0.76130892629933	1
ENSG00000168874.12	ATOH8	2	85751663	2_54	0	0.0228521600464777	16.3861032483733	1.17845205401013e-06	1.64116102255197	1
ENSG00000115525.17	ST3GAL5	2	85905908	2_54	0	0.00772296417579488	6.96844150294661	1.6936694451802e-07	-0.0881859204830138	1
ENSG00000068654.15	POLR1A	2	86105686	2_54	0	0.00959096102588031	11.6489911239174	3.51608539500108e-07	2.42712087483665	2
ENSG00000132300.18	PTCD3	2	86105686	2_54	0	0.0122034181561983	13.1763495081587	5.06040845497707e-07	-2.21209941779426	1
ENSG00000132305.20	IMMT	2	86195484	2_54	0	0.0597383242230032	18.0675790739891	3.39673740266593e-06	2.93610931562546	2
ENSG00000132313.14	MRPL35	2	86199443	2_54	0	0.0207776354034732	15.9681172434593	1.04414017813941e-06	1.76698314718781	1
ENSG00000068615.17	REEP1	2	86338344	2_54	0	0.0060699289580477	4.75723507858341	9.08755797369467e-08	0.132149883239851	1
ENSG00000115548.16	KDM3A	2	86442679	2_54	0	0.150490733711575	18.9870455004156	8.99241050741329e-06	3.91954720279316	1
ENSG00000115561.15	CHMP3	2	86563593	2_54	0	0.00706482826991439	6.74833225889583	1.50039994830663e-07	1.07962175351581	3
ENSG00000239305.6	RNF103	2	86623855	2_54	0	0.12981534376072	18.7049207949998	7.64171567634063e-06	3.87929930974644	1
ENSG00000172086.7	KRCC1	2	88056216	2_55	0	0.0150982366906647	4.83568952469322	2.29770152402129e-07	-0.109333276391534	1
ENSG00000115593.14	SMYD1	2	88067820	2_55	0	0.0261772336829137	10.0832767965964	8.30681259697771e-07	-1.10776911076447	1
ENSG00000144115.16	THNSL2	2	88170344	2_55	0	0.0156867620228187	5.19962958048671	2.56693391226873e-07	-0.307799084226514	2
ENSG00000153574.8	RPIA	2	88691440	2_55	0	0.0150676588027062	4.81638587474746	2.28389442848456e-07	-0.07528864798172	1
ENSG00000144029.11	MRPS5	2	95149561	2_57	0	0.0151483084746923	8.03889785750278	3.83238934968545e-07	2.11949142266146	1
ENSG00000144026.11	ZNF514	2	95156702	2_57	0	0.0141817388770262	6.81839836812966	3.0431322726498e-07	1.26167869540042	2
ENSG00000275111.4	ZNF2	2	95165349	2_57	0	0.0128325610969325	4.76142051909583	1.9229095375506e-07	0.0745330720371445	1
ENSG00000233757.6	AC092835.2	2	95207631	2_57	0	0.0129664269879414	4.90560478898313	2.0018053691864e-07	0.383196636488691	1
ENSG00000155066.15	PROM2	2	95274094	2_57	0	0.0174477763625099	7.55857037153169	4.15038820794635e-07	-0.883284650006648	1
ENSG00000186281.12	GPAT2	2	96082306	2_57	0	0.015325968699957	6.36414398134341	3.06956549595249e-07	0.629930506959477	1
ENSG00000274286.1	ADRA2B	2	96116247	2_57	0	0.0132290734851465	5.01329060799498	2.08718662410419e-07	0.207344300320309	2
ENSG00000188886.3	ASTL	2	96138849	2_57	0	0.0136203493263396	5.26690754903624	2.25763076743042e-07	0.0900282462513609	1
ENSG00000158050.4	DUSP2	2	96145593	2_57	0	0.136091761523129	28.4177269875463	1.21711088584834e-05	3.54159069840587	2
ENSG00000084090.13	STARD7	2	96208677	2_57	0	0.013439539280041	5.24539877525347	2.2185635076033e-07	-0.33791863932324	1
ENSG00000144021.2	CIAO1	2	96275729	2_57	0	0.0172288130959077	7.73234342385359	4.19252313560001e-07	-1.62043137766253	1
ENSG00000198885.9	ITPRIPL1	2	96325607	2_57	0	0.0266864098224487	12.5070586376507	1.05039902716486e-06	2.67264325065333	2
ENSG00000196843.15	ARID5A	2	96536506	2_57	0	0.205416349703994	32.9520723155791	2.13023106247232e-05	3.97773425742548	1
ENSG00000114988.11	LMAN2L	2	96739703	2_57	0	0.0128969298402527	4.85101140988823	1.96891789899085e-07	0.256421711977436	2
ENSG00000168754.14	FAM178B	2	96903382	2_57	0	0.012791041137537	4.7499221451443	1.91205931502479e-07	0.0318439539196709	1
ENSG00000144199.11	FAHD2B	2	97095549	2_57	0	0.016939565284289	7.21365459038809	3.84562186069066e-07	0.801258652306705	1
ENSG00000135940.6	COX5B	2	97648394	2_57	0	0.0194903999940902	9.18286158552736	5.63258512535778e-07	-1.81266195004172	1
ENSG00000115073.7	ACTR1B	2	97658891	2_57	0	0.0143685651629324	5.89355852587372	2.66501695401387e-07	-0.874984572689868	2
ENSG00000228486.10	LINC01125	2	97655376	2_57	0	0.0219798553665898	9.8978281029683	6.84658037811046e-07	1.09783131070893	2
ENSG00000075568.16	TMEM131	2	97993650	2_57	0	0.0128622568307278	4.93226254412624	1.99651389436893e-07	-1.16546635205628	2
ENSG00000040933.15	INPP4A	2	98444410	2_58	0	0.0196922095167023	13.3407612551401	8.26768713371109e-07	1.61885875585055	1
ENSG00000115446.11	UNC50	2	98608535	2_58	0	0.0273149230222614	16.4649483752165	1.41536785511605e-06	-1.85036216657135	1
ENSG00000273045.5	C2orf15	2	99141233	2_58	0	0.0171025448975143	11.9974008620637	6.45738800760718e-07	1.3031474307434	1
ENSG00000135951.14	TSGA10	2	99155218	2_58	0	0.00820909815077231	5.02120196116117	1.29721544761112e-07	-0.289522618394215	1
ENSG00000158411.11	MITD1	2	99180175	2_58	0	0.0103434767877616	7.2152870070215	2.34870855045616e-07	-0.889719958695354	1
ENSG00000135945.9	REV1	2	99490335	2_58	0	0.00843540842849844	5.27928255986735	1.40148997658345e-07	-0.391601617567778	1
ENSG00000144218.18	AFF3	2	100143014	2_58	0	0.0173492147402982	12.1337266427449	6.62495607057846e-07	1.58137344074873	1
ENSG00000115526.10	CHST10	2	100417235	2_58	0	0.00988183730365155	6.78164444445836	2.10902481326277e-07	0.745373128942121	2
ENSG00000115539.13	PDCL3	2	100562712	2_58	0	0.109808800652802	29.9532171230486	1.03511737003309e-05	3.36806984078471	2
ENSG00000175874.9	CREG2	2	101387171	2_59	0	0	36.093744352236	0	-0.46757711894891	2
ENSG00000158435.7	CNOT11	2	101252764	2_59	0	0	86.5413048973893	0	0.546437594187983	1
ENSG00000163162.8	RNF149	2	101308657	2_59	0	0	71.7063230554549	0	0.0645905353728297	1
ENSG00000196460.12	RFX8	2	101436977	2_59	0	0	19.6806477982373	0	1.63346304748982	3
ENSG00000071054.16	MAP4K4	2	101697147	2_59	0	0	129.474879298718	0	1.09882385665258	1
ENSG00000115590.13	IL1R2	2	101991888	2_59	0	0	107.019188356925	0	-1.76398589240442	1
ENSG00000115616.2	SLC9A2	2	102619621	2_60	0	0.0278245129148932	9.30980116074208	8.15223986581304e-07	-1.56071134207344	1
ENSG00000115598.9	IL1RL2	2	102186984	2_60	0	0.024244615147737	7.66750369993774	5.85030169089421e-07	0.972320899805434	2
ENSG00000115602.16	IL1RL1	2	102311266	2_60	0	0.0180649842409709	4.83755388503005	2.7502512855201e-07	0.373126518922568	1
ENSG00000115604.10	IL18R1	2	102311266	2_60	0	0.0180649842409709	4.83755388503005	2.7502512855201e-07	-0.373126518922568	1
ENSG00000115607.9	IL18RAP	2	102418584	2_60	0	0.0183720351311695	5.01794464077233	2.90129645028963e-07	0.52451724336077	1
ENSG00000135953.10	MFSD9	2	102376215	2_60	0	0.0180965013948677	4.85838346822091	2.76691224058428e-07	0.436071409272746	1
ENSG00000170417.15	TMEM182	2	102740991	2_60	0	0.0185771677063472	5.10208479447712	2.98288250907952e-07	-0.42355678288705	1
ENSG00000135973.2	GPR45	2	105241362	2_62	0	0.125920572338873	21.9315558045219	8.69110714322189e-06	-2.20897570331023	1
ENSG00000135972.8	MRPS9	2	105053298	2_62	0	0.0223348063519664	5.15640899365216	3.62442003388656e-07	0.331235619824128	1
ENSG00000135966.12	TGFBRAP1	2	105330291	2_62	0	0.033541508391118	9.04586106889788	9.54863903986498e-07	1.14545859808898	1
ENSG00000135974.9	C2orf49	2	105337452	2_62	0	0.0541756948484195	13.66152042253	2.32923066767511e-06	-1.55360825020229	2
ENSG00000119147.9	C2orf40	2	106063128	2_63	0	0.0642701013941519	14.4144791426821	2.91552596047278e-06	1.64002965195555	3
ENSG00000115652.14	UXS1	2	106194337	2_63	0	0.0235365344103338	4.75353055302102	3.52101422583987e-07	-0.055947440107336	1
ENSG00000135960.9	EDAR	2	108989311	2_65	0	0.0433826006324427	15.9497966359875	2.1776080163514e-06	-1.69336357836497	1
ENSG00000115665.8	SLC5A7	2	107986299	2_65	0	0.0393005881707644	14.9991509140881	1.85513149475922e-06	1.70746927574298	1
ENSG00000198203.9	SULT1C2	2	108288295	2_65	0	0.0160319288058549	6.42833918962714	3.24334788005782e-07	0.523438723290388	3
ENSG00000198075.9	SULT1C4	2	108383977	2_65	0	0.0154411953927412	6.07098506216047	2.95018368206955e-07	0.515028700479931	1
ENSG00000135968.20	GCC2	2	108449810	2_65	0	0.0510636794757777	17.5218335159834	2.81579237551098e-06	1.81852734412697	1
ENSG00000169756.16	LIMS1	2	108534528	2_65	0	0.0200398151453377	8.55422380582733	5.39489868831319e-07	-0.992140544005609	1
ENSG00000153201.15	RANBP2	2	108699299	2_65	0	0.0839768654267127	22.3586458972262	5.9090019248692e-06	2.23922110161626	2
ENSG00000163006.11	CCDC138	2	108786645	2_65	0	0.019105850340514	8.09920832143143	4.86987613266598e-07	0.983203849361939	1
ENSG00000186522.14	SEPT10	2	109614115	2_65	0	0.0783244474431735	21.6744382354692	5.34261849869496e-06	-2.85926638303099	1
ENSG00000198142.4	SOWAHC	2	109614115	2_65	0	0.0783244474431735	21.6744382354691	5.34261849869493e-06	2.85926638303099	1
ENSG00000115008.5	IL1A	2	112784348	2_66	0	0.0180492902805618	8.65949068740967	4.91882591875724e-07	-0.82285480389947	1
ENSG00000136695.14	IL36RN	2	113058420	2_66	0	0.011976470465817	4.98378013097153	1.87843726740517e-07	0.370136831598837	1
ENSG00000144061.12	NPHP1	2	110205149	2_66	0	0.0123706674126601	5.26532358420048	2.04987401827135e-07	-0.32164760392141	1
ENSG00000169679.14	BUB1	2	110678318	2_66	0	0.0124617720464314	5.32477886749167	2.08828780894454e-07	-0.348506680639042	1
ENSG00000153093.18	ACOXL	2	110732702	2_66	0	0.0118357052601328	4.84498971999462	1.80466242169193e-07	0.0898895323809706	2
ENSG00000153094.22	BCL2L11	2	111118962	2_66	0	0.0121521980844437	5.20375431873466	1.990126112151e-07	-0.542730005017551	1
ENSG00000153208.16	MERTK	2	111898795	2_66	0	0.0445320001779459	15.9237664711624	2.23165458602369e-06	1.35706852237016	1
ENSG00000153214.9	TMEM87B	2	112055613	2_66	0	0.0133450443440143	6.24025923935244	2.62078640291871e-07	-0.821216470006742	1
ENSG00000144161.12	ZC3H8	2	112251444	2_66	0	0.0153309813691225	7.03290305444459	3.3932320505339e-07	-0.102312084968652	1
ENSG00000169629.11	RGPD8	2	112434559	2_66	0	0.0116850872518569	5.2585276772336	1.93377124205451e-07	0.802563323709331	1
ENSG00000114999.7	TTL	2	112481811	2_66	0	0.0117905264469736	5.67405199248734	2.10540418307638e-07	0.985099179852529	2
ENSG00000125630.15	POLR1B	2	112544150	2_66	0	0.024719678653209	11.2131621485426	8.72328168955543e-07	-1.12548217011189	1
ENSG00000125611.15	CHCHD5	2	112584474	2_66	0	0.0269523086023405	11.925250557813	1.01151530175673e-06	1.15477799086721	1
ENSG00000144136.10	SLC20A1	2	112646085	2_66	0	0.0165168758625445	8.00045965704864	4.15864470624344e-07	0.857513326159051	1
ENSG00000169607.12	CKAP2L	2	112765001	2_66	0	0.0130537530059309	5.62954118641363	2.31268969656271e-07	0.248427187528074	1
ENSG00000125637.15	PSD4	2	113182186	2_67	0	0.0112901335421921	8.93505738476097	3.17471978578086e-07	0.925349395284756	1
ENSG00000115084.13	SLC35F5	2	113756814	2_67	0	0.0506983431432956	27.8244691116909	4.4394546813086e-06	3.62735448338637	2
ENSG00000125633.10	CCDC93	2	118013874	2_69	0	0.0102267416532237	7.21572864862281	2.32234347102571e-07	0.786456158886112	1
ENSG00000125629.14	INSIG2	2	118088881	2_69	0	0.0249352505493148	15.7020632104304	1.23219496935762e-06	1.66728544747979	1
ENSG00000115107.19	STEAP3	2	119223670	2_69	0	0.00796305533764508	4.84070652441721	1.21310239767977e-07	-0.145460164255692	2
ENSG00000155368.16	DBI	2	119366701	2_69	0	0.00855367099350834	5.51967703626773	1.48585073228527e-07	-0.491087448409958	1
ENSG00000171227.6	TMEM37	2	119430179	2_69	0	0.00789167714905659	4.75527154981763	1.18101008412969e-07	0.0467337781322137	2
ENSG00000144120.12	TMEM177	2	119679105	2_69	0	0.0083323707541596	5.27090308291701	1.38217359013914e-07	0.476101630930372	1
ENSG00000088179.8	PTPN4	2	119759674	2_69	0	0.0354071227745214	19.058870585541	2.1237176267363e-06	2.27006706543369	1
ENSG00000226479.3	TMEM185B	2	120202711	2_69	0	0.0330474777967766	18.3974009807926	1.91339117817916e-06	-2.26121542731347	1
ENSG00000144118.13	RALB	2	120236344	2_69	0	0.0181175925196934	12.6548314715405	7.21548997044137e-07	-1.76566573005139	1
ENSG00000074047.21	GLI2	2	120735673	2_70	0	0.0320197655466387	10.194182195431	1.02725795375485e-06	-1.1262943853745	1
ENSG00000115112.7	TFCP2L1	2	121285174	2_70	0	0.0188562182806122	5.13510161857994	3.04728176555034e-07	0.269943837656678	1
ENSG00000074054.17	CLASP1	2	121649921	2_70	0	0.0200334345200078	5.71241183421775	3.60150394431286e-07	0.540443315231804	2
ENSG00000136732.14	GYPC	2	126655525	2_74	0	0.240425292390453	33.1142081383366	2.50555246320672e-05	-3.51418203987827	1
ENSG00000136717.14	BIN1	2	127107479	2_74	0	0.0155859505608942	6.29024981876831	3.08539066985771e-07	0.750528289532918	1
ENSG00000186684.12	CYP27C1	2	127179253	2_74	0	0.0332328845477696	13.5198388453734	1.41399712813291e-06	1.59329074001797	1
ENSG00000163161.12	ERCC3	2	127292055	2_75	0	0.025566339922515	9.84028863190141	7.91745073543847e-07	-1.27739563471929	1
ENSG00000169967.16	MAP3K2	2	127387545	2_75	0	0.0346578141768675	12.6543471913313	1.38022499633907e-06	1.52493895339079	2
ENSG00000115718.17	PROC	2	127418654	2_75	0	0.0156467503350498	5.24019896861132	2.58036358213734e-07	0.438033645147634	1
ENSG00000163166.14	IWS1	2	127526497	2_75	0	0.0149713443188568	4.7486424364217	2.23737737252102e-07	-0.0960420602859325	1
ENSG00000169994.18	MYO7B	2	127538296	2_75	0	0.0164292297516901	5.4601017453789	2.82310422661663e-07	0.172346119536123	1
ENSG00000144230.16	GPR17	2	127648067	2_75	0	0.0187388010828347	7.02207760040278	4.14110649565944e-07	-0.851316538182745	1
ENSG00000136709.11	WDR33	2	127811674	2_75	0	0.0162595878857474	5.62832987989258	2.88003689432994e-07	-0.767276432381496	1
ENSG00000144231.10	POLR2D	2	127858003	2_75	0	0.0313527835398474	11.7850229065183	1.16282807517832e-06	1.62273083310559	1
ENSG00000136715.17	SAP130	2	128028089	2_75	0	0.0170183323892076	5.90860585969589	3.16454296333404e-07	0.372811261537897	1
ENSG00000136731.12	UGGT1	2	128091078	2_75	0	0.337021216508635	20.420094901138	2.16582803829481e-05	-3.94491805802123	2
ENSG00000152082.13	MZT2B	2	130181715	2_78	0	0.0812688704577227	15.4088556315816	3.94097412534462e-06	-1.72582813118504	1
ENSG00000136710.9	CCDC115	2	130343161	2_78	0	0.0803120494582383	15.292926367759	3.86527395031583e-06	-1.52076210873683	1
ENSG00000072135.12	PTPN18	2	130356437	2_78	0	0.0302325422041867	5.85394126484964	5.56970254821015e-07	0.534824393436311	1
ENSG00000075886.10	TUBA3D	2	131475952	2_78	0	0.0271668585591645	4.83078828240284	4.13015546609349e-07	-0.288501421668369	1
ENSG00000173272.15	MZT2A	2	131493083	2_78	0	0.027704976611009	5.01838830359451	4.37553360700564e-07	0.402791453173892	1
ENSG00000163040.14	CCDC74A	2	131527737	2_78	0	0.0289817718566278	5.44947503790785	4.97036834428625e-07	0.611594821558628	1
ENSG00000150551.10	LYPD1	2	132662487	2_79	0	0.0167497724966864	4.94135361529153	2.6047366479041e-07	0.253575165253991	1
ENSG00000082258.12	CCNT2	2	134918197	2_80	0	0	10390.400645934	0	5.26474541114063	1
ENSG00000115839.17	RAB3GAP1	2	135052002	2_80	0	0	190.366468470416	0	-1.54319923092686	1
ENSG00000144224.16	UBXN4	2	135741596	2_80	0	0	735.13667138157	0	-1.70770053322639	2
ENSG00000076003.4	MCM6	2	135875441	2_80	0	0	513.766489974041	0	-0.329807710179675	2
ENSG00000115866.10	DARS	2	135985573	2_80	0	0	1059.55515213817	0	3.69000125856994	2
ENSG00000144229.11	THSD7B	2	136765297	2_81	0	0.0186624286531256	8.02836819251616	4.71524665602497e-07	-0.6434642634471	1
ENSG00000150540.13	HNMT	2	137964027	2_82	0	0.0305707138681731	7.53665353808891	7.25091985738875e-07	0.897919565685216	2
ENSG00000144228.8	SPOPL	2	138501033	2_82	0	0.0229233262389198	4.78417362338629	3.45138606445612e-07	-0.0934781174948717	2
ENSG00000168702.17	LRP1B	2	142131604	2_85	0	0.0151607128093564	5.11030993151321	2.4382365363921e-07	-0.257615490248284	1
ENSG00000115919.14	KYNU	2	142877245	2_85	0	0.022322023551723	8.79689012601796	6.1797613428908e-07	-0.986064779751322	2
ENSG00000169554.18	ZEB2	2	144524878	2_86	0	0.0208208560609529	10.0718506536796	6.59958813194098e-07	-0.967994006429009	1
ENSG00000121989.14	ACVR2A	2	147844091	2_88	0	0.0267322047587135	13.2898676741633	1.11805819559137e-06	-1.55748205611653	2
ENSG00000204406.12	MBD5	2	148020474	2_88	0	0.0129775053615713	6.40230514066553	2.61478846181016e-07	-0.787226421962709	1
ENSG00000187123.14	LYPD6	2	149329628	2_88	0	0.0441725115200821	18.1083131508957	2.51732368834757e-06	1.85214625145442	1
ENSG00000184898.6	RBM43	2	151261518	2_90	0	0.0179813879758702	5.59723242720443	3.16741906835742e-07	-0.551907949311996	1
ENSG00000080345.17	RIF1	2	151409797	2_90	0	0.0173540742689329	5.25896555676747	2.87217403557163e-07	-0.523842438173733	1
ENSG00000183091.19	NEB	2	151734675	2_91	0	0.0215975565631334	7.7202891441099	5.24743611327185e-07	-0.645427461487836	1
ENSG00000162980.16	ARL5A	2	151828599	2_91	0	0.0159279651818105	4.85096697118572	2.43163053856628e-07	0.0753823987717514	1
ENSG00000182389.19	CACNB4	2	152099291	2_91	0	0.0165802107467549	5.2572490487708	2.74320062616982e-07	0.421186935699446	2
ENSG00000115145.9	STAM2	2	152176079	2_91	0	0.0289668262203446	10.5468489392535	9.61463082748233e-07	1.61056323826416	1
ENSG00000177917.10	ARL6IP6	2	152717578	2_91	0	0.0462001078195772	15.0611856303626	2.18983364493734e-06	-1.96114448558134	2
ENSG00000177519.3	RPRM	2	153479660	2_92	0	0.0281829365308529	5.32695018480669	4.72469580119911e-07	-0.393390408249654	1
ENSG00000136542.8	GALNT5	2	157257153	2_94	0	0.026007589309534	8.24982479004811	6.75233215050586e-07	0.868190679783539	1
ENSG00000115165.9	CYTIP	2	157488690	2_94	0	0.0209982828016562	6.20693823128183	4.10175935827299e-07	-0.597097621979678	1
ENSG00000123612.15	ACVR1C	2	157628563	2_94	0	0.0197814173186195	5.63762240514729	3.50963832024201e-07	-0.452170977525185	1
ENSG00000153237.17	CCDC148	2	158457154	2_95	0	0.0166944119285801	6.4471123672349	3.38723508149268e-07	1.09237919475076	1
ENSG00000144283.21	PKP4	2	158457154	2_95	0	0.0166944119285801	6.4471123672349	3.38723508149268e-07	-1.09237919475076	1
ENSG00000115183.14	TANC1	2	158968191	2_96	0	0.0167312427587545	13.3529593090178	7.03096117584507e-07	1.67244260895673	2
ENSG00000196151.10	WDSUB1	2	159287223	2_96	0	0.00811371293095964	6.27738554697206	1.60290363882394e-07	0.587629890868438	1
ENSG00000136536.14	MARCH7	2	159712765	2_96	0	0.00940319512781562	7.45275066040411	2.20546928437523e-07	-1.08708200950004	1
ENSG00000241399.6	CD302	2	159798279	2_96	0	0.0127702727757845	10.552603163837	4.24100470479695e-07	1.80005299173214	1
ENSG00000115221.10	ITGB6	2	160271695	2_96	0	0.148884556372477	21.5491629456002	1.00969226677049e-05	3.99340091813293	1
ENSG00000153250.19	RBMS1	2	160494127	2_96	0	0.0077514124843755	5.72288238246104	1.39606179453354e-07	-0.47449321878971	2
ENSG00000136560.13	TANK	2	161136430	2_97	0	0	13.3231617591752	0	-1.37560727323175	2
ENSG00000197635.9	DPP4	2	162074564	2_97	0	0	13.4844474187492	0	0.214807606055641	1
ENSG00000182263.13	FIGN	2	163735859	2_99	0	0.0137600419894306	11.2588147588323	4.87552521235778e-07	-1.18754174575312	2
ENSG00000115290.9	GRB14	2	164621393	2_100	0	0.0928133333048653	22.4170735265785	6.54784303877214e-06	-2.48777518206064	1
ENSG00000082438.15	COBLL1	2	164843369	2_100	0	0.0150608439959062	4.90981172342348	2.32714327485263e-07	-0.50390073113422	1
ENSG00000178662.15	CSRNP3	2	165469352	2_100	0	0.0312376980361947	11.87214131645	1.16712414473554e-06	1.73727520511578	1
ENSG00000115339.13	GALNT3	2	165794201	2_100	0	0.0475610029518943	15.912115224334	2.38170458642671e-06	-2.01869708612964	1
ENSG00000123607.14	TTC21B	2	165954060	2_100	0	0.0435228403943	15.0570378518448	2.06236602918224e-06	-1.58873111942818	2
ENSG00000169432.14	SCN9A	2	166375953	2_101	0	0.0184321444752253	7.5022410160781	4.35186937997044e-07	0.782986331789128	2
ENSG00000198648.10	STK39	2	168213827	2_102	0	0.0133982244557627	7.6461687847459	3.22403763932702e-07	-0.881510365329201	1
ENSG00000172292.14	CERS6	2	168451721	2_102	0	0.0178526130178425	10.0335455242884	5.63722267672559e-07	-1.05523989898979	1
ENSG00000163072.15	NOSTRIN	2	168786836	2_102	0	0.0157295104514739	9.48310284093225	4.6943410704144e-07	1.21192373823349	1
ENSG00000163093.11	BBS5	2	169478998	2_103	0	0.0537850188572262	14.9995979522668	2.53892526518464e-06	-2.16379288788035	1
ENSG00000239474.6	KLHL41	2	169509786	2_103	0	0.0191117614218308	5.07807832684288	3.05428166015191e-07	-0.230082420524534	1
ENSG00000138399.17	FASTKD1	2	169573465	2_103	0	0.0186165821408824	4.82791396111554	2.82857987078748e-07	0.283798026348894	2
ENSG00000154479.12	CCDC173	2	169694446	2_103	0	0.0193210056818818	5.1818444261065	3.15081621630038e-07	-0.32064236807129	2
ENSG00000144362.11	PHOSPHO2	2	169694446	2_103	0	0.0270857134710651	8.40701927284507	7.16623914002667e-07	1.46258242909904	1
ENSG00000213160.9	KLHL23	2	169694446	2_103	0	0.0195818997260389	5.3097604838193	3.27219161248744e-07	0.442699194503852	2
ENSG00000138382.14	METTL5	2	169825274	2_103	0	0.0198756517852846	5.45175331414037	3.4100955610669e-07	-0.645300726940437	1
ENSG00000071909.18	MYO3B	2	170178516	2_103	0	0.031237005748772	9.77172328169243	9.6061537014683e-07	-1.20177092504186	1
ENSG00000115844.10	DLX2	2	172103018	2_104	0	0.00544907630464653	10.5404631900753	1.80755515930683e-07	-0.713377577146026	1
ENSG00000204335.3	SP5	2	170714891	2_104	0	0.00299959858844812	5.81742294288199	5.49164877479891e-08	0.465723394266249	1
ENSG00000204334.7	ERICH2	2	170771129	2_104	0	0.634817675907845	23.3267610214899	4.66028443957273e-05	3.51625184215065	1
ENSG00000128683.13	GAD1	2	170806061	2_104	0	0.00327544647533817	6.72418898394874	6.93137493374832e-08	0.515006985044771	1
ENSG00000115806.12	GORASP2	2	170928918	2_104	0	0.0162434942655229	11.7374653842337	6.00015898023545e-07	2.37490188871367	1
ENSG00000198586.13	TLK1	2	171231129	2_104	0	0.0264420544083789	25.1297479917949	2.09118426099401e-06	2.58604469122805	1
ENSG00000123600.19	METTL8	2	171435106	2_104	0	0.0040517953671122	9.75751593476227	1.24421589843065e-07	-1.23304625177735	1
ENSG00000115827.13	DCAF17	2	171434071	2_104	0	0.00282650123393458	6.59483292191889	5.86626868313102e-08	0.617703426083183	2
ENSG00000071967.11	CYBRD1	2	171522308	2_104	0	0.0730894830939722	21.302354458344	4.89994799764893e-06	3.10912145642533	2
ENSG00000077380.15	DYNC1I2	2	171687403	2_104	1	0.395132482487399	32.7098973834917	4.0675311577658e-05	-4.41762938621554	1
ENSG00000128708.12	HAT1	2	171922612	2_104	0	0.00326808259197653	6.55016359744549	6.7368076019216e-08	-0.0353344432900561	1
ENSG00000115840.13	SLC25A12	2	171999037	2_104	0	0.00374913529699861	8.98597492477537	1.06024269618698e-07	1.31496783095652	1
ENSG00000172878.13	METAP1D	2	171999243	2_104	0	0.00386887713649509	9.2938149099154	1.1315869514086e-07	-1.34625110605706	1
ENSG00000144355.14	DLX1	2	172084313	2_104	0	0.00496990356647276	10.0191358050694	1.56706567881409e-07	-0.825844166210202	2
ENSG00000152256.13	PDK1	2	172555526	2_105	0	0.0309932017270136	21.6477585709385	2.11148671087314e-06	-2.14375105097808	1
ENSG00000091436.16	MAP3K20	2	173075305	2_105	0	0.0594561251247894	26.9337853276212	5.03968010008769e-06	2.32122312649523	2
ENSG00000138433.15	CIR1	2	174396697	2_105	0	0.00766731437928914	13.3489127022291	3.22105497679578e-07	-2.5893589929909	1
ENSG00000163328.13	GPR155	2	174489428	2_105	0	0.00706657679595812	7.93266208804016	1.76415610319685e-07	-0.939987587676842	1
ENSG00000170178.6	HOXD12	2	176100176	2_106	0	0.0130448161785017	7.93191492274281	3.25630431436566e-07	0.767614964173125	1
ENSG00000128656.13	CHN1	2	175028605	2_106	0	0.0195646994966114	13.8234220479286	8.51133576233676e-07	1.90282341283659	1
ENSG00000115966.16	ATF2	2	175168771	2_106	0	0.00931032045742952	5.37204023639523	1.5740294728326e-07	0.420134941519663	1
ENSG00000154518.9	ATP5G3	2	175184841	2_106	0	0.00907084331566788	5.09503826580608	1.45446772649468e-07	0.327187623311165	1
ENSG00000128714.5	HOXD13	2	176092437	2_106	0	0.00929541364275344	5.48979224487796	1.60595585669797e-07	0.611459160066868	1
ENSG00000128713.13	HOXD11	2	176103857	2_106	0	0.00933062700801646	6.06039554608218	1.77959334458534e-07	1.03194921043544	1
ENSG00000128709.12	HOXD9	2	176122492	2_106	0	0.0136510490287242	8.30030425764084	3.56589878882353e-07	-0.0685703303672579	1
ENSG00000175879.8	HOXD8	2	176128401	2_106	0	0.00904798494671355	5.41212633846648	1.54109272078893e-07	-0.423124350022258	1
ENSG00000128652.11	HOXD3	2	176136417	2_106	0	0.00889647658673709	5.01891819925352	1.40519673239071e-07	-0.0871993312620299	2
ENSG00000116044.15	NFE2L2	2	177392936	2_107	0	0.0538912849595933	15.2153136612245	2.58052708783097e-06	1.58195768235614	1
ENSG00000197557.6	TTC30A	2	177618848	2_107	0	0.0182135585547765	4.81592738384427	2.76047431035327e-07	0.2132880882487	2
ENSG00000128655.16	PDE11A	2	178108547	2_108	0	0.00640938031446059	5.38281964035776	1.08576251563162e-07	0.451669751263381	2
ENSG00000155636.14	RBM45	2	178112094	2_108	0	0.00608318498922478	4.88753269556798	9.35685011928236e-08	-0.257821200515998	2
ENSG00000079156.16	OSBPL6	2	178273313	2_108	0	0.00705181745516104	6.28874044432603	1.3956409560942e-07	0.585048199161787	1
ENSG00000204311.12	DFNB59	2	178451344	2_108	0	0.0396993159361744	22.7589328056878	2.84343883577599e-06	-2.15070204825833	1
ENSG00000079150.17	FKBP7	2	178478636	2_108	0	0.0109126360725965	10.4332458600735	3.58309305711041e-07	1.25203908398748	1
ENSG00000155657.26	TTN	2	178831108	2_108	0	0.00618746725985431	5.04868990243465	9.8310653765087e-08	-0.269983782957637	2
ENSG00000163492.14	CCDC141	2	179049913	2_108	0	0.0073438158489133	6.67359740533101	1.54237776375865e-07	-0.672763232521239	1
ENSG00000187231.13	SESTD1	2	179263229	2_108	0	0.0336778034257206	21.1796006117635	2.24476301175829e-06	-2.24221689158796	1
ENSG00000170035.15	UBE2E3	2	180967386	2_109	0	0	23.6627745989872	0	2.12626297863142	1
ENSG00000115232.13	ITGA4	2	181456814	2_110	0	0.00851027689670536	4.75994309026983	1.27483631081767e-07	-0.000711208843789333	1
ENSG00000188452.13	CERKL	2	181680491	2_110	0	0.0204915644787029	13.3460722414207	8.60671777137343e-07	-1.64339416603118	1
ENSG00000138434.16	SSFA2	2	181892173	2_110	0	0.00859507795228431	5.19729147318282	1.40583990611444e-07	-0.0244098626475879	1
ENSG00000150722.10	PPP1R1C	2	181953928	2_110	0	0.00858759817089427	4.88543502798409	1.32033437534505e-07	-0.101192237013072	1
ENSG00000077232.17	DNAJC10	2	182715440	2_110	0	0.00852548338441794	4.76471147471314	1.27839361610593e-07	0.10429481149145	1
ENSG00000162998.4	FRZB	2	182866669	2_110	0	0.0297936983367236	17.0895409264874	1.60237361945674e-06	-2.08331308190121	2
ENSG00000061676.14	NCKAP1	2	183038483	2_110	0	0.00992193170979139	6.10552650484034	1.9064627678439e-07	0.591460299911061	1
ENSG00000162999.12	DUSP19	2	183080304	2_110	0	0.00957616515622173	5.64232614107026	1.70043011235597e-07	-0.322771066364419	2
ENSG00000163002.12	NUP35	2	183116059	2_110	0	0.00852143679824124	4.7492206039427	1.27363253389109e-07	0.0332191523273242	1
ENSG00000170396.7	ZNF804A	2	184598393	2_112	0	0.0647346040174677	26.8905979702129	5.47830148918551e-06	-2.62897253132084	2
ENSG00000065548.17	ZC3H15	2	186486293	2_112	0	0.00898305054576321	7.99377371581298	2.25987629866316e-07	0.984267391041809	1
ENSG00000144369.12	FAM171B	2	186693781	2_112	0	0.0076782231507494	6.50434513106887	1.57171312920804e-07	-0.508264084775465	1
ENSG00000064989.12	CALCRL	2	187448790	2_112	0	0.00740918505737009	6.1659439861144	1.43773548237e-07	-0.650455719730242	1
ENSG00000174325.4	DIRC1	2	188790141	2_112	0	0.00676378731929928	5.30148941135337	1.12848766196213e-07	-0.443963543147366	2
ENSG00000168542.14	COL3A1	2	188974074	2_112	0	0.00636764485147123	4.72913426634908	9.47696880701231e-08	0.0170108239139047	1
ENSG00000204262.11	COL5A2	2	189180361	2_113	0	0.0289714675133042	13.8995530204828	1.26730253209202e-06	-1.74659739353891	1
ENSG00000115368.9	WDR75	2	189442861	2_113	0	0.0346873335738281	15.5480804689163	1.69729241381075e-06	-1.86834903297485	1
ENSG00000138381.9	ASNSD1	2	189661397	2_113	0	0.210714404059802	20.0932961699523	1.33246062301296e-05	3.93194767899866	2
ENSG00000128699.13	ORMDL1	2	189783978	2_113	0	0.320901455825377	21.3544800278287	2.15660030379607e-05	-4.07686389924435	2
ENSG00000064933.17	PMS1	2	189784079	2_113	0	0.0266234993743634	13.8524851538409	1.16065141532966e-06	-2.89544258701805	1
ENSG00000198130.15	HIBCH	2	190341243	2_113	0	0.0341334068960638	16.1531129060425	1.73518122654635e-06	-2.86955771044591	2
ENSG00000151689.12	INPP1	2	190343248	2_113	0	0.0179750959574323	9.98138145493625	5.64638964230865e-07	2.18275337273343	2
ENSG00000151690.14	MFSD6	2	190399771	2_113	0	0.0109320542534093	5.29986485561839	1.82337311685636e-07	0.0730301177559848	1
ENSG00000189362.11	NEMP2	2	190534475	2_113	0	0.111724289492124	26.8292824253105	9.43334314139663e-06	-3.58844820924744	2
ENSG00000138386.16	NAB1	2	190647268	2_113	0	0.0218209358865091	11.6702004184474	8.01420895137913e-07	-2.4044640716986	1
ENSG00000115419.12	GLS	2	190910037	2_113	0	0.0903373242869642	24.6892783882702	7.01915113003236e-06	3.57771017366167	1
ENSG00000128641.18	MYO1B	2	191245493	2_114	0	0.0106731200259668	5.60626598042029	1.88310295720967e-07	-0.474010074821031	1
ENSG00000196950.13	SLC39A10	2	195575506	2_115	0	0.0237231177899157	7.61740036745625	5.68705621865065e-07	0.820614117666554	1
ENSG00000118997.13	DNAH7	2	196073640	2_116	0	0.0524209458528907	14.5856739327622	2.40624767416696e-06	2.5743877755689	1
ENSG00000138411.10	HECW2	2	196593392	2_116	0	0.0188640672245184	4.78924884872671	2.8432281651003e-07	0.227591804502537	2
ENSG00000144395.17	CCDC150	2	196639821	2_116	0	0.0227671814269993	6.58292420992411	4.71668743139436e-07	0.926491573806222	2
ENSG00000119041.10	GTF3C3	2	196799713	2_116	0	0.0212336359767117	5.91752100234427	3.95433218301971e-07	-0.662546418994096	1
ENSG00000187944.2	C2orf66	2	196816319	2_116	0	0.0622779995554521	16.2552872267122	3.18594500990996e-06	-1.88411296457849	1
ENSG00000115524.15	SF3B1	2	197439853	2_117	0	0.023076755209917	6.90956170230994	5.0180411265326e-07	-0.898646068788484	1
ENSG00000115520.8	COQ10B	2	197453059	2_117	0	0.0335086058701699	10.4776117570509	1.10491185894647e-06	1.47454735545361	1
ENSG00000115541.10	HSPE1	2	197499794	2_117	0	0.0217903983890843	6.36212148139504	4.36290846627734e-07	0.748841082778663	2
ENSG00000162944.10	RFTN2	2	197675986	2_117	0	0.0189112743066066	5.01070872695754	2.98214616357313e-07	-0.324016894434402	1
ENSG00000115896.15	PLCL1	2	197805030	2_117	0	0.0184952781663846	4.79873304039762	2.79316397050468e-07	0.342958248919302	1
ENSG00000226124.6	FTCDNL1	2	199756040	2_118	0	0.0240670513008923	6.48746692056287	4.91368162761219e-07	1.10646140766087	2
ENSG00000178074.5	C2orf69	2	199911021	2_118	0	0.0406940411503213	11.5197265688172	1.47530551002315e-06	-1.91390568124053	1
ENSG00000162971.10	TYW5	2	199955782	2_118	0	0.0262274450119825	7.30884958239901	6.03273131174498e-07	1.29428836439665	1
ENSG00000162972.10	MAIP1	2	199954933	2_118	0	0.0606523278894965	15.3731585161834	2.93440161578064e-06	-1.79478325115253	1
ENSG00000196141.13	SPATS2L	2	200305189	2_118	0	0.020110750599826	4.77360770723505	3.02123133183567e-07	0.109593924554005	1
ENSG00000163535.17	SGO2	2	200510401	2_118	0	0.0218795118484599	5.57771208426026	3.84063198684738e-07	0.537978470887867	1
ENSG00000155729.12	KCTD18	2	200519526	2_118	0	0.0682315532161167	16.517035073984	3.54671525023447e-06	-1.82931161260016	1
ENSG00000240344.8	PPIL3	2	200889218	2_119	0	0.0180494492838831	5.018846964791	2.85086651165889e-07	-0.44606516256409	1
ENSG00000115942.8	ORC2	2	200963642	2_119	0	0.0228292695085187	7.71451116202492	5.54254720457784e-07	1.34054442204098	1
ENSG00000003402.19	CFLAR	2	201116120	2_119	0	0.018167571247045	5.43463243978508	3.10724875379373e-07	-0.837965715241238	1
ENSG00000003400.14	CASP10	2	201183110	2_119	0	0.0195613206559742	5.54512741863557	3.41364752337232e-07	0.0818488997804322	2
ENSG00000155749.12	ALS2CR12	2	201357198	2_119	0	0.02367501912231	7.94718075740896	5.92123644077214e-07	1.20875026915448	1
ENSG00000082146.12	STRADB	2	201387816	2_119	0	0.021327725287136	6.65225219744513	4.46500775467363e-07	-0.919055435822529	1
ENSG00000155760.2	FZD7	2	202032326	2_120	0	0.0338964963969854	16.0788710356015	1.71521804328461e-06	1.49173594730243	2
ENSG00000138439.11	FAM117B	2	202634789	2_120	0	0.0100897757638204	6.92013587579756	2.19737971015208e-07	1.48527554505212	1
ENSG00000163596.16	ICA1L	2	202871528	2_120	0	0.00985349611368669	6.19108431213597	1.91984444599087e-07	1.25908395827495	2
ENSG00000138380.17	CARF	2	202859266	2_120	0	0.488708352413224	24.9888635648176	3.84330845290409e-05	4.35033284578047	1
ENSG00000138442.9	WDR12	2	203014780	2_120	0	0.0129615902571999	8.3154983295398	3.39199765012951e-07	-1.49365267386205	1
ENSG00000144426.18	NBEAL1	2	203016111	2_120	0	0.0099899998262486	6.4429642276364	2.02563025216405e-07	1.34123792240836	1
ENSG00000178562.17	CD28	2	203708579	2_120	0	0.0303692151641103	14.8961537208501	1.42369410759946e-06	-1.30044810931461	1
ENSG00000118257.16	NRP2	2	205681675	2_121	0	0.0842250080281416	19.6356060017703	5.20468372746379e-06	1.99735561310018	1
ENSG00000023228.13	NDUFS1	2	206159383	2_122	0	0.0300606007454722	16.6156485961645	1.57189643112712e-06	-2.14288384672015	1
ENSG00000183671.12	GPR1	2	206217980	2_122	0	0.00875098021516041	5.54010470166453	1.52575094677592e-07	0.459908705899295	1
ENSG00000204186.7	ZDBF2	2	206273755	2_122	0	0.0168926576497315	11.4638189875779	6.0944746412522e-07	1.72621240271979	1
ENSG00000114948.12	ADAM23	2	206444237	2_122	0	0.0562904727360633	23.2209525135839	4.11361743478073e-06	2.32251976524409	1
ENSG00000138400.12	MDH1B	2	206765614	2_122	0	0.00907216260934185	6.02745573011378	1.72089284491152e-07	0.657332676399495	2
ENSG00000118246.13	FASTKD2	2	206765614	2_122	0	0.00960969064758288	6.65842417641435	2.01367713815495e-07	0.812206016370906	2
ENSG00000163249.11	CCNYL1	2	207712007	2_122	0	0.00840737039641204	5.35572068764532	1.41705619947383e-07	-0.488104317417028	1
ENSG00000178385.14	PLEKHM3	2	208025325	2_123	0	0.0275523565457891	6.66978319927949	5.78334953422026e-07	0.795369467767734	1
ENSG00000138413.13	IDH1	2	208266043	2_123	0	0.0224985202553745	4.73366541198613	3.35166409089219e-07	0.0272129043655335	1
ENSG00000115020.16	PIKFYVE	2	208266043	2_123	0	0.0224985202553745	4.73366541198613	3.35166409089219e-07	0.0272129043655335	1
ENSG00000144407.9	PTH2R	2	208359705	2_123	0	0.048953092865152	12.1896734351326	1.87793769918214e-06	1.76751169428258	1
ENSG00000197713.14	RPE	2	210002122	2_124	0	0.0135435372379361	12.9810264018412	5.53286550161345e-07	1.6179704751044	1
ENSG00000115365.11	LANCL1	2	210477778	2_124	0	0.0111368399800196	9.80183677084396	3.43540876360836e-07	0.728854560287572	1
ENSG00000021826.14	CPS1	2	210477414	2_124	0	0.0117407929650013	10.2601425072822	3.79105247988726e-07	0.777974931278474	1
ENSG00000178568.14	ERBB4	2	212539139	2_125	0	0.0322584897193146	16.0075767912787	1.62509441691561e-06	-1.28155322418272	1
ENSG00000030419.16	IKZF2	2	213152260	2_126	0	0.0203237403061208	6.6252694983982	4.2375629179651e-07	-0.789009330950939	1
ENSG00000171450.5	CDK5R2	2	218959212	2_129	0	0.00910954899263483	5.65767823964626	1.6219747700618e-07	-0.458460593234829	1
ENSG00000231672.6	DIRC3	2	217756535	2_129	0	0.00840069480006889	5.07550400411081	1.34184809931779e-07	0.527634204008106	1
ENSG00000188282.12	RUFY4	2	218034950	2_129	0	0.00926882961072617	5.54382018838879	1.61712282830994e-07	0.0145720102531419	2
ENSG00000163464.7	CXCR1	2	218166777	2_129	0	0.0199539823670309	14.4823998525581	9.09450553856868e-07	-1.90561753491465	1
ENSG00000163466.15	ARPC2	2	218217396	2_129	0	0.0105923054432661	18.3681094686486	6.12299533309649e-07	3.95835229304117	1
ENSG00000127837.9	AAMP	2	218270205	2_129	1	0.118603786764764	25.9542791081418	9.6876067176974e-06	4.97398410824465	1
ENSG00000127838.13	PNKD	2	218270227	2_129	0	0.0147065449151448	20.3640277978081	9.42504231140197e-07	4.26964168673765	1
ENSG00000135926.14	TMBIM1	2	218292881	2_129	1	0.561342593943095	29.8296800820604	5.26969605221538e-05	5.31084404560326	2
ENSG00000018280.16	SLC11A1	2	218381984	2_129	0	0.00832410181414067	4.80829541787549	1.25961406027498e-07	0.272188909358989	1
ENSG00000144579.7	CTDSP1	2	218407571	2_129	0	0.0124948063962907	9.26167791502679	3.64190135932391e-07	-1.94699220720991	1
ENSG00000135913.10	USP37	2	218568272	2_129	0	0.019017744795331	12.9306486240104	7.73906152462369e-07	-2.29069505191334	1
ENSG00000144580.13	CNOT9	2	218568666	2_129	0	0.00923896626815079	5.98307057866962	1.73962836836968e-07	-0.845027546541798	1
ENSG00000115556.13	PLCD4	2	218607609	2_129	0	0.00919970673838611	5.93754625248733	1.71905575597748e-07	0.833275524361007	1
ENSG00000074582.12	BCS1L	2	218658710	2_129	0	0.0319722984404583	17.8270765691866	1.79375432690363e-06	2.63650888836021	1
ENSG00000115568.15	ZNF142	2	218659583	2_129	0	0.00989973185655946	6.68540975598495	2.08286170860092e-07	-0.978101818625139	1
ENSG00000163481.7	RNF25	2	218672514	2_129	0	0.00945943806483507	6.21937918304202	1.85148990047995e-07	0.890990035793769	1
ENSG00000163482.11	STK36	2	218672452	2_129	0	0.0137077196821239	9.3629867539295	4.03913712527001e-07	1.66510329016706	2
ENSG00000135912.10	TTLL4	2	218710704	2_129	0	0.0183714633465791	12.3851126280224	7.16065392375761e-07	-2.11005596748779	2
ENSG00000187736.12	NHEJ1	2	219160400	2_129	0	0.0264535264106776	15.492829948203	1.28980276003111e-06	-1.89611093940972	2
ENSG00000213901.10	SLC23A3	2	219170383	2_129	0	0.018833162274064	12.717064774762	7.53735734413653e-07	-1.84012765221312	2
ENSG00000115649.15	CNPPD1	2	219177636	2_129	0	0.00851245229459852	4.90103005250675	1.3129585942697e-07	0.0426602089886539	2
ENSG00000115657.12	ABCB6	2	219218731	2_129	0	0.0152115268473044	10.1677760016634	4.86752008241219e-07	-1.08283581909846	1
ENSG00000163516.13	ANKZF1	2	219229585	2_129	0	0.0274525907541644	15.7591248950842	1.36152119686459e-06	-1.65655895055812	2
ENSG00000127824.13	TUBA4A	2	219278362	2_129	0	0.0943242604242588	27.2472993307142	8.08827381536666e-06	2.43612347569573	1
ENSG00000135924.15	DNAJB2	2	219279688	2_129	0	0.0109494333891981	7.27803542048928	2.50792638458908e-07	0.89082174447	1
ENSG00000123992.18	DNPEP	2	219399651	2_129	0	0.00992231171948976	6.34271126065928	1.98060003257171e-07	-0.550946140187976	1
ENSG00000123989.13	CHPF	2	219543916	2_129	0	0.0604028606988595	22.7318287168159	4.32116506294859e-06	2.29211757794299	1
ENSG00000188760.10	TMEM198	2	219543916	2_129	0	0.0604028606988595	22.7318287168159	4.32116506294859e-06	2.29211757794299	1
ENSG00000144589.21	STK11IP	2	219597918	2_130	0	0.0122568048307989	4.76742719732688	1.83895166395004e-07	0.0996739297026367	1
ENSG00000116106.11	EPHA4	2	221574191	2_130	0	0.0122702051797478	4.77781364635362	1.8449729586837e-07	0.0770039270414001	1
ENSG00000123983.13	ACSL3	2	222860739	2_131	0	0.0105056075646747	5.04713913702376	1.66868908331233e-07	0.221611932929511	1
ENSG00000124019.9	FAM124B	2	224402283	2_132	0	0.0170676043205779	7.45055955398215	4.00193868320363e-07	-0.890077204388349	1
ENSG00000036257.12	CUL3	2	224585652	2_132	1	0.236291903530474	20.4177300978287	1.51832685366271e-05	4.11193474527724	1
ENSG00000135905.18	DOCK10	2	225041976	2_133	0	0.0140536042923122	9.1743691089208	4.05763430478879e-07	-1.13597095161783	1
ENSG00000081052.11	COL4A4	2	227163765	2_133	0	0.0154528247465526	9.76207051880338	4.74743244429831e-07	1.13572398426409	1
ENSG00000168958.19	MFF	2	227321093	2_134	0	0.0164370576364855	5.34609509995051	2.76547496768001e-07	0.424307469114949	2
ENSG00000173744.17	AGFG1	2	227472263	2_134	0	0.0468822684019322	15.3775672804552	2.26884708488665e-06	-1.79948361885544	1
ENSG00000135917.13	SLC19A3	2	227718030	2_134	0	0.0790181060952274	20.4431465904011	5.08374001963972e-06	-2.06395180128529	1
ENSG00000187957.7	DNER	2	229714567	2_135	1	0.0217880902414365	17.4940929956196	1.19955335536497e-06	3.64433668018466	1
ENSG00000153827.13	TRIP12	2	229926194	2_135	0	0.00722223437599923	6.22225355897853	1.41425673791166e-07	-1.1346024316065	1
ENSG00000079263.18	SP140	2	230203422	2_135	0	0.00958863698565904	7.32178458592857	2.20944298047115e-07	0.77509289758385	1
ENSG00000135932.10	CAB39	2	230712947	2_135	0	0.00732417700884713	5.24273667008245	1.20844210875261e-07	-0.42052302572395	1
ENSG00000135916.15	ITM2C	2	230864420	2_135	0	0.00790143591160031	5.9342666014456	1.47564553817332e-07	-0.53687713230828	1
ENSG00000204128.5	C2orf72	2	231037334	2_136	0	0.0177763011599597	5.96433410770095	3.33666293161098e-07	-0.590515229680703	2
ENSG00000173692.12	PSMD1	2	231056872	2_136	0	0.0165350203724559	5.27493378892394	2.74492650488155e-07	-0.387173588047332	1
ENSG00000135914.5	HTR2B	2	231125386	2_136	0	0.0372733088957932	13.0427579342595	1.52994689393906e-06	-1.48554020944282	1
ENSG00000135931.17	ARMC9	2	231198852	2_136	0	0.0157792381932919	4.82952472293791	2.39827731401113e-07	-0.140321603724812	2
ENSG00000115053.15	NCL	2	231483427	2_136	0	0.0180128201094791	6.09025940544017	3.4524426786211e-07	0.644565732264833	2
ENSG00000171596.6	NMUR1	2	231529808	2_136	0	0.0156697105285513	4.76322496054177	2.34893522391724e-07	0.192284958214711	1
ENSG00000187514.16	PTMA	2	231706100	2_136	0	0.0159588522875775	4.93726435324067	2.47968782511281e-07	-0.378978728971155	2
ENSG00000144535.19	DIS3L2	2	231961176	2_136	0	0.0426359330813608	14.3350806810581	1.92346765306967e-06	1.63791499701457	1
ENSG00000244122.2	UGT1A7	2	233681881	2_137	0	0.0374940024487569	14.7154116810218	1.7363736777592e-06	1.87797249782979	1
ENSG00000242366.3	UGT1A8	2	233617178	2_137	0	0.0144063144255848	5.44815553735404	2.47008194108062e-07	0.607369492337053	1
ENSG00000204120.14	GIGYF2	2	232697018	2_137	0	0.0563564398314878	18.4442749829599	3.27125283493708e-06	-1.91922001162998	2
ENSG00000182600.9	C2orf82	2	232856815	2_137	0	0.0172282106080659	7.10773487605036	3.85372185372618e-07	-0.73621000218544	1
ENSG00000066248.14	NGEF	2	232924179	2_137	0	0.0237830272600015	10.1504406230254	7.59733020004279e-07	-1.22456672533296	2
ENSG00000085982.13	USP40	2	233566588	2_137	0	0.0143196974889644	5.37556367377888	2.42251696725076e-07	0.440766938273417	2
ENSG00000185038.14	MROH2A	2	233799983	2_137	0	0.0219805179221885	9.29898611765522	6.43253998430555e-07	0.973975488769967	1
ENSG00000115648.13	MLPH	2	237484493	2_140	0	0.0515968632684779	14.5815920412921	2.36775748154633e-06	-2.03346855983834	1
ENSG00000124839.12	RAB17	2	237601116	2_140	0	0.0185340189071862	4.76931927059726	2.78185808945464e-07	0.0596887123034511	1
ENSG00000177483.11	RBM44	2	237779662	2_140	0	0.0199719602986551	5.48157780833541	3.44536510514623e-07	0.435281712941138	2
ENSG00000132329.10	RAMP1	2	237859174	2_141	0	0.0225832121015241	5.02450593960014	3.57098520677498e-07	-0.248160536411749	1
ENSG00000132330.16	SCLY	2	238061016	2_141	0	0.0283436607569471	7.19562362993816	6.41849717396601e-07	0.923289949657213	2
ENSG00000144488.14	ESPNL	2	238099874	2_141	0	0.0225418131453284	5.00698886676092	3.55201216838385e-07	0.409826880831995	1
ENSG00000168427.8	KLHL30	2	238138383	2_141	0	0.0250638067303589	6.01979570613351	4.7482957298657e-07	0.466394128801672	1
ENSG00000178752.15	ERFE	2	238158500	2_141	0	0.0459427999294672	11.8325309122534	1.71081906242217e-06	1.43892236073602	2
ENSG00000132323.8	ILKAP	2	238203982	2_141	0	0.0219024258414814	4.73237198062049	3.26197078116545e-07	-0.0866924739832213	1
ENSG00000132326.11	PER2	2	238289924	2_141	0	0.0220692679763103	4.80478992086785	3.33711601847679e-07	-0.192957979545362	1
ENSG00000204104.11	TRAF3IP1	2	238317106	2_141	0	0.0224205746238643	4.95551754740407	3.49659016004336e-07	-0.174594038358471	3
ENSG00000065802.11	ASB1	2	238426273	2_141	0	0.0336486057447325	8.8389539722885	9.36002308104298e-07	1.01587622529218	1
ENSG00000068024.16	HDAC4	2	239401581	2_142	0	0.0133474601492962	4.85665556972776	2.04006925721781e-07	0.272136952561486	1
ENSG00000130414.11	NDUFA10	2	240025784	2_142	0	0.0136364356717045	5.06034818584531	2.17165204883986e-07	0.321207045321889	2
ENSG00000142327.12	RNPEPL1	2	240566275	2_142	0	0.0131987644612905	4.75012640736481	1.97309238002241e-07	-0.0764907529653995	1
ENSG00000144504.15	ANKMY1	2	240568196	2_142	0	0.0143919186639621	5.57324202557689	2.52426864576616e-07	-0.517141605479455	1
ENSG00000142330.19	CAPN10	2	240586750	2_142	0	0.0340950451115356	13.8068636568935	1.48147824804914e-06	-1.53345799998836	1
ENSG00000178623.11	GPR35	2	240605715	2_142	0	0.0167848188708475	7.03716372616458	3.71726299301254e-07	-0.736497596477742	1
ENSG00000172478.17	C2orf54	2	240896921	2_143	0	0.0183180758107221	5.46325826871474	3.14949234753523e-07	0.551849345323144	1
ENSG00000130294.15	KIF1A	2	240820795	2_143	0	0.0359655027891895	11.9127164141856	1.34836016358949e-06	-1.42462849690536	1
ENSG00000122085.16	MTERF4	2	241102313	2_143	0	0.0225190577224979	7.43227325936399	5.2672127034434e-07	-0.757115443400502	2
ENSG00000115687.13	PASK	2	241150035	2_143	0	0.0255444255814935	8.63625231243528	6.94273256978682e-07	1.12322744150388	1
ENSG00000115685.14	PPP1R7	2	241150035	2_143	0	0.0255444255814935	8.63625231243528	6.94273256978682e-07	-1.12322744150388	1
ENSG00000146205.13	ANO7	2	241187616	2_143	0	0.0255826759910492	8.65055206646668	6.96464153590885e-07	-1.0260834767851	1
ENSG00000168385.17	SEPT2	2	241314902	2_144	0	0.0172378722805632	4.88706050767739	2.65118692003019e-07	0.241010636616509	1
ENSG00000115677.16	HDLBP	2	241317232	2_144	0	0.0238076239612002	7.96631939477366	5.96874111751818e-07	0.91415693064405	2
ENSG00000006607.13	FARP2	2	241354886	2_144	0	0.022908680337633	7.59889184728198	5.47847027101558e-07	-1.06620563762526	2
ENSG00000115694.14	STK25	2	241509931	2_144	0	0.0207167817632707	6.6391953708657	4.32859260880876e-07	-0.928552376991262	1
ENSG00000176720.4	BOK	2	241558436	2_144	0	0.0267019418968243	9.06274276944807	7.61572886118403e-07	1.18400386376294	1
ENSG00000168397.16	ATG4B	2	241672736	2_144	0	0.0230310696821681	7.64968335785543	5.54455303351933e-07	0.70434218310798	1
ENSG00000168393.12	DTYMK	2	241686523	2_144	0	0.0169908631905429	4.74961325809443	2.53970143810215e-07	-0.260493499462655	1
ENSG00000180902.17	D2HGDH	2	241734689	2_144	0	0.0420670824339765	13.4214458373299	1.77684960196286e-06	1.60400995223357	2
ENSG00000154252.11	GAL3ST2	2	241778088	2_144	0	0.0509661083136473	15.271532546966	2.44947532337613e-06	-1.91761047400526	1
ENSG00000204099.11	NEU4	2	241808501	2_144	0	0.032451689113423	10.9295295349843	1.11621472782494e-06	1.32138060757277	1
ENSG00000188389.10	PDCD1	2	241858748	2_144	0	0.0185952914429894	5.60920720359139	3.28256584385712e-07	-0.432441847775962	1
ENSG00000188011.5	RTP5	2	241869928	2_144	0	0.0193338096681157	5.98036620359628	3.63876652775298e-07	-0.506245421813262	1
ENSG00000216921.7	AC131097.4	2	241902238	2_144	0	0.0197051689407338	6.16171660837884	3.82112158251447e-07	0.458600936636949	1
ENSG00000134121.9	CHL1	3	196216	3_1	0	0.0368253808247137	10.4682040271629	1.21318881855484e-06	-1.24332363189449	1
ENSG00000072756.16	TRNT1	3	3129338	3_4	0	0.00727259118322887	5.17417138989971	1.18423790827809e-07	0.316966585822573	1
ENSG00000170364.12	SETMAR	3	4303252	3_4	0	0.00957188363341233	7.78127468362908	2.34399742540817e-07	-0.895474673290715	1
ENSG00000144455.13	SUMF1	3	4368850	3_4	0	0.00961155334439201	7.8205439688854	2.36559022196747e-07	-0.942533007259378	2
ENSG00000134109.10	EDEM1	3	5187958	3_4	0	0.00854605205966397	6.70517265167963	1.80336847216052e-07	0.675667178633168	1
ENSG00000182533.6	CAV3	3	8733693	3_7	0	0.0198923461740139	4.73398542547793	2.96361578033143e-07	-0.0289665483541706	1
ENSG00000125046.14	SSUH2	3	8744886	3_7	0	0.0198967066963091	4.73607518349873	2.96557396028823e-07	-0.0316857707709189	2
ENSG00000180914.10	OXTR	3	8769708	3_7	0	0.0354528331466971	10.2598129353761	1.14472024306291e-06	1.16087215793462	1
ENSG00000070950.9	RAD18	3	8963697	3_7	0	0.045970120078488	12.7580672985857	1.84573564985937e-06	-1.7463147058285	1
ENSG00000196220.15	SRGAP3	3	9363193	3_7	0	0.0324167162762149	9.40121606291366	9.59095884750046e-07	-1.17927703964496	1
ENSG00000134077.15	THUMPD3	3	9363240	3_7	0	0.0592305377736937	15.2076211099039	2.83475763199892e-06	-1.64419211450046	1
ENSG00000168137.15	SETD5	3	9397385	3_7	0	0.0236806440906862	6.39736246382063	4.76763986054784e-07	-0.601564247476376	1
ENSG00000163719.19	MTMR14	3	9649842	3_8	0	0.0366159674085405	10.9055162334404	1.25668292760111e-06	-1.2196356558754	1
ENSG00000144550.12	CPNE9	3	9703359	3_8	0	0.122163971935417	22.6473192471663	8.70700753703574e-06	2.32306063896082	1
ENSG00000114026.21	OGG1	3	9749660	3_8	0	0.0208000610354079	5.49537356855289	3.59725151023331e-07	0.506245441360687	1
ENSG00000134072.10	CAMK1	3	9769618	3_8	0	0.0222626900191741	6.143749363983	4.30447414181573e-07	-0.497076626278571	2
ENSG00000171148.13	TADA3	3	9793221	3_8	0	0.0247444283866809	7.15294654901829	5.57020757050861e-07	-0.853504251189465	1
ENSG00000214021.15	TTLL3	3	9807893	3_8	0	0.0219276523535941	5.99903984276824	4.13983333420136e-07	0.649071983140396	2
ENSG00000156990.14	RPUSD3	3	9843931	3_8	0	0.0226097998182042	6.29141781059955	4.47666110482765e-07	0.550899730769593	1
ENSG00000187288.10	CIDEC	3	9879932	3_8	0	0.076884432137008	18.0814703707109	4.37503094108727e-06	-1.86914678185452	2
ENSG00000171135.13	JAGN1	3	9890513	3_8	0	0.0193085800451321	4.78588381848697	2.90818119664766e-07	-0.128772706662441	2
ENSG00000163701.18	IL17RE	3	9902449	3_8	0	0.0339159638971255	10.1705286207241	1.08556707866828e-06	1.21184200871234	2
ENSG00000163702.18	IL17RC	3	9917190	3_8	0	0.0224631467398015	6.22930386391124	4.40371377801226e-07	0.601154482810447	2
ENSG00000125037.12	EMC3	3	10010880	3_8	0	0.0194108000763025	4.83621683545449	2.95432435527658e-07	-0.167653718562577	1
ENSG00000144554.10	FANCD2	3	10025967	3_8	0	0.0196481725832802	4.95209101405661	3.06210272387744e-07	-0.180459455482962	1
ENSG00000254999.3	BRK1	3	10115684	3_8	0	0.0192343304900259	4.74915788018874	2.87476702785366e-07	0.113293980134765	1
ENSG00000134086.7	VHL	3	10140878	3_8	0	0.0213679701899197	5.75233797855425	3.86826873770559e-07	0.569653894977117	2
ENSG00000157014.10	TATDN2	3	10247632	3_8	0	0.0573542097236115	15.2315656190785	2.74927903011631e-06	-1.82498010849836	1
ENSG00000157017.15	GHRL	3	10288880	3_8	0	0.0512191762155169	14.1372568072039	2.27880261967495e-06	-1.77486807094023	1
ENSG00000157087.17	ATP2B2	3	10708383	3_8	0	0.0356447493141726	10.6474806446936	1.19440440846569e-06	1.28789583287268	1
ENSG00000157103.10	SLC6A1	3	10992288	3_9	0	0.00967538069490981	4.78198423059493	1.45607979468587e-07	-0.0196420209314127	2
ENSG00000197548.12	ATG7	3	11271528	3_9	0	0.0111395363736765	13.5987420794647	4.76732573092525e-07	-3.0050140199907	1
ENSG00000144559.10	TAMM41	3	11846785	3_9	0	0.00961985131641774	4.74150663091284	1.43546859536592e-07	0.0864186938732804	1
ENSG00000157152.16	SYN2	3	12004293	3_9	0	0.00989616359969247	5.03123012087984	1.56693153772816e-07	0.174364008285256	1
ENSG00000154743.17	TSEN2	3	12484689	3_9	0	0.00967859711728824	4.78541454064885	1.45760869660659e-07	-0.231308583070381	2
ENSG00000075975.15	MKRN2	3	12557284	3_9	0	0.0149984116246493	8.76332727287644	4.13640708347074e-07	1.38125824589665	2
ENSG00000225526.4	MKRN2OS	3	12557284	3_9	0	0.0197037884741063	11.3726276901761	7.05211737388023e-07	1.60866812528467	2
ENSG00000132155.11	RAF1	3	12664356	3_9	0	0.166908591577214	30.6783290569987	1.61145939778759e-05	3.17355220251747	1
ENSG00000088726.15	TMEM40	3	12769053	3_9	0	0.0165608704904193	9.80076132550237	5.10801245677961e-07	-1.2136880769364	1
ENSG00000144712.11	CAND2	3	12796583	3_9	0	0.0104936082020763	5.52092605267347	1.82324801290908e-07	0.572618651585874	1
ENSG00000144713.12	RPL32	3	12841340	3_9	0	0.0143052324863002	8.69720481069153	3.91546721041783e-07	-1.10471512263987	1
ENSG00000131379.9	C3orf20	3	14669081	3_10	0	0.00931397970047954	5.01005612596188	1.46854362354123e-07	0.140166942084172	2
ENSG00000132182.11	NUP210	3	13935867	3_10	0	0.0190507046656381	11.8155418119952	7.08392018746637e-07	1.67030013199199	1
ENSG00000163520.13	FBLN2	3	13548846	3_10	0	0.0270231481303718	15.1527401832972	1.28865330587271e-06	-1.74072333251877	1
ENSG00000163528.12	CHCHD4	3	14124463	3_10	0	0.0770907304912455	25.265332048629	6.12965660143597e-06	2.53880478798853	1
ENSG00000170876.7	TMEM43	3	14124463	3_10	0	0.0770907304912455	25.265332048629	6.12965660143597e-06	2.53880478798853	1
ENSG00000154767.14	XPC	3	14179017	3_10	0	0.0328886135733176	17.0334211980276	1.76301669723587e-06	-1.88146087620997	1
ENSG00000131389.16	SLC6A6	3	14402293	3_10	0	0.0214844299192671	12.961988844903	8.76404202473109e-07	-1.42232666767143	1
ENSG00000144596.12	GRIP2	3	14533936	3_10	0	0.0100386244779911	5.7214627371758	1.80754973606397e-07	-0.58671506999324	2
ENSG00000154781.15	CCDC174	3	14652143	3_10	0	0.0105516378735175	6.19482795661932	2.05711277551154e-07	0.659660276709952	1
ENSG00000177463.15	NR2C2	3	14947241	3_11	0	0.0149694690893083	4.9290321471713	2.32207916713205e-07	0.452250932021083	1
ENSG00000131381.12	RBSN	3	15099772	3_11	0	0.0179461423651153	6.13077311760663	3.46254420642353e-07	0.0174149525921289	2
ENSG00000131375.9	CAPN7	3	15206289	3_11	0	0.0153266397358872	5.33254251291424	2.5721142132511e-07	-0.827713013094717	1
ENSG00000206561.12	COLQ	3	15472790	3_11	0	0.0268094608917847	10.0021957864191	8.43902757378275e-07	1.19003631292281	2
ENSG00000131373.14	HACL1	3	15601536	3_11	0	0.0150841834378345	4.80709013860978	2.28198636218569e-07	0.213547630400262	1
ENSG00000169814.12	BTD	3	15601668	3_11	0	0.0188722216378999	6.89863413630991	4.09727501209183e-07	-0.822109628916128	1
ENSG00000154813.9	DPH3	3	16264511	3_12	0	0.221747208056754	19.7736773131013	1.37992212126217e-05	4.0249335199605	2
ENSG00000154814.13	OXNAD1	3	16265068	3_12	0	0.0151184854125909	5.39051612690985	2.56476517781122e-07	-0.857809481205157	2
ENSG00000131378.13	RFTN1	3	16514065	3_12	0	0.0417864401999645	13.7752022997229	1.81151666742129e-06	1.02787793841165	1
ENSG00000154822.17	PLCL2	3	16802230	3_12	0	0.0415729493186174	14.007545638861	1.83265980891692e-06	-1.95622922416364	1
ENSG00000182568.16	SATB1	3	18445845	3_13	0	0.0185598330518937	4.83060155636951	2.82152729553164e-07	-0.0820008576569615	1
ENSG00000183960.8	KCNH8	3	19148202	3_14	0	0.0167335960532103	5.75999125938029	3.03333292435317e-07	-0.510028482882224	1
ENSG00000163576.17	EFHB	3	19946616	3_14	0	0.0151936855860173	4.84099421078951	2.31476374687544e-07	0.0661836985021058	2
ENSG00000144566.10	RAB5A	3	19946616	3_14	0	0.0282194142088303	10.7470559889934	9.5443526904113e-07	-1.2741506911278	2
ENSG00000183977.13	PP2D1	3	20012089	3_14	0	0.0392199784300915	13.9031910277394	1.71605346342573e-06	1.56481869547664	1
ENSG00000170142.11	UBE2E1	3	23805720	3_18	0	0.0383306082203062	15.5865116637624	1.88019811585349e-06	1.54619889402566	1
ENSG00000197885.10	NKIRAS1	3	23946511	3_18	0	0.0147327131613273	6.45197605127187	2.99146863571007e-07	0.975652159483703	2
ENSG00000151090.17	THRB	3	24494993	3_18	0	0.0125530470631205	4.92925903403144	1.9473309742917e-07	-0.172618509170016	1
ENSG00000077092.18	RARB	3	25174179	3_18	0	0.013943237807267	5.92797545492818	2.60123150247378e-07	0.598107395587579	1
ENSG00000151093.7	OXSM	3	25782726	3_19	0	0.0283470744772586	8.67017157712951	7.73472558732544e-07	-1.07521345027949	1
ENSG00000163491.16	NEK10	3	27369070	3_20	2	0.0292139400903698	19.4885148523537	1.79175181224137e-06	1.20842374498166	1
ENSG00000033867.16	SLC4A7	3	27484716	3_20	0	0.013333723255209	7.04867535315617	2.95779396875561e-07	-1.86661363863492	2
ENSG00000163508.12	EOMES	3	27723132	3_20	0	0.0305387900520832	14.3872260732259	1.38273153597469e-06	-1.62338727599637	1
ENSG00000187118.12	CMC1	3	28241610	3_21	0	0.0607263307101257	12.3927663252989	2.36839575987528e-06	1.42148082687196	1
ENSG00000163512.13	AZI2	3	28348860	3_21	0	0.0386498480064273	8.03220897594186	9.76993699767789e-07	1.16430939169842	2
ENSG00000144642.21	RBMS3	3	28575079	3_21	0	0.0453406465992239	9.56851827577536	1.36534176004125e-06	-1.19076212955637	1
ENSG00000197385.5	ZNF860	3	31981925	3_23	0	0.0190699071217041	5.51042826112037	3.30706631986942e-07	-0.396620381592308	1
ENSG00000144645.13	OSBPL10	3	32075520	3_23	0	0.0183700811560384	5.15411295060142	2.97970987587683e-07	-0.350583382315576	2
ENSG00000152642.10	GPD1L	3	32105183	3_23	0	0.0192765463237465	5.61315994343601	3.40522346444868e-07	-0.461564993674199	1
ENSG00000153551.13	CMTM7	3	32392093	3_24	0	0.0219869751180244	4.85621902813631	3.36025878318793e-07	0.223270074376764	1
ENSG00000091317.7	CMTM6	3	32503449	3_24	0	0.0422692014776771	11.1169663744043	1.47883359926313e-06	-1.45130580889048	1
ENSG00000144635.8	DYNC1LI1	3	32570942	3_24	0	0.0272988934141618	6.92344890508662	5.94807598703257e-07	0.800436747964339	1
ENSG00000182973.18	CNOT10	3	32684690	3_24	0	0.0216961600753486	4.72916379265391	3.22906067800758e-07	-0.0191404858044061	1
ENSG00000188167.8	TMPPE	3	33097052	3_24	0	0.0217831066459673	4.7673262825998	3.26816269283768e-07	-0.0147091511224044	2
ENSG00000170266.15	GLB1	3	33097411	3_24	0	0.0233446421650808	5.42816425423848	3.98794514399441e-07	0.433900383016988	1
ENSG00000170275.14	CRTAP	3	33113900	3_24	0	0.0503645816939967	12.8061514039697	2.02979807829617e-06	-1.52108754403607	2
ENSG00000173705.8	SUSD5	3	33218930	3_25	0	0.0155465150830515	5.29338926411842	2.58985743798913e-07	-0.868594951542527	1
ENSG00000170248.13	PDCD6IP	3	33797856	3_25	0	0.0218630842349045	8.5425677345096	5.87771917779039e-07	1.45628370617102	2
ENSG00000144681.10	STAC	3	36380068	3_26	0	0.025702285605562	5.01238414230423	4.05438574464187e-07	0.180996463126576	1
ENSG00000163673.7	DCLK3	3	36764447	3_27	0	0.011851586438958	4.91773764903092	1.83421743964224e-07	0.103763123104394	1
ENSG00000168016.13	TRANK1	3	36944858	3_27	0	0.015160353795729	8.56643053171021	4.08712770342031e-07	-1.87560504288021	2
ENSG00000178567.7	EPM2AIP1	3	36993455	3_27	0	0.0154862750042793	8.2216213183262	4.00694526950549e-07	-1.61641874732074	1
ENSG00000076242.14	MLH1	3	36993455	3_27	0	0.0154862750042793	8.2216213183262	4.00694526950549e-07	-1.61641874732074	1
ENSG00000093167.17	LRRFIP2	3	37183634	3_27	0	0.0121059294441029	5.0628182592888	1.92885441678991e-07	-0.143093043901002	1
ENSG00000144674.16	GOLGA4	3	37229373	3_27	0	0.0327147190203537	16.0672112622522	1.65421773411269e-06	2.68243858943927	2
ENSG00000198590.11	C3orf35	3	37386585	3_27	0	0.0147536714524098	6.66944065489188	3.09669543715011e-07	0.469808520629286	1
ENSG00000187091.13	PLCD1	3	38029646	3_27	0	0.0180878775566101	9.52886817154735	5.42422757038551e-07	-1.27641101886439	1
ENSG00000008226.19	DLEC1	3	38039461	3_27	0	0.0491565790750643	18.2097784933513	2.81705475445731e-06	1.99298657118701	1
ENSG00000172939.8	OXSR1	3	38165415	3_27	0	0.0117668647909284	5.07854393435642	1.88065421081596e-07	-0.517512660841904	1
ENSG00000172940.11	SLC22A13	3	38266019	3_27	0	0.0115725900712302	4.75635801416298	1.73226400076533e-07	0.198827363702317	1
ENSG00000114739.13	ACVR2B	3	38454810	3_28	0	0.0202036747856796	8.16162202387979	5.18938414918797e-07	-0.861412242772291	1
ENSG00000183873.15	SCN5A	3	38646249	3_28	0	0.0876143841921994	22.3042675138792	6.14996085993128e-06	-2.20296994929764	1
ENSG00000114745.13	GORASP1	3	39107217	3_28	0	0.0143278172036989	4.88865455385206	2.20433885394433e-07	-0.309403761085291	1
ENSG00000168026.18	TTC21A	3	39107217	3_28	0	0.014462944020174	4.97795603281245	2.26577476404558e-07	-0.378997597947649	2
ENSG00000168329.13	CX3CR1	3	39281352	3_28	0	0.0338757972204973	13.1028567064945	1.39689733818753e-06	-1.32522346487358	2
ENSG00000144659.10	SLC25A38	3	39383433	3_28	0	0.0181190164375944	7.12358964782886	4.06202401617882e-07	-0.783456081981842	2
ENSG00000168028.13	RPSA	3	39406713	3_28	0	0.0191528826985804	7.65240773354239	4.61255146063454e-07	-0.945198153295672	2
ENSG00000114784.3	EIF1B	3	40309786	3_29	0	0.0181717477401311	5.74800721011504	3.28717614980977e-07	0.523938616536788	1
ENSG00000168032.8	ENTPD3	3	40387447	3_29	0	0.0164771907650091	4.81562834754657	2.49715273248835e-07	0.227673707583901	1
ENSG00000188846.13	RPL14	3	40457413	3_29	0	0.0192010252299801	6.27306852121589	3.79064770058788e-07	0.59945290978806	1
ENSG00000177873.12	ZNF619	3	40477330	3_29	0	0.0177968757428211	5.54940974619821	3.10813257107983e-07	0.517371359214114	1
ENSG00000172888.11	ZNF621	3	40524103	3_29	0	0.0176215891850564	5.45511822479931	3.02522870879132e-07	-0.490309840724407	1
ENSG00000114857.17	NKTR	3	42603651	3_31	0	0.0160460411610314	6.05345494120832	3.05689266391855e-07	-0.595468470965074	1
ENSG00000093183.13	SEC22C	3	42601933	3_31	0	0.0141139695088149	4.83259263972284	2.14653679152966e-07	-0.203840997709526	1
ENSG00000114853.13	ZBTB47	3	42653821	3_31	0	0.0545783183687528	17.7820079413148	3.05428756414324e-06	-1.93327428726532	1
ENSG00000157119.11	KLHL40	3	42685226	3_31	0	0.0194761823069506	7.89896935765304	4.84153676261092e-07	-0.946400672996219	1
ENSG00000244607.5	CCDC13	3	42773176	3_31	0	0.0159698350660534	6.00814360140828	3.01960203074247e-07	-0.51294095280571	1
ENSG00000144648.15	ACKR2	3	42804792	3_31	0	0.0201759183975178	8.23551634591022	5.22917432216459e-07	0.893213294298235	1
ENSG00000180432.5	CYP8B1	3	42876414	3_31	0	0.0343948123595513	13.3356715879303	1.44350007224287e-06	1.69836194258156	1
ENSG00000240747.7	KRBOX1	3	42809057	3_31	0	0.0139906430347483	4.74911369916958	2.09102495945022e-07	-0.0278414357298618	1
ENSG00000144649.8	FAM198A	3	42979515	3_31	0	0.0182710899533036	7.29022592803272	4.19193381392499e-07	0.856374290562604	1
ENSG00000144647.5	POMGNT2	3	43106046	3_31	0	0.0153107741860451	5.60699859660205	2.70169657578019e-07	-0.241069411372692	1
ENSG00000160746.12	ANO10	3	43691692	3_31	0	0.0185570971110083	7.43823351694497	4.34399005860838e-07	-0.879612922546675	1
ENSG00000179152.19	TCAIM	3	44338357	3_31	0	0.0141497526191419	4.85667963403063	2.16270496585277e-07	0.106391254136276	1
ENSG00000225873.3	LINC00694	3	44439661	3_31	0	0.0139613130382177	4.72915195858594	2.07787064518837e-07	-0.062528236212691	1
ENSG00000196345.12	ZKSCAN7	3	44555404	3_31	0	0.0139746972458953	4.73826612961471	2.08387100183934e-07	-0.156931713020281	1
ENSG00000144792.9	ZNF660	3	44578138	3_31	0	0.0149276088758634	5.36581809115288	2.52078128878825e-07	-0.356093617055849	2
ENSG00000186448.14	ZNF197	3	44593969	3_31	0	0.0141228075550029	4.83855088613698	2.15052912032583e-07	-0.521602286718701	1
ENSG00000169981.10	ZNF35	3	44644595	3_31	0	0.0141388886436301	4.84937637442781	2.15779478933658e-07	-0.546455753679812	2
ENSG00000196653.11	ZNF502	3	44712685	3_31	0	0.0141831644583653	4.87911235340598	2.17782476126811e-07	-0.0468357506922581	2
ENSG00000186446.11	ZNF501	3	44721338	3_31	0	0.0233860997664215	9.64439370849889	7.09809328768805e-07	0.974278664884732	1
ENSG00000163807.5	KIAA1143	3	44761331	3_31	0	0.0141323719990724	4.84498802594415	2.15484850273149e-07	-0.024220011194844	1
ENSG00000163808.16	KIF15	3	44761638	3_31	0	0.11903096062085	25.419194424815	9.52205520809772e-06	-2.63179462576728	1
ENSG00000169964.7	TMEM42	3	44861942	3_31	0	0.129609330783362	26.2689602844557	1.07149000888833e-05	-2.68123660028018	1
ENSG00000163810.11	TGM4	3	44874111	3_31	0	0.0145575107629471	5.12694754198837	2.34884829218707e-07	0.352682152820875	2
ENSG00000075914.12	EXOSC7	3	44975427	3_31	0	0.0140162157278416	4.76648399320319	2.10250910805339e-07	0.191718702390907	1
ENSG00000163812.13	ZDHHC3	3	44976413	3_31	0	0.0146030594804528	5.15666928445246	2.36985681633853e-07	-0.253228556035317	1
ENSG00000249992.1	TMEM158	3	45226648	3_32	0	0.0195900435904052	4.88694565318179	3.01288035303324e-07	0.279892077279977	1
ENSG00000144791.9	LIMD1	3	45670788	3_32	0	0.0195038764622765	4.84491842299937	2.97383165568292e-07	-0.00594547758558809	1
ENSG00000211456.10	SACM1L	3	45689445	3_32	0	0.0872182845309651	19.2792373545251	5.29183585140386e-06	-2.03956179179238	1
ENSG00000163817.15	SLC6A20	3	45796686	3_32	0	0.0192690779672138	4.72946502318214	2.8680183498841e-07	-0.0518547258681248	1
ENSG00000163818.16	LZTFL1	3	45916197	3_32	0	0.0228020750826464	6.3353548718678	4.54626023475831e-07	0.486218880794654	2
ENSG00000172215.5	CXCR6	3	45940684	3_32	0	0.0202629714446582	5.20897445433462	3.32173003720288e-07	-0.285976303024112	1
ENSG00000163820.14	FYCO1	3	45995932	3_32	0	0.0200720617354262	5.11870513964568	3.23341218579189e-07	-0.378077804814698	1
ENSG00000173578.7	XCR1	3	46027727	3_32	0	0.022212125121658	6.08515088693246	4.25373505556852e-07	0.654736993492231	1
ENSG00000121807.5	CCR2	3	46354094	3_32	0	0.0213223151959382	5.69503455998063	3.82155132396974e-07	0.632037749039103	1
ENSG00000012223.12	LTF	3	46485204	3_32	0	0.0194693668178225	4.82803943210012	2.95822777099482e-07	-0.0531057284702998	1
ENSG00000241186.9	TDGF1	3	46574146	3_32	0	0.0196191101263374	4.90108233023331	3.02607910443594e-07	0.311232122075881	2
ENSG00000261603.1	PRSS46	3	46736094	3_33	0	0.018258885665359	9.21632609147613	5.2959158455575e-07	-0.950191005450429	2
ENSG00000178038.16	ALS2CL	3	46693690	3_33	0	0.054014278351726	20.1490257473029	3.42508697052095e-06	-2.54233724793528	1
ENSG00000181585.3	TMIE	3	46700908	3_33	0	0.0379604346828641	16.2912269602946	1.94622902286038e-06	-1.8644034028643	1
ENSG00000188086.13	PRSS45	3	46744963	3_33	0	0.011264458440663	5.04608937646759	1.78885125188323e-07	0.593842951758221	3
ENSG00000178055.11	PRSS42	3	46834226	3_33	0	0.161807788258898	29.7661414446096	1.5157617251565e-05	-3.0286895926334	1
ENSG00000160801.13	PTH1R	3	46877309	3_33	0	0.0216520820776643	11.4434925414483	7.79771268851306e-07	1.42425876972875	2
ENSG00000160796.16	NBEAL2	3	46979634	3_33	0	0.0112477730161717	5.17187744954631	1.83072765787225e-07	0.805671752102008	2
ENSG00000181555.20	SETD2	3	47164415	3_33	0	0.0292827614211384	13.8301398990599	1.2745227033653e-06	1.77182424949273	1
ENSG00000076201.14	PTPN23	3	47380662	3_33	0	0.0125661484456531	5.86365020521435	2.31888501520383e-07	-0.0568758413586133	1
ENSG00000114650.18	SCAP	3	47476755	3_33	0	0.0967517341779302	25.6993033270558	7.8250853303414e-06	-2.88564474842024	1
ENSG00000163832.15	ELP6	3	47513447	3_33	0	0.0138297528600935	6.84735094874813	2.9802039114382e-07	-0.796264305472925	1
ENSG00000114646.9	CSPG5	3	47580841	3_33	0	0.113787118897956	27.8101082524056	9.95874825897236e-06	-3.33352613333819	1
ENSG00000173473.10	SMARCC1	3	47781357	3_34	0	0.0128633931140856	10.1388732672331	4.10444282590661e-07	-1.89752492435886	1
ENSG00000164045.11	CDC25A	3	48188134	3_34	0	0.0154402154557858	21.6623103596003	1.05260905990902e-06	4.76484843428241	1
ENSG00000164047.4	CAMP	3	48234587	3_34	0	0.0185719913855803	22.3622692726292	1.30702327049635e-06	4.85800943871299	1
ENSG00000164048.13	ZNF589	3	48241205	3_34	0	0.0135458419783258	20.5974110031921	8.78066915324022e-07	4.65444453724759	1
ENSG00000172113.8	NME6	3	48301392	3_34	0	0.018554724543639	23.0804073404848	1.34774259508198e-06	-4.87913747852127	1
ENSG00000164051.13	CCDC51	3	48440237	3_34	0	0.0179057095141328	8.86528638769931	4.9956646593824e-07	0.687726356516607	1
ENSG00000232112.3	TMA7	3	48440024	3_34	0	0.0178740749996761	8.85356633477454	4.9802459979219e-07	-0.689461196844622	1
ENSG00000213689.11	TREX1	3	48467186	3_34	0	0.0231507156394142	10.568770940805	7.70012684997453e-07	-0.347114482200658	1
ENSG00000164054.15	SHISA5	3	48506736	3_34	0	0.0128414909198514	6.12930652561236	2.47705564976797e-07	-0.756948200775991	1
ENSG00000114268.11	PFKFB4	3	48562511	3_34	0	0.0105022650848973	5.62498951782436	1.85914673036248e-07	0.781664769838207	1
ENSG00000145040.3	UCN2	3	48562712	3_34	0	0.0446045608089002	22.4949416144387	3.15771631870532e-06	-2.6931621499366	2
ENSG00000114270.17	COL7A1	3	48595323	3_34	0	0.0221322415638409	12.9879231448449	9.04636456045581e-07	-1.755011479617	1
ENSG00000068745.14	IP6K2	3	48740313	3_34	0	0.0101916756908436	5.07290759714313	1.62708979398212e-07	-0.714006120114338	1
ENSG00000114302.15	PRKAR2A	3	48847779	3_34	0	0.0142288590958822	8.87616085723231	3.97469873392447e-07	1.74265028469255	1
ENSG00000221883.2	ARIH2OS	3	48919429	3_34	0	0.0226823495046512	17.8367763885333	1.27324910490827e-06	-3.69922947788487	1
ENSG00000177479.19	ARIH2	3	48919714	3_34	0	0.0226823495046512	17.8367763885333	1.27324910490827e-06	3.69922947788487	1
ENSG00000178252.17	WDR6	3	49007280	3_34	0	0.0240446610741732	16.9132578926266	1.27983771624682e-06	-3.27303062075166	2
ENSG00000178057.14	NDUFAF3	3	49015352	3_34	0	0.0211968773447999	16.9552209025047	1.13105653374743e-06	3.62061375563169	1
ENSG00000178149.16	DALRD3	3	49015352	3_34	0	0.0211968773447999	16.9552209025047	1.13105653374743e-06	3.62061375563169	1
ENSG00000198218.10	QRICH1	3	49088219	3_34	0	0.0120227124581888	9.42392066828664	3.56568566953029e-07	-2.6716767418339	1
ENSG00000173421.16	CCDC36	3	49199901	3_34	0	0.0370773215797561	22.1444940820469	2.58394395759317e-06	3.82604134623582	1
ENSG00000188315.7	C3orf62	3	49277527	3_34	0	0.0155051279270287	9.68961542113582	4.72814588229954e-07	1.79199055766764	1
ENSG00000233276.3	GPX1	3	49358927	3_35	1	0.0821035540840225	41.8670632181701	1.08179116211667e-05	4.05365043005625	1
ENSG00000145022.4	TCTA	3	49412205	3_35	0	0.00974244815880165	12.7032144651734	3.89484973838539e-07	2.35448990354671	2
ENSG00000145020.15	AMT	3	49421819	3_35	0	0.00932898773219926	7.09006880436385	2.08158402085761e-07	1.28813199273993	2
ENSG00000145029.13	NICN1	3	49429438	3_35	0	0.00986449310024939	30.4924967946094	9.46622306060037e-07	3.74842695905281	2
ENSG00000173531.15	MST1	3	49689668	3_35	1	0.112513386603328	42.4739195634972	1.50395731679426e-05	4.06522763640879	2
ENSG00000176095.11	IP6K1	3	49787937	3_35	0	0.0305340610072913	36.4363579233868	3.50129337700295e-06	-4.15987765544061	1
ENSG00000185614.4	FAM212A	3	49803410	3_35	0	0.456917814620067	19.5974041886456	2.81803001507521e-05	3.17266697766731	1
ENSG00000164078.12	MST1R	3	49903379	3_35	0	0.0135657459164863	20.5170177311287	8.75924927788592e-07	-2.72747610913072	2
ENSG00000004534.14	RBM6	3	49940636	3_35	0	0.00974503949347838	15.561632476343	4.77251971855455e-07	2.0340209490806	1
ENSG00000003756.16	RBM5	3	50088563	3_35	0	0.0101748417649298	15.820640291277	5.06594760675291e-07	2.08349113724445	1
ENSG00000012171.19	SEMA3B	3	50267465	3_35	0	0.0272858213637444	15.297022250196	1.31356903930736e-06	-1.32278666432295	1
ENSG00000179564.3	LSMEM2	3	50278688	3_35	0	0.025337320065528	15.9249052422973	1.26983270434768e-06	-1.7941906525052	1
ENSG00000243477.5	NAT6	3	50295266	3_35	0	0.0202091033565304	12.5958849421697	8.01096258940163e-07	-1.77134800849214	2
ENSG00000186792.16	HYAL3	3	50295266	3_35	0	0.0216563328820892	13.2805704348361	9.05129295621275e-07	1.85985826064251	2
ENSG00000068001.13	HYAL2	3	50323853	3_35	0	0.00901495405126584	5.9745415916549	1.69502879353669e-07	-0.653701933200246	1
ENSG00000004838.13	ZMYND10	3	50350442	3_35	0	0.0215485069654082	21.6108045583432	1.46553803430809e-06	2.04736954099458	1
ENSG00000114395.10	CYB561D2	3	50350442	3_35	0	0.0215485069654082	21.6108045583432	1.46553803430809e-06	-2.04736954099458	1
ENSG00000007402.11	CACNA2D2	3	50504484	3_35	0	0.00824857221551911	5.80087476394947	1.5058483733838e-07	0.943764989341145	1
ENSG00000114735.9	HEMK1	3	50568943	3_35	0	0.00836592662010238	5.84247837788979	1.53822596691028e-07	0.905950383339797	1
ENSG00000114738.10	MAPKAPK3	3	50611291	3_35	0	0.00826029266611894	6.41909402531622	1.66869953802147e-07	1.5140549806059	1
ENSG00000114737.15	CISH	3	50612068	3_35	0	0.0112981633144448	8.63672460835771	3.07090155047961e-07	1.43523059300758	1
ENSG00000259956.1	RBM15B	3	51391456	3_35	0	0.00820828245582939	4.786425354391	1.23643860541754e-07	-0.144437334880974	1
ENSG00000164081.12	TEX264	3	51661849	3_35	0	0.0260698837924026	14.9846685189444	1.22940566273455e-06	-1.70160176504374	1
ENSG00000164082.14	GRM2	3	51707122	3_35	0	0.00942480960474479	7.72823200462617	2.29224857043174e-07	-1.42740464817948	1
ENSG00000180376.16	CCDC66	3	56545510	3_39	0	0.027288485144814	10.709681507908	9.19739750669501e-07	-1.79133206691989	2
ENSG00000163946.13	FAM208A	3	56682894	3_39	0	0.0184307484316907	6.96376877626414	4.03920864731166e-07	-1.20563949509324	1
ENSG00000163947.11	ARHGEF3	3	57078950	3_39	0	0.0365812286261089	13.5177631957821	1.55622395305332e-06	-1.7717750215037	1
ENSG00000144730.17	IL17RD	3	57170597	3_39	0	0.0173751928959183	6.4018889747101	3.50063432195474e-07	-0.835737611363099	1
ENSG00000163666.8	HESX1	3	57226802	3_39	0	0.060363834447284	18.3485987648552	3.48568948992415e-06	2.04741599183879	1
ENSG00000168374.10	ARF4	3	57598389	3_39	0	0.030739103005727	11.849306571303	1.14628629456032e-06	-1.72772513753285	2
ENSG00000174839.12	DENND6A	3	57692733	3_39	0	0.0288309710413084	11.2357702771759	1.01946212317721e-06	1.43031193082059	1
ENSG00000163687.13	DNASE1L3	3	58216218	3_40	0	0.0162188150644632	10.3820067812665	5.29918893179517e-07	-1.20994881407294	1
ENSG00000163686.14	ABHD6	3	58237077	3_40	0	0.0703823969814897	24.4768895539362	5.42162225324375e-06	-2.30469339871512	1
ENSG00000163684.11	RPP14	3	58305894	3_40	0	0.012245434160982	7.70885612671277	2.97079785482304e-07	-0.862776415582901	2
ENSG00000168297.15	PXK	3	58332750	3_40	0	0.00950641905709981	5.30370604304193	1.58673855249121e-07	-0.229401280060651	2
ENSG00000168291.12	PDHB	3	58434691	3_40	0	0.00914525027938939	4.93598770598408	1.42062233511501e-07	-0.359508064819165	2
ENSG00000168306.12	ACOX2	3	58537792	3_40	0	0.0089518724317238	4.73310939874058	1.33342747984034e-07	0.0612733740620314	1
ENSG00000168309.16	FAM107A	3	58627651	3_40	0	0.0670869051662786	24.0101257948087	5.06922031580012e-06	2.29881054634262	1
ENSG00000114405.10	C3orf14	3	62319398	3_41	0	0.0137705214729902	4.97504817324447	2.15603919065767e-07	-0.217478216608042	1
ENSG00000163618.17	CADPS	3	62875367	3_42	0	0.0483970651692964	16.6261037562394	2.53231942635561e-06	-1.81277312503892	2
ENSG00000163636.10	PSMD6	3	64023642	3_43	0	0.0626856591895728	19.5239290486695	3.85162849999149e-06	-1.81946802112704	1
ENSG00000144749.13	LRIG1	3	66501565	3_45	0	0	10.3978321111304	0	-0.970715848840832	1
ENSG00000163376.11	KBTBD8	3	66998338	3_45	0	0	10.4435722816859	0	1.39012142306814	1
ENSG00000172340.14	SUCLG2	3	67654746	3_45	0	0	6.36633210132177	0	0.585120472129784	1
ENSG00000183662.10	FAM19A1	3	68003750	3_45	0	0	8.34880757668233	0	-1.00214963003885	1
ENSG00000163378.13	EOGT	3	69013777	3_46	0	0.0301550515421194	8.99182533564314	8.53329797434663e-07	1.00692296829169	1
ENSG00000144747.15	TMF1	3	69050957	3_46	0	0.0208157450916391	5.45015374024861	3.5703409230807e-07	-0.327424720053714	1
ENSG00000144746.6	ARL6IP5	3	69077344	3_46	0	0.0237117287037393	6.69331319135728	4.99474519668118e-07	-0.694708129627197	1
ENSG00000163380.15	LMOD3	3	69122652	3_46	0	0.0208740399918497	5.47680993975109	3.59785084405308e-07	-0.374218615975735	1
ENSG00000187098.14	MITF	3	69739170	3_47	0	0.020809696112372	4.91436351636718	3.21841460253306e-07	-0.135815685019402	1
ENSG00000163421.8	PROK2	3	71785567	3_48	0	0.00970036731398793	7.40330739713433	2.26007543856464e-07	0.786610227520267	1
ENSG00000144736.13	SHQ1	3	72861639	3_49	0	0.0163494149761763	5.40979469440384	2.78350479914416e-07	-0.458032801275643	1
ENSG00000172986.12	GXYLT2	3	72887991	3_49	0	0.0264699016740237	10.0059116786255	8.33523726820693e-07	1.17348033373087	1
ENSG00000113805.8	CNTN3	3	74520712	3_50	0	0	58.3100288411232	0	1.04978046142746	2
ENSG00000114480.12	GBE1	3	81761728	3_54	0	0	13.9288256181527	0	-0.900401764895789	1
ENSG00000206538.8	VGLL3	3	86990820	3_57	0	0.0137739673667057	4.73632619108452	2.0530977546804e-07	0.276928929622236	2
ENSG00000083937.8	CHMP2B	3	87227121	3_57	0	0.0141833918696287	5.01857074847443	2.24010887513827e-07	0.318236839972426	2
ENSG00000175105.6	ZNF654	3	88059041	3_58	0	0.0101634830027505	5.23787993995125	1.67535589607502e-07	0.368205122457884	2
ENSG00000163320.10	CGGBP1	3	88122078	3_58	0	0.0235842217934716	14.2025207672614	1.05413432970625e-06	2.20292653130293	1
ENSG00000179021.9	C3orf38	3	88150029	3_58	1	0.138877635958872	18.3889181793457	8.03706478781905e-06	3.40520175582688	1
ENSG00000178700.7	DHFR2	3	94062771	3_59	0	0.0120473731801862	5.46901173177215	2.07352937364991e-07	0.595418951187702	1
ENSG00000178694.9	NSUN3	3	94062771	3_59	0	0.0120473731801862	5.46901173177215	2.07352937364991e-07	-0.595418951187702	1
ENSG00000231861.2	OR5K2	3	98497231	3_62	0	0.0212600560808633	4.94199042682448	3.30655140849141e-07	-0.0327277871686188	2
ENSG00000080822.16	CLDND1	3	98523270	3_62	0	0.0221995790852033	5.35464351091856	3.74097043919848e-07	0.443824019857709	1
ENSG00000064225.12	ST3GAL6	3	98734166	3_62	0	0.0237370227781065	5.99400010226942	4.47766879282533e-07	-0.745206907084709	1
ENSG00000057019.15	DCBLD2	3	98902108	3_62	0	0.0236365826183163	5.95327498874216	4.42842815892043e-07	-0.310251710400763	1
ENSG00000144810.15	COL8A1	3	99637984	3_62	0	0.0235587596795513	5.92236025573151	4.39092700644224e-07	1.15730741321734	2
ENSG00000036054.12	TBC1D23	3	100261437	3_63	0	0.0285014673697781	10.6012439514418	9.50896003074945e-07	1.74175189937158	1
ENSG00000114021.11	NIT2	3	100334239	3_63	0	0.0474431943822768	15.4948978248291	2.31351123648132e-06	2.19781998871789	1
ENSG00000154174.7	TOMM70	3	100401425	3_63	0	0.0166785192226829	5.48758508543208	2.88036636308235e-07	-0.387663290184045	1
ENSG00000206535.7	LNP1	3	100401425	3_63	0	0.0154070215230165	4.73269126139077	2.29475242250419e-07	0.0886628475901154	2
ENSG00000181458.10	TMEM45A	3	100492481	3_63	0	0.02479100122804	9.26762084108868	7.23054940779466e-07	-1.32826504468366	2
ENSG00000114354.13	TFG	3	100709093	3_63	0	0.0172701386957516	5.81949922745987	3.16293606998028e-07	-0.193304285196825	2
ENSG00000154175.16	ABI3BP	3	100992739	3_64	0	0.0131117476644519	4.74547947430941	1.95816667654792e-07	0.250874816673348	1
ENSG00000081148.11	IMPG2	3	101320737	3_64	0	0.0217540755836362	9.56724842606756	6.54992998949181e-07	1.58725293020435	1
ENSG00000138468.15	SENP7	3	101513077	3_64	0	0.0744593788235439	21.411472862388	5.01735609632161e-06	2.75927200397897	1
ENSG00000144815.15	NXPE3	3	101779233	3_64	0	0.0218954623781616	9.6291114904571	6.63512806681984e-07	1.28172781245261	2
ENSG00000170017.12	ALCAM	3	105366626	3_66	0	0.0109083924295462	5.05123578148709	1.73407296709488e-07	0.280717028002253	1
ENSG00000138483.2	CCDC54	3	107377044	3_67	0	0.0426164149588165	17.2329187480742	2.3112383048506e-06	-1.9909633903541	1
ENSG00000114446.4	IFT57	3	108222767	3_67	0	0.0290145661268773	13.5437883001983	1.23670242151013e-06	-1.53367014024512	1
ENSG00000144821.9	MYH15	3	108529575	3_67	0	0.0368606948559339	15.83808115455	1.8372787645203e-06	-1.71406306685358	1
ENSG00000163519.13	TRAT1	3	108822296	3_67	0	0.0147587982778388	7.09550907330031	3.29566857038508e-07	-0.896277469151849	2
ENSG00000172139.14	SLC9C1	3	112293956	3_69	0	0.0144506072488853	5.83006493526658	2.65135855457477e-07	-0.506069479289705	1
ENSG00000177707.10	NECTIN3	3	111070094	3_69	0	0.0243635472499617	10.8086830647823	8.28747586367707e-07	1.37347986980803	1
ENSG00000153283.12	CD96	3	111292718	3_69	0	0.0254774309027348	11.2358206798803	9.00885102963831e-07	-1.33479392988006	2
ENSG00000177494.5	ZBED2	3	111595007	3_69	0	0.0152184559268612	6.32268284508687	3.02817494720683e-07	-0.590141445910353	1
ENSG00000144824.20	PHLDB2	3	111732257	3_69	0	0.0132562818361838	5.00958168339365	2.08993204417412e-07	0.244644767982462	2
ENSG00000144827.8	ABHD10	3	111978592	3_69	0	0.0178793557404913	7.856967865181	4.4209521675e-07	-1.02377989819891	2
ENSG00000144834.13	TAGLN3	3	111998628	3_69	0	0.0136827474652342	5.31070092019226	2.28683130831957e-07	0.455516342819823	1
ENSG00000174500.12	GCSAM	3	112132970	3_69	0	0.0154874550201176	6.48943559092177	3.16297644782917e-07	0.650892845270347	2
ENSG00000091972.18	CD200	3	112332846	3_69	0	0.0145405816222707	5.88911633798596	2.6948890272202e-07	0.465149979669034	2
ENSG00000144848.10	ATG3	3	112561859	3_69	0	0.0130993510678298	4.89634482102338	2.01850927949721e-07	-0.187507883074798	2
ENSG00000138459.8	SLC35A5	3	112561371	3_69	0	0.0129065650938826	4.75537404178251	1.93154278517424e-07	0.108361574834206	1
ENSG00000091986.15	CCDC80	3	112649146	3_69	0	0.0169704277661376	7.36000081551362	3.93078803723597e-07	0.789708784105966	1
ENSG00000163606.10	CD200R1	3	112975558	3_69	0	0.0600912166063754	19.4872265294217	3.68527587516439e-06	2.15542868454912	2
ENSG00000163607.15	GTPBP8	3	112990981	3_69	0	0.0576361894342897	19.0829481747229	3.46138338451463e-06	2.12361237294939	1
ENSG00000163608.14	NEPRO	3	113020058	3_69	0	0.014642417394528	5.95551629178666	2.74436058536641e-07	-0.45061537725292	1
ENSG00000144857.14	BOC	3	113210516	3_70	0	0.0189096388500591	5.84080364791345	3.4758803217631e-07	-0.462673917336741	2
ENSG00000206530.10	CFAP44	3	113441300	3_70	0	0.0170028057154797	4.82813883310327	2.58350505569144e-07	-0.0330593109118805	1
ENSG00000072858.10	SIDT1	3	113532232	3_70	0	0.0272025616157858	9.31213758583923	7.97201597630451e-07	-1.10954779711004	1
ENSG00000121579.12	NAA50	3	113755322	3_70	0	0.0933380145369805	21.2363781091955	6.23803750281319e-06	-2.4964387127301	1
ENSG00000114573.9	ATP6V1A	3	113746914	3_70	0	0.0799271737259154	19.7126506266714	4.95847873271852e-06	-2.85787445570411	1
ENSG00000184307.14	ZDHHC23	3	113948387	3_70	0	0.01790438950522	5.32027694372229	2.99780052103342e-07	0.287807093057322	1
ENSG00000151576.10	QTRT2	3	114006229	3_70	0	0.0170188830547746	4.83715175747774	2.5907752562898e-07	-0.36359077918777	1
ENSG00000163617.10	CCDC191	3	114056663	3_70	0	0.0210997576168838	6.88577319518824	4.57234670289933e-07	-0.752355097684252	1
ENSG00000114638.7	UPK1B	3	119172827	3_74	0	0.0176395301804085	9.61804863457597	5.33928319285484e-07	1.14621187704869	1
ENSG00000144847.12	IGSF11	3	119145976	3_74	0	0.0264827435217623	13.4954835031821	1.12476138244348e-06	1.55148124033023	2
ENSG00000121578.12	B4GALT4	3	119240632	3_74	0	0.0123487905663752	6.22513380934534	2.41925746518587e-07	0.608030367329629	2
ENSG00000163389.10	POGLUT1	3	119469366	3_74	0	0.0378463888872889	16.9166164564512	2.01486950618391e-06	1.8405010363294	1
ENSG00000113845.9	TIMMDC1	3	119498262	3_74	0	0.0862714389968313	24.9027087874571	6.76118167517312e-06	-2.30270050691104	2
ENSG00000121594.11	CD80	3	119559316	3_74	0	0.0110723181711436	5.18827212475472	1.80788281890266e-07	-0.369278741046138	1
ENSG00000144843.11	ADPRH	3	119579733	3_74	0	0.0179818781177123	9.80117591516131	5.54654074273457e-07	-1.15670065794012	2
ENSG00000121577.13	POPDC2	3	119664431	3_74	0	0.0114740157761452	5.52687127390667	1.995739099729e-07	0.478857839624437	2
ENSG00000138495.6	COX17	3	119677824	3_74	0	0.0106360169134944	4.8063646256552	1.60880981674156e-07	-0.154413783083687	1
ENSG00000183833.16	MAATS1	3	119702865	3_74	0	0.0126209083934515	6.43233148088558	2.55486528498685e-07	-0.497397319935865	2
ENSG00000144852.17	NR1I2	3	119780660	3_74	0	0.0311819244337689	15.0586420816717	1.47773887808134e-06	-1.66433255353014	1
ENSG00000175697.10	GPR156	3	120293236	3_74	0	0.0247876657459207	12.8633059635695	1.00345339039782e-06	-1.73318176657923	1
ENSG00000163428.3	LRRC58	3	120348950	3_74	0	0.0111122242710824	5.22245571269696	1.82635306322766e-07	-0.503681377959709	2
ENSG00000065518.7	NDUFB4	3	120596154	3_74	0	0.0106948901468735	4.85879476355974	1.63536182841052e-07	-0.0718127433472374	1
ENSG00000144840.8	RABL3	3	120743477	3_74	0	0.0123610476428415	6.23456602771981	2.42532801164063e-07	-0.638389163891777	1
ENSG00000153767.9	GTF2E1	3	120742872	3_74	0	0.0400286506025138	17.4553699147201	2.19891772709065e-06	-1.77878334250347	1
ENSG00000145087.12	STXBP5L	3	120907582	3_75	0	0	9.99106089396585	0	0.436348757148312	2
ENSG00000145103.12	ILDR1	3	122021982	3_75	0	0	13.2745579110804	0	0.0221990026580648	1
ENSG00000051341.13	POLQ	3	121546329	3_75	0	0	45.1003034869199	0	-0.669999027521293	1
ENSG00000173230.15	GOLGB1	3	121749947	3_75	0	0	140.844350301498	0	2.23753920990725	1
ENSG00000173226.16	IQCB1	3	121810049	3_75	0	0	76.372156035905	0	-2.65540319973026	2
ENSG00000145088.8	EAF2	3	121835057	3_75	0	0	36.3733458191164	0	-1.76523312855814	1
ENSG00000163406.10	SLC15A2	3	121894358	3_75	0	0	2735.24968799268	0	2.48543703817903	1
ENSG00000114013.15	CD86	3	122056396	3_75	0	0	50.2757900615456	0	-1.01521163792339	1
ENSG00000121552.3	CSTA	3	122325058	3_76	0	0.0166272586993362	11.5749838674349	6.05689467967305e-07	-2.43727788559975	1
ENSG00000114023.15	FAM162A	3	122382060	3_76	0	0.029992402281889	17.8315887643633	1.68310134111922e-06	-2.91336375900925	1
ENSG00000196981.3	WDR5B	3	122416395	3_76	0	0.0122392195097951	7.95111315589057	3.06260249319173e-07	-1.4970392865035	2
ENSG00000114030.12	KPNA1	3	122514621	3_76	0	0.0315775778575151	18.5564325635075	1.84409069290044e-06	-3.18306043679324	1
ENSG00000138496.16	PARP9	3	122564248	3_76	0	0.0497188588501193	22.1841235060004	3.47114215811114e-06	3.41340102125749	1
ENSG00000173193.13	PARP14	3	122679677	3_76	0	0.0109697580912247	4.81941906305097	1.66379844980412e-07	0.0948892061445359	2
ENSG00000169087.10	HSPBAP1	3	122793213	3_76	0	0.0134718209615202	6.76305468201514	2.86733327760088e-07	-0.749017962309999	2
ENSG00000138463.8	DIRC2	3	122795125	3_76	0	0.0221546760872652	10.9651927993986	7.6452316793837e-07	-1.09131001002246	1
ENSG00000082684.14	SEMA5B	3	123028920	3_76	0	0.0223416824395166	11.7381474851522	8.25323878036093e-07	-1.38613767003811	1
ENSG00000065485.19	PDIA5	3	123069512	3_76	0	0.0247564015966105	12.6346458661216	9.84372713144952e-07	-1.39257280903642	1
ENSG00000121542.11	SEC22A	3	123202292	3_76	0	0.0195810357882615	10.2363971190173	6.30800110558277e-07	1.16010766088736	1
ENSG00000206527.9	HACD2	3	123585113	3_76	0	0.0607278378592042	19.9148814053689	3.80605024317718e-06	2.41295276401744	1
ENSG00000114491.13	UMPS	3	124730362	3_77	0	0.0213758586229628	9.55332111884214	6.4266835859229e-07	1.48571806453384	1
ENSG00000082781.11	ITGB5	3	124901003	3_77	0	0.018363769008097	10.4884538883244	6.06153012888165e-07	1.84352798967379	1
ENSG00000221955.10	SLC12A8	3	125212648	3_77	0	0.0695691993641564	19.9196121912706	4.36120858208295e-06	-1.82391200180484	1
ENSG00000163848.19	ZNF148	3	125375658	3_78	0	0.133390851939224	26.8495636097082	1.12712543794739e-05	-2.72085852464014	1
ENSG00000114520.10	SNX4	3	125519762	3_78	0	0.0172399715727523	7.0319103982854	3.81521351009213e-07	-0.973044748901925	1
ENSG00000144909.7	OSBPL11	3	125595329	3_78	0	0.0396724043892086	15.0014409607126	1.87296849831703e-06	1.83608667731109	1
ENSG00000114547.9	ROPN1B	3	125959315	3_78	0	0.0472659275682173	16.6859801958916	2.48204060796629e-06	-2.28170370727029	1
ENSG00000114544.16	SLC41A3	3	126082617	3_78	0	0.0286373941586325	11.8744726311302	1.07017992901291e-06	-1.70086324855916	1
ENSG00000070476.14	ZXDC	3	126475233	3_78	0	0.0140319475616806	5.07222988163682	2.23988568892657e-07	-0.210287922531753	1
ENSG00000197763.14	TXNRD3	3	126655652	3_79	0	0.0644085678614061	21.3483189902516	4.32729297636085e-06	-2.61173481458182	1
ENSG00000159685.10	CHCHD6	3	126704594	3_79	0	0.0115758207278573	4.90879042637334	1.78827891911101e-07	-0.268571165757148	1
ENSG00000114554.11	PLXNA1	3	126987682	3_79	0	0.0866483717808136	24.2433114129276	6.61091114669018e-06	-2.73979331073581	2
ENSG00000114631.10	PODXL2	3	127652352	3_79	0	0.0177987197189312	9.00163395242034	5.04218860286714e-07	0.988684890096311	1
ENSG00000114626.17	ABTB1	3	127672535	3_79	0	0.0196881263915103	9.96312812001221	6.17318194835032e-07	1.26095714271698	1
ENSG00000187715.13	KBTBD12	3	127914980	3_79	0	0.0198952572831648	10.0628936946112	6.30059288214866e-07	1.24350119527681	1
ENSG00000175792.11	RUVBL1	3	128153663	3_79	0	0.0143032966774117	6.9202746729021	3.11507460915353e-07	1.31858648478779	2
ENSG00000132394.10	EEFSEC	3	128153759	3_79	0	0.0516018422894405	19.2005117032666	3.11807806286788e-06	-2.69103379491882	2
ENSG00000170893.3	TRH	3	129974796	3_80	0	0.0293973912972886	11.6223200089229	1.0752528342196e-06	1.46830300008149	1
ENSG00000179348.11	GATA2	3	128493683	3_80	0	0.187474015934291	29.7990702840246	1.75813723108263e-05	-3.10001855045976	1
ENSG00000163902.11	RPN1	3	128680780	3_80	0	0.0152203957150006	5.34158509221962	2.55861574831255e-07	0.0542626193271881	1
ENSG00000114654.7	EFCC1	3	129001644	3_80	0	0.050172145753794	16.759420383923	2.64624861449829e-06	1.8581572253499	1
ENSG00000172780.16	RAB43	3	129122387	3_80	0	0.0181008034783279	6.99197545598713	3.98296712721524e-07	-0.828678306517275	2
ENSG00000240682.9	ISY1	3	129161573	3_80	0	0.0201071472050254	7.9939265112809	5.05847470396849e-07	0.978190905695971	1
ENSG00000181789.14	COPG1	3	129249799	3_80	0	0.0196883570113587	7.79321615253001	4.82875500788969e-07	-0.781993966831566	1
ENSG00000183624.13	HMCES	3	129279274	3_80	0	0.0191875775837173	7.5475972067514	4.55761711812252e-07	-0.75654717333164	1
ENSG00000172771.11	EFCAB12	3	129428575	3_80	0	0.0148230803319064	5.08992697902067	2.37442790629106e-07	-0.143669615142706	2
ENSG00000163913.11	IFT122	3	129442145	3_80	0	0.022907439008542	9.23788258069601	6.65975036617529e-07	-1.345573470007	1
ENSG00000004399.12	PLXND1	3	129610449	3_80	0	0.0488670599408777	16.5048619679982	2.53826569958547e-06	1.95104522006446	1
ENSG00000196455.7	PIK3R4	3	130746630	3_81	0	0.0320432389215368	6.54120937388871	6.59634606655816e-07	-0.83828540382355	1
ENSG00000114670.13	NEK11	3	131029889	3_81	0	0.03446796942374	7.2405591541702	7.85410636960413e-07	0.903377511757327	1
ENSG00000034533.11	ASTE1	3	131028108	3_81	0	0.0513789891242357	11.082544344863	1.79198350095853e-06	-1.44268383011945	1
ENSG00000198585.11	NUDT16	3	131381465	3_81	0	0.0331119070516546	6.85565500138098	7.1440111275999e-07	0.919178943729968	1
ENSG00000114686.8	MRPL3	3	131502955	3_81	0	0.0284379150759856	5.39826610114655	4.83126673281776e-07	0.456840089716952	1
ENSG00000196353.11	CPNE4	3	132285419	3_82	0	0.0491810870094894	14.5963761310007	2.25918680652952e-06	1.58079486650943	1
ENSG00000014257.15	ACPP	3	132317024	3_82	0	0.0281181838971322	9.22608948775036	8.16420504125716e-07	1.02439381758865	2
ENSG00000138246.15	DNAJC13	3	132417408	3_82	0	0.0177926447617957	4.85791070074996	2.72018855413213e-07	-0.140682570923672	1
ENSG00000129048.6	ACKR4	3	132598166	3_82	0	0.0198290420837735	5.89065271766048	3.67598836330571e-07	0.648685411133219	1
ENSG00000240303.7	ACAD11	3	132658573	3_82	0	0.0175537228918061	4.72912573901322	2.61251668722174e-07	0.0453214930269014	1
ENSG00000081307.12	UBA5	3	132654315	3_82	0	0.0341495557375163	11.0875532638974	1.19159795998837e-06	-1.30691331817548	1
ENSG00000113971.19	NPHP3	3	132716979	3_82	0	0.0307721288654107	10.0894423421116	9.7708799867693e-07	1.08803207688934	1
ENSG00000163781.12	TOPBP1	3	133661592	3_83	0	0	17.5065732173872	0	0.889784606515655	1
ENSG00000091513.14	TF	3	133746439	3_83	0	0	14.970286180604	0	1.4510251162055	2
ENSG00000144867.11	SRPRB	3	133755484	3_83	0	0	11.406833101691	0	1.13607754944942	1
ENSG00000154917.10	RAB6B	3	133895902	3_83	0	0	88.9572463715462	0	-1.31350605947762	2
ENSG00000174640.12	SLCO2A1	3	134051958	3_83	0	0	345.219990040472	0	0.111530469678623	1
ENSG00000114019.14	AMOTL2	3	134375499	3_83	0	0	94.4535050261007	0	-3.79720803541027	1
ENSG00000182923.16	CEP63	3	134486229	3_83	0	0	87.9558384993026	0	2.90546858958953	2
ENSG00000174611.11	KY	3	134651743	3_83	0	0	18.3186354243975	0	0.117525119140702	1
ENSG00000174579.3	MSL2	3	136189336	3_84	0	0.0196547030847757	4.78824213322503	2.96177160402547e-07	0.00130638572253227	2
ENSG00000118007.12	STAG1	3	136752490	3_84	0	0.128819417220989	23.0103601297632	9.32854089000037e-06	-3.29914209298272	1
ENSG00000158092.6	NCK1	3	136862055	3_84	0	0.0823332381370486	18.5830190077947	4.81504600815115e-06	-2.5742742659417	2
ENSG00000183770.5	FOXL2	3	138948080	3_85	0	0.0136283488778107	5.26690388861064	2.25895515713047e-07	0.682812397593969	1
ENSG00000066405.12	CLDN18	3	137998902	3_85	0	0.0272670483629925	11.8136424026637	1.01375012977501e-06	1.41321324645852	2
ENSG00000158163.14	DZIP1L	3	138115664	3_85	0	0.013325646716349	4.92565103220392	2.06566984217883e-07	-0.216524327162313	2
ENSG00000138231.12	DBR1	3	138174902	3_85	0	0.0136419217552687	5.20738132237962	2.23565048904972e-07	0.568941414010799	2
ENSG00000181322.13	NME9	3	138329935	3_85	0	0.0146034498902177	5.73663302839842	2.636461947569e-07	-0.396286744139308	1
ENSG00000158186.12	MRAS	3	138370223	3_85	0	0.0131156854554131	4.76442111465843	1.9665731577569e-07	-0.103860557543722	1
ENSG00000158220.13	ESYT3	3	138434098	3_85	0	0.0172807246728728	7.8083190167577	4.24647403609543e-07	-1.33000209621536	2
ENSG00000114107.8	CEP70	3	138594992	3_85	0	0.0237153969222454	10.8983255429571	8.13390597880981e-07	1.93883201913567	1
ENSG00000158234.12	FAIM	3	138609109	3_85	0	0.0229273731067381	10.5721054818553	7.62824722603925e-07	1.84834499228745	1
ENSG00000184432.9	COPB2	3	139391293	3_85	0	0.0619393651192045	19.6724590200856	3.83472630411472e-06	-2.16565179876414	1
ENSG00000114115.9	RBP1	3	139539666	3_85	0	0.0244031429041337	10.7122947553116	8.22691955868599e-07	-1.26022688228812	2
ENSG00000163864.15	NMNAT3	3	139677892	3_85	0	0.0300523759390293	12.603619086249	1.19201866529542e-06	-1.53231187355097	2
ENSG00000158258.16	CLSTN2	3	139935130	3_85	0	0.0131032351004821	4.75720850561863	1.96173207799537e-07	0.135981643173026	1
ENSG00000155893.12	PXYLP1	3	141227586	3_86	0	0.0266272169607018	5.12256101473146	4.29261452361536e-07	0.303665553387752	1
ENSG00000155903.11	RASA2	3	141486721	3_86	0	0.0305526306160756	6.43843054291295	6.19066920085596e-07	0.793033753542803	1
ENSG00000114125.13	RNF7	3	141737961	3_87	0	0.014084291809779	6.1668858718451	2.73344222815983e-07	0.605027563779683	1
ENSG00000114124.2	GRK7	3	141777976	3_87	0	0.012108403555225	4.72961451490627	1.80227727132105e-07	0.029544928273142	1
ENSG00000069849.10	ATP1B3	3	141869189	3_87	0	0.128182141591954	27.5125532300723	1.10985793843454e-05	2.86288721398727	1
ENSG00000175054.14	ATR	3	142579130	3_87	0	0.0148067328009216	6.64273089424522	3.09538641274432e-07	-0.925096827706026	2
ENSG00000120756.12	PLS1	3	142596343	3_87	0	0.0278644517492183	12.6731626631071	1.11133370322999e-06	1.63270084893848	1
ENSG00000175040.5	CHST2	3	143118430	3_87	0	0.0598449893773224	20.0275960962882	3.7719470899994e-06	-2.34582794668918	1
ENSG00000181744.8	C3orf58	3	143972262	3_88	0	0	29.3822475299811	0	-0.394330421698079	1
ENSG00000152952.11	PLOD2	3	146155281	3_90	0	0.0459282066581002	11.1701309810547	1.61453226110742e-06	1.4455709061361	1
ENSG00000188313.12	PLSCR1	3	146544557	3_90	0	0.027047115012757	6.08841455714142	5.18243826269215e-07	-0.611155205690181	1
ENSG00000144891.17	AGTR1	3	148697390	3_91	0	0.0141501921796926	8.01439740253178	3.56896414994788e-07	0.800324156979188	2
ENSG00000153002.11	CPB1	3	148791221	3_91	0	0.0131122488081714	7.28988744532196	3.00820187839104e-07	0.889989001270718	2
ENSG00000163754.17	GYG1	3	148991372	3_91	0	0.0123869081701181	6.74888111994777	2.63089593471166e-07	-0.835165037530515	1
ENSG00000071794.15	HLTF	3	149086082	3_91	0	0.0226383960031729	12.4914901791845	8.89956700296846e-07	1.67701732373232	1
ENSG00000163755.8	HPS3	3	149129654	3_91	0	0.015238736279529	8.71948459872731	4.18166022436917e-07	1.30716896773192	1
ENSG00000047457.13	CP	3	149222355	3_91	0	0.197677578195784	33.7129900161646	2.09731497326047e-05	-3.36279973853603	1
ENSG00000169908.11	TM4SF1	3	149378008	3_92	0	0.0250591424563464	9.5837953767416	7.55810134941627e-07	1.12203980082611	1
ENSG00000169903.6	TM4SF4	3	149473363	3_92	0	0.0311736202149882	11.6826476573581	1.14613953302241e-06	-1.48048866337373	1
ENSG00000114744.8	COMMD2	3	149750743	3_92	0	0.0244746554204858	9.06943134036124	6.98563061094734e-07	0.690410096714469	2
ENSG00000082996.19	RNF13	3	149812676	3_92	0	0.0248736226553654	9.60312555613662	7.51727818990283e-07	1.20699727491951	1
ENSG00000070087.13	PFN2	3	150050272	3_92	0	0.0332895609298417	12.3856325349989	1.29758325285748e-06	1.37116109921509	1
ENSG00000214237.10	MINDY4B	3	150827087	3_93	0	0.0210247704712309	5.49886660962922	3.63842495513416e-07	-0.663125300851212	1
ENSG00000138271.5	GPR87	3	151316814	3_93	0	0.0501118941831702	13.8271531443239	2.18063292743081e-06	1.78211058367427	1
ENSG00000144895.11	EIF2A	3	150546641	3_93	0	0.0998910528456685	20.5521367196326	6.46089293967102e-06	2.1316566844624	1
ENSG00000198843.12	SELENOT	3	150602535	3_93	0	0.0199495216203521	4.99820111832278	3.13801624126992e-07	0.142644901994183	1
ENSG00000120742.10	SERP1	3	150602806	3_93	0	0.0347679551686994	10.3094925520925	1.12804236882366e-06	1.15065500042196	2
ENSG00000144893.12	MED12L	3	151085984	3_93	0	0.0223205061878856	6.06949341432857	4.26349205082711e-07	-0.655871977296188	1
ENSG00000174946.6	GPR171	3	151203001	3_93	0	0.0322243288013305	9.58101766398733	9.71638007564604e-07	1.13760019532203	1
ENSG00000174944.8	P2RY14	3	151275831	3_93	0	0.0194030298544639	4.73339027485326	2.89035268842585e-07	-0.322967596338271	2
ENSG00000181631.6	P2RY13	3	151329464	3_93	0	0.0196525026670948	4.85518272305989	3.00284155082759e-07	0.222321657317066	1
ENSG00000169313.9	P2RY12	3	151384664	3_93	0	0.0507313962995962	13.9458263759897	2.22653765052744e-06	-1.60743400896764	1
ENSG00000152580.8	IGSF10	3	151458294	3_93	0	0.0193949124431345	4.72940153681333	2.88670886015346e-07	-0.135944277229399	2
ENSG00000198829.6	SUCNR1	3	151873953	3_94	0	0.0149652674423889	8.09978584734635	3.81475800246778e-07	0.648731290164185	1
ENSG00000152601.17	MBNL1	3	152175950	3_94	0	0.0169253470621793	9.27148351033333	4.93850828608496e-07	1.21946098571519	2
ENSG00000169860.6	P2RY1	3	152835136	3_94	0	0.0295033291740972	14.5758496141992	1.35336168595787e-06	-1.52973324910403	1
ENSG00000181467.4	RAP2B	3	153162558	3_94	0	0.0113481075513584	5.46911668676194	1.9532130003809e-07	0.379206062880651	1
ENSG00000196549.10	MME	3	155023697	3_96	0	0.0177152893529801	4.87241220264131	2.71644706335032e-07	0.185186557264966	1
ENSG00000240045.1	RP11-451G4.2	3	155293729	3_96	0	0.0188362663693606	5.45703643791212	3.23489844130426e-07	0.441147257746591	1
ENSG00000114805.16	PLCH1	3	155745473	3_96	0	0.0181007493012395	5.077480818861	2.89236980129456e-07	-0.36860158112028	1
ENSG00000174928.15	C3orf33	3	155806061	3_96	0	0.0175016899760051	4.75685758608994	2.6200471664166e-07	-0.271092910646237	1
ENSG00000114850.6	SSR3	3	156554503	3_97	0	0.0221613487427268	6.67559970300126	4.65581214036816e-07	-0.647002166472956	1
ENSG00000163659.12	TIPARP	3	156672810	3_97	0	0.0250376663813452	7.36836711916924	5.80596051363738e-07	0.909066726161881	1
ENSG00000197980.12	LEKR1	3	156825195	3_97	0	0.0182974219267742	6.84316687518801	3.94054242057189e-07	1.61856569543877	2
ENSG00000163660.11	CCNL1	3	157160775	3_97	0	0.0418774396881273	12.7825745394415	1.68464124553728e-06	-1.50781959656414	1
ENSG00000174899.10	PQLC2L	3	157543172	3_97	0	0.0258366465497574	7.96460077296533	6.47603413587334e-07	1.02621652971696	1
ENSG00000168779.19	SHOX2	3	158106687	3_98	0	0.0391604574500963	16.9895352977214	2.09381463057374e-06	1.47316230114356	1
ENSG00000174891.12	RSRC1	3	158106120	3_98	0	0.0434726635263272	17.9579596107345	2.45687020706847e-06	1.54741964151416	2
ENSG00000178053.17	MLF1	3	158570984	3_98	0	0.0187420739353771	12.3378486562175	7.27722929430696e-07	1.60231444556043	1
ENSG00000168827.14	GFM1	3	158644652	3_98	0	0.0218427013293115	11.9837139724968	8.23771487116274e-07	-1.04633702019764	2
ENSG00000118849.9	RARRES1	3	158733133	3_98	0	0.00949499146966259	4.78308839121696	1.42926236878992e-07	0.225196742156104	1
ENSG00000118855.18	MFSD1	3	158732509	3_98	0	0.00949783252832603	4.78366782621983	1.42986322389576e-07	-0.220210694742629	1
ENSG00000151967.18	SCHIP1	3	159839749	3_99	0	0	16.0659802187157	0	1.34089377024663	2
ENSG00000168811.6	IL12A	3	159988493	3_99	0	0	5.35997823824857	0	-0.3234808817142	1
ENSG00000180044.5	C3orf80	3	160225162	3_99	0	0	26.0392803647773	0	-1.70451180634332	1
ENSG00000113810.15	SMC4	3	160398964	3_99	0	0	120.100524573615	0	-5.00991816081232	2
ENSG00000186432.8	KPNA4	3	160565338	3_99	0	0	110.680296118283	0	4.71482486613112	2
ENSG00000163590.13	PPM1L	3	160753457	3_99	0	0	34.0390012081039	0	-1.16410750877701	1
ENSG00000169255.13	B3GALNT1	3	161105484	3_99	0	0	90.0370753139328	0	-2.86899879974765	2
ENSG00000114200.9	BCHE	3	165836779	3_102	0	0.0144860512548972	6.12821690162492	2.79378588902314e-07	0.601498433502775	1
ENSG00000114209.14	PDCD10	3	167734716	3_103	0	0.191805519544028	27.7781063250951	1.67676696930145e-05	-3.38322091749853	2
ENSG00000163536.12	SERPINI1	3	167735203	3_103	0	0.0510339559318552	14.6670258873693	2.35564730196122e-06	-2.35900743129616	2
ENSG00000173905.8	GOLIM4	3	168096432	3_103	0	0.035389779100392	11.1438422887159	1.24114288703608e-06	1.48145853679861	1
ENSG00000013293.5	SLC7A14	3	170585884	3_104	0	0.00511190405658257	5.67482873902035	9.12944606563866e-08	-0.563940372526726	1
ENSG00000184378.2	ACTRT3	3	169769649	3_104	0	0.108138333915342	33.7713683435916	1.14931031764111e-05	-3.01010404616293	1
ENSG00000085274.15	MYNN	3	169772149	3_104	0	0.0161292448490477	14.9310426655407	7.57902160174487e-07	1.35864295841523	1
ENSG00000171757.15	LRRC34	3	169811630	3_104	0	0.0439996286342898	24.8230444594557	3.43726511008049e-06	-2.33145856005363	2
ENSG00000008952.16	SEC62	3	169966899	3_104	0	0.0109286287096191	13.5729925422239	4.66820861334221e-07	-1.41482520752947	1
ENSG00000173889.15	PHC3	3	170181879	3_104	0	0.00896216477469936	10.0384385889769	2.8313141837746e-07	-0.924415340431018	1
ENSG00000163558.12	PRKCI	3	170222257	3_104	0	0.0087140081483309	9.98849990012117	2.7392218357364e-07	-1.07726473619364	1
ENSG00000136603.13	SKIL	3	170358045	3_104	0	0.00673057600409965	8.1257744188137	1.72117872058241e-07	-0.980515130441395	1
ENSG00000163577.7	EIF5A2	3	170908398	3_104	0	0.00465218644707721	4.76109040869218	6.97063774889602e-08	0.180118516760837	2
ENSG00000154310.16	TNIK	3	171483762	3_105	0	0.0195331352672059	4.77238617631904	2.93370546804709e-07	0.0988463251670299	1
ENSG00000177565.16	TBL1XR1	3	177228005	3_109	0	0.0134336972939704	5.08894174104352	2.15145373137173e-07	-0.496608325698797	1
ENSG00000172667.10	ZMAT3	3	179072373	3_110	0	0.0259161986742825	6.52162655669787	5.31907606270445e-07	-0.626628169247059	1
ENSG00000121879.3	PIK3CA	3	179147773	3_110	0	0.0242230859913525	5.87606781561081	4.4794556791908e-07	-0.471181103602264	2
ENSG00000171109.18	MFN1	3	179347700	3_110	0	0.0397086380263271	10.6110569429872	1.32602774229695e-06	-1.27996306780083	2
ENSG00000114450.9	GNB4	3	179451249	3_110	0	0.0667356891184637	15.6283383437323	3.28231250950573e-06	1.7451543595613	2
ENSG00000058056.8	USP13	3	179652522	3_110	0	0.123248803704439	21.6622320880074	8.40223629101388e-06	-2.12535520957917	1
ENSG00000114757.18	PEX5L	3	180037536	3_111	0	0.0565219430769662	17.7706475450013	3.16103504276702e-06	-1.99785814339845	1
ENSG00000163728.10	TTC14	3	180601678	3_111	0	0.0173196837893033	6.43073583309116	3.50517416497293e-07	-0.613233400058768	1
ENSG00000145075.11	CCDC39	3	180870597	3_111	0	0.02193815785498	8.68426291573415	5.99573036687263e-07	0.954193588878376	1
ENSG00000205981.6	DNAJC19	3	180990173	3_111	0	0.0473229016828025	16.0541805793246	2.39093893122773e-06	-1.93132152981885	1
ENSG00000181449.3	SOX2	3	181761110	3_111	0	0.018687452115947	7.15489378158161	4.20786945051811e-07	-0.763424830365381	1
ENSG00000078070.12	MCCC1	3	183116069	3_112	0	0.0135749460653039	5.66423716837694	2.41985038935172e-07	0.419746201842827	2
ENSG00000078081.7	LAMP3	3	183162707	3_112	0	0.0278187735092189	12.4318424977302	1.08838475911126e-06	1.21822372602759	1
ENSG00000176597.11	B3GNT5	3	183252770	3_112	0	0.0186328171177873	8.76083566140331	5.13727753790407e-07	-1.04919441081823	1
ENSG00000172578.11	KLHL6	3	183579399	3_112	0	0.0187930217717319	8.82456403550087	5.21913883209055e-07	1.0991594749613	1
ENSG00000145191.12	EIF2B5	3	184134987	3_113	0	0.0235428100041804	5.76684481737849	4.27273085025316e-07	-0.655934162784618	1
ENSG00000161202.17	DVL3	3	184156442	3_113	0	0.0644000242008991	15.4446585202854	3.13020884860931e-06	-1.56331875587649	1
ENSG00000161203.13	AP2M1	3	184175079	3_113	0	0.082663537218171	17.8793649324868	4.65130745335664e-06	-1.67792715520991	1
ENSG00000161204.11	ABCF3	3	184187521	3_113	0	0.171339055552403	25.1475803260936	1.35600579772436e-05	-2.88003967245806	1
ENSG00000145198.14	VWA5B2	3	184230236	3_113	0	0.0351667428917436	9.60724276040078	1.06326100081692e-06	1.54907729350645	2
ENSG00000145194.17	ECE2	3	184250056	3_113	0	0.0309221124865648	8.37417678104616	8.1492990302526e-07	-1.50359971070122	1
ENSG00000175166.16	PSMD2	3	184298924	3_113	0	0.041862616152175	11.2819180568772	1.48634039249024e-06	1.59952558089452	1
ENSG00000114859.15	CLCN2	3	184363583	3_113	0	0.0234158296160018	5.7151526417218	4.21159263102904e-07	0.430237288681974	1
ENSG00000163882.9	POLR2H	3	184362172	3_113	0	0.0271174154228122	7.11762163850363	6.07424305575068e-07	0.979845778300262	1
ENSG00000090534.17	THPO	3	184378790	3_113	0	0.0232851981821386	5.66177190168515	4.14897942410804e-07	-0.589951943729693	1
ENSG00000156931.15	VPS8	3	184811784	3_113	0	0.0252055398995733	6.41868203013591	5.09155969754165e-07	0.737140907906896	2
ENSG00000187068.2	C3orf70	3	185153374	3_113	0	0.0322409405099913	8.77429638779395	8.90284836244064e-07	-1.00394480886712	1
ENSG00000073803.13	MAP3K13	3	185283295	3_113	0	0.0225026924148056	5.33542342232539	3.77843842014067e-07	-0.412319594648761	2
ENSG00000145192.12	AHSG	3	186612673	3_114	0	0.01073156505529	5.66603473490592	1.91360046964557e-07	0.535378984195448	2
ENSG00000163898.9	LIPH	3	185552333	3_114	0	0.0135379651251886	7.87401253990442	3.3547369084425e-07	1.08990626217927	1
[truncated: 7,124 more rows]
