# Supplementary material for: Adjusting for genetic confounders in transcriptome-wide association studies improves discovery of risk genes of complex traits
Source: Nat Genet. 2024 Jan 26;56(2):336–47. doi: 10.1038/s41588-023-01648-9 (PMC10864181; doi:10.1038/s41588-023-01648-9)
Supplement: Supplementary file 5 — cTWAS results of all analyzed genes across all tissues for IBD, SCZ, and SBP. Results are stored separately for each combination of traits and tissues. Column legends for each set of results are the same as in Supplementary Table 1. [file 41588_2023_1648_MOESM5_ESM.zip › SBP_Whole_Blood.csv]

id	genename	chrom	pos	region_tag	cs_index	PIP	tau2	PVE	z	num_eqtl
ENSG00000187961.13	KLHL17	1	959193	1_1	0	0.123585561205367	23.7233096392587	9.22681865662267e-06	-2.61108239337837	2
ENSG00000187583.10	PLEKHN1	1	964905	1_1	0	0.0200564807551762	7.66151579792468	4.83591218856583e-07	-1.13087632777182	3
ENSG00000187642.9	PERM1	1	962943	1_1	0	0.115039301294897	23.3955550970811	8.47010049212434e-06	-2.5652910095711	2
ENSG00000188290.10	HES4	1	1000018	1_1	0	0.0142656642635437	4.75278833380977	2.13377904560816e-07	0.39976614082631	2
ENSG00000187608.8	ISG15	1	1010094	1_1	0	0.153601393682205	26.6487957267258	1.28819532203449e-05	-2.8676329193757	1
ENSG00000131591.17	C1orf159	1	1083182	1_1	0	0.014434284516484	4.86613400689002	2.21048870355019e-07	0.0202238834555999	2
ENSG00000186891.13	TNFRSF18	1	1217733	1_1	0	0.014685751552887	5.08794528734682	2.35151407707402e-07	-0.00620097316236667	1
ENSG00000186827.10	TNFRSF4	1	1208071	1_1	0	0.0152487092137804	5.49923626769051	2.63903065717151e-07	0.18073863891839	2
ENSG00000078808.16	SDF4	1	1229930	1_1	0	0.0170638282789926	8.04427277529483	4.31988548584774e-07	-2.06002598480732	2
ENSG00000184163.3	C1QTNF12	1	1246946	1_1	0	0.0322191726948328	13.2242014694747	1.34088896094547e-06	-2.13869253556378	1
ENSG00000162572.20	SCNN1D	1	1280044	1_1	0	0.0368054654515334	13.8700152886407	1.60656472780297e-06	-1.92094334861638	3
ENSG00000169972.11	PUSL1	1	1306835	1_1	0	0.0143214625797862	8.98795465317333	4.05095313463362e-07	2.73201702545392	1
ENSG00000127054.20	INTS11	1	1301656	1_1	0	0.0727928956834932	22.019571666878	5.04436886189396e-06	4.72788600121579	2
ENSG00000224051.6	CPTP	1	1325353	1_1	0	0.101458097317715	23.2100302927994	7.41090753285232e-06	4.76061422536212	1
ENSG00000169962.4	TAS1R3	1	1329159	1_1	0	0.253266544329989	27.3954695171319	2.1835620936012e-05	5.07255764392626	2
ENSG00000107404.19	DVL1	1	1351660	1_1	0	0.0643019462983564	24.0374833231836	4.86431944773312e-06	-4.56091548973098	1
ENSG00000162576.16	MXRA8	1	1361438	1_1	0	0.0142594762107231	7.89010047278569	3.54074850330453e-07	-2.22730692132449	2
ENSG00000242485.5	MRPL20	1	1407014	1_1	0	0.0812801725432338	25.1641679686732	6.43689116234784e-06	3.51928009525089	2
ENSG00000179403.11	VWA1	1	1434687	1_1	0	0.0414213074489785	13.5148609633117	1.76175031971755e-06	1.60676973550277	1
ENSG00000215915.9	ATAD3C	1	1434243	1_1	0	0.0592305297132608	19.148522436907	3.5693559393879e-06	-2.75300044866378	1
ENSG00000160072.19	ATAD3B	1	1497903	1_1	0	0.0677747953729202	20.2752350202687	4.32457153847497e-06	-2.78327297127413	1
ENSG00000205090.8	TMEM240	1	1545795	1_1	0	0.0159291350097954	5.79359353121858	2.90435159118872e-07	-0.147431269805699	1
ENSG00000160075.11	SSU72	1	1574445	1_1	0	0.0190925191388258	7.52225997275061	4.51981383387666e-07	-0.516463414634116	1
ENSG00000228594.3	FNDC10	1	1599330	1_1	0	0.0259784446452617	10.2282867137134	8.36228592584418e-07	1.34233555823656	2
ENSG00000197530.12	MIB2	1	1615322	1_1	0	0.0154837465263514	5.75153248479609	2.8026483107265e-07	-0.733862673758968	1
ENSG00000189409.13	MMP23B	1	1631710	1_1	0	0.0287988475417117	11.2946774914398	1.02366514696519e-06	1.3372349119192	2
ENSG00000189339.11	SLC35E2B	1	1659060	1_1	0	0.143339822875034	27.9643162374014	1.26147904866361e-05	-3.04933073046773	2
ENSG00000008130.15	NADK	1	1756753	1_1	0	0.0246093974664788	10.2374785217106	7.92871775006187e-07	-1.38017953698369	1
ENSG00000078369.17	GNB1	1	1890186	1_1	0	0.0143930095553532	9.63301697086581	4.36337875553262e-07	-2.57182627055966	1
ENSG00000169885.9	CALML6	1	1914634	1_1	2	0.289435166042951	26.6566259564755	2.4280937328428e-05	5.10012092974529	1
ENSG00000178821.12	TMEM52	1	1919475	1_1	0	0.0143367689491272	4.8883681549253	2.20558686202016e-07	-0.368638035174378	1
ENSG00000187730.8	GABRD	1	2010406	1_2	0	0.0237261583337287	13.2323913121878	9.88040469692982e-07	1.62395147191234	1
ENSG00000067606.16	PRKCZ	1	2050574	1_2	0	0.0604531825926498	21.2752947805551	4.04765724453932e-06	-2.56177673067335	2
ENSG00000162585.16	FAAP20	1	2168443	1_2	0	0.00928401061778106	4.62013934085384	1.34989402796236e-07	-0.199863699971095	3
ENSG00000116151.13	MORN1	1	2369210	1_2	0	0.0106119829628747	5.95707774419725	1.98947637260086e-07	-0.517845446621897	3
ENSG00000149527.17	PLCH2	1	2420707	1_2	0	0.00928582801463174	4.62439122327974	1.35140081861277e-07	-0.0691478563479396	4
ENSG00000157881.13	PANK4	1	2505866	1_2	0	0.0253305865547963	13.7365685237801	1.0950462872458e-06	1.48341667989664	1
ENSG00000157873.17	TNFRSF14	1	2551409	1_2	0	0.00928582441141779	4.60698942408213	1.34631491207933e-07	-0.195810779173358	3
ENSG00000157870.14	FAM213B	1	2586971	1_2	0	0.0098865601300423	5.21973742999297	1.6240628903069e-07	-0.42963229725008	2
ENSG00000142606.15	MMEL1	1	2594221	1_2	0	0.00962943448651032	4.92025527796517	1.49106780264205e-07	0.326066448057915	2
ENSG00000215912.12	TTC34	1	2800905	1_2	0	0.00982713401555801	5.14005099226403	1.58965646216194e-07	0.324678992891046	2
ENSG00000162591.15	MEGF6	1	3531796	1_2	0	0.0573112450495354	24.4027847954169	4.40137332433648e-06	-2.91578883227348	2
ENSG00000158109.14	TPRG1L	1	3640696	1_2	0	0.0120470740174022	7.15083871595786	2.71111247372652e-07	-0.89871728387515	1
ENSG00000078900.14	TP73	1	3654319	1_2	0	0.0158586732662855	9.49759063817865	4.74011929819317e-07	-1.11301503453866	1
ENSG00000116213.15	WRAP73	1	3654319	1_2	0	0.0158586732662855	9.49759063817865	4.74011929819317e-07	-1.11301503453866	1
ENSG00000235169.7	SMIM1	1	3774926	1_3	0	0.115311422231633	18.5365985884849	6.72684386844878e-06	2.02938082198567	2
ENSG00000130764.9	LRRC47	1	3774964	1_3	0	0.0750491388475734	14.423486775973	3.40662985113055e-06	1.73364755911894	3
ENSG00000116198.12	CEP104	1	3860425	1_3	0	0.0265200376475914	4.66401268946884	3.89262738198599e-07	0.140160090621435	1
ENSG00000169598.15	DFFB	1	3856947	1_3	0	0.0309171356096006	6.0923911389983	5.92783357663915e-07	-0.77852873427554	2
ENSG00000198912.10	C1orf174	1	3891607	1_3	0	0.0305805553885773	5.99038489820876	5.7651295397877e-07	-0.589364246985912	2
ENSG00000069424.14	KCNAB2	1	6004751	1_5	0	0.0269484829944305	5.96097503610097	5.05545907811048e-07	-0.740583858363888	1
ENSG00000131697.17	NPHP4	1	5994206	1_5	0	0.0277721142125768	6.39753816042691	5.59153182873212e-07	0.760441797871827	1
ENSG00000158286.12	RNF207	1	6206026	1_5	0	0.0231695751973658	4.64934281625866	3.39014766138703e-07	-0.124699747412932	1
ENSG00000116251.9	RPL22	1	6209280	1_5	0	0.0248818168871497	5.21476558874394	4.08343695086564e-07	-0.231379032177731	1
ENSG00000116237.15	ICMT	1	6208366	1_5	0	0.029677307087136	6.90883397342941	6.45265165642298e-07	-0.826409111457915	3
ENSG00000158292.6	GPR153	1	6260648	1_5	0	0.0318068294706425	7.1819428137967	7.18904656892873e-07	0.723089823647546	1
ENSG00000097021.19	ACOT7	1	6394534	1_5	0	0.0554747004635436	11.9661160823828	2.08909000479043e-06	1.43272669917144	1
ENSG00000187017.15	ESPN	1	6424615	1_5	0	0.023273908439801	4.71998488203864	3.45715540895826e-07	0.311774099787837	2
ENSG00000215788.9	TNFRSF25	1	6463370	1_5	0	0.0721705012259892	14.3788845095202	3.26583238015158e-06	-1.68158667250806	1
ENSG00000171680.21	PLEKHG5	1	6520190	1_5	0	0.0246044080279731	6.22023454401364	4.81646773134578e-07	1.05541325601932	1
ENSG00000204859.12	ZBTB48	1	6579883	1_5	0	0.0342038095138182	11.1198862437594	1.19697146502286e-06	-2.05815739782301	2
ENSG00000041988.15	THAP3	1	6591033	1_5	0	0.0362005919994964	13.9797170301303	1.59265983268868e-06	-3.26952644967062	2
ENSG00000049245.12	VAMP3	1	7773891	1_6	0	0.0261489560322935	8.58872696523322	7.06792813897723e-07	-1.21778730794964	2
ENSG00000049246.14	PER3	1	7786210	1_6	0	0.0272849873764853	8.74310766048283	7.50755559796339e-07	-1.02909423498878	2
ENSG00000049249.8	TNFRSF9	1	7929506	1_6	0	0.048452338817273	14.1961147005553	2.16467757875645e-06	-1.81187461172721	1
ENSG00000116288.12	PARK7	1	7954508	1_6	0	0.0179252675125146	5.27233702905989	2.9742521466932e-07	0.712387221475253	3
ENSG00000116285.12	ERRFI1	1	8213332	1_6	0	0.0194603559985704	6.45459872049199	3.95301991253269e-07	-0.97970732785538	1
ENSG00000142599.17	RERE	1	8429242	1_6	0	0.113114190813306	41.0204313351403	1.46024688824914e-05	-5.705140523661	1
ENSG00000142583.17	SLC2A5	1	9067399	1_6	0	0.0173304434480743	4.60653103963041	2.51242236680305e-07	-0.0438962989120562	2
ENSG00000180758.11	GPR157	1	9130195	1_6	0	0.0182161908132087	5.05562879991105	2.89828920800157e-07	-0.316068464592569	1
ENSG00000049239.12	H6PD	1	9235385	1_6	0	0.0224152273783661	6.92424784619784	4.88455188279884e-07	0.894177829800297	1
ENSG00000171621.13	SPSB1	1	9276689	1_6	0	0.146118180140817	24.1592537169217	1.11095570368174e-05	2.57736916103162	2
ENSG00000171608.15	PIK3CD	1	9650914	1_7	0	0.0221269231132395	8.53093892736933	5.94055243142944e-07	-0.998955023738802	1
ENSG00000171603.16	CLSTN1	1	9769606	1_7	0	0.116699816073098	22.8079519374746	8.37655480688629e-06	2.62915081269145	2
ENSG00000178585.14	CTNNBIP1	1	9907306	1_7	0	0.0387723536551903	14.1702888807245	1.72905912082825e-06	-1.67469028319258	1
ENSG00000162441.11	LZIC	1	9943171	1_7	0	0.0168129321303637	5.95627545713177	3.15157181374609e-07	-1.01813736976702	1
ENSG00000162444.11	RBP7	1	9996852	1_7	0	0.0149884621245753	4.76319099574997	2.24679808379805e-07	0.275823347842201	1
ENSG00000130939.18	UBE4B	1	10033313	1_7	0	0.0167816724781473	5.62827286045994	2.9724828566087e-07	-0.103789074297559	1
ENSG00000054523.17	KIF1B	1	10210344	1_7	0	0.0178496202561641	5.97578955805984	3.35686016044232e-07	-0.562308642060692	4
ENSG00000142657.20	PGD	1	10398382	1_7	0	0.0172482503139102	5.76652395230259	3.13017140840001e-07	-0.174666488936315	1
ENSG00000175279.21	CENPS	1	10430493	1_7	0	0.0172663255534609	5.77622947471727	3.13872551036226e-07	0.00691885226102692	1
ENSG00000241563.3	CORT	1	10448642	1_7	0	0.0149122153811626	4.767279247265	2.23728717553083e-07	0.630708197830489	2
ENSG00000142655.12	PEX14	1	10469137	1_7	0	0.0341622723779376	12.643113602279	1.3592826229922e-06	2.28705202640419	1
ENSG00000175262.14	C1orf127	1	10982502	1_9	0	0.0116035937041981	9.67021298200056	3.53132368046339e-07	-1.04157961749908	1
ENSG00000120948.16	TARDBP	1	11012192	1_9	0	0.0150235013691507	11.3115781414174	5.34814698461198e-07	1.42991934465957	2
ENSG00000009724.16	MASP2	1	11046609	1_9	0	0.00775734674779094	5.74889788755678	1.40348176046315e-07	0.556591871112935	1
ENSG00000116649.9	SRM	1	11060199	1_9	0	0.00681399776187108	4.60723172562482	9.87986513681306e-08	-0.00117553826981982	2
ENSG00000171824.13	EXOSC10	1	11099766	1_9	0	0.0364344072859173	18.7111543114672	2.14546415457758e-06	2.1023974949012	2
ENSG00000198793.12	MTOR	1	11262508	1_9	0	0.0300053057070157	16.9747622887695	1.60291587762373e-06	1.99096027551849	2
ENSG00000132879.13	FBXO44	1	11630709	1_9	0	0.0100690523808918	7.80816857411029	2.47426809329071e-07	0.736324485242369	3
ENSG00000116661.9	FBXO2	1	11656740	1_9	0	0.0130375669573812	10.4702208556084	4.29597126908123e-07	1.15965812062959	2
ENSG00000116663.10	FBXO6	1	11664035	1_9	0	0.00699851459205425	4.85400058409081	1.06909099232738e-07	-0.238686576802346	2
ENSG00000162490.6	DRAXIN	1	11664651	1_9	0	0.0298983728435243	16.9306129278925	1.59304927015088e-06	1.42973657175328	3
ENSG00000177674.15	AGTRAP	1	11728818	1_9	0	0.00945306504587073	7.01298487085967	2.08633729708969e-07	0.329243486118241	3
ENSG00000177000.10	MTHFR	1	11804111	1_9	0	0.0104595964467156	17.6926720902384	5.82394588669102e-07	-2.95138499433089	2
ENSG00000011021.21	CLCN6	1	11805747	1_9	0	0.0599711880146404	70.0322871869519	1.32175187786274e-05	8.65131126777892	2
ENSG00000175206.10	NPPA	1	11855410	1_9	0	0.113007167153404	36.6628213608357	1.30388966994573e-05	8.20027295800483	1
ENSG00000120937.8	NPPB	1	11859214	1_9	0	0.0613922911067483	32.0208176321179	6.18664551051153e-06	7.94110954534652	1
ENSG00000116685.15	KIAA2013	1	11986032	1_9	0	0.00767286709487636	8.75796157055547	2.11480186411207e-07	-0.284495253972993	2
ENSG00000083444.16	PLOD1	1	11949405	1_9	0	0.00695716006971869	6.75130918145941	1.47818559815375e-07	0.438309763605227	2
ENSG00000116688.16	MFN2	1	11982241	1_9	0	0.00734198593293445	7.98184658757844	1.84427592933029e-07	-0.695022848570658	2
ENSG00000116691.10	MIIP	1	11993207	1_9	0	0.00699626913407803	7.93102279191008	1.74624300435903e-07	-0.594941655462271	2
ENSG00000028137.18	TNFRSF1B	1	12166660	1_9	0	0.00782180387558407	6.12562629334109	1.5078786571258e-07	0.863846516859929	1
ENSG00000048707.13	VPS13D	1	12245229	1_9	0	0.00932654090452922	6.90089751684509	2.0255135409411e-07	-0.369649583706253	1
ENSG00000162496.8	DHRS3	1	12610391	1_9	0	0.00946448206001538	7.89005976106659	2.35009878903378e-07	1.06936659520544	1
ENSG00000162493.16	PDPN	1	13583657	1_10	0	0.0760440404836128	13.2291921722858	3.16597501562465e-06	-1.57409655921854	1
ENSG00000159363.17	ATP13A2	1	17009758	1_12	0	0.033405105050398	4.63165533719786	4.86920489108968e-07	0.116866889625856	2
ENSG00000179051.13	RCC2	1	17469293	1_12	0	0.0333748700150197	4.6232076078538	4.85592480234933e-07	-0.0986019381519501	1
ENSG00000158748.3	HTR6	1	19665879	1_13	0	0.0536189888997606	15.474027796676	2.61114486258098e-06	-1.74822277889529	2
ENSG00000159423.16	ALDH4A1	1	18902530	1_13	0	0.0204472298377111	6.47610342251931	4.16732362560471e-07	0.712084483379592	1
ENSG00000169991.10	IFFO2	1	18956450	1_13	0	0.0167533922540715	4.62865857658814	2.44043293691829e-07	0.149231088229902	2
ENSG00000127481.14	UBR4	1	19214169	1_13	0	0.0169343194145262	4.72818690593508	2.51983066512727e-07	0.20439981962844	1
ENSG00000127463.13	EMC1	1	19227605	1_13	0	0.0186500428453744	5.62272395829749	3.3001643639407e-07	-0.559048719425247	2
ENSG00000053372.4	MRTO4	1	19249541	1_13	0	0.0183465764750157	5.47061205749792	3.1586385215616e-07	0.621765603913432	1
ENSG00000162482.4	AKR7A3	1	19288862	1_13	0	0.0347016666980495	11.3975211208442	1.24471439893602e-06	-1.36049448590908	1
ENSG00000053371.12	AKR7A2	1	19311596	1_13	0	0.0168302219215464	4.67105267358986	2.47407910219069e-07	-0.211818951399217	3
ENSG00000040487.12	PQLC2	1	19312389	1_13	0	0.0249332467462609	8.31834779102119	6.52716938243879e-07	-1.1282571808316	1
ENSG00000077549.17	CAPZB	1	19485158	1_13	0	0.0175342103936064	5.05079411046342	2.78711476763955e-07	0.399404318689413	1
ENSG00000173436.13	MINOS1	1	19597831	1_13	0	0.0316289444351576	10.5326623991228	1.04841164478222e-06	1.26657876220021	2
ENSG00000158747.13	NBL1	1	19554947	1_13	0	0.0446006434521504	13.7447123108137	1.92923775350423e-06	-1.58622034064481	3
ENSG00000162542.13	TMCO4	1	19777831	1_13	0	0.228133272927441	29.5239265804168	2.11968692776801e-05	3.154828553188	1
ENSG00000169914.5	OTUD3	1	19882213	1_13	0	0.0184209708579254	5.50813909569894	3.19320196640388e-07	-0.542194738624339	4
ENSG00000188257.10	PLA2G2A	1	19979653	1_13	0	0.027012586946546	9.06331419165843	7.70481449882732e-07	1.09298779454757	1
ENSG00000162543.5	UBXN10	1	20172171	1_14	0	0.0679509210753476	12.4241724190372	2.65687909348901e-06	1.46259190801569	1
ENSG00000090432.6	MUL1	1	20508245	1_14	0	0.0296773700918623	4.65387207322099	4.3465915103244e-07	0.155219922527903	1
ENSG00000158825.5	CDA	1	20566977	1_14	0	0.067588255678561	12.3735425968083	2.63192960806991e-06	1.61057683751683	2
ENSG00000158828.7	PINK1	1	20633737	1_14	0	0.0301272733699679	4.7940266351925	4.54537003409404e-07	-0.454285373703594	1
ENSG00000127483.17	HP1BP3	1	20801927	1_14	0	0.0644393879688541	11.9214516308277	2.41762824949752e-06	-2.48058902275778	1
ENSG00000075151.20	EIF4G3	1	21180437	1_14	0	0.080753784133626	14.061729927026	3.5736384217741e-06	-2.66265957875201	1
ENSG00000117298.14	ECE1	1	21333373	1_14	0	0.0514510391692509	9.80042172012897	1.58689389212263e-06	1.02128767564382	2
ENSG00000187980.6	PLA2G2C	1	20175177	1_14	0	0.0298657391295591	4.7128182217452	4.42958387858767e-07	-0.187062945013422	1
ENSG00000142794.18	NBPF3	1	21439197	1_15	0	0.0198391122697101	4.75620486450504	2.96955765418081e-07	-0.255326673280103	2
ENSG00000076864.19	RAP1GAP	1	21669538	1_15	0	0.0195337793291381	4.61957069081766	2.83985959168999e-07	0.247330041362762	2
ENSG00000090686.15	USP48	1	21783303	1_15	0	0.0232702339899077	6.26332677738672	4.58685271200499e-07	0.708112571293482	2
ENSG00000187942.11	LDLRAD2	1	21818263	1_15	0	0.0195130815012493	4.61800580125714	2.83588951116816e-07	0.246977280378074	1
ENSG00000142798.17	HSPG2	1	21937058	1_15	0	0.0228083956274621	5.98131623596318	4.29339133678288e-07	0.724874059914167	1
ENSG00000142789.19	CELA3A	1	22001714	1_15	0	0.023013375826059	6.12288869233714	4.43451030098383e-07	-0.766402047826208	1
ENSG00000070831.15	CDC42	1	22019154	1_15	0	0.084274504636513	17.7506336337176	4.70781125167827e-06	2.16033974301065	1
ENSG00000162552.14	WNT4	1	22143622	1_15	0	0.0290316386675993	8.15554553484402	7.45132558849753e-07	0.958137354289655	2
ENSG00000184677.16	ZBTB40	1	22453334	1_15	0	0.0235032490665963	6.18255907470482	4.57304159197784e-07	-0.45249196523306	1
ENSG00000169641.13	LUZP1	1	23178302	1_16	0	0.0345666903693828	8.88217277013946	9.66242174615501e-07	1.19528980089959	1
ENSG00000125945.14	ZNF436	1	23369659	1_16	0	0.0310652904851957	7.88607145830622	7.70983530150033e-07	-1.15588175079937	1
ENSG00000204219.9	TCEA3	1	23424647	1_16	0	0.0431131502361624	10.9478384163024	1.48541262235338e-06	1.65353568092113	1
ENSG00000088280.18	ASAP3	1	23484568	1_16	0	0.0250668200481573	5.88904743834839	4.64572255241919e-07	0.871833068128992	1
ENSG00000117318.8	ID3	1	23559582	1_16	0	0.0218676204853819	4.6204895789407	3.17979042180231e-07	0.148841535467594	1
ENSG00000188822.7	CNR2	1	23891366	1_17	0	0	122.022706220605	0	-0.862022147573625	2
ENSG00000142676.12	RPL11	1	23691734	1_17	0	0	127.869315986279	0	0.782701005098859	1
ENSG00000011009.10	LYPLA2	1	23812946	1_17	0	0	2069.61902027094	0	-3.13316546096673	1
ENSG00000117305.14	HMGCL	1	23838758	1_17	0	1.47659662275146e-14	3028.33798833768	1.40726273977019e-16	-3.00687374854056	1
ENSG00000179163.11	FUCA1	1	23879542	1_17	0	0	2216.88573019512	0	-2.26851931649895	2
ENSG00000185436.11	IFNLR1	1	24187118	1_17	0	0	18.6946336443015	0	-0.154154790182044	1
ENSG00000001460.17	STPG1	1	24417003	1_17	0	0	5.96222164642527	0	-0.155166358645333	1
ENSG00000001461.16	NIPAL3	1	24415329	1_17	0	0	5.21812901351862	0	-0.00963513171508192	2
ENSG00000117602.11	RCAN3	1	24502439	1_17	0	0	8.47623879810911	0	0.802567099418273	1
ENSG00000169504.14	CLIC4	1	24743739	1_17	0	0	50.4747698684245	0	-3.22281682136737	1
ENSG00000020633.18	RUNX3	1	24965206	1_17	0	0	6.13208277918784	0	-0.600121637928093	1
ENSG00000116329.10	OPRD1	1	28865051	1_19	0	0.0154307740634512	7.19469099690711	3.49388681903674e-07	0.781510006514373	1
ENSG00000090020.10	SLC9A1	1	27167188	1_19	0	0.0581019580742218	19.5572978619445	3.57609125430291e-06	2.87486417941394	2
ENSG00000142784.15	WDTC1	1	27234636	1_19	0	0.0134140888736978	5.89824664820898	2.48996408347544e-07	-0.596101632544026	1
ENSG00000186501.14	TMEM222	1	27335461	1_19	0	0.051507330912967	18.4239493788786	2.98648784085064e-06	2.07841614258396	1
ENSG00000142765.17	SYTL1	1	27342119	1_19	0	0.0784658423099031	22.4024633532552	5.53204100288244e-06	2.40707747888563	2
ENSG00000142733.14	MAP3K6	1	27365482	1_19	0	0.0908665970989443	23.8017443588113	6.80647140525116e-06	2.53717801311379	3
ENSG00000142748.12	FCN3	1	27375143	1_19	0	0.0882565672714009	23.5231556745036	6.53358563927586e-06	2.58994831224582	1
ENSG00000158195.10	WASF2	1	27489587	1_19	0	0.0537895642552323	18.8316482301642	3.18783131764934e-06	2.6394459450859	1
ENSG00000000938.12	FGR	1	27636786	1_19	0	0.054747848386532	18.9979132931604	3.27327075861964e-06	2.16448556444404	1
ENSG00000126709.14	IFI6	1	27671883	1_19	0	0.0136688011849754	6.07229831914004	2.61211624275967e-07	0.627446449251082	1
ENSG00000130775.15	THEMIS2	1	27871748	1_19	0	0.0247566466699058	11.5800594464473	9.02218194364826e-07	-1.42378663896149	2
ENSG00000117748.9	RPA2	1	27914481	1_19	0	0.0118231920592993	4.73053503253379	1.7601674324443e-07	-0.114893470977265	2
ENSG00000130768.14	SMPDL3B	1	27911045	1_19	0	0.0125985481968774	5.31797061778817	2.1085087563896e-07	-0.738521158202665	2
ENSG00000158156.7	XKR8	1	27912923	1_19	0	0.0157411710668144	7.3791248030619	3.65553433940628e-07	-0.933451976343779	3
ENSG00000158161.15	EYA3	1	28079662	1_19	0	0.0280136523522595	12.7297692145801	1.1222748708175e-06	1.74213868754041	3
ENSG00000130770.17	ATPIF1	1	28235725	1_19	0	0.0149983761656887	6.93151350072465	3.2717588726316e-07	-0.918488545798409	2
ENSG00000130766.4	SESN2	1	28258033	1_19	0	0.0136749258713726	6.07644690898542	2.61507206964214e-07	-0.792353288598246	2
ENSG00000130772.13	MED18	1	28329751	1_19	0	0.0159241862050493	7.48619108641211	3.75169158615176e-07	-0.909676218082754	1
ENSG00000204138.12	PHACTR4	1	28369680	1_19	0	0.0142343786819502	6.44752652995806	2.88828887092982e-07	0.745295702303608	1
ENSG00000180198.15	RCC1	1	28441532	1_19	0	0.0118425656201839	4.74567453104927	1.76869408555003e-07	0.223779904972376	3
ENSG00000180098.9	TRNAU1AP	1	28553045	1_19	0	0.0161478667558632	7.6153980445844	3.87005145228101e-07	-0.809188926081632	1
ENSG00000198492.15	YTHDF2	1	28736301	1_19	0	0.0179268529456642	8.58383625755357	4.84277681158454e-07	0.90968457859982	1
ENSG00000159023.19	EPB41	1	28873994	1_19	0	0.038411985477827	15.6742200512773	1.8947925533146e-06	1.84594423245722	1
ENSG00000162511.7	LAPTM5	1	30744122	1_20	0	0	8.97171827602402	0	-1.01455628845255	3
ENSG00000162512.15	SDC3	1	30914854	1_20	0	0	14.9151213754569	0	1.32637424746641	1
ENSG00000060688.12	SNRNP40	1	31294043	1_20	0	0	13.5063587890463	0	1.12061321791798	1
ENSG00000121766.15	ZCCHC17	1	31296178	1_20	0	0	29.9590886765782	0	1.22485393843539	1
ENSG00000121769.7	FABP3	1	31375861	1_20	0	0	17.4616884479545	0	1.31389639396955	2
ENSG00000168528.11	SERINC2	1	31382035	1_20	0	0	9.47944500782873	0	0.968512165594864	5
ENSG00000142910.15	TINAGL1	1	31576820	1_20	0	0	30.1490573300175	0	-1.61763986522572	1
ENSG00000162517.12	PEF1	1	31642021	1_20	0	0	40.609735555514	0	1.68772950241211	3
ENSG00000084636.17	COL16A1	1	31703950	1_20	0	0	86.3640468288227	0	-0.275252548423062	2
ENSG00000121753.12	ADGRB2	1	31764679	1_20	0	0	19.0272993829636	0	0.966485021918963	1
ENSG00000134668.12	SPOCD1	1	31815009	1_20	0	0	138.995284027957	0	-1.79091511117636	1
ENSG00000025800.13	KPNA6	1	32102997	1_21	0	0.0204313607059851	5.10140650424503	3.28016882229929e-07	0.576158287921073	1
ENSG00000084652.15	TXLNA	1	32179560	1_21	0	0.0439571156453369	12.2410268321812	1.69338617949691e-06	-1.7510092527251	1
ENSG00000160051.11	IQCC	1	32205429	1_21	0	0.0442239450224234	12.2977396927387	1.71155851404467e-06	-1.75619123005214	1
ENSG00000084623.11	EIF3I	1	32222176	1_21	0	0.044857195087213	12.4310000780383	1.75487891774682e-06	-1.76721526665912	1
ENSG00000160055.19	TMEM234	1	32222176	1_21	0	0.044857195087213	12.4310000780383	1.75487891774682e-06	1.76721526665912	1
ENSG00000183615.5	FAM167B	1	32246849	1_21	0	0.030528706517301	8.83519208942142	8.48854731402047e-07	1.2694105600216	1
ENSG00000116478.11	HDAC1	1	32291945	1_21	0	0.0223180259576196	5.92130408326465	4.15893484372374e-07	-0.574359601049014	1
ENSG00000162526.6	TSSK3	1	32397196	1_21	0	0.0261477809349233	7.39312306751348	6.08375543326821e-07	0.651595490102239	1
ENSG00000160058.18	BSDC1	1	32397196	1_21	0	0.0261477809349233	7.39312306751348	6.08375543326821e-07	0.651595490102239	1
ENSG00000225828.1	FAM229A	1	32366691	1_21	0	0.0238163351969943	6.5248860550552	4.89054027358864e-07	0.484375470556481	1
ENSG00000176261.15	ZBTB8OS	1	32651491	1_21	0	0.0220262615165397	5.79910670279246	4.01985941319464e-07	0.532900002460591	1
ENSG00000162521.18	RBBP4	1	32651632	1_21	0	0.0206561741300875	5.20295648724402	3.38227607494417e-07	0.378796644278696	1
ENSG00000162520.14	SYNC	1	32701286	1_21	0	0.0225807689672726	6.02999763230464	4.285138295923e-07	0.586590266408497	1
ENSG00000162522.10	KIAA1522	1	32732203	1_21	0	0.0224895167977682	5.99239208142831	4.24120553554307e-07	-0.709610289162676	2
ENSG00000116497.17	S100PBP	1	32815516	1_21	0	0.0196998439807525	4.76313008709245	2.95300514157963e-07	-0.231006879031957	2
ENSG00000134684.10	YARS	1	32815516	1_21	0	0.0196225840265049	4.72667785518297	2.91891316488692e-07	-0.211510035989588	2
ENSG00000160097.16	FNDC5	1	32873002	1_21	0	0.0198906635769203	4.85255738788098	3.03758840140611e-07	-0.312516035656784	1
ENSG00000121905.9	HPCA	1	32886832	1_21	0	0.0286044887663074	8.22878920718898	7.40762692011269e-07	0.868338202223587	1
ENSG00000121900.18	TMEM54	1	32911081	1_21	0	0.0316706004255944	9.17744548980053	9.1471770311356e-07	1.11632137443146	1
ENSG00000116514.16	RNF19B	1	32966916	1_21	0	0.0249827151542713	6.96928877717059	5.47945128457589e-07	0.687724724100917	1
ENSG00000004455.16	AK2	1	33071920	1_21	0	0.0230871382132771	6.23599015966354	4.53090021566331e-07	-0.785038647831116	2
ENSG00000142920.16	AZIN2	1	33080995	1_21	0	0.0202205352788969	5.00516236308939	3.1850759436374e-07	0.45941747137747	2
ENSG00000160094.14	ZNF362	1	33257610	1_21	0	0.0332013108156743	9.61761079348621	1.00491979726052e-06	-1.29884217980154	1
ENSG00000184389.9	A3GALT2	1	33320377	1_21	0	0.021201880462528	5.44497140188511	3.63311343947367e-07	0.705346220114542	3
ENSG00000189280.3	GJB5	1	34755129	1_22	0	0.0576863370010223	17.6288156756849	3.2004059807161e-06	1.99784231912696	2
ENSG00000188910.7	GJB3	1	34780696	1_22	0	0.0253737980374256	9.94741901326637	7.94337131983447e-07	1.43943105950655	1
ENSG00000187513.8	GJA4	1	34793549	1_22	0	0.0179190915355025	6.71827745492861	3.7886361359973e-07	1.00602714157968	1
ENSG00000163866.8	SMIM12	1	34852255	1_22	0	0.0152183877192611	5.20481465174914	2.49277388725899e-07	0.239544875794574	1
ENSG00000116544.11	DLGAP3	1	34930171	1_22	0	0.0142818328151737	4.6167906758616	2.07507167731352e-07	0.271514861146501	1
ENSG00000243749.1	TMEM35B	1	34984579	1_22	0	0.0365325264920078	13.3438698586256	1.53415937837492e-06	1.55675180534188	2
ENSG00000197056.9	ZMYM1	1	35057762	1_22	0	0.0167464705461908	6.09106167703671	3.21014951722171e-07	-0.863049615634928	1
ENSG00000020129.15	NCDN	1	35557823	1_22	0	0.0171600587818969	6.31713034894929	3.41151734111529e-07	-0.679414221100686	1
ENSG00000116819.6	TFAP2E	1	35573174	1_22	0	0.0261970325555566	10.2443208936345	8.44586717901621e-07	1.68100384760629	1
ENSG00000126067.11	PSMB2	1	35648616	1_22	0	0.0145186004484679	4.76898808806157	2.17901372111976e-07	-0.300423490944167	1
ENSG00000142686.7	C1orf216	1	35719096	1_22	0	0.0938886394904425	22.2532182262033	6.57528900829618e-06	2.80684620098171	1
ENSG00000134698.10	AGO4	1	35808004	1_22	0	0.0368601161379757	13.4272075599965	1.55758363410115e-06	-1.91971883092844	1
ENSG00000092847.11	AGO1	1	35870261	1_22	0	0.0764873587653843	20.2980190815073	4.8859868568574e-06	-2.65508498707691	1
ENSG00000116863.10	ADPRHL2	1	36088841	1_22	0	0.0718695636965326	19.7068262810085	4.45728773409444e-06	2.54565431201778	1
ENSG00000171812.12	COL8A2	1	36101742	1_22	0	0.0238685058759055	9.37894216756695	7.04511465587686e-07	-1.29274365929075	1
ENSG00000116871.15	MAP7D1	1	36155585	1_22	0	0.0151165057349802	5.14260220400044	2.44648928760911e-07	-0.703372250482372	2
ENSG00000054116.11	TRAPPC3	1	36155585	1_22	0	0.0150548904613176	5.10478520912308	2.41859999093331e-07	-0.684615384615462	1
ENSG00000054118.13	THRAP3	1	36224998	1_22	0	0.015551980521141	5.40561127836431	2.64569325031256e-07	0.262213459354821	1
ENSG00000142694.6	EVA1B	1	36323755	1_22	0	0.0525099732668567	16.743685709064	2.76695333173336e-06	1.71533359250175	2
ENSG00000196182.10	STK40	1	36390356	1_22	0	0.0174331988029619	6.4634840681394	3.54611437526046e-07	0.747068048426022	1
ENSG00000119535.17	CSF3R	1	36490099	1_22	0	0.0148311927816677	4.96618961935959	2.31797288578709e-07	0.299909852410719	2
ENSG00000163874.10	ZC3H12A	1	36655712	1_22	0	0.0181902933442417	6.85756457588154	3.92571332736537e-07	-0.919460149879168	1
ENSG00000174574.15	AKIRIN1	1	38991621	1_24	0	0.0374159850276389	6.1484942543763	7.2399393544776e-07	0.731650688917805	2
ENSG00000168653.10	NDUFS5	1	38988113	1_24	0	0.0602601587885154	10.6218721853081	2.01437497094602e-06	1.46258434213624	3
ENSG00000183682.7	BMP8A	1	39554348	1_24	0	0.0879463543205034	14.2094376074568	3.93281669001958e-06	-1.76021606388055	1
ENSG00000090621.13	PABPC4	1	39578100	1_24	0	0.0318142691857959	4.63471987328096	4.64038928382706e-07	0.133766709393951	1
ENSG00000116983.12	HPCAL4	1	39679944	1_24	0	0.129669718368169	17.9509301623491	7.32545320782265e-06	2.19597477731811	6
ENSG00000084072.16	PPIE	1	39739151	1_25	0	0.0205408427988432	5.99074836673478	3.87265055510004e-07	-0.659292295974517	1
ENSG00000043514.15	TRIT1	1	39880989	1_25	0	0.0321119340059736	10.0351551583566	1.01414377217864e-06	-1.27648678822264	3
ENSG00000116990.10	MYCL	1	39893813	1_25	0	0.0177789010470568	4.70125370647355	2.63043500457908e-07	-0.13621320803163	2
ENSG00000131236.16	CAP1	1	40039889	1_25	0	0.0175933844404774	4.60923076689725	2.55203613036814e-07	0.129339996409466	1
ENSG00000131238.16	PPT1	1	40094786	1_25	0	0.0189116460394031	5.24079513586613	3.11914445056634e-07	-0.436024764936248	3
ENSG00000084073.8	ZMPSTE24	1	40254916	1_25	0	0.0264953147490198	8.40926193943914	7.01190360758299e-07	1.03830334487731	2
ENSG00000049089.13	COL9A2	1	40361329	1_25	0	0.0198891762907889	5.79035114466444	3.62435452273779e-07	-0.733545469039031	1
ENSG00000187815.9	ZFP69	1	40476033	1_25	0	0.032401156033977	10.2473895683507	1.04491924049762e-06	1.22803091687831	2
ENSG00000164002.11	EXO5	1	40508758	1_25	0	0.0245077209739142	7.58891518063186	5.85317622253779e-07	0.853984719733172	3
ENSG00000117010.15	ZNF684	1	40531781	1_25	0	0.0185076869942683	5.06550728387199	2.95042149830022e-07	0.361422383041763	1
ENSG00000066136.20	NFYC	1	40690819	1_25	0	0.0200676153287203	5.79968541624647	3.66276603790427e-07	0.633470974010119	1
ENSG00000179862.6	CITED4	1	40862833	1_25	0	0.0437777510827799	12.6526496831336	1.74318670533128e-06	1.17437308436562	2
ENSG00000171793.13	CTPS1	1	40971745	1_25	0	0.0247542345699703	9.10010414887093	7.08932421660501e-07	1.7625940635043	2
ENSG00000171790.15	SLFNL1	1	41023232	1_25	0	0.0366317687858685	10.6319983348301	1.2256931611663e-06	-0.954176365838478	2
ENSG00000204060.6	FOXO6	1	41378621	1_25	0	0.0199177410738298	5.57575422768066	3.4950442480112e-07	0.241113137874225	1
ENSG00000127124.14	HIVEP3	1	41902668	1_27	0	0.0636747999346743	38.5116146658613	7.71735165886185e-06	-5.13892367479221	1
ENSG00000198815.8	FOXJ3	1	42335364	1_27	0	0.00373942207403788	4.66342563604848	5.48805578028092e-08	-0.363009502253661	1
ENSG00000066185.12	ZMYND12	1	42448089	1_27	0	0.0111166025943009	17.061343304774	5.96889962814344e-07	-2.34162026717797	1
ENSG00000127125.8	PPCS	1	42455395	1_27	0	0.00400078304921159	6.75135472897746	8.50050843070662e-08	1.42793597792829	1
ENSG00000186409.14	CCDC30	1	42463459	1_27	0	0.00398293240982706	6.6817354278215	8.37531568111178e-08	-1.41408907771213	1
ENSG00000171960.10	PPIH	1	42658184	1_27	0	0.00562973910834241	10.6664374099376	1.88980342760161e-07	-1.4940173082254	1
ENSG00000164008.14	C1orf50	1	42767127	1_27	0	0.00658312211137779	12.8233039126646	2.65668962557134e-07	1.80512941077316	1
ENSG00000274386.5	TMEM269	1	42785273	1_27	0	0.00417142331017018	5.53663972374209	7.26841141374521e-08	-0.0837169882902026	1
ENSG00000177868.11	SVBP	1	42799864	1_27	0	0.0099116335992171	16.6627299164559	5.19757024914318e-07	-2.06403394017877	2
ENSG00000164010.13	ERMAP	1	42816759	1_27	0	0.0037552296645279	4.77165340544917	5.63915935503197e-08	0.359784685673349	3
ENSG00000164011.17	ZNF691	1	42845892	1_27	0	0.0037608998505354	4.75152884582444	5.62385497147975e-08	-0.179050216464171	2
ENSG00000179178.10	TMEM125	1	43269525	1_27	0	0.00636742765841403	9.22181608125635	1.8479467379356e-07	0.977363936689793	1
ENSG00000117395.12	EBNA1BP2	1	43269525	1_27	0	0.00636742765841403	9.22181608125635	1.8479467379356e-07	-0.977363936689793	1
ENSG00000066056.13	TIE1	1	43279057	1_27	0	0.0109526655785959	31.2960932127861	1.07874532775736e-06	-4.81695748808259	2
ENSG00000117399.13	CDC20	1	43359194	1_27	0	0.0233577772404459	18.966640331988	1.39421867191045e-06	-1.19829882255093	1
ENSG00000066322.14	ELOVL1	1	43367735	1_27	0	0.00440750759354047	7.7928531948467	1.08093240782596e-07	1.46064636841186	1
ENSG00000159479.16	MED8	1	43389819	1_27	0	0.020643389237468	22.2962916266229	1.4485137137549e-06	2.54651314186205	3
ENSG00000198198.15	SZT2	1	43388718	1_27	0	0.0045576386674876	9.05211279084626	1.29837104420464e-07	-1.80352001801093	2
ENSG00000142949.16	PTPRF	1	43526177	1_27	0	0.00388341249090496	8.06895559977263	9.8614283265402e-08	1.70085048074008	1
ENSG00000126091.19	ST3GAL3	1	43705540	1_27	0	0.00419321198796219	7.89253266111451	1.04153095067154e-07	-1.52339902343081	1
ENSG00000117408.10	IPO13	1	43947230	1_27	0	0.00520143171379861	8.39544477709416	1.37428113304703e-07	-1.27453535755228	2
ENSG00000117410.13	ATP6V0B	1	43974113	1_27	0	0.00532193221894683	8.47769784532541	1.41989505420965e-07	-1.23537997510282	1
ENSG00000117411.16	B4GALT2	1	43977787	1_27	0	0.00964170297680922	12.8207600294772	3.89024088260626e-07	1.19008400358233	2
ENSG00000159214.12	CCDC24	1	43991070	1_27	0	0.0313905024399873	25.9296434617044	2.56155559443039e-06	-2.57505518798773	3
ENSG00000196517.11	SLC6A9	1	44032791	1_27	0	0.00385852610328041	5.01749759689297	6.09280935905079e-08	0.450392958691419	1
ENSG00000178028.13	DMAP1	1	44213884	1_27	0	0.00419355023317647	5.47962076135491	7.23171539036441e-08	0.176020225329654	1
ENSG00000117419.14	ERI3	1	44354647	1_27	0	0.00488912009881093	6.7167933316269	1.03347902079018e-07	-0.430307423056081	1
ENSG00000126106.13	TMEM53	1	44651628	1_28	0	0.0227758568686623	4.77511636660564	3.42269072606535e-07	-0.108916574138546	1
ENSG00000142945.12	KIF2C	1	44739744	1_28	0	0.0223111297778753	4.68800188149628	3.29168534076635e-07	0.385171252105292	1
ENSG00000142937.11	RPS8	1	44775613	1_28	0	0.0361671461962915	8.38179012580348	9.54025531910116e-07	0.180730074953576	1
ENSG00000142959.4	BEST4	1	44787956	1_28	0	0.0223002958966926	4.61140648827223	3.23633153912772e-07	-0.249797524555345	1
ENSG00000173846.12	PLK3	1	44802360	1_28	0	0.0232132951839964	5.33269780863678	3.89576491118716e-07	-0.763363543532275	1
ENSG00000188396.3	TCTEX1D4	1	44806156	1_28	0	0.0223641538337869	4.7268132268841	3.326824466399e-07	0.389225515037866	1
ENSG00000222009.8	BTBD19	1	44806156	1_28	0	0.0223641538337869	4.7268132268841	3.326824466399e-07	0.389225515037866	1
ENSG00000117425.13	PTCH2	1	44842737	1_28	0	0.0230730609279128	5.00444227250203	3.63387404922241e-07	-0.608118999366306	1
ENSG00000126107.14	HECTD3	1	45011467	1_28	0	0.0286894924318483	7.25394752020757	6.54947136722181e-07	-1.02085647888862	1
ENSG00000126088.13	UROD	1	45012003	1_28	0	0.0245984107106334	6.77399895007736	5.24398145506909e-07	-1.71756383590463	1
ENSG00000162415.6	ZSWIM5	1	45305393	1_28	0	0.0239115549750281	5.87477582422259	4.42087354012426e-07	-1.0469145117495	1
ENSG00000132781.17	MUTYH	1	45292831	1_28	0	0.0233384129128704	6.64223270988895	4.87859065965377e-07	-1.66047745367648	2
ENSG00000070759.16	TESK2	1	45491131	1_28	0	0.0269057802184461	6.21411452301989	5.26179370231774e-07	-0.69105880784109	1
ENSG00000132763.14	MMACHC	1	45499635	1_28	0	0.220286975493749	21.9558350926818	1.52211601018599e-05	4.24632146015794	1
ENSG00000117450.13	PRDX1	1	45523019	1_28	0	0.0357682082639711	12.8089800270827	1.44185207820433e-06	3.10154563968248	2
ENSG00000117448.13	AKR1A1	1	45550079	1_28	0	0.219795158361511	23.4958211781372	1.62524082676612e-05	4.27398257819808	2
ENSG00000132780.16	NASP	1	45580766	1_28	0	0.157978997758252	21.3202472738085	1.05998706429325e-05	-4.26893690803276	1
ENSG00000159588.14	CCDC17	1	45624129	1_28	0	0.0387526049174554	13.5115299723619	1.64783758142871e-06	-3.50104873418114	2
ENSG00000159592.10	GPBP1L1	1	45688394	1_28	0	0.0378000864298144	10.2519976802564	1.21957992154921e-06	-1.47719735759888	1
ENSG00000159596.6	TMEM69	1	45688394	1_28	0	0.0378000864298144	10.2519976802564	1.21957992154921e-06	-1.47719735759888	1
ENSG00000086015.20	MAST2	1	45769445	1_28	0	0.0236560437854171	7.30055704880899	5.43509435615479e-07	-2.28354005377054	2
ENSG00000117461.14	PIK3R3	1	46132597	1_28	0	0.039104085604125	13.6280924806614	1.67712788819249e-06	-3.46946191558907	2
ENSG00000085998.13	POMGNT1	1	46198577	1_28	0	0.0229881863780792	4.87378978973687	3.52598513485434e-07	0.102735592910112	1
ENSG00000132128.16	LRRC41	1	46301079	1_28	0	0.0355314424073767	8.78032793764374	9.81821523676395e-07	1.04956126220497	1
ENSG00000117480.15	FAAH	1	46263241	1_28	0	0.0828261795217472	17.8302432917714	4.64765488963376e-06	-2.70340718493392	3
ENSG00000079277.19	MKNK1	1	46593191	1_29	0	0.0400845546617402	10.3920516796005	1.31095364212119e-06	1.40165368046045	1
ENSG00000159658.10	EFCAB14	1	46719410	1_29	0	0.0398009144584449	10.3256258564844	1.29335697251283e-06	-1.14019522362302	2
ENSG00000162366.7	PDZK1IP1	1	47190144	1_29	0	0.0222812119805466	4.92047994719662	3.45028722689617e-07	0.480146175798443	1
ENSG00000162367.11	TAL1	1	47230909	1_29	0	0.0789814358444002	16.7840573332756	4.17187178596286e-06	2.1396582984436	2
ENSG00000123473.15	STIL	1	47314279	1_29	0	0.0635864297277038	14.7286390994135	2.9473793408724e-06	2.21925218580589	1
ENSG00000162368.13	CMPK1	1	47333967	1_29	0	0.0955983903660473	18.6070596381929	5.59805683282126e-06	-2.50615831718681	1
ENSG00000117834.12	SLC5A9	1	48222704	1_30	0	0.0358552896952388	10.3925506653051	1.17269307318542e-06	1.17278603553666	1
ENSG00000132122.11	SPATA6	1	48470359	1_30	0	0.0184359760154224	4.70540582361482	2.73006001205309e-07	-0.197528622735957	2
ENSG00000123091.4	RNF11	1	51235789	1_32	0	0.0427868025209236	9.96463984554679	1.34177721527829e-06	1.45627233421717	2
ENSG00000085831.15	TTC39A	1	51344915	1_33	0	0.0249112979520584	5.91097747208952	4.63409181301028e-07	-0.588643839959236	2
ENSG00000085832.16	EPS15	1	51497266	1_33	0	0.0217566469448603	4.65306252620527	3.18595638748868e-07	0.163133632568564	2
ENSG00000117859.18	OSBPL9	1	51577431	1_33	0	0.0348195571639801	9.02997868613894	9.89507162935909e-07	1.07332427681491	1
ENSG00000078618.21	NRDC	1	51826904	1_33	0	0.0232323108831894	5.26253114319174	3.84765446071793e-07	0.436557772311067	2
ENSG00000198841.3	KTI12	1	52034079	1_33	0	0.0628889870234471	14.5781480139813	2.8852664680135e-06	-1.78970895486042	1
ENSG00000157077.14	ZFYVE9	1	52142437	1_33	0	0.0351973843324784	9.13073188166359	1.01140466925901e-06	1.06621646469448	1
ENSG00000154222.14	CC2D1B	1	52386057	1_33	0	0.0216668014681208	4.61464419020689	3.14660333198732e-07	0.125562409577259	1
ENSG00000134748.12	PRPF38A	1	52424219	1_33	0	0.0377111680279851	9.77509604363169	1.1601121917933e-06	-1.4034825646787	1
ENSG00000134744.13	ZCCHC11	1	52553683	1_33	0	0.022737223321261	5.06244129587776	3.62248337692512e-07	-0.355681210247877	1
ENSG00000116157.5	GPX7	1	52601914	1_33	0	0.0223333524990943	4.89598785023048	3.44114700335732e-07	-0.403536583147114	4
ENSG00000162378.12	ZYG11B	1	52727904	1_33	0	0.0264605418450495	6.47206482232541	5.38952592430038e-07	-0.841277681065582	1
ENSG00000121310.16	ECHDC2	1	52927236	1_33	0	0.026913160946998	6.6298521592402	5.61535899521119e-07	0.839029469638841	3
ENSG00000116171.17	SCP2	1	52926925	1_33	0	0.0218294808199671	4.68409565138444	3.21794143207601e-07	0.2131679431989	2
ENSG00000174348.13	PODN	1	53062276	1_33	0	0.0216624813130144	4.61279264607923	3.14471366203105e-07	0.0782517978573607	2
ENSG00000162383.11	SLC1A7	1	53094174	1_33	0	0.0224615593548964	4.94915540305697	3.49848460892295e-07	-0.271920870453321	2
ENSG00000157184.6	CPT2	1	53196294	1_33	0	0.0313843013180514	8.06112862650919	7.9619104646341e-07	1.32080060428486	2
ENSG00000162384.13	C1orf123	1	53220711	1_33	0	0.0728206084268539	15.9649099018962	3.65872483913967e-06	2.45130604251027	2
ENSG00000157193.15	LRP8	1	53326326	1_33	0	0.0406417291485716	10.475023319628	1.33978820276469e-06	1.28250312336884	2
ENSG00000162398.11	LEXM	1	54806101	1_34	0	0.0173986464179777	7.46419861961218	4.08702809645794e-07	-0.926316789764289	2
ENSG00000058804.11	NDC1	1	53838107	1_34	0	0.0172466828110314	7.38289885673173	4.00720415189041e-07	0.84799128891928	1
ENSG00000058799.14	YIPF1	1	53889432	1_34	0	0.0129779445045324	4.74997985814493	1.94002199804413e-07	0.258092019036562	3
ENSG00000211452.10	DIO1	1	53890974	1_34	0	0.0179528400592751	7.75483636433383	4.38141886285415e-07	0.897150984474599	2
ENSG00000081870.11	HSPB11	1	53945680	1_34	0	0.031543853211958	12.9928660336809	1.28981872445057e-06	-1.44383321860141	1
ENSG00000116212.14	LRRC42	1	53945680	1_34	0	0.0315438532119581	12.9928660336809	1.28981872445057e-06	1.44383321860141	1
ENSG00000116209.11	TMEM59	1	54053622	1_34	0	0.032566271219499	13.2902896859863	1.36210772641584e-06	1.65127853839711	1
ENSG00000116205.12	TCEANC2	1	54047650	1_34	0	0.0222026989158407	9.72600433600532	6.79593477742176e-07	-1.33382511072822	2
ENSG00000116221.15	MRPL37	1	54183963	1_34	0	0.0161945686251698	6.79970696588476	3.4655211607113e-07	-0.697054685653694	1
ENSG00000215883.10	CYB5RL	1	54154524	1_34	0	0.0131600225415951	4.87887358787676	2.02062244359005e-07	-0.337348699227695	1
ENSG00000157216.15	SSBP3	1	54413433	1_34	0	0.0405363767151753	15.3352880608483	1.9563467772877e-06	1.73487091295295	1
ENSG00000184313.19	MROH7	1	54580773	1_34	0	0.0157115334849721	6.51925283927791	3.22348292330905e-07	-0.819952822186666	1
ENSG00000243725.6	TTC4	1	54735765	1_34	0	0.015625816466909	6.46854971848028	3.18096296846141e-07	0.637804752243737	1
ENSG00000162396.5	PARS2	1	54764560	1_34	0	0.0144201729071242	5.72512949635225	2.59815320194479e-07	-0.579713092730537	2
ENSG00000006555.10	TTC22	1	54801172	1_34	0	0.01509119816384	6.14620458369926	2.91903772503595e-07	-0.700007123183481	1
ENSG00000116133.11	DHCR24	1	54887670	1_34	0	0.0143484416380918	5.67895778721939	2.56437981504889e-07	0.575006540055947	2
ENSG00000169174.10	PCSK9	1	55055640	1_34	0	0.017650768108932	7.59752882470077	4.22031569974634e-07	-0.921620796820491	2
ENSG00000162399.6	BSND	1	55023869	1_34	0	0.0161684966270359	6.78477792854896	3.45234549534959e-07	0.711311781544833	2
ENSG00000162407.8	PLPP3	1	56472995	1_35	0	0.0148393582189152	4.71507699504573	2.20197752221057e-07	0.067899390317939	1
ENSG00000021852.12	C8B	1	56974569	1_36	0	0.0247043992988973	4.61343892068256	3.58680731753544e-07	-0.106850964276901	2
ENSG00000162600.11	OMA1	1	58547382	1_37	0	0.0230682704295331	8.52235258791395	6.18704828873375e-07	-1.10537960858987	1
ENSG00000184292.6	TACSTD2	1	58579933	1_37	0	0.0191994172359927	6.84437870705942	4.13552882160344e-07	-0.869880523655495	1
ENSG00000162601.9	MYSM1	1	58695070	1_37	0	0.0541411490189647	16.8702108814478	2.87446452700462e-06	2.07799433012989	2
ENSG00000172456.17	FGGY	1	59297283	1_37	0	0.0259034228569276	8.72971258411809	7.11649378090765e-07	-0.972193088432262	1
ENSG00000134709.10	HOOK1	1	59814713	1_38	0	0.0214998655013473	4.95819497311549	3.35481300161255e-07	0.310718330198572	2
ENSG00000134716.9	CYP2J2	1	59926822	1_38	0	0.0378803488757802	10.2323414120427	1.21982622564711e-06	-1.28751579208408	1
ENSG00000162604.12	TM2D1	1	61728888	1_39	0	0.0476079470565931	9.83531554032766	1.47359020351847e-06	1.21439566760879	1
ENSG00000162607.12	USP1	1	62436136	1_39	0	0.0612165508007111	12.2014580945099	2.35065862045895e-06	1.64246078865029	1
ENSG00000125703.14	ATG4C	1	62784304	1_39	0	0.0272888205821537	4.63659531545147	3.98192367917979e-07	0.108369508850533	2
ENSG00000088035.15	ALG6	1	63367779	1_40	0	0.278844468694758	27.2244444073087	2.3890763723717e-05	2.92235625427095	1
ENSG00000203965.12	EFCAB7	1	63523814	1_40	0	0.0511044222778317	10.6387812505433	1.71103674398825e-06	1.55535753938686	1
ENSG00000142856.16	ITGB3BP	1	63593801	1_40	0	0.0283684354739187	5.13557236774594	4.5849353064333e-07	-0.598572067838572	2
ENSG00000079739.15	PGM1	1	63594484	1_40	0	0.171707907828512	22.280271707127	1.20398133168475e-05	-2.37872885458187	1
ENSG00000158966.13	CACHD1	1	64494720	1_40	0	0.0386974479689869	8.0320828429001	9.78181574097318e-07	0.949376893317434	2
ENSG00000162437.14	RAVER2	1	64744556	1_41	0	0.149876553213368	20.8435063412515	9.83135660702227e-06	-2.16848603690792	2
ENSG00000162434.11	JAK1	1	64965916	1_41	0	0.0766959795203767	14.3813154798309	3.47120438300442e-06	1.74878049176788	2
ENSG00000162433.14	AK4	1	65147680	1_41	0	0.0324741791124633	6.30206109380552	6.44065096703509e-07	0.643050412577813	1
ENSG00000213625.8	LEPROT	1	65428386	1_41	0	0.0382036820669331	7.81911334706963	9.40094917315789e-07	-0.972113225340006	1
ENSG00000116678.19	LEPR	1	65422548	1_41	0	0.0271262607139122	4.6258990737275	3.94907205920861e-07	0.0655898891096374	3
ENSG00000118473.21	SGIP1	1	66533102	1_42	0	0.04371446905574	15.0496535577296	2.07043063108247e-06	2.10792996285902	1
ENSG00000152760.9	TCTEX1D1	1	66732959	1_42	0	0.0169064512593884	5.30550407185626	2.822851828689e-07	0.646804433957518	2
ENSG00000198160.14	MIER1	1	66920571	1_42	0	0.0169873483377292	5.36833450060295	2.86994870733938e-07	-0.415912191890088	3
ENSG00000116704.7	SLC35D1	1	67053650	1_42	0	0.0196119798158874	6.83487602122782	4.21852913173124e-07	-0.953072583869659	3
ENSG00000116729.13	WLS	1	68255458	1_43	0	0.0249298748421627	4.60639681127949	3.6140188944446e-07	-0.0947144459570628	2
ENSG00000118454.12	ANKRD13C	1	70354325	1_44	0	0.0348522728411601	4.77020657736262	5.23211481658574e-07	0.430853720575536	1
ENSG00000197568.13	HHLA3	1	70355624	1_44	0	0.0362452695064139	5.13616069582113	5.85866829837822e-07	0.591367299342441	2
ENSG00000116761.11	CTH	1	70411075	1_44	0	0.0400250808474253	6.06339166622718	7.63759831978032e-07	0.700732404148159	1
ENSG00000132485.13	ZRANB2	1	71080715	1_45	0	0.0237997725029598	6.60977567933518	4.95072154760519e-07	0.848532419108173	2
ENSG00000254685.6	FPGT	1	74198130	1_47	0	0.0290066126640213	7.79064355683155	7.11179654879139e-07	-1.0035422387598	1
ENSG00000116783.14	TNNI3K	1	74234228	1_47	0	0.0428630242436545	11.4367141153606	1.54274109655409e-06	-1.48698730194783	2
ENSG00000116791.13	CRYZ	1	74733615	1_47	0	0.0222504833131844	5.32507314006181	3.72884215602107e-07	0.504458512270855	1
ENSG00000162623.15	TYW3	1	74733615	1_47	0	0.0222504833131844	5.32507314006181	3.72884215602107e-07	0.504458512270855	1
ENSG00000117054.13	ACADM	1	75724060	1_47	0	0.15394192448155	23.6449273917525	1.14552314901241e-05	3.03666571069001	1
ENSG00000137955.15	RABGGTB	1	75786199	1_47	0	0.0220816123371427	5.2543400351638	3.65138754332017e-07	-0.513548272463236	1
ENSG00000184005.10	ST6GALNAC3	1	76072711	1_47	0	0.0331980963419731	9.04864880397342	9.45378861506037e-07	-1.14376223582141	1
ENSG00000142892.14	PIGK	1	77219918	1_48	0	0.0172090706980669	7.4431665835154	4.03110519311183e-07	-0.754497009310768	2
ENSG00000154027.18	AK5	1	77432003	1_48	0	0.0184268664543777	8.07693565872521	4.6838942938226e-07	-0.897109320780844	1
ENSG00000077254.14	USP33	1	77760195	1_48	0	0.0250767109287072	10.9374772488037	8.63170739809922e-07	1.51403644008401	1
ENSG00000162614.18	NEXN	1	77888900	1_48	0	0.0132986369828507	5.05631468823172	2.11616827828602e-07	0.586437915414216	1
ENSG00000162613.16	FUBP1	1	77979478	1_48	0	0.0991807592769194	23.8786373836555	7.45325436094962e-06	2.49562560491942	1
ENSG00000122420.9	PTGFR	1	78304263	1_48	0	0.0130960165193877	4.91427196832344	2.0253840039127e-07	-0.214311587107988	2
ENSG00000137959.15	IFI44L	1	78619516	1_48	0	0.0171797009432401	7.42733578955045	4.01566644855771e-07	0.822093900158924	1
ENSG00000137965.10	IFI44	1	78646006	1_48	0	0.024813337098562	10.8393726709823	8.46444129804894e-07	1.20583281489447	1
ENSG00000162618.13	ADGRL4	1	79006491	1_48	0	0.0151953770345663	6.29039370374358	3.00814164492802e-07	-0.700356339319397	1
ENSG00000137941.16	TTLL7	1	83999374	1_51	0	0.0245583374506254	4.73927296393244	3.66285443200962e-07	0.23200066704277	1
ENSG00000171517.5	LPAR3	1	84849938	1_52	0	0.0255343637984454	4.98889242062556	4.00901936779899e-07	0.373227383684106	2
ENSG00000117133.10	RPF1	1	84479257	1_52	0	0.0248585989016106	4.73952066674417	3.70783194674142e-07	-0.228569238158054	2
ENSG00000174021.10	GNG5	1	84506136	1_52	0	0.0852079703548449	16.3089364444795	4.37335603353619e-06	1.89549958021559	2
ENSG00000122432.17	SPATA1	1	84506782	1_52	0	0.0415173483359783	9.52273024044671	1.2442282662128e-06	1.25525393670652	2
ENSG00000117151.12	CTBS	1	84569909	1_52	0	0.0249735027413378	4.78239065897423	3.75866381641273e-07	0.347760387824834	3
ENSG00000117155.16	SSX2IP	1	84678189	1_52	0	0.0340466207538552	7.66871797216054	8.21685745785807e-07	-0.812447022083334	1
ENSG00000055732.12	MCOLN3	1	85048599	1_52	0	0.0269829456505005	5.50214917938462	4.6722997119873e-07	0.46077859135858	2
ENSG00000162642.13	C1orf52	1	85249770	1_52	0	0.0306371143139907	6.68476151801482	6.44529424615225e-07	0.759853295903213	1
ENSG00000142867.12	BCL10	1	85267258	1_52	0	0.0285366078265975	6.02321169480794	5.40927981996481e-07	0.610371028093555	2
ENSG00000117174.10	ZNHIT6	1	85708549	1_52	0	0.0262290738130334	5.23850824383985	4.32413815082924e-07	0.274435608313255	3
ENSG00000122417.15	ODF2L	1	86394569	1_53	0	0.0307333945344006	6.86249080985767	6.63745027751198e-07	0.831300871777867	1
ENSG00000016602.9	CLCA4	1	86546626	1_53	0	0.0360157761143599	8.36661115142025	9.4831219769211e-07	-1.20060518597876	2
ENSG00000097033.14	SH3GLB1	1	86708280	1_53	0	0.0265591110800685	5.48412248367084	4.58384216156256e-07	0.449718894335794	1
ENSG00000183291.15	SELENOF	1	86913954	1_53	0	0.0256618469112953	5.16604145741953	4.17210058780392e-07	-0.595974933670337	1
ENSG00000153936.16	HS2ST1	1	86915168	1_53	0	0.0244696121184153	4.7457293277566	3.65459304585282e-07	0.32101379716639	1
ENSG00000143013.12	LMO4	1	87329332	1_53	0	0.0884206802227199	16.8776708666564	4.69651094433096e-06	-1.86925710789379	2
ENSG00000137944.17	KYAT3	1	88975234	1_54	0	0.022594327865568	27.0927126078792	1.92646396718855e-06	4.82521830898634	2
ENSG00000117226.11	GBP3	1	89015900	1_54	0	0.0211973721946496	10.2881424212604	6.86322073349258e-07	1.68841400833979	1
ENSG00000162645.12	GBP2	1	89151259	1_54	0	0.0165363675860583	5.72889075852811	2.98139577923152e-07	-0.907160814922079	1
ENSG00000162654.8	GBP4	1	89199262	1_54	0	0.0277155039473372	11.5631514806177	1.00857446485243e-06	1.63668872818858	1
ENSG00000154451.14	GBP5	1	89272549	1_54	0	0.0170134208920583	5.49806161128864	2.94381302149845e-07	0.439243320161942	1
ENSG00000197147.13	LRRC8B	1	89525212	1_54	0	0.0191299933107936	6.47713923882624	3.89948294315177e-07	-0.668788671458187	2
ENSG00000171488.14	LRRC8C	1	89757841	1_55	0	0.0336025031472555	6.9009939669346	7.29780495267128e-07	-1.07538446806468	1
ENSG00000122482.20	ZNF644	1	91022402	1_55	0	0.0386982026312961	8.21968554054302	1.00104815868083e-06	0.908206433454294	1
ENSG00000097046.12	CDC7	1	91500849	1_56	0	0.0392394663456309	8.626510995043	1.06528851838279e-06	1.0919197337469	3
ENSG00000284413.1	BTBD8	1	92080411	1_56	0	0.0341667519714644	7.33332144587914	7.88521230160354e-07	0.76401072496197	1
ENSG00000174842.16	GLMN	1	92299545	1_56	0	0.0315938221546732	6.60310711367905	6.56537421457585e-07	1.08920749186736	1
ENSG00000122484.8	RPAP2	1	92299545	1_56	0	0.0315938221546732	6.60310711367905	6.56537421457585e-07	-1.08920749186736	1
ENSG00000162676.11	GFI1	1	92487304	1_56	0	0.0260611336441043	4.81054660779504	3.94545145134095e-07	-0.460740097438493	1
ENSG00000067208.14	EVI5	1	92789516	1_56	0	0.0441777542984983	9.73608358585318	1.35362043746252e-06	1.22051272741982	2
ENSG00000122406.12	RPL5	1	92831623	1_56	0	0.0446607324733376	9.83810735488446	1.38275861396071e-06	1.50937271446639	1
ENSG00000154511.11	FAM69A	1	92960610	1_56	0	0.0334434334094507	7.13365812478878	7.50813586806651e-07	-0.729447310290504	1
ENSG00000117500.12	TMED5	1	93181063	1_57	0	0.0473321959225996	10.7106495350361	1.59544352628332e-06	-1.46762955596623	1
ENSG00000122483.17	CCDC18	1	93180861	1_57	0	0.0254375140168862	4.91302960761255	3.93308218020925e-07	-0.37539803053425	3
ENSG00000117505.12	DR1	1	93345092	1_57	0	0.0493959826872327	11.1113147716199	1.7272931641815e-06	1.50703771558589	1
ENSG00000137942.16	FNBP1L	1	93445454	1_57	0	0.0246581433918162	4.62372709161306	3.58807522893874e-07	-0.108736011622907	1
ENSG00000137936.16	BCAR3	1	93847526	1_57	0	0.0346528657112296	7.79290273656263	8.49859992417966e-07	1.01068880443803	1
ENSG00000067334.13	DNTTIP2	1	93879160	1_57	0	0.0248189457322123	4.68414329834634	3.65866356752594e-07	-0.110951379733171	1
ENSG00000023909.9	GCLM	1	93909753	1_57	0	0.0247863055398005	4.67191264588286	3.64431145779787e-07	-0.388295280099455	1
ENSG00000117528.11	ABCD3	1	94411329	1_58	0	0.0196150622682014	5.36571628433723	3.31227487398355e-07	-0.17024246873542	2
ENSG00000143036.16	SLC44A3	1	94820196	1_58	0	0.0368948550965753	11.2451983335657	1.30569548471194e-06	1.47922537011487	2
ENSG00000117519.15	CNN3	1	94927642	1_58	0	0.0361380214689602	11.0514101566758	1.25687197487438e-06	1.3444123066379	1
ENSG00000172339.9	ALG14	1	95073027	1_58	0	0.0199848215203936	5.53917624994037	3.48380976242821e-07	-0.620999897079405	2
ENSG00000122481.16	RWDD3	1	95234038	1_58	0	0.0645470859757337	16.4985618885615	3.35144197302612e-06	1.91065799186707	3
ENSG00000117569.18	PTBP2	1	96684156	1_59	0	0.0454440854805829	10.0918935530045	1.44330794666213e-06	1.38762809757371	1
ENSG00000188641.12	DPYD	1	97918144	1_60	0	0.0234360611899798	5.37241905742414	3.96244710587454e-07	0.26594227765741	1
ENSG00000162627.16	SNX7	1	98661649	1_60	0	0.0267581233034004	6.60499331171176	5.56207712421931e-07	-0.665203968489896	1
ENSG00000156869.12	FRRS1	1	99766518	1_61	0	0.0309933427554713	6.22895134102952	6.0756441750436e-07	-0.635102191279124	1
ENSG00000162688.16	AGL	1	99831942	1_61	0	0.0262464469046393	4.68117788819638	3.86664800108631e-07	-0.187613248810135	1
ENSG00000117620.14	SLC35A3	1	99969054	1_61	0	0.0711824426208151	14.0352072781794	3.14413142478223e-06	2.17446026374239	1
ENSG00000156875.13	MFSD14A	1	100037607	1_61	0	0.0575816979627806	12.0308845881293	2.18017322387361e-06	1.77995790717014	2
ENSG00000156876.9	SASS6	1	100132743	1_61	0	0.0265140890291259	4.77554264936603	3.98481727901706e-07	0.0294969432432235	1
ENSG00000122435.9	TRMT13	1	100132743	1_61	0	0.0265140890291259	4.77554264936603	3.98481727901706e-07	-0.0294969432432235	1
ENSG00000122477.12	LRRC39	1	100178174	1_61	0	0.0711637649568251	14.0325653227198	3.14271474274856e-06	-1.92793756233936	1
ENSG00000137992.14	DBT	1	100250235	1_61	0	0.0439713359105058	9.49704405382084	1.31421701771631e-06	1.5826332232234	1
ENSG00000137996.12	RTCA	1	100265607	1_61	0	0.0412724285589676	8.90383478907804	1.15650120921554e-06	-1.48249175475831	2
ENSG00000079335.18	CDC14A	1	100342807	1_61	0	0.0623318368271503	12.7788213075683	2.50674233711191e-06	-1.74928728534585	2
ENSG00000162692.10	VCAM1	1	100721765	1_62	0	0.0443494706291576	7.73729391596576	1.07990737890092e-06	0.956387214720253	1
ENSG00000162694.13	EXTL2	1	100895622	1_62	0	0.0352348889336017	5.58538251265588	6.19348088411511e-07	0.495099972447199	1
ENSG00000162695.11	SLC30A7	1	100895622	1_62	0	0.0591402043665666	10.4427979570135	1.94360796508161e-06	-1.36278012198293	2
ENSG00000185946.15	RNPC3	1	103522241	1_65	0	0.0226352699186783	4.67840798522115	3.33267331127793e-07	-0.14341518367585	1
ENSG00000240038.6	AMY2B	1	103555063	1_65	0	0.022653553043989	4.68590705774429	3.34071149668652e-07	0.144016526442966	2
ENSG00000085491.15	SLC25A24	1	108199501	1_67	0	0.0231683911987807	4.64164224367113	3.38435970298278e-07	0.276881105710397	3
ENSG00000162636.15	FAM102B	1	108571155	1_67	0	0.023498907607024	4.76948819467204	3.52718651596486e-07	0.19483835044127	1
ENSG00000162639.15	HENMT1	1	108662004	1_67	0	0.0448913863049174	10.8028793504218	1.52620023705508e-06	1.42186840974238	1
ENSG00000116266.10	STXBP3	1	108746865	1_67	0	0.0372397410642651	8.99441110733919	1.05411589047773e-06	1.09512551352451	1
ENSG00000121957.12	GPSM2	1	108875055	1_67	0	0.0234146516009255	4.74137007272214	3.4938200105693e-07	-0.234287293708574	1
ENSG00000121940.15	CLCC1	1	108963213	1_67	0	0.0248266051729854	5.28195445574815	4.12687166218365e-07	0.358467173476011	1
ENSG00000085433.15	WDR47	1	109121057	1_67	0	0.0255842461704952	5.58664456971324	4.49813660689098e-07	-0.490718279723762	1
ENSG00000197780.9	TAF13	1	109071860	1_67	0	0.0231500700502707	4.62692271581628	3.37095945254302e-07	-0.030441049575591	2
ENSG00000215717.5	TMEM167B	1	109092227	1_67	0	0.0247749632734692	5.24118257944165	4.08649791710611e-07	-0.319949654993799	1
ENSG00000116299.16	KIAA1324	1	109162400	1_67	0	0.0262651804132028	5.85759063403315	4.84181709088061e-07	0.673876740764497	3
ENSG00000179902.12	C1orf194	1	109113015	1_67	0	0.0259073212515342	5.70365585104412	4.65034096946672e-07	-0.512952070198542	2
ENSG00000031698.12	SARS	1	109213564	1_67	0	0.0272374220857757	6.1767015257412	5.29458091965696e-07	-0.728469327078948	2
ENSG00000143126.7	CELSR2	1	109241841	1_67	0	0.0287729423507623	6.83434959708218	6.18857188144921e-07	1.10083908425481	1
ENSG00000134222.16	PSRC1	1	109274968	1_67	0	0.0232941199933009	4.67853990055811	3.42977491509302e-07	-0.0487959656241112	1
ENSG00000162650.16	ATXN7L2	1	109483259	1_67	0	0.0249145649172473	5.34910073997984	4.19414130538477e-07	0.548422952861635	2
ENSG00000174151.14	CYB561D1	1	109494297	1_67	0	0.0267516497932239	5.93995154612072	5.00083409022515e-07	0.367251083524695	1
ENSG00000181754.6	AMIGO1	1	109498058	1_67	0	0.0307856983724273	7.38781663723693	7.15770988326744e-07	-1.25841324287964	2
ENSG00000065135.10	GNAI3	1	109548825	1_67	0	0.0236955156142421	4.83545552747434	3.60589046725585e-07	-0.274643373173574	1
ENSG00000168765.16	GSTM4	1	109656105	1_67	0	0.0409537476472841	10.0708634149151	1.29798397151475e-06	-1.59083050801406	3
ENSG00000134184.12	GSTM1	1	109669671	1_67	0	0.0582909858650809	13.1033735814517	2.40377324666653e-06	1.34801425667152	5
ENSG00000213366.12	GSTM2	1	109621257	1_67	0	0.0241663711849645	4.99977295152308	3.80251291839134e-07	0.0477442858441574	5
ENSG00000134202.10	GSTM3	1	109741163	1_67	0	0.0246878909605575	5.28126279366926	4.10327611876344e-07	-0.612353418038577	1
ENSG00000134201.10	GSTM5	1	109711119	1_67	0	0.0270667927258652	6.12119634827324	5.21413271880243e-07	0.723402575586333	2
ENSG00000184371.13	CSF1	1	109911185	1_69	0	0.0149324372765027	13.8154806450502	6.49240601776686e-07	-1.50903924361044	1
ENSG00000168710.17	AHCYL1	1	109984850	1_69	0	0.0113265688661244	11.1572889970496	3.9770955577061e-07	1.34473723846215	1
ENSG00000143093.14	STRIP1	1	110034040	1_69	0	0.0857781722343972	29.2927003572922	7.90760870503093e-06	-2.68683312811678	1
ENSG00000116396.14	KCNC4	1	110209517	1_69	0	0.00673548409624047	6.51993478180785	1.38204136002668e-07	0.686540478575989	2
ENSG00000134248.13	LAMTOR5	1	110407235	1_69	0	0.00555230155218822	4.74948689601159	8.29905633440421e-08	-0.192994146161295	2
ENSG00000121931.15	LRIF1	1	110964484	1_69	0	0.00799184279244414	8.04174337910952	2.02258189867073e-07	-0.95646293681291	1
ENSG00000156171.14	DRAM2	1	111193972	1_69	0	0.0124099525221639	11.973071212371	4.6761093578684e-07	1.42984270417542	1
ENSG00000134255.13	CEPT1	1	111190089	1_69	0	0.00874343154492008	8.81323313038446	2.42508042589356e-07	1.10975280960438	2
ENSG00000064886.13	CHI3L2	1	111194776	1_69	0	0.00930655335741493	9.56652088455487	2.80189508415108e-07	-1.05484120475937	4
ENSG00000162777.16	DENND2D	1	111205506	1_69	0	0.00559151909425493	4.83312235772055	8.50484838839633e-08	0.259365237154415	2
ENSG00000085465.12	OVGP1	1	111427097	1_69	0	0.0058154187850934	5.14184007249454	9.41040973442687e-08	0.321983443999761	1
ENSG00000143110.11	C1orf162	1	111473751	1_69	0	0.00689443673356549	6.72256505131275	1.45862206088843e-07	0.721517238732668	1
ENSG00000116473.14	RAP1A	1	111597853	1_69	0	0.0223972439417078	17.2643381507385	1.21689606756869e-06	1.84564403271807	1
ENSG00000121933.18	TMIGD3	1	111489509	1_69	0	0.00576654076905714	5.17195776677566	9.38597321133756e-08	0.447513918770756	3
ENSG00000197852.9	FAM212B	1	111755756	1_69	0	0.0251042868127792	18.014052767154	1.42320772461455e-06	1.96021115728061	2
ENSG00000064703.11	DDX20	1	111712028	1_69	0	0.0531851969649432	24.7744311910267	4.14670783873433e-06	-2.36278878243758	2
ENSG00000143079.14	CTTNBP2NL	1	112396295	1_69	0	0.00639359833207509	5.52705378072441	1.11211068416854e-07	-0.484971251862965	1
ENSG00000116489.12	CAPZA1	1	112624254	1_69	0	0.00585993029699838	5.29151075035727	9.758455963705e-08	0.349515496018533	1
ENSG00000007341.18	ST7L	1	112614432	1_69	0	0.00555374232420014	5.06339248729627	8.84985780217852e-08	-0.554048835611719	1
ENSG00000155363.18	MOV10	1	112673015	1_69	0	0.760144669075016	31.0898606681817	7.43744904838439e-05	-6.23994566138055	2
ENSG00000155366.16	RHOC	1	112700985	1_69	0	0.00592478673444952	5.77044587818479	1.07594746851112e-07	0.825822596962334	1
ENSG00000155380.11	SLC16A1	1	112956760	1_70	0	0.0211483999559473	6.10283605099111	4.06179678845692e-07	1.20996698034945	1
ENSG00000198799.11	LRIG2	1	113072822	1_70	0	0.0308048628373728	18.843821815075	1.82682624402928e-06	4.1011671943871	1
ENSG00000116793.15	PHTF1	1	113758270	1_70	0	0.0257633615379795	6.70948238839013	5.4400202831373e-07	0.890619360855094	1
ENSG00000188761.11	BCL2L15	1	113887734	1_70	0	0.0225681307515062	5.57636663932987	3.96055349215852e-07	0.697268325028352	2
ENSG00000134262.12	AP4B1	1	113901277	1_70	0	0.0253156489280386	6.53246737359651	5.20445535426259e-07	0.783705848244989	3
ENSG00000163349.21	HIPK1	1	113928961	1_70	0	0.0456706504925478	11.8572258037546	1.70423414180308e-06	-1.47244089661643	2
ENSG00000116774.11	OLFML3	1	113979663	1_70	0	0.0218635672564044	5.27039224558542	3.62637686162846e-07	0.624741595715687	2
ENSG00000197323.11	TRIM33	1	114510087	1_71	0	0.017986894106522	4.67095539871266	2.64405735672665e-07	0.100948950683459	2
ENSG00000116752.5	BCAS2	1	114577676	1_71	0	0.0226370204721882	6.36053801524833	4.53129242323646e-07	-0.47294774984675	3
ENSG00000175984.14	DENND2C	1	114341557	1_71	0	0.0189039797709486	5.24647105108667	3.12125677784103e-07	0.506512943640234	2
ENSG00000213281.4	NRAS	1	114716596	1_71	0	0.0287630128920497	9.75994225920956	8.8346754101382e-07	1.65767143804832	1
ENSG00000134198.9	TSPAN2	1	115066582	1_71	0	0.0182340263810391	4.97571902401924	2.85527143477674e-07	0.252996125682754	2
ENSG00000173218.14	VANGL1	1	115641021	1_72	0	0.0142720815413915	6.04310540174948	2.71429134037627e-07	-0.608382935814809	1
ENSG00000163393.12	SLC22A15	1	115976190	1_72	0	0.143563006026004	27.7957421077346	1.25582692639902e-05	2.95452116744151	2
ENSG00000134247.9	PTGFRN	1	116909700	1_72	0	0.0223057949895217	10.1825760328209	7.14799667205827e-07	1.16867002526186	1
ENSG00000134256.12	CD101	1	116980379	1_72	0	0.013952804821861	5.83370288788391	2.56162055500076e-07	0.539314118138947	3
ENSG00000116830.11	TTF2	1	117052440	1_72	0	0.0414995778438472	15.9685682267174	2.08554051303664e-06	-1.68452492978916	2
ENSG00000134253.9	TRIM45	1	117122142	1_72	0	0.0162845655217245	7.26457752601358	3.72302122742799e-07	0.830701477096389	1
ENSG00000198162.12	MAN1A2	1	117367233	1_72	0	0.016007852429457	7.10582142141616	3.57977997772189e-07	-0.785871824006679	1
ENSG00000183508.4	FAM46C	1	117605270	1_72	0	0.0122330872694546	4.61679386239995	1.77740145596345e-07	0.0488955540407374	1
ENSG00000196505.10	GDAP2	1	117929798	1_72	0	0.0596097741414157	19.3707470810042	3.63389873439563e-06	1.95974060051725	1
ENSG00000116874.11	WARS2	1	119139747	1_73	0	0.0114513088074969	6.69211450200862	2.41172321159227e-07	-0.833061394921438	1
ENSG00000143067.4	ZNF697	1	119648421	1_73	0	0.0101333994543599	5.60109282199591	1.78622805523243e-07	-0.508860854245779	1
ENSG00000092621.11	PHGDH	1	119667608	1_73	0	0.00932624843878616	4.82939271673114	1.41745237777334e-07	-0.245415967354891	1
ENSG00000117281.15	CD160	1	145720709	1_73	0	0.00910935756822639	4.60518975962175	1.32021375623687e-07	-0.246628946538287	1
ENSG00000186141.8	POLR3C	1	145827673	1_73	0	0.22113156763055	34.4698336541791	2.39882687610948e-05	-3.31425522162411	1
ENSG00000131788.15	PIAS3	1	145864461	1_73	0	0.0100441933983564	5.55309815885067	1.75533248574536e-07	0.304505826602322	1
ENSG00000198483.12	ANKRD35	1	145872788	1_73	0	0.00912767855361862	4.63034909603915	1.33009617942446e-07	0.0769333250951728	1
ENSG00000265241.6	RBM8A	1	145927840	1_73	0	0.0305177564988287	15.8763771140663	1.5248003513745e-06	1.8971353830535	1
ENSG00000271601.3	LIX1L	1	145955867	1_73	0	0.00946112564097135	4.94596951684033	1.47266246893008e-07	-0.248935534803156	2
ENSG00000272031.2	ANKRD34A	1	145963899	1_73	0	0.0465842368380466	19.8168709866446	2.90524686213507e-06	2.18504841726351	1
ENSG00000168509.19	HFE2	1	146036954	1_73	0	0.0387749024597902	18.1100166954902	2.20993010603424e-06	-2.07535141235201	1
ENSG00000271425.7	NBPF10	1	146027599	1_73	0	0.0129950947690517	7.90460717491086	3.23272466593946e-07	-0.958756275017064	1
ENSG00000131791.7	PRKAB2	1	147087618	1_73	0	0.00982458074057857	5.27768776146735	1.63179911302767e-07	0.337919526900864	3
ENSG00000131778.18	CHD1L	1	147243149	1_73	0	0.0164357304788537	10.1411043809257	5.24545586720599e-07	-1.2037708083046	1
ENSG00000131781.12	FMO5	1	147243554	1_73	0	0.0438785263890373	19.0907674804559	2.63623666319908e-06	-2.05701661132724	1
ENSG00000162836.11	ACP6	1	147656613	1_73	0	0.00914688030789201	4.63939536596888	1.33549834505643e-07	-0.0651350869990841	2
ENSG00000159409.14	CELF3	1	151717135	1_74	0	0.0311553103622833	4.97754006446435	4.88040451258163e-07	0.400513543301152	1
ENSG00000186207.4	LCE5A	1	152474610	1_74	0	0.0302779741603083	4.71135546611971	4.4893313400681e-07	-0.19065447462345	2
ENSG00000143376.12	SNX27	1	151603749	1_74	0	0.031177805818464	4.98426995843492	4.89053169781931e-07	0.429206119137099	1
ENSG00000143450.16	OAZ3	1	151762531	1_74	0	0.0299887527955462	4.62192982099571	4.36205085821747e-07	-0.0154811839362963	2
ENSG00000143436.10	MRPL9	1	151763980	1_74	0	0.031051094149867	4.94631088098185	4.83356196491245e-07	0.388831325626898	1
ENSG00000182134.15	TDRKH	1	151789148	1_74	0	0.1074897314137	16.6718376094897	5.6397444149149e-06	-1.90788173169698	2
ENSG00000143365.17	RORC	1	151831413	1_74	0	0.0313800580846143	5.04453818632257	4.9817752505667e-07	0.290705242036576	1
ENSG00000196407.11	THEM5	1	151853515	1_74	0	0.0670229297571039	12.16482301511	2.56589084149788e-06	-1.68290437114207	1
ENSG00000159445.12	THEM4	1	151907622	1_74	0	0.0355620105139629	6.21168557970617	6.95191965781524e-07	-0.74048863407362	2
ENSG00000163191.5	S100A11	1	152042106	1_74	0	0.0409687586742017	7.53467730722983	9.71463384529802e-07	1.15007670427283	1
ENSG00000143631.10	FLG	1	152325041	1_74	0	0.0302364635387226	4.69856815084384	4.47100853418661e-07	-0.00912591809154831	1
ENSG00000143536.7	CRNN	1	152414760	1_74	0	0.0733688946363595	13.0220836032636	3.00677845073142e-06	1.68102139406457	1
ENSG00000163207.6	IVL	1	152908247	1_74	0	0.0540084815876454	10.1276592731077	1.72139296240986e-06	1.32996886116763	2
ENSG00000241794.1	SPRR2A	1	153057485	1_74	0	0.0345764564801497	5.94929553346043	6.47373622677428e-07	0.571331700413819	1
ENSG00000203785.8	SPRR2E	1	153106201	1_74	0	0.0300358762532593	4.63656104371058	4.38273550449636e-07	-0.0557302406582317	1
ENSG00000160716.5	CHRNB2	1	154583564	1_75	0	0.0301022575162301	6.83719545436499	6.47718103489155e-07	0.538113598735029	1
ENSG00000203782.5	LOR	1	153259400	1_75	0	0.064083012115719	13.9357368866788	2.81048860360691e-06	-1.65421085978347	1
ENSG00000163220.10	S100A9	1	153365467	1_75	0	0.0341811628338641	8.17263241481877	8.79139458046905e-07	1.09672126438827	1
ENSG00000163221.8	S100A12	1	153365467	1_75	0	0.0341811628338641	8.17263241481877	8.79139458046905e-07	1.09672126438827	1
ENSG00000143546.9	S100A8	1	153365467	1_75	0	0.0367093500286574	8.80365047318313	1.01706441697047e-06	1.18613279313399	2
ENSG00000197956.9	S100A6	1	153535924	1_75	0	0.0309717984856673	7.11861246944735	6.93858239082063e-07	0.904266339442776	2
ENSG00000196420.7	S100A5	1	153540215	1_75	0	0.0236343494434622	4.67356119041338	3.47616641551744e-07	0.122771273172505	1
ENSG00000188015.9	S100A3	1	153546477	1_75	0	0.0264429809561512	5.74565194590013	4.78143988702299e-07	-0.798586506623955	2
ENSG00000196154.11	S100A4	1	153549961	1_75	0	0.0702108207981314	14.9007663247015	3.29246849505733e-06	1.85790008279483	1
ENSG00000189334.8	S100A14	1	153617113	1_75	0	0.0247557845709218	5.04182251912501	3.92801576465697e-07	0.0916396806370929	1
ENSG00000189171.14	S100A13	1	153630385	1_75	0	0.0255436738246426	5.28703623012667	4.25015354524015e-07	-0.100109927037444	2
ENSG00000160679.12	CHTOP	1	153628302	1_75	0	0.0241712234482306	4.8403839826813	3.68203084211768e-07	0.0163162467770791	1
ENSG00000143553.10	SNAPIN	1	153657644	1_75	0	0.0258753337116251	5.41160305647242	4.4067748950784e-07	0.266832699218921	1
ENSG00000169418.9	NPR1	1	153678582	1_75	0	0.0318741615641702	7.48533641206299	7.50860169062425e-07	0.967744313574483	1
ENSG00000143554.13	SLC27A3	1	153774134	1_75	0	0.0428509927441929	10.3241696314766	1.39227489809167e-06	-1.39978911057665	1
ENSG00000143614.9	GATAD2B	1	153923736	1_75	0	0.0432312493282439	11.2106700870361	1.52524051206072e-06	1.94407558258582	1
ENSG00000198837.9	DENND4B	1	153940057	1_75	0	0.0940227707795693	18.1326543542696	5.36541602616065e-06	2.21721945149495	2
ENSG00000143578.15	CREB3L4	1	153968263	1_75	0	0.0244452585897443	5.5213000118885	4.2476131391634e-07	-1.00809468550387	1
ENSG00000143549.19	TPM3	1	154155073	1_75	0	0.0268571756220255	6.37020930954957	5.38422270610707e-07	1.20330924987775	2
ENSG00000143569.18	UBAP2L	1	154214442	1_75	0	0.0261686014060771	5.5153789317633	4.54218523980152e-07	0.331201227291668	1
ENSG00000143595.12	AQP10	1	154296450	1_75	0	0.0361379813569869	9.43025932279594	1.07249801921849e-06	-1.71495668289254	4
ENSG00000143515.16	ATP8B2	1	154325898	1_75	0	0.0244120882970356	4.95375950194948	3.80582508367699e-07	-0.253412498644286	2
ENSG00000160712.12	IL6R	1	154427539	1_75	0	0.0268054476477968	5.81638674720092	4.90665264485839e-07	0.344657750244193	1
ENSG00000169291.9	SHE	1	154502081	1_75	0	0.0954693406792966	17.8877039119535	5.37436916212125e-06	-2.37655197937108	1
ENSG00000160714.9	UBE2Q1	1	154549918	1_75	0	0.0839491452365423	16.3836502810163	4.32848504486412e-06	-2.01039821845223	2
ENSG00000160710.15	ADAR	1	154628057	1_75	0	0.0235852600115836	4.64626647258686	3.44868680926328e-07	-0.0309398392098667	2
ENSG00000163344.5	PMVK	1	154936792	1_77	0	0.0195091740515788	14.402616878254	8.84278905933722e-07	-1.67955911984542	1
ENSG00000163346.16	PBXIP1	1	154946604	1_77	0	0.0184477251269862	13.8857969270412	8.06162518423704e-07	-1.63648366112685	1
ENSG00000160691.18	SHC1	1	154974041	1_77	0	0.0241161997171964	16.3882871180114	1.24380245460551e-06	1.75876295081977	1
ENSG00000173207.12	CKS1B	1	154975020	1_77	0	0.0264932458330058	17.2610491861662	1.43916746736377e-06	-1.81976107382277	1
ENSG00000160685.13	ZBTB7B	1	155007085	1_77	0	0.00896833171382816	7.25093510651429	2.04651369520642e-07	-0.831291625489057	1
ENSG00000163354.14	DCST2	1	155033974	1_77	0	0.00683180419221197	4.74107696893658	1.01934545314868e-07	-0.28374267814049	1
ENSG00000163357.10	DCST1	1	155033974	1_77	0	0.00683180419221197	4.74107696893658	1.01934545314868e-07	0.28374267814049	1
ENSG00000143537.13	ADAM15	1	155062156	1_77	0	0.00674567975099361	4.6296649896794	9.82843249015413e-08	-0.0482723807144084	1
ENSG00000143590.13	EFNA3	1	155078247	1_77	0	0.00677218362155263	4.6638096350497	9.9398198683645e-08	-0.113084797264387	1
ENSG00000169242.11	EFNA1	1	155127471	1_77	0	0.00698802076576266	4.95273414484486	1.08920136493884e-07	-0.294651933931398	1
ENSG00000169241.17	SLC50A1	1	155135691	1_77	0	0.0089320672587111	7.21938237703541	2.02936891299665e-07	0.784190302666391	1
ENSG00000185499.16	MUC1	1	155197995	1_77	0	0.00721776466245561	5.25198601145218	1.19298573869002e-07	0.388453254013059	1
ENSG00000169231.13	THBS3	1	155208991	1_77	0	0.078502387797191	27.2735735424795	6.73804467244137e-06	-2.75449351764607	1
ENSG00000173171.14	MTX1	1	155149859	1_77	0	0.018564509698881	13.8884797294492	8.11422725253095e-07	1.81879285648645	2
ENSG00000177628.15	GBA	1	155241315	1_77	0	0.00675904201746946	4.64544803633777	9.8814738658138e-08	0.114477292948873	1
ENSG00000160767.20	FAM189B	1	155255194	1_77	0	0.00675113875433131	4.63511077728698	9.84795659508955e-08	-0.0793731505395679	2
ENSG00000143630.9	HCN3	1	155277916	1_77	0	0.00683271206448288	4.74006126802685	1.01926250534801e-07	-0.351273573923122	1
ENSG00000160752.14	FDPS	1	155309691	1_77	0	0.00718515250422103	5.2214504362014	1.18069064991592e-07	0.230021226773226	1
ENSG00000132676.15	DAP3	1	155687151	1_77	0	0.00783104713603666	5.99684344193441	1.47792202965881e-07	-0.643617113000349	1
ENSG00000163374.19	YY1AP1	1	155688550	1_77	0	0.0067720439806942	4.66692105161079	9.94624603181577e-08	-0.012042062157526	1
ENSG00000132718.8	SYT11	1	155859720	1_77	0	0.00672730911089847	4.60217748688699	9.74347153379868e-08	-0.105240029787176	1
ENSG00000143622.10	RIT1	1	155910600	1_77	0	0.00674559971424948	4.62835593405557	9.82553688268602e-08	0.0159764671500994	2
ENSG00000132680.10	KIAA0907	1	155934601	1_77	0	0.014726222395378	11.8496266215118	5.49167711281603e-07	1.27830097859455	1
ENSG00000116584.17	ARHGEF2	1	156006597	1_77	0	0.0067397819554107	4.62082393494691	9.80108693388126e-08	-0.0350393956592233	1
ENSG00000163479.13	SSR2	1	156020665	1_77	0	0.0143726586818854	11.6002191716529	5.24701469656497e-07	1.35260179670791	1
ENSG00000116586.11	LAMTOR2	1	156055222	1_77	0	0.00839529024862085	6.64003292958663	1.75434467242836e-07	0.743481079252914	1
ENSG00000132698.14	RAB25	1	156061029	1_77	0	0.0308306008264052	18.6760835016032	1.81207750473177e-06	-1.89417090162574	1
ENSG00000196189.12	SEMA4A	1	156177767	1_77	0	0.00753637589709111	5.63534417786764	1.33657080741374e-07	0.653810009558286	1
ENSG00000160783.19	PMF1	1	156201443	1_77	0	0.00832201434037872	6.56895116493579	1.72041597574989e-07	-0.657942657784345	1
ENSG00000242252.1	BGLAP	1	156240766	1_77	0	0.0205803688869646	14.9152102484164	9.66031989964074e-07	1.65707958617815	1
ENSG00000160781.15	PAQR6	1	156248323	1_77	0	0.00682296872730226	4.73533209977647	1.0167935834062e-07	-0.0974092611162985	2
ENSG00000198952.8	SMG5	1	156279714	1_77	0	0.00695134596399016	4.89819166844156	1.0715529902148e-07	0.394898785095653	1
ENSG00000163472.18	TMEM79	1	156279714	1_77	0	0.00709718036113161	5.09265718632998	1.13746818509907e-07	0.498619752911008	2
ENSG00000198715.11	GLMP	1	156302480	1_77	0	0.00699175472281322	4.95111712176115	1.08942756092055e-07	0.417537994786134	1
ENSG00000163468.14	CCT3	1	156364325	1_77	0	0.00878190027163728	7.0703271195006	1.95405589390871e-07	-0.712177884775036	1
ENSG00000116604.17	MEF2D	1	156498451	1_77	0	0.0101339902390725	8.42198020852588	2.68598554941442e-07	1.08492687979203	1
ENSG00000183856.10	IQGAP3	1	156572426	1_77	0	0.00882256323294528	7.09937909354971	1.97117018094161e-07	-0.793292562096383	1
ENSG00000187862.11	TTC24	1	156579671	1_77	0	0.0103261412354257	8.532871322769	2.77295122713251e-07	1.04510528209877	3
ENSG00000163382.11	NAXE	1	156590769	1_77	0	0.0248838659184678	16.6730457063292	1.30569507798102e-06	-1.73514414934758	2
ENSG00000132692.18	BCAN	1	156640896	1_77	0	0.00692479212855768	4.86138959496044	1.05943945319443e-07	-0.216468935755917	1
ENSG00000143319.16	ISG20L2	1	156728554	1_77	0	0.0182747108433946	13.7183851119297	7.8897361216175e-07	-1.76954448281551	1
ENSG00000143303.11	RRNAD1	1	156728554	1_77	0	0.0182747108433946	13.7183851119297	7.8897361216175e-07	1.76954448281551	1
ENSG00000143321.18	HDGF	1	156765959	1_77	0	0.0622592754235558	24.976565353917	4.89379476420111e-06	2.52296478324294	1
ENSG00000198400.11	NTRK1	1	156815564	1_77	0	0.058812520246551	24.5568696659454	4.545187139801e-06	-2.4786594411073	1
ENSG00000027869.11	SH2D2A	1	156816783	1_77	0	0.0661016526728572	26.0123838353924	5.41129792695026e-06	-2.68366557352832	1
ENSG00000187800.13	PEAR1	1	156893398	1_77	0	0.00685048211310169	4.85842302124017	1.04743103170652e-07	-0.390859436358293	1
ENSG00000132694.18	ARHGEF11	1	157047267	1_77	0	0.00928008731679375	7.80094162198212	2.27828506974593e-07	1.32255879768655	2
ENSG00000143297.18	FCRL5	1	157552226	1_77	0	0.0887709096889149	27.9179137416551	7.79942533992768e-06	-2.99391710096258	1
ENSG00000160856.20	FCRL3	1	157700967	1_77	0	0.00874773259581785	6.92659153017142	1.90688301347572e-07	-1.26562476711685	2
ENSG00000132704.15	FCRL2	1	157778774	1_77	0	0.0401721666943797	20.8654619940186	2.63792373149971e-06	2.54038518207538	1
ENSG00000163534.14	FCRL1	1	157818069	1_77	0	0.122828993160371	31.1365914666485	1.20359654962463e-05	3.13073210306074	2
ENSG00000203757.1	OR6K3	1	158746759	1_79	0	0.0078926506202579	5.50532521073469	1.36746062800867e-07	-0.481501710870755	1
ENSG00000158473.6	CD1D	1	158180389	1_79	0	0.00737829706509752	4.88324724279339	1.13389756854825e-07	-0.229654945257646	1
ENSG00000158477.6	CD1A	1	158251301	1_79	0	0.0117610580818941	9.19034744871939	3.40163176977083e-07	1.08831988370634	1
ENSG00000158485.10	CD1B	1	158431200	1_79	0	0.00767623047713162	5.24865117296988	1.2679574796158e-07	0.427347687413213	1
ENSG00000158488.15	CD1E	1	158438322	1_79	0	0.00752018656167985	5.05906803353953	1.19731413107146e-07	0.368031531257034	1
ENSG00000163563.7	MNDA	1	158844029	1_79	0	0.0130324963800482	10.1397638925434	4.15876546712599e-07	1.35474381664479	1
ENSG00000163564.14	PYHIN1	1	158930675	1_79	0	0.00785099846188175	5.45647508718363	1.34817429573742e-07	-0.494069132661548	1
ENSG00000163565.18	IFI16	1	158999686	1_79	0	0.00738832485106622	4.89577808673993	1.13835227577201e-07	-0.188186843415237	1
ENSG00000163568.14	AIM2	1	159147011	1_79	0	0.0091339186570687	6.85413013746048	1.97023694872534e-07	-0.767580924409077	1
ENSG00000179639.10	FCER1A	1	159289890	1_79	0	0.0950199216482891	28.7361896359867	8.59315850526455e-06	3.00416727775116	2
ENSG00000158716.8	DUSP23	1	159780839	1_79	0	0.0192084042796553	13.7326394729321	8.30145618380358e-07	1.60713872877502	1
ENSG00000181036.13	FCRL6	1	159800388	1_79	0	0.0170651041639999	12.6358062583096	6.78610969473792e-07	-1.41942457181795	1
ENSG00000158714.10	SLAMF8	1	159826512	1_79	0	0.0310731997811726	18.2037738102646	1.78014911024764e-06	-1.90578789697961	3
ENSG00000188004.9	C1orf204	1	159855271	1_79	0	0.0156531209713268	11.8357246267104	5.83048614227389e-07	-1.32848800893039	1
ENSG00000243284.1	VSIG8	1	159862185	1_79	0	0.00728002104053127	4.75948077681964	1.09043852153714e-07	0.195863443028065	2
ENSG00000213085.9	CFAP45	1	159919896	1_79	0	0.00726430690253355	4.73953551341365	1.08352500817908e-07	0.173470154985494	1
ENSG00000158710.14	TAGLN2	1	159925746	1_79	0	0.00716837206335408	4.6168353796715	1.04153507923557e-07	-0.0597496006389857	1
ENSG00000162723.9	SLAMF9	1	159935478	1_79	0	0.00723999731912683	4.70859780577901	1.07284992449148e-07	0.181361565037377	4
ENSG00000158764.6	ITLN2	1	160963275	1_79	0	0.0101201957288473	7.80142713609301	2.48468845652932e-07	-0.903964664407468	1
ENSG00000085552.16	IGSF9	1	159945134	1_79	0	0.00732232528526189	4.81296048651411	1.10909893399827e-07	-0.220129314013424	1
ENSG00000162729.13	IGSF8	1	160013610	1_79	0	0.00771954827076316	5.30059987187952	1.287733170156e-07	-0.417455418187598	2
ENSG00000018625.14	ATP1A2	1	160116165	1_79	0	0.0104965363187914	8.13884134724348	2.68854660505367e-07	-0.955616820881666	1
ENSG00000132681.16	ATP1A4	1	160166418	1_79	0	0.008420682789819	6.10324886095249	1.61739970686144e-07	0.642546393109477	1
ENSG00000143318.12	CASQ1	1	160166418	1_79	0	0.008420682789819	6.10324886095249	1.61739970686144e-07	0.642546393109477	1
ENSG00000132716.18	DCAF8	1	160262886	1_79	0	0.00839725190262541	6.07752021026625	1.60609994363258e-07	-0.586882208494713	1
ENSG00000162735.18	PEX19	1	160285766	1_79	0	0.0101012198638546	7.78408528943746	2.47451666847952e-07	0.871209559452457	1
ENSG00000122218.14	COPA	1	160342475	1_79	0	0.0103329460088687	7.99367760042879	2.59943978856391e-07	-0.908176776528333	2
ENSG00000162736.15	NCSTN	1	160342711	1_79	0	0.0109492857687578	8.52915086402551	2.93900659551297e-07	-0.97273111887293	3
ENSG00000171786.5	NHLH1	1	160367549	1_79	0	0.00764726210145994	5.21374977257246	1.25477290741545e-07	-0.40791546971524	1
ENSG00000162738.5	VANGL2	1	160400615	1_79	0	0.00719708925505413	4.65373573142532	1.05406545404629e-07	0.0786526073604524	1
ENSG00000066294.14	CD84	1	160579789	1_79	0	0.0147757740949319	11.3016178412937	5.25532808808725e-07	-1.29530135933405	1
ENSG00000117090.14	SLAMF1	1	160646978	1_79	0	0.0172938364152663	12.7591833559792	6.94421564325525e-07	-1.40224739634153	2
ENSG00000117091.9	CD48	1	160669718	1_79	0	0.00799458409797427	5.62379695558508	1.41492845759161e-07	0.509760852150928	2
ENSG00000122223.12	CD244	1	160867832	1_79	0	0.00932879934457942	7.04912886107053	2.06952260865357e-07	0.866956116060729	1
ENSG00000179914.4	ITLN1	1	160884736	1_79	0	0.0174223113461642	12.8277712016424	7.03341024038636e-07	-1.5115207730512	2
ENSG00000158769.17	F11R	1	161021116	1_79	0	0.00959126799048826	7.30545288240255	2.20511957007647e-07	-0.881634008875086	1
ENSG00000215845.10	TSTD1	1	161038745	1_79	0	0.00987058093748328	7.57066635928159	2.35172098698902e-07	-0.858208841669681	2
ENSG00000158773.14	USF1	1	161041001	1_79	0	0.0327913704076626	18.7055348358388	1.93036160512669e-06	1.88497191454437	1
ENSG00000162755.13	KLHDC9	1	161098329	1_79	0	0.00739381807863848	4.90264309996309	1.14079606191013e-07	-0.27186506479378	1
ENSG00000143256.4	PFDN2	1	161117821	1_79	0	0.00716850785074152	4.6170101667171	1.04159424042073e-07	0.0619198196696346	1
ENSG00000158793.13	NIT1	1	161118210	1_79	0	0.00717647089144202	4.62725692204705	1.04506551005791e-07	0.0637576183871589	1
ENSG00000143222.11	UFC1	1	161158854	1_79	0	0.00936395692491876	7.08388093094419	2.08756320608442e-07	-0.764351524419924	1
ENSG00000143224.17	PPOX	1	161167668	1_79	0	0.00722874698048404	4.69424460863286	1.06791752551685e-07	-0.143875424257591	1
ENSG00000158850.14	B4GALT3	1	161177981	1_79	0	0.00749186788730916	5.02424292803761	1.18459450551701e-07	-0.391268248837467	2
ENSG00000158864.12	NDUFS2	1	161196933	1_79	0	0.0408995467168934	20.7696855398983	2.67335965569043e-06	-2.11617510215306	2
ENSG00000158869.10	FCER1G	1	161215268	1_79	0	0.00983318053207249	7.53559035734255	2.33195555050429e-07	0.843857516518867	3
ENSG00000158882.14	TOMM40L	1	161218797	1_79	0	0.0108290454283168	8.42708275353175	2.87194691384468e-07	-0.967900269348313	4
ENSG00000158874.11	APOA2	1	161223893	1_79	0	0.0401201378301208	20.5896518858264	2.59968299858872e-06	2.1081180883014	2
ENSG00000248485.1	PCP4L1	1	161259010	1_79	0	0.0180027901066089	13.1315580019114	7.43986487915719e-07	-1.5916586682367	1
ENSG00000158887.15	MPZ	1	161306153	1_79	0	0.0310973021367119	18.2109528907333	1.78223249507657e-06	-1.98934397528598	1
ENSG00000173110.7	HSPA6	1	161524256	1_79	0	0.00724397946676936	4.7136732405861	1.07459708352581e-07	0.138799895457203	1
ENSG00000203747.10	FCGR3A	1	161556397	1_79	0	0.0105903799304078	8.221103068204	2.74000028132837e-07	0.928293720375321	1
ENSG00000162747.9	FCGR3B	1	161532142	1_79	0	0.0097981916166463	7.50265629465048	2.31350239521211e-07	-0.837946510972656	1
ENSG00000162746.14	FCRLB	1	161716109	1_79	0	0.0108575515619355	8.45138027773199	2.88780934732528e-07	1.01125639725877	1
ENSG00000081721.11	DUSP12	1	161749589	1_79	0	0.00770278075577557	5.28052660514914	1.28007007667893e-07	-0.416276927217949	2
ENSG00000118217.5	ATF6	1	161766245	1_79	0	0.00961315385408834	7.32651048153843	2.2165219784053e-07	0.875354951968143	2
ENSG00000198929.12	NOS1AP	1	162073754	1_79	0	0.0157665539477899	11.9025934441515	5.90591720814923e-07	1.35253150425314	2
ENSG00000239887.4	C1orf226	1	162255355	1_79	0	0.0152726551353205	11.6078538925083	5.57924524510996e-07	1.32568215585205	1
ENSG00000198574.5	SH2D1B	1	162412043	1_80	0	0.0401437635891076	13.9438101383667	1.76160494510217e-06	1.57563321958784	1
ENSG00000152332.15	UHMK1	1	162499425	1_80	0	0.0240804243121782	9.17982930638079	6.95677111259081e-07	-1.09490375024419	1
ENSG00000117143.13	UAP1	1	162561704	1_80	0	0.0339820798080632	12.3869312591264	1.32471561844894e-06	-1.42406203015837	2
ENSG00000162733.16	DDR2	1	162631124	1_80	0	0.0176102803646148	6.27587874116277	3.47816185370451e-07	-0.641052003829137	1
ENSG00000132196.13	HSD17B7	1	162790775	1_80	0	0.0170871692973882	5.99641511297146	3.224562404022e-07	0.594583289649647	1
ENSG00000143228.12	NUF2	1	163266611	1_80	0	0.0159829760479081	5.37750899409992	2.70487853654429e-07	-0.432873406121228	1
ENSG00000185630.18	PBX1	1	164555760	1_80	0	0.0165227158293206	5.68516886367264	2.95619975125929e-07	0.522936427530043	1
ENSG00000143198.12	MGST3	1	165631030	1_81	0	0.0625297780666863	10.2006666364631	2.00735607076634e-06	1.58550334918158	1
ENSG00000143149.12	ALDH9A1	1	165675375	1_81	0	0.0388704023143788	5.73475491488191	7.01524546396964e-07	0.531188746440821	3
ENSG00000143183.16	TMCO1	1	165785783	1_81	0	0.0419010311414969	6.43721208041661	8.48851072987142e-07	0.753575491447624	2
ENSG00000152382.5	TADA1	1	166875885	1_82	0	0.0198643597728401	8.62659013144146	5.39290425875945e-07	-1.06652752517777	1
ENSG00000143167.11	GPA33	1	167166436	1_82	0	0.0178402933081275	7.63001629010602	4.28387144021105e-07	0.848341184812009	2
ENSG00000198821.10	CD247	1	167458010	1_82	0	0.0129104410744383	4.63522044149219	1.883304077271e-07	-0.0664933721868581	3
ENSG00000143162.7	CREG1	1	167548592	1_82	0	0.0169477697911321	7.15436617352195	3.81586229946162e-07	-0.795371876948987	2
ENSG00000198771.10	RCSD1	1	167580510	1_82	0	0.0176266030877574	7.51832072181173	4.17059911912477e-07	0.892623613940294	3
ENSG00000197965.11	MPZL1	1	167768074	1_82	0	0.0328364389805764	13.3008418256194	1.37449813691488e-06	1.46501120669549	3
ENSG00000143164.15	DCAF6	1	167936173	1_82	0	0.0484532359743267	16.9407225315564	2.58323365369781e-06	1.87884398053389	2
ENSG00000143158.10	MPC2	1	167936173	1_82	0	0.0130882560034521	4.76176779202033	1.96136746951903e-07	0.191686327017926	2
ENSG00000143155.12	TIPRL	1	168178854	1_82	0	0.0192084329144759	8.31512464258319	5.0265461291617e-07	-1.00099811616059	1
ENSG00000213064.9	SFT2D2	1	168225689	1_82	0	0.0167446827840685	7.04265407273446	3.71126747124715e-07	0.782862863447914	1
ENSG00000143178.12	TBX19	1	168233865	1_82	0	0.0146369204784272	5.79670325863139	2.67017518689387e-07	-0.588193682209648	2
ENSG00000143185.3	XCL2	1	168546442	1_82	0	0.0129679475053397	4.6763353617003	1.90847232412159e-07	0.180544012913148	1
ENSG00000143184.4	XCL1	1	168531512	1_82	0	0.0163680545634538	6.83190298489597	3.51923062586152e-07	-0.779961899167979	1
ENSG00000143196.4	DPT	1	168729632	1_82	0	0.0181821608989068	7.8059825338341	4.46665125865379e-07	-0.881219172830997	1
ENSG00000143153.12	ATP1B1	1	169105910	1_82	0	0.229752092956464	32.0180899706993	2.31506863272737e-05	3.10778044575802	1
ENSG00000143156.13	NME7	1	169368400	1_83	0	0.0366552762111889	6.14385955189376	7.08739681884153e-07	1.24540591941067	1
ENSG00000117479.12	SLC19A2	1	169443797	1_83	0	0.0351126187338579	5.7422395777343	6.34531961742271e-07	-0.750568542616379	1
ENSG00000198734.10	F5	1	169586812	1_83	0	0.0342537596002496	5.51103589662545	5.94087560664395e-07	0.525817949738804	3
ENSG00000174175.16	SELP	1	169608095	1_83	0	0.0642964440548631	11.4213248539169	2.31106634220902e-06	1.51274771727772	2
ENSG00000000460.16	C1orf112	1	169661963	1_83	0	0.0681679933726849	11.9744991634391	2.56889788834928e-06	1.51639489003341	2
ENSG00000188404.8	SELL	1	169601838	1_83	0	0.0371130051218292	6.2596958765278	7.31119435559173e-07	0.813555023463235	3
ENSG00000171806.11	METTL18	1	169794673	1_83	0	0.0345897793382064	5.60212157013906	6.09830714757065e-07	0.555282263898244	1
ENSG00000000457.13	SCYL3	1	169891332	1_83	0	0.0728746566743469	12.6072356360012	2.89138128422043e-06	1.66076648047361	2
ENSG00000075945.12	KIFAP3	1	170084040	1_83	0	0.0315499694452446	4.74411187163489	4.71045477302891e-07	0.30006422245352	2
ENSG00000120370.12	GORAB	1	170532605	1_83	0	0.0358898781527595	5.94662880107981	6.71663560774828e-07	-0.732767636901928	1
ENSG00000116132.11	PRRX1	1	170662279	1_84	0	0.0302899325536616	9.39471949705159	8.95552597060186e-07	-1.19988311358915	1
ENSG00000007933.12	FMO3	1	171090482	1_84	0	0.0425676718124174	12.5728337690356	1.68431006889728e-06	-1.42868131651782	3
ENSG00000094963.13	FMO2	1	171185239	1_84	0	0.0391367756325324	11.7864231340083	1.45169721767711e-06	1.49677278557412	1
ENSG00000076258.9	FMO4	1	171314054	1_84	0	0.0242552773199531	7.32731238914114	5.59319454699379e-07	-0.794723563478503	1
ENSG00000117523.15	PRRC2C	1	171478539	1_84	0	0.0191315652999177	5.12432117211036	3.08528878069136e-07	-0.394435913866757	1
ENSG00000034971.16	MYOC	1	171652917	1_84	0	0.0262711784610624	8.06963144171143	6.67178785224423e-07	-0.978950603833759	2
ENSG00000117533.14	VAMP4	1	171742012	1_84	0	0.0182255029471881	4.67443335108861	2.68112750167425e-07	0.140624391894347	2
ENSG00000010165.19	METTL13	1	171781634	1_84	0	0.0182110031388208	4.66705207318901	2.67476412425603e-07	0.0371860236680876	1
ENSG00000197959.13	DNM3	1	171841377	1_84	0	0.0186487748914299	4.88730037331145	2.868324694219e-07	-0.273979901103935	1
ENSG00000135845.9	PIGC	1	172444386	1_84	0	0.021142300772907	6.05155386351557	4.02650389691062e-07	-0.765717562399562	1
ENSG00000094975.13	SUCO	1	172532503	1_84	0	0.0242495660632658	7.32511484701942	5.59020048225377e-07	0.863157014601088	1
ENSG00000117560.7	FASLG	1	172658724	1_84	0	0.067352451147196	16.8909329256731	3.5802719547416e-06	1.77184598969553	1
ENSG00000117586.10	TNFSF4	1	173199091	1_85	0	0.0335117349851771	4.60207711181051	4.85355301750231e-07	0.00760550963044363	1
ENSG00000117592.8	PRDX6	1	173460856	1_85	0	0.0807243351875014	12.8749113807852	3.27082794177849e-06	1.74913622644795	2
ENSG00000076321.10	KLHL20	1	173704948	1_85	0	0.0616978856231537	10.3269725986361	2.00517499142133e-06	-1.34745980205282	2
ENSG00000117593.9	DARS2	1	173823772	1_85	0	0.0443515955002921	7.2223972986253	1.00809067244167e-06	-1.25281531943502	1
ENSG00000185278.15	ZBTB37	1	173868168	1_85	0	0.0500446179831985	8.35556710915223	1.31595877317202e-06	-1.42154921295766	1
ENSG00000117601.13	SERPINC1	1	173916899	1_85	0	0.0336339739199745	4.63604651041882	4.90721336075125e-07	0.0111745538468987	2
ENSG00000152061.23	RABGAP1L	1	174159319	1_85	0	0.033535505260658	4.60869275714469	4.8639778004992e-07	0.154872028902791	1
ENSG00000116161.17	CACYBP	1	175000135	1_85	0	0.052978993885404	8.89121465900882	1.4824285675505e-06	-1.49874626865691	1
ENSG00000120333.4	MRPS14	1	175023749	1_85	0	0.0355249045214426	5.14657981073074	5.7538774142322e-07	0.439028047841768	1
ENSG00000235750.9	KIAA0040	1	175175864	1_86	0	0.0172880785495183	5.02956921053736	2.73644352492836e-07	-0.403417376073745	2
ENSG00000143207.19	RFWD2	1	176207677	1_86	0	0.0384863457189213	12.4743506570497	1.51089261506155e-06	-1.46481858564915	1
ENSG00000120341.18	SEC16B	1	177984617	1_87	0	0.0301104346787208	4.66054880590791	4.41634567581463e-07	0.202392380430047	1
ENSG00000116191.17	RALGPS2	1	178725693	1_87	0	0.0598032488717244	11.0888557584979	2.08699056700499e-06	1.77140270793218	2
ENSG00000116199.11	FAM20B	1	179026386	1_89	0	0.0157133224235694	5.17368955179857	2.55845251505451e-07	-0.300387440186157	1
ENSG00000186283.13	TOR3A	1	179081343	1_89	0	0.0149731684214127	4.80834029623917	2.26578073236071e-07	0.288189798002393	2
ENSG00000143322.19	ABL2	1	179221523	1_89	0	0.015124239698082	4.94505428315263	2.35371344808964e-07	0.465764109761661	3
ENSG00000057252.12	SOAT1	1	179293199	1_89	0	0.0148196332762852	4.68133606052156	2.18331425127549e-07	0.0484355762139732	2
ENSG00000169905.12	TOR1AIP2	1	179878742	1_89	0	0.0471724224560876	16.3509779759162	2.42739742269209e-06	-2.54357031777083	1
ENSG00000143337.18	TOR1AIP1	1	179883025	1_89	0	0.0385454927401768	14.4032284052571	1.74719920419553e-06	2.55292810787823	1
ENSG00000135837.15	CEP350	1	179954679	1_89	0	0.123061691784196	24.9670321414303	9.66938327811707e-06	2.93544360590741	2
ENSG00000116260.16	QSOX1	1	180154450	1_89	0	0.533399978329711	23.8200254780865	3.99856526552758e-05	3.92790405797587	2
ENSG00000230124.6	ACBD6	1	180502528	1_89	0	0.0169699166009856	5.96566182498899	3.18601130559322e-07	-0.683682841829101	1
ENSG00000135823.13	STX6	1	180951397	1_89	0	0.0919144788589171	21.5411164706387	6.23104821477618e-06	-2.29102035944196	3
ENSG00000153029.14	MR1	1	181056895	1_89	0	0.0265619352844877	10.0557765050887	8.40590157050542e-07	1.25494260394482	1
ENSG00000198216.10	CACNA1E	1	181412848	1_90	0	0.0806070014739363	13.8135333056436	3.50418090575817e-06	-1.66272386257019	2
ENSG00000135828.11	RNASEL	1	182589381	1_90	0	0.059567054308744	10.9477408317396	2.05229414163877e-06	-1.30426119675513	1
ENSG00000143333.6	RGS16	1	182612409	1_90	0	0.0449621673623021	8.30302703287881	1.17487770749075e-06	0.98747372411168	1
ENSG00000135838.13	NPL	1	183006011	1_91	0	0.0956980060186967	17.982497449937	5.41579067201442e-06	-2.11393676916505	1
ENSG00000135862.5	LAMC1	1	183021037	1_91	0	0.0424486315993858	10.4629390327142	1.39773990082428e-06	1.40182527570291	2
ENSG00000116698.21	SMG7	1	183471970	1_91	0	0.0444333711910765	10.8418228548869	1.51607450826453e-06	1.36262520856559	2
ENSG00000162704.15	ARPC5	1	183635770	1_91	0	0.045591324152947	11.0405582777876	1.58409861487854e-06	-1.45360979366817	1
ENSG00000143344.15	RGL1	1	183636108	1_91	0	0.0246802170996981	5.41375437292305	4.20490798693898e-07	-0.426703710425568	1
ENSG00000198756.10	COLGALT2	1	184037415	1_91	0	0.0617336913677626	13.9812760501708	2.71630185806862e-06	1.70179190380765	1
ENSG00000198860.11	TSEN15	1	184046529	1_91	0	0.0256534145516427	5.81196759609667	4.69220888181997e-07	-0.845426810292627	2
ENSG00000116406.18	EDEM3	1	184756487	1_92	1	0.0891211899989747	19.6699577970737	5.51687798140958e-06	4.14046272329324	1
ENSG00000135842.16	FAM129A	1	184974705	1_92	0	0.103894338666539	19.8699650079145	6.49677698415928e-06	-2.84070635672942	1
ENSG00000121481.10	RNF2	1	185052278	1_92	0	0.0312140904988326	8.85114298573636	8.69478836379344e-07	-1.96175544345974	1
ENSG00000121486.11	TRMT1L	1	185156912	1_92	0	0.0285621639431887	6.49425887942475	5.83753742843957e-07	-0.991379767451248	1
ENSG00000116668.12	SWT1	1	185156912	1_92	0	0.0285621639431887	6.49425887942475	5.83753742843957e-07	0.991379767451248	1
ENSG00000116679.15	IVNS1ABP	1	185317057	1_92	0	0.0303218260662226	8.36765443412747	7.98487390666583e-07	1.75904754159151	2
ENSG00000157181.15	C1orf27	1	186376310	1_92	0	0.0256621570028268	5.33191341926595	4.30611099437558e-07	0.466314846499589	2
ENSG00000262180.1	OCLM	1	186400270	1_92	0	0.0389611277248088	9.29709836928961	1.13995555378061e-06	1.02040646932444	1
ENSG00000116711.9	PLA2G4A	1	186898786	1_93	0	0.0188728162507531	5.32613322787605	3.16342622710446e-07	-0.419306776360321	1
ENSG00000150681.9	RGS18	1	192158507	1_96	0	0.015407320451994	4.94031984393046	2.39547231414181e-07	0.304492604282425	1
ENSG00000090104.11	RGS1	1	192575980	1_96	0	0.023463233285565	8.77446358936536	6.47914066079343e-07	1.0087947446846	1
ENSG00000116741.7	RGS2	1	192800696	1_96	0	0.0155247833296422	4.95746862866116	2.42211353196067e-07	0.0263495555537608	1
ENSG00000023572.8	GLRX2	1	193105954	1_96	0	0.0210163431110256	7.92284146905032	5.24019067353436e-07	-1.03238291424428	2
ENSG00000134371.10	CDC73	1	193121735	1_96	0	0.0385929151431581	11.78337192359	1.43115325927409e-06	2.60579432284138	1
ENSG00000000971.15	CFH	1	196651787	1_98	0	0.0367658183997109	10.277786540823	1.18919426194758e-06	-0.723269751185835	1
ENSG00000203724.10	C1orf53	1	197902889	1_99	0	0.0512460987620604	11.5688475958081	1.86577763445309e-06	-1.39579768184451	1
ENSG00000163362.10	C1orf106	1	200867038	1_101	0	0.0932055571758829	16.4400937643352	4.82230939446433e-06	2.01614427785373	2
ENSG00000170128.4	GPR25	1	200875419	1_101	0	0.0396520506120104	8.3664839687739	1.04404113173838e-06	-1.23182373687717	2
ENSG00000118193.11	KIF14	1	200620641	1_101	0	0.0281433949463185	5.1679054603509	4.57720137011308e-07	0.30102576979234	1
ENSG00000118200.14	CAMSAP2	1	200740002	1_101	0	0.0520212247407619	10.9122008010192	1.78649537153314e-06	-1.90311113199539	2
ENSG00000116852.14	KIF21B	1	201022624	1_101	0	0.0269593670244129	4.76789216342552	4.04524741676299e-07	-0.172262698495714	1
ENSG00000116857.16	TMEM9	1	201154617	1_101	0	0.0293767368971194	5.56726759465916	5.1470053992762e-07	0.498053309373886	1
ENSG00000159166.13	LAD1	1	201400151	1_101	0	0.163371556830514	21.8932473389035	1.12562985889467e-05	-2.3788369768496	1
ENSG00000174307.6	PHLDA3	1	201445233	1_101	0	0.0370724667177093	7.73761814909122	9.02750528102015e-07	-0.884124264563307	1
ENSG00000159176.13	CSRP1	1	201456657	1_101	0	0.0264824830341101	4.60185298869889	3.83530950668401e-07	-0.0127851846240028	2
ENSG00000134369.15	NAV1	1	201543868	1_101	0	0.0268176125583874	4.71884299742513	3.98258096605571e-07	0.242264459759811	1
ENSG00000198700.9	IPO9	1	201688581	1_102	0	0.0325611192856806	8.56945677607516	8.78135615284992e-07	-1.09854695944308	2
ENSG00000198892.6	SHISA4	1	201888432	1_102	0	0.0238726467431908	5.68028136077277	4.26755761776907e-07	-0.406886422333055	1
ENSG00000134375.10	TIMM17A	1	201954677	1_102	0	0.0261270987817535	6.519236744449	5.3603964829351e-07	-0.920981723991404	1
ENSG00000176393.10	RNPEP	1	201982484	1_102	0	0.0264101353763219	6.61944022539817	5.50175017366379e-07	0.688644606691903	2
ENSG00000163435.15	ELF3	1	201983446	1_102	0	0.0354327075500729	9.35812711019481	1.04352354686941e-06	-1.25708054077871	1
ENSG00000143862.7	ARL8A	1	202141590	1_102	0	0.0289458532768528	7.47271225342418	6.80727960836862e-07	-0.784964134001459	1
ENSG00000143851.15	PTPN7	1	202161626	1_102	0	0.0236657756988902	5.59942402632049	4.17035546523025e-07	-0.480214186949683	2
ENSG00000133067.17	LGR6	1	202202211	1_102	0	0.021314436431041	4.62757410593589	3.10410361823618e-07	-0.0155530965717221	2
ENSG00000077157.21	PPP1R12B	1	202348568	1_102	0	0.0213263019476749	4.63274027332836	3.10929895183553e-07	-0.120684456320038	2
ENSG00000117139.16	KDM5B	1	202808833	1_102	0	0.0289202223339514	7.46446052450181	6.79374163571807e-07	0.84132586215874	1
ENSG00000159346.12	ADIPOR1	1	202958379	1_102	0	0.0366919518061806	9.6842721203712	1.11827025283269e-06	-1.20972989258235	2
ENSG00000159348.12	CYB5R1	1	202967673	1_102	0	0.0371488001044195	9.79988257544602	1.14570982219587e-06	-1.23324366830132	2
ENSG00000143847.15	PPFIA4	1	203070474	1_102	0	0.0255347836544178	6.3059661248261	5.06748870917508e-07	-0.603003827940748	2
ENSG00000163485.16	ADORA1	1	203119486	1_102	0	0.0257602094200551	6.38770902628492	5.1784941253761e-07	0.836224368829087	1
ENSG00000133055.8	MYBPH	1	203177038	1_102	0	0.0227937994733642	5.25066685365148	3.76651898523927e-07	0.437294814859821	1
ENSG00000133048.12	CHI3L1	1	203108671	1_102	0	0.0258193260173513	6.40902650660174	5.20769981897306e-07	0.8539154150862	2
ENSG00000133063.15	CHIT1	1	203227362	1_102	0	0.0593997046986895	14.2045402985042	2.6553418654424e-06	-1.5163452349521	3
ENSG00000159388.5	BTG2	1	203269579	1_102	0	0.022521987783913	5.13924538495763	3.64262988911381e-07	0.379475481544092	1
ENSG00000122176.10	FMOD	1	203351950	1_102	0	0.0366069496644945	9.66261132728806	1.11318418174314e-06	-1.12067305071425	1
ENSG00000174567.7	GOLT1A	1	204213637	1_103	0	0.0283362864754994	6.97968272808392	6.22425805154557e-07	1.18758081560683	2
ENSG00000122188.12	LAX1	1	203768908	1_103	0	0.0227917523195789	4.98198116611525	3.57345873848655e-07	0.343614438663273	2
ENSG00000182004.12	SNRPE	1	203861428	1_103	0	0.0250138075595183	5.83507744420558	4.59341201949446e-07	-0.536729788200342	1
ENSG00000143850.13	PLEKHA6	1	204344581	1_103	0	0.0392455448314617	10.2216078817865	1.26246269244219e-06	-1.36723093548712	1
ENSG00000158615.8	PPP1R15B	1	204412110	1_103	0	0.260034162205916	28.1244202817605	2.3015634942423e-05	3.01170190089252	1
ENSG00000198625.12	MDM4	1	204517114	1_103	0	0.0288133513222323	7.11257134745089	6.4495495584177e-07	-0.884875795041022	1
ENSG00000174529.7	TMEM81	1	205084986	1_104	0	0.0288399899886196	4.71844599168976	4.28255616490036e-07	-0.573667101711306	1
ENSG00000117222.13	RBBP5	1	205121305	1_104	0	0.0313792623743399	5.5046025227041	5.43597773203123e-07	-0.703298148696063	1
ENSG00000133059.16	DSTYK	1	205210869	1_104	0	0.0328732472342572	5.93829065727039	6.14345993835889e-07	-0.961562019378434	2
ENSG00000133069.15	TMCC2	1	205226103	1_104	0	0.0648520956046372	12.3137083679276	2.51316991233615e-06	-1.71193703283303	2
ENSG00000163545.8	NUAK2	1	205321732	1_104	0	0.0337240646203758	6.17666417639852	6.55545553551565e-07	-0.860098043364836	3
ENSG00000117266.15	CDK18	1	205504852	1_104	0	0.029076040537004	4.79435190565477	4.38706579169674e-07	0.240343674564819	2
ENSG00000174514.12	MFSD4A	1	205564053	1_104	0	0.0315661665936575	5.55995964113661	5.52334863718884e-07	-0.418570110028094	2
ENSG00000158711.13	ELK4	1	205617507	1_104	0	0.030539952589231	5.25192944076984	5.04773114179829e-07	0.33370575902204	2
ENSG00000158715.5	SLC45A3	1	205680319	1_104	0	0.04178160192394	8.17891496495694	1.07544883537449e-06	0.986514120225872	1
ENSG00000069275.12	NUCKS1	1	205688442	1_104	0	0.0299671588802068	5.07552505855755	4.78669240450994e-07	-0.13523821842454	1
ENSG00000117280.12	RAB29	1	205775418	1_104	0	0.0292834500789025	4.8605475456324	4.4793645841959e-07	-0.270005861705559	1
ENSG00000133065.10	SLC41A1	1	205810103	1_104	0	0.0533175854319702	10.4668139309197	1.7562807894231e-06	-1.42617714457799	2
ENSG00000162877.12	PM20D1	1	205813590	1_104	0	0.0669256234814812	12.6114065574254	2.65622540340684e-06	1.61911565197509	1
ENSG00000263961.6	C1orf186	1	206059208	1_104	0	0.0322729897389094	5.76642509088986	5.85672494409128e-07	-0.525517536493908	1
ENSG00000117322.17	CR2	1	207454348	1_105	0	0.0193890068174526	6.39537019876681	3.90238600879998e-07	-1.1555982495462	2
ENSG00000263528.7	IKBKE	1	206470213	1_105	0	0.03727318445354	11.7284254071544	1.37576793226978e-06	1.37736240815204	2
ENSG00000266094.7	RASSF5	1	206507103	1_105	0	0.0223818649326138	7.09788831418437	4.99959017210963e-07	-0.801580939879416	1
ENSG00000143486.15	EIF2D	1	206606563	1_105	0	0.0241124729871621	7.679798849152	5.82774543505404e-07	-0.983177360065205	1
ENSG00000136634.5	IL10	1	206773062	1_105	0	0.0179993377288556	5.16249710256248	2.92432286842213e-07	0.395939704201462	1
ENSG00000162892.15	IL24	1	206895327	1_105	0	0.0457458245010218	13.4274518124595	1.93309873080653e-06	1.68551855145059	1
ENSG00000162894.11	FCMR	1	206923405	1_105	0	0.0431398527624151	12.9697279472142	1.76083433729049e-06	1.69448670432308	1
ENSG00000162896.5	PIGR	1	206945992	1_105	0	0.0624243509057448	16.245387255555	3.19148698250999e-06	1.89097569555293	1
ENSG00000182795.12	C1orf116	1	207032059	1_105	0	0.0173903321881242	4.77991734621431	2.6159969813895e-07	-0.0877437502375738	1
ENSG00000180667.10	YOD1	1	207050983	1_105	0	0.0250299149955331	8.13241095967469	6.40601078285086e-07	-0.823842227793996	1
ENSG00000123843.12	C4BPB	1	207088956	1_105	0	0.0180691013453471	5.18528546636551	2.94861586624602e-07	0.520270205251818	1
ENSG00000123838.10	C4BPA	1	207083958	1_105	0	0.0170262014570547	4.60319201157355	2.46652676392921e-07	-0.00680197858595409	2
ENSG00000196352.14	CD55	1	207321071	1_105	0	0.0221255958841424	7.90542963241831	5.50464640374038e-07	-1.3442589576545	1
ENSG00000203710.10	CR1	1	207485050	1_105	0	0.0438415975592061	12.4969625912001	1.72424833247055e-06	-1.54082411348691	2
ENSG00000117335.19	CD46	1	207752016	1_105	0	0.0177618476648218	4.94320521429515	2.76315822907857e-07	0.279143077577486	1
ENSG00000076356.6	PLXNA2	1	208243841	1_106	0	0.00759695398020754	5.43119200771256	1.29850499884386e-07	0.433968719726281	2
ENSG00000196878.14	LAMB3	1	209651362	1_106	0	0.0400131751150409	21.2289541774798	2.67325623284893e-06	-2.28521576848387	1
ENSG00000009790.14	TRAF3IP3	1	209769811	1_106	0	0.0102168043048422	9.16637229612177	2.94728097631511e-07	-1.99604336910541	2
ENSG00000117595.10	IRF6	1	209806173	1_106	0	0.00719781725090907	5.11937592487464	1.15964967698129e-07	0.410011612336325	2
ENSG00000117597.17	DIEXF	1	209813208	1_106	0	0.0198420994133364	14.7906589350051	9.2360041093778e-07	2.35594296334612	2
ENSG00000117625.13	RCOR3	1	211254784	1_107	0	0.016739842315548	5.12889884351817	2.70199455846002e-07	-0.180902961568839	2
ENSG00000082512.14	TRAF5	1	211325193	1_107	0	0.0165507167891236	5.02364239342077	2.61664314228435e-07	0.322245895100549	2
ENSG00000170385.9	SLC30A1	1	211602400	1_107	0	0.0231775719986559	8.14754168454303	5.94296953006245e-07	0.865247607399759	1
ENSG00000117650.12	NEK2	1	211675781	1_107	0	0.0359287337613068	12.2297428075031	1.38282814158134e-06	-1.36070798557598	2
ENSG00000123684.12	LPGAT1	1	211821329	1_107	0	0.0209440008093842	7.20662188100078	4.75007378376374e-07	-0.975549544439543	1
ENSG00000143493.12	INTS7	1	212035474	1_107	0	0.0217036920528642	7.53738146083769	5.1482910084842e-07	0.969741451723401	1
ENSG00000143476.17	DTL	1	212035474	1_107	0	0.0217036920528642	7.53738146083769	5.1482910084842e-07	-0.969741451723401	1
ENSG00000066027.11	PPP2R5A	1	212260899	1_107	0	0.0161819393687032	4.81490504899739	2.45203841868045e-07	-0.290989297488368	1
ENSG00000065600.12	TMEM206	1	212342271	1_107	0	0.0166502627732039	5.07920770082849	2.66149735010339e-07	0.316163738396582	1
ENSG00000117691.9	NENF	1	212437697	1_107	0	0.0248061148157263	8.77859258597137	6.8531875478543e-07	0.983325290244747	2
ENSG00000123685.8	BATF3	1	212681767	1_108	0	0.0721793654622582	14.0623138019006	3.19432292639067e-06	-1.66099447240882	2
ENSG00000117697.14	NSL1	1	212792127	1_108	0	0.0268780799226632	4.79763301918348	4.05820740979568e-07	0.429522288387432	1
ENSG00000203705.10	TATDN3	1	212789657	1_108	0	0.027782031383822	5.10545127097345	4.46382445032189e-07	-0.621678112204177	2
ENSG00000162769.12	FLVCR1	1	212858008	1_108	0	0.0831737745081975	15.4102069425442	4.0337024155914e-06	-1.91764418286459	2
ENSG00000174606.13	ANGEL2	1	213004666	1_108	0	0.0846991908788798	15.5834603713656	4.1538626879528e-06	-1.94893507522516	3
ENSG00000136643.11	RPS6KC1	1	213053708	1_108	0	0.028384846066056	5.30526884400375	4.73917683101045e-07	0.579671258458386	1
ENSG00000143499.13	SMYD2	1	214280940	1_108	0	0.0354511362782862	7.37775703552574	8.2312062191037e-07	0.907874057861409	2
ENSG00000117724.12	CENPF	1	214602949	1_109	0	0.0322686776167198	7.09123331481219	7.20131679666087e-07	-0.829691298199021	2
ENSG00000092978.10	GPATCH2	1	217631213	1_110	0	0.0149321929469035	6.45036451635297	3.03121557985242e-07	-0.670295084935984	2
ENSG00000067533.5	RRP15	1	218284885	1_110	0	0.01295411825674	5.76669995018622	2.35095429501592e-07	0.856783315135455	1
ENSG00000143353.11	LYPLAL1	1	219173067	1_111	0	0.138789090902249	20.8447832517698	9.10461714901325e-06	2.32492246689833	2
ENSG00000136628.17	EPRS	1	220048304	1_112	0	0.0188403481092185	6.0915416662206	3.61181182655151e-07	0.719688911580653	1
ENSG00000162813.17	BPNT1	1	220090556	1_112	0	0.0305007557843042	10.5689410026337	1.01449765674091e-06	1.3551767566014	1
ENSG00000067704.9	IARS2	1	220093626	1_112	0	0.0285411844256541	9.95039452794759	8.9376072474358e-07	1.37295970489493	2
ENSG00000118873.15	RAB3GAP2	1	220272146	1_112	0	0.0215703966914289	7.34717767847673	4.98755443164066e-07	-1.00410239579912	1
ENSG00000162817.6	C1orf115	1	220661426	1_112	0	0.0265931106695769	9.29265584074567	7.77710509347608e-07	-1.25102818841935	1
ENSG00000117791.15	MARC2	1	220728387	1_112	0	0.0178287178906374	5.57984447204602	3.13077012298007e-07	0.457481651332348	2
ENSG00000186205.12	MARC1	1	220786898	1_112	0	0.0233231386151116	8.07277977269475	5.92541908670949e-07	-1.0332491247162	2
ENSG00000143498.17	TAF1A	1	222569334	1_114	0	0.0310408076500308	11.3494380878899	1.1087058687605e-06	-1.48937342767018	2
ENSG00000154305.16	MIA3	1	222618304	1_114	0	0.0228623104541522	8.50430686534296	6.11882474344457e-07	-1.15190726141077	1
ENSG00000186063.12	AIDA	1	222712777	1_114	0	0.0172803520366832	5.90735533730258	3.21258520221203e-07	0.709742844247095	1
ENSG00000154309.8	DISP1	1	222872138	1_114	0	0.0942726912288747	21.8178568684523	6.47302027302689e-06	-2.48321266350812	2
ENSG00000187554.11	TLR5	1	223142833	1_114	0	0.015359079682706	4.81550424560232	2.32764067236337e-07	-0.19625806140388	1
ENSG00000143502.14	SUSD4	1	223359228	1_114	0	0.152661632458346	26.4928067871205	1.27281958135078e-05	2.68566164837506	2
ENSG00000203697.11	CAPN8	1	223666638	1_114	0	0.0152176003156166	4.72981407892103	2.26516173581439e-07	0.0066206559696006	1
ENSG00000143514.16	TP53BP2	1	223846177	1_114	0	0.0204293486383299	7.45968538645469	4.7960533460519e-07	1.03485942475306	1
ENSG00000143753.12	DEGS1	1	224235412	1_114	0	0.0257573307897938	9.61240510360559	7.79187352288473e-07	1.31848116636146	1
ENSG00000143748.17	NVL	1	224313967	1_114	0	0.0153190661990784	4.79134780131027	2.30993076880482e-07	0.299943542082921	1
ENSG00000143771.11	CNIH4	1	224356827	1_114	0	0.0229416097196384	8.53645434525337	6.16325849488328e-07	1.15992508759644	2
ENSG00000143786.7	CNIH3	1	224436689	1_114	0	0.0177787083759527	6.17085867377448	3.45266768601669e-07	-0.782506114132393	1
ENSG00000143742.12	SRP9	1	225787185	1_115	0	0.0223928446647095	4.60511201155206	3.24532682321145e-07	-0.123080428404351	1
ENSG00000196187.11	TMEM63A	1	225868963	1_115	0	0.0231207249572899	4.9022221258479	3.5670024437543e-07	0.326689810192371	1
ENSG00000243709.1	LEFTY1	1	225911608	1_115	0	0.0541048602732849	12.8441562208506	2.1870103213724e-06	-1.48645889135883	1
ENSG00000143811.18	PYCR2	1	225924245	1_115	0	0.0225373353451728	4.66484507455047	3.30863428244559e-07	-0.109768298322011	2
ENSG00000143751.9	SDE2	1	225999428	1_115	0	0.0242953879227255	5.36269582698193	4.10030323546225e-07	-0.466387572312715	1
ENSG00000163041.9	H3F3A	1	226070308	1_115	0	0.0457723181313804	11.2730411950622	1.62387641977298e-06	1.63545682855243	1
ENSG00000182827.8	ACBD3	1	226187566	1_115	0	0.0402381612177913	10.0660436125692	1.27469390065232e-06	-1.37160696311909	1
ENSG00000183814.15	LIN9	1	226309688	1_115	0	0.0242294278597254	5.33743184428599	4.06990690368425e-07	-0.499598273088222	1
ENSG00000143799.12	PARP1	1	226408378	1_115	0	0.0350538786885233	8.77703516103942	9.68262007024237e-07	1.0451376891976	1
ENSG00000143772.9	ITPKB	1	226689476	1_116	0	0.0340485142491522	12.7471667860184	1.36590598371717e-06	-1.48584317871136	3
ENSG00000143801.16	PSEN2	1	226870643	1_116	0	0.0146057637019467	4.88523966213044	2.2455313271416e-07	0.4982519741963	2
ENSG00000163050.16	COQ8A	1	226897945	1_116	0	0.0152309749040065	5.27327792827024	2.52765232813231e-07	0.164742467950695	2
ENSG00000143776.18	CDC42BPA	1	227318982	1_116	0	0.0176588559231741	6.64354431335942	3.69208229790456e-07	1.05559091960966	2
ENSG00000181450.17	ZNF678	1	227563411	1_116	0	0.0143825979212604	4.74267383741253	2.14669117855906e-07	0.287766444583618	1
ENSG00000143740.14	SNAP47	1	227730861	1_116	0	0.0171086743883602	6.35020406491406	3.41910955161087e-07	-0.916070761698098	1
ENSG00000081692.12	JMJD4	1	227730861	1_116	0	0.0232444501030025	9.19359634660444	6.7253312797256e-07	1.14145232428224	2
ENSG00000162910.18	MRPL55	1	228102142	1_116	0	0.0152855609520313	5.30650241304019	2.55269378439381e-07	-0.911753684933264	1
ENSG00000143774.16	GUK1	1	228138673	1_116	0	0.0177608028184946	6.69696193485437	3.74325485778031e-07	1.01826829527597	2
ENSG00000181873.12	IBA57	1	228174981	1_116	0	0.0809297813629495	20.8946410369104	5.3217228761069e-06	2.96279374641578	1
ENSG00000162931.11	TRIM17	1	228416547	1_116	0	0.0659290478468201	18.950816821485	3.93200182833263e-06	2.49467757855231	1
ENSG00000181218.5	HIST3H2A	1	228457362	1_116	0	0.0143928904719963	4.74926776521815	2.15121417092995e-07	0.540694967487954	1
ENSG00000196890.4	HIST3H2BB	1	228457362	1_116	0	0.0141818985942317	4.61261128549209	2.05868645258463e-07	-0.701477540175429	2
ENSG00000168159.11	RNF187	1	228486873	1_116	0	0.0171364343858664	6.36528353204468	3.43278962953478e-07	1.05283587839918	3
ENSG00000168118.11	RAB4A	1	229272092	1_117	0	0.0330447408020462	7.7712672136291	8.08170820124415e-07	0.964202161379097	1
ENSG00000154429.10	CCSAP	1	229330094	1_117	0	0.0247363317091132	5.07490457938665	3.95068270007005e-07	0.441614150926295	2
ENSG00000135763.9	URB2	1	229626572	1_117	0	0.0238423476687716	4.732794654018	3.55120425190559e-07	-0.18682376277306	1
ENSG00000135775.13	COG2	1	230569600	1_118	0	0.0196538549750388	8.33924634554816	5.15802596588952e-07	0.95475281664363	2
ENSG00000143643.12	TTC13	1	230978849	1_118	0	0.0152295858262592	6.73182803455913	3.22648818960378e-07	1.26938370573417	1
ENSG00000173409.13	ARV1	1	230979465	1_118	0	0.0126202674114295	4.91841442714849	1.95345157923572e-07	-0.1635594338609	1
ENSG00000116906.11	GNPAT	1	231240905	1_118	0	0.0183890881834037	8.37361718934476	4.84598730177829e-07	0.915478924523977	1
ENSG00000116903.7	EXOC8	1	231334904	1_118	0	0.0140342081376407	5.97235601462465	2.63780431973579e-07	0.836706996879549	2
ENSG00000010072.15	SPRTN	1	231341696	1_118	0	0.0291036171097879	12.1436525922951	1.11225732913021e-06	1.46410798094403	1
ENSG00000116918.13	TSNAX	1	231528861	1_118	0	0.0135853906964953	5.9400245295866	2.53962354466662e-07	-0.599584923593432	1
ENSG00000162946.21	DISC1	1	231626570	1_118	0	0.0423281955453849	15.4632873037542	2.05987351463011e-06	-1.78602506738063	3
ENSG00000116991.10	SIPA1L2	1	232611120	1_119	0	0.0386740830082033	10.1279559575688	1.23268128617246e-06	-1.33739898862602	1
ENSG00000212916.4	MAP10	1	232805207	1_119	0	0.0234867242861291	5.48084716752386	4.05115738206426e-07	-0.599684866154803	2
ENSG00000135778.11	NTPCR	1	232950261	1_119	0	0.040680679151303	10.6011477893066	1.35721939567189e-06	-1.31373899294552	3
ENSG00000135749.18	PCNX2	1	233296553	1_120	0	0.0576208232094871	9.59038820774257	1.73910025815154e-06	1.25959501220033	1
ENSG00000168275.14	COA6	1	234323607	1_120	0	0.0376919734431546	5.60807314282414	6.65229529656892e-07	-0.474779492766446	2
ENSG00000059588.9	TARBP1	1	234474793	1_122	0	0.0124315060903428	5.77688094949067	2.26009210605621e-07	-0.555225153526528	2
ENSG00000173726.10	TOMM20	1	235119391	1_122	0	0.0130331744637761	6.20574140615322	2.5453813460562e-07	0.679142370520711	3
ENSG00000116957.12	TBCE	1	235435658	1_122	0	0.0111335722406314	4.76738861645538	1.67041376538044e-07	-0.123770912937782	2
ENSG00000162885.12	B3GALNT2	1	235504390	1_122	0	0.0111343225151848	4.75529478910688	1.66628857029947e-07	0.30441554389353	2
ENSG00000143669.13	LYST	1	235866977	1_122	0	0.0110885844915374	4.72408743529321	1.64855336743704e-07	0.242160066925554	1
ENSG00000116962.14	NID1	1	236037544	1_122	0	0.0117637840638173	5.26488967402496	1.9491501364279e-07	-0.436162407597047	1
ENSG00000077585.13	GPR137B	1	236151286	1_122	0	0.0112764363802359	4.8778108856705	1.73103482968225e-07	-0.27958812706422	1
ENSG00000086619.13	ERO1B	1	236266653	1_122	0	0.0118654641710595	5.33305682181875	1.99145233864923e-07	-0.437261260471445	1
ENSG00000186197.13	EDARADD	1	236348178	1_122	0	0.0133638893556188	6.43751411894913	2.70744747228579e-07	-0.623488670940619	1
ENSG00000116977.18	LGALS8	1	236524482	1_122	0	0.0231174549719205	12.6282622072185	9.18739914993923e-07	2.06407469450803	3
ENSG00000119285.10	HEATR1	1	236604526	1_122	0	0.0629770596175459	15.7394309779362	3.11946689276527e-06	3.20790070971633	1
ENSG00000077522.12	ACTN2	1	236686652	1_122	0	0.0164202347672554	8.52682015670542	4.40631396587513e-07	-1.09552317920965	1
ENSG00000116984.12	MTR	1	236795503	1_122	0	0.011022040597837	4.66472686201752	1.61806960261642e-07	-0.0924822562752992	1
ENSG00000180875.4	GREM2	1	240652876	1_126	0	0.0566035518689716	11.291429408773	2.01141452260023e-06	-1.38930577800201	1
ENSG00000091483.6	FH	1	241512955	1_127	0	0.0186640783477121	5.63754764943402	3.31135504251706e-07	0.575194396298208	1
ENSG00000117009.11	KMO	1	241532492	1_127	0	0.0832667840673445	19.5911108113004	5.13381041171462e-06	2.06009263279055	2
ENSG00000054277.13	OPN3	1	241638293	1_127	0	0.0172617251772434	4.91777725062036	2.67154211695552e-07	0.297445459916974	1
ENSG00000174371.16	EXO1	1	241847942	1_127	0	0.327450007584927	35.2184676176832	3.62931308135849e-05	-4.24946897821194	1
ENSG00000143702.15	CEP170	1	243264850	1_128	0	0.0605861491713547	12.7556144536435	2.43211276667086e-06	-1.70175925749826	1
ENSG00000054282.15	SDCCAG8	1	243262387	1_128	0	0.0651441454702813	13.440826376728	2.75556294720558e-06	-1.75850236736395	1
ENSG00000117020.16	AKT3	1	243851261	1_128	0	0.0362732959368354	7.94156342236138	9.06571373516814e-07	0.945472235379157	1
ENSG00000173728.10	C1orf100	1	244352788	1_129	0	0.0342247051357543	7.41148126202464	7.98277160356633e-07	-0.991023395253974	1
ENSG00000035687.9	ADSS	1	244450489	1_129	0	0.0369743388492657	8.13306310413082	9.46375595884218e-07	1.25426134258306	2
ENSG00000179397.17	C1orf101	1	244454264	1_129	0	0.178599645929228	23.1986176812353	1.30392218631902e-05	-2.58259596959651	1
ENSG00000203667.9	COX20	1	244832361	1_129	0	0.0302590765723594	6.2631450930048	5.96426754511444e-07	0.65837413219463	1
ENSG00000203666.12	EFCAB2	1	244964169	1_129	0	0.0257524750960526	4.76207052318176	3.85943536678954e-07	0.154578791380012	1
ENSG00000197472.14	ZNF695	1	246976041	1_130	0	0.0259205075812	8.48691255396822	6.92312547430134e-07	1.06962362557252	2
ENSG00000185420.18	SMYD3	1	246507807	1_130	0	0.0188969547286383	5.5521692698944	3.30189679245363e-07	0.550690392800243	1
ENSG00000143653.9	SCCPDH	1	246721765	1_130	0	0.0200578136453508	6.10516169691696	3.8538050061209e-07	-0.642682353427629	2
ENSG00000153207.14	AHCTF1	1	246940993	1_130	0	0.0175860454735806	4.8856288849385	2.70394367144292e-07	-0.375853485634632	2
ENSG00000277462.1	ZNF670	1	247078548	1_130	0	0.0302493198898863	9.9244917245615	9.447847231531e-07	1.24131154010345	2
ENSG00000188295.14	ZNF669	1	247094025	1_130	0	0.0201706945243734	6.15722988075631	3.90854570016678e-07	0.717409491863155	3
ENSG00000196418.12	ZNF124	1	247124720	1_130	0	0.0354593488945252	11.4066465939949	1.27291005398205e-06	-1.41039867869086	1
ENSG00000177535.7	OR2B11	1	247452585	1_131	0	0.0328750199446071	9.74968145905909	1.00870790743825e-06	-1.31371271287833	1
ENSG00000162714.12	ZNF496	1	247349747	1_131	0	0.0195684022274515	4.89811738518456	3.01643193006428e-07	0.423611056190526	1
ENSG00000162711.16	NLRP3	1	247391186	1_131	0	0.0192184372232986	4.77661030928693	2.88899542945775e-07	0.251609024411062	1
ENSG00000162722.8	TRIM58	1	247857146	1_131	0	0.0217960924497681	5.6779948528622	3.89477711507304e-07	0.23013860390819	1
ENSG00000238243.3	OR2W3	1	247895495	1_131	0	0.0207376338470505	5.429068145634	3.54318206332079e-07	-0.427137164695237	2
ENSG00000175137.10	SH3BP5L	1	248826485	1_131	0	0.100390712522841	22.0164713175026	6.9558502577553e-06	2.74523317859994	2
ENSG00000171163.15	ZNF692	1	248859244	1_131	0	0.0208327938502975	5.30816139781075	3.48017120554575e-07	-0.0606140200524659	1
ENSG00000184731.5	FAM110C	2	47011	2_1	0	0.0499630319414365	15.8328656392181	2.48952954693482e-06	-1.84843352472343	1
ENSG00000143727.15	ACP1	2	264227	2_1	0	0.0601070088933342	18.1089417702771	3.42552516737765e-06	2.55084620701971	1
ENSG00000035115.21	SH3YL1	2	266895	2_1	0	0.153632180778806	26.6193645629993	1.28703054210479e-05	3.34878938921652	1
ENSG00000151353.14	TMEM18	2	677295	2_1	0	0.0140784318712269	4.9830917793499	2.20781227376047e-07	-0.683187698377952	1
ENSG00000130508.10	PXDN	2	1799903	2_2	0	0.0146680836453099	5.49229625792049	2.53534057528781e-07	-0.447304306726661	2
ENSG00000032389.12	TSSC1	2	3279929	2_2	0	0.0334898177236384	13.1605321314768	1.38705987093552e-06	1.59806049117154	2
ENSG00000182551.13	ADI1	2	3515885	2_2	0	0.0289524434093873	11.803567163907	1.0754927092717e-06	1.45428969517562	1
ENSG00000171865.9	RNASEH1	2	3558995	2_2	0	0.0157636875457627	6.15930192453752	3.05561255053986e-07	0.690022625104058	1
ENSG00000151692.14	RNF144A	2	6932804	2_5	0	0.0300560350029234	7.95449075362154	7.52407373380916e-07	0.852643824820888	1
ENSG00000134313.15	KIDINS220	2	8837357	2_6	0	0.0183997333937023	4.66476896785866	2.70116207354794e-07	0.144797987980963	1
ENSG00000143797.11	MBOAT2	2	9004209	2_6	0	0.0503260890286332	14.0454380783476	2.22452578780149e-06	-1.74282222703579	2
ENSG00000119185.12	ITGB1BP1	2	9419374	2_6	0	0.0273469307674832	8.34512197148693	7.18208025077437e-07	1.07917891951801	2
ENSG00000119203.13	CPSF3	2	9399534	2_6	0	0.0196064427478646	5.253863476252	3.24180257218577e-07	-0.436421539180919	2
ENSG00000134330.18	IAH1	2	9473199	2_6	0	0.0339509100427731	10.360731869392	1.10700817511352e-06	-1.13663121405943	2
ENSG00000151694.12	ADAM17	2	9555777	2_6	0	0.018423788100974	4.67688193024401	2.71171666308182e-07	0.215126899280322	1
ENSG00000134308.13	YWHAQ	2	9631491	2_6	0	0.0373566847961233	11.2534021437845	1.32300394887043e-06	1.29644980735983	1
ENSG00000115750.16	TAF1B	2	9843400	2_6	0	0.0230518813637357	6.75661484161522	4.90167499856398e-07	0.768345014873745	2
ENSG00000134317.17	GRHL1	2	9951890	2_6	0	0.0206785681059342	5.74783794669933	3.74053697019377e-07	0.711409749226868	1
ENSG00000172059.10	KLF11	2	10021029	2_6	0	0.156690872881101	24.9251789438508	1.22911058410897e-05	2.5790829582962	3
ENSG00000171848.13	RRM2	2	10121909	2_6	0	0.0184848270121913	4.70755217843834	2.73854263579049e-07	0.334271740427223	1
ENSG00000115756.12	HPCAL1	2	10279525	2_7	0	0.0164942062938404	4.6211074417769	2.39875814153934e-07	-0.150644032846513	5
ENSG00000115758.12	ODC1	2	10448012	2_7	0	0.304670290576564	32.681734022596	3.13360442392867e-05	-3.53217209545388	1
ENSG00000115761.15	NOL10	2	10689644	2_7	0	0.0168470578319769	4.81721675615287	2.55404902157252e-07	-0.19725758218392	1
ENSG00000143882.10	ATP6V1C2	2	10722013	2_7	0	0.0304636120781596	10.3196592413817	9.89363142268066e-07	-1.29333673880041	2
ENSG00000143870.12	PDIA6	2	10829202	2_7	0	0.0171775474714246	4.99723787693323	2.70147003206951e-07	0.217666603109926	1
ENSG00000162976.12	PQLC3	2	11152638	2_7	0	0.0179560251213989	5.40803878875021	3.05603958874785e-07	-0.447448500309218	2
ENSG00000134318.13	ROCK2	2	11347918	2_7	0	0.0165607330314448	4.65839867224246	2.42786862683221e-07	-0.104593489523973	3
ENSG00000169016.16	E2F6	2	11466649	2_7	0	0.0397230555913761	12.7971888428394	1.59980187131381e-06	1.53521311500018	2
ENSG00000134324.11	LPIN1	2	11694899	2_7	0	0.0170657036362342	4.93670548935164	2.65137033115698e-07	0.272864840858772	2
ENSG00000071575.11	TRIB2	2	12717952	2_8	0	0.0736838263288171	14.5262400856331	3.36848301415715e-06	-1.6980731193987	1
ENSG00000151779.12	NBAS	2	15561827	2_9	0	0.0351210688885126	11.3377159911973	1.25314773178381e-06	-1.96779744907679	1
ENSG00000079785.14	DDX1	2	15591481	2_9	0	0.0243653499993363	7.9323755027857	6.08253886501932e-07	-0.759433793937637	1
ENSG00000178295.14	GEN1	2	17753408	2_10	0	0.170290123515247	28.8520763527963	1.54623502640062e-05	3.01969106672767	3
ENSG00000240857.1	RDH14	2	18517612	2_11	0	0.0306976927470476	6.19156956178235	5.98157379701174e-07	0.472677692869882	1
ENSG00000143867.6	OSR1	2	19359082	2_11	0	0.0264030012684589	4.78846189687259	3.97885677401682e-07	-0.247631632413555	1
ENSG00000183891.5	TTC32	2	19901956	2_12	0	0.01722378831838	4.75190059016918	2.57575765765526e-07	-0.400588176884634	2
ENSG00000118965.14	WDR35	2	19990398	2_12	0	0.0399499269957643	12.5789949194994	1.58150622404153e-06	-1.43638013953354	1
ENSG00000068697.6	LAPTM4A	2	20052509	2_12	0	0.046395844002217	14.9687397425299	2.18561312840815e-06	2.04908639964222	1
ENSG00000055917.15	PUM2	2	20224812	2_12	0	0.0189911351453207	5.58365189192659	3.33716924677592e-07	0.460013822108424	2
ENSG00000118960.12	HS1BP3	2	20650679	2_12	0	0.0199852279589181	6.09174446126661	3.83141995776261e-07	-0.950443665826313	1
ENSG00000143869.6	GDF7	2	20676230	2_12	0	0.143084491248435	24.2526300403812	1.09209490069817e-05	-2.66660445970586	4
ENSG00000118961.14	LDAH	2	20724350	2_12	0	0.0220857783050176	7.00688976935871	4.87020191889803e-07	-0.970923547530533	2
ENSG00000119771.14	KLHL29	2	23376693	2_14	0	0.0242155446180352	7.37878596168685	5.62325952410228e-07	-0.0955609479284819	1
ENSG00000119778.14	ATAD2B	2	23927293	2_14	0	0.0256951843068104	8.45182766197407	6.83457232651114e-07	-0.491714714719361	2
ENSG00000205639.9	MFSD2B	2	24009112	2_14	1	0.643745500450115	26.8856576776341	5.44683030162297e-05	-4.86388999089524	2
ENSG00000163026.11	WDCP	2	24049526	2_14	0	0.0164809486296312	10.9712368588797	5.69045208163273e-07	-2.53735714204214	1
ENSG00000119782.13	FKBP1B	2	24013626	2_14	0	0.0164963883040032	11.8037934076912	6.12800970289932e-07	-2.58929539454647	2
ENSG00000115128.6	SF3B6	2	24077362	2_14	0	0.0167956247510744	11.3820617311762	6.01625275308571e-07	2.6098828648972	1
ENSG00000219626.8	FAM228B	2	24077362	2_14	0	0.0270627756578221	9.44674368109254	8.04569273520887e-07	0.168327922867407	2
ENSG00000115129.13	TP53I3	2	24064728	2_14	0	0.0171750475268152	7.70798207438492	4.16627197339453e-07	1.29113433471672	3
ENSG00000176732.6	PFN4	2	24123824	2_14	0	0.0170720939946314	11.6795394383029	6.27511203965053e-07	2.65422156455459	1
ENSG00000186453.12	FAM228A	2	24108990	2_14	0	0.0511835490326726	20.3098643138444	3.27149598731907e-06	-3.40355407283612	2
ENSG00000198399.14	ITSN2	2	24360060	2_14	0	0.02341002324353	7.76360669820466	5.71971440984523e-07	-1.00680299389695	3
ENSG00000084676.15	NCOA1	2	24491696	2_15	0	0.0199001398753819	6.74156303653653	4.22207265387002e-07	0.239495373891934	2
ENSG00000184924.5	PTRHD1	2	24787549	2_15	0	0.0231372408150621	10.5209937007428	7.66085603541852e-07	2.00777855735785	1
ENSG00000138031.14	ADCY3	2	24921004	2_15	0	0.0151502442201447	5.0402729358843	2.40315986312786e-07	-0.850810268039605	1
ENSG00000115137.11	DNAJC27	2	24874203	2_15	0	0.0289769329346097	21.0018427353697	1.91522054308058e-06	3.91818554317075	2
ENSG00000119772.16	DNMT3A	2	25343038	2_15	0	0.023790660896544	9.45458397605451	7.07877166903364e-07	-1.30610579656676	1
ENSG00000138101.18	DTNB	2	25673259	2_15	0	0.0154208971442468	4.75959158151891	2.3098740606641e-07	0.0990717515637226	2
ENSG00000143970.16	ASXL2	2	25878763	2_15	0	0.0645033449018981	18.1237041631898	3.67907104407245e-06	-2.22650081651671	1
ENSG00000084733.10	RAB10	2	26010797	2_15	0	0.0796608479061588	20.0177474685841	5.01844425725175e-06	2.3859356411943	1
ENSG00000157833.12	GAREM2	2	26164530	2_15	0	0.110104908200794	22.6414757223478	7.84549559073878e-06	-2.47071835975739	2
ENSG00000138029.13	HADHB	2	26242980	2_15	0	0.0223898359270321	8.02633062763178	5.65557713982477e-07	1.28778242052996	1
ENSG00000084754.10	HADHA	2	26244479	2_15	0	0.024368980118282	8.73861686134211	6.70176238710857e-07	1.39984308410383	2
ENSG00000138018.17	SELENOI	2	26259261	2_15	0	0.0246472692326477	10.0716896226685	7.81232166259353e-07	1.52656970065221	1
ENSG00000173567.14	ADGRF3	2	26347104	2_15	0	0.019551112166233	6.96839766755049	4.28759116855165e-07	0.777378991982966	1
ENSG00000157856.10	DRC1	2	26455922	2_15	0	0.0301448186238955	10.3848858899281	9.85197673614602e-07	0.898915591099225	2
ENSG00000213699.8	SLC35F6	2	26781602	2_16	0	0.0201568243278645	5.36765038999758	3.40498580551542e-07	-0.798848905259328	1
ENSG00000119777.18	TMEM214	2	27031928	2_16	0	0.053423276303883	12.4849495223527	2.09906691331244e-06	1.19652787890442	1
ENSG00000138080.13	EMILIN1	2	27078536	2_16	0	0.0203870616920059	5.46390145674121	3.50563316520402e-07	0.253858896128465	2
ENSG00000138030.12	KHK	2	27086791	2_16	0	0.0588577040361561	13.2354497894758	2.45160780507679e-06	-1.26682214089536	1
ENSG00000138028.15	CGREF1	2	27119199	2_16	0	0.0392392875657293	10.1580553854996	1.25441333981704e-06	-1.0157738141482	1
ENSG00000138073.13	PREB	2	27134751	2_16	0	0.0230380216925384	6.83554401659375	4.9559537042677e-07	-0.684946913545021	1
ENSG00000138085.16	ATRAID	2	27212382	2_16	0	0.0328538981233776	10.2271776774622	1.05743012992763e-06	1.86471819187391	2
ENSG00000138074.14	SLC5A6	2	27235922	2_16	0	0.0210965583891461	5.56624020106712	3.69557932897225e-07	-0.24764079492406	1
ENSG00000084774.13	CAD	2	27217016	2_16	0	0.0356942509543108	10.9876155616591	1.23427150326149e-06	-2.19734499049094	2
ENSG00000163794.6	UCN	2	27308797	2_16	0	0.0298403893919254	8.54254230556284	8.02233138827493e-07	-1.18581086302657	1
ENSG00000115207.13	GTF3C2	2	27356305	2_16	0	0.0331665014125808	9.46084186861922	9.87502990362868e-07	1.28563984928482	1
ENSG00000115234.10	SNX17	2	27369556	2_16	0	0.090107721992195	17.1979989739163	4.87695673497015e-06	-2.65347981856247	1
ENSG00000163795.13	ZNF513	2	27380806	2_16	0	0.0293489949109178	8.37544019211684	7.73588220998425e-07	-1.94761951987839	2
ENSG00000115216.13	NRBP1	2	27428187	2_16	0	0.0676996898207047	14.8961314258827	3.17372394072368e-06	-2.46641822321475	2
ENSG00000138002.14	IFT172	2	27489541	2_16	0	0.0188959877896983	4.78750838222074	2.84700428424257e-07	-0.202898498927915	1
ENSG00000084734.8	GCKR	2	27497518	2_16	0	0.0192635174909364	4.89157738775517	2.96546972083092e-07	0.29928582548812	1
ENSG00000198522.13	GPN1	2	27628084	2_16	0	0.12490953946839	20.730779665485	8.14929832775164e-06	-3.20143774426488	2
ENSG00000176714.9	CCDC121	2	27629397	2_16	0	0.0208550979427982	5.89814032909095	3.87111709824455e-07	-0.795744062045213	1
ENSG00000158019.20	BRE	2	27889788	2_16	0	0.0194636414402606	4.97224713986868	3.04569054937987e-07	0.232974212053716	1
ENSG00000075426.11	FOSL2	2	28400180	2_19	0	0.219358609266689	35.8523155351927	2.47503228119564e-05	3.31881102860988	1
ENSG00000163803.12	PLB1	2	28454219	2_19	0	0.0122346144140909	8.44530519539905	3.25173098293101e-07	-0.987917662450637	5
ENSG00000213639.9	PPP1CB	2	28751273	2_19	0	0.0524575513449721	21.9941180489873	3.63097734990631e-06	2.77239182155008	2
ENSG00000163806.15	SPDYA	2	28780892	2_19	0	0.0456531496788468	20.6895004948019	2.97255380851151e-06	-2.66800448583198	2
ENSG00000171103.10	TRMT61B	2	28869984	2_19	0	0.0236271187520809	14.5444518242001	1.08147652093851e-06	-2.195967248979	1
ENSG00000163811.11	WDR43	2	28888458	2_19	0	0.113143927666795	29.3073352795864	1.04355791680987e-05	-3.10534431476986	1
ENSG00000189350.12	TOGARAM2	2	28956147	2_19	0	0.0449224469485338	20.5382818425314	2.90359799242544e-06	-2.51271048729406	2
ENSG00000115295.19	CLIP4	2	29025333	2_19	0	0.0119716131074996	8.24434333322602	3.10611632617609e-07	-0.983455112307786	1
ENSG00000213626.11	LBH	2	30218138	2_19	0	0.0103336478271312	6.88421455088051	2.23880891303371e-07	0.738537692198633	3
ENSG00000172954.13	LCLAT1	2	30440244	2_19	0	0.0246216176302262	14.9276592769846	1.15669076969043e-06	-1.79693779695029	2
ENSG00000013016.15	EHD3	2	31192397	2_19	0	0.0102742198305898	6.83091675703652	2.20870045400696e-07	0.729824077863394	2
ENSG00000152683.14	SLC30A6	2	32164985	2_20	0	0.0372535619370912	9.18053329980549	1.07632812143933e-06	1.3885283951634	2
ENSG00000091106.18	NLRC4	2	32264782	2_20	0	0.0344797997753398	8.4579127326937	9.17776448260528e-07	1.37016993181077	1
ENSG00000115760.13	BIRC6	2	32355829	2_20	0	0.0238455538098337	5.02406030988668	3.77025939762372e-07	-0.356655041043547	2
ENSG00000018699.11	TTC27	2	32678481	2_20	0	0.0288318259193577	6.79029024888555	6.16125891091159e-07	0.852293751277721	1
ENSG00000049323.15	LTBP1	2	32953350	2_20	0	0.0699932438047933	15.1102634493292	3.3284123994145e-06	1.89452073939307	1
ENSG00000152689.17	RASGRP3	2	33466742	2_21	0	0.0152707843196479	4.85434047230802	2.3329237827613e-07	0.209237169643437	3
ENSG00000150938.9	CRIM1	2	36354324	2_23	0	0.0212133414369622	14.1256169972537	9.43029942567204e-07	1.53990370172834	2
ENSG00000171055.14	FEZ2	2	36598789	2_23	0	0.0220961211334859	13.8476301236091	9.62942756418409e-07	-1.40009008342571	2
ENSG00000205221.12	VIT	2	36696897	2_23	0	0.00758226638029758	4.68528175579789	1.11800494531014e-07	-0.245507449396181	2
ENSG00000115808.11	STRN	2	37055416	2_23	0	0.0214935952355795	13.6936202278609	9.26267271182695e-07	-1.26506161919149	1
ENSG00000008869.11	HEATR5B	2	37083508	2_23	0	0.0179058748186328	17.1573225924021	9.66838719772064e-07	-3.36508842084592	2
ENSG00000152133.14	GPATCH11	2	37097965	2_23	0	0.0114433714884694	7.7410299484979	2.78780066982724e-07	-0.653352594875602	1
ENSG00000055332.16	EIF2AK2	2	37142324	2_23	0	0.0470234746614101	30.230810858987	4.47376828748484e-06	-4.5884455330077	2
ENSG00000218739.9	CEBPZOS	2	37197960	2_23	0	0.0166026108748278	19.498896897167	1.01881517674695e-06	-3.65548027631811	1
ENSG00000115825.9	PRKD3	2	37280201	2_23	0	0.0187322556085807	21.6576052922673	1.27676063308251e-06	-3.88566031621818	1
ENSG00000115828.15	QPCT	2	37344154	2_23	0	0.00985952442936677	7.65079031921208	2.37394821327928e-07	-1.14921422462198	1
ENSG00000163171.7	CDC42EP3	2	37828502	2_23	0	0.0149572998248997	10.7650761946257	5.06733108885827e-07	1.73889324900368	1
ENSG00000115841.19	RMDN2	2	37923332	2_24	0	0.0333110119533806	10.7758957718203	1.1296663232044e-06	-1.51275944899565	2
ENSG00000119787.13	ATL2	2	38263182	2_24	0	0.0461335965286855	13.5179303874876	1.9626212302574e-06	1.73836258922383	1
ENSG00000143889.15	HNRNPLL	2	38603270	2_24	0	0.0335713895814413	10.0268471617084	1.05935784392732e-06	1.67697799271689	1
ENSG00000143891.16	GALM	2	38666042	2_24	0	0.0181300124892984	4.60682961205954	2.62850753736253e-07	0.130230251888733	1
ENSG00000115875.18	SRSF7	2	38751622	2_24	0	0.0679019679432193	16.6935043963018	3.56729356791e-06	-2.33517010152299	1
ENSG00000152147.10	GEMIN6	2	38751622	2_24	0	0.0679019679432193	16.6935043963018	3.56729356791e-06	-2.33517010152299	1
ENSG00000163214.20	DHX57	2	38875912	2_25	0	0.0243802356988785	4.89594663081497	3.75650134470059e-07	-0.316923838253164	1
ENSG00000115904.12	SOS1	2	39124428	2_25	0	0.0236270889570283	4.60434498721931	3.4236317592187e-07	0.0327008395911805	2
ENSG00000152154.10	TMEM178A	2	39665237	2_25	0	0.0257781541348863	5.41430851588439	4.39241927580126e-07	0.653895681918718	1
ENSG00000183023.18	SLC8A1	2	40394247	2_26	0	0.00785195140276429	5.23152681218954	1.29275144582195e-07	-0.224762571596461	2
ENSG00000162878.12	PKDCC	2	42047560	2_26	0	0.00838260307865968	5.83532203534111	1.53940433349135e-07	0.490526808273587	2
ENSG00000115944.14	COX7A2L	2	42425044	2_26	0	0.0110440455377635	8.38273895951568	2.91355422119235e-07	-0.822840355169231	2
ENSG00000057935.13	MTA3	2	42494666	2_26	0	0.0202062515739272	13.9763489788954	8.88768114807559e-07	1.63659452810689	1
ENSG00000162881.6	OXER1	2	42717401	2_26	0	0.018391677934696	13.1036162849979	7.58440461783389e-07	1.78528426797206	2
ENSG00000162882.14	HAAO	2	42770474	2_26	0	0.0453793327897175	21.517177686379	3.07292801011372e-06	2.5612720406612	2
ENSG00000115970.18	THADA	2	43591341	2_27	0	0.0183594906421399	5.80814895989623	3.35588714783667e-07	0.904327896812967	1
ENSG00000152527.13	PLEKHH2	2	43636727	2_27	0	0.0189218511266129	7.91657017560201	4.71421798926607e-07	-1.35827255596665	2
ENSG00000138036.18	DYNC2LI1	2	43773356	2_27	0	0.0283700624153855	11.5482300215526	1.03106178521333e-06	-2.24492205683762	3
ENSG00000138095.18	LRPPRC	2	43995742	2_27	0	0.0234593632685964	8.74519357819363	6.45646232636067e-07	-1.51049520537498	1
ENSG00000138079.13	SLC3A1	2	44266837	2_28	0	0.0148950456631869	5.15549306036669	2.41669041303666e-07	-0.337422880600852	2
ENSG00000138078.15	PREPL	2	44355134	2_28	0	0.0155610726899862	5.56053953016519	2.72311158394362e-07	-0.805843039369268	2
ENSG00000143919.14	CAMKMT	2	44362007	2_28	0	0.0165414211549287	6.12644616361901	3.18926358678158e-07	0.854698229143334	2
ENSG00000068784.12	SRBD1	2	45531486	2_28	0	0.0178402960506717	6.82696973840934	3.83300166991444e-07	-0.863643413762298	2
ENSG00000171132.13	PRKCE	2	45654826	2_28	0	0.0325710361215259	12.4221117525157	1.27331536533551e-06	-1.60227768768364	1
ENSG00000250565.6	ATP6V1E2	2	46540553	2_29	0	0.0348546213908054	7.63524286076954	8.37514237866312e-07	-0.936824226121305	3
ENSG00000119729.11	RHOQ	2	46541404	2_29	0	0.0251741265077725	4.60443924240696	3.64787653296906e-07	-0.154352338864794	1
ENSG00000151665.12	PIGF	2	46617108	2_29	0	0.0251745984392516	4.60461431466796	3.64808362253176e-07	-0.0649029871726133	1
ENSG00000171150.7	SOCS5	2	46677261	2_29	0	0.0724658525785751	14.5157767141167	3.31041666014808e-06	-1.80537620939071	2
ENSG00000068724.15	TTC7A	2	46916048	2_29	0	0.0277112159748876	5.49764736662558	4.79447917352208e-07	-0.49335492968381	1
ENSG00000180398.11	MCFD2	2	46921024	2_29	0	0.0554651155635576	11.9893534467345	2.09278521892869e-06	-1.44595615309542	2
ENSG00000239605.9	C2orf61	2	47135118	2_30	0	0.0436103474327518	8.81592333597255	1.20994693889697e-06	1.10054831059311	2
ENSG00000143933.16	CALM2	2	47176244	2_30	0	0.0409275141632904	8.22137834104436	1.05893420222833e-06	0.932975227024712	1
ENSG00000119888.10	EPCAM	2	47345021	2_30	0	0.0807098871903774	14.6246527290259	3.71467887723876e-06	-1.62814543101472	1
ENSG00000095002.13	MSH2	2	47403074	2_30	0	0.0311603606542314	5.67514762113818	5.565300409772e-07	-0.545038941582159	1
ENSG00000116062.14	MSH6	2	47689736	2_30	0	0.0546984466829708	10.9432434596798	1.88377933532879e-06	-1.3346639887716	3
ENSG00000138081.20	FBXO11	2	47903810	2_30	0	0.0290452852479906	5.0202975159776	4.58895791654387e-07	0.335552739864956	1
ENSG00000170802.15	FOXN2	2	48312143	2_31	0	0.0234014434283297	5.10619587229725	3.76053027938389e-07	0.306534698848678	1
ENSG00000162869.15	PPP1R21	2	48440744	2_31	0	0.0238726765452798	5.29143929394458	3.97542812122971e-07	0.43862093349629	4
ENSG00000143942.4	CHAC2	2	53767465	2_36	0	0.00541818573063646	4.80833164805241	8.19893185409004e-08	0.213822093122533	2
ENSG00000068912.13	ERLEC1	2	53787421	2_36	0	0.00975964368671567	10.1222531398226	3.10899576248946e-07	-1.21268890523214	1
ENSG00000115239.21	ASB3	2	53787421	2_36	0	0.0191356878044913	16.1131048615827	9.70358655413551e-07	1.79973374284501	2
ENSG00000119737.5	GPR75	2	53817423	2_36	0	0.0134236545222952	12.8645407698978	5.43468062976672e-07	1.55878305660126	1
ENSG00000170634.12	ACYP2	2	53973998	2_36	0	0.00559063097516699	5.12400257242384	9.01527832796064e-08	-0.292394914574269	1
ENSG00000115306.15	SPTBN1	2	54456574	2_36	0	0.00575743293426412	5.47975946596061	9.92885931291728e-08	0.475447933933315	3
ENSG00000115310.17	RTN4	2	55048192	2_36	0	0.00543932430705507	5.52438094452075	9.45665500763596e-08	1.0174780425047	2
ENSG00000143947.13	RPS27A	2	55232881	2_36	0	0.00539137768909692	4.80344382187918	8.15007202178725e-08	0.325907733625437	1
ENSG00000085760.14	MTIF2	2	55265299	2_36	0	0.00661077327972648	6.22468323651975	1.29502601429867e-07	-0.165378639685427	1
ENSG00000115355.15	CCDC88A	2	55420164	2_36	0	0.0132494821559329	13.3056996047312	5.54811676596013e-07	-1.44506868563746	1
ENSG00000275052.4	PPP4R3B	2	55619798	2_36	0	0.00821602078171635	9.28773690631887	2.40148792579888e-07	-0.416213064243889	1
ENSG00000138035.14	PNPT1	2	55693981	2_36	0	0.0634510843947016	21.8893744510883	4.3710057014018e-06	4.25891532724966	1
ENSG00000115380.19	EFEMP1	2	55924122	2_36	0	0.00630845012887982	6.88218063367266	1.36633664109552e-07	-0.962271051618698	1
ENSG00000115392.11	FANCL	2	58241434	2_39	0	0	4.75054083062636	0	-0.0780211325705905	1
ENSG00000115421.12	PAPOLG	2	60755478	2_40	0	0.0170183421026376	4.83776914588586	2.59102356975114e-07	-0.502145567089022	1
ENSG00000162928.8	PEX13	2	61017275	2_40	0	0.0168700754315198	4.66035592590301	2.47425857763283e-07	-0.204838679363367	1
ENSG00000162927.13	PUS10	2	61018416	2_40	0	0.016754497389705	4.60730199196629	2.42933304373767e-07	-0.114038497652648	1
ENSG00000162929.13	KIAA1841	2	61065721	2_40	0	0.0757212922588914	24.2792117583786	5.7857754406607e-06	-3.49939965458241	1
ENSG00000237651.6	C2orf74	2	61144588	2_40	0	0.0169328904879054	5.84343703143844	3.11392710481436e-07	-0.831029210744897	2
ENSG00000173209.22	AHSA2	2	61173681	2_40	0	0.0204764712464875	6.24736565433842	4.02588175718808e-07	-0.889243618382509	4
ENSG00000115464.14	USP34	2	61470194	2_40	0	0.0276431656007111	10.5340546634502	9.16415269386686e-07	-1.72262630286844	1
ENSG00000170264.12	FAM161A	2	61853877	2_40	0	0.0341332832881611	11.0693277179798	1.18907236040238e-06	1.21126735875279	1
ENSG00000115484.14	CCT4	2	61888641	2_40	0	0.0172973030502697	4.84868045396167	2.63943475789744e-07	-0.0118690003503258	2
ENSG00000173163.10	COMMD1	2	61889168	2_40	0	0.0177326104446959	5.59770898461082	3.1238628878591e-07	0.925389847666276	1
ENSG00000170340.10	B3GNT2	2	62303845	2_41	0	0.0269270370222028	5.27144466329134	4.46711561802335e-07	-0.322567269209399	1
ENSG00000186889.9	TMEM17	2	62511442	2_41	0	0.0258410999732277	4.88854850725208	3.97557452305475e-07	-0.318328545186695	2
ENSG00000115507.9	OTX1	2	63030048	2_41	0	0.0260008365510817	4.94590550520199	4.04708298362419e-07	-0.902608129938386	2
ENSG00000014641.17	MDH1	2	63588667	2_41	0	0.0495827187233824	10.9758449235322	1.71268412543969e-06	2.04662165862357	2
ENSG00000143951.15	WDPCP	2	63614578	2_41	0	0.025057201372643	4.60209998683743	3.6290887323912e-07	0.277689065615439	3
ENSG00000169764.15	UGP2	2	63841144	2_41	0	0.0282036557259735	5.702561520851	5.06155963072898e-07	-0.654894056712105	3
ENSG00000143952.19	VPS54	2	64019122	2_41	0	0.0255286754983726	4.77543506301013	3.83663249202641e-07	0.394455978859859	1
ENSG00000143995.19	MEIS1	2	66497930	2_43	0	0.0252089791648313	4.60239845802183	3.65130783047653e-07	-0.0088444800859342	1
ENSG00000143971.7	ETAA1	2	67397667	2_44	0	0	23.5342628739778	0	0.530736204286869	2
ENSG00000115946.7	PNO1	2	68157965	2_45	0	0.0834515563532347	21.2180983659254	5.57249737687803e-06	-3.03907429016037	1
ENSG00000221823.10	PPP3R1	2	68256264	2_45	0	0.0179264189486821	7.05163951244879	3.97825500781225e-07	-1.70327728900392	1
ENSG00000115956.9	PLEK	2	68364808	2_45	0	0.0183964894738007	5.99820733095604	3.47268509682355e-07	0.927883005293938	2
ENSG00000204923.3	FBXO48	2	68442924	2_45	0	0.0172022669887973	4.79775106056831	2.59736131377359e-07	0.136189772251619	2
ENSG00000169621.9	APLF	2	68467927	2_45	0	0.0410519249279094	12.6462246412189	1.6338169294259e-06	-1.43774794816615	1
ENSG00000169604.19	ANTXR1	2	69012709	2_46	0	0.0277764481810627	5.71524138452438	4.99597506748952e-07	-0.720475629060761	1
ENSG00000198380.12	GFPT1	2	69387029	2_46	0	0.0313094493160857	7.4386390540799	7.32955973628563e-07	-0.910647286128547	2
ENSG00000169599.12	NFU1	2	69423598	2_46	0	0.0631711957091429	14.7981917717657	2.9419597190142e-06	2.28722346986857	1
ENSG00000087338.4	GMCL1	2	69829233	2_46	0	0.0290001678733801	5.84701159066515	5.33633935959543e-07	-0.435296026479329	1
ENSG00000124380.10	SNRNP27	2	69892946	2_46	0	0.0257349232571892	4.89948792163428	3.96809939962309e-07	-0.0914898800094599	2
ENSG00000244617.2	ASPRV1	2	69944578	2_46	0	0.0416235608043192	8.96550085481769	1.17441816616527e-06	-0.704622334981254	2
ENSG00000115998.7	C2orf42	2	70248695	2_46	0	0.0272520732759629	5.56913701326078	4.77635308978832e-07	0.611195985166071	1
ENSG00000116001.15	TIA1	2	70249066	2_46	0	0.0266222581268007	5.34308137745352	4.47657280862143e-07	-0.551630193850076	1
ENSG00000143977.13	SNRPG	2	70293743	2_46	0	0.026467563459775	5.2837230384935	4.40111768302529e-07	-0.532263714141943	1
ENSG00000035141.7	FAM136A	2	70301695	2_46	0	0.0572920827330938	11.8640385883194	2.13912485869765e-06	1.56126144108269	2
ENSG00000075340.22	ADD2	2	70767997	2_47	0	0.017497656929189	4.68475349344987	2.57973808122653e-07	-0.140874377979184	1
ENSG00000144031.11	ANKRD53	2	70978928	2_47	0	0.0240096794077154	7.62082083220247	5.75833710999138e-07	-0.985392463335462	1
ENSG00000144043.11	TEX261	2	70990491	2_47	0	0.0181796957992102	5.03920967783637	2.88308877343798e-07	-0.179996748914066	1
ENSG00000124357.12	NAGK	2	71064869	2_47	0	0.0174269472158737	4.6472260336446	2.54873149633234e-07	0.0318051607843129	3
ENSG00000124370.10	MCEE	2	71131579	2_47	0	0.0194921210732709	5.68558861045731	3.48773521553919e-07	0.595353441927835	1
ENSG00000124383.8	MPHOSPH10	2	71130287	2_47	0	0.0252813443600914	8.1005502501937	6.44501093239964e-07	-0.912666861760694	2
ENSG00000135636.13	DYSF	2	71453820	2_47	0	0.0200991071897105	5.97007104933513	3.77628914036564e-07	-0.562256881803497	2
ENSG00000135631.16	RAB11FIP5	2	73109679	2_48	0	0.0218107728904869	9.40876169014681	6.45821498406018e-07	-1.91272621792223	2
ENSG00000135632.11	SMYD5	2	73214385	2_48	0	0.0151829143571524	5.27935566482967	2.52258051574665e-07	0.712322938505238	1
ENSG00000135617.3	PRADC1	2	73233389	2_48	0	0.0151472826828712	4.97452229202362	2.37134687114957e-07	0.699179222544419	1
ENSG00000135624.15	CCT7	2	73233389	2_48	0	0.0151472826828712	4.97452229202362	2.37134687114957e-07	0.699179222544419	1
ENSG00000163013.11	FBXO41	2	73265486	2_48	0	0.0157449116687793	5.1006383568781	2.52739856566505e-07	0.0234731743459754	1
ENSG00000116127.17	ALMS1	2	73386661	2_48	0	0.026251676493973	10.7185655890693	8.85528793732505e-07	-2.18412696060108	1
ENSG00000144034.14	TPRKB	2	73737087	2_48	0	0.0168208555157223	5.69642447433008	3.01550045125886e-07	0.512661110090766	1
ENSG00000124356.15	STAMBP	2	73828835	2_48	0	0.0152097275168652	4.83006666390605	2.31197712212294e-07	0.0715084383921863	4
ENSG00000163017.13	ACTG2	2	73892213	2_48	0	0.0148350376343478	4.63829157166385	2.16548745333533e-07	0.108651055731749	1
ENSG00000114956.19	DGUOK	2	73938926	2_48	0	0.0175811892973679	6.26256704749563	3.46505084906812e-07	0.725387858772484	2
ENSG00000114978.17	MOB1A	2	74178928	2_48	0	0.014878776473229	4.6624639342234	2.18319072904832e-07	0.0338186414564513	2
ENSG00000065911.11	MTHFD2	2	74192260	2_48	0	0.0151053902345958	4.81722081067735	2.29001051730261e-07	-0.286388187684908	2
ENSG00000188687.17	SLC4A5	2	74361478	2_48	0	0.0148790657953565	4.69156046356887	2.1968578466466e-07	-0.213827664830046	1
ENSG00000204843.12	DCTN1	2	74372241	2_48	0	0.015303289256867	4.95901161384367	2.38830004200773e-07	0.439652979093369	2
ENSG00000284308.1	C2orf81	2	74421241	2_48	0	0.0308901523525863	11.2445332713528	1.09312658813363e-06	1.62190400114731	1
ENSG00000005448.16	WDR54	2	74421241	2_48	0	0.0308901523525863	11.2445332713528	1.09312658813363e-06	1.62190400114732	1
ENSG00000114993.16	RTKN	2	74442199	2_48	0	0.017146213506836	5.95089358701158	3.21114107137476e-07	0.839955668423137	2
ENSG00000115274.14	INO80B	2	74454375	2_48	0	0.0274323749929521	10.1768213184416	8.78586512345271e-07	-1.53076798556961	1
ENSG00000239779.6	WBP1	2	74458316	2_48	0	0.0485939911369383	15.4073094318785	2.35623362090413e-06	-1.92183475138963	3
ENSG00000115275.11	MOGS	2	74465064	2_48	0	0.028053896369772	10.4084032102473	9.18938125200879e-07	1.24884752655062	2
ENSG00000135637.13	CCDC142	2	74483364	2_48	0	0.0417853618965736	14.0305671770968	1.8450509737381e-06	-1.88013492724399	1
ENSG00000115282.19	TTC31	2	74483364	2_48	0	0.0417853618965736	14.0305671770968	1.8450509737381e-06	1.88013492724399	1
ENSG00000179528.15	LBX2	2	74502935	2_48	0	0.0440796594066707	14.5070835079357	2.01246026804992e-06	1.90480581486128	2
ENSG00000115289.13	PCGF1	2	74506707	2_48	0	0.0172197708909214	5.99241880909713	3.24742029919688e-07	0.591901454144479	2
ENSG00000144045.13	DQX1	2	74518046	2_48	0	0.0420195438487123	14.1586861139171	1.87233372987875e-06	-1.81532174114305	1
ENSG00000115317.11	HTRA2	2	74530427	2_48	0	0.0326038114253332	11.7529295739032	1.20593383410677e-06	-1.46063590207405	1
ENSG00000115325.13	DOK1	2	74553123	2_48	0	0.0525142346413474	16.2429417383213	2.68442145090838e-06	1.88020019725713	1
ENSG00000115318.11	LOXL3	2	74553123	2_48	0	0.0525142346413474	16.2429417383213	2.68442145090838e-06	1.88020019725713	1
ENSG00000159374.17	M1AP	2	74553123	2_48	0	0.0525142346413473	16.2429417383213	2.68442145090837e-06	1.88020019725713	1
ENSG00000135622.12	SEMA4F	2	74693844	2_48	0	0.0250238718076213	9.66206259912565	7.60910062116394e-07	1.07701361965942	1
ENSG00000159399.9	HK2	2	74881617	2_48	0	0.027973022130827	10.4780410265828	9.22419461357887e-07	-1.18888744845249	1
ENSG00000115350.11	POLE4	2	74956130	2_48	0	0.0151292562607347	4.82544272268464	2.29754336760492e-07	-0.220631429544043	2
ENSG00000186854.10	TRABD2A	2	84831270	2_54	0	0.0111392100213769	15.2283791050128	5.33847294246131e-07	-1.80556731659046	3
ENSG00000176407.17	KCMF1	2	84970689	2_54	0	0.00427547592300603	6.51542771670897	8.76670453585961e-08	0.253533844598296	1
ENSG00000152284.4	TCF7L1	2	85325063	2_54	0	0.0063309146593511	11.147005652704	2.22092378048973e-07	-1.58553665798757	1
ENSG00000152291.13	TGOLN2	2	85328087	2_54	0	0.00344187829569698	5.17297775616699	5.6033157294871e-08	-0.690565613510661	1
ENSG00000042445.13	RETSAT	2	85312450	2_54	0	0.00601493414885324	10.578807306649	2.00251859372034e-07	-1.49517913325942	1
ENSG00000042493.15	CAPG	2	85412294	2_54	0	0.00340007857869518	5.04831868541893	5.40187699312031e-08	0.675660172386969	3
ENSG00000168906.12	MAT2A	2	85501572	2_54	0	0.00388657601852049	5.93058032785174	7.25392954239379e-08	0.439461902677754	2
ENSG00000115486.11	GGCX	2	85537837	2_54	0	0.00345857080556455	4.88610843147291	5.31824995874639e-08	0.0466569540870382	2
ENSG00000118640.10	VAMP8	2	85584951	2_54	0	0.00381546051155712	5.64604205305216	6.77953715767902e-08	0.127912133287753	1
ENSG00000168899.4	VAMP5	2	85575631	2_54	0	0.00438455867674015	6.79136915488834	9.37113507776805e-08	-0.437256616237692	3
ENSG00000168894.9	RNF181	2	85592904	2_54	0	0.00792246859249157	12.4273395820152	3.09847264005308e-07	1.40461739052281	1
ENSG00000168890.13	TMEM150A	2	85593178	2_54	0	0.00366324185896227	5.45349364643198	6.28708567105195e-08	0.308750742132079	1
ENSG00000168883.19	USP39	2	85596916	2_54	0	0.0163575558744014	19.0235122953403	9.7930526538892e-07	1.93055675693876	2
ENSG00000115523.16	GNLY	2	85694230	2_54	0	0.00453363477702051	7.37487973888317	1.05222943725475e-07	0.749985650617957	3
ENSG00000168874.12	ATOH8	2	85701427	2_54	0	0.00693685694219615	11.3900771862498	2.48655677038171e-07	1.26886289262259	3
ENSG00000115525.17	ST3GAL5	2	85879424	2_54	0	0.00503111400417056	8.6086052237584	1.36303159984223e-07	1.40255996234646	1
ENSG00000068654.15	POLR1A	2	86105686	2_54	0	0.00714746212414952	12.4339494265571	2.79685488081684e-07	2.37589193457867	2
ENSG00000132300.18	PTCD3	2	86116498	2_54	0	0.00350050514408085	5.13515876441196	5.65709626645012e-08	0.577999909641029	1
ENSG00000132305.20	IMMT	2	86216085	2_54	0	0.00349419936916617	5.14392081555712	5.65654086770282e-08	0.668646758523417	1
ENSG00000132313.14	MRPL35	2	86199443	2_54	0	0.00336823512106887	4.6883944096468	4.96976110827725e-08	0.0640105649400206	2
ENSG00000068615.17	REEP1	2	86221285	2_54	0	0.00693417422300335	11.9974226500043	2.61813286007844e-07	-2.08207377364921	1
ENSG00000115561.15	CHMP3	2	86563593	2_54	0	0.00387583875082387	6.27297154645811	7.65152482819347e-08	0.974462689494334	3
ENSG00000153563.15	CD8A	2	86808016	2_54	0	0.00483928640653686	8.81848793639413	1.34302601373394e-07	1.84307921800047	1
ENSG00000172116.21	CD8B	2	86815289	2_54	0	0.00377236909128453	5.65199067864986	6.71003195565343e-08	0.382471661368041	1
ENSG00000172086.7	KRCC1	2	88056216	2_55	0	0.0216832023571633	4.69896366926229	3.20652391817484e-07	-0.109333276391534	1
ENSG00000115593.14	SMYD1	2	88067820	2_55	0	0.0367386674169969	9.60829422783703	1.11090946480974e-06	1.10776911076447	1
ENSG00000163586.9	FABP1	2	88128319	2_55	0	0.021620411173372	4.67202763929618	3.17891068483613e-07	-0.0117092767061135	1
ENSG00000144115.16	THNSL2	2	88153919	2_55	0	0.02239313973186	4.99809978369087	3.52232062696202e-07	-0.209580634440961	4
ENSG00000153574.8	RPIA	2	88689934	2_55	0	0.0299141032751008	7.69108706265861	7.24056888946044e-07	-0.697050073375733	3
ENSG00000172005.10	MAL	2	95021359	2_57	0	0.0226519252875098	6.36909423487244	4.54037547151066e-07	-0.490352420407437	1
ENSG00000144026.11	ZNF514	2	95125518	2_57	0	0.0255261677951069	7.95043053384358	6.3868282964253e-07	0.784952576176275	4
ENSG00000275111.4	ZNF2	2	95165349	2_57	0	0.0185245670929411	4.61233410553864	2.68891949725609e-07	0.0745330720371445	1
ENSG00000186281.12	GPAT2	2	96082306	2_57	0	0.0217089139666328	5.98345389973827	4.08788830141341e-07	0.629930506959477	1
ENSG00000274286.1	ADRA2B	2	96116114	2_57	0	0.0192322520632361	4.93237893423836	2.98535203127791e-07	0.0515380345887235	2
ENSG00000188886.3	ASTL	2	96138165	2_57	0	0.0185721562020263	4.75478030273264	2.77908452729686e-07	0.334734719450482	2
ENSG00000158050.4	DUSP2	2	96145593	2_57	0	0.0215635981186366	6.05688800829293	4.11035892106529e-07	-0.808849268902698	1
ENSG00000084090.13	STARD7	2	96208853	2_57	0	0.211893489385781	27.636676255442	1.8429450980289e-05	3.4792604592139	1
ENSG00000135956.8	TMEM127	2	96266108	2_57	0	0.0203894099055501	5.7970520851469	3.71981064621953e-07	0.686664862165222	1
ENSG00000144021.2	CIAO1	2	96266108	2_57	0	0.0220099873598283	6.15943236562275	4.26647747978229e-07	-1.15588429305592	2
ENSG00000198885.9	ITPRIPL1	2	96325754	2_57	0	0.0493421076416094	14.7999951373652	2.29820223557585e-06	2.69577568382005	1
ENSG00000196843.15	ARID5A	2	96535945	2_57	0	0.0586012366704615	15.9893159277884	2.94880217678804e-06	2.01023645496232	1
ENSG00000114988.11	LMAN2L	2	96739703	2_57	0	0.018534981222764	4.67273490793141	2.72566368251737e-07	0.143279476719026	2
ENSG00000158158.11	CNNM4	2	96757889	2_57	0	0.0190385160413796	4.86205750786271	2.91314538471756e-07	0.0410414488897166	1
ENSG00000163126.14	ANKRD23	2	96859362	2_57	0	0.0189897788095471	4.88528831472302	2.91957125693005e-07	-0.367482221451396	1
ENSG00000144199.11	FAHD2B	2	97096135	2_57	0	0.0207570162112372	5.80509476552411	3.7921299544853e-07	-1.50790059482533	1
ENSG00000115073.7	ACTR1B	2	97658891	2_57	0	0.0189408167591304	4.79766304990991	2.85981157437497e-07	-0.206597898139416	2
ENSG00000228486.10	LINC01125	2	97663552	2_57	0	0.0324047375076848	10.1353984242107	1.03361381909386e-06	1.62831760248769	2
ENSG00000115085.13	ZAP70	2	97723201	2_57	0	0.0202766572276639	5.35499028986994	3.41714982549901e-07	-0.515622711517002	1
ENSG00000075568.16	TMEM131	2	97995797	2_57	0	0.0188879067284043	4.80307131610241	2.85503764007428e-07	0.394595611421434	2
ENSG00000040933.15	INPP4A	2	98409213	2_58	0	0.0211200577420271	10.0322359106002	6.66809549882972e-07	-1.39545006508313	2
ENSG00000183513.8	COA5	2	98608705	2_58	0	0.0392839081650241	15.8119512759167	1.95483059798759e-06	-1.85834048428757	1
ENSG00000115446.11	UNC50	2	98613444	2_58	0	0.0118898243271127	4.71047922371018	1.76258270443262e-07	-0.043063843813749	1
ENSG00000135951.14	TSGA10	2	99155218	2_58	0	0.0120762678769036	4.85435544470005	1.84490192790345e-07	-0.289522618394215	1
ENSG00000144182.16	LIPT1	2	99155070	2_58	0	0.0127778835147961	5.37669289944777	2.16213660768944e-07	0.528536532068115	1
ENSG00000158411.11	MITD1	2	99180175	2_58	0	0.0151520867489509	6.95390831329105	3.31596839086957e-07	-0.889719958695354	1
ENSG00000144214.9	LYG1	2	99287422	2_58	0	0.0241713488172659	11.2856571399295	8.58492907599285e-07	1.56491804345672	3
ENSG00000158417.10	EIF5B	2	99337171	2_58	0	0.0232399000457966	10.9204824833813	7.98702522598155e-07	1.48881395132549	1
ENSG00000144218.18	AFF3	2	100143014	2_58	0	0.0414652017238011	16.3176341023935	2.12936419277467e-06	-2.07884778530078	2
ENSG00000115526.10	CHST10	2	100417235	2_58	0	0.0281673777044618	12.7087199160472	1.12656745159941e-06	1.8189836019385	2
ENSG00000115539.13	PDCL3	2	100563496	2_58	0	0.0277638666620887	12.5743779823866	1.09869066529984e-06	-1.45537725389508	1
ENSG00000175874.9	CREG2	2	101373704	2_59	0	0	5.25407393535391	0	0.0134928824172036	1
ENSG00000158435.7	CNOT11	2	101252269	2_59	0	0	220.266713125448	0	0.0382200397002177	2
ENSG00000163162.8	RNF149	2	101303817	2_59	0	0	13.3474959369418	0	0.655661275652375	2
ENSG00000196460.12	RFX8	2	101474758	2_59	0	0	24.9233403153844	0	1.78582199955658	1
ENSG00000115590.13	IL1R2	2	101990064	2_59	0	0	14.0384414115167	0	1.34124608661112	2
ENSG00000115598.9	IL1RL2	2	102186984	2_60	0	0.0243415182970554	4.61488393852489	3.53522793822865e-07	-0.228854324363877	1
ENSG00000115604.10	IL18R1	2	102311266	2_60	0	0.0336448775677124	7.72999216271298	8.18477941784697e-07	-0.977783480103113	2
ENSG00000115607.9	IL18RAP	2	102395092	2_60	0	0.0282566139253416	6.08545426129146	5.41155521635094e-07	0.965815475305248	3
ENSG00000135953.10	MFSD9	2	102735277	2_60	0	0.0275175079849909	5.6934848688201	4.93055997218546e-07	-0.430815419223005	2
ENSG00000135972.8	MRPS9	2	105037692	2_62	0	0.0311270998102575	4.91382052992944	4.81356590585189e-07	0.298217298636058	2
ENSG00000135966.12	TGFBRAP1	2	105325793	2_62	0	0.115228077402554	17.2879602037612	6.2691843894688e-06	2.00795033502906	1
ENSG00000135974.9	C2orf49	2	105379628	2_62	0	0.0415675490609168	7.61525579457614	9.96203096900353e-07	0.901843463094227	1
ENSG00000115641.18	FHL2	2	105403102	2_62	0	0.0302146044582421	4.63656008656695	4.40881402161714e-07	0.0724949472265533	1
ENSG00000119147.9	C2orf40	2	106063485	2_63	0	0.08748176273642	13.908896720104	3.82929814508553e-06	1.66867592809824	2
ENSG00000135960.9	EDAR	2	108993570	2_65	0	0.0230016063257944	5.76298331291142	4.17171376051004e-07	0.555512436538765	1
ENSG00000135968.20	GCC2	2	108429182	2_65	0	0.0204769060221367	4.68354172728819	3.01819784488743e-07	0.293802479326937	2
ENSG00000169756.16	LIMS1	2	108533708	2_65	0	0.0412667856348206	11.2110244341978	1.45597834196509e-06	-1.21215450344394	1
ENSG00000153201.15	RANBP2	2	108701729	2_65	0	0.0275126737219016	7.42799552280371	6.43151674649711e-07	1.04098758016216	2
ENSG00000163006.11	CCDC138	2	108786656	2_65	0	0.11900161434688	21.2635013664794	7.96336470753519e-06	-2.38675446083243	1
ENSG00000172985.10	SH3RF3	2	109159428	2_65	0	0.0205145841512772	4.70060336270606	3.03476661964948e-07	-0.216808662971659	3
ENSG00000186522.14	SEPT10	2	109613916	2_65	0	0.0979001068263681	19.3803814920904	5.97110160190404e-06	2.78133391051168	2
ENSG00000198142.4	SOWAHC	2	109593474	2_65	0	0.101485450167451	19.7255911002726	6.30003239181955e-06	2.82584622738577	2
ENSG00000169679.14	BUB1	2	110678318	2_66	0	0.0178734950304117	5.14395089197043	2.89344526597038e-07	-0.348506680639042	1
ENSG00000153093.18	ACOXL	2	110732860	2_66	0	0.0178657182489544	5.11406853457703	2.87538496901994e-07	-0.315770798874095	1
ENSG00000153094.22	BCL2L11	2	111117811	2_66	0	0.0187064617359395	5.73557582901303	3.37658470952409e-07	-0.754377623099333	2
ENSG00000153107.11	ANAPC1	2	111884781	2_66	0	0.0860479203632441	19.013317853116	5.14881468200549e-06	1.7212488266231	1
ENSG00000153208.16	MERTK	2	111899200	2_66	0	0.0394466836077384	10.9580776826798	1.36035997437543e-06	0.249672082063527	2
ENSG00000153214.9	TMEM87B	2	112055279	2_66	0	0.0191926335096368	10.6707392528213	6.44522453710401e-07	2.49300079448494	3
ENSG00000144161.12	ZC3H8	2	112261931	2_66	0	0.02025001396044	7.33602325693556	4.67514408526903e-07	-1.33863304038873	1
ENSG00000169629.11	RGPD8	2	112431756	2_66	0	0.0168299677103239	4.90474287086303	2.59781668032711e-07	0.532119240543583	2
ENSG00000114999.7	TTL	2	112481811	2_66	0	0.0216574679084399	8.01250626205743	5.46116169227398e-07	1.39476520278367	1
ENSG00000125630.15	POLR1B	2	112533808	2_66	0	0.0502930090784274	13.3388703296528	2.11123046943609e-06	-1.03158079517546	2
ENSG00000125611.15	CHCHD5	2	112582142	2_66	0	0.0177092644660931	5.12124224263278	2.85420272505497e-07	0.422130666953659	2
ENSG00000144136.10	SLC20A1	2	112621298	2_66	0	0.0173953372078163	5.12979841077904	2.80829110455326e-07	-0.60812517909526	1
ENSG00000169607.12	CKAP2L	2	112765001	2_66	0	0.0187716636145898	5.46794314693084	3.23024696519595e-07	0.248427187528074	1
ENSG00000125538.11	IL1B	2	112836810	2_66	0	0.0191874464742894	6.38855643543131	3.85770390468146e-07	-0.976332086108215	1
ENSG00000136689.18	IL1RN	2	113126824	2_66	0	0.0184703575264407	5.95520486266235	3.46163267674276e-07	0.99610893388766	1
ENSG00000125618.16	PAX8	2	113283614	2_67	0	0.0175659894221557	9.21203907620121	5.09257416016904e-07	1.17136033558399	1
ENSG00000115084.13	SLC35F5	2	113754647	2_67	0	0.124442533178494	31.3928276704796	1.22944258733184e-05	3.93629316216577	2
ENSG00000125633.10	CCDC93	2	118013874	2_69	0	0.0158369295166197	7.45402100745562	3.71510052778178e-07	-0.977564825131344	2
ENSG00000125629.14	INSIG2	2	118088243	2_69	0	0.0413947112198112	16.3925152465124	2.13549926923259e-06	1.92297396278487	2
ENSG00000019169.10	MARCO	2	118950355	2_69	0	0.0137350191596621	6.1357313415	2.65218966666169e-07	0.646996504994685	1
ENSG00000115107.19	STEAP3	2	119224189	2_69	0	0.0181483881930899	8.71641322151243	4.97834333463588e-07	-1.0230077292982	4
ENSG00000186132.14	C2orf76	2	119321202	2_69	0	0.0123120660199562	5.12393427591175	1.98537916397408e-07	0.382141666123448	1
ENSG00000155368.16	DBI	2	119367453	2_69	0	0.0130101420595535	5.63406318297097	2.30681478070937e-07	-0.579683714610278	1
ENSG00000144120.12	TMEM177	2	119679197	2_69	0	0.0116584701615489	4.61951632898851	1.69491157569379e-07	0.0640291781019933	1
ENSG00000088179.8	PTPN4	2	119759674	2_69	0	0.0502941406235985	18.2185002513827	2.88362637006649e-06	2.27006706543369	1
ENSG00000115109.13	EPB41L5	2	120009166	2_69	0	0.0199700511816826	9.60346662304466	6.03554070078685e-07	1.54065092229992	2
ENSG00000226479.3	TMEM185B	2	120223118	2_69	0	0.0125089118490775	5.27063685251318	2.07487338559347e-07	-0.280414204046106	1
ENSG00000163083.5	INHBB	2	120297292	2_69	0	0.026834715821689	12.3483146453005	1.04283034795294e-06	1.78528256157077	1
ENSG00000115112.7	TFCP2L1	2	121282677	2_70	0	0.0293310197206493	5.36973410752004	4.95665757165334e-07	0.41231024342165	2
ENSG00000074054.17	CLASP1	2	121649389	2_70	0	0.0304274164078524	5.71160368613519	5.46930467325856e-07	-0.629038289698828	2
ENSG00000211460.11	TSN	2	121730494	2_70	0	0.0446430428421301	9.2935223560216	1.30569911533503e-06	-1.2536346521149	1
ENSG00000163161.12	ERCC3	2	127292424	2_75	0	0.0216662842946679	4.65300103580634	3.17268211462843e-07	-0.247007170347749	2
ENSG00000169967.16	MAP3K2	2	127388669	2_75	0	0.0588860954206204	13.7935116451924	2.55621028507663e-06	1.70142220799502	1
ENSG00000115718.17	PROC	2	127423296	2_75	0	0.0551674090071242	12.8558872089046	2.23199704111702e-06	-1.51390568773486	1
ENSG00000163166.14	IWS1	2	127525834	2_75	0	0.0345441376116036	9.30293057367072	1.01135379547724e-06	1.27915062797391	3
ENSG00000144230.16	GPR17	2	127637923	2_75	0	0.0237104523690488	5.59970181158612	4.1784356163727e-07	0.704011724231055	3
ENSG00000072163.19	LIMS2	2	127633114	2_75	0	0.0271701539175516	6.63132912452534	5.67024279761376e-07	0.632928322349648	1
ENSG00000136709.11	WDR33	2	127810657	2_75	0	0.0321870500281133	8.97207426360672	9.08830740694554e-07	-1.58581414705812	2
ENSG00000144231.10	POLR2D	2	127857926	2_75	0	0.0216148146533937	4.6221890908804	3.14418576925289e-07	0.0728461375640831	2
ENSG00000136715.17	SAP130	2	128028089	2_75	0	0.0244652787121079	5.71475698223078	4.40004287411774e-07	0.372811261537897	1
ENSG00000136731.12	UGGT1	2	128091078	2_75	0	0.384885833980458	19.4208673287386	2.35239106933206e-05	-3.93762659598325	2
ENSG00000136720.6	HS6ST1	2	128303297	2_75	0	0.0218367852838085	4.69290513123979	3.22507227944153e-07	-0.0195893036523191	1
ENSG00000136699.19	SMPD4	2	130182517	2_78	0	0.0926214464192604	12.9623680187292	3.77837344270556e-06	-1.64094737171683	1
ENSG00000152082.13	MZT2B	2	130181775	2_78	0	0.0925519388105592	12.9551826529159	3.77344509328691e-06	-1.64037425307844	1
ENSG00000136710.9	CCDC115	2	130342923	2_78	0	0.0859867531729799	12.2519512392352	3.31547520124216e-06	-1.4200508726814	2
ENSG00000136718.9	IMP4	2	130342923	2_78	0	0.0992149182892403	13.6214391779828	4.25313284813227e-06	-1.50214887799313	1
ENSG00000072135.12	PTPN18	2	130356437	2_78	0	0.0420083792208253	5.48907783710797	7.25678554334042e-07	0.534824393436311	1
ENSG00000136002.18	ARHGEF4	2	130837191	2_78	0	0.0996836174911002	13.6667702655961	4.28744594716171e-06	1.716933703064	1
ENSG00000152127.8	MGAT5	2	134142558	2_79	0	0.0913742802131283	17.0353692302264	4.89874116951104e-06	-2.02759229068487	1
ENSG00000150540.13	HNMT	2	137964079	2_82	0	0.0507243001607665	9.35884034752634	1.49398788668158e-06	-1.10677916014089	1
ENSG00000115919.14	KYNU	2	142877245	2_85	0	0.0381367037977194	9.80080312822347	1.17628834217923e-06	-1.14889687375198	1
ENSG00000075884.13	ARHGAP15	2	143044533	2_85	0	0.0218752501260708	4.62432349682723	3.18353925228202e-07	-0.0872050571043824	3
ENSG00000121989.14	ACVR2A	2	147844091	2_88	0	0.0172370860960593	5.03495675750981	2.73129474748177e-07	-0.487929995562945	2
ENSG00000115947.13	ORC4	2	148020474	2_88	0	0.0189678410521739	5.92197348901356	3.53503187543813e-07	-0.597870679400204	2
ENSG00000204406.12	MBD5	2	148020703	2_88	0	0.017129240121061	4.97674148748326	2.68282381841132e-07	-0.0808664558881562	2
ENSG00000135999.11	EPC2	2	148650670	2_88	0	0.0176941798599669	5.27748672942003	2.93877651890917e-07	-0.422204483956959	1
ENSG00000184898.6	RBM43	2	151261443	2_90	0	0.028949386085238	6.70833140739801	6.11171144660627e-07	-1.09064979576457	2
ENSG00000123609.10	NMI	2	151289140	2_90	0	0.0534261507409819	12.4405332071026	2.09171183500713e-06	1.79426322766632	2
ENSG00000123610.4	TNFAIP6	2	151290158	2_90	0	0.110523358731539	19.3553356107193	6.73230455343713e-06	-2.37191273203146	2
ENSG00000080345.17	RIF1	2	151369363	2_90	0	0.0979339380110837	18.19186712265	5.60685683609168e-06	2.20604115312101	1
ENSG00000162980.16	ARL5A	2	151828599	2_91	0	0.0234868942144227	4.722343451842	3.49053610961891e-07	0.0753823987717514	1
ENSG00000182389.19	CACNB4	2	152099291	2_91	0	0.0367067497398663	8.87879630810209	1.02567317507491e-06	1.39484310538388	2
ENSG00000157827.19	FMNL2	2	152335141	2_91	0	0.0358535247223144	8.68770001140927	9.80269853846414e-07	1.12911917821359	1
ENSG00000196504.15	PRPF40A	2	152717752	2_91	0	0.0620938258130096	13.8207759756324	2.70078380140469e-06	1.96378608007428	1
ENSG00000177917.10	ARL6IP6	2	152717578	2_91	0	0.0603226903737079	13.551624244217	2.57265190475882e-06	-1.93962386419673	2
ENSG00000136541.14	ERMN	2	157348372	2_94	0	0.0257748994121741	4.71008389208614	3.82062660238492e-07	-0.140820638951602	1
ENSG00000115165.9	CYTIP	2	157489212	2_94	0	0.0272189862052527	5.21719698575462	4.46908025659287e-07	0.389984481792907	1
ENSG00000123612.15	ACVR1C	2	157628563	2_94	0	0.0279198972035694	5.45381700541577	4.79207217401786e-07	-0.452170977525185	1
ENSG00000144283.21	PKP4	2	158455133	2_95	0	0.0218741400184375	8.49740374805261	5.84960061488127e-07	-2.41415736913685	1
ENSG00000196151.10	WDSUB1	2	159364234	2_96	0	0.0998274116746666	26.4354654043071	8.30511681277709e-06	3.04899187939561	1
ENSG00000123636.17	BAZ2B	2	159619893	2_96	0	0.0117134229023144	5.91155611643954	2.17918757285887e-07	0.73501925846766	2
ENSG00000136536.14	MARCH7	2	159712477	2_96	0	0.0333534330010927	16.242529298311	1.70491673659341e-06	-2.28270756854329	1
ENSG00000241399.6	CD302	2	159796845	2_96	0	0.118754923680422	27.367818243835	1.0228236833671e-05	3.10352632029911	4
ENSG00000054219.10	LY75	2	159861341	2_96	0	0.0131729815991268	7.11337904103592	2.94896086957774e-07	-1.22196191501619	2
ENSG00000153250.19	RBMS1	2	160485681	2_96	0	0.0132632485971893	7.32219842660828	3.05633093556821e-07	-1.04077522111278	2
ENSG00000136560.13	TANK	2	161137872	2_97	0	0	337.365835282005	0	1.74199923705665	1
ENSG00000115267.5	IFIH1	2	162361281	2_97	0	0	11.5080348090852	0	-1.00429823553762	1
ENSG00000115290.9	GRB14	2	164545291	2_100	0	0.23399827366219	27.5250366690764	2.0269803253625e-05	-3.05865510027463	1
ENSG00000082438.15	COBLL1	2	164845067	2_100	0	0.129417121423611	21.6250824015122	8.80761820449813e-06	2.42408263115032	1
ENSG00000115339.13	GALNT3	2	165794201	2_100	0	0.0658734309376696	15.1563523031127	3.14205620293083e-06	-2.01869708612964	1
ENSG00000123607.14	TTC21B	2	165954114	2_100	0	0.0228839847092572	5.26199660192478	3.78958092671092e-07	0.589430565572287	1
ENSG00000169432.14	SCN9A	2	166375953	2_101	0	0.0200184979150537	4.71162621364332	2.96832390888332e-07	-0.172679471279294	4
ENSG00000172292.14	CERS6	2	168454228	2_102	0	0.0152036624868032	4.74464344993263	2.27018251959054e-07	-0.209902895496354	2
ENSG00000163072.15	NOSTRIN	2	168786836	2_102	0	0.0233297192545497	9.05188450565808	6.64595643930875e-07	1.21192373823349	1
ENSG00000163093.11	BBS5	2	169478998	2_103	0	0.0272445486067585	4.73915372858627	4.06339822986869e-07	-0.279694500762469	2
ENSG00000239474.6	KLHL41	2	169508867	2_103	0	0.0269525283868165	4.63886983495212	3.93478196684523e-07	-0.304992632525026	2
ENSG00000138399.17	FASTKD1	2	169531376	2_103	0	0.0269644200287733	4.64298102769046	3.94000675416426e-07	-0.31575398816597	3
ENSG00000144362.11	PHOSPHO2	2	169693707	2_103	0	0.222215749270142	24.8471269209142	1.73764073023196e-05	3.65690015036943	1
ENSG00000213160.9	KLHL23	2	169694217	2_103	0	0.178926939937731	22.6664360165739	1.27634460486412e-05	3.39550746688173	2
ENSG00000138385.15	SSB	2	169885986	2_103	0	0.0392117852744573	8.13578243341981	1.00397966294353e-06	1.4748105737168	1
ENSG00000144357.16	UBR3	2	169827007	2_103	0	0.0340636266185139	6.82055449551112	7.31171981049231e-07	-0.864776447661861	2
ENSG00000128683.13	GAD1	2	170823145	2_104	0	0.0287207343620997	15.7556244293192	1.42409884358178e-06	-1.85797044823612	1
ENSG00000115806.12	GORASP2	2	170928386	2_104	0	0.0862162293352997	24.2311797982436	6.57464879922912e-06	-3.14805545008729	1
ENSG00000198586.13	TLK1	2	171231129	2_104	0	0.0636267746598634	23.6563790636204	4.7369320290202e-06	2.58604469122805	1
ENSG00000123600.19	METTL8	2	171354834	2_104	0	0.0145055507780422	10.1332911984759	4.62587316062678e-07	0.442932912545	1
ENSG00000115827.13	DCAF17	2	171443909	2_104	0	0.00952822694391231	6.28442265370147	1.88445795350904e-07	-0.263577809044153	1
ENSG00000071967.11	CYBRD1	2	171511610	2_104	0	0.00964119829476251	8.8019641079938	2.67066602933561e-07	0.129370097123859	2
ENSG00000128708.12	HAT1	2	171920821	2_104	1	0.028129346828317	23.3950031926307	2.07105546698104e-06	-3.71013342564945	2
ENSG00000115840.13	SLC25A12	2	171999037	2_104	0	0.00820038783977428	17.2998386550874	4.4646294472213e-07	-3.146406733918	2
ENSG00000172878.13	METAP1D	2	171999243	2_104	0	0.0103877767846964	8.92107047550639	2.91640982584344e-07	-1.34625110605706	1
ENSG00000091409.14	ITGA6	2	172462545	2_105	0	0.00760697546133338	4.66137951722502	1.11592614423399e-07	0.187198028302404	1
ENSG00000152256.13	PDK1	2	172555453	2_105	0	0.00765889476623893	4.7174993368105	1.13706927309911e-07	-0.40342900880217	1
ENSG00000144354.13	CDCA7	2	173355045	2_105	0	0.00835296295013499	5.80603722081774	1.52626288866845e-07	-0.87183243139028	1
ENSG00000172845.14	SP3	2	174045923	2_105	0	0.00758869151800778	4.63140050998186	1.10608425909969e-07	-0.164541719025873	1
ENSG00000138430.15	OLA1	2	174248967	2_105	0	0.012884268684602	17.8771799633124	7.24882739384242e-07	3.48339502632835	1
ENSG00000138433.15	CIR1	2	174396697	2_105	0	0.0114092287396069	12.8031243106413	4.59707112551623e-07	-2.5893589929909	1
ENSG00000144306.14	SCRN3	2	174384741	2_105	0	0.0129360644195184	8.74035491760289	3.55828075377699e-07	0.357507585819267	2
ENSG00000163328.13	GPR155	2	174487862	2_105	0	0.0114112227869284	8.36772865653057	3.00502954865196e-07	-0.945105713921498	1
ENSG00000115935.17	WIPF1	2	174682550	2_105	0	0.0313743350469814	16.7388633299956	1.65275875809876e-06	-1.42479151202927	1
ENSG00000128656.13	CHN1	2	175004667	2_106	0	0.015998538883737	6.71670465631063	3.38178152327156e-07	-1.04896159874579	1
ENSG00000115966.16	ATF2	2	175168302	2_106	0	0.0153985927279701	6.21989014051126	3.01420454459895e-07	0.642945401620705	2
ENSG00000154518.9	ATP5G3	2	175185320	2_106	0	0.0619113726755798	17.193320660281	3.34995651645425e-06	-2.08870019022852	1
ENSG00000144320.13	LNPK	2	175990595	2_106	0	0.0147524961989386	6.63801447736017	3.08185839818713e-07	1.08738203317027	3
ENSG00000128654.13	MTX2	2	176269444	2_106	0	0.0220604279022257	8.46091076148285	5.87408220953499e-07	-0.645995918705196	1
ENSG00000018510.13	AGPS	2	177348598	2_107	0	0.04740205194454	10.5139589415946	1.56845618904004e-06	-1.35941817851954	1
ENSG00000196659.9	TTC30B	2	177553217	2_107	0	0.0292290250599168	5.99533161720381	5.51488566884325e-07	0.62994428522681	1
ENSG00000155636.14	RBM45	2	178112094	2_108	0	0.00863406702039338	4.82991032646012	1.31239164451578e-07	-0.289931705765471	2
ENSG00000079156.16	OSBPL6	2	178194197	2_108	0	0.0322764774770793	17.053478568861	1.7322400880357e-06	2.0424869467675	2
ENSG00000180228.12	PRKRA	2	178451344	2_108	0	0.0512268083918531	21.3767169692816	3.44625397078326e-06	-2.15070204825833	1
ENSG00000204311.12	DFNB59	2	178447910	2_108	0	0.00871172513420104	4.91260112950095	1.34686678166688e-07	0.199294104250163	2
ENSG00000079150.17	FKBP7	2	178477603	2_108	0	0.0214144541717715	13.2369583443355	8.92080785256585e-07	1.44779015731589	1
ENSG00000116095.10	PLEKHA3	2	178480456	2_108	0	0.00856057451747039	4.75096569498212	1.27995228578838e-07	0.347626442384061	1
ENSG00000155657.26	TTN	2	178831108	2_108	0	0.0295567432230476	16.2331435092104	1.5099695185729e-06	-1.71168928626987	1
ENSG00000187231.13	SESTD1	2	179264451	2_108	0	0.00995401226101655	6.14399025244006	1.92467614268757e-07	0.632871628781828	3
ENSG00000163510.13	CWC22	2	180004430	2_108	0	0.233995195315017	36.1177419728491	2.65972358720086e-05	3.39924106319402	1
ENSG00000170035.15	UBE2E3	2	180963413	2_109	0	0	61.6833883298826	0	3.72913367309839	1
ENSG00000138434.16	SSFA2	2	181892173	2_110	0	0.0131425199241866	5.04486463160639	2.08659006450623e-07	0.0244098626475879	1
ENSG00000162998.4	FRZB	2	182866860	2_110	0	0.0130754555558593	4.63774206746797	1.9084131209274e-07	-0.0274827137062368	1
ENSG00000061676.14	NCKAP1	2	183038483	2_110	0	0.0150167389419664	5.84380312720216	2.76172340834236e-07	-0.591460299911062	1
ENSG00000162999.12	DUSP19	2	183079224	2_110	0	0.0144177650053707	5.83724174571558	2.64858915290656e-07	0.81884515799279	1
ENSG00000163002.12	NUP35	2	183117127	2_110	0	0.0143031308356659	5.70276248147602	2.56699704479812e-07	0.779626059878795	1
ENSG00000170396.7	ZNF804A	2	184598393	2_112	0	0.0513589899883885	20.2311105336419	3.2699805615391e-06	2.30589084230376	2
ENSG00000065548.17	ZC3H15	2	186486293	2_112	0	0.0132768251730261	7.63740598476392	3.19116373153867e-07	0.984267391041808	1
ENSG00000138448.11	ITGAV	2	186590551	2_112	0	0.0197214640081013	11.3028749659571	7.01515140105843e-07	-1.4789006518097	1
ENSG00000144369.12	FAM171B	2	186693781	2_112	0	0.0114243117726623	6.24756376510359	2.24620669675697e-07	-0.508264084775465	1
ENSG00000064989.12	CALCRL	2	187448790	2_112	0	0.0112668840100002	6.11923579740914	2.16975144165769e-07	-0.783110216068299	2
ENSG00000168542.14	COL3A1	2	188974074	2_112	0	0.00956038522054792	4.60143691335462	1.38445179162872e-07	0.0170108239139047	1
ENSG00000138449.10	SLC40A1	2	189576560	2_113	0	0.0209928360220523	7.34430100692321	4.85210907604413e-07	-0.826510757804031	2
ENSG00000138381.9	ASNSD1	2	189661498	2_113	0	0.213297308731516	19.2610766481295	1.29292969162228e-05	3.96134101029511	1
ENSG00000151687.14	ANKAR	2	189674604	2_113	0	0.0200361443089837	7.05250448777426	4.4469935124908e-07	0.641006447606335	1
ENSG00000128694.11	OSGEPL1	2	189763842	2_113	0	0.154549784262988	17.8219620350142	8.66827919602777e-06	-3.86911149695446	1
ENSG00000128699.13	ORMDL1	2	189784079	2_113	0	0.354631368537151	21.2844248208889	2.37546174171149e-05	-4.15855852711375	3
ENSG00000064933.17	PMS1	2	189783978	2_113	0	0.0249743562656691	10.8131310030043	8.49874387156043e-07	-2.77315372873495	3
ENSG00000198130.15	HIBCH	2	190341243	2_113	0	0.0538176268693522	16.3958542249717	2.77694683586617e-06	-2.88273733817567	1
ENSG00000151689.12	INPP1	2	190343248	2_113	0	0.0152988947476976	4.70321213919635	2.26445449919304e-07	0.667964119453717	3
ENSG00000151690.14	MFSD6	2	190408754	2_113	0	0.0215308421178415	7.68877653149146	5.20987410320272e-07	0.726300044518496	2
ENSG00000189362.11	NEMP2	2	190534652	2_113	0	0.0152217458131706	4.65085773095903	2.22795540556146e-07	0.177676657976255	1
ENSG00000138386.16	NAB1	2	190646582	2_113	0	0.0151798305130779	4.63545731748851	2.21446327756951e-07	-0.799380380950495	2
ENSG00000115419.12	GLS	2	190880843	2_113	0	0.0880811858401923	20.3017924643253	5.62764262586546e-06	3.39182149069772	2
ENSG00000128641.18	MYO1B	2	191244832	2_114	0	0.0160651604840164	5.4970018188523	2.77920077798524e-07	-0.491520524552289	1
ENSG00000173559.12	NABP1	2	191677959	2_114	0	0.0175516106318609	6.30369384587416	3.48193822659167e-07	-0.632929453431253	2
ENSG00000196950.13	SLC39A10	2	195575506	2_116	0	0.15251397465268	23.2028467672701	1.1136786267784e-05	3.30517348822963	2
ENSG00000081320.10	STK17B	2	196214157	2_116	0	0.0387556493604073	10.1453942813128	1.23740800553145e-06	1.26056517583773	2
ENSG00000138411.10	HECW2	2	196205989	2_116	0	0.0414626925092082	10.7770950699065	1.40626830512295e-06	1.19355950521241	3
ENSG00000144395.17	CCDC150	2	196640040	2_116	0	0.023162018011667	5.34927979693226	3.89924642981651e-07	-0.462308287410154	1
ENSG00000119041.10	GTF3C3	2	196799713	2_116	0	0.0241886697113282	5.75224279630749	4.37883082822714e-07	-0.662546418994096	1
ENSG00000197121.14	PGAP1	2	196974029	2_116	0	0.0292851601162421	7.53096649528779	6.94076422781641e-07	-0.81308238791379	1
ENSG00000065413.18	ANKRD44	2	196990428	2_116	0	0.0216183846754899	4.70874234998039	3.20359156642077e-07	-0.388511104759575	1
ENSG00000115524.15	SF3B1	2	197439853	2_117	0	0.0318900970261186	6.63881908206063	6.66278267671724e-07	-0.898646068788484	1
ENSG00000115541.10	HSPE1	2	197500319	2_117	0	0.029978137082328	6.0626161753296	5.71970577180995e-07	-0.792752672757104	1
ENSG00000162944.10	RFTN2	2	197675986	2_117	0	0.0263705386016757	4.86903180451361	4.0408300494632e-07	-0.324016894434402	1
ENSG00000115896.15	PLCL1	2	198043316	2_117	0	0.0395258926971855	8.64323527800712	1.07514489244836e-06	-1.29795088784023	1
ENSG00000226124.6	FTCDNL1	2	199760858	2_118	0	0.0347029834818452	5.96387821875468	6.51335206836673e-07	1.17086740696892	3
ENSG00000178074.5	C2orf69	2	199910402	2_118	0	0.033937382404631	5.75567759729545	6.14729103700295e-07	-1.04742480259389	1
ENSG00000162971.10	TYW5	2	199955782	2_118	0	0.0384031949521849	6.91028660348031	8.3516520203971e-07	-1.29428836439665	1
ENSG00000162972.10	MAIP1	2	199955089	2_118	0	0.0373731430918451	6.65617039755465	7.82876088771545e-07	-1.23835696014404	2
ENSG00000163535.17	SGO2	2	200510475	2_118	0	0.0325311196989369	5.36087744108524	5.48837609368488e-07	0.535687453043052	1
ENSG00000155729.12	KCTD18	2	200519526	2_118	0	0.0950501935605297	15.4708623901688	4.62782046719747e-06	-1.82931161260016	1
ENSG00000082153.17	BZW1	2	200762287	2_119	0	0.0358267392686303	8.04247997485208	9.06789003858979e-07	-1.24072862471525	1
ENSG00000013441.15	CLK1	2	200864612	2_119	0	0.0264535827819502	5.3337917083856	4.44047598140253e-07	0.940101241922342	1
ENSG00000240344.8	PPIL3	2	200889218	2_119	0	0.0263532336664785	4.87107323971454	4.03987145064193e-07	-0.44606516256409	1
ENSG00000115942.8	ORC2	2	200963642	2_119	0	0.0331957120600279	7.42326677430062	7.75507551075535e-07	-1.34054442204098	1
ENSG00000003402.19	CFLAR	2	201116120	2_119	0	0.0272363403317126	5.19312208739016	4.4512937856421e-07	-0.700959505006882	2
ENSG00000064012.21	CASP8	2	201231531	2_119	0	0.026179770702377	4.9577967615293	4.08473166052431e-07	0.592575121939846	3
ENSG00000155749.12	ALS2CR12	2	201320409	2_119	0	0.0347045172270561	7.7150851978401	8.42627652701924e-07	1.24294374895992	1
ENSG00000082146.12	STRADB	2	201388316	2_119	0	0.0375182608826026	8.22307757504533	9.70925841117436e-07	1.1880762231913	1
ENSG00000155755.18	TMEM237	2	201643259	2_119	0	0.0704971712890908	14.2181416519086	3.15444893674716e-06	1.84191630010791	3
ENSG00000116030.16	SUMO1	2	202238678	2_120	0	0.0166643676029701	6.28030727905386	3.29365953403458e-07	-0.745385259965793	1
ENSG00000204217.13	BMPR2	2	202379787	2_120	0	0.0210532199280467	8.44819306558803	5.59746428383038e-07	1.2800513657514	2
ENSG00000138439.11	FAM117B	2	202634789	2_120	0	0.0197320289678835	7.84660643947066	4.87262050401305e-07	1.48527554505212	1
ENSG00000163596.16	ICA1L	2	202871528	2_120	0	0.0845796626765866	21.4867532906979	5.71933742877278e-06	-3.07848171933202	2
ENSG00000138380.17	CARF	2	202912242	2_120	0	0.0230186180724251	9.27689977876953	6.7203375222235e-07	1.17399738922288	1
ENSG00000118257.16	NRP2	2	205681675	2_121	0	0.107518348713046	18.3247404662853	6.2005382639719e-06	1.99735561310018	1
ENSG00000232125.2	DYTN	2	206704991	2_122	0	0.0136144756773552	5.81928900262932	2.49333033056382e-07	0.596569245659451	1
ENSG00000023228.13	NDUFS1	2	206158029	2_122	0	0.019389341128936	9.17633883786267	5.59939966269578e-07	-1.20488552629962	1
ENSG00000204186.7	ZDBF2	2	206273755	2_122	0	0.0244742116253497	10.9422688632994	8.42801046790486e-07	1.72621240271979	1
ENSG00000114948.12	ADAM23	2	206443099	2_122	0	0.0258551120385937	11.4728535676923	9.33526924586516e-07	-1.41094163821462	1
ENSG00000118246.13	FASTKD2	2	206754739	2_122	0	0.0542305652741768	17.8232594523907	3.04186708941968e-06	-1.98961538076148	3
ENSG00000118263.14	KLF7	2	207167000	2_122	0	0.0147604700597463	7.27689983023813	3.38030243748317e-07	1.20310063412099	1
ENSG00000144401.14	METTL21A	2	207628851	2_122	0	0.0181485430771849	14.779344085305	8.44123324284496e-07	-2.92987612651513	1
ENSG00000163249.11	CCNYL1	2	207712007	2_122	0	0.0124728221302695	5.18681956413863	2.03598626123678e-07	-0.488104317417028	1
ENSG00000178385.14	PLEKHM3	2	208025325	2_123	0	0.0370688817402183	6.45995716426191	7.53612505802919e-07	0.795369467767734	1
ENSG00000138413.13	IDH1	2	208266043	2_123	0	0.0305440798211384	4.65352867820048	4.47320101074769e-07	0.0810334964595464	2
ENSG00000115020.16	PIKFYVE	2	208266212	2_123	0	0.0650403276987889	11.7414579719193	2.40333174139488e-06	-1.72362315191171	1
ENSG00000078018.19	MAP2	2	209422038	2_124	0	0.00967275348237806	5.30645023679836	1.61533717929773e-07	0.239089625905549	2
ENSG00000115365.11	LANCL1	2	210477007	2_124	0	0.013873679068108	7.86861257124697	3.43556982838172e-07	0.22776146337872	2
ENSG00000030419.16	IKZF2	2	213152028	2_126	0	0.0361866813596343	8.049465689655	9.16694833194403e-07	1.14452651484517	1
ENSG00000138376.10	BARD1	2	214808940	2_127	0	0.0212514680634662	8.38267776979684	5.60635614063602e-07	1.53271385547783	2
ENSG00000138363.14	ATIC	2	215312057	2_127	0	0.0165755529762506	8.34837615230352	4.3549082365029e-07	-1.8831172000833	2
ENSG00000163449.10	TMEM169	2	216082628	2_127	0	0.051707296483127	16.4261818752931	2.67299060377382e-06	-1.94901503717244	2
ENSG00000079246.15	XRCC5	2	216017826	2_127	0	0.0276267640235933	10.5922633805425	9.20932422219693e-07	-1.23577858998807	3
ENSG00000138375.12	SMARCAL1	2	216412329	2_127	0	0.0148313210411778	4.77412852990048	2.22834749267673e-07	0.192115791355902	2
ENSG00000197756.9	RPL37A	2	216498338	2_127	0	0.0145609205044213	4.60147012764091	2.10860101625939e-07	0.0213056252006364	1
ENSG00000115457.9	IGFBP2	2	216631176	2_127	0	0.0154219257080721	5.10611984953874	2.4782127361449e-07	-0.336542623663579	2
ENSG00000243910.7	TUBA4B	2	219252611	2_129	0	0.0179988467233602	9.17743026452063	5.19846046455541e-07	-1.06611872233895	1
ENSG00000127831.10	VIL1	2	218419492	2_129	0	0.0252799630800579	12.6956462564447	1.0100438346658e-06	2.2190723336432	1
ENSG00000079308.16	TNS1	2	217842000	2_129	0	0.103103751358513	28.182159879079	9.14445264235359e-06	-3.55224048384482	1
ENSG00000188282.12	RUFY4	2	218034910	2_129	0	0.0115093013043794	5.28471860889592	1.91416689573204e-07	-0.342430766568643	3
ENSG00000180871.7	CXCR2	2	218156235	2_129	0	0.0115436432718684	5.26442219401634	1.9125050145783e-07	0.0532172033440451	1
ENSG00000163464.7	CXCR1	2	218144738	2_129	0	0.0171612761942729	10.3838215342434	5.60810026942822e-07	1.68247401303943	3
ENSG00000163466.15	ARPC2	2	218216255	2_129	0	0.0110556959552397	12.8559632904628	4.47300809277239e-07	3.19697373777691	3
ENSG00000179921.14	GPBAR1	2	218259499	2_129	1	0.0306038686351108	19.9970917345665	1.92598163525536e-06	-4.36656988200898	1
ENSG00000127837.9	AAMP	2	218270227	2_129	0	0.0244402240719315	19.2700982623711	1.48217023049431e-06	4.26964168673765	1
ENSG00000127838.13	PNKD	2	218270227	2_129	1	0.0272556655938133	19.6697345431017	1.68719105668491e-06	4.30701205459962	2
ENSG00000135926.14	TMBIM1	2	218292881	2_129	1	0.394282622882368	26.6763358279359	3.31011274732323e-05	-5.08668318227906	2
ENSG00000158428.3	CATIP	2	218363915	2_129	0	0.0232039167291841	11.4115007882723	8.33322362727422e-07	1.12489607964502	1
ENSG00000018280.16	SLC11A1	2	218381984	2_129	0	0.010636151349624	4.67298062369944	1.5641826434137e-07	0.272188909358989	1
ENSG00000135913.10	USP37	2	218567846	2_129	0	0.0165737223474663	8.38865219913535	4.37543484638846e-07	-1.51312037288076	2
ENSG00000144580.13	CNOT9	2	218568272	2_129	0	0.0256407322594917	12.7117436720526	1.02575708266895e-06	2.29976897339741	2
ENSG00000115556.13	PLCD4	2	218608011	2_129	0	0.0254518517112304	12.4730834490039	9.99084418530843e-07	-2.20095482835728	1
ENSG00000074582.12	BCS1L	2	218658710	2_129	0	0.0383355223298736	16.5598224134707	1.99786451755241e-06	2.63650888836021	1
ENSG00000115568.15	ZNF142	2	218658710	2_129	0	0.0224144707054894	12.0714526962994	8.5152420688301e-07	-2.04760554763245	2
ENSG00000163481.7	RNF25	2	218672243	2_129	0	0.0118055270287645	5.87557604900836	2.18295511169425e-07	-0.870220945713449	1
ENSG00000163482.11	STK36	2	218672501	2_129	0	0.0128604953976909	6.13949256714872	2.4848441216782e-07	1.0258870151043	2
ENSG00000135912.10	TTLL4	2	218710704	2_129	0	0.0198870582963104	10.468475005412	6.55183483783357e-07	-1.93477783047284	2
ENSG00000135929.8	CYP27A1	2	218780754	2_129	0	0.0378511950899353	15.8342936041778	1.88619792771467e-06	-2.39602734237468	1
ENSG00000115596.3	WNT6	2	218791467	2_129	0	0.032293755354344	14.1628533902808	1.43938934680655e-06	-2.14507888745023	1
ENSG00000187736.12	NHEJ1	2	219160400	2_129	0	0.0270829110288361	13.0976597391963	1.11634394343619e-06	-1.80368551469658	2
ENSG00000213901.10	SLC23A3	2	219170383	2_129	0	0.0329507060588784	15.1800680848182	1.57415472792351e-06	-2.06227404949618	2
ENSG00000144567.10	FAM134A	2	219171668	2_129	0	0.0372777269437196	15.8844102365289	1.86350040427296e-06	-1.69613622544728	1
ENSG00000115649.15	CNPPD1	2	219177821	2_129	0	0.0111223235473763	4.93655629280493	1.72793973634991e-07	0.0997207766476137	2
ENSG00000115657.12	ABCB6	2	219218731	2_129	0	0.0183024656864961	9.32643349965492	5.37197735055489e-07	1.08283581909846	1
ENSG00000198925.10	ATG9A	2	219229585	2_129	0	0.0327837793213776	14.6045373808225	1.50680064006651e-06	-1.55714557372333	1
ENSG00000163516.13	ANKZF1	2	219229829	2_129	0	0.0144752723931813	7.57490110300177	3.45074355688237e-07	-0.991735296346329	1
ENSG00000163521.15	GLB1L	2	219243701	2_129	0	0.0106668173493437	4.62917378206582	1.55398677000657e-07	0.258619877309781	1
ENSG00000127824.13	TUBA4A	2	219278362	2_129	0	0.10830693057639	25.5704671661933	8.71573233436796e-06	-2.43612347569573	1
ENSG00000054356.13	PTPRN	2	219291752	2_129	0	0.0190130097866157	9.92334236739685	5.93769411391374e-07	-1.31538809485055	3
ENSG00000123992.18	DNPEP	2	219352702	2_129	0	0.0129863012593318	6.3919198043574	2.61231632661979e-07	-0.622663094011648	2
ENSG00000175084.11	DES	2	219418537	2_129	0	0.0140128869823009	7.08315872452319	3.12365863795395e-07	0.71719024079116	1
ENSG00000072195.14	SPEG	2	219446317	2_129	0	0.0124724598301924	6.17482882523902	2.42373988938323e-07	0.662674336143898	1
ENSG00000123989.13	CHPF	2	219543916	2_129	0	0.0793964660513876	22.6473060420273	5.6588306215538e-06	2.29211757794299	1
ENSG00000123999.4	INHA	2	219567987	2_129	0	0.0144674209120943	7.5419033408158	3.4338478857831e-07	-0.999234144977345	1
ENSG00000144589.21	STK11IP	2	219597759	2_130	0	0.0833071808297038	18.8692297257525	4.94704184016719e-06	2.01824990985352	2
ENSG00000163082.9	SGPP2	2	222421728	2_131	0	0.0667075195205035	18.5910823423849	3.90290913178726e-06	-2.17877605439969	2
ENSG00000116120.9	FARSB	2	222647032	2_131	0	0.0167957822803685	5.70848617881761	3.01738108756816e-07	-0.673581779985269	2
ENSG00000123983.13	ACSL3	2	222860739	2_131	0	0.0154061029769269	4.90850667662147	2.37985861147188e-07	0.221611932929511	1
ENSG00000152056.16	AP1S3	2	223837588	2_131	0	0.0200524604577356	7.35163150876487	4.63938455941863e-07	0.925790269297523	1
ENSG00000085449.14	WDFY1	2	223944812	2_131	0	0.0149351073498963	4.62101377353418	2.17197381537549e-07	-0.0595029357679857	1
ENSG00000135919.12	SERPINE2	2	224015781	2_132	0	0.0195517860125286	4.61520517292557	2.83979128334988e-07	0.0724599117602911	3
ENSG00000124019.9	FAM124B	2	224359315	2_132	0	0.0226759172354706	5.83229072767493	4.16210470470739e-07	0.367538252050611	1
ENSG00000036257.12	CUL3	2	224584259	2_132	0	0.0814358197982051	15.3611469930215	3.93684296159117e-06	-0.691991296469935	1
ENSG00000169047.5	IRS1	2	226782382	2_133	0	0.0324291421397597	12.6576798073981	1.2918096943978e-06	-1.51854508453018	1
ENSG00000144468.16	RHBDD1	2	226836316	2_133	0	0.0142857018084791	5.08893872041283	2.28790388418213e-07	-0.324932990291279	1
ENSG00000081052.11	COL4A4	2	227163765	2_133	0	0.0225740910765708	9.31902536818499	6.62048400354619e-07	1.13572398426409	1
ENSG00000168958.19	MFF	2	227335889	2_134	0	0.0302989634877725	6.95608818672518	6.63287517977152e-07	-0.888112138006033	1
ENSG00000173744.17	AGFG1	2	227421100	2_134	0	0.0244239394131017	4.9502727099154	3.80499256485534e-07	0.369999498487082	1
ENSG00000115009.11	CCL20	2	227805859	2_134	0	0.0236466671289386	4.6496936165531	3.46021630576427e-07	-0.0951997180865271	1
ENSG00000153823.18	PID1	2	229346530	2_135	0	0.0109311272775596	6.25495166593567	2.15178008067015e-07	-0.636009064429853	1
ENSG00000163053.10	SLC16A14	2	230069466	2_135	0	0.0110983874046802	6.29022223485497	2.19702421445375e-07	-0.484492020546411	1
ENSG00000079263.18	SP140	2	230226625	2_135	0	0.0613153524408052	20.9627971193935	4.04508296833622e-06	-2.17688318011953	1
ENSG00000135899.17	SP110	2	230169933	2_135	0	0.0136532295539682	7.85640402237581	3.37573366774977e-07	0.628037848523283	2
ENSG00000185404.16	SP140L	2	230388468	2_135	0	0.720862978444886	23.2278152570908	5.26950788628752e-05	4.09970250608309	2
ENSG00000135932.10	CAB39	2	230712947	2_135	0	0.00944171411261263	4.96878435276138	1.47642016610321e-07	0.42052302572395	1
ENSG00000135916.15	ITM2C	2	230877996	2_135	0	0.0105658401773691	6.02434205708853	2.00319226033348e-07	-0.69014441632304	2
ENSG00000135898.9	GPR55	2	230939402	2_135	0	0.0114215509334292	6.63826617755006	2.38610041908358e-07	0.665492641994105	1
ENSG00000156966.6	B3GNT7	2	231427155	2_136	0	0.0996135235466827	18.9240574611978	5.93255173344727e-06	2.23297172266541	1
ENSG00000115053.15	NCL	2	231460069	2_136	0	0.0299157110766916	7.5830498585929	7.13924383799456e-07	0.828479706202433	2
ENSG00000171596.6	NMUR1	2	231531341	2_136	0	0.0220428978230316	4.74295639292402	3.29023405364901e-07	0.17956491552877	1
ENSG00000187514.16	PTMA	2	231706100	2_136	0	0.0223863683534502	4.88653330799373	3.44265484003824e-07	-0.430004956837839	2
ENSG00000156973.13	PDE6D	2	231788463	2_136	0	0.0221362545759017	4.78219590112761	3.33150506049316e-07	-0.146367197283803	1
ENSG00000144535.19	DIS3L2	2	231961176	2_136	0	0.0585359004669147	13.8697616054586	2.55505512074422e-06	1.63791499701457	1
ENSG00000221944.6	TIGD1	2	232550122	2_136	0	0.0222270826715256	4.82022457957422	3.37177597215191e-07	-0.27969226245896	1
ENSG00000115468.11	EFHD1	2	232623867	2_136	0	0.214121572604452	26.449924493317	1.78235346456002e-05	-2.68472716182212	1
ENSG00000204120.14	GIGYF2	2	232697018	2_137	0	0.0650918273722961	15.6134761219676	3.19841667583282e-06	-1.79337679542336	1
ENSG00000182600.9	C2orf82	2	232856815	2_137	0	0.0253725504837442	6.81348204022605	5.44054259067454e-07	-0.73621000218544	1
ENSG00000085978.21	ATG16L1	2	233299612	2_137	0	0.0199956273214448	4.60260517176814	2.89632790531135e-07	-0.0604474765020118	1
ENSG00000077044.10	DGKD	2	233352233	2_137	0	0.0534044273464593	13.4717904817813	2.26418316059282e-06	-1.38825280168924	2
ENSG00000085982.13	USP40	2	233566344	2_137	0	0.0215047007784364	5.31311281081354	3.59576594468118e-07	-0.437953633848265	2
ENSG00000123485.11	HJURP	2	233854491	2_137	0	0.0310232320772186	8.83380621707473	8.62469773464648e-07	1.17024376070006	1
ENSG00000130147.15	SH3BP4	2	234951552	2_138	0	0.0306867244757257	4.78848191640321	4.62442094279412e-07	0.309276595437027	1
ENSG00000124839.12	RAB17	2	237591999	2_140	0	0.0563230278645223	11.3255966982414	2.00750233960042e-06	-1.45610029034629	1
ENSG00000124831.18	LRRFIP1	2	237677062	2_140	0	0.0395642637627005	8.01120298654586	9.97492865601171e-07	-0.953401928138556	2
ENSG00000177483.11	RBM44	2	237779662	2_140	0	0.034922228565084	6.84504614246766	7.52293490957792e-07	0.839048150708987	3
ENSG00000132329.10	RAMP1	2	237890564	2_141	0	0.0834704785531082	14.3002081183757	3.75650728252001e-06	1.61885176561451	3
ENSG00000184182.18	UBE2F	2	237903851	2_141	0	0.0301133548179836	4.7118196496779	4.46536304654222e-07	-0.261257939289512	3
ENSG00000132330.16	SCLY	2	238061016	2_141	0	0.0617803085166267	11.446177673983	2.22545865051201e-06	-1.56485698979662	2
ENSG00000144488.14	ESPNL	2	238099356	2_141	0	0.0306800156355481	4.88552506264067	4.71710774088376e-07	-0.272873190905668	1
ENSG00000168427.8	KLHL30	2	238141392	2_141	0	0.205351733995767	23.0935023848124	1.49244093190223e-05	-2.41195474677186	1
ENSG00000178752.15	ERFE	2	238158500	2_141	0	0.0420608982753159	7.83224135107236	1.03674888981784e-06	-1.11894538017812	2
ENSG00000132323.8	ILKAP	2	238201743	2_141	0	0.0480870887968201	9.0874822602412	1.3752480421576e-06	-1.22854768991865	2
ENSG00000144485.10	HES6	2	238204485	2_141	0	0.0297689511171907	4.60466182951137	4.31390172630141e-07	-0.139065425268495	2
ENSG00000132326.11	PER2	2	238286052	2_141	0	0.0395970732130458	7.26736007769526	9.05625701209317e-07	-0.883032649477127	1
ENSG00000204104.11	TRAF3IP1	2	238320799	2_141	0	0.0299742711019095	4.66869153441856	4.40405551917055e-07	0.170061848138516	2
ENSG00000065802.11	ASB1	2	238426832	2_141	0	0.0369419313585161	6.61851803506312	7.69465809860467e-07	0.774176633120221	1
ENSG00000068024.16	HDAC4	2	239401967	2_143	0	0.016461780067402	6.0664457847433	3.14282420675309e-07	0.679681384962478	1
ENSG00000130414.11	NDUFA10	2	240025784	2_143	0	0.0140663629732913	4.61032104991923	2.04090111569231e-07	0.0763655800593845	2
ENSG00000188542.9	DUSP28	2	240564697	2_143	0	0.0164453996523553	6.05722235668608	3.1349233192622e-07	-0.563365208233107	2
ENSG00000144504.15	ANKMY1	2	240523039	2_143	0	0.0218728299963404	8.70216660044357	5.99020030121835e-07	-0.956364672646238	3
ENSG00000142330.19	CAPN10	2	240586842	2_143	0	0.0348785977248168	13.0454763525546	1.43195025658013e-06	-1.50164800357484	1
ENSG00000178623.11	GPR35	2	240619922	2_143	0	0.101572981103995	23.1423045726529	7.39764995896502e-06	-2.2764929196493	2
ENSG00000226321.5	CROCC2	2	240905980	2_143	0	0.014841319468277	5.10674611808588	2.38520523996223e-07	-0.348346148914529	1
ENSG00000122085.16	MTERF4	2	241102692	2_143	0	0.0291285028597198	11.3657974025205	1.04190242181787e-06	-1.34709910593551	2
ENSG00000115687.13	PASK	2	241111211	2_143	0	0.0141038393252588	4.63494674215055	2.05726896065582e-07	-0.0560011244708193	3
ENSG00000146205.13	ANO7	2	241188486	2_143	0	0.0179237583993535	6.85493575257692	3.86670859445606e-07	-0.80641834769829	2
ENSG00000168385.17	SEPT2	2	241251995	2_144	0	0.0235565120649831	4.63899412543631	3.43909191025844e-07	0.0971812105497849	2
ENSG00000115677.16	HDLBP	2	241308852	2_144	0	0.0238639135823491	4.75946061989215	3.5744430261051e-07	-0.236583634740896	2
ENSG00000006607.13	FARP2	2	241356233	2_144	0	0.0307925445409532	7.13141116098146	6.91082711199143e-07	-0.969262484151258	2
ENSG00000115694.14	STK25	2	241509931	2_144	0	0.028529373875009	6.42033715182704	5.76446556166355e-07	0.928552376991262	1
ENSG00000168397.16	ATG4B	2	241636141	2_144	0	0.0260653794667047	5.57982263399943	4.57713181618808e-07	-0.708502690882666	2
ENSG00000168393.12	DTYMK	2	241686546	2_144	0	0.0240928734404446	4.84819948625232	3.67602159646474e-07	-0.116733994228095	1
ENSG00000168395.15	ING5	2	241686523	2_144	0	0.0242935518310585	4.92527573645566	3.76556837634901e-07	-0.0906425255247055	3
ENSG00000180902.17	D2HGDH	2	241734472	2_144	0	0.0247367694579961	5.09333314950153	3.96509903547992e-07	0.507829926712026	4
ENSG00000204099.11	NEU4	2	241808501	2_144	0	0.130591360185625	20.8209030890219	8.55702856514301e-06	2.27367380084099	2
ENSG00000188389.10	PDCD1	2	241808501	2_144	0	0.0311074884924042	7.22626378370023	7.07436940194402e-07	1.05758388723167	3
ENSG00000188011.5	RTP5	2	241869928	2_144	0	0.0268705453425918	5.86277318350651	4.95779479285054e-07	-0.506245421813262	1
ENSG00000113851.14	CRBN	3	2910530	3_3	0	0.00996611383397084	6.41742171867043	2.01277577524961e-07	-0.706555704951535	2
ENSG00000091181.19	IL5RA	3	3126901	3_3	0	0.0158513297866759	10.7100211756045	5.34275186706664e-07	-1.24470587776279	1
ENSG00000072756.16	TRNT1	3	3125401	3_3	0	0.0171145426396384	11.4203648809297	6.15112073222997e-07	-1.32037050387557	3
ENSG00000175928.5	LRRN1	3	3818130	3_3	0	0.008200966196654	4.61688071917512	1.19157847617776e-07	-0.0719006841526989	1
ENSG00000170364.12	SETMAR	3	4303349	3_3	0	0.00823389790349283	4.65388371795034	1.20595188064763e-07	0.0851847656159413	2
ENSG00000144455.13	SUMF1	3	4468101	3_4	0	0.0719338810893614	15.8834514238339	3.5957322520274e-06	-2.06508396738233	2
ENSG00000134109.10	EDEM1	3	5190141	3_4	0	0.0232969275842549	5.32209362879145	3.90202577675116e-07	0.39816784218661	1
ENSG00000180914.10	OXTR	3	8769210	3_7	0	0.0485262409399789	10.2082056844189	1.55896022900412e-06	1.261617370568	1
ENSG00000070950.9	RAD18	3	8963418	3_7	0	0.0404676865345033	8.50619260131017	1.08330952810014e-06	1.05209033042313	1
ENSG00000134077.15	THUMPD3	3	9363193	3_7	0	0.0790718002129985	14.8200492355435	3.68790942773245e-06	-1.69269648297599	2
ENSG00000168137.15	SETD5	3	9397385	3_7	0	0.0314479944030734	6.15132884898998	6.0879471293674e-07	-0.601564247476376	1
ENSG00000144550.12	CPNE9	3	9703359	3_8	0	0.125686012435677	18.8313796656074	7.44865845538526e-06	2.09970174648293	2
ENSG00000114026.21	OGG1	3	9748846	3_8	0	0.0613538636657077	11.9755674915414	2.31231498327484e-06	-1.422144733754	3
ENSG00000134072.10	CAMK1	3	9769618	3_8	0	0.0394109950754399	7.81807074300544	9.6967448891919e-07	-0.898985649242238	1
ENSG00000171148.13	TADA3	3	9792302	3_8	0	0.0324709909302887	6.0091893727753	6.14073571447642e-07	-0.650472116375525	1
ENSG00000214021.15	TTLL3	3	9807047	3_8	0	0.0281247931450623	4.6703803364452	4.13381045938958e-07	-0.188966772178134	2
ENSG00000156990.14	RPUSD3	3	9843931	3_8	0	0.0327879338788071	6.09977946155808	6.29415099922808e-07	0.550899730769593	1
ENSG00000171135.13	JAGN1	3	9890513	3_8	0	0.0289066023061276	4.92565505402589	4.48094915387041e-07	0.304499550686847	1
ENSG00000163701.18	IL17RE	3	9902449	3_8	0	0.0283193208131516	4.73454636143037	4.21958928334769e-07	0.132251425042639	2
ENSG00000163702.18	IL17RC	3	9877655	3_8	0	0.0289222213273812	4.93068487925912	4.48794851909037e-07	0.242891268129691	3
ENSG00000163703.17	CRELD1	3	9933702	3_8	0	0.0298631329601649	5.22885758838538	4.91418107692491e-07	-0.385860851960747	2
ENSG00000163704.11	PRRT3	3	9954742	3_8	0	0.0289384070053869	4.93589374646829	4.49520390524253e-07	-0.253921040291757	1
ENSG00000125037.12	EMC3	3	10010880	3_8	0	0.0282658014436502	4.71693633966246	4.19594988573668e-07	-0.167653718562577	1
ENSG00000144554.10	FANCD2	3	10025967	3_8	0	0.028542931045844	4.80776896426156	4.31868105613986e-07	-0.180459455482962	1
ENSG00000254999.3	BRK1	3	10115521	3_8	0	0.0280541739868974	4.64697799500116	4.10276909763673e-07	0.160359200266339	2
ENSG00000134086.7	VHL	3	10140878	3_8	0	0.0350441406759989	6.72074948345726	7.4121140991592e-07	0.807543983322765	1
ENSG00000134070.4	IRAK2	3	10181686	3_8	0	0.0390530489676038	7.73274513531686	9.50380717232606e-07	1.00230760746881	1
ENSG00000157014.10	TATDN2	3	10247632	3_8	0	0.0885990019298483	15.4640017915164	4.31181078623633e-06	-1.91745731921269	2
ENSG00000157017.15	GHRL	3	10291680	3_8	0	0.0527170731926976	10.5459984610797	1.74963705496332e-06	1.34818253791884	1
ENSG00000197548.12	ATG7	3	11271528	3_9	0	0.0147797860152888	10.521546020615	4.89391789669691e-07	-2.55613762576343	2
ENSG00000144559.10	TAMM41	3	11801386	3_9	0	0.0158114982084997	5.19125121066972	2.58317626898092e-07	-0.246935766068699	3
ENSG00000132170.19	PPARG	3	12288063	3_9	0	0.0168885424970716	5.92768445224727	3.15054887683581e-07	-0.680812988825948	1
ENSG00000154743.17	TSEN2	3	12484157	3_9	0	0.0146817903640897	4.61366574127285	2.13173943438479e-07	-0.112216803051517	2
ENSG00000075975.15	MKRN2	3	12547771	3_9	0	0.0234006087738335	8.76924082117255	6.45800127456426e-07	1.36200248288695	3
ENSG00000132155.11	RAF1	3	12663395	3_9	0	0.0248079282814188	9.12935816466842	7.12754088396934e-07	1.37288763443257	1
ENSG00000088726.15	TMEM40	3	12726437	3_9	0	0.0159208045732763	5.29895233653818	2.65499677716505e-07	-0.513445807976697	1
ENSG00000144712.11	CAND2	3	12796583	3_9	0	0.0151317695184641	4.87082890597946	2.3195383966576e-07	0.342061042880678	2
ENSG00000144713.12	RPL32	3	12841494	3_9	0	0.0175565783639825	6.10968179192976	3.37572798954574e-07	0.512907842353766	2
ENSG00000131379.9	C3orf20	3	14669081	3_10	0	0.0157135477070334	6.1435986082713	3.03812791731764e-07	0.520609898764202	1
ENSG00000132182.11	NUP210	3	13419856	3_10	0	0.0808659977773516	21.469861761555	5.463917978971e-06	2.67410090525936	2
ENSG00000163520.13	FBLN2	3	13533283	3_10	0	0.0640112517850107	19.2530028529761	3.87849976157462e-06	-2.09973456415164	2
ENSG00000163528.12	CHCHD4	3	14124463	3_10	0	0.0411453107725478	15.0978802147411	1.95499340194686e-06	1.8311107366216	2
ENSG00000170876.7	TMEM43	3	14124463	3_10	0	0.111233993453072	24.5253184819192	8.58541234871097e-06	2.53880478798853	1
ENSG00000154767.14	XPC	3	14179017	3_10	0	0.0459667027090566	16.1361137315779	2.33427098566491e-06	-1.88146087620997	1
ENSG00000131389.16	SLC6A6	3	14479052	3_10	0	0.0331427629497485	13.0771437164486	1.36398809851032e-06	1.50624536436503	1
ENSG00000154781.15	CCDC174	3	14652153	3_10	0	0.0143731213276803	5.31804497814809	2.40553716702177e-07	-0.380492757921693	3
ENSG00000131368.7	MRPS25	3	15065408	3_11	0	0.0260298718354668	6.01855389723152	4.93029785871415e-07	-0.319523378342828	1
ENSG00000131381.12	RBSN	3	15099772	3_11	0	0.0251545679104304	5.63950752386364	4.4644402585148e-07	-0.0199444494221031	1
ENSG00000131375.9	CAPN7	3	15206289	3_11	0	0.0224234024024483	5.17703133932183	3.65334998054153e-07	-0.827713013094717	1
ENSG00000131370.15	SH3BP5	3	15269957	3_11	0	0.0230619084880509	5.06686242878346	3.67742082410127e-07	-0.356078552799475	3
ENSG00000144597.13	EAF1	3	15450020	3_11	0	0.0344145391987551	8.82095948059289	9.55359352881457e-07	1.17177795500137	1
ENSG00000206561.12	COLQ	3	15512726	3_11	0	0.0226439593895276	4.89594586934121	3.48897573087004e-07	-0.345074949683141	1
ENSG00000131373.14	HACL1	3	15601536	3_11	0	0.0220139170757745	4.66041234129717	3.2287219301797e-07	-0.0807715611091507	2
ENSG00000206560.11	ANKRD28	3	15857778	3_11	0	0.0237915602738318	5.54958605321965	4.15520531857952e-07	-0.439274221095666	1
ENSG00000154813.9	DPH3	3	16264511	3_12	0	0.0233720684477841	6.84943748955931	5.03803325323359e-07	1.65187836333095	2
ENSG00000154814.13	OXNAD1	3	16265263	3_12	0	0.0545518509356147	14.692992564989	2.522485760064e-06	3.26777413153567	2
ENSG00000131378.13	RFTN1	3	16513716	3_12	0	0.0310547727854416	7.72986772073732	7.55456377351715e-07	0.95424030165982	1
ENSG00000154822.17	PLCL2	3	16850099	3_12	0	0.0299085923176877	6.84934822820419	6.44694838772244e-07	-0.768103143971587	2
ENSG00000183960.8	KCNH8	3	19148202	3_15	0	0.011979445384383	5.6222546332091	2.11961115566201e-07	0.510028482882224	1
ENSG00000163576.17	EFHB	3	19946945	3_15	0	0.0110370047811555	4.87221246265243	1.69233533630105e-07	0.16600035458624	2
ENSG00000144566.10	RAB5A	3	19947126	3_15	0	0.014424248124007	7.33597998661522	3.33012316319189e-07	0.837978041164337	1
ENSG00000183977.13	PP2D1	3	20014498	3_15	0	0.0125084382009569	6.02874081207051	2.37322368490627e-07	0.548369931104483	1
ENSG00000114166.7	KAT2B	3	20035250	3_15	0	0.0150558823198659	7.40580624536679	3.50903363337583e-07	-0.793313184493416	2
ENSG00000151789.10	ZNF385D	3	22370697	3_17	0	0.0293083125262474	8.29736867117742	7.65314910781176e-07	-1.20547228049243	1
ENSG00000182247.9	UBE2E2	3	23202760	3_17	0	0.0585317857970317	14.8698299686372	2.73909282829659e-06	-2.49457502191382	3
ENSG00000170142.11	UBE2E1	3	23805720	3_18	0	0.0539240301017304	14.6864587793931	2.49234642304366e-06	1.54619889402566	1
ENSG00000174748.18	RPL15	3	23918589	3_18	0	0.0250932953140718	7.53723191841322	5.9522141776151e-07	-0.714542939059141	1
ENSG00000197885.10	NKIRAS1	3	23946511	3_18	0	0.0184792375568741	4.69687418766304	2.73150468250834e-07	0.428494415391472	1
ENSG00000077092.18	RARB	3	25174179	3_18	0	0.0324340685505355	9.92646211485673	1.01322265871573e-06	1.27012815269041	2
ENSG00000077097.15	TOP2B	3	25664786	3_19	0	0.0282911943683256	4.62623885166738	4.11896695389582e-07	0.178623438706434	1
ENSG00000033867.16	SLC4A7	3	27484198	3_20	0	0.0310619866768092	13.2623585380578	1.29645953854937e-06	2.11066946634369	1
ENSG00000163508.12	EOMES	3	27723132	3_20	0	0.0400364613992447	13.6811499856434	1.72380153608606e-06	-1.62338727599637	1
ENSG00000187118.12	CMC1	3	28241610	3_21	0	0.0778448271211284	11.7381653510774	2.87566939353663e-06	1.42148082687196	1
ENSG00000163512.13	AZI2	3	28348860	3_21	0	0.0540935599781445	8.2959675507599	1.41228251503922e-06	1.22091330334681	2
ENSG00000163527.9	STT3B	3	31531565	3_23	0	0.0649127888368308	13.2043111724993	2.69745986793637e-06	-1.66287259753691	1
ENSG00000197385.5	ZNF860	3	31981925	3_23	0	0.0280100347743528	5.32834554979451	4.69693990129195e-07	0.396620381592308	1
ENSG00000152642.10	GPD1L	3	32155600	3_23	0	0.0270196233856372	4.99331914873021	4.24597653665983e-07	-0.386086295947369	1
ENSG00000170293.8	CMTM8	3	32245299	3_23	0	0.0288537664593752	5.60464517761951	5.08931824753416e-07	0.42790756936681	3
ENSG00000091317.7	CMTM6	3	32503449	3_24	0	0.0565785948047047	10.713186381028	1.90756695846304e-06	-1.45130580889048	1
ENSG00000144635.8	DYNC1LI1	3	32570942	3_24	0	0.0368258673746859	6.68565518506304	7.74829116731851e-07	0.800436747964339	1
ENSG00000182973.18	CNOT10	3	32684690	3_24	0	0.0295173576203827	4.62213767539193	4.29367657795615e-07	-0.0897730093278518	2
ENSG00000188167.8	TMPPE	3	33097285	3_24	0	0.0365122765375964	6.60576291656083	7.59050845469352e-07	0.835970332273658	1
ENSG00000170266.15	GLB1	3	33097411	3_24	0	0.0317387974060017	5.29829386259107	5.29219067272922e-07	0.433900383016988	1
ENSG00000170275.14	CRTAP	3	33113893	3_24	0	0.123317261206322	18.1483689585172	7.0432068686033e-06	-2.0599956188396	2
ENSG00000173705.8	SUSD5	3	33218930	3_25	0	0.0221529680631837	5.07476703646681	3.53799329314333e-07	-0.868594951542527	1
ENSG00000153558.13	FBXL2	3	33277306	3_25	0	0.105516052650356	19.7627008239783	6.56256783756028e-06	2.58679432140414	1
ENSG00000153560.11	UBP1	3	33440884	3_25	0	0.141854202116411	22.6325070185508	1.01037791027354e-05	-3.29752038694624	1
ENSG00000163539.16	CLASP2	3	33715397	3_25	0	0.0289021354686813	7.5475154025307	6.86503750120851e-07	1.71300297029257	1
ENSG00000170248.13	PDCD6IP	3	33798622	3_25	0	0.0636553109772887	14.9467516233406	2.99426639061677e-06	2.11952281043387	2
ENSG00000168016.13	TRANK1	3	36854779	3_27	0	0.0946458238951363	22.7949637050096	6.78968044625831e-06	3.01023058300354	3
ENSG00000178567.7	EPM2AIP1	3	36993455	3_27	0	0.0210377016888984	7.79435862423905	5.16045090205107e-07	-1.61641874732074	1
ENSG00000076242.14	MLH1	3	36993455	3_27	0	0.0210377016888984	7.79435862423905	5.16045090205107e-07	-1.61641874732074	1
ENSG00000093167.17	LRRFIP2	3	37183347	3_27	0	0.0492913102605687	16.4868970935998	2.55751543607538e-06	-2.85368542203586	1
ENSG00000144674.16	GOLGA4	3	37243272	3_27	0	0.0485039914139858	15.6802361061519	2.39353096251208e-06	-2.06621140572317	1
ENSG00000198590.11	C3orf35	3	37387931	3_27	0	0.035461542205988	13.7590247109261	1.53551563630902e-06	-2.59533119511437	1
ENSG00000144668.11	ITGA9	3	37497599	3_27	1	0.46946678834537	27.7822357590344	4.10469639873858e-05	-5.2788312685797	1
ENSG00000136059.14	VILL	3	37987123	3_27	0	0.0581440112049075	16.0209955114045	2.93159155361971e-06	-1.70946534579534	1
ENSG00000187091.13	PLCD1	3	38029646	3_27	0	0.0249264441550781	9.27201857007447	7.27350255517817e-07	1.27641101886439	1
ENSG00000172940.11	SLC22A13	3	38255326	3_27	0	0.0163550433263349	4.77103131177479	2.45568659451579e-07	0.118541986614349	1
ENSG00000093217.9	XYLB	3	38185243	3_27	0	0.116391004815656	23.8787806593605	8.74662561200054e-06	2.59600203590888	1
ENSG00000179934.6	CCR8	3	39330021	3_28	0	0.0263719732728565	7.25811477014568	6.02386779488557e-07	0.778090865026083	1
ENSG00000114739.13	ACVR2B	3	38446311	3_28	0	0.110633156797686	20.7825925570773	7.23592408287403e-06	2.4846746414369	2
ENSG00000183873.15	SCN5A	3	38651526	3_28	0	0.035171253727817	9.94106374217755	1.10034704582957e-06	1.21103787720234	3
ENSG00000114745.13	GORASP1	3	39105193	3_28	0	0.0787084379112714	17.5221579495333	4.34028110123659e-06	1.89460113653279	2
ENSG00000168026.18	TTC21A	3	39107689	3_28	0	0.0367114357860718	10.3413571546793	1.19477982692537e-06	-1.36610845470249	2
ENSG00000168334.8	XIRP1	3	39192679	3_28	0	0.082952390648585	18.0221800388146	4.70484374364722e-06	1.97024090433597	1
ENSG00000168329.13	CX3CR1	3	39281672	3_28	0	0.0635919790000818	15.5004893925529	3.10210664835758e-06	-1.59424995945966	1
ENSG00000144659.10	SLC25A38	3	39336163	3_28	0	0.0313579080046694	8.87053088796889	8.75398237433697e-07	1.26299472315923	1
ENSG00000168028.13	RPSA	3	39406013	3_28	0	0.0405805349009019	11.2781730199255	1.44034156565613e-06	-1.38495959046749	2
ENSG00000188846.13	RPL14	3	40457354	3_29	0	0.024191474334494	5.2627994507078	4.00671204263005e-07	0.47519816351628	2
ENSG00000177873.12	ZNF619	3	40478041	3_29	0	0.023070898648237	4.8221187953823	3.5011554220568e-07	0.311515951578649	1
ENSG00000168036.16	CTNNB1	3	41195090	3_30	0	0	66.8752660829564	0	3.69565446939893	1
ENSG00000168038.10	ULK4	3	41963289	3_30	3	0.583994504598613	14462.8950470577	0.0265811011917024	5.82087151796542	1
ENSG00000182606.14	TRAK1	3	42013418	3_30	0	0	8134.79944323878	0	5.68233431807514	1
ENSG00000144648.15	ACKR2	3	42266332	3_30	0	0	13.0353601369279	0	-1.28223298038164	1
ENSG00000114812.12	VIPR1	3	42503691	3_31	0	0.020099466023626	4.61352133302175	2.91827373636034e-07	0.11410174243951	2
ENSG00000114857.17	NKTR	3	42603651	3_31	0	0.0229052358609712	5.82658675610089	4.20008383570001e-07	-0.595468470965074	1
ENSG00000114853.13	ZBTB47	3	42653821	3_31	0	0.0468277693852082	12.4982394220298	1.84187979813292e-06	-1.50486535256878	2
ENSG00000157119.11	KLHL40	3	42685226	3_31	0	0.0279294291353363	7.67053875602207	6.74212657011931e-07	0.946400672996219	1
ENSG00000010282.14	HHATL	3	42691682	3_31	0	0.0294489722809205	8.1638121937727	7.56610078869355e-07	1.0070220249053	1
ENSG00000244607.5	CCDC13	3	42773176	3_31	0	0.0228176295587096	5.79099994584876	4.15846508742248e-07	-0.51294095280571	1
ENSG00000182983.14	ZNF662	3	42905991	3_31	0	0.0275301944196409	7.53654438756749	6.52965917791708e-07	0.93910565888377	1
ENSG00000011198.7	ABHD5	3	43689274	3_31	0	0.0483294514902428	12.794497699066	1.94600557629183e-06	-1.61573071392624	1
ENSG00000160746.12	ANO10	3	43635662	3_31	0	0.0311902507983367	8.69906070866776	8.5388660792092e-07	-1.17748200113736	1
ENSG00000179152.19	TCAIM	3	44338372	3_31	0	0.0201096142282658	4.61820554206471	2.92271165359871e-07	-0.250438252635508	2
ENSG00000225873.3	LINC00694	3	44439661	3_31	0	0.0200942361371635	4.61110702422182	2.9159876318928e-07	-0.0420916382928501	2
ENSG00000196345.12	ZKSCAN7	3	44533027	3_31	0	0.0378488342668551	10.5049522398847	1.25128305641668e-06	1.2046647180933	3
ENSG00000186448.14	ZNF197	3	44488263	3_31	0	0.0319610819533858	8.926625762441	8.97878917529226e-07	1.00565198847806	2
ENSG00000196653.11	ZNF502	3	44712685	3_31	0	0.0203555625933469	4.73099289566437	3.0307099837099e-07	-0.0191316427232402	2
ENSG00000186446.11	ZNF501	3	44721338	3_31	0	0.0318726952348345	8.90080625499544	8.92806023243699e-07	0.974278664884732	1
ENSG00000144792.9	ZNF660	3	44578516	3_31	0	0.0245567547184289	6.47351279504385	5.00287851213527e-07	-1.0161618158076	1
ENSG00000163807.5	KIAA1143	3	44748439	3_31	0	0.020317895005981	4.71380973834736	3.01411442002028e-07	0.291467272494009	2
ENSG00000163808.16	KIF15	3	44761638	3_31	0	0.142776288528405	23.1399600962124	1.03974698012695e-05	-2.63179462576728	1
ENSG00000169964.7	TMEM42	3	44861857	3_31	0	0.154802251462965	23.9345009417044	1.16603241294155e-05	-2.6811378148525	1
ENSG00000075914.12	EXOSC7	3	44971089	3_31	0	0.030944847235565	8.62544188392113	8.39998808629265e-07	1.13779421671527	2
ENSG00000163814.7	CDCP1	3	45095595	3_31	0	0.0269721219932433	7.34597155391859	6.23552940045404e-07	-0.966292179994879	1
ENSG00000173585.15	CCR9	3	45866624	3_32	0	0.0282292197060816	4.6627826687832	4.14240942360412e-07	0.136108850954436	1
ENSG00000183625.14	CCR3	3	46162887	3_32	0	0.0280442653299473	4.60159187833408	4.06126322803589e-07	-0.0230368068051542	2
ENSG00000163823.3	CCR1	3	46208857	3_32	0	0.0404134578496477	8.01094387147145	1.01886976241245e-06	0.836643055172282	2
ENSG00000249992.1	TMEM158	3	45226624	3_32	0	0.0281700227047322	4.64324258309666	4.11639976174689e-07	0.202198477976791	1
ENSG00000011376.9	LARS2	3	45469774	3_32	0	0.0695375217722485	13.1175309952519	2.87065024257908e-06	-1.89036723663528	1
ENSG00000144791.9	LIMD1	3	45554458	3_32	0	0.0289150568365293	4.88628451856581	4.4464332336897e-07	-0.455461078455917	3
ENSG00000211456.10	SACM1L	3	45682398	3_32	0	0.0512577700767496	10.2399637959805	1.65183667191793e-06	1.49879096080753	3
ENSG00000163818.16	LZTFL1	3	45878500	3_32	0	0.0320790156474392	5.85384148391529	5.9097752525585e-07	0.711861140311803	3
ENSG00000163820.14	FYCO1	3	45995932	3_32	0	0.0291130412190194	4.94982405284367	4.53509418220798e-07	-0.378077804814698	1
ENSG00000173578.7	XCR1	3	46062482	3_32	0	0.0534885395002418	10.6405654188691	1.79116015443421e-06	1.41135858549801	1
ENSG00000121807.5	CCR2	3	46297882	3_32	0	0.0291233642139531	4.95312769233806	4.53973016176597e-07	0.465822956009776	2
ENSG00000160791.13	CCR5	3	46365087	3_32	0	0.0292323778194467	4.98792220300654	4.58873299383467e-07	-0.271276833931907	1
ENSG00000178038.16	ALS2CL	3	46693690	3_33	0	0.0762474669032995	19.5084105743464	4.68119013325861e-06	2.54233724793528	1
ENSG00000160801.13	PTH1R	3	46877309	3_33	0	0.0289603041813203	10.4838496351191	9.5550480693956e-07	-1.36957177317612	2
ENSG00000160796.16	NBEAL2	3	46979634	3_33	0	0.0157952617823613	4.62631347645828	2.2996982712389e-07	0.0260158690291172	2
ENSG00000160799.11	CCDC12	3	46982458	3_33	0	0.0164024043209005	5.23383482319713	2.70169612086356e-07	-0.829986677581483	1
ENSG00000181555.20	SETD2	3	47162293	3_33	0	0.0177028249822805	6.02271200237065	3.35539494378191e-07	-1.13020920769626	1
ENSG00000114650.18	SCAP	3	47476020	3_33	0	0.0194860794333823	6.32054232611984	3.87603585883502e-07	0.203248910732949	2
ENSG00000163832.15	ELP6	3	47541666	3_33	0	0.0464551691930286	13.8629590063448	2.02674429324499e-06	-1.10180049911104	1
ENSG00000229453.2	SPINK8	3	48327974	3_34	0	0.0270242969026984	21.9621409650026	1.86783303453976e-06	4.88137590356087	1
ENSG00000047849.21	MAP4	3	48089403	3_34	0	0.0233523500744671	20.6357099067638	1.5165578459371e-06	-4.29299536968518	1
ENSG00000164045.11	CDC25A	3	48188134	3_34	0	0.0227339852527659	20.5538163919323	1.47054060292631e-06	4.76484843428241	1
ENSG00000164047.4	CAMP	3	48214087	3_34	0	0.0160597889009587	5.66803745109757	2.86471562741476e-07	-1.10827422083499	1
ENSG00000164048.13	ZNF589	3	48241205	3_34	1	0.0251023442557297	20.9900826304939	1.65820187990354e-06	4.85468576772475	2
ENSG00000172113.8	NME6	3	48301771	3_34	0	0.0232533182264554	19.9735159847062	1.46166696026979e-06	-4.38327378545842	2
ENSG00000164050.12	PLXNB1	3	48431794	3_34	0	0.0266786756459556	8.38312550953711	7.03848531783319e-07	-0.681210857643734	1
ENSG00000164051.13	CCDC51	3	48440024	3_34	0	0.0263602551857981	8.30061692679139	6.88603071526326e-07	-0.689461196844622	1
ENSG00000232112.3	TMA7	3	48440024	3_34	0	0.0263602551857981	8.30061692679139	6.88603071526326e-07	-0.689461196844622	1
ENSG00000213689.11	TREX1	3	48463903	3_34	0	0.0276058492241225	8.60891001178009	7.47925350331514e-07	-0.554130477054855	1
ENSG00000114268.11	PFKFB4	3	48562511	3_34	0	0.0162646002729577	5.49726502343527	2.81383769207268e-07	0.781664769838207	1
ENSG00000145040.3	UCN2	3	48563473	3_34	0	0.0275730793237491	10.521323758483	9.12987073596234e-07	-1.6311840745443	2
ENSG00000114270.17	COL7A1	3	48595323	3_34	0	0.0336441690769905	12.2501381298913	1.29705910376754e-06	-1.755011479617	1
ENSG00000010256.10	UQCRC1	3	48590581	3_34	0	0.0189172316274993	7.29173034438898	4.34107365729689e-07	1.53822584686908	1
ENSG00000183396.3	TMEM89	3	48621034	3_34	0	0.020456070941694	9.0120259088392	5.80167806918557e-07	-2.33911220830079	1
ENSG00000008300.16	CELSR3	3	48662086	3_34	0	0.0215372184008492	8.21699174573408	5.56943880567515e-07	1.71534801400601	1
ENSG00000068745.14	IP6K2	3	48694054	3_34	0	0.0194985349567777	9.44017370384739	5.79283209534804e-07	-2.15167438906444	3
ENSG00000114302.15	PRKAR2A	3	48847779	3_34	0	0.0210205564454197	8.03733319740025	5.31698156896837e-07	1.74265028469255	1
ENSG00000221883.2	ARIH2OS	3	48919714	3_34	0	0.0329875254990959	16.201742169081	1.6819784579654e-06	-3.69922947788487	1
ENSG00000177479.19	ARIH2	3	48919429	3_34	0	0.0329875254990958	16.201742169081	1.68197845796539e-06	3.69922947788487	1
ENSG00000178467.17	P4HTM	3	48997446	3_34	0	0.02002884750331	9.99943301586625	6.30289843697792e-07	2.81048271873182	1
ENSG00000178252.17	WDR6	3	49007280	3_34	0	0.0346415807053776	15.6296872794824	1.70395045630268e-06	-3.40381905017572	2
ENSG00000198218.10	QRICH1	3	49088219	3_34	0	0.0185169932811441	8.90409259114544	5.18882603161329e-07	-2.6716767418339	1
ENSG00000172037.13	LAMB2	3	49155783	3_34	0	0.055645822885023	20.8014467673484	3.64279795869793e-06	-3.8795411994264	1
ENSG00000177352.9	CCDC71	3	49165349	3_34	0	0.0568787580924692	21.0240564323315	3.76335850984411e-06	-3.89150670025693	1
ENSG00000185909.14	KLHDC8B	3	49171624	3_34	0	0.0235837389250113	9.10528518878554	6.75795328241628e-07	-1.83281235600421	1
ENSG00000188315.7	C3orf62	3	49277527	3_34	0	0.0226882649255769	8.73233293373619	6.23505866232831e-07	1.79199055766764	1
ENSG00000114316.12	USP4	3	49340655	3_35	0	0.0213031183986722	10.455900814164	7.00992884460648e-07	-2.38323314865185	1
ENSG00000233276.3	GPX1	3	49358927	3_35	0	0.0363710174986405	19.4658786972002	2.22811928322628e-06	-3.87078331261264	2
ENSG00000145022.4	TCTA	3	49412205	3_35	0	0.022099625255195	10.6682693276145	7.41972577093511e-07	2.40576235108643	2
ENSG00000145020.15	AMT	3	49422917	3_35	0	0.0215611500225845	10.5991536457202	7.19203981280477e-07	2.39718064753078	1
ENSG00000145029.13	NICN1	3	49429438	3_35	0	0.0226340076961843	11.1362447577745	7.93248392007843e-07	2.45310750978554	1
ENSG00000173402.11	DAG1	3	49470414	3_35	0	0.0157092321617086	7.55826225728073	3.73667983845058e-07	1.66491235858929	1
ENSG00000164062.12	APEH	3	49671714	3_35	0	0.321896057053217	30.1817426657616	3.05751743773596e-05	2.98930376613394	1
ENSG00000164068.15	RNF123	3	49699132	3_35	0	0.0991606505404828	27.4342460020165	8.56133260524681e-06	-4.14690883063357	1
ENSG00000173540.12	GMPPB	3	49722998	3_35	0	0.0145486192960516	4.66403955732749	2.13546755985079e-07	0.312720607562588	1
ENSG00000185614.4	FAM212A	3	49803410	3_35	0	0.478025950199618	19.6077748481229	2.94977410294571e-05	3.17266697766731	1
ENSG00000183763.8	TRAIP	3	49856597	3_35	0	0.0352667714564027	15.3412957532165	1.70269444656485e-06	2.51868868838544	1
ENSG00000164078.12	MST1R	3	49879277	3_35	0	0.0149319597463931	5.97216707732803	2.80645274008813e-07	1.13728238173971	2
ENSG00000164077.13	MON1A	3	49931139	3_35	0	0.0181817634135794	8.15950815309022	4.66883963099311e-07	2.03714555880706	1
ENSG00000004534.14	RBM6	3	49937901	3_35	0	0.0181758207076145	8.1558710553951	4.66523316834041e-07	2.03661392238069	1
ENSG00000114353.16	GNAI2	3	50256634	3_35	0	0.0271103195398565	11.2423578934598	9.59181992588994e-07	-1.63894237125084	1
ENSG00000012171.19	SEMA3B	3	50267465	3_35	0	0.0484117753201369	16.5580801135569	2.52272529752684e-06	-1.96135370179777	2
ENSG00000179564.3	LSMEM2	3	50278688	3_35	0	0.0367014908086603	13.9715449394716	1.61375318069576e-06	-1.7941906525052	1
ENSG00000243477.5	NAT6	3	50295266	3_35	0	0.0174672420645126	8.60489945779622	4.73019574167815e-07	-1.75793869401623	2
ENSG00000186792.16	HYAL3	3	50295266	3_35	0	0.0179589758581532	8.95993808103497	5.06402159179285e-07	1.81584787141644	2
ENSG00000068001.13	HYAL2	3	50323853	3_35	0	0.0167319389517236	6.04100534686887	3.18100583063772e-07	-0.653701933200246	1
ENSG00000114395.10	CYB561D2	3	50350442	3_35	0	0.0368931264294037	14.5195763584398	1.68580904187925e-06	-2.04736954099458	1
ENSG00000007402.11	CACNA2D2	3	50504338	3_35	0	0.0146428705087761	4.90760915771956	2.26154463528929e-07	-0.945194490860004	1
ENSG00000114735.9	HEMK1	3	50568446	3_35	0	0.0177763991102506	6.6462062893838	3.71814723242332e-07	1.26010238956392	2
ENSG00000114738.10	MAPKAPK3	3	50557381	3_35	0	0.014946835229725	5.22914079402548	2.4597363319213e-07	1.26738791800522	2
ENSG00000114737.15	CISH	3	50612068	3_35	0	0.021324987700196	8.2042035253079	5.50597440998683e-07	1.43523059300758	1
ENSG00000088538.12	DOCK3	3	50666427	3_35	0	0.0212757243781517	8.19515029972788	5.48719320652258e-07	-1.44713026263478	1
ENSG00000145050.15	MANF	3	51382897	3_35	0	0.0151572661751863	7.97485816262205	3.80410782807516e-07	-1.93515616267993	2
ENSG00000164081.12	TEX264	3	51672163	3_35	0	0.0336570105271401	12.6113609391264	1.33581546696419e-06	-1.7957737485423	1
ENSG00000164082.14	GRM2	3	51704240	3_35	0	0.0279373052732635	10.7795883738134	9.47754083723091e-07	-1.59297721486101	2
ENSG00000114767.6	RRP9	3	51941930	3_36	0	0.0574245947917978	27.3401935226028	4.9409276816808e-06	-2.46902259929705	1
ENSG00000041880.14	PARP3	3	51941930	3_36	0	0.0574245947917978	27.3401935226028	4.9409276816808e-06	2.46902259929705	1
ENSG00000248487.8	ABHD14A	3	51972037	3_36	0	0.0559087702336907	27.0881835252695	4.76616196416831e-06	-2.37697365804487	1
ENSG00000114779.19	ABHD14B	3	51972037	3_36	0	0.0559087702336907	27.0881835252695	4.76616196416831e-06	-2.37697365804487	1
ENSG00000243989.8	ACY1	3	51982820	3_36	0	0.00641270902441515	6.97556924330434	1.40776499546726e-07	-0.917599629568622	1
ENSG00000162244.10	RPL29	3	51993314	3_36	0	0.0203299679500671	17.6458430638142	1.1289847616057e-06	1.88371564190757	1
ENSG00000164086.9	DUSP7	3	52057238	3_36	0	0.0103217285853028	11.3707285962528	3.69359864510478e-07	-1.58886546886296	1
ENSG00000164087.7	POC1A	3	52154292	3_36	0	0.0138322772141088	14.0780291509459	6.12836350900975e-07	1.82294811002752	1
ENSG00000239732.3	TLR9	3	52227452	3_36	0	0.0050858997897405	4.83707732965836	7.74211829713174e-08	0.334508184581388	1
ENSG00000247596.8	TWF2	3	52234850	3_36	0	0.0635012721451003	28.2695029144119	5.64949425648387e-06	3.41482172762592	2
ENSG00000164088.17	PPM1M	3	52245935	3_36	0	0.00619218071723104	6.65275777038205	1.2964456271886e-07	1.05177089280233	1
ENSG00000168237.17	GLYCTK	3	52291743	3_36	0	0.0354952331828314	22.8134513734866	2.5484141071618e-06	3.36625151055187	1
ENSG00000164091.11	WDR82	3	52255693	3_36	0	0.147322602240223	36.3426612435405	1.68498128323586e-05	-3.83707264637561	2
ENSG00000010319.6	SEMA3G	3	52444898	3_36	0	0.0129140317082902	13.4425817338943	5.46328061181901e-07	2.00445821245379	1
ENSG00000114854.7	TNNC1	3	52454186	3_36	0	0.00496837647368598	4.62155861483899	7.22623258675793e-08	-0.0447008927826934	2
ENSG00000010322.15	NISCH	3	52455611	3_36	0	0.00542069707711379	5.42522772524535	9.25512065085386e-08	-0.719281758775622	1
ENSG00000010327.10	STAB1	3	52495250	3_36	0	0.00496180591979401	4.60941289008671	7.19771023018028e-08	0.07095663598591	1
ENSG00000168273.7	SMIM4	3	52495250	3_36	0	0.00496180591979401	4.60941289008671	7.19771023018028e-08	-0.07095663598591	1
ENSG00000168268.10	NT5DC2	3	52533447	3_36	0	0.030234794111446	21.3250660417565	2.02911365768959e-06	3.21512618441783	2
ENSG00000163938.16	GNL3	3	52681295	3_36	0	0.0557438287870911	27.0373190733819	4.74317769497332e-06	3.66083569316879	2
ENSG00000163939.18	PBRM1	3	52686473	3_36	0	0.00568990734308328	5.87215373864157	1.0515055885122e-07	-0.892716013868944	1
ENSG00000114902.13	SPCS1	3	52704149	3_36	0	0.0401133165129333	23.9505094034388	3.02351619286028e-06	-3.4743284202791	1
ENSG00000016864.18	GLT8D1	3	52705620	3_36	0	0.0371276552546483	23.2373735222537	2.71514817487027e-06	2.1804710383808	1
ENSG00000114904.12	NEK4	3	52770471	3_36	0	0.0350809584930705	22.6996190388862	2.50610344263701e-06	-3.40415824337335	1
ENSG00000055955.15	ITIH4	3	52831109	3_36	0	0.0102749471837648	11.3201544726622	3.66050433098129e-07	0.742782858170903	3
ENSG00000272573.5	MUSTN1	3	52819385	3_36	0	0.00497680666317013	4.63688813415664	7.26250362306856e-08	-0.88679907184647	2
ENSG00000213533.11	TMEM110	3	52852589	3_36	0	0.0049682296309459	4.62150258924044	7.22593141340709e-08	-0.99614723201724	1
ENSG00000163935.13	SFMBT1	3	53048921	3_36	0	0.00509408305178805	4.85259437541221	7.77945164025924e-08	-1.1943534865538	1
ENSG00000163931.15	TKT	3	53246670	3_36	0	0.0182457027959111	16.6424767528472	9.55625057812993e-07	-2.25237902096169	2
ENSG00000272886.5	DCP1A	3	53347519	3_36	0	0.0206439182687724	17.7869829824092	1.15558898687948e-06	-1.85396666864979	3
ENSG00000016391.10	CHDH	3	53846340	3_36	0	0.00611478999136206	6.53642318761659	1.25785529330692e-07	0.703844992629499	1
ENSG00000056736.9	IL17RB	3	53834591	3_36	0	0.00561609409732722	5.75154565636069	1.01654807213112e-07	0.498969278122874	3
ENSG00000113812.13	ACTR8	3	53881831	3_36	0	0.00836064246623225	9.42409074763296	2.47963686720817e-07	0.625322056129024	2
ENSG00000113811.10	SELENOK	3	53891822	3_36	0	0.143701195345261	36.127914033535	1.63385022122454e-05	-3.58558352710502	2
ENSG00000180376.16	CCDC66	3	56557031	3_39	0	0.076010958695175	16.5498790751897	3.95894992602575e-06	-2.19962241820127	3
ENSG00000163946.13	FAM208A	3	56682894	3_39	0	0.0273878343798535	6.96901041053293	6.00672542014108e-07	-1.20563949509324	1
ENSG00000163947.11	ARHGEF3	3	57078950	3_39	0	0.0509853013829984	12.7777210370147	2.05025257922819e-06	-1.7717750215037	1
ENSG00000163666.8	HESX1	3	57226802	3_39	0	0.0847656171167137	17.5875682424922	4.69174605404548e-06	2.04741599183879	1
ENSG00000239388.8	ASB14	3	57292659	3_39	0	0.053576206289483	13.243846513809	2.23303263811024e-06	2.12815650990611	2
ENSG00000168374.10	ARF4	3	57597538	3_39	0	0.0370381969421432	9.78338130390676	1.14037526984453e-06	-1.67143112510272	3
ENSG00000174839.12	DENND6A	3	57692733	3_39	0	0.0303528993857303	7.92616985067143	7.57133619062668e-07	-1.55166038780626	2
ENSG00000136068.14	FLNB	3	57968055	3_39	0	0.0227327302892331	5.23706899297994	3.74669955133589e-07	-0.457435947015455	2
ENSG00000163686.14	ABHD6	3	58239677	3_40	0	0.112866504227951	24.7752220924001	8.80018098604676e-06	2.51229777087866	1
ENSG00000163684.11	RPP14	3	58306531	3_40	0	0.0617652147667607	19.0247251075779	3.69803757670441e-06	-2.222632952765	2
ENSG00000168297.15	PXK	3	58332534	3_40	0	0.0139198636230221	5.1305918033757	2.24756063522048e-07	0.58204113087299	2
ENSG00000168291.12	PDHB	3	58434315	3_40	0	0.0191236556040163	8.0729182189501	4.85859211020445e-07	-1.23995496537661	2
ENSG00000168306.12	ACOX2	3	58536468	3_40	0	0.0134385234842993	4.80493830895162	2.03211529376359e-07	-0.469598271711015	1
ENSG00000168309.16	FAM107A	3	58627651	3_40	0	0.0882861747280676	22.4163170542885	6.22824853255876e-06	2.29881054634263	1
ENSG00000198643.6	FAM3D	3	58671951	3_40	0	0.0224493249196176	9.5609080829832	6.75478301080358e-07	1.10798264296901	1
ENSG00000114405.10	C3orf14	3	62319398	3_41	0	0.0206879151294795	4.83196979796031	3.14593619870753e-07	-0.217478216608042	1
ENSG00000163634.11	THOC7	3	63846536	3_43	0	0.0197099207954139	4.77146292234009	2.95968441868796e-07	0.446802327864572	1
ENSG00000163635.17	ATXN7	3	63863175	3_43	0	0.0980402986571912	19.8379807967673	6.12084053094749e-06	-2.34127048055841	2
ENSG00000163636.10	PSMD6	3	64023642	3_43	0	0.0813303383716919	18.0520746294774	4.62049679288516e-06	-1.81946802112704	1
ENSG00000163637.12	PRICKLE2	3	64198667	3_43	0	0.0590907514273332	15.0254990139922	2.79419937217927e-06	1.83482261045084	1
ENSG00000144749.13	LRIG1	3	66501565	3_45	0	0	9.93635239565671	0	-0.970715848840832	1
ENSG00000163376.11	KBTBD8	3	66998338	3_45	0	0	10.0214403842616	0	1.39012142306814	1
ENSG00000172340.14	SUCLG2	3	67373294	3_45	0	0	7.86422638568985	0	0.838166556252569	4
ENSG00000183662.10	FAM19A1	3	68003750	3_45	0	0	5.1194193632928	0	-0.314083329260148	2
ENSG00000163378.13	EOGT	3	69001929	3_46	0	0.056052850056572	11.5536202825273	2.03809659455765e-06	1.61270122701882	1
ENSG00000144747.15	TMF1	3	69052218	3_46	0	0.0385906736611665	8.05152367928531	9.77843623628512e-07	-0.914977300780368	1
ENSG00000144744.16	UBA3	3	69078639	3_46	0	0.0449620944361255	9.48206709145496	1.34170961188742e-06	1.39744166159734	1
ENSG00000144746.6	ARL6IP5	3	69098711	3_46	0	0.0655699750590101	13.033709604796	2.68956492668182e-06	-1.68474394660185	1
ENSG00000187098.14	MITF	3	69742587	3_47	0	0.0535202550599849	10.6674439008821	1.79674943010408e-06	-1.69097532476518	1
ENSG00000170837.2	GPR27	3	71752739	3_48	0	0.0113887214460088	5.02489771739037	1.80098945719155e-07	0.204083991736009	1
ENSG00000163421.8	PROK2	3	71780091	3_48	0	0.0501768666608422	18.7587272925383	2.96221025725812e-06	-1.97355180810411	2
ENSG00000163605.14	PPP4R2	3	72996291	3_49	0	0.0344452119988564	8.36555481739493	9.06844002508931e-07	-1.37760954151272	2
ENSG00000114480.12	GBE1	3	81761728	3_54	0	0	126.642739079415	0	-0.209852229280051	2
ENSG00000083937.8	CHMP2B	3	87218090	3_57	0	0.15619831736539	24.0637756824309	1.18290289691204e-05	2.85239736012646	4
ENSG00000175105.6	ZNF654	3	88059041	3_58	0	0.0150722574440545	5.42674967719754	2.5741097899369e-07	0.489859289011602	2
ENSG00000163320.10	CGGBP1	3	88195691	3_58	0	0.0210741296613781	9.21119035638916	6.1090598357906e-07	1.76031648192803	1
ENSG00000179021.9	C3orf38	3	88150029	3_58	1	0.170259735561262	17.5291897862937	9.39253390238216e-06	3.40520175582688	1
ENSG00000184500.14	PROS1	3	93974610	3_59	0	0.0171083921710096	4.84514284044407	2.6087037091233e-07	-0.0442084912790041	1
ENSG00000178700.7	DHFR2	3	94061265	3_59	0	0.0178385625672245	5.23250369823257	2.93750337066269e-07	0.575718628810527	2
ENSG00000178694.9	NSUN3	3	94062771	3_59	0	0.0179644899136505	5.29771226056267	2.99510622904198e-07	0.595418951187702	1
ENSG00000080200.9	CRYBG3	3	97822174	3_61	0	0.0505794115420383	12.2845758741771	1.95543287813654e-06	1.56664149901782	1
ENSG00000170854.17	RIOX2	3	97951091	3_61	0	0.0222063702249122	4.60149599040027	3.21577457880239e-07	-0.00163083737095594	1
ENSG00000080819.6	CPOX	3	98589854	3_62	0	0.0311866529455995	4.63313226316268	4.54728777426293e-07	0.449434801303645	1
ENSG00000064225.12	ST3GAL6	3	98780454	3_62	0	0.0339525416521789	5.4256323432934	5.7973781014583e-07	1.25582702584502	1
ENSG00000057019.15	DCBLD2	3	98901239	3_62	0	0.05489784363134	9.92776664386092	1.71520415422972e-06	1.98620211289137	2
ENSG00000144810.15	COL8A1	3	99638508	3_62	0	0.0383444554334449	6.5620689712054	7.91867171514999e-07	-1.34319150034056	1
ENSG00000036054.12	TBC1D23	3	100261437	3_63	0	0.0399690827971612	10.4152590770213	1.31009633994647e-06	1.74175189937158	1
ENSG00000206535.7	LNP1	3	100402006	3_63	0	0.0214148338327133	4.60239527346993	3.10175576118078e-07	0.0850522562776543	1
ENSG00000181458.10	TMEM45A	3	100492481	3_63	0	0.0252149553523237	6.11995860906952	4.85641354902714e-07	0.86733142437603	2
ENSG00000114354.13	TFG	3	100709512	3_63	0	0.0257407247149823	6.31182093831047	5.11310149434188e-07	0.752053818236	2
ENSG00000081148.11	IMPG2	3	101341348	3_64	0	0.0191309089244112	4.60864115372083	2.77470918311419e-07	0.223140282108223	1
ENSG00000138468.15	SENP7	3	101513077	3_64	0	0.0849462709439096	18.5798835507841	4.96702424583544e-06	2.53243763883383	2
ENSG00000081154.11	PCNP	3	101566576	3_64	0	0.0260011840187507	7.45818059615951	6.10288229655077e-07	1.22614810252983	1
ENSG00000114391.12	RPL24	3	101687152	3_64	0	0.0258055161594105	7.38790886385448	5.9998867542328e-07	0.86577397941715	1
ENSG00000182504.10	CEP97	3	101728461	3_64	0	0.111613305018113	21.1995698009985	7.44649650500583e-06	2.50778387985688	1
ENSG00000144815.15	NXPE3	3	101778725	3_64	0	0.0204458461788014	5.22531677590271	3.36222433189251e-07	0.630163544981197	3
ENSG00000170017.12	ALCAM	3	105132541	3_66	0	0.0679710854228173	18.3332356333683	3.92168131734711e-06	1.9653943009301	4
ENSG00000114423.18	CBLB	3	105869225	3_66	0	0.019193632001984	6.5100555915589	3.93233795127173e-07	-0.595490070377607	1
ENSG00000114455.13	HHLA2	3	108294848	3_67	0	0.0334421982300647	10.9179705079793	1.14906793934252e-06	-1.59077396404265	1
ENSG00000121570.12	DPPA4	3	109336747	3_67	0	0.0315452416208089	10.3733962334334	1.02982587351236e-06	1.40071708719845	1
ENSG00000114439.18	BBX	3	107525160	3_67	0	0.0170593303283882	4.66176736914314	2.50277351234962e-07	-0.0204163690712311	1
ENSG00000196776.14	CD47	3	108088638	3_67	0	0.0580512996828781	16.0874627901508	2.93906016468147e-06	-2.10230583934939	1
ENSG00000114446.4	IFT57	3	108221611	3_67	0	0.0322928982341388	10.5917561770465	1.07642548747199e-06	-1.59142103525306	3
ENSG00000163507.13	KIAA1524	3	108588823	3_67	0	0.0207072134039111	6.45878024512194	4.20902147147495e-07	0.821895864893142	1
ENSG00000198919.12	DZIP3	3	108591886	3_67	0	0.0265854514865301	8.78046887691412	7.34633488032213e-07	-1.2209922835698	1
ENSG00000163519.13	TRAT1	3	108822296	3_67	0	0.0185855917820862	5.45605812484859	3.19127592564596e-07	0.601623818311117	2
ENSG00000177707.10	NECTIN3	3	111070094	3_69	0	0.0353687874633697	10.2816916446079	1.14444182147838e-06	1.37347986980803	1
ENSG00000153283.12	CD96	3	111531013	3_69	0	0.0212523882931436	5.54096039183882	3.70596882381615e-07	-0.567591359830097	1
ENSG00000177494.5	ZBED2	3	111595007	3_69	0	0.0225374821259823	6.08608104283118	4.31670231437173e-07	-0.590141445910353	1
ENSG00000240891.7	PLCXD2	3	111683215	3_69	0	0.0195922883557075	4.78624832906938	2.95113696145919e-07	-0.245656080499013	2
ENSG00000144824.20	PHLDB2	3	111732536	3_69	0	0.0195022016645329	4.74349839498816	2.9113295912702e-07	0.197567703159827	1
ENSG00000144827.8	ABHD10	3	111978592	3_69	0	0.0279126948872167	8.07478687907415	7.09319355334307e-07	-1.10833252608683	1
ENSG00000144834.13	TAGLN3	3	111998628	3_69	0	0.0203645535551573	5.1449187225565	3.29732978538219e-07	0.455516342819823	1
ENSG00000174500.12	GCSAM	3	112132970	3_69	0	0.0231741328919127	6.34483106050262	4.62735191918349e-07	-0.680149482808793	2
ENSG00000091972.18	CD200	3	112332846	3_69	0	0.0203644893111274	5.14488922910723	3.29730048128705e-07	0.379402661214844	1
ENSG00000144848.10	ATG3	3	112561371	3_69	0	0.0192531242030087	4.62427314248063	2.80190666870651e-07	0.108361574834206	1
ENSG00000138459.8	SLC35A5	3	112568913	3_69	0	0.0194534674304712	4.72029022088226	2.88984598382097e-07	0.20493334588	1
ENSG00000091986.15	CCDC80	3	112649146	3_69	0	0.0252546530325118	7.14384633458025	5.67783129393825e-07	0.789708784105965	1
ENSG00000163606.10	CD200R1	3	112968024	3_69	0	0.0207818311363791	5.33314453450934	3.48799729168087e-07	-0.361362251645458	2
ENSG00000163608.14	NEPRO	3	113019471	3_69	0	0.0582594170777673	14.962200092424	2.74328271425549e-06	1.78623391865906	2
ENSG00000206530.10	CFAP44	3	113438003	3_70	0	0.024044821892221	5.17565891396328	3.9164824600519e-07	-0.355222704285094	3
ENSG00000072858.10	SIDT1	3	113532232	3_70	0	0.0361091124757666	8.96327429288174	1.0185737381522e-06	-1.10954779711004	1
ENSG00000121579.12	NAA50	3	113747270	3_70	0	0.16326451983491	23.358336701689	1.20016982500406e-05	-2.7504318890752	2
ENSG00000178075.19	GRAMD1C	3	113827178	3_70	0	0.0226060480503076	4.60242488264169	3.27431403050565e-07	-0.168016430242831	2
ENSG00000151576.10	QTRT2	3	114006229	3_70	0	0.0229114799933517	4.72708069293698	3.40843591971099e-07	-0.36359077918777	1
ENSG00000181847.11	TIGIT	3	114294632	3_71	0	0.0575277486315861	14.4199590179124	2.61066037771433e-06	1.68750083936519	1
ENSG00000121578.12	B4GALT4	3	119182271	3_74	0	0.0198214155093891	6.75923503647483	4.2163940086856e-07	0.921438718756541	3
ENSG00000031081.10	ARHGAP31	3	119306090	3_74	0	0.0258479972022013	9.22491891515882	7.50409682677666e-07	-1.32005429579097	1
ENSG00000163389.10	POGLUT1	3	119465381	3_74	0	0.040920547548698	13.5097330452543	1.73979139034771e-06	1.59076527547639	2
ENSG00000113845.9	TIMMDC1	3	119497707	3_74	0	0.0525896946510713	15.8632538306137	2.62543878322354e-06	-1.74487884701868	3
ENSG00000121594.11	CD80	3	119560068	3_74	0	0.0162839707768545	4.9369113378426	2.5300238534637e-07	-0.332041288814324	1
ENSG00000144843.11	ADPRH	3	119579762	3_74	0	0.0417071506050571	13.6879415953903	1.79662582246697e-06	-1.61068613769042	2
ENSG00000121577.13	POPDC2	3	119665057	3_74	0	0.0764360480012444	19.3971118899592	4.66599500086995e-06	-2.21311382714747	2
ENSG00000138495.6	COX17	3	119677824	3_74	0	0.0157979832981398	4.65626096728741	2.31498369786019e-07	-0.154413783083687	1
ENSG00000082701.14	GSK3B	3	120094435	3_74	0	0.0160988011825701	4.83097250347922	2.44758101713825e-07	-0.329351563108101	2
ENSG00000163428.3	LRRC58	3	120349139	3_74	0	0.0157149199075465	4.60743639454683	2.27866506540966e-07	-0.00401517897696735	3
ENSG00000163430.11	FSTL1	3	120450401	3_74	0	0.020036081045341	6.85917951260633	4.32507778404435e-07	0.817954435517144	1
ENSG00000065518.7	NDUFB4	3	120595989	3_74	0	0.0745053114843771	19.1540815773106	4.49114980177966e-06	-2.24797374151098	1
ENSG00000144840.8	RABL3	3	120740509	3_74	0	0.0185525790641834	6.14568969739907	3.58825991222561e-07	0.774518701072014	2
ENSG00000153767.9	GTF2E1	3	120742729	3_74	0	0.0160839451735217	4.82241813021595	2.44099236548369e-07	-0.160328541166179	2
ENSG00000145103.12	ILDR1	3	122021982	3_75	0	0	12.5490145121969	0	0.0221990026580648	1
ENSG00000163833.7	FBXO40	3	121629652	3_75	0	0	175.783210835081	0	3.45301086979172	1
ENSG00000180353.10	HCLS1	3	121659058	3_75	0	0	90.2293200094839	0	2.2667483469918	1
ENSG00000173230.15	GOLGB1	3	121750038	3_75	0	0	172.668966385542	0	3.34046971141247	1
ENSG00000173226.16	IQCB1	3	121788384	3_75	0	0	82.5305136118235	0	-2.52318290351497	2
ENSG00000163406.10	SLC15A2	3	121893969	3_75	0	0	57.1283967807912	0	-0.428602273984862	3
ENSG00000114013.15	CD86	3	122060123	3_75	0	0	6.75253840969754	0	0.588482992556484	2
ENSG00000121552.3	CSTA	3	122324689	3_76	0	0.0167395599166262	5.90111084963935	3.10875704608568e-07	-1.26704756820479	2
ENSG00000160124.9	CCDC58	3	122380747	3_76	0	0.0363629899561407	16.0091555881244	1.83204857801086e-06	2.91138475236278	1
ENSG00000114023.15	FAM162A	3	122386581	3_76	1	0.466153318522563	21.4261438410475	3.14327059758369e-05	4.21749681075068	1
ENSG00000138496.16	PARP9	3	122412930	3_76	0	0.0740779838247645	21.4692203783627	5.00511892822327e-06	2.87906890902246	3
ENSG00000114030.12	KPNA1	3	122511081	3_76	0	0.0178540922969641	5.56797381226213	3.12855600090659e-07	-0.130629607854345	2
ENSG00000163840.9	DTX3L	3	122576951	3_76	0	0.0166203163971778	6.42456216055057	3.36040634647201e-07	-1.3963011621214	1
ENSG00000173200.12	PARP15	3	122577987	3_76	0	0.0169802972438934	6.88879780221983	3.68127023844774e-07	-1.56694612430005	1
ENSG00000173193.13	PARP14	3	122682962	3_76	0	0.0223020563150249	7.56943958792219	5.31272833585162e-07	0.842665993933241	3
ENSG00000169087.10	HSPBAP1	3	122793842	3_76	0	0.0354794437081284	11.1457335950075	1.24449866144837e-06	0.957021523233723	2
ENSG00000138463.8	DIRC2	3	122795125	3_76	0	0.0158176749680335	4.70530387150098	2.34228262320009e-07	-0.277224751340808	2
ENSG00000065485.19	PDIA5	3	123115899	3_76	0	0.0206487685470276	7.08971603746784	4.60714595321611e-07	0.763779066171552	1
ENSG00000121542.11	SEC22A	3	123202105	3_76	0	0.0302499202639939	11.1135524791644	1.05800108368245e-06	1.68473662284277	2
ENSG00000206527.9	HACD2	3	123566051	3_76	0	0.0256008905168242	8.60429599601313	6.93233255185713e-07	-1.40161490399426	2
ENSG00000114491.13	UMPS	3	124721933	3_77	0	0.0311253266355565	9.11409137861498	8.92763178892164e-07	1.52327385043292	2
ENSG00000082781.11	ITGB5	3	124901003	3_77	0	0.027204399214439	10.0103409898317	8.57031894358667e-07	-1.84352798967379	1
ENSG00000173706.12	HEG1	3	125008934	3_77	0	0.0683640162301551	15.1661650217331	3.26296427958412e-06	1.44593964215359	1
ENSG00000114520.10	SNX4	3	125519762	3_78	0	0.0243442735614033	6.47547899052955	4.96109669702257e-07	-0.947870636777269	2
ENSG00000144909.7	OSBPL11	3	125593286	3_78	0	0.215327369094511	27.3167109867357	1.85112870619691e-05	-2.81969656439652	3
ENSG00000114544.16	SLC41A3	3	126100247	3_78	0	0.0587778785956605	14.7166075570125	2.72226619437068e-06	2.0677739375293	3
ENSG00000144908.13	ALDH1L1	3	126200156	3_78	0	0.0209338328178201	5.07372988085251	3.34260506834044e-07	0.309233801642567	1
ENSG00000070476.14	ZXDC	3	126475233	3_78	0	0.0200854520568144	4.68982658438218	2.96447210783757e-07	-0.0651871518803265	2
ENSG00000180767.9	CHST13	3	126524576	3_79	0	0.0164203768796525	4.60465537726908	2.3795192726347e-07	0.0577276009166291	3
ENSG00000197763.14	TXNRD3	3	126655148	3_79	0	0.0479031624452508	14.5767084498177	2.19751893851431e-06	-2.17241903187637	2
ENSG00000159685.10	CHCHD6	3	126704594	3_79	0	0.0167357296355002	4.78089676155901	2.51804212115945e-07	-0.268571165757148	1
ENSG00000114554.11	PLXNA1	3	126987682	3_79	0	0.0750008412121166	18.8074670402051	4.43920721402261e-06	-2.35055009813674	2
ENSG00000163870.14	TPRA1	3	127573490	3_79	0	0.0788695234057463	19.2853661217712	4.78680877260214e-06	2.41183486261779	1
ENSG00000114626.17	ABTB1	3	127672535	3_79	0	0.0274904308895151	9.38851977611483	8.12246121402502e-07	1.26095714271698	1
ENSG00000114631.10	PODXL2	3	127634127	3_79	0	0.0453775156340118	14.0686275514966	2.00909938715839e-06	-1.48371126744813	2
ENSG00000074416.13	MGLL	3	127755187	3_79	0	0.0318184693928856	10.7503725511438	1.07649439497437e-06	-1.2531573056151	1
ENSG00000175792.11	RUVBL1	3	128153759	3_79	0	0.0187063344408757	5.8126670934298	3.42194573925649e-07	1.02613172913063	2
ENSG00000132394.10	EEFSEC	3	128148554	3_79	0	0.0436131500402382	13.6968566853816	1.87995451103428e-06	-1.89394905927013	2
ENSG00000170893.3	TRH	3	129974796	3_80	0	0.0422592367667049	11.178484737756	1.4866665194642e-06	-1.46830300008149	1
ENSG00000163902.11	RPN1	3	128749049	3_80	0	0.0649937140538071	15.2274343352262	3.11463431760675e-06	1.64142675552462	1
[truncated: 7,841 more rows]
