# Supplementary material for: Adjusting for genetic confounders in transcriptome-wide association studies improves discovery of risk genes of complex traits
Source: Nat Genet. 2024 Jan 26;56(2):336–47. doi: 10.1038/s41588-023-01648-9 (PMC10864181; doi:10.1038/s41588-023-01648-9)
Supplement: Supplementary file 5 — cTWAS results of all analyzed genes across all tissues for IBD, SCZ, and SBP. Results are stored separately for each combination of traits and tissues. Column legends for each set of results are the same as in Supplementary Table 1. [file 41588_2023_1648_MOESM5_ESM.zip › SCZ_Adipose_Subcutaneous.csv]

id	genename	chrom	pos	region_tag	cs_index	PIP	tau2	PVE	z	num_eqtl
ENSG00000131591.17	C1orf159	1	1091327	1_1	0	0.0147535590708558	4.75121758880109	6.65578242606828e-07	0.128555147330203	1
ENSG00000169962.4	TAS1R3	1	1330080	1_1	0	0.0167733056040822	5.95911889367996	9.49069696868097e-07	-0.609368962043468	1
ENSG00000235098.8	ANKRD65	1	1418181	1_1	0	0.0220315502107284	8.53000589594059	1.78439823386529e-06	0.996477925962198	1
ENSG00000008128.22	CDK11A	1	1825782	1_1	0	0.0169289111378904	6.04609559923725	9.71854907334716e-07	-0.593959291786982	1
ENSG00000078369.17	GNB1	1	1890186	1_1	0	0.0222512729542975	8.62370557864673	1.82199079652069e-06	-1.16005426100436	1
ENSG00000169885.9	CALML6	1	1910369	1_1	0	0.120382513528537	24.8040042001072	2.83519281716449e-05	2.85037140055836	3
ENSG00000178821.12	TMEM52	1	1919749	1_1	0	0.0159816927636962	5.5038772658124	8.35196979351166e-07	0.520858032067866	1
ENSG00000162585.16	FAAP20	1	2207868	1_2	0	0.0070818326985197	7.32060160642948	4.92254655702236e-07	1.37181592062975	1
ENSG00000116151.13	MORN1	1	2351241	1_2	0	0.00737504086153473	5.35388902862239	3.74913598380264e-07	-0.210116721173282	2
ENSG00000157916.19	RER1	1	2371472	1_2	0	0.0152711011364816	13.1247020090822	1.90308068674754e-06	-1.58977313430021	2
ENSG00000157911.9	PEX10	1	2404771	1_2	0	0.0591393795030979	26.2034679108869	1.47140738817599e-05	-2.83488595474338	1
ENSG00000149527.17	PLCH2	1	2416027	1_2	0	0.00702162551939434	7.29063847911144	4.86072021853883e-07	1.60277916063834	2
ENSG00000157881.13	PANK4	1	2529026	1_2	0	0.00845786457270437	7.51287336687773	6.03342880504086e-07	-1.16087082268911	1
ENSG00000157873.17	TNFRSF14	1	2555429	1_2	0	0.0170323163829506	13.0580296355601	2.11178043725484e-06	2.01369587065133	2
ENSG00000157870.14	FAM213B	1	2586971	1_2	0	0.0392596633016521	19.9249926233762	7.42749104314221e-06	2.06984788173963	1
ENSG00000142606.15	MMEL1	1	2633026	1_2	0	0.055867142860216	25.0003969363341	1.32617477278745e-05	-3.09918323219615	1
ENSG00000215912.12	TTC34	1	2800905	1_2	0	0.061968514369251	25.9820246583162	1.52876760703878e-05	3.1442938116322	1
ENSG00000130762.14	ARHGEF16	1	3455907	1_2	0	0.00939804362066976	7.72201119205678	6.89073074139746e-07	0.912664863208678	1
ENSG00000162591.15	MEGF6	1	3614027	1_2	0	0.0191918844072533	14.3637543075648	2.61747766122572e-06	-1.59598145002145	1
ENSG00000235169.7	SMIM1	1	3772844	1_3	0	0.0227345083827275	6.80440694294176	1.46883578005468e-06	-0.748575825534955	1
ENSG00000130764.9	LRRC47	1	3796513	1_3	0	0.0249476749481747	7.70354731923161	1.82481242017578e-06	-0.895017846945868	2
ENSG00000116198.12	CEP104	1	3856947	1_3	0	0.0187598725717402	4.98241712476411	8.87497961980202e-07	-0.223935951198334	2
ENSG00000169598.15	DFFB	1	3856947	1_3	0	0.0184525585919659	4.83885493954777	8.47806208720531e-07	0.218235355278145	2
ENSG00000198912.10	C1orf174	1	3891607	1_3	0	0.0484168319165351	13.9034955358167	6.39172037457921e-06	-1.55369198656738	1
ENSG00000196581.10	AJAP1	1	4652928	1_4	0	0.00956492539050202	4.68145269388856	4.25167072449237e-07	-0.0909992397995023	1
ENSG00000158286.12	RNF207	1	6204712	1_6	0	0.0226618975154542	17.7079680776056	3.8103283178719e-06	1.83588815962185	1
ENSG00000116251.9	RPL22	1	6208961	1_6	0	0.00568197295878281	4.71761735433547	2.54518451140533e-07	0.20443161171357	2
ENSG00000116237.15	ICMT	1	6219058	1_6	0	0.00584848818903927	4.9937470909878	2.77311294182299e-07	0.337804775042186	1
ENSG00000097021.19	ACOT7	1	6394534	1_6	0	0.00599704041193105	5.65335952957389	3.21914825215349e-07	-0.916840089654716	1
ENSG00000187017.15	ESPN	1	6424615	1_6	0	0.00656211886270974	6.26369119071243	3.90275984283436e-07	-0.797942424089695	2
ENSG00000171680.21	PLEKHG5	1	6520337	1_6	0	0.00578373257555931	5.45713154414122	2.99688462380237e-07	-0.891621278027068	1
ENSG00000162408.10	NOL9	1	6553646	1_6	0	0.00589245597937282	5.46084255507541	3.05529675516698e-07	-0.794670293706383	1
ENSG00000173662.20	TAS1R1	1	6555635	1_6	0	0.00578861334681169	5.4103193820294	2.97368417415156e-07	0.85573042530117	1
ENSG00000204859.12	ZBTB48	1	6580056	1_6	0	0.0161669368563245	16.5203550664421	2.53597236183017e-06	-2.20848645781369	1
ENSG00000041988.15	THAP3	1	6625791	1_6	0	0.00895535682290449	10.0884582273965	8.5783762717961e-07	-1.52159867565176	1
ENSG00000007923.15	DNAJC11	1	6701642	1_6	2	0.181708316588754	31.9808615788183	5.5177543445043e-05	-4.91692799881971	1
ENSG00000171735.18	CAMTA1	1	6788445	1_6	0	0.0370742003369159	21.8545742639876	7.69328001425286e-06	2.12369556090453	2
ENSG00000049245.12	VAMP3	1	7773425	1_6	0	0.00945159102446913	9.69313840382457	8.69894794209208e-07	1.24079747783255	1
ENSG00000116288.12	PARK7	1	7954388	1_6	0	0.00572377498595411	4.83453338552996	2.6274503181656e-07	-0.307063099941953	2
ENSG00000074800.13	ENO1	1	8879783	1_6	0	0.00899188722268751	8.19048783669919	6.99291127123501e-07	-0.230839969436418	1
ENSG00000142583.17	SLC2A5	1	9088411	1_6	0	0.00665906988973297	6.3336961953034	4.0046834942613e-07	0.740192257238791	1
ENSG00000180758.11	GPR157	1	9130195	1_6	0	0.00643706685121948	5.85344819471096	3.57764459441923e-07	-0.543330487456857	1
ENSG00000049239.12	H6PD	1	9237433	1_6	0	0.0255673384141385	18.703050630783	4.54041308089781e-06	1.86955094185898	3
ENSG00000188807.12	TMEM201	1	9591207	1_7	0	0.0436316357889601	9.30459974065252	3.85475329047459e-06	1.0910262768691	1
ENSG00000171608.15	PIK3CD	1	9688387	1_7	0	0.0364389775705465	7.59160162164375	2.62661844333923e-06	-0.898048629481307	1
ENSG00000171603.16	CLSTN1	1	9824341	1_7	0	0.0538599005350169	11.3145562550175	5.78629364869344e-06	-1.41540131228769	1
ENSG00000178585.14	CTNNBIP1	1	9908035	1_7	0	0.0271181574728056	4.79210235152762	1.23391050147675e-06	0.0447340074638957	1
ENSG00000162441.11	LZIC	1	9943171	1_7	0	0.0271515790963063	4.80375503848569	1.23843535660309e-06	-0.150182004129102	1
ENSG00000173614.13	NMNAT1	1	9948307	1_7	0	0.0447614922373852	9.54799157176199	4.0580181034775e-06	-1.79622913858048	1
ENSG00000162444.11	RBP7	1	9991107	1_7	0	0.0274386875138637	4.90325058984195	1.27745267415676e-06	0.272330187144278	1
ENSG00000054523.17	KIF1B	1	10210344	1_7	0	0.0528367340200266	11.1309245268317	5.58424674434757e-06	2.07013218217864	3
ENSG00000241563.3	CORT	1	10449646	1_7	0	0.0268565475861582	4.70042273224439	1.19862821914185e-06	0.38170847124204	1
ENSG00000142655.12	PEX14	1	10477033	1_7	0	0.0276845840257326	4.98765868993173	1.3110888555906e-06	0.278788934320586	2
ENSG00000120948.16	TARDBP	1	11012522	1_9	0	0.0631403312008942	16.2263778395233	9.72805095974431e-06	-1.81278151043235	1
ENSG00000116649.9	SRM	1	11059120	1_9	0	0.0229455171346128	6.60140875143716	1.43824168346042e-06	0.711028081602306	2
ENSG00000171824.13	EXOSC10	1	11100617	1_9	0	0.0188018052450386	4.72246805844227	8.43074542915239e-07	-0.0103303090794583	1
ENSG00000198793.12	MTOR	1	11262099	1_9	0	0.0190518960305579	4.84702887049315	8.7682153191048e-07	0.0921963225793748	1
ENSG00000132879.13	FBXO44	1	11649707	1_9	0	0.0217446151405799	6.09395791883135	1.25819679093675e-06	-0.61642582752394	1
ENSG00000116663.10	FBXO6	1	11663463	1_9	0	0.0208451216901804	5.69533388189316	1.12725201612517e-06	0.523504259558881	3
ENSG00000162490.6	DRAXIN	1	11692083	1_9	0	0.0188575421980897	4.75037016212212	8.50569758149263e-07	-0.13807638548729	1
ENSG00000177674.15	AGTRAP	1	11733242	1_9	0	0.0232438139328796	6.72337514669678	1.48385727900992e-06	-0.699220416159134	1
ENSG00000011021.21	CLCN6	1	11805485	1_9	0	0.0663249303132252	16.6991645331692	1.05164447098457e-05	-2.18408107019963	1
ENSG00000083444.16	PLOD1	1	11932284	1_9	0	0.0205037092978717	5.53955036041522	1.07846075913779e-06	-0.560064056038317	2
ENSG00000116688.16	MFN2	1	11978002	1_9	0	0.0223873971069989	6.36892697081152	1.35383977326794e-06	0.507725823286391	2
ENSG00000028137.18	TNFRSF1B	1	12166660	1_9	0	0.0363260361110936	10.950354838955	3.77697055877597e-06	-1.25841041515427	1
ENSG00000188984.11	AADACL3	1	12716215	1_9	0	0.0401406196494608	11.8991872753732	4.53522427845629e-06	-1.3544623485331	1
ENSG00000162494.5	LRRC38	1	13500898	1_10	0	0.0313115003517703	7.82643607886063	2.32683355206472e-06	0.856983512468264	1
ENSG00000162493.16	PDPN	1	13593698	1_10	0	0.023961199786961	5.29546409024952	1.20478620018559e-06	-0.404368239991054	3
ENSG00000116731.22	PRDM2	1	13617402	1_10	0	0.0254747716261119	5.87424381184441	1.42088740369963e-06	-0.554297255350141	1
ENSG00000171729.13	TMEM51	1	15152787	1_11	0	0.0115474656669498	5.05335048006054	5.54068546417169e-07	0.325303605885475	1
ENSG00000132906.17	CASP9	1	15528849	1_11	0	0.0149559701190741	7.48578070529443	1.06303872601383e-06	0.999635064868262	1
ENSG00000116138.12	DNAJC16	1	15527056	1_11	0	0.0152516814096531	7.67006714148168	1.11074479607026e-06	0.942726803900592	1
ENSG00000116771.5	AGMAT	1	15585452	1_11	0	0.0146446447288042	7.28782663757965	1.01338453020822e-06	0.888174476310841	1
ENSG00000197312.11	DDI2	1	15617889	1_11	0	0.0112901899465482	4.84159572405256	5.19023674670512e-07	-0.255327334611871	1
ENSG00000116786.11	PLEKHM2	1	15684135	1_11	0	0.0177206009971606	9.08296851662132	1.52828254384643e-06	1.0746705724195	1
ENSG00000162461.7	SLC25A34	1	15735883	1_11	0	0.0129227359510563	6.11111219889486	7.49846078672186e-07	-0.476250083251818	1
ENSG00000162458.12	FBLIM1	1	15749411	1_11	0	0.0111954407747454	4.7623980297515	5.06249122541703e-07	0.0373457223340035	1
ENSG00000186510.11	CLCNKA	1	16018653	1_11	0	0.0121661386868956	5.54390447315021	6.40421491931544e-07	-0.431999012996174	3
ENSG00000173641.17	HSPB7	1	16019962	1_11	0	0.0152742866094994	7.68401145560285	1.11441342679841e-06	0.934541775182033	1
ENSG00000184908.17	CLCNKB	1	16044169	1_11	0	0.0119250077843962	5.3557395963152	6.0642279930551e-07	0.37274378312842	1
ENSG00000185519.8	FAM131C	1	16073889	1_11	0	0.0171986540810742	8.80135949984705	1.4372807827821e-06	1.16975741817124	1
ENSG00000132881.11	RSG1	1	16233224	1_11	0	0.0135425934068155	6.55184094320425	8.42485785525188e-07	-0.92047516623675	2
ENSG00000037637.10	FBXO42	1	16352633	1_11	0	0.0331738994435726	15.0077466136932	4.72725912984747e-06	-2.00491931266705	1
ENSG00000055070.16	SZRD1	1	16352580	1_11	0	0.0481049861596116	18.5410245193425	8.46878717681679e-06	2.50970627226574	1
ENSG00000157191.19	NECAP2	1	16439071	1_11	0	0.011641506630897	5.12957297143273	5.6700618850153e-07	0.178579363043637	2
ENSG00000058453.16	CROCC	1	16963416	1_12	0	0.0275363219441028	11.0854514340332	2.89838925523894e-06	1.88818578991325	1
ENSG00000117122.13	MFAP2	1	16980375	1_12	0	0.0556991222268276	17.7832270993642	9.40494635100286e-06	-2.61287729898327	1
ENSG00000159363.17	ATP13A2	1	17011965	1_12	0	0.0172603742809541	6.67708237582799	1.09429481106319e-06	-1.51281695502098	1
ENSG00000117118.9	SDHB	1	17056451	1_12	0	0.266021506824397	33.3060082285077	8.41272574037998e-05	-3.68960275791144	1
ENSG00000117115.12	PADI2	1	17120816	1_12	0	0.0194970845741014	7.82552452873961	1.44870690265236e-06	1.07243571887223	1
ENSG00000159339.13	PADI4	1	17325142	1_12	0	0.014301520495832	4.90663583177518	6.66290215478042e-07	-0.160349979307996	1
ENSG00000179051.13	RCC2	1	17438641	1_12	0	0.0153110855236862	5.54854978416536	8.06645780187493e-07	0.405579121812481	1
ENSG00000179023.8	KLHDC7A	1	18480845	1_13	0	0.0137727063735078	6.42383224713403	8.40061103823162e-07	-1.20165126984283	1
ENSG00000159423.16	ALDH4A1	1	18449679	1_13	0	0.0243529890040787	12.0248634513823	2.78054432677283e-06	1.84773092440047	1
ENSG00000169991.10	IFFO2	1	18977881	1_13	0	0.0214615950897774	9.89420881049216	2.01623182385244e-06	1.20026046347839	1
ENSG00000127481.14	UBR4	1	19205040	1_13	0	0.0132603707220009	5.3895987883472	6.78593193721213e-07	0.47267890633238	1
ENSG00000127463.13	EMC1	1	19227605	1_13	0	0.0170807524940689	7.6905478758999	1.24727344624882e-06	0.90971901211002	4
ENSG00000053372.4	MRTO4	1	19253475	1_13	0	0.0124096531870795	4.74808484590794	5.59468336281978e-07	-0.172126966710671	2
ENSG00000162482.4	AKR7A3	1	19288862	1_13	0	0.0131870334070553	5.301890801748	6.63858135581858e-07	0.417531421566568	1
ENSG00000053371.12	AKR7A2	1	19310497	1_13	0	0.0501644054545898	17.9326600540479	8.54157152462623e-06	1.90526958888224	3
ENSG00000040487.12	PQLC2	1	19312063	1_13	0	0.0177358852151129	8.05128387289832	1.35586173877223e-06	0.953827504716025	2
ENSG00000077549.17	CAPZB	1	19322722	1_13	0	0.0177055203981857	8.01313578677414	1.34712716844377e-06	-0.938743781994753	1
ENSG00000173436.13	MINOS1	1	19596564	1_13	0	0.0337196929143442	14.062044001955	4.50224848073376e-06	1.806342418535	1
ENSG00000162542.13	TMCO4	1	19786018	1_13	0	0.0123111368289589	4.67763550278765	5.46791723264919e-07	0	1
ENSG00000169914.5	OTUD3	1	19878843	1_13	0	0.0332170214213571	14.0229342849109	4.42279675394679e-06	1.59606929022736	4
ENSG00000188257.10	PLA2G2A	1	19979786	1_13	0	0.0155546932019917	6.8699514416445	1.01464124828957e-06	0.706311387096877	2
ENSG00000127472.10	PLA2G5	1	20028276	1_13	0	0.0125797957060717	4.87288519747196	5.82045806826356e-07	-0.203648846849678	1
ENSG00000117215.14	PLA2G2D	1	20119239	1_13	0	0.0129202469395919	5.14699191841395	6.31424890161151e-07	0.356558761294419	1
ENSG00000090432.6	MUL1	1	20508105	1_14	0	0.0377024738419727	9.86594649102059	3.53188049055248e-06	1.17254286180101	1
ENSG00000183114.7	FAM43B	1	20552199	1_14	0	0.097389298086266	18.147795449815	1.67815668800263e-05	1.96349574030261	2
ENSG00000158825.5	CDA	1	20588679	1_14	0	0.0228661507313105	4.9378646354293	1.07208603509879e-06	-0.333362909891857	2
ENSG00000158828.7	PINK1	1	20648247	1_14	0	0.0225508987439771	4.81432150913632	1.03085205637673e-06	-0.20549690133945	1
ENSG00000244038.9	DDOST	1	20654429	1_14	0	0.0222964052218008	4.69424239594189	9.93797173030987e-07	0	1
ENSG00000117245.12	KIF17	1	20684689	1_14	0	0.0401299095754887	9.85813931356412	3.75630223927437e-06	-1.07557862980603	2
ENSG00000189410.11	SH2D5	1	20733294	1_14	0	0.0267131417313102	6.31375803209827	1.60143862557815e-06	-0.65883349900142	1
ENSG00000075151.20	EIF4G3	1	21176003	1_14	0	0.0379212586290503	9.56462211672961	3.44387957402949e-06	1.10828156299616	1
ENSG00000117298.14	ECE1	1	21345480	1_14	0	0.0398329945222844	9.40856883043342	3.55847500603116e-06	-0.83104537902949	1
ENSG00000142794.18	NBPF3	1	21439197	1_15	0	0.0200554862089496	6.53773427972498	1.24496704917299e-06	-0.533160475453146	1
ENSG00000076864.19	RAP1GAP	1	21687278	1_15	0	0.121487172011983	22.5230621809957	2.59809636474222e-05	-2.43588975273173	1
ENSG00000090686.15	USP48	1	21782050	1_15	0	0.10063341688668	19.893340094241	1.90084770596884e-05	-2.19015958098261	4
ENSG00000187942.11	LDLRAD2	1	21820584	1_15	0	0.0232970939036249	8.24995281738696	1.82494849396246e-06	1.08638417022084	2
ENSG00000142798.17	HSPG2	1	21851065	1_15	0	0.0225491053070647	8.00531984986358	1.71397862009637e-06	1.07626973077915	2
ENSG00000142789.19	CELA3A	1	22001714	1_15	0	0.0636160133089106	17.0970778493016	1.03272748438505e-05	-1.69371603991579	1
ENSG00000070831.15	CDC42	1	22052177	1_15	1	0.192179132066909	20.7460166937372	3.78563159388521e-05	-4.07917695756741	1
ENSG00000162552.14	WNT4	1	22143622	1_15	0	0.0312137704822053	16.1437996694862	4.78464134900059e-06	-3.37832198346808	2
ENSG00000184677.16	ZBTB40	1	22453334	1_15	0	0.018630527875418	5.95129582771571	1.05277144280291e-06	-0.576574774373939	1
ENSG00000173372.16	C1QA	1	22636557	1_15	0	0.0166902592126877	4.97397061681713	7.88249481674263e-07	-0.352504482669444	1
ENSG00000004487.15	KDM1A	1	23000786	1_16	0	0.0226378971657526	7.19506215541702	1.54656447307705e-06	-0.784165836663846	1
ENSG00000169641.13	LUZP1	1	23178302	1_16	0	0.0201486276588496	6.09586557365847	1.16621399667715e-06	-0.719709994426914	1
ENSG00000204219.9	TCEA3	1	23424647	1_16	0	0.0184288307335324	5.25470447429008	9.1948251306925e-07	0.446658448220498	1
ENSG00000088280.18	ASAP3	1	23484588	1_16	0	0.0173514551796099	4.68708602638197	7.72211427388885e-07	0.0258435579502704	2
ENSG00000142676.12	RPL11	1	23691734	1_17	0	0.0288080800966738	10.0344308538538	2.74476051351483e-06	-1.24367542948573	2
ENSG00000057757.9	PITHD1	1	23782193	1_17	0	0.0166394460449106	4.85344247013847	7.66807137563823e-07	0.31969411783234	1
ENSG00000117308.14	GALE	1	23800401	1_17	0	0.0166544190609372	4.86191638238439	7.68837168114334e-07	0.21390897872192	1
ENSG00000179163.11	FUCA1	1	23866260	1_17	0	0.0174499650512777	5.30144242164597	8.78387217560941e-07	-0.423131758209017	2
ENSG00000142677.3	IL22RA1	1	24143903	1_17	0	0.0164635680152461	4.75336931349798	7.43058347047586e-07	0.206792050597652	1
ENSG00000158055.15	GRHL3	1	24318866	1_17	0	0.0163495664979733	4.68793495700348	7.27755030647202e-07	-0.0878788171790553	1
ENSG00000001460.17	STPG1	1	24416496	1_17	0	0.0812726918636146	19.9420025051457	1.53890144585364e-05	2.32006249287878	2
ENSG00000001461.16	NIPAL3	1	24415329	1_17	0	0.0669105886096812	18.0658252469922	1.14775726940873e-05	2.18231793489263	1
ENSG00000117602.11	RCAN3	1	24502439	1_17	0	0.0230880312103907	7.94198177112512	1.74105777743682e-06	0.894988960256039	1
ENSG00000184454.6	NCMAP	1	24556448	1_17	0	0.0197498764376126	6.46836372471141	1.21298718468435e-06	-0.876346394080629	1
ENSG00000169504.14	CLIC4	1	24745177	1_17	0	0.025613332358146	8.92262642098922	2.16998230149045e-06	-1.17592126799541	1
ENSG00000183726.10	TMEM50A	1	25341835	1_18	0	0.021902682832005	5.25369205906614	1.09259529108746e-06	0.374375504757267	1
ENSG00000188672.17	RHCE	1	25430369	1_18	0	0.0207243012884955	4.74135165006582	9.32995310494591e-07	-0.110037477685257	1
ENSG00000204178.9	TMEM57	1	25431505	1_18	0	0.0212741979464356	4.99189254257146	1.00836048992576e-06	-0.259893890288948	1
ENSG00000157978.11	LDLRAP1	1	25570535	1_18	0	0.0207357877500748	4.74061118353493	9.33366635403361e-07	0.127088733936151	1
ENSG00000162430.16	SELENON	1	25799884	1_18	0	0.0377895720101582	10.3449676932864	3.7119191552081e-06	-1.24193251336981	2
ENSG00000117640.17	MTFR1L	1	25819958	1_18	0	0.0239678606294889	6.13496424139978	1.39617128985328e-06	-0.679357614794189	1
ENSG00000182749.5	PAQR7	1	25875935	1_18	0	0.0215582356680812	5.0946152347644	1.04285037571211e-06	-0.28411657594653	1
ENSG00000158006.13	PAFAH2	1	25997617	1_18	0	0.040700852967806	11.1763705102348	4.3191839272564e-06	1.39053172067524	1
ENSG00000158014.14	SLC30A2	1	26045653	1_18	0	0.0249354790112297	6.54079681857109	1.54862323426382e-06	-0.779682368255729	1
ENSG00000158022.6	TRIM63	1	26067922	1_18	0	0.0727589790075245	16.4573961370342	1.13695981698569e-05	-1.84632721879955	1
ENSG00000175087.9	PDIK1L	1	26110771	1_18	0	0.0213224720559251	4.99786492528441	1.01185775659113e-06	0.313714834541182	1
ENSG00000197245.5	FAM110D	1	26156890	1_18	0	0.0264434149489473	6.88760097074197	1.72935006809949e-06	-0.689858894794537	2
ENSG00000236782.6	RP11-96L14.7	1	26170849	1_18	0	0.0219223138283919	5.39638428276846	1.12327645592825e-06	0.764679040508907	1
ENSG00000142675.17	CNKSR1	1	26170849	1_18	0	0.0219223138283919	5.39638428276846	1.12327645592825e-06	0.764679040508907	1
ENSG00000130695.14	CEP85	1	26233990	1_18	0	0.0251665062870851	6.75700855565277	1.61463660815552e-06	-0.778991635230243	2
ENSG00000142669.14	SH3BGRL3	1	26279800	1_18	0	0.0319117953750121	8.71335990462333	2.64018456773937e-06	-0.946026910661618	1
ENSG00000169442.8	CD52	1	26317102	1_18	0	0.0206388226817914	4.74579987313936	9.30018819812296e-07	0.188582582014696	1
ENSG00000176083.17	ZNF683	1	26372447	1_18	0	0.0207988943790834	4.77550757753786	9.43098783795005e-07	0.0961427792500657	1
ENSG00000117682.16	DHDDS	1	26427451	1_18	0	0.0253340775284482	6.64248296958283	1.59783872208747e-06	0.61461786839126	2
ENSG00000198830.10	HMGN2	1	26474358	1_18	0	0.0207871594533992	4.75380420625266	9.38282972004917e-07	-0.140771503652719	1
ENSG00000117713.18	ARID1A	1	26693253	1_18	0	0.0411454223174171	11.9921099526081	4.6850531578359e-06	2.67637160860518	1
ENSG00000060642.10	PIGV	1	26787956	1_18	0	0.0780610474394021	16.9122455312085	1.2535251340877e-05	3.10472486377496	1
ENSG00000142751.14	GPN2	1	26884230	1_18	0	0.0791519108915704	17.2870284454388	1.29920938025163e-05	-1.97327038539788	2
ENSG00000090273.13	NUDC	1	26899598	1_18	0	0.0527861118135389	13.8340419428836	6.9337177389453e-06	-2.87721935033404	1
ENSG00000253368.3	TRNP1	1	26990468	1_18	0	0.137338203787112	23.1932815109012	3.02448168654552e-05	-2.58529830710087	1
ENSG00000090020.10	SLC9A1	1	27167335	1_19	0	0.0185655053688051	12.495635527575	2.20273636485525e-06	-1.69503496566503	1
ENSG00000142784.15	WDTC1	1	27234636	1_19	0	0.0214285848272523	13.8481476101768	2.81762097423978e-06	-1.53116224452683	1
ENSG00000186501.14	TMEM222	1	27317371	1_19	0	0.220247081896273	36.4712212489549	7.62707234591965e-05	3.30828062906176	2
ENSG00000142765.17	SYTL1	1	27342119	1_19	0	0.278251976240053	38.9310145937972	0.000102856413412279	-3.61214318446576	1
ENSG00000142733.14	MAP3K6	1	27357905	1_19	0	0.0082343490216995	4.85129479225239	3.79301302023959e-07	-0.121823027120878	2
ENSG00000158195.10	WASF2	1	27489587	1_19	0	0.0115100227123294	7.99656757541272	8.73931088832652e-07	0.734402269281007	1
ENSG00000126705.13	AHDC1	1	27604387	1_19	0	0.01455387642145	10.2030785048287	1.40996167490486e-06	1.33113320203519	2
ENSG00000126709.14	IFI6	1	27671883	1_19	0	0.00951074748211489	6.20421054277413	5.60271556601908e-07	0.787179633591158	1
ENSG00000130775.15	THEMIS2	1	27872858	1_19	0	0.00900300743473426	5.68906257572901	4.86324015514506e-07	-0.685964333396014	2
ENSG00000117748.9	RPA2	1	27914481	1_19	0	0.0162164385709769	11.2212333412042	1.72780000729444e-06	1.29304877340195	2
ENSG00000130768.14	SMPDL3B	1	27935082	1_19	0	0.0120776414597089	8.44905180367476	9.68919067579051e-07	1.12719498194772	1
ENSG00000158156.7	XKR8	1	27959966	1_19	0	0.0146111058773781	10.240007220192	1.42062923412277e-06	-1.32354013220666	1
ENSG00000158161.15	EYA3	1	28088507	1_19	0	0.0160042265985336	11.0972267741628	1.68634546714726e-06	-1.40992457826689	1
ENSG00000169403.11	PTAFR	1	28193492	1_19	0	0.0397925866006312	19.7084682452167	7.44650420074038e-06	1.90310668152791	2
ENSG00000130770.17	ATPIF1	1	28236497	1_19	0	0.00822237453169572	4.83763651893908	3.77683390369413e-07	0.136696916444229	1
ENSG00000130772.13	MED18	1	28329751	1_19	0	0.00844504881031149	5.08843635705778	4.0802230771109e-07	0.237869782055734	1
ENSG00000204138.12	PHACTR4	1	28349072	1_19	0	0.00872706882333341	5.396853343484	4.47204756623007e-07	-1.01287420147494	3
ENSG00000180198.15	RCC1	1	28510006	1_19	0	0.0104080362058406	7.05096444144178	6.96810547034891e-07	-0.721130661551161	1
ENSG00000180098.9	TRNAU1AP	1	28553045	1_19	0	0.0272959335296127	16.1345072839957	4.18168250780492e-06	1.64174100431463	1
ENSG00000198492.15	YTHDF2	1	28736724	1_19	0	0.00909259363183823	5.78201691863392	4.99188459841164e-07	0.524325080030247	1
ENSG00000159023.19	EPB41	1	28882595	1_19	0	0.00926730828622091	5.96075582757444	5.2450826898555e-07	1.01799006342865	1
ENSG00000253304.1	TMEM200B	1	29099321	1_19	0	0.0200905813186157	13.2400156771107	2.52568043089253e-06	1.90184501355826	1
ENSG00000116353.15	MECR	1	29233315	1_19	0	0.013185734149162	9.2743733921047	1.16114455219767e-06	1.04835056788007	1
ENSG00000060656.19	PTPRU	1	29235239	1_19	0	0.0163309193863428	11.2874568927646	1.75026632287508e-06	1.32874041235859	1
ENSG00000162512.15	SDC3	1	30812619	1_20	0	0.00621491895779791	5.13808139896386	3.03203246293409e-07	-0.442780755319182	1
ENSG00000084628.9	NKAIN1	1	31239467	1_20	0	0.00653965653687072	5.4166241548016	3.36341950680037e-07	-0.398534788099007	1
ENSG00000121766.15	ZCCHC17	1	31300649	1_20	0	0.104819125789182	19.8009428567311	1.97071490157817e-05	-3.79872595693818	1
ENSG00000121769.7	FABP3	1	31374572	1_20	0	0.00759299535772884	7.25809928544663	5.23279156272729e-07	-1.10784465346681	1
ENSG00000168528.11	SERINC2	1	31407531	1_20	0	0.00708390768337142	6.30133843718979	4.23841126595002e-07	-0.651135155311405	2
ENSG00000121764.11	HCRTR1	1	31658996	1_20	0	0.00930957280287925	9.13209894599948	8.07230862538968e-07	1.22112111325362	1
ENSG00000162517.12	PEF1	1	31645212	1_20	0	0.00602088735253625	4.75266624074524	2.71703489049631e-07	-0.22670458276454	1
ENSG00000084636.17	COL16A1	1	31703950	1_20	0	0.00620380405097898	5.08127810675379	2.99314967079036e-07	-0.481020203850001	1
ENSG00000121753.12	ADGRB2	1	31764679	1_20	0	0.00885873956247552	8.11823214220565	6.82858621085831e-07	0.729855023542494	1
ENSG00000134668.12	SPOCD1	1	31817302	1_20	0	0.00623253236638499	5.00824320947077	2.9637894663547e-07	0.0641985507467526	1
ENSG00000184007.18	PTP4A2	1	31945136	1_20	0	0.0116069474398777	11.0645572867442	1.21940916911407e-06	-1.38529192455148	1
ENSG00000121775.17	TMEM39B	1	32073181	1_21	0	0.01474606772766	4.7262627611754	6.61746242570214e-07	0.0988476313183117	1
ENSG00000025800.13	KPNA6	1	32108863	1_21	0	0.0342456743925667	12.6828027406993	4.12399716138875e-06	-1.60312708411667	1
ENSG00000084652.15	TXLNA	1	32179560	1_21	0	0.0306106422240734	11.619123916707	3.37709456286193e-06	1.50994865460589	1
ENSG00000084623.11	EIF3I	1	32222176	1_21	0	0.0265884001798558	10.285899090365	2.59676029951423e-06	1.38181198006749	1
ENSG00000160055.19	TMEM234	1	32222176	1_21	0	0.0265884001798558	10.285899090365	2.59676029951423e-06	-1.38181198006749	1
ENSG00000183615.5	FAM167B	1	32247598	1_21	0	0.0146921456034506	4.69178850312256	6.54517174922351e-07	0.0599261150139147	2
ENSG00000162526.6	TSSK3	1	32366691	1_21	0	0.0146964061405038	4.6945169803836	6.55087716982936e-07	0.108041527649329	1
ENSG00000225828.1	FAM229A	1	32366691	1_21	0	0.0146964061405038	4.6945169803836	6.55087716982936e-07	0.108041527649329	1
ENSG00000176261.15	ZBTB8OS	1	32650758	1_21	0	0.0152997046771578	5.07314623856541	7.36983604265982e-07	-0.210934510320967	2
ENSG00000162521.18	RBBP4	1	32651491	1_21	0	0.0147276236021741	4.71448491321408	6.59271532690949e-07	-0.00787074947521619	1
ENSG00000162520.14	SYNC	1	32705224	1_21	0	0.0148496642225534	4.79214536715866	6.7568458960454e-07	-0.0618182695309045	1
ENSG00000116497.17	S100PBP	1	32817174	1_21	0	0.0321685797289755	12.0894971019633	3.69264467050005e-06	1.44867943864329	1
ENSG00000134684.10	YARS	1	32817927	1_21	0	0.0326745293035299	12.2374270854426	3.79661757632223e-06	-1.4613826010786	1
ENSG00000160097.16	FNDC5	1	32871796	1_21	0	0.0282234824567962	10.8504411774334	2.90773881216687e-06	-1.34283135113303	1
ENSG00000116514.16	RNF19B	1	32963299	1_21	0	0.014930084870707	4.84297528640778	6.86549612153713e-07	-0.295153707791686	1
ENSG00000142920.16	AZIN2	1	33080995	1_21	0	0.0180278634201103	6.61846032628923	1.13291838825045e-06	-1.10300715651031	1
ENSG00000116525.13	TRIM62	1	33182762	1_21	0	0.0148732468792167	4.80707935009609	6.78866650923524e-07	0.263927989348722	1
ENSG00000184389.9	A3GALT2	1	33324895	1_21	0	0.0400032745576608	14.1587206981048	5.37795240577604e-06	-2.06687672137028	1
ENSG00000121903.14	ZSCAN20	1	33482375	1_21	0	0.0710497683575083	19.6538110773497	1.32588800052026e-05	2.33878222597869	1
ENSG00000188910.7	GJB3	1	34777222	1_22	0	0.0146208850954953	7.20046247763293	9.99611980097385e-07	0.883719696324476	1
ENSG00000163866.8	SMIM12	1	34852255	1_22	0	0.0122804174013359	5.42047257249436	6.32044528976279e-07	0.142127537632066	3
ENSG00000243749.1	TMEM35B	1	34944957	1_22	0	0.011303351904523	4.88576810104497	5.24369587060183e-07	0.617385434656679	1
ENSG00000163867.16	ZMYM6	1	35031112	1_22	0	0.0283228453339988	13.3360329098331	3.58641825209671e-06	-1.51850415229524	1
ENSG00000116819.6	TFAP2E	1	35573174	1_22	0	0.252450354591081	23.1312179164875	5.54462120923378e-05	4.23988844068056	1
ENSG00000126067.11	PSMB2	1	35641909	1_22	0	0.240261600441464	23.7885490762592	5.42687372836775e-05	-4.28515227822419	1
ENSG00000134698.10	AGO4	1	35808004	1_22	0	0.0184496793711983	11.8650968167665	2.07853578664205e-06	2.98423187961647	2
ENSG00000092847.11	AGO1	1	35870261	1_22	0	0.0208475348582119	13.3147937930913	2.63564279355261e-06	-3.09002441255171	1
ENSG00000054118.13	THRAP3	1	36225269	1_22	0	0.0202784977340562	9.29753675618766	1.79019804822211e-06	0.151829000626497	1
ENSG00000142694.6	EVA1B	1	36323945	1_22	0	0.0275442219013283	13.9414509827884	3.64616133516033e-06	-1.70102442075969	1
ENSG00000181817.5	LSM10	1	36393562	1_22	0	0.0125638729527241	5.74774766194653	6.85675491264676e-07	0.600969738985072	2
ENSG00000116885.18	OSCP1	1	36446312	1_22	0	0.0162949869729553	8.288650706797	1.28243467679441e-06	1.11688747705683	1
ENSG00000116898.11	MRPS15	1	36464072	1_22	0	0.0112011282649694	4.69177627873645	4.98995308386675e-07	-0.122647609686828	1
ENSG00000163873.9	GRIK3	1	37044681	1_22	0	0.0112602575970648	4.72723099957824	5.05420144477498e-07	-0.169370686763947	1
ENSG00000163875.15	MEAF6	1	37513172	1_23	0	0.0260164416570522	7.02974110531895	1.73653933164998e-06	-1.13791428429128	1
ENSG00000163877.10	SNIP1	1	37553609	1_23	0	0.0301135456284364	8.10970780205958	2.31880643318908e-06	1.07888382819571	1
ENSG00000163879.10	DNALI1	1	37557547	1_23	0	0.0209632430018848	4.7417454625247	9.43830706849636e-07	0.242627703857021	1
ENSG00000169218.13	RSPO1	1	37630675	1_23	0	0.123285424443762	21.9668804893336	2.57144665188561e-05	-2.66146324596193	1
ENSG00000116922.14	C1orf109	1	37691952	1_23	0	0.0211492002971081	4.76707178732821	9.57288935043368e-07	-0.215088513847433	2
ENSG00000134690.10	CDCA8	1	37704197	1_23	0	0.0258494859718552	6.61420126846433	1.62340438390584e-06	0.566099777669572	1
ENSG00000185090.14	MANEAL	1	37818573	1_23	0	0.0440073536487574	11.144140630028	4.65660321898563e-06	-2.62797385290962	1
ENSG00000197982.13	C1orf122	1	37787632	1_23	0	0.0213440775479062	5.2753454888204	1.06911812990543e-06	-0.719148885304833	1
ENSG00000188786.9	MTF1	1	37850124	1_23	0	0.423696611657541	20.5829996376974	8.28058565890046e-05	-3.66084512052397	1
ENSG00000204084.12	INPP5B	1	37943401	1_23	0	0.0249606722254176	7.56127887307175	1.79204507829354e-06	1.6315592930804	1
ENSG00000183431.11	SF3A3	1	37989717	1_23	0	0.0339585848218579	8.60620229474097	2.77497152072798e-06	0.21969786872742	2
ENSG00000183386.9	FHL3	1	37996149	1_23	0	0.0355090235971116	8.88801515222884	2.99668375559714e-06	0.197068866335976	1
ENSG00000183520.11	UTP11	1	37996149	1_23	0	0.0355090235971116	8.88801515222884	2.99668375559714e-06	0.197068866335976	1
ENSG00000116954.7	RRAGC	1	38861584	1_24	0	0.0110793963806229	4.72069760805758	4.96614823607819e-07	-0.0347605407498428	1
ENSG00000158315.10	RHBDL2	1	38895676	1_24	0	0.0148984112712207	7.45211513950774	1.05418519330861e-06	-1.1203638315921	3
ENSG00000174574.15	AKIRIN1	1	38991334	1_24	0	0.127171338452711	27.2880087362145	3.29502325784165e-05	-3.20869209180068	2
ENSG00000168653.10	NDUFS5	1	39026790	1_24	0	0.0154705770476201	7.82025255634859	1.14874778959759e-06	0.90827412574579	2
ENSG00000183682.7	BMP8A	1	39554348	1_24	0	0.0136657233434386	6.65719334207586	8.63815895256178e-07	-0.841229371519801	1
ENSG00000090621.13	PABPC4	1	39554348	1_24	0	0.0170488152687689	8.57689912048155	1.3884233339406e-06	1.59687350501868	2
ENSG00000163909.7	HEYL	1	39640423	1_24	0	0.0267105908765629	12.9333798872445	3.28014412369543e-06	-1.57455535803555	1
ENSG00000116983.12	HPCAL4	1	39690436	1_24	0	0.0114170480113547	5.01054944211603	5.43171001575279e-07	-0.147728826806267	1
ENSG00000084072.16	PPIE	1	39739151	1_25	0	0.00756798968085248	4.93666720548629	3.5474132122641e-07	0.23200585268995	1
ENSG00000116985.11	BMP8B	1	39778732	1_25	0	0.00743007194759959	4.69878547914819	3.31494276157991e-07	-0.126651458741732	1
ENSG00000043514.15	TRIT1	1	39880989	1_25	0	0.258664410004917	36.3134182074978	8.91869281215389e-05	-3.27871087888787	3
ENSG00000131236.16	CAP1	1	40039999	1_25	0	0.00926452138131373	6.4694203431983	5.69096290228324e-07	0.387213915438142	2
ENSG00000131238.16	PPT1	1	40094786	1_25	0	0.00884516196154817	6.1615957485045	5.17483358372823e-07	-0.49078234701845	2
ENSG00000084073.8	ZMPSTE24	1	40257946	1_25	0	0.0176343927778044	12.6102664647201	2.111456653864e-06	1.32395353778829	1
ENSG00000049089.13	COL9A2	1	40297423	1_25	0	0.010517871666005	7.85067254975307	7.84029001406512e-07	-0.862530106649941	2
ENSG00000187815.9	ZFP69	1	40476033	1_25	0	0.014476027291621	11.8956474202906	1.63506444014915e-06	-2.07400811346371	2
ENSG00000164002.11	EXO5	1	40523948	1_25	0	0.0161924304695926	11.5270782402075	1.77226507265723e-06	1.10847241666134	1
ENSG00000117010.15	ZNF684	1	40531781	1_25	0	0.010129612861584	7.72921513819321	7.43405278051156e-07	-1.01940115147451	1
ENSG00000117013.14	KCNQ4	1	40802642	1_25	0	0.00994775640319012	8.07643591217208	7.62855514349536e-07	-1.4388642351042	1
ENSG00000179862.6	CITED4	1	40862972	1_25	0	0.00926847574282275	6.86642588715273	6.04277538264734e-07	0.891223347834762	2
ENSG00000171793.13	CTPS1	1	40979451	1_25	0	0.0113974018207094	10.1026670167215	1.09329986754783e-06	1.61372506504694	1
ENSG00000171790.15	SLFNL1	1	41023232	1_25	0	0.00742837238094418	4.72778200777161	3.33463655687114e-07	0.248734213263558	2
ENSG00000010803.16	SCMH1	1	41234186	1_25	0	0.17617824967803	31.6674883459909	5.29740658623985e-05	-2.53239370722499	3
ENSG00000204060.6	FOXO6	1	41181992	1_25	0	0.0139501135338541	10.1679443510575	1.34681610079153e-06	-0.305615642451994	2
ENSG00000127129.9	EDN2	1	41442824	1_25	0	0.00743809231741277	4.77916552818232	3.3752895420362e-07	-0.326759846979296	3
ENSG00000127124.14	HIVEP3	1	42036610	1_26	0	0.0210344676085562	4.69457398209436	9.37616213394999e-07	-0.197455589871533	1
ENSG00000198815.8	FOXJ3	1	42335341	1_26	0	0.0336484401478593	9.13776910015914	2.91945988958832e-06	1.13273374883444	1
ENSG00000066185.12	ZMYND12	1	42432126	1_26	0	0.0290235967095992	7.73690425062872	2.13214064785727e-06	-1.49082940418387	2
ENSG00000186409.14	CCDC30	1	42464495	1_26	0	0.034284374244307	9.31528928107913	3.03242431404412e-06	1.80166772078707	1
ENSG00000171960.10	PPIH	1	42666942	1_26	0	0.0215415276648663	4.91934803474384	1.00619335520557e-06	0.233876356930513	1
ENSG00000164007.10	CLDN19	1	42740306	1_26	0	0.0227332275325953	5.42759053861579	1.17156279712978e-06	0.405384116518476	1
ENSG00000117385.15	P3H1	1	42766833	1_26	0	0.0218346212410185	5.04688012709595	1.04632366759683e-06	-0.29428932093238	1
ENSG00000164008.14	C1orf50	1	42767127	1_26	0	0.0221815664559615	5.19573047842413	1.09429955842714e-06	0.592043155708627	1
ENSG00000177868.11	SVBP	1	42805362	1_26	0	0.0209993529076299	4.67882312468526	9.32910404561855e-07	-0.217638941759857	3
ENSG00000164010.13	ERMAP	1	42816759	1_26	0	0.0251586639174313	6.3850156667211	1.52527073497949e-06	0.441651042886099	2
ENSG00000243710.7	CFAP57	1	43230037	1_26	0	0.0272451229716196	7.13840901536837	1.84666278741933e-06	0.880365486940917	2
ENSG00000179178.10	TMEM125	1	43269525	1_26	0	0.039551355534328	10.6725146605734	4.00797984946226e-06	1.2195872990749	1
ENSG00000117395.12	EBNA1BP2	1	43080880	1_26	0	0.0226281358847523	5.38384035046422	1.15674690966517e-06	0.46275810379619	1
ENSG00000066056.13	TIE1	1	43301467	1_27	0	0.0361120832064318	14.4535557287691	4.95592403108784e-06	1.98503276663552	1
ENSG00000117400.16	MPL	1	43337449	1_27	0	0.065838834686346	23.6284589820164	1.47711711655186e-05	3.40300084769913	2
ENSG00000117399.13	CDC20	1	43359194	1_27	0	0.0224195999376461	13.0918120682744	2.78692330873696e-06	2.49172791644628	1
ENSG00000159479.16	MED8	1	43390239	1_27	0	0.063462188584428	23.490110851014	1.41545969795872e-05	-3.43104163705271	1
ENSG00000126091.19	ST3GAL3	1	43705540	1_27	0	0.0489696753402513	26.4733750413282	1.23093163650521e-05	-4.17882000762841	1
ENSG00000117407.16	ARTN	1	43935553	1_27	0	0.0260362444342942	9.88800448228156	2.44446819791564e-06	0.585463207999388	1
ENSG00000117408.10	IPO13	1	43947230	1_27	0	0.01574354696509	5.81879470579098	8.69827263438703e-07	0.117925035933132	1
ENSG00000117410.13	ATP6V0B	1	43974045	1_27	0	0.01422884424778	6.62201247149673	8.94657931823465e-07	-1.43560388599326	1
ENSG00000117411.16	B4GALT2	1	43976849	1_27	0	0.0537709487533706	30.3375864973257	1.5489097864075e-05	-4.6371187760301	1
ENSG00000159214.12	CCDC24	1	43991070	1_27	0	0.0247342576148908	19.1342440299866	4.49373631386729e-06	3.79836856016082	2
ENSG00000196517.11	SLC6A9	1	44031093	1_27	0	0.0207814562825295	8.93918373587131	1.76388894593999e-06	-1.39426602706471	2
ENSG00000117419.14	ERI3	1	44354576	1_27	0	0.0454328062253611	16.6992946413795	7.20385705712229e-06	-2.1936012822115	2
ENSG00000198520.10	C1orf228	1	44680736	1_28	0	0.0349396669276456	8.1147920693096	2.69211466310391e-06	-1.13930953823067	1
ENSG00000142945.12	KIF2C	1	44739744	1_28	0	0.0434111998916951	10.1783698415913	4.1954390300321e-06	-1.18001380209076	1
ENSG00000142937.11	RPS8	1	44774829	1_28	0	0.026496675244477	5.49484031206457	1.38243224585575e-06	-0.326216452844891	1
ENSG00000173846.12	PLK3	1	44809366	1_28	0	0.0319043632028787	7.25296140736299	2.19716586943325e-06	-1.08556780303694	1
ENSG00000117425.13	PTCH2	1	44842737	1_28	0	0.0745945224776591	15.3650276170718	1.08827256304859e-05	-2.08063248801166	1
ENSG00000126107.14	HECTD3	1	45010991	1_28	0	0.0456327790034512	10.6538699114342	4.6161690423289e-06	-1.57409635887715	1
ENSG00000162415.6	ZSWIM5	1	45285979	1_28	0	0.0244447043217935	4.73295738873848	1.09853722948936e-06	-0.0602486378787106	1
ENSG00000132781.17	MUTYH	1	45384647	1_28	0	0.0303638224078358	6.78402526974963	1.95587590441281e-06	0.780138103642189	1
ENSG00000070759.16	TESK2	1	45491131	1_28	0	0.0259856610194891	5.31070440000461	1.31033787494283e-06	0.386657238845662	1
ENSG00000280670.2	CCDC163	1	45499668	1_28	0	0.0279410267884495	5.99688445927237	1.5909826366221e-06	-0.771798716546526	1
ENSG00000132763.14	MMACHC	1	45500626	1_28	0	0.024988846935095	4.94097954726033	1.17234833187037e-06	-0.083978674133808	2
ENSG00000117448.13	AKR1A1	1	45551015	1_28	0	0.0396892293291056	9.32537187943698	3.51427888017401e-06	1.22719668988944	1
ENSG00000132780.16	NASP	1	45583288	1_28	0	0.0422181003686409	9.91303567627543	3.97377024951968e-06	-1.01290994591509	1
ENSG00000159588.14	CCDC17	1	45624129	1_28	0	0.0268575929032924	5.62275357429787	1.43388239896337e-06	0.443809199223237	1
ENSG00000159592.10	GPBP1L1	1	45687876	1_28	0	0.0243253207773793	4.68670795132434	1.08248992865283e-06	-0.0789186027551668	2
ENSG00000159596.6	TMEM69	1	45688394	1_28	0	0.109267425403943	19.0760597421519	1.97914120556481e-05	2.37085494646498	1
ENSG00000086015.20	MAST2	1	45787045	1_28	0	0.036715183787014	8.58529630321215	2.99294262745595e-06	1.2353407388759	2
ENSG00000117461.14	PIK3R3	1	46132597	1_28	0	0.024482392980723	4.74750955881526	1.10361376686468e-06	-0.171401568514698	2
ENSG00000085998.13	POMGNT1	1	46198577	1_28	0	0.0474566825514072	11.0275516464888	4.96905579109617e-06	1.1601764444631	1
ENSG00000171357.5	LURAP1	1	46204587	1_28	0	0.0436828689706443	10.2377074674725	4.24630579636328e-06	-1.1047157717174	1
ENSG00000173660.11	UQCRH	1	46301079	1_28	0	0.028364938939082	6.1393640288695	1.65349404473765e-06	0.69414029082172	1
ENSG00000117480.15	FAAH	1	46256717	1_28	0	0.0374454790588207	8.77238536406859	3.11899364255052e-06	-1.1727837604337	3
ENSG00000079277.19	MKNK1	1	46574922	1_29	0	0.0216987347480311	4.75527596347651	9.79732541305046e-07	-0.0762048260504926	2
ENSG00000142961.14	MOB3C	1	46617353	1_29	0	0.0258017898430244	6.39106712022154	1.56574346938433e-06	-0.72403571676859	1
ENSG00000186118.8	TEX38	1	46668649	1_29	0	0.0232170490550158	5.39374764746018	1.18903609754704e-06	-0.51594222698465	1
ENSG00000159658.10	EFCAB14	1	46719483	1_29	0	0.0215203026911041	4.67735356988311	9.55753666203316e-07	0.0991816080995236	1
ENSG00000142973.13	CYP4B1	1	46817216	1_29	0	0.0341017519075248	9.03194445420185	2.92452504813741e-06	-1.33785445618169	1
ENSG00000187048.12	CYP4A11	1	46964526	1_29	0	0.0265036053795656	6.64480072021962	1.67218496472164e-06	-0.914333727892205	1
ENSG00000186377.7	CYP4X1	1	46841976	1_29	0	0.0371092989465239	9.83417321843532	3.46511777525984e-06	-1.42590564519061	1
ENSG00000186160.4	CYP4Z1	1	46852170	1_29	0	0.0325438875423478	8.58853911443616	2.65390959848521e-06	-1.28386975624051	1
ENSG00000162365.11	CYP4A22	1	47006584	1_29	0	0.0355894978436216	9.43714909485112	3.18904078468201e-06	1.29847355914749	1
ENSG00000162366.7	PDZK1IP1	1	47190144	1_29	0	0.0216140869161563	4.71838933359132	9.6834042766201e-07	0.0730018844790279	1
ENSG00000162368.13	CMPK1	1	47333168	1_29	0	0.0352484852207149	9.3457686283362	3.12790014406018e-06	1.33860822359501	2
ENSG00000269113.3	TRABD2B	1	47997102	1_30	0	0.0231169177996433	5.4080401853959	1.1870451434984e-06	0.504158335236213	2
ENSG00000117834.12	SLC5A9	1	48218611	1_30	0	0.0443674526345119	11.5884819514083	4.8818950614805e-06	1.27159104787189	2
ENSG00000132122.11	SPATA6	1	48472277	1_30	0	0.0300016077208976	7.87300185498185	2.24275729921822e-06	0.884628125038864	2
ENSG00000162373.12	BEND5	1	48775749	1_31	0	0.0628939933512225	18.1463014931116	1.08366410818382e-05	1.75090988947226	1
ENSG00000186094.16	AGBL4	1	50061046	1_32	0	0.0155879086769924	7.30211711715543	1.08077189816481e-06	-0.782693650411761	1
ENSG00000185104.19	FAF1	1	50953475	1_32	0	0.0273728418804442	11.0690005830441	2.87690615786675e-06	-0.917670449497665	1
ENSG00000123091.4	RNF11	1	51236170	1_32	0	0.0370882452345142	14.8812644484423	5.24050955452521e-06	1.97480640510905	1
ENSG00000085831.15	TTC39A	1	51344915	1_33	0	0.048146688742588	17.4671519524081	7.98520222822386e-06	1.88966391266639	1
ENSG00000085832.16	EPS15	1	51534159	1_33	0	0.0184248255471071	8.32366019340008	1.45618020639203e-06	0.962148663329979	1
ENSG00000117859.18	OSBPL9	1	51576459	1_33	0	0.0130424401384665	5.07011658327243	6.27876450676779e-07	0.193998070999054	2
ENSG00000078618.21	NRDC	1	51826904	1_33	0	0.0150294797066142	6.4403342241396	9.19072452244811e-07	-0.629415266832554	1
ENSG00000198841.3	KTI12	1	52033817	1_33	0	0.0126068221068348	4.77111338500147	5.71113937752824e-07	-0.397842581032148	2
ENSG00000154222.14	CC2D1B	1	52319488	1_33	0	0.0127811860717605	4.89589992516927	5.94156819653874e-07	-0.323009795661022	1
ENSG00000134744.13	ZCCHC11	1	52553683	1_33	0	0.0128519621204899	4.96203083826479	6.05516933231564e-07	-0.29513164914186	1
ENSG00000116157.5	GPX7	1	52602242	1_33	0	0.0124923162395094	4.68947754590045	5.56243343981721e-07	-0.174708667306928	3
ENSG00000182183.14	FAM159A	1	52608860	1_33	0	0.0126164512594221	4.77942583745383	5.72545938265623e-07	-0.0782986747131912	1
ENSG00000162377.5	COA7	1	52675998	1_33	0	0.0124888617449074	4.68719256709674	5.55818567977257e-07	-0.0568231427143241	1
ENSG00000121310.16	ECHDC2	1	52926925	1_33	0	0.0380699991546989	15.0969704569288	5.45720249657033e-06	-1.61515220302093	2
ENSG00000116171.17	SCP2	1	52926925	1_33	0	0.0206228807606755	9.33018846513788	1.82699409589214e-06	-1.04797865321012	2
ENSG00000174348.13	PODN	1	53124129	1_33	0	0.0452781480227927	17.2475644566127	7.41504563796472e-06	1.97958321779032	1
ENSG00000162383.11	SLC1A7	1	53085621	1_33	0	0.0144043245710552	6.06490627975411	8.29496178683692e-07	0.633936591715942	4
ENSG00000157184.6	CPT2	1	53196294	1_33	0	0.0681049511260852	19.9766475737581	1.2918101432555e-05	3.09737168427504	2
ENSG00000162384.13	C1orf123	1	53212882	1_33	0	0.0297600117274531	11.898974961335	3.36232775398318e-06	2.76502547481159	2
ENSG00000157193.15	LRP8	1	53326569	1_33	0	0.0190987959149649	9.04422033666545	1.64011582464487e-06	1.1934346478947	1
ENSG00000174332.5	GLIS1	1	53524112	1_33	0	0.017298386630085	7.71625655926681	1.26738818909518e-06	0.895084847417144	2
ENSG00000058799.14	YIPF1	1	53889535	1_34	0	0.0518407465836376	19.1263082039624	9.41455493535923e-06	1.94459248163128	3
ENSG00000116212.14	LRRC42	1	53945795	1_34	0	0.0112586043848072	4.68546427944029	5.00881033454528e-07	-0.128765702525027	2
ENSG00000116209.11	TMEM59	1	54047650	1_34	0	0.0138087599197978	6.60505611198131	8.6602132690654e-07	0.804257476607938	2
ENSG00000116205.12	TCEANC2	1	54029029	1_34	0	0.0114305865134176	4.82793198788963	5.23994894210568e-07	-0.0857638390662011	1
ENSG00000157211.11	CDCP2	1	54147696	1_34	0	0.0151531959623418	7.47927708692005	1.07612137863188e-06	0.951417258740752	1
ENSG00000116221.15	MRPL37	1	54206819	1_34	0	0.0114089502351658	4.81012662862304	5.21074225970927e-07	0.211551048332384	2
ENSG00000215883.10	CYB5RL	1	54154524	1_34	0	0.0114202714126612	4.81944721092048	5.2260197884222e-07	0.178027233790587	2
ENSG00000157216.15	SSBP3	1	54413433	1_34	0	0.0132412767719252	6.210348028433	7.80806102418023e-07	-0.619274335047476	1
ENSG00000162390.17	ACOT11	1	54542139	1_34	0	0.0453836164703959	17.8567491272911	7.69482760592734e-06	-1.7882694096831	3
ENSG00000184313.19	MROH7	1	54604117	1_34	0	0.0180302737027064	9.11641113013462	1.56071505215373e-06	1.02993326534748	2
ENSG00000243725.6	TTC4	1	54715730	1_34	0	0.0162970201820674	8.16435724431758	1.26336138916664e-06	1.0128220186177	1
ENSG00000162396.5	PARS2	1	54764162	1_34	0	0.0219734071095914	10.9815867605442	2.29118362102145e-06	1.23383081019209	2
ENSG00000006555.10	TTC22	1	54801543	1_34	0	0.0115421458289431	4.91921012886378	5.3911240880533e-07	-0.234490787476486	1
ENSG00000173406.15	DAB1	1	58546313	1_37	0	0.0214223032996383	4.87849351824098	9.9231439823276e-07	-0.26057284712169	2
ENSG00000162600.11	OMA1	1	58546313	1_37	0	0.0252318863039441	6.4241180501728	1.53907799469298e-06	0.781037568520974	2
ENSG00000134709.10	HOOK1	1	59814713	1_38	0	0.040328918723776	16.0786523822869	6.15692156244038e-06	-1.92870656434414	1
ENSG00000134716.9	CYP2J2	1	59926822	1_38	0	0.0131443810357055	5.48738747934972	6.8486215005158e-07	0.503013806578903	1
ENSG00000162599.15	NFIA	1	60871814	1_38	0	0.0181385835159854	8.51897060319862	1.46719515900741e-06	0.884945450889739	1
ENSG00000162604.12	TM2D1	1	61723869	1_39	0	0.0240143070341849	6.06026536453136	1.3818442542822e-06	-0.613348609551096	1
ENSG00000132849.19	PATJ	1	61742665	1_39	0	0.0308274010374287	8.4227064164312	2.46539194173692e-06	-1.0247339162656	1
ENSG00000240563.1	L1TD1	1	62194418	1_39	0	0.0355213414590674	9.76658820602636	3.29404579042863e-06	1.22352050901245	5
ENSG00000162607.12	USP1	1	62437203	1_39	0	0.173097094559643	25.144470106867	4.13265986796224e-05	2.65247169571461	1
ENSG00000116641.17	DOCK7	1	62693051	1_39	0	0.0252678902928455	6.54106175420143	1.56933127104473e-06	-0.871689080435038	1
ENSG00000125703.14	ATG4C	1	62784304	1_39	0	0.038751482449414	10.5932323549788	3.89775211916791e-06	1.28422433277364	2
ENSG00000187140.5	FOXD3	1	63322827	1_40	0	0.0230570760897572	8.61032149227881	1.88504185234e-06	0.877125728971683	1
ENSG00000088035.15	ALG6	1	63367779	1_40	0	0.0274348772261169	10.4800501304983	2.73000710850729e-06	1.24566522822787	2
ENSG00000203965.12	EFCAB7	1	63523814	1_40	0	0.0177519667908124	6.03766804994366	1.01768437224927e-06	0.229441988797293	1
ENSG00000079739.15	PGM1	1	63592459	1_40	0	0.0268119268512381	9.8253993901735	2.50135674560409e-06	0.969220380219444	2
ENSG00000162437.14	RAVER2	1	64734373	1_41	0	0.0159383139645065	7.24912935764272	1.09704798487847e-06	-0.608986096174845	2
ENSG00000162434.11	JAK1	1	64966741	1_41	0	0.0153331629584575	6.91435975125802	1.00665607796805e-06	-0.66714579688281	1
ENSG00000162433.14	AK4	1	65132891	1_41	0	0.013101620674586	5.71806793144075	7.11330988332966e-07	0.459692547459357	2
ENSG00000116675.15	DNAJC6	1	65248258	1_41	0	0.0119394112031416	4.72181400106125	5.35290064219047e-07	-0.0940772366018938	1
ENSG00000213625.8	LEPROT	1	65419674	1_41	0	0.0135618734338638	6.13491134756726	7.8999687825141e-07	-0.65151059360355	2
ENSG00000118473.21	SGIP1	1	66537796	1_42	0	0.0155801945997666	4.77285485192644	7.06071207100915e-07	0.29433720819424	2
ENSG00000152760.9	TCTEX1D1	1	66773779	1_42	0	0.0156298399783215	4.81031022642721	7.13879670000767e-07	-0.358830050279418	1
ENSG00000152763.16	WDR78	1	66881732	1_42	0	0.025563994119446	9.4559295260761	2.29525177840925e-06	-1.08385898081608	1
ENSG00000198160.14	MIER1	1	66900866	1_42	0	0.0335660635323296	12.0192823797981	3.83068417529114e-06	-1.47819239225554	2
ENSG00000116704.7	SLC35D1	1	67054400	1_42	0	0.0180923146447795	6.08581468913153	1.04546681693147e-06	0.573873933481032	1
ENSG00000081985.10	IL12RB2	1	67307648	1_42	0	0.0156818267547171	4.83926004186175	7.20564742945185e-07	-0.0159696610814901	1
ENSG00000142864.14	SERBP1	1	67423193	1_42	0	0.0807437432078757	19.3733504337815	1.4852891552265e-05	-2.43130785647906	1
ENSG00000116717.11	GADD45A	1	67681310	1_42	0	0.0155441554275175	4.75424654581158	7.01691517583256e-07	0.152835023986134	1
ENSG00000172380.5	GNG12	1	67833367	1_42	0	0.0375750638822474	13.6723841709301	4.87799529658108e-06	2.28272500257082	2
ENSG00000116729.13	WLS	1	68277248	1_43	0	0.0836090876826452	17.3138759103176	1.37450138543476e-05	-1.88633629931361	1
ENSG00000024526.16	DEPDC1	1	68496571	1_43	0	0.173185992350858	24.4963916338616	4.02821160117509e-05	-3.28403289722221	1
ENSG00000118454.12	ANKRD13C	1	70351867	1_44	0	0.027403043283083	7.71281717007972	2.00682374091988e-06	0.95028466300671	2
ENSG00000197568.13	HHLA3	1	70356074	1_44	0	0.0434959252825494	12.0968296887269	4.9959437161415e-06	1.67706918586658	2
ENSG00000050628.20	PTGER3	1	71047847	1_45	0	0.0234595476555897	8.99071764776045	2.00267921072929e-06	1.18375822345787	1
ENSG00000132485.13	ZRANB2	1	71081716	1_45	0	0.0247013079529747	9.47795797009347	2.22296244312112e-06	1.23779430301851	1
ENSG00000116783.14	TNNI3K	1	74215526	1_47	0	0.0116710557420592	5.51516860624043	6.11176059460748e-07	-0.352402532609143	2
ENSG00000116791.13	CRYZ	1	74708200	1_47	0	0.0106775045537298	4.67912563207592	4.74386004709209e-07	-0.0689858531067185	3
ENSG00000162623.15	TYW3	1	74733103	1_47	0	0.0327513622454518	15.2479843663553	4.74175601032576e-06	-1.61483703614248	2
ENSG00000137968.16	SLC44A5	1	75392814	1_47	0	0.0130150857901944	6.53990535534661	8.08194508627091e-07	0.615116726567986	1
ENSG00000117054.13	ACADM	1	75771776	1_47	0	0.0110285532341904	4.98306330213142	5.21809936543582e-07	-0.386291005621484	1
ENSG00000137955.15	RABGGTB	1	75786498	1_47	0	0.0140466012045771	7.25730651483623	9.67930367394784e-07	0.88466485883019	1
ENSG00000057468.6	MSH4	1	75797873	1_47	0	0.0148421857446134	7.77568294439891	1.09580632514851e-06	0.921518889767063	1
ENSG00000117069.14	ST6GALNAC5	1	76867670	1_48	0	0.00811151699314949	4.70926403621973	3.6270414606263e-07	0.126548534323736	1
ENSG00000142892.14	PIGK	1	77187104	1_48	0	0.0081953854710134	4.77899416777987	3.7188039431703e-07	0.113474108667164	2
ENSG00000154027.18	AK5	1	77278736	1_48	0	0.140182013488415	31.8561987055442	4.24017364233106e-05	2.91690132785909	1
ENSG00000162614.18	NEXN	1	77937259	1_48	0	0.0194981269760575	12.8990522817293	2.38807572551665e-06	-1.59603784702693	1
ENSG00000162613.16	FUBP1	1	77979050	1_48	0	0.00886511118765354	5.54678014586751	4.66898561751881e-07	-0.489058021478847	1
ENSG00000162616.8	DNAJB4	1	77979478	1_48	0	0.00936999805710204	6.00287891883085	5.34067906781973e-07	-0.532300551003418	1
ENSG00000137960.5	GIPC2	1	77977804	1_48	0	0.0224922043506267	14.2438632597176	3.04198601549547e-06	-1.70466023755744	1
ENSG00000137959.15	IFI44L	1	78649621	1_48	0	0.0449143379497665	20.4060967212634	8.70246609672085e-06	2.26674948433495	1
ENSG00000162618.13	ADGRL4	1	79006491	1_48	0	0.0219725995612464	13.9814084408135	2.91695521157091e-06	1.42439560363278	3
ENSG00000117114.19	ADGRL2	1	81304253	1_50	0	0.0164089204357557	10.5085105398828	1.63726346253477e-06	1.16341287488242	1
ENSG00000142875.19	PRKACB	1	84077863	1_51	0	0.0175983610007325	5.54360686029447	9.26322136516069e-07	0.574625730269429	1
ENSG00000203943.8	SAMD13	1	84298566	1_51	0	0.0162127580609779	4.77117616017148	7.34479621253402e-07	0.192280361263543	1
ENSG00000117133.10	RPF1	1	84479257	1_52	0	0.0569191466633111	17.3506365262122	9.37715703998628e-06	1.96361981506885	2
ENSG00000174021.10	GNG5	1	84506136	1_52	0	0.0369539175890637	13.2321521961753	4.64288974138713e-06	1.5155164475945	1
ENSG00000122432.17	SPATA1	1	84506782	1_52	0	0.0519330445933676	16.4735188007821	8.1232076804601e-06	1.86083209901104	2
ENSG00000117151.12	CTBS	1	84570855	1_52	0	0.0149473127823184	4.68074911842143	6.64317791152569e-07	-0.0479688034134502	2
ENSG00000153898.12	MCOLN2	1	84928815	1_52	0	0.0195558117585107	7.21223016949785	1.33919192876575e-06	-0.979382224619102	1
ENSG00000162643.12	WDR63	1	85062323	1_52	0	0.0634446373707934	18.3916282642389	1.10793044482716e-05	2.13719763375887	1
ENSG00000055732.12	MCOLN3	1	85048087	1_52	0	0.0272109003575586	10.3316744545367	2.6693838100717e-06	-1.35811907094627	2
ENSG00000097096.8	SYDE2	1	85201203	1_52	0	0.0153712910047595	4.94401072063321	7.21584415935584e-07	0.418449198394709	1
ENSG00000162642.13	C1orf52	1	85237609	1_52	0	0.0159847022915764	5.3123935766518	8.06291704917125e-07	0.683822590762296	2
ENSG00000142867.12	BCL10	1	85267258	1_52	0	0.027246779944022	10.3441702724196	2.67613637854983e-06	1.34489856161046	2
ENSG00000117174.10	ZNHIT6	1	85708260	1_52	0	0.0264753584129585	10.0725371334905	2.53208407619775e-06	-1.31830639889356	2
ENSG00000171502.14	COL24A1	1	85992721	1_53	0	0.0170933101607149	4.7714103085361	7.74408897888679e-07	-0.56156927114407	2
ENSG00000122417.15	ODF2L	1	86391489	1_53	0	0.0169244988053338	4.67792187990601	7.51737435841111e-07	0.126387960603061	2
ENSG00000137975.7	CLCA2	1	86424561	1_53	0	0.0183014194538379	5.41483689268926	9.40952175765039e-07	-0.302033075793851	1
ENSG00000016602.9	CLCA4	1	86546111	1_53	0	0.0179572078304415	5.23592624953559	8.927497279456e-07	-0.888420863908957	2
ENSG00000097033.14	SH3GLB1	1	86704350	1_53	0	0.0177575994542869	5.130587515709	8.65065022779822e-07	0.334110388719343	1
ENSG00000183291.15	SELENOF	1	86913954	1_53	0	0.0403552915892036	12.8964992649657	4.94162430275585e-06	1.74597571721722	1
ENSG00000153936.16	HS2ST1	1	86914303	1_53	0	0.0189855160831921	5.76072794636032	1.03847768735181e-06	0.4310959322229	1
ENSG00000143013.12	LMO4	1	87331207	1_53	0	0.0202507581159833	6.3690694168409	1.22465755316614e-06	0.649730754710201	1
ENSG00000065243.19	PKN2	1	88684130	1_54	0	0.0190174434185632	4.78459277777517	8.63961739039912e-07	0.187350486444304	1
ENSG00000137944.17	KYAT3	1	88979282	1_54	0	0.0332090881648637	10.0537712707829	3.17017581534783e-06	-1.26977469096097	3
ENSG00000213516.9	RBMXL1	1	88992014	1_54	0	0.0189460348641665	4.74912941749058	8.54338019314982e-07	-0.0865095324541731	2
ENSG00000117226.11	GBP3	1	89015900	1_54	0	0.0206073181360201	5.54172429509363	1.08433577898466e-06	-0.440101433037305	2
ENSG00000162645.12	GBP2	1	89171264	1_54	0	0.0204176166061761	5.45448690253051	1.05744148539924e-06	0.506026922987077	1
ENSG00000162654.8	GBP4	1	89199262	1_54	0	0.0190809313471173	4.81601218315088	8.72538386919448e-07	-0.145211792650204	1
ENSG00000154451.14	GBP5	1	89276838	1_54	0	0.0294512944934485	8.91597555638472	2.49327770948437e-06	1.09756949549721	1
ENSG00000197147.13	LRRC8B	1	89522381	1_54	0	0.0236132118389222	6.82690098914913	1.53065059401172e-06	0.916361656197896	1
ENSG00000162664.16	ZNF326	1	89994609	1_55	0	0.0176298986149174	7.61875750593636	1.27535580243927e-06	0.841450378835167	1
ENSG00000122482.20	ZNF644	1	91022402	1_55	0	0.0131748288893221	4.87696724384098	6.10087629241286e-07	0.167206527965415	1
ENSG00000162669.15	HFM1	1	91403932	1_55	0	0.0295153593715319	12.4846877459689	3.49883254015109e-06	-1.58688143046946	1
ENSG00000097046.12	CDC7	1	91500849	1_56	0	0.0228299419967449	5.42586974052497	1.17617398220701e-06	-0.41958823739852	2
ENSG00000172031.6	EPHX4	1	92029879	1_56	0	0.026202516705402	7.29859886844112	1.81584970068133e-06	1.217024988029	1
ENSG00000284413.1	BTBD8	1	92080411	1_56	0	0.0212258333508732	4.72052186100711	9.51375931473165e-07	0.223846220718612	1
ENSG00000122484.8	RPAP2	1	92296097	1_56	0	0.151204514942228	19.3744472348936	2.78157949868577e-05	-3.59863236292844	2
ENSG00000162676.11	GFI1	1	92487304	1_56	0	0.0232515947608449	6.99855156482235	1.54510610625084e-06	1.86343469245871	2
ENSG00000067208.14	EVI5	1	92794676	1_56	0	0.0238821642086823	7.46188641743227	1.69207539763054e-06	-2.02482205564939	1
ENSG00000154511.11	FAM69A	1	92934792	1_56	0	0.0695031825795659	17.1514242154507	1.13188492826113e-05	3.0107763277873	4
ENSG00000143033.17	MTF2	1	93079600	1_57	0	0.0258404585792315	6.30090034474512	1.54596701770117e-06	0.66659629916946	1
ENSG00000117500.12	TMED5	1	93180650	1_57	0	0.0262478548477213	6.44878506279471	1.6071970059476e-06	-0.699646319675296	1
ENSG00000122483.17	CCDC18	1	93179625	1_57	0	0.0224547802734498	4.97422349972969	1.06055086231661e-06	-0.264871390297113	2
ENSG00000117505.12	DR1	1	93345317	1_57	0	0.0220497356681165	4.80240243353679	1.00544735212789e-06	-0.226815571555665	1
ENSG00000137942.16	FNBP1L	1	93588416	1_57	0	0.100536142168238	19.3044357651882	1.84279372810591e-05	-2.15437539914271	1
ENSG00000137936.16	BCAR3	1	93847253	1_57	0	0.0289169061134255	7.3649334915616	2.02217180640641e-06	0.936894607137103	2
ENSG00000067334.13	DNTTIP2	1	93879581	1_57	0	0.0374760728264932	9.82329062284974	3.49549321842159e-06	1.24369605869572	2
ENSG00000023909.9	GCLM	1	93909186	1_57	0	0.0224058250780015	4.9536239280938	1.05385623763338e-06	0.339138588140801	1
ENSG00000117528.11	ABCD3	1	94411329	1_58	0	0.0120356996204249	4.82274799043239	5.51141743651152e-07	-0.248732825135223	1
ENSG00000143036.16	SLC44A3	1	94820196	1_58	0	0.0240422322845676	11.3903355650102	2.60021167752091e-06	-1.26014080870437	2
ENSG00000172339.9	ALG14	1	95073027	1_58	0	0.0978642350136194	25.0509591863415	2.32780052519865e-05	2.96372243951321	1
ENSG00000152078.9	TMEM56	1	95164465	1_58	0	0.0127458637579455	5.61666695791215	6.79743935692877e-07	0.625088308273967	1
ENSG00000122481.16	RWDD3	1	95237342	1_58	0	0.0186812035712791	9.86291256966536	1.74947376060736e-06	-1.48136162946081	1
ENSG00000117569.18	PTBP2	1	96721522	1_59	0	0.00702841638243423	15.4776743264512	1.03290548432377e-06	-3.18288864196539	1
ENSG00000188641.12	DPYD	1	97921399	1_60	0	0.00610258816099862	40.0020020667616	2.31789194846903e-06	-6.36723940337558	1
ENSG00000162627.16	SNX7	1	98661649	1_60	0	0.102111453771972	30.0082866673007	2.90946445698186e-05	2.82506032916867	1
ENSG00000099260.10	PALMD	1	99650697	1_61	0	0.0281047148174113	6.31873783475298	1.68619158027801e-06	0.712542475963613	2
ENSG00000156869.12	FRRS1	1	99766518	1_61	0	0.0237546778728127	4.72904812801402	1.06664591927307e-06	-0.0731437090061989	1
ENSG00000117620.14	SLC35A3	1	99969054	1_61	0	0.0360095966214585	8.66761354112859	2.96357001924393e-06	-1.24725378067013	2
ENSG00000156875.13	MFSD14A	1	100038319	1_61	0	0.0360524290712496	8.6789271146137	2.97096796572433e-06	1.07931554268406	1
ENSG00000156876.9	SASS6	1	100132743	1_61	0	0.0908679746096531	17.5425794229132	1.51356716001927e-05	2.06357890908517	1
ENSG00000122435.9	TRMT13	1	100133310	1_61	0	0.0418316677238774	10.0920330071195	4.00849400304056e-06	-1.41947152517016	1
ENSG00000122477.12	LRRC39	1	100178174	1_61	0	0.0298544201058983	6.89042238226876	1.95322323351503e-06	-0.711546268072209	2
ENSG00000137992.14	DBT	1	100249898	1_61	0	0.0279578516645994	6.26913816918299	1.66421347726786e-06	0.421310686614376	1
ENSG00000079335.18	CDC14A	1	100353172	1_61	0	0.0270728470444726	5.96486691516311	1.53331747312754e-06	-0.59365991759703	1
ENSG00000181656.6	GPR88	1	100538206	1_62	0	0.019681861719301	4.76127686026792	8.8978895128184e-07	-0.0879644258902802	2
ENSG00000162692.10	VCAM1	1	100721765	1_62	0	0.0195152020542343	4.68109527694213	8.67397027712713e-07	0.113632094080339	1
ENSG00000162694.13	EXTL2	1	100895622	1_62	0	0.0844212798029506	18.6353382839748	1.49377989279522e-05	-1.86578168561671	1
ENSG00000162695.11	SLC30A7	1	100895622	1_62	0	0.0844212798029506	18.6353382839748	1.49377989279522e-05	1.86578168561671	1
ENSG00000170989.8	S1PR1	1	101154806	1_62	0	0.0304113307963149	8.87267703202487	2.56204937683752e-06	1.35752389203633	5
ENSG00000060718.20	COL11A1	1	103107935	1_64	0	0.0319047648543283	8.62821896059137	2.61381052668418e-06	1.10490560237349	1
ENSG00000185946.15	RNPC3	1	103566260	1_65	0	0.0189576826549709	9.67753436025697	1.74199685983715e-06	-0.903516337374279	1
ENSG00000240038.6	AMY2B	1	103554070	1_65	0	0.0191141965609822	9.75659047499893	1.77072663841068e-06	-0.915387364332249	2
ENSG00000134215.15	VAV3	1	107754654	1_66	0	0.0178551598046	7.72775477997481	1.31013023915391e-06	-1.4693782431813	1
ENSG00000085491.15	SLC25A24	1	108200330	1_67	0	0.127968527095532	23.5039886663494	2.85589434902183e-05	-2.66654818494532	1
ENSG00000162636.15	FAM102B	1	108548667	1_67	0	0.0181680009560092	4.80613923790136	8.2908849644795e-07	0.23127995956689	1
ENSG00000162639.15	HENMT1	1	108662004	1_67	0	0.0203642170484174	5.88202107720524	1.13734360602721e-06	0.542351754959578	1
ENSG00000116266.10	STXBP3	1	108746865	1_67	0	0.0396120351520256	12.1800006745843	4.58112207669467e-06	-1.56066264607403	1
ENSG00000162641.18	AKNAD1	1	108834814	1_67	0	0.0212577774846893	6.28714578368297	1.26902092788825e-06	0.654737125407058	1
ENSG00000121957.12	GPSM2	1	108834814	1_67	0	0.0212577774846893	6.28714578368297	1.26902092788825e-06	0.654737125407058	1
ENSG00000121940.15	CLCC1	1	108930191	1_67	0	0.0180998196685256	4.77070732120914	8.19887789411119e-07	0.15008915277135	4
ENSG00000197780.9	TAF13	1	109075155	1_67	0	0.0256214700891272	8.05038002859948	1.95847406054871e-06	-0.953013117353777	2
ENSG00000215717.5	TMEM167B	1	109089398	1_67	0	0.0217502164345329	6.50325010516486	1.34304769664478e-06	0.660138088114515	1
ENSG00000031698.12	SARS	1	109119134	1_67	0	0.0438057685653162	13.1376204162438	5.4644368432077e-06	-1.44431738471172	2
ENSG00000143126.7	CELSR2	1	109241238	1_67	0	0.0185795018420072	5.01721949666744	8.8510452990075e-07	0.333253371278751	1
ENSG00000134222.16	PSRC1	1	109274570	1_67	0	0.0741609472797589	18.1818512480209	1.28029711146518e-05	1.96320069944065	2
ENSG00000221986.6	MYBPHL	1	109306632	1_67	0	0.0190364739848163	5.24625512357756	9.48272842037386e-07	0.400782871021429	1
ENSG00000134243.11	SORT1	1	109398511	1_67	0	0.0189364301553173	5.1965829018869	9.34358126511113e-07	0.384117339772018	1
ENSG00000143028.8	SYPL2	1	109465030	1_67	0	0.0256989774288919	8.07893207069455	1.97136570134574e-06	0.855150791583708	2
ENSG00000162650.16	ATXN7L2	1	109483259	1_67	0	0.0179422421931359	4.68831056648635	7.98712505559698e-07	-0.0864776453288915	1
ENSG00000174151.14	CYB561D1	1	109494012	1_67	0	0.01807034822069	4.75535144700367	8.15918044010695e-07	-0.0242772566287797	2
ENSG00000181754.6	AMIGO1	1	109509517	1_67	0	0.0751965465136277	18.3156961129587	1.30773191162723e-05	-1.95218600944876	2
ENSG00000156097.12	GPR61	1	109539929	1_67	0	0.109323645407331	21.954254379856	2.2789258445904e-05	2.26336990202618	1
ENSG00000065135.10	GNAI3	1	109548649	1_67	0	0.0282081844545936	8.96001957506746	2.3998355921141e-06	1.15925812517072	1
ENSG00000116337.15	AMPD2	1	109616709	1_67	0	0.0213969036342756	6.34869810747517	1.28983157303361e-06	-0.669944283238676	1
ENSG00000168765.16	GSTM4	1	109612653	1_67	0	0.0183391980766677	4.8945255913628	8.52291861897506e-07	0.204398379830438	5
ENSG00000134184.12	GSTM1	1	109226267	1_67	0	0.017942343938804	4.68836411645968	7.98726157806515e-07	-0.0595026797010805	6
ENSG00000213366.12	GSTM2	1	109657738	1_67	0	0.0184528330887702	4.95274257807056	8.67773145376683e-07	0.29476033480863	3
ENSG00000134202.10	GSTM3	1	109704237	1_67	0	0.0262806186953237	8.29051772724399	2.06878154898993e-06	0.990114759931532	3
ENSG00000134201.10	GSTM5	1	109710593	1_67	0	0.0306198090247881	9.7366753991096	2.83080899045831e-06	-1.12302570909221	4
ENSG00000184371.13	CSF1	1	109928142	1_68	0	0.0110215699851004	4.70274437544385	4.92144042385838e-07	-0.0833759626346977	1
ENSG00000168710.17	AHCYL1	1	109984850	1_68	0	0.0360302515186703	15.8788301020781	5.43229307810732e-06	1.69905233830182	1
ENSG00000143093.14	STRIP1	1	110032998	1_68	0	0.0655600950001194	21.5937849054345	1.34420572913693e-05	-2.45272221056363	2
ENSG00000186150.4	UBL4B	1	110090022	1_68	0	0.0573240473558547	20.3055037004718	1.10521815426644e-05	-2.30189368630071	1
ENSG00000197106.6	SLC6A17	1	110150641	1_68	0	0.0163564628180364	8.41590310007085	1.30703589259677e-06	0.978861440958402	2
ENSG00000116396.14	KCNC4	1	110264604	1_68	0	0.30376178340149	36.9734436274155	0.000106640072682335	-3.85703022490525	1
ENSG00000162775.14	RBM15	1	110425327	1_68	0	0.0116930158553965	5.25847048730494	5.83825925133322e-07	-0.279336989484959	1
ENSG00000168679.17	SLC16A4	1	110373396	1_68	0	0.0188541121281627	9.75328919136021	1.74604158863919e-06	-0.808622369085805	1
ENSG00000134248.13	LAMTOR5	1	110407840	1_68	0	0.050856303640231	19.1590593215173	9.25158983570028e-06	-1.95879432800399	2
ENSG00000143125.5	PROK1	1	110450727	1_68	0	0.0172835059008468	8.9350967949209	1.46631913043974e-06	1.47534369378258	1
ENSG00000177301.14	KCNA2	1	110607285	1_68	0	0.032169618403266	14.8037049679426	4.52182475714737e-06	-1.95012452554079	1
ENSG00000143119.12	CD53	1	110894507	1_68	0	0.0299337126482341	14.121004285648	4.01350276867268e-06	2.39986120035063	1
ENSG00000121931.15	LRIF1	1	110964484	1_68	0	0.0244779995742117	12.2180415434082	2.83971605705812e-06	-1.81049277279264	1
ENSG00000156171.14	DRAM2	1	111143875	1_68	0	0.202524608095584	32.7187432365423	6.29175511437814e-05	3.84429720543816	2
ENSG00000134255.13	CEPT1	1	111139496	1_68	0	0.0672623961458464	21.8394527865229	1.3947985386502e-05	3.13272963253866	1
ENSG00000162777.16	DENND2D	1	111194050	1_68	0	0.0118870949814982	5.4132194540783	6.10982489283148e-07	-0.49302412425094	1
ENSG00000064886.13	CHI3L2	1	111291211	1_69	0	0.0130928312890736	8.0447198477437	1.0000964672171e-06	0.903722067617355	1
ENSG00000134216.18	CHIA	1	111290648	1_69	0	0.0131717209231267	8.10121506484407	1.01318809673898e-06	0.934815950195246	2
ENSG00000085465.12	OVGP1	1	111425694	1_69	0	0.00947908499942285	5.0097235865228	4.50897241689579e-07	0.31430904690234	2
ENSG00000116459.10	ATP5F1	1	111448114	1_69	0	0.00989209876170349	5.41024557346674	5.08162740821152e-07	0.476671575014813	1
ENSG00000143110.11	C1orf162	1	111471470	1_69	0	0.00941720591200823	4.94822290133859	4.42454603775426e-07	0.310722264492345	2
ENSG00000197852.9	FAM212B	1	111754009	1_69	0	0.0594675849400824	22.3805631543067	1.26371374350596e-05	-2.35253981455961	1
ENSG00000171385.9	KCND3	1	112360405	1_69	0	0.0100705327401065	5.5781516631419	5.33384216876033e-07	0.505494873884771	1
ENSG00000134245.17	WNT2B	1	112468623	1_69	0	0.0167702912928128	10.374333624978	1.65195500161134e-06	1.76857289908015	1
ENSG00000116489.12	CAPZA1	1	112621345	1_69	0	0.0410157017123767	18.8335232916828	7.33464529828482e-06	2.597481886489	1
ENSG00000007341.18	ST7L	1	112620907	1_69	0	0.0431928829373727	19.3257858446535	7.92586647734341e-06	2.62824830853193	1
ENSG00000155363.18	MOV10	1	112673095	1_69	0	0.174819889188693	32.9433991210998	5.4683543020657e-05	-3.37703443519094	1
ENSG00000155380.11	SLC16A1	1	112966469	1_70	0	0.0225308737422729	4.85999190569418	1.03970702079097e-06	0.465902798884636	1
ENSG00000198799.11	LRIG2	1	113072822	1_70	0	0.0254162774872333	5.99828342306225	1.44755916298849e-06	0.727406293880157	1
ENSG00000116793.15	PHTF1	1	113758270	1_70	0	0.0267151671579978	6.46946731426151	1.64105756588332e-06	0.746127198085728	1
ENSG00000134242.15	PTPN22	1	113871109	1_70	0	0.0306078717612135	7.75685337681057	2.25432284536313e-06	0.986135282365939	1
ENSG00000188761.11	BCL2L15	1	113886718	1_70	0	0.0261068890970844	6.25167847381204	1.54970543104161e-06	0.655869679947457	2
ENSG00000134262.12	AP4B1	1	113904943	1_70	0	0.024075860793302	5.48629568066285	1.25417583963361e-06	0.50303309138239	1
ENSG00000163349.21	HIPK1	1	113926975	1_70	0	0.0264855591533504	6.3878346824986	1.60642409982282e-06	-0.533887404000343	2
ENSG00000116774.11	OLFML3	1	113979663	1_70	0	0.0226233220272992	4.89863565227607	1.05227417778395e-06	-0.36426335041531	1
ENSG00000134207.14	SYT6	1	114208871	1_70	0	0.023982626133508	5.44965505802256	1.24097533007782e-06	-0.576816716048835	1
ENSG00000116752.5	BCAS2	1	114581126	1_71	0	0.0113451448552063	6.05723985568848	6.52502550233718e-07	0.972592245781375	1
ENSG00000175984.14	DENND2C	1	114669904	1_71	0	0.0771945407391017	22.0323546610692	1.6148972630151e-05	-1.84485964080768	1
ENSG00000213281.4	NRAS	1	114716596	1_71	0	0.0109103390702104	4.85747468921767	5.03206440345712e-07	0.272784804344052	1
ENSG00000009307.15	CSDE1	1	114758064	1_71	0	0.075510824119624	20.3387125187805	1.45824355174351e-05	-3.57505119242448	1
ENSG00000198765.11	SYCP1	1	114854824	1_71	0	0.0119184132956255	5.57442509612847	6.3083520557897e-07	-0.055555531149405	1
ENSG00000134198.9	TSPAN2	1	115089590	1_71	0	0.0267174188073117	11.7195888245732	2.97306408093215e-06	-0.891994693556076	1
ENSG00000173218.14	VANGL1	1	115641021	1_72	0	0.0648372490183238	23.2823161788153	1.43333649690385e-05	2.35211873110304	1
ENSG00000118729.11	CASQ2	1	115767809	1_72	0	0.0105471553816132	6.08454102420023	6.0934122949581e-07	-0.792862022384207	1
ENSG00000163393.12	SLC22A15	1	115976190	1_72	0	0.0101490466539396	5.72311093040738	5.51511800816348e-07	-0.543933150572724	2
ENSG00000173212.4	MAB21L3	1	116078863	1_72	0	0.0248648727792866	14.1614851169487	3.34343156724102e-06	1.51612242819466	1
ENSG00000116815.15	CD58	1	116571486	1_72	0	0.0126040342758377	7.75895038466399	9.28559947899021e-07	-0.839569823619215	1
ENSG00000134247.9	PTGFRN	1	116909755	1_72	0	0.0300123400770209	15.9412463682861	4.54275724241418e-06	-1.60834791289649	1
ENSG00000134256.12	CD101	1	116982694	1_72	0	0.0114348308890272	6.84381871535624	7.43063005803927e-07	0.704576747192592	2
ENSG00000116830.11	TTF2	1	117060534	1_72	0	0.00948871417993535	5.09126598264505	4.58701909676851e-07	-0.320667373853802	1
ENSG00000134253.9	TRIM45	1	117122142	1_72	0	0.00908378951833111	4.68176853030384	4.03807515361348e-07	-0.096456179336169	1
ENSG00000198162.12	MAN1A2	1	117367233	1_72	0	0.0101114076465284	5.68820155799694	5.46114859079407e-07	0.427936983860654	4
ENSG00000183508.4	FAM46C	1	117605762	1_72	0	0.00939497157900626	4.9980430751846	4.45854200060848e-07	0.304795527556252	1
ENSG00000155761.13	SPAG17	1	118187574	1_72	0	0.0509571032773385	20.9744549077295	1.014828865834e-05	-2.23590786749449	1
ENSG00000092607.13	TBX15	1	118967864	1_73	0	0.0160804181617616	9.77350501634456	1.49226198341115e-06	1.22070502911962	1
ENSG00000116874.11	WARS2	1	119012523	1_73	0	0.0111271016933689	6.3211685323215	6.67846760098604e-07	-0.66442434546178	2
ENSG00000143067.4	ZNF697	1	119618818	1_73	0	0.00945940908820053	4.80738656345191	4.31787881927212e-07	0.100593676677035	2
ENSG00000092621.11	PHGDH	1	119659675	1_73	0	0.0133062942734192	8.03863494219058	1.01563305510338e-06	0.901981058154463	1
ENSG00000134240.11	HMGCS2	1	119770159	1_73	0	0.0225130365768911	12.9419206106691	2.7664970098484e-06	-1.34626365250916	1
ENSG00000117281.15	CD160	1	145718303	1_73	0	0.0237380663520779	13.4293009488032	3.02688654346563e-06	1.59395749243348	1
ENSG00000265491.4	RNF115	1	145825142	1_73	0	0.00990108308780646	5.24293321582549	4.92895016936407e-07	0.473534285876475	2
ENSG00000265241.6	RBM8A	1	145927840	1_73	0	0.0167418570597193	10.1386353171494	1.61168635238361e-06	1.25287619097172	1
ENSG00000272031.2	ANKRD34A	1	145927840	1_73	0	0.0167418570597193	10.1386353171494	1.61168635238361e-06	1.25287619097172	1
ENSG00000121851.12	POLR3GL	1	145963899	1_73	0	0.00970173469183866	5.0390068560068	4.64185681719497e-07	0.439151618238223	1
ENSG00000168509.19	HFE2	1	146036954	1_73	0	0.0401822649044558	18.4103280326442	7.02414286243223e-06	-1.93138917103151	1
ENSG00000271425.7	NBPF10	1	146051718	1_73	0	0.0386945807822704	18.074184131131	6.64058354636129e-06	1.89324188622634	1
ENSG00000131791.7	PRKAB2	1	147043516	1_73	0	0.018787836146686	11.6480793924454	2.07791837149256e-06	-2.18063085961864	3
ENSG00000131778.18	CHD1L	1	147311853	1_73	0	0.0507809740853492	20.978383467144	1.01151061280841e-05	-3.33878062515314	1
ENSG00000131781.12	FMO5	1	147243554	1_73	0	0.0126430840494917	7.45213612994965	8.94604753595845e-07	0.728320164052593	1
ENSG00000162836.11	ACP6	1	147646379	1_73	0	0.00935172185512645	4.71881413261232	4.19007550981126e-07	0.30543476479271	4
ENSG00000143375.14	CGN	1	151608532	1_74	0	0.0478704498994503	10.7448769911354	4.88389539945597e-06	1.23666492440186	1
ENSG00000143376.12	SNX27	1	151608532	1_74	0	0.0478704498994503	10.7448769911354	4.88389539945597e-06	-1.23666492440186	1
ENSG00000143450.16	OAZ3	1	151762531	1_74	0	0.0254306384130061	4.74111124057347	1.14481366561141e-06	-0.307440347187884	2
ENSG00000143436.10	MRPL9	1	151763100	1_74	0	0.0429217587336188	9.70488200311722	3.95517009320379e-06	-1.26511299715967	1
ENSG00000182134.15	TDRKH	1	151789632	1_74	0	0.0366094221689371	8.1924002566507	2.84774719964901e-06	1.31229478535068	2
ENSG00000213171.2	LINGO4	1	151805451	1_74	0	0.0783469884366892	15.4736040331661	1.15109504193051e-05	-1.8815347791566	2
ENSG00000143365.17	RORC	1	151812071	1_74	0	0.0946718684114891	17.3098085207447	1.55600364088191e-05	2.16679328721574	2
ENSG00000225556.1	C2CD4D	1	151844758	1_74	0	0.02775597217777	5.56850037558343	1.46754725209931e-06	-0.448533496551201	1
ENSG00000196407.11	THEM5	1	151844242	1_74	0	0.0322299345242459	6.98365989828839	2.13717409428053e-06	-0.618458008563174	1
ENSG00000159445.12	THEM4	1	151907622	1_74	0	0.0263107551587539	5.06275089750479	1.26478663945394e-06	-0.476868527236324	2
ENSG00000197915.5	HRNR	1	152219919	1_74	0	0.0525890761642288	11.6427051424552	5.81362262380823e-06	-1.54995547733886	4
ENSG00000143631.10	FLG	1	152220349	1_74	0	0.0620229931546674	13.2231974553568	7.78729452948603e-06	1.72573764315466	2
ENSG00000143536.7	CRNN	1	152415152	1_74	0	0.0254683328780091	4.75511182541115	1.14989622706212e-06	0.486909820680138	1
ENSG00000163207.6	IVL	1	152908247	1_74	0	0.0573523209586939	12.4724568121231	6.79204263499432e-06	1.59555070764199	2
ENSG00000169474.4	SPRR1A	1	152985356	1_74	0	0.0257103118402222	4.8444962442385	1.18264218033154e-06	-0.288487700785776	1
ENSG00000169469.8	SPRR1B	1	153034151	1_74	0	0.0491037634786962	10.9876343167538	5.12290583452292e-06	1.35890910255495	1
ENSG00000241794.1	SPRR2A	1	153057485	1_74	0	0.049871660069032	11.1357854140569	5.27317367184651e-06	1.37141157890082	1
ENSG00000203785.8	SPRR2E	1	153106201	1_74	0	0.0265458507343658	5.14686465069652	1.29728916963267e-06	0.50889549717679	2
ENSG00000203782.5	LOR	1	153260702	1_75	0	0.0180577571151898	4.93108808634824	8.45481218565512e-07	-0.23770330593937	1
ENSG00000163220.10	S100A9	1	153380884	1_75	0	0.0193733412320628	5.54074916010958	1.01922581287214e-06	0.378702755998241	1
ENSG00000163221.8	S100A12	1	153365467	1_75	0	0.0204226761008122	6.14800795547045	1.19218723427894e-06	0.600052794531095	1
ENSG00000143546.9	S100A8	1	153391654	1_75	0	0.0191916696787473	5.45965567665107	9.94890790804847e-07	0.358916544507465	1
ENSG00000143556.8	S100A7	1	153460592	1_75	0	0.0219741961579327	6.94570014073446	1.44919365489926e-06	-0.836697093448543	1
ENSG00000197956.9	S100A6	1	153609591	1_75	0	0.0186087765653732	5.14053855674173	9.08288549232732e-07	-0.222931931742498	1
ENSG00000196420.7	S100A5	1	153541765	1_75	0	0.0182078338761933	4.99321418608043	8.63248584367385e-07	0.250805432491062	1
ENSG00000188015.9	S100A3	1	153549456	1_75	0	0.0177418788334653	4.78397235960938	8.05908372233015e-07	-0.173155433121186	1
ENSG00000196154.11	S100A4	1	153549456	1_75	0	0.0177418788334653	4.78397235960938	8.05908372233015e-07	-0.173155433121186	1
ENSG00000196754.10	S100A2	1	153567710	1_75	0	0.0212840008053122	6.42078651761814	1.29759419483585e-06	0.638499522438334	1
ENSG00000188643.10	S100A16	1	153612510	1_75	0	0.0190301691766371	5.46685007496212	9.8781862350064e-07	-0.620317085729422	1
ENSG00000160678.11	S100A1	1	153627648	1_75	0	0.0189675256173533	5.38580496252415	9.6997088433834e-07	-0.580020573189992	3
ENSG00000189171.14	S100A13	1	153622972	1_75	0	0.0176790724430322	5.03560207699434	8.45294953507153e-07	-0.841558752721437	2
ENSG00000160679.12	CHTOP	1	153633911	1_75	0	0.0281897877643987	11.4500862334037	3.06477051219842e-06	-2.15507088581641	2
ENSG00000143553.10	SNAPIN	1	153659467	1_75	0	0.0239088610949858	7.9753483967362	1.81053093489891e-06	-1.1943725116538	1
ENSG00000169418.9	NPR1	1	153678582	1_75	0	0.0610953585330222	18.1081656906955	1.05046134112727e-05	-2.54021510150748	2
ENSG00000143614.9	GATAD2B	1	153923736	1_75	0	0.029503418531644	14.1107624921634	3.95293996854214e-06	3.20843776828723	2
ENSG00000198837.9	DENND4B	1	153940147	1_75	0	0.0176303408549586	5.48889964711603	9.18847411623062e-07	1.04373722506586	1
ENSG00000143570.17	SLC39A1	1	153968263	1_75	0	0.192099259329552	19.3239785899873	3.52467951768613e-05	4.20896415805825	1
ENSG00000143578.15	CREB3L4	1	153968263	1_75	0	0.192099259329552	19.3239785899873	3.52467951768613e-05	4.20896415805825	1
ENSG00000143552.9	NUP210L	1	154155344	1_75	0	0.0492489743380847	12.9955839443106	6.07701608634591e-06	-0.822660059673873	1
ENSG00000143549.19	TPM3	1	154194640	1_75	0	0.0192998090111404	9.37326472929149	1.71767617203312e-06	2.53695235164502	1
ENSG00000143595.12	AQP10	1	154321199	1_75	0	0.0182493791576761	5.12439926495309	8.87949876957839e-07	0.414360880687226	2
ENSG00000143515.16	ATP8B2	1	154334786	1_75	0	0.0242057107308276	7.35265629822461	1.68989414400219e-06	0.544814494243935	1
ENSG00000160712.12	IL6R	1	154405422	1_75	0	0.0291605091650148	9.07479165789147	2.51263359834543e-06	1.05962414210473	1
ENSG00000169291.9	SHE	1	154502399	1_75	0	0.019112388145747	5.38648418645281	9.77502198222662e-07	-0.727515237024048	1
ENSG00000163239.12	TDRD10	1	154502399	1_75	0	0.019112388145747	5.38648418645281	9.77502198222662e-07	0.727515237024048	1
ENSG00000160714.9	UBE2Q1	1	154559434	1_75	0	0.0277495877326623	9.17811741628475	2.41828533074944e-06	1.55999651266237	1
ENSG00000160710.15	ADAR	1	154628057	1_75	0	0.0398837785281809	13.0684914500839	4.94901933850407e-06	1.79703985665709	1
ENSG00000143603.18	KCNN3	1	154816560	1_76	1	0.782857502228836	26.7989502418425	0.000199203927616207	4.91942090361704	1
ENSG00000163344.5	PMVK	1	154934498	1_76	0	0.00768175832533746	5.59480666378727	4.08077941740266e-07	-1.03793475050903	1
ENSG00000163346.16	PBXIP1	1	154947089	1_76	2	0.545106386168516	26.2720438688898	0.000135979214290351	-4.59079972611135	1
ENSG00000160691.18	SHC1	1	154974220	1_76	0	0.0075975043993225	5.37282684819702	3.87588784594988e-07	-1.03576122438433	1
ENSG00000160685.13	ZBTB7B	1	155017119	1_76	0	0.0133335304589512	15.5054316481141	1.96302764161221e-06	2.49221125897355	1
ENSG00000163354.14	DCST2	1	155033615	1_76	0	0.00971085432320973	12.4788095529824	1.15060959851203e-06	-2.69459344694686	2
ENSG00000143537.13	ADAM15	1	155061442	1_76	0	0.00790800537527003	5.87465279802906	4.41109647967669e-07	-0.599379908715271	1
ENSG00000169242.11	EFNA1	1	155127471	1_76	0	0.0103320005803816	8.17933020507787	8.02415963330079e-07	-0.353515898264256	1
ENSG00000169241.17	SLC50A1	1	155135811	1_76	0	0.00764979483165296	5.09349415661428	3.69967007295263e-07	0.144498093703564	1
ENSG00000185499.16	MUC1	1	155183255	1_76	0	0.037584450864481	21.550959512597	7.69081238614122e-06	3.17208793825223	1
ENSG00000173171.14	MTX1	1	155203736	1_76	0	0.012250619544995	10.2482324355037	1.19207729520152e-06	-1.18103257261116	1
ENSG00000177628.15	GBA	1	155244216	1_76	0	0.0151691267791853	11.1807029569112	1.61037525051556e-06	-1.63178167821242	2
ENSG00000160767.20	FAM189B	1	155254510	1_76	0	0.0221008138508163	14.0569899482592	2.94983685741537e-06	2.07556525954349	2
ENSG00000116521.10	SCAMP3	1	155262283	1_76	0	0.0145736171202535	10.8616740878218	1.5030087871104e-06	2.00810481914978	1
ENSG00000143630.9	HCN3	1	155277916	1_76	0	0.0242925781275518	14.9404301070156	3.44614942966923e-06	-2.4657281410912	1
ENSG00000160752.14	FDPS	1	155309691	1_76	0	0.0317941506221054	16.9510470035964	5.11730323054684e-06	2.65457999067497	1
ENSG00000132676.15	DAP3	1	155688294	1_76	0	0.0373221740650951	18.2739685516903	6.47585631275052e-06	-2.66415783066477	1
ENSG00000132718.8	SYT11	1	155859720	1_76	0	0.0412389084060859	18.5455435003052	7.26179731622484e-06	-2.67224451535059	1
ENSG00000143622.10	RIT1	1	155911161	1_76	0	0.0951273787342475	24.1181927382928	2.17845045956167e-05	-2.98855337622138	1
ENSG00000132680.10	KIAA0907	1	155934601	1_76	0	0.0453147413276631	18.892311725448	8.12871701817593e-06	-1.92914447750278	1
ENSG00000163479.13	SSR2	1	156020665	1_76	0	0.00911503132293334	7.88629385930688	6.82540644044124e-07	1.0028233105807	1
ENSG00000160803.7	UBQLN4	1	156054582	1_76	0	0.665284871139543	25.0464743237348	0.000158216453435935	-4.30717243636755	1
ENSG00000116586.11	LAMTOR2	1	156055222	1_76	0	0.0388608523925537	20.6828982283404	7.63169690937681e-06	-2.50635758253915	1
ENSG00000196189.12	SEMA4A	1	156120619	1_76	0	0.00949708575277142	7.3090301605188	6.59094230844107e-07	-1.30255569261179	3
ENSG00000160785.13	SLC25A44	1	156194115	1_76	0	0.00953821880864791	7.17327105853823	6.49653705255313e-07	0.934658375785167	2
ENSG00000160783.19	PMF1	1	156212919	1_76	0	0.00791770341715326	5.23624761753415	3.93655933975301e-07	-0.192894922941588	1
ENSG00000242252.1	BGLAP	1	156245771	1_76	0	0.0212937579466277	14.1593394932519	2.86281117998283e-06	1.65778754575328	1
ENSG00000160781.15	PAQR6	1	156240066	1_76	0	0.0317916652966086	19.6405935682528	5.92877928700333e-06	2.56531374353894	2
ENSG00000198952.8	SMG5	1	156274030	1_76	0	0.00762699852640714	4.8004190172787	3.47640372689583e-07	0.370327226830546	1
ENSG00000198715.11	GLMP	1	156298013	1_76	0	0.0200742000265035	13.6832136497487	2.60809707562277e-06	-1.68318574113072	1
ENSG00000163468.14	CCT3	1	156351363	1_76	0	0.0433591354463996	20.9257213472338	8.61506282124922e-06	-2.19144270726683	1
ENSG00000183856.10	IQGAP3	1	156572426	1_77	0	0.0229229489297059	6.39257511328142	1.39137348649859e-06	-0.622213604360172	1
ENSG00000187862.11	TTC24	1	156579671	1_77	0	0.134858931146978	23.4175420591227	2.99859918739692e-05	2.37700782211892	1
ENSG00000163382.11	NAXE	1	156590832	1_77	0	0.0280580759822587	8.30312618575989	2.21206009808706e-06	-1.01871533760566	2
ENSG00000160818.16	GPATCH4	1	156601724	1_77	0	0.0215671768175485	5.81709080632689	1.19123251470582e-06	-0.600972584864125	2
ENSG00000132702.12	HAPLN2	1	156619658	1_77	0	0.038242195571128	11.2390743747017	4.08103914122748e-06	-1.33804441127533	1
ENSG00000132692.18	BCAN	1	156640896	1_77	0	0.02035443123414	5.27108372471243	1.0187234015463e-06	0.329918801939459	1
ENSG00000143320.8	CRABP2	1	156696402	1_77	0	0.020149315716133	5.17555513382174	9.90181112417889e-07	-0.283839280453427	2
ENSG00000143303.11	RRNAD1	1	156728106	1_77	0	0.0197326322202753	4.97849158248097	9.32782082918716e-07	-0.287041851337937	1
ENSG00000143314.12	MRPL24	1	156737905	1_77	0	0.0196798425901393	4.95323423150082	9.25567044456083e-07	-0.363787612058399	1
ENSG00000143294.14	PRCC	1	156751115	1_77	0	0.0733762523125813	17.472803025692	1.21735012383563e-05	-1.84747269877076	1
ENSG00000198400.11	NTRK1	1	156815564	1_77	0	0.0378691240362664	11.1459394027255	4.00773810500124e-06	1.38985023162541	2
ENSG00000027869.11	SH2D2A	1	156815564	1_77	0	0.019115501122302	4.67890741457913	8.49234318298244e-07	0.0511470950014867	2
ENSG00000187800.13	PEAR1	1	156893825	1_77	0	0.0207574697250263	5.45603731079948	1.07534827187693e-06	-0.323053377012393	1
ENSG00000143297.18	FCRL5	1	157552226	1_77	0	0.0424573610167714	12.2335250961842	4.93176087199174e-06	-1.56308990246269	1
ENSG00000160856.20	FCRL3	1	157700967	1_77	0	0.0196371915211916	4.93277794423938	9.19746911473238e-07	0.398402644059789	1
ENSG00000158473.6	CD1D	1	158180329	1_79	0	0.00492884634309976	5.48383320809923	2.56641516681943e-07	-0.536854648916171	1
ENSG00000158477.6	CD1A	1	158254492	1_79	0	0.0291050977391353	22.1151406797691	6.11161749178115e-06	2.25257934587054	1
ENSG00000158488.15	CD1E	1	158353463	1_79	0	0.082133126721379	31.9758071939721	2.49366017611509e-05	-2.81866461815041	3
ENSG00000163554.12	SPTA1	1	158654738	1_79	0	0.00928480094817352	11.4204603443229	1.00682410446028e-06	1.29875447437227	2
ENSG00000163563.7	MNDA	1	158831951	1_79	0	0.00456772120169424	4.77810493768549	2.07230019823638e-07	-0.116285528268947	1
ENSG00000163564.14	PYHIN1	1	158931723	1_79	0	0.00453106365449763	4.70152538289612	2.02272268587883e-07	-0.103059969773936	2
ENSG00000163565.18	IFI16	1	159000146	1_79	0	0.012381217833399	14.1028524914757	1.65793585872552e-06	-1.59894050426061	1
ENSG00000163568.14	AIM2	1	159147011	1_79	0	0.139859910484898	37.0064347909992	4.91437043737477e-05	-3.2863967312745	2
ENSG00000162706.12	CADM3	1	159172360	1_79	0	0.00722346139176411	9.03189870941949	6.19472185398657e-07	1.2339095701349	2
ENSG00000179639.10	FCER1A	1	159288755	1_79	0	0.0118957799961115	13.7794214926655	1.55640029767408e-06	-1.37467101706744	1
ENSG00000158716.8	DUSP23	1	159765212	1_79	0	0.0171667308876683	17.2075297210187	2.80481049737255e-06	-1.70443630565469	2
ENSG00000188004.9	C1orf204	1	159839552	1_79	0	0.0313093994158847	22.8654442487986	6.7975400862842e-06	-2.10546739317405	2
ENSG00000243284.1	VSIG8	1	159856858	1_79	0	0.00451924959719896	4.67735941795402	2.00707900506499e-07	-0.00441649723490864	2
ENSG00000085552.16	IGSF9	1	159938255	1_79	0	0.00833512635066003	10.3912876190227	8.22392138576534e-07	-1.12121310959672	2
ENSG00000162723.9	SLAMF9	1	159954467	1_79	0	0.00470941436870453	5.05363272578682	2.25978945412711e-07	-0.237824514667801	2
ENSG00000143315.6	PIGM	1	160036682	1_79	0	0.00964623128232134	11.8539658311172	1.08572225089435e-06	-1.39961143407928	1
ENSG00000162728.4	KCNJ9	1	160080991	1_79	0	0.0101116254644874	12.2468059604485	1.17582098984321e-06	-1.35948529645896	1
ENSG00000162729.13	IGSF8	1	160102029	1_79	0	0.016567574540987	16.8313642831604	2.64774190914911e-06	-1.79563374110657	1
ENSG00000018625.14	ATP1A2	1	160114853	1_79	0	0.00452687545130548	4.70493840383033	2.02232003648036e-07	-0.174506049614805	2
ENSG00000132681.16	ATP1A4	1	160151698	1_79	0	0.00506137597099376	5.68228424124553	2.73079406359755e-07	0.353081483784686	2
ENSG00000143318.12	CASQ1	1	160177275	1_79	0	0.00493695283215634	5.51442070723593	2.58497454644885e-07	-0.450150721738254	2
ENSG00000162734.12	PEA15	1	160237740	1_79	0	0.0183456801741008	17.3193232954192	3.01690846777962e-06	-2.59182884512268	1
ENSG00000132716.18	DCAF8	1	160263555	1_79	0	0.0140047003501519	14.9729913388539	1.99103911056105e-06	2.44288017239321	1
ENSG00000162735.18	PEX19	1	160285766	1_79	0	0.00468881785051412	5.00125644392528	2.22658809408417e-07	-0.253257430365631	1
ENSG00000162736.15	NCSTN	1	160342475	1_79	0	0.0718079770277129	29.4360243217281	2.00700863886691e-05	-3.28922993096441	2
ENSG00000171786.5	NHLH1	1	160372086	1_79	0	0.487731250568858	32.741747914986	0.000151628151468756	-4.05761057731099	1
ENSG00000162738.5	VANGL2	1	160379851	1_79	0	0.0102845707757196	11.8502215655659	1.15720429935074e-06	2.32672023951408	2
ENSG00000066294.14	CD84	1	160579933	1_79	0	0.00466336488920549	4.98590947454591	2.20770572782947e-07	-0.346592673679561	1
ENSG00000117091.9	CD48	1	160711718	1_79	0	0.00458009209680055	4.79851802765208	2.08678995943754e-07	0.147957439253608	1
ENSG00000122223.12	CD244	1	160862395	1_79	0	0.00453866348106724	4.71884542943912	2.03357939036028e-07	0.0674176141587438	1
ENSG00000215845.10	TSTD1	1	161038782	1_79	0	0.00462531905390018	4.89787008694216	2.15102943814555e-07	-0.216135339497479	2
ENSG00000162755.13	KLHDC9	1	161098329	1_79	0	0.00497222998680647	5.56640426984486	2.62798783011548e-07	-0.459027118750887	1
ENSG00000158793.13	NIT1	1	161116069	1_79	0	0.00483753211266003	5.31985283676715	2.44354801007298e-07	0.356375724238277	2
ENSG00000158796.16	DEDD	1	161132100	1_79	0	0.00590549187552836	7.16850995573824	4.01959563448379e-07	-0.866715816935331	1
ENSG00000143224.17	PPOX	1	161169948	1_79	0	0.00466420294707282	4.97060525709082	2.20132472026232e-07	0.169534944599152	2
ENSG00000158850.14	B4GALT3	1	161188558	1_79	0	0.0169260448362445	17.0410830624438	2.73873541059544e-06	-1.84320559659558	2
ENSG00000158864.12	NDUFS2	1	161196933	1_79	0	0.04227565518967	25.69082415418	1.03125431880643e-05	-2.36091668908831	2
ENSG00000158869.10	FCER1G	1	161215268	1_79	0	0.0347266624622318	23.8212630096165	7.85462086214133e-06	-2.27781052584768	3
ENSG00000158874.11	APOA2	1	161223893	1_79	0	0.00493827981400763	5.49655884713444	2.5772940619181e-07	0.411654423662765	1
ENSG00000158882.14	TOMM40L	1	161224851	1_79	0	0.00487078725025325	5.36836443571892	2.48278177027789e-07	-0.375256508325795	1
ENSG00000158887.15	MPZ	1	161309728	1_79	0	0.00485385123307225	5.35553015294095	2.46823398057389e-07	-0.475749321107997	1
ENSG00000143252.14	SDHC	1	161317093	1_79	0	0.00522293148831121	6.04540923425198	2.99804005481513e-07	0.640003557062956	1
ENSG00000143226.13	FCGR2A	1	161505171	1_79	0	0.00469850030929297	5.05681221581833	2.25597084639462e-07	-0.2260839472291	1
ENSG00000203747.10	FCGR3A	1	161550682	1_79	0	0.00608832007195503	7.45219762534676	4.30803513004181e-07	-0.88584039597342	1
ENSG00000072694.20	FCGR2B	1	161647726	1_79	0	0.0101275676968614	12.1989992214637	1.1730776358204e-06	-1.38606881822218	1
ENSG00000162746.14	FCRLB	1	161721576	1_79	0	0.00465480156266618	4.95813856371237	2.19137765000131e-07	-0.253959363952948	3
ENSG00000081721.11	DUSP12	1	161749425	1_79	0	0.00954923171920541	11.6791093405325	1.05895023990848e-06	-1.29229109030419	2
ENSG00000118217.5	ATF6	1	161764807	1_79	0	0.00461170261821553	4.87107025856724	2.13296183605332e-07	0.274945282572514	3
ENSG00000198929.12	NOS1AP	1	162070515	1_79	0	0.00664094835417506	8.28081211339882	5.22156189594455e-07	-0.90555097652328	1
ENSG00000239887.4	C1orf226	1	162358188	1_79	0	0.00556565218543226	6.63038460560321	3.50390385028503e-07	-0.660237637785312	1
ENSG00000152332.15	UHMK1	1	162457634	1_80	0	0.0120876104692229	11.2755289828353	1.29412068382372e-06	1.30418930032935	1
ENSG00000117143.13	UAP1	1	162561114	1_80	0	0.00754367902371089	6.90574338263606	4.94642050729428e-07	-0.649245445374298	2
ENSG00000162733.16	DDR2	1	162631124	1_80	0	0.00619449690606366	5.1070533548281	3.00381949957127e-07	-0.281058741007541	1
ENSG00000132196.13	HSD17B7	1	162790761	1_80	0	0.0875669495543638	29.7927430665629	2.47712606505615e-05	2.66913705302984	2
ENSG00000117152.13	RGS4	1	163068894	1_80	0	0.113955242624314	32.0769286923182	3.47075921663528e-05	-2.94740501850388	1
ENSG00000143248.12	RGS5	1	163304050	1_80	0	0.0127017651207623	11.6760240076887	1.40817442877802e-06	1.65499215008904	1
ENSG00000185630.18	PBX1	1	164553791	1_80	0	0.00799148218664658	7.43334344966464	5.64038737587317e-07	-0.758174611179504	1
ENSG00000162761.14	LMX1A	1	165333976	1_81	0	0.166232638288139	25.3533349681103	4.00173926693624e-05	-2.62562805705005	3
ENSG00000143198.12	MGST3	1	165630412	1_81	0	0.149362708160288	24.279185947855	3.4432907623567e-05	-2.86678883882717	1
ENSG00000143149.12	ALDH9A1	1	165698544	1_81	0	0.0198322456451578	4.87162072028623	9.17366250923461e-07	-0.335644731005811	2
ENSG00000143183.16	TMCO1	1	165770361	1_81	0	0.0394823205948216	11.3880657386587	4.26923472197181e-06	-1.39409721733583	1
ENSG00000188859.6	FAM78B	1	166167240	1_81	0	0.022421935451162	6.0295825773855	1.28368285903254e-06	0.650454355251058	1
ENSG00000143157.11	POGK	1	166839016	1_82	0	0.0212612661015003	14.0820419539999	2.84283827300635e-06	-2.32482414335593	1
ENSG00000152382.5	TADA1	1	166875791	1_82	0	0.0380616643255785	16.9226089326292	6.115788950671e-06	-1.23454099185446	1
ENSG00000198842.9	DUSP27	1	167088364	1_82	0	0.0092081386977444	5.20717182873538	4.55272227178476e-07	0.657226654849722	3
ENSG00000143167.11	GPA33	1	167090843	1_82	0	0.00900224440625619	4.93912688717373	4.22180704075744e-07	-0.414687802343154	1
ENSG00000143162.7	CREG1	1	167548592	1_82	0	0.0094343068490671	5.21270197761254	4.66949903810703e-07	0.333544035374337	2
ENSG00000198771.10	RCSD1	1	167630073	1_82	0	0.0173644633306952	10.9467631569257	1.80486400642095e-06	1.21045888557767	2
ENSG00000197965.11	MPZL1	1	167705500	1_82	0	0.00939130080015593	5.1811963509929	4.62011939429581e-07	-0.333376634968163	2
ENSG00000143199.17	ADCY10	1	167913803	1_82	0	0.00979145933968251	5.56780749408557	5.17641435362601e-07	-0.464389832463699	1
ENSG00000143164.15	DCAF6	1	167936749	1_82	0	0.0179886130484169	11.1528950517305	1.90494610090567e-06	-1.52813459101864	1
ENSG00000143158.10	MPC2	1	167936173	1_82	0	0.0141931937067489	8.95336172639713	1.20660093535147e-06	1.27096454300779	2
ENSG00000143147.14	GPR161	1	168137478	1_82	0	0.00973658865644522	5.51849086308185	5.10181313148553e-07	-0.537160227520372	2
ENSG00000143155.12	TIPRL	1	168178654	1_82	0	0.0106949561670918	6.39312150972665	6.49216224362581e-07	0.712047305370086	2
ENSG00000143185.3	XCL2	1	168541843	1_82	0	0.0142774786320777	9.11099171175007	1.23513539453416e-06	1.06436626846631	2
ENSG00000143184.4	XCL1	1	168576583	1_82	0	0.0145231744074945	9.27314089209121	1.27875047457329e-06	-1.07755071583233	1
ENSG00000143196.4	DPT	1	168719277	1_82	0	0.0094797590885608	5.26629049770947	4.74023103445401e-07	0.318734813469529	3
ENSG00000143153.12	ATP1B1	1	169129496	1_83	0	0.0396045755236107	11.5699869746071	4.35086521718053e-06	1.50826690919611	1
ENSG00000143156.13	NME7	1	169319532	1_83	0	0.0193459454979041	4.79006269618627	8.79890349721445e-07	0.286703644210859	2
ENSG00000117477.12	CCDC181	1	169446694	1_83	0	0.0197164128875078	4.96891596530901	9.3022274231719e-07	0.24625255148198	2
ENSG00000117479.12	SLC19A2	1	169485770	1_83	0	0.0389307088879459	11.4068396823987	4.21652856118549e-06	-1.36768164711626	1
ENSG00000174175.16	SELP	1	169630016	1_83	0	0.021377740861258	5.73200120149017	1.16349756263769e-06	0.360002088819198	1
ENSG00000000460.16	C1orf112	1	169661694	1_83	0	0.0283528465452638	8.40014552276097	2.26141815230755e-06	0.931411273338921	1
ENSG00000188404.8	SELL	1	169710412	1_83	0	0.0352345444326463	10.4594107415119	3.49923633672401e-06	-1.32342081633791	1
ENSG00000007908.15	SELE	1	169765002	1_83	0	0.0324257651843757	9.67136631457508	2.97766244258809e-06	-1.80979852261363	1
ENSG00000171806.11	METTL18	1	169787074	1_83	0	0.0282091503515426	8.3520524081292	2.23707535392696e-06	1.68945140071137	2
ENSG00000000457.13	SCYL3	1	169891332	1_83	0	0.0380623638554982	11.1923969441526	4.04497887259065e-06	1.8917716755795	2
ENSG00000075945.12	KIFAP3	1	170081461	1_83	0	0.0402936311361877	11.7339910765419	4.48930959753791e-06	-1.75325523605439	3
ENSG00000120370.12	GORAB	1	170532434	1_83	0	0.0348471330610903	10.3544923614057	3.42604657416536e-06	-1.45108471656795	1
ENSG00000007933.12	FMO3	1	171090188	1_84	0	0.0340314700503646	14.6282062362432	4.72682126910184e-06	1.60634307621068	2
ENSG00000094963.13	FMO2	1	171185164	1_84	0	0.0120395100040956	4.82397483525867	5.51456477416987e-07	0.164069943982578	3
ENSG00000076258.9	FMO4	1	171313714	1_84	0	0.0119554235069508	4.75809026996762	5.40125944869488e-07	-0.178522327276912	2
ENSG00000117523.15	PRRC2C	1	171486183	1_84	0	0.012221251643753	4.9648168942715	5.76124467138079e-07	0.250260232626736	1
ENSG00000034971.16	MYOC	1	171648049	1_84	0	0.0275627909791063	12.6309487460954	3.30564765905574e-06	-1.92079733667272	2
ENSG00000117533.14	VAMP4	1	171774435	1_84	0	0.0369936908269621	15.4202722227252	5.4164794534181e-06	-1.93839940245923	2
ENSG00000010165.19	METTL13	1	171781911	1_84	0	0.0200278722003031	9.61503799623712	1.82845052307958e-06	-1.42348992842622	1
ENSG00000197959.13	DNM3	1	171832276	1_84	0	0.0157628308902187	7.35871097664537	1.10137029467761e-06	-1.24020860685081	2
ENSG00000135845.9	PIGC	1	172394384	1_84	0	0.0162025219424579	7.61782742891778	1.17195556382478e-06	-0.884444851036112	3
ENSG00000094975.13	SUCO	1	172532503	1_84	0	0.0140341710020798	6.26560037107128	8.34923821552906e-07	0.679141010262881	1
ENSG00000120337.8	TNFSF18	1	173051434	1_84	0	0.0134022548953884	5.8322157039401	7.42179318531422e-07	-0.521752220200301	1
ENSG00000076321.10	KLHL20	1	173714815	1_85	0	0.127478429523976	28.7698351193138	3.482342428335e-05	-3.96053638005974	1
ENSG00000120334.15	CENPL	1	173825659	1_85	0	0.0847907954793942	24.888530315533	2.00375841144634e-05	-3.89698620451951	1
ENSG00000117593.9	DARS2	1	173823764	1_85	0	0.0340664986942427	11.3281310817509	3.66423367994718e-06	1.7111115041111	1
ENSG00000117601.13	SERPINC1	1	173917488	1_85	0	0.132797780849167	22.5442688068695	2.84265640101347e-05	-4.74707843900546	2
ENSG00000152061.23	RABGAP1L	1	174159856	1_85	0	0.0176452857312125	6.48884504607154	1.08716007618351e-06	-0.665769905350329	1
ENSG00000120333.4	MRPS14	1	175022306	1_85	0	0.061869009166774	17.5200177084826	1.02921260962813e-05	2.95422296924836	2
ENSG00000120332.15	TNN	1	175068086	1_85	0	0.0182691024976793	6.438513284298	1.11686377564623e-06	-1.03327229863691	3
ENSG00000235750.9	KIAA0040	1	175193132	1_86	0	0.022086131658495	17.8445633049273	3.74216538997107e-06	2.04996157793752	3
ENSG00000075391.16	RASAL2	1	178094621	1_87	0	0.034663283541249	13.1230823531807	4.31919638184796e-06	1.48324776469884	1
ENSG00000116191.17	RALGPS2	1	178700536	1_87	0	0.0676960828975238	19.5531255289829	1.25683169706576e-05	-2.01649289873394	2
ENSG00000116194.12	ANGPTL1	1	178874759	1_87	0	0.0152109176987097	5.81489940286853	8.39837029219216e-07	0.321179299294505	1
ENSG00000186283.13	TOR3A	1	179082165	1_89	0	0.011864846542129	6.07999918266052	6.84956581766999e-07	-0.76877249482045	3
ENSG00000143322.19	ABL2	1	179229827	1_89	0	0.0102566271704532	4.87718695076286	4.74975675521508e-07	0.0518392836725793	1
ENSG00000162782.15	TDRD5	1	179591583	1_89	0	0.0118660518820592	6.50067115995958	7.32422769633741e-07	0.588315154328893	1
ENSG00000169905.12	TOR1AIP2	1	179762198	1_89	0	0.0119000962881757	6.16466348946926	6.96557939847751e-07	0.591872594735495	2
ENSG00000135837.15	CEP350	1	179954679	1_89	0	0.0217573995486592	11.9529930594624	2.46934090845889e-06	-1.23934819284041	1
ENSG00000121454.5	LHX4	1	180270400	1_89	0	0.0123206126783327	6.58364208155039	7.70186521767926e-07	-1.38147202380865	3
ENSG00000230124.6	ACBD6	1	180502528	1_89	0	0.0170166856833244	9.94250512600484	1.60645364167631e-06	1.45132902298868	2
ENSG00000135835.11	KIAA1614	1	180936558	1_89	0	0.0394055509910005	16.0860025856925	6.01870330932862e-06	1.19493266627149	1
ENSG00000153029.14	MR1	1	181033343	1_89	0	0.0103304516084107	4.91629383422277	4.82230345687976e-07	-0.0239051705804194	2
ENSG00000162783.10	IER5	1	181089136	1_89	0	0.0196180195614329	10.8185120212392	2.01520899046951e-06	1.07593881536207	1
ENSG00000203730.2	TEDDM1	1	182400603	1_90	0	0.0995275655991618	22.8141654467035	2.15598316345441e-05	2.63999972763252	1
ENSG00000135828.11	RNASEL	1	182589381	1_90	0	0.0152422237401114	4.9306157702858	7.13586934305797e-07	0.315652554709279	1
ENSG00000143333.6	RGS16	1	182613755	1_90	0	0.0148408700004568	4.67946795977737	6.59406517996532e-07	0.107067026980413	1
ENSG00000135862.5	LAMC1	1	183023026	1_91	0	0.0290468903456209	12.6748398930939	3.49574322075049e-06	1.86088568755297	1
ENSG00000058085.14	LAMC2	1	183186170	1_91	0	0.0133544290937551	5.34598200864386	6.77875934511906e-07	0.653723912140082	1
ENSG00000116698.21	SMG7	1	183471970	1_91	0	0.145191459474358	28.1957413524433	3.88706663431014e-05	2.81936204078228	2
ENSG00000116701.14	NCF2	1	183585314	1_91	0	0.0565795866742232	19.0187165006232	1.02173523868616e-05	2.1058633619779	1
ENSG00000143344.15	RGL1	1	183635770	1_91	0	0.0134014560033582	5.37904603419594	6.84470354234939e-07	-0.585113137320508	1
ENSG00000198756.10	COLGALT2	1	183967932	1_91	0	0.129367913626649	27.0496707087442	3.32266038462382e-05	-2.57090263416107	2
ENSG00000198860.11	TSEN15	1	184036486	1_91	0	0.0130250771951029	5.11114625266341	6.32114875865492e-07	-0.427667960476103	2
ENSG00000116667.12	C1orf21	1	184362604	1_91	0	0.0291274559845117	12.7011328720192	3.51271092010078e-06	1.90110157550919	2
ENSG00000135842.16	FAM129A	1	184921331	1_92	0	0.222377907287995	29.3997158924788	6.20772070779073e-05	-3.03069341822231	2
ENSG00000121481.10	RNF2	1	185164892	1_92	0	0.0163574963162577	4.71886979430626	7.32912657639381e-07	0.153833780426161	1
ENSG00000121486.11	TRMT1L	1	185156912	1_92	0	0.0379502342782292	12.4429486986849	4.48368577286959e-06	1.57048836920264	1
ENSG00000116668.12	SWT1	1	185156912	1_92	0	0.0163937060038866	4.76364363953367	7.41504522814707e-07	0.279388536014085	2
ENSG00000116679.15	IVNS1ABP	1	185317057	1_92	0	0.0732691718484672	18.9249275713383	1.31659713481473e-05	2.09393501685558	2
ENSG00000143341.11	HMCN1	1	185730915	1_92	0	0.0195808683157099	6.37694657458007	1.18561073257344e-06	-0.850055722493887	1
ENSG00000157181.15	C1orf27	1	186376365	1_92	0	0.0245725317000401	8.4844801459869	1.97957763483568e-06	1.02654513668003	1
ENSG00000116703.13	PDC	1	186421171	1_92	0	0.0169492840776962	5.01123965239639	8.06480605878216e-07	-0.375051199090016	2
ENSG00000073756.11	PTGS2	1	186680089	1_92	0	0.0187105067302237	5.98587495807781	1.06343411087746e-06	-0.562065476966465	1
ENSG00000162670.10	BRINP3	1	190480250	1_95	0	0.0431133908920622	15.1808148416201	6.21447809801541e-06	1.23542988259483	1
ENSG00000150681.9	RGS18	1	192158507	1_96	0	0.13629643905858	28.7700694829033	3.72325530487442e-05	3.20624199230218	1
ENSG00000090104.11	RGS1	1	192575969	1_96	0	0.0166491679746804	9.66660124789492	1.52814208321899e-06	1.08872877131043	2
ENSG00000116741.7	RGS2	1	192800696	1_96	0	0.0466144700175982	19.3467554251009	8.56300680511566e-06	2.42848282859531	2
ENSG00000116747.12	TROVE2	1	193061470	1_96	0	0.0126884193297103	7.74895942651113	9.33573050879096e-07	1.24832208417847	1
ENSG00000116750.13	UCHL5	1	193058704	1_96	0	0.0141253599410635	9.70055827367653	1.30104898730457e-06	1.66987037593828	1
ENSG00000023572.8	GLRX2	1	193106302	1_96	0	0.151720728102513	20.9854927421848	3.02316245887149e-05	3.75780326586604	2
ENSG00000116785.13	CFHR3	1	196756809	1_98	0	0.0167319791642202	4.94264168268588	7.85242576301358e-07	0.229840326847103	1
ENSG00000213047.12	DENND1B	1	197774376	1_99	0	0.112626218878524	22.6825339327859	2.42565186524003e-05	2.83703197265192	1
ENSG00000203724.10	C1orf53	1	197902363	1_99	0	0.0184345826575583	5.37963455308967	9.41636926606926e-07	0.217202290144862	2
ENSG00000151414.14	NEK7	1	198156887	1_99	0	0.0202292243100329	6.2555685761794	1.20155433937528e-06	-0.629938147289265	1
ENSG00000081237.18	PTPRC	1	198638643	1_99	0	0.0278534123750701	9.27659029913563	2.45337639374466e-06	-0.992463833313975	1
ENSG00000116833.13	NR5A2	1	200113232	1_100	0	0.015836596540729	5.05460011631487	7.60056806213567e-07	-0.22844836238097	1
ENSG00000118193.11	KIF14	1	200620641	1_101	0	0.0118013831810161	4.86622599752754	5.45283784749471e-07	0.261294311069145	1
ENSG00000118197.13	DDX59	1	200660007	1_101	0	0.0129089008465557	5.55635978845015	6.81046901544771e-07	0.224105485988681	3
ENSG00000116852.14	KIF21B	1	201018890	1_101	0	0.0129877167683107	7.84970060408302	9.68017700315878e-07	-1.64873965960105	2
ENSG00000116857.16	TMEM9	1	201151602	1_101	0	0.0187707813358916	8.94137572341251	1.59361750646828e-06	-0.879070227511576	2
ENSG00000174307.6	PHLDA3	1	201469408	1_101	0	0.0127378927054845	5.60385951696739	6.7776981393246e-07	0.427634369559903	1
ENSG00000198700.9	IPO9	1	201828710	1_102	0	0.0537568475187862	17.4019139945722	8.88235664502981e-06	-2.35109709320547	1
ENSG00000198892.6	SHISA4	1	201888432	1_102	0	0.0197866473134546	7.73110475094163	1.45248336514419e-06	1.73795114539281	2
ENSG00000163431.12	LMOD1	1	201938746	1_102	0	0.0148134202898711	4.69879371549865	6.60905126978166e-07	0.188344685286725	1
ENSG00000134375.10	TIMM17A	1	201958455	1_102	0	0.0154555266830012	5.05060385471153	7.41181399587561e-07	0.222651444145718	1
ENSG00000176393.10	RNPEP	1	201985496	1_102	0	0.0265818514156283	10.2869220840352	2.59637891302502e-06	-1.25030391633505	3
ENSG00000143862.7	ARL8A	1	202144707	1_102	0	0.0394985715185013	13.8010059301202	5.17594352112757e-06	-1.59662671334843	1
ENSG00000143851.15	PTPN7	1	202169350	1_102	0	0.027306170061616	10.4009756839942	2.69669772340795e-06	1.28595653337413	1
ENSG00000133067.17	LGR6	1	202194388	1_102	0	0.0297500035887673	11.1610185819953	3.15274067935831e-06	1.40567166851239	1
ENSG00000077157.21	PPP1R12B	1	202348568	1_102	0	0.0168178106861513	5.82940678337212	9.30874681396518e-07	-0.585142303879509	2
ENSG00000117139.16	KDM5B	1	202809133	1_102	0	0.0237408088494657	9.10377272034852	2.05217463266274e-06	-1.08800321017708	1
ENSG00000117153.15	KLHL12	1	202928138	1_102	0	0.0363052650736398	13.0388816419032	4.49476874108046e-06	1.54269018881645	2
ENSG00000159346.12	ADIPOR1	1	202958751	1_102	0	0.0338711157082969	12.4636206199916	4.00840061683711e-06	-1.40572388836958	1
ENSG00000163444.11	TMEM183A	1	203022617	1_102	0	0.0206786435189716	7.8789070524752	1.54698256952511e-06	0.847093005931695	1
ENSG00000143847.15	PPFIA4	1	203025545	1_102	0	0.028086785918943	10.6646344066591	2.8441036051162e-06	1.19239298338886	1
ENSG00000163485.16	ADORA1	1	203090600	1_102	0	0.0442278570654928	15.0105700131078	6.30362658815496e-06	1.7857726921309	1
ENSG00000133048.12	CHI3L1	1	203186952	1_102	0	0.0171720537578928	6.07551243452	9.90609640634304e-07	-0.661776046409512	2
ENSG00000159388.5	BTG2	1	203305408	1_102	0	0.0249370166330948	9.5934096485933	2.2715111944308e-06	1.06677941866594	1
ENSG00000122176.10	FMOD	1	203348034	1_102	0	0.0178099064084555	6.40685268309797	1.08343727243906e-06	-0.701637711125944	1
ENSG00000188770.9	OPTC	1	203494704	1_103	0	0.0428111694407101	13.7821203747084	5.6023537345364e-06	1.55079427983707	1
ENSG00000058668.14	ATP2B4	1	203626383	1_103	0	0.0226769463361243	7.69707639286336	1.65732532241413e-06	-0.752539869737838	1
ENSG00000122188.12	LAX1	1	203764698	1_103	0	0.0256832244128781	8.88438612248416	2.16657819702634e-06	-0.98239488191484	2
ENSG00000257315.2	ZBED6	1	203795675	1_103	0	0.0164769967962334	4.87140367889838	7.62130906496213e-07	0.547791770696219	2
ENSG00000182004.12	SNRPE	1	203861428	1_103	0	0.0249895064086311	9.44428690188029	2.24090913290689e-06	1.62154790913239	2
ENSG00000143842.14	SOX13	1	204079965	1_103	0	0.02284792055251	7.42989572643141	1.61185806102412e-06	0.305317000074223	1
ENSG00000143850.13	PLEKHA6	1	204334737	1_103	0	0.0191332275200563	6.08296713553287	1.10509878844239e-06	-0.200181157563007	1
ENSG00000158615.8	PPP1R15B	1	204412110	1_103	0	0.0214036788269142	7.22411709272352	1.46815057312782e-06	-0.946038387760598	2
ENSG00000198625.12	MDM4	1	204515429	1_103	0	0.143603503869142	24.688657321952	3.36635494146951e-05	-3.28326220862047	2
ENSG00000184144.11	CNTN2	1	205043956	1_104	0	0.0582984477695417	21.2325459886202	1.17532090747258e-05	3.19486577481724	1
ENSG00000174529.7	TMEM81	1	205084986	1_104	0	0.0192548481983741	10.3674431819259	1.89543615216062e-06	2.619283706392	1
ENSG00000117222.13	RBBP5	1	205114992	1_104	0	0.058850575196105	21.9340803316832	1.22565301649968e-05	3.66434346667497	1
ENSG00000133059.16	DSTYK	1	205210869	1_104	0	0.0214542204036979	12.3665076652622	2.51916843345444e-06	-3.16665966651708	4
ENSG00000117266.15	CDK18	1	205504902	1_104	0	0.0457884340283139	14.8192035862951	6.44285046965596e-06	-1.724332210609	2
ENSG00000158711.13	ELK4	1	205631216	1_104	0	0.0166138983234044	5.46871478934065	8.62688918036836e-07	-0.619730746977878	2
ENSG00000158715.5	SLC45A3	1	205680199	1_104	0	0.0288768104918484	10.5667376552943	2.89726049477784e-06	-1.38068194447692	2
ENSG00000069275.12	NUCKS1	1	205750404	1_104	0	0.0156371428091686	4.89808157317559	7.27245115276628e-07	-0.370830582665234	1
ENSG00000117280.12	RAB29	1	205775418	1_104	0	0.0160596286178851	5.12091476202282	7.80873063122467e-07	0.431922210332414	2
ENSG00000133065.10	SLC41A1	1	205813381	1_104	0	0.0353232549694531	12.4005718998549	4.15910445494227e-06	1.54414330467311	2
ENSG00000162877.12	PM20D1	1	205813590	1_104	0	0.126394906046193	24.1491788533465	2.89820656702695e-05	-2.39854977335859	2
ENSG00000174502.18	SLC26A9	1	205943691	1_104	0	0.0151998232451188	4.68298453059947	6.75862978073431e-07	-0.00709924374664419	1
ENSG00000263528.7	IKBKE	1	206470431	1_105	0	0.0110857381572009	4.78555172646439	5.03725606043838e-07	0.197297371873696	2
ENSG00000143486.15	EIF2D	1	206602743	1_105	0	0.0109981576543892	4.74561024768856	4.95575017284451e-07	0.171150264488116	3
ENSG00000143479.15	DYRK3	1	206631420	1_105	0	0.0128054178176703	6.18550177351079	7.52083543380489e-07	0.604177597105339	2
ENSG00000136634.5	IL10	1	206771966	1_105	0	0.0115158649614372	5.21023911152821	5.69707077851435e-07	-0.340062301625471	2
ENSG00000123843.12	C4BPB	1	207087851	1_105	0	0.0127485945892949	6.05181073820371	7.32563110128379e-07	0.166727652842387	1
ENSG00000123838.10	C4BPA	1	207104083	1_105	0	0.019014434186707	9.88692863016379	1.78501636706848e-06	1.30484251071856	1
ENSG00000196352.14	CD55	1	207321334	1_105	0	0.0209925939132065	10.8522536757066	2.1631340744907e-06	-1.4084749316642	2
ENSG00000117335.19	CD46	1	207751847	1_105	0	0.387086803819268	21.1761501707875	7.7831028758683e-05	3.89684344386433	2
ENSG00000174059.16	CD34	1	207911570	1_105	0	0.0367152066001746	15.5946522742004	5.43649594661074e-06	1.67121927389821	1
ENSG00000076356.6	PLXNA2	1	208244589	1_106	0	0.032587678414907	12.7281796209425	3.93837543719447e-06	-1.36796849337185	1
ENSG00000123689.5	G0S2	1	209675255	1_106	0	0.0399453292590791	14.6609434759471	5.56064693970123e-06	-1.68194133763686	2
ENSG00000117594.9	HSD11B1	1	209709656	1_106	0	0.0149527084721715	5.37320783645945	7.6287064261537e-07	0.443691976784803	1
ENSG00000009790.14	TRAF3IP3	1	209756234	1_106	0	0.0166185420107859	6.36762435432712	1.00477252550645e-06	0.658084788902254	1
ENSG00000117597.17	DIEXF	1	209828509	1_106	0	0.0142919690122555	4.94792636535042	6.71448473086369e-07	0.221525237937532	1
ENSG00000082497.11	SERTAD4	1	210255757	1_106	0	0.0142086159771357	4.89289137505663	6.6010762230596e-07	0.155533477610853	1
ENSG00000054392.12	HHAT	1	210327250	1_106	0	0.018492883155618	7.37444956346425	1.29488628832814e-06	-0.84506486054136	2
ENSG00000143473.12	KCNH1	1	211134467	1_107	0	0.0136280496690357	4.93260209500122	6.38274049528724e-07	-0.334929492022758	1
ENSG00000082512.14	TRAF5	1	211183493	1_107	0	0.013864913183959	5.09469501101196	6.70706849982243e-07	-0.387715766763175	3
ENSG00000143493.12	INTS7	1	212035474	1_107	0	0.0160118585987917	6.44959776678119	9.80554581940249e-07	-0.746186302523168	1
ENSG00000066027.11	PPP2R5A	1	212285049	1_107	0	0.0132664825833481	4.67968896527045	5.89481495596638e-07	-0.0533874341716685	2
ENSG00000065600.12	TMEM206	1	212414848	1_107	0	0.0146909584172832	5.63917811844405	7.86617019367201e-07	-0.458554449411043	1
ENSG00000123685.8	BATF3	1	212700127	1_109	0	0.00680022049908868	7.39909907456711	4.7774839250327e-07	0.767499769091212	1
ENSG00000203705.10	TATDN3	1	212789657	1_109	0	0.00786344185268184	8.74187700227842	6.52701736557027e-07	1.06350968620368	2
ENSG00000143494.15	VASH2	1	212961667	1_109	0	0.00767718654952765	8.55227913151076	6.23420899715532e-07	-1.01718811473772	1
ENSG00000174606.13	ANGEL2	1	213004666	1_109	0	0.00940996011914197	10.3850617008664	9.27885227976049e-07	-1.20025878220222	3
ENSG00000136643.11	RPS6KC1	1	213051377	1_109	0	0.0141605374584043	14.227480549019	1.91295667647603e-06	1.55129619135281	1
ENSG00000143499.13	SMYD2	1	214280940	1_109	0	0.00515347576899428	4.79787777658222	2.34772278852738e-07	0.0282233419412879	1
ENSG00000152104.11	PTPN14	1	214371230	1_109	0	0.00512118528642092	4.74907664563436	2.30928250077934e-07	-0.164374065478726	3
ENSG00000117724.12	CENPF	1	214602949	1_109	0	0.00694924941124231	7.6016813392851	5.01585479894022e-07	0.889322146039929	2
ENSG00000136636.12	KCTD3	1	215567710	1_109	0	0.0064014075003217	6.8474660983948	4.16200657441872e-07	0.721115568695982	1
ENSG00000092978.10	GPATCH2	1	217631213	1_110	0	0.14600666633284	29.0607830741258	4.02881564184178e-05	3.03439440596597	2
ENSG00000162814.10	SPATA17	1	217630653	1_110	0	0.0122536220062017	5.34650469860383	6.22059359568855e-07	-0.394931989123607	1
ENSG00000067533.5	RRP15	1	218285209	1_110	0	0.0118971782920007	5.06900349922545	5.7261663146908e-07	0.279778088264725	1
ENSG00000143353.11	LYPLAL1	1	219174471	1_111	0	0.0201157911235136	4.68968696534771	8.95732575909141e-07	-0.0860454002004694	1
ENSG00000136628.17	EPRS	1	220043811	1_112	0	0.0343870848416302	13.2786555720954	4.33557659412854e-06	1.6304462526659	1
ENSG00000162813.17	BPNT1	1	220089717	1_112	0	0.0140467326061909	4.82589083675022	6.43650640635952e-07	0.135650401829008	2
ENSG00000067704.9	IARS2	1	220083268	1_112	0	0.0252348376151439	10.3487237685953	2.47961757557571e-06	1.14395296057999	1
ENSG00000116141.15	MARK1	1	220528008	1_112	0	0.0204593863455076	8.36808210490871	1.62560839320207e-06	0.988207559133948	1
ENSG00000162817.6	C1orf115	1	220704822	1_112	0	0.0515396952717856	17.1306462045726	8.3832610303314e-06	-2.17600564935106	1
ENSG00000117791.15	MARC2	1	220747814	1_112	0	0.0247575279249429	10.1682766801262	2.39029789643527e-06	1.60555343441134	2
ENSG00000186205.12	MARC1	1	220787573	1_112	0	0.0178644728694034	7.08946982034563	1.20254506602878e-06	-1.18507258371527	1
ENSG00000154305.16	MIA3	1	222620290	1_114	0	0.193220911353522	34.3713537890987	6.30591570632179e-05	3.36287969367922	1
ENSG00000197520.10	FAM177B	1	222736869	1_114	0	0.0516560745271694	22.3752639581068	1.09745561308138e-05	-2.36549865956832	1
ENSG00000187554.11	TLR5	1	223112491	1_114	0	0.00949908611559303	6.774040580312	6.10980030221856e-07	-0.658336532038744	2
ENSG00000203697.11	CAPN8	1	223665771	1_114	0	0.0154003894875681	10.7960547059195	1.57868025788804e-06	-0.973985795065779	2
ENSG00000162909.17	CAPN2	1	223720365	1_114	0	0.00868928323977258	6.23859992401436	5.14716969173213e-07	-0.782344197528675	1
ENSG00000143514.16	TP53BP2	1	223846177	1_114	0	0.633075079659291	22.2644298023002	0.000133833301721072	4.02999446951943	1
ENSG00000143748.17	NVL	1	224326270	1_114	0	0.0109915869437284	7.83376845766259	8.17576739963116e-07	0.301607285425203	3
ENSG00000143771.11	CNIH4	1	224356329	1_114	0	0.143496324999735	18.1371388271861	2.47119463691981e-05	-3.59399376006985	2
ENSG00000143786.7	CNIH3	1	224435983	1_114	0	0.0113806706688676	9.00616553560544	9.73206896732098e-07	1.23759516749284	1
ENSG00000162923.14	WDR26	1	224429039	1_114	0	0.408294031217384	21.2323603575348	8.23130519250086e-05	-3.96863831661461	3
ENSG00000143815.14	LBR	1	225419442	1_115	0	0.0516487281371779	17.1023900492939	8.38713889507926e-06	2.00590460625159	2
ENSG00000143742.12	SRP9	1	225777848	1_115	0	0.016698947561297	6.40537028018446	1.01561881558224e-06	-0.705127910378549	1
ENSG00000143819.12	EPHX1	1	225818396	1_115	0	0.0342361728015432	13.1883701134278	4.28719989150973e-06	-1.79325059321891	1
ENSG00000196187.11	TMEM63A	1	225879161	1_115	0	0.0698648232425809	20.0000758694374	1.32674544280793e-05	-2.1679365557728	1
ENSG00000243709.1	LEFTY1	1	225912195	1_115	0	0.0141743151752598	4.86243163740198	6.54414616178528e-07	-0.12066873029813	3
ENSG00000143811.18	PYCR2	1	225924245	1_115	0	0.0155280253160933	5.7208522154542	8.43479158654753e-07	0.565464127084075	1
ENSG00000143768.12	LEFTY2	1	225941740	1_115	0	0.0220151026354668	9.01105768856947	1.88362255139643e-06	0.970914261117533	1
ENSG00000143751.9	SDE2	1	225999428	1_115	0	0.0220698482391544	9.03452141351797	1.89322353737948e-06	-1.23821638879942	1
ENSG00000163041.9	H3F3A	1	226062051	1_115	0	0.0988233673292002	23.3593528733192	2.19188544177864e-05	2.84045729180464	2
ENSG00000182827.8	ACBD3	1	226175059	1_115	0	0.0390681952730322	14.4418121646107	5.35725647793789e-06	-2.21890507650957	1
ENSG00000183814.15	LIN9	1	226309688	1_115	0	0.0251810909464092	10.2800809164784	2.4579241202291e-06	-1.27272662793282	1
ENSG00000143799.12	PARP1	1	226408138	1_115	0	0.0167420001585441	6.42955997441113	1.02208258902524e-06	-0.617012477653472	2
ENSG00000203685.9	STUM	1	226550144	1_115	0	0.0157614780414939	5.86131841028675	8.77181881710045e-07	0.674478971068435	1
ENSG00000143801.16	PSEN2	1	226872641	1_116	0	0.0136470882545435	5.46462436577295	7.08105081729925e-07	0.503313870956889	2
ENSG00000163050.16	COQ8A	1	226905856	1_116	0	0.0217363326603466	9.84949064956841	2.03281305469143e-06	-1.40260882280479	1
ENSG00000143776.18	CDC42BPA	1	227319345	1_116	0	0.0153922691175629	6.59699278889854	9.64153215721417e-07	-1.20640246381076	1
ENSG00000181450.17	ZNF678	1	227563901	1_116	0	0.0242128371770832	10.8683703509431	2.49866197314442e-06	-1.63831504166552	1
ENSG00000143740.14	SNAP47	1	227730861	1_116	0	0.0137049333724879	5.50441261808046	7.16284093749163e-07	-0.651560054913838	2
ENSG00000081692.12	JMJD4	1	227731799	1_116	0	0.149187598679762	28.380932531677	4.02028444586227e-05	2.91566806879997	1
ENSG00000143816.7	WNT9A	1	227901132	1_116	0	0.0691754284107833	20.863381398762	1.37035772266557e-05	-2.40347331483906	1
ENSG00000143793.12	C1orf35	1	228106599	1_116	0	0.0133448740427099	5.25398764038604	6.65734283625841e-07	-0.332763005959805	1
ENSG00000162910.18	MRPL55	1	228109044	1_116	0	0.0125547446907189	4.68005314874557	5.57899622300991e-07	0.0942460107078903	1
ENSG00000143774.16	GUK1	1	228140298	1_116	0	0.0171800875800169	7.63168077313761	1.2449243630266e-06	-0.831208248037589	2
ENSG00000181873.12	IBA57	1	228163386	1_116	0	0.015326243633648	6.55651184223149	9.5412652994681e-07	0.740913317329468	1
ENSG00000181218.5	HIST3H2A	1	228475196	1_116	0	0.0127145063832811	4.79894128622797	5.79351769087305e-07	-0.0315717199299508	1
ENSG00000196890.4	HIST3H2BB	1	228455746	1_116	0	0.0172890046072909	7.69121882425359	1.26259060833099e-06	-0.967565050540452	1
ENSG00000168159.11	RNF187	1	228484557	1_116	0	0.0166863549275601	7.35703043339161	1.16563190550935e-06	-0.847983638768953	2
ENSG00000168118.11	RAB4A	1	229270336	1_117	0	0.020218773804805	4.72576498275142	9.07244471419123e-07	0.0790867507642651	1
ENSG00000143632.14	ACTA1	1	229433845	1_117	0	0.0201499093451144	4.69358565238386	8.97997734471452e-07	-0.00393029791240893	1
ENSG00000135776.4	ABCB10	1	229559119	1_117	0	0.0211249656376145	5.13934073109525	1.0308626858123e-06	0.273278435247765	1
ENSG00000135801.9	TAF5L	1	229576593	1_117	0	0.0229813578628328	5.93432578365854	1.29492455714021e-06	0.486117777165588	1
ENSG00000143641.9	GALNT2	1	230095509	1_117	0	0.0204261674732024	4.82212838754209	9.35239959182838e-07	-0.708190580517758	1
ENSG00000135775.13	COG2	1	230728740	1_118	0	0.0201464492986717	5.22462744963783	9.99427372515401e-07	0.318655017470383	1
ENSG00000135773.12	CAPN9	1	230747823	1_118	0	0.0234896676504783	6.67361098930012	1.4884531055208e-06	-0.716525950887207	2
ENSG00000173409.13	ARV1	1	230979465	1_118	0	0.0209532567023361	5.5950214164613	1.11314229281017e-06	-0.458009174981037	1
ENSG00000182118.7	FAM89A	1	231037850	1_118	0	0.0208576290166886	5.55190159704612	1.09952243537049e-06	-0.532107028239776	1
ENSG00000143633.12	C1orf131	1	231227177	1_118	0	0.0295680190372806	8.84972990838761	2.48456087664024e-06	-1.12178726828849	1
ENSG00000116906.11	GNPAT	1	231241335	1_118	0	0.0190371470022721	4.69059344977073	8.4786567378017e-07	0.398885022737181	1
ENSG00000116903.7	EXOC8	1	231337950	1_118	0	0.019010517245015	4.67741051914003	8.44300056363832e-07	0.0853249901347599	1
ENSG00000010072.15	SPRTN	1	231341128	1_118	0	0.0522458093991897	14.2622510863146	7.0751709286065e-06	-2.36146416702191	1
ENSG00000162946.21	DISC1	1	231627073	1_118	0	0.0201162309637098	5.21049154852809	9.95228274603097e-07	0.463615489465571	1
ENSG00000116991.10	SIPA1L2	1	232562054	1_119	0	0.019565446976675	6.52149072521929	1.21152966248083e-06	-0.706529627952318	1
ENSG00000212916.4	MAP10	1	232801993	1_119	0	0.0169254860277387	5.15554425897314	8.28539208118635e-07	-0.319444991193047	2
ENSG00000135778.11	NTPCR	1	232950261	1_119	0	0.0168217209833524	5.09763334053846	8.14209971039828e-07	0.369832448062073	2
ENSG00000135749.18	PCNX2	1	233295495	1_120	0	0.0253775650618311	5.65969703568629	1.36376810947209e-06	0.480041216338806	2
ENSG00000135750.14	KCNK1	1	233610513	1_120	0	0.023038073534306	4.74600871474583	1.03817863769509e-06	-0.166319319624371	1
ENSG00000168275.14	COA6	1	234372958	1_120	0	0.0289550735642593	6.90708032802658	1.89896332072635e-06	-0.795159213406887	1
ENSG00000059588.9	TARBP1	1	234479272	1_121	0	0.0291562023596887	8.30741179461011	2.29982129710892e-06	-0.942355417479673	1
ENSG00000173726.10	TOMM20	1	235127607	1_121	0	0.0200412734916704	4.76581163444511	9.06900381470396e-07	0.253081700233519	2
ENSG00000116957.12	TBCE	1	235401609	1_121	0	0.0223906719095398	5.81173388967454	1.23557821786643e-06	0.439713310140146	1
ENSG00000162885.12	B3GALNT2	1	235504442	1_121	0	0.0201529872912033	4.81823430552819	9.21986884723878e-07	0.298408174781341	1
ENSG00000168243.10	GNG4	1	235651207	1_121	0	0.135071191248621	23.0738048308169	2.95923422884656e-05	-2.58895216436504	1
ENSG00000143669.13	LYST	1	235883940	1_122	0	0.0508008107852653	14.6658027864946	7.07414375862368e-06	-1.71353267261112	1
ENSG00000116962.14	NID1	1	236027513	1_122	0	0.0177134083379842	4.68246950980806	7.87543387240461e-07	-0.00702116809235106	1
ENSG00000077585.13	GPR137B	1	236122770	1_122	0	0.0202288845199106	5.93423498872812	1.13981422264944e-06	-0.684813471592878	2
ENSG00000086619.13	ERO1B	1	236261292	1_122	0	0.041450735832625	12.7266270251798	5.00890688069536e-06	1.74282973302501	1
ENSG00000116977.18	LGALS8	1	236514597	1_122	0	0.0223945162271324	6.89389391907543	1.46589775004144e-06	-0.723328128904809	2
ENSG00000119285.10	HEATR1	1	236602376	1_122	0	0.0217664318875166	6.62538679542557	1.36929138809209e-06	0.858711974945566	1
ENSG00000077522.12	ACTN2	1	236686652	1_122	0	0.0180223188631857	4.84537597388815	8.29154663148096e-07	0.254522425271812	1
ENSG00000198626.15	RYR2	1	237032141	1_122	0	0.037625885299083	11.8062221104805	4.21788829017297e-06	-1.31206518604284	1
ENSG00000133019.11	CHRM3	1	239375426	1_124	0	0.0130839811264563	6.23333417100466	7.74386397845763e-07	-0.549262546490975	1
ENSG00000203668.2	CHML	1	241615528	1_127	0	0.0267734241040273	8.80002796691474	2.23709983939601e-06	1.23047997781209	2
ENSG00000054277.13	OPN3	1	241612422	1_127	0	0.0826371117279432	19.5618604369133	1.53490917652409e-05	2.11263634411105	2
ENSG00000143702.15	CEP170	1	243254880	1_128	2	0.262927855884639	23.0587087597585	5.75663880217213e-05	-4.49684108417326	1
ENSG00000054282.15	SDCCAG8	1	243256404	1_128	0	0.00806712935786935	6.40355244840744	4.90498166991434e-07	0.00671558094917786	1
ENSG00000117020.16	AKT3	1	243851261	1_128	0	0.0105037641137377	7.13496916433379	7.11597571744187e-07	0.617994628977552	1
ENSG00000173728.10	C1orf100	1	244353032	1_129	0	0.0252569490218758	6.15026157370169	1.47493156951504e-06	-0.59787764316911	1
ENSG00000035687.9	ADSS	1	244451195	1_129	0	0.0554442362406795	13.6218870537885	7.17118748793277e-06	2.21456080278322	1
ENSG00000179397.17	C1orf101	1	244454207	1_129	0	0.074879547202417	16.5094719184535	1.17379914336088e-05	-2.43749290698422	1
ENSG00000121644.18	DESI2	1	244653666	1_129	0	0.030233376917202	7.85173168007739	2.25397712961237e-06	-0.956055479142515	1
ENSG00000203666.12	EFCAB2	1	244972007	1_129	0	0.0418493232347351	10.9379498940116	4.34632067300773e-06	-1.30882352557305	1
ENSG00000185420.18	SMYD3	1	246506728	1_131	0	0.0118573392985059	11.7489708363722	1.32277040596209e-06	-1.3452394817259	2
ENSG00000162852.13	CNST	1	246566688	1_131	0	0.0341107192893086	21.7185064881641	7.03425699501313e-06	-2.09096197674519	1
ENSG00000143653.9	SCCPDH	1	246723880	1_131	0	0.0107031535083006	10.7866340762559	1.09621337621331e-06	1.33364453809988	3
ENSG00000153207.14	AHCTF1	1	246929076	1_131	0	0.0209231969016707	17.095965757131	3.39640192332433e-06	1.74902286667504	1
ENSG00000277462.1	ZNF670	1	247077561	1_131	0	0.00835758059117453	8.46371989316237	6.71644173913591e-07	0.951331587399145	2
ENSG00000188295.14	ZNF669	1	247062030	1_131	0	0.00560480164905652	4.71573030277224	2.50961212494385e-07	0.119263127748174	2
ENSG00000196418.12	ZNF124	1	247170587	1_131	0	0.0231388858544442	18.0460591136839	3.96480850333356e-06	-1.87908820028123	2
ENSG00000162714.12	ZNF496	1	247332083	1_131	0	0.00651246755565116	6.12323343834571	3.78637641266495e-07	-0.595633152422259	1
ENSG00000162711.16	NLRP3	1	247406919	1_131	0	0.0132244892330798	12.7749657914306	1.6041170318629e-06	-1.38276553908548	1
ENSG00000169224.12	GCSAML	1	247507598	1_131	0	0.00813871863531623	8.21464956490086	6.34808119186188e-07	0.958338106331301	1
ENSG00000162722.8	TRIM58	1	247857146	1_131	0	0.00760319979665869	7.57591950046283	5.46926732423912e-07	0.847510006711388	2
ENSG00000238243.3	OR2W3	1	247638887	1_131	0	0.0263104013656763	19.2597538965967	4.81144586133052e-06	2.00234023341906	3
ENSG00000175137.10	SH3BP5L	1	248826595	1_131	0	0.00621208873206613	5.68036346652812	3.35051196229129e-07	0.483628847191755	2
ENSG00000171161.12	ZNF672	1	248845034	1_131	0	0.00677533311045475	6.49438850876915	4.1779795947151e-07	-0.669068051791062	1
ENSG00000171163.15	ZNF692	1	248897507	1_131	0	0.00651066043721171	6.12063082741158	3.78371683651484e-07	0.547775926888379	1
ENSG00000184731.5	FAM110C	2	47011	2_1	0	0.152519044021902	23.9006130980372	3.46123042713495e-05	-2.68098103761105	1
ENSG00000143727.15	ACP1	2	264227	2_1	0	0.0207576037243196	4.71345269722861	9.28995834163171e-07	-0.0313404808697778	2
ENSG00000189292.15	ALKAL2	2	434511	2_1	0	0.0539753818833244	13.781094925062	7.06279896456983e-06	-1.63725484503821	1
ENSG00000151353.14	TMEM18	2	707255	2_1	0	0.023351541634731	5.82485977034893	1.29151194899042e-06	-0.532381131101134	1
ENSG00000172554.11	SNTG2	2	937714	2_1	0	0.0669418251309566	15.8461378469564	1.00720616490247e-05	-1.85299279533638	1
ENSG00000115705.20	TPO	2	1095735	2_1	0	0.0329687638253176	9.08808952202822	2.84493702002594e-06	1.19867715057132	1
ENSG00000171853.15	TRAPPC12	2	3379591	2_2	0	0.0148548205127798	7.9247711782645	1.11776765090459e-06	0.932045358874878	2
ENSG00000182551.13	ADI1	2	3519673	2_2	0	0.0161236110397294	8.69629626829314	1.33135549968865e-06	0.945451753664899	1
ENSG00000171863.12	RPS7	2	3578504	2_2	0	0.0127807590140825	6.51013075992539	7.90030311938816e-07	0.675348159764937	2
ENSG00000118004.17	COLEC11	2	3594575	2_2	0	0.0152674240739806	8.18261718159081	1.18619311557746e-06	0.969021366897305	3
ENSG00000214866.8	DCDC2C	2	3704016	2_2	0	0.0106874066464832	4.828907640454	4.90025443056663e-07	-0.139842855573865	1
ENSG00000134326.11	CMPK2	2	6869802	2_5	0	0.0213392378952415	5.98395617429684	1.21245242368844e-06	0.540578234872214	1
ENSG00000151692.14	RNF144A	2	6917071	2_5	0	0.0222914781660031	6.39598570492655	1.3537664567447e-06	0.748597502766749	2
ENSG00000134313.15	KIDINS220	2	8837357	2_6	0	0.0137246288057206	4.68388189493871	6.10385122940704e-07	0.0345354077139062	1
ENSG00000143797.11	MBOAT2	2	9004209	2_6	0	0.0205774007544882	8.47414160547873	1.65570755109495e-06	1.15680546039975	1
ENSG00000151693.9	ASAP2	2	9373931	2_6	0	0.0165125831907693	6.42669960248092	1.0076284379503e-06	-0.690247241683221	1
ENSG00000119185.12	ITGB1BP1	2	9424405	2_6	0	0.0170641150591618	6.71300422524076	1.08767234938138e-06	-0.772770787434534	1
ENSG00000119203.13	CPSF3	2	9426749	2_6	0	0.0170309204822052	6.68932219107545	1.08172690628436e-06	-0.940460806494331	2
ENSG00000134330.18	IAH1	2	9484514	2_6	0	0.0288894854235806	11.7208446265808	3.21511204154711e-06	-1.35407555690786	1
ENSG00000134308.13	YWHAQ	2	9690492	2_6	0	0.0168166356568902	6.59956826832272	1.05378506106418e-06	-0.667580073290002	1
ENSG00000115750.16	TAF1B	2	9843557	2_6	0	0.0172611378817914	6.81655873917399	1.11720275998606e-06	0.865664072861361	2
ENSG00000134317.17	GRHL1	2	9938801	2_6	0	0.0232071596218596	9.62429457694027	2.12074422695883e-06	1.33997906040239	1
ENSG00000171848.13	RRM2	2	10121909	2_6	0	0.0143451909726722	5.11094254035169	6.96153048782728e-07	-0.305011834671482	1
ENSG00000115756.12	HPCAL1	2	10303214	2_7	0	0.00995997218564037	5.4642067633074	5.16752572011714e-07	0.434017649940804	1
ENSG00000115758.12	ODC1	2	10448012	2_7	0	0.0150803534252014	9.36406300053638	1.34082853400122e-06	1.08950402496325	1
ENSG00000115761.15	NOL10	2	10689255	2_7	0	0.0111116581928196	6.49214539625943	6.8495889193986e-07	-0.777968895019226	2
ENSG00000143882.10	ATP6V1C2	2	10813718	2_7	0	0.00936522685047114	4.88599132435202	4.34478599498572e-07	0.149777156051753	1
ENSG00000162975.4	KCNF1	2	10878554	2_7	0	0.00951844317479333	5.03837325187157	4.55358718275492e-07	0.304774323885684	1
ENSG00000150873.11	C2orf50	2	11130889	2_7	0	0.00919693162964263	4.71572022957637	4.11801938281552e-07	-0.0997946296959324	1
ENSG00000162976.12	PQLC3	2	11153210	2_7	0	0.0122852362954224	7.43582403359523	8.67381219771533e-07	0.788500444588594	2
ENSG00000134318.13	ROCK2	2	11343610	2_7	0	0.00948022105461244	5.00058813619946	4.5012895169148e-07	-0.264737998792886	2
ENSG00000196208.13	GREB1	2	11571949	2_7	0	0.0101229747751784	5.61667634659832	5.39864723760003e-07	-0.546153738097257	1
ENSG00000169006.6	NTSR2	2	11670545	2_7	0	0.0450805487500107	19.723033963728	8.44229091038528e-06	-1.95075637498639	1
ENSG00000134324.11	LPIN1	2	11784824	2_7	0	0.0292093528015519	15.6022356875357	4.32719199652665e-06	-1.64938529780247	1
ENSG00000071575.11	TRIB2	2	12717952	2_8	0	0.0307752557588549	9.78049587385898	2.85798497850733e-06	1.13422989529084	1
ENSG00000151779.12	NBAS	2	15560914	2_9	0	0.0244552137772889	13.2215421927724	3.07008907109605e-06	-2.41617018975417	1
ENSG00000079785.14	DDX1	2	15591459	2_9	0	0.0109311440623953	4.94675812554746	5.13432895727072e-07	0.383980281076965	2
ENSG00000197872.11	FAM49A	2	16666179	2_10	0	0.0344051691020862	15.5299344360463	5.07330200361272e-06	-1.6819240917135	1
ENSG00000163032.11	VSNL1	2	17538936	2_10	0	0.0134916996168795	6.69294142613056	8.57395272173063e-07	1.07761426697497	1
ENSG00000178295.14	GEN1	2	17622424	2_10	0	0.0464604262147264	18.38668154391	8.11117815762265e-06	-2.09074617107766	3
ENSG00000170745.11	KCNS3	2	17877595	2_10	0	0.0159374105187605	8.26054425448268	1.25003973577241e-06	-0.834954114574161	1
ENSG00000183891.5	TTC32	2	19901956	2_12	0	0.0284574733984958	7.40089061912576	1.99975928064479e-06	-0.843718166062396	3
ENSG00000118965.14	WDR35	2	19990398	2_12	0	0.0358467790576358	9.58873741485849	3.26369045701702e-06	1.28366780171374	2
ENSG00000132031.12	MATN3	2	20009334	2_12	0	0.0218246023091986	4.89307738260334	1.01397166622469e-06	0.188474266645256	1
ENSG00000068697.6	LAPTM4A	2	20052509	2_12	0	0.0229742480751641	5.37769109186903	1.17309870312956e-06	-0.43719522916625	1
ENSG00000115884.10	SDC1	2	20205142	2_12	0	0.0372349689470108	9.94951680372564	3.51763183144844e-06	-1.38210385666525	2
ENSG00000055917.15	PUM2	2	20352364	2_12	0	0.0225767703407356	5.21291410903712	1.11748005702455e-06	0.281982424201121	1
ENSG00000118960.12	HS1BP3	2	20630830	2_12	0	0.0449473806878933	11.7403233304225	5.01050895508323e-06	-1.30961804530812	1
ENSG00000118961.14	LDAH	2	20683456	2_12	0	0.0218373966805061	4.89860858611305	1.01571297287723e-06	-0.194966606482863	1
ENSG00000084674.14	APOB	2	21044338	2_13	0	0.0167430267253024	8.81421668819034	1.40124827259326e-06	-1.3478448167484	2
ENSG00000119771.14	KLHL29	2	23386174	2_14	0	0.0186473342031001	6.33266216498065	1.12124487538428e-06	-0.642773832620473	1
ENSG00000173960.13	UBXN2A	2	23927186	2_14	0	0.0571765311467225	16.9624032170697	9.2087902909669e-06	2.61330292190742	2
ENSG00000205639.9	MFSD2B	2	24009668	2_14	0	0.0204001274488995	7.17972781996941	1.39071538175607e-06	-0.707893499885262	1
ENSG00000163026.11	WDCP	2	24047480	2_14	0	0.0321215901590949	11.4714802303336	3.49875791865527e-06	-1.31988195025382	3
ENSG00000119782.13	FKBP1B	2	24047480	2_14	0	0.0248661253543335	9.0487661698157	2.13646056591171e-06	-1.39796506089105	3
ENSG00000219626.8	FAM228B	2	24072814	2_14	0	0.0157565837710197	4.74602164544916	7.10050396281665e-07	0.717003462918411	2
ENSG00000115129.13	TP53I3	2	24084905	2_14	0	0.0161004230441674	4.94925433485484	7.56614145201602e-07	0.30509998716371	2
ENSG00000176732.6	PFN4	2	24123648	2_14	0	0.017762288264318	5.874523829596	9.90761177357047e-07	0.794003612302972	2
ENSG00000186453.12	FAM228A	2	24119662	2_14	0	0.0214547814026655	7.65536847557567	1.55950793976654e-06	-0.693163802982348	4
ENSG00000198399.14	ITSN2	2	24359729	2_14	0	0.0157761149491544	4.75765021448847	7.12672446036187e-07	0.0471332019485077	1
ENSG00000084676.15	NCOA1	2	24488615	2_15	0	0.0137262754886556	6.06937360766406	7.91031867129763e-07	0.146718468566387	3
ENSG00000115137.11	DNAJC27	2	24970202	2_15	0	0.0168789180553072	7.89614744150538	1.26548572530615e-06	0.884229728677144	2
ENSG00000115138.10	POMC	2	25170853	2_15	0	0.0136083334830752	7.82424219847811	1.01098479926736e-06	1.44803812468274	1
ENSG00000119772.16	DNMT3A	2	25343038	2_15	0	0.0223771507683173	10.7196271866927	2.27762313884403e-06	1.08441742466551	1
ENSG00000138101.18	DTNB	2	25673919	2_15	0	0.0146112760904941	7.53991397764906	1.04604877443558e-06	1.24486369851978	1
ENSG00000143970.16	ASXL2	2	25878763	2_15	0	0.0796182558152053	22.2935900121371	1.68534984772369e-05	2.30614597800158	1
ENSG00000084731.14	KIF3C	2	25946418	2_15	0	0.0559840301725993	20.0450284133729	1.06553625733956e-05	2.32731374045376	2
ENSG00000084733.10	RAB10	2	26033971	2_15	0	0.0161695553611046	8.00293887902401	1.22869749953394e-06	1.10545136748033	1
ENSG00000157833.12	GAREM2	2	26165399	2_15	0	0.0131464142032178	6.09640950062149	7.60989806563002e-07	0.841179226361799	2
ENSG00000084754.10	HADHA	2	26244785	2_15	0	0.0180354334191155	9.15278225154723	1.5673901412621e-06	-1.29883653070987	2
ENSG00000138018.17	SELENOI	2	26339748	2_15	0	0.0189723361386132	9.38596759380214	1.69081953868992e-06	-0.900166297968986	1
ENSG00000173567.14	ADGRF3	2	26297663	2_15	0	0.0223729655253329	11.3048434248665	2.40151609614524e-06	-1.54379461285496	1
ENSG00000157856.10	DRC1	2	26401975	2_15	0	0.0114629759001399	4.71484447136236	5.13171049090702e-07	0.194985336444678	1
ENSG00000157884.10	CIB4	2	26641739	2_15	0	0.0122822634397523	5.3976518804839	6.29478174216921e-07	-0.486267011421703	1
ENSG00000171303.6	KCNK3	2	26694101	2_16	0	0.108489762341673	25.5849665737219	2.63554847519202e-05	-2.34402189130533	1
ENSG00000213699.8	SLC35F6	2	26763923	2_16	0	0.0321414344360926	13.1631951292172	4.01720478185332e-06	2.60052972239623	2
ENSG00000115163.14	CENPA	2	26741058	2_16	0	0.0836451432637773	22.0679787082323	1.75267213637942e-05	-2.82960463742942	2
ENSG00000084764.10	MAPRE3	2	26971145	2_16	0	0.0523852030091913	19.8437326921413	9.87027825763828e-06	-3.78637364457005	1
ENSG00000228474.5	OST4	2	27072299	2_16	0	0.0131819568762067	5.17256382322071	6.47415572429426e-07	0.0368241420527354	1
ENSG00000138080.13	EMILIN1	2	27078189	2_16	0	0.0222638023147232	13.6325990132647	2.88187669218192e-06	-3.12042068954649	1
ENSG00000138030.12	KHK	2	27086791	2_16	0	0.037415503074266	16.3017020600783	5.79137833556114e-06	-3.46753548032954	1
ENSG00000143994.13	ABHD1	2	27125819	2_16	0	0.0149844803225431	7.48149865666146	1.06445592779844e-06	-1.94639412905628	1
ENSG00000138073.13	PREB	2	27134170	2_16	0	0.0126506102150283	4.89801378652239	5.883406752989e-07	0.784536557003074	3
ENSG00000138085.16	ATRAID	2	27215842	2_16	0	0.0648205742962944	20.5152560931372	1.26266230064444e-05	2.93296529766647	1
ENSG00000138074.14	SLC5A6	2	27212506	2_16	0	0.0161477881315223	7.14479312744687	1.09546901446637e-06	-1.35643845118238	2
ENSG00000084774.13	CAD	2	27217016	2_16	0	0.0327898591523153	14.4574526860143	4.50120432666469e-06	-2.06207412759548	1
ENSG00000163794.6	UCN	2	27308797	2_16	0	0.0136204761082328	5.45998112409823	7.06123762815302e-07	0.724794410176926	1
ENSG00000115207.13	GTF3C2	2	27356305	2_16	0	0.0140986672813541	5.75806806193562	7.70818718439599e-07	-0.800226759246745	1
ENSG00000115234.10	SNX17	2	27368937	2_16	0	0.0560852005345358	20.9200808236136	1.11406115591928e-05	-3.07059649376495	2
ENSG00000163795.13	ZNF513	2	27380806	2_16	0	0.0179103484865195	9.2169230773893	1.56742726114706e-06	-1.85202232876719	1
ENSG00000157992.12	KRTCAP3	2	27444317	2_16	0	0.0190463661712709	8.35603807875041	1.51115821596463e-06	1.15564268806813	1
ENSG00000138002.14	IFT172	2	27489541	2_16	0	0.0181977026870109	7.94912763972312	1.37351508202569e-06	1.10367989612783	1
ENSG00000221843.4	C2orf16	2	27536773	2_16	0	0.109136191032903	33.6134403593235	3.48320595560894e-05	4.4158485473015	1
ENSG00000198522.13	GPN1	2	27628084	2_16	0	0.0385160604378345	15.5553294242981	5.68877122843855e-06	-2.03668383663965	1
ENSG00000176714.9	CCDC121	2	27629051	2_16	0	0.0470972874363046	18.1578023969874	8.12001024233784e-06	-2.33428906758887	2
ENSG00000158019.20	BRE	2	27891044	2_16	0	0.0162782628043016	6.79384420647455	1.05007673374423e-06	0.065916062611275	1
ENSG00000171174.13	RBKS	2	27891044	2_16	0	0.0162782628043016	6.79384420647455	1.05007673374423e-06	0.065916062611275	1
ENSG00000075426.11	FOSL2	2	28391927	2_17	0	0.107246378122053	23.2506576545716	2.36763784197249e-05	-2.52885477081122	1
ENSG00000163803.12	PLB1	2	28622053	2_17	0	0.0141040326361291	6.83009801474424	9.14676743841635e-07	1.28072579042881	1
ENSG00000213639.9	PPP1CB	2	28751273	2_17	1	0.0257137853182668	16.4722801749563	4.02176908145966e-06	3.6005833808171	1
ENSG00000163806.15	SPDYA	2	28782736	2_17	1	0.607165430998085	24.7216068145933	0.000142521744208471	-4.59332998256159	2
ENSG00000171103.10	TRMT61B	2	28869813	2_17	1	0.0532420852365689	18.7804070969446	9.49417986890169e-06	-3.93249619642902	2
ENSG00000163811.11	WDR43	2	28895415	2_17	0	0.0152910495665538	8.67477828516358	1.25948522320307e-06	-1.85859891362687	1
ENSG00000179270.6	C2orf71	2	29074488	2_18	0	0.0263688532667318	8.11614522863005	2.03206899699226e-06	-1.01277091351786	1
ENSG00000115295.19	CLIP4	2	29074202	2_18	0	0.0492137346152211	14.0414788147668	6.56140082412487e-06	-1.6975240701418	1
ENSG00000213626.11	LBH	2	30406277	2_19	0	0.0519442277319592	11.909110482256	5.87373048268452e-06	1.37579967864662	1
ENSG00000172954.13	LCLAT1	2	30444038	2_19	0	0.0304239299239371	7.00301167999408	2.02300781071282e-06	0.974917666764057	2
ENSG00000158089.14	GALNT14	2	31005348	2_19	0	0.0746361137996802	15.1834167990906	1.07600906215927e-05	-1.50054842512372	1
ENSG00000013016.15	EHD3	2	31234492	2_19	0	0.0241462712260456	4.78112423449097	1.0961689600205e-06	-0.109300154792199	2
ENSG00000119820.10	YIPF4	2	32277426	2_20	0	0.0254210678156404	6.31246271338932	1.52366682543128e-06	-0.874087839814484	1
ENSG00000018699.11	TTC27	2	32678481	2_20	0	0.0216003919880984	4.77434402187789	9.79203007639688e-07	-0.26637427292208	1
ENSG00000049323.15	LTBP1	2	32947295	2_20	0	0.0272156678435934	6.95747861486049	1.79791134479336e-06	-0.87878082107497	1
ENSG00000152689.17	RASGRP3	2	33536526	2_21	0	0.0094982006080806	5.15055845117852	4.64507846834715e-07	0.304166630187034	1
ENSG00000119812.18	FAM98A	2	33597253	2_21	0	0.00907499324361705	4.72257789854073	4.06932931898748e-07	-0.231117793919875	1
ENSG00000150938.9	CRIM1	2	36551229	2_23	0	0.00885693203603666	6.26426557265034	5.26806191084604e-07	0.943085373311832	1
ENSG00000205221.12	VIT	2	36701311	2_23	0	0.00811732143168464	5.44577621570211	4.19729922595161e-07	-0.306094848260618	2
ENSG00000115808.11	STRN	2	36988495	2_23	0	0.00879667185808508	6.20028395640821	5.17877887839425e-07	-0.724505336596423	1
ENSG00000008869.11	HEATR5B	2	37084196	2_23	0	0.0157108073881328	11.6525927575038	1.73827494241719e-06	-2.15116830687831	1
ENSG00000152133.14	GPATCH11	2	37097965	2_23	0	0.00884768267583513	6.25472917791195	5.25454898397729e-07	1.0653948759189	1
ENSG00000055332.16	EIF2AK2	2	37156965	2_23	0	0.107240613067294	29.9799459823	3.05272392835623e-05	-3.30890114672039	2
ENSG00000218739.9	CEBPZOS	2	37195255	2_23	0	0.0107491627196158	8.08280790368442	8.24962659641282e-07	1.0871971084649	3
ENSG00000115816.14	CEBPZ	2	37231568	2_23	0	0.0604506761012878	24.4301311824527	1.40224647944551e-05	3.4264398696915	1
ENSG00000003509.15	NDUFAF7	2	37231568	2_23	0	0.0604506761012875	24.4301311824527	1.4022464794455e-05	-3.4264398696915	1
ENSG00000115825.9	PRKD3	2	37238166	2_23	0	0.0229958371430945	15.2440165322527	3.32848061663081e-06	2.4913824281789	1
ENSG00000115841.19	RMDN2	2	37925564	2_24	0	0.0164078758202121	5.02508390619942	7.82876172345339e-07	-0.204621474846425	1
ENSG00000115875.18	SRSF7	2	38740705	2_24	0	0.0341874599575154	11.8941143282109	3.86096922962666e-06	1.32967425952894	1
ENSG00000152147.10	GEMIN6	2	38732285	2_24	0	0.0282023880725493	10.1416628644028	2.71576664770362e-06	-1.50574923242644	1
ENSG00000163214.20	DHX57	2	38875912	2_25	0	0.112332218963719	24.744636968282	2.63926392269013e-05	-2.56689695677145	1
ENSG00000188010.12	MORN2	2	38875912	2_25	0	0.284990335568346	34.5980473305552	9.36222594309087e-05	-3.63659523836664	2
ENSG00000214694.10	ARHGEF33	2	38882417	2_25	0	0.0394856837181466	15.6527660542724	5.86851411661009e-06	2.44154966368118	1
ENSG00000152154.10	TMEM178A	2	39518834	2_25	0	0.0292269577837306	12.3651882112071	3.43148211926578e-06	-1.31717488507531	1
ENSG00000138050.14	THUMPD2	2	39778359	2_25	0	0.175085875231957	18.3564017806894	3.05165942372762e-05	3.58147430663983	2
ENSG00000162878.12	PKDCC	2	41963443	2_26	0	0.00906979057948654	8.03563781205613	6.9201420581432e-07	0.833611896054347	1
ENSG00000143924.18	EML4	2	42168854	2_26	0	0.00636795819193026	4.71699138442039	2.8520864360968e-07	-0.141916170875748	2
ENSG00000115944.14	COX7A2L	2	42372777	2_26	0	0.00638697841753111	4.74496191983493	2.87756787766504e-07	-0.143711880690314	2
ENSG00000057935.13	MTA3	2	42494666	2_26	0	0.0102567777222752	9.19064565223823	8.95064562365431e-07	-1.05167732280076	1
ENSG00000162881.6	OXER1	2	42764706	2_26	0	0.00665476034824197	5.13017848017005	3.24162140652499e-07	-0.349865021525327	1
ENSG00000162882.14	HAAO	2	42790625	2_26	0	0.00634147244766081	4.67790245653598	2.81668751219808e-07	-0.0709180325451896	1
ENSG00000152518.7	ZFP36L2	2	43226582	2_27	0	0.0294638061701857	5.56922173825759	1.55804772037834e-06	-0.345469219776044	1
ENSG00000115970.18	THADA	2	43599919	2_27	0	0.0268208570594126	4.67992623089559	1.19181557271735e-06	0.138010562969274	1
ENSG00000152527.13	PLEKHH2	2	43709219	2_27	0	0.0272385420589233	4.82608351086223	1.24817674747429e-06	0.269209849238732	2
ENSG00000223658.7	C1GALT1C1L	2	43676123	2_27	0	0.0307611743481298	5.97730059403809	1.74584387953043e-06	0.76384546420337	1
ENSG00000138036.18	DYNC2LI1	2	43774000	2_27	0	0.0313645687167307	6.16133529141951	1.83489644822865e-06	0.612760738697798	3
ENSG00000138095.18	LRPPRC	2	43990782	2_27	0	0.0277802885775287	5.01238487376024	1.32214339670996e-06	0.204718389942127	2
ENSG00000138032.20	PPM1B	2	44170486	2_28	0	0.0121232732930711	4.74035185191908	5.4566722693301e-07	0.0311389798629829	1
ENSG00000138078.15	PREPL	2	44361802	2_28	0	0.0122303981744361	4.82305445576414	5.60093017442257e-07	-0.186555015536092	1
ENSG00000143919.14	CAMKMT	2	44362007	2_28	0	0.0166027797984064	7.6988279322451	1.21367615094178e-06	-0.87545920444227	2
ENSG00000068784.12	SRBD1	2	45607790	2_28	0	0.0745055073411955	21.9679863247581	1.55408948744806e-05	-2.2702724835647	1
ENSG00000171132.13	PRKCE	2	45649516	2_28	0	0.0132158888547669	5.55172524930115	6.966613859641e-07	-0.48465007608597	1
ENSG00000250565.6	ATP6V1E2	2	46539307	2_29	0	0.0685059397347301	15.8313887942064	1.02978044270968e-05	1.86186147878622	3
ENSG00000119729.11	RHOQ	2	46542063	2_29	0	0.0412058376808405	10.969173008791	4.29170666451413e-06	1.34755714263721	2
ENSG00000151665.12	PIGF	2	46617108	2_29	0	0.0383739513610796	10.2921636787693	3.75008059789745e-06	1.39308324336609	2
ENSG00000119878.5	CRIPT	2	46630262	2_29	0	0.0218783114714958	4.97265980330025	1.03299910763962e-06	-0.287938799674708	1
ENSG00000171150.7	SOCS5	2	46682925	2_29	0	0.0370725034735311	9.96437403265801	3.50751334944907e-06	1.28321725844222	1
ENSG00000068724.15	TTC7A	2	46916048	2_29	0	0.0437667970561954	11.5431418900338	4.79696109394384e-06	-1.48555608954951	2
ENSG00000180398.11	MCFD2	2	46921024	2_29	0	0.0660322088055317	15.4775820064503	9.70412395653798e-06	-1.85019425180453	2
ENSG00000119888.10	EPCAM	2	47345021	2_30	0	0.319645812759398	36.8846548621589	0.000111946917732626	-3.60218052109581	1
ENSG00000095002.13	MSH2	2	47403074	2_30	0	0.0369225578289226	15.8905291842491	5.57092788258056e-06	-1.96597889944224	1
ENSG00000138081.20	FBXO11	2	47901270	2_30	0	0.0286936094746064	16.2789073291508	4.43514508038475e-06	-2.2931099838089	2
ENSG00000162869.15	PPP1R21	2	48439199	2_31	0	0.012831945191075	5.52409199787284	6.7305537274882e-07	1.13039928444503	3
ENSG00000243244.5	STON1	2	48553788	2_31	0	0.0211414993573569	11.9828168291409	2.40542655854277e-06	-2.4564540238185	1
ENSG00000242441.7	GTF2A1L	2	48595242	2_31	0	0.0210479216926752	10.35853112378	2.07016418793046e-06	-1.91302577114205	2
ENSG00000068781.21	STON1-GTF2A1L	2	48595242	2_31	0	0.0345070690439095	16.5367771994563	5.41821637882781e-06	-2.7608444298341	1
ENSG00000138039.14	LHCGR	2	48685277	2_31	0	0.0143281614791799	6.01930106196885	8.18905767368244e-07	-0.136929387764256	4
ENSG00000179915.22	NRXN1	2	51224848	2_33	0	0.0317435618250798	10.1000993945229	3.04423868255653e-06	1.10783377615746	1
ENSG00000143942.4	CHAC2	2	53756825	2_36	0	0.00154319619997367	5.0419219779438	7.3877920554194e-08	0.274836209275134	2
ENSG00000115239.21	ASB3	2	53787421	2_36	0	0.00528642816588787	17.2122057084475	8.63965220135142e-07	-3.38250639866127	2
ENSG00000119737.5	GPR75	2	53860333	2_36	0	0.00707731757206864	21.9792313005995	1.47699348548485e-06	-2.95760418834982	2
ENSG00000068878.14	PSME4	2	53970692	2_36	0	0.00150260605582897	4.97882873753923	7.10345640057896e-08	0.511213516513974	1
ENSG00000170634.12	ACYP2	2	54054714	2_36	0	0.00162507959987923	7.44623769563411	1.14897063892466e-07	1.55886076346143	2
ENSG00000177994.15	C2orf73	2	54330223	2_36	0	0.00156615266228921	5.14616000657916	7.6527015276308e-08	0.391276748803939	2
ENSG00000115306.15	SPTBN1	2	54257144	2_36	0	0.00225716337581849	7.79937199307471	1.67155251876723e-07	-1.52503496322067	3
ENSG00000214595.11	EML6	2	54699238	2_36	0	0.0421409352741253	32.4028625476197	1.29653709082552e-05	-3.37427745597742	1
ENSG00000163001.11	CFAP36	2	55566340	2_36	0	0.00153605333142637	5.16301251090463	7.53020620176141e-08	-0.915628507681002	1
ENSG00000275052.4	PPP4R3B	2	55614504	2_36	0	0.00174972815504548	5.75617208528197	9.56316713468231e-08	0	1
ENSG00000115380.19	EFEMP1	2	55885540	2_36	0	0.00342488382451578	14.3566126398044	4.668691999934e-07	-3.15093534096808	3
ENSG00000055813.5	CCDC85A	2	56183655	2_37	0	0.215594844353816	28.3993481759661	5.81358651868364e-05	2.94691155687879	1
ENSG00000028116.16	VRK2	2	57907876	2_39	0	0.00221629156387138	21.5432613845138	4.53352213911905e-07	2.21218080592898	2
ENSG00000162927.13	PUS10	2	61026898	2_40	0	0.0144710753004093	6.62000203616874	9.09612297558449e-07	-1.01340223749019	2
ENSG00000162929.13	KIAA1841	2	61065721	2_40	0	0.0174033853823531	8.37051297503583	1.38319435568977e-06	1.37818925826614	2
ENSG00000237651.6	C2orf74	2	61144588	2_40	0	0.0124004246250945	4.78216396461543	5.63064849200106e-07	-0.144884675356268	1
ENSG00000173209.22	AHSA2	2	61173681	2_40	0	0.0124314502719268	4.79472085846897	5.65955809261733e-07	0.557727475516657	1
ENSG00000115464.14	USP34	2	61452386	2_40	0	0.0141586167617391	6.02483395202587	8.09959503407284e-07	-0.54075498808202	3
ENSG00000082898.16	XPO1	2	61538854	2_40	0	0.012653178646837	5.06265607829428	6.08240678574913e-07	0.501009521599992	1
ENSG00000170264.12	FAM161A	2	61854233	2_40	0	0.0136440958529214	5.70776341337501	7.39448822783251e-07	-0.52066245240498	3
ENSG00000115484.14	CCT4	2	61888641	2_40	0	0.0125610254747589	4.8984393586215	5.8422512362755e-07	-0.222357433949541	2
ENSG00000186889.9	TMEM17	2	62505644	2_41	0	0.0257724223840182	9.84588912620758	2.4093926328532e-06	-1.15042758228347	1
ENSG00000143951.15	WDPCP	2	63464786	2_41	0	0.0143412757357562	4.79435519147706	6.52852976472462e-07	-0.0134938608550086	1
ENSG00000169764.15	UGP2	2	63640312	2_41	0	0.0143441765189484	4.90339973378081	6.67836754631844e-07	0.221924350848952	3
ENSG00000143952.19	VPS54	2	64036747	2_41	0	0.0316786543810069	12.164529276899	3.65897490144632e-06	-1.37792327930042	1
ENSG00000119844.15	AFTPH	2	64525160	2_42	0	0.0365263809060605	8.41441894581747	2.91828815129513e-06	-1.13027123771742	1
ENSG00000179833.4	SERTAD2	2	64654863	2_42	0	0.027214683972299	5.62577935985997	1.45372877738346e-06	0.591168955386214	1
ENSG00000115902.10	SLC1A4	2	64988805	2_42	0	0.0565299583295625	12.5777084589312	6.75114733535356e-06	-1.48298418664999	1
ENSG00000138069.16	RAB1A	2	65129770	2_42	0	0.0325920444227347	7.33315422585608	2.26934131191122e-06	0.767761561856531	2
ENSG00000143971.7	ETAA1	2	67397828	2_44	0	0.186587109717182	26.1908758689317	4.64011833622501e-05	-2.87828655784572	2
ENSG00000197223.11	C1D	2	68082560	2_45	0	0.0323525528435725	7.0159065081772	2.15521075268584e-06	-0.731578967533505	2
ENSG00000243667.6	WDR92	2	68157965	2_45	0	0.0463375877341206	10.4307186148444	4.58928520238969e-06	1.28949912025183	2
ENSG00000115946.7	PNO1	2	68157965	2_45	0	0.0922210903425913	17.0505990619567	1.49302572825919e-05	2.09186931772437	2
ENSG00000221823.10	PPP3R1	2	68282902	2_45	0	0.0253022776474503	4.68952944576361	1.12664289174315e-06	-0.0434749410653045	1
ENSG00000119865.8	CNRIP1	2	68320518	2_45	0	0.0259411817977767	4.92525338961299	1.21315343607044e-06	0.326018987670431	1
ENSG00000115956.9	PLEK	2	68364946	2_45	0	0.0278523663293614	5.59755428570308	1.48032750825015e-06	0.623240472402206	1
ENSG00000204923.3	FBXO48	2	68467927	2_45	0	0.0395474010565836	8.92211015997835	3.35029405009289e-06	1.11839469674078	1
ENSG00000169621.9	APLF	2	68462021	2_45	0	0.0273428114230847	5.42287177830037	1.40789381117791e-06	0.45212170541066	1
ENSG00000169604.19	ANTXR1	2	69012709	2_46	0	0.0263776890132306	5.00977341584122	1.25473561204931e-06	0.367599862441093	1
ENSG00000198380.12	GFPT1	2	69379204	2_46	0	0.0784293458463862	15.406184657895	1.14728440029941e-05	-2.14793709465243	2
ENSG00000169599.12	NFU1	2	69423598	2_46	0	0.025525315904803	4.69922093418774	1.1389230601759e-06	-0.402073024607525	3
ENSG00000196975.15	ANXA4	2	69645665	2_46	0	0.0487924317397932	10.8495753314858	5.02646426790544e-06	1.35132903999425	1
ENSG00000115977.18	AAK1	2	69392043	2_46	0	0.0415735758417414	9.32372634627714	3.68047859230706e-06	1.5275771950708	1
ENSG00000244617.2	ASPRV1	2	69976112	2_46	0	0.0714116450659869	14.5019434860962	9.8331495185638e-06	-1.90294125101781	1
ENSG00000115998.7	C2orf42	2	70248695	2_46	0	0.0462516803486096	10.3395910163307	4.54075712245469e-06	1.28698321127175	1
ENSG00000116001.15	TIA1	2	70249121	2_46	0	0.0440396789271293	9.87257092335378	4.12830526263139e-06	-1.23926817358091	1
ENSG00000116005.11	PCYOX1	2	70255319	2_46	0	0.027029866386211	5.24074203300181	1.34503652667767e-06	0.666045022327233	1
ENSG00000143977.13	SNRPG	2	70293743	2_46	0	0.0346261162547421	7.58661202100158	2.49430211187854e-06	0.963385124636668	1
ENSG00000035141.7	FAM136A	2	70301469	2_46	0	0.0310073478713453	6.54012654215173	1.92552060250971e-06	-0.785566192352863	1
ENSG00000163235.15	TGFA	2	70554042	2_48	0	0.00492165700686476	11.3063048717662	5.28359393397874e-07	1.22901549696259	1
ENSG00000075340.22	ADD2	2	70939580	2_48	0	0.00265167903327834	5.62779826072604	1.41695765695205e-07	-0.448406759695176	1
ENSG00000152672.7	CLEC4F	2	70882105	2_48	0	0.00243625245101975	4.82766714477691	1.11675268369797e-07	0.223370251312417	1
ENSG00000116031.8	CD207	2	70838708	2_48	0	0.00243923021317649	4.83921080770367	1.12079124272024e-07	0.185747929831842	1
ENSG00000116035.2	VAX2	2	70899595	2_48	0	0.00240205821742256	4.6784836018914	1.06705311352285e-07	0.0310852691815724	2
ENSG00000116039.11	ATP6V1B1	2	70904341	2_48	0	0.00241926398632153	4.73703260044505	1.08814565148291e-07	-0.0778722378399995	1
ENSG00000144031.11	ANKRD53	2	70978846	2_48	0	0.00258195464931787	5.3314054701441	1.30703651237559e-07	0.417197496074126	2
ENSG00000144043.11	TEX261	2	70994429	2_48	0	0.00240198844361983	4.67780515697314	1.06686738530496e-07	0.0328578511075108	1
ENSG00000124357.12	NAGK	2	71062008	2_48	0	0.00248114623071882	5.03802913672815	1.18688989563462e-07	0.228662283410626	2
ENSG00000124370.10	MCEE	2	71124357	2_48	0	0.0145632407422415	20.3948269329017	2.82017104882545e-06	-2.17506164732752	1
ENSG00000124383.8	MPHOSPH10	2	71130287	2_48	0	0.0253143847599779	25.8420601932403	6.21143446250588e-06	-2.46791127996265	1
ENSG00000124374.8	PAIP2B	2	71227813	2_48	0	0.00808041761433609	15.1146508364155	1.15965638212947e-06	1.84843307652565	1
ENSG00000135636.13	DYSF	2	71455269	2_48	0	0.00322860597372743	7.38289378695004	2.26328405248315e-07	0.806481294083138	2
ENSG00000003137.8	CYP26B1	2	72107429	2_48	0	0.00332625840787393	8.23926114367771	2.60220585786161e-07	1.21940399960346	1
ENSG00000144036.15	EXOC6B	2	72803545	2_48	0	0.00310347797408328	6.60630659860285	1.94672582263288e-07	0.422754652324291	2
ENSG00000116096.5	SPR	2	72887223	2_48	0	0.00367115208298896	7.76396163905891	2.70634496890156e-07	-0.107145560354654	1
ENSG00000144040.12	SFXN5	2	72945843	2_48	0	0.00326590873549115	7.52261240731272	2.33276036145357e-07	-1.07278648865344	2
ENSG00000135631.16	RAB11FIP5	2	73156338	2_48	0	0.0499749801221362	34.9577143559532	1.65879629318262e-05	4.11071333192863	2
ENSG00000135624.15	CCT7	2	73233389	2_48	0	0.0242886823079205	28.8537829692186	6.6543265910959e-06	-3.92142960668498	1
ENSG00000144035.3	NAT8	2	73617691	2_48	1	0.098701892920395	28.0796745430403	2.63157013044941e-05	5.36476499855787	1
ENSG00000144034.14	TPRKB	2	73737087	2_48	0	0.00241951108400706	7.24284377647089	1.66392647001489e-07	-1.62276872350501	2
ENSG00000144048.10	DUSP11	2	73780009	2_48	0	0.00258802285559956	10.3015299411195	2.53143763983939e-07	2.42308580234812	1
ENSG00000124356.15	STAMBP	2	73829414	2_48	0	0.00521980802477795	10.5264329629873	5.21714799488105e-07	0.0653844471038298	1
ENSG00000114956.19	DGUOK	2	73915326	2_48	0	0.00240596092051304	4.69588223726793	1.07276146054786e-07	0.159991369172382	1
ENSG00000163170.11	BOLA3	2	74148330	2_48	0	0.00792517295627004	15.3900459044151	1.15809999807654e-06	-1.68090772780012	1
ENSG00000114978.17	MOB1A	2	74178740	2_48	0	0.0131131929504282	19.7983566764821	2.46510255796833e-06	-1.86730581504046	2
ENSG00000065911.11	MTHFD2	2	74198820	2_48	0	0.00434208693442562	10.1374239087251	4.1794921953331e-07	1.17026115758295	1
ENSG00000188687.17	SLC4A5	2	74361478	2_48	0	0.00254908865292725	5.26142780862861	1.27346188924695e-07	-0.422240871817304	1
ENSG00000204843.12	DCTN1	2	74361478	2_48	0	0.00254908865292725	5.26142780862861	1.27346188924695e-07	0.422240871817304	1
ENSG00000284308.1	C2orf81	2	74421241	2_48	0	0.00297802827790783	6.51873267986706	1.84327182976946e-07	-0.572363745822563	1
ENSG00000114993.16	RTKN	2	74442199	2_48	0	0.00283412041125941	6.25154006300935	1.68229716614261e-07	-0.616857725596426	2
ENSG00000239779.6	WBP1	2	74460654	2_48	0	0.0256791463116089	26.2767169364805	6.40691675497649e-06	-2.22347603492154	1
ENSG00000115275.11	MOGS	2	74465064	2_48	0	0.00325965288764774	7.53923580544076	2.33343699689153e-07	0.827719553770363	2
ENSG00000135637.13	CCDC142	2	74483364	2_48	0	0.0040398777046442	9.23994957983008	3.54433869799959e-07	-0.938272064085466	1
ENSG00000115282.19	TTC31	2	74483364	2_48	0	0.0040398777046442	9.23994957983008	3.54433869799959e-07	0.938272064085466	1
ENSG00000179528.15	LBX2	2	74502935	2_48	0	0.00246166435002704	4.93391897742267	1.15323614696854e-07	0.244207761432213	1
ENSG00000115325.13	DOK1	2	74548714	2_48	0	0.00240197907785811	4.67973157677887	1.06730258240897e-07	-0.0683786104533622	1
ENSG00000115318.11	LOXL3	2	74554450	2_48	0	0.00347185871486966	7.97832029044738	2.63009180106071e-07	0.872688377659763	1
ENSG00000135622.12	SEMA4F	2	74645686	2_48	0	0.00261584850686358	5.4087389307249	1.34340204485004e-07	0.398877654889533	1
ENSG00000159399.9	HK2	2	74875397	2_48	0	0.00434214790952725	10.215543325154	4.21175868265657e-07	1.13018893426275	1
ENSG00000115350.11	POLE4	2	74956893	2_48	0	0.00242314741610872	4.74664441858344	1.09210383391987e-07	0.0612524721536061	1
ENSG00000115353.10	TACR1	2	75066030	2_48	0	0.0032953740592967	7.60788908221129	2.3804895960354e-07	-0.865407455935208	2
ENSG00000115363.13	EVA1A	2	75568585	2_49	0	0.0293153879896473	7.43510940612852	2.06957136468727e-06	0.939452411807009	1
ENSG00000005436.13	GCFC2	2	75711125	2_49	0	0.028322994272671	6.56027648154034	1.7642442242903e-06	-0.18218826015016	1
ENSG00000115423.18	DNAH6	2	84469990	2_53	0	0.0123558414471582	6.00992457721294	7.05080567285956e-07	0.712210841347545	1
ENSG00000034510.5	TMSB10	2	84905643	2_53	0	0.0151765391018618	7.94412577746615	1.1447647647299e-06	-0.954158434732621	1
ENSG00000186854.10	TRABD2A	2	84985273	2_54	0	0.020178557629549	9.47403047289166	1.81519084944024e-06	-1.07653615676132	1
ENSG00000152291.13	TGOLN2	2	85326957	2_54	0	0.014019861910797	6.01344126245458	8.00505289772897e-07	-0.592436605051599	2
ENSG00000042493.15	CAPG	2	85417309	2_54	0	0.0199934202199146	9.35623527894768	1.776174477377e-06	-1.07681524567457	1
ENSG00000168906.12	MAT2A	2	85539177	2_54	0	0.0417069597777537	16.0134281674906	6.34147443443171e-06	1.95951452272484	1
ENSG00000118640.10	VAMP8	2	85561017	2_54	0	0.0324591449269562	13.8389400239925	4.26517936035841e-06	-1.42830058783604	2
ENSG00000168899.4	VAMP5	2	85584469	2_54	0	0.0168807569679599	7.74810398275384	1.24189464569542e-06	-1.07502816039043	2
ENSG00000168883.19	USP39	2	85599009	2_54	0	0.0121963201246154	4.68035616543056	5.42007274072889e-07	-0.211258086391199	1
ENSG00000115523.16	GNLY	2	85693206	2_54	0	0.0802041484597883	22.4336103592742	1.7084151006896e-05	-2.2054156596826	1
ENSG00000168874.12	ATOH8	2	85711284	2_54	0	0.0122664475425568	4.74105454313272	5.52193327348963e-07	0.187203641152353	1
ENSG00000115525.17	ST3GAL5	2	85904899	2_54	0	0.0144251170444898	6.2067193442316	8.50117292417629e-07	0.780977071372506	2
ENSG00000068654.15	POLR1A	2	86105686	2_54	0	0.0169513870939986	7.75274145653803	1.24783723076271e-06	-1.10060747477565	2
ENSG00000132300.18	PTCD3	2	86105686	2_54	0	0.0168393097614392	7.69410478931242	1.23021149171276e-06	1.09668852599997	1
ENSG00000132305.20	IMMT	2	86196101	2_54	0	0.0122118609783856	4.7075119496402	5.45846687964973e-07	0.0921732022210785	2
ENSG00000132313.14	MRPL35	2	86165645	2_54	0	0.0148289114783053	6.33314308843537	8.91714789854053e-07	-0.630043902369616	3
ENSG00000115561.15	CHMP3	2	86565206	2_54	0	0.012282329513752	4.87078991331342	5.68038195821939e-07	-0.749393119686817	1
ENSG00000239305.6	RNF103	2	86623855	2_54	0	0.0143038924811758	6.07026024610119	8.24439790852344e-07	-0.546708015421951	1
ENSG00000172086.7	KRCC1	2	88056216	2_55	0	0.024800455460536	7.18415499209205	1.69173660630629e-06	-0.778992707546161	1
ENSG00000115593.14	SMYD1	2	88067820	2_55	0	0.0494546782827144	13.7357947600985	6.44998301162257e-06	-1.48718861912106	1
ENSG00000163586.9	FABP1	2	88128319	2_55	0	0.0236189731492136	6.72302890542043	1.50772934539691e-06	0.736638200826631	2
ENSG00000144115.16	THNSL2	2	88153919	2_55	0	0.0190388931722225	4.68903378633114	8.47661495080618e-07	-0.0798254346141365	2
ENSG00000172071.11	EIF2AK3	2	88645728	2_55	0	0.0193749498773976	4.85399312097474	8.92970559867433e-07	-0.368669702154154	1
ENSG00000153574.8	RPIA	2	88689934	2_55	0	0.0436757338764265	12.5507936003257	5.20485692118899e-06	-1.66391490026413	2
ENSG00000144026.11	ZNF514	2	95196988	2_57	0	0.0195721740851447	8.58996981247107	1.59634995495377e-06	0.920703314573412	3
ENSG00000233757.6	AC092835.2	2	95207631	2_57	0	0.0433119949683416	16.11225468602	6.62615976271422e-06	1.8004254934224	1
ENSG00000155066.15	PROM2	2	95274094	2_57	0	0.0224703921428638	9.89397433135302	2.1109542820499e-06	1.50870373206854	2
ENSG00000115041.12	KCNIP3	2	95359128	2_57	0	0.0129319183167359	4.68921791637419	5.75785554833225e-07	0.419909639363894	1
ENSG00000174501.14	ANKRD36C	2	95991827	2_57	0	0.0176495339658054	7.61720462755508	1.2765159972514e-06	-2.02681704208799	1
ENSG00000186281.12	GPAT2	2	96025125	2_57	0	0.0135159905950601	5.10434832533582	6.5506678781547e-07	-0.532941623570798	2
ENSG00000274286.1	ADRA2B	2	96070820	2_57	0	0.0133999156226631	5.02394342251168	6.39210941668943e-07	-1.39951330960909	1
ENSG00000188886.3	ASTL	2	96138165	2_57	0	0.0146340543818601	5.85305060140746	8.13287954583032e-07	-1.73802129793924	2
ENSG00000158050.4	DUSP2	2	96145593	2_57	0	0.0129664501701299	4.71428728302171	5.80409532491863e-07	-0.115570432482433	1
ENSG00000084090.13	STARD7	2	96181298	2_57	0	0.0160866820383256	6.74302637537189	1.02995614497665e-06	-0.695124650914747	2
ENSG00000135956.8	TMEM127	2	96266108	2_57	0	0.106117687646333	24.7434385451629	2.49313173705524e-05	-3.55818555113168	1
ENSG00000144021.2	CIAO1	2	96266108	2_57	0	0.195147193600271	30.8211762537778	5.71095733814168e-05	-3.88754006642691	2
ENSG00000198885.9	ITPRIPL1	2	96325754	2_57	0	0.0130318763894295	4.76156409661961	5.89188122899146e-07	-0.141510208056652	1
ENSG00000114988.11	LMAN2L	2	96739703	2_57	0	0.309449821838012	35.6633501132058	0.000104787570393268	-3.93990026095048	2
ENSG00000158158.11	CNNM4	2	96759866	2_57	0	0.0364369757915339	14.4697251936413	5.00610557161033e-06	2.16949487147186	1
ENSG00000163126.14	ANKRD23	2	96855702	2_57	0	0.0358920433878008	14.3266457872673	4.88247585596243e-06	-2.19314252119909	1
ENSG00000144199.11	FAHD2B	2	97091610	2_57	0	0.0859328397791431	22.6906608126487	1.85141468703946e-05	-3.17019580094469	2
ENSG00000135976.17	ANKRD36	2	97120939	2_57	0	0.013944414722435	5.3974894052169	7.14643562603672e-07	0.450218624424789	1
ENSG00000135940.6	COX5B	2	97649028	2_57	0	0.121903435893551	26.0977453666142	3.02076077144009e-05	-2.49920578558974	1
ENSG00000115073.7	ACTR1B	2	97658891	2_57	0	0.0202594388023927	8.9168417867818	1.71528333703568e-06	-1.37551212009999	3
ENSG00000228486.10	LINC01125	2	97662613	2_57	0	0.0417516812823435	15.7638958504457	6.24935106359659e-06	2.75526244810467	1
ENSG00000115085.13	ZAP70	2	97713755	2_57	0	0.0839467596508806	22.4547251100005	1.78981884562544e-05	-2.3116974667566	1
ENSG00000075568.16	TMEM131	2	98002104	2_57	0	0.0185793610617735	8.09958063807395	1.42886337685605e-06	0.614059801031657	1
ENSG00000144191.11	CNGA3	2	98345664	2_57	0	0.0197377719347606	8.67112364557132	1.62506561968891e-06	-1.40395228086178	1
ENSG00000183513.8	COA5	2	98608705	2_58	0	0.0321839915312212	16.1927961625364	4.9483356554612e-06	1.81048389682253	1
ENSG00000115446.11	UNC50	2	98608705	2_58	0	0.0321839915312212	16.1927961625364	4.9483356554612e-06	1.81048389682253	1
ENSG00000071073.12	MGAT4A	2	98743332	2_58	0	0.0115006701635226	6.48744297620369	7.08425358191193e-07	0.758821444311308	1
ENSG00000196872.11	KIAA1211L	2	98893765	2_58	0	0.00960322711706962	4.7935729479353	4.37093086853754e-07	0.23822247328397	1
ENSG00000273045.5	C2orf15	2	99141233	2_58	0	0.00952242813938242	4.7142275085126	4.26241408709917e-07	0.146332634871427	1
ENSG00000135951.14	TSGA10	2	99157239	2_58	0	0.00955406820588978	4.74537836873456	4.30483569737784e-07	0.260873665006462	1
ENSG00000144182.16	LIPT1	2	99155127	2_58	0	0.00993980256081461	5.11709359479018	4.82945935333214e-07	0.469393888984916	1
ENSG00000158411.11	MITD1	2	99180175	2_58	0	0.0104723218064982	5.60731141412956	5.57564420118263e-07	-0.626218538658155	1
ENSG00000144214.9	LYG1	2	99306625	2_58	0	0.0104307406404074	5.56992922333969	5.51648218861753e-07	-0.288876802725427	2
ENSG00000115514.11	TXNDC9	2	99340840	2_58	0	0.00955597960762578	4.74725729808115	4.30740176727778e-07	0.281321582434446	2
ENSG00000135945.9	REV1	2	99488850	2_58	0	0.00966014430322104	4.84906778956245	4.44773871354131e-07	-0.207130988785961	2
ENSG00000144218.18	AFF3	2	100143348	2_58	0	0.0126558429461237	7.3871696605299	8.87700668831884e-07	-0.880170707823392	1
ENSG00000115526.10	CHST10	2	100417235	2_58	0	0.0230236295871373	13.0243955291931	2.84727072542689e-06	1.91905476419675	2
ENSG00000115539.13	PDCL3	2	100562583	2_58	0	0.0106882071177273	5.79900963604623	5.88513037351246e-07	0.496375605153854	2
ENSG00000170485.16	NPAS2	2	100821099	2_58	0	0.0133408232490518	7.88285417324027	9.98535523113322e-07	-1.13976923831661	1
ENSG00000071082.10	RPL31	2	101001757	2_58	0	0.0782890386313123	24.6890866332838	1.83528443115609e-05	-2.50820509111652	1
ENSG00000204634.12	TBC1D8	2	101047033	2_58	0	0.009486165589496	4.6783988246447	4.21391081717115e-07	-0.108167886583024	1
ENSG00000158435.7	CNOT11	2	101252764	2_59	0	0.0639283575288381	16.7671074611116	1.01776870098026e-05	1.93783083401852	1
ENSG00000163162.8	RNF149	2	101303817	2_59	0	0.127910926193677	23.5144325887313	2.85587729670465e-05	2.64618869585186	1
ENSG00000196460.12	RFX8	2	101462809	2_59	0	0.0192399126852555	5.36123063777806	9.79411015746278e-07	-0.32073525070014	2
ENSG00000071054.16	MAP4K4	2	101698595	2_59	0	0.017907363657659	4.68474182992399	7.96553063965284e-07	-0.0388121138710017	1
ENSG00000115590.13	IL1R2	2	101991888	2_59	0	0.0406057504322684	12.4303796082095	4.79257954147737e-06	1.35469611400558	1
ENSG00000115598.9	IL1RL2	2	102186984	2_60	0	0.0163276982975427	5.12075713751821	7.93883074084066e-07	0.540782121953091	1
ENSG00000115604.10	IL18R1	2	102310670	2_60	0	0.0182102912895782	6.14875500802299	1.06316697776592e-06	0.567447726369954	1
ENSG00000115607.9	IL18RAP	2	102418584	2_60	0	0.0187368147729634	6.4172108003324	1.14166704765461e-06	-0.695908518345854	3
ENSG00000135953.10	MFSD9	2	102735277	2_60	0	0.253822026211553	31.7626916911737	7.65497898078825e-05	-3.48283406584722	2
ENSG00000170417.15	TMEM182	2	102738292	2_60	0	0.0595360947155411	17.3810953955544	9.82550505829566e-06	-2.62304179566153	1
ENSG00000198914.3	POU3F3	2	104853785	2_62	0	0.0235114411319961	5.49775869037598	1.2273327428046e-06	-0.450834090428327	1
ENSG00000135966.12	TGFBRAP1	2	105330291	2_62	0	0.0230769860521401	5.32162877512842	1.16606043618665e-06	0.374702272916247	1
ENSG00000135974.9	C2orf49	2	105336368	2_62	0	0.021906974033704	4.83042698357739	1.00476688221323e-06	0.0249070006641168	1
ENSG00000071051.13	NCK2	2	105744738	2_63	0	0.0884128130747955	16.1774144946416	1.35806863380261e-05	2.24033934847069	1
ENSG00000119147.9	C2orf40	2	106024112	2_63	0	0.027057800701017	4.86075694912653	1.24880260530535e-06	-0.155929851273272	4
ENSG00000115652.14	UXS1	2	106313372	2_63	0	0.0266668026078568	4.72309603702393	1.19590069805036e-06	0.192677781758556	1
ENSG00000144057.15	ST6GAL2	2	106886868	2_64	0	0.0224350312787975	7.08571295485147	1.50941141851035e-06	1.006071523214	2
ENSG00000115665.8	SLC5A7	2	107986299	2_65	0	0.0597944927055799	18.9064840770751	1.07341919162425e-05	-1.90294154984226	2
ENSG00000198203.9	SULT1C2	2	108287884	2_65	0	0.0566402753915548	18.3946108070289	9.89266622828564e-06	-2.00154217518562	2
ENSG00000198075.9	SULT1C4	2	108296217	2_65	0	0.0142062996124216	5.45927356340293	7.36399057215999e-07	-0.4084867082179	2
ENSG00000135968.20	GCC2	2	108449810	2_65	0	0.0375724446131325	14.6728883973487	5.23458750283958e-06	1.97966016246837	2
ENSG00000153201.15	RANBP2	2	108719562	2_65	0	0.021096617893533	9.04962864987552	1.81276284875133e-06	1.07676146695739	1
ENSG00000163006.11	CCDC138	2	108791703	2_65	0	0.0135342342558994	4.98537709642775	6.4066219902627e-07	0.337263150240385	1
ENSG00000186522.14	SEPT10	2	109574715	2_65	0	0.0133982719951049	5.71009472894833	7.26422855506794e-07	0.962111836618013	3
ENSG00000198142.4	SOWAHC	2	109614115	2_65	1	0.120904262827661	20.7953219047379	2.38728713530094e-05	4.20027399153819	1
ENSG00000144063.3	MALL	2	110117223	2_66	0	0.0582117189848177	19.9635413309231	1.10343156715613e-05	2.24931710678075	1
ENSG00000144061.12	NPHP1	2	110205149	2_66	0	0.0236543360213582	11.4056954140338	2.56170979206612e-06	1.3183370288194	1
ENSG00000169679.14	BUB1	2	110678318	2_66	0	0.0178507080538846	8.75024298353324	1.48310861295889e-06	0.970439048715674	1
ENSG00000153093.18	ACOXL	2	110710029	2_66	0	0.0131505963971983	5.87385675290826	7.33442711145809e-07	-0.607236466137268	2
ENSG00000153107.11	ANAPC1	2	111879894	2_66	0	0.0544458298758891	19.3231557835348	9.98941541289844e-06	-2.62010732313277	3
ENSG00000153208.16	MERTK	2	111898815	2_66	0	0.016283434470128	7.88464686359107	1.21906160887394e-06	-0.983896269040009	1
ENSG00000153214.9	TMEM87B	2	112026505	2_66	0	0.0343669529266742	14.9410865591828	4.87551623134507e-06	-1.44287932551527	3
ENSG00000144152.12	FBLN7	2	112141356	2_66	0	0.0144740338874937	6.77589263393152	9.31222579250876e-07	0.919696173765175	3
ENSG00000144161.12	ZC3H8	2	112140392	2_66	0	0.0464381032146853	17.8038632212838	7.85029755492999e-06	2.33265394109651	2
ENSG00000188177.13	ZC3H6	2	112277243	2_66	0	0.0162987462187985	7.89350997408665	1.22157955756084e-06	1.21300000128272	1
ENSG00000169629.11	RGPD8	2	112432372	2_66	0	0.0334766782895003	14.6922365660883	4.67011599988768e-06	-2.0867911787614	2
ENSG00000114999.7	TTL	2	112485744	2_66	0	0.0205891919707506	10.0957883397032	1.97368089236612e-06	1.32226455709042	1
ENSG00000125630.15	POLR1B	2	112541009	2_66	0	0.0137114577039527	6.26667942718041	8.15865378283054e-07	0.691155131063901	3
ENSG00000125611.15	CHCHD5	2	112582142	2_66	0	0.0920784509766165	24.3873734262922	2.1321631330649e-05	-2.90529478589941	1
ENSG00000144136.10	SLC20A1	2	112645729	2_66	0	0.0123597579090259	5.29068645127044	6.20896748041797e-07	-0.530270466777662	2
ENSG00000169607.12	CKAP2L	2	112765001	2_66	0	0.0130606405713096	5.80930606854102	7.20420616893047e-07	0.506837849764176	1
ENSG00000136689.18	IL1RN	2	113109711	2_66	0	0.0140533460431391	6.49834753037655	8.67121731830836e-07	0.630468305018691	1
ENSG00000125637.15	PSD4	2	113156693	2_66	0	0.0122516975349035	5.20812363987385	6.05863722821503e-07	0.328513497743316	1
ENSG00000125618.16	PAX8	2	113238217	2_67	0	0.0311320502669346	15.3092129723062	4.52541054521586e-06	1.76874922275919	3
ENSG00000144134.18	RABL2A	2	113627581	2_67	0	0.016577580844623	9.35849643773292	1.47307422549454e-06	1.29497463638171	1
ENSG00000115084.13	SLC35F5	2	113756761	2_67	0	0.0112370019118671	5.70083162600427	6.08255529735111e-07	0.604600220272206	2
ENSG00000088205.12	DDX18	2	117832335	2_69	0	0.0312491144082963	18.2682498635244	5.42040895216978e-06	1.90759837350786	1
ENSG00000125633.10	CCDC93	2	118013438	2_69	0	0.0123402753158773	9.5045762164505	1.11366610903871e-06	1.16862074518128	3
ENSG00000125629.14	INSIG2	2	118088243	2_69	0	0.0316634848330335	18.3930716126356	5.52981203630516e-06	-1.81876860991859	2
ENSG00000163064.6	EN1	2	118848184	2_69	0	0.0100059621274415	7.53419897423848	7.15802707959122e-07	-0.814381753392413	1
ENSG00000019169.10	MARCO	2	118946604	2_69	0	0.0107227687300384	8.18414373517536	8.33254339483071e-07	-1.07614648276679	2
ENSG00000115107.19	STEAP3	2	119223947	2_69	0	0.0135485920556939	10.3830064287791	1.33571771601412e-06	1.27041520810747	2
ENSG00000186132.14	C2orf76	2	119318221	2_69	0	0.0141450588774742	10.7882904540187	1.44895462940226e-06	-1.229843674532	1
ENSG00000155368.16	DBI	2	119355944	2_69	0	0.00738198225423303	4.67918763772263	3.27975085986204e-07	0.0778883968602587	1
ENSG00000171227.6	TMEM37	2	119407445	2_69	0	0.00983480450200869	7.37215516899947	6.88426525813086e-07	0.810331884966891	2
ENSG00000080293.9	SCTR	2	119425960	2_69	0	0.0108837123855962	8.32411555193822	8.60225977817315e-07	-0.950428583140922	3
ENSG00000163075.12	CFAP221	2	119546566	2_69	0	0.00814238697653358	5.59919607197051	4.32887266900916e-07	0.409590276566395	1
ENSG00000144120.12	TMEM177	2	119679105	2_69	0	0.00804982658184128	5.49189670981317	4.1976505554018e-07	0.512649549903068	2
ENSG00000088179.8	PTPN4	2	119724424	2_69	0	0.0100398269212013	7.56593653867786	7.21250815103957e-07	0.873444349225231	1
ENSG00000115109.13	EPB41L5	2	120013132	2_69	0	0.0117364983795538	9.03301736142562	1.00662748651563e-06	-1.12927870520597	1
ENSG00000144118.13	RALB	2	120247403	2_69	0	0.011499024024571	8.84089688162796	9.65283101089982e-07	1.14396593690904	1
ENSG00000074047.21	GLI2	2	120758406	2_70	0	0.0279692365217442	7.93684000941683	2.10778172257944e-06	-1.06867203164246	1
ENSG00000074054.17	CLASP1	2	121649921	2_70	0	0.0276876688691597	7.84111333221918	2.06139643278488e-06	-1.29274726413444	1
ENSG00000136717.14	BIN1	2	127086585	2_74	0	0.0404729076853994	13.5226481804696	5.19665101378948e-06	2.00387658176019	1
ENSG00000186684.12	CYP27C1	2	127190133	2_74	0	0.0166764810008314	5.13738570332897	8.13474572964816e-07	-0.23018297590584	2
ENSG00000163161.12	ERCC3	2	127292055	2_75	0	0.0267686160642102	4.84516109185004	1.23149183460551e-06	0.161686511787093	3
ENSG00000169967.16	MAP3K2	2	127436363	2_75	0	0.0379111363995982	8.1435199519108	2.9314086449585e-06	-0.916360330903389	1
ENSG00000115718.17	PROC	2	127419130	2_75	0	0.0263717724715969	4.7039229012608	1.17786878288596e-06	-0.0443965856653245	1
ENSG00000163166.14	IWS1	2	127526497	2_75	0	0.0905803237679201	16.4990828500328	1.41902833934343e-05	-2.02536862677209	1
ENSG00000144230.16	GPR17	2	127648067	2_75	0	0.026676510765662	4.8125664379298	1.21899846552249e-06	0.204626446273509	3
ENSG00000072163.19	LIMS2	2	127648067	2_75	0	0.0264869583821228	4.74513477806518	1.19337803019594e-06	-0.179554755347834	3
ENSG00000136709.11	WDR33	2	127811674	2_75	0	0.0356635860410239	7.56316498660033	2.56109672840426e-06	1.02107642032553	1
ENSG00000144233.9	AMMECR1L	2	127883255	2_75	0	0.0283281819132993	5.38085797301459	1.4473302142956e-06	-0.527064620066148	1
ENSG00000136715.17	SAP130	2	128028089	2_75	0	0.0561821716713962	11.8943082178969	6.34505085750187e-06	1.43696192064449	1
ENSG00000136731.12	UGGT1	2	128091109	2_75	0	0.0306987381583915	6.14172599914913	1.7902280549238e-06	-0.641024043672465	1
ENSG00000222014.5	RAB6C	2	129975514	2_78	0	0.0555944424698758	14.1589108672082	7.47409517502331e-06	1.55927606037979	1
ENSG00000136699.19	SMPD4	2	130182517	2_78	0	0.0219587599971571	5.33930555960356	1.11324302906266e-06	-0.377580710671656	1
ENSG00000152082.13	MZT2B	2	130181775	2_78	0	0.0230718379866154	5.80610771728083	1.27193429979624e-06	-0.496519811950054	1
ENSG00000136710.9	CCDC115	2	130343161	2_78	0	0.0454500300450926	12.2346576423061	5.27987198232243e-06	-1.50559778048525	1
ENSG00000136718.9	IMP4	2	130343161	2_78	0	0.0454500300450925	12.2346576423061	5.27987198232242e-06	1.50559778048525	1
ENSG00000072135.12	PTPN18	2	130356437	2_78	0	0.0580018958196559	14.564919669423	8.02135393083357e-06	1.6814916837418	1
ENSG00000136002.18	ARHGEF4	2	130836842	2_78	0	0.0305117994658598	8.4492315609499	2.44783663788067e-06	1.01288080982475	1
ENSG00000173272.15	MZT2A	2	131487239	2_78	0	0.0369207810462352	10.2575089921767	3.59592133899186e-06	1.777594327987	1
ENSG00000163040.14	CCDC74A	2	131530251	2_78	0	0.0473766603808446	12.63056979757	5.68178483940093e-06	2.1428519754451	1
ENSG00000183840.6	GPR39	2	132466528	2_79	0	0.0126350187328893	5.51974707144236	6.62205013848393e-07	-0.449737644200956	2
ENSG00000150551.10	LYPD1	2	132806041	2_79	0	0.0115849904902086	4.72882611046563	5.20171343166358e-07	-0.14495072512693	1
ENSG00000152128.13	TMEM163	2	134719225	2_80	0	0.0231020270580916	6.07087389468958	1.33167637992917e-06	-0.497755212267643	2
ENSG00000082258.12	CCNT2	2	134918338	2_80	0	0.0468255964403833	12.7710042046431	5.67813563707112e-06	2.35750082863044	1
ENSG00000121988.17	ZRANB3	2	135531995	2_80	0	0.0220789996782996	5.64333919828101	1.18307681823983e-06	-0.998162907800505	1
ENSG00000076003.4	MCM6	2	135876201	2_80	0	0.021236052986953	5.27600919953316	1.06384104256573e-06	1.17053012191627	2
ENSG00000121966.6	CXCR4	2	136234473	2_80	0	0.0428080354965317	11.9167122976343	4.84372133005835e-06	1.6041305946853	1
ENSG00000144229.11	THSD7B	2	136949811	2_81	0	0.0395715779050072	11.0274758066676	4.14340015931872e-06	-1.71785130873038	1
ENSG00000150540.13	HNMT	2	137961839	2_82	0	0.0167694664044471	6.14179488843676	9.77939412490222e-07	-0.466444835561701	1
ENSG00000168702.17	LRP1B	2	142131604	2_85	0	0.0826793210837036	20.6656525311495	1.62234577282816e-05	2.6097966296519	2
ENSG00000115919.14	KYNU	2	142877245	2_85	0	0.015877487523735	4.97001914995685	7.49268093261968e-07	0.273274963796708	1
ENSG00000075884.13	ARHGAP15	2	143091525	2_85	0	0.0157793734403798	4.91166169738654	7.3589456822074e-07	-0.373952427317223	1
ENSG00000121989.14	ACVR2A	2	147844091	2_88	0	0.0270706673791225	20.9304240841518	5.37990228152878e-06	2.3009361776429	2
ENSG00000115947.13	ORC4	2	148020703	2_88	0	0.0115813030073278	12.8264186513959	1.4104582398133e-06	1.70137011904618	1
ENSG00000187123.14	LYPD6	2	149329628	2_88	0	0.00554104438563063	4.86013819397835	2.55704071983258e-07	-0.292903106784826	2
ENSG00000184898.6	RBM43	2	151261757	2_90	0	0.0196562764094809	5.3814801193795	1.00438539203792e-06	-0.765715730067033	1
ENSG00000123609.10	NMI	2	151291765	2_90	0	0.0235466092061755	7.08561191490595	1.58417492495975e-06	0.763655318886434	1
ENSG00000123610.4	TNFAIP6	2	151356837	2_90	0	0.0322536342914712	10.0623819530987	3.08160416658449e-06	1.0974253628162	1
ENSG00000080345.17	RIF1	2	151415393	2_90	0	0.0250319703920764	7.66351223860416	1.82146272675188e-06	-1.24803968283557	1
ENSG00000162980.16	ARL5A	2	151823909	2_91	0	0.0350286906456303	10.8529840830047	3.60969465832546e-06	-1.19823530340559	1
ENSG00000182389.19	CACNB4	2	152075940	2_91	0	0.0197363138765239	5.42752359591816	1.01710352704457e-06	0.296746317010571	2
ENSG00000115145.9	STAM2	2	151983275	2_91	0	0.0539082152744052	14.9579995244661	7.65642205928112e-06	-2.96961343437516	2
ENSG00000157827.19	FMNL2	2	152335141	2_91	0	0.0266617616366308	8.26743451654401	2.09294107775072e-06	-0.921754307018485	1
ENSG00000196504.15	PRPF40A	2	152717014	2_91	0	0.0601086556867159	16.0022264778017	9.13302874698561e-06	-2.49188180648209	1
ENSG00000177917.10	ARL6IP6	2	152717752	2_91	0	0.182679032454493	26.9097730335833	4.66762690266147e-05	3.50819047109872	1
ENSG00000115159.15	GPD2	2	156434411	2_93	0	0.0278238334324846	12.7666877393925	3.37281559795477e-06	1.76474440272051	2
ENSG00000136542.8	GALNT5	2	157261242	2_94	0	0.0348512597767181	10.969678413618	3.63002632085738e-06	-1.33487584603948	1
ENSG00000115165.9	CYTIP	2	157488690	2_94	0	0.0221976425834037	6.70128813857628	1.41241572142007e-06	-0.717608737646518	1
ENSG00000115170.13	ACVR1	2	157876051	2_95	0	0.0267592264104269	8.72242310489367	2.21619566181838e-06	1.03435637445977	1
ENSG00000153237.17	CCDC148	2	158457351	2_95	0	0.0578148973922739	16.0492446848576	8.81032145196965e-06	2.09164579292094	2
ENSG00000144283.21	PKP4	2	158453239	2_95	0	0.0212393516743916	6.54021195932259	1.31895651103434e-06	0.704968226750094	3
ENSG00000115183.14	TANC1	2	158968808	2_96	0	0.0225986654463931	11.4985485606389	2.46730712737598e-06	-1.25936814386941	1
ENSG00000196151.10	WDSUB1	2	159285366	2_96	0	0.0128465773593003	6.38789052220799	7.7918807569728e-07	-0.688538548502007	1
ENSG00000123636.17	BAZ2B	2	159619893	2_96	0	0.0318991813759832	14.5973352318517	4.4213054194617e-06	-2.86034357615016	1
ENSG00000136536.14	MARCH7	2	159710719	2_96	0	0.0491319730947082	15.6975697740095	7.32308414315634e-06	-3.0739311772663	1
ENSG00000241399.6	CD302	2	159778566	2_96	0	0.0159488643530423	9.59304108768039	1.45272518506405e-06	2.14175979569816	2
ENSG00000054219.10	LY75	2	159903827	2_96	0	0.0163624604754674	9.62923836161555	1.49602187755929e-06	-1.86904170901115	2
ENSG00000153246.12	PLA2R1	2	160062090	2_96	0	0.0194454722975289	10.3234094376498	1.90607087331574e-06	-1.37925603650657	2
ENSG00000115221.10	ITGB6	2	160270221	2_96	0	0.0433200609712301	17.4350016444611	7.17147433744993e-06	-1.84633020640557	2
ENSG00000153250.19	RBMS1	2	160494265	2_96	0	0.0191589493657891	10.0465176098421	1.82761467355507e-06	1.35580620545248	1
ENSG00000197635.9	DPP4	2	162073222	2_97	0	0.0944832661566154	17.8108468728692	1.59785315479217e-05	-2.2736327789199	1
ENSG00000115267.5	IFIH1	2	162294461	2_97	0	0.0239056223663857	4.67747099710852	1.06171647094132e-06	0.00357858391925403	1
ENSG00000182263.13	FIGN	2	163614686	2_99	0	0.162209298003148	27.5288944449364	4.23996149064347e-05	2.6477337121303	1
ENSG00000115290.9	GRB14	2	164528548	2_100	0	0.0111365896379155	4.93964205209357	5.22330147670454e-07	-0.29365349254124	1
ENSG00000082438.15	COBLL1	2	164843369	2_100	0	0.0114129025702132	5.21868195224587	5.65528292085988e-07	0.450062542692426	1
ENSG00000169507.9	SLC38A11	2	164946589	2_100	0	0.0123822664516214	6.10182439496784	7.17393185395615e-07	0.77373109263086	2
ENSG00000153253.16	SCN3A	2	165199169	2_100	0	0.0339722752210555	15.6221127460125	5.03920235612047e-06	-1.73321815535421	1
ENSG00000178662.15	CSRNP3	2	165658814	2_100	0	0.0653567646845454	22.5330894527167	1.39832680546252e-05	-2.86582913483464	1
ENSG00000115339.13	GALNT3	2	165800732	2_100	0	0.037917271019244	18.0137524208393	6.48542825171885e-06	-2.95419385600684	2
ENSG00000123607.14	TTC21B	2	165879750	2_100	0	0.0243634929927736	13.8597956712899	3.20622338744322e-06	2.56751917992987	2
ENSG00000169432.14	SCN9A	2	166375953	2_101	0	0.0129002718037058	4.740867331384	5.80702986765443e-07	-0.386221242635265	1
ENSG00000136546.13	SCN7A	2	166494973	2_101	0	0.0203491332893492	9.03291551169166	1.74530471276366e-06	-1.1325950655703	1
ENSG00000163072.15	NOSTRIN	2	168804475	2_102	0	0.0093247972516135	5.27685085928428	4.67209445582221e-07	-0.459673515069208	1
ENSG00000152254.10	G6PC2	2	168864871	2_102	0	0.012034555281898	7.67351053106371	8.76842388692462e-07	0.948999661075346	2
ENSG00000152253.8	SPC25	2	168857840	2_102	0	0.0142156977835679	9.23992230575825	1.24719367099933e-06	1.19270512012207	3
ENSG00000239474.6	KLHL41	2	169509786	2_103	0	0.0224212394816081	5.14776490449849	1.09591209212839e-06	0.442482893158166	1
ENSG00000138399.17	FASTKD1	2	169573177	2_103	0	0.034826400317139	9.31477125156641	3.08019476698788e-06	-1.30486514562871	1
ENSG00000138398.15	PPIG	2	169584236	2_103	0	0.0214709301488779	4.73900508765458	9.66129694944914e-07	-0.230697302713224	2
ENSG00000154479.12	CCDC173	2	169694453	2_103	0	0.0318159896226684	8.4574723885822	2.55495597855196e-06	-1.020374858225	1
ENSG00000213160.9	KLHL23	2	169694453	2_103	0	0.0290710980365363	7.60292156600528	2.09864674803391e-06	0.900708140794354	2
ENSG00000138382.14	METTL5	2	169827714	2_103	0	0.0493008609019029	12.622191174378	5.90862807274384e-06	-1.88028915508557	1
ENSG00000144357.16	UBR3	2	169827714	2_103	0	0.0493008609019029	12.622191174378	5.90862807274384e-06	-1.88028915508557	1
ENSG00000071909.18	MYO3B	2	170404287	2_104	0	0.0127309116423596	6.11728224765955	7.39461248659571e-07	-0.668487441761207	1
ENSG00000128683.13	GAD1	2	170808815	2_104	0	0.0558726669822549	19.3645443007249	1.02731606655797e-05	-1.84272194025565	1
ENSG00000115806.12	GORASP2	2	170928386	2_104	0	0.011147347220073	4.80973883418962	5.0908514045634e-07	0.149216139744786	1
ENSG00000071967.11	CYBRD1	2	171522308	2_104	0	0.011147108086155	5.38809813289959	5.7028914588429e-07	-0.90185312093688	4
ENSG00000077380.15	DYNC1I2	2	171687973	2_104	0	0.164774926059701	19.787966012263	3.09591963058785e-05	-4.14245264845608	1
ENSG00000115840.13	SLC25A12	2	171995491	2_104	0	0.0112506794474118	6.49083055349961	6.93388156866733e-07	1.68811667630418	2
ENSG00000172878.13	METAP1D	2	171999243	2_104	0	0.0450926596504684	18.3393860367418	7.85214011615631e-06	-3.52629772525102	2
ENSG00000144355.14	DLX1	2	172084313	2_104	0	0.0170142731389473	9.57766036636135	1.54728469497467e-06	-1.75089238286609	1
ENSG00000091409.14	ITGA6	2	172460761	2_105	0	0.00653176246009557	6.99985668621521	4.34127130491174e-07	-0.677538605136842	1
ENSG00000152256.13	PDK1	2	172555453	2_105	0	0.0164030352102726	15.4540491236081	2.40693245139317e-06	-1.65782298852114	1
ENSG00000091428.17	RAPGEF4	2	172712387	2_105	0	0.00524341218675462	4.93132612102477	2.45513354600758e-07	-0.358292422951843	2
ENSG00000144354.13	CDCA7	2	173440618	2_105	0	0.00523870172987284	4.93565038357783	2.45507892311824e-07	-0.273492483274638	1
ENSG00000138433.15	CIR1	2	174396420	2_105	0	0.00516494085429631	5.90565499865569	2.89621515542794e-07	0.899218723042945	1
ENSG00000144306.14	SCRN3	2	174395627	2_105	0	0.236373088697106	37.9920363850524	8.52683775444622e-05	-3.41902620777544	2
ENSG00000163328.13	GPR155	2	174487330	2_105	0	0.00531082571226493	5.00108751015331	2.52187699521537e-07	-0.0481019093197762	1
ENSG00000128656.13	CHN1	2	175008157	2_107	0	0.0132459825690153	7.76010474737676	9.75998520836756e-07	1.06193770084075	2
ENSG00000154518.9	ATP5G3	2	175185320	2_107	0	0.0158474538985167	9.44740655303996	1.42157408809363e-06	-1.20136202928072	2
ENSG00000144320.13	LNPK	2	175919410	2_107	0	0.0149251182191152	8.88292646358583	1.25884205549598e-06	-1.3677430684041	3
ENSG00000128714.5	HOXD13	2	176092437	2_107	0	0.0102414756236461	5.34228140226523	5.19501364970444e-07	-0.270186759670983	1
ENSG00000128709.12	HOXD9	2	176122492	2_107	0	0.0167515755170603	9.96979308000587	1.58576636158286e-06	-1.01945855167856	1
ENSG00000128652.11	HOXD3	2	176136443	2_107	0	0.0127227057119476	7.38110250410956	8.91657598791331e-07	0.864582921194214	3
ENSG00000170166.5	HOXD4	2	176151087	2_107	0	0.0189075935419635	11.1106431471315	1.99467825647814e-06	-1.32502859730736	1
ENSG00000128645.14	HOXD1	2	176188221	2_107	0	0.0147775865532294	8.78949377271118	1.23328875391966e-06	1.04033678999122	1
ENSG00000018510.13	AGPS	2	177361206	2_107	0	0.0236774894555962	13.2332311319791	2.97508204286924e-06	1.52084642812767	1
ENSG00000196659.9	TTC30B	2	177553217	2_107	0	0.0096596770308035	4.79298167581086	4.39608186662225e-07	-0.126173276956403	1
ENSG00000197557.6	TTC30A	2	177617832	2_107	0	0.0185476271408638	10.9294489999602	1.92479295947842e-06	-1.31507651746979	1
ENSG00000128655.16	PDE11A	2	177802270	2_108	0	0.0772991940079254	27.9480017998496	2.0512714001979e-05	3.32587613655937	1
ENSG00000155636.14	RBM45	2	178112094	2_108	0	0.00571657575473628	4.75789689147728	2.58254790381076e-07	-0.118496615461626	1
ENSG00000180228.12	PRKRA	2	178451344	2_108	0	0.00587735154958746	5.08786231341326	2.83932048195247e-07	-0.530728004752851	1
ENSG00000204311.12	DFNB59	2	178447910	2_108	0	0.0100565649006519	9.53501007034984	9.10475394527456e-07	1.03480549603715	1
ENSG00000079150.17	FKBP7	2	178379060	2_108	0	0.010209363864925	9.93939934610834	9.63509984268764e-07	1.16866636115641	2
ENSG00000116095.10	PLEKHA3	2	178480456	2_108	0	0.00602576951462619	5.25575905032274	3.00708261281599e-07	-0.528298604162024	1
ENSG00000155657.26	TTN	2	178831108	2_108	0	0.00592353966311932	5.11983965076528	2.8796191762205e-07	-0.169049936337217	1
ENSG00000163492.14	CCDC141	2	179049620	2_108	0	0.00630278097131221	5.62139501515016	3.36413733015418e-07	0.346129243385141	1
ENSG00000187231.13	SESTD1	2	179265820	2_108	0	0.00891771464688962	9.15472599585312	7.75168860987491e-07	1.24654592991293	2
ENSG00000144331.18	ZNF385B	2	179860841	2_108	0	0.00722839269072484	7.03135829279696	4.82590050034382e-07	0.972381660110502	2
ENSG00000163510.13	CWC22	2	180007700	2_108	0	0.0125793251574329	11.9440064992452	1.42660838068039e-06	1.09593663492147	1
ENSG00000170035.15	UBE2E3	2	180964569	2_109	0	0.0216535534242447	5.0147197460809	1.03103459930285e-06	0.144601644827696	1
ENSG00000115232.13	ITGA4	2	181454574	2_110	0	0.0162039885523823	6.38373938303883	9.8218765912905e-07	0.634656639415004	1
ENSG00000188452.13	CERKL	2	181451158	2_110	0	0.0200333883613926	8.38281173606787	1.59456240214481e-06	0.92972308513749	1
ENSG00000115252.18	PDE1A	2	182522885	2_110	0	0.0365267442688231	14.0648024200474	4.8780022521183e-06	-1.80554955188349	1
ENSG00000077232.17	DNAJC10	2	182716604	2_110	0	0.0272473164169944	11.2874077788166	2.92021849329706e-06	-1.64614364392689	1
ENSG00000162998.4	FRZB	2	182808872	2_110	0	0.0192250077207304	7.9944352733446	1.45932395082445e-06	-1.10108710335018	3
ENSG00000162999.12	DUSP19	2	183079224	2_110	0	0.0144202932428175	5.28602882152996	7.23770729566143e-07	0.411242866054106	1
ENSG00000163002.12	NUP35	2	183115667	2_110	0	0.0232976912182992	9.80736710149089	2.16951528129133e-06	1.64759780617599	1
ENSG00000170396.7	ZNF804A	2	184598808	2_112	0	0.00469631936135151	5.42358652605653	2.41847494353144e-07	-0.763733248212022	2
ENSG00000188738.14	FSIP2	2	185425362	2_112	0	0.0109201387064976	12.7255415684996	1.31947700339274e-06	1.45163463637847	3
ENSG00000065548.17	ZC3H15	2	186486293	2_112	0	0.005087036316204	5.583789341994	2.69706405028165e-07	-0.34992972714679	1
ENSG00000138448.11	ITGAV	2	186590551	2_112	0	0.00471956588359546	4.99810586759128	2.23977761971193e-07	-0.568390519146119	2
ENSG00000144369.12	FAM171B	2	186694233	2_112	0	0.00703796931926037	8.50178730820685	5.68139522532112e-07	0.783288995503865	2
ENSG00000064989.12	CALCRL	2	187377642	2_112	0	0.00648916315499926	7.71792373174687	4.75539473908982e-07	0.813702325102644	1
ENSG00000174325.4	DIRC1	2	188790141	2_112	0	0.00555882034986899	6.37297002126052	3.36373606062477e-07	-0.587121762344065	1
ENSG00000168542.14	COL3A1	2	188974074	2_112	0	0.00465063548177058	4.67833612128546	2.06586110268891e-07	0.0185713471896908	1
ENSG00000204262.11	COL5A2	2	189180039	2_113	0	0.0367769433834874	13.2003543556989	4.60955092939013e-06	1.74675506260071	2
ENSG00000115368.9	WDR75	2	189442966	2_113	0	0.0188813523509128	6.89514798515071	1.23615828841525e-06	0.964261737348211	2
ENSG00000138381.9	ASNSD1	2	189661498	2_113	0	0.0149995849293905	4.72742819987882	6.73289093808067e-07	0.316049972285384	2
ENSG00000128699.13	ORMDL1	2	189784079	2_113	0	0.017051675213876	5.93471679118443	9.60869587436271e-07	-0.752475123124429	2
ENSG00000064933.17	PMS1	2	189784079	2_113	0	0.0150646518065994	4.768166922273	6.82037015892701e-07	-0.245958917972159	1
ENSG00000187699.10	C2orf88	2	190256459	2_113	0	0.0152856356350309	4.90523149438213	7.11935104432323e-07	-0.153799043424645	1
ENSG00000198130.15	HIBCH	2	190344069	2_113	0	0.0156329315666416	5.11671125048307	7.59501669468344e-07	0.252489590376279	1
ENSG00000151689.12	INPP1	2	190342721	2_113	0	0.0149229419161213	4.67921720310065	6.63017589916126e-07	0.243627022565355	2
ENSG00000151690.14	MFSD6	2	190396369	2_113	0	0.0292234815112064	11.020727212542	3.05801494460368e-06	-1.39929548802638	1
ENSG00000189362.11	NEMP2	2	190466488	2_113	0	0.0336031871037223	12.3438579157503	3.93848123895935e-06	1.89208282283359	1
ENSG00000138386.16	NAB1	2	190602423	2_113	0	0.0179461012942165	6.41638535048914	1.09334683000631e-06	0.825171163265985	3
ENSG00000115419.12	GLS	2	190973788	2_113	0	0.0538760192747315	16.8385035365513	8.61383183399678e-06	2.37203425818037	1
ENSG00000115415.18	STAT1	2	191021817	2_113	0	0.145047831613498	26.4742412272585	3.64613008567056e-05	-2.78239966595307	1
ENSG00000138378.17	STAT4	2	191152153	2_114	0	0.0122308437464975	7.45913228172248	8.66247758428787e-07	0.853563236948904	2
ENSG00000173559.12	NABP1	2	191677959	2_114	0	0.00926290787622186	4.80721170936863	4.22802932123442e-07	-0.148866131401042	1
ENSG00000144339.11	TMEFF2	2	192242851	2_114	0	0.014229391365377	8.76042450627106	1.18361067269195e-06	-0.926263760620576	1
ENSG00000226124.6	FTCDNL1	2	199761955	2_118	0	0.00545351757939827	14.758015416827	7.64191273217273e-07	-3.68494406516588	3
ENSG00000178074.5	C2orf69	2	199915975	2_118	1	0.297584345058086	45.997280056285	0.000129968955544189	7.98151911432751	1
ENSG00000162971.10	TYW5	2	199955782	2_118	1	0.293484861145326	45.9715551168026	0.000128106833305698	-7.97963743237511	1
ENSG00000162972.10	MAIP1	2	199955035	2_118	0	0.00445220543248148	13.0708078886544	5.52554377113019e-07	4.3870190679087	2
ENSG00000196141.13	SPATS2L	2	200305923	2_118	0	0.00823613598486572	14.0390506845452	1.09788953964504e-06	1.82084287266848	1
ENSG00000163535.17	SGO2	2	200505711	2_118	0	0.0262601147384958	22.8755307400192	5.70381190239932e-06	-1.9142503132776	1
ENSG00000013441.15	CLK1	2	200864612	2_119	0	0.0234647877034786	4.71041464829202	1.0494775794976e-06	0.183794900477321	1
ENSG00000240344.8	PPIL3	2	200870198	2_119	0	0.0268715440214826	5.99161212523926	1.52874028165191e-06	-0.450425194935448	2
ENSG00000119013.8	NDUFB3	2	201074667	2_119	0	0.0324527674383752	7.77840213935405	2.396842663843e-06	0.97493753028233	1
ENSG00000003402.19	CFLAR	2	201113876	2_119	0	0.0981718622759293	18.3930166071977	1.71449960424685e-05	1.86661553952376	2
ENSG00000003400.14	CASP10	2	201183110	2_119	0	0.0652617732596329	14.4414440725021	8.94884301450181e-06	2.05005417856048	2
ENSG00000064012.21	CASP8	2	201277115	2_119	0	0.023512819557682	4.72972707260918	1.05593743913997e-06	0.174107983055526	2
ENSG00000155749.12	ALS2CR12	2	201315768	2_119	0	0.025576659517457	5.52465779088616	1.34167275554e-06	0.571069971963749	2
ENSG00000115993.12	TRAK2	2	201451036	2_119	0	0.0414800346630145	10.1091074113322	3.98152382151386e-06	-1.25803304437011	1
ENSG00000155755.18	TMEM237	2	201643259	2_119	0	0.0245148581227462	5.12395417633822	1.19270219393061e-06	-0.36176728779589	2
ENSG00000003393.14	ALS2	2	201805307	2_119	0	0.023887632392538	4.87910139359049	1.10665014998395e-06	0.267088916339794	1
ENSG00000155760.2	FZD7	2	202034208	2_120	0	0.0128200183109493	5.64120325534732	6.86685362704756e-07	0.0815439306374432	1
ENSG00000116030.16	SUMO1	2	202238678	2_120	0	0.0193117744890301	9.49836786951415	1.74168079824822e-06	-0.974447698522655	1
ENSG00000055044.10	NOP58	2	202264235	2_120	0	0.0401617154419537	16.4278096876807	6.26454184480528e-06	-2.35435645697382	1
ENSG00000138439.11	FAM117B	2	202630335	2_120	0	0.0154943067355922	7.42371597959943	1.09217163738232e-06	-0.842846744420999	2
ENSG00000138380.17	CARF	2	202901644	2_120	0	0.0117378639719018	4.81214771694107	5.36321761846523e-07	0.0704960898553136	2
ENSG00000138442.9	WDR12	2	203016269	2_120	0	0.0263656156985341	12.437894796554	3.113738907924e-06	1.67221518270576	1
ENSG00000144426.18	NBEAL1	2	203016269	2_120	0	0.0263656156985342	12.437894796554	3.11373890792401e-06	1.67221518270576	1
ENSG00000178562.17	CD28	2	203706103	2_120	0	0.0116573437499565	4.74744912005472	5.25481364324298e-07	-0.391951032846075	1
ENSG00000163600.12	ICOS	2	203936122	2_120	0	0.0115999427290731	4.70105749858057	5.17784213046338e-07	-0.174799183634879	2
ENSG00000118257.16	NRP2	2	205681426	2_121	0	0.0467254548588112	14.5807981372276	6.46892672825601e-06	1.61169821411325	2
ENSG00000114933.15	INO80D	2	206081672	2_122	0	0.0076203844800613	5.16737905248707	3.73890646747625e-07	0.300539100613016	1
ENSG00000023228.13	NDUFS1	2	206158198	2_122	0	0.0145398828971488	10.6824508001567	1.47478668118301e-06	-1.73986792580396	1
ENSG00000183671.12	GPR1	2	206217980	2_122	0	0.0398918935601376	20.3110457092354	7.69332947385925e-06	-2.27860336224954	1
ENSG00000204186.7	ZDBF2	2	206276156	2_122	0	0.0429619569907799	20.3532647796711	8.30262714907409e-06	2.55737484600332	1
ENSG00000114948.12	ADAM23	2	206423046	2_122	0	0.00725020912566721	4.68314496338739	3.2239294660337e-07	-0.215876079519506	2
ENSG00000138400.12	MDH1B	2	206765180	2_122	0	0.00756671012620525	5.05510375140627	3.63190572787026e-07	-0.423211223526323	3
ENSG00000118246.13	FASTKD2	2	206765614	2_122	0	0.00748457685577564	5.03669041664325	3.57939730360575e-07	-0.449113952649617	1
ENSG00000144401.14	METTL21A	2	207630131	2_122	0	0.506023236112585	22.3327307040873	0.000107302461707525	-4.08071930939766	1
ENSG00000163249.11	CCNYL1	2	207710546	2_122	0	0.00945683860525637	6.96196937584184	6.2513740065396e-07	0.581945415719058	1
ENSG00000115020.16	PIKFYVE	2	208265568	2_123	0	0.0288800563862444	5.41153592552438	1.48393876322501e-06	0.275421958669037	2
ENSG00000144407.9	PTH2R	2	208369612	2_123	0	0.0273437422949552	4.894328695828	1.27071595136183e-06	0.112371325867834	1
ENSG00000078018.19	MAP2	2	209423228	2_124	0	0.0154234469323086	7.75656957179273	1.13592205669786e-06	-0.914051719571603	1
ENSG00000197713.14	RPE	2	210002122	2_124	0	0.0111293460680535	4.68786179350592	4.95383849096387e-07	0.0940493129405679	1
ENSG00000168530.15	MYL1	2	210351108	2_124	0	0.0119987299035592	5.39476212445548	6.14617573684389e-07	-0.462346228394722	1
ENSG00000021826.14	CPS1	2	210477778	2_124	0	0.0115285998149106	5.0190754330723	5.4941142168233e-07	-0.374156935883359	2
ENSG00000178568.14	ERBB4	2	212539139	2_125	0	0.0211656365929566	14.8162638210069	2.97760739570446e-06	3.41660814172673	1
ENSG00000144451.18	SPAG16	2	213282149	2_126	0	0.0175750890778703	4.96812352815136	8.29062587184749e-07	0.520933026710331	2
ENSG00000138376.10	BARD1	2	214808273	2_127	0	0.0138857287583012	6.5108950263867	8.58433717979624e-07	-0.707741756300216	2
ENSG00000138363.14	ATIC	2	215312057	2_127	0	0.0116082387176908	4.82642424907659	5.31972548245624e-07	-0.164824203412772	3
ENSG00000163449.10	TMEM169	2	216078577	2_127	0	0.0142199055083176	6.7346303675933	9.0930142483358e-07	-0.637315822308958	1
ENSG00000115425.13	PECR	2	216037704	2_127	0	0.0131336112406376	5.98711859323978	7.46619647687996e-07	0.565177715070761	1
ENSG00000079246.15	XRCC5	2	216108211	2_127	0	0.0142381376082943	6.74668357039715	9.1209678378751e-07	-0.578239698599523	2
ENSG00000138375.12	SMARCAL1	2	216412526	2_127	0	0.0119796213678833	5.12242743462187	5.82661474308549e-07	-0.565106048431942	2
ENSG00000197756.9	RPL37A	2	216498338	2_127	0	0.135841465811621	28.3312686674586	3.65422915749485e-05	-2.93958505297908	1
ENSG00000115457.9	IGFBP2	2	216535725	2_127	0	0.0277490535583851	13.0401925912952	3.43581346614546e-06	-1.68506380474017	1
ENSG00000115461.4	IGFBP5	2	216697817	2_127	0	0.0461177180960786	17.8632566584869	7.82214469372755e-06	-1.8027664772296	1
ENSG00000231672.6	DIRC3	2	217756664	2_129	0	0.0206628690432206	7.21008585379272	1.41458307019974e-06	0.837079615136941	2
ENSG00000079308.16	TNS1	2	218026339	2_129	0	0.029801654457973	11.0721246510939	3.13306018883292e-06	1.33871587058716	1
ENSG00000188282.12	RUFY4	2	218034950	2_129	0	0.0804312712515809	20.2044680577478	1.54301358822482e-05	-2.16459106447229	2
ENSG00000163466.15	ARPC2	2	218217396	2_129	0	0.0166916335283308	5.30130853600541	8.40193502569496e-07	-0.507548463294364	1
ENSG00000179921.14	GPBAR1	2	218259499	2_129	0	0.0191249683535699	6.30805052381434	1.14549523007149e-06	0.460193115295967	1
ENSG00000127837.9	AAMP	2	218270227	2_129	0	0.0190563776553843	6.27633852158446	1.13564895991521e-06	0.455107489552469	1
ENSG00000135926.14	TMBIM1	2	218194020	2_129	0	0.0180892846668649	5.82881500714378	1.00114979333749e-06	0.391365929453828	2
ENSG00000158428.3	CATIP	2	218394547	2_129	0	0.0175701480237174	5.64400701017936	9.41586800126759e-07	0.316607957240999	1
ENSG00000018280.16	SLC11A1	2	218381984	2_129	0	0.0164326457434251	5.02899903897523	7.84668904190216e-07	-0.221682519996153	1
ENSG00000144579.7	CTDSP1	2	218399384	2_129	0	0.018009617410362	5.83794645897801	9.98302115387413e-07	0.268920691475942	1
ENSG00000135913.10	USP37	2	218568874	2_129	0	0.0254609886052742	9.43854968015244	2.2818018368814e-06	1.58025846917918	1
ENSG00000144580.13	CNOT9	2	218326846	2_129	0	0.0185292671610338	6.01823016484994	1.05882560019272e-06	-0.432739114625289	1
ENSG00000115556.13	PLCD4	2	218608011	2_129	0	0.0277286513488206	10.2635064961661	2.70222747534652e-06	-1.66654564991835	1
ENSG00000074582.12	BCS1L	2	218658710	2_129	0	0.0223734452214495	8.29937367888143	1.76309446036569e-06	-1.48665335940033	2
ENSG00000115568.15	ZNF142	2	218658710	2_129	0	0.0182147945444875	6.24903646245138	1.08077361196152e-06	1.05230594758922	2
ENSG00000163482.11	STK36	2	218672243	2_129	0	0.0323001133524181	11.6721276159217	3.57973988357318e-06	-1.74578445381531	2
ENSG00000135929.8	CYP27A1	2	218780754	2_129	0	0.0211772102596041	7.56107241887861	1.52037088059672e-06	1.27794186185008	1
ENSG00000115592.11	PRKAG3	2	218813698	2_129	0	0.0465484075834896	15.1202286797915	6.6828326339515e-06	1.97796146822262	1
ENSG00000163501.6	IHH	2	219058317	2_129	0	0.016920597662472	9.19937989249085	1.47799052303569e-06	-2.32468818356794	1
ENSG00000187736.12	NHEJ1	2	219160400	2_129	0	0.0172447449145421	8.60515047685692	1.40900534499941e-06	2.1097366994689	2
ENSG00000213901.10	SLC23A3	2	219170396	2_129	1	0.0378321427457711	15.4834810712872	5.56194825281891e-06	3.51695644058335	2
ENSG00000144567.10	FAM134A	2	219177206	2_129	1	0.395362841889208	22.5080943935982	8.44951875744273e-05	-4.32496786404674	1
ENSG00000115649.15	CNPPD1	2	219176733	2_129	0	0.0197819283223298	6.62248897313495	1.24390514614762e-06	-0.592524522370096	2
ENSG00000158552.12	ZFAND2B	2	219170859	2_129	1	0.152529357489435	20.8047053089188	3.01309209586815e-05	-4.08034685367279	1
ENSG00000198925.10	ATG9A	2	219276074	2_129	0	0.0320895744851188	11.1373031268085	3.3934495361768e-06	-1.10529803545176	1
ENSG00000163521.15	GLB1L	2	219243701	2_129	0	0.060765760797641	20.9993117263045	1.21160594891255e-05	-2.91016160819345	1
ENSG00000115661.13	STK16	2	219248662	2_129	0	0.0346928291995672	15.2396459527043	5.02009565410515e-06	-2.56266400044019	1
ENSG00000127824.13	TUBA4A	2	219278362	2_129	0	0.0218814341039708	7.34474461118557	1.5259836421139e-06	0.434970379060179	1
ENSG00000054356.13	PTPRN	2	219309334	2_129	0	0.0170814534808844	6.88865285046917	1.11726583500684e-06	1.52340259213398	1
ENSG00000123992.18	DNPEP	2	219400977	2_129	0	0.0162160035397102	4.88338690442313	7.51903941661444e-07	0.0427008329782293	1
ENSG00000175084.11	DES	2	219418182	2_129	0	0.0189591891139382	6.67860423343898	1.20227236254883e-06	0.874987146921729	1
ENSG00000072195.14	SPEG	2	219434550	2_129	0	0.0172588026818689	5.68174818177513	9.31086526114476e-07	-0.730899365672904	2
ENSG00000144591.18	GMPPA	2	219498443	2_129	0	0.139028585546869	25.0224178684526	3.30316884408521e-05	-2.48416953600545	1
ENSG00000072182.12	ASIC4	2	219537902	2_129	0	0.0161210273100478	4.84206900404386	7.41175550725679e-07	-0.0260287234465358	1
ENSG00000123989.13	CHPF	2	219546059	2_129	0	0.0162084868323605	5.12428512339939	7.88629749405418e-07	-0.64529663269312	1
ENSG00000188760.10	TMEM198	2	219542000	2_129	0	0.0182857620690714	6.00507601654202	1.04262700815791e-06	-0.563201284446434	1
ENSG00000123999.4	INHA	2	219572251	2_129	0	0.0172282989549691	5.6603599071654	9.25942124550093e-07	0.722895084668942	1
ENSG00000124006.14	OBSL1	2	219570312	2_129	0	0.0406018105984645	13.3685228561498	5.1537840918612e-06	1.39392507881502	1
ENSG00000144589.21	STK11IP	2	219597918	2_130	0	0.00951356909815737	4.69963074030177	4.24526308738158e-07	0.0341883709083787	1
ENSG00000114923.16	SLC4A3	2	219646850	2_130	0	0.010142809527845	5.2910028073688	5.09558040282145e-07	0.351267426889602	1
ENSG00000116106.11	EPHA4	2	221449622	2_130	0	0.0202859621484385	11.750439077925	2.26332594962228e-06	1.31779170969952	1
ENSG00000135903.18	PAX3	2	222296905	2_131	0	0.0299837963592838	12.107821136437	3.44706928834159e-06	1.35703634249693	1
ENSG00000163082.9	SGPP2	2	222494646	2_131	0	0.0136544728215875	4.68735128364504	6.07714832296136e-07	0.0567152110408025	1
ENSG00000116120.9	FARSB	2	222651338	2_131	0	0.0152356534736477	5.71834355293933	8.27234668488302e-07	-0.596749123331009	1
ENSG00000123983.13	ACSL3	2	222860739	2_131	0	0.0171074608765858	6.80942712809238	1.1060978008109e-06	-0.760917061811378	1
ENSG00000152056.16	AP1S3	2	223747636	2_131	0	0.0202398974315706	8.39423335268167	1.61319453535906e-06	0.946027633566446	1
ENSG00000085449.14	WDFY1	2	223944812	2_131	0	0.0334447707281098	13.1430292895071	4.17369871494328e-06	1.54494266823208	1
ENSG00000135919.12	SERPINE2	2	224040838	2_132	0	0.0364194833954368	13.2126795501477	4.56900969906219e-06	-1.69083423487556	1
ENSG00000124019.9	FAM124B	2	224434021	2_132	0	0.049885558080764	27.9833617536648	1.32547676376068e-05	-4.97367812951453	2
ENSG00000036257.12	CUL3	2	224582227	2_132	1	0.616708152446861	29.5489357435823	0.000173029012791694	-5.61469964233134	1
ENSG00000135905.18	DOCK10	2	225041976	2_133	0	0.0166229417474717	6.09188627504436	9.61517221009559e-07	0.632283486205805	1
ENSG00000144468.16	RHBDD1	2	226836102	2_133	0	0.0411993713726773	14.6767214213931	5.74138985143378e-06	-1.86985986661035	1
ENSG00000081052.11	COL4A4	2	227154069	2_133	0	0.0143426509423696	4.70299919646197	6.40474333514677e-07	0.0793379248288339	1
ENSG00000169031.18	COL4A3	2	227154069	2_133	0	0.0143426509423696	4.70299919646197	6.40474333514677e-07	0.0793379248288339	1
ENSG00000168958.19	MFF	2	227325269	2_134	0	0.0114104072055696	4.71870120349925	5.11235517322184e-07	0.176168486787753	1
ENSG00000168955.3	TM4SF20	2	227382257	2_134	0	0.0120221971389866	5.20628186336311	5.94304363190355e-07	0.303808505450181	1
ENSG00000173744.17	AGFG1	2	227472263	2_134	0	0.145717361184184	28.5189942909835	3.94587116324743e-05	-2.68792922333383	1
ENSG00000135917.13	SLC19A3	2	227713528	2_134	0	0.0181919300661224	9.14451799422021	1.57956315007171e-06	0.997103430800635	2
ENSG00000123977.9	DAW1	2	227864239	2_134	0	0.0163609245461184	8.39797124924673	1.30460675240127e-06	1.04031420565669	2
ENSG00000153827.13	TRIP12	2	229920912	2_135	0	0.0121429493144347	7.78578502693036	8.97685039168043e-07	1.43867085615623	1
ENSG00000079263.18	SP140	2	230203422	2_135	0	0.0267746668654776	15.2381815395618	3.87395539563453e-06	1.89758906109068	2
ENSG00000185404.16	SP140L	2	230330373	2_135	0	0.0480222090080471	20.7852157481959	9.4775059812873e-06	2.30227594885732	1
ENSG00000067066.16	SP100	2	230415508	2_135	0	0.00880794319549239	4.76945231682027	3.98878302665855e-07	0.0989867857094895	2
ENSG00000135916.15	ITM2C	2	230867064	2_135	0	0.0176011671257774	11.2790703557488	1.88500353552988e-06	-1.25329145121091	2
ENSG00000135898.9	GPR55	2	230960977	2_135	0	0.013653389859396	8.88823176500844	1.15226735646639e-06	0.997564263723986	1
ENSG00000204128.5	C2orf72	2	231038211	2_136	0	0.0201061757851594	5.8392246462914	1.11476174241222e-06	0.720750339481474	2
ENSG00000135914.5	HTR2B	2	231125953	2_136	0	0.0187567485531653	5.18419199445392	9.23285532305064e-07	-0.527195579433667	1
ENSG00000135931.17	ARMC9	2	231198864	2_136	0	0.0376517202261002	11.7751136822335	4.20966298252891e-06	1.50832822312025	1
ENSG00000171596.6	NMUR1	2	231526615	2_136	0	0.0244912500739279	7.70151317064053	1.79095392060053e-06	-1.03516086231915	1
ENSG00000187514.16	PTMA	2	231707301	2_136	0	0.0210988757245464	6.29383143153962	1.26087437290205e-06	-0.637220173351132	1
ENSG00000156973.13	PDE6D	2	231788301	2_136	0	0.0182675865641333	4.93513441739763	8.56007474272629e-07	-0.436468386834455	1
ENSG00000221944.6	TIGD1	2	232550122	2_136	0	0.0214104070746672	6.43213284045884	1.30760727010159e-06	-0.712483391894438	1
ENSG00000135930.13	EIF4E2	2	232550972	2_136	0	0.0239739863393859	7.49984114161648	1.7072208841478e-06	0.989748888733974	2
ENSG00000182600.9	C2orf82	2	232856815	2_137	0	0.0635446761836112	20.1005670622959	1.21278796129869e-05	-2.7532264615721	1
ENSG00000168918.13	INPP5D	2	233164597	2_137	0	0.0158938940295955	4.9401044091805	7.4552779177968e-07	0.434313358707144	1
ENSG00000085982.13	USP40	2	233565958	2_137	0	0.16672282301695	26.8221516149432	4.24605939785409e-05	-2.61257242553082	2
ENSG00000115648.13	MLPH	2	237484517	2_140	0	0.0540701458196312	13.322849485869	6.8399363302943e-06	1.52599768541454	1
ENSG00000124839.12	RAB17	2	237597210	2_140	0	0.0218331333846074	4.71508711200633	9.77469433871489e-07	-0.27178340749938	2
ENSG00000124831.18	LRRFIP1	2	237670216	2_140	0	0.102407900063153	19.4905828637217	1.89520277832907e-05	-2.0786180651074	1
ENSG00000177483.11	RBM44	2	237779250	2_140	0	0.0229562855507562	5.18862654879644	1.1309708945328e-06	-0.275397634511507	2
ENSG00000132329.10	RAMP1	2	237858483	2_141	0	0.0251891555655609	4.70296914290138	1.12482027156398e-06	-0.0947273011488489	1
ENSG00000184182.18	UBE2F	2	237966682	2_141	0	0.0252735148337078	4.73457514834792	1.13617192923409e-06	-0.132518231223212	1
ENSG00000144488.14	ESPNL	2	238099977	2_141	0	0.0347264836784658	7.74328229217566	2.55319096580823e-06	0.936826360890298	4
ENSG00000168427.8	KLHL30	2	238127296	2_141	0	0.0358755961823133	8.05218697451677	2.74290252646506e-06	-0.995127396937441	5
ENSG00000178752.15	ERFE	2	238157109	2_141	0	0.0251792230603201	4.69924315536215	1.12348593425194e-06	0.130632256289863	3
ENSG00000132323.8	ILKAP	2	238203982	2_141	0	0.137882335571763	21.0553100954937	2.7565613970588e-05	3.15492426957719	2
ENSG00000132326.11	PER2	2	238289924	2_141	0	0.0352007652907396	7.87188580103977	2.63104506805965e-06	-0.739570520165613	1
ENSG00000204104.11	TRAF3IP1	2	238316563	2_141	0	0.0252111227447776	4.71121633441324	1.12777543519715e-06	-0.279062400724888	5
ENSG00000065802.11	ASB1	2	238426679	2_141	0	0.0282518103439774	5.78805924446854	1.55266100794195e-06	-0.464236038799348	1
ENSG00000068024.16	HDAC4	2	239401581	2_142	0	0.0351913101717211	14.1429728922334	4.72578045349161e-06	-1.54295808441747	1
ENSG00000130414.11	NDUFA10	2	240022435	2_142	0	0.0154300616933352	6.35472004239327	9.31025297650941e-07	0.596198640172341	2
ENSG00000063660.8	GPC1	2	240433762	2_142	0	0.0153696792435675	6.31783669251249	9.21999311391769e-07	0.698946265303441	1
ENSG00000188542.9	DUSP28	2	240557353	2_142	0	0.0129108384891147	4.67770786134607	5.73435981476113e-07	-0.0562773483418507	1
ENSG00000142327.12	RNPEPL1	2	240566209	2_142	0	0.0260191113220239	11.282980095889	2.78749231051782e-06	1.35454717748919	1
ENSG00000144504.15	ANKMY1	2	240542682	2_142	0	0.0133824877384827	5.01514551809046	6.37261658999906e-07	0.403362626993422	2
ENSG00000142330.19	CAPN10	2	240585899	2_142	0	0.0142551719260374	5.60939673721603	7.59252121103399e-07	-0.415981421550096	1
ENSG00000178623.11	GPR35	2	240604773	2_142	0	0.0131652040191219	4.86118334125007	6.07668873904877e-07	0.32408789690893	1
ENSG00000172482.4	AGXT	2	240874365	2_143	0	0.0199711223517594	5.58105150135575	1.05831730933977e-06	0.508132778158672	1
ENSG00000162804.13	SNED1	2	240996740	2_143	0	0.0338742510970007	10.5769447264788	3.40194536075353e-06	-1.36012838318481	1
ENSG00000122085.16	MTERF4	2	241102313	2_143	0	0.103843586865644	21.3334375930987	2.10347773395027e-05	2.46965342171859	1
ENSG00000115687.13	PASK	2	241146610	2_143	0	0.0206363327337694	5.89009766303909	1.15412384596054e-06	0.733015796264047	2
ENSG00000146205.13	ANO7	2	241214600	2_144	0	0.0504917494829781	15.1637119682126	7.26981471287935e-06	-1.56181261826561	3
ENSG00000168385.17	SEPT2	2	241323571	2_144	0	0.0268417920233057	9.16165884969526	2.33497921943066e-06	-1.21611556191725	1
ENSG00000115677.16	HDLBP	2	241314902	2_144	0	0.0325303438740148	10.9815597595745	3.39195498634613e-06	-1.53693027156143	1
ENSG00000006607.13	FARP2	2	241256909	2_144	0	0.0656257350003375	17.6754601689342	1.10139298605699e-05	2.24207707670482	2
ENSG00000176720.4	BOK	2	241550210	2_144	0	0.0184497310543311	5.62250252603309	9.84956602457393e-07	0.63087334527204	4
ENSG00000176946.11	THAP4	2	241490755	2_144	0	0.017608461304675	5.18271789118132	8.66515576064045e-07	-0.465966013206592	1
ENSG00000168397.16	ATG4B	2	241677578	2_144	0	0.0171539616779109	4.93636635788444	8.04024376946754e-07	0.348788457411085	1
ENSG00000168393.12	DTYMK	2	241673674	2_144	0	0.0298078054041445	10.1534866966701	2.8737077767135e-06	-1.3886985511965	3
ENSG00000188389.10	PDCD1	2	241822575	2_144	0	0.0178907768851067	5.33259207566184	9.05868085654437e-07	0.792607293456721	1
ENSG00000216921.7	AC131097.4	2	241904155	2_144	0	0.0286445976788842	9.776620754228	2.65906462488739e-06	-1.44776397995449	1
ENSG00000134115.12	CNTN6	3	1092761	3_1	0	0.0177105553227704	5.32510022700868	8.95483033951788e-07	0.353326563750058	1
ENSG00000091181.19	IL5RA	3	3126901	3_4	0	0.00664939017888677	4.90056792155066	3.09403788607138e-07	0.239872661515992	1
ENSG00000113851.14	CRBN	3	3151219	3_4	0	0.0122523313213588	10.6392001451371	1.23772769301039e-06	1.17687280801002	1
ENSG00000175928.5	LRRN1	3	3750919	3_4	0	0.00660440641564541	4.83689827292896	3.0331797020031e-07	-0.173290130834567	1
ENSG00000170364.12	SETMAR	3	4303252	3_4	0	0.00665773724949526	4.91233502609114	3.10536051626571e-07	0.259216070050251	1
ENSG00000144455.13	SUMF1	3	4368850	3_4	0	0.00778923234794338	6.38493146809499	4.72224261101494e-07	0.610761738572441	4
ENSG00000134108.12	ARL8B	3	5123084	3_4	0	0.0133378071897905	11.4373905256438	1.44846758944695e-06	1.26038807144937	2
ENSG00000196277.15	GRM7	3	7267629	3_6	0	0.047369428851214	14.6074627281752	6.57007507167868e-06	-1.84788008417333	1
ENSG00000182533.6	CAV3	3	8733693	3_7	0	0.0185770271388515	4.68100619632275	8.25682021555857e-07	-0.0849364085769124	2
ENSG00000125046.14	SSUH2	3	8653221	3_7	0	0.0199660143127985	5.36081257830747	1.01629408711443e-06	0.429342762908166	2
ENSG00000180914.10	OXTR	3	8769210	3_7	0	0.018683523517141	4.73488483370797	8.39973529135923e-07	-0.216149053216279	1
ENSG00000070950.9	RAD18	3	8963418	3_7	0	0.0238572042932015	7.04128017511365	1.59502895633563e-06	-0.78190093595728	2
ENSG00000196220.15	SRGAP3	3	9020030	3_7	0	0.0234255030019985	6.86879453661868	1.52780120243141e-06	0.993542995170827	1
ENSG00000134077.15	THUMPD3	3	9363193	3_7	0	0.206091071011545	27.9631644466799	5.47195969320365e-05	-3.1081708530896	1
ENSG00000168137.15	SETD5	3	9397385	3_7	0	0.0191008169335085	4.94309234634686	8.96495394832776e-07	-0.0748059519681247	1
ENSG00000163719.19	MTMR14	3	9610468	3_8	0	0.0117789717202065	7.00609690300569	7.83575621351814e-07	-0.668062345944916	1
ENSG00000144550.12	CPNE9	3	9703359	3_8	0	0.0206472903282869	12.1843165721861	2.38870014354321e-06	-1.34839893284595	1
ENSG00000114026.21	OGG1	3	9749660	3_8	0	0.010041408695293	5.52906473704562	5.27161536749727e-07	0.406002895388766	1
ENSG00000134072.10	CAMK1	3	9770367	3_8	0	0.0359565420794576	17.3350434485173	5.91834462490589e-06	-1.91969454702108	1
ENSG00000171148.13	TADA3	3	9794702	3_8	0	0.00979485507697175	5.26224322038437	4.89402663584971e-07	0.42961489549819	1
ENSG00000214021.15	TTLL3	3	9811078	3_8	0	0.0392521281213516	18.1790482535995	6.77535018870963e-06	-2.00106199493113	1
ENSG00000187288.10	CIDEC	3	9879932	3_8	0	0.0108032565165194	6.13981379267302	6.29806712678844e-07	-0.677563798126841	1
ENSG00000163701.18	IL17RE	3	9902449	3_8	0	0.0110511400931106	6.40195112264931	6.71764168761695e-07	0.765795275255611	1
ENSG00000163703.17	CRELD1	3	9935180	3_8	0	0.00997697494486161	5.40131824348023	5.11677175643538e-07	0.392952300328084	1
ENSG00000163704.11	PRRT3	3	9953832	3_8	0	0.00921392262603926	4.7111100111361	4.12159394646376e-07	-0.0995889980503056	1
ENSG00000125037.12	EMC3	3	9986610	3_8	0	0.0125521692936391	7.65779401595573	9.12682797851201e-07	0.835085889562516	2
ENSG00000144554.10	FANCD2	3	10045136	3_8	0	0.0666648795655689	23.2542030966234	1.4719598253192e-05	-2.12671750783778	1
ENSG00000254999.3	BRK1	3	10115548	3_8	0	0.0488516713435543	20.1401528813876	9.3419940501195e-06	1.98437478909478	2
ENSG00000134086.7	VHL	3	10146679	3_8	0	0.0209808336208468	12.358673737524	2.46202242220057e-06	-1.38286330547264	1
ENSG00000134070.4	IRAK2	3	10164461	3_8	0	0.0100402234667163	5.47866902120205	5.22294966416419e-07	-0.321229170707974	1
ENSG00000157014.10	TATDN2	3	10248460	3_8	0	0.0116136781149363	6.83877475011917	7.54128721096469e-07	1.00484632557213	1
ENSG00000157017.15	GHRL	3	10301192	3_8	0	0.0183236570183387	10.9678401393328	1.90822975127806e-06	1.77354406736739	1
ENSG00000157087.17	ATP2B2	3	10707748	3_8	0	0.0116014073949327	7.2642323360188	8.00198624561782e-07	1.34987599615627	1
ENSG00000157103.10	SLC6A1	3	10978347	3_9	0	0.0125087520415929	6.39057159251177	7.59016269344055e-07	0.580382121279305	3
ENSG00000196639.6	HRH1	3	11161277	3_9	0	0.0171417191091853	9.3556139368138	1.52273406444142e-06	-0.989002987186063	2
ENSG00000197548.12	ATG7	3	11271528	3_9	0	0.0107372442161671	4.9553399711918	5.05200397318795e-07	0.53851127095631	3
ENSG00000144560.14	VGLL4	3	11560323	3_9	0	0.0349909575466549	16.0992635989773	5.3488354234245e-06	-2.05591227736898	1
ENSG00000144559.10	TAMM41	3	11808333	3_9	0	0.011320712597616	5.45253436470157	5.86097100888844e-07	-0.407310405247857	3
ENSG00000157152.16	SYN2	3	12001361	3_9	0	0.0180695956148151	9.85236325935923	1.69038739766121e-06	1.33722495527561	1
ENSG00000157150.4	TIMP4	3	12148468	3_9	0	0.0810570123385289	24.1385970771221	1.857804516906e-05	-2.72818481992415	3
ENSG00000154743.17	TSEN2	3	12431546	3_9	0	0.0104611741044833	4.71061585302282	4.67902662202196e-07	-0.460083364740419	4
ENSG00000075975.15	MKRN2	3	12547742	3_9	0	0.0135262369835877	7.12594680236744	9.15202008975303e-07	0.886738408902133	3
ENSG00000225526.4	MKRN2OS	3	12561203	3_9	0	0.0261331429705423	13.3346358325774	3.30879759084735e-06	-1.64805984532651	2
ENSG00000088726.15	TMEM40	3	12769053	3_9	0	0.0123498999825543	6.27037916747898	7.35283195380253e-07	-0.483931729903946	1
ENSG00000144712.11	CAND2	3	12796583	3_9	0	0.0127339084378639	6.55832469679097	7.92961375972937e-07	-0.695635522925794	2
ENSG00000144711.13	IQSEC1	3	13072626	3_10	0	0.0332424645138164	10.3709043106505	3.27346150252554e-06	1.35919899996362	2
ENSG00000170876.7	TMEM43	3	14127579	3_10	0	0.0292882953002778	9.17104678477921	2.55041233640286e-06	-1.06943895669762	1
ENSG00000154767.14	XPC	3	14200648	3_10	0	0.0337631080213685	10.5182832110136	3.37197755609486e-06	1.24754063839286	1
ENSG00000131389.16	SLC6A6	3	14402293	3_10	0	0.113367686270769	22.1660528822147	2.38602530337852e-05	2.38839735891636	1
ENSG00000144596.12	GRIP2	3	14534257	3_10	0	0.0307098745397527	9.61987396344546	2.80507721857274e-06	-1.18816582167411	2
ENSG00000154781.15	CCDC174	3	14660765	3_10	0	0.117362714559308	22.5065081658049	2.50804695644628e-05	-2.39376727328532	1
ENSG00000177463.15	NR2C2	3	14950707	3_11	0	0.0607902479428971	14.8093407862961	8.54804969966956e-06	1.85042391091777	1
ENSG00000131368.7	MRPS25	3	15065408	3_11	0	0.0228707576153315	5.51781199959037	1.19824285316469e-06	0.509784614902284	1
ENSG00000131375.9	CAPN7	3	15206289	3_11	0	0.0285250981039538	7.6062193220468	2.06012412276699e-06	-1.03175591327476	1
ENSG00000206562.11	METTL6	3	15420851	3_11	0	0.0295115552012715	7.9280409168487	2.22154633733568e-06	1.09696977551722	1
ENSG00000144597.13	EAF1	3	15429210	3_11	0	0.0223930397403873	5.31846857775967	1.13082928103243e-06	0.332868718646115	1
ENSG00000206561.12	COLQ	3	15521671	3_11	0	0.0265159298116612	6.91506026962159	1.74100583710945e-06	0.58249815533428	3
ENSG00000131373.14	HACL1	3	15586321	3_11	0	0.023263883215328	5.67872241995124	1.25438325063152e-06	-0.436881821676587	3
ENSG00000169814.12	BTD	3	15595639	3_11	0	0.0492058671854598	12.7863941074023	5.97396086357302e-06	1.37728996534951	1
ENSG00000206560.11	ANKRD28	3	15857377	3_11	0	0.0371081620868071	10.1000144504898	3.55867917457481e-06	-1.4033204844075	1
ENSG00000131386.17	GALNT15	3	16088510	3_11	0	0.0280685163407904	7.4532758095535	1.98638783354099e-06	0.714583660654896	1
ENSG00000154813.9	DPH3	3	16260057	3_12	0	0.0169858921003148	7.63062155684839	1.23068150195563e-06	-0.804499243239882	2
ENSG00000154814.13	OXNAD1	3	16265536	3_12	0	0.0163706725256328	7.5687279204408	1.17648612982729e-06	1.0178189563314	1
ENSG00000131378.13	RFTN1	3	16514065	3_12	0	0.0151134766037848	6.50755979813033	9.3385606218095e-07	-0.58061454698126	1
ENSG00000154822.17	PLCL2	3	16797012	3_12	0	0.0120265923364207	6.57152959341321	7.5042355007411e-07	1.08302366133633	1
ENSG00000182568.16	SATB1	3	18424567	3_13	0	0.238652827167349	32.0228799209934	7.25645267398318e-05	-3.22291799862541	1
ENSG00000144566.10	RAB5A	3	19946616	3_14	0	0.183257254030517	28.218469078479	4.91011902644098e-05	3.17523867512606	2
ENSG00000183977.13	PP2D1	3	19985740	3_14	0	0.0161674582838334	4.82642521815359	7.40908756096201e-07	0.0382299262697033	3
ENSG00000129810.14	SGO1	3	20186513	3_15	0	0.0527763881551449	16.059870282444	8.0478355812638e-06	1.85154077485622	1
ENSG00000182247.9	UBE2E2	3	23202760	3_17	0	0.0350439493824177	12.2026690068424	4.06036684143435e-06	1.65326610721303	1
ENSG00000170142.11	UBE2E1	3	23805720	3_18	0	0.00443714709539156	4.9481183321193	2.08468912104454e-07	-0.741455619289953	1
ENSG00000151090.17	THRB	3	24451001	3_18	0	0.0254841802863254	21.9823097679874	5.31913960801803e-06	2.27675878824354	1
ENSG00000077092.18	RARB	3	25174179	3_18	0	0.00531385343049451	6.53045778357169	3.29496339618413e-07	0.517693367269578	1
ENSG00000077097.15	TOP2B	3	25663748	3_19	0	0.0788086349995869	15.0452739882307	1.12582607551155e-05	-1.88877214441034	1
ENSG00000163491.16	NEK10	3	27377405	3_20	0	0.0266137929383467	4.7885636248126	1.21006704250804e-06	0.197375924509349	1
ENSG00000033867.16	SLC4A7	3	27485114	3_20	0	0.0431273300794137	9.36788153050694	3.83611271493017e-06	-1.37727656230726	2
ENSG00000187118.12	CMC1	3	28237631	3_21	0	0.0233839800774333	9.06137664081365	2.01191677436816e-06	-1.08934171056434	1
ENSG00000144642.21	RBMS3	3	28575079	3_21	0	0.016002161631459	5.48482923836384	8.33372490868136e-07	-0.00535830737670335	1
ENSG00000091317.7	CMTM6	3	32502466	3_24	0	0.0213634301309721	4.81122089492888	9.75941258222585e-07	-0.170019340748223	1
ENSG00000144635.8	DYNC1LI1	3	32570942	3_24	0	0.0241279864527094	5.96014590692759	1.36544863839534e-06	-0.508992889078195	1
ENSG00000188167.8	TMPPE	3	33097285	3_24	0	0.0240506551864189	5.92987573494674	1.35415975046541e-06	1.00819855842855	1
ENSG00000170266.15	GLB1	3	33097285	3_24	0	0.0240506551864189	5.92987573494674	1.35415975046541e-06	-1.00819855842855	1
ENSG00000170275.14	CRTAP	3	33113893	3_24	0	0.0244229212050074	6.07498400476376	1.40877015961209e-06	0.775333724025586	2
ENSG00000173705.8	SUSD5	3	33218911	3_25	0	0.0171879594060862	16.2651657337542	2.65448459299485e-06	-1.89146387656356	2
ENSG00000170248.13	PDCD6IP	3	33798622	3_25	0	0.0371449378236133	23.34888249237	8.23499105974227e-06	-2.24021649330016	1
ENSG00000144681.10	STAC	3	36380634	3_26	0	0.106867411703988	22.0786773274259	2.24034932284085e-05	-2.44028671298481	1
ENSG00000163673.7	DCLK3	3	36773818	3_27	0	0.0139264876341639	4.91232263325228	6.4956987796019e-07	0.528192135593867	1
ENSG00000168016.13	TRANK1	3	36988813	3_27	0	0.0208383707483176	9.79997891105388	1.93903790305774e-06	-1.50161873177413	1
ENSG00000076242.14	MLH1	3	36988813	3_27	0	0.0144839434757723	5.67767321775949	7.80826619950385e-07	-0.935257369716923	3
ENSG00000178567.7	EPM2AIP1	3	36993455	3_27	0	0.0150306804891281	7.54702847256029	1.07709008539287e-06	-1.61366211709586	1
ENSG00000093167.17	LRRFIP2	3	37183634	3_27	0	0.0161014304682532	5.79165599834107	8.85451170296913e-07	0.203064588917402	1
ENSG00000144674.16	GOLGA4	3	37243088	3_27	0	0.0160773154294874	5.76947208835707	8.80738550163695e-07	-0.143634425778073	1
ENSG00000198590.11	C3orf35	3	37459167	3_27	0	0.0754498381445791	18.3465185257941	1.31434498688514e-05	1.11070281102716	1
ENSG00000144668.11	ITGA9	3	37456719	3_27	0	0.0178229124556484	8.27948896772992	1.40113377627146e-06	1.60777216956681	1
ENSG00000187091.13	PLCD1	3	38051294	3_27	0	0.0158796595129908	6.23771344670759	9.40511267526167e-07	-0.626592465929285	1
ENSG00000008226.19	DLEC1	3	38045533	3_27	0	0.0144719037502783	4.99159495982755	6.8590252206649e-07	0.30497013886839	1
ENSG00000093217.9	XYLB	3	38346523	3_28	0	0.0150110665355774	7.09847625489295	1.01175202114942e-06	0.77933265360207	1
ENSG00000114739.13	ACVR2B	3	38454574	3_28	0	0.111426953792712	21.8816070526304	2.31508461797958e-05	3.57104697063283	1
ENSG00000168356.11	SCN11A	3	38947836	3_28	0	0.0150995269696772	7.01726928286302	1.00607158121193e-06	-0.6348047012992	2
ENSG00000114745.13	GORASP1	3	39105193	3_28	0	0.0116820901099959	4.71201057709473	5.22665946570144e-07	0.0864981263754847	3
ENSG00000168026.18	TTC21A	3	39107217	3_28	0	0.0128195852955469	5.5578933834271	6.76521471091356e-07	0.480409559579755	1
ENSG00000168334.8	XIRP1	3	39190233	3_28	0	0.0819709022633415	23.1393918721324	1.80098067717173e-05	-2.41596174455967	2
ENSG00000168329.13	CX3CR1	3	39265293	3_28	0	0.0117985720682049	4.808212251915	5.38654729233796e-07	-0.158307623612751	1
ENSG00000168028.13	RPSA	3	39406713	3_28	0	0.012520254653515	5.33578607063276	6.34320822470996e-07	0.477488786164152	2
ENSG00000144659.10	SLC25A38	3	39384266	3_28	0	0.0122487079254467	5.13016687314822	5.96649344252594e-07	0.407546151153981	1
ENSG00000170011.13	MYRIP	3	39813087	3_28	0	0.0116832591233712	4.70876755339212	5.22358490267597e-07	-0.339519447262857	1
ENSG00000114784.3	EIF1B	3	40309786	3_29	0	0.0163134749519887	5.04243297243762	7.81059306034515e-07	0.408904677434028	2
ENSG00000168032.8	ENTPD3	3	40387447	3_29	0	0.0212959211426771	7.55461369073826	1.5275874724297e-06	0.966478568662207	1
ENSG00000188846.13	RPL14	3	40396629	3_29	0	0.0721133730757607	19.1623543389186	1.3120853106329e-05	1.83930718991868	2
ENSG00000177873.12	ZNF619	3	40477330	3_29	0	0.0259973540990409	9.43861296914881	2.32988628309274e-06	-1.18756045420034	1
ENSG00000172888.11	ZNF621	3	40528255	3_29	0	0.0178325811024459	5.88109401570254	9.95794508119455e-07	-0.320800367533502	1
ENSG00000168038.10	ULK4	3	41963289	3_30	0	0.0286898945998654	6.83074934228321	1.86077858170688e-06	-0.995013344958611	1
ENSG00000182606.14	TRAK1	3	42061553	3_30	0	0.0305724321942161	7.43249347336925	2.15755523983113e-06	-0.884472683663844	1
ENSG00000187094.11	CCK	3	42266417	3_30	0	0.0295735633992581	7.11791388271695	1.99872839857374e-06	-0.828326505174198	1
ENSG00000008324.11	SS18L2	3	42556915	3_31	0	0.0117966134534745	8.33619390459944	9.33732668354601e-07	1.17016687039394	1
ENSG00000114857.17	NKTR	3	42603651	3_31	0	0.0437031272624788	20.7010890222923	8.59019662368392e-06	2.27757394063643	1
ENSG00000114853.13	ZBTB47	3	42653821	3_31	0	0.0118110398315339	8.40309654798685	9.42377447696478e-07	1.32999104973012	1
ENSG00000010282.14	HHATL	3	42691976	3_31	0	0.0111313289461163	8.02201195978013	8.47866973679634e-07	1.06524119175516	1
ENSG00000181061.13	HIGD1A	3	42817174	3_31	0	0.00807273945093856	4.72812695452677	3.62416082672043e-07	-0.124675043819096	1
ENSG00000144648.15	ACKR2	3	42804792	3_31	0	0.020050500951256	13.0235128587837	2.47942381134979e-06	-1.4218226805569	1
ENSG00000182983.14	ZNF662	3	42905991	3_31	0	0.00803220021999462	4.69896755548655	3.58372246272495e-07	-0.210318041859944	1
ENSG00000240747.7	KRBOX1	3	42809057	3_31	0	0.00816824772938274	4.82944019160628	3.74561460332305e-07	-0.145697964308204	1
ENSG00000144647.5	POMGNT2	3	43018503	3_31	0	0.008051838494603	4.74061546624378	3.62432538589909e-07	-0.299769007279859	1
ENSG00000011198.7	ABHD5	3	43690090	3_31	0	0.0130086437106643	8.96778320883573	1.107680516514e-06	-1.02514675194672	1
ENSG00000179152.19	TCAIM	3	44314180	3_31	0	0.0130896989345419	9.55595320188003	1.18768444563305e-06	-1.54196932855408	2
ENSG00000225873.3	LINC00694	3	44439661	3_31	0	0.039950556217658	19.237618280926	7.29745675597694e-06	2.26959777015543	1
ENSG00000178917.15	ZNF852	3	44510929	3_31	0	0.010283234329598	7.39851175128227	7.22389620280674e-07	-1.41086035550825	1
ENSG00000196345.12	ZKSCAN7	3	44533027	3_31	0	0.00851327133730717	5.34420899917831	4.31993593623917e-07	-0.663416810219999	2
ENSG00000144792.9	ZNF660	3	44593969	3_31	0	0.0128462443360741	8.75975204723786	1.06847751687502e-06	-1.24734087927222	2
ENSG00000186448.14	ZNF197	3	44568516	3_31	0	0.00918299964610114	6.23912520256904	5.44008474592873e-07	-1.11799374096183	3
ENSG00000196653.11	ZNF502	3	44721338	3_31	0	0.0097675244380071	6.52185091935659	6.04857082700531e-07	-0.747861346350425	1
ENSG00000186446.11	ZNF501	3	44713292	3_31	0	0.00818864619059612	4.88573677034109	3.79873998677424e-07	-0.377132619254483	2
ENSG00000163807.5	KIAA1143	3	44748439	3_31	0	0.0167067889478943	10.9962979613251	1.74436306469947e-06	-1.18371464900869	2
ENSG00000163808.16	KIF15	3	44761638	3_31	0	0.158105931898328	32.5205468676028	4.88206324497768e-05	-3.34775308757611	1
ENSG00000169964.7	TMEM42	3	44865254	3_31	0	0.0104873359219946	6.96983768588256	6.94041181314e-07	0.432714940348381	1
ENSG00000075914.12	EXOSC7	3	44999397	3_31	0	0.0143161392597668	10.2831866596038	1.39781929255269e-06	1.31483408452731	1
ENSG00000163815.5	CLEC3B	3	45050923	3_31	0	0.0222985705561336	14.1787968294864	3.0020215110749e-06	-1.30295710986723	1
ENSG00000163814.7	CDCP1	3	45065335	3_31	0	0.00893917359854046	5.97501302711584	5.07146724234502e-07	0.801009165115573	1
ENSG00000249992.1	TMEM158	3	45226648	3_32	0	0.0208107607517476	5.02899641395875	9.9372606004949e-07	-0.398249939390283	1
ENSG00000011376.9	LARS2	3	45486931	3_32	0	0.0393888548337373	11.0685989574167	4.13964790013618e-06	1.29674953195227	1
ENSG00000144791.9	LIMD1	3	45648730	3_32	0	0.0200564788669401	4.68076129053809	8.91391689026268e-07	-0.0832111037680313	1
ENSG00000211456.10	SACM1L	3	45689445	3_32	0	0.0215905717916267	5.37606957131515	1.10211375108015e-06	-0.388832493177445	1
ENSG00000163818.16	LZTFL1	3	45916197	3_32	0	0.0314879024596496	8.94392702917503	2.67404908848333e-06	-1.25724190436075	2
ENSG00000172215.5	CXCR6	3	46131411	3_32	0	0.103013047104984	20.3146277098638	1.98700288763214e-05	2.2587584013712	1
ENSG00000163820.14	FYCO1	3	45914618	3_32	0	0.0242104958142984	6.45747857898205	1.48444480627591e-06	-1.06411026178214	3
ENSG00000173578.7	XCR1	3	46027351	3_32	0	0.0650679989312225	15.8645743664405	9.80151643517585e-06	2.039247169683	1
ENSG00000163823.3	CCR1	3	46208231	3_32	0	0.020563667601374	4.9163122111116	9.59925275203431e-07	-0.41744767862416	2
ENSG00000121807.5	CCR2	3	46352479	3_32	0	0.0200993164024281	4.70088360457348	8.97135788177796e-07	0.196669371520054	2
ENSG00000160791.13	CCR5	3	46370051	3_32	0	0.0315722094822862	8.96922535533714	2.68879262626082e-06	-1.24103632521583	2
ENSG00000121797.9	CCRL2	3	46412503	3_32	0	0.0208996931191998	5.06922751992705	1.00595624221764e-06	-0.483411938419239	1
ENSG00000012223.12	LTF	3	46467034	3_32	0	0.0216437578180184	5.39929343939803	1.10960139378593e-06	0.583919673026315	1
ENSG00000241186.9	TDGF1	3	46575847	3_32	0	0.0205214950095564	4.89694485845979	9.54182850746838e-07	0.332788269343125	1
ENSG00000163827.12	LRRC2	3	46582029	3_32	0	0.0300648325258995	8.50578826562871	2.42812339492668e-06	-1.03333092015813	1
ENSG00000178038.16	ALS2CL	3	46689090	3_33	0	0.0218014552984259	6.26645410475004	1.29719344313741e-06	-0.683091260913694	1
ENSG00000188086.13	PRSS45	3	46735496	3_33	0	0.021829263026472	6.2784843096279	1.30134151239527e-06	0.69545794212144	2
ENSG00000160801.13	PTH1R	3	46884049	3_33	0	0.0314255098694302	9.72373283398904	2.9014343430584e-06	-1.02812448402479	2
ENSG00000160796.16	NBEAL2	3	46890564	3_33	0	0.0195843821849139	5.25478036058941	9.77151359497547e-07	0.411463033828469	2
ENSG00000160799.11	CCDC12	3	46983837	3_33	0	0.0195191307964384	5.22331221513303	9.68063524922767e-07	-0.473434043835443	1
ENSG00000181555.20	SETD2	3	47163449	3_33	0	0.0289422204321702	8.94414524793752	2.45792194442693e-06	-1.10910760869991	2
ENSG00000114648.11	KLHL18	3	47281510	3_33	0	0.0268882211713507	8.24765508492469	2.10566830046593e-06	-1.02452928338529	1
ENSG00000114650.18	SCAP	3	47476776	3_33	0	0.0220731852816962	6.38336390134427	1.33786412688109e-06	0.743727727830389	1
ENSG00000163832.15	ELP6	3	47513447	3_33	0	0.0184621532101154	4.69849965423322	8.23642876565525e-07	0.0211361984108821	2
ENSG00000164045.11	CDC25A	3	48188134	3_34	0	0.0636109458015262	15.9105296978945	9.60978980123379e-06	-2.6664228210338	1
ENSG00000164048.13	ZNF589	3	48241756	3_34	0	0.0908738673414912	19.3559256675171	1.67013029243027e-05	-2.8731684203329	2
ENSG00000172113.8	NME6	3	48292016	3_34	0	0.0225090076361856	6.03306461534625	1.28941204254192e-06	1.56940788888028	1
ENSG00000164050.12	PLXNB1	3	48429347	3_34	0	0.0338404695837579	9.89074322860336	3.17806448459249e-06	-1.80393250379695	1
ENSG00000164051.13	CCDC51	3	48440024	3_34	0	0.0386153825431587	11.1438980686003	4.08596713706079e-06	-1.92784946991879	1
ENSG00000232112.3	TMA7	3	48440024	3_34	0	0.0386153825431587	11.1438980686003	4.08596713706079e-06	1.92784946991879	1
ENSG00000164053.19	ATRIP	3	48446507	3_34	0	0.0369023059043537	10.7128044222332	3.75365261287494e-06	-1.8859977712815	1
ENSG00000213689.11	TREX1	3	48465783	3_34	0	0.0314391968326536	9.19299493367135	2.74426382196093e-06	1.68176776176555	2
ENSG00000114268.11	PFKFB4	3	48562511	3_34	0	0.0197715592120888	4.80957193429043	9.0291057828314e-07	0.321624668588037	1
ENSG00000145040.3	UCN2	3	48563473	3_34	0	0.0205684203110494	5.18222575082736	1.01207958174064e-06	0.338113803291798	2
ENSG00000114270.17	COL7A1	3	48595323	3_34	0	0.0260367621235199	7.40846927535412	1.83152502157087e-06	0.782867330915396	1
ENSG00000183396.3	TMEM89	3	48621576	3_34	0	0.0254137386496313	7.17955739869448	1.73246164331309e-06	1.2063476188563	1
ENSG00000225697.12	SLC26A6	3	48637631	3_34	0	0.0605736834990301	15.4410397294212	8.88091924899741e-06	2.19227572571543	1
ENSG00000008300.16	CELSR3	3	48658401	3_34	0	0.0273317752195149	7.86752136664009	2.04175283928424e-06	-1.19327962578349	1
ENSG00000213672.7	NCKIPSD	3	48686026	3_34	0	0.0236724062249305	6.50886253574334	1.46300193707009e-06	0.505323382212557	1
ENSG00000068745.14	IP6K2	3	48694054	3_34	0	0.0198391860756454	4.84176740203721	9.12063696842044e-07	0.24338815366179	2
ENSG00000114302.15	PRKAR2A	3	48845667	3_34	0	0.0220433500240979	5.8357343081323	1.22143540517098e-06	1.35480507692224	1
ENSG00000221883.2	ARIH2OS	3	48919714	3_34	0	0.0437694893130745	12.3356737062599	5.12662734248388e-06	2.39856815268025	1
ENSG00000177479.19	ARIH2	3	48913826	3_34	0	0.0481374578397487	13.2424623948005	6.05270205685796e-06	-2.47560011522527	1
ENSG00000178467.17	P4HTM	3	48971953	3_34	0	0.0719600515549148	17.097033743348	1.16817963653643e-05	-2.75255784699828	2
ENSG00000178252.17	WDR6	3	49007280	3_34	0	0.0575021718981753	14.9419706046886	8.15810936599903e-06	2.4910784691612	2
ENSG00000178057.14	NDUFAF3	3	49023895	3_34	0	0.0221802032945666	5.89415363109497	1.24132176633713e-06	-1.36577502746997	1
ENSG00000198218.10	QRICH1	3	49072486	3_34	0	0.0233212786616612	6.3677903917731	1.41006299194429e-06	1.46153267728304	1
ENSG00000172053.17	QARS	3	49106005	3_34	0	0.0227485765553962	6.13301605041244	1.3247249771006e-06	-1.39267756669774	1
ENSG00000185909.14	KLHDC8B	3	49173299	3_34	0	0.0277910991163276	8.02520693135535	2.11767524315251e-06	1.52143420185103	1
ENSG00000173421.16	CCDC36	3	49199961	3_34	0	0.0895956567644016	19.2181050401658	1.63491401549679e-05	-2.839468265046	1
ENSG00000114316.12	USP4	3	49340655	3_35	0	0.0318999920037361	13.6885793209272	4.14616277255631e-06	1.79713470334737	1
ENSG00000233276.3	GPX1	3	49359318	3_35	0	0.0334411856192072	14.0846369017031	4.4722360565999e-06	1.82713898528239	1
ENSG00000067560.10	RHOA	3	49413016	3_35	0	0.0108398462935487	7.62638101735211	7.8494462488971e-07	-1.35085205437018	1
ENSG00000145022.4	TCTA	3	49412205	3_35	0	0.0381820761085702	15.0821259300492	5.46788659241705e-06	-1.89427857130152	2
ENSG00000145020.15	AMT	3	49422974	3_35	0	0.0368425228303102	14.9152577848558	5.21768098006525e-06	-1.88902257136927	1
ENSG00000145029.13	NICN1	3	49429438	3_35	0	0.0334013928796737	14.0750004983323	4.46385823341119e-06	-1.82696082194294	1
ENSG00000173402.11	DAG1	3	49466685	3_35	0	0.0215888644424708	15.3242808645028	3.14128470216013e-06	2.95722855124503	1
ENSG00000173531.15	MST1	3	49696771	3_35	0	0.011337901626175	5.53654241412467	5.96030813730711e-07	0.159697578287124	2
ENSG00000164068.15	RNF123	3	49687375	3_35	0	0.0316857129214454	15.4879029482495	4.65965216367042e-06	-0.0932720285013991	2
ENSG00000176095.11	IP6K1	3	49787936	3_35	0	0.0516387550365308	16.7911776389304	8.23292797880325e-06	1.55184655130749	1
ENSG00000185614.4	FAM212A	3	49803410	3_35	0	0.0104366633812844	5.02008326101739	4.97473548123388e-07	0.442902039803491	1
ENSG00000183763.8	TRAIP	3	49856597	3_35	0	0.0178064371375364	16.3584287147154	2.76576969347548e-06	-3.20017972979481	1
ENSG00000164078.12	MST1R	3	49904003	3_35	1	0.062816771188445	19.3114726454563	1.15183003710813e-05	-2.82510604748884	1
ENSG00000004534.14	RBM6	3	49937901	3_35	1	0.420363547656373	23.1649565156573	9.24600097061026e-05	3.30195004558023	1
ENSG00000001617.11	SEMA3F	3	50171620	3_35	0	0.054389292621126	20.9181292850263	1.08027331963182e-05	0.63624164777049	1
ENSG00000188338.14	SLC38A3	3	50205849	3_35	0	0.0107824865062141	5.56557901063294	5.69805546833572e-07	-0.580368632204675	1
ENSG00000012171.19	SEMA3B	3	50267465	3_35	0	0.0209296554445553	9.96933694330439	1.98118827962966e-06	-0.331117459636716	2
ENSG00000186792.16	HYAL3	3	50295266	3_35	0	0.0616486005682192	18.5190384834012	1.0840243893453e-05	-2.25009218213336	1
ENSG00000243477.5	NAT6	3	50295266	3_35	0	0.215593511798103	29.2496915310894	5.98762197933762e-05	2.79902560451363	2
ENSG00000068001.13	HYAL2	3	50323853	3_35	0	0.0291209149327418	13.1853996637586	3.64582409429078e-06	-1.32115022799743	1
ENSG00000068028.17	RASSF1	3	50334001	3_35	0	0.0104396438848106	4.69313768000364	4.65207144852962e-07	-0.784754392292999	2
ENSG00000114395.10	CYB561D2	3	50350442	3_35	0	0.0222907625983505	14.8303314273065	3.13886892175075e-06	2.31665715050022	1
ENSG00000007402.11	CACNA2D2	3	50504338	3_35	0	0.0130005686480222	6.52754572744064	8.05767355368466e-07	0.205061760911502	1
ENSG00000114735.9	HEMK1	3	50569633	3_35	0	0.011622391514665	5.74904751194389	6.34437427792235e-07	-0.0587563431017551	1
ENSG00000088543.14	C3orf18	3	50554296	3_35	0	0.0116985808104741	5.85789506532519	6.50687050655958e-07	0.0270735750817992	1
ENSG00000114738.10	MAPKAPK3	3	50611291	3_35	0	0.0257425878629183	12.1018699494815	2.95802664767787e-06	-1.2221371654062	1
ENSG00000145050.15	MANF	3	51380917	3_35	0	0.0390063209985453	15.4711868448093	5.73001842322398e-06	1.78366698877521	2
ENSG00000145041.15	DCAF1	3	51523225	3_35	0	0.0118157047946751	7.81646581833377	8.76935116951522e-07	1.06774217761599	1
ENSG00000164080.13	RAD54L2	3	51535000	3_35	0	0.0146633628779999	7.43811709793138	1.03560464627151e-06	-1.51927844491013	2
ENSG00000164081.12	TEX264	3	51669048	3_35	0	0.0112562587624361	5.27223216862952	5.63489712544233e-07	0.368146979499249	2
ENSG00000164082.14	GRM2	3	51616494	3_35	0	0.0204663130917239	9.93938785174683	1.93150860929687e-06	1.08765379910023	1
ENSG00000041880.14	PARP3	3	51940709	3_36	0	0.00841668683629582	5.18466595610135	4.14342369806769e-07	-0.789506448457871	1
ENSG00000162244.10	RPL29	3	51993314	3_36	0	0.0103592901792897	6.46468116392985	6.35879033913838e-07	-0.518269283397423	1
ENSG00000164087.7	POC1A	3	52154292	3_36	0	0.0219657567864355	16.369740139891	3.41417165698168e-06	2.54241109255105	1
ENSG00000239732.3	TLR9	3	52227452	3_36	0	0.00840455909380489	5.17310232107603	4.1282253893715e-07	0.911174619451306	1
ENSG00000164088.17	PPM1M	3	52226766	3_36	0	0.00881556248203275	6.15667511809109	5.15339772736933e-07	1.39300531488218	3
ENSG00000168237.17	GLYCTK	3	52287960	3_36	0	0.0134448354803288	9.22782489573991	1.17801883405026e-06	1.24293028856333	1
ENSG00000164091.11	WDR82	3	52287960	3_36	0	0.0134448354803288	9.2278248957399	1.17801883405026e-06	1.24293028856333	1
ENSG00000114841.17	DNAH1	3	52317537	3_36	0	0.0133271271869394	9.16303881387312	1.15950724179484e-06	1.24424897471989	1
ENSG00000010319.6	SEMA3G	3	52444898	3_36	0	0.0114574389050959	6.93556619300826	7.54513244921482e-07	0.0439601980042745	1
ENSG00000114854.7	TNNC1	3	52454186	3_36	0	0.00843117600796683	5.27321819709021	4.2214465474165e-07	-0.901319664157008	2
ENSG00000010322.15	NISCH	3	52455611	3_36	0	0.0100056676068299	6.05251962892474	5.75015662952529e-07	-0.511504464544284	2
ENSG00000010327.10	STAB1	3	52495250	3_36	0	0.0087454701805344	6.11715543780241	5.07960656972168e-07	1.33316466088419	1
ENSG00000168273.7	SMIM4	3	52533601	3_36	0	0.0239233563842287	27.5611387996552	6.26061020774554e-06	5.36801337974649	1
ENSG00000168268.10	NT5DC2	3	52532666	3_36	0	0.0108626636039904	16.5304938826761	1.70498105029844e-06	4.04850549490592	2
ENSG00000163938.16	GNL3	3	52685382	3_36	0	0.0126395585182262	19.8933408444942	2.38746506510762e-06	4.61553362891345	1
ENSG00000163939.18	PBRM1	3	52686064	3_36	1	0.246633524170458	37.8021130420808	8.85249279387989e-05	6.18759906619317	1
ENSG00000016864.18	GLT8D1	3	52705620	3_36	0	0.0553496519197188	18.623023985043	9.78729082649409e-06	0.807738688610408	1
ENSG00000114904.12	NEK4	3	52771077	3_36	0	0.0167509300351214	23.6488220500026	3.76136808116969e-06	4.88529121107082	1
ENSG00000162267.12	ITIH3	3	52794612	3_36	0	0.0279395882322371	28.7136463073864	7.61738216140139e-06	4.96009474697284	1
ENSG00000055955.15	ITIH4	3	52830677	3_36	0	0.028038446351447	30.154321588591	8.02788059140877e-06	-5.41828439671831	1
ENSG00000213533.11	TMEM110	3	52894318	3_36	1	0.244788693830732	35.0345985439393	8.14302741834726e-05	-6.35920486670133	1
ENSG00000163935.13	SFMBT1	3	53046121	3_36	0	0.00908464708023848	7.49370911882901	6.46401400202496e-07	-2.12748264991548	2
ENSG00000163933.9	RFT1	3	53088241	3_36	0	0.0330468914932885	15.3583683775641	4.81917937377575e-06	-1.00303971913118	2
ENSG00000163931.15	TKT	3	53255618	3_36	0	0.00918018986893676	7.15150053337865	6.23370485047366e-07	1.80593539980734	1
ENSG00000157388.15	CACNA1D	3	53328538	3_36	0	0.315341824471497	24.1926745422087	7.24374003397827e-05	5.20873661199225	1
ENSG00000016391.10	CHDH	3	53907137	3_36	0	0.0166780741757138	10.4266122524202	1.65114997006467e-06	-1.47782628623444	1
ENSG00000056736.9	IL17RB	3	53854961	3_36	0	0.058574530643697	21.1036421922422	1.17371763258238e-05	2.09390930708634	1
ENSG00000113812.13	ACTR8	3	53858803	3_36	0	0.0584820984130371	21.0730845960423	1.17016863899049e-05	2.14858198742306	3
ENSG00000113811.10	SELENOK	3	53891822	3_36	0	0.0337928298791224	16.5507801409006	5.31056132539748e-06	-1.91711098364284	2
ENSG00000157445.14	CACNA2D3	3	54122697	3_37	0	0.122619084890855	23.6825744214749	2.75730226876775e-05	-2.55271351424233	1
ENSG00000180376.16	CCDC66	3	56545510	3_39	0	0.0229554001726807	7.37494865755012	1.6074640392624e-06	-0.834855525813589	2
ENSG00000163946.13	FAM208A	3	56682894	3_39	0	0.03016655675247	9.95818883165703	2.85235447446775e-06	-1.62778419454394	1
ENSG00000174844.14	DNAH12	3	57544056	3_39	0	0.026136363979097	8.60112622697226	2.13450849520789e-06	-1.09784698975891	2
ENSG00000174840.8	PDE12	3	57556472	3_39	0	0.0176115109932445	4.87570534513003	8.15326328695745e-07	-0.229034265613696	1
ENSG00000168374.10	ARF4	3	57598509	3_39	0	0.0197089084180326	5.93623475666383	1.11088994442573e-06	-0.630734123686464	1
ENSG00000174839.12	DENND6A	3	57692733	3_39	0	0.0264963164864155	8.73045965598618	2.19644336311829e-06	-1.20486725883487	1
ENSG00000163687.13	DNASE1L3	3	58191659	3_40	0	0.0190235737382115	14.4510201377857	2.61028548950365e-06	1.84797636974942	3
ENSG00000163686.14	ABHD6	3	58227528	3_40	0	0.00704837302113659	5.11766140444198	3.42497831086622e-07	-0.490871512070628	1
ENSG00000163684.11	RPP14	3	58305853	3_40	0	0.0243777219991146	16.7913093134016	3.8866468262144e-06	-2.00113267194897	3
ENSG00000168297.15	PXK	3	58332534	3_40	0	0.00676433491791362	4.7318021081494	3.0391285653746e-07	-0.143070936645417	2
ENSG00000168291.12	PDHB	3	58433123	3_40	0	0.0339042857711019	19.9135255940891	6.41062175935879e-06	-2.40416512065194	2
ENSG00000168301.12	KCTD6	3	58491865	3_40	0	0.0735379998694716	27.3108058982821	1.90696940749258e-05	3.00562583260719	2
ENSG00000168306.12	ACOX2	3	58530656	3_40	0	0.00690746018547783	4.92820598388317	3.23224772778695e-07	-0.0504647123727867	2
ENSG00000168309.16	FAM107A	3	58627651	3_40	0	0.00808440700297142	6.4044605372586	4.91618390186554e-07	-0.670431462875935	1
ENSG00000163689.19	C3orf67	3	59050797	3_40	0	0.0579282381622194	25.0179584815735	1.37606701347643e-05	-2.53004113213726	1
ENSG00000163618.17	CADPS	3	62815036	3_42	0	0.0133629629196737	5.6219862832919	7.13329100804647e-07	-0.777585494839086	1
ENSG00000163632.12	C3orf49	3	63819161	3_43	0	0.153245614543642	25.3111998986209	3.68297003674693e-05	1.79176751594533	1
ENSG00000163635.17	ATXN7	3	63865619	3_43	0	0.0131946248398149	9.62208992831237	1.20549067375988e-06	-2.05381077402991	1
ENSG00000151276.23	MAGI1	3	66042403	3_44	0	0.145063355061208	24.3368216938359	3.35211550393497e-05	-2.46795910760545	1
ENSG00000144741.17	SLC25A26	3	66236632	3_45	0	0.0231943380285397	10.3940663425388	2.28910051690986e-06	-1.29050937173921	1
ENSG00000172340.14	SUCLG2	3	67365898	3_45	0	0.045550841766329	16.7936965817905	7.26340241619551e-06	2.04412240318534	4
ENSG00000183662.10	FAM19A1	3	67646023	3_45	0	0.0464320895424378	16.9754246061064	7.48404294927395e-06	2.50528135490735	1
ENSG00000163378.13	EOGT	3	69009872	3_46	0	0.0532528323635523	13.8029461647247	6.97930057761467e-06	-1.49947080722712	1
ENSG00000144744.16	UBA3	3	69079592	3_46	0	0.0231312665284148	5.88618644952576	1.29279845420464e-06	0.629649325310132	1
ENSG00000144746.6	ARL6IP5	3	69091576	3_46	0	0.0210514178346598	4.99687825856981	9.98797661274239e-07	-0.416138758044715	1
ENSG00000163412.12	EIF4E3	3	71752679	3_48	0	0.00535587014910155	4.73378977432182	2.40733429655067e-07	-0.232907878647662	2
ENSG00000170837.2	GPR27	3	71735170	3_48	0	0.00595004710410296	5.67033872595624	3.20351530751237e-07	0.384764493563762	2
ENSG00000144736.13	SHQ1	3	72861735	3_49	0	0.0190489087758183	6.91351618169597	1.25045043644268e-06	-0.753731873457641	1
ENSG00000172986.12	GXYLT2	3	72887991	3_49	0	0.0186265813147	6.70217860035022	1.18534984224032e-06	0.971541169524991	2
ENSG00000255423.1	EBLN2	3	73061902	3_49	0	0.0401240492610078	13.9631626479868	5.31968539022092e-06	2.07212833526555	1
ENSG00000121440.14	PDZRN3	3	73606838	3_49	0	0.0166905339082439	5.66817401218737	8.98278077329993e-07	-0.680056480745442	1
[truncated: 7,867 more rows]
