# Supplementary material for: Adjusting for genetic confounders in transcriptome-wide association studies improves discovery of risk genes of complex traits
Source: Nat Genet. 2024 Jan 26;56(2):336–47. doi: 10.1038/s41588-023-01648-9 (PMC10864181; doi:10.1038/s41588-023-01648-9)
Supplement: Supplementary file 5 — cTWAS results of all analyzed genes across all tissues for IBD, SCZ, and SBP. Results are stored separately for each combination of traits and tissues. Column legends for each set of results are the same as in Supplementary Table 1. [file 41588_2023_1648_MOESM5_ESM.zip › SCZ_Adipose_Visceral_Omentum.csv]

id	genename	chrom	pos	region_tag	cs_index	PIP	tau2	PVE	z	num_eqtl
ENSG00000131591.17	C1orf159	1	1094994	1_1	0	0.0271664957144837	6.0099151772615	1.55024150579659e-06	-0.594662678999857	2
ENSG00000235098.8	ANKRD65	1	1419214	1_1	0	0.0339329543530053	8.08501839198759	2.60495413925942e-06	0.96437742688895	1
ENSG00000008128.22	CDK11A	1	1825782	1_1	0	0.0267366378023434	5.86131417189631	1.48798718224552e-06	-0.593959291786982	1
ENSG00000008130.15	NADK	1	1753033	1_1	0	0.0261074817245178	5.63945573840252	1.39797553719754e-06	0.286554801027522	2
ENSG00000078369.17	GNB1	1	1913254	1_1	0	0.0471755560632303	11.1718692103747	5.00426462964648e-06	-1.48994323543272	1
ENSG00000169885.9	CALML6	1	1912140	1_1	0	0.0333648184858681	7.92713784689259	2.51132299677193e-06	1.4826585885106	2
ENSG00000178821.12	TMEM52	1	1919475	1_1	0	0.0241331494235021	4.90741090995639	1.12451129695306e-06	0.365447315271193	1
ENSG00000162585.16	FAAP20	1	2189186	1_2	0	0.0116041029518015	7.14311896088059	7.87040086395713e-07	0.991961561315986	1
ENSG00000116151.13	MORN1	1	2367872	1_2	0	0.0112178649944273	5.20307972684668	5.54201997104082e-07	-0.18480833299292	2
ENSG00000157911.9	PEX10	1	2395479	1_2	0	0.0505360312833776	19.8536145460696	9.52660405427651e-06	-2.3432765399954	2
ENSG00000149527.17	PLCH2	1	2420707	1_2	0	0.01066167043929	6.12940349843285	6.2049868103954e-07	1.26724719997237	2
ENSG00000157873.17	TNFRSF14	1	2555429	1_2	0	0.123199836566564	24.7829859656054	2.89908640554704e-05	2.50053191405424	1
ENSG00000142606.15	MMEL1	1	2629443	1_2	0	0.0324927637950411	15.6014747925794	4.81337506684109e-06	-2.55941120642169	1
ENSG00000215912.12	TTC34	1	2800905	1_2	0	0.0830753010918509	24.0037765570705	1.89342844036171e-05	3.1442938116322	1
ENSG00000130762.14	ARHGEF16	1	3454845	1_2	0	0.0176810123283329	9.36467228780151	1.57216132257939e-06	-1.05210778530031	1
ENSG00000162591.15	MEGF6	1	3531796	1_2	0	0.0115399096758689	5.53368156263029	6.06336859869867e-07	0.533250629474949	2
ENSG00000235169.7	SMIM1	1	3772285	1_3	0	0.0279781053591839	4.61282936610618	1.2254147060223e-06	-0.00821737773126285	2
ENSG00000130764.9	LRRC47	1	3784927	1_3	0	0.0394133078932648	7.83314738766169	2.9314101080844e-06	-0.950748874802402	2
ENSG00000169598.15	DFFB	1	3856947	1_3	0	0.0288650727425919	4.90084901581613	1.3432021434322e-06	-0.254709753552304	2
ENSG00000198912.10	C1orf174	1	3891607	1_3	0	0.0870203347514957	15.189293143781	1.25503463226649e-05	-1.73154433283614	2
ENSG00000069424.14	KCNAB2	1	5991653	1_6	0	0.00867875734663481	5.03747719053693	4.15114625950718e-07	0.441849382513792	1
ENSG00000131697.17	NPHP4	1	5999151	1_6	0	0.0130449538686946	8.74832689484996	1.08358989699366e-06	-1.03608751919088	1
ENSG00000116254.17	CHD5	1	6183655	1_6	0	0.0125719190101514	8.51636463059038	1.01660728837141e-06	1.08001377842006	1
ENSG00000158286.12	RNF207	1	6204712	1_6	0	0.0328079989923761	17.2558297490881	5.37542723010972e-06	1.83588815962185	1
ENSG00000116237.15	ICMT	1	6223002	1_6	0	0.0084164526155418	4.67746116698415	3.73797738971106e-07	0.123945226369661	2
ENSG00000116251.9	RPL22	1	6172509	1_6	0	0.0141169566901501	9.64167531981019	1.29238224149955e-06	-1.25514794638667	2
ENSG00000158292.6	GPR153	1	6254289	1_6	0	0.0117386633991601	8.47644475094443	9.44778022303064e-07	1.27814989330264	1
ENSG00000097021.19	ACOT7	1	6394534	1_6	0	0.00870786133709556	5.47941974346703	4.53047222068921e-07	-0.916840089654716	1
ENSG00000187017.15	ESPN	1	6424615	1_6	0	0.0112476294218269	7.79521957239462	8.3250480461143e-07	-1.08870229216097	2
ENSG00000162408.10	NOL9	1	6554170	1_6	0	0.00903100099647469	5.58896579901314	4.79252888396576e-07	-0.71151448165295	1
ENSG00000204859.12	ZBTB48	1	6580056	1_6	0	0.0273980608623873	17.2040451497964	4.47556425391083e-06	-2.20848645781369	1
ENSG00000171735.18	CAMTA1	1	6782658	1_6	0	0.0223352764852678	13.1424336403325	2.78717682681129e-06	1.38667055583233	2
ENSG00000049245.12	VAMP3	1	7771004	1_6	0	0.0102035872261511	6.83321773533336	6.62026749442228e-07	0.979131394197357	2
ENSG00000049249.8	TNFRSF9	1	7955500	1_6	0	0.0156923638806894	10.4867944258904	1.56253056526954e-06	1.30436198526917	1
ENSG00000116288.12	PARK7	1	7961718	1_6	0	0.00983176806903674	5.90799397448703	5.51529904768634e-07	0.33463325956571	1
ENSG00000116285.12	ERRFI1	1	8026467	1_6	0	0.00848096844684543	4.71551185997506	3.7972718144262e-07	0.0614091559817941	1
ENSG00000162426.14	SLC45A1	1	8317768	1_6	0	0.0178914868618748	13.6240166756544	2.3144563641394e-06	-2.21669171841313	2
ENSG00000142599.17	RERE	1	8388344	1_6	1	0.424213995132991	30.2169096655615	0.000121711729901826	5.59410332308566	2
ENSG00000074800.13	ENO1	1	8879783	1_6	0	0.0132132117649364	8.05973625951723	1.01117569614442e-06	-0.230839969436418	1
ENSG00000142583.17	SLC2A5	1	9087812	1_6	0	0.0319428622479084	16.9152508246154	5.13038157750345e-06	1.75353015748259	1
ENSG00000180758.11	GPR157	1	9128930	1_6	0	0.00980732345170821	6.14494045401818	5.72223348563807e-07	-0.661932166142599	1
ENSG00000049239.12	H6PD	1	9271570	1_6	0	0.0628422394800079	23.0737478944189	1.37678838458991e-05	2.23005656866687	1
ENSG00000171621.13	SPSB1	1	9292400	1_6	0	0.0106517953579481	6.73610978325368	6.81285847812248e-07	-0.632302355552803	2
ENSG00000188807.12	TMEM201	1	9591207	1_7	0	0.0671597985128999	8.84280112617111	5.63892916617574e-06	1.0910262768691	1
ENSG00000171608.15	PIK3CD	1	9651429	1_7	0	0.0638103924898952	8.35831966113135	5.06416432264949e-06	1.01066533581461	1
ENSG00000171603.16	CLSTN1	1	9823902	1_7	0	0.0755173124972153	9.95632839257105	7.13909457591946e-06	-1.31489238475502	1
ENSG00000162441.11	LZIC	1	9943171	1_7	0	0.0433293771622315	4.71225936402785	1.93869294204428e-06	-0.150182004129102	1
ENSG00000162444.11	RBP7	1	9991107	1_7	0	0.0430074978161461	4.64231488510909	1.89572862457692e-06	0.0908231134988028	2
ENSG00000054523.17	KIF1B	1	10210344	1_7	0	0.080606631687866	10.5771903078217	8.09540328752017e-06	2.04827688220208	2
ENSG00000175279.21	CENPS	1	10208636	1_7	0	0.118309657584178	14.2646792854811	1.60243198865663e-05	-1.74451256847413	1
ENSG00000241563.3	CORT	1	10449646	1_7	0	0.0429187160831626	4.62293496733362	1.88391759560489e-06	0.38170847124204	1
ENSG00000160049.11	DFFA	1	10477033	1_7	0	0.0486937805949936	5.80842970353191	2.68552765515132e-06	0.557821064511164	1
ENSG00000142655.12	PEX14	1	10476578	1_7	0	0.0484004019626084	5.75161353937819	2.6432367424323e-06	0.539848778645279	1
ENSG00000120948.16	TARDBP	1	11012522	1_8	0	0.103432726883491	15.0282282476909	1.47592114157711e-05	-1.81278151043235	1
ENSG00000009724.16	MASP2	1	11047382	1_8	0	0.0349909692407066	4.77299816874891	1.58578621041647e-06	-0.368645072490629	1
ENSG00000116649.9	SRM	1	11060199	1_8	0	0.0372114433105766	5.34841861674117	1.88972802520079e-06	0.481332202270508	2
ENSG00000171824.13	EXOSC10	1	11100617	1_8	0	0.0346512273700358	4.68179402910048	1.54038160050549e-06	-0.0103303090794583	1
ENSG00000116663.10	FBXO6	1	11662631	1_8	0	0.0345374992111953	4.65106754997308	1.52524964240122e-06	-0.057704362059253	3
ENSG00000204518.2	AADACL4	1	12665932	1_9	0	0.0446852163185472	6.63366945928609	2.8145896691348e-06	-0.792130508974658	1
ENSG00000177674.15	AGTRAP	1	11737129	1_9	0	0.10796010957466	15.0113500699025	1.53879393684864e-05	-1.70018015823231	1
ENSG00000177000.10	MTHFR	1	11838976	1_9	0	0.157346245184169	18.6856620086508	2.79165836404193e-05	-2.57785048190194	1
ENSG00000011021.21	CLCN6	1	11805485	1_9	0	0.0865764405590435	12.89141811808	1.05973631707944e-05	-2.0050112178385	3
ENSG00000116685.15	KIAA2013	1	11926172	1_9	0	0.0604271272462977	9.47545967678529	5.43662818897309e-06	-1.25371826930227	2
ENSG00000083444.16	PLOD1	1	11939067	1_9	0	0.0471576302927129	7.13943434883549	3.19678312844414e-06	-1.04717746504604	2
ENSG00000116688.16	MFN2	1	11978002	1_9	0	0.0391625441450379	5.39688581803938	2.00683434070811e-06	0.322477141025619	2
ENSG00000028137.18	TNFRSF1B	1	12166660	1_9	0	0.0666201597563777	10.3986149136123	6.57776815729413e-06	-1.25841041515427	1
ENSG00000162494.5	LRRC38	1	13509491	1_10	0	0.041812997231108	6.31556158369758	2.50738296409008e-06	0.711939534792316	1
ENSG00000162493.16	PDPN	1	13583657	1_10	0	0.0406240798989322	6.0451991458403	2.33180133600688e-06	-0.602591098995815	2
ENSG00000116731.22	PRDM2	1	13695599	1_10	0	0.0348772062702329	4.61774384773332	1.52921632276053e-06	-0.045646520103298	1
ENSG00000171729.13	TMEM51	1	15152787	1_11	0	0.0163814849891841	4.96568651759471	7.72378122913193e-07	0.325303605885475	1
ENSG00000142621.19	FHAD1	1	15247279	1_11	0	0.0214881419403963	7.48541361879415	1.52725678728445e-06	-0.900898560448903	2
ENSG00000142634.12	EFHD2	1	15400070	1_11	0	0.0252790277282863	8.99690903524959	2.1594894792053e-06	1.02127406584299	2
ENSG00000132906.17	CASP9	1	15526209	1_11	0	0.0222932562503005	7.82739489720865	1.65686891334593e-06	1.06654562516594	1
ENSG00000116138.12	DNAJC16	1	15526781	1_11	0	0.023215726055733	8.20451185690336	1.80855788840352e-06	1.08585212845842	2
ENSG00000116771.5	AGMAT	1	15584636	1_11	0	0.0181535532953349	5.91886259446808	1.02022814292372e-06	0.676556890250463	1
ENSG00000116786.11	PLEKHM2	1	15684135	1_11	0	0.0249865593463594	8.88856434220738	2.10880039917677e-06	1.0746705724195	1
ENSG00000162461.7	SLC25A34	1	15726998	1_11	0	0.0211886372980374	7.3549070674898	1.47971342233819e-06	-0.706392662977157	2
ENSG00000162458.12	FBLIM1	1	15756481	1_11	0	0.0162055271616349	4.86550959707097	7.48667349650856e-07	-0.275272675787668	1
ENSG00000186510.11	CLCNKA	1	16018653	1_11	0	0.0184660497986655	6.07733473369197	1.06557631017979e-06	0.739377731667401	1
ENSG00000173641.17	HSPB7	1	16019240	1_11	0	0.0290810292037177	10.3024218080778	2.8447656570551e-06	1.31139994407009	3
ENSG00000184908.17	CLCNKB	1	16038814	1_11	0	0.0192897534521049	6.48255288394199	1.18732644819948e-06	0.741395700161963	3
ENSG00000185519.8	FAM131C	1	16195885	1_11	0	0.0200042195369166	6.8204428453379	1.29548259573037e-06	1.32495203806469	1
ENSG00000142627.12	EPHA2	1	16156481	1_11	0	0.0165047092826049	5.0352174546495	7.89084489486012e-07	-0.497510375165982	1
ENSG00000142632.16	ARHGEF19	1	16210794	1_11	0	0.198102975242468	28.670536361189	5.39292291436307e-05	3.29709896028318	2
ENSG00000132881.11	RSG1	1	16237140	1_11	0	0.0196608722558569	6.65960128496123	1.24322119807215e-06	-0.923291306527981	1
ENSG00000037637.10	FBXO42	1	16352086	1_11	0	0.0448086188990634	14.3461348996525	6.10370963551418e-06	-2.13028342884289	2
ENSG00000055070.16	SZRD1	1	16354439	1_11	0	0.0288060606144248	10.2138346456836	2.79363774387354e-06	1.76950903530565	1
ENSG00000157191.19	NECAP2	1	16439071	1_11	0	0.0186283451569378	6.15853468684	1.08930391583043e-06	0.397683236381816	2
ENSG00000219481.10	NBPF1	1	16488717	1_11	0	0.207363549766101	29.1331501773365	5.73610725293056e-05	3.07992679616025	1
ENSG00000117122.13	MFAP2	1	16980428	1_12	0	0.0849051691459513	17.1453236014884	1.38222013373445e-05	-2.50555033971768	2
ENSG00000159363.17	ATP13A2	1	17011965	1_12	0	0.0304828452911133	7.49548619147761	2.16946529516785e-06	-1.51281695502098	1
ENSG00000117115.12	PADI2	1	17090818	1_12	0	0.0277828553768162	6.63042789816019	1.74910480051835e-06	0.071233658729377	2
ENSG00000159339.13	PADI4	1	17316559	1_12	0	0.022894417526576	4.82883944661814	1.04971103191929e-06	-0.165793717479853	1
ENSG00000179051.13	RCC2	1	17440878	1_12	0	0.0278477050174027	6.65239100783856	1.75899487691288e-06	0.689930701686035	1
ENSG00000117154.11	IGSF21	1	18117498	1_12	0	0.0269371342255107	6.34259337404305	1.62224205790494e-06	-0.786625622827986	1
ENSG00000179023.8	KLHDC7A	1	18471209	1_13	0	0.0190769711834685	4.78637169879847	8.66988311317605e-07	0.268649904817344	1
ENSG00000159423.16	ALDH4A1	1	18902477	1_13	0	0.0399703196994665	11.6502695756546	4.42151388674189e-06	-1.29588257337623	1
ENSG00000169991.10	IFFO2	1	18956450	1_13	0	0.0187865140766502	4.61233499139898	8.22743464955119e-07	0.134082893780673	1
ENSG00000127481.14	UBR4	1	19214169	1_13	0	0.0196849810414377	5.05838492066789	9.45462421083212e-07	0.388514418033801	1
ENSG00000127463.13	EMC1	1	19227605	1_13	0	0.021043065002791	5.6395785712468	1.1268161042091e-06	0.550806153302602	3
ENSG00000053372.4	MRTO4	1	19251698	1_13	0	0.018941059075152	4.68652067779492	8.42853690869889e-07	-0.191804909117405	1
ENSG00000162482.4	AKR7A3	1	19354964	1_13	0	0.0241650967386526	6.88731145578416	1.58028587324346e-06	0.852297997700392	1
ENSG00000053371.12	AKR7A2	1	19311815	1_13	0	0.0776934646767498	17.8033750698849	1.31336133625689e-05	1.972891206266	1
ENSG00000158747.13	NBL1	1	19641564	1_13	0	0.0434894922040571	12.4390587608856	5.13652318698933e-06	-1.47581103569008	1
ENSG00000169914.5	OTUD3	1	19882290	1_13	0	0.0602396342492948	15.4633486189516	8.84470332777856e-06	1.76531210904021	4
ENSG00000188257.10	PLA2G2A	1	19979930	1_13	0	0.0230216514121242	6.47747222793539	1.41592232726831e-06	0.659238143536746	1
ENSG00000127472.10	PLA2G5	1	20028276	1_13	0	0.0244009644985274	7.0109622841804	1.62435900602746e-06	-0.75425845071079	2
ENSG00000117215.14	PLA2G2D	1	20110911	1_13	0	0.0253476842280914	7.39191466889083	1.77906833464405e-06	0.853186871247865	1
ENSG00000162545.5	CAMK2N1	1	20212682	1_14	0	0.0366759168613784	5.56455412248722	1.93779908816139e-06	0.476216615246749	1
ENSG00000183114.7	FAM43B	1	20552663	1_14	0	0.209092881535209	21.1337176758956	4.19577842952258e-05	2.30585009666622	2
ENSG00000158825.5	CDA	1	20589745	1_14	0	0.0335638416889489	4.72637049787083	1.50624918013877e-06	-0.284147367335685	2
ENSG00000158828.7	PINK1	1	20635815	1_14	0	0.0342582398274055	4.92227032135319	1.60113482181809e-06	0.365456658430493	2
ENSG00000117245.12	KIF17	1	20684689	1_14	0	0.0523950689507382	8.4874567306292	4.22245846500811e-06	-0.917505159188941	2
ENSG00000189410.11	SH2D5	1	20733294	1_14	0	0.0368999238232474	5.6889104066982	1.99320496633475e-06	-0.65883349900142	1
ENSG00000127483.17	HP1BP3	1	20787923	1_14	0	0.413741626813861	20.0656482827706	7.88278733320825e-05	-3.92854340297302	1
ENSG00000075151.20	EIF4G3	1	21180437	1_14	0	0.0367274497601939	8.9018395553635	3.10433036178925e-06	2.18679452188353	1
ENSG00000117298.14	ECE1	1	21345480	1_14	0	0.058004854551547	9.04580281773485	4.98205887639989e-06	-0.83104537902949	1
ENSG00000142794.18	NBPF3	1	21439197	1_15	0	0.0254928905149732	4.61427242958041	1.11691393544838e-06	0.154150036236235	2
ENSG00000076864.19	RAP1GAP	1	21669538	1_15	0	0.0337816545926709	7.3960454714425	2.37234521608802e-06	0.854329820030605	1
ENSG00000090686.15	USP48	1	21782050	1_15	0	0.174108933035804	20.563471542177	3.39949874638766e-05	-2.28914271345131	4
ENSG00000187942.11	LDLRAD2	1	21820584	1_15	0	0.0271094953132903	5.13528455742728	1.32185355439703e-06	-0.269138900654755	1
ENSG00000142789.19	CELA3A	1	22001714	1_15	0	0.0939893952904951	16.3535517413049	1.45944704515569e-05	-1.69371603991579	1
ENSG00000162552.14	WNT4	1	22144389	1_15	0	0.0276881248159664	5.23256859760058	1.37564340794993e-06	0.0801865626259075	2
ENSG00000173372.16	C1QA	1	22636557	1_15	0	0.0261214685694939	4.88046107512979	1.21047504299969e-06	-0.352504482669444	1
ENSG00000004487.15	KDM1A	1	23000786	1_16	0	0.0354694536818413	6.99163301990019	2.35467254941968e-06	-0.784165836663846	1
ENSG00000169641.13	LUZP1	1	23177591	1_16	0	0.0280713392193925	4.80794667697764	1.28150460622297e-06	-0.313578548927439	2
ENSG00000125944.18	HNRNPR	1	23343277	1_16	0	0.0506445938281375	10.3317467331992	4.96825914694601e-06	-1.20839318998087	1
ENSG00000088280.18	ASAP3	1	23484995	1_16	0	0.0274990656975298	4.61597679667879	1.20525502943602e-06	0.108485101546385	2
ENSG00000117318.8	ID3	1	23559582	1_16	0	0.0281133014310573	4.82186886803401	1.28713660483556e-06	0.179804096050101	1
ENSG00000142676.12	RPL11	1	23691734	1_17	0	0.0762472208592687	15.4302237807401	1.11710408526371e-05	-1.74650749799735	1
ENSG00000057757.9	PITHD1	1	23782193	1_17	0	0.0244558623114219	4.75225122735108	1.10351888267327e-06	0.31969411783234	1
ENSG00000117308.14	GALE	1	23800401	1_17	0	0.0244920176157964	4.76600305701733	1.10834834339247e-06	0.21390897872192	1
ENSG00000142677.3	IL22RA1	1	24143324	1_17	0	0.0272600147564193	5.76315337872548	1.49170745881582e-06	-0.535671778791291	1
ENSG00000185436.11	IFNLR1	1	24187278	1_17	0	0.039394895316057	9.20238952421955	3.44221473978056e-06	-1.17278949344201	1
ENSG00000158055.15	GRHL3	1	24294996	1_17	0	0.0258465559118883	5.26716205502358	1.29263752209635e-06	0.411756306366553	1
ENSG00000001460.17	STPG1	1	24417293	1_17	0	0.0960682249968975	17.6381415709429	1.60890346661015e-05	2.24364697323147	1
ENSG00000001461.16	NIPAL3	1	24415329	1_17	0	0.127362703049845	20.3634651675537	2.4625856617112e-05	2.54057128118816	2
ENSG00000117602.11	RCAN3	1	24502439	1_17	0	0.1587148036044	22.5222696630901	3.3941183903062e-05	2.58602820503007	2
ENSG00000187010.19	RHD	1	25235176	1_18	0	0.0566755429462905	10.2790501118056	5.53154015513692e-06	1.22295414081509	1
ENSG00000188672.17	RHCE	1	25430369	1_18	0	0.0309403103763152	4.63449832813308	1.36152240558073e-06	-0.110037477685257	1
ENSG00000204178.9	TMEM57	1	25430369	1_18	0	0.0309403103763152	4.63449832813308	1.36152240558073e-06	-0.110037477685257	1
ENSG00000127423.10	AUNIP	1	25861747	1_18	0	0.0391299572823587	6.7913808994043	2.52327659547197e-06	-0.775385636999793	1
ENSG00000158006.13	PAFAH2	1	25998029	1_18	0	0.0435462907163873	7.85051666819969	3.24598721118202e-06	1.09697377672811	1
ENSG00000158008.9	EXTL1	1	26019793	1_18	0	0.0418049138638868	7.46429978688471	2.96287823206806e-06	-1.04383583750113	1
ENSG00000158014.14	SLC30A2	1	26028859	1_18	0	0.127073719564608	17.9737838732534	2.16866591791021e-05	-2.16075243760556	1
ENSG00000175087.9	PDIK1L	1	26110771	1_18	0	0.031820346409121	4.88568035520972	1.47613932420869e-06	0.313714834541182	1
ENSG00000197245.5	FAM110D	1	26158522	1_18	0	0.0395866737159466	6.80205382005643	2.55673944789003e-06	-0.714466956048593	2
ENSG00000142675.17	CNKSR1	1	26170849	1_18	0	0.0315349727621398	4.87070904668246	1.45841809680624e-06	0.523112592739145	2
ENSG00000130695.14	CEP85	1	26232815	1_18	0	0.0400046613167865	7.21242313650589	2.73961283777961e-06	-0.853548393190808	2
ENSG00000169442.8	CD52	1	26317908	1_18	0	0.0466747360336774	8.74775253826131	3.87682106203382e-06	1.37107376060633	1
ENSG00000158062.20	UBXN11	1	26317588	1_18	0	0.0422719168232661	7.39076321320346	2.96646088806274e-06	0.789192387717771	1
ENSG00000176092.14	AIM1L	1	26360024	1_18	0	0.0341418202284926	5.61171582440762	1.81919703042511e-06	0.627989149072632	1
ENSG00000176083.17	ZNF683	1	26372447	1_18	0	0.0451389396712846	7.96221463873888	3.41257834584642e-06	-0.9437017598598	2
ENSG00000117682.16	DHDDS	1	26432282	1_18	0	0.031685904030588	4.82713127902634	1.4522875334727e-06	0.0693865657756382	1
ENSG00000198830.10	HMGN2	1	26471163	1_18	0	0.0310239819222463	4.65917295662077	1.37247286863425e-06	-0.298427096207337	2
ENSG00000117676.13	RPS6KA1	1	26529971	1_18	0	0.0341706984441097	5.55848837301156	1.80346597921787e-06	-0.617345524410407	1
ENSG00000117713.18	ARID1A	1	26693642	1_18	0	0.0636275958033299	11.941178020393	7.21423164603556e-06	2.74676117984853	1
ENSG00000060642.10	PIGV	1	26787521	1_18	0	0.10534928598657	15.8907285690829	1.58954491023308e-05	3.09207077771821	1
ENSG00000142751.14	GPN2	1	26890178	1_18	0	0.0835439256871721	14.0131912000305	1.11160200939581e-05	-2.95522531070365	1
ENSG00000090273.13	NUDC	1	26899598	1_18	0	0.0744991707375893	13.1211119513544	9.28152793948779e-06	-2.87721935033404	1
ENSG00000116329.10	OPRD1	1	28815455	1_19	0	0.0190022467396671	8.62677693141604	1.55650642643077e-06	-1.04707433631897	2
ENSG00000090020.10	SLC9A1	1	27166703	1_19	0	0.0342713960085038	14.1189829288041	4.59444022095321e-06	-1.86005688121719	2
ENSG00000142784.15	WDTC1	1	27234636	1_19	0	0.0306532589878584	13.0771772998264	3.80616896068784e-06	-1.53116224452683	1
ENSG00000186501.14	TMEM222	1	27332218	1_19	0	0.292943606117588	34.9948835863272	9.73387967246234e-05	3.44081033036365	3
ENSG00000142765.17	SYTL1	1	27320591	1_19	0	0.0775754242013624	21.814824804535	1.60684240879071e-05	2.09370496621261	2
ENSG00000142733.14	MAP3K6	1	27357905	1_19	0	0.0123914597684242	4.66203902246652	5.48524174269522e-07	-0.112283540682771	2
ENSG00000126705.13	AHDC1	1	27604387	1_19	0	0.12312450171286	26.2544059899056	3.06933349975717e-05	2.69677297082544	1
ENSG00000126709.14	IFI6	1	27671883	1_19	0	0.0145940102607871	6.17795867371756	8.56085306167538e-07	0.787179633591158	1
ENSG00000130775.15	THEMIS2	1	27882851	1_19	0	0.013641741324191	5.55257991683719	7.19220445767969e-07	-0.631959555183473	1
ENSG00000117748.9	RPA2	1	27914572	1_19	0	0.0217407289434426	9.87770191345392	2.03904783498097e-06	1.13843885174968	2
ENSG00000130768.14	SMPDL3B	1	27935082	1_19	0	0.0194141931618733	8.82601282433842	1.62697656450822e-06	1.12719498194772	1
ENSG00000158156.7	XKR8	1	27958990	1_19	0	0.0169513680173856	7.56659079196516	1.21787410653034e-06	-0.864105885128199	2
ENSG00000158161.15	EYA3	1	28088578	1_19	0	0.0186357935638702	8.44597919609128	1.49449785167872e-06	-0.959328493203281	1
ENSG00000169403.11	PTAFR	1	28193492	1_19	0	0.0152667579109036	6.59575599621498	9.56112060935499e-07	0.722160786184153	1
ENSG00000126698.10	DNAJC8	1	28226866	1_19	0	0.018603711054185	8.42989479747638	1.48908379412283e-06	0.922693884752124	1
ENSG00000130770.17	ATPIF1	1	28236497	1_19	0	0.0144128095934987	6.06208917328656	8.29599280212206e-07	0.545542390382951	2
ENSG00000130766.4	SESN2	1	28259165	1_19	0	0.0399920265014123	15.5633314637757	5.90980805132628e-06	-1.78682126848489	1
ENSG00000130772.13	MED18	1	28329751	1_19	0	0.0128253355000748	4.98079505643892	6.06547481493602e-07	-0.237869782055734	1
ENSG00000204138.12	PHACTR4	1	28349072	1_19	0	0.0136219152596876	5.53914622661354	7.16437650828424e-07	-1.0186845494064	4
ENSG00000180198.15	RCC1	1	28510006	1_19	0	0.015734044024634	6.8753495540642	1.02714685588782e-06	-0.72113066155116	1
ENSG00000180098.9	TRNAU1AP	1	28552198	1_19	0	0.0231018520128424	10.4424360196356	2.29058291630297e-06	-1.86847226216241	2
ENSG00000198492.15	YTHDF2	1	28736301	1_19	0	0.0137162508795879	5.60305233443443	7.29722094139305e-07	0.486933305438645	1
ENSG00000159023.19	EPB41	1	28882347	1_19	0	0.012704702652887	4.89324752227677	5.90281383785321e-07	-0.0101802777945511	2
ENSG00000253304.1	TMEM200B	1	29099321	1_19	0	0.0248559394603624	11.1235220677073	2.62524536262498e-06	1.72913737404044	2
ENSG00000116353.15	MECR	1	29242700	1_19	0	0.0274883141914456	12.0610538931909	3.14797127647686e-06	1.48373543994824	2
ENSG00000060656.19	PTPRU	1	29238102	1_19	0	0.0135549644605435	5.49343701214126	7.07033398524555e-07	-0.558144206258892	2
ENSG00000162510.5	MATN1	1	30723617	1_20	0	0.0178475903011757	10.7187893046963	1.8164469514693e-06	-1.47930350135849	1
ENSG00000162511.7	LAPTM5	1	30757348	1_20	0	0.00910345766779852	4.61239653767247	3.98685472832771e-07	0.0400283293769865	1
ENSG00000162512.15	SDC3	1	30847534	1_20	0	0.0134534548031879	8.31613857171297	1.06231408127374e-06	1.06844386524097	1
ENSG00000134644.15	PUM1	1	31052762	1_20	0	0.0438017370882503	17.5063256536881	7.28087766254712e-06	-1.19184930924238	2
ENSG00000121766.15	ZCCHC17	1	31300241	1_20	0	0.0432445118132743	20.1448214481871	8.27164368002078e-06	-2.52048400566103	1
ENSG00000168528.11	SERINC2	1	31141088	1_20	0	0.0131006701082383	8.01526303101859	9.97031056420866e-07	-1.00492485719093	3
ENSG00000142910.15	TINAGL1	1	31576075	1_20	0	0.0103055228070903	5.96423930330664	5.83609678945393e-07	-0.753995154866172	1
ENSG00000162517.12	PEF1	1	31645212	1_20	0	0.00915790104720093	4.68441480770346	4.07332149043763e-07	-0.22670458276454	1
ENSG00000084636.17	COL16A1	1	31703950	1_20	0	0.00943905773258935	5.01021141599226	4.49036962418857e-07	-0.481020203850001	1
ENSG00000121753.12	ADGRB2	1	31764679	1_20	0	0.0132215339292164	7.84636393311495	9.85025987605719e-07	0.729855023542494	1
ENSG00000184007.18	PTP4A2	1	31944881	1_20	0	0.00933896855038141	4.84740759498627	4.29839031129121e-07	-0.248792367336338	1
ENSG00000025800.13	KPNA6	1	32108863	1_21	0	0.0459763798424504	11.7337180774628	5.1223331177354e-06	-1.60312708411667	1
ENSG00000160051.11	IQCC	1	32205429	1_21	0	0.0440708713512448	11.336352747493	4.74375646638841e-06	-1.56677888479158	1
ENSG00000084623.11	EIF3I	1	32222176	1_21	0	0.0362706976358191	9.51157695760557	3.27571290633259e-06	1.38181198006749	1
ENSG00000160055.19	TMEM234	1	32222176	1_21	0	0.0362706976358191	9.51157695760557	3.27571290633259e-06	-1.38181198006749	1
ENSG00000183615.5	FAM167B	1	32247598	1_21	0	0.0561140999950176	13.608949379924	7.2509347531494e-06	1.70416575981636	1
ENSG00000116478.11	HDAC1	1	32291652	1_21	0	0.0293578985892541	7.53682085684954	2.10092503086618e-06	-0.953241359284909	1
ENSG00000225828.1	FAM229A	1	32366691	1_21	0	0.0214739584555895	4.62529297715913	9.43080472819889e-07	0.108041527649329	1
ENSG00000176261.15	ZBTB8OS	1	32650758	1_21	0	0.0225537717971424	5.08146712326175	1.0881924257271e-06	-0.238641881566627	2
ENSG00000162521.18	RBBP4	1	32651491	1_21	0	0.0215307693047401	4.64985399341443	9.50596608679718e-07	-0.00787074947521619	1
ENSG00000162520.14	SYNC	1	32616440	1_21	0	0.0214750559533106	4.62576811084782	9.43225555057035e-07	0.0359105521869975	1
ENSG00000116497.17	S100PBP	1	32815115	1_21	0	0.0405706792740718	10.5603992117518	4.06808493729603e-06	1.4990550162138	2
ENSG00000134684.10	YARS	1	32817927	1_21	0	0.0466720171539291	11.8747777382866	5.26234670522045e-06	-1.4613826010786	1
ENSG00000160097.16	FNDC5	1	32871796	1_21	0	0.0394067784756059	10.2877244294106	3.84935222476559e-06	-1.34283135113303	1
ENSG00000121905.9	HPCA	1	32886832	1_21	0	0.0288850487821828	7.38539791130017	2.02555668493265e-06	0.800719485930303	1
ENSG00000142920.16	AZIN2	1	33080995	1_21	0	0.0256561170403387	6.28081532618702	1.53004551090419e-06	-1.10300715651031	1
ENSG00000116525.13	TRIM62	1	33181349	1_21	0	0.0602376406776249	14.278318816817	8.16662145471802e-06	-2.11523042136644	1
ENSG00000160094.14	ZNF362	1	33257610	1_21	0	0.0575957924249618	13.8548159042139	7.57685391770792e-06	2.04769874042647	1
ENSG00000184389.9	A3GALT2	1	33324895	1_21	0	0.0545365899906911	13.3400547710791	6.90785143568719e-06	-2.06687672137028	1
ENSG00000121903.14	ZSCAN20	1	33482238	1_21	0	0.106204804585278	19.6857745909047	1.98515338644568e-05	2.39837274346037	1
ENSG00000189280.3	GJB5	1	34793549	1_22	0	0.0219938695632266	7.29583971629215	1.52361179546077e-06	-0.971080865295967	1
ENSG00000188910.7	GJB3	1	34780696	1_22	0	0.0228858677403456	7.62926280737604	1.65785810180544e-06	-1.00237572934772	1
ENSG00000187513.8	GJA4	1	34791862	1_22	0	0.0169789107366199	4.84118416679985	7.80474694046908e-07	-0.214711514196178	1
ENSG00000197056.9	ZMYM1	1	35080556	1_22	0	0.0376120215016419	14.3462929453648	5.12346492270946e-06	-2.49581455813105	1
ENSG00000116819.6	TFAP2E	1	35573174	1_22	0	0.250873595055156	22.2298126893891	5.2952705394992e-05	4.23988844068056	1
ENSG00000126067.11	PSMB2	1	35641909	1_22	0	0.243540295166865	22.5051705765566	5.20415872405025e-05	-4.28515227822419	1
ENSG00000142686.7	C1orf216	1	35719866	1_22	0	0.200683166157924	21.9551762698555	4.18355294193768e-05	4.24773306986884	1
ENSG00000054118.13	THRAP3	1	36224998	1_22	0	0.0285862643803136	8.75173092629168	2.37546567580414e-06	0.140151944022118	1
ENSG00000214193.10	SH3D21	1	36303151	1_22	0	0.110666023468092	21.6710287172685	2.27714784994296e-05	-1.87139849354357	2
ENSG00000142694.6	EVA1B	1	36323945	1_22	0	0.033804930770329	11.9455805489415	3.83428780900089e-06	-1.70102442075969	1
ENSG00000196182.10	STK40	1	36386242	1_22	0	0.0235064622605161	7.2448654345277	1.61701851458671e-06	0.00627557426467335	1
ENSG00000181817.5	LSM10	1	36398096	1_22	0	0.0193372013526821	6.05429358558846	1.11161524253001e-06	0.781109828780082	2
ENSG00000116885.18	OSCP1	1	36446312	1_22	0	0.0243462271450697	8.25501474230902	1.90830118310407e-06	1.11688747705683	1
ENSG00000163874.10	ZC3H12A	1	37474837	1_23	0	0.036546028767637	4.9945468450321	1.73314013444856e-06	-0.477755368369683	1
ENSG00000163875.15	MEAF6	1	37522141	1_23	0	0.0439552243545515	6.72394320205109	2.8062860289164e-06	-1.16232474567249	1
ENSG00000163877.10	SNIP1	1	37554146	1_23	0	0.175533140646727	20.0167987751353	3.33619282049892e-05	2.48233591506468	1
ENSG00000163879.10	DNALI1	1	37556733	1_23	0	0.0353479322441891	4.68279512237917	1.57168883476023e-06	0.246910186898265	2
ENSG00000169218.13	RSPO1	1	37635248	1_23	0	0.0436559529555382	6.65974018220967	2.76056613390544e-06	0.704357318831484	1
ENSG00000116922.14	C1orf109	1	37691982	1_23	0	0.0362220035635992	4.91119051917169	1.68910500092056e-06	-0.327662926645333	2
ENSG00000134690.10	CDCA8	1	37692045	1_23	0	0.0477010436372731	7.49194529052541	3.39328138809525e-06	-1.04216350423712	2
ENSG00000185090.14	MANEAL	1	37818573	1_23	0	0.10500994158105	14.9872058858397	1.49433678434379e-05	-2.62797385290962	1
ENSG00000197982.13	C1orf122	1	37806988	1_23	0	0.0371216423396871	5.14081169439769	1.81199199619355e-06	-0.697797426102211	1
ENSG00000204084.12	INPP5B	1	37897131	1_23	0	0.13110537145427	17.1407431355146	2.133769627019e-05	-2.26848264656819	2
ENSG00000183431.11	SF3A3	1	37990434	1_23	0	0.0351529368529633	4.63109813728843	1.54576331092478e-06	0.643799400115017	1
ENSG00000183386.9	FHL3	1	37996149	1_23	0	0.0371818421807879	5.15560244652158	1.82015226754638e-06	0.197068866335976	1
ENSG00000116954.7	RRAGC	1	38861584	1_24	0	0.017280965111791	4.65419027024283	7.63676671449358e-07	-0.0347605407498428	1
ENSG00000174574.15	AKIRIN1	1	38991334	1_24	0	0.0801126456409213	18.6510735307888	1.41873833969013e-05	-2.54582092730603	2
ENSG00000168653.10	NDUFS5	1	39026408	1_24	0	0.0226981910242827	7.1210835139544	1.5347396826716e-06	0.939836671709882	3
ENSG00000183682.7	BMP8A	1	39491629	1_24	0	0.0326199031536418	10.3129501579707	3.1942064545599e-06	-1.9374571128474	1
ENSG00000090621.13	PABPC4	1	39578100	1_24	0	0.0220567700369895	6.77298900720787	1.4184684573866e-06	1.40510829595827	1
ENSG00000163909.7	HEYL	1	39638789	1_24	0	0.0272418803903446	8.86269172373135	2.29245131767017e-06	-1.07502959839735	2
ENSG00000116983.12	HPCAL4	1	39691471	1_24	0	0.0338263303995043	10.8264550555196	3.47727117646926e-06	1.48517780182236	1
ENSG00000084072.16	PPIE	1	39739654	1_25	0	0.0122609540090164	4.6865832084888	5.45604561221346e-07	0.212650724650027	1
ENSG00000116985.11	BMP8B	1	39787880	1_25	0	0.0121994240552507	4.61880400040395	5.3501536896842e-07	-0.0316869794073247	2
ENSG00000043514.15	TRIT1	1	39883661	1_25	0	0.0819990046977179	22.0012893837534	1.71298717364007e-05	-2.22056161154848	2
ENSG00000131236.16	CAP1	1	40040200	1_25	0	0.0151502536546223	6.34354413596097	9.1253444548036e-07	0.380852903328124	2
ENSG00000131238.16	PPT1	1	40097347	1_25	0	0.0130139043952056	5.16559368709691	6.38300598077791e-07	-0.305036068630408	1
ENSG00000084073.8	ZMPSTE24	1	40257123	1_25	0	0.0139687981908492	5.87655526211456	7.79433852844255e-07	0.457493320513383	2
ENSG00000049089.13	COL9A2	1	40316250	1_25	0	0.0126818274090432	5.0321495225698	6.05944394516886e-07	-0.334112832750615	1
ENSG00000084070.11	SMAP2	1	40342407	1_25	0	0.0286548053345628	12.7995233392242	3.48248019959231e-06	-1.61804148063406	1
ENSG00000187801.14	ZFP69B	1	40449693	1_25	0	0.0151666655336475	6.62154685868936	9.53557668405361e-07	0.692860725869596	1
ENSG00000187815.9	ZFP69	1	40476033	1_25	0	0.0232125592176462	11.5164570212148	2.5382787423083e-06	-2.07463025572678	2
ENSG00000164002.11	EXO5	1	40508753	1_25	0	0.0547876412659405	17.8204800553615	9.2704197616741e-06	1.76547266500714	1
ENSG00000117010.15	ZNF684	1	40533139	1_25	0	0.0158430746251638	8.06603890061247	1.21338096272126e-06	-1.69009644830592	1
ENSG00000117016.9	RIMS3	1	40662507	1_25	0	0.0344646476663296	14.3132418025542	4.68391761795715e-06	1.60624972849859	1
ENSG00000117013.14	KCNQ4	1	40821211	1_25	0	0.0194761106476424	8.77137273748006	1.62206105287677e-06	0.862176806338593	1
ENSG00000179862.6	CITED4	1	40862199	1_25	0	0.0151349521934103	6.46122508404633	9.28524399987701e-07	0.58597148242647	1
ENSG00000171793.13	CTPS1	1	40979451	1_25	0	0.0222756603089183	11.2090509888863	2.37081042380007e-06	1.87076258432236	2
ENSG00000171790.15	SLFNL1	1	41023050	1_25	0	0.0121960171098341	4.67255490510146	5.41090407805472e-07	-0.0870863869060629	2
ENSG00000010803.16	SCMH1	1	41242427	1_25	0	0.0875111117355846	21.7865570209888	1.8102943711402e-05	-2.31833010562749	1
ENSG00000198815.8	FOXJ3	1	42335341	1_27	0	0.019101449152361	9.35670673957292	1.697019104232e-06	1.13273374883444	1
ENSG00000186409.14	CCDC30	1	42461691	1_27	0	0.0267436227861986	12.1256699788811	3.07909705791155e-06	1.89671304494212	1
ENSG00000164007.10	CLDN19	1	42740306	1_27	0	0.0122823566624095	5.30716447274187	6.1893016312771e-07	0.405384116518476	1
ENSG00000117385.15	P3H1	1	42766833	1_27	0	0.0119032361742217	5.0197475931975	5.6734120603136e-07	0.29428932093238	1
ENSG00000164008.14	C1orf50	1	42763014	1_27	0	0.0158822330375822	7.70828062240446	1.16242911149193e-06	-0.813864169792571	1
ENSG00000274386.5	TMEM269	1	42785692	1_27	0	0.011532900117215	4.74336849479896	5.19424932771804e-07	-0.000930670079133312	1
ENSG00000177868.11	SVBP	1	42813461	1_27	0	0.0116119997373627	4.76959100364252	5.25878667289774e-07	-0.377513803906611	2
ENSG00000164011.17	ZNF691	1	42860418	1_27	0	0.0235742893340634	10.0818219168898	2.2567062314444e-06	-0.47414332346874	2
ENSG00000117394.20	SLC2A1	1	42959411	1_27	0	0.210077295320404	31.5435271084687	6.29197179951475e-05	3.04598934487486	1
ENSG00000243710.7	CFAP57	1	43232297	1_27	0	0.0118990887000341	5.00833013163105	5.65853552814631e-07	0.340933767979827	1
ENSG00000179178.10	TMEM125	1	43269525	1_27	0	0.021889798785908	10.6484640879321	2.21322790276877e-06	1.2195872990749	1
ENSG00000117395.12	EBNA1BP2	1	43171021	1_27	0	0.0116527882780301	4.82021349922238	5.33326946593564e-07	0.222392503517584	1
ENSG00000253313.5	C1orf210	1	43285671	1_27	0	0.0224168463517307	10.878631451383	2.31550741338383e-06	1.22878025954287	1
ENSG00000171872.4	KLF17	1	44050024	1_27	0	0.0113931715307518	4.61140740079064	4.98856373225717e-07	-0.300288868368556	1
ENSG00000117400.16	MPL	1	43321766	1_27	0	0.0114233603150686	5.55701667330991	6.02744105813469e-07	-1.06020359863564	1
ENSG00000117399.13	CDC20	1	43359194	1_27	0	0.018784794261602	13.1045632513761	2.33736421661302e-06	2.49172791644628	1
ENSG00000159479.16	MED8	1	43389875	1_27	0	0.0724299996097155	26.7778857266601	1.84158667343759e-05	-3.48918030587787	1
ENSG00000198198.15	SZT2	1	43384246	1_27	0	0.0124802586262265	6.5992717028302	7.82018435557635e-07	1.21206777866259	3
ENSG00000142949.16	PTPRF	1	43528225	1_27	0	0.0223448259112746	9.87789776963423	2.09574722299934e-06	0.573981462336068	1
ENSG00000117407.16	ARTN	1	43931118	1_27	0	0.0178328093969643	13.7430873768464	2.32702726710655e-06	2.77217166051781	1
ENSG00000117408.10	IPO13	1	43947230	1_27	0	0.0133929945691738	5.82898205380386	7.41255293401001e-07	0.117925035933132	1
ENSG00000117410.13	ATP6V0B	1	43974045	1_27	0	0.0119421481865185	6.61781264324834	7.50402583188888e-07	-1.43560388599326	1
ENSG00000117411.16	B4GALT2	1	43977258	1_27	0	0.0412653075203347	23.5440078240893	9.22492568337997e-06	-3.51201871293397	1
ENSG00000159214.12	CCDC24	1	43991070	1_27	0	0.0208710797396701	19.6827432800883	3.9005687963518e-06	3.76967581648864	2
ENSG00000196517.11	SLC6A9	1	44031093	1_27	0	0.0162660859033404	8.11976715739662	1.2540765120619e-06	-1.23547400625394	2
ENSG00000117419.14	ERI3	1	44354576	1_27	0	0.0400778442838627	17.0352032842971	6.48259770003234e-06	-2.19490502311186	1
ENSG00000198520.10	C1orf228	1	44674693	1_28	0	0.0375692760235186	5.92348749775309	2.11303990604595e-06	-0.605255272390058	1
ENSG00000142945.12	KIF2C	1	44739744	1_28	0	0.133917960226819	18.0182769764826	2.29112867647734e-05	-2.30144945629827	2
ENSG00000142937.11	RPS8	1	44775441	1_28	0	0.043487949769393	7.29425652928818	3.01194726020957e-06	-1.3463844350574	1
ENSG00000142959.4	BEST4	1	44787956	1_28	0	0.0432400228969153	7.24062160101665	2.97275531073377e-06	-1.34173217356171	1
ENSG00000188396.3	TCTEX1D4	1	44806156	1_28	0	0.0430409944220355	7.19732646144626	2.94137837863116e-06	-0.981815706631571	1
ENSG00000222009.8	BTBD19	1	44809879	1_28	0	0.0963462990840755	14.8312568511074	1.35678298901378e-05	-2.1538993731952	1
ENSG00000126107.14	HECTD3	1	45011467	1_28	0	0.0384844941209078	6.14877472398228	2.24683800220174e-06	0.631603814334067	1
ENSG00000126088.13	UROD	1	45012761	1_28	0	0.0572141551352903	9.87489931570357	5.36455327098916e-06	-1.55627037821639	1
ENSG00000186603.5	HPDL	1	45318899	1_28	0	0.0344906365221299	5.12389777192608	1.67802745616185e-06	0.511129419354202	1
ENSG00000132781.17	MUTYH	1	45384647	1_28	0	0.0405577217379187	6.64015318763147	2.55710785697707e-06	0.780138103642189	1
ENSG00000070759.16	TESK2	1	45491131	1_28	0	0.0347618411200471	5.19710539828478	1.71538532956678e-06	0.386657238845662	1
ENSG00000280670.2	CCDC163	1	45499668	1_28	0	0.0374585236165353	5.89585540925136	2.09698284326629e-06	-0.771798716546526	1
ENSG00000132763.14	MMACHC	1	45499635	1_28	0	0.0455714835821156	7.7334073794774	3.34627364199535e-06	-1.03514097273097	1
ENSG00000117450.13	PRDX1	1	45525407	1_28	0	0.0351864859432106	5.31061084931763	1.77426208244912e-06	-0.685282877435289	1
ENSG00000117448.13	AKR1A1	1	45550079	1_28	0	0.0440434096843633	7.41326295814546	3.1001858900047e-06	1.05034518464746	2
ENSG00000132780.16	NASP	1	45583288	1_28	0	0.0563152746606167	9.72552574661377	5.20039930153871e-06	-1.0129099459151	1
ENSG00000159588.14	CCDC17	1	45624129	1_28	0	0.0435460392817875	7.30667157624191	3.02110377597515e-06	0.90770773615237	2
ENSG00000159592.10	GPBP1L1	1	45688394	1_28	0	0.140564750580743	18.4923511256357	2.46811819786409e-05	-2.37085494646498	1
ENSG00000159596.6	TMEM69	1	45687531	1_28	0	0.0387135171494828	6.20428260028066	2.28061300866142e-06	0.848437826971325	1
ENSG00000197429.10	IPP	1	45751050	1_28	0	0.0326924356069146	4.62364681201518	1.43525585057561e-06	0.0577972703765193	1
ENSG00000117461.14	PIK3R3	1	46132601	1_28	0	0.0326979630851613	4.62523413046114	1.43599132966868e-06	0.0765097752166059	1
ENSG00000117472.9	TSPAN1	1	46183374	1_28	0	0.0330261809685199	4.71850770613269	1.47965484916248e-06	-0.119530569248397	1
ENSG00000085998.13	POMGNT1	1	46198577	1_28	0	0.0615336058526916	10.5623656773709	6.17121903628382e-06	1.1601764444631	1
ENSG00000171357.5	LURAP1	1	46206325	1_28	0	0.0607942611344059	10.447984905142	6.0310442911139e-06	-1.15391189228936	2
ENSG00000085999.11	RAD54L	1	46248570	1_28	0	0.032641609700009	4.60912130712958	1.42852255803679e-06	0.0470982665285254	1
ENSG00000173660.11	UQCRH	1	46300911	1_28	0	0.0438308571775882	7.36792337046035	3.06635519992842e-06	0.918869096703136	2
ENSG00000117481.10	NSUN4	1	46339550	1_28	0	0.0415593512599983	6.86879046181335	2.71048135678447e-06	-0.608013691690377	2
ENSG00000117480.15	FAAH	1	46350331	1_28	0	0.0450092160495894	7.61690581528299	3.25519815672009e-06	-0.985732260179418	2
ENSG00000079277.19	MKNK1	1	46616841	1_29	0	0.0414983298022463	6.2248515737847	2.45277107027241e-06	0.747799779334023	1
ENSG00000142961.14	MOB3C	1	46617353	1_29	0	0.0409483693189335	6.09980982876762	2.37164839480086e-06	-0.72403571676859	1
ENSG00000186118.8	TEX38	1	46668649	1_29	0	0.0371561296820914	5.18979083041445	1.83095521295323e-06	-0.51594222698465	1
ENSG00000123472.12	ATPAF1	1	46674003	1_29	0	0.0383027645686959	5.47423779918822	1.99090793231321e-06	-0.597373260413717	1
ENSG00000159658.10	EFCAB14	1	46719483	1_29	0	0.0349320114571943	4.61252207971987	1.52988733298521e-06	0.0991816080995236	1
ENSG00000142973.13	CYP4B1	1	46819478	1_29	0	0.0571359689004167	9.23178949076644	5.00832941415166e-06	-1.35602814570099	1
ENSG00000187048.12	CYP4A11	1	46940278	1_29	0	0.0582397888362182	9.41239861803696	5.20496124078301e-06	-1.25163711621331	2
ENSG00000186377.7	CYP4X1	1	47030150	1_29	0	0.112268470743899	15.6745300522835	1.67089720522528e-05	2.1983837497761	1
ENSG00000186160.4	CYP4Z1	1	47065554	1_29	0	0.117582301222341	16.122290753585	1.79997345922083e-05	2.22899794611132	1
ENSG00000162367.11	TAL1	1	47227548	1_29	0	0.100723311858981	14.6280268458342	1.39898527305352e-05	-1.77225519495817	1
ENSG00000123473.15	STIL	1	47355310	1_29	0	0.0355445860111228	4.77504911448553	1.61156824053976e-06	0.297658580979964	1
ENSG00000162368.13	CMPK1	1	47333764	1_29	0	0.0998988868758733	14.5489811950186	1.38003667612409e-05	1.93586693345344	1
ENSG00000186564.5	FOXD2	1	47435628	1_29	0	0.0374345435890203	5.25964320603161	1.86950324596826e-06	-0.580635525531119	1
ENSG00000269113.3	TRABD2B	1	47997102	1_30	0	0.038962682631081	6.03932157594969	2.23426356245625e-06	-0.682981320985534	1
ENSG00000117834.12	SLC5A9	1	48220046	1_30	0	0.0507179404249198	8.51415718210747	4.10015872624366e-06	0.980124121581462	3
ENSG00000132122.11	SPATA6	1	48472277	1_30	0	0.0427336473823881	6.90503589002692	2.80177527950725e-06	0.784766796012156	1
ENSG00000162373.12	BEND5	1	48777294	1_31	0	0.0219242440407196	6.28911017297934	1.30921576778301e-06	-1.353828552932	1
ENSG00000123091.4	RNF11	1	51235789	1_32	0	0.0275882662883874	7.22535737868534	1.89269719698376e-06	-0.782855332545444	2
ENSG00000203995.9	ZYG11A	1	52841521	1_33	0	0.029264500948726	8.92086201431745	2.47882199511429e-06	-1.16467570176026	1
ENSG00000085831.15	TTC39A	1	51344853	1_33	0	0.0220378281530548	6.31327001770094	1.3210539483652e-06	-0.713434749508353	2
ENSG00000085832.16	EPS15	1	51534159	1_33	0	0.0269999954995552	8.13135299733902	2.08460561664149e-06	0.962148663329979	1
ENSG00000117859.18	OSBPL9	1	51577175	1_33	0	0.0247877728848868	7.36677533329768	1.73385322410005e-06	-0.796768333121772	2
ENSG00000078618.21	NRDC	1	51826904	1_33	0	0.0370193900507942	11.0965205201257	3.90043887408776e-06	-1.2879690652926	2
ENSG00000198841.3	KTI12	1	52033817	1_33	0	0.0184466538718184	4.61517746139535	8.08357367091832e-07	-0.0842181142113679	2
ENSG00000154222.14	CC2D1B	1	52352516	1_33	0	0.0252370710341211	7.46658718644901	1.78919834412799e-06	-0.930542883174812	1
ENSG00000085840.12	ORC1	1	52434300	1_33	0	0.0789641767582118	18.116475475565	1.35831725981155e-05	1.85073119692057	1
ENSG00000134744.13	ZCCHC11	1	52675998	1_33	0	0.0184407352562833	4.6134222571758	8.07790676522758e-07	-0.0568231427143241	1
ENSG00000116157.5	GPX7	1	52602421	1_33	0	0.0211712459667768	5.86533502511176	1.17906198839887e-06	0.380988809241833	2
ENSG00000182183.14	FAM159A	1	52633013	1_33	0	0.0219238999688005	6.16936253032525	1.28426752298863e-06	0.54976522311578	1
ENSG00000162377.5	COA7	1	52707821	1_33	0	0.0185879416649822	4.67449421305486	8.25017810303658e-07	-0.0612930658758435	1
ENSG00000121310.16	ECHDC2	1	52927236	1_33	0	0.0653957143119059	16.2527736777511	1.00919286751199e-05	-1.75455642530062	2
ENSG00000116171.17	SCP2	1	52926925	1_33	0	0.0300146504345783	9.05356775465554	2.58018260261072e-06	-1.11317335846781	2
ENSG00000162383.11	SLC1A7	1	53069503	1_33	0	0.021618903781143	6.06691452331029	1.24537155403506e-06	0.530083759090062	2
ENSG00000157184.6	CPT2	1	53196294	1_33	0	0.0970038852544631	19.4057912673739	1.78738406480602e-05	3.10108842477582	2
ENSG00000157193.15	LRP8	1	53328939	1_33	0	0.0333051969672046	10.3379215944606	3.26920863418436e-06	1.54175682048431	1
ENSG00000174332.5	GLIS1	1	53737935	1_33	0	0.0274541202501046	8.2939943063727	2.16206457624375e-06	1.0069312178821	1
ENSG00000058804.11	NDC1	1	53838107	1_34	0	0.0182827569889295	4.87257841836896	8.45858895274712e-07	-0.345755674319159	1
ENSG00000058799.14	YIPF1	1	53889688	1_34	0	0.0195953445079056	5.51643093941758	1.02638072040826e-06	-0.429631709971327	2
ENSG00000211452.10	DIO1	1	53890974	1_34	0	0.0245418271865465	7.60927169562802	1.77315777900817e-06	-0.948180769285301	2
ENSG00000116205.12	TCEANC2	1	54053622	1_34	0	0.0177741644364359	4.61068561581635	7.78129895176793e-07	0.16007393355602	2
ENSG00000215883.10	CYB5RL	1	54154524	1_34	0	0.019350887858911	5.39982810326661	9.92152035584689e-07	0.475786141273291	3
ENSG00000157216.15	SSBP3	1	54413433	1_34	0	0.0208383064499817	6.0878480645261	1.20454664529827e-06	-0.619274335047476	1
ENSG00000162390.17	ACOT11	1	54542139	1_34	0	0.0178275690568491	4.6385328775587	7.85181689712515e-07	-0.159518319797867	1
ENSG00000184313.19	MROH7	1	54548340	1_34	0	0.0179814275275486	4.71829938817949	8.05577000150273e-07	0.109175248994702	1
ENSG00000243725.6	TTC4	1	54670394	1_34	0	0.021299748162664	6.29141696584231	1.27239025578489e-06	0.647172022935287	1
ENSG00000162396.5	PARS2	1	54764560	1_34	0	0.0278518940276883	8.78769149291835	2.32395081760744e-06	0.998697653362101	2
ENSG00000169174.10	PCSK9	1	55022696	1_34	0	0.0181512423830703	4.80555575626782	8.28223165245978e-07	0.0920268796548111	2
ENSG00000173406.15	DAB1	1	58546313	1_37	0	0.0342518598772419	4.78725037216339	1.55692501703996e-06	-0.26196807297317	2
ENSG00000162600.11	OMA1	1	58546313	1_37	0	0.0401041277948488	6.26310316751246	2.38493220363321e-06	0.763205391546841	2
ENSG00000184292.6	TACSTD2	1	58577210	1_37	0	0.0340405753773176	4.72942740471402	1.52863166848705e-06	-0.218910349343185	2
ENSG00000162601.9	MYSM1	1	58700166	1_37	0	0.0979376957526672	14.716831644926	1.36855293500065e-05	-2.09961976782501	1
ENSG00000134709.10	HOOK1	1	59814713	1_38	0	0.0599489060127403	15.4044652099697	8.76849956369283e-06	-1.92870656434414	1
ENSG00000134716.9	CYP2J2	1	59926822	1_38	0	0.0205607900936747	5.3929088907055	1.05283491612173e-06	0.503013806578903	1
ENSG00000162604.12	TM2D1	1	61723869	1_39	0	0.0378333047677345	5.91067829311544	2.12328845256717e-06	-0.613348609551096	1
ENSG00000132849.19	PATJ	1	61742713	1_39	0	0.0457437094740482	7.69053563229992	3.34029916693958e-06	-1.01251422825307	1
ENSG00000240563.1	L1TD1	1	62195833	1_39	0	0.0567504043826559	9.71978609809928	5.23748828861212e-06	1.31033991249576	3
ENSG00000116641.17	DOCK7	1	62693051	1_39	0	0.0426704215655841	7.03787366506582	2.85145023845573e-06	-0.871689080435038	1
ENSG00000125703.14	ATG4C	1	62784304	1_39	0	0.0573843087789283	9.8245975639653	5.35309956739865e-06	1.28378572012424	2
ENSG00000187140.5	FOXD3	1	63322827	1_40	0	0.0357004314063529	8.37803247421587	2.83996442835926e-06	-0.877125728971683	1
ENSG00000203965.12	EFCAB7	1	63523814	1_40	0	0.0278582078485925	5.95698737810061	1.57571348231612e-06	0.229441988797293	1
ENSG00000079739.15	PGM1	1	63592459	1_40	0	0.0276237915655685	5.88917862652282	1.54466893476393e-06	0.269747003432702	2
ENSG00000162437.14	RAVER2	1	64745910	1_41	0	0.0238302352325033	7.04036020487004	1.59301771590429e-06	-0.632937407599165	1
ENSG00000162434.11	JAK1	1	64966741	1_41	0	0.0230772869737355	6.74301527078189	1.4775299423851e-06	-0.667145796882811	1
ENSG00000162433.14	AK4	1	65147235	1_41	0	0.0271654625607347	8.03299824400803	2.07201155593581e-06	0.772651238899213	1
ENSG00000116675.15	DNAJC6	1	65365222	1_41	0	0.0180434044563336	4.74360174512904	8.12688475542008e-07	0.284655675323688	1
ENSG00000213625.8	LEPROT	1	65429130	1_41	0	0.0213831240428963	6.31344445252271	1.28184323540353e-06	0.784621788167573	1
ENSG00000116678.19	LEPR	1	65467512	1_41	0	0.0425506162579468	12.5177005615375	5.05740588527951e-06	-1.45607779279204	1
ENSG00000184588.17	PDE4B	1	65792155	1_41	0	0.018246817330703	4.700322693914	8.14352053696487e-07	0.357712457424432	1
ENSG00000118473.21	SGIP1	1	66510710	1_42	0	0.0456129042844086	10.193589117968	4.41481232792555e-06	1.40922192777721	2
ENSG00000152760.9	TCTEX1D1	1	66762015	1_42	0	0.0266247966742079	5.24899069866053	1.32696509710254e-06	-0.623507463474354	1
ENSG00000198160.14	MIER1	1	66930811	1_42	0	0.0331611774862619	7.39075630297686	2.32710630206351e-06	-0.920409658744292	1
ENSG00000172380.5	GNG12	1	67832765	1_42	0	0.027658081541587	5.74505420557406	1.50873713589894e-06	0.50073084034915	2
ENSG00000033122.18	LRRC7	1	69567941	1_44	0	0.154310223975364	20.2818892960798	2.97166949611805e-05	-2.20916437025229	1
ENSG00000118454.12	ANKRD13C	1	70355197	1_44	0	0.0395561509157927	7.27822826856096	2.7336133974324e-06	0.960974872444673	1
ENSG00000197568.13	HHLA3	1	70355624	1_44	0	0.0572189134619477	10.7480324593069	5.83936971054603e-06	1.73450322622906	2
ENSG00000050628.20	PTGER3	1	71047847	1_45	0	0.035760636064719	8.67461390518793	2.94545766977512e-06	1.18375822345787	1
ENSG00000132485.13	ZRANB2	1	71081716	1_45	0	0.0375877436385826	9.14076150189747	3.26231603329675e-06	1.23779430301851	1
ENSG00000172260.14	NEGR1	1	72282161	1_46	0	0.0226343258412133	10.2767714260014	2.20862334123119e-06	-1.46171295958249	2
ENSG00000178965.13	ERICH3	1	74529426	1_47	0	0.0431722059266686	13.7596785593242	5.64040027581146e-06	-1.60683988893086	3
ENSG00000254685.6	FPGT	1	74198465	1_47	0	0.0166736326792208	4.89229100582798	7.74532968638138e-07	0.33600367003402	1
ENSG00000116783.14	TNNI3K	1	74217620	1_47	0	0.0165684211250813	4.83356313293466	7.60406668576395e-07	-0.148905223075359	2
ENSG00000116791.13	CRYZ	1	74701793	1_47	0	0.0175917903301335	5.38971833158762	9.00271509407379e-07	0.399046700311958	3
ENSG00000162623.15	TYW3	1	74733103	1_47	0	0.054069919894987	15.8756967918063	8.15053128439648e-06	-1.72658406310078	2
ENSG00000137968.16	SLC44A5	1	75444271	1_47	0	0.02123079431921	7.13602465561022	1.43853350538438e-06	0.756319149728266	2
ENSG00000117054.13	ACADM	1	75808023	1_47	0	0.0165042518846209	4.79757019371132	7.51821216802077e-07	-0.0802052923068085	1
ENSG00000137955.15	RABGGTB	1	75786326	1_47	0	0.0271441715202093	9.4225762843258	2.42853099018208e-06	1.18411259479437	2
ENSG00000057468.6	MSH4	1	75797873	1_47	0	0.0187642589226978	5.98868913264723	1.06699057608898e-06	0.693540845133675	2
ENSG00000184005.10	ST6GALNAC3	1	76090607	1_47	0	0.0180035919427901	5.60448483277367	9.58059002058654e-07	-0.627201344566062	1
ENSG00000117069.14	ST6GALNAC5	1	76867670	1_48	0	0.0130981578030347	4.64356644867601	5.7750969552817e-07	-0.126548534323736	1
ENSG00000142892.14	PIGK	1	77221177	1_48	0	0.0131257057095951	4.66586127587834	5.81502895886506e-07	-0.13026197730616	2
ENSG00000162614.18	NEXN	1	77927936	1_48	0	0.0355773040725201	13.8738627331398	4.68670724014242e-06	-1.70139149605354	1
ENSG00000162616.8	DNAJB4	1	77979050	1_48	0	0.0143006341505931	5.46034163130055	7.41434018937711e-07	-0.489058021478847	1
ENSG00000137959.15	IFI44L	1	78619516	1_48	0	0.0141987660476385	5.35936235740276	7.22538713964205e-07	-0.387883360594386	1
ENSG00000162618.13	ADGRL4	1	79006456	1_48	0	0.0535349888567489	17.6435841501407	8.96854365702818e-06	1.82033652432727	3
ENSG00000203943.8	SAMD13	1	84298566	1_51	0	0.0248675161741543	4.69855879910771	1.1094161200557e-06	0.192280361263543	1
ENSG00000117133.10	RPF1	1	84383981	1_52	0	0.138652223564478	21.8021915857274	2.87028080854161e-05	2.3914558039215	4
ENSG00000122432.17	SPATA1	1	84506136	1_52	0	0.0534607439079097	12.6791418449245	6.43609216984343e-06	1.5155164475945	1
ENSG00000117151.12	CTBS	1	84574852	1_52	0	0.0225752205542065	4.61711777991417	9.89692666080923e-07	-0.0535265419980392	2
ENSG00000153898.12	MCOLN2	1	84935252	1_52	0	0.0265045017570564	6.11062567278709	1.53781014528475e-06	-0.912608844054031	1
ENSG00000162643.12	WDR63	1	85062323	1_52	0	0.0823968748350079	16.7785821977123	1.31269368698019e-05	2.13719763375887	1
ENSG00000055732.12	MCOLN3	1	85048551	1_52	0	0.0928145402311539	17.9170586016173	1.57899272337468e-05	-2.2737324954273	2
ENSG00000162642.13	C1orf52	1	85259349	1_52	0	0.0638771511844867	14.3599306156748	8.70954118893445e-06	-1.64467682254582	1
ENSG00000142867.12	BCL10	1	85276340	1_52	0	0.0229507514913572	4.77056286213443	1.03959439718514e-06	0.175078318978052	1
ENSG00000117174.10	ZNHIT6	1	85708260	1_52	0	0.0313280330415917	7.66963613822723	2.28142021644323e-06	-1.06193337100362	2
ENSG00000122417.15	ODF2L	1	86396707	1_53	0	0.0270826822518977	4.77578838458951	1.22810117284929e-06	-0.135836513440108	3
ENSG00000137975.7	CLCA2	1	86424561	1_53	0	0.02868107475875	5.31025715819427	1.44613344862566e-06	-0.302033075793851	1
ENSG00000016602.9	CLCA4	1	86547045	1_53	0	0.0291999958511276	5.47746801908021	1.51865819168448e-06	-0.989369549134128	1
ENSG00000153936.16	HS2ST1	1	86914303	1_53	0	0.0298146039791469	5.67173064774984	1.60561730320602e-06	0.431095932222901	1
ENSG00000143013.12	LMO4	1	87331207	1_53	0	0.0316345674060123	6.22464854644767	1.86970948955863e-06	-0.649730754710201	1
ENSG00000065243.19	PKN2	1	88684130	1_54	0	0.0301480940627205	4.93893144103412	1.41380741804463e-06	0.485779354913302	2
ENSG00000137947.11	GTF2B	1	88891161	1_54	0	0.050379018562595	9.74770062619306	4.66282677974894e-06	1.38467792234583	1
ENSG00000137944.17	KYAT3	1	88975121	1_54	0	0.0440855725611742	8.49385859206111	3.55548547527168e-06	-1.21200200057949	2
ENSG00000213516.9	RBMXL1	1	88992014	1_54	0	0.0327843679910647	5.72143311460099	1.78102099038476e-06	0.583446408171121	1
ENSG00000154451.14	GBP5	1	89276834	1_54	0	0.0472000917441793	9.13484708219345	4.09394045033688e-06	1.16765065490307	1
ENSG00000197147.13	LRRC8B	1	89520854	1_54	0	0.0471187328057316	9.11861841200042	4.07962308923899e-06	1.39943324465532	2
ENSG00000171488.14	LRRC8C	1	89730993	1_55	0	0.0499565188015484	13.4288059035905	6.36981707405252e-06	-1.73310889665934	1
ENSG00000171492.14	LRRC8D	1	89823346	1_55	0	0.135354576046782	22.9546025194218	2.95012295366294e-05	2.4298077881125	2
ENSG00000122482.20	ZNF644	1	91022402	1_55	0	0.0198171185131664	4.79385184075851	9.02033176312428e-07	0.167206527965415	1
ENSG00000162669.15	HFM1	1	91404433	1_55	0	0.029926251169729	8.63038628338468	2.45233585529875e-06	0.947286685567847	1
ENSG00000097046.12	CDC7	1	91500849	1_56	0	0.0375036059753231	5.81407066293632	2.07038317529244e-06	0.735175044203218	2
ENSG00000172031.6	EPHX4	1	92029879	1_56	0	0.0399611194098971	7.13200359533419	2.70611716235558e-06	1.217024988029	1
ENSG00000230667.5	SETSIP	1	92085228	1_56	0	0.0343507579853758	5.50368665499988	1.79509493451493e-06	-0.941936518305948	1
ENSG00000284413.1	BTBD8	1	92080411	1_56	0	0.032881798915301	4.65501630627718	1.45336324398919e-06	0.223846220718612	1
ENSG00000067208.14	EVI5	1	92792120	1_56	0	0.0382975805479041	8.14157250889818	2.96058156199443e-06	-2.1988434768175	2
ENSG00000122406.12	RPL5	1	92831623	1_56	0	0.0336619428085213	5.41868053434095	1.73192915023674e-06	1.02843052590042	1
ENSG00000154511.11	FAM69A	1	92960610	1_56	0	0.0400932472319054	6.78596282616747	2.58333129470795e-06	0.937356554037124	1
ENSG00000117500.12	TMED5	1	93181063	1_57	0	0.0346852117400366	4.77907915189186	1.57393201832321e-06	0.222214213345693	1
ENSG00000122483.17	CCDC18	1	93179625	1_57	0	0.0402120181385653	6.16260893920346	2.35297805165436e-06	-0.689685657201832	1
ENSG00000117505.12	DR1	1	93345092	1_57	0	0.0373173717935805	5.46313896957449	1.93575635776989e-06	0.501888526358576	2
ENSG00000137936.16	BCAR3	1	93847526	1_57	0	0.0352551912039112	4.93144918690711	1.65080218003364e-06	0.459514906524917	1
ENSG00000067334.13	DNTTIP2	1	93877467	1_57	0	0.0342048450401024	4.64873804537797	1.50980235547752e-06	0.0202817418349003	1
ENSG00000023909.9	GCLM	1	93908470	1_57	0	0.046885418536569	7.60304539893323	3.38472023473214e-06	0.966710808912705	2
ENSG00000137962.12	ARHGAP29	1	94275736	1_58	0	0.0801050738590956	18.0501030431145	1.37289431762184e-05	1.97818358239922	1
ENSG00000117528.11	ABCD3	1	94411329	1_58	0	0.0181400384071432	4.74374085992125	8.17064902414649e-07	-0.248732825135223	1
ENSG00000143036.16	SLC44A3	1	94820196	1_58	0	0.0500147080042511	14.2725171867624	6.77790861563623e-06	-1.58917495569114	3
ENSG00000117519.15	CNN3	1	94927642	1_58	0	0.0186777342118667	5.03983915039592	8.93795705593109e-07	-0.447262425606967	1
ENSG00000172339.9	ALG14	1	95073027	1_58	0	0.114524574657443	22.5554110250047	2.45271354741114e-05	2.84763760522688	2
ENSG00000152078.9	TMEM56	1	95092516	1_58	0	0.018004859012459	4.67789670722116	7.99719617618671e-07	-0.0246402998810834	2
ENSG00000117569.18	PTBP2	1	96719390	1_59	0	0.00696840219952521	4.76254394876239	3.1511538130131e-07	-0.0240302180477603	1
ENSG00000188641.12	DPYD	1	97918144	1_60	0	0.00864220920636294	5.06456474429816	4.1558924456783e-07	0.67715341192832	2
ENSG00000162627.16	SNX7	1	98661649	1_60	0	0.137864088712843	28.2428684306484	3.69706728083335e-05	2.82506032916867	1
ENSG00000099260.10	PALMD	1	99669780	1_61	0	0.0383059046957505	4.71110237905903	1.71350613137506e-06	0.257595241645833	1
ENSG00000156869.12	FRRS1	1	99766518	1_61	0	0.0380920201329311	4.65868930217782	1.68498154818386e-06	-0.0731437090061989	1
ENSG00000162688.16	AGL	1	99851033	1_61	0	0.0378945367230582	4.61003776521253	1.65874062732421e-06	0.0421429798228478	1
ENSG00000117620.14	SLC35A3	1	99969054	1_61	0	0.0710014416484203	10.5238005220799	7.09475121715254e-06	-1.5688407152382	3
ENSG00000156875.13	MFSD14A	1	100037607	1_61	0	0.0398358740247963	5.07783005410324	1.92065742185174e-06	0.258204060667597	1
ENSG00000156876.9	SASS6	1	100132743	1_61	0	0.128168225058133	16.1956015433288	1.97094656521887e-05	2.06357890908517	1
ENSG00000122435.9	TRMT13	1	100133311	1_61	0	0.0693659457836625	10.3026618187989	6.7856765334531e-06	-1.52046736774507	1
ENSG00000122477.12	LRRC39	1	100178174	1_61	0	0.0464862645728339	6.52599024557645	2.88050389444919e-06	-0.657964700444143	2
ENSG00000079335.18	CDC14A	1	100353172	1_61	0	0.0430770189983469	5.81104638261522	2.37682595020975e-06	-0.59365991759703	1
ENSG00000181656.6	GPR88	1	100542430	1_62	0	0.0308670814753101	4.86569698119964	1.42606074130595e-06	-0.215269172103224	1
ENSG00000162694.13	EXTL2	1	100894659	1_62	0	0.0647778870013622	11.8264430012784	7.27408409165445e-06	-1.22770786057377	1
ENSG00000162695.11	SLC30A7	1	100895622	1_62	0	0.125915546314717	18.1956515890884	2.1754262428002e-05	1.86578168561671	1
ENSG00000170989.8	S1PR1	1	101182090	1_62	0	0.0594612159442782	11.0170677791475	6.2200976688566e-06	1.51905290955829	3
ENSG00000060718.20	COL11A1	1	102976258	1_64	0	0.0549250245664343	9.53716324490733	4.97378345126787e-06	-2.00614255974482	1
ENSG00000185946.15	RNPC3	1	103509781	1_65	0	0.023761843412861	7.66579408668836	1.72955618909517e-06	-0.931282011559817	2
ENSG00000240038.6	AMY2B	1	103509781	1_65	0	0.0277249960576174	9.27461439106913	2.44154510556897e-06	-1.34060378838785	3
ENSG00000134215.15	VAV3	1	107793911	1_66	0	0.046338139692766	12.3733340431169	5.44405781875091e-06	-2.08895313332603	1
ENSG00000085491.15	SLC25A24	1	108200330	1_67	0	0.176070568362362	21.9710261185637	3.67311481057351e-05	-2.66654818494532	1
ENSG00000162639.15	HENMT1	1	108662004	1_67	0	0.0321722737555801	5.72778494863476	1.7497091226625e-06	0.542351754959578	1
ENSG00000121940.15	CLCC1	1	108945282	1_67	0	0.033602981751015	6.1341561661938	1.95717671917893e-06	0.663730569008344	3
ENSG00000197780.9	TAF13	1	109075155	1_67	0	0.0301485004072531	5.12140683117594	1.46606217299433e-06	-0.371717361620599	1
ENSG00000215717.5	TMEM167B	1	109089398	1_67	0	0.0322209211202692	5.7418925468372	1.7566709093669e-06	0.578760911777408	2
ENSG00000116299.16	KIAA1324	1	109181018	1_67	0	0.0295389601698407	4.93087895367655	1.38298331733376e-06	0.298155855617018	1
ENSG00000031698.12	SARS	1	109213564	1_67	0	0.0309824899352787	5.37601777616368	1.5815189867057e-06	0.55213951621444	2
ENSG00000143126.7	CELSR2	1	109240933	1_67	0	0.0286020246591207	4.63030263533072	1.25748713567406e-06	0.198144142027748	1
ENSG00000134222.16	PSRC1	1	109272258	1_67	0	0.0518493997902961	10.2008135008168	5.02199108784918e-06	1.28154419871018	2
ENSG00000143028.8	SYPL2	1	109466812	1_67	0	0.0651498173115683	12.3565672860566	7.64378455045376e-06	1.42641344453558	2
ENSG00000162650.16	ATXN7L2	1	109473620	1_67	0	0.0297133853357673	4.98579112623854	1.40664210237163e-06	0.34843101032892	2
ENSG00000181754.6	AMIGO1	1	109509517	1_67	0	0.0746468490622456	13.6476811083867	9.6731460125278e-06	-1.59799417682512	1
ENSG00000065135.10	GNAI3	1	109548660	1_67	0	0.0289233743750179	4.73447474489389	1.3002239457228e-06	0.187641504622924	1
ENSG00000168765.16	GSTM4	1	109636098	1_67	0	0.0367766221747573	6.97787073207333	2.43664440549344e-06	0.791454897903316	3
ENSG00000213366.12	GSTM2	1	109669912	1_67	0	0.0288400801625865	4.70758458456383	1.28911598008866e-06	-0.194392092563597	2
ENSG00000134184.12	GSTM1	1	109589235	1_67	0	0.0290945186788252	4.78948982258979	1.32311571721246e-06	-0.292330740951118	3
ENSG00000134201.10	GSTM5	1	109709124	1_67	0	0.0445654611479724	8.77780958029994	3.71434257975994e-06	-1.03667319223038	3
ENSG00000134202.10	GSTM3	1	109724132	1_67	0	0.0342489926318309	6.31209337587429	2.05266753567051e-06	0.706801853199315	3
ENSG00000184371.13	CSF1	1	109891636	1_68	0	0.016534560963921	4.66548244327601	7.32464572859818e-07	0.149299770574236	1
ENSG00000168710.17	AHCYL1	1	109984850	1_68	0	0.0458900650568289	14.183610826303	6.18020493704578e-06	1.69905233830182	1
ENSG00000143093.14	STRIP1	1	110034040	1_68	0	0.109756668025203	22.4708702633047	2.34179138203056e-05	-2.54416600744336	1
ENSG00000197106.6	SLC6A17	1	110150641	1_68	0	0.028054963534026	9.58109143862654	2.55224340499094e-06	1.17705643374234	2
ENSG00000116396.14	KCNC4	1	110264604	1_68	0	0.318734009937783	33.2088380212514	0.000100503105906756	-3.85703022490525	1
ENSG00000168679.17	SLC16A4	1	110308455	1_68	0	0.0223386426173989	7.45946744537643	1.58220225771839e-06	1.50401174913298	2
ENSG00000134248.13	LAMTOR5	1	110407655	1_68	0	0.282504764164163	31.9196881230768	8.5621298974567e-05	-3.8211130848582	2
ENSG00000143125.5	PROK1	1	110451117	1_68	0	0.0207991004195354	6.79569289671472	1.34207162098685e-06	1.47456092946658	1
ENSG00000143119.12	CD53	1	110942764	1_68	0	0.0165318200051414	4.66392192864164	7.32098196341893e-07	-0.233803529508501	1
ENSG00000121931.15	LRIF1	1	110964484	1_68	0	0.036934367862036	12.1481024711583	4.26026401465532e-06	-1.81049277279264	1
ENSG00000156171.14	DRAM2	1	111139496	1_68	0	0.126021433104096	23.8058577767977	2.84856179694291e-05	3.18256349243101	2
ENSG00000134255.13	CEPT1	1	111139496	1_68	0	0.116704480753849	23.0601957705809	2.5553354350517e-05	3.11864506142867	2
ENSG00000064886.13	CHI3L2	1	111200918	1_70	0	0.00820913718273109	5.01504825270594	3.90903920360042e-07	0.383284703147523	1
ENSG00000173947.13	PIFO	1	111346062	1_70	0	0.0132065749531741	9.41526867887084	1.18064767192484e-06	-1.11243886943855	1
ENSG00000085465.12	OVGP1	1	111425865	1_70	0	0.00831258180265382	5.1308308133627	4.04968294609224e-07	0.392020489787627	1
ENSG00000116459.10	ATP5F1	1	111448114	1_70	0	0.00786869294181014	4.62345671140641	3.4543535949988e-07	0.111692541102619	2
ENSG00000143110.11	C1orf162	1	111484272	1_70	0	0.0213948100214122	13.8917183717848	2.82203113841221e-06	-1.57807271855892	1
ENSG00000282608.1	ADORA3	1	111490897	1_70	0	0.0462546161610001	21.0911400266233	9.26301853747096e-06	-2.1719614757975	1
ENSG00000121933.18	TMIGD3	1	111490897	1_70	0	0.0462546161610001	21.0911400266233	9.26301853747096e-06	2.1719614757975	1
ENSG00000116473.14	RAP1A	1	111590823	1_70	0	0.069880274458341	24.9849622412016	1.65779450687105e-05	2.57171513697208	1
ENSG00000143079.14	CTTNBP2NL	1	112398322	1_70	0	0.0879827124901418	27.1788125468171	2.2705194270021e-05	2.9543507780996	1
ENSG00000134245.17	WNT2B	1	112468623	1_70	0	0.0156262962418967	10.9746989076643	1.62834364777894e-06	1.76857289908015	1
ENSG00000116489.12	CAPZA1	1	112614750	1_70	0	0.0105108721874663	7.30129676009247	7.28678830286311e-07	1.16935395433326	2
ENSG00000007341.18	ST7L	1	112620907	1_70	0	0.045259570410611	20.8867454677867	8.9759122576179e-06	2.62824830853193	1
ENSG00000155363.18	MOV10	1	112673095	1_70	0	0.215944315679106	35.9868569373605	7.37875500368427e-05	-3.47682960577081	2
ENSG00000155380.11	SLC16A1	1	112966469	1_70	0	0.00838324831480808	5.20910164579407	4.14641301522694e-07	0.465902798884636	1
ENSG00000116793.15	PHTF1	1	113758713	1_70	0	0.00787063545517597	4.62573868985347	3.45691172816992e-07	-0.0824778581957499	1
ENSG00000188761.11	BCL2L15	1	113886718	1_70	0	0.00950492077476928	6.370491489318	5.74935119374746e-07	0.651762622812551	2
ENSG00000134262.12	AP4B1	1	113860129	1_70	0	0.00808280229119451	4.87165516500023	3.73883149410105e-07	0.249937834632268	2
ENSG00000118655.4	DCLRE1B	1	113904943	1_70	0	0.0103155900043451	7.12775757360278	6.98143002902181e-07	0.796798211558033	2
ENSG00000163349.21	HIPK1	1	113929699	1_70	0	0.00789186927863084	4.65064601120329	3.48490195233505e-07	-0.048266093513493	1
ENSG00000116774.11	OLFML3	1	113985746	1_70	0	0.00786210636634199	4.61571528646754	3.44568303034225e-07	0.0326646012071843	1
ENSG00000197323.11	TRIM33	1	114497296	1_71	0	0.22451328676874	28.9847180215742	6.17886240632062e-05	3.30161322573835	1
ENSG00000116752.5	BCAS2	1	114581126	1_71	0	0.0175613925652567	6.26086734887793	1.0439768065539e-06	0.972592245781375	1
ENSG00000175984.14	DENND2C	1	114669904	1_71	0	0.0996924368886477	20.3526271154856	1.92654911242972e-05	-1.84485964080768	1
ENSG00000009307.15	CSDE1	1	114757749	1_71	0	0.180483689372211	20.4770158882149	3.5091507385617e-05	-3.92573564038365	1
ENSG00000198765.11	SYCP1	1	114854824	1_71	0	0.0180465633592245	5.46636987513219	9.3667929790282e-07	-0.055555531149405	1
ENSG00000134198.9	TSPAN2	1	115103210	1_71	0	0.0290333740271517	10.6082260378711	2.92440603051787e-06	-1.59900281166052	2
ENSG00000173218.14	VANGL1	1	115641021	1_72	0	0.0144381056908939	4.77371056734834	6.54430749815914e-07	0.226271707308714	2
ENSG00000118729.11	CASQ2	1	115768346	1_72	0	0.0207122624370731	8.12259667614353	1.59742260607667e-06	-1.14666605136044	1
ENSG00000163393.12	SLC22A15	1	115976190	1_72	0	0.0202116905350833	7.89527537316655	1.51519077965501e-06	-0.97640650760908	1
ENSG00000173212.4	MAB21L3	1	116106845	1_72	0	0.0162703040089087	5.88151956376672	9.08620666332713e-07	-0.669604998014413	2
ENSG00000116815.15	CD58	1	116571486	1_72	0	0.0195031639273622	7.56377093333152	1.40068615452042e-06	-0.839569823619215	1
ENSG00000134247.9	PTGFRN	1	116909700	1_72	0	0.021669679661506	8.54263007230794	1.75768678795325e-06	-1.03794194560276	2
ENSG00000134256.12	CD101	1	117001562	1_72	0	0.0175951501702576	6.60786367622653	1.10395519937519e-06	0.704663530295676	2
ENSG00000116830.11	TTF2	1	117060534	1_72	0	0.0148114942959979	5.01039611004949	7.04641689024555e-07	-0.320667373853802	1
ENSG00000134253.9	TRIM45	1	117119955	1_72	0	0.0183864505363927	7.01622293739526	1.224894471892e-06	-0.791616039217306	2
ENSG00000198162.12	MAN1A2	1	117312067	1_72	0	0.0604779568499598	18.148907839232	1.04218544330026e-05	2.12787729904067	2
ENSG00000183508.4	FAM46C	1	117605765	1_72	0	0.0385898929830777	13.9245142228363	5.10212417346129e-06	-1.56227220581936	1
ENSG00000092607.13	TBX15	1	119007857	1_73	0	0.034115858722117	13.022232802281	4.21831647514325e-06	1.57360211498853	1
ENSG00000116874.11	WARS2	1	119012523	1_73	0	0.0163139581485718	6.15668481144804	9.53682165896722e-07	-0.675692802686158	2
ENSG00000092621.11	PHGDH	1	119659675	1_73	0	0.0205748543144287	8.31109028326117	1.62364906067493e-06	-0.955050774099796	3
ENSG00000174827.13	PDZK1	1	145707383	1_73	0	0.128422002561691	25.6098906734512	3.12280279313183e-05	2.42395729425801	1
ENSG00000117281.15	CD160	1	145718303	1_73	0	0.0329990327603649	12.7112424801373	3.98278268697652e-06	1.59395749243348	1
ENSG00000272031.2	ANKRD34A	1	145968997	1_73	0	0.0138948268567889	4.66856109595582	6.15933155762991e-07	-0.0687044785737055	1
ENSG00000121851.12	POLR3GL	1	145963899	1_73	0	0.0144609495773327	5.03868315671218	6.91848905841076e-07	0.439151618238223	1
ENSG00000168509.19	HFE2	1	146036954	1_73	0	0.0602424208847742	18.3623955112076	1.05033817470789e-05	-1.93138917103151	1
ENSG00000131791.7	PRKAB2	1	147171976	1_73	0	0.205477860200781	30.26838108072	5.90543133767081e-05	-3.86630868832165	1
ENSG00000131778.18	CHD1L	1	147239128	1_73	0	0.040932519390659	14.727150260215	5.72380185339068e-06	-2.11302546538544	2
ENSG00000116128.10	BCL9	1	147541592	1_73	0	0.0503461997919144	16.6702741251028	7.96905516329978e-06	1.67517173343513	1
ENSG00000162836.11	ACP6	1	147647471	1_73	0	0.0140424296896006	4.76651499224095	6.35536676000025e-07	0.368687595585414	4
ENSG00000265107.2	GJA5	1	147773193	1_73	0	0.0207678542952955	8.39793235199313	1.65600405883079e-06	1.19729600385529	1
ENSG00000244094.1	SPRR2F	1	153112830	1_74	0	0.0393525782626251	5.33510575428939	1.99348797674713e-06	-0.298168372311224	2
ENSG00000143450.16	OAZ3	1	151762531	1_74	0	0.0366822844522794	4.67740546244986	1.62914143519846e-06	0.01883547937192	1
ENSG00000182134.15	TDRKH	1	151789148	1_74	0	0.0413290467242538	5.79423241279713	2.27378133006398e-06	0.7987633360607	1
ENSG00000213171.2	LINGO4	1	151805451	1_74	0	0.102699307173935	14.4226902140638	1.40640753961207e-05	-1.84335747245618	2
ENSG00000143365.17	RORC	1	151831413	1_74	0	0.0763368921329105	11.5842055085905	8.39649676555518e-06	1.46346230086405	1
ENSG00000196407.11	THEM5	1	151830973	1_74	0	0.0366589247463335	4.67144772498152	1.62603021901791e-06	0.359255753518167	1
ENSG00000159445.12	THEM4	1	151910350	1_74	0	0.038269909507206	5.07390103703436	1.84372788636153e-06	-0.572821374093563	1
ENSG00000197747.8	S100A10	1	151994269	1_74	0	0.0463502957904477	6.87007536854724	3.02350999292461e-06	-0.646184316297151	1
ENSG00000163191.5	S100A11	1	152047282	1_74	0	0.0364553616862066	4.61935874016698	1.59897067577363e-06	-0.158275599808503	1
ENSG00000197915.5	HRNR	1	152220349	1_74	0	0.0821013405568444	12.2777641678443	9.5712119221862e-06	-1.67631954697618	3
ENSG00000143631.10	FLG	1	152220349	1_74	0	0.0858913491634605	12.7086182556287	1.03644236310919e-05	1.81202880870384	2
ENSG00000143536.7	CRNN	1	152414760	1_74	0	0.157732622129285	18.6036471022755	2.78623031068743e-05	-2.45783448718072	1
ENSG00000163207.6	IVL	1	152908247	1_74	0	0.0737642962496801	11.2581897943112	7.88519006459196e-06	1.51120763580449	2
ENSG00000163209.14	SPRR3	1	153003334	1_74	0	0.16803572989042	19.2306336359504	3.06826331612088e-05	2.14187501039001	1
ENSG00000241794.1	SPRR2A	1	153057485	1_74	0	0.0735940120799198	11.2362179065285	7.85163368413443e-06	1.37141157890082	1
ENSG00000203785.8	SPRR2E	1	153106596	1_74	0	0.0364899850027062	4.62823823886471	1.60356580950193e-06	0.238005981287308	2
ENSG00000163220.10	S100A9	1	153357702	1_75	0	0.0319572084840649	7.35404964048342	2.23147892632875e-06	0.758319092538959	2
ENSG00000163221.8	S100A12	1	153359373	1_75	0	0.0237495334095846	4.69263290064632	1.05820317374823e-06	0.137904025161509	1
ENSG00000143546.9	S100A8	1	153391654	1_75	0	0.0256635252384084	5.35669080662419	1.30529985102404e-06	0.358916544507465	1
ENSG00000143556.8	S100A7	1	153460264	1_75	0	0.0298824835837412	7.27858423840568	2.06519468673005e-06	1.03463472722769	2
ENSG00000197956.9	S100A6	1	153535924	1_75	0	0.0409874899539484	10.3175710465523	4.01537571563941e-06	1.39455662393156	2
ENSG00000188015.9	S100A3	1	153549456	1_75	0	0.0238081205427203	4.70891376540007	1.06449407083233e-06	-0.173155433121186	1
ENSG00000196154.11	S100A4	1	153549456	1_75	0	0.0238081205427203	4.70891376540007	1.06449407083233e-06	-0.173155433121186	1
ENSG00000196754.10	S100A2	1	153567844	1_75	0	0.0279353801642842	6.14119185217414	1.62893834911686e-06	0.600678092424052	1
ENSG00000160678.11	S100A1	1	153632784	1_75	0	0.0246732613924147	5.09589057038401	1.19383429300049e-06	-0.622976584886831	1
ENSG00000189171.14	S100A13	1	153627648	1_75	0	0.0251698860544664	5.21469148775124	1.24625601089932e-06	-0.572010644618364	2
ENSG00000160679.12	CHTOP	1	153634941	1_75	0	0.129027754132501	23.0779470078113	2.82733784576878e-05	-2.93683869026132	1
ENSG00000143553.10	SNAPIN	1	153658595	1_75	0	0.0568595598432355	12.0053811038743	6.4815196387758e-06	-0.937852058901724	1
ENSG00000169418.9	NPR1	1	153678582	1_75	0	0.0993317043772702	19.2957602169393	1.81989854498158e-05	-2.60039888095979	1
ENSG00000143554.13	SLC27A3	1	153774134	1_75	0	0.0324015779987961	7.23989937794929	2.2273890920646e-06	0.605469793823359	1
ENSG00000143614.9	GATAD2B	1	153923736	1_75	0	0.046278553003014	14.6455119413456	6.43549156491613e-06	3.38146069677878	1
ENSG00000198837.9	DENND4B	1	153940147	1_75	0	0.0237279366133987	5.42306014116614	1.22180469891414e-06	1.04373722506586	1
ENSG00000143570.17	SLC39A1	1	153968263	1_75	0	0.232757221551603	18.6742216873023	4.12708174725609e-05	4.20896415805825	1
ENSG00000143578.15	CREB3L4	1	153968263	1_75	0	0.232757221551603	18.6742216873023	4.12708174725609e-05	4.20896415805825	1
ENSG00000143552.9	NUP210L	1	154155344	1_75	0	0.0631923993243286	12.5379711172105	7.52297306781048e-06	-0.822660059673873	1
ENSG00000143549.19	TPM3	1	154194640	1_75	0	0.0260651129909688	8.90998525270117	2.20512896522457e-06	2.53695235164502	1
ENSG00000143569.18	UBAP2L	1	154219315	1_75	0	0.0340842174936091	11.291097769541	3.65415439068953e-06	2.66157139681626	1
ENSG00000143612.19	C1orf43	1	154224650	1_75	0	0.031688773591013	8.73523873661966	2.62831617186223e-06	1.68844530319415	1
ENSG00000143595.12	AQP10	1	154321199	1_75	0	0.0246176010672968	5.10877040030771	1.19415172771216e-06	0.404543813795197	2
ENSG00000143515.16	ATP8B2	1	154325898	1_75	0	0.0665535014763148	13.7895671253837	8.71402776388619e-06	1.53366523056552	2
ENSG00000169291.9	SHE	1	154502081	1_75	0	0.131822285257842	21.6224707330314	2.70639729670997e-05	-2.9861639876183	1
ENSG00000163239.12	TDRD10	1	154502081	1_75	0	0.0285749000579556	6.89335211830517	1.87030562529546e-06	-0.939240778091955	3
ENSG00000160710.15	ADAR	1	154628627	1_75	0	0.0238395385693486	4.7608444315926	1.07765371968344e-06	0.496438984766358	1
ENSG00000143603.18	KCNN3	1	154870871	1_76	1	0.347788026100589	25.6237225232108	8.46163417240803e-05	-4.56273985984814	1
ENSG00000163346.16	PBXIP1	1	154947089	1_76	1	0.384781017454839	25.7208517759077	9.39715482266931e-05	-4.59079972611135	1
ENSG00000160691.18	SHC1	1	154974220	1_76	0	0.00913515808779586	5.45361633311375	4.73040195913136e-07	-1.03576122438433	1
ENSG00000160685.13	ZBTB7B	1	155011887	1_76	0	0.0603353552329797	24.9382900809043	1.42868321743145e-05	3.03861614093248	1
ENSG00000163354.14	DCST2	1	155033615	1_76	0	0.033687822078224	23.7963634477692	7.61168706144441e-06	-3.70279502278638	1
ENSG00000163357.10	DCST1	1	155033974	1_76	0	0.0188022780305579	14.5592997673905	2.59925181029561e-06	2.80257009685713	1
ENSG00000143537.13	ADAM15	1	155085570	1_76	0	0.0113674920720832	7.36713798304603	7.95171600450244e-07	0.349795092589671	1
ENSG00000169242.11	EFNA1	1	155087375	1_76	0	0.0181886528748996	13.0864481001541	2.2600586970802e-06	2.04049823759133	1
ENSG00000169241.17	SLC50A1	1	155135691	1_76	0	0.00919948446778651	4.89222023778925	4.27333448133586e-07	0.196721029152307	2
ENSG00000185499.16	MUC1	1	155183255	1_76	0	0.0589719131663855	22.2993072344849	1.24863063284775e-05	3.17208793825223	1
ENSG00000177628.15	GBA	1	155244216	1_76	0	0.0154287168574766	9.86136963077073	1.44465599289846e-06	-1.20536903493763	1
ENSG00000160767.20	FAM189B	1	155254510	1_76	0	0.0410481350129983	13.8692334033098	5.40559225645993e-06	2.40975744148231	1
ENSG00000143630.9	HCN3	1	155277916	1_76	0	0.0380357225333079	12.9241320334909	4.66756584828516e-06	-2.4657281410912	1
ENSG00000160752.14	FDPS	1	155309691	1_76	0	0.053096844851574	14.4276313619813	7.27379654002948e-06	2.65457999067497	1
ENSG00000116539.12	ASH1L	1	155566646	1_76	0	0.097218204001834	17.2366050009707	1.59109723056211e-05	3.00153414167135	1
ENSG00000132676.15	DAP3	1	155688294	1_76	0	0.0529424073137752	14.9497256137794	7.51509203245302e-06	-2.66415783066477	1
ENSG00000163374.19	YY1AP1	1	155689149	1_76	0	0.119588112052496	18.8025637263454	2.13502259611879e-05	-3.08246156948678	1
ENSG00000116580.18	GON4L	1	155859720	1_76	0	0.0763992475982851	15.8351573450112	1.14870592563409e-05	-2.67224451535059	1
ENSG00000132718.8	SYT11	1	155859720	1_76	0	0.0763992475982848	15.8351573450112	1.14870592563409e-05	-2.67224451535059	1
ENSG00000143622.10	RIT1	1	155908941	1_76	0	0.167134553136686	21.5613827992796	3.42168677639779e-05	-2.95978220675579	1
ENSG00000163479.13	SSR2	1	156020665	1_76	0	0.0112470151218387	8.06439550035033	8.61204904583529e-07	1.0028233105807	1
ENSG00000116586.11	LAMTOR2	1	156054582	1_76	0	0.418476299909317	28.0596142397222	0.000111493605498792	-3.79728613094243	2
ENSG00000132698.14	RAB25	1	156061029	1_76	0	0.0416431557517143	16.9390139602415	6.69775343841318e-06	-2.83660292773841	1
ENSG00000196189.12	SEMA4A	1	156184537	1_76	0	0.0119327417425348	7.41303278474608	8.39911560695404e-07	0.868983263897163	1
ENSG00000160785.13	SLC25A44	1	156194115	1_76	0	0.00919264116848217	4.66471322362687	4.07157701614876e-07	0.239833619992986	2
ENSG00000160783.19	PMF1	1	156212919	1_76	0	0.0105606194168099	5.77450902492256	5.79031050068755e-07	-0.192894922941588	1
ENSG00000242252.1	BGLAP	1	156240066	1_76	0	0.0600554177078486	22.33136494324	1.27340003575142e-05	2.58899755816053	2
ENSG00000160781.15	PAQR6	1	156248323	1_76	0	0.0276917073645692	15.367509901482	4.04064440184925e-06	2.26980749431954	2
ENSG00000198952.8	SMG5	1	156279714	1_76	0	0.00928659168933677	4.76218995781813	4.19914104761929e-07	0.349200490686322	1
ENSG00000163472.18	TMEM79	1	156234862	1_76	0	0.00916250362636506	4.64942171536786	4.0449252100836e-07	0.42773747230804	2
ENSG00000198715.11	GLMP	1	156294149	1_76	0	0.0231862288705312	13.3145744055102	2.93126312197228e-06	-1.78360597023483	1
ENSG00000163467.11	TSACC	1	156337127	1_76	0	0.0228046718321274	13.1595802313546	2.8494645608974e-06	-1.77084628867404	1
ENSG00000163468.14	CCT3	1	156364325	1_76	0	0.025466258875735	14.1928447630687	3.43187925064497e-06	-1.8606195200188	1
ENSG00000183856.10	IQGAP3	1	156572426	1_77	0	0.032030964565072	6.23977535363676	1.89773849908229e-06	-0.622213604360172	1
ENSG00000187862.11	TTC24	1	156579671	1_77	0	0.166399951544865	21.962923439536	3.47009000942134e-05	2.37700782211892	1
ENSG00000163382.11	NAXE	1	156590832	1_77	0	0.0401488046212647	8.35226355800813	3.18400841010822e-06	-1.06747430678449	1
ENSG00000132702.12	HAPLN2	1	156618957	1_77	0	0.0545860388553285	11.2384358742022	5.82485137680471e-06	-1.38970597293313	1
ENSG00000132688.10	NES	1	156677793	1_77	0	0.0945701404008476	16.4597192961276	1.47799802958025e-05	-1.87158741966231	2
ENSG00000143320.8	CRABP2	1	156705979	1_77	0	0.0313362789257876	6.03508596696211	1.79567725556725e-06	0.637690166284275	1
ENSG00000143319.16	ISG20L2	1	156728106	1_77	0	0.0280625120507056	5.00587409850958	1.33384039018724e-06	0.287041851337937	1
ENSG00000143303.11	RRNAD1	1	156727264	1_77	0	0.0681554413754543	13.336999633763	8.63089971954832e-06	1.58684551800638	2
ENSG00000143294.14	PRCC	1	156750758	1_77	0	0.112023060228526	18.0906686892525	1.92424093521567e-05	-2.08363355023177	1
ENSG00000198400.11	NTRK1	1	156815564	1_77	0	0.0375194291780222	7.71807125733629	2.7495549472128e-06	1.11022234257793	3
ENSG00000027869.11	SH2D2A	1	156815987	1_77	0	0.0272866106271856	4.74456339934052	1.22925856998615e-06	-0.364832458512401	1
ENSG00000027644.4	INSRR	1	156826510	1_77	0	0.0434112708223482	9.0846858434225	3.74463773984283e-06	-1.25232816229952	1
ENSG00000132694.18	ARHGEF11	1	157045234	1_77	0	0.0385748330867555	7.97773095165163	2.92200421457875e-06	1.01273896134958	1
ENSG00000117036.11	ETV3	1	157138777	1_77	0	0.0941881329514781	16.4208862572854	1.46855486999591e-05	1.78511110827908	1
ENSG00000143297.18	FCRL5	1	157552226	1_77	0	0.058985423106238	11.9697491190317	6.70389407567182e-06	-1.56308990246269	1
ENSG00000160856.20	FCRL3	1	157702514	1_77	0	0.0272541250842518	4.7334636204095	1.22492270639773e-06	0.3369408556929	1
ENSG00000158488.15	CD1E	1	158353463	1_78	0	0.0299947698528981	7.95019569408688	2.26423109183271e-06	-0.989906120833895	1
ENSG00000163554.12	SPTA1	1	158654738	1_78	0	0.0388642876000024	10.3710990264615	3.827127132043e-06	1.27210257529533	1
ENSG00000163563.7	MNDA	1	158830693	1_78	0	0.0246611572660108	6.12576235831397	1.4344023708444e-06	-0.617419274569132	1
ENSG00000163564.14	PYHIN1	1	158931723	1_78	0	0.0209544769486895	4.61087033564815	9.17396609902727e-07	-0.0764107973024291	1
ENSG00000163565.18	IFI16	1	158999686	1_78	0	0.0483344810618339	12.4169678794399	5.69862415554974e-06	-1.62044130342539	1
ENSG00000163568.14	AIM2	1	159193329	1_78	0	0.325820756923041	31.2095053959132	9.65523905817635e-05	-3.47656089967987	1
ENSG00000213088.9	ACKR1	1	159203749	1_78	0	0.0303613484483136	8.06336854336328	2.324528969523e-06	-1.65191412321854	1
ENSG00000179639.10	FCER1A	1	159288755	1_78	0	0.0521749913048177	13.1358576544298	6.50756052053018e-06	-1.37640711122045	2
ENSG00000181036.13	FCRL6	1	159800388	1_78	0	0.0280952290920475	7.34010912613131	1.95808928634505e-06	-0.833427456480293	1
ENSG00000158714.10	SLAMF8	1	159826640	1_78	0	0.115604289314533	20.718524207005	2.27420789095574e-05	-2.11713182867403	2
ENSG00000243284.1	VSIG8	1	159856126	1_78	0	0.0228984784340753	5.4357404318637	1.18185101361839e-06	-0.453843650884337	2
ENSG00000158764.6	ITLN2	1	160954636	1_79	0	0.0127230526369914	4.69022392487377	5.6660747332313e-07	0.238022128992911	2
ENSG00000085552.16	IGSF9	1	159945134	1_79	0	0.0126208925098227	4.62886071304252	5.5470435730123e-07	0.144730212295036	1
ENSG00000162723.9	SLAMF9	1	159954467	1_79	0	0.0134012210173284	5.12909085375006	6.52652729344102e-07	-0.237799831154372	2
ENSG00000143315.6	PIGM	1	160031560	1_79	0	0.04231473670627	16.2158023843839	6.51519596247659e-06	-2.01588463140587	1
ENSG00000162728.4	KCNJ9	1	160080991	1_79	0	0.0300868127521611	12.529317456418	3.57932384040365e-06	1.35948529645896	1
ENSG00000162729.13	IGSF8	1	160099056	1_79	0	0.0253013879303143	11.1736423238692	2.68433372292289e-06	-1.50807034101584	2
ENSG00000132681.16	ATP1A4	1	160151964	1_79	0	0.0173691641283286	7.76588159095837	1.28075800864545e-06	-1.04238867459086	2
ENSG00000162734.12	PEA15	1	160204111	1_79	0	0.407096843241534	21.3030896017208	8.23450932238752e-05	-3.96298210388411	1
ENSG00000162735.18	PEX19	1	160287649	1_79	0	0.123904775953269	27.1707714349679	3.19659350455495e-05	-3.07219282712906	1
ENSG00000122218.14	COPA	1	160342475	1_79	0	0.20732384608574	18.4944858687942	3.6407337223426e-05	-3.75278623146824	1
ENSG00000162736.15	NCSTN	1	160342475	1_79	0	0.207323846085741	18.4944858687942	3.64073372234262e-05	-3.75278623146824	1
ENSG00000162738.5	VANGL2	1	160400029	1_79	0	0.0135130573340136	6.36336203056696	8.16465143243667e-07	1.44172177660331	1
ENSG00000066294.14	CD84	1	160579789	1_79	0	0.0143139747393001	5.90534929647508	8.02607537709489e-07	-0.74016563712998	2
ENSG00000117091.9	CD48	1	160711985	1_79	0	0.0127839363412742	4.736384832701	5.74922066399155e-07	-0.124553442224997	1
ENSG00000026751.16	SLAMF7	1	160757101	1_79	0	0.0147853644818335	6.06593221614454	8.51583003264333e-07	-0.65822427977474	1
ENSG00000122223.12	CD244	1	160871004	1_79	0	0.0684775218957053	20.2973676985314	1.31973018952256e-05	-2.32411981783387	2
ENSG00000215845.10	TSTD1	1	161039059	1_79	0	0.0126255331304677	4.62034972127036	5.53888019903968e-07	0.0471130127532351	1
ENSG00000186517.13	ARHGAP30	1	161063814	1_79	0	0.0126248708915787	4.62407252217136	5.54305233537573e-07	-0.0576472918757883	1
ENSG00000162755.13	KLHDC9	1	161098329	1_79	0	0.0129358339023203	4.8398998182655	5.94467613826247e-07	0.221617782074573	2
ENSG00000158793.13	NIT1	1	161118210	1_79	0	0.0192334950162776	8.52693073366422	1.55721414924396e-06	1.03931006627866	2
ENSG00000143222.11	UFC1	1	161152958	1_79	0	0.0467030702515592	16.7056140663331	7.40807333347947e-06	-1.78002276916959	1
ENSG00000143224.17	PPOX	1	161168345	1_79	0	0.0209948491981407	9.32109410806958	1.8581340811694e-06	1.13683818504738	2
ENSG00000158850.14	B4GALT3	1	161174179	1_79	0	0.0325192211479677	13.3299400687651	4.11590866694514e-06	-1.68680350743344	3
ENSG00000158864.12	NDUFS2	1	161173522	1_79	0	0.0529958893269052	17.916146433338	9.01538306410877e-06	-1.98968507777644	2
ENSG00000158859.9	ADAMTS4	1	161197908	1_79	0	0.0210716775727645	9.31884356004232	1.86448343918651e-06	-1.03100285628483	2
ENSG00000158869.10	FCER1G	1	161198399	1_79	0	0.0448158782323437	16.279826509616	6.92754061507655e-06	-1.87557954465365	2
ENSG00000158882.14	TOMM40L	1	161224851	1_79	0	0.0137005542793076	5.35412665348963	6.96504897875218e-07	-0.375256508325795	1
ENSG00000158887.15	MPZ	1	161310092	1_79	0	0.0139056141372457	5.50424552262594	7.26750549329636e-07	0.520506018087505	2
ENSG00000143252.14	SDHC	1	161314507	1_79	0	0.0193461332559313	8.57668210309489	1.57547270989038e-06	1.09318448812538	2
ENSG00000173110.7	HSPA6	1	161524102	1_79	0	0.0224641002882825	9.81607204913358	2.09374681392301e-06	-1.31448049175468	1
ENSG00000203747.10	FCGR3A	1	161551141	1_79	0	0.0150253130574991	6.30689059975777	8.99779768707711e-07	-0.572593030933666	1
ENSG00000072694.20	FCGR2B	1	161647726	1_79	0	0.0270354416972423	11.5816607382969	2.97304652241275e-06	-1.38606881822218	1
ENSG00000132185.16	FCRLA	1	161704889	1_79	0	0.0142582784901094	5.75504738912474	7.79136219809696e-07	-0.580265324936104	1
ENSG00000162746.14	FCRLB	1	161715380	1_79	0	0.0138242559532443	5.48248803864034	7.19642586326785e-07	-0.497477549300444	3
ENSG00000081721.11	DUSP12	1	161749589	1_79	0	0.0136974945163771	5.3663127321854	6.97934248867944e-07	-0.368669513910761	1
ENSG00000118217.5	ATF6	1	161766245	1_79	0	0.0126864408339495	4.6624645174763	5.61633151420953e-07	-0.18227222926441	1
ENSG00000239887.4	C1orf226	1	162144097	1_79	0	0.0138230175335484	5.45039005121223	7.15365248510078e-07	-0.432739114625332	1
ENSG00000117143.13	UAP1	1	162561114	1_80	0	0.0117606287767753	6.83341805446504	7.6307272275468e-07	-0.671531980250761	2
ENSG00000162733.16	DDR2	1	162631124	1_80	0	0.00956998022946576	4.97382887032837	4.51959246793412e-07	-0.281058741007541	1
ENSG00000132196.13	HSD17B7	1	162790775	1_80	0	0.0298307276094545	15.5733712759507	4.4110692995859e-06	1.74276338672451	2
ENSG00000143248.12	RGS5	1	163319275	1_80	0	0.0915487333664997	25.7267175755614	2.23632086416407e-05	2.88672760448948	1
ENSG00000143228.12	NUF2	1	163266611	1_80	0	0.0450960751985116	19.2251398932182	8.23200549124056e-06	-2.06337520176743	1
ENSG00000185630.18	PBX1	1	164555760	1_80	0	0.061077352871782	22.4849045891456	1.30397315926964e-05	2.30709726791993	1
ENSG00000162761.14	LMX1A	1	165357021	1_81	0	0.0569006135688974	10.3286987129568	5.58033094186675e-06	-1.31046344075781	1
ENSG00000143198.12	MGST3	1	165630621	1_81	0	0.179523364400689	21.4164560628994	3.65061456346611e-05	-2.77402124227657	1
ENSG00000143149.12	ALDH9A1	1	165652366	1_81	0	0.0344270794372517	5.61233213997441	1.83459811628724e-06	-0.652286915480883	4
ENSG00000188859.6	FAM78B	1	166167240	1_81	0	0.0356563076891338	5.94028635457995	2.01113464004696e-06	0.650454355251058	1
ENSG00000143195.12	ILDR2	1	166975691	1_82	0	0.0251231775221773	11.5648342945551	2.75874385192153e-06	1.99801822130101	1
ENSG00000143194.12	MAEL	1	166975891	1_82	0	0.0268315877003664	12.1921094063481	3.10615139661683e-06	2.05676285203769	1
ENSG00000143157.11	POGK	1	166839016	1_82	0	0.0314511560864348	13.6680620222131	4.08169877950299e-06	-2.32482414335593	1
ENSG00000152382.5	TADA1	1	166875791	1_82	0	0.0552239273456764	16.4652154402342	8.63360357396079e-06	-1.23454099185446	1
ENSG00000198842.9	DUSP27	1	167108245	1_82	0	0.0144840979096071	5.77482061758857	7.94195362953822e-07	0.967158744383769	1
ENSG00000143167.11	GPA33	1	167090843	1_82	0	0.0135333674173205	4.84737867043621	6.22888362463167e-07	-0.402349212480538	2
ENSG00000143162.7	CREG1	1	167548592	1_82	0	0.0151776829571958	5.7664837811464	8.31024730891697e-07	0.511598160691645	2
ENSG00000198771.10	RCSD1	1	167566121	1_82	0	0.0135429940406179	4.72455842657368	6.07537805651821e-07	0.154287693361582	2
ENSG00000197965.11	MPZL1	1	167705500	1_82	0	0.014064401356353	5.07681704242266	6.77969506612405e-07	-0.32427576290671	1
ENSG00000143199.17	ADCY10	1	167913803	1_82	0	0.0146884868814499	5.47587925217042	7.63709722553684e-07	-0.464389832463699	1
ENSG00000143164.15	DCAF6	1	167936173	1_82	0	0.0198892477156477	8.27492340900578	1.56271483991082e-06	1.04121050041795	1
ENSG00000143158.10	MPC2	1	167936749	1_82	0	0.0268609127602428	10.9587667227111	2.7949873421314e-06	1.52813459101864	1
ENSG00000143147.14	GPR161	1	168137545	1_82	0	0.0193028523256505	8.01830888039967	1.4696085400388e-06	-1.004606751593	2
ENSG00000143155.12	TIPRL	1	168178654	1_82	0	0.0143320388858268	5.24749147077354	7.14096847757941e-07	0.474622953484982	1
ENSG00000143178.12	TBX19	1	168281906	1_82	0	0.0218395586488138	9.12143337419833	1.89149128484259e-06	-1.03743208432551	1
ENSG00000143185.3	XCL2	1	168544200	1_82	0	0.022815773300064	9.54808910159161	2.06846917327262e-06	1.15103386467447	1
ENSG00000143184.4	XCL1	1	168544200	1_82	0	0.022815773300064	9.54808910159161	2.06846917327262e-06	-1.15103386467447	1
ENSG00000143196.4	DPT	1	168728523	1_82	0	0.0162648088018322	6.42013480489229	9.91494949425183e-07	0.617917933169393	1
ENSG00000143153.12	ATP1B1	1	169119709	1_83	0	0.0767532867415175	13.9043478794796	1.01331624199805e-05	1.76274077230762	1
ENSG00000143156.13	NME7	1	169336230	1_83	0	0.0286397646541805	4.6345359026753	1.26029755154836e-06	0.187600495030189	2
ENSG00000117475.13	BLZF1	1	169368138	1_83	0	0.0288941327052146	4.71698251265059	1.29411039602635e-06	-0.321427199092207	1
ENSG00000117477.12	CCDC181	1	169456327	1_83	0	0.042472742133107	8.31852008313006	3.35470060597291e-06	0.999089802851419	2
ENSG00000117479.12	SLC19A2	1	169491488	1_83	0	0.0352663518990545	6.57764697708658	2.20256378740279e-06	-0.725054936465182	1
ENSG00000198734.10	F5	1	169441887	1_83	0	0.0299367228026898	5.04757995025761	1.43477849745795e-06	0.255600988615052	2
ENSG00000174175.16	SELP	1	169622657	1_83	0	0.0701532267165932	13.0498942659507	8.69264694607578e-06	-1.6682148261044	1
ENSG00000000460.16	C1orf112	1	169662499	1_83	0	0.0301773315284586	5.12226552124958	1.46771021868571e-06	-0.570871374608818	2
ENSG00000188404.8	SELL	1	169710412	1_83	0	0.0534694795667439	10.482526280494	5.32193190872149e-06	-1.49844814910623	2
ENSG00000171806.11	METTL18	1	169794673	1_83	0	0.0443508905235955	8.72440298717022	3.67396875906983e-06	1.74232033486343	1
ENSG00000000457.13	SCYL3	1	169891012	1_83	0	0.029871018065661	5.02709264546509	1.42581871313963e-06	0.78950096763665	2
ENSG00000075945.12	KIFAP3	1	170081461	1_83	0	0.0292101596992019	4.81842437937229	1.33639971913626e-06	0.346939580800113	1
ENSG00000120370.12	GORAB	1	170310769	1_83	0	0.0571286956181836	11.1066502427541	6.02469132585051e-06	1.69917042003901	1
ENSG00000116132.11	PRRX1	1	170662279	1_84	0	0.019429512354323	5.26610876163712	9.71514130950426e-07	-0.438343107335868	1
ENSG00000094963.13	FMO2	1	171185164	1_84	0	0.0311370727163026	9.65621617283927	2.85484252585535e-06	-1.14647514600433	2
ENSG00000076258.9	FMO4	1	171314704	1_84	0	0.0199069555119485	5.49161519764628	1.0380119203582e-06	0.405828633235927	2
ENSG00000117523.15	PRRC2C	1	171486183	1_84	0	0.0186128967829392	4.86735456161889	8.60209727315185e-07	0.250260232626736	1
ENSG00000034971.16	MYOC	1	171647381	1_84	0	0.0663427874551737	16.7617792176965	1.05587188895553e-05	-2.34694344919764	2
ENSG00000117533.14	VAMP4	1	171742012	1_84	0	0.0509553413947589	14.2708214945307	6.90456124534719e-06	-1.73342322613382	2
ENSG00000010165.19	METTL13	1	171781417	1_84	0	0.0181251511934878	4.62082172652984	7.9524005802908e-07	-0.124734555296922	2
ENSG00000197959.13	DNM3	1	171841377	1_84	0	0.0215483706381456	6.22789885285413	1.27424630906571e-06	-0.824027230271552	1
ENSG00000135845.9	PIGC	1	172394386	1_84	0	0.0383685329693954	11.6081897584988	4.22899420292789e-06	-1.39950633084587	2
ENSG00000094975.13	SUCO	1	172530641	1_84	0	0.0242238676859664	7.31652649172381	1.68285164602808e-06	0.981897525513705	2
ENSG00000120337.8	TNFSF18	1	173051434	1_84	0	0.0203967755583424	5.71744807032235	1.10728940026247e-06	-0.521752220200301	1
ENSG00000162753.11	SLC9C2	1	173600736	1_85	0	0.0734679757759086	19.2998941484583	1.34632651187502e-05	-3.35366584173818	1
ENSG00000076321.10	KLHL20	1	173714815	1_85	0	0.138189302371116	26.6595063157061	3.49803317507528e-05	-3.96053638005974	1
ENSG00000117593.9	DARS2	1	173825659	1_85	0	0.0899522867847962	22.5170066019026	1.92318144608661e-05	3.8969862045195	1
ENSG00000117601.13	SERPINC1	1	173915975	1_85	0	0.334363403493855	24.050263333815	7.6354734264018e-05	-5.00158174834674	2
ENSG00000135870.11	RC3H1	1	174020533	1_85	0	0.125705205950102	19.8787746367379	2.37268601734443e-05	4.67432132940041	1
ENSG00000120333.4	MRPS14	1	175032424	1_85	0	0.143497232659564	22.0427556249685	3.00335596229896e-05	3.371102019015	1
ENSG00000120332.15	TNN	1	175068086	1_85	0	0.0449522986526802	9.82336494882779	4.19285245593324e-06	-1.36277920810317	1
ENSG00000235750.9	KIAA0040	1	175193132	1_86	0	0.240958190754049	34.8577313325394	7.97513803497923e-05	3.49579544768008	2
ENSG00000143207.19	RFWD2	1	176207223	1_86	0	0.00744657446757691	4.74309796650904	3.35363681560818e-07	0.396639226171324	2
ENSG00000075391.16	RASAL2	1	178093905	1_87	0	0.0562720997395508	13.1048008639498	7.00198124995855e-06	1.87284848816636	2
ENSG00000116194.12	ANGPTL1	1	178867836	1_87	0	0.0256676617164314	6.35846143170446	1.54965758052722e-06	-0.437399442070425	1
ENSG00000143340.6	FAM163A	1	179743345	1_89	0	0.0318583175858139	11.7507144350076	3.55454900710876e-06	-1.53665507994858	2
ENSG00000116199.11	FAM20B	1	179046860	1_89	0	0.0225746248226291	8.6764901293342	1.85978189337971e-06	-0.869300564445785	1
ENSG00000186283.13	TOR3A	1	179081800	1_89	0	0.0150458487049787	4.68365859193609	6.69112768567994e-07	0.0103039314323822	2
ENSG00000143322.19	ABL2	1	179229827	1_89	0	0.0374533192986332	12.6594775160506	4.5019792776402e-06	-1.78691850314971	2
ENSG00000057252.12	SOAT1	1	179293868	1_89	0	0.0954205049430125	21.1310103627705	1.91451763114718e-05	-2.50495793724701	2
ENSG00000162782.15	TDRD5	1	179591019	1_89	0	0.0154347696556956	5.0386658736351	7.38436422373877e-07	0.101536233020694	2
ENSG00000169905.12	TOR1AIP2	1	179878267	1_89	0	0.0196953927491133	6.92615798753012	1.29525249061712e-06	0.832986813350841	1
ENSG00000135837.15	CEP350	1	179954679	1_89	0	0.0318941833897271	11.5931642424729	3.51083866401429e-06	-1.23934819284041	1
ENSG00000121454.5	LHX4	1	180232765	1_89	0	0.0162973542061103	5.46458634108764	8.45613277792757e-07	0.240926891524728	3
ENSG00000230124.6	ACBD6	1	180504920	1_89	0	0.0221113904697391	7.7624032888919	1.62970745840479e-06	0.905931047454076	1
ENSG00000153029.14	MR1	1	181055268	1_89	0	0.0149910077668391	4.61808484165081	6.57340110229108e-07	0.152055938030847	1
ENSG00000162783.10	IER5	1	181089177	1_89	0	0.0307384091917062	11.658950922015	3.40281437348713e-06	-1.54292600977502	1
ENSG00000198216.10	CACNA1E	1	181412848	1_90	0	0.0231649601195648	4.85011244540484	1.06679448311977e-06	-0.230654896020547	1
ENSG00000135828.11	RNASEL	1	182551477	1_90	0	0.0285385089340819	6.79281571740806	1.8406809096149e-06	0.87516818614615	2
ENSG00000143333.6	RGS16	1	182604092	1_90	0	0.145865688483698	22.2927141033523	3.08754637465175e-05	-2.28616985571111	1
ENSG00000135862.5	LAMC1	1	183023890	1_91	0	0.042678321082957	11.9356116703033	4.83670281610639e-06	1.83690644788954	1
ENSG00000058085.14	LAMC2	1	183186170	1_91	0	0.0208203806742333	5.23853092709563	1.03560842473153e-06	0.653723912140082	1
ENSG00000116698.21	SMG7	1	183471970	1_91	0	0.183754629559384	25.962554603229	4.52984257537327e-05	2.76062899624197	2
ENSG00000116701.14	NCF2	1	183589302	1_91	0	0.0441688051611455	12.2577256682945	5.14070811031041e-06	1.51639905802231	2
ENSG00000198756.10	COLGALT2	1	183998053	1_91	0	0.057339609565124	14.7133110912289	8.01055387855137e-06	-1.79838680317151	1
ENSG00000198860.11	TSEN15	1	184051811	1_91	0	0.0385942989213856	10.9931770716698	4.02850378852377e-06	-1.41639437955074	2
ENSG00000116667.12	C1orf21	1	184385111	1_91	0	0.0507849293758614	13.5693585321343	6.54322067196664e-06	2.0290345935363	2
ENSG00000116406.18	EDEM3	1	184736303	1_92	0	0.0472558638813506	10.8147997813225	4.85256752283785e-06	1.5948805121066	1
ENSG00000135842.16	FAM129A	1	184974052	1_92	0	0.0858107194347156	15.4157537818301	1.25604067932099e-05	-1.69497274720177	2
ENSG00000121486.11	TRMT1L	1	185156912	1_92	0	0.0555045366252673	11.8586064574789	6.24970523978588e-06	1.57048836920264	1
ENSG00000116668.12	SWT1	1	185156912	1_92	0	0.0555045366252673	11.8586064574789	6.24970523978588e-06	-1.57048836920264	1
ENSG00000116679.15	IVNS1ABP	1	185317057	1_92	0	0.0316353167523608	6.78378982170802	2.03770808210538e-06	0.77872697013571	1
ENSG00000143341.11	HMCN1	1	185740342	1_92	0	0.0250636873126143	4.63343555670802	1.10266981880095e-06	-0.072355115065448	1
ENSG00000116690.12	PRG4	1	186288386	1_92	0	0.0641616009779804	13.2317046952198	8.06099011482522e-06	-1.5315485222348	1
ENSG00000047410.13	TPR	1	186376365	1_92	0	0.0368177902721347	8.16721166213541	2.85514998466202e-06	1.02654513668003	1
ENSG00000157181.15	C1orf27	1	186369764	1_92	0	0.0260255303939694	5.02252519640372	1.24113524899335e-06	-0.286305413829743	1
ENSG00000262180.1	OCLM	1	186400270	1_92	0	0.0537382252383946	11.4831635131256	5.85925318860649e-06	1.2790180459513	1
ENSG00000150681.9	RGS18	1	192158507	1_96	0	0.181695197153561	27.2834894748159	4.70696272162762e-05	3.20624199230218	1
ENSG00000090104.11	RGS1	1	192575665	1_96	0	0.0167979350750883	5.77676167392998	9.21377803822084e-07	0.546654734769931	2
ENSG00000127074.14	RGS13	1	192613516	1_96	0	0.021735665440722	8.29862171242727	1.71268031258124e-06	1.10719960077585	1
ENSG00000116741.7	RGS2	1	192790514	1_96	0	0.0433535773257856	14.976279479804	6.16490334491976e-06	2.11570533501785	1
ENSG00000116747.12	TROVE2	1	193061470	1_96	0	0.0187125115735872	7.4765230646484	1.32840088472459e-06	1.24832208417847	1
ENSG00000116750.13	UCHL5	1	193058704	1_96	0	0.0230463872389627	10.2108314059765	2.23440223526744e-06	1.66987037593828	1
ENSG00000023572.8	GLRX2	1	193106283	1_96	0	0.0749099308327528	15.6138985114161	1.11057564473291e-05	3.51460827610034	2
ENSG00000134371.10	CDC73	1	193121735	1_96	0	0.278910826579109	19.863617983361	5.26042852180147e-05	4.00142905920009	1
ENSG00000162630.5	B3GALT2	1	193188887	1_96	0	0.0626929750032662	15.4762506946265	9.21259611787634e-06	3.55500980357526	1
ENSG00000244414.6	CFHR1	1	196820070	1_98	0	0.072325813926104	14.4249059138276	9.90612298966038e-06	-2.44003557971252	1
ENSG00000066279.17	ASPM	1	197147397	1_98	0	0.0448068645356354	9.90697967483898	4.21486067194405e-06	1.25124387830742	1
ENSG00000203724.10	C1orf53	1	197902889	1_99	0	0.0374253574972007	7.48597916769392	2.66018578559735e-06	0.783607194426285	1
ENSG00000081248.10	CACNA1S	1	201112570	1_101	0	0.0906365434452638	18.9934467552545	1.63457373099368e-05	1.86280853108781	1
ENSG00000118193.11	KIF14	1	200620641	1_101	0	0.0176606412518954	4.78879105291597	8.03026271063212e-07	0.261294311069145	1
ENSG00000118197.13	DDX59	1	200670028	1_101	0	0.0283194501973333	8.31436022389894	2.23568725463259e-06	0.736653957288961	1
ENSG00000116857.16	TMEM9	1	201171082	1_101	0	0.0178061977177673	4.89970572194017	8.28397129111286e-07	0.335341996304468	1
ENSG00000159173.18	TNNI1	1	201429100	1_101	0	0.0374346166870796	11.8866164019508	4.22502258600981e-06	1.41385195918577	1
ENSG00000174307.6	PHLDA3	1	201468871	1_101	0	0.0207303639565498	6.28954874153858	1.23800902537605e-06	0.600692092501868	1
ENSG00000198700.9	IPO9	1	201828710	1_102	0	0.0952626303423522	18.2996467776035	1.65524647863657e-05	-2.35109709320547	1
ENSG00000198892.6	SHISA4	1	201814554	1_102	0	0.0437179585091274	10.9208234557536	4.53328117438749e-06	1.34140345338982	2
ENSG00000163431.12	LMOD1	1	201915824	1_102	0	0.181397024322465	24.5912472658907	4.23553341158256e-05	-3.02517797606948	1
ENSG00000134375.10	TIMM17A	1	201963880	1_102	0	0.0286925517052634	6.9828785315581	1.9023965829042e-06	0.890710738131311	1
ENSG00000176393.10	RNPEP	1	201981821	1_102	0	0.024246874711804	5.41471405907918	1.24660450626423e-06	-0.590592191668799	3
ENSG00000170075.8	GPR37L1	1	202123232	1_102	0	0.034976277507392	8.83154367822229	2.93296988651661e-06	0.988562568119321	1
ENSG00000143862.7	ARL8A	1	202144070	1_102	0	0.0374181863784466	9.46271541703571	3.36198607190454e-06	-1.15765868168238	2
ENSG00000143851.15	PTPN7	1	202161626	1_102	0	0.0633277212884299	14.4111736734689	8.66543980926904e-06	1.64526249542591	2
ENSG00000077157.21	PPP1R12B	1	202348568	1_102	0	0.0249787605709215	5.6914371592954	1.34986465852452e-06	-0.587379570104778	2
ENSG00000183155.4	RABIF	1	202858423	1_102	0	0.0268952261058155	6.37990808976049	1.62924733291963e-06	-0.829131962071383	1
ENSG00000117153.15	KLHL12	1	202928968	1_102	0	0.0269344919464029	6.39349382642849	1.63510043845606e-06	0.790156170595563	2
ENSG00000159346.12	ADIPOR1	1	202958379	1_102	0	0.0279420498067511	6.73573109222595	1.78706520883286e-06	-0.803114658196955	2
ENSG00000143847.15	PPFIA4	1	203026759	1_102	0	0.0290556986264859	7.10014113216485	1.95882528097475e-06	0.7555905148653	1
ENSG00000163485.16	ADORA1	1	203095645	1_102	0	0.0444540198390506	11.0774008035102	4.67569641546894e-06	-1.29190637670421	1
ENSG00000133048.12	CHI3L1	1	203186284	1_102	0	0.0763259313769371	16.1823233052183	1.17276334350586e-05	1.78158561734464	1
ENSG00000133063.15	CHIT1	1	203230276	1_102	0	0.0318234823420823	7.94907301029743	2.40193684440574e-06	-0.914339590869109	2
ENSG00000159388.5	BTG2	1	203305408	1_102	0	0.0371091377647282	9.38515749183323	3.30689058193386e-06	1.06677941866594	1
ENSG00000174567.7	GOLT1A	1	204213637	1_104	0	0.017545769291731	11.9575200226318	1.99209904876993e-06	1.63998845516487	1
ENSG00000058668.14	ATP2B4	1	203626383	1_104	0	0.0155041925038342	10.8265292969167	1.59380727290489e-06	-1.14879716235941	2
ENSG00000122188.12	LAX1	1	203764698	1_104	0	0.012480380431251	8.8323694554372	1.04665233780757e-06	-0.983478070347568	2
ENSG00000257315.2	ZBED6	1	203794846	1_104	0	0.00792811193812859	4.66918753840859	3.51486369515357e-07	0.170609138638929	2
ENSG00000182004.12	SNRPE	1	203861428	1_104	0	0.0149601818548526	10.6779671969474	1.51678090266131e-06	1.62300428852804	1
ENSG00000143850.13	PLEKHA6	1	204334737	1_104	0	0.008701105382938	5.53956679090891	4.57664923598265e-07	-0.200181157563007	1
ENSG00000133056.13	PIK3C2B	1	204495053	1_104	0	0.0485799922396568	20.3158347143033	9.37107705010544e-06	-2.75354751358928	1
ENSG00000198625.12	MDM4	1	204517114	1_104	0	0.10868101816831	27.4970787825592	2.83751164923638e-05	-3.21365570647681	1
ENSG00000163531.15	NFASC	1	204620916	1_104	0	0.0706395034015731	23.5884380405852	1.58213747811933e-05	2.63827339878128	2
ENSG00000184144.11	CNTN2	1	205043956	1_104	0	0.0394551164529017	22.8834517199971	8.57279147398203e-06	3.19486577481724	1
ENSG00000133059.16	DSTYK	1	205210869	1_104	0	0.0207975365272223	16.8905610543325	3.33544180949846e-06	-3.0563726867502	2
ENSG00000162873.14	KLHDC8A	1	205356330	1_104	0	0.00833078496045459	5.69650593719501	4.5060071392093e-07	-0.967020268378243	1
ENSG00000117266.15	CDK18	1	205505034	1_104	0	0.00879997347358974	5.75356588807195	4.80746189574279e-07	-0.566883096157901	1
ENSG00000158715.5	SLC45A3	1	205680319	1_104	0	0.0129182493063461	9.10033655276847	1.11624239313619e-06	0.986655582931736	1
ENSG00000117280.12	RAB29	1	205775418	1_104	0	0.00788559364385078	4.62871393207699	3.4657092958459e-07	-0.0454928141291304	1
ENSG00000133065.10	SLC41A1	1	205813269	1_104	0	0.00788265982787506	4.61214268217218	3.45201692409527e-07	0.0636034208111911	2
ENSG00000162877.12	PM20D1	1	205820154	1_104	0	0.0860298113782282	26.2075601271887	2.14078453296266e-05	-2.36513186337761	2
ENSG00000174502.18	SLC26A9	1	205943691	1_104	0	0.00858334358503265	5.37224924825207	4.37834568850347e-07	-0.44527311660721	2
ENSG00000117322.17	CR2	1	207454348	1_105	0	0.0222979014176594	7.03792334427459	1.49006742357127e-06	-0.763894438283669	2
ENSG00000263528.7	IKBKE	1	206470213	1_105	0	0.0369177289074775	11.7456785702173	4.11728078096479e-06	1.4106473214331	2
ENSG00000143486.15	EIF2D	1	206573537	1_105	0	0.0193931575881713	5.71022745248729	1.05147591912482e-06	-0.500536201586926	2
ENSG00000143479.15	DYRK3	1	206637932	1_105	0	0.0177187697589817	4.90625233425703	8.25431127539137e-07	0.181408905054086	1
ENSG00000162889.10	MAPKAPK2	1	206694900	1_105	0	0.0172673181731393	4.6751644188939	7.66512386607995e-07	-0.230947988932163	1
ENSG00000162896.5	PIGR	1	206945992	1_105	0	0.0557432628447647	15.6264822745752	8.27086641192106e-06	2.03311339570028	2
ENSG00000182795.12	C1orf116	1	207032059	1_105	0	0.0185347478294104	5.31142364442435	9.34749025471176e-07	-0.214193217951621	1
ENSG00000123843.12	C4BPB	1	207087851	1_105	0	0.0195098174881673	5.68132721096607	1.05244741617299e-06	0.122312483173378	2
ENSG00000203710.10	CR1	1	207495102	1_105	0	0.020366241877729	6.12949098575898	1.18531206444603e-06	-0.696141017843126	1
ENSG00000117335.19	CD46	1	207756858	1_105	0	0.30432341219045	20.465416317224	5.91361906374572e-05	3.66416819505814	1
ENSG00000174059.16	CD34	1	207911570	1_105	0	0.0475833018353675	14.0952154157442	6.3683025652014e-06	1.67121927389821	1
ENSG00000196878.14	LAMB3	1	209668934	1_106	0	0.0513508814452502	12.7166682469662	6.20038477305436e-06	-1.61063346220146	1
ENSG00000123689.5	G0S2	1	209675087	1_106	0	0.0556062606722152	13.4667342730085	7.11022556816845e-06	-1.6760786738278	2
ENSG00000009790.14	TRAF3IP3	1	209756234	1_106	0	0.0256370003922555	6.21738355643938	1.51346459935851e-06	0.658084788902254	1
ENSG00000117597.17	DIEXF	1	209828509	1_106	0	0.0222126574423858	4.88325882175292	1.029929882927e-06	0.221525237937532	1
ENSG00000082497.11	SERTAD4	1	210302356	1_106	0	0.0248820064861738	5.93907968918042	1.40314304627975e-06	-0.651182120228038	1
ENSG00000054392.12	HHAT	1	210324340	1_106	0	0.0216401009937112	4.64045623448627	9.53492675242405e-07	0.015172989580138	1
ENSG00000143473.12	KCNH1	1	211134467	1_107	0	0.0202015321785255	4.86729604789793	9.33618543212177e-07	-0.334929492022758	1
ENSG00000082512.14	TRAF5	1	211326278	1_107	0	0.0207491216380441	5.11581569068405	1.00788737009645e-06	0.333082484750957	2
ENSG00000170385.9	SLC30A1	1	211578806	1_107	0	0.0836719230896387	18.2079637927287	1.44656691741594e-05	2.03712874429578	1
ENSG00000117650.12	NEK2	1	211675781	1_107	0	0.0203726074698288	4.94564593785177	9.56680751406288e-07	0.21722717663794	1
ENSG00000143493.12	INTS7	1	212035474	1_107	0	0.0233841697793002	6.2274686720189	1.38270936327848e-06	-0.746186302523168	1
ENSG00000143476.17	DTL	1	212035474	1_107	0	0.0233841697793002	6.2274686720189	1.38270936327848e-06	0.746186302523168	1
ENSG00000066027.11	PPP2R5A	1	212283381	1_107	0	0.129727452163291	22.4347675827387	2.76344522150467e-05	-2.4904073059307	1
ENSG00000065600.12	TMEM206	1	212414848	1_107	0	0.0229582699930972	6.05647047842021	1.32024995203853e-06	-0.597520085452006	2
ENSG00000162772.16	ATF3	1	212565261	1_107	0	0.0221244401535525	5.71240126067719	1.20001974804811e-06	0.425270300949922	1
ENSG00000123685.8	BATF3	1	212699839	1_108	0	0.0201623980070486	4.83420932917603	9.25475726316817e-07	0.206636932642493	1
ENSG00000162769.12	FLVCR1	1	212858008	1_108	0	0.0257760459168123	7.03008764445053	1.72057826698733e-06	0.775385636999728	1
ENSG00000143494.15	VASH2	1	212948152	1_108	0	0.0225138020953637	5.83577200737243	1.24751149896168e-06	-0.626913883218659	1
ENSG00000174606.13	ANGEL2	1	213006492	1_108	0	0.0256220956344142	6.91828290123482	1.68310171216099e-06	-0.874970136188977	2
ENSG00000136643.11	RPS6KC1	1	213051377	1_108	0	0.0472835977251999	12.6323459923251	5.67142146856797e-06	1.55129619135281	1
ENSG00000143499.13	SMYD2	1	214280940	1_108	0	0.0200220551682815	4.74379162419382	9.0184448628383e-07	0.0282233419412879	1
ENSG00000152104.11	PTPN14	1	214361311	1_108	0	0.041940523101792	12.0276195496318	4.7897287793245e-06	1.49033913938151	1
ENSG00000117724.12	CENPF	1	214602949	1_109	0	0.0280117025352581	7.07680827000123	1.88223711196879e-06	0.893794617682461	2
ENSG00000136636.12	KCTD3	1	215567710	1_109	0	0.0270090805335093	6.73713867773096	1.727757089123e-06	0.721115568695982	1
ENSG00000196482.16	ESRRG	1	217088946	1_110	0	0.0632838082668202	16.40643825019	9.85835177810487e-06	-1.76893293559544	1
ENSG00000092978.10	GPATCH2	1	217631425	1_110	0	0.018394643298915	4.84900744980763	8.46918498195872e-07	0.37583404702349	1
ENSG00000067533.5	RRP15	1	218285209	1_110	0	0.0186716567253789	4.98778928727398	8.84277040871475e-07	0.279778088264724	1
ENSG00000136628.17	EPRS	1	219983085	1_112	0	0.0210942645925767	4.61227726081526	9.23798371730967e-07	-0.0619296961403581	1
ENSG00000162813.17	BPNT1	1	220086860	1_112	0	0.0625985726498429	14.7945998625561	8.79356647791996e-06	-1.82059322980209	2
ENSG00000067704.9	IARS2	1	220094239	1_112	0	0.0274630881454738	7.06763997718331	1.84298239307487e-06	-0.882169591897309	2
ENSG00000118873.15	RAB3GAP2	1	220272146	1_112	0	0.112371041308951	20.3835079369234	2.17485711122633e-05	-2.3194179437523	1
ENSG00000116141.15	MARK1	1	220533975	1_112	0	0.0281978826126121	7.3137301647129	1.95818098183496e-06	-0.750995060464456	1
ENSG00000162817.6	C1orf115	1	220690081	1_112	0	0.0424656865479972	11.1411158467838	4.49225330280147e-06	-1.59667155336288	1
ENSG00000117791.15	MARC2	1	220770459	1_112	0	0.0309643976160811	8.18667100184981	2.4069516706861e-06	1.3463849823446	1
ENSG00000154305.16	MIA3	1	222618304	1_114	0	0.0134517315530064	5.31265685512055	6.78558592532339e-07	0.692059949385258	1
ENSG00000186063.12	AIDA	1	222712777	1_114	0	0.0303799794104699	12.7224582935305	3.66991417429137e-06	-1.72550670562168	1
ENSG00000197520.10	FAM177B	1	222736869	1_114	0	0.0846070175529165	22.1963493378863	1.78313955643025e-05	-2.36549865956832	1
ENSG00000143502.14	SUSD4	1	223364043	1_114	0	0.182374426740756	29.2418989768763	5.06368765331559e-05	2.85403557429806	2
ENSG00000203697.11	CAPN8	1	223665771	1_114	0	0.024701095753118	10.7008253098538	2.50975246981606e-06	1.83003131923073	1
ENSG00000143514.16	TP53BP2	1	223840297	1_114	0	0.139835951474773	26.3645286717977	3.50054971800145e-05	-3.29303855886326	1
ENSG00000143753.12	DEGS1	1	224176228	1_114	0	0.0470722269215845	16.205854521924	7.24326004590092e-06	-1.67262087702901	1
ENSG00000143748.17	NVL	1	224330140	1_114	0	0.0130280789539291	5.30219269248113	6.55893437271787e-07	0.830172571977638	1
ENSG00000143771.11	CNIH4	1	224356827	1_114	0	0.386146705262371	19.9438037016161	7.3123626443519e-05	-3.82243233313357	2
ENSG00000143786.7	CNIH3	1	224647637	1_114	0	0.211330572535636	25.9124953377627	5.19958836623976e-05	-2.67463120733568	1
ENSG00000162923.14	WDR26	1	224436689	1_114	0	0.232804004654864	18.6077493039205	4.11321764139696e-05	-3.68157125339361	2
ENSG00000185842.15	DNAH14	1	224895338	1_115	0	0.0218222675746974	4.6533519850421	9.64191231668262e-07	-0.0433329679863532	2
ENSG00000143742.12	SRP9	1	225777848	1_115	0	0.0259560959626703	6.26754428616485	1.54466454871893e-06	-0.705127910378549	1
ENSG00000143819.12	EPHX1	1	225809711	1_115	0	0.0325675541007915	8.38358175642979	2.5924604759959e-06	-1.11869631577266	1
ENSG00000196187.11	TMEM63A	1	225881769	1_115	0	0.0337593161285736	8.71928576396734	2.79493652102342e-06	-1.00418983886118	1
ENSG00000243709.1	LEFTY1	1	225909765	1_115	0	0.0307196709148142	7.83826539012678	2.28630370238395e-06	-0.835894919578147	4
ENSG00000143811.18	PYCR2	1	225924245	1_115	0	0.0231751959175799	5.21275565806074	1.14706539856464e-06	0.435637588015289	2
ENSG00000143768.12	LEFTY2	1	225941740	1_115	0	0.0333747044014308	8.61224523548846	2.72917392057443e-06	0.970914261117533	1
ENSG00000143751.9	SDE2	1	225999428	1_115	0	0.0432618345989236	11.0410174235804	4.53535644033089e-06	-1.63701819139131	2
ENSG00000163041.9	H3F3A	1	226078328	1_115	0	0.097495092670468	18.7402269330738	1.73482231100631e-05	2.5738310176044	1
ENSG00000183814.15	LIN9	1	226309688	1_115	0	0.0383650186002424	9.91534668381899	3.61194154800288e-06	-1.27272662793282	1
ENSG00000143799.12	PARP1	1	226408138	1_115	0	0.0295112497487412	7.46381411471026	2.09144194171361e-06	-0.790353736187311	1
ENSG00000143772.9	ITPKB	1	226738931	1_116	0	0.275360905677584	30.3855656598171	7.9445079469919e-05	-3.48700157608549	2
ENSG00000143801.16	PSEN2	1	226872641	1_116	0	0.02563263758954	7.45625394138468	1.81472735007399e-06	1.22497984565281	1
ENSG00000143776.18	CDC42BPA	1	227319345	1_116	0	0.0228924879636337	6.40409189062945	1.39202792043372e-06	-1.20640246381076	1
ENSG00000181450.17	ZNF678	1	227563411	1_116	0	0.0206290294110953	5.43618242776375	1.0648053246968e-06	0.769420029486386	1
ENSG00000143740.14	SNAP47	1	227730861	1_116	0	0.0256119257349751	7.44871729627783	1.8114281909369e-06	-0.965509382072557	1
ENSG00000081692.12	JMJD4	1	227735217	1_116	0	0.0189727902096452	4.6586971259226	8.39253339603929e-07	0.248299326430675	1
ENSG00000143816.7	WNT9A	1	227947502	1_116	0	0.0225569112449497	6.26674232705558	1.34220504060429e-06	-0.809218911717184	1
ENSG00000162910.18	MRPL55	1	228109044	1_116	0	0.01886896263552	4.60774166514533	8.25531298674072e-07	0.0942460107078903	1
ENSG00000143774.16	GUK1	1	228140298	1_116	0	0.0982735929650643	20.1226935307674	1.87767465523782e-05	-2.09845359294878	1
ENSG00000154358.20	OBSCN	1	228210617	1_116	0	0.0188690819738122	4.60780034643307	8.25547033325793e-07	0.00408826385345619	1
ENSG00000162913.9	C1orf145	1	228213855	1_116	0	0.0191899113660193	4.76437010422968	8.68112193690344e-07	-0.182430531997549	1
ENSG00000162931.11	TRIM17	1	228416547	1_116	0	0.0263017116676112	7.69623872579676	1.92202901584734e-06	0.976283374592515	1
ENSG00000181218.5	HIST3H2A	1	228455746	1_116	0	0.0265773039270005	7.79332130879665	1.96666732205946e-06	-0.967565050540452	1
ENSG00000168159.11	RNF187	1	228484557	1_116	0	0.0498255808812933	13.6733668150403	6.46882246303939e-06	1.63443318783247	1
ENSG00000154429.10	CCSAP	1	229328339	1_117	0	0.0604971918444947	10.9903615149394	6.31312794593175e-06	1.42001801561963	1
ENSG00000069248.11	NUP133	1	229508410	1_117	0	0.0344420026372604	5.6993578576414	1.86385326690191e-06	-0.45739421367615	1
ENSG00000143641.9	GALNT2	1	230058766	1_117	0	0.133333692127189	18.5641353935072	2.35023900298652e-05	2.12626123820838	1
ENSG00000135744.7	AGT	1	230714652	1_118	0	0.0308947199129258	5.35380201648636	1.57052178894969e-06	0.537083422025864	1
ENSG00000135773.12	CAPN9	1	230755502	1_118	0	0.0287773200433427	4.69148566917661	1.28191177748012e-06	-0.111368400913794	1
ENSG00000143643.12	TTC13	1	230978217	1_118	0	0.0287421708930831	4.68009385451169	1.27723710440801e-06	0.0448211685246901	1
ENSG00000173409.13	ARV1	1	230978849	1_118	0	0.0286691892064351	4.65640388906048	1.26754518806904e-06	0.165242518211576	1
ENSG00000116906.11	GNPAT	1	231244163	1_118	0	0.0285913054259894	4.63099158018479	1.25720289688608e-06	0.440785046901983	1
ENSG00000116903.7	EXOC8	1	231337950	1_118	0	0.0285199304839577	4.60773176301636	1.24776571497703e-06	0.0853249901347598	1
ENSG00000010072.15	SPRTN	1	231341128	1_118	0	0.0691567228343352	12.9258697445641	8.48773040997302e-06	-2.36146416702191	1
ENSG00000135766.8	EGLN1	1	231429978	1_118	0	0.253586537939881	25.677192253433	6.18259963877476e-05	3.51604903938389	1
ENSG00000116918.13	TSNAX	1	231528861	1_118	0	0.0555794833579598	10.8598378655356	5.73106380597502e-06	-1.78198507271103	1
ENSG00000116991.10	SIPA1L2	1	232562054	1_119	0	0.0302070097569787	6.36993429470724	1.82700646984879e-06	0.706529627952318	1
ENSG00000212916.4	MAP10	1	232801993	1_119	0	0.0335824995861681	7.35888582623218	2.34651038012591e-06	-0.829538703087908	1
ENSG00000135778.11	NTPCR	1	232950261	1_119	0	0.0256839364523622	4.85804980205038	1.18473425623609e-06	-0.162664061114758	1
ENSG00000135750.14	KCNK1	1	233553400	1_120	0	0.0399405016648948	5.72003684881233	2.16925066259565e-06	0.487544474655558	1
ENSG00000168275.14	COA6	1	234370870	1_120	0	0.0354931382501266	4.61523601188678	1.55537714186426e-06	-0.0386097722848949	1
ENSG00000059588.9	TARBP1	1	234461409	1_120	0	0.0403763341385014	5.8217129930724	2.23190175531957e-06	-0.559470356508696	1
ENSG00000173726.10	TOMM20	1	235094523	1_121	0	0.038238799444361	6.50888844565969	2.36324350898516e-06	0.780952515600902	2
ENSG00000188739.14	RBM34	1	235160983	1_121	0	0.0413404513187203	7.23942417563768	2.84168957546209e-06	-0.814057667009549	1
ENSG00000116957.12	TBCE	1	235436814	1_121	0	0.0363683889512547	6.03962274370811	2.08560121785469e-06	-0.633791316594925	1
ENSG00000162885.12	B3GALNT2	1	235502463	1_121	0	0.0368152759045716	6.15385985489246	2.15116170489311e-06	0.632504158771959	1
ENSG00000143669.13	LYST	1	235883940	1_122	0	0.0743092085467938	14.0348241000285	9.90254914607746e-06	-1.71353267261112	1
ENSG00000116962.14	NID1	1	236025542	1_122	0	0.027823219240158	4.80319047241458	1.26892099703972e-06	0.174722462590077	2
ENSG00000077585.13	GPR137B	1	236143235	1_122	0	0.0276169922204121	4.73385339269361	1.24133379212092e-06	-0.241765102902717	2
ENSG00000086619.13	ERO1B	1	236282016	1_122	0	0.041627230853414	8.56828681461354	3.38663906692285e-06	-1.02895250208073	1
ENSG00000186197.13	EDARADD	1	236366544	1_122	0	0.0394132883810029	8.05621372546502	3.01488705464162e-06	-1.04022384371545	1
ENSG00000116977.18	LGALS8	1	236525145	1_122	0	0.0365529576649495	7.35103757641879	2.55134132175211e-06	-0.981040777469603	1
ENSG00000119285.10	HEATR1	1	236604526	1_122	0	0.0277229584222873	4.76954474766394	1.25549185070668e-06	0.391691700574501	1
ENSG00000077522.12	ACTN2	1	236686652	1_122	0	0.0277437627885502	4.7765362219689	1.25827577330772e-06	0.254522425271812	1
ENSG00000155816.19	FMN2	1	240013588	1_125	0	0.0322956665208921	8.67352663553173	2.65972885718688e-06	1.14064570824897	1
ENSG00000203668.2	CHML	1	241640356	1_127	0	0.196310576683796	23.7642278437913	4.42960298568126e-05	2.69874898349015	1
ENSG00000054277.13	OPN3	1	241640768	1_127	0	0.105975812239075	17.7037570103637	1.78143340061197e-05	2.33093379746373	1
ENSG00000174371.16	EXO1	1	241847755	1_127	0	0.0299065772977718	5.74901362171384	1.63251600166855e-06	0.541514539575162	2
ENSG00000143702.15	CEP170	1	243254880	1_128	2	0.331894888332734	22.3580115954479	7.04581340493852e-05	-4.49684108417326	1
ENSG00000054282.15	SDCCAG8	1	243248552	1_128	0	0.0296389916766125	12.7085798318848	3.57649681781651e-06	0.764455031122543	1
ENSG00000117020.16	AKT3	1	243851261	1_128	0	0.0161983778237339	6.99874605194854	1.07643833762347e-06	0.617994628977552	1
ENSG00000035687.9	ADSS	1	244451195	1_129	0	0.0876216266316325	13.7351020998441	1.14272203036508e-05	2.21456080278322	1
ENSG00000179397.17	C1orf101	1	244610212	1_129	0	0.0522552172289625	8.83414224960242	4.38320156368835e-06	0.951261199062846	1
ENSG00000203667.9	COX20	1	244836094	1_129	0	0.0385020797417432	5.96699521389008	2.18140987811956e-06	0.568127527514931	1
ENSG00000203666.12	EFCAB2	1	244972007	1_129	0	0.0625472609283739	10.5308072781765	6.25413652570809e-06	-1.30882352557305	1
ENSG00000162849.15	KIF26B	1	245155106	1_129	0	0.0358731304912592	5.3052647324149	1.80706483256988e-06	0.43178902568636	1
ENSG00000185420.18	SMYD3	1	246506728	1_130	0	0.0278746587966282	11.4456640177903	3.02933951648103e-06	-1.37517864895925	2
ENSG00000162851.7	TFB2M	1	246583986	1_130	0	0.0975814229035592	23.2622369137351	2.15534113633184e-05	-2.42774957176814	1
ENSG00000162852.13	CNST	1	246566688	1_130	0	0.142828363560367	26.9573993248558	3.65586246549735e-05	-2.69476372818321	2
ENSG00000143653.9	SCCPDH	1	246723717	1_130	0	0.0154762165344173	5.97669681139476	8.78260639337119e-07	0.754204276490812	3
ENSG00000153207.14	AHCTF1	1	246929550	1_130	0	0.0171334034263299	6.92032274467969	1.12581592344142e-06	0.772392015370119	2
ENSG00000277462.1	ZNF670	1	247078021	1_130	0	0.0191181782607562	7.93787462373758	1.44094743603323e-06	0.925651383120309	2
ENSG00000188295.14	ZNF669	1	247104384	1_130	0	0.0201671200938005	8.43403704379195	1.61501583715713e-06	0.993203010322621	2
ENSG00000196418.12	ZNF124	1	247167626	1_130	0	0.0219497827677383	9.22130662949329	1.92185264961434e-06	-1.11319676051492	2
ENSG00000162714.12	ZNF496	1	247330860	1_131	0	0.0325530159699425	4.62100347971112	1.42831804698338e-06	0.102681786015448	2
ENSG00000162722.8	TRIM58	1	247856300	1_131	0	0.0348325565410182	5.25336370986752	1.73748161239763e-06	0.373688129363403	1
ENSG00000171163.15	ZNF692	1	248859244	1_131	0	0.178551194163949	20.89491542189	3.54242589161698e-05	2.32396405315949	1
ENSG00000184731.5	FAM110C	2	47208	2_1	0	0.0331943316157992	4.61740501590997	1.45532267326165e-06	-0.21416603418321	1
ENSG00000143727.15	ACP1	2	264429	2_1	0	0.0429556930345241	7.03014985884874	2.86736321733616e-06	1.01068807809344	1
ENSG00000189292.15	ALKAL2	2	200477	2_1	0	0.0575942803799628	9.78884128403237	5.35313307798776e-06	-1.55344508312313	1
ENSG00000151353.14	TMEM18	2	677295	2_1	0	0.0426349717351701	6.95989793991504	2.81751506815498e-06	-0.80035713826162	1
ENSG00000172554.11	SNTG2	2	950636	2_1	0	0.0471565733242181	7.90610978982672	3.53999360046034e-06	1.28868391720921	1
ENSG00000032389.12	TSSC1	2	3378347	2_2	0	0.0163849299752288	4.74453281413597	7.38134392267163e-07	0.138156345412506	1
ENSG00000171853.15	TRAPPC12	2	3379970	2_2	0	0.0167030252165726	4.92291165614179	7.80754643380006e-07	0.33876946760765	1
ENSG00000182551.13	ADI1	2	3490476	2_2	0	0.0171409484608139	5.16305330354749	8.40308689649846e-07	-0.331461226180322	1
ENSG00000171865.9	RNASEH1	2	3558529	2_2	0	0.0164902855164424	4.8039904478969	7.52190262861827e-07	-0.19452300158892	1
ENSG00000171863.12	RPS7	2	3577209	2_2	0	0.03245876031877	11.1047253687943	3.4224502853402e-06	1.26558325985633	1
ENSG00000118004.17	COLEC11	2	3594750	2_2	0	0.0162580551804139	4.67242218884923	7.21286938343883e-07	-0.117247612128567	3
ENSG00000151360.9	ALLC	2	3585937	2_2	0	0.0194773862105062	6.34936942624097	1.17424486325296e-06	0.678755478478058	1
ENSG00000214866.8	DCDC2C	2	3703501	2_2	0	0.01683938588335	4.99835140335994	7.99190718222545e-07	-0.27641093396488	1
ENSG00000115738.9	ID2	2	8678930	2_6	0	0.0228191555346363	5.72253118389714	1.23989564117392e-06	0.665289327329481	1
ENSG00000143797.11	MBOAT2	2	9087633	2_6	0	0.0517669115010926	13.239834983611	6.50777042752104e-06	1.60828670966629	1
ENSG00000151693.9	ASAP2	2	9181705	2_6	0	0.0380926051027687	10.4148529999144	3.76696179693049e-06	-1.28290132587984	2
ENSG00000119185.12	ITGB1BP1	2	9408522	2_6	0	0.0207733919677311	4.77532571881481	9.41906539532913e-07	0.0479350905726317	3
ENSG00000119203.13	CPSF3	2	9399534	2_6	0	0.0204629937598051	4.62349786948262	8.98332745130889e-07	-0.144756761481868	1
ENSG00000134330.18	IAH1	2	9473160	2_6	0	0.0206949439926222	4.72180514016009	9.27832781857695e-07	-0.428110403549906	1
ENSG00000151694.12	ADAM17	2	9555759	2_6	0	0.0258312470162831	6.77836439292622	1.6625230729795e-06	0.846107287107914	2
ENSG00000134308.13	YWHAQ	2	9690492	2_6	0	0.024931800218952	6.46379989717138	1.53016737586699e-06	-0.667580073290002	1
ENSG00000115750.16	TAF1B	2	9842879	2_6	0	0.0301930428019128	8.22330812933275	2.35749534098883e-06	0.981827466994133	2
ENSG00000134317.17	GRHL1	2	9902660	2_6	0	0.0962021498291035	19.1549919893676	1.74970224400047e-05	2.10114188965974	3
ENSG00000205795.4	CYS1	2	10080534	2_6	0	0.0211241445145389	4.91802613729303	9.864324697626e-07	-0.268976706858029	1
ENSG00000171848.13	RRM2	2	10121909	2_6	0	0.0214216753901324	5.06076953420638	1.02936024408022e-06	-0.305011834671482	1
ENSG00000115761.15	NOL10	2	10649903	2_7	0	0.0151814566379372	4.97654595650139	7.17362812105505e-07	-0.398514663712161	1
ENSG00000143882.10	ATP6V1C2	2	10722013	2_7	0	0.0162230723725478	5.59197518293716	8.61381891967952e-07	-0.410298469414473	1
ENSG00000150873.11	C2orf50	2	11132658	2_7	0	0.0160455654213494	5.48991828932786	8.36408240464809e-07	0.434907608017869	1
ENSG00000134318.13	ROCK2	2	11347918	2_7	0	0.0212818013888331	8.11214472154323	1.63923595967787e-06	0.965090003627102	2
ENSG00000134324.11	LPIN1	2	11784824	2_7	0	0.0440189251163297	14.8956924333592	6.22583385347156e-06	-1.64938529780247	1
ENSG00000071575.11	TRIB2	2	12717952	2_8	0	0.0469904277177076	9.45230290561646	4.2173964227601e-06	1.13422989529084	1
ENSG00000079785.14	DDX1	2	15590379	2_9	0	0.0199822657134749	6.93668132616843	1.3161150936136e-06	1.11288712241245	3
ENSG00000134323.11	MYCN	2	15939632	2_9	0	0.10407856189589	21.3458618867188	2.10946524582501e-05	2.32282665838442	1
ENSG00000197872.11	FAM49A	2	16666179	2_10	0	0.0510155914054179	14.9110911084593	7.2228691334636e-06	-1.6819240917135	1
ENSG00000178295.14	GEN1	2	17622424	2_10	0	0.0304967013481615	10.091432274825	2.92215382233366e-06	-1.28393252530113	3
ENSG00000170745.11	KCNS3	2	17877595	2_10	0	0.0653397295982618	17.2470101987759	1.0700117575025e-05	-1.86267656681411	2
ENSG00000240857.1	RDH14	2	18560992	2_11	0	0.0510530190495686	7.95550249773409	3.85643879076425e-06	0.944143737846797	1
ENSG00000183891.5	TTC32	2	19901956	2_12	0	0.0436319353742247	7.29429838144946	3.02193694885693e-06	-0.861572779114961	1
ENSG00000118965.14	WDR35	2	19989004	2_12	0	0.0327482917991654	4.60864343368477	1.4330427843732e-06	0.19365955481077	3
ENSG00000132031.12	MATN3	2	20009334	2_12	0	0.0328121484071638	4.62683705461987	1.44150538456818e-06	0.0365162600588803	2
ENSG00000115884.10	SDC1	2	20217352	2_12	0	0.061969871515025	10.5982098996075	6.23606321585999e-06	-1.59208085443802	2
ENSG00000118960.12	HS1BP3	2	20642567	2_12	0	0.127804501418226	17.5317021287978	2.12749050455179e-05	-2.04091653567709	1
ENSG00000118961.14	LDAH	2	20678345	2_12	0	0.0327486315111208	4.60874030731521	1.43308777279017e-06	0.0135863867990995	2
ENSG00000084674.14	APOB	2	21044338	2_13	0	0.0181889269814957	5.14405491605963	8.88403114918747e-07	0.48402966392122	2
ENSG00000173960.13	UBXN2A	2	23931322	2_14	0	0.0902050436237899	17.0165947330531	1.45747419265786e-05	2.71913737614975	2
ENSG00000205639.9	MFSD2B	2	24009112	2_14	0	0.0386191623396651	8.99864260057309	3.29972121981198e-06	1.4607663705553	2
ENSG00000163026.11	WDCP	2	24049787	2_14	0	0.0257798059077705	5.22554706043844	1.27911267760519e-06	-0.322061935247517	1
ENSG00000119782.13	FKBP1B	2	24049526	2_14	0	0.0250340920029606	4.95220671541445	1.17713969626621e-06	0.348971270610095	2
ENSG00000115128.6	SF3B6	2	24077362	2_14	0	0.0246042754895353	4.79102139793903	1.11927315702112e-06	-0.166306576566044	1
ENSG00000219626.8	FAM228B	2	24081196	2_14	0	0.0266039195150612	5.51858983431351	1.39402685000391e-06	-0.69187723238344	2
ENSG00000115129.13	TP53I3	2	24084905	2_14	0	0.024677737656237	4.81877546784906	1.12911825917592e-06	0.235775311323823	2
ENSG00000176732.6	PFN4	2	24123159	2_14	0	0.0249398649284877	4.91713327384006	1.16440342282367e-06	0.258628132028239	2
ENSG00000186453.12	FAM228A	2	24174047	2_14	0	0.043962043718469	10.213067474976	4.26315842338982e-06	1.64038209573131	2
ENSG00000084676.15	NCOA1	2	24488675	2_15	0	0.0173938232725733	4.78576970309524	7.90395112315788e-07	0.350449990155717	3
ENSG00000138092.10	CENPO	2	24789563	2_15	0	0.0256430977641609	7.64245706009975	1.86080511926299e-06	0.135982953294999	2
ENSG00000115137.11	DNAJC27	2	24924420	2_15	0	0.0178347736456225	5.835967155706	9.8827506433187e-07	-0.93558184745347	1
ENSG00000084710.13	EFR3B	2	25088668	2_15	0	0.0184599371726775	8.04983563914168	1.41095976137921e-06	1.73735000708521	1
ENSG00000119772.16	DNMT3A	2	25343038	2_15	0	0.0328179310743915	10.3576858361169	3.22753774150559e-06	1.08441742466551	1
ENSG00000138101.18	DTNB	2	25671381	2_15	0	0.0182364325737597	5.51464292854828	9.54892933162721e-07	0.878289759482349	1
ENSG00000143970.16	ASXL2	2	25878763	2_15	0	0.111013565967877	21.3672518115317	2.25227864043346e-05	2.30614597800158	1
ENSG00000084731.14	KIF3C	2	25946418	2_15	0	0.0908389283220657	20.458690346581	1.76460387204126e-05	2.45484284955998	1
ENSG00000157833.12	GAREM2	2	26165399	2_15	0	0.0271255473908685	8.73465502931113	2.24968475417751e-06	-0.928641275608998	1
ENSG00000138029.13	HADHB	2	26243662	2_15	0	0.0290843211203738	9.46032915529144	2.6125377528716e-06	-0.912346402416889	2
ENSG00000157856.10	DRC1	2	26401975	2_15	0	0.0172110848630853	4.63891588515712	7.58092396097093e-07	0.194985336444678	1
ENSG00000115155.16	OTOF	2	26475814	2_15	0	0.0455354247940634	13.601588560913	5.88080017656286e-06	-1.60485952360948	1
ENSG00000157884.10	CIB4	2	26641739	2_15	0	0.0184841409799893	5.33559864019617	9.36439710951834e-07	-0.486267011421703	1
ENSG00000171303.6	KCNK3	2	26691919	2_16	0	0.0828774627369214	17.531779235891	1.37962112870971e-05	-1.65944302624526	1
ENSG00000213699.8	SLC35F6	2	26764613	2_16	0	0.37564768695249	21.3740676989403	7.62369119416705e-05	4.20867494310735	1
ENSG00000115163.14	CENPA	2	26812526	2_16	0	0.0177595444171802	5.02513772526036	8.4737800408486e-07	0.768786761535205	1
ENSG00000084764.10	MAPRE3	2	26971145	2_16	0	0.047303474004449	15.7118178016423	7.05694719746506e-06	-3.78637364457005	1
ENSG00000138080.13	EMILIN1	2	27078536	2_16	0	0.112100378655886	24.3787913159747	2.59487622029813e-05	-2.86775568536173	1
ENSG00000138030.12	KHK	2	27086791	2_16	0	0.0345599535148814	13.2989789166789	4.36404121950484e-06	-3.46753548032954	1
ENSG00000143994.13	ABHD1	2	27125819	2_16	0	0.0187918870566457	6.9482283348221	1.23977213877744e-06	-1.94639412905628	1
ENSG00000138073.13	PREB	2	27134751	2_16	0	0.0182517127668831	4.99206856961242	8.65130382699547e-07	0.0297603825961417	1
ENSG00000138085.16	ATRAID	2	27209632	2_16	0	0.0413497496998745	12.4842562710094	4.90154457922983e-06	2.29229692504973	3
ENSG00000138074.14	SLC5A6	2	27212506	2_16	0	0.0218896452304289	6.57535043630165	1.36664281809747e-06	-1.34916509221876	1
ENSG00000084774.13	CAD	2	27217016	2_16	0	0.0823382683325119	20.0719262673622	1.56923569660691e-05	-3.04238474826667	2
ENSG00000163793.12	DNAJC5G	2	27270177	2_16	0	0.0187340286700648	5.39707852709297	9.60035548160341e-07	0.619388866023664	1
ENSG00000115194.10	SLC30A3	2	27276169	2_16	0	0.0585751416034758	16.9209087637115	9.41097083968453e-06	2.99116359328867	1
ENSG00000163794.6	UCN	2	27308797	2_16	0	0.0188479317269983	5.21238467979945	9.32819371614652e-07	0.724794410176926	1
ENSG00000115234.10	SNX17	2	27369556	2_16	0	0.05861827580313	17.9199928409259	9.97397484513103e-06	-3.1137981740857	1
ENSG00000163795.13	ZNF513	2	27380806	2_16	0	0.0251927258719059	8.91130751695301	2.13164062586501e-06	-1.85202232876719	1
ENSG00000115241.10	PPM1G	2	27408324	2_16	0	0.055094160353615	17.1037441495613	8.94734445036114e-06	-3.01828466073624	1
ENSG00000115216.13	NRBP1	2	27425859	2_16	0	0.0330794864500267	12.311471718778	3.86692836838151e-06	-2.49904351991486	1
ENSG00000157992.12	KRTCAP3	2	27444317	2_16	0	0.0266450900364771	8.10241096052132	2.04988197227093e-06	1.15564268806813	1
ENSG00000198522.13	GPN1	2	27628084	2_16	0	0.0479776426185332	14.4894552819698	6.60067516716578e-06	-2.03668383663965	1
ENSG00000176714.9	CCDC121	2	27629397	2_16	0	0.0608309630445629	16.771200884299	9.68693196989815e-06	-2.20227867540983	1
ENSG00000163798.13	SLC4A1AP	2	27659833	2_16	0	0.0389157399078907	17.607208608801	6.50598711259304e-06	3.50611638512109	1
ENSG00000158019.20	BRE	2	27889824	2_16	0	0.017585886443736	5.01552720556847	8.37487342074438e-07	0.834857006409238	1
ENSG00000171174.13	RBKS	2	27891044	2_16	0	0.0180663441151907	5.76733535092898	9.89333875288052e-07	1.16925964246198	2
ENSG00000163803.12	PLB1	2	28603488	2_17	0	0.0230285973720031	6.33150128105731	1.38443185174225e-06	0.986443628114834	1
ENSG00000213639.9	PPP1CB	2	28772360	2_17	1	0.409396138192765	21.8486752374129	8.49310019828019e-05	4.33072701244048	1
ENSG00000163806.15	SPDYA	2	28782736	2_17	1	0.0750840676060733	18.9642261306484	1.35201127717054e-05	-3.80212426721785	2
ENSG00000171103.10	TRMT61B	2	28869984	2_17	1	0.0872377314780846	18.0299003876278	1.49346513282866e-05	-3.87006171461085	1
ENSG00000179270.6	C2orf71	2	29074488	2_18	0	0.040535369325631	7.82896761905572	3.01325598546146e-06	-1.01277091351786	1
ENSG00000115295.19	CLIP4	2	29097582	2_18	0	0.028782911510656	4.62908637491829	1.26510742232531e-06	0.0107152777300178	2
ENSG00000213626.11	LBH	2	30284380	2_19	0	0.03782066996823	4.65295148284184	1.67091800462169e-06	0.020563284970461	1
ENSG00000172954.13	LCLAT1	2	30438675	2_19	0	0.0417759226307198	5.60875770941532	2.22479564863544e-06	0.71655057013143	3
ENSG00000214711.9	CAPN14	2	31234951	2_19	0	0.0382094522613411	4.74673149225579	1.72211787491931e-06	-0.142986305990977	1
ENSG00000013016.15	EHD3	2	31232282	2_19	0	0.0383480184457817	4.77988916297101	1.74043637165921e-06	-0.163074927954703	1
ENSG00000158125.9	XDH	2	31415003	2_20	0	0.0491042043497138	8.79300135771999	4.09971073811498e-06	1.63121426070457	1
ENSG00000162961.13	DPY30	2	32040056	2_20	0	0.0485555504003065	8.68723251573517	4.00514020639359e-06	-1.31842520571368	1
ENSG00000021574.11	SPAST	2	32064971	2_20	0	0.0486587473439575	8.70719357912011	4.02287484040083e-06	1.32234751613908	1
ENSG00000152683.14	SLC30A6	2	32164985	2_20	0	0.0421103674053994	7.35026732092879	2.93893216175974e-06	-1.05706750162519	1
ENSG00000091106.18	NLRC4	2	32264782	2_20	0	0.038113095124905	6.41587312204213	2.3218137698182e-06	-0.847339915119547	1
ENSG00000119820.10	YIPF4	2	32277426	2_20	0	0.036655846998493	6.05110023491566	2.10608067361338e-06	-0.874087839814484	1
ENSG00000115760.13	BIRC6	2	32354691	2_20	0	0.0315566404928697	4.65142778868434	1.39371650151024e-06	-0.0871147058517373	2
ENSG00000018699.11	TTC27	2	32678481	2_20	0	0.0317448015431547	4.70692176025536	1.41875365235252e-06	-0.26637427292208	1
ENSG00000049323.15	LTBP1	2	32947295	2_20	0	0.0397355224627154	6.80627412728942	2.56794525600854e-06	0.87878082107497	1
ENSG00000152689.17	RASGRP3	2	33436636	2_21	0	0.0153863130541573	5.39873863533416	7.88722561583256e-07	0.418418332602161	3
ENSG00000119812.18	FAM98A	2	33605951	2_21	0	0.0197742789384561	7.72733226805384	1.45086712355561e-06	-1.00540047868804	1
ENSG00000150938.9	CRIM1	2	36474909	2_23	0	0.0120169771208902	4.66907700173805	5.32750256419233e-07	0.340524222862357	1
ENSG00000205221.12	VIT	2	36696897	2_23	0	0.016375955411128	7.53750841315657	1.17201144804169e-06	-0.916576142685382	1
ENSG00000115808.11	STRN	2	36965464	2_23	0	0.012031626133886	4.68032828222652	5.34685049807273e-07	0.204770925982708	1
ENSG00000008869.11	HEATR5B	2	37083508	2_23	0	0.0576010833511124	19.284679913866	1.05472801906428e-05	-2.96736820453444	1
ENSG00000055332.16	EIF2AK2	2	37156965	2_23	0	0.0119560521399422	4.6220234854766	5.24707588298255e-07	-0.513396830907612	2
ENSG00000115816.14	CEBPZ	2	37232527	2_23	0	0.0848286896745868	22.9585035322983	1.84919935009613e-05	3.31574182951451	2
ENSG00000115825.9	PRKD3	2	37324522	2_23	0	0.0148463080463029	6.62673368386406	9.34147340544422e-07	-0.587251008843369	1
ENSG00000138061.11	CYP1B1	2	38071734	2_24	0	0.0318878410766137	6.95328886842989	2.10529416050703e-06	0.573868161443226	2
ENSG00000119787.13	ATL2	2	38523941	2_24	0	0.0266680911363566	5.23422037997509	1.3253828037083e-06	0.480136809460434	1
ENSG00000143889.15	HNRNPLL	2	38603270	2_24	0	0.0754957185855866	14.8209660031017	1.06241998379832e-05	-1.8087898520309	1
ENSG00000143891.16	GALM	2	38733785	2_24	0	0.0478256349835873	10.7002032222985	4.85903657076523e-06	1.57999945838	1
ENSG00000163214.20	DHX57	2	38875912	2_25	0	0.189739149702856	25.2915391646605	4.55648145215363e-05	-2.56689695677145	1
ENSG00000188010.12	MORN2	2	38874622	2_25	0	0.0607725605513657	14.6212326756623	8.4370169212983e-06	-1.83746606480618	1
ENSG00000214694.10	ARHGEF33	2	38882417	2_25	0	0.108048334731896	20.9857898252622	2.15298395682898e-05	2.44154966368118	1
ENSG00000115904.12	SOS1	2	39124428	2_25	0	0.0670803963368472	15.7853173249048	1.00541725294585e-05	1.88424859505772	2
ENSG00000205111.8	CDKL4	2	39230313	2_25	0	0.144313756204799	22.5806258090514	3.09414813038534e-05	2.58190989253578	1
ENSG00000138050.14	THUMPD2	2	39778150	2_25	0	0.06663562080511	12.6435027135699	7.99965487827174e-06	2.99814275668503	2
ENSG00000143924.18	EML4	2	42168854	2_26	0	0.00996856977479599	4.64912835099101	4.40049757485293e-07	-0.141503380102301	2
ENSG00000115944.14	COX7A2L	2	42425518	2_26	0	0.0120860702468082	6.43205146496436	7.38128580457708e-07	0.627521778292419	1
ENSG00000057935.13	MTA3	2	42494666	2_26	0	0.0158537113445287	8.94670511943246	1.34676390026491e-06	-1.05167732280076	1
ENSG00000162881.6	OXER1	2	42764706	2_26	0	0.0101050876584649	4.77498375015945	4.58151781871159e-07	-0.22043626942767	2
ENSG00000162882.14	HAAO	2	42766026	2_26	0	0.0124192320682456	6.68387614882321	7.88171148404329e-07	-0.809411313481788	3
ENSG00000143921.6	ABCG8	2	43817866	2_27	0	0.0650639023398775	8.63434268071648	5.33416917285909e-06	-1.06894271994981	1
ENSG00000115970.18	THADA	2	43594867	2_27	0	0.0424671160025304	4.61560628317696	1.86113947710443e-06	0.138040808530673	1
ENSG00000152527.13	PLEKHH2	2	43713393	2_27	0	0.0426934778986805	4.66546122892815	1.8912699240813e-06	0.195524029341071	1
ENSG00000223658.7	C1GALT1C1L	2	43666295	2_27	0	0.044293113539832	5.0105439819436	2.10726175476699e-06	0.544292878128056	2
ENSG00000138036.18	DYNC2LI1	2	43774000	2_27	0	0.0522385138188285	6.56147658725097	3.25454134502202e-06	0.7161510208706	2
ENSG00000138095.18	LRPPRC	2	43995523	2_27	0	0.0452786777381132	5.21711548015319	2.2429602779048e-06	0.392489192459686	2
ENSG00000138032.20	PPM1B	2	44170486	2_28	0	0.0188639483358491	4.6708724427354	8.36619537430466e-07	0.0311389798629829	1
ENSG00000138079.13	SLC3A1	2	44275649	2_28	0	0.0219301101521452	6.07028243096875	1.2640000984236e-06	0.590515797448179	1
ENSG00000138078.15	PREPL	2	44361802	2_28	0	0.0190380298947153	4.75617670337791	8.59760290391549e-07	-0.186555015536092	1
ENSG00000143919.14	CAMKMT	2	44362007	2_28	0	0.0242495642005203	7.00549720442477	1.61302203056708e-06	-0.79376219760172	1
ENSG00000170577.7	SIX2	2	45177910	2_28	0	0.0202090036487155	5.31062932988436	1.01903309505126e-06	0.376266207042044	1
ENSG00000068784.12	SRBD1	2	45463176	2_28	0	0.0254863371153287	7.46856054441421	1.80734776392624e-06	-0.907923109950814	2
ENSG00000171132.13	PRKCE	2	45650522	2_28	0	0.0196883966012712	5.06816705485836	9.47455164525988e-07	-0.359087889315947	1
ENSG00000250565.6	ATP6V1E2	2	46539307	2_29	0	0.0978874257144432	14.8040153243699	1.37595373092894e-05	1.86410436905584	3
ENSG00000119729.11	RHOQ	2	46542063	2_29	0	0.0643662163146045	10.8084462710292	6.60569694359792e-06	1.45863243622417	1
ENSG00000151665.12	PIGF	2	46617108	2_29	0	0.0602938475565932	10.1903321025271	5.83389667806858e-06	1.36816102414911	1
ENSG00000119878.5	CRIPT	2	46616492	2_29	0	0.0403743328756012	6.41807249532134	2.46040938249724e-06	-0.71978101353013	1
ENSG00000068724.15	TTC7A	2	46916048	2_29	0	0.037242772982339	5.66214779668514	2.00226062956376e-06	0.548553195933663	1
ENSG00000180398.11	MCFD2	2	46922519	2_29	0	0.0527475540911824	8.9289689205378	4.47199216766891e-06	-1.28104813872838	3
ENSG00000143933.16	CALM2	2	47176244	2_30	0	0.0188512658867376	4.95585905902836	8.8706789740539e-07	-0.0444489005927684	1
ENSG00000119888.10	EPCAM	2	47389129	2_30	0	0.0194135539229006	5.10215654495818	9.40494418889704e-07	-0.197238864979998	1
ENSG00000095002.13	MSH2	2	47403074	2_30	0	0.0854144598015398	18.4919823822366	1.49972719367851e-05	-1.96597889944224	1
ENSG00000116062.14	MSH6	2	47695630	2_30	0	0.0189870448465558	5.17495034941816	9.32955566599273e-07	0.487710582936331	1
ENSG00000242441.7	GTF2A1L	2	48595242	2_31	0	0.0484334864095051	15.4518407445951	7.10596971747644e-06	-2.7608444298341	1
ENSG00000068781.21	STON1-GTF2A1L	2	48595242	2_31	0	0.0274808273936444	8.61635707567816	2.24828254959948e-06	-1.74336512066404	2
ENSG00000170802.15	FOXN2	2	48327816	2_31	1	0.562226490423124	25.4205571842163	0.000135704349211742	-5.13183288624279	1
ENSG00000162869.15	PPP1R21	2	48435941	2_31	0	0.0951102437960783	23.5588767272613	2.12754753137315e-05	3.73068142406705	1
ENSG00000243244.5	STON1	2	48507634	2_31	0	0.0223497107749482	7.136956186128	1.51454553422433e-06	-1.54632313521608	2
ENSG00000138039.14	LHCGR	2	48735152	2_31	0	0.0185801317692436	4.92958290649644	8.696737496925e-07	-0.462364535443578	3
ENSG00000143942.4	CHAC2	2	53767730	2_35	0	0.0192750579875997	4.75872462855122	8.70930830079793e-07	0.61325699058496	1
ENSG00000068912.13	ERLEC1	2	53787421	2_35	0	0.0208994025152844	5.59094245075735	1.10947185398667e-06	-0.744703965142219	2
ENSG00000115239.21	ASB3	2	53787166	2_35	0	0.0210400664573438	6.45625809603286	1.28980895389483e-06	-1.40897488576855	2
ENSG00000119737.5	GPR75	2	53860333	2_35	0	0.0346076676046048	11.3121380283511	3.71718711694662e-06	-2.38542520309953	2
ENSG00000068878.14	PSME4	2	53989842	2_35	0	0.0753255897834725	24.1628299222387	1.7281750647851e-05	4.01762319789702	1
ENSG00000170634.12	ACYP2	2	53970692	2_35	0	0.0215664576135347	10.2191565230096	2.09262429973569e-06	2.3394788537254	3
ENSG00000177994.15	C2orf73	2	54330223	2_35	0	0.0200155650887045	4.9111833717021	9.33364766126081e-07	0.41800756206498	2
ENSG00000115306.15	SPTBN1	2	54455804	2_35	0	0.0256616089962337	7.25336097069225	1.76734188969071e-06	0.959630542636972	2
ENSG00000214595.11	EML6	2	54510085	2_36	0	0.037314158351667	13.1499647168556	4.65903136941058e-06	-2.17204484565971	2
ENSG00000115310.17	RTN4	2	55044445	2_36	0	0.0281541079173179	13.7902409458633	3.6864726997821e-06	-2.35040761995876	2
ENSG00000162994.15	CLHC1	2	55232881	2_36	0	0.0134033184135299	6.07321337635735	7.72908834924956e-07	-0.768021548476462	1
ENSG00000163001.11	CFAP36	2	55521949	2_36	0	0.0117681204047877	5.22663578671849	5.84018679143883e-07	-1.13401634344453	1
ENSG00000275052.4	PPP4R3B	2	55619011	2_36	0	0.0151040716072735	7.14978022657791	1.0253783068279e-06	0.958069719636914	1
ENSG00000115380.19	EFEMP1	2	55884174	2_36	0	0.0122593678650723	8.56252009337777	9.96706011097736e-07	-2.25231039303659	2
ENSG00000028116.16	VRK2	2	58289612	2_39	0	0.0359983858350194	14.7661050335094	5.04715192347646e-06	-2.01804571657738	1
ENSG00000115421.12	PAPOLG	2	60745651	2_40	0	0.116318517095596	21.5367285006453	2.37862504252409e-05	2.54868509093761	1
ENSG00000162924.13	REL	2	60881694	2_40	0	0.0181914996800864	4.67161603712778	8.06924757827689e-07	0.0706086260430863	1
ENSG00000162928.8	PEX13	2	61017528	2_40	0	0.0182229788139898	4.80313130974805	8.31076929853869e-07	0.446036604943991	1
ENSG00000162927.13	PUS10	2	61017315	2_40	0	0.0212744219371285	6.55541014220138	1.32420442218921e-06	-1.03829902604087	1
ENSG00000162929.13	KIAA1841	2	61065721	2_40	0	0.0253340612607028	8.13163017050175	1.9560494586763e-06	1.40472986918625	2
ENSG00000173209.22	AHSA2	2	61177873	2_40	0	0.0891812269507575	18.872193295561	1.59806049616399e-05	2.4500746771555	2
ENSG00000115464.14	USP34	2	61471028	2_40	0	0.028517220127576	8.97054022490923	2.42897577106489e-06	1.65720773362398	1
ENSG00000082898.16	XPO1	2	61538854	2_40	0	0.0186051544155526	4.98025383301464	8.79796346226524e-07	0.501009521599992	1
ENSG00000170264.12	FAM161A	2	61853338	2_40	0	0.0180623013178109	4.61389399103114	7.91294399005313e-07	-0.0909759849731084	2
ENSG00000115484.14	CCT4	2	61888641	2_40	0	0.02082272226798	5.93786208639853	1.17399165470902e-06	-0.582894634175389	1
ENSG00000186889.9	TMEM17	2	62506118	2_41	0	0.0819201314906488	16.3600352662795	1.27254243358711e-05	-2.00467611728151	2
ENSG00000014641.17	MDH1	2	63595651	2_41	0	0.0229154876384544	5.40330491996784	1.17567146262104e-06	0.451800912540608	1
ENSG00000169764.15	UGP2	2	63268230	2_41	0	0.0224584801057923	5.16318356408749	1.10102029431448e-06	0.266322355304797	2
ENSG00000143952.19	VPS54	2	64019122	2_41	0	0.050733262549769	12.5263822919343	6.03414650501795e-06	-1.46897734760588	2
ENSG00000197329.11	PELI1	2	64144184	2_41	0	0.0343350496962814	8.90028100499284	2.90160837290205e-06	-0.919598751625986	1
ENSG00000119844.15	AFTPH	2	64525160	2_42	0	0.0587934941479374	8.09131977294061	4.51695780132051e-06	-1.13027123771742	1
ENSG00000179833.4	SERTAD2	2	64652534	2_42	0	0.040593076352018	4.60772726439213	1.77597205276159e-06	0.0749469931205511	1
ENSG00000115902.10	SLC1A4	2	64993205	2_42	0	0.0477735256047476	6.13612678919215	2.78342173491188e-06	0.631839009411863	1
ENSG00000011523.13	CEP68	2	65056838	2_42	0	0.0444720472711644	5.4635638508571	2.30706878068651e-06	0.558393336920783	1
ENSG00000138069.16	RAB1A	2	65122139	2_42	0	0.0411723693452875	4.74051656650115	1.8532283082041e-06	0.111109605466669	2
ENSG00000138071.13	ACTR2	2	65263987	2_42	0	0.0480473862888162	6.18985353442328	2.82388845059372e-06	-0.614460590026904	1
ENSG00000115946.7	PNO1	2	68157965	2_45	0	0.0898055590230006	12.6910960963038	1.08218061446589e-05	1.84360119142741	2
ENSG00000221823.10	PPP3R1	2	68246623	2_45	0	0.124957614407289	15.8768620770865	1.88375663174983e-05	-2.10403983523461	2
ENSG00000119865.8	CNRIP1	2	68358352	2_45	0	0.0381952717046573	4.61222206287376	1.67269673611043e-06	0.0757227869603316	2
ENSG00000115956.9	PLEK	2	68365452	2_45	0	0.0698168302885576	10.2924541588009	6.82301719798858e-06	1.54752335848663	1
ENSG00000204923.3	FBXO48	2	68467123	2_45	0	0.0750496663502994	10.9790097460994	7.82364855296764e-06	-1.39330220522687	1
ENSG00000169621.9	APLF	2	68467927	2_45	0	0.0552169410054725	8.07383373716944	4.23301241148976e-06	1.02402535657017	2
ENSG00000163219.11	ARHGAP25	2	68679972	2_45	0	0.0389097024967557	4.78571885853499	1.76808235077299e-06	0.168473660517836	1
ENSG00000198380.12	GFPT1	2	69229285	2_46	0	0.0395593787400527	4.62874531873691	1.73864191453654e-06	-0.209685070400757	2
ENSG00000169599.12	NFU1	2	69423598	2_46	0	0.044355818718097	5.70170929175483	2.40133674897327e-06	0.390191987371843	2
ENSG00000124380.10	SNRNP27	2	69893476	2_46	0	0.186653123318442	19.521188576766	3.4597037721393e-05	2.79931724893746	1
ENSG00000244617.2	ASPRV1	2	69963740	2_46	0	0.116455977767117	14.8813649713062	1.64551539930761e-05	-2.03760391349971	1
ENSG00000115998.7	C2orf42	2	70248801	2_46	0	0.0701352975835892	10.0235313346594	6.67505415023802e-06	0.979672321288589	1
ENSG00000116005.11	PCYOX1	2	70258042	2_46	0	0.040425874948062	4.83173547916963	1.85464150727346e-06	-0.218172463800625	1
ENSG00000143977.13	SNRPG	2	70294146	2_46	0	0.0400930368424327	4.75425532797439	1.80987612775413e-06	-0.037760533495258	1
ENSG00000183733.6	FIGLA	2	70878938	2_47	0	0.016594038804695	5.82117854673462	9.17192338380641e-07	0.481016059472626	2
ENSG00000152672.7	CLEC4F	2	70821134	2_47	0	0.0150223656404701	4.92228078256264	7.0210506941563e-07	0.262720083150111	3
ENSG00000116031.8	CD207	2	70833920	2_47	0	0.0160646464909168	5.53722440586377	8.44618703555691e-07	0.433100996843737	3
ENSG00000075340.22	ADD2	2	70900154	2_47	0	0.0156577358244056	5.29495169563086	7.87205936812097e-07	0.365172575715106	1
ENSG00000116035.2	VAX2	2	70899595	2_47	0	0.016967766096199	6.02224081931331	9.70242252958564e-07	-0.58426100716889	2
ENSG00000116039.11	ATP6V1B1	2	70887870	2_47	0	0.0145895307969867	4.63902469664318	6.42636526326531e-07	-0.0397084049458363	2
ENSG00000144031.11	ANKRD53	2	70979137	2_47	0	0.0147001550059376	4.70491317941738	6.56705909976587e-07	0.187959084737334	1
ENSG00000124357.12	NAGK	2	71056337	2_47	0	0.0148144455834194	4.8156768018419	6.77392107030346e-07	0.0902402955704417	2
ENSG00000124383.8	MPHOSPH10	2	71124357	2_47	0	0.0552261114170021	16.5850576986199	8.69678729487259e-06	-2.17506164732752	1
ENSG00000075292.18	ZNF638	2	71298568	2_47	0	0.109388608347938	22.6713349571414	2.35475966155041e-05	2.96055932021294	1
ENSG00000135636.13	DYSF	2	71461119	2_47	0	0.018828959423664	6.9501954055173	1.24256962035949e-06	1.03181238736541	1
ENSG00000003137.8	CYP26B1	2	72103204	2_47	0	0.0159169677955417	5.56862971928915	8.41600675166845e-07	0.687184881925309	1
ENSG00000144036.15	EXOC6B	2	72807424	2_47	0	0.014565345398791	5.47386736855913	7.57028892404289e-07	0.730873146338945	2
ENSG00000135625.7	EGR4	2	73294038	2_48	0	0.0682791224611573	21.2269713772453	1.37617404256292e-05	-2.34811944450665	1
ENSG00000144040.12	SFXN5	2	73074689	2_48	0	0.0603726683590621	18.0192492808935	1.03293849191463e-05	-3.98075860320808	1
ENSG00000135631.16	RAB11FIP5	2	73156338	2_48	0	0.120681413730909	28.8665052733455	3.30774479752566e-05	4.06664150159884	2
ENSG00000135624.15	CCT7	2	73233389	2_48	0	0.0687461949481035	23.8613355145015	1.55754574052111e-05	-3.92142960668498	1
ENSG00000144035.3	NAT8	2	73644933	2_48	0	0.0201979268002001	15.0395685475445	2.88429427666586e-06	2.82355550247473	1
ENSG00000144034.14	TPRKB	2	73737087	2_48	0	0.0130929215935592	7.11624708079905	8.84677501180202e-07	-1.65335648879895	2
ENSG00000144048.10	DUSP11	2	73780218	2_48	0	0.0134863176762774	9.97839407849885	1.27776631194782e-06	2.51098990584535	1
ENSG00000124356.15	STAMBP	2	73828835	2_48	0	0.0164858629035414	6.88208581288571	1.07728140680265e-06	-0.137213117579604	2
ENSG00000114978.17	MOB1A	2	74178825	2_48	0	0.0248544530411495	10.2269955803164	2.41351318296034e-06	-1.213631748788	1
ENSG00000065911.11	MTHFD2	2	74198820	2_48	0	0.0220320587855526	9.40183011964769	1.96682118809564e-06	1.17026115758295	1
ENSG00000188687.17	SLC4A5	2	74361478	2_48	0	0.013671459778185	5.05880291523055	6.56689460313902e-07	-0.422240871817304	1
ENSG00000204843.12	DCTN1	2	74372241	2_48	0	0.0136289704246713	5.02938728719293	6.5084193197146e-07	0.41068896481697	1
ENSG00000284308.1	C2orf81	2	74421241	2_48	0	0.0154785421823906	6.02521002815363	8.85522584729475e-07	-0.572363745822563	1
ENSG00000005448.16	WDR54	2	74421241	2_48	0	0.0154785421823906	6.02521002815363	8.85522584729475e-07	-0.572363745822563	1
ENSG00000114993.16	RTKN	2	74442009	2_48	0	0.0203314570644639	8.89053411636439	1.71630217690247e-06	-1.06063684318813	2
ENSG00000239779.6	WBP1	2	74458316	2_48	0	0.0564691741891448	17.9606293000356	9.6300908153437e-06	-1.86739207908791	2
ENSG00000115275.11	MOGS	2	74465064	2_48	0	0.01789617426134	7.48325950826109	1.27159380355371e-06	0.875541549577219	2
ENSG00000135637.13	CCDC142	2	74483364	2_48	0	0.0202567395560324	8.37128360450716	1.61012278742651e-06	-0.938272064085466	1
ENSG00000115282.19	TTC31	2	74483364	2_48	0	0.0202567395560324	8.37128360450716	1.61012278742651e-06	0.938272064085466	1
ENSG00000179528.15	LBX2	2	74502935	2_48	0	0.0133827734178673	4.86465756621171	6.18152737083168e-07	0.244207761432213	1
ENSG00000115289.13	PCGF1	2	74506707	2_48	0	0.0253068263402031	10.4811537696508	2.51851286858389e-06	1.04595308469737	2
ENSG00000115325.13	DOK1	2	74548714	2_48	0	0.0130464774994217	4.61100768295115	5.7119778181586e-07	0.0683786104533622	1
ENSG00000115350.11	POLE4	2	74959210	2_48	0	0.0131357608130249	4.66084732724498	5.81322999645991e-07	0.0604318440164072	1
ENSG00000115353.10	TACR1	2	75066030	2_48	0	0.0367223725564165	14.0698202643831	4.90587726267585e-06	-1.69850232625662	3
ENSG00000115363.13	EVA1A	2	75569460	2_49	0	0.0477626655261486	7.8624464002442	3.56569055272731e-06	1.0570138197891	1
ENSG00000005436.13	GCFC2	2	75711125	2_49	0	0.0554749733327563	8.26590612644081	4.35396534244261e-06	0.412395114369141	2
ENSG00000143954.12	REG3G	2	79026249	2_51	0	0.015956140922768	4.60781274793924	6.98103928595733e-07	0.218866228225218	1
ENSG00000172023.7	REG1B	2	79088375	2_51	0	0.0501600805936971	15.2924911316143	7.28339493382111e-06	2.15729952968646	1
ENSG00000115386.5	REG1A	2	79119924	2_51	0	0.0272305598127161	9.57578828164075	2.47587378754937e-06	1.61251385041168	1
ENSG00000163541.11	SUCLG1	2	84460497	2_53	0	0.10532465090833	22.0272272693028	2.2028618304732e-05	-2.32227629308365	1
ENSG00000186854.10	TRABD2A	2	84904611	2_53	0	0.0165156744432462	4.60901830502487	7.22773370447152e-07	0.117595988567289	1
ENSG00000034510.5	TMSB10	2	84919419	2_54	0	0.0271934911612409	9.06653425722357	2.34101216493759e-06	1.08459873507205	1
ENSG00000152284.4	TCF7L1	2	85152476	2_54	0	0.0230123053666423	7.53492741463458	1.64640470366942e-06	-0.85098821788779	1
ENSG00000152291.13	TGOLN2	2	85326957	2_54	0	0.0214293748121326	6.88364077519256	1.40063539227559e-06	-0.74151969072187	2
ENSG00000042493.15	CAPG	2	85417309	2_54	0	0.0171797212870551	4.79700826863125	7.82499335980398e-07	0.14445872450491	2
ENSG00000152292.16	SH2D6	2	85418827	2_54	0	0.199628253443971	27.8027830123607	5.26996431155099e-05	2.76636960651785	1
ENSG00000168906.12	MAT2A	2	85539177	2_54	0	0.056167050839899	15.6709596292971	8.35746582928592e-06	-1.95951452272484	1
ENSG00000115486.11	GGCX	2	85561147	2_54	0	0.0208915334476925	6.59792973967417	1.30880637537674e-06	0.925823217393614	1
ENSG00000115523.16	GNLY	2	85685839	2_54	0	0.0170169884080585	4.71204448686471	7.61358992871425e-07	-0.0940857390185106	2
ENSG00000168874.12	ATOH8	2	85711284	2_54	0	0.0170053822582349	4.7154047461361	7.61382291824185e-07	0.187203641152353	1
ENSG00000115525.17	ST3GAL5	2	85902964	2_54	0	0.0380939456570797	12.310030477517	4.45258770625655e-06	1.59532346899041	2
ENSG00000068654.15	POLR1A	2	86105533	2_54	0	0.023436013045566	7.66769890317878	1.70626380603857e-06	-1.11969201864602	1
ENSG00000132300.18	PTCD3	2	86116498	2_54	0	0.0177856132614643	5.05931940849511	8.54394295046567e-07	-0.00799176748455531	1
ENSG00000132305.20	IMMT	2	86195908	2_54	0	0.0170049692491528	4.75683423729652	7.68053133638547e-07	0.47907322357739	2
ENSG00000132313.14	MRPL35	2	86199443	2_54	0	0.0255333863337439	8.37400784643751	2.03020165123618e-06	-1.28261345235484	1
ENSG00000068615.17	REEP1	2	86318302	2_54	0	0.234604009491427	29.9427912287012	6.6699888695361e-05	3.12608843568854	1
ENSG00000115561.15	CHMP3	2	86563844	2_54	0	0.0174873147853178	5.06524964688131	8.41049156281294e-07	-0.930856839490774	2
ENSG00000153561.12	RMND5A	2	86718032	2_54	0	0.0969071191895937	21.6080898803043	1.98824297982311e-05	3.00981265359329	1
ENSG00000172116.21	CD8B	2	86815702	2_54	0	0.0182461861001622	5.37625227616101	9.31427671929342e-07	0.317826071172902	2
ENSG00000183281.14	PLGLB1	2	86924219	2_54	0	0.0217427608100899	7.18829819799117	1.48401458772975e-06	-0.97360136739141	1
ENSG00000172086.7	KRCC1	2	88054811	2_55	0	0.0366802682594281	6.90003804753481	2.40315279993769e-06	-0.752923799449169	2
ENSG00000115593.14	SMYD1	2	88067820	2_55	0	0.0700096067529594	12.9852065709225	8.63185025955894e-06	-1.48718861912106	1
ENSG00000144115.16	THNSL2	2	88170095	2_55	0	0.116719364262142	17.8818010820359	1.98176233327381e-05	2.04726266729211	2
ENSG00000153574.8	RPIA	2	88691440	2_55	0	0.0390319292785921	7.48163890513294	2.77277199180683e-06	-0.912105330726616	2
ENSG00000144026.11	ZNF514	2	95196988	2_57	0	0.0295449032458568	9.74878151408476	2.73482981635268e-06	1.04059663791101	2
ENSG00000275111.4	ZNF2	2	95164907	2_57	0	0.0210111887731037	6.57604483837194	1.31193641618173e-06	-0.814714624116132	1
ENSG00000233757.6	AC092835.2	2	95207631	2_57	0	0.0552102671877857	15.6090994024022	8.18267103977793e-06	1.8004254934224	1
ENSG00000155066.15	PROM2	2	95264882	2_57	0	0.0323200157821583	10.5871282944698	3.248980739902e-06	1.49021514821713	1
ENSG00000186281.12	GPAT2	2	96025125	2_57	0	0.0172010279392572	4.71816870623264	7.70593362369554e-07	-0.642196947562288	2
ENSG00000188886.3	ASTL	2	96138165	2_57	0	0.0201051631592547	6.16706136457108	1.17728949417799e-06	-1.82619291345646	1
ENSG00000158050.4	DUSP2	2	96145593	2_57	0	0.0301930978493672	9.95189957016764	2.85306099156029e-06	0.745582735934419	2
ENSG00000084090.13	STARD7	2	96210717	2_57	0	0.219683466625097	29.0171397466125	6.05270310021148e-05	3.48602767459409	1
ENSG00000135956.8	TMEM127	2	96249848	2_57	0	0.215501096570191	28.8224340375522	5.89763016855096e-05	-3.80408983112698	2
ENSG00000144021.2	CIAO1	2	96262227	2_57	0	0.0903353152138476	20.2838540720758	1.73982448522822e-05	-3.18496136815135	1
ENSG00000144028.14	SNRNP200	2	96305671	2_57	0	0.0803306335010013	19.1626336678616	1.46161767417435e-05	-3.03995070735616	1
ENSG00000198885.9	ITPRIPL1	2	96325607	2_57	0	0.0170023216928678	4.61039943200943	7.44293418747406e-07	-0.146385852702516	2
ENSG00000114988.11	LMAN2L	2	96730666	2_57	0	0.118925744612425	22.9326967995625	2.58957447241587e-05	-2.86720029699828	1
ENSG00000158158.11	CNNM4	2	96757889	2_57	0	0.131664324820951	23.9225907745136	2.99070601634502e-05	-2.92157766799383	1
ENSG00000163126.14	ANKRD23	2	96859362	2_57	0	0.0447503589918695	13.6332717275198	5.79287305152221e-06	-2.09167133839163	1
ENSG00000144199.11	FAHD2B	2	97095539	2_57	0	0.0347616710530323	11.2679956333703	3.71915871583417e-06	-2.06788095015412	1
ENSG00000196912.12	ANKRD36B	2	97589819	2_57	0	0.0257288784403761	8.45984183373736	2.06671454229132e-06	-0.623101301837382	1
ENSG00000135940.6	COX5B	2	97645032	2_57	0	0.107770504414631	21.9793175812747	2.2491142467796e-05	-2.47477140732645	1
ENSG00000115073.7	ACTR1B	2	97658891	2_57	0	0.262469060227557	30.8456407504805	7.68721998129043e-05	-3.47847473128009	2
ENSG00000228486.10	LINC01125	2	97683926	2_57	0	0.0328362224322555	10.7355472269323	3.34714689488533e-06	1.38363224650279	1
ENSG00000115085.13	ZAP70	2	97713755	2_57	0	0.124371116294722	23.3630007216109	2.75896093710585e-05	-2.3116974667566	1
ENSG00000075568.16	TMEM131	2	97995803	2_57	0	0.0295485918866434	9.74956825137619	2.73539198741802e-06	1.19746051682025	1
ENSG00000144191.11	CNGA3	2	98345664	2_57	0	0.0260152813452571	8.56411657887123	2.11547790760284e-06	-1.40395228086178	1
ENSG00000183513.8	COA5	2	98608705	2_58	0	0.0501280014146384	16.0612447889226	7.64463910727478e-06	1.81048389682253	1
ENSG00000071073.12	MGAT4A	2	98731454	2_58	0	0.02429824951617	9.28949748259191	2.14320940116458e-06	-1.14887620671162	1
ENSG00000135951.14	TSGA10	2	99157239	2_58	0	0.0147776090741791	4.67108275725759	6.55419158547364e-07	0.260873665006462	1
ENSG00000144182.16	LIPT1	2	99155127	2_58	0	0.0153540531981246	5.02587586999277	7.32710130035129e-07	0.469393888984916	1
ENSG00000158411.11	MITD1	2	99180175	2_58	0	0.0161603729127264	5.50055735612198	8.44025314787326e-07	-0.626218538658155	1
ENSG00000144214.9	LYG1	2	99306625	2_58	0	0.0151018115254947	4.8722780594058	6.98648141371365e-07	-0.0426789977469477	2
ENSG00000115514.11	TXNDC9	2	99340840	2_58	0	0.0149154563035547	4.75716061248777	6.73723591831908e-07	-0.199241876655023	1
ENSG00000135945.9	REV1	2	99488850	2_58	0	0.0154478756320771	5.08236624916924	7.45473344858738e-07	-0.439248901876682	2
ENSG00000170500.12	LONRF2	2	100334113	2_58	0	0.0220928772194361	8.40436697197981	1.76300962436653e-06	-0.901804072904963	1
ENSG00000115526.10	CHST10	2	100416354	2_58	0	0.0147872658071124	4.67713824270569	6.56697681417228e-07	-0.130831514098239	1
ENSG00000115539.13	PDCL3	2	100562583	2_58	0	0.044090586127844	14.8554632037096	6.21912759311965e-06	1.875981660449	2
ENSG00000071082.10	RPL31	2	101001757	2_58	0	0.107841308687737	23.3482454883746	2.39076449327643e-05	-2.50820509111652	1
ENSG00000158435.7	CNOT11	2	101252764	2_59	0	0.0946875223253127	16.1734193608266	1.45409237433764e-05	2.0068420844703	2
ENSG00000163162.8	RNF149	2	101305898	2_59	0	0.179562590907203	22.4220810525319	3.82286690530008e-05	2.68815626292275	1
ENSG00000196460.12	RFX8	2	101421393	2_59	0	0.0377455286752862	7.47620038814218	2.67943880564392e-06	-0.73382846509972	2
ENSG00000115590.13	IL1R2	2	101991888	2_59	0	0.061164920255095	12.0144731177114	6.97757543963805e-06	1.35469611400558	1
ENSG00000115594.11	IL1R1	2	102064141	2_59	0	0.0302349875142263	5.40316906645209	1.55115696520474e-06	-0.410860917567756	1
ENSG00000115598.9	IL1RL2	2	102186984	2_60	0	0.030720715842576	6.64658028042264	1.93877308835843e-06	-0.650477329916394	2
ENSG00000115602.16	IL1RL1	2	102311266	2_60	0	0.025215003214809	4.80572655258776	1.15057644916342e-06	-0.235564351561913	1
ENSG00000115604.10	IL18R1	2	102311189	2_60	0	0.0258291197277706	5.02976852278318	1.23354501014013e-06	0.520160484459961	1
ENSG00000115607.9	IL18RAP	2	102418584	2_60	0	0.0269335425475316	5.41978447505001	1.3860308376271e-06	-0.407016554767347	2
ENSG00000135953.10	MFSD9	2	102735320	2_60	0	0.180952997320811	23.5827293424203	4.05188624880494e-05	-3.05649358176681	1
ENSG00000170417.15	TMEM182	2	102735320	2_60	0	0.180952997320811	23.5827293424203	4.05188624880494e-05	-3.05649358176681	1
ENSG00000135973.2	GPR45	2	105240850	2_62	0	0.0984815056652695	14.9628684096938	1.39915855794635e-05	-1.92687882255988	2
ENSG00000135972.8	MRPS9	2	105082985	2_62	0	0.0358298832236266	5.40102818108047	1.83746566603648e-06	-0.529526641734707	1
ENSG00000135966.12	TGFBRAP1	2	105330291	2_62	0	0.035542645131419	5.32576157115737	1.79733429782369e-06	0.374702272916247	1
ENSG00000135974.9	C2orf49	2	105337683	2_62	0	0.261538349509721	24.6674920602909	6.12572889723754e-05	3.08167848929823	1
ENSG00000071051.13	NCK2	2	105744677	2_63	0	0.079763922384002	10.8771262212739	8.23792942967664e-06	1.53798032203309	1
ENSG00000119147.9	C2orf40	2	106021372	2_63	0	0.0468019611492353	5.83592857510945	2.5934114058564e-06	-0.506437128156755	3
ENSG00000115652.14	UXS1	2	106194311	2_63	0	0.0459846819604991	5.67045060041726	2.4758718113989e-06	-0.608616247904725	2
ENSG00000115665.8	SLC5A7	2	107986299	2_65	0	0.0854148311842456	18.0722040998301	1.46568892526844e-05	-1.90365358501346	2
ENSG00000198203.9	SULT1C2	2	108287884	2_65	0	0.0918279871748396	18.7860857438234	1.63798063080314e-05	-2.06714772919404	3
ENSG00000135968.20	GCC2	2	108429182	2_65	0	0.0552563542242894	14.1742594881096	7.43669556146128e-06	1.97967408950572	2
ENSG00000169756.16	LIMS1	2	108533708	2_65	0	0.0199851182057825	4.6622282335107	8.84703301895667e-07	-0.0858972441632279	1
ENSG00000153201.15	RANBP2	2	108719562	2_65	0	0.0317470827334259	8.8026380310774	2.65346928203171e-06	1.07676146695739	1
ENSG00000163006.11	CCDC138	2	108786656	2_65	0	0.0266044504489918	7.20676804155974	1.82050649707603e-06	-0.986204218950588	1
ENSG00000186522.14	SEPT10	2	109574715	2_65	0	0.0223266362311441	6.18579951176463	1.31134369716438e-06	0.937498177847836	2
ENSG00000198142.4	SOWAHC	2	109614275	2_65	0	0.0259689752310635	13.3622321262965	3.29481641428355e-06	3.13705395743188	1
ENSG00000115008.5	IL1A	2	112784230	2_66	0	0.0211425122257223	6.09903276621096	1.22437641072463e-06	-0.740235523841147	2
ENSG00000144061.12	NPHP1	2	110205149	2_66	0	0.0356049384409112	10.9566484232075	3.70412268203925e-06	1.3183370288194	1
ENSG00000169679.14	BUB1	2	110678318	2_66	0	0.0268456883852841	8.32129143183169	2.1211074720569e-06	0.970439048715674	1
ENSG00000153093.18	ACOXL	2	110732658	2_66	0	0.0331534011448702	10.2899429637117	3.23920513904336e-06	1.21129904511106	1
ENSG00000153208.16	MERTK	2	111901533	2_66	0	0.0657908105436578	16.7309083811979	1.04515849477837e-05	-2.23759248451635	1
ENSG00000153214.9	TMEM87B	2	112055265	2_66	0	0.0180112521103891	4.61016356997126	7.88420007300592e-07	0.45419941731473	1
ENSG00000144152.12	FBLN7	2	112140392	2_66	0	0.0259717948094571	8.01297894478955	1.97602921596094e-06	0.767355765440495	2
ENSG00000144161.12	ZC3H8	2	112257028	2_66	0	0.059519784953453	15.7833616332816	8.91986450801859e-06	2.3973420701533	3
ENSG00000188177.13	ZC3H6	2	112274635	2_66	0	0.0184082780244712	4.81259457838995	8.41181744982481e-07	0.607947928499374	1
ENSG00000169629.11	RGPD8	2	112434543	2_66	0	0.0493749839346327	14.0222980852501	6.5739070499426e-06	-2.0962249520697	2
ENSG00000125630.15	POLR1B	2	112541009	2_66	0	0.018352491424853	4.78439797194087	8.3371904853044e-07	0.237492694313683	2
ENSG00000125611.15	CHCHD5	2	112582142	2_66	0	0.129503848262126	23.2258598758369	2.85595836715261e-05	-2.90529478589941	1
ENSG00000144136.10	SLC20A1	2	112646085	2_66	0	0.0180461495069221	4.62812934557347	7.93026017467027e-07	-0.0763152121159898	1
ENSG00000169607.12	CKAP2L	2	112765001	2_66	0	0.0202247837348881	5.6866273253144	1.09203372486554e-06	0.506837849764176	1
ENSG00000125637.15	PSD4	2	113174854	2_67	0	0.0863966771369076	20.7660265036167	1.70352236773338e-05	2.27047533655975	1
ENSG00000125618.16	PAX8	2	113234393	2_67	0	0.0168331745857523	5.42570583252904	8.67200796918816e-07	0.410771869170317	2
ENSG00000144134.18	RABL2A	2	113636968	2_67	0	0.0155226837071791	4.67390620083486	6.88880985516081e-07	-0.172669686796514	1
ENSG00000115084.13	SLC35F5	2	113756814	2_67	0	0.0302523894432141	10.8783823865878	3.12479405677334e-06	1.60936878412125	1
ENSG00000115091.11	ACTR3	2	113889855	2_67	0	0.0157184873826273	4.79015386315652	7.14920270598275e-07	-0.285251979344647	1
ENSG00000088205.12	DDX18	2	117812637	2_69	0	0.0178606225051976	9.13762670521532	1.54962780507856e-06	1.08076482160962	2
ENSG00000125633.10	CCDC93	2	118013438	2_69	0	0.0189568001868519	9.69064134398529	1.74427497332246e-06	1.22385539035281	2
ENSG00000125629.14	INSIG2	2	118088243	2_69	0	0.0819278085356473	23.4210111601614	1.82194128073165e-05	-2.28109159295108	2
ENSG00000163064.6	EN1	2	118848184	2_69	0	0.0148743201481584	7.44037700230567	1.0508227421266e-06	-0.814381753392413	1
ENSG00000019169.10	MARCO	2	118925693	2_69	0	0.0245655281414623	12.1001608287239	2.82237453573213e-06	-1.49535847352088	2
ENSG00000115107.19	STEAP3	2	119237470	2_69	0	0.141977031073859	28.7312295770797	3.87319800457208e-05	2.69716568942836	1
ENSG00000186132.14	C2orf76	2	119318381	2_69	0	0.0167968326573104	8.56774269948063	1.36644201726266e-06	0.974561671713338	1
ENSG00000155368.16	DBI	2	119367787	2_69	0	0.0112807120644638	4.87854756893749	5.22545912550311e-07	-0.185150934428435	1
ENSG00000171227.6	TMEM37	2	119427493	2_69	0	0.0189628669247697	9.69360305791244	1.74536645975744e-06	1.19741947651839	2
ENSG00000080293.9	SCTR	2	119469018	2_69	0	0.0157950568476617	7.99731205691136	1.19939610102172e-06	-0.955770350193312	2
ENSG00000088179.8	PTPN4	2	119760017	2_69	0	0.0111734662430465	4.79011746774411	5.08196280085704e-07	0.152186707634186	1
ENSG00000115109.13	EPB41L5	2	120009166	2_69	0	0.0161157590157885	8.18374869604008	1.25227712101593e-06	-1.04385813338397	2
ENSG00000226479.3	TMEM185B	2	120221746	2_69	0	0.0132987064591316	6.40266831999528	8.08477245511674e-07	0.79097752502714	1
ENSG00000144118.13	RALB	2	120243541	2_69	0	0.0130792755591996	6.24852770523873	7.75994755845254e-07	-0.765502162400038	1
ENSG00000074047.21	GLI2	2	120735812	2_70	0	0.0632290536530203	11.3770045040154	6.83033506328494e-06	-1.60481095574227	2
ENSG00000115112.7	TFCP2L1	2	121285630	2_70	0	0.0343722652782131	5.64934382291071	1.84375647590081e-06	0.610331126626383	1
ENSG00000136732.14	GYPC	2	126607499	2_73	0	0.0880345561388576	13.424908155772	1.12217838422522e-05	-1.68378406511843	1
ENSG00000186684.12	CYP27C1	2	127178739	2_74	0	0.0577857252521842	12.7182911994702	6.97825329886493e-06	1.63308200657447	1
ENSG00000163161.12	ERCC3	2	127292558	2_75	0	0.0391695114031357	4.6242528351801	1.71983634477079e-06	0.0439109363553143	1
ENSG00000169967.16	MAP3K2	2	127388669	2_75	0	0.0401967518237573	4.8667267728266	1.85748502897269e-06	-0.189171564085678	1
ENSG00000163166.14	IWS1	2	127526967	2_75	0	0.0595356811689914	8.56070889734685	4.83932125081173e-06	1.04860008185345	1
ENSG00000169994.18	MYO7B	2	127514382	2_75	0	0.0998095858266953	13.4807495901134	1.27756701914451e-05	-1.80072007026385	3
ENSG00000144230.16	GPR17	2	127648067	2_75	0	0.0400790683878816	4.83925817596328	1.84159364383151e-06	0.242008813880671	3
ENSG00000072163.19	LIMS2	2	127648067	2_75	0	0.0406199574423578	4.96485508680394	1.91488826538151e-06	0.283168930411585	2
ENSG00000136709.11	WDR33	2	127810657	2_75	0	0.121562297063766	15.3852898699407	1.77583241001717e-05	2.12341381148938	1
ENSG00000144231.10	POLR2D	2	127857816	2_75	0	0.0542075135488778	7.67613918556467	3.95093354321739e-06	-1.13125550669854	1
ENSG00000136715.17	SAP130	2	128028089	2_75	0	0.0803526610384821	11.4052914898955	8.70169886565124e-06	1.43696192064449	1
ENSG00000136720.6	HS6ST1	2	128316388	2_75	0	0.0480423611974995	6.53979913009288	2.98322596295994e-06	0.742840399363365	1
ENSG00000233087.7	WTH3DI	2	131364366	2_78	0	0.042944391745365	7.09569662485191	2.8933361397283e-06	-1.50936389467554	1
ENSG00000222014.5	RAB6C	2	129979360	2_78	0	0.0697030004912069	11.662313289678	7.71851183044716e-06	1.38206632704681	2
ENSG00000136699.19	SMPD4	2	130182517	2_78	0	0.0352865258278626	5.25655118432654	1.76119399467537e-06	-0.377580710671656	1
ENSG00000152082.13	MZT2B	2	130181775	2_78	0	0.0370454763582818	5.71151771707327	2.00901929924368e-06	-0.496519811950054	1
ENSG00000136710.9	CCDC115	2	130342923	2_78	0	0.0657059302750971	11.102515913902	6.92665201121366e-06	-1.45823176226156	1
ENSG00000136718.9	IMP4	2	130342325	2_78	0	0.0704546627387486	11.7640938752936	7.86983484694723e-06	1.52755255273718	2
ENSG00000072135.12	PTPN18	2	130356469	2_78	0	0.0637347211581708	10.8141564130813	6.54434421037791e-06	1.44746587090542	1
ENSG00000075886.10	TUBA3D	2	131475744	2_78	0	0.0897661024443964	14.0724883749686	1.19944590014528e-05	2.31414467988949	1
ENSG00000173272.15	MZT2A	2	131491799	2_78	0	0.0402052530579601	6.47779047029791	2.47290306609288e-06	-0.892508555398205	2
ENSG00000150551.10	LYPD1	2	132647469	2_79	0	0.046578001005918	13.6423736283834	6.03348423428048e-06	-1.62391169102158	1
ENSG00000152127.8	MGAT5	2	134152110	2_79	0	0.0287457003716218	8.21798913415495	2.24303398571623e-06	-0.261839515041297	1
ENSG00000082258.12	CCNT2	2	134918338	2_80	0	0.0713244465991128	12.2749910178024	8.31298487774014e-06	2.35750082863044	1
ENSG00000115839.17	RAB3GAP1	2	135052002	2_80	0	0.0454294991418843	8.01841910932775	3.45878922925306e-06	1.57685144358472	1
ENSG00000121988.17	ZRANB3	2	135531995	2_80	0	0.0344967524306903	5.4397559872644	1.7817838885663e-06	-0.998162907800505	1
ENSG00000048991.16	R3HDM1	2	135531995	2_80	0	0.0344967524306903	5.43975598726441	1.7817838885663e-06	0.998162907800505	1
ENSG00000076003.4	MCM6	2	135876201	2_80	0	0.0341639854670338	5.34920398603052	1.73522215802566e-06	1.22459225558344	2
ENSG00000144229.11	THSD7B	2	136949811	2_81	0	0.0600280142681902	10.638755211005	6.06376260090384e-06	-1.71785130873038	1
ENSG00000144227.4	NXPH2	2	138778358	2_82	0	0.0392734476414067	10.3633454682796	3.86452748474419e-06	-1.71320647785293	1
ENSG00000150540.13	HNMT	2	137963983	2_82	0	0.0227772918810947	5.03238064023656	1.0883609895691e-06	0.387157173834978	1
ENSG00000144228.8	SPOPL	2	138501652	2_82	0	0.0354138846661659	8.48963910637125	2.85469815388066e-06	-0.342632070362974	1
ENSG00000115919.14	KYNU	2	142877245	2_85	0	0.0530744447048189	11.9605142018997	6.02743737680099e-06	1.69998079757478	2
ENSG00000075884.13	ARHGAP15	2	143385180	2_85	0	0.0271664670002079	5.69014253504319	1.46775545875093e-06	0.605242971212731	1
ENSG00000121989.14	ACVR2A	2	147844091	2_88	0	0.0181287557373899	12.7872427018765	2.20111281544504e-06	1.74095028688943	1
ENSG00000115947.13	ORC4	2	148018368	2_88	0	0.0411054387449598	20.2893466240969	7.91889795507009e-06	2.37384730846114	3
ENSG00000150556.16	LYPD6B	2	149061668	2_88	0	0.0367966929020376	18.687142416889	6.52903625905263e-06	-2.15504828026449	1
ENSG00000187123.14	LYPD6	2	149329628	2_88	0	0.00851107692192432	4.78942391603183	3.87048323753308e-07	-0.293250394269865	2
ENSG00000184898.6	RBM43	2	151261518	2_90	0	0.0291096228190426	4.82406194558849	1.33335824542602e-06	-0.0545016088434082	2
ENSG00000123609.10	NMI	2	151291765	2_90	0	0.0363697666452191	6.90354506831192	2.38402099507451e-06	0.763655318886434	1
ENSG00000123610.4	TNFAIP6	2	151339819	2_90	0	0.0450090652628397	8.90051998721674	3.80375704986657e-06	-1.19579396103469	2
ENSG00000080345.17	RIF1	2	151409959	2_90	0	0.0978517592521867	16.2636348390621	1.51106675101823e-05	-2.26959255649928	2
ENSG00000182389.19	CACNB4	2	152083033	2_91	0	0.0408078668818143	8.17164777803127	3.16629175194149e-06	-2.08524000779898	2
ENSG00000115145.9	STAM2	2	152200332	2_91	0	0.176465348457712	22.209455740281	3.7213005813487e-05	-3.60957506583093	1
ENSG00000157827.19	FMNL2	2	152335141	2_91	0	0.039495710091277	7.86488817865543	2.94944210300695e-06	-0.921754307018485	1
ENSG00000196504.15	PRPF40A	2	152717014	2_91	0	0.088163112225665	15.4546458807677	1.29372916234075e-05	-2.55168341000201	2
ENSG00000177917.10	ARL6IP6	2	152717752	2_91	0	0.232938119998738	25.0228169792044	5.53444610057955e-05	3.50819047109872	1
ENSG00000144278.14	GALNT13	2	153872211	2_92	0	0.0728309977869762	12.7495338671111	8.81673857137951e-06	-1.98534917538471	2
ENSG00000162989.4	KCNJ3	2	154797954	2_93	0	0.0243117362474065	7.92684048891418	1.82984157733478e-06	-1.64757912464381	1
ENSG00000115159.15	GPD2	2	156437527	2_93	0	0.0422433735545732	12.4867782616729	5.0084851459482e-06	1.80921786707465	1
ENSG00000115165.9	CYTIP	2	157488690	2_94	0	0.0342909037231647	6.52908145348732	2.1258294263301e-06	-0.717608737646518	1
ENSG00000123612.15	ACVR1C	2	157657998	2_94	0	0.0381741133204557	7.53243433384738	2.7302455595357e-06	0.950088827681583	1
ENSG00000115170.13	ACVR1	2	157876051	2_95	0	0.039414938817701	8.34307539750425	3.12237040528776e-06	-1.03435637445977	1
ENSG00000153237.17	CCDC148	2	158456264	2_95	0	0.354884037665388	29.9857889435447	0.000101041397034384	3.70459255227255	2
ENSG00000144283.21	PKP4	2	158457154	2_95	0	0.0316970857580261	6.30550123978745	1.89773840696636e-06	-0.716734814365309	2
ENSG00000163331.11	DAPL1	2	158837569	2_96	0	0.019187058035941	5.92407052177225	1.07925981228519e-06	0.652752175292386	1
ENSG00000115183.14	TANC1	2	158968845	2_96	0	0.0270453053459259	8.9842058159364	2.30711359485219e-06	-1.04460117842821	1
ENSG00000196151.10	WDSUB1	2	159286274	2_96	0	0.0191558426505122	5.93700129056111	1.07985588919156e-06	0.724081270014858	2
ENSG00000136536.14	MARCH7	2	159712509	2_96	0	0.0499623325365192	14.9372826523224	7.08617219342668e-06	-2.84977971132152	2
ENSG00000241399.6	CD302	2	159797209	2_96	0	0.0222167730074045	8.62315613845073	1.81904994906252e-06	1.97208887967896	3
ENSG00000153246.12	PLA2R1	2	160061840	2_96	0	0.0517303057366202	14.9915140387552	7.36356182874381e-06	-1.80805527476562	2
ENSG00000115221.10	ITGB6	2	160270221	2_96	0	0.0633730911522624	16.735833354114	1.00704674667136e-05	-1.85072534350996	2
ENSG00000153250.19	RBMS1	2	160494127	2_96	0	0.0283044956816947	9.38913413818058	2.52335504537671e-06	-1.13993335621639	1
ENSG00000197635.9	DPP4	2	162074215	2_97	0	0.0757742340479992	11.3078144207052	8.13575055057878e-06	-1.69853106482734	1
ENSG00000115267.5	IFIH1	2	162294461	2_97	0	0.0372204877141185	4.60772923382048	1.62841992192597e-06	0.00357858391925403	1
ENSG00000182263.13	FIGN	2	163614686	2_99	0	0.205789824939842	25.4887247911894	4.98045938274433e-05	2.6477337121303	1
ENSG00000082438.15	COBLL1	2	164735880	2_100	0	0.0178052236331859	4.99863756720065	8.45077382263734e-07	-0.157949347046819	1
ENSG00000169507.9	SLC38A11	2	164935829	2_100	0	0.0195221462659332	6.06588529273914	1.12439563908569e-06	0.795525601021254	2
ENSG00000136531.15	SCN2A	2	165292137	2_100	0	0.0400907987795361	11.4416700570653	4.35543489203791e-06	1.10559800705692	1
ENSG00000178662.15	CSRNP3	2	165469352	2_100	0	0.0176507386230169	4.95939777215427	8.31168782201213e-07	-0.482233082669329	2
ENSG00000115339.13	GALNT3	2	165857585	2_100	0	0.0419431104282344	14.7553228929556	5.87633773432359e-06	-2.77552387357719	1
ENSG00000123607.14	TTC21B	2	165857585	2_100	0	0.0419431104282344	14.7553228929556	5.87633773432359e-06	2.77552387357719	1
ENSG00000169432.14	SCN9A	2	166375953	2_101	0	0.0201242742906111	4.67049775752024	8.9244362735735e-07	-0.386221242635265	1
ENSG00000136546.13	SCN7A	2	166494973	2_101	0	0.0308466464551034	8.64679869873262	2.53256558639789e-06	-1.11856658971484	2
ENSG00000172292.14	CERS6	2	168456065	2_102	0	0.018210302863232	7.34960939831875	1.27080473489661e-06	-0.985107341115183	1
ENSG00000163072.15	NOSTRIN	2	168786836	2_102	0	0.0253862341088073	10.438079467757	2.5160326726183e-06	-1.33463265640694	3
ENSG00000152254.10	G6PC2	2	168864871	2_102	0	0.0194958401985972	7.98303547932742	1.4777719288697e-06	1.01720432438046	2
ENSG00000152253.8	SPC25	2	168857840	2_102	0	0.0293285578729887	11.783229814525	3.28134922374164e-06	1.50109269293794	2
ENSG00000163093.11	BBS5	2	169478998	2_103	0	0.0558667824863265	9.54788471357257	5.06475244970167e-06	1.36958578637301	2
ENSG00000239474.6	KLHL41	2	169509786	2_103	0	0.0346510944171627	5.06505759699337	1.66647476235577e-06	0.442482893158166	1
ENSG00000138399.17	FASTKD1	2	169573525	2_103	0	0.0330064134286131	4.61070202302742	1.44498316686783e-06	0.0959041648218326	1
ENSG00000154479.12	CCDC173	2	169694539	2_103	0	0.0427269225319553	7.02641626959364	2.85057771347916e-06	-0.838981322426983	1
ENSG00000138385.15	SSB	2	169796587	2_103	0	0.0658180759489697	11.0970846569892	6.93508005056934e-06	-1.53567622947534	1
ENSG00000138382.14	METTL5	2	169824369	2_103	0	0.0365288050339226	5.55849881635873	1.92792608617765e-06	-0.824981667350733	2
ENSG00000128683.13	GAD1	2	170815174	2_104	0	0.0720089412746252	17.6419200820237	1.20622874262526e-05	-1.84351989824292	2
ENSG00000115827.13	DCAF17	2	171435106	2_104	0	0.0169102391212225	5.12757570872514	8.2330210739583e-07	-0.783918290028428	1
ENSG00000071967.11	CYBRD1	2	171523139	2_104	0	0.0171674906094074	4.89320494685949	7.97622913225813e-07	-0.271256507434283	2
ENSG00000115840.13	SLC25A12	2	171996365	2_104	0	0.0189291936493274	7.06847192914782	1.27044260194529e-06	1.36938974764447	3
ENSG00000172878.13	METAP1D	2	171999938	2_104	0	0.0782098043733822	18.2074101878192	1.35209364869753e-05	-3.55265621648281	1
ENSG00000144355.14	DLX1	2	172084313	2_104	0	0.103400294641416	22.2490020676464	2.18438763485075e-05	-2.81734792507414	2
ENSG00000091409.14	ITGA6	2	172389640	2_105	0	0.00857214081179691	4.67721841975582	3.80692520762615e-07	0.229459669015941	1
ENSG00000152256.13	PDK1	2	172555077	2_105	0	0.00974088907390469	5.85181595942487	5.41235972404174e-07	-0.5838634011265	2
ENSG00000138433.15	CIR1	2	174396697	2_105	0	0.00870097615079446	5.72319234993708	4.72828577671546e-07	1.04596760761979	1
ENSG00000163328.13	GPR155	2	174487330	2_105	0	0.00890047758349122	4.9486202823359	4.18210409352064e-07	-0.0481019093197762	1
ENSG00000115935.17	WIPF1	2	174703991	2_105	0	0.0106596959363883	7.32444599231368	7.41339250465844e-07	1.09514548623734	1
ENSG00000170166.5	HOXD4	2	176151087	2_107	0	0.0283637932563308	10.8164161135903	2.91303091988378e-06	-1.32502859730736	1
ENSG00000128656.13	CHN1	2	174776891	2_107	0	0.0177483704211705	6.45614656072205	1.08800091772594e-06	0.916352776909092	2
ENSG00000115966.16	ATF2	2	175168771	2_107	0	0.0548446520622434	16.9939928762507	8.84967077276641e-06	-2.12083959382426	1
ENSG00000154518.9	ATP5G3	2	175182595	2_107	0	0.0150409573573835	4.92073070584467	7.02752622664476e-07	-0.21186771320522	1
ENSG00000144320.13	LNPK	2	175944877	2_107	0	0.0150733632728068	4.94069154219355	7.07123553754984e-07	-0.358095752232343	2
ENSG00000128709.12	HOXD9	2	176122492	2_107	0	0.0250401548675128	9.65527941865994	2.29561605739146e-06	-1.01945855167856	1
ENSG00000128652.11	HOXD3	2	176150242	2_107	0	0.0187239823199693	6.95293776601743	1.23612947267093e-06	0.821733919829748	2
ENSG00000128654.13	MTX2	2	176269444	2_107	0	0.0904336506658417	21.7418784044773	1.8669149019633e-05	2.43304791009234	1
ENSG00000128710.5	HOXD10	2	177071902	2_107	0	0.0175803718674373	6.36788222818	1.06296870031191e-06	-0.679502533625653	1
ENSG00000018510.13	AGPS	2	177392663	2_107	0	0.0509464939296445	16.2995272737719	7.88472784623042e-06	1.85903936013287	1
ENSG00000155636.14	RBM45	2	178112094	2_108	0	0.00910664869038469	4.70560141656565	4.06884473476898e-07	-0.118496615461626	1
ENSG00000079156.16	OSBPL6	2	178193688	2_108	0	0.0103890544846253	6.16738352777567	6.08379227649994e-07	0.782681013850885	1
ENSG00000180228.12	PRKRA	2	178451344	2_108	0	0.00936018274247108	5.03361293109151	4.47364523537116e-07	-0.530728004752851	1
ENSG00000204311.12	DFNB59	2	178447910	2_108	0	0.0147629586882972	8.70655316780914	1.22044175481712e-06	0.926589506292062	2
ENSG00000079150.17	FKBP7	2	178478636	2_108	0	0.00945288585070225	5.02523289177738	4.51043059108281e-07	-0.255734158492308	1
ENSG00000116095.10	PLEKHA3	2	178480456	2_108	0	0.00956703433269013	5.16826812534571	4.69482886075794e-07	-0.528298604162024	1
ENSG00000155657.26	TTN	2	178830510	2_108	0	0.0139144927797118	8.50831671300177	1.12410899818231e-06	1.02881300543804	2
ENSG00000170035.15	UBE2E3	2	180964569	2_109	0	0.0323888894164782	4.62953522990997	1.4237405249933e-06	-0.257001357184617	2
ENSG00000115232.13	ITGA4	2	181447545	2_110	0	0.0216810390029427	4.73637519950272	9.75042589424305e-07	0.164925452225948	1
ENSG00000077232.17	DNAJC10	2	182714222	2_110	0	0.0214019450128067	4.61593027184532	9.3801520975506e-07	-0.0125028139301463	1
ENSG00000162998.4	FRZB	2	182866465	2_110	0	0.023809154755329	5.60722706182559	1.26762126951969e-06	-0.520238771820059	1
ENSG00000163002.12	NUP35	2	183128628	2_110	0	0.0524254478176586	12.9899784633572	6.46618278056213e-06	2.01523018804296	1
ENSG00000170396.7	ZNF804A	2	184598393	2_112	0	0.0125677468279578	11.5382174748125	1.37687191239258e-06	1.98830051403905	2
ENSG00000188738.14	FSIP2	2	185425362	2_112	0	0.0281651538267838	17.1220825993013	4.57895222321179e-06	1.88636083725902	2
ENSG00000065548.17	ZC3H15	2	186486293	2_112	0	0.0079350458053864	5.50255852283188	4.14583014541582e-07	-0.34992972714679	1
ENSG00000138448.11	ITGAV	2	186591184	2_112	0	0.00759955604748053	5.28986701452515	3.81707218714772e-07	-0.730765710224607	1
ENSG00000144369.12	FAM171B	2	186694233	2_112	0	0.00735193151984603	4.71158006819898	3.28901175598382e-07	-0.345016321441917	2
ENSG00000003436.15	TFPI	2	187537736	2_112	0	0.00811401918380439	5.47564822016699	4.21860600298138e-07	-0.371038476064727	3
ENSG00000168542.14	COL3A1	2	188974074	2_112	0	0.007253532131556	4.60867281789006	3.17411614048826e-07	0.0185713471896908	1
ENSG00000204262.11	COL5A2	2	189180039	2_113	0	0.0547617137754707	12.910266983907	6.71289186404626e-06	1.76251216578244	2
ENSG00000138381.9	ASNSD1	2	189661479	2_113	0	0.0281712799264385	6.68349909361659	1.78775445654466e-06	0.978507776291461	1
ENSG00000128694.11	OSGEPL1	2	189761107	2_113	0	0.0400258082754694	9.96504881547746	3.78718864148573e-06	-1.44064904759953	1
ENSG00000128699.13	ORMDL1	2	189784079	2_113	0	0.0254621124777616	5.74151084546338	1.38809125638045e-06	-0.748964499376378	2
ENSG00000064933.17	PMS1	2	189781481	2_113	0	0.0230903175274546	4.83152970853658	1.05928288719345e-06	-0.331679723481106	1
ENSG00000187699.10	C2orf88	2	190173518	2_113	0	0.0225580760930089	4.61462564943979	9.88407266951645e-07	-0.227694304390156	1
ENSG00000198130.15	HIBCH	2	190344069	2_113	0	0.0237812377233305	5.10582579190302	1.15291647136442e-06	0.252489590376279	1
ENSG00000151689.12	INPP1	2	190352531	2_113	0	0.0225897948281347	4.62769236825585	9.92599756229936e-07	0.018168438508789	1
ENSG00000151690.14	MFSD6	2	190398202	2_113	0	0.0352776230777934	8.78337889564546	2.94210609800818e-06	1.41605080570352	2
ENSG00000189362.11	NEMP2	2	190534430	2_113	0	0.0369965711637641	9.22834159228852	3.24177250273103e-06	1.4887916336788	2
ENSG00000115419.12	GLS	2	190967766	2_113	0	0.0877581764618494	17.3851992641437	1.44865396688803e-05	2.48581624942882	1
ENSG00000115415.18	STAT1	2	191021817	2_113	0	0.184602126470787	24.6393691285177	4.31880584137852e-05	-2.78239966595307	1
ENSG00000138378.17	STAT4	2	191243882	2_114	0	0.030763979759003	11.784754597123	3.44239305617947e-06	1.38835411370433	1
ENSG00000173559.12	NABP1	2	191655950	2_114	0	0.0192771682858268	7.40344675701773	1.35511013340729e-06	0.816259189795133	1
ENSG00000196950.13	SLC39A10	2	195575506	2_115	0	0.0212063071155897	4.68539335415411	9.43427433349807e-07	0.314029498992283	1
ENSG00000226124.6	FTCDNL1	2	199763777	2_118	0	0.00758829955442109	15.7819817017181	1.13711240922757e-06	-4.1395747661963	3
ENSG00000162971.10	TYW5	2	199955035	2_118	0	0.00599270503430449	24.5317146289769	1.39588037901585e-06	-6.39319151337182	2
ENSG00000162972.10	MAIP1	2	199954933	2_118	1	0.404794837343341	44.6648994533836	0.000171671705778586	7.96145676571531	2
ENSG00000196141.13	SPATS2L	2	200306290	2_118	0	0.0105604708379325	10.8226478261935	1.08521104424438e-06	-1.28832667336707	1
ENSG00000155729.12	KCTD18	2	200519526	2_118	0	0.00637386806994345	7.39719087815769	4.47679587018043e-07	-1.61715134777873	1
ENSG00000013441.15	CLK1	2	200864612	2_119	0	0.0386132172584958	4.61605617752064	1.69240566721763e-06	0.183794900477321	1
ENSG00000240344.8	PPIL3	2	200871389	2_119	0	0.040349310545966	5.02795727856141	1.92630518662075e-06	-0.237401144047105	2
ENSG00000003402.19	CFLAR	2	201116120	2_119	0	0.0391312571024838	4.74084166949626	1.76147566656437e-06	-0.316739866946494	1
ENSG00000003400.14	CASP10	2	201183110	2_119	0	0.0390528930614738	4.72207072948143	1.7509877060631e-06	0.400246124657769	2
ENSG00000064012.21	CASP8	2	201277115	2_119	0	0.046773601531139	6.4140303977294	2.8485852563855e-06	-0.754688420398528	3
ENSG00000155749.12	ALS2CR12	2	201333617	2_119	0	0.0392251422687814	4.76328166277326	1.7740595234296e-06	-0.217016245738592	2
ENSG00000082146.12	STRADB	2	201388316	2_119	0	0.0701647452342935	10.2416234334705	6.82315367738685e-06	-1.33897936529633	1
ENSG00000115993.12	TRAK2	2	201451036	2_119	0	0.0648768062580347	9.49892807794315	5.85142251630038e-06	-1.25803304437011	1
ENSG00000155755.18	TMEM237	2	201643412	2_119	0	0.0424238171024935	5.49788851980974	2.2146396343864e-06	-0.515642284024944	1
ENSG00000003393.14	ALS2	2	201780819	2_119	0	0.0386333133828197	4.62092732313485	1.69507333403504e-06	-0.0513010791168802	1
ENSG00000155760.2	FZD7	2	202034208	2_120	0	0.0198547894299401	5.51314719884544	1.03935107701761e-06	0.0815439306374432	1
ENSG00000138439.11	FAM117B	2	202633063	2_120	0	0.0188799499178899	5.04554636891697	9.04495553975043e-07	0.66624773031744	1
ENSG00000163596.16	ICA1L	2	202871777	2_120	0	0.0445756082649439	13.0596095533189	5.52745057389869e-06	-1.54854315884316	1
ENSG00000138380.17	CARF	2	202912503	2_120	0	0.0338455360236588	10.4809998198281	3.36822819428733e-06	1.52956231498363	1
ENSG00000144426.18	NBEAL1	2	203016111	2_120	0	0.0418620854917023	12.4704261646556	4.95677895727961e-06	1.7132156150724	1
ENSG00000178562.17	CD28	2	203706103	2_120	0	0.0181561869887491	4.68261999924878	8.07255400820534e-07	-0.391951032846075	1
ENSG00000163600.12	ICOS	2	203937045	2_120	0	0.0201807063005545	5.66441404929847	1.08539733277908e-06	-0.589407275485941	1
ENSG00000118257.16	NRP2	2	205681426	2_121	0	0.0400989930900382	8.81465737850739	3.35611087669555e-06	1.07124257599947	1
ENSG00000023228.13	NDUFS1	2	206158198	2_122	0	0.0213240851204833	10.0797290170608	2.04087619923669e-06	-1.73986792580396	1
ENSG00000183671.12	GPR1	2	206218906	2_122	0	0.0884866691346068	22.8274024523415	1.91792552840241e-05	-2.89388324825455	1
ENSG00000204186.7	ZDBF2	2	206329500	2_122	0	0.0225962419095116	10.7987093023635	2.31689025339162e-06	1.78647211674761	1
ENSG00000114948.12	ADAM23	2	206444237	2_122	0	0.0120307119586917	5.40246442808132	6.17135659633913e-07	0.380812155017588	1
ENSG00000138400.12	MDH1B	2	206765180	2_122	0	0.0113425259181386	4.75974958708558	5.1261496662838e-07	-0.271922191831511	2
ENSG00000118246.13	FASTKD2	2	206765614	2_122	0	0.0114723823890202	4.95159987664468	5.39382130521782e-07	-0.449113952649617	1
ENSG00000144401.14	METTL21A	2	207619262	2_122	0	0.611006772674466	20.7926515392733	0.000120629435731367	-4.0870048445432	1
ENSG00000138413.13	IDH1	2	208266212	2_123	0	0.0435435031917245	4.85899469495108	2.00894102630296e-06	-0.215068204124125	1
ENSG00000115020.16	PIKFYVE	2	208265568	2_123	0	0.0450511980582707	5.17834912280941	2.21510883179095e-06	0.185050040657217	1
ENSG00000144407.9	PTH2R	2	208369612	2_123	0	0.0433341771479219	4.81376989698313	1.98067526410681e-06	0.112371325867834	1
ENSG00000115365.11	LANCL1	2	210477778	2_124	0	0.0176073117114915	4.65581913360413	7.78370826997229e-07	-0.0315459861174627	1
ENSG00000021826.14	CPS1	2	210477414	2_124	0	0.0176708107108702	4.68923162861522	7.86784068143006e-07	0	1
ENSG00000178568.14	ERBB4	2	212538367	2_125	0	0.0210878140274113	10.2523201207656	2.05282117070389e-06	2.69382214361033	1
ENSG00000030419.16	IKZF2	2	213153600	2_126	0	0.0569227937399669	11.4510392072577	6.18911432901312e-06	-1.48926695954641	1
ENSG00000144451.18	SPAG16	2	213282149	2_126	0	0.0263620238668985	4.63458654168023	1.16007786916748e-06	0.370421038456315	1
ENSG00000138376.10	BARD1	2	214805960	2_127	0	0.0201189540157362	6.0227049167791	1.15052054986828e-06	-0.626562335363023	3
ENSG00000138363.14	ATIC	2	215075224	2_127	0	0.0172763670730027	4.60834383520363	7.55952825685894e-07	-0.000545630842906509	4
ENSG00000118242.15	MREG	2	216033416	2_127	0	0.0181832278278227	5.08320081612393	8.77618246967809e-07	-0.388992044418475	1
ENSG00000079246.15	XRCC5	2	216117455	2_127	0	0.0265595743540725	8.60623601743568	2.17035991391576e-06	-0.924091838113582	1
ENSG00000138375.12	SMARCAL1	2	216412526	2_127	0	0.0200373710541673	5.98498519259762	1.13867875441782e-06	-0.696985070973631	2
ENSG00000115457.9	IGFBP2	2	216632342	2_127	0	0.351915580871347	33.8442245310065	0.000113089025000185	-3.71893275549493	1
ENSG00000163497.2	FEV	2	218984911	2_129	0	0.0251211600645501	5.41936340631677	1.29266313050048e-06	0.690511618949879	1
ENSG00000231672.6	DIRC3	2	217754478	2_129	0	0.0664486067227286	14.1644483163272	8.93681854588998e-06	1.63349938889755	2
ENSG00000079308.16	TNS1	2	217816617	2_129	0	0.0780569605700742	15.5971590782326	1.15599121819136e-05	1.78498594529137	1
ENSG00000188282.12	RUFY4	2	218034950	2_129	0	0.112207356327679	19.2171937452574	2.04742827075347e-05	-2.1714694708218	2
ENSG00000163466.15	ARPC2	2	218217396	2_129	0	0.0252326069123471	5.23858979735868	1.25508723230391e-06	-0.507548463294364	1
ENSG00000127837.9	AAMP	2	218270227	2_129	0	0.0283581340010689	6.09997759278662	1.64249209042861e-06	0.455107489552469	1
ENSG00000127838.13	PNKD	2	218270205	2_129	0	0.0245607213775589	4.85557195134103	1.13234537140448e-06	0.0889604193974847	2
ENSG00000135926.14	TMBIM1	2	218250385	2_129	0	0.0351699587654547	8.0294437864153	2.68135747809266e-06	0.786567184429452	2
ENSG00000018280.16	SLC11A1	2	218381984	2_129	0	0.0247088478616282	4.93844160816412	1.15861678316776e-06	-0.221682519996153	1
ENSG00000144579.7	CTDSP1	2	218399384	2_129	0	0.0268386268855627	5.68031441900598	1.44753830574435e-06	0.268920691475942	1
ENSG00000135913.10	USP37	2	218567846	2_129	0	0.039079176583018	9.32715910795882	3.46092498716105e-06	1.49766226342006	2
ENSG00000144580.13	CNOT9	2	218568666	2_129	0	0.0239412854216496	4.65807874596608	1.05889204859277e-06	0.0309914205107155	1
ENSG00000115556.13	PLCD4	2	218607609	2_129	0	0.0334798213455574	7.79414806035509	2.477702620649e-06	-1.1999502494798	2
ENSG00000074582.12	BCS1L	2	218658710	2_129	0	0.0380227187565089	9.22059035205798	3.32888882931009e-06	-1.59407363510153	1
ENSG00000115568.15	ZNF142	2	218659583	2_129	0	0.0297254472403036	6.8914845848618	1.94508499434736e-06	1.14650483715403	3
ENSG00000163481.7	RNF25	2	218672243	2_129	0	0.0242316894832403	4.75325945779228	1.09363553442429e-06	0.057294656143311	1
ENSG00000163482.11	STK36	2	218672243	2_129	0	0.0492240774172232	11.5252317605348	5.38672307138385e-06	-1.73518668104816	2
ENSG00000163501.6	IHH	2	219061446	2_129	0	0.0255722789857787	7.58815081038807	1.84248000825506e-06	-1.79563095953504	1
ENSG00000187736.12	NHEJ1	2	219160586	2_129	0	0.027975430152438	8.51972406971897	2.26307891937245e-06	1.9632029177609	2
ENSG00000213901.10	SLC23A3	2	219182118	2_129	0	0.0303522066014615	10.2444652743703	2.95241199537767e-06	2.56739227850216	1
ENSG00000115649.15	CNPPD1	2	219177821	2_129	0	0.0253509264476381	5.14110077516426	1.23750610162635e-06	-0.302988518760316	2
ENSG00000115657.12	ABCB6	2	219218557	2_129	0	0.0266677435070893	6.23065402230654	1.57767412359032e-06	0.978027998701837	1
ENSG00000198925.10	ATG9A	2	219229585	2_129	0	0.0267737633854167	5.50171620663091	1.39863696547645e-06	-0.0581477841161659	2
ENSG00000163516.13	ANKZF1	2	219230067	2_129	0	0.0467588646245997	11.6712883290556	5.18179409951747e-06	1.67457252892425	1
ENSG00000163521.15	GLB1L	2	219243701	2_129	0	0.0958526584898526	20.6402331551925	1.87852144911183e-05	-2.91016160819345	1
ENSG00000115661.13	STK16	2	219241541	2_129	0	0.0275154660847357	6.3072758142302	1.64784399393764e-06	-0.917563570738125	1
ENSG00000054356.13	PTPRN	2	219309183	2_129	0	0.0264194684671327	6.87241355736324	1.72397418553194e-06	-1.52272224791145	1
ENSG00000123992.18	DNPEP	2	219395442	2_129	0	0.0245843301833889	5.01389298949933	1.17039063368114e-06	-0.466420933528575	2
ENSG00000175084.11	DES	2	219418182	2_129	0	0.0237899474593029	4.62724641998296	1.04523395063182e-06	0.167776856288794	2
ENSG00000072195.14	SPEG	2	219434550	2_129	0	0.0321101742702492	7.44558093828973	2.27006685914781e-06	0.939170850144341	1
ENSG00000123989.13	CHPF	2	219543916	2_129	0	0.0253976255720023	5.47766903098249	1.32094976220823e-06	-0.764485200814802	1
ENSG00000124006.14	OBSL1	2	219572251	2_129	0	0.0260512409046116	5.65498755436921	1.3988059314785e-06	0.722895084668942	1
ENSG00000144589.21	STK11IP	2	219597918	2_130	0	0.0149661650536782	4.6300915888534	6.57956996263005e-07	0.0341883709083787	1
ENSG00000116106.11	EPHA4	2	221574191	2_130	0	0.0181841540917383	6.42296060234179	1.10898521922318e-06	-0.650330649715073	1
ENSG00000163082.9	SGPP2	2	222423650	2_131	0	0.0261984840897289	6.39580211015996	1.59099413038683e-06	-0.712408870086131	1
ENSG00000124003.12	MOGAT1	2	222671822	2_131	0	0.0278593942013166	6.96852944449267	1.84336019291672e-06	0.797255331297767	1
ENSG00000152056.16	AP1S3	2	223837891	2_131	0	0.0286488561193311	7.22901769226938	1.96645481066792e-06	-0.894620599799057	1
ENSG00000135900.3	MRPL44	2	224158899	2_132	0	0.0241262254686474	4.69048767992242	1.07449593919103e-06	-0.280220932071371	1
ENSG00000124019.9	FAM124B	2	224397328	2_132	0	0.0245119299181905	5.04573511199301	1.17435486290022e-06	0.732381812758366	2
ENSG00000036257.12	CUL3	2	224584259	2_132	0	0.0247507291848437	9.17138687390597	2.15536292718697e-06	-2.39521520442589	2
ENSG00000144468.16	RHBDD1	2	226836102	2_133	0	0.0608793419877115	13.9597615457153	8.06947622636687e-06	-1.86985986661035	1
ENSG00000081052.11	COL4A4	2	227000160	2_133	0	0.0359841231365277	9.01865057695328	3.08141279635393e-06	1.36662088561633	1
ENSG00000168958.19	MFF	2	227324777	2_134	0	0.0188025729131035	4.83243811265537	8.62742076010396e-07	0.347333135744812	2
ENSG00000168955.3	TM4SF20	2	227382118	2_134	0	0.019835872579947	5.30599493698788	9.99345216201746e-07	-0.566181002547904	2
ENSG00000135917.13	SLC19A3	2	227718030	2_134	0	0.0223656519183588	6.43768693560176	1.3671268459431e-06	0.624453050099268	2
ENSG00000115009.11	CCL20	2	227805859	2_134	0	0.0250469256169709	7.56798105093328	1.79983154307308e-06	-0.928455210397858	1
ENSG00000123977.9	DAW1	2	227864239	2_134	0	0.0236100827561134	7.05979967956529	1.58265875421219e-06	0.840646588737823	2
ENSG00000153832.11	FBXO36	2	229968473	2_135	0	0.0138120067079088	4.8483604924948	6.35841809042122e-07	0.00280640318138202	1
ENSG00000163053.10	SLC16A14	2	230085741	2_135	0	0.0251168411753479	10.4015533460344	2.48062214786888e-06	1.25065396556392	1
ENSG00000079263.18	SP140	2	230217409	2_135	0	0.0282681023739458	11.5025972402148	3.08737914081789e-06	1.60003357187683	1
ENSG00000135899.17	SP110	2	230213733	2_135	0	0.0236389530317405	9.83711241803862	2.20797051233375e-06	1.2640610947815	2
ENSG00000185404.16	SP140L	2	230296290	2_135	0	0.0626965652539449	18.9750717639117	1.12959971234203e-05	2.21660622557878	2
ENSG00000067066.16	SP100	2	230415508	2_135	0	0.0135211892482066	4.65118072154605	5.97139090788225e-07	-0.104174842565073	2
ENSG00000135916.15	ITM2C	2	230871496	2_135	0	0.02743013828009	11.2221769574092	2.92282293383253e-06	-1.26703520853476	1
ENSG00000204128.5	C2orf72	2	231040159	2_136	0	0.0351850088367734	7.12381435965391	2.37994902292064e-06	0.973250231110757	1
ENSG00000135914.5	HTR2B	2	231125386	2_136	0	0.0271089478634337	4.6902978110341	1.20728687236086e-06	-0.00197288084405238	2
ENSG00000135931.17	ARMC9	2	231198864	2_136	0	0.0552020422116593	11.3508287235637	5.94949511323305e-06	1.50832822312025	1
ENSG00000156966.6	B3GNT7	2	231368990	2_136	0	0.0458730031622455	9.60900083282862	4.18535982064193e-06	1.21192080000908	1
ENSG00000171596.6	NMUR1	2	231526615	2_136	0	0.032050436238117	6.25205674348043	1.90262961710257e-06	-0.816333515465224	2
ENSG00000187514.16	PTMA	2	231707301	2_136	0	0.0317618788326121	6.16761876089965	1.86003493960614e-06	-0.637220173351132	1
ENSG00000156973.13	PDE6D	2	231788463	2_136	0	0.0332948820486566	6.60780922218437	2.08897081840382e-06	-0.925669785673204	1
ENSG00000171551.11	ECEL1	2	232487681	2_136	0	0.0269168602682359	4.62404296266229	1.18179910651836e-06	0.150058322104111	1
ENSG00000221944.6	TIGD1	2	232546212	2_136	0	0.0466882439117515	9.77445625847364	4.33308834102778e-06	-1.19668937208721	1
ENSG00000188042.7	ARL4C	2	234498726	2_138	0	0.0336510490929925	4.94460317629318	1.57989217636879e-06	0.248981032365647	1
ENSG00000144476.5	ACKR3	2	236642636	2_140	0	0.144790455014931	18.5223308774612	2.54643718612651e-05	-2.27057352451479	1
ENSG00000115648.13	MLPH	2	237484517	2_140	0	0.0753460134776508	12.2218287270601	8.74367223067861e-06	1.54268362792665	2
ENSG00000124839.12	RAB17	2	237601116	2_140	0	0.0346991445171807	4.9196146685486	1.62086652189379e-06	0.169538053619405	1
ENSG00000177483.11	RBM44	2	237779632	2_140	0	0.0341150141200248	4.76094550705384	1.54218389257117e-06	-0.117925906919278	4
ENSG00000184182.18	UBE2F	2	237966682	2_141	0	0.0382904092612034	4.6479018929399	1.68983521987306e-06	-0.132518231223212	1
ENSG00000132330.16	SCLY	2	238061377	2_141	0	0.0396319786788723	4.97035666791569	1.87038369024502e-06	0.404213511501701	1
ENSG00000144488.14	ESPNL	2	238100744	2_141	0	0.0772063056351033	11.2610544931609	8.25523096690531e-06	1.44362881664907	3
ENSG00000168427.8	KLHL30	2	238141392	2_141	0	0.0685435167984627	10.1303416688675	6.59307283042012e-06	-1.44963448673756	2
ENSG00000178752.15	ERFE	2	238158500	2_141	0	0.0487669589908929	6.91671374943499	3.20274877770601e-06	0.900210266228176	1
ENSG00000132323.8	ILKAP	2	238183833	2_141	0	0.0961142582960578	13.3544784043103	1.21874303230313e-05	2.2821018333767	2
ENSG00000204104.11	TRAF3IP1	2	238320731	2_141	0	0.040220109400933	5.10830369511581	1.95082069039241e-06	0.235622059418662	2
ENSG00000065802.11	ASB1	2	238426934	2_141	0	0.038411187974646	4.67735977053059	1.70590920232911e-06	-0.085509132126416	1
ENSG00000068024.16	HDAC4	2	239401967	2_143	0	0.0470102822517234	15.8350914217857	7.06823256442384e-06	-1.70589386915057	1
ENSG00000130414.11	NDUFA10	2	240028144	2_143	0	0.0197790383423474	7.75371902172882	1.4561718398238e-06	0.855691305546342	2
ENSG00000063660.8	GPC1	2	240434114	2_143	0	0.133874100369421	25.8211568184684	3.28223488821493e-05	-3.02195785541179	1
ENSG00000188542.9	DUSP28	2	240611258	2_143	0	0.0731556505590852	20.0115741612181	1.39003753059808e-05	-1.98214313547532	1
ENSG00000144504.15	ANKMY1	2	240570066	2_143	0	0.017937209823103	6.84603566912809	1.16598091735124e-06	0.662791306126993	2
ENSG00000142330.19	CAPN10	2	240586423	2_143	0	0.0441975893524709	15.2557301081836	6.40219615444298e-06	-1.70158077847832	2
ENSG00000178623.11	GPR35	2	240604773	2_143	0	0.0156039980818399	5.55317510789931	8.22762811027383e-07	0.513795682039138	3
ENSG00000162804.13	SNED1	2	240996740	2_143	0	0.0281237837126513	11.0288495665583	2.94510890644765e-06	-1.36012838318481	1
ENSG00000122085.16	MTERF4	2	241094178	2_143	0	0.0194291206714861	7.58792498109648	1.39982443745521e-06	-0.830136379717306	2
ENSG00000115687.13	PASK	2	241101709	2_143	0	0.0542043916758995	17.1749219530591	8.83947849889497e-06	2.00570657807242	2
ENSG00000115685.14	PPP1R7	2	241149506	2_143	0	0.0153611801639131	5.4077386679473	7.88746918453616e-07	-0.367328048006198	1
ENSG00000146205.13	ANO7	2	241217672	2_144	0	0.0867855545794429	16.1864129012814	1.33381456188833e-05	-1.82157538251878	1
ENSG00000168385.17	SEPT2	2	241339132	2_144	0	0.0367126092974931	8.06393457482601	2.81099222778759e-06	-1.10917664516394	1
ENSG00000115677.16	HDLBP	2	241317232	2_144	0	0.0351586300204244	7.65946616264436	2.55698301303075e-06	-0.985848441043871	1
ENSG00000006607.13	FARP2	2	241355498	2_144	0	0.0746046580283516	14.7446722713446	1.04447599892116e-05	-1.70469681088187	1
ENSG00000176720.4	BOK	2	241550210	2_144	0	0.0253610380195696	4.6121695473501	1.11063073019851e-06	0.292638904595613	3
ENSG00000168397.16	ATG4B	2	241634894	2_144	0	0.105872773869263	18.0947181350367	1.81900340050019e-05	2.06778052835872	2
ENSG00000168393.12	DTYMK	2	241683277	2_144	0	0.0984138814667009	17.391507121225	1.62514073601428e-05	-2.11075030529497	2
ENSG00000168395.15	ING5	2	241687007	2_144	0	0.0720143093004836	14.4088777809363	9.85249796985522e-06	1.7828165545263	2
ENSG00000188389.10	PDCD1	2	241809136	2_144	0	0.0365592363494175	8.02476539010786	2.7856519735048e-06	1.24905760093475	1
ENSG00000134121.9	CHL1	3	98268	3_1	0	0.0658478227641677	13.5019778938511	8.44182236009056e-06	1.70976480078071	1
ENSG00000134115.12	CNTN6	3	1086561	3_1	0	0.0266827861211135	5.02746853929729	1.2737316295856e-06	0.276723256038093	2
ENSG00000091181.19	IL5RA	3	3126271	3_4	0	0.0170170510772689	9.4570522183543	1.52804972217602e-06	1.0679367550625	1
ENSG00000072756.16	TRNT1	3	3178734	3_4	0	0.0115491302727291	5.86470268432891	6.43120979435031e-07	-0.579124744726851	1
ENSG00000113851.14	CRBN	3	3175993	3_4	0	0.0268277558523136	13.688930173417	3.48699440334796e-06	1.49845282737734	1
ENSG00000170364.12	SETMAR	3	4303349	3_4	0	0.0170376365055337	9.46827015072283	1.5317129566096e-06	1.10780682953841	2
ENSG00000144455.13	SUMF1	3	4368850	3_4	0	0.0119875502027704	6.20968806950962	7.06801757313954e-07	0.602786317535516	4
ENSG00000150995.18	ITPR1	3	4492945	3_4	0	0.0101077300229337	4.63083483186169	4.44437116744104e-07	0.0815700528953291	1
ENSG00000134109.10	EDEM1	3	5185837	3_4	0	0.0103238628625767	4.82661406941109	4.73131864858651e-07	-0.221096500232123	1
ENSG00000196277.15	GRM7	3	7084942	3_6	0	0.0860007288712416	15.9169185725107	1.29974610097051e-05	1.98109527121413	1
ENSG00000182533.6	CAV3	3	8733693	3_7	0	0.0279070373299859	4.68232454166028	1.24071674144232e-06	0.0769160424047758	1
ENSG00000125046.14	SSUH2	3	8745072	3_7	0	0.0285417312085399	4.89194752553749	1.32574347557087e-06	0.293076006416935	1
ENSG00000070950.9	RAD18	3	8947606	3_7	0	0.0314394972578038	5.7940123832889	1.72962681057457e-06	-0.55330509490217	3
ENSG00000134077.15	THUMPD3	3	9361831	3_7	0	0.345689858921295	29.2604262232483	9.60427715403983e-05	-3.42377554394636	1
ENSG00000168137.15	SETD5	3	9397385	3_7	0	0.0277553254219612	4.63151528979344	1.22058161059843e-06	-0.0748059519681247	1
ENSG00000163719.19	MTMR14	3	9649842	3_8	0	0.0142917296001326	4.61934296842066	6.26848218110313e-07	0.0239401389600048	1
ENSG00000144550.12	CPNE9	3	9703359	3_8	0	0.0317465507015207	11.9365214024688	3.59808752448074e-06	-1.34839893284595	1
ENSG00000114026.21	OGG1	3	9753321	3_8	0	0.0346087751576187	12.8257650866903	4.21470233112764e-06	1.53454972896088	2
ENSG00000171148.13	TADA3	3	9794702	3_8	0	0.0152425313280489	5.20578726606701	7.53426531933615e-07	0.42961489549819	1
ENSG00000214021.15	TTLL3	3	9808746	3_8	0	0.0248407435215354	9.63400092375078	2.27231571082938e-06	1.2230774086897	1
ENSG00000187288.10	CIDEC	3	9879932	3_8	0	0.0168671852751651	6.10430130457058	9.77633273321028e-07	-0.677563798126841	1
ENSG00000171135.13	JAGN1	3	9890513	3_8	0	0.0432817375586733	14.8651660849728	6.10902426229024e-06	-1.57517782029964	1
ENSG00000163701.18	IL17RE	3	9901671	3_8	0	0.0149867997449292	5.03338266727301	7.16252664065195e-07	0.50398357481667	2
ENSG00000163702.18	IL17RC	3	9915771	3_8	0	0.0165434546762167	6.06994811286815	9.53473399534945e-07	-0.632507637955613	2
ENSG00000163703.17	CRELD1	3	9933125	3_8	0	0.0170349337017838	6.2734200705938	1.01471063812459e-06	0.713742483198368	1
ENSG00000125037.12	EMC3	3	10010880	3_8	0	0.0168305087583115	6.11279902984913	9.76865470381833e-07	-0.668922022784775	1
ENSG00000144554.10	FANCD2	3	10031360	3_8	0	0.0180350693876133	6.76210058716082	1.15796875458579e-06	0.772093905200374	1
ENSG00000254999.3	BRK1	3	10115684	3_8	0	0.0766139097947097	19.9862510557586	1.45390610866168e-05	2.05255636631234	1
ENSG00000134086.7	VHL	3	10140878	3_8	0	0.0158231302576368	5.52376858575795	8.2989906611871e-07	0.407303552750347	1
ENSG00000157014.10	TATDN2	3	10247632	3_8	0	0.0148023285059758	4.94040306112682	6.94368190268782e-07	0.545389273088084	2
ENSG00000157087.17	ATP2B2	3	10707748	3_8	0	0.0179294571030402	7.1086441131686	1.21018372631303e-06	1.34987599615627	1
ENSG00000157103.10	SLC6A1	3	10978347	3_9	0	0.0196810198644751	6.51524075455524	1.2175182087795e-06	0.620212018792637	2
ENSG00000197548.12	ATG7	3	11271528	3_9	0	0.0235604060478888	8.18785940173221	1.83168396824697e-06	1.3303144996045	2
ENSG00000144559.10	TAMM41	3	11822953	3_9	0	0.0300293287603951	10.4478989243688	2.97901015643336e-06	-1.27331718749311	1
ENSG00000157150.4	TIMP4	3	12148468	3_9	0	0.0694938570206781	18.3318603097679	1.2096238812834e-05	-2.25687398799406	1
ENSG00000132170.19	PPARG	3	12284939	3_9	0	0.0314773398458751	10.887347463102	3.2539996592813e-06	-1.48788488123327	1
ENSG00000154743.17	TSEN2	3	12484157	3_9	0	0.0168361456446046	5.06583040039992	8.09824136728752e-07	-0.395005504701311	2
ENSG00000075975.15	MKRN2	3	12557101	3_9	0	0.0514245101070273	15.4866989838791	7.56182142103895e-06	1.83820958594062	2
ENSG00000225526.4	MKRN2OS	3	12561203	3_9	0	0.0193038956119401	6.33550720481527	1.1612447039485e-06	0.630382420840231	1
ENSG00000088726.15	TMEM40	3	12769053	3_9	0	0.0188036764542177	6.09167647644531	1.08761952873057e-06	-0.483931729903946	1
ENSG00000144712.11	CAND2	3	12796583	3_9	0	0.0180682457750933	5.72126299615507	9.81533887450165e-07	0.398951964610915	1
ENSG00000144713.12	RPL32	3	12841494	3_9	0	0.0185400823702662	5.9606177730661	1.04930158653144e-06	-0.488567634544941	1
ENSG00000144711.13	IQSEC1	3	13072626	3_10	0	0.0306578683837555	5.53697132924986	1.6118017647199e-06	0.533209608907799	2
ENSG00000163528.12	CHCHD4	3	14124463	3_10	0	0.0406507090334151	8.17481544954912	3.15532049831451e-06	-1.05581022636533	2
ENSG00000170876.7	TMEM43	3	14124463	3_10	0	0.041607792827864	8.39291809937353	3.31577505744473e-06	-1.12428239661362	1
ENSG00000154767.14	XPC	3	14170048	3_10	0	0.0277556002274836	4.60952328041175	1.2147979016919e-06	0.152950305517625	2
ENSG00000131389.16	SLC6A6	3	14402293	3_10	0	0.0333090543973839	6.31132897277651	1.99609183685598e-06	0.723682586367233	2
ENSG00000144596.12	GRIP2	3	14524870	3_10	0	0.0278232326130332	4.63220636416624	1.2237505002162e-06	0.178127483019629	2
ENSG00000154781.15	CCDC174	3	14586551	3_10	0	0.229184292553255	24.8952093620895	5.41748888662494e-05	-2.69630571402267	2
ENSG00000131381.12	RBSN	3	15099772	3_11	0	0.120347025945591	17.0419894597539	1.94739051983278e-05	2.09709848288322	1
ENSG00000131375.9	CAPN7	3	15206289	3_11	0	0.0436354444371279	7.39064143586431	3.06209692293238e-06	-1.03175591327476	1
ENSG00000206562.11	METTL6	3	15444611	3_11	0	0.0539115593668604	9.37894911142867	4.80101950112563e-06	1.32220751972358	1
ENSG00000206561.12	COLQ	3	15521671	3_11	0	0.0325998182637485	4.6615448291463	1.44292062381061e-06	-0.103179718599758	1
ENSG00000131373.14	HACL1	3	15600464	3_11	0	0.0328422756840088	4.73084039980021	1.47526125284647e-06	0.470416992236548	3
ENSG00000206560.11	ANKRD28	3	15857778	3_11	0	0.0583688272734582	10.1282204443547	5.6132128382997e-06	-1.46266992359616	1
ENSG00000131386.17	GALNT15	3	16088510	3_11	0	0.0421140344788827	7.05733715992712	2.82205264515345e-06	0.684047654739688	2
ENSG00000154813.9	DPH3	3	16264511	3_12	0	0.0202010369127632	5.3475524442203	1.0257135942444e-06	-0.308944348189165	2
ENSG00000154814.13	OXNAD1	3	16265536	3_12	0	0.0448172305903716	12.512657857616	5.32466124027423e-06	1.63546447415858	2
ENSG00000131378.13	RFTN1	3	16513716	3_12	0	0.0463813078928874	12.0978137078946	5.32779223320471e-06	-1.20530822380753	2
ENSG00000154822.17	PLCL2	3	16802230	3_12	0	0.0285833886771967	19.3329438456961	5.24697628340786e-06	4.33444823971718	2
ENSG00000163576.17	EFHB	3	19946983	3_14	0	0.167769782302004	22.709587117533	3.61759859366576e-05	2.92069923414825	1
ENSG00000144566.10	RAB5A	3	19947075	3_14	0	0.0903700884362528	16.691447850298	1.43224103986074e-05	-2.50874503969432	1
ENSG00000183977.13	PP2D1	3	20012089	3_14	0	0.0254014197183124	4.74543270487103	1.14454060921624e-06	-0.464460469758518	2
ENSG00000182247.9	UBE2E2	3	23202760	3_17	0	0.0422463314244957	9.61322225707755	3.8561629876169e-06	1.38704154454397	2
ENSG00000170142.11	UBE2E1	3	23805720	3_18	0	0.00700059763763594	4.8705933674765	3.23753436470891e-07	-0.741455619289953	1
ENSG00000197885.10	NKIRAS1	3	23923099	3_18	0	0.0072066760253835	5.17520359553395	3.54127648440086e-07	-0.645257165366454	1
ENSG00000077092.18	RARB	3	25173356	3_18	0	0.0094547127903698	7.3512324883276	6.59942192525238e-07	0.469220867117226	2
ENSG00000077097.15	TOP2B	3	25664786	3_19	0	0.0563336205735806	7.44253312530195	3.98094188255631e-06	-1.02281966446321	1
ENSG00000033867.16	SLC4A7	3	27576412	3_20	0	0.0861668759697234	11.9241157963702	9.75582338132561e-06	-1.70477765828737	1
ENSG00000163512.13	AZI2	3	28348860	3_21	0	0.0491138686878373	11.6196668703158	5.41870138879492e-06	-1.51988591572188	1
ENSG00000206559.7	ZCWPW2	3	28348550	3_21	0	0.0233891275956871	4.68544271778353	1.04054784147555e-06	0.113485187841154	1
ENSG00000144642.21	RBMS3	3	28575079	3_21	0	0.0253199475079428	5.42365836360501	1.30392473335511e-06	-0.00535830737670335	1
ENSG00000163527.9	STT3B	3	31531267	3_23	0	0.0204104385416255	7.51570911618046	1.45653087803164e-06	-1.60811763722954	2
ENSG00000144645.13	OSBPL10	3	32078058	3_23	0	0.0280599506014976	9.1202811653259	2.4299230802979e-06	0.969382599051621	1
ENSG00000152642.10	GPD1L	3	32104696	3_23	0	0.301580922895084	30.9426399152657	8.86050808262224e-05	3.22479915175343	2
ENSG00000153551.13	CMTM7	3	32414275	3_24	0	0.0471928185996143	7.57916598412306	3.39621152533363e-06	0.966524814819631	1
ENSG00000091317.7	CMTM6	3	32502466	3_24	0	0.0348747888037868	4.74475761101901	1.57116940702869e-06	-0.170019340748223	1
ENSG00000144635.8	DYNC1LI1	3	32570942	3_24	0	0.0390715807750084	5.80786072151609	2.15463927638879e-06	-0.508992889078195	1
ENSG00000182973.18	CNOT10	3	32686085	3_24	0	0.0343806812552352	4.61138527012858	1.5053700897983e-06	0.0220009147415224	1
ENSG00000183813.6	CCR4	3	32949797	3_24	0	0.0567490676393562	9.31525944351184	5.0193916352191e-06	1.02252348810685	1
ENSG00000170266.15	GLB1	3	33097285	3_24	0	0.0391346219929849	5.82301655409196	2.16374742877079e-06	-1.00819855842855	1
ENSG00000170275.14	CRTAP	3	33113385	3_24	0	0.0382613099347396	5.61171990174686	2.03869950462108e-06	0.651103067376986	3
ENSG00000173705.8	SUSD5	3	33218930	3_25	0	0.0263084376429112	16.2072156231038	4.04856265392091e-06	-1.90536755265353	1
ENSG00000153558.13	FBXL2	3	33277306	3_25	0	0.0524430587249303	21.6437078387741	1.07774762264196e-05	2.53478646630118	1
ENSG00000153560.11	UBP1	3	33443467	3_25	0	0.0561211726196836	22.2250194122475	1.18431241659599e-05	2.5504893268347	1
ENSG00000170248.13	PDCD6IP	3	33798622	3_25	0	0.053846596493228	22.6847153060456	1.15981571207998e-05	-2.24021649330016	1
ENSG00000144681.10	STAC	3	36372930	3_26	0	0.184994556959166	23.2874338929545	4.09051493167643e-05	-2.52813039979181	2
ENSG00000163673.7	DCLK3	3	36764355	3_27	0	0.0244529775297856	7.00961106040238	1.62750775510887e-06	1.07937343188	2
ENSG00000168016.13	TRANK1	3	36865898	3_27	1	0.0947305737837267	31.6280674687232	2.84485556028653e-05	5.73612182474215	1
ENSG00000178567.7	EPM2AIP1	3	36993455	3_27	0	0.0223765464540752	7.52113516197382	1.59798923583135e-06	-1.61366211709586	1
ENSG00000076242.14	MLH1	3	36993455	3_27	0	0.0205254087116205	5.49937098928263	1.07177156052958e-06	-0.976621195982574	3
ENSG00000093167.17	LRRFIP2	3	37183634	3_27	0	0.0208638099217312	4.74686127578503	9.40367376733373e-07	0.0651968628682468	2
ENSG00000198590.11	C3orf35	3	37386585	3_27	0	0.0608048311152281	13.3250043101042	7.69312592990346e-06	0.873769899309956	2
ENSG00000144677.14	CTDSPL	3	37950545	3_27	0	0.337065797730885	23.8846780738887	7.64419004208272e-05	3.6067120096248	1
ENSG00000136059.14	VILL	3	37987360	3_27	0	0.0206575526838347	4.7320690718159	9.28169602105829e-07	-0.134305102837095	1
ENSG00000172940.11	SLC22A13	3	38266019	3_27	0	0.0256443112547559	6.72365470730548	1.6371702281058e-06	0.849641885603894	1
ENSG00000144671.10	SLC22A14	3	38281798	3_27	0	0.0207884451167517	4.72897093396244	9.33439228995919e-07	-0.165279923147757	1
ENSG00000183873.15	SCN5A	3	38647751	3_28	0	0.0212507188216967	5.72169041191421	1.15450382772543e-06	-0.0782275169820794	1
ENSG00000168356.11	SCN11A	3	38947836	3_28	0	0.0246721297530041	7.11941772360446	1.66781744661507e-06	-0.659148387310795	1
ENSG00000114745.13	GORASP1	3	39107217	3_28	0	0.0228576547737703	6.4818346792064	1.40678269049879e-06	0.749156134256283	2
ENSG00000168026.18	TTC21A	3	39106300	3_28	0	0.0189410259596076	4.77482431975445	8.5873327819589e-07	0.203164559728383	3
ENSG00000168329.13	CX3CR1	3	39281672	3_28	0	0.0195526353105324	5.04603397811703	9.36812910790912e-07	-0.433140584982429	2
ENSG00000144659.10	SLC25A38	3	39383433	3_28	0	0.0203909922216932	5.42790681985514	1.0509163271591e-06	0.525544834966485	2
ENSG00000168028.13	RPSA	3	39405943	3_28	0	0.019462296407819	5.00224592026249	9.2439272303834e-07	0.349603011516744	3
ENSG00000114784.3	EIF1B	3	40309601	3_29	0	0.101601686142783	17.9683199431857	1.73342790727194e-05	-2.04184571688503	2
ENSG00000168032.8	ENTPD3	3	40343457	3_29	0	0.0317850489417419	6.98735111874958	2.10878764582114e-06	1.01618839933468	2
ENSG00000188846.13	RPL14	3	40457354	3_29	0	0.0331704631837814	7.38576101338206	2.32618463869991e-06	-1.01835852057549	1
ENSG00000177873.12	ZNF619	3	40477330	3_29	0	0.0380863741706152	8.67796017290571	3.13822934524947e-06	-1.18756045420034	1
ENSG00000168036.16	CTNNB1	3	40971946	3_29	0	0.0409333403583928	9.3531251526894	3.63522527288479e-06	1.13462234046995	1
ENSG00000168038.10	ULK4	3	41963289	3_30	0	0.0446004168951703	6.65932686408243	2.82011388726793e-06	-0.995013344958611	1
ENSG00000114812.12	VIPR1	3	42491046	3_30	0	0.0365973578076219	4.80631466434655	1.67016481045131e-06	-0.335464821903138	1
ENSG00000008324.11	SS18L2	3	42572354	3_31	0	0.0789968112128977	22.0865767228039	1.65666755133075e-05	2.48733227415833	1
ENSG00000114857.17	NKTR	3	42603651	3_31	0	0.0553704283480214	18.7212470670895	9.84260496129707e-06	2.27757394063643	1
ENSG00000114853.13	ZBTB47	3	42653821	3_31	0	0.0171329566499379	7.87242827077822	1.28067350588683e-06	1.32999104973012	1
ENSG00000010282.14	HHATL	3	42696978	3_31	0	0.0122785591170907	4.69134125877378	5.46942697205611e-07	0.0583599368480124	2
ENSG00000244607.5	CCDC13	3	42770079	3_31	0	0.0121812084575659	4.68276603845335	5.41614436966239e-07	0.289068098579039	1
ENSG00000181061.13	HIGD1A	3	42800848	3_31	0	0.0122984844387681	4.79721549655084	5.60193700352719e-07	-0.379721733290249	1
ENSG00000144648.15	ACKR2	3	42804792	3_31	0	0.0291545152591332	12.4842969001373	3.45594888314061e-06	-1.4218226805569	1
ENSG00000180432.5	CYP8B1	3	42870231	3_31	0	0.0123251117132839	4.75508084275562	5.56475650816187e-07	-0.401766762402167	2
ENSG00000144647.5	POMGNT2	3	43106046	3_31	0	0.012176545646189	4.68968304522842	5.42206837068521e-07	0.207742252583565	1
ENSG00000011198.7	ABHD5	3	43690090	3_31	0	0.0181499567529708	8.10180401009658	1.39622279576424e-06	-0.502602729888878	2
ENSG00000179152.19	TCAIM	3	44338737	3_31	0	0.0123872601641936	4.76284538181381	5.60194884695453e-07	-0.296831070122087	2
ENSG00000225873.3	LINC00694	3	44439661	3_31	0	0.057371158806282	18.5340355251557	1.00962712493114e-05	2.26959777015543	1
ENSG00000178917.15	ZNF852	3	44721338	3_31	0	0.0148017792410188	6.44705346747552	9.06092616462688e-07	-0.747861346350425	1
ENSG00000196653.11	ZNF502	3	44721338	3_31	0	0.0148017792410188	6.44705346747552	9.06092616462688e-07	-0.747861346350425	1
ENSG00000186446.11	ZNF501	3	44721338	3_31	0	0.0148017792410188	6.44705346747552	9.06092616462688e-07	-0.747861346350425	1
ENSG00000196345.12	ZKSCAN7	3	44555404	3_31	0	0.0126629673976069	5.09625702579564	6.12751253987688e-07	-0.676842114007694	1
ENSG00000144792.9	ZNF660	3	44578138	3_31	0	0.0217432218460306	9.84267175661669	2.03204956001611e-06	-1.59163062212246	2
ENSG00000186448.14	ZNF197	3	44584132	3_31	0	0.0121709844148764	4.66399982774546	5.38991143151942e-07	-0.40887358443169	1
ENSG00000163807.5	KIAA1143	3	44761331	3_31	0	0.0257700713720644	11.0468938990196	2.70304453386276e-06	-1.21936898162991	1
ENSG00000169964.7	TMEM42	3	44870951	3_31	0	0.015270834453552	6.57179663686418	9.52893318368775e-07	0.35348426134724	1
ENSG00000075914.12	EXOSC7	3	44975427	3_31	0	0.0437986403434771	16.6026545626779	6.90455283937901e-06	1.89245912118879	2
ENSG00000163812.13	ZDHHC3	3	44976413	3_31	0	0.0149830983947973	6.61882311642124	9.41628952421223e-07	-0.743383171662516	1
ENSG00000163815.5	CLEC3B	3	44999190	3_31	0	0.0154518127473131	6.95902314236787	1.02099852352007e-06	-0.849519976262009	1
ENSG00000163814.7	CDCP1	3	45070074	3_31	0	0.0192622094666457	9.52168719035494	1.74147565597993e-06	1.56785003113815	1
ENSG00000249992.1	TMEM158	3	45200137	3_32	0	0.0324142583809181	5.19135295462238	1.5977691944176e-06	0.242214350733901	2
ENSG00000011376.9	LARS2	3	45485320	3_32	0	0.0576040179096833	10.5865192050329	5.79033063567407e-06	1.27766477827449	1
ENSG00000144791.9	LIMD1	3	45648730	3_32	0	0.0304788822091238	4.61673892535572	1.33607780147927e-06	-0.0832111037680313	1
ENSG00000211456.10	SACM1L	3	45689445	3_32	0	0.0326599298433093	5.26189732724563	1.63175523225412e-06	-0.388832493177445	1
ENSG00000163818.16	LZTFL1	3	45916204	3_32	0	0.0603261917083894	11.0226580181713	6.31378283617442e-06	-1.57925932319538	2
ENSG00000172215.5	CXCR6	3	45939679	3_32	0	0.0339504048855459	5.62394284957416	1.8129392582105e-06	0.587497266355166	2
ENSG00000163820.14	FYCO1	3	45921260	3_32	0	0.0570827514074327	10.5008229727682	5.69148547568303e-06	-1.59977563197736	4
ENSG00000173578.7	XCR1	3	46027968	3_32	0	0.0843018054234189	14.2003046811741	1.1366635543645e-05	1.92771532643383	1
ENSG00000163823.3	CCR1	3	46208857	3_32	0	0.0320147638389491	5.07559913339237	1.54289017638705e-06	-0.473539966931825	1
ENSG00000121807.5	CCR2	3	46353822	3_32	0	0.031160163218343	4.82303050202763	1.42697751239321e-06	0.394187319446691	2
ENSG00000160791.13	CCR5	3	46370817	3_32	0	0.031542101652563	4.93675485928693	1.47852811110553e-06	-0.547273642251219	2
ENSG00000163827.12	LRRC2	3	46604535	3_32	0	0.157878258743606	20.2828586950105	3.04052717779569e-05	-2.43569463426157	1
ENSG00000261603.1	PRSS46	3	46716355	3_33	0	0.030680489605551	4.60786755123996	1.34233115430955e-06	0.0707349927300515	2
ENSG00000178038.16	ALS2CL	3	46680883	3_33	0	0.0479390656590063	8.78644862007898	3.99945059066305e-06	-1.08867079279155	2
ENSG00000181585.3	TMIE	3	46701257	3_33	0	0.032947390179967	5.27336683771983	1.64970541374175e-06	-0.355845630077889	1
ENSG00000188086.13	PRSS45	3	46744963	3_33	0	0.0389083770461848	6.82849845793056	2.52270070320794e-06	0.815760437548136	1
ENSG00000178055.11	PRSS42	3	46838640	3_33	0	0.0341052293627334	5.5960421145991	1.81217170703885e-06	-0.460630969460621	1
ENSG00000160801.13	PTH1R	3	46877889	3_33	0	0.0532688954358427	9.77843687648124	4.94584526386057e-06	-1.06686817091699	3
ENSG00000160796.16	NBEAL2	3	46979634	3_33	0	0.0336013465385383	5.45696472540501	1.74102587199637e-06	0.557885221337738	2
ENSG00000160799.11	CCDC12	3	46982458	3_33	0	0.0307600244928016	4.63202698875829	1.35286716065177e-06	-0.215603252052568	1
ENSG00000181555.20	SETD2	3	47163449	3_33	0	0.0470205160470293	8.60463915987233	3.84164695204688e-06	-1.11213203814206	2
ENSG00000088727.12	KIF9	3	47281291	3_33	0	0.0410325721624942	7.32644979859104	2.85443210140316e-06	0.942303909959208	1
ENSG00000114650.18	SCAP	3	47476755	3_33	0	0.036771804852904	6.29990396835336	2.19961297514504e-06	0.771600988040205	2
ENSG00000163832.15	ELP6	3	47513447	3_33	0	0.0313304507235884	4.8035130771121	1.4289696895362e-06	-0.15896997026746	1
ENSG00000164045.11	CDC25A	3	48188134	3_34	0	0.0906740313646359	14.5078112230564	1.2490568847411e-05	-2.6664228210338	1
ENSG00000164047.4	CAMP	3	48226335	3_34	0	0.0862124397100634	14.0251325946542	1.1480857006801e-05	-2.6295131005352	1
ENSG00000164048.13	ZNF589	3	48241756	3_34	0	0.0500177461656008	8.86684025110103	4.21105001016449e-06	-1.51418583530917	1
ENSG00000172113.8	NME6	3	48301800	3_34	0	0.0663245089919297	11.5302725036999	7.26124368437536e-06	2.41700312866758	1
ENSG00000164051.13	CCDC51	3	48440024	3_34	0	0.0609237064535578	10.7266111070983	6.20506377191296e-06	-1.92784946991879	1
ENSG00000232112.3	TMA7	3	48440024	3_34	0	0.0609237064535578	10.7266111070983	6.20506377191296e-06	1.92784946991879	1
ENSG00000213689.11	TREX1	3	48467186	3_34	0	0.0568930783664375	10.0802303589684	5.445368652695e-06	1.82361087055254	1
ENSG00000164054.15	SHISA5	3	48506736	3_34	0	0.0831899247435419	13.6842656553436	1.08091022430987e-05	1.96554476259271	1
ENSG00000114268.11	PFKFB4	3	48562511	3_34	0	0.0319856272221302	4.67792099527385	1.42070906330737e-06	0.321624668588037	1
ENSG00000145040.3	UCN2	3	48563473	3_34	0	0.033375008222121	5.07502470772054	1.60826251303329e-06	0.338785264015065	2
ENSG00000114270.17	COL7A1	3	48595323	3_34	0	0.0419057753534535	7.20503645462034	2.86686643385521e-06	0.782867330915396	1
ENSG00000008300.16	CELSR3	3	48662086	3_34	0	0.0890091688080839	14.3304767406533	1.21113563048019e-05	-2.22369486766941	1
ENSG00000068745.14	IP6K2	3	48694528	3_34	0	0.0337942051755513	5.19164518444446	1.66588353901307e-06	-0.441865513830452	2
ENSG00000114302.15	PRKAR2A	3	48845667	3_34	0	0.0368460743770661	6.000028938288	2.09914271562989e-06	1.51351292764781	3
ENSG00000177479.19	ARIH2	3	48919714	3_34	0	0.0628730582325056	11.0242316452185	6.5812791564448e-06	-2.39856815268025	1
ENSG00000178467.17	P4HTM	3	48993395	3_34	0	0.0710310641879064	12.1802432495549	8.21488862381974e-06	-2.50447160789736	1
ENSG00000178252.17	WDR6	3	49007280	3_34	0	0.0793327811301797	13.2313995797103	9.96680270137212e-06	2.51454203521891	2
ENSG00000178149.16	DALRD3	3	49007334	3_34	0	0.068640029769217	11.855369874858	7.72662736792696e-06	-2.47560011522529	1
ENSG00000178057.14	NDUFAF3	3	49023895	3_34	0	0.0353852758988957	5.62168655078915	1.88880276511883e-06	-1.36577502746997	1
ENSG00000198218.10	QRICH1	3	49106005	3_34	0	0.0361881330411807	5.8314872442101	2.00374709186866e-06	1.39267756669774	1
ENSG00000185909.14	KLHDC8B	3	49171432	3_34	0	0.0763489867866364	12.8664729283415	9.32739105942536e-06	2.39097372107209	1
ENSG00000173421.16	CCDC36	3	49199901	3_34	0	0.105518149817083	15.9641466976146	1.59944854909967e-05	-2.74187127693173	1
ENSG00000188315.7	C3orf62	3	49277527	3_34	0	0.0637436953435399	11.1544913449428	6.75125332805585e-06	-1.82547547637834	1
ENSG00000233276.3	GPX1	3	49359318	3_35	0	0.030890079461924	12.883980740178	3.77890948223473e-06	1.82713898528239	1
ENSG00000067560.10	RHOA	3	49413016	3_35	0	0.0147931225251606	13.1959853650169	1.85352768135476e-06	-1.35085205437018	1
ENSG00000145022.4	TCTA	3	49412205	3_35	0	0.0366312648632757	14.5069150818078	5.04573433516351e-06	-1.8883712159292	2
ENSG00000145020.15	AMT	3	49422917	3_35	0	0.0319729117544957	13.1931365954453	4.00523169953076e-06	-1.85050273597713	1
ENSG00000145029.13	NICN1	3	49429438	3_35	0	0.0308588681181141	12.8743422974814	3.77226714393965e-06	-1.82696082194294	1
ENSG00000173531.15	MST1	3	49685714	3_35	0	0.117950915785845	21.8064500358833	2.44221382078155e-05	2.07806529843913	2
ENSG00000164068.15	RNF123	3	49687375	3_35	0	0.0268377868911109	28.6350565707279	7.29696296796464e-06	-0.214652446733768	2
ENSG00000176095.11	IP6K1	3	49785476	3_35	0	0.0464451113987516	20.9324472045501	9.2311840546138e-06	1.6186344825641	1
ENSG00000185614.4	FAM212A	3	49805192	3_35	0	0.0166048551813739	29.4070785328432	4.63643707956048e-06	1.590944701443	1
ENSG00000182179.12	UBA7	3	49765962	3_35	0	0.0297318726244242	8.64282010801529	2.43991745539531e-06	1.29317988092789	1
ENSG00000183763.8	TRAIP	3	49856597	3_35	0	0.0207029179087601	21.1648008567239	4.16047717096802e-06	-3.20017972979481	1
ENSG00000164078.12	MST1R	3	49904003	3_35	0	0.0211505183522069	43.9003262748551	8.81629594698146e-06	-2.82510604748884	1
ENSG00000004534.14	RBM6	3	49937901	3_35	1	0.559215705269027	52.0925691369186	0.000276600227778513	3.30195004558023	1
ENSG00000003756.16	RBM5	3	50085227	3_35	0	0.0153857623595054	40.9365331568207	5.98036205561117e-06	2.22492148062635	2
ENSG00000001617.11	SEMA3F	3	50171620	3_35	0	0.0368512496522679	43.9442803810557	1.53763045928668e-05	0.63624164777049	1
ENSG00000188338.14	SLC38A3	3	50204954	3_35	2	0.736087020409829	42.3838652308967	0.000296228689030009	1.40197800435299	1
ENSG00000012171.19	SEMA3B	3	50267465	3_35	0	0.0156253156673957	5.91335839341164	8.7732478352704e-07	-0.251832072674534	1
ENSG00000179564.3	LSMEM2	3	50278688	3_35	0	0.0314721394788682	16.2076427630239	4.84332396799747e-06	-1.44369136796776	1
ENSG00000243477.5	NAT6	3	50298716	3_35	0	0.0428835403242581	25.5305656963507	1.03955738196754e-05	1.96782825095447	2
ENSG00000186792.16	HYAL3	3	50295266	3_35	0	0.0290372928280851	19.7225540832388	5.43771794216326e-06	-1.9281334762009	2
ENSG00000068001.13	HYAL2	3	50323853	3_35	0	0.0256309942570047	9.72865219859513	2.36763923195074e-06	-1.45692564628605	2
ENSG00000068028.17	RASSF1	3	50341515	3_35	0	0.0380313681274559	17.9642910638522	6.48708261264104e-06	1.6007138152246	1
ENSG00000114395.10	CYB561D2	3	50350442	3_35	0	0.0164363018813321	15.6636168294144	2.4445197854286e-06	-0.827031842277022	2
ENSG00000126062.3	TMEM115	3	50356245	3_35	0	0.0150546301997261	9.12926489142421	1.30497832218362e-06	0.380490242676534	1
ENSG00000007402.11	CACNA2D2	3	50504484	3_35	0	0.0147973144376282	8.65529718129675	1.2160803845759e-06	0.235943577704452	1
ENSG00000114735.9	HEMK1	3	50568446	3_35	0	0.014734336671801	7.84325757801638	1.09729768660768e-06	-0.179278322249574	2
ENSG00000088543.14	C3orf18	3	50569633	3_35	0	0.014632580580209	7.67848184978929	1.06682622534338e-06	0.0587563431017551	1
ENSG00000114738.10	MAPKAPK3	3	50611291	3_35	0	0.0261057996352246	10.6961254842193	2.6513122995523e-06	-1.2221371654062	1
ENSG00000145050.15	MANF	3	51382897	3_35	0	0.0157331035032485	6.12123859135669	9.14431344365577e-07	0.342110585413943	2
ENSG00000145041.15	DCAF1	3	51523225	3_35	0	0.0174599468024746	9.3927686630952	1.55716250959563e-06	1.06774217761599	1
ENSG00000164080.13	RAD54L2	3	51535000	3_35	0	0.0151483746996548	6.68467073277661	9.61487086764998e-07	-1.52140704890155	2
ENSG00000164081.12	TEX264	3	51669048	3_35	0	0.0151837701026186	6.26304694828877	9.0294788169851e-07	0.520453017881729	2
ENSG00000164082.14	GRM2	3	51707122	3_35	0	0.0179543981668924	6.61939815025788	1.12846151669155e-06	-0.763253441713186	1
ENSG00000180929.5	GPR62	3	51956801	3_36	0	0.0122998210198284	4.88074060081376	5.70009265597704e-07	0.112253945524129	1
ENSG00000162244.10	RPL29	3	51993314	3_36	0	0.0145230935543383	6.18791072302749	8.5329769209842e-07	-0.518269283397423	1
ENSG00000164087.7	POC1A	3	52154345	3_36	0	0.0135565399423497	5.79960856469816	7.46525998949126e-07	-0.678073203995928	1
ENSG00000239732.3	TLR9	3	52227015	3_36	0	0.0432181702643365	26.6934609798939	1.09538971645253e-05	4.73231449333652	1
ENSG00000164088.17	PPM1M	3	52245578	3_36	0	0.01289548041921	7.16663104062317	8.77505746938403e-07	1.97757393355255	2
ENSG00000168237.17	GLYCTK	3	52287960	3_36	0	0.0684691121847159	27.4924357896069	1.78733233664682e-05	4.13339910450483	2
ENSG00000114854.7	TNNC1	3	52454186	3_36	0	0.0122306975231932	5.35799691149253	6.22230193838361e-07	-1.02345561179756	2
ENSG00000010322.15	NISCH	3	52455611	3_36	0	0.0127732327915261	5.07927113271893	6.16026819627199e-07	-0.480562710016923	1
ENSG00000010327.10	STAB1	3	52495757	3_36	0	0.0129583269440235	6.34544170867628	7.80743161333014e-07	1.42345208706032	1
ENSG00000168268.10	NT5DC2	3	52532898	3_36	0	0.048610897332345	30.0015703864089	1.38476163415831e-05	5.36974514132784	2
ENSG00000163939.18	PBRM1	3	52686064	3_36	1	0.214494322860335	36.7298298916552	7.4805256379592e-05	6.18759906619317	1
ENSG00000016864.18	GLT8D1	3	52705620	3_36	0	0.0686288185974991	17.5513382230187	1.14370535620777e-05	0.807738688610408	1
ENSG00000114904.12	NEK4	3	52771077	3_36	0	0.0262367166119922	22.8938225479945	5.70328656409131e-06	4.88529121107082	1
ENSG00000055957.10	ITIH1	3	52775177	3_36	0	0.0285125759522866	22.6688742527523	6.13710855584453e-06	4.67016423673434	1
ENSG00000055955.15	ITIH4	3	52830844	3_36	0	0.0455449188044191	29.9108024570424	1.29349690393002e-05	-5.47017425780325	2
ENSG00000213533.11	TMEM110	3	52894318	3_36	1	0.32323070555577	32.7946344281301	0.000100649773302266	-6.35920486670133	1
ENSG00000163935.13	SFMBT1	3	53069780	3_36	0	0.0335573525156204	12.2098750074217	3.89041835009887e-06	0.776465771184469	1
ENSG00000163933.9	RFT1	3	53088241	3_36	0	0.0476537109516108	15.0516144270254	6.81047193509717e-06	-0.983904840768266	1
ENSG00000163932.13	PRKCD	3	53155654	3_36	0	0.0123188601505776	4.99224523536863	5.83934093810113e-07	0.434569174322108	1
ENSG00000016391.10	CHDH	3	53852606	3_36	0	0.0811022718325022	20.6069977314684	1.58688384860072e-05	-2.19006041731766	1
ENSG00000056736.9	IL17RB	3	53865538	3_36	0	0.0999321224191718	22.6554185627825	2.14968387291209e-05	2.45239574744632	1
ENSG00000113812.13	ACTR8	3	53882103	3_36	0	0.0688172685473317	19.3966790683623	1.26742482042376e-05	2.26789081435333	1
ENSG00000157445.14	CACNA2D3	3	54122119	3_37	0	0.0298013148097757	5.59308108851882	1.58264655876063e-06	0.668699426571189	1
ENSG00000187672.12	ERC2	3	56468050	3_39	0	0.14833071613717	21.181910645498	2.9832772889727e-05	2.52647207572679	1
ENSG00000180376.16	CCDC66	3	56545510	3_39	0	0.0275008077704946	5.17184955790239	1.35048178383364e-06	-0.346829511676543	2
ENSG00000163946.13	FAM208A	3	56682894	3_39	0	0.0446195280591762	9.69679657711446	4.10819125844283e-06	-1.62778419454394	1
ENSG00000163947.11	ARHGEF3	3	57078950	3_39	0	0.0312391104457296	6.3605821779527	1.88665687875011e-06	-0.612514825290453	2
ENSG00000174840.8	PDE12	3	57555058	3_39	0	0.0294600394945466	5.81346976529323	1.62617072946591e-06	-0.677210273400874	2
ENSG00000168374.10	ARF4	3	57598389	3_39	0	0.0277944664636066	5.27087744637196	1.39103692072548e-06	0.548049431961366	1
ENSG00000174839.12	DENND6A	3	57692733	3_39	0	0.0364784799411105	7.8092635667364	2.70485638137867e-06	-1.07940094340342	2
ENSG00000163687.13	DNASE1L3	3	58215019	3_40	0	0.0154013560087196	8.4125180953513	1.23021882409751e-06	1.08896816781869	1
ENSG00000163686.14	ABHD6	3	58237077	3_40	0	0.0162711045569205	8.92201875244334	1.37840729960511e-06	1.22103361046833	1
ENSG00000163684.11	RPP14	3	58306531	3_40	0	0.0369953482540096	16.5696285501777	5.82045973768401e-06	-2.07056500204677	3
ENSG00000168297.15	PXK	3	58332842	3_40	0	0.0887781201436546	24.8367571359036	2.0936218015819e-05	2.90363906645856	3
ENSG00000168291.12	PDHB	3	58346769	3_40	0	0.064862333026694	21.8504444345993	1.34570615060887e-05	-2.76414545243858	3
ENSG00000168301.12	KCTD6	3	58491865	3_40	0	0.0243044623972128	12.6499909131483	2.9192657330532e-06	1.5292768226701	1
ENSG00000168306.12	ACOX2	3	58530656	3_40	0	0.0104731169914164	4.84027845011598	4.81330850178472e-07	0.443754227401857	1
ENSG00000168309.16	FAM107A	3	58578710	3_40	0	0.0130889455047192	6.90465550319555	8.58112189845858e-07	-0.829922576493976	1
ENSG00000198643.6	FAM3D	3	58666565	3_40	0	0.016819772117776	9.22968762566019	1.47402383810803e-06	1.13546761447405	1
ENSG00000163689.19	C3orf67	3	59049363	3_40	0	0.107909095903536	26.712404809674	2.73695992367989e-05	-2.71698965661943	1
ENSG00000163618.17	CADPS	3	62875160	3_42	0	0.0241006076167287	6.86220076877066	1.57032233915718e-06	-1.01169238129125	2
ENSG00000163634.11	THOC7	3	63863367	3_43	0	0.0217087217873256	18.8920206633548	3.89412655558571e-06	4.00451130721693	1
ENSG00000144741.17	SLC25A26	3	66134027	3_45	0	0.0230079067980515	9.9520869918804	2.17414582460059e-06	-1.21450634503074	3
ENSG00000163376.11	KBTBD8	3	66998338	3_45	0	0.037678238551503	14.5529869620665	5.2064311361178e-06	-1.74906086987423	1
ENSG00000172340.14	SUCLG2	3	67407957	3_45	0	0.0550869997544914	18.1199537003366	9.47771401889361e-06	1.86584822307022	1
ENSG00000183662.10	FAM19A1	3	67987258	3_45	0	0.0155510639302837	6.31439584818037	9.32372182496543e-07	-0.790754288053921	1
ENSG00000144747.15	TMF1	3	69052218	3_46	0	0.129611850997279	18.1451090473947	2.23306668392896e-05	-2.13433029270932	1
ENSG00000144744.16	UBA3	3	69078638	3_46	0	0.0571863451391644	10.3159496247344	5.60143048366181e-06	1.42275327866035	1
ENSG00000144746.6	ARL6IP5	3	69091576	3_46	0	0.0321042236893078	4.89970599643869	1.49358378740111e-06	-0.416138758044715	1
ENSG00000163380.15	LMOD3	3	69077477	3_46	0	0.132378252642337	18.3510372439147	2.30661258713978e-05	1.99602022330833	2
ENSG00000187098.14	MITF	3	69738563	3_47	0	0.0255245227772924	4.61158771157787	1.11764917282564e-06	0.0441936295653551	2
ENSG00000163412.12	EIF4E3	3	71752679	3_48	0	0.0116881491788904	7.42846448501128	8.2440799360889e-07	0.768888308572274	1
ENSG00000170837.2	GPR27	3	71752384	3_48	0	0.00953810514624265	5.84224873263113	5.29102173439854e-07	-0.656087743256736	3
ENSG00000163421.8	PROK2	3	71805436	3_48	0	0.0113976563658117	7.65176078396226	8.28083898374407e-07	-0.750696663813535	1
ENSG00000144736.13	SHQ1	3	72861735	3_49	0	0.0290639662200771	6.70521715350088	1.85039788875246e-06	-0.753731873457641	1
ENSG00000172986.12	GXYLT2	3	72887991	3_49	0	0.0322182172174987	7.66663084879215	2.34532727561065e-06	1.17088008426916	3
ENSG00000163605.14	PPP4R2	3	72996720	3_49	0	0.0499581437295581	11.7765933105532	5.58628858555203e-06	-1.90213743664805	2
ENSG00000255423.1	EBLN2	3	73060925	3_49	0	0.0679595039989822	14.6820533748706	9.47402215236511e-06	2.22037078689224	1
ENSG00000185008.17	ROBO2	3	76343551	3_51	0	0.0704312269558044	12.7288603755381	8.51240295104606e-06	1.39621028341656	1
ENSG00000114480.12	GBE1	3	81761728	3_54	0	0.0491153678201775	9.92153273996745	4.62693679963002e-06	1.25165256170934	2
ENSG00000083937.8	CHMP2B	3	87163656	3_57	0	0.043893113183014	10.3533192734599	4.31492636291855e-06	1.5208560355156	3
ENSG00000179021.9	C3orf38	3	88150148	3_58	0	0.0481190722307211	8.85417860692632	4.0454135089006e-06	1.33646011690685	1
ENSG00000044524.10	EPHA3	3	89107369	3_59	0	0.0300995836766672	4.68002568215754	1.33753797669014e-06	-0.0988528786312392	2
ENSG00000184500.14	PROS1	3	93974610	3_59	0	0.0337791491329899	5.75681835374014	1.84641206348888e-06	0.547396408008258	1
ENSG00000178750.2	STX19	3	94032097	3_59	0	0.06263660290195	11.5579620099909	6.87395769740808e-06	-1.96603590486996	1
ENSG00000178700.7	DHFR2	3	94061016	3_59	0	0.0415246103017175	7.68876081575993	3.03151214965672e-06	-1.36107924015754	2
ENSG00000178694.9	NSUN3	3	94062771	3_59	0	0.043982076886822	8.22798615880025	3.43610702690955e-06	1.44674229145779	1
ENSG00000113966.9	ARL6	3	97763730	3_62	0	0.0211471958653988	10.1154138739033	2.03111185600757e-06	1.01889815316636	2
ENSG00000170854.17	RIOX2	3	97971479	3_62	0	0.018519573112086	8.8828528726516	1.5619993089403e-06	-1.39830502973195	1
ENSG00000231861.2	OR5K2	3	98494508	3_62	0	0.0152165519935649	7.06020225729898	1.02007192249449e-06	-0.794083509712254	2
ENSG00000080822.16	CLDND1	3	98523270	3_62	0	0.0145198685785884	6.62571632813667	9.13467121703334e-07	0.711768809543744	1
ENSG00000154165.4	GPR15	3	98532142	3_62	0	0.0136931798336492	6.08242589184646	7.90821621773084e-07	0.668020840786724	1
ENSG00000080819.6	CPOX	3	98594312	3_62	0	0.0123108760541265	5.09661490943513	5.95755658535759e-07	0.413592293374094	1
ENSG00000057019.15	DCBLD2	3	98902108	3_62	0	0.038930098462672	15.8064095695225	5.84273420386669e-06	-1.78619706030528	1
ENSG00000144810.15	COL8A1	3	99637305	3_62	0	0.0119450159875051	4.81723363703698	5.46363706203632e-07	0.29746874789631	1
ENSG00000184220.11	CMSS1	3	99798118	3_63	0	0.0332742325534472	5.58080444380086	1.763202727913e-06	-0.491414378054486	1
ENSG00000036054.12	TBC1D23	3	100258513	3_63	0	0.0300112638387811	4.6173494796254	1.31575318054745e-06	0.171312515407675	2
ENSG00000114021.11	NIT2	3	100336281	3_63	0	0.0330539809830729	5.51882017025212	1.73207786851737e-06	0.79890781122565	1
ENSG00000154174.7	TOMM70	3	100407477	3_63	0	0.0318590279989565	5.17494049622953	1.56543586245761e-06	-0.433353828270084	2
ENSG00000206535.7	LNP1	3	100402006	3_63	0	0.0424991205440188	7.87086693856562	3.17614199669603e-06	-0.87490003804899	1
ENSG00000181458.10	TMEM45A	3	100492481	3_63	0	0.0439447020229438	8.18469187815404	3.41512225578807e-06	-1.04992520188454	2
ENSG00000114354.13	TFG	3	100716575	3_63	0	0.0329237656361899	5.48188103622217	1.71370674036777e-06	0.404992762247959	1
ENSG00000154175.16	ABI3BP	3	100993920	3_64	0	0.0472653892343855	11.0283660631812	4.94939150568324e-06	1.32132559083356	2
ENSG00000081148.11	IMPG2	3	101319284	3_64	0	0.0288970502648861	6.42416683479007	1.7626566392729e-06	-0.677278842763317	1
ENSG00000138468.15	SENP7	3	101513077	3_64	0	0.0428103950358613	10.0990198446098	4.10512000819184e-06	-1.35918306084921	3
ENSG00000174173.6	TRMT10C	3	101561866	3_64	0	0.0243598726886828	4.83305863279295	1.11787816889587e-06	-0.258899243718583	1
ENSG00000114391.12	RPL24	3	101687152	3_64	0	0.0253132047121751	5.19041409335186	1.24751718116537e-06	-0.37889360702055	1
ENSG00000182504.10	CEP97	3	101725179	3_64	0	0.0307326416659646	6.99864242336651	2.04226029496896e-06	0.94128011655107	1
ENSG00000144815.15	NXPE3	3	101779233	3_64	0	0.0253340609306053	5.19808399071469	1.25039002395763e-06	0.366303674343352	1
ENSG00000170017.12	ALCAM	3	105365896	3_66	0	0.0903317674430185	21.1902782995962	1.81750060902407e-05	-2.4712204135987	2
ENSG00000114423.18	CBLB	3	105766711	3_66	0	0.0169060008235786	5.46394027941431	8.77090135245282e-07	-0.647726994891906	1
ENSG00000196776.14	CD47	3	108084656	3_67	0	0.0217065607059324	8.07469132312402	1.66423381935716e-06	0.731257445534067	1
ENSG00000114446.4	IFT57	3	108222767	3_67	0	0.0153277423362286	4.84436067792199	7.05037242018895e-07	-0.156217295678691	2
ENSG00000144821.9	MYH15	3	108530804	3_67	0	0.0239163542252115	8.97640122885228	2.03842449967579e-06	1.04219689876967	1
ENSG00000163507.13	KIAA1524	3	108588823	3_67	0	0.0150399866103218	4.6686367393278	6.66706869176651e-07	0	1
ENSG00000198919.12	DZIP3	3	108559215	3_67	0	0.0229596077800605	8.59656061717597	1.87407337803486e-06	0.914781645337823	2
ENSG00000172139.14	SLC9C1	3	112293956	3_69	0	0.0484762048409242	12.6598214912074	5.82711502171808e-06	-1.46348073323663	1
ENSG00000177707.10	NECTIN3	3	111317387	3_69	0	0.0739624823280087	16.6520198223223	1.16943421051878e-05	1.91863539626884	1
ENSG00000153283.12	CD96	3	111309878	3_69	0	0.0481359733742837	12.5936078360772	5.75595407701991e-06	1.55152357817046	1
ENSG00000177494.5	ZBED2	3	111595007	3_69	0	0.0265321009458371	7.0221057890699	1.76903491946248e-06	0.742451086463571	1
ENSG00000144827.8	ABHD10	3	111981458	3_69	0	0.0222097620921318	5.36713271603487	1.1318363502918e-06	-0.290543373010131	1
ENSG00000144834.13	TAGLN3	3	111998628	3_69	0	0.0354513889609928	9.72652417042637	3.27407272834922e-06	-1.17905492020786	1
ENSG00000174500.12	GCSAM	3	112133466	3_69	0	0.0248994785847683	6.43070172120575	1.52035853123108e-06	0.723287349768543	1
ENSG00000144848.10	ATG3	3	112562284	3_69	0	0.0305737968310251	8.34399104715742	2.42225912983235e-06	-1.18733956703733	1
ENSG00000138459.8	SLC35A5	3	112562284	3_69	0	0.0541642374971466	13.7041197880378	7.04792342133943e-06	-1.76244096119535	2
ENSG00000091986.15	CCDC80	3	112653470	3_69	0	0.0210616732131418	4.8736979045432	9.74650416880902e-07	0.233882644149102	1
ENSG00000163608.14	NEPRO	3	113020058	3_69	0	0.0320917346282514	8.79626914914004	2.68033513029944e-06	-1.10945338739771	3
ENSG00000144857.14	BOC	3	113232682	3_70	0	0.039517776430296	4.60772442210225	1.72892595344624e-06	0.0118905557328068	1
ENSG00000206530.10	CFAP44	3	113440894	3_70	0	0.0424674675154271	5.28236672780297	2.13001326855377e-06	0.567933914112874	3
ENSG00000163611.11	SPICE1	3	113514737	3_70	0	0.0593955780665235	8.43904121817861	4.75931684499266e-06	1.26263447760908	2
ENSG00000072858.10	SIDT1	3	113532232	3_70	0	0.126474988463188	15.6716704158161	1.88199010144441e-05	1.74259825187131	1
ENSG00000178075.19	GRAMD1C	3	113829383	3_70	0	0.0452765395726406	5.88335507719825	2.52927285908071e-06	-0.72450419027286	1
ENSG00000184307.14	ZDHHC23	3	113948387	3_70	0	0.0432180675243328	5.44668971961042	2.23509185596206e-06	-0.473920823880539	1
ENSG00000163617.10	CCDC191	3	114056663	3_70	0	0.0575605670256054	8.14274396289461	4.45034048926621e-06	1.08689115964505	2
ENSG00000181847.11	TIGIT	3	114295233	3_71	0	0.0337548389786752	7.38887520493697	2.36816396794634e-06	-0.786981830730838	1
ENSG00000185565.11	LSAMP	3	116232585	3_73	0	0.0614106710223946	21.330007056895	1.24374755148819e-05	2.38223376795194	2
ENSG00000114638.7	UPK1B	3	119173703	3_74	0	0.0202887643796527	4.86650763662041	9.37498117996658e-07	0.298968219359354	1
ENSG00000144847.12	IGSF11	3	119145976	3_74	0	0.0301828889339399	8.56417588480915	2.4543911728472e-06	-1.13150622839231	2
ENSG00000031081.10	ARHGAP31	3	119297734	3_74	0	0.0222331608354451	5.71717433411018	1.20692432912276e-06	-0.483859620249132	1
ENSG00000176142.12	TMEM39A	3	119467987	3_74	0	0.0648400770349004	15.7434647088904	9.69262105737566e-06	1.98032435337821	1
ENSG00000163389.10	POGLUT1	3	119469366	3_74	0	0.0296026596616836	8.38310770625555	2.35631406156137e-06	-0.977838533284104	1
ENSG00000113845.9	TIMMDC1	3	119498467	3_74	0	0.13659722671749	22.8981300765788	2.96988270331473e-05	-2.50253399307261	1
ENSG00000121594.11	CD80	3	119546007	3_74	0	0.090902741953982	18.9594919509411	1.63644372699348e-05	2.17660531960373	1
ENSG00000144843.11	ADPRH	3	119579762	3_74	0	0.0197371189050235	4.61040590697219	8.64013080255349e-07	0.0103160997203047	2
ENSG00000144837.8	PLA1A	3	119598432	3_74	0	0.0472545130046711	12.7600552794164	5.72523403541184e-06	-1.54985575852935	1
ENSG00000121577.13	POPDC2	3	119664431	3_74	0	0.0414976116078627	11.5409663265736	4.54739492014255e-06	-1.28366564063129	1
ENSG00000138495.6	COX17	3	119678017	3_74	0	0.0311286472574467	8.85207866497514	2.61639258490648e-06	1.16622482626274	2
ENSG00000082701.14	GSK3B	3	120094435	3_74	0	0.0197799589672737	4.63054303122135	8.69670437662636e-07	0.152840099264401	1
ENSG00000175697.10	GPR156	3	120285335	3_74	0	0.0236207028391675	6.28025944727374	1.40853550349349e-06	1.00538155805732	2
ENSG00000163428.3	LRRC58	3	120349734	3_74	0	0.031399531973499	8.93296347477874	2.66327571967198e-06	-1.1451246554757	1
ENSG00000065518.7	NDUFB4	3	120595989	3_74	0	0.056034036819608	14.3642689381117	7.64245403981183e-06	-1.65199891932588	1
ENSG00000144840.8	RABL3	3	120740509	3_74	0	0.0219133771399317	5.58246835549433	1.16153681655255e-06	-0.443242757126068	1
ENSG00000051341.13	POLQ	3	121546329	3_75	0	0.0427757166782194	4.81095648918529	1.9540070238006e-06	0.1207236262452	1
ENSG00000180353.10	HCLS1	3	121659058	3_75	0	0.0569442002402417	7.50191206827905	4.05619536072436e-06	0.94445117281892	2
ENSG00000173226.16	IQCB1	3	121833518	3_75	0	0.0534105358385721	6.89790845191927	3.49817682240855e-06	-0.793928138245797	2
ENSG00000145088.8	EAF2	3	121835482	3_75	0	0.0512092711399382	6.50158314807018	3.16129564052089e-06	-0.716057963321317	1
ENSG00000163406.10	SLC15A2	3	121893969	3_75	0	0.0551625533009431	7.20209954376723	3.77225355553427e-06	-1.08494628622765	1
ENSG00000114013.15	CD86	3	122056287	3_75	0	0.0734682509860389	9.91412339898553	6.91594320233227e-06	1.25142320165266	1
ENSG00000121552.3	CSTA	3	122325058	3_76	0	0.0315007755198582	5.25877555012758	1.5729078420962e-06	0.354424745976011	2
ENSG00000160124.9	CCDC58	3	122408942	3_76	0	0.0411842195794795	7.72763340558649	3.02186284400952e-06	1.01957519400424	1
ENSG00000114023.15	FAM162A	3	122381494	3_76	0	0.0361886454118762	6.54905312502743	2.25034050518579e-06	-0.498281528221366	2
ENSG00000196981.3	WDR5B	3	122416395	3_76	0	0.0660913415743641	12.120784992018	7.60628706447984e-06	1.44195239525477	2
ENSG00000114030.12	KPNA1	3	122514621	3_76	0	0.0367493589613234	6.6666516511965	2.32624218652006e-06	1.10406321679021	1
ENSG00000138496.16	PARP9	3	122564248	3_76	0	0.0422783430903912	7.96768116757943	3.19850697922266e-06	1.30414072518029	1
ENSG00000173200.12	PARP15	3	122577987	3_76	0	0.0978346528346382	15.6637287306387	1.45507459547085e-05	-1.7985951647735	2
ENSG00000173193.13	PARP14	3	122687467	3_76	0	0.029841850575841	4.81562365842748	1.36450674760514e-06	0.494895178789866	2
ENSG00000169087.10	HSPBAP1	3	122793902	3_76	0	0.0405623395918151	7.530903496774	2.90046397642696e-06	1.14425146985541	1
ENSG00000138463.8	DIRC2	3	122795125	3_76	0	0.0328587061036816	5.6023491191691	1.74790580144892e-06	0.798177390006955	1
ENSG00000160145.15	KALRN	3	124075988	3_77	0	0.0220273001658919	5.82175154091315	1.21762157164908e-06	-0.815759350231647	1
ENSG00000114491.13	UMPS	3	124728945	3_77	0	0.0742086893231654	17.3438776979985	1.22207640835351e-05	-2.23163645803084	2
[truncated: 7,647 more rows]
