# Supplementary material for: Adjusting for genetic confounders in transcriptome-wide association studies improves discovery of risk genes of complex traits
Source: Nat Genet. 2024 Jan 26;56(2):336–47. doi: 10.1038/s41588-023-01648-9 (PMC10864181; doi:10.1038/s41588-023-01648-9)
Supplement: Supplementary file 5 — cTWAS results of all analyzed genes across all tissues for IBD, SCZ, and SBP. Results are stored separately for each combination of traits and tissues. Column legends for each set of results are the same as in Supplementary Table 1. [file 41588_2023_1648_MOESM5_ESM.zip › SCZ_Adrenal_Gland.csv]

id	genename	chrom	pos	region_tag	cs_index	PIP	tau2	PVE	z	num_eqtl
ENSG00000131591.17	C1orf159	1	1098619	1_1	0	0.00644097185967318	5.51621576289731	3.37357246631224e-07	-0.378748301699031	1
ENSG00000127054.20	INTS11	1	1325353	1_1	0	0.00639902139123971	5.45277362494965	3.31305333064058e-07	-0.413988088560894	1
ENSG00000224051.6	CPTP	1	1325353	1_1	0	0.00639902139123971	5.45277362494965	3.31305333064058e-07	-0.413988088560894	1
ENSG00000162576.16	MXRA8	1	1322213	1_1	0	0.00680291732748828	6.04706683642209	3.90604604739699e-07	0.558167590804181	1
ENSG00000235098.8	ANKRD65	1	1421170	1_1	0	0.0113947059152469	11.0599409515045	1.19661192372044e-06	1.20559488613877	1
ENSG00000078369.17	GNB1	1	1890186	1_1	0	0.00919922640977255	8.97872844701208	7.84266277900545e-07	-1.16005426100436	1
ENSG00000169885.9	CALML6	1	1910480	1_1	0	0.061842906408459	27.639583691487	1.62300099451319e-05	2.80047757755801	2
ENSG00000178821.12	TMEM52	1	1918989	1_1	0	0.00736430651801101	6.81714066359053	4.7668502462141e-07	0.932715412940132	2
ENSG00000162585.16	FAAP20	1	2188394	1_2	0	0.00330713691356743	7.5554643992333	2.37252465996781e-07	0.657650852835052	2
ENSG00000157933.9	SKI	1	2351722	1_2	0	0.0030891376522908	6.42282234854906	1.88391180528283e-07	-0.358535604554672	1
ENSG00000116151.13	MORN1	1	2392128	1_2	0	0.00591203315758682	11.7837562431507	6.61481965385097e-07	-0.871924918873252	1
ENSG00000157916.19	RER1	1	2391287	1_2	0	0.00871011704849667	17.0230291790777	1.40785598539415e-06	2.09166552159675	1
ENSG00000157911.9	PEX10	1	2404771	1_2	0	0.0518696153132922	33.9036226042723	1.66976951918062e-05	-2.99685178365503	2
ENSG00000149527.17	PLCH2	1	2425928	1_2	0	0.0038857219123003	7.67738661760063	2.83258221853927e-07	-0.107424281578419	1
ENSG00000157873.17	TNFRSF14	1	2555429	1_2	0	0.00420318461445746	9.19717939624246	3.67054472499397e-07	1.6453883782983	2
ENSG00000142606.15	MMEL1	1	2632573	1_2	0	0.0475041431333092	32.2622605171726	1.45520332840718e-05	-3.18420180950999	2
ENSG00000215912.12	TTC34	1	2800905	1_2	0	0.0413831031342528	31.806982396505	1.24980690186286e-05	3.30090232621934	2
ENSG00000078900.14	TP73	1	3654319	1_2	0	0.027284718928835	26.939393263728	6.97918469126046e-06	-2.33237296501436	1
ENSG00000116213.15	WRAP73	1	3655191	1_2	0	0.00668826652770538	13.2407287557454	8.40858380708692e-07	-1.34263638714023	2
ENSG00000235169.7	SMIM1	1	3772285	1_3	0	0.00820343304552162	5.71002580733259	4.44765513954437e-07	0.492906567016939	1
ENSG00000130764.9	LRRC47	1	3766936	1_3	0	0.00758603487085896	4.94992524689891	3.56542144088572e-07	-0.191641618789285	1
ENSG00000116198.12	CEP104	1	3854983	1_3	0	0.00999323738713609	7.62819451358439	7.23811301102356e-07	0.873092991682821	2
ENSG00000169598.15	DFFB	1	3874770	1_3	0	0.00968801935513597	7.32662028765939	6.73963037226078e-07	0.776603120151574	2
ENSG00000198912.10	C1orf174	1	3891607	1_3	0	0.021269893136401	14.9874431198947	3.02684549220502e-06	-1.55369198656738	1
ENSG00000196581.10	AJAP1	1	4654263	1_4	0	0.00495937294069615	7.62030779725037	3.58836554904759e-07	-0.7649726464686	1
ENSG00000069424.14	KCNAB2	1	5991653	1_5	0	0.0089214527028666	5.28960520564335	4.4808069521814e-07	0.441849382513792	1
ENSG00000131697.17	NPHP4	1	5948531	1_5	0	0.00870957826551855	4.98752691573241	4.12458041587874e-07	0.232822162311255	2
ENSG00000116251.9	RPL22	1	6209280	1_5	0	0.00863554705179404	4.9011495128683	4.01869644564572e-07	-0.140008853262353	1
ENSG00000116237.15	ICMT	1	6235565	1_5	0	0.0109565482929741	6.92237105461334	7.20155080439783e-07	0.399700353417466	1
ENSG00000097021.19	ACOT7	1	6394534	1_5	0	0.00882203748340804	5.47477067842532	4.58598075714801e-07	-0.916840089654716	1
ENSG00000187017.15	ESPN	1	6426130	1_5	0	0.00939691623842476	6.2442939820854	5.57142250306275e-07	1.1150272012761	1
ENSG00000171680.21	PLEKHG5	1	6520190	1_5	0	0.00876150685738908	5.56121009779569	4.62642477137985e-07	-0.866027239102348	1
ENSG00000162408.10	NOL9	1	6554170	1_5	0	0.00922138955350749	5.76229186980419	5.04532350144073e-07	-0.71151448165295	1
ENSG00000173662.20	TAS1R1	1	6554687	1_5	0	0.00877167213803187	5.56756627445997	4.63708634481536e-07	0.86135671244782	1
ENSG00000204859.12	ZBTB48	1	6579883	1_5	0	0.0293785820716755	18.9044978246868	5.27343228001265e-06	-2.34393287705295	2
ENSG00000041988.15	THAP3	1	6625791	1_5	0	0.014516951034941	10.9970880471734	1.51583004527005e-06	-1.52159867565176	1
ENSG00000007923.15	DNAJC11	1	6701642	1_5	1	0.136510712837867	33.3313418329703	4.32033007981674e-05	-4.91692799881971	1
ENSG00000049245.12	VAMP3	1	7765251	1_7	0	0.00353377300757363	5.83474876011325	1.95775438903719e-07	0.691135715534599	2
ENSG00000116288.12	PARK7	1	7954388	1_7	0	0.00330486305595379	5.03617249837808	1.58034338226136e-07	-0.243673373324716	2
ENSG00000116285.12	ERRFI1	1	8026467	1_7	0	0.00329840862348574	4.94556003016081	1.54887843022549e-07	-0.0614091559817941	1
ENSG00000162426.14	SLC45A1	1	8307952	1_7	0	0.00406580960270175	9.03012693646906	3.48608754552039e-07	-1.68378351721788	1
ENSG00000074800.13	ENO1	1	8879251	1_7	0	0.0042264687794572	12.300361217294	4.93620204152559e-07	-2.44868725137781	1
ENSG00000142583.17	SLC2A5	1	9087812	1_7	0	0.0137096691591607	18.7780215271671	2.44441085665374e-06	1.75353015748259	1
ENSG00000180758.11	GPR157	1	9128930	1_7	0	0.00385204521278548	6.54244002347818	2.3929218910704e-07	-0.661932166142598	1
ENSG00000049239.12	H6PD	1	9236429	1_7	0	0.0169403937984841	20.9795982304029	3.37456708024274e-06	1.96273410528578	2
ENSG00000171621.13	SPSB1	1	9289307	1_7	0	0.00377931912917318	6.30148441396726	2.26127733036073e-07	-0.501830628746899	2
ENSG00000171608.15	PIK3CD	1	9651286	1_7	0	0.00547536552097583	9.87576951450867	5.13430257817704e-07	1.04748346307185	1
ENSG00000171603.16	CLSTN1	1	9824341	1_7	0	0.00692263567088192	12.117193790838	7.96472758383601e-07	-1.30344233928325	2
ENSG00000178585.14	CTNNBIP1	1	9905367	1_7	0	0.00383754157162086	6.456749334155	2.35268842812768e-07	0.522891789765015	1
ENSG00000162444.11	RBP7	1	9991107	1_7	0	0.00336197706142072	5.14930212594631	1.64376798170839e-07	0.272330187144278	1
ENSG00000130939.18	UBE4B	1	10033313	1_7	0	0.00746360861496964	12.5676808686733	8.90638363827828e-07	1.72794939323178	1
ENSG00000054523.17	KIF1B	1	10210822	1_7	0	0.0103049654919446	15.9206343012117	1.55777347731495e-06	1.65282842890322	2
ENSG00000142657.20	PGD	1	10398423	1_7	0	0.00787179084822165	13.3171488413006	9.95364613583201e-07	1.45930751807861	1
ENSG00000175279.21	CENPS	1	10429947	1_7	0	0.00524050906082241	9.43957646083268	4.69703051456727e-07	1.02075777037263	1
ENSG00000241563.3	CORT	1	10449352	1_7	0	0.00333734814641462	5.06029517051356	1.60352140257357e-07	0.388988594236128	1
ENSG00000160049.11	DFFA	1	10454273	1_7	0	0.00335801693135918	5.12630461340959	1.63449910624338e-07	-0.347402294548321	1
ENSG00000142655.12	PEX14	1	10476578	1_7	0	0.00374957419436284	6.20993525065381	2.21088635983551e-07	0.539848778645279	1
ENSG00000175262.14	C1orf127	1	10982502	1_8	0	0.00936128902935729	5.12642015722047	4.55666655060522e-07	0.343569523605867	1
ENSG00000009724.16	MASP2	1	11047382	1_8	0	0.00935125866081099	5.11599936984895	4.54253151560071e-07	-0.368645072490629	1
ENSG00000116649.9	SRM	1	11060199	1_8	0	0.00937040132318812	5.13587627732341	4.56951535964999e-07	0.282896525715958	1
ENSG00000171824.13	EXOSC10	1	11099932	1_8	0	0.0103681703608477	6.11963918713286	6.02456005992452e-07	0.553956755364374	1
ENSG00000116663.10	FBXO6	1	11658138	1_8	0	0.009283531020296	5.04534070650689	4.44734774272383e-07	-0.181309065317912	2
ENSG00000204518.2	AADACL4	1	12644197	1_9	0	0.0179257638575286	11.2960187946523	1.92265107050212e-06	1.20227418153218	1
ENSG00000177674.15	AGTRAP	1	11737129	1_9	0	0.033562231111368	17.4312837132708	5.55491722737442e-06	-1.70018015823231	1
ENSG00000177000.10	MTHFR	1	11792243	1_9	0	0.0410374332811453	19.408287177767	7.56248969937638e-06	-2.39441916767771	2
ENSG00000011021.21	CLCN6	1	11806385	1_9	0	0.0201114246496277	12.4187616759021	2.37147486361865e-06	-1.41793601978917	2
ENSG00000175206.10	NPPA	1	11846584	1_9	0	0.0119126854875924	7.31523253715477	8.27437517648715e-07	-0.856345756388201	1
ENSG00000116685.15	KIAA2013	1	11926172	1_9	0	0.0384964248929918	18.7792834800194	6.86430881741743e-06	-1.95652594588097	2
ENSG00000083444.16	PLOD1	1	11935354	1_9	0	0.022430522436179	13.4847673498206	2.87197228001676e-06	-1.74157269191224	1
ENSG00000116688.16	MFN2	1	11980422	1_9	0	0.01532657605085	9.7687758737195	1.42161725775528e-06	0.971576136102023	2
ENSG00000116691.10	MIIP	1	12068441	1_9	0	0.181145450655444	34.3814737932674	5.91356421929752e-05	-3.1735867323195	1
ENSG00000116731.22	PRDM2	1	13800156	1_10	0	0.12685711108791	31.3299874507785	3.77374399288463e-05	2.64669994900849	1
ENSG00000171729.13	TMEM51	1	15152787	1_12	0	0.00235346739779507	6.21864975386755	1.38963799673689e-07	0.555573756329082	2
ENSG00000142621.19	FHAD1	1	15247215	1_12	0	0.00391079283739892	11.1426970428031	4.13763836991782e-07	-1.20463153664928	1
ENSG00000142615.7	CELA2A	1	15464479	1_12	0	0.00254500185974826	6.97708174058252	1.68600676099035e-07	-0.72835328330052	1
ENSG00000132906.17	CASP9	1	15525539	1_12	0	0.0032406248614596	9.3197619332042	2.86768189897513e-07	1.09312673304137	1
ENSG00000116138.12	DNAJC16	1	15527155	1_12	0	0.00314896958880817	9.04156478362084	2.70339472254135e-07	1.06229606977204	1
ENSG00000116771.5	AGMAT	1	15585352	1_12	0	0.00302792855126677	8.66151762928926	2.49021596754832e-07	-1.01105374525409	1
ENSG00000197312.11	DDI2	1	15617889	1_12	0	0.00209001039178203	5.06794176282399	1.00572085961073e-07	-0.255327334611871	1
ENSG00000116786.11	PLEKHM2	1	15683361	1_12	0	0.00699238912628808	16.781860122502	1.11419981617075e-06	1.68893698058987	2
ENSG00000162461.7	SLC25A34	1	15735883	1_12	0	0.00236174274603573	6.25267474496264	1.40215435369418e-07	-0.476250083251818	1
ENSG00000116809.11	ZBTB17	1	15976487	1_12	0	0.00385730137246354	11.0091207835918	4.03212145199923e-07	-1.14096611009942	1
ENSG00000186510.11	CLCNKA	1	16018189	1_12	0	0.0027045940329421	7.56668293868809	1.94314414678788e-07	0.824192909134645	2
ENSG00000173641.17	HSPB7	1	16020012	1_12	0	0.00204288707636568	4.84691620037407	9.40171904704954e-08	0.0805393076814993	2
ENSG00000185519.8	FAM131C	1	16073889	1_12	0	0.00342949533182879	9.86905956682119	3.21368557264224e-07	-1.16975741817124	1
ENSG00000142627.12	EPHA2	1	16156481	1_12	0	0.0022330942867953	5.70976003072919	1.21066033380747e-07	-0.497510375165982	1
ENSG00000142632.16	ARHGEF19	1	16208426	1_12	0	0.0189599185584727	26.4884244182023	4.76859007682804e-06	2.63116117060159	2
ENSG00000132881.11	RSG1	1	16237140	1_12	0	0.00317008212924264	9.10634578728948	2.74101901317822e-07	-1.22307527453121	2
ENSG00000037637.10	FBXO42	1	16352086	1_12	0	0.00886432080776512	19.0862666993067	1.60643756096032e-06	-2.11351780344201	2
ENSG00000055070.16	SZRD1	1	16352580	1_12	0	0.0139436470251696	23.4928155107759	3.11034701674632e-06	2.48752000552932	2
ENSG00000157191.19	NECAP2	1	16440864	1_12	0	0.00422265580689318	11.8868885892832	4.76596964691971e-07	-1.50744939335364	1
ENSG00000058453.16	CROCC	1	16433121	1_12	0	0.0372119260534451	33.0900037870299	1.16916649958333e-05	3.03053878772232	2
ENSG00000117122.13	MFAP2	1	16988930	1_12	0	0.0212920357972737	27.6203852786187	5.583985948146e-06	-2.76000229744879	1
ENSG00000159363.17	ATP13A2	1	17011965	1_12	0	0.00337478807154623	9.71302694892377	3.11242213921979e-07	1.51281695502098	1
ENSG00000117118.9	SDHB	1	17049279	1_12	0	0.0119088173384625	21.9563140405023	2.48270697634081e-06	-2.62809278690135	1
ENSG00000179051.13	RCC2	1	17439260	1_12	0	0.00447268189034122	12.4449366439368	5.28515949351298e-07	-1.34419382749318	1
ENSG00000117154.11	IGSF21	1	18116238	1_12	0	0.0509407080378703	36.1869510134345	1.75030755080431e-05	2.65021010871933	1
ENSG00000159423.16	ALDH4A1	1	18903008	1_13	0	0.0129207892181584	14.0520558981176	1.72395651589811e-06	-1.38727531534787	1
ENSG00000169991.10	IFFO2	1	18956450	1_13	0	0.00501747449222145	4.85088053294324	2.3110170473097e-07	0.134082893780673	1
ENSG00000127481.14	UBR4	1	19214169	1_13	0	0.00527807159045368	5.35686420134492	2.68462302313346e-07	0.388514418033801	1
ENSG00000127463.13	EMC1	1	19251533	1_13	0	0.0075514290303047	8.75034643247006	6.2741050984046e-07	1.00355206719498	1
ENSG00000053372.4	MRTO4	1	19253475	1_13	0	0.00514893705001573	5.0976051188904	2.49219011593504e-07	-0.290380202487219	1
ENSG00000162482.4	AKR7A3	1	19288862	1_13	0	0.00776271009727092	9.09918683987943	6.7067689814549e-07	-0.968287202461878	2
ENSG00000040487.12	PQLC2	1	19312389	1_13	0	0.00602951805494023	6.60626267492494	3.782124620116e-07	0.678326268714759	2
ENSG00000053371.12	AKR7A2	1	19321084	1_13	0	0.00575570923473823	6.20164274642412	3.38924518374263e-07	-0.51754088523791	1
ENSG00000173436.13	MINOS1	1	19596564	1_13	0	0.0142574768709635	14.8689916762063	2.0128971772922e-06	1.806342418535	1
ENSG00000158747.13	NBL1	1	19595253	1_13	0	0.0245332858909167	20.2132385738442	4.7085698618795e-06	-2.10439364667561	2
ENSG00000169914.5	OTUD3	1	19885299	1_13	0	0.0360475444284325	24.0262004299034	8.22352805259658e-06	2.20412127061089	1
ENSG00000188257.10	PLA2G2A	1	19979930	1_13	0	0.00625423326539931	6.96461549639864	4.1358865453476e-07	0.659238143536746	1
ENSG00000127472.10	PLA2G5	1	20028276	1_13	0	0.00512992278962154	5.05875755339887	2.46406461007149e-07	0.203648846849678	1
ENSG00000158816.15	VWA5B1	1	20306787	1_14	0	0.00962098671012313	5.27115650865562	4.81529526925642e-07	-0.244552419058486	1
ENSG00000162543.5	UBXN10	1	20210733	1_14	0	0.0108481528205905	6.49042898362819	6.6853876341735e-07	0.604640959185289	1
ENSG00000183114.7	FAM43B	1	20552199	1_14	0	0.0624337528052141	22.8180690988984	1.35268205398215e-05	2.17296606810006	1
ENSG00000158825.5	CDA	1	20587992	1_14	0	0.0106945477655097	6.22215001355582	6.31830081506861e-07	0.365579770439481	2
ENSG00000158828.7	PINK1	1	20634435	1_14	0	0.00952619946057376	5.20721650814988	4.71001947350198e-07	0.238370159978255	1
ENSG00000117245.12	KIF17	1	20717726	1_14	0	0.0212097386363906	15.3077216174344	3.0827852278282e-06	2.37610186928169	1
ENSG00000189410.11	SH2D5	1	20733294	1_14	0	0.0110196400641247	6.59163550916628	6.89696450226132e-07	-0.65883349900142	1
ENSG00000075151.20	EIF4G3	1	21181395	1_14	0	0.107542850686247	20.1555066335724	2.05812932300266e-05	3.72396598217159	1
ENSG00000070886.11	EPHA8	1	22563354	1_15	0	0.00768642285059717	6.15102231728503	4.48920018364504e-07	0.614972927916889	1
ENSG00000142794.18	NBPF3	1	21434816	1_15	0	0.00677794143182076	4.85343105368452	3.12351843229588e-07	0.180183526901041	2
ENSG00000090686.15	USP48	1	21783303	1_15	0	0.0904213423373702	27.2758164419478	2.34178007180979e-05	-2.50076366384005	2
ENSG00000142789.19	CELA3A	1	22001714	1_15	0	0.0305176672330781	18.9628036860671	5.49479227385236e-06	-1.69371603991579	1
ENSG00000070831.15	CDC42	1	22049997	1_15	0	0.00794830278006276	12.8114393053392	9.66873645979157e-07	-2.80697105843126	2
ENSG00000162552.14	WNT4	1	22144389	1_15	0	0.00677936132307033	4.93611489854768	3.17739668712332e-07	-0.279617941049858	1
ENSG00000173372.16	C1QA	1	22636107	1_15	0	0.00681965125778417	4.90002412697687	3.17291020535052e-07	-0.120203283091098	1
ENSG00000169641.13	LUZP1	1	23178302	1_16	0	0.00839280799233677	6.35962466283067	5.06799490101096e-07	-0.719709994426914	1
ENSG00000204219.9	TCEA3	1	23405326	1_16	0	0.00717902363108147	4.84214356671742	3.30065735112265e-07	0.0674379920718208	2
ENSG00000088280.18	ASAP3	1	23484568	1_16	0	0.00718262172093764	4.84700974506779	3.30563032686913e-07	0.0242678108521025	1
ENSG00000007968.6	E2F2	1	23531510	1_16	0	0.00825452646909952	6.19819650899808	4.85797082589917e-07	-0.543401439879383	1
ENSG00000117318.8	ID3	1	23559582	1_16	0	0.00736672352846579	5.09281411106498	3.56229263165698e-07	0.179804096050101	1
ENSG00000142676.12	RPL11	1	23691734	1_17	0	0.0244530894045389	17.572680659084	4.08008442273868e-06	-1.74650749799735	1
ENSG00000117308.14	GALE	1	23800401	1_17	0	0.00674845491718135	5.03569888646582	3.22672163465076e-07	0.21390897872192	1
ENSG00000142677.3	IL22RA1	1	24143324	1_17	0	0.00760953607944592	6.20198503477897	4.48111708220192e-07	-0.535671778791291	1
ENSG00000185436.11	IFNLR1	1	24187118	1_17	0	0.00674039018805972	5.02408636185545	3.21543348880677e-07	0.212356770573564	2
ENSG00000158055.15	GRHL3	1	24318866	1_17	0	0.00663254533374524	4.86746997941518	3.06535590299049e-07	-0.0878788171790553	1
ENSG00000001460.17	STPG1	1	24417003	1_17	0	0.0179097646657869	14.5311768909752	2.47108716871083e-06	1.71192391695153	2
ENSG00000001461.16	NIPAL3	1	24415329	1_17	0	0.0342423747918506	20.8721150778692	6.78621685936908e-06	2.18231793489263	1
ENSG00000117602.11	RCAN3	1	24502439	1_17	0	0.00947904686225243	8.33666228449677	7.50333394761743e-07	-0.89498896025604	1
ENSG00000133226.16	SRRM1	1	24633227	1_17	0	0.0910589942303153	30.5747686604078	2.64352502235259e-05	-3.10103213233807	1
ENSG00000131910.4	NR0B2	1	26914363	1_18	0	0.00978939915338217	5.11553585781111	4.75493480654325e-07	-0.0129914107786767	1
ENSG00000188672.17	RHCE	1	25430369	1_18	0	0.0095524724453433	4.9136741320769	4.45676301791344e-07	-0.110037477685257	1
ENSG00000204178.9	TMEM57	1	25430369	1_18	0	0.0095524724453433	4.9136741320769	4.45676301791344e-07	-0.110037477685257	1
ENSG00000162430.16	SELENON	1	25800712	1_18	0	0.0110154193745736	6.23325477754979	6.51948531526191e-07	0.506578118772998	1
ENSG00000182749.5	PAQR7	1	25858853	1_18	0	0.0105459572873556	5.81605659663365	5.82387478388701e-07	0.40451777932803	1
ENSG00000117632.22	STMN1	1	25909214	1_18	0	0.0256097418338701	14.6017438715802	3.5506455769713e-06	-1.63438897419589	1
ENSG00000158008.9	EXTL1	1	26019793	1_18	0	0.0138857096884262	8.594043049581	1.13308633696347e-06	-1.04383583750113	1
ENSG00000158022.6	TRIM63	1	26067922	1_18	0	0.0101044586709277	5.43990896830113	5.2191776660977e-07	-0.429795259197949	2
ENSG00000175087.9	PDIK1L	1	26110771	1_18	0	0.00976865266580618	5.11726803183974	4.7464644221193e-07	0.313714834541182	1
ENSG00000197245.5	FAM110D	1	26160389	1_18	0	0.010274651777502	5.7102538940837	5.57083027809442e-07	0.656968507360364	1
ENSG00000142675.17	CNKSR1	1	26170849	1_18	0	0.00960072232728903	5.02395697237395	4.57980742855067e-07	0.482736689186888	2
ENSG00000130695.14	CEP85	1	26234471	1_18	0	0.0136848535666279	8.42942921667799	1.09530663780639e-06	0.959785931538472	2
ENSG00000169442.8	CD52	1	26317723	1_18	0	0.0185448071279235	11.6581885210507	2.05281962802044e-06	1.79397989714292	2
ENSG00000158062.20	UBXN11	1	26317369	1_18	0	0.0109105143734398	6.4436310533072	6.67533842498445e-07	-0.863161650381944	2
ENSG00000117682.16	DHDDS	1	26432282	1_18	0	0.00979296781106109	5.11129893114968	4.75272848947566e-07	0.0693865657756382	1
ENSG00000198830.10	HMGN2	1	26474738	1_18	0	0.00966618794807417	5.03002293132114	4.61660371800387e-07	0.0686010504262328	1
ENSG00000117713.18	ARID1A	1	26693253	1_18	0	0.0195264360045877	12.7725464948672	2.36808818765686e-06	2.67637160860518	1
ENSG00000060642.10	PIGV	1	26787521	1_18	0	0.0375869709605623	17.8355808441335	6.36534551789065e-06	3.09209897395163	2
ENSG00000142751.14	GPN2	1	26890178	1_18	0	0.0289309906479859	15.7162379497854	4.31727086677266e-06	-2.95522531070365	1
ENSG00000090273.13	NUDC	1	26896515	1_18	0	0.00962521456336674	4.96476343580367	4.53739278432634e-07	0.0211979233184997	1
ENSG00000253368.3	TRNP1	1	26994239	1_18	0	0.0176331272328839	11.1011456006844	1.85863682188835e-06	-1.35857757028373	1
ENSG00000174950.10	CD164L2	1	27383368	1_19	0	0.00421147888111384	6.30822720605685	2.52254749003743e-07	0.647043038162791	1
ENSG00000090020.10	SLC9A1	1	27166703	1_19	0	0.00907289041133241	13.7593632600681	1.1853357924411e-06	-1.61200331111413	2
ENSG00000186501.14	TMEM222	1	27317371	1_19	0	0.155469536174091	41.8806825800438	6.18239075502169e-05	3.30892505198498	2
ENSG00000142733.14	MAP3K6	1	27367112	1_19	0	0.00365601390287484	4.93634671295403	1.7136056715823e-07	0.255971723802209	1
ENSG00000158195.10	WASF2	1	27489587	1_19	0	0.00504478845370637	8.05976641322754	3.86067116172171e-07	-0.734402269281007	1
ENSG00000126705.13	AHDC1	1	27604387	1_19	0	0.0475235103259077	29.9476245643483	1.3513513788908e-05	2.69677297082544	1
ENSG00000126709.14	IFI6	1	27671883	1_19	0	0.0042863697055312	6.47922517605385	2.63699980154886e-07	0.787179633591158	1
ENSG00000130775.15	THEMIS2	1	27872858	1_19	0	0.00382690557921506	5.37941309621113	1.95469967059695e-07	-0.298326773916128	1
ENSG00000117748.9	RPA2	1	27914572	1_19	0	0.00687125134500488	11.0591346401704	7.21529973706877e-07	1.15753495118573	1
ENSG00000158156.7	XKR8	1	27958990	1_19	0	0.00423528291594411	6.36284517127184	2.5587695788645e-07	-0.507097854799284	1
ENSG00000169403.11	PTAFR	1	28193492	1_19	0	0.00455040078528524	7.0590762747096	3.04996545925929e-07	0.722160786184153	1
ENSG00000126698.10	DNAJC8	1	28232589	1_19	0	0.0133443329460938	17.5116802700687	2.21882006845305e-06	-1.71928049376007	1
ENSG00000130770.17	ATPIF1	1	28236497	1_19	0	0.00366836211541621	4.96904205021377	1.73078159544563e-07	0.136696916444229	1
ENSG00000130766.4	SESN2	1	28258738	1_19	0	0.0155729223638629	19.015879038469	2.8117967293975e-06	-1.66621574477631	1
ENSG00000204138.12	PHACTR4	1	28366038	1_19	0	0.00460669040228456	7.17847360257358	3.13991961944101e-07	1.06073745133817	2
ENSG00000180198.15	RCC1	1	28510006	1_19	0	0.00889221104469151	13.5638485306769	1.14522307405199e-06	-1.38335712315203	2
ENSG00000180098.9	TRNAU1AP	1	28553045	1_19	0	0.0135225563319509	17.6412403787863	2.26508922299725e-06	1.64174100431463	1
ENSG00000120656.11	TAF12	1	28641269	1_19	0	0.0362170397214223	27.2704689205543	9.37784287697761e-06	3.02085350302325	1
ENSG00000159023.19	EPB41	1	28886822	1_19	0	0.0140265510299057	17.9977349374347	2.39698956989921e-06	-1.89347087613793	1
ENSG00000116350.16	SRSF4	1	29184422	1_19	0	0.00496770184275686	7.91052313919458	3.73128243754607e-07	1.31901037939614	1
ENSG00000116353.15	MECR	1	29230712	1_19	0	0.00606722424338146	9.85091037557778	5.67497315274535e-07	1.06427279218355	2
ENSG00000162511.7	LAPTM5	1	30757821	1_20	0	0.00503950016492905	12.1652854727919	5.82112821612106e-07	1.38198391830487	1
ENSG00000162512.15	SDC3	1	30790516	1_20	0	0.0220724569957266	26.4012332493436	5.5331480424076e-06	2.34517663278202	1
ENSG00000134644.15	PUM1	1	31067547	1_20	0	0.00328684927956135	8.71258750253716	2.71909473744559e-07	-1.43124462804025	1
ENSG00000060688.12	SNRNP40	1	31296178	1_20	0	0.0232144810440706	20.9788343601957	4.62421193510568e-06	-3.44943336991756	1
ENSG00000121766.15	ZCCHC17	1	31300649	1_20	0	0.0490835548944081	21.8318478186998	1.01747536114958e-05	-3.79872595693818	1
ENSG00000121769.7	FABP3	1	31375861	1_20	0	0.0585237433124024	26.3522789260624	1.46435937595255e-05	-3.76063416052785	1
ENSG00000168528.11	SERINC2	1	31406459	1_20	0	0.00539614821416334	14.2360063811916	7.29406183280018e-07	-2.15362561444974	4
ENSG00000162517.12	PEF1	1	31645212	1_20	0	0.00237241925800646	4.9236226906425	1.10910739763743e-07	-0.22670458276454	1
ENSG00000084636.17	COL16A1	1	31703950	1_20	0	0.00244374518442758	5.26744701305168	1.22223155323615e-07	-0.481020203850001	1
ENSG00000121753.12	ADGRB2	1	31764679	1_20	0	0.00351013008810575	8.47739269473652	2.8254193173515e-07	0.729855023542494	1
ENSG00000184007.18	PTP4A2	1	31944881	1_20	0	0.00379505838157623	9.55435318879436	3.44284245330082e-07	-1.12597615685923	2
ENSG00000142698.14	C1orf94	1	34161697	1_21	0	0.00768837818212309	7.16777743983556	5.23258927085074e-07	-0.691451328992918	3
ENSG00000121904.17	CSMD2	1	33714158	1_21	0	0.00649139672367993	5.52427771438739	3.4049524540793e-07	0.321595189124561	2
ENSG00000084652.15	TXLNA	1	32179560	1_21	0	0.0133518420779086	12.5349046952399	1.58913070844944e-06	1.50994865460589	1
ENSG00000160051.11	IQCC	1	32205464	1_21	0	0.0126944134141458	12.0433656849807	1.45163659491143e-06	-1.46785544549792	1
ENSG00000084623.11	EIF3I	1	32222176	1_21	0	0.0114971864510004	11.079393651678	1.20949747030301e-06	1.38181198006749	1
ENSG00000160055.19	TMEM234	1	32222176	1_21	0	0.0114971864510004	11.079393651678	1.20949747030301e-06	-1.38181198006749	1
ENSG00000183615.5	FAM167B	1	32245759	1_21	0	0.030319940435993	20.5441103923852	5.91443251303276e-06	2.009947120153	2
ENSG00000116478.11	HDAC1	1	32291652	1_21	0	0.00858208774352087	8.23618123016577	6.71144818443403e-07	-0.953241359284909	1
ENSG00000162526.6	TSSK3	1	32366691	1_21	0	0.00606359719287264	4.86241331616391	2.79949445816271e-07	0.108041527649329	1
ENSG00000225828.1	FAM229A	1	32366691	1_21	0	0.00606359719287264	4.86241331616391	2.79949445816271e-07	0.108041527649329	1
ENSG00000176261.15	ZBTB8OS	1	32650758	1_21	0	0.00607110401221533	4.87442404104976	2.80988390900473e-07	-0.0918335764830099	1
ENSG00000162521.18	RBBP4	1	32651491	1_21	0	0.00607372648369109	4.878616345107	2.81351538189527e-07	-0.00787074947521619	1
ENSG00000134684.10	YARS	1	32817927	1_21	0	0.0149202280518128	13.6165863154794	1.92903941504915e-06	-1.4613826010786	1
ENSG00000160097.16	FNDC5	1	32872031	1_21	0	0.00879358615729342	8.47276778794965	7.0743855308756e-07	-1.10209268375522	1
ENSG00000004455.16	AK2	1	33080995	1_21	0	0.00749767238693033	6.92380140174054	4.92910941932239e-07	1.10300715651031	1
ENSG00000142920.16	AZIN2	1	33080995	1_21	0	0.00749767238693033	6.92380140174054	4.92910941932239e-07	1.10300715651031	1
ENSG00000184389.9	A3GALT2	1	33321277	1_21	0	0.0182856853467669	15.5994966435277	2.70844003106301e-06	-2.10703322447836	2
ENSG00000134686.18	PHC2	1	33427363	1_21	0	0.00670585051664396	5.83986111932114	3.71838011585186e-07	-0.351856378002883	2
ENSG00000121903.14	ZSCAN20	1	33482375	1_21	0	0.0328694678630583	21.3360728702837	6.65893163118992e-06	2.33878222597869	1
ENSG00000189280.3	GJB5	1	34798461	1_22	0	0.00529409846313622	6.44456730474267	3.23953871737178e-07	-0.723918383681009	1
ENSG00000188910.7	GJB3	1	34779198	1_22	0	0.0198648508919621	19.4028349294026	3.65972030188512e-06	-1.99400565526058	2
ENSG00000187513.8	GJA4	1	34787184	1_22	0	0.00627254528841059	8.25350057436775	4.91563228893869e-07	1.12268042305428	1
ENSG00000163866.8	SMIM12	1	34855089	1_22	0	0.00614013784571399	7.83889864476751	4.57015118379129e-07	0.842909062308355	2
ENSG00000116544.11	DLGAP3	1	34930171	1_22	0	0.00453333491796326	5.02064793835604	2.16110053454772e-07	-0.618257897026663	1
ENSG00000197056.9	ZMYM1	1	35059408	1_22	0	0.0113960543775895	15.5630726601188	1.68402003757278e-06	-2.35229340429885	2
ENSG00000116819.6	TFAP2E	1	35573174	1_22	0	0.154391643603659	25.6223519845258	3.75612624231604e-05	4.23988844068056	1
ENSG00000126067.11	PSMB2	1	35641909	1_22	0	0.142751904906427	26.8062455842777	3.63341747901132e-05	-4.28515227822419	1
ENSG00000142686.7	C1orf216	1	35718988	1_22	0	0.0952365414299857	24.3801700397135	2.20464030275667e-05	4.14534827765337	1
ENSG00000134698.10	AGO4	1	35808529	1_22	0	0.00518863964389138	6.35507744369455	3.13091843410941e-07	0.437058290872306	1
ENSG00000142694.6	EVA1B	1	36323945	1_22	0	0.0116702308766038	14.9095750631582	1.65212198540716e-06	-1.70102442075969	1
ENSG00000196182.10	STK40	1	36386242	1_22	0	0.00677827596719582	8.07753762538599	5.19871049205965e-07	0.00627557426467335	1
ENSG00000181817.5	LSM10	1	36397855	1_22	0	0.00758687718312257	10.0202506763067	7.2183682965153e-07	-1.3429595268408	1
ENSG00000116885.18	OSCP1	1	36446312	1_22	0	0.00786551949926961	10.2643712270825	7.66579426445236e-07	1.26537974585943	2
ENSG00000119535.17	CSF3R	1	36483835	1_22	0	0.00819204756560432	10.5671498606628	8.21954407522159e-07	1.15824927860109	1
ENSG00000163875.15	MEAF6	1	37513172	1_23	0	0.0118289831848603	7.95293955169206	8.93248905478416e-07	-1.13791428429128	1
ENSG00000163877.10	SNIP1	1	37553609	1_23	0	0.0130409213361862	8.90221101941596	1.10230951615425e-06	1.07888382819571	1
ENSG00000163879.10	DNALI1	1	37556733	1_23	0	0.00862905007718129	4.88590201503176	4.00318019331074e-07	0.243885451171815	2
ENSG00000116922.14	C1orf109	1	37692275	1_23	0	0.0146458342474968	10.0324743045358	1.3951457087725e-06	-1.31589698631079	1
ENSG00000134690.10	CDCA8	1	37692539	1_23	0	0.00884992963181486	5.13151187253215	4.31203773113162e-07	0.291210333073741	1
ENSG00000197982.13	C1orf122	1	37806988	1_23	0	0.00917689300183444	5.48419092024906	4.77865448230669e-07	-0.697797426102211	1
ENSG00000204084.12	INPP5B	1	37897131	1_23	0	0.0803592843850346	26.7823030259473	2.04353169007033e-05	-2.95758939444325	2
ENSG00000183431.11	SF3A3	1	37990434	1_23	0	0.00861747069380303	4.87287100329006	3.98714588821803e-07	0.643799400115017	1
ENSG00000183386.9	FHL3	1	37996149	1_23	0	0.0117741019141567	7.90734331534935	8.84007159888613e-07	-0.408912839339997	2
ENSG00000183520.11	UTP11	1	37868646	1_23	0	0.04330159181925	20.6436686265796	8.48766319641474e-06	-2.61959380489742	1
ENSG00000116981.3	NT5C1A	1	39672835	1_24	0	0.00830637136906742	10.6980577381567	8.4374979111695e-07	-1.49583017197829	1
ENSG00000116954.7	RRAGC	1	38859391	1_24	0	0.00465379956644296	5.19643016076063	2.29620239932385e-07	0.208655340369713	1
ENSG00000158315.10	RHBDL2	1	38941917	1_24	0	0.00590299700715735	7.42969283495126	4.16428858968227e-07	-1.08274233068181	1
ENSG00000174574.15	AKIRIN1	1	38984822	1_24	0	0.00748195452045519	9.64567197871424	6.8524353922377e-07	-1.47735503553802	1
ENSG00000168653.10	NDUFS5	1	39026790	1_24	0	0.00524186041780694	6.28898991594194	3.13013989141106e-07	0.712938591339204	1
ENSG00000127603.23	MACF1	1	39123295	1_24	0	0.00909559684196726	11.3564872346221	9.80782291983045e-07	-1.96601434547561	1
ENSG00000183682.7	BMP8A	1	39554348	1_24	0	0.00569628223362639	7.10719010867103	3.84403053106098e-07	-0.841229371519801	1
ENSG00000163909.7	HEYL	1	39640423	1_24	0	0.0115492399863749	13.9333329366148	1.52793830014837e-06	-1.57455535803555	1
ENSG00000084072.16	PPIE	1	39738494	1_25	0	0.00343006764291998	5.61308694399834	1.82810800656158e-07	0.425879563380737	1
ENSG00000198754.5	OXCT2	1	39769093	1_25	0	0.00320011880627547	4.85155542550364	1.47415956976414e-07	-0.0261239338963667	1
ENSG00000043514.15	TRIT1	1	39880989	1_25	0	0.15802805061335	41.2172488074095	6.18458523773747e-05	-3.17618102513723	3
ENSG00000131236.16	CAP1	1	40040200	1_25	0	0.00435419459738429	7.39133033292012	3.0558205247995e-07	0.503293496788779	2
ENSG00000131238.16	PPT1	1	40098881	1_25	0	0.0106825240106116	15.6117355101114	1.58351601278113e-06	-1.33895135271269	1
ENSG00000084073.8	ZMPSTE24	1	40256236	1_25	0	0.00321741336440951	4.91821594899076	1.50249090595481e-07	-0.0179890131035031	2
ENSG00000187801.14	ZFP69B	1	40484325	1_25	0	0.00845814784769772	14.4431350748982	1.15993630573841e-06	1.53577018890848	1
ENSG00000187815.9	ZFP69	1	40476891	1_25	0	0.00484658520126191	9.01968400128891	4.15073083430236e-07	-1.1323783077809	1
ENSG00000164002.11	EXO5	1	40506722	1_25	0	0.00700012722704724	11.8725085986754	7.89125037457416e-07	1.09272553383404	2
ENSG00000117010.15	ZNF684	1	40533139	1_25	0	0.00421098142314791	8.67629874711333	3.469087225904e-07	-1.69009644830592	1
ENSG00000117016.9	RIMS3	1	40664752	1_25	0	0.00362932421975304	6.27165192657298	2.16125052080102e-07	0.925439270265539	1
ENSG00000171793.13	CTPS1	1	40979451	1_25	0	0.0694177228469796	35.8505724156356	2.36300072148556e-05	3.26363379995137	2
ENSG00000171790.15	SLFNL1	1	41023050	1_25	0	0.00357059310352037	5.90279944636637	2.00122438658725e-07	0.266853725867128	1
ENSG00000010803.16	SCMH1	1	41241979	1_25	0	0.0785019390225332	32.4755084558227	2.42065970159399e-05	-2.16330927933842	1
ENSG00000204060.6	FOXO6	1	41277128	1_25	0	0.00419465947797459	8.92720600960474	3.55557352969295e-07	-1.0829878044229	2
ENSG00000186973.10	FAM183A	1	43145239	1_26	0	0.00935409711387913	5.92792720045035	5.2650455493855e-07	-0.554498352954623	1
ENSG00000198815.8	FOXJ3	1	42335341	1_26	0	0.0138685630922403	9.75929854213106	1.28513119853732e-06	1.13273374883444	1
ENSG00000177181.14	RIMKLA	1	42380694	1_26	0	0.00886024168839017	5.40068834942003	4.54351621370843e-07	-0.362090958660529	1
ENSG00000066185.12	ZMYND12	1	42452404	1_26	0	0.014167759059829	9.96711990491939	1.3408130930451e-06	-1.66200203155958	2
ENSG00000186409.14	CCDC30	1	42463059	1_26	0	0.00894210161046871	5.4901788680823	4.66147641410205e-07	0.428630243300076	1
ENSG00000065978.18	YBX1	1	42598840	1_26	0	0.00849575563205596	4.99256458057774	4.02738455476238e-07	-0.318013009530537	1
ENSG00000117385.15	P3H1	1	42766833	1_26	0	0.00872396173366785	5.25012540096731	4.3489140597995e-07	0.29428932093238	1
ENSG00000164008.14	C1orf50	1	42767127	1_26	0	0.00883432426044595	5.37234405145375	4.50644993156159e-07	0.592043155708627	1
ENSG00000177868.11	SVBP	1	42816309	1_26	0	0.00849834063360155	4.99547015780305	4.03095454015473e-07	-0.0379066153137092	2
ENSG00000164010.13	ERMAP	1	42816759	1_26	0	0.00842281531380673	4.90876179408684	3.92578609649481e-07	-0.121015155020479	1
ENSG00000164011.17	ZNF691	1	42823587	1_26	0	0.00915472120779648	5.71854524286324	4.97082050671146e-07	0.476798949187367	1
ENSG00000117394.20	SLC2A1	1	42959411	1_26	0	0.158882638296572	33.9779733044578	5.12591393929124e-05	3.04598934487486	1
ENSG00000243710.7	CFAP57	1	43232297	1_26	0	0.00864312234046727	5.15964964377599	4.23436479092883e-07	0.340933767979827	1
ENSG00000117395.12	EBNA1BP2	1	43171021	1_26	0	0.00861365884052889	5.12647426909609	4.19279709154593e-07	0.222392503517584	1
ENSG00000066056.13	TIE1	1	43280788	1_26	0	0.00967153837544421	6.25236289878042	5.74165553018083e-07	0.559770894736591	1
ENSG00000117399.13	CDC20	1	43359194	1_27	0	0.0169552409727965	22.5487036851565	3.63013639269653e-06	3.57456484802269	2
ENSG00000159479.16	MED8	1	43390239	1_27	0	0.0324835316829507	26.9867660658709	8.32360537155184e-06	-3.43104163705271	1
ENSG00000142949.16	PTPRF	1	43524227	1_27	0	0.00767078922638897	8.70401640883301	6.33953125725793e-07	-1.10300230967405	1
ENSG00000066135.12	KDM4A	1	43649383	1_27	0	0.00667729629504399	19.9773535951602	1.26658984357609e-06	-4.12930525155817	1
ENSG00000117407.16	ARTN	1	43935553	1_27	0	0.0109535044051113	10.4733044731521	1.08926666555331e-06	0.585463207999388	1
ENSG00000117408.10	IPO13	1	43947230	1_27	0	0.00646372107253423	6.07817872196157	3.73038339958717e-07	0.117925035933132	1
ENSG00000117410.13	ATP6V0B	1	43974045	1_27	0	0.00581871592030736	6.98023855679933	3.85651315235682e-07	-1.43560388599326	1
ENSG00000159214.12	CCDC24	1	43991070	1_27	0	0.00642163178681299	11.9446090895893	7.28307425233692e-07	2.84263579558634	2
ENSG00000196517.11	SLC6A9	1	44031093	1_27	0	0.0454845680831311	27.71771800248	1.1970683374094e-05	-3.18962945548658	1
ENSG00000117419.14	ERI3	1	44354647	1_27	0	0.00553962408480868	4.93404624775548	2.59526020524755e-07	0.179624502475503	1
ENSG00000198520.10	C1orf228	1	44672527	1_28	0	0.0159697025124584	8.87606184802619	1.34590542162935e-06	-1.18165340097242	2
ENSG00000142945.12	KIF2C	1	44739744	1_28	0	0.0194921513590719	10.8200922275854	2.00257197648277e-06	-1.18001380209076	1
ENSG00000142937.11	RPS8	1	44775702	1_28	0	0.0119153412953622	6.02405608433095	6.81542416559434e-07	-0.409657565603085	1
ENSG00000117425.13	PTCH2	1	44842737	1_28	0	0.0347329912170146	16.4746442710561	5.43319921352505e-06	-2.08063248801166	1
ENSG00000126107.14	HECTD3	1	45010991	1_28	0	0.0194112003542998	10.7794650645662	1.98676727701314e-06	-1.54527127129854	2
ENSG00000126088.13	UROD	1	45008485	1_28	0	0.0293219361450263	14.8130778347391	4.12415847605846e-06	-1.96666288233315	1
ENSG00000162415.6	ZSWIM5	1	45308682	1_28	0	0.0488645649922772	19.837032908495	9.20382065564382e-06	-2.1602600229664	1
ENSG00000132781.17	MUTYH	1	45384647	1_28	0	0.0133634892500384	7.14041457861733	9.06026068309028e-07	0.780138103642189	1
ENSG00000070759.16	TESK2	1	45491131	1_28	0	0.0113696652646789	5.56795075084461	6.01091325768822e-07	-0.386657238845662	1
ENSG00000132763.14	MMACHC	1	45500626	1_28	0	0.0120370622954122	6.12292729867385	6.99804946204989e-07	-0.479033207910163	1
ENSG00000117448.13	AKR1A1	1	45550079	1_28	0	0.0180705453314689	10.0810605586316	1.72971630503841e-06	-1.22790330164036	2
ENSG00000159588.14	CCDC17	1	45604898	1_28	0	0.022691550905885	12.3044585047594	2.6510876253831e-06	-1.17238120655229	1
ENSG00000159592.10	GPBP1L1	1	45687876	1_28	0	0.0105848367751995	4.87223493352914	4.89677087504804e-07	-0.132964183259473	2
ENSG00000159596.6	TMEM69	1	45687531	1_28	0	0.0126847989576571	6.63303380610666	7.98901425300576e-07	0.848437826971324	1
ENSG00000197429.10	IPP	1	45750903	1_28	0	0.0126844593515806	6.63277320335179	7.98848649672125e-07	0.848437826971284	1
ENSG00000086015.20	MAST2	1	45787045	1_28	0	0.0166850816080598	9.30322702289059	1.47387058333083e-06	1.27091024276656	1
ENSG00000117461.14	PIK3R3	1	46132597	1_28	0	0.0121604222979811	6.22215088366294	7.18433528429116e-07	0.761901435731882	1
ENSG00000117472.9	TSPAN1	1	46174934	1_28	0	0.0107736478638113	5.04419446944694	5.16002724799235e-07	-0.262459850995741	1
ENSG00000171357.5	LURAP1	1	46204587	1_28	0	0.0134371324559035	7.1939315595225	9.17847008526636e-07	-0.622058350233485	2
ENSG00000173660.11	UQCRH	1	46301079	1_28	0	0.0124694639723634	6.46641487572051	7.65612025704549e-07	0.69414029082172	1
ENSG00000117481.10	NSUN4	1	46341925	1_28	0	0.0135181823347095	7.2524906931967	9.30899671199763e-07	0.558777675257734	1
ENSG00000117480.15	FAAH	1	46396235	1_28	0	0.0223306047973092	12.1477751444743	2.57569613853122e-06	-1.42628913559995	1
ENSG00000079277.19	MKNK1	1	46574922	1_29	0	0.00861949708563592	5.19911916030855	4.25509337911406e-07	0.345526692436695	2
ENSG00000186118.8	TEX38	1	46668649	1_29	0	0.00905031006033918	5.67310845653589	4.87508218325282e-07	-0.51594222698465	1
ENSG00000123472.12	ATPAF1	1	46673431	1_29	0	0.00864310533487222	5.22569862824604	4.2885607106314e-07	-0.378445423364562	1
ENSG00000162366.7	PDZK1IP1	1	47190144	1_29	0	0.0083482287904515	4.88839362097619	3.87487688388432e-07	0.0730018844790279	1
ENSG00000123473.15	STIL	1	47314279	1_29	0	0.0218796769320226	14.2720287776977	2.9649953362251e-06	1.64506867544109	2
ENSG00000162368.13	CMPK1	1	47333168	1_29	0	0.0487811992481116	22.1437443259859	1.02565411806639e-05	-2.06436172270502	1
ENSG00000186564.5	FOXD2	1	47435628	1_29	0	0.00902013066087393	5.640644412861	4.83102125140382e-07	0.580635525531119	1
ENSG00000269113.3	TRABD2B	1	47997102	1_30	0	0.0105953774527369	6.47538829078074	6.51447835069549e-07	-0.682981320985534	1
ENSG00000117834.12	SLC5A9	1	48254629	1_30	0	0.0105253909633888	6.41093549184143	6.40703417200254e-07	0.602737230116658	1
ENSG00000132122.11	SPATA6	1	48472616	1_30	0	0.00908674833360068	4.98203398537533	4.29845696030605e-07	0.166490909872954	1
ENSG00000123091.4	RNF11	1	51235789	1_32	0	0.00798070503324355	8.28984054385593	6.28181053126127e-07	-0.859177749832016	2
ENSG00000085831.15	TTC39A	1	51345495	1_33	0	0.0077052835258401	8.8297832011451	6.46005270101246e-07	-1.0548646245365	3
ENSG00000085832.16	EPS15	1	51534159	1_33	0	0.00613898351638453	6.518949666646	3.79989408721018e-07	0.632516044711028	2
ENSG00000117859.18	OSBPL9	1	51577175	1_33	0	0.00763722578566761	8.5558233020709	6.20432920680147e-07	0.924960070968988	2
ENSG00000198841.3	KTI12	1	52033817	1_33	0	0.0051585169214371	4.84548062167476	2.37333540129938e-07	-0.05069453335089	1
ENSG00000134744.13	ZCCHC11	1	52560178	1_33	0	0.0341165694104478	22.6551382912488	7.33887462747758e-06	-2.44586967486169	1
ENSG00000116157.5	GPX7	1	52585348	1_33	0	0.00532952052579738	5.15069903240067	2.60646387278377e-07	0.00310689098175959	1
ENSG00000182183.14	FAM159A	1	52632940	1_33	0	0.00516219871041601	4.8590144705188	2.38166298577687e-07	-0.0769587529147506	1
ENSG00000162377.5	COA7	1	52689553	1_33	0	0.00515901921901185	4.84770461299996	2.37465592458641e-07	-0.0977164330106809	1
ENSG00000162378.12	ZYG11B	1	52722239	1_33	0	0.00515953080448994	4.84866799360826	2.37536336369531e-07	0.0945417587061224	1
ENSG00000121310.16	ECHDC2	1	52927839	1_33	0	0.0224182333199134	18.9944937801888	4.04321192348807e-06	-1.81778176754827	1
ENSG00000116171.17	SCP2	1	52926925	1_33	0	0.0110309172795501	12.2707236112402	1.28522510032295e-06	-1.4030178112329	1
ENSG00000174348.13	PODN	1	53062276	1_33	0	0.00830302299273278	9.58867251707831	7.55948350510702e-07	-1.18608976813715	2
ENSG00000162383.11	SLC1A7	1	53135720	1_33	0	0.00552367322737402	5.5272973447116	2.89893317027659e-07	-0.446236438549854	2
ENSG00000157184.6	CPT2	1	53196294	1_33	0	0.0263856961834078	20.5519541637873	5.1489547707041e-06	2.96996002635725	2
ENSG00000162384.13	C1orf123	1	53211891	1_33	0	0.00767706860264128	9.32539159657916	6.79766716358388e-07	2.32794647803447	2
ENSG00000157193.15	LRP8	1	53280462	1_33	0	0.0319848518562221	17.7459709958954	5.38941352236587e-06	3.22734695521477	1
ENSG00000174332.5	GLIS1	1	53737935	1_33	0	0.00793404573759371	9.00505969815051	6.78388836807459e-07	1.0069312178821	1
ENSG00000203985.10	LDLRAD1	1	54018021	1_34	0	0.032489583896717	24.0220978149137	7.41058472751838e-06	-2.26512001238325	1
ENSG00000162398.11	LEXM	1	54805572	1_34	0	0.00667550246621473	8.59588491066791	5.44843720166179e-07	-0.952737370079542	2
ENSG00000058804.11	NDC1	1	53838107	1_34	0	0.00468610881233322	5.16155640530451	2.29662687824042e-07	-0.345755674319159	1
ENSG00000058799.14	YIPF1	1	53889432	1_34	0	0.00503133268999523	5.85125710640081	2.79530765462706e-07	-0.522624727605116	2
ENSG00000081870.11	HSPB11	1	53945795	1_34	0	0.00535149976262861	6.44992161387924	3.27738411151445e-07	-0.433456727403898	1
ENSG00000157211.11	CDCP2	1	54144100	1_34	0	0.00463257792886296	5.05008787410965	2.22136060544435e-07	0.124054048142584	1
ENSG00000157216.15	SSBP3	1	54413433	1_34	0	0.00475766130145316	5.30858150299534	2.39811169813432e-07	-0.292392464467556	2
ENSG00000162391.11	FAM151A	1	54623490	1_34	0	0.00952853512953389	12.0530120491789	1.09048357096884e-06	1.26326002466736	1
ENSG00000184313.19	MROH7	1	54641793	1_34	0	0.00766486795849553	9.93809092414429	7.23277641932897e-07	1.0659455947698	1
ENSG00000243725.6	TTC4	1	54610757	1_34	0	0.00521006679615832	6.18999579945384	3.06218230341384e-07	0.523177362510085	1
ENSG00000006555.10	TTC22	1	54801441	1_34	0	0.00454848445256151	4.87235679432283	2.10427838795931e-07	-0.0447877997292994	2
ENSG00000116133.11	DHCR24	1	54886940	1_34	0	0.010079692031384	12.599710664812	1.20588316513653e-06	-1.37531960197501	1
ENSG00000143001.4	TMEM61	1	54980319	1_34	0	0.00453461823647783	4.84273592069249	2.0851097267721e-07	-0.00502317288170449	1
ENSG00000169174.10	PCSK9	1	55040188	1_34	0	0.00488215357031974	5.55920431374902	2.57704183411256e-07	0.520366503975382	1
ENSG00000173406.15	DAB1	1	58546313	1_37	0	0.00962594200441147	5.52876878893182	5.0532300003853e-07	-0.484987992044762	1
ENSG00000162600.11	OMA1	1	58546313	1_37	0	0.0191719532393626	12.2382921023525	2.22784295102416e-06	1.5614462217214	2
ENSG00000184292.6	TACSTD2	1	58577210	1_37	0	0.0201850771224975	12.7409577302228	2.44191130100294e-06	1.5153707933593	1
ENSG00000162601.9	MYSM1	1	58699370	1_37	0	0.0115623423217224	7.31132015285653	8.02673678108538e-07	-1.10508115425722	1
ENSG00000172456.17	FGGY	1	59296555	1_37	0	0.00924314765517842	5.13430672983469	4.5060820762679e-07	-0.297921386038999	1
ENSG00000134709.10	HOOK1	1	59814713	1_38	0	0.0245979683945484	20.8759338606893	4.87576256016937e-06	-2.07139701597006	2
ENSG00000134716.9	CYP2J2	1	59926822	1_38	0	0.00519863070278337	5.74831482728193	2.83744145828564e-07	0.503013806578903	1
ENSG00000162599.15	NFIA	1	60864880	1_38	0	0.00500605788697406	5.3821032411818	2.55826358068201e-07	0.272156495449062	1
ENSG00000162604.12	TM2D1	1	61723869	1_39	0	0.00996668086812658	6.34978708151195	6.00906791070686e-07	-0.613348609551096	1
ENSG00000132854.18	KANK4	1	62544640	1_39	0	0.0127283296929681	8.72910267873483	1.05496588255291e-06	-0.906266752612274	1
ENSG00000162607.12	USP1	1	62436136	1_39	0	0.0141313170281479	9.74719906518387	1.30785582831596e-06	1.22283684151908	1
ENSG00000125703.14	ATG4C	1	62784304	1_39	0	0.0163293952437229	11.1558452560209	1.72969678937481e-06	1.27592493050862	2
ENSG00000187140.5	FOXD3	1	63322827	1_40	0	0.00938714247718375	9.15853950481829	8.16313595156053e-07	0.877125728971683	1
ENSG00000203965.12	EFCAB7	1	63523814	1_40	0	0.00712607848506119	6.3613039400217	4.3042168616878e-07	0.229441988797293	1
ENSG00000142856.16	ITGB3BP	1	63593801	1_40	0	0.0129807576786498	12.5340274167962	1.54485626991573e-06	1.350333115829	1
ENSG00000158966.13	CACHD1	1	64467641	1_40	0	0.00712819198863857	6.60372701183553	4.4695715813937e-07	0.514706724432795	1
ENSG00000162437.14	RAVER2	1	64745910	1_41	0	0.0063169685375537	7.61196491707018	4.56565286941405e-07	-0.632937407599165	1
ENSG00000162434.11	JAK1	1	64966741	1_41	0	0.00610429906252796	7.27807681257037	4.21842016217359e-07	-0.667145796882811	1
ENSG00000162433.14	AK4	1	65147680	1_41	0	0.00586923372767678	7.23779663713462	4.03352894440989e-07	0.865687633009684	2
ENSG00000116675.15	DNAJC6	1	65248435	1_41	0	0.00578600269971263	7.04955389297661	3.87291230905755e-07	-0.805628110822123	1
ENSG00000213625.8	LEPROT	1	65427205	1_41	0	0.00481846126639629	5.06328141666419	2.3165294999013e-07	-0.11401089224091	1
ENSG00000184588.17	PDE4B	1	65791733	1_41	0	0.00828441977158023	12.9879370953309	1.0216441905904e-06	-2.00189496029221	1
ENSG00000162594.15	IL23R	1	67138932	1_42	0	0.0115327642249173	10.8113539786499	1.18388875964119e-06	1.15149225203436	1
ENSG00000152760.9	TCTEX1D1	1	66744135	1_42	0	0.0185919659446347	15.3513865450933	2.71000641722496e-06	-1.81744762353013	1
ENSG00000152763.16	WDR78	1	66903715	1_42	0	0.0181313136133019	15.0403396561699	2.58931156266353e-06	1.63089030803341	1
ENSG00000198160.14	MIER1	1	66922613	1_42	0	0.00626312002244234	4.85260792047252	2.88578076186157e-07	-0.126010398775159	1
ENSG00000116704.7	SLC35D1	1	67054400	1_42	0	0.0074399636650444	6.39780989973998	4.51959524392096e-07	0.573873933481032	1
ENSG00000116717.11	GADD45A	1	67670783	1_42	0	0.00920109179375639	8.33125504464442	7.27858888537281e-07	-0.797761348390077	1
ENSG00000033122.18	LRRC7	1	69567941	1_44	0	0.00779363698920654	4.84641587064984	3.58639605713878e-07	0.161561344433619	2
ENSG00000066557.5	LRRC40	1	70207243	1_44	0	0.00793056934589786	5.01567366941181	3.7768613011702e-07	-0.78878971609256	1
ENSG00000118454.12	ANKRD13C	1	70355197	1_44	0	0.0108408465705944	8.05416490689044	8.29050741657314e-07	0.960974872444673	1
ENSG00000116761.11	CTH	1	70412281	1_44	0	0.00992695087785045	7.19768482136438	6.78431641845971e-07	0.761088981438041	1
ENSG00000050628.20	PTGER3	1	71047606	1_45	0	0.0184691019532662	15.6384101342207	2.74243140921698e-06	1.69592112369757	2
ENSG00000172260.14	NEGR1	1	72282986	1_46	0	0.0137229589547297	20.6687561874432	2.69314355386162e-06	2.66113396549324	1
ENSG00000162620.15	LRRIQ3	1	74198465	1_47	0	0.00434651972084099	5.14470598805804	2.12324256395137e-07	0.33600367003402	1
ENSG00000116783.14	TNNI3K	1	74215526	1_47	0	0.00441545120018116	5.29734195641631	2.22090762255535e-07	-0.196848591768007	3
ENSG00000116791.13	CRYZ	1	74708254	1_47	0	0.0042273672843699	4.87507684879406	1.95681083759482e-07	0.0419418319334852	3
ENSG00000162623.15	TYW3	1	74733103	1_47	0	0.0169627631257434	18.380119611962	2.96034500465772e-06	-1.76504612372585	2
ENSG00000137968.16	SLC44A5	1	75603115	1_47	0	0.00494882577694211	6.40379296456209	3.00910154894941e-07	0.394925730292203	2
ENSG00000137955.15	RABGGTB	1	75786199	1_47	0	0.0154887730413764	17.4939852378432	2.572783065935e-06	-2.03897528311105	1
ENSG00000057468.6	MSH4	1	75797873	1_47	0	0.00594661918134232	8.18633916922591	4.62229073175457e-07	0.921518889767063	1
ENSG00000117069.14	ST6GALNAC5	1	76866942	1_48	0	0.00332519529759945	4.87132926675905	1.53802020270854e-07	-0.111835768080947	1
ENSG00000142892.14	PIGK	1	77219918	1_48	0	0.00659366392995164	11.5828205106925	7.25167832739486e-07	-1.32776294639304	2
ENSG00000154027.18	AK5	1	77282053	1_48	0	0.00332281476931828	4.8532523434113	1.53121580033001e-07	0.0696273307616133	1
ENSG00000077254.14	USP33	1	77760195	1_48	0	0.00557969970244154	9.7525542524316	5.16685885227004e-07	1.15653483147273	1
ENSG00000162614.18	NEXN	1	77888397	1_48	0	0.00705435779496666	12.3033254115317	8.24095211842705e-07	-1.48449488795094	1
ENSG00000162613.16	FUBP1	1	77979050	1_48	0	0.0033237553547385	4.86235145529207	1.53452084982126e-07	-0.0994369824794391	2
ENSG00000162616.8	DNAJB4	1	77979478	1_48	0	0.0038645730240312	6.26424633479502	2.29862297055918e-07	-0.532300551003419	1
ENSG00000137960.5	GIPC2	1	77995251	1_48	0	0.00385155606325538	6.29047539593113	2.30047272564588e-07	-0.660337733208525	1
ENSG00000162618.13	ADGRL4	1	79006491	1_48	0	0.00889980725120176	14.3009406464841	1.20848872238919e-06	1.4305236697163	1
ENSG00000203943.8	SAMD13	1	84298566	1_51	0	0.00666967971741683	4.9416785678581	3.12951378814985e-07	0.192280361263543	1
ENSG00000117133.10	RPF1	1	84479257	1_52	0	0.0421165382259023	23.8576701101572	9.54065283403979e-06	2.30549954854365	2
ENSG00000174021.10	GNG5	1	84506782	1_52	0	0.0317155417540534	21.0694246931023	6.34486240327361e-06	2.09246506779809	1
ENSG00000122432.17	SPATA1	1	84506782	1_52	0	0.0317155417540534	21.0694246931023	6.34486240327361e-06	2.09246506779809	1
ENSG00000117151.12	CTBS	1	84570855	1_52	0	0.00603530686997378	4.90102316184396	2.80855872297019e-07	0.124138924750166	1
ENSG00000117155.16	SSX2IP	1	84691138	1_52	0	0.0134501717185922	12.6903442718661	1.62068506451558e-06	1.45988165604301	1
ENSG00000153898.12	MCOLN2	1	84994338	1_52	0	0.0278959655548948	19.8116183376747	5.2475761288146e-06	-2.25528016733519	2
ENSG00000162643.12	WDR63	1	84998826	1_52	0	0.0257335184514818	19.0216767686481	4.64777787371701e-06	2.15045856540107	1
ENSG00000055732.12	MCOLN3	1	85048551	1_52	0	0.0209932361774396	17.0313618449544	3.39489357597525e-06	-1.94185795343628	2
ENSG00000097096.8	SYDE2	1	85201203	1_52	0	0.00618542561863222	5.13953889063632	3.01849973623678e-07	0.418449198394709	1
ENSG00000162642.13	C1orf52	1	85259743	1_52	0	0.00615356797850397	5.08940748856509	2.9736621423871e-07	-0.349700274451095	1
ENSG00000153904.18	DDAH1	1	85410633	1_52	0	0.0095806682352344	9.39000147137009	8.54198606368899e-07	1.34770201478364	1
ENSG00000117174.10	ZNHIT6	1	85708260	1_52	0	0.010797104141542	10.552282400373	1.08181025093325e-06	-1.29450183505231	2
ENSG00000171502.14	COL24A1	1	85992221	1_53	0	0.00671594544758047	4.84222928894494	3.08780528962101e-07	-0.409201611926797	2
ENSG00000122417.15	ODF2L	1	86397308	1_53	0	0.00919538414139332	7.89477012953503	6.89297594419492e-07	1.03679094104904	1
ENSG00000137975.7	CLCA2	1	86425322	1_53	0	0.0163343136524107	13.4867779608332	2.09173418952762e-06	-1.6845460663448	1
ENSG00000016602.9	CLCA4	1	86546626	1_53	0	0.00725872780594727	5.59699321955573	3.85755999093104e-07	0.769761079003657	2
ENSG00000097033.14	SH3GLB1	1	86700593	1_53	0	0.0195471596746474	15.2382535999176	2.8282399616434e-06	1.80308942842943	3
ENSG00000183291.15	SELENOF	1	86913954	1_53	0	0.0167015061359533	13.7034760254962	2.17312034907341e-06	1.74597571721722	1
ENSG00000153936.16	HS2ST1	1	86914303	1_53	0	0.00759764190143453	6.04020631903677	4.35740563083456e-07	0.4310959322229	1
ENSG00000143013.12	LMO4	1	87331207	1_53	0	0.00811888878322742	6.68482600794966	5.15328423382227e-07	-0.649730754710201	1
ENSG00000065243.19	PKN2	1	88684130	1_54	0	0.00757415974108611	4.95799953888648	3.5656469457982e-07	0.187350486444304	1
ENSG00000137944.17	KYAT3	1	88979868	1_54	0	0.00917574491836515	6.82183519785705	5.9434683198182e-07	-0.607228091848549	2
ENSG00000213516.9	RBMXL1	1	88993078	1_54	0	0.00929480388878157	6.94714470857772	6.13117868296174e-07	-0.636385156342408	1
ENSG00000117226.11	GBP3	1	89015900	1_54	0	0.00832304531415706	5.87397995688188	4.64207460790921e-07	-0.449305602948585	1
ENSG00000162645.12	GBP2	1	89150019	1_54	0	0.00772228263357344	5.14613227810581	3.77332345100441e-07	0.231427360467283	1
ENSG00000162654.8	GBP4	1	89198593	1_54	0	0.00770535847072063	5.12481971722694	3.74946096764567e-07	-0.235177564150576	1
ENSG00000154451.14	GBP5	1	89282478	1_54	0	0.0245412968936017	16.4091778521872	3.82368166363242e-06	1.69200919073509	1
ENSG00000197147.13	LRRC8B	1	89524974	1_54	0	0.0107041794065867	8.31980996986409	8.45598459390929e-07	-0.936376897503029	1
ENSG00000171488.14	LRRC8C	1	89712293	1_55	0	0.0153161819482416	15.5937045510257	2.26776065013229e-06	-1.72337467772898	1
ENSG00000122482.20	ZNF644	1	91022402	1_55	0	0.0093268821190563	10.7669604943946	9.53513846747513e-07	1.43157192426886	2
ENSG00000097046.12	CDC7	1	91500849	1_56	0	0.0105885253162558	6.86618617985315	6.90316813759289e-07	0.882737984556383	3
ENSG00000172031.6	EPHX4	1	92029879	1_56	0	0.0105858433947044	7.67926320017959	7.71866894774091e-07	1.217024988029	1
ENSG00000284413.1	BTBD8	1	92080411	1_56	0	0.00857822441716116	4.89302742182389	3.98540489790243e-07	0.223846220718612	1
ENSG00000122484.8	RPAP2	1	92296097	1_56	0	0.089539026451765	20.9391902443791	1.78020348769441e-05	-3.67690119143634	2
ENSG00000067208.14	EVI5	1	92792062	1_56	0	0.00874257315638616	5.73076589390474	4.75717731722829e-07	-1.07223108901308	1
ENSG00000122406.12	RPL5	1	92831623	1_56	0	0.00877571197517935	5.72366719225721	4.76929439611774e-07	1.02843052590042	1
ENSG00000154511.11	FAM69A	1	92960610	1_56	0	0.0105923657798037	7.27633441563494	7.31817881716131e-07	0.937356554037124	1
ENSG00000143033.17	MTF2	1	93079600	1_57	0	0.0105369403639394	6.49793212760489	6.50110364016584e-07	0.666596299169461	1
ENSG00000117500.12	TMED5	1	93180650	1_57	0	0.0107094719325651	6.65588366966183	6.76816872202869e-07	-0.699646319675296	1
ENSG00000122483.17	CCDC18	1	93180861	1_57	0	0.00900674824016567	4.97241594122386	4.2523878660808e-07	-0.149784535765627	1
ENSG00000117505.12	DR1	1	93346012	1_57	0	0.0143612121955728	9.51147027230256	1.29698857623977e-06	1.12101595793857	1
ENSG00000137936.16	BCAR3	1	93847526	1_57	0	0.00921795069345754	5.19770410564167	4.54928693717947e-07	0.459514906524917	1
ENSG00000067334.13	DNTTIP2	1	93880063	1_57	0	0.0129867997982466	8.5318982637758	1.05207138998713e-06	-1.00013231612306	1
ENSG00000023909.9	GCLM	1	93909186	1_57	0	0.00925880110814914	5.24067997995227	4.60722892628393e-07	0.339138588140801	1
ENSG00000137962.12	ARHGAP29	1	94274090	1_58	0	0.00955540904435137	12.112418621892	1.09894903481453e-06	1.36839524513635	2
ENSG00000117525.13	F3	1	94558925	1_58	0	0.00964096710867723	12.5719658601471	1.15085654255769e-06	-1.49921948840446	1
ENSG00000143036.16	SLC44A3	1	94822014	1_58	0	0.00740336406476694	9.65054213320534	6.7838808973292e-07	-0.732466331855874	2
ENSG00000117519.15	CNN3	1	94927642	1_58	0	0.00509594641949773	6.39028648118338	3.09202202029579e-07	-0.447262425606967	1
ENSG00000172339.9	ALG14	1	95073027	1_58	0	0.012739634403232	16.0913567956971	1.94646691571378e-06	2.44670547267037	3
ENSG00000152078.9	TMEM56	1	95118216	1_58	0	0.451717988687592	33.1889299597979	0.000142350184091354	3.90744784383927	1
ENSG00000122481.16	RWDD3	1	95205332	1_58	0	0.0175059712069137	16.9196758192234	2.81239064283065e-06	1.321024498863	1
ENSG00000188641.12	DPYD	1	97921165	1_60	0	0.0023018137110129	36.3682068076747	7.94857831281057e-07	-5.86414739301924	2
ENSG00000162627.16	SNX7	1	98661649	1_60	0	0.0518687712455562	33.5494821027685	1.65230104312215e-05	2.82506032916867	1
ENSG00000117600.12	PLPPR4	1	99263142	1_60	0	0.00219676706891636	4.89627625795329	1.02128586222572e-07	-0.0181554416170738	1
ENSG00000099260.10	PALMD	1	99599857	1_61	0	0.018345286766609	11.1580279350927	1.94361098975588e-06	1.22091254551509	1
ENSG00000156869.12	FRRS1	1	99766518	1_61	0	0.0096446578023357	4.89746375591422	4.48492774503261e-07	0.0731437090061989	1
ENSG00000117620.14	SLC35A3	1	99969054	1_61	0	0.0174920688654798	10.6934382494159	1.776053079887e-06	-1.40222894671697	2
ENSG00000156875.13	MFSD14A	1	100038319	1_61	0	0.0150982417014418	9.25889883188338	1.32734283268741e-06	-1.07931554268406	1
ENSG00000156876.9	SASS6	1	100132743	1_61	0	0.0403442652116026	18.8767134156954	7.23112034378009e-06	2.06357890908517	1
ENSG00000122435.9	TRMT13	1	100132743	1_61	0	0.0403442652116026	18.8767134156954	7.23112034378009e-06	-2.06357890908517	1
ENSG00000122477.12	LRRC39	1	100178174	1_61	0	0.0120088763600392	7.0298313227761	8.01575943211502e-07	-0.678468680998601	2
ENSG00000137996.12	RTCA	1	100291620	1_61	0	0.0202409588488808	12.1177584078872	2.32889961141233e-06	-1.27041343713149	1
ENSG00000079335.18	CDC14A	1	100291620	1_61	0	0.0112289968341646	6.37653727406829	6.79865900068795e-07	-0.617848936715708	2
ENSG00000181656.6	GPR88	1	100525826	1_62	0	0.00951655262883722	6.45479027179459	5.83255961275753e-07	0.682937013454236	1
ENSG00000162692.10	VCAM1	1	100725310	1_62	0	0.00834866980652715	5.18229335933209	4.10805903051919e-07	-0.129582962881999	1
ENSG00000162694.13	EXTL2	1	100895622	1_62	0	0.0485336485796155	22.3862546781042	1.03162481015675e-05	-1.86578168561671	1
ENSG00000060718.20	COL11A1	1	103107371	1_64	0	0.00962824797599482	5.6247472324011	5.14218473156045e-07	-0.766667296773582	1
ENSG00000185946.15	RNPC3	1	103509781	1_65	0	0.00478637150666372	5.99508365488342	2.72457676615578e-07	0.535716443549342	2
ENSG00000240038.6	AMY2B	1	103563013	1_65	0	0.0063741848208495	9.00626914194561	5.45088437466292e-07	1.22847135593674	1
ENSG00000134215.15	VAV3	1	107971431	1_67	0	0.0133818667062074	9.96185947326608	1.26576915263503e-06	-1.14900318119763	1
ENSG00000085491.15	SLC25A24	1	108200420	1_67	0	0.0721345969443616	26.5109241871766	1.81579106217789e-05	2.7576906483128	2
ENSG00000134186.11	PRPF38B	1	108678631	1_67	0	0.0105923729876861	7.68718772690025	7.73140010536569e-07	0.783830072328226	1
ENSG00000162641.18	AKNAD1	1	108830912	1_67	0	0.0104843599950242	7.58750943105	7.55333184648108e-07	0.768154520778965	1
ENSG00000121957.12	GPSM2	1	108865795	1_67	0	0.00805308794214133	5.02311124944663	3.84089677310176e-07	0.230647589847583	2
ENSG00000121940.15	CLCC1	1	108963869	1_67	0	0.0103465651908917	7.45884828813786	7.32766099452984e-07	0.784400615646809	1
ENSG00000197780.9	TAF13	1	109075686	1_67	0	0.0164410999054594	11.9676420835286	1.86825802928345e-06	1.40270158124377	1
ENSG00000031698.12	SARS	1	109200545	1_67	0	0.0322289721589143	18.5481026947517	5.67601250830661e-06	1.69720129745406	2
ENSG00000134222.16	PSRC1	1	109282969	1_67	0	0.0212693979568326	14.4801014065959	2.9243153048119e-06	1.55585848082831	1
ENSG00000221986.6	MYBPHL	1	109306632	1_67	0	0.00834687677906432	5.37125032689037	4.2569327776888e-07	0.400782871021429	1
ENSG00000134243.11	SORT1	1	109398511	1_67	0	0.00830419924890946	5.32144287962971	4.19589452554508e-07	-0.384117339772018	1
ENSG00000143028.8	SYPL2	1	109467180	1_67	0	0.020111565006574	13.9334898149585	2.66074447085944e-06	1.42642926406587	1
ENSG00000162650.16	ATXN7L2	1	109483259	1_67	0	0.00790638299790791	4.84449771290849	3.63683837052958e-07	-0.0864776453288915	1
ENSG00000174151.14	CYB561D1	1	109494012	1_67	0	0.0103707825515469	7.48158356339046	7.36719993516302e-07	-0.924836551116725	1
ENSG00000181754.6	AMIGO1	1	109509517	1_67	0	0.0146607315960238	10.8507612868494	1.5104739820261e-06	-1.19197476452315	2
ENSG00000156097.12	GPR61	1	109539929	1_67	0	0.0580815516611211	24.3556863805516	1.34318545429468e-05	-2.26336990202619	1
ENSG00000065135.10	GNAI3	1	109548649	1_67	0	0.0141840879729757	10.5288213082238	1.4180076310563e-06	-1.22376307640808	2
ENSG00000168765.16	GSTM4	1	109648984	1_67	0	0.0082172881840249	5.21921841676496	4.07222144608973e-07	0.276923207450734	2
ENSG00000213366.12	GSTM2	1	109671748	1_67	0	0.00892887944975696	6.02625289342737	5.10906830923129e-07	-0.522953423858193	1
ENSG00000134184.12	GSTM1	1	109589235	1_67	0	0.0119686984744281	8.8755637441495	1.00864948294016e-06	-0.896693574065391	3
ENSG00000134202.10	GSTM3	1	109704237	1_67	0	0.00822350173818231	5.22656234758414	4.08103501301548e-07	0.34772897376009	3
ENSG00000134201.10	GSTM5	1	109711119	1_67	0	0.00868067005891704	5.75227237757372	4.74121979136897e-07	-0.452846169161417	3
ENSG00000168710.17	AHCYL1	1	109984850	1_69	0	0.00532596787689688	17.5586909246235	8.87949104852974e-07	1.69905233830182	1
ENSG00000143093.14	STRIP1	1	110034040	1_69	0	0.020295923562911	30.5727138774238	5.89169433493745e-06	-2.54416600744336	1
ENSG00000143125.5	PROK1	1	110450835	1_69	0	0.00290279373917635	11.6718808975013	3.21702489542897e-07	1.42369835715838	1
ENSG00000121931.15	LRIF1	1	110964484	1_69	0	0.00425541592256629	15.3814334536718	6.21492972052724e-07	-1.81049277279264	1
ENSG00000156171.14	DRAM2	1	111139496	1_69	0	0.0944584333927661	45.7624100722235	4.10437490618847e-05	3.80622903680581	2
ENSG00000134255.13	CEPT1	1	111139496	1_69	0	0.0168092478923267	28.7326573647522	4.58586718556568e-06	2.96932450645098	2
ENSG00000162777.16	DENND2D	1	111195494	1_69	0	0.00469487937304869	16.3348099511236	7.28175262559113e-07	2.05989505897771	3
ENSG00000064886.13	CHI3L2	1	111205506	1_69	0	0.00143716243303349	4.85836514346257	6.6296928066843e-08	0.097559083344655	1
ENSG00000085465.12	OVGP1	1	111427097	1_69	0	0.00144550865503668	4.9144735742616	6.7452041308648e-08	0.14460164482769	1
ENSG00000143110.11	C1orf162	1	111489504	1_69	0	0.00247116168931549	10.1112504180418	2.37248472854974e-07	-1.08067683761306	1
ENSG00000121933.18	TMIGD3	1	111484054	1_69	0	0.0122334493801103	25.6386386564104	2.97811379040749e-06	2.13331342719946	3
ENSG00000143079.14	CTTNBP2NL	1	112396295	1_69	0	0.0047616060260729	16.4717285105666	7.44714880037132e-07	2.03925753157533	1
ENSG00000007341.18	ST7L	1	112613804	1_69	0	0.00145665689842323	4.98891227787872	6.90018181621412e-08	-0.14713371338356	1
ENSG00000155363.18	MOV10	1	112673015	1_69	0	0.094962087465082	45.8177032630738	4.13124512876924e-05	-3.58558498184329	2
ENSG00000155366.16	RHOC	1	112704941	1_69	0	0.00344814567361396	13.3409602573263	4.36787390504524e-07	1.83942306702459	1
ENSG00000184599.13	FAM19A3	1	112786245	1_70	0	0.0107681757415379	6.6005897095886	6.74873335903043e-07	0.616421569270875	1
ENSG00000155380.11	SLC16A1	1	112956760	1_70	0	0.00923035168711328	5.10234770616849	4.4718342313632e-07	-0.497761802614561	2
ENSG00000116793.15	PHTF1	1	113755887	1_70	0	0.0094614893209114	5.34273353872124	4.79976987040071e-07	0.345764544028008	2
ENSG00000188761.11	BCL2L15	1	113887734	1_70	0	0.00933413616139955	5.21100356823911	4.61841440622522e-07	0.269963375092709	2
ENSG00000163349.21	HIPK1	1	113929596	1_70	0	0.0108229982447453	6.65000120342073	6.8338699322221e-07	0.743373255296794	1
ENSG00000116752.5	BCAS2	1	114581126	1_71	0	0.0046046957960143	6.09989968810941	2.66698783208439e-07	0.972592245781375	1
ENSG00000213281.4	NRAS	1	114719969	1_71	0	0.0881693710587138	32.8026656210889	2.74615013279848e-05	-4.10350458611681	1
ENSG00000134198.9	TSPAN2	1	115077023	1_71	0	0.0120232157109977	15.1271076661748	1.72692681739025e-06	-1.82449490591379	1
ENSG00000173218.14	VANGL1	1	115641021	1_72	0	0.00446404282116208	6.71973768358258	2.84824975469427e-07	0.702750439827608	2
ENSG00000118729.11	CASQ2	1	115768346	1_72	0	0.00550660127714919	8.75637617069777	4.57831255860946e-07	-1.14666605136044	1
ENSG00000163393.12	SLC22A15	1	115977322	1_72	0	0.004580675046154	6.96995918566764	3.03149681103891e-07	-0.728615323560573	2
ENSG00000116815.15	CD58	1	116571486	1_72	0	0.0051797421731935	8.16252825281443	4.01448867534385e-07	-0.839569823619215	1
ENSG00000134247.9	PTGFRN	1	116909700	1_72	0	0.00441759723533663	6.61826592074395	2.77605283372274e-07	-0.594428853086614	2
ENSG00000134256.12	CD101	1	117001709	1_72	0	0.00507902276265437	7.97197679182644	3.84453289931815e-07	0.861214094739792	2
ENSG00000116830.11	TTF2	1	117060534	1_72	0	0.00367851714777556	4.84240915825184	1.69134289724214e-07	-0.00151448859869367	2
ENSG00000134253.9	TRIM45	1	117119955	1_72	0	0.00516223940458904	8.12966533815514	3.98481539288119e-07	-0.881683503990193	2
ENSG00000198162.12	MAN1A2	1	117367233	1_72	0	0.00709518564417477	11.2171880900337	7.55692587253986e-07	1.39263343888622	2
ENSG00000183508.4	FAM46C	1	117605765	1_72	0	0.0109749863851197	15.4564074867139	1.61068252083734e-06	-1.56227220581936	1
ENSG00000196505.10	GDAP2	1	117928589	1_72	0	0.00569317800005664	9.07982334938164	4.90828258579731e-07	1.15847244339549	1
ENSG00000155761.13	SPAG17	1	118146108	1_72	0	0.00400815186599135	5.67476144561062	2.15967884666249e-07	-0.417719275088745	2
ENSG00000092607.13	TBX15	1	118947259	1_73	0	0.00380118018813702	4.86329730343162	1.75528108764166e-07	0.0788464970723405	1
ENSG00000116874.11	WARS2	1	119139747	1_73	0	0.00405322397494601	5.48599674728736	2.11131749013283e-07	0.419183755241603	1
ENSG00000116882.14	HAO2	1	119376892	1_73	0	0.00490966306329743	7.34561549351001	3.42434313846365e-07	-0.854813570914072	1
ENSG00000143067.4	ZNF697	1	119647482	1_73	0	0.00829018356540134	12.4319287816245	9.78588386331523e-07	1.34010771187393	1
ENSG00000117281.15	CD160	1	145718303	1_73	0	0.0101366947761545	14.3863679442091	1.38466568666231e-06	1.59395749243348	1
ENSG00000143127.12	ITGA10	1	145932077	1_73	0	0.00415782098070627	5.73314293063626	2.26337206957854e-07	0.458494516640787	1
ENSG00000271601.3	LIX1L	1	145955867	1_73	0	0.00681535790960763	10.5291222672707	6.81362509024755e-07	1.21491902344771	1
ENSG00000272031.2	ANKRD34A	1	145963899	1_73	0	0.0039968842488376	5.35021220921696	2.03043913737043e-07	0.439151618238223	1
ENSG00000121851.12	POLR3GL	1	145963899	1_73	0	0.0039968842488376	5.35021220921696	2.03043913737043e-07	0.439151618238223	1
ENSG00000168509.19	HFE2	1	146036954	1_73	0	0.0185228798686987	20.2571993427352	3.56274967148793e-06	-1.93138917103151	1
ENSG00000131791.7	PRKAB2	1	147172620	1_73	0	0.0335307390511946	26.0637372430468	8.29807224022014e-06	3.21027702160234	3
ENSG00000131778.18	CHD1L	1	147243554	1_73	0	0.00487195181520583	7.27078451128788	3.36342427673707e-07	-0.728320164052593	1
ENSG00000131781.12	FMO5	1	147236081	1_73	0	0.0847115883890277	35.2448299290728	2.83488627375463e-05	3.86006443801106	1
ENSG00000162836.11	ACP6	1	147656613	1_73	0	0.00427306160526975	5.99843604429463	2.43374226177306e-07	0.777462275117139	4
ENSG00000265107.2	GJA5	1	147773551	1_73	0	0.0049663550915281	7.4571936556263	3.51649971326181e-07	0.989636546535193	1
ENSG00000143450.16	OAZ3	1	151763100	1_74	0	0.0198896765613585	10.4949980626797	1.98201748019126e-06	1.26511299715967	1
ENSG00000143436.10	MRPL9	1	151763100	1_74	0	0.0198896765613585	10.4949980626797	1.98201748019126e-06	-1.26511299715967	1
ENSG00000182134.15	TDRKH	1	151789148	1_74	0	0.0127198224151057	6.13775054489652	7.41289209435253e-07	0.7987633360607	1
ENSG00000213171.2	LINGO4	1	151805451	1_74	0	0.0323616029959728	15.2582195533144	4.68847152063038e-06	-1.73762584313802	2
ENSG00000143365.17	RORC	1	151831413	1_74	0	0.013966223682729	7.04787523650205	9.34618982898974e-07	0.466597020041565	2
ENSG00000197747.8	S100A10	1	151993872	1_74	0	0.0112291273520652	4.92480856101496	5.25088802637516e-07	0.35974601314386	1
ENSG00000163191.5	S100A11	1	152000034	1_74	0	0.0124153652971507	5.90194803448381	6.95748502752778e-07	0.703607431961938	1
ENSG00000197915.5	HRNR	1	152220349	1_74	0	0.0302338772568656	14.5911487049605	4.18871417025057e-06	-1.71123393569848	3
ENSG00000143631.10	FLG	1	152189630	1_74	0	0.0164083081777854	8.61799581533455	1.34266441836034e-06	1.03207262418829	3
ENSG00000143536.7	CRNN	1	152414760	1_74	0	0.0604639895397127	21.4244374414761	1.22999578548362e-05	2.45783448718072	1
ENSG00000163207.6	IVL	1	152908247	1_74	0	0.023909866764858	12.2935694853114	2.7909531937401e-06	1.50240833457375	2
ENSG00000163209.14	SPRR3	1	153001809	1_74	0	0.0115844248107971	5.22785671120325	5.75036679319348e-07	-0.409634667611813	1
ENSG00000163216.6	SPRR2D	1	153042265	1_74	0	0.0113572551568193	5.03517866608646	5.42982290500361e-07	-0.083937417531488	1
ENSG00000241794.1	SPRR2A	1	153057485	1_74	0	0.0117994769444354	5.40681897060676	6.057619380012e-07	0.262249473682674	2
ENSG00000203785.8	SPRR2E	1	153106201	1_74	0	0.011742836417575	5.36000170707857	5.97634053477529e-07	0.513127172973734	1
ENSG00000203782.5	LOR	1	153259400	1_75	0	0.00763817208013784	4.93807397363229	3.58133070843099e-07	0.271778799814668	1
ENSG00000163220.10	S100A9	1	153367306	1_75	0	0.00885575951798956	6.25402233515597	5.25875138345551e-07	0.484192687666076	1
ENSG00000143546.9	S100A8	1	153391654	1_75	0	0.00833824557567564	5.69339774758009	4.50758166498807e-07	0.358916544507465	1
ENSG00000188015.9	S100A3	1	153549456	1_75	0	0.00770019669328093	4.97808340216509	3.6396647631201e-07	-0.173155433121186	1
ENSG00000196154.11	S100A4	1	153535924	1_75	0	0.0205447244920175	15.3797830986973	3.00018426583987e-06	-1.74873479014854	1
ENSG00000196754.10	S100A2	1	153567710	1_75	0	0.00933713210175702	6.78057050609974	6.01142089108516e-07	0.638499522438334	1
ENSG00000188643.10	S100A16	1	153613108	1_75	0	0.008688983995226	6.02284074856629	4.96898601094661e-07	-0.500778388958421	1
ENSG00000160678.11	S100A1	1	153632043	1_75	0	0.00830680842016862	5.6531415632755	4.45883552082475e-07	-0.507330182157399	1
ENSG00000143553.10	SNAPIN	1	153659467	1_75	0	0.010513965189634	8.42137143821341	8.40711047972367e-07	-1.1943725116538	1
ENSG00000169418.9	NPR1	1	153674224	1_75	0	0.00810386652125339	5.50195015722412	4.23356593181919e-07	-0.565077044412332	1
ENSG00000143554.13	SLC27A3	1	153774134	1_75	0	0.0106969901888225	7.7793404382914	7.90135858484905e-07	0.605469793823359	1
ENSG00000198837.9	DENND4B	1	153940147	1_75	0	0.00762922527539711	5.72350798810203	4.14610340177038e-07	1.04373722506586	1
ENSG00000143570.17	SLC39A1	1	153968263	1_75	0	0.116252656992592	20.5469903208111	2.26802846426571e-05	4.20896415805825	1
ENSG00000143578.15	CREB3L4	1	153966654	1_75	0	0.125728874890565	20.8010919583899	2.48323922636543e-05	4.23050466469319	1
ENSG00000143549.19	TPM3	1	154189190	1_75	0	0.0114436734589576	12.9355948047986	1.40555957142657e-06	2.74765268431966	1
ENSG00000143515.16	ATP8B2	1	154315876	1_75	0	0.0481289835636733	24.3831459773767	1.11427869117892e-05	2.6538229070034	2
ENSG00000160712.12	IL6R	1	154405422	1_75	0	0.0128630892353383	9.56088404359807	1.16772540896641e-06	-1.05962414210473	1
ENSG00000163239.12	TDRD10	1	154502399	1_75	0	0.00831161407228931	5.62610516030991	4.44007812744368e-07	0.727515237024048	1
ENSG00000160714.9	UBE2Q1	1	154559434	1_75	0	0.0121041315335956	9.5656548003347	1.0993746929131e-06	1.55999651266237	1
ENSG00000160710.15	ADAR	1	154628681	1_75	0	0.0436252002238697	21.6791152766747	8.98000099338467e-06	-2.14509161962682	1
ENSG00000143603.18	KCNN3	1	154870871	1_76	1	0.360142660507072	28.5628122225767	9.76726408154607e-05	-4.56273985984814	1
ENSG00000160691.18	SHC1	1	154974220	1_76	0	0.00262243448281752	5.70520021635567	1.42060367446677e-07	-1.03576122438433	1
ENSG00000163354.14	DCST2	1	155033974	1_76	0	0.00575544792428984	16.8231741343364	9.19357589884283e-07	-2.80257009685713	1
ENSG00000163357.10	DCST1	1	155033615	1_76	0	0.0139966477104505	26.9587264984877	3.58278544523936e-06	-3.70279502278638	1
ENSG00000143537.13	ADAM15	1	155051158	1_76	0	0.00268240580808787	5.98596005416568	1.52459921535502e-07	-0.741119457755094	1
ENSG00000143590.13	EFNA3	1	155076926	1_76	0	0.0115743568232214	21.2743577033129	2.33803345337922e-06	2.36779159131264	1
ENSG00000169242.11	EFNA1	1	155127376	1_76	0	0.00425438943481282	10.4409603051062	4.21769414642738e-07	0.633021247735234	2
ENSG00000169241.17	SLC50A1	1	155135691	1_76	0	0.00272694126507711	5.49512439878898	1.42282245008353e-07	0.676592437631155	1
ENSG00000169231.13	THBS3	1	155202934	1_76	0	0.00427565221286297	10.5805424647911	4.29544045679511e-07	-1.12826716838299	1
ENSG00000177628.15	GBA	1	155244216	1_76	0	0.0081599528958185	12.2524357388493	9.49308745779956e-07	-1.63815030714148	2
ENSG00000160767.20	FAM189B	1	155254510	1_76	0	0.0209968519228608	16.9383370783262	3.37693229507888e-06	2.40975744148231	1
ENSG00000143630.9	HCN3	1	155277916	1_76	0	0.0198522705696038	15.8490063745687	2.98751175304614e-06	-2.4657281410912	1
ENSG00000176444.18	CLK2	1	155278784	1_76	0	0.0214169191629986	16.267175304702	3.30800792372747e-06	2.47984752851592	1
ENSG00000132676.15	DAP3	1	155688294	1_76	0	0.022136790069034	17.388888066232	3.65497032469386e-06	-2.66415783066477	1
ENSG00000163374.19	YY1AP1	1	155689149	1_76	0	0.0803598786121936	22.750175787824	1.73588689940523e-05	-3.08246156948678	1
ENSG00000116580.18	GON4L	1	155859720	1_76	0	0.0525219910949991	19.9030720027528	9.9256439591685e-06	-2.67224451535059	1
ENSG00000132718.8	SYT11	1	155859720	1_76	0	0.052521991094999	19.9030720027528	9.92564395916848e-06	-2.67224451535059	1
ENSG00000143622.10	RIT1	1	155910600	1_76	0	0.0227613515350175	16.7941791350923	3.6295620410176e-06	-2.25159184247044	1
ENSG00000163479.13	SSR2	1	156020665	1_76	0	0.00321911224032456	8.56685459687891	2.61851407108886e-07	1.0028233105807	1
ENSG00000160803.7	UBQLN4	1	156092741	1_76	0	0.013322612767342	19.9561624108239	2.52443289961443e-06	-2.51201935410984	1
ENSG00000116586.11	LAMTOR2	1	156055222	1_76	0	0.025550363437462	24.817525305654	6.0207826884091e-06	-2.50635758253915	1
ENSG00000132698.14	RAB25	1	156061029	1_76	0	0.0308893235216779	25.3946010713378	7.44812898266679e-06	2.83660292773841	1
ENSG00000196189.12	SEMA4A	1	156147070	1_76	0	0.00566026701716693	11.9465509878962	6.42061836777112e-07	1.37700602408034	2
ENSG00000160785.13	SLC25A44	1	156193927	1_76	0	0.00290838602915522	6.1868483755282	1.70851548452191e-07	0.94817558183209	2
ENSG00000242252.1	BGLAP	1	156238425	1_76	0	0.03333232032109	30.3483000866198	9.6049987626785e-06	2.79217379741497	2
ENSG00000160781.15	PAQR6	1	156246108	1_76	0	0.00315903250915794	6.78272471729797	2.03449057925648e-07	0.951612238375499	2
ENSG00000198952.8	SMG5	1	156279714	1_76	0	0.00309808801504297	6.61165959052182	1.94491951394249e-07	-0.672877776518251	2
ENSG00000163472.18	TMEM79	1	156282500	1_76	0	0.00745743007641908	15.5737075294927	1.10275389707166e-06	1.80716674538865	1
ENSG00000198715.11	GLMP	1	156298013	1_76	0	0.00629633334780599	13.8900203354821	8.30401244231749e-07	-1.68318574113072	1
ENSG00000132677.12	RHBG	1	156384179	1_77	0	0.0220808541661729	14.7045856321509	3.08294698833557e-06	-1.49532827740303	1
ENSG00000183856.10	IQGAP3	1	156572426	1_77	0	0.00965977134529139	6.64973314537414	6.09913800979125e-07	-0.622213604360172	1
ENSG00000163382.11	NAXE	1	156590832	1_77	0	0.0128638909277869	9.43625670087681	1.15257578919726e-06	-1.06747430678449	1
ENSG00000160818.16	GPATCH4	1	156601724	1_77	0	0.0101782015274813	7.15801838565198	6.91769248054295e-07	0.705472072966992	1
ENSG00000132702.12	HAPLN2	1	156618957	1_77	0	0.0182541687946479	12.8464803679164	2.22660723763342e-06	-1.38970597293313	1
ENSG00000143320.8	CRABP2	1	156705979	1_77	0	0.00833322838661599	5.21405400895221	4.12559134020295e-07	0.32025050215412	2
ENSG00000143319.16	ISG20L2	1	156728554	1_77	0	0.00820227452826783	5.06015352705702	3.94089978770053e-07	0.223504770204146	1
ENSG00000143303.11	RRNAD1	1	156728106	1_77	0	0.00832014335903219	5.19878524454767	4.10705088659658e-07	-0.287041851337937	1
ENSG00000143294.14	PRCC	1	156750758	1_77	0	0.0479890038033539	22.3251368904638	1.01726303115029e-05	-2.08363355023177	1
ENSG00000198400.11	NTRK1	1	156815564	1_77	0	0.00981969107226732	6.80936600453475	6.34894990054221e-07	0.716656805696701	2
ENSG00000027869.11	SH2D2A	1	156815564	1_77	0	0.00911180746448115	6.08206128120389	5.26202276738121e-07	0.552086083977801	1
ENSG00000187800.13	PEAR1	1	156893825	1_77	0	0.00874796613320317	5.68601991207067	4.72294476001378e-07	0.323053377012393	1
ENSG00000117036.11	ETV3	1	157138777	1_77	0	0.0337670952251088	18.8643875850457	6.04830676567727e-06	1.78511110827909	1
ENSG00000158473.6	CD1D	1	158180329	1_78	0	0.00632824472975313	5.52191913435026	3.3179566323017e-07	-0.536854648916171	1
ENSG00000163564.14	PYHIN1	1	158930391	1_78	0	0.0143801993246541	13.5022463862318	1.84360692725464e-06	-1.37299698512273	1
ENSG00000163565.18	IFI16	1	158999863	1_78	0	0.0151231648119258	13.9929998923718	2.00932835399076e-06	-1.60756835680464	1
ENSG00000163568.14	AIM2	1	159146891	1_78	0	0.0124744600037773	12.1180361869595	1.4353287922155e-06	-1.41641965479316	2
ENSG00000158716.8	DUSP23	1	159780839	1_78	0	0.013935308257091	13.19616971392	1.74607087844778e-06	1.33061715272476	1
ENSG00000158714.10	SLAMF8	1	159819647	1_78	0	0.00632075048333802	5.51041822143779	3.30712495836871e-07	-0.41395801279517	2
ENSG00000188004.9	C1orf204	1	159854415	1_78	0	0.0151030770116887	13.9800420243204	2.00480118612161e-06	-1.45541554287488	1
ENSG00000243284.1	VSIG8	1	159856126	1_78	0	0.0063928240208504	5.62049509983942	3.41165195724619e-07	-0.413660147894693	1
ENSG00000158710.14	TAGLN2	1	159925746	1_78	0	0.00895131739741739	8.89032325455474	7.55617322937772e-07	0.927278188362065	1
ENSG00000085552.16	IGSF9	1	159945134	1_79	0	0.00403850331360178	4.87475589953441	1.86926430935543e-07	0.144730212295036	1
ENSG00000143315.6	PIGM	1	160009281	1_79	0	0.00506538390133537	7.10850149935979	3.41891120772094e-07	-0.811040449663944	1
ENSG00000162729.13	IGSF8	1	160099056	1_79	0	0.00884331983026143	12.5491053956035	1.05372066120683e-06	-1.6121422032713	2
ENSG00000162734.12	PEA15	1	160204111	1_79	0	0.332595691891004	33.9433638661264	0.000107193609735871	-3.96298210388411	1
ENSG00000132716.18	DCAF8	1	160262886	1_79	0	0.137658455328166	28.3270913212837	3.70256141896714e-05	3.68907047512228	1
ENSG00000066294.14	CD84	1	160578605	1_79	0	0.00509082595091603	7.11783433335868	3.44059474530313e-07	-0.724369397320127	1
ENSG00000117091.9	CD48	1	160711718	1_79	0	0.0040622063546204	4.92705303623961	1.90040697253692e-07	0.147957439253608	1
ENSG00000122223.12	CD244	1	160862395	1_79	0	0.00405770353356427	4.91945662906999	1.89537368227591e-07	0.0674176141587438	1
ENSG00000158769.17	F11R	1	161021116	1_79	0	0.00652205512312909	9.53159890633373	5.90265799565749e-07	-1.00057911991001	1
ENSG00000215845.10	TSTD1	1	161038782	1_79	0	0.00923544524112596	12.9053900802236	1.13168711332607e-06	-1.30733173576609	1
ENSG00000162755.13	KLHDC9	1	161098329	1_79	0	0.00454616127054863	6.01072830645074	2.59459353905094e-07	0.507869934719996	2
ENSG00000158793.13	NIT1	1	161118210	1_79	0	0.00809063845654101	11.6110764968264	8.9197499028716e-07	1.26952606481403	2
ENSG00000143222.11	UFC1	1	161152958	1_79	0	0.0170075173450954	18.8179104504258	3.03885317214597e-06	-1.78002276916959	1
ENSG00000143224.17	PPOX	1	161165947	1_79	0	0.00659206645139998	9.60350985652327	6.01103089128887e-07	-1.10438881986238	2
ENSG00000158850.14	B4GALT3	1	161177981	1_79	0	0.00538345452883127	7.6573850928381	3.91416324436889e-07	-0.819237444421455	1
ENSG00000158869.10	FCER1G	1	161215268	1_79	0	0.00653607551269442	9.53982561102392	5.92045239860124e-07	-1.15067690838799	1
ENSG00000158882.14	TOMM40L	1	161226376	1_79	0	0.0364770221100722	26.2885952480187	9.10508811508685e-06	-2.2781525926673	2
ENSG00000248485.1	PCP4L1	1	161259010	1_79	0	0.00476664749303213	6.47745949449426	2.93167037549595e-07	-0.659831529229442	2
ENSG00000158887.15	MPZ	1	161309728	1_79	0	0.00429211814732045	5.46301575300212	2.22639141006835e-07	-0.475749321107996	1
ENSG00000143226.13	FCGR2A	1	161505171	1_79	0	0.00426187237305864	5.40939916574718	2.18900556973588e-07	-0.2260839472291	1
ENSG00000203747.10	FCGR3A	1	161550682	1_79	0	0.0053463564169064	7.57390786809904	3.84481389047164e-07	-0.88584039597342	1
ENSG00000162746.14	FCRLB	1	161721827	1_79	0	0.00414799635018481	5.12911863553724	2.02012622532458e-07	0.208464354761381	1
ENSG00000081721.11	DUSP12	1	161749425	1_79	0	0.00892247779255728	12.5542262748362	1.06358652025262e-06	-1.3576915990368	2
ENSG00000118217.5	ATF6	1	161766683	1_79	0	0.00454489026869698	6.02139736565751	2.59847227360323e-07	0.580933415758147	1
ENSG00000117143.13	UAP1	1	162556498	1_80	0	0.0031460042393564	7.47644070685234	2.23332328367935e-07	-0.72815540365885	1
ENSG00000162733.16	DDR2	1	162631124	1_80	0	0.00249332261819624	5.26820880626802	1.24720790121809e-07	-0.281058741007541	1
ENSG00000132196.13	HSD17B7	1	162790775	1_80	0	0.0287771337298893	28.9216322119444	7.902558706487e-06	2.40143535068585	1
ENSG00000143248.12	RGS5	1	163322602	1_80	0	0.00715493991589833	15.1974809851891	1.03246418771754e-06	-1.6258370736052	1
ENSG00000143228.12	NUF2	1	163266611	1_80	0	0.0133355162710809	21.4042098118738	2.71023175730523e-06	-2.06337520176743	1
ENSG00000143198.12	MGST3	1	165630621	1_81	0	0.0661478320633702	25.4757274656152	1.60007229731642e-05	-2.77402124227657	1
ENSG00000143149.12	ALDH9A1	1	165698175	1_81	0	0.00856564358026879	5.45084663810559	4.43324118505088e-07	-0.513509885627294	1
ENSG00000143157.11	POGK	1	166839016	1_83	0	0.00632594744178083	16.1278009082053	9.68719695558327e-07	-2.32482414335593	1
ENSG00000198842.9	DUSP27	1	167093909	1_83	0	0.00219613207761515	5.28960315969206	1.10300871426102e-07	0.128033849922433	2
ENSG00000143167.11	GPA33	1	167166436	1_83	0	0.00306250939342501	8.53646850621466	2.48229314903048e-07	0.875218954698043	1
ENSG00000143162.7	CREG1	1	167548592	1_83	0	0.00238508642897362	6.1227460808772	1.38658905273093e-07	0.507092234407882	2
ENSG00000197965.11	MPZL1	1	167720961	1_83	0	0.00209540299689903	4.88273050276037	9.71466238300612e-08	-0.103800019768151	1
ENSG00000143199.17	ADCY10	1	167913803	1_83	0	0.00230946139199995	5.8210816730267	1.27647347875327e-07	-0.464389832463699	1
ENSG00000143164.15	DCAF6	1	167936173	1_83	0	0.00245045415931777	6.3686555831484	1.48180734185878e-07	-0.715519271533408	2
ENSG00000143158.10	MPC2	1	167936749	1_83	0	0.00483502215539777	12.9062626530915	5.92510927581992e-07	1.52813459101864	1
ENSG00000143147.14	GPR161	1	168137478	1_83	0	0.0022305675007479	5.48818194123924	1.16236163583811e-07	-0.439256184845876	2
ENSG00000143155.12	TIPRL	1	168178854	1_83	0	0.010547738569424	20.5255723139842	2.05566352148458e-06	-1.88016392894837	1
ENSG00000143178.12	TBX19	1	168281906	1_83	0	0.00356109797214854	9.99410539828833	3.37928829519012e-07	-1.03743208432551	1
ENSG00000143196.4	DPT	1	168728704	1_83	0	0.0044451292322546	12.1768093925031	5.13943403655671e-07	1.27224623610758	1
ENSG00000143153.12	ATP1B1	1	169104710	1_83	0	0.0022302976596027	5.48170526678103	1.16084946800485e-07	0.413424188466014	3
ENSG00000143156.13	NME7	1	169330256	1_83	0	0.00271386324206901	7.37808145738434	1.90120435862686e-07	0.789532018130041	2
ENSG00000117475.13	BLZF1	1	169368138	1_83	0	0.00215689773071293	5.15684355504192	1.05611425981423e-07	-0.321427199092207	1
ENSG00000117477.12	CCDC181	1	169456327	1_83	0	0.00356691771680495	10.0322613152546	3.39773359017438e-07	1.07375580964821	2
ENSG00000117479.12	SLC19A2	1	169485770	1_83	0	0.00492439791390098	13.1547606733106	6.1508266409842e-07	-1.36768164711626	1
ENSG00000007908.15	SELE	1	169764726	1_83	0	0.0025343996273528	6.74705386296239	1.62362851516561e-07	-0.497610350136303	1
ENSG00000171806.11	METTL18	1	169795279	1_83	0	0.00490400978191563	12.9842799975398	6.04597847652506e-07	1.75236405038801	1
ENSG00000000457.13	SCYL3	1	169878087	1_83	0	0.00835631615159183	18.1174134437632	1.43750199002246e-06	2.11833106152346	2
ENSG00000120370.12	GORAB	1	170523475	1_83	0	0.00215876536750692	5.17037592701085	1.05980254925298e-07	0.242630388862254	1
ENSG00000094975.13	SUCO	1	172532059	1_84	0	0.0078842939107755	9.87991435597684	7.39628065438117e-07	1.08596216630769	2
ENSG00000116132.11	PRRX1	1	170662622	1_84	0	0.00544584616165078	6.2871704708223	3.2510077267107e-07	-0.624283489094267	1
ENSG00000094963.13	FMO2	1	171185164	1_84	0	0.00851817891668305	10.6312491220905	8.59861392447601e-07	-1.1022388741292	2
ENSG00000010932.16	FMO1	1	171402021	1_84	0	0.0109573877876175	13.0792809134097	1.36078118604051e-06	1.5304735889147	1
ENSG00000076258.9	FMO4	1	171313714	1_84	0	0.005233458644193	5.90110766167178	2.93237650755709e-07	-0.562068455620939	1
ENSG00000117523.15	PRRC2C	1	171484568	1_84	0	0.00769012590460583	9.63761339548522	7.03720735593128e-07	1.44114446439472	1
ENSG00000034971.16	MYOC	1	171647381	1_84	0	0.0276149595215692	22.0956925193943	5.79361224599891e-06	-2.52176948458696	1
ENSG00000117533.14	VAMP4	1	171742190	1_84	0	0.0127280145142226	14.5368045602684	1.75681896193921e-06	-1.57416622091645	1
ENSG00000010165.19	METTL13	1	171781417	1_84	0	0.0756667534453267	32.0502027320705	2.30267835317829e-05	-3.19293847730135	2
ENSG00000197959.13	DNM3	1	171841542	1_84	0	0.00474644283641668	4.95331631971024	2.23234705959043e-07	-0.145025160330678	2
ENSG00000135845.9	PIGC	1	172443657	1_84	0	0.00595301823688943	7.1514552399139	4.04230458834254e-07	-0.650413371794374	1
ENSG00000117560.7	FASLG	1	172658079	1_84	0	0.00473915307399975	4.93840360454919	2.2222080388111e-07	0.0862522450425369	1
ENSG00000120337.8	TNFSF18	1	173051434	1_84	0	0.00533269829371574	6.08340623795704	3.08028732649055e-07	-0.521752220200301	1
ENSG00000117586.10	TNFSF4	1	173208174	1_85	0	0.00832505895747659	6.5996294306646	5.21680093695099e-07	0.685280195147165	1
ENSG00000117592.8	PRDX6	1	173476539	1_85	0	0.018452908390636	13.9297720072445	2.44065408336779e-06	1.19272299977836	1
ENSG00000076321.10	KLHL20	1	173714815	1_85	0	0.0599247405714187	31.7036662944998	1.80390244579344e-05	-3.96053638005974	1
ENSG00000120334.15	CENPL	1	173827031	1_85	0	0.00712320893776375	5.19274158973415	3.51212359743746e-07	0.276847038651704	1
ENSG00000117601.13	SERPINC1	1	173917488	1_85	0	0.0709077388502769	24.8023178141945	1.66987245717776e-05	-4.78625667647188	2
ENSG00000135870.11	RC3H1	1	174018660	1_85	0	0.127725242504778	28.6657184692452	3.4764578163828e-05	4.9049186904538	1
ENSG00000152061.23	RABGAP1L	1	174159319	1_85	0	0.0117731713454695	15.6593208422644	1.75050672657723e-06	-4.01094640834556	1
ENSG00000116161.17	CACYBP	1	175004590	1_85	0	0.00865669895165222	7.00711272621812	5.75955348479475e-07	1.23424808719564	1
ENSG00000120333.4	MRPS14	1	175023749	1_85	0	0.00935501283194373	11.0204377692411	9.78905189472719e-07	-2.4038731843813	1
ENSG00000120332.15	TNN	1	175068086	1_85	0	0.00751573384523518	6.58964249422746	4.70251990370737e-07	-1.0128776351243	3
ENSG00000235750.9	KIAA0040	1	175196970	1_86	0	0.00200367186024863	5.01450737688553	9.54008557328729e-08	0.101997710892497	2
ENSG00000120341.18	SEC16B	1	177966530	1_87	0	0.0982932684764968	31.3464564397675	2.92556415676416e-05	-2.74634368660606	3
ENSG00000075391.16	RASAL2	1	178094621	1_87	0	0.0145902554548366	13.8767678972097	1.92242150921747e-06	1.48324776469884	1
ENSG00000116191.17	RALGPS2	1	178713544	1_87	0	0.0107443832539136	11.5100457948408	1.17423748352481e-06	-1.29442384975654	2
ENSG00000143340.6	FAM163A	1	179743304	1_89	0	0.0044920995397042	5.82399032922441	2.48409049518133e-07	-0.692338819089102	1
ENSG00000162779.21	AXDND1	1	179358896	1_89	0	0.00482571919641595	6.79776394728752	3.11476670399454e-07	0.580086512243924	3
ENSG00000116199.11	FAM20B	1	179026148	1_89	0	0.00408182432759152	5.02848634958099	1.94889742614573e-07	0.324730002288595	1
ENSG00000186283.13	TOR3A	1	179081343	1_89	0	0.00402199628928979	4.94510604081791	1.88848992065119e-07	0.106361894831233	2
ENSG00000143322.19	ABL2	1	179229827	1_89	0	0.0113076901661799	14.3967993145545	1.5457428552921e-06	-1.79761748652869	2
ENSG00000162782.15	TDRD5	1	179429438	1_89	0	0.00556713625707472	8.37128544822404	4.42508277190319e-07	0.800677787112124	2
ENSG00000169905.12	TOR1AIP2	1	179878267	1_89	0	0.00537864200114646	7.46685591241605	3.81335999800886e-07	0.832986813350841	1
ENSG00000135837.15	CEP350	1	179945426	1_89	0	0.00503098030614979	6.87351256588632	3.28343743263708e-07	0.870013046406613	2
ENSG00000116260.16	QSOX1	1	180154450	1_89	0	0.00409117538776926	5.0167794053783	1.94881448842092e-07	-0.229729395196658	2
ENSG00000121454.5	LHX4	1	180274389	1_89	0	0.0167505268262798	18.4622366201847	2.93636595624232e-06	-2.56093960999032	1
ENSG00000153029.14	MR1	1	181052721	1_89	0	0.00402420568659256	4.87889191787856	1.86422687481697e-07	0.0605165788281973	1
ENSG00000162783.10	IER5	1	181089177	1_89	0	0.00874004897720071	12.8493245991048	1.06632984219341e-06	-1.54292600977502	1
ENSG00000198216.10	CACNA1E	1	181412848	1_90	0	0.00595880070183896	5.10702396343907	2.88950967333686e-07	-0.230654896020547	1
ENSG00000135824.12	RGS8	1	182682134	1_90	0	0.00623147749793662	5.54138391365507	3.27873764839529e-07	0.245909080411555	1
ENSG00000135821.17	GLUL	1	182392371	1_90	0	0.145714669610917	36.6405661587307	5.06947339692777e-05	-3.36519200599672	1
ENSG00000135862.5	LAMC1	1	183023890	1_91	0	0.0121527036576027	13.0599485449483	1.50699485795682e-06	-1.83690644788954	1
ENSG00000058085.14	LAMC2	1	183186170	1_91	0	0.00559698640343753	5.52626783884638	2.93686226056109e-07	0.653723912140082	1
ENSG00000116698.21	SMG7	1	183470348	1_91	0	0.0125285101731866	13.3564561437283	1.58886891770087e-06	1.28865476064503	2
ENSG00000116701.14	NCF2	1	183585314	1_91	0	0.0260438720117352	20.4960822611448	5.06843410576778e-06	2.1058633619779	1
ENSG00000162704.15	ARPC5	1	183635770	1_91	0	0.00569916342128496	5.70186098171596	3.08549702237486e-07	-0.585113137320508	1
ENSG00000143344.15	RGL1	1	183635770	1_91	0	0.00569916342128496	5.70186098171596	3.08549702237486e-07	0.585113137320508	1
ENSG00000198756.10	COLGALT2	1	183966697	1_91	0	0.0124709190246498	13.3116080732848	1.57625464184479e-06	-1.49632792572379	1
ENSG00000198860.11	TSEN15	1	184051811	1_91	0	0.00838968094751114	9.45697989020604	7.53347424047718e-07	-1.19229187498432	2
ENSG00000135842.16	FAM129A	1	184974052	1_92	0	0.0365051139658444	20.3953475985821	7.06939448583576e-06	-1.97091947174578	1
ENSG00000121486.11	TRMT1L	1	185156912	1_92	0	0.0168581375921023	13.4263503727977	2.14914128586184e-06	1.57048836920264	1
ENSG00000116668.12	SWT1	1	185156912	1_92	0	0.0168581375921023	13.4263503727977	2.14914128586184e-06	-1.57048836920264	1
ENSG00000116679.15	IVNS1ABP	1	185317057	1_92	0	0.00879845552262437	7.30073999533107	6.09916976501313e-07	0.77872697013571	1
ENSG00000047410.13	TPR	1	186376149	1_92	0	0.0293889771280053	18.6811797419434	5.21298129626589e-06	1.74120509686862	2
ENSG00000073756.11	PTGS2	1	186680089	1_92	0	0.00792383981888611	6.33433248934681	4.76577944939614e-07	0.562065476966465	1
ENSG00000116711.9	PLA2G4A	1	186833659	1_92	0	0.00905167151616082	7.55870795367953	6.49641480879804e-07	-0.770302562491644	1
ENSG00000150681.9	RGS18	1	192158507	1_96	0	0.0697212849118433	31.8097997386768	2.10583196658592e-05	3.20624199230218	1
ENSG00000090104.11	RGS1	1	192575980	1_96	0	0.00903602239336743	12.8707158970172	1.10427540462331e-06	1.40033227755536	1
ENSG00000116747.12	TROVE2	1	193058704	1_96	0	0.00705693704853416	11.8063498189074	7.9109617961794e-07	1.66987037593828	1
ENSG00000116750.13	UCHL5	1	193058704	1_96	0	0.00705693704853416	11.8063498189074	7.9109617961794e-07	1.66987037593828	1
ENSG00000023572.8	GLRX2	1	193105978	1_96	0	0.0116244813817556	13.6318844626444	1.50462017066649e-06	3.13840479091714	1
ENSG00000244414.6	CFHR1	1	196820070	1_98	0	0.0208459716375949	15.815003427038	3.13032067536889e-06	-2.44003557971252	1
ENSG00000203724.10	C1orf53	1	197902889	1_99	0	0.00962225116998905	8.145854428688	7.44236097409784e-07	0.783607194426285	1
ENSG00000151414.14	NEK7	1	198156887	1_99	0	0.00815532915132256	6.53841234521431	5.06303811336083e-07	-0.629938147289265	1
ENSG00000081237.18	PTPRC	1	198630171	1_99	0	0.00686063271454063	4.85929907735674	3.16544809242967e-07	-0.0239415721579888	1
ENSG00000118193.11	KIF14	1	200620685	1_101	0	0.00464953986267791	5.22302280764655	2.30584066805565e-07	0.162499757447656	1
ENSG00000118200.14	CAMSAP2	1	200741058	1_101	0	0.0112388086254434	14.4127167458198	1.53802545888635e-06	1.83756059398711	1
ENSG00000116852.14	KIF21B	1	201031226	1_101	0	0.00611978307041228	14.7440932262002	8.56744831028697e-07	-3.22648034759132	1
ENSG00000232237.3	ASCL5	1	201114378	1_101	0	0.00452358560671795	4.87357376891637	2.09328207470216e-07	-0.164201340949136	3
ENSG00000116857.16	TMEM9	1	201156198	1_101	0	0.00857551927576128	10.6488305524031	8.67081141556509e-07	-1.00248175900763	2
ENSG00000163395.16	IGFN1	1	201190333	1_101	0	0.00487275818441746	5.43343607897431	2.51389317337313e-07	-0.0892632707715746	1
ENSG00000174307.6	PHLDA3	1	201468871	1_101	0	0.00550552613760824	6.73603916218171	3.52128218076151e-07	0.600692092501868	1
ENSG00000198700.9	IPO9	1	201828710	1_102	0	0.0214152381198302	17.9600752095716	3.65198054713378e-06	2.35109709320547	1
ENSG00000198892.6	SHISA4	1	201888432	1_102	0	0.182858507336756	21.7853527236509	3.78248455235718e-05	3.62413928519473	1
ENSG00000176393.10	RNPEP	1	201958005	1_102	0	0.0102442790461369	9.61988121560149	9.35725588819692e-07	0.942650397182458	3
ENSG00000170075.8	GPR37L1	1	202123232	1_102	0	0.0103089867251617	9.83929360535904	9.63113116111346e-07	0.988562568119322	1
ENSG00000143862.7	ARL8A	1	202167962	1_102	0	0.00638015133253267	5.25016116780038	3.18054110130774e-07	-0.299502475672986	1
ENSG00000143851.15	PTPN7	1	202161038	1_102	0	0.0062573588425171	5.0618230693668	3.00742924688651e-07	-0.20695121943866	2
ENSG00000133067.17	LGR6	1	202194388	1_102	0	0.013150957871891	12.120412863067	1.51346435511612e-06	1.40567166851239	1
ENSG00000077157.21	PPP1R12B	1	202348568	1_102	0	0.00703842996498982	6.11583976326954	4.08723198796716e-07	-0.587556966818122	2
ENSG00000117139.16	KDM5B	1	202809133	1_102	0	0.0100682394515049	9.63554044484603	9.21142904758635e-07	-1.08800321017708	1
ENSG00000117153.15	KLHL12	1	202928138	1_102	0	0.0160440456016413	14.0464828871942	2.13982806343472e-06	1.54578386151912	2
ENSG00000159346.12	ADIPOR1	1	202958379	1_102	0	0.0190870914921816	15.7998625666119	2.86345565214699e-06	-1.68471092114677	2
ENSG00000159348.12	CYB5R1	1	202968506	1_102	0	0.00887720079079191	8.39431277124029	7.0755236494245e-07	0.967554536480885	1
ENSG00000163485.16	ADORA1	1	203090600	1_102	0	0.0196281215210725	16.1554069899518	3.01088409978501e-06	1.7857726921309	1
ENSG00000133048.12	CHI3L1	1	203186284	1_102	0	0.00739039134935626	6.67250397437434	4.68224003976162e-07	-0.714058679601702	2
ENSG00000159388.5	BTG2	1	203305490	1_102	0	0.0086466587174513	8.17700851287185	6.71336352195227e-07	-0.843415897600408	1
ENSG00000122176.10	FMOD	1	203352044	1_102	0	0.0061624072282338	4.91119677856239	2.87365830413523e-07	0.134507088672238	1
ENSG00000174567.7	GOLT1A	1	204214495	1_103	0	0.019391446655794	14.8487411274802	2.73399201921065e-06	-1.51666884249272	1
ENSG00000188783.5	PRELP	1	203475256	1_103	0	0.00738699082596661	5.87101845528835	4.11792471071381e-07	0.476136189494228	1
ENSG00000058668.14	ATP2B4	1	203626383	1_103	0	0.00939592110595067	8.14825876414327	7.26945028378447e-07	0.752539869737838	1
ENSG00000122188.12	LAX1	1	203764698	1_103	0	0.00914383872716284	7.95593004338297	6.90743664343071e-07	-0.856115592241267	2
ENSG00000058673.16	ZC3H11A	1	203785844	1_103	0	0.00756340362322583	6.27834448453175	4.50878799655969e-07	-0.764451644456972	1
ENSG00000257315.2	ZBED6	1	203795675	1_103	0	0.00871409433300452	8.08747094872381	6.69163720946209e-07	-1.36154655746319	1
ENSG00000182004.12	SNRPE	1	203861428	1_103	0	0.0106615672380165	10.2082789634861	1.03340599473629e-06	1.64225367418127	2
ENSG00000143842.14	SOX13	1	204072756	1_103	0	0.0552283446015756	26.4391590061212	1.38645909015165e-05	2.62254547415625	1
ENSG00000143850.13	PLEKHA6	1	204345598	1_103	0	0.00725463050529207	5.65897117656092	3.89807487096673e-07	-0.0577626707552361	1
ENSG00000184144.11	CNTN2	1	205043070	1_104	0	0.00614834892044502	4.95720227362655	2.89396012528527e-07	0.221130322294959	1
ENSG00000174529.7	TMEM81	1	205084022	1_104	0	0.0377092488360934	23.2607857649654	8.32855502890426e-06	2.39813447165504	1
ENSG00000117222.13	RBBP5	1	205121305	1_104	1	0.109995377626605	21.5706929945649	2.25286895080113e-05	4.20270574882729	1
ENSG00000133059.16	DSTYK	1	205210869	1_104	0	0.0187155995688044	20.4003889240211	3.62526358409627e-06	-3.21659681559846	2
ENSG00000133069.15	TMCC2	1	205228229	1_104	0	0.0255232741072471	18.0236235852735	4.36793221645663e-06	-1.60879134394955	1
ENSG00000162873.14	KLHDC8A	1	205354925	1_104	0	0.00631243188936204	5.63146167293701	3.37532219069558e-07	-0.902273279656664	1
ENSG00000117266.15	CDK18	1	205504902	1_104	0	0.0194514735053811	15.8251863716937	2.92279756002505e-06	-1.70118572146769	1
ENSG00000174514.12	MFSD4A	1	205568730	1_104	0	0.0346860118916801	21.80782682445	7.18231015177437e-06	-2.37267513855156	1
ENSG00000158715.5	SLC45A3	1	205680045	1_104	0	0.0138683755031868	12.7785461913187	1.68269124903649e-06	1.31515903214247	2
ENSG00000069275.12	NUCKS1	1	205750404	1_104	0	0.00626422146249317	5.07811937701685	3.02042047803902e-07	-0.370830582665234	1
ENSG00000133065.10	SLC41A1	1	205813269	1_104	0	0.194981448961608	38.0407354627113	7.0427065839502e-05	3.43908291450432	1
ENSG00000162877.12	PM20D1	1	205805711	1_104	0	0.0537619421703099	25.2709793274268	1.29001398544239e-05	-2.34444797653107	2
ENSG00000263528.7	IKBKE	1	206470191	1_105	0	0.0167495180659243	17.1869548360889	2.73337141348389e-06	1.71388631318244	3
ENSG00000266094.7	RASSF5	1	206553812	1_105	0	0.0303010836904954	22.981254577759	6.61194589978215e-06	-2.13178298910999	1
ENSG00000143486.15	EIF2D	1	206606563	1_105	0	0.00514220098000573	5.70597201077512	2.78596772305713e-07	-0.423510825864914	1
ENSG00000143479.15	DYRK3	1	206634569	1_105	0	0.00558466923628043	6.50708107648465	3.45049236653054e-07	0.622348998145372	1
ENSG00000162894.11	FCMR	1	206923405	1_105	0	0.00747487995395202	9.33731484662456	6.62710149934223e-07	-1.26662008760609	1
ENSG00000162896.5	PIGR	1	206945992	1_105	0	0.0123904342667982	14.2503698266269	1.6765251012589e-06	-1.76364931024682	2
ENSG00000182795.12	C1orf116	1	207032059	1_105	0	0.00512098833444297	5.66590419673622	2.75499243202089e-07	-0.214193217951621	1
ENSG00000123836.14	PFKFB2	1	207034990	1_105	0	0.181365909814856	40.9414304796833	7.05043752071767e-05	-3.57538633343775	1
ENSG00000123843.12	C4BPB	1	207087851	1_105	0	0.00509749565710993	5.62127735048019	2.72075399091164e-07	0.0843803122146766	2
ENSG00000196352.14	CD55	1	207321334	1_105	0	0.00874401435351269	10.8610141620794	9.01734401782477e-07	-1.23486015310077	1
ENSG00000117335.19	CD46	1	207704070	1_105	0	0.00542391106561557	6.22333027887464	3.20503522328269e-07	0.123120735167409	1
ENSG00000174059.16	CD34	1	207911570	1_105	0	0.0154440784684197	16.3960799570644	2.40435961024123e-06	1.67121927389821	1
ENSG00000143469.18	SYT14	1	209936838	1_106	0	0.0104678323093873	11.088439398301	1.10210908101387e-06	-1.2911471630242	2
ENSG00000076356.6	PLXNA2	1	208244589	1_106	0	0.0136938246651944	13.7025346160635	1.78165277066722e-06	-1.36796849337185	1
ENSG00000008118.9	CAMK1G	1	209584155	1_106	0	0.0072399712265222	7.50547069950085	5.15955410337185e-07	-0.918912284775697	1
ENSG00000123689.5	G0S2	1	209675255	1_106	0	0.0146057760673193	14.330453834748	1.98738486919032e-06	-1.5705790240272	1
ENSG00000117595.10	IRF6	1	209806682	1_106	0	0.0060679599668082	5.79077185404351	3.33638806160919e-07	-0.616028883350143	1
ENSG00000117597.17	DIEXF	1	209827828	1_106	0	0.00601675566439697	5.70850799179354	3.26123718593964e-07	0.517913629259342	2
ENSG00000054392.12	HHAT	1	210342244	1_106	0	0.00942436805767322	10.0674688512364	9.0088619099501e-07	1.11418319810811	1
ENSG00000082512.14	TRAF5	1	211326569	1_107	0	0.0052018486992893	4.86594487810554	2.40337919776171e-07	0.00774996134964568	1
ENSG00000117650.12	NEK2	1	211675781	1_107	0	0.0053641334406993	5.16407479314514	2.63020436090527e-07	0.21722717663794	1
ENSG00000143493.12	INTS7	1	212035474	1_107	0	0.00631420481431344	6.74690553729252	4.04502016989408e-07	-0.746186302523168	1
ENSG00000143476.17	DTL	1	212035474	1_107	0	0.00631420481431344	6.74690553729252	4.04502016989408e-07	0.746186302523168	1
ENSG00000066027.11	PPP2R5A	1	212285915	1_107	0	0.00543790789601351	5.29664094968664	2.73482649144966e-07	-0.325081626778048	1
ENSG00000065600.12	TMEM206	1	212414266	1_107	0	0.00658959799954439	7.16139105568192	4.48078088973173e-07	-0.753070132591188	3
ENSG00000162772.16	ATF3	1	212565261	1_107	0	0.00584337875224283	5.99463450701315	3.3260145374715e-07	0.425270300949922	1
ENSG00000123685.8	BATF3	1	212693188	1_108	0	0.00509787756731017	4.92765060791233	2.38521045724554e-07	0.0923101699674668	2
ENSG00000117697.14	NSL1	1	212792127	1_108	0	0.00583804323304638	6.21002331584177	3.44237306026608e-07	-0.733044003129738	2
ENSG00000203705.10	TATDN3	1	212781889	1_108	0	0.00559715491753987	5.78030590742308	3.071959934163e-07	0.388407407857939	1
ENSG00000162769.12	FLVCR1	1	212862201	1_108	0	0.00651519251042754	7.27298900976643	4.49922363934485e-07	0.768129465467749	1
ENSG00000143494.15	VASH2	1	212954779	1_108	0	0.00857187422663741	9.92337192598197	8.07667217889269e-07	-1.14109070551621	1
ENSG00000174606.13	ANGEL2	1	213004666	1_108	0	0.00998014332083708	11.3206602588915	1.07276830048275e-06	-1.29276258734069	2
ENSG00000117707.15	PROX1	1	213982822	1_108	1	0.682056699468417	25.2061187380879	0.000163238972947732	4.57127270384275	2
ENSG00000143499.13	SMYD2	1	214280940	1_108	0	0.00516465754809203	5.02392980620139	2.46366974255897e-07	0.0282233419412879	1
ENSG00000117724.12	CENPF	1	214602949	1_109	0	0.00707943341775508	7.49632209452534	5.03899743123098e-07	0.859861559835916	2
ENSG00000136636.12	KCTD3	1	215567710	1_109	0	0.00690400546152026	7.2526539802422	4.75439741450738e-07	0.721115568695982	1
ENSG00000196482.16	ESRRG	1	216690681	1_110	0	0.0143571963624164	16.0979688805006	2.1945128112328e-06	-1.70722857373427	2
ENSG00000092978.10	GPATCH2	1	217631425	1_110	0	0.00463600779094231	5.1133051625153	2.25083296026192e-07	-0.37583404702349	1
ENSG00000162814.10	SPATA17	1	217631613	1_110	0	0.00845183040356778	10.9436617811719	8.78235186468328e-07	1.28228978088455	1
ENSG00000067533.5	RRP15	1	218285209	1_110	0	0.00471157837773006	5.27018258790382	2.35770507680141e-07	0.279778088264724	1
ENSG00000092969.11	TGFB2	1	218346025	1_110	0	0.00466711330535929	5.17818386249226	2.29468569496519e-07	-0.260059277198778	1
ENSG00000143353.11	LYPLAL1	1	219173067	1_111	0	0.00843450647386557	4.85256742289541	3.88623135107774e-07	-0.0653549443053	1
ENSG00000196660.10	SLC30A10	1	219983362	1_112	0	0.00559320984464162	4.97969857024652	2.64460956972698e-07	0.151425623439719	1
ENSG00000136628.17	EPRS	1	219953896	1_112	0	0.00575183893889197	5.25113151073874	2.86785380435535e-07	-0.383413585041841	1
ENSG00000162813.17	BPNT1	1	220090248	1_112	0	0.0058420770968548	5.40224203876128	2.996668611853e-07	-0.32615132261075	1
ENSG00000067704.9	IARS2	1	220094239	1_112	0	0.00608678574620858	5.8005469847163	3.35238864266168e-07	0.514132979990553	1
ENSG00000116141.15	MARK1	1	220528008	1_112	0	0.00836716865796416	8.89083834272299	7.06347860045366e-07	0.988207559133948	1
ENSG00000162817.6	C1orf115	1	220679434	1_112	0	0.0201582728251745	17.4520202319093	3.34038421908214e-06	2.06446284761673	2
ENSG00000117791.15	MARC2	1	220747806	1_112	0	0.00805571387253778	8.52227369474994	6.51863863996286e-07	-0.875741203060927	1
ENSG00000143507.17	DUSP10	1	221742965	1_113	0	0.283756612798916	43.2826357031348	0.000116615717162602	3.64674714287599	1
ENSG00000154305.16	MIA3	1	222618304	1_114	0	0.00401770496404841	5.47045661859528	2.08688739931842e-07	0.692059949385258	1
ENSG00000186063.12	AIDA	1	222664597	1_114	0	0.0765740906513007	33.7587672231959	2.45451575383616e-05	-3.06539216262937	1
ENSG00000197520.10	FAM177B	1	222736869	1_114	0	0.0301153059846051	24.8545316920557	7.10706457595399e-06	-2.36549865956832	1
ENSG00000187554.11	TLR5	1	223142969	1_114	0	0.00557708690643066	8.67236899756606	4.59243012439097e-07	-0.94577635915321	1
ENSG00000143502.14	SUSD4	1	223364043	1_114	0	0.0160016967659775	18.6145085453778	2.82823184252295e-06	1.76803055606398	1
ENSG00000203697.11	CAPN8	1	223623734	1_114	0	0.00422741769216717	5.94937139540888	2.38805122526299e-07	-0.392823214919329	1
ENSG00000162909.17	CAPN2	1	223723094	1_114	0	0.00766479627638184	11.5566730355431	8.41067476121776e-07	1.83676203735344	1
ENSG00000143756.11	FBXO28	1	224114047	1_114	0	0.00877237462401814	12.2403787020273	1.01955209474199e-06	1.10816379176999	1
ENSG00000143771.11	CNIH4	1	224356827	1_114	0	0.109829141779347	20.3825217675405	2.12555771380755e-05	-3.60737365843681	2
ENSG00000162923.14	WDR26	1	224436689	1_114	0	0.127459706076013	21.1033601035779	2.55400603507311e-05	-3.64146712434826	2
ENSG00000185842.15	DNAH14	1	224895338	1_115	0	0.00580623883527698	4.92991247271505	2.71788765962081e-07	-0.0753124316096422	2
ENSG00000143815.14	LBR	1	225435374	1_115	0	0.0240701781123007	18.7724902096185	4.29040793555649e-06	1.85217497642551	1
ENSG00000154380.17	ENAH	1	225654789	1_115	0	0.00575702955245816	4.84729656986741	2.64969232251427e-07	-0.00839411729228333	1
ENSG00000143742.12	SRP9	1	225777848	1_115	0	0.00696586486345263	6.69776806295744	4.42998796153653e-07	-0.705127910378549	1
ENSG00000196187.11	TMEM63A	1	225873958	1_115	0	0.00980140716334454	10.0159274168373	9.32131095642987e-07	-1.32089807885079	1
ENSG00000143811.18	PYCR2	1	225924542	1_115	0	0.00778590905027621	7.77872803507087	5.75062847831288e-07	-0.787075673291291	1
ENSG00000243709.1	LEFTY1	1	225911608	1_115	0	0.0160175058675405	14.7966055495156	2.25037235998641e-06	1.4755702453179	1
ENSG00000143751.9	SDE2	1	225999428	1_115	0	0.00921479411502002	9.41602068621003	8.23854345944615e-07	-1.23821638879942	1
ENSG00000163041.9	H3F3A	1	226062051	1_115	0	0.0315997679952501	21.4374415510923	6.43212156921183e-06	2.58209468112489	2
ENSG00000183814.15	LIN9	1	226309688	1_115	0	0.0107783648928479	10.9398819609976	1.11960006513907e-06	-1.27272662793282	1
ENSG00000143799.12	PARP1	1	226408138	1_115	0	0.00800955529034442	8.05376360628508	6.12498005088437e-07	-0.790353736187311	1
ENSG00000203685.9	STUM	1	226549501	1_115	0	0.00627704657103523	5.68676531117544	3.38936275819859e-07	0.614667949846722	1
ENSG00000143772.9	ITPKB	1	226738931	1_116	0	0.0165117376161184	16.1524888612124	2.53238437801339e-06	2.21130451504957	2
ENSG00000143801.16	PSEN2	1	226870643	1_116	0	0.0353105541748908	23.587556953228	7.90833198171518e-06	2.48888841213077	1
ENSG00000163050.16	COQ8A	1	226897761	1_116	0	0.0157051407278676	15.6644851280092	2.33590595496471e-06	-1.71627162131242	1
ENSG00000143776.18	CDC42BPA	1	227318012	1_116	0	0.00550962002905953	5.48090005914058	2.8672854348843e-07	-0.775484287588478	2
ENSG00000181450.17	ZNF678	1	227563901	1_116	0	0.011049893398022	12.2418136660545	1.28440281821105e-06	1.63831504166552	1
ENSG00000143816.7	WNT9A	1	227947502	1_116	0	0.00629518757604575	6.77473130867656	4.04946964103276e-07	-0.809218911717184	1
ENSG00000162910.18	MRPL55	1	228109044	1_116	0	0.00515937518413534	4.84349386288165	2.37275698747255e-07	0.0942460107078903	1
ENSG00000143774.16	GUK1	1	228140298	1_116	0	0.0348108251797442	23.4479892944987	7.75027873817683e-06	-2.09845359294878	1
ENSG00000198835.3	GJC2	1	228100123	1_116	0	0.00600062406015389	6.30950921347762	3.59492136141557e-07	-0.677496725829007	1
ENSG00000162913.9	C1orf145	1	228213855	1_116	0	0.00525835642112316	5.02790332530454	2.5103503423348e-07	-0.182430531997549	1
ENSG00000154370.15	TRIM11	1	228407706	1_116	0	0.00556170706749637	5.57222307216429	2.9426187776185e-07	-0.488704118367932	1
ENSG00000162931.11	TRIM17	1	228416547	1_116	0	0.00737462830189473	8.31151693511395	5.81993087804256e-07	0.976283374592515	1
ENSG00000181218.5	HIST3H2A	1	228457362	1_116	0	0.00721220388498089	8.09521149481681	5.54362177335876e-07	0.837323089023891	1
ENSG00000168159.11	RNF187	1	228486873	1_116	0	0.0130055151366553	13.8274869021148	1.70752948410867e-06	1.4813838476216	1
ENSG00000154429.10	CCSAP	1	229342020	1_117	0	0.00802394484555347	4.88655143934052	3.72295516760936e-07	-0.109377322794016	1
ENSG00000143632.14	ACTA1	1	229434057	1_117	0	0.0170139117344831	12.2000890441195	1.97089992355992e-06	-1.30635040525209	1
ENSG00000069248.11	NUP133	1	229505024	1_117	0	0.00840492814445371	5.33724096999588	4.25939790372489e-07	-0.256689247394468	1
ENSG00000135775.13	COG2	1	230643520	1_118	0	0.00906238791368919	6.56048789792009	5.64515906435891e-07	-0.554278903046391	1
ENSG00000135773.12	CAPN9	1	230749339	1_118	0	0.00812818508731528	5.50327122536541	4.24728983701422e-07	-0.371385363246603	1
ENSG00000119280.16	C1orf198	1	230869835	1_118	0	0.0148784727275437	11.3844159817751	1.60829794245859e-06	1.18820997926678	1
ENSG00000143643.12	TTC13	1	230978849	1_118	0	0.00763536522922048	4.89565874264076	3.54926437434138e-07	0.165242518211576	1
ENSG00000173409.13	ARV1	1	230978674	1_118	0	0.0084047084280886	5.82832309763571	4.65118557704498e-07	-0.456930112449555	2
ENSG00000182118.7	FAM89A	1	231033999	1_118	0	0.0103573596666425	7.85902437397431	7.72885376385441e-07	-0.85959410594961	2
ENSG00000116906.11	GNPAT	1	231241335	1_118	0	0.00760099801002678	4.85182476138608	3.50165312257109e-07	0.398885022737181	1
ENSG00000116903.7	EXOC8	1	231333207	1_118	0	0.0111179805857611	8.54824140508959	9.02402077367451e-07	-1.62774043539201	2
ENSG00000010072.15	SPRTN	1	231333207	1_118	0	0.0111034980356044	8.53556230835672	8.99889850962018e-07	-1.62716463763586	1
ENSG00000116918.13	TSNAX	1	231528861	1_118	0	0.0168635796705229	12.6050317885439	2.01832505189601e-06	-1.78198507271103	1
ENSG00000116991.10	SIPA1L2	1	232569085	1_119	0	0.0265152302907573	18.8874499987624	4.7551708760359e-06	1.83538226127998	1
ENSG00000212916.4	MAP10	1	232801993	1_119	0	0.00865066124333957	7.97038968396237	6.54675754698786e-07	-0.829538703087908	1
ENSG00000135778.11	NTPCR	1	232953982	1_119	0	0.0135661070814644	12.3468150593714	1.59040444378425e-06	1.24242988564564	1
ENSG00000135749.18	PCNX2	1	233295495	1_120	0	0.016677923157993	10.8974682372072	1.72569872079617e-06	-1.18130689041894	1
ENSG00000135750.14	KCNK1	1	233523114	1_120	0	0.0302145570620688	16.7054825986276	4.79261624058215e-06	1.69191748584676	2
ENSG00000168275.14	COA6	1	234372958	1_120	0	0.011511274321246	7.28681032973345	7.96449539798047e-07	-0.795159213406886	1
ENSG00000059588.9	TARBP1	1	234478952	1_121	0	0.00969126915377516	6.39140832337489	5.88131737533042e-07	-0.664938111277828	1
ENSG00000173726.10	TOMM20	1	235128439	1_121	0	0.00837603515832586	4.97386492523094	3.95575946053839e-07	-0.156111639091162	1
ENSG00000152904.11	GGPS1	1	235352830	1_121	0	0.0303354135755892	17.5229473318129	5.04724600138449e-06	1.75136208815699	1
ENSG00000116957.12	TBCE	1	235401609	1_121	0	0.00932781983722752	6.01983355540172	5.33165487902201e-07	0.439713310140145	1
ENSG00000162885.12	B3GALNT2	1	235504442	1_121	0	0.00841127295088573	5.01465363286969	4.00497735052106e-07	0.298408174781341	1
ENSG00000116962.14	NID1	1	236025542	1_122	0	0.00723961236773996	4.95742319117528	3.40775767171362e-07	-0.197469328218765	2
ENSG00000077585.13	GPR137B	1	235990712	1_122	0	0.00831553914771554	6.30340885435378	4.97695010277784e-07	0.597934923529069	1
ENSG00000086619.13	ERO1B	1	236261292	1_122	0	0.0176260881399759	13.6149337252606	2.27860405497041e-06	1.74282973302501	1
ENSG00000116977.18	LGALS8	1	236524482	1_122	0	0.00789713981371421	5.80184074395001	4.35043843710257e-07	-0.432370394913373	1
ENSG00000077522.12	ACTN2	1	236686652	1_122	0	0.00729165086134143	5.02698546826354	3.48041388173101e-07	0.254522425271812	1
ENSG00000133019.11	CHRM3	1	239386955	1_124	0	0.00435846928752814	5.20511170917944	2.15407807996845e-07	0.406214243354805	1
ENSG00000091483.6	FH	1	241520642	1_127	0	0.00767755537357795	5.47689841320992	3.9925929891263e-07	-0.382324167017922	1
ENSG00000203668.2	CHML	1	241640356	1_127	0	0.100969631406509	30.804795467324	2.95329273617862e-05	2.69874898349015	1
ENSG00000174371.16	EXO1	1	241847755	1_127	0	0.0128535928222714	10.4874673399008	1.27994867851606e-06	1.10112376531596	1
ENSG00000180287.16	PLD5	1	242943482	1_128	0	0.0030783770678251	6.77202076462381	1.97941789861689e-07	1.96831349069642	1
ENSG00000143702.15	CEP170	1	243256404	1_128	0	0.00323222673555701	6.68328224875485	2.05111031026975e-07	0.00671558094917786	1
ENSG00000054282.15	SDCCAG8	1	243256404	1_128	0	0.00323222673555701	6.68328224875485	2.05111031026975e-07	0.00671558094917786	1
ENSG00000117020.16	AKT3	1	243851261	1_128	0	0.00415014968477845	7.45710106668678	2.93853715806141e-07	0.617994628977552	1
ENSG00000035687.9	ADSS	1	244451195	1_129	0	0.0247967888169719	15.0233807040995	3.53720730204263e-06	2.21456080278322	1
ENSG00000179397.17	C1orf101	1	244454207	1_129	0	0.0343085930070901	18.2049373815205	5.93047520217007e-06	-2.43749290698422	1
ENSG00000162852.13	CNST	1	246566688	1_130	0	0.0221616768031142	22.6071814603811	4.75714549226458e-06	-2.09096197674519	1
ENSG00000143653.9	SCCPDH	1	246723744	1_130	0	0.0147498612500476	18.6356352384513	2.60993404806068e-06	1.94835437738862	1
ENSG00000153207.14	AHCTF1	1	246932175	1_130	0	0.00502712771287783	8.17397270725706	3.90166967858856e-07	-0.893606427297221	1
ENSG00000277462.1	ZNF670	1	247078730	1_130	0	0.00926822797063176	14.114624561227	1.24211965811476e-06	1.49894076711462	1
ENSG00000188295.14	ZNF669	1	247104366	1_130	0	0.00358170630804611	4.88540926151477	1.66145399355802e-07	0.119658383887012	1
ENSG00000162714.12	ZNF496	1	247332083	1_131	0	0.00951474116210504	6.1441504020488	5.55080809895155e-07	-0.595633152422259	1
ENSG00000162722.8	TRIM58	1	247857224	1_131	0	0.00838361145955424	4.91410336624266	3.91176563309843e-07	-0.0380227127766552	1
ENSG00000238243.3	OR2W3	1	247908055	1_131	0	0.0200888519404524	13.4226408969962	2.56029781831803e-06	1.47323330280053	1
ENSG00000175137.10	SH3BP5L	1	248826595	1_131	0	0.00962574520206638	6.25690951155804	5.71862518379036e-07	0.538214124906279	2
ENSG00000171163.15	ZNF692	1	248859244	1_131	0	0.0679719937926518	25.4190114133283	1.6405371218615e-05	2.32396405315949	1
ENSG00000184731.5	FAM110C	2	47011	2_1	0	0.00874755163143714	4.99706600171291	4.15048641786616e-07	-0.390134803497304	2
ENSG00000143727.15	ACP1	2	264429	2_1	0	0.0114765467103581	7.63719871569695	8.32228752891082e-07	1.01068807809344	1
ENSG00000035115.21	SH3YL1	2	267367	2_1	0	0.0135485930247542	9.25265102186084	1.19030368118715e-06	-1.13592918880859	1
ENSG00000151353.14	TMEM18	2	603088	2_1	0	0.0116154519183255	7.75428038505422	8.55214407544882e-07	-0.79534372186864	3
ENSG00000032389.12	TSSC1	2	3378347	2_2	0	0.00421268328714863	4.98597201113153	1.99437142382923e-07	0.138156345412506	1
ENSG00000151360.9	ALLC	2	3657701	2_2	0	0.00691505338226883	9.79585694936257	6.43184201465194e-07	-1.04345685036884	1
ENSG00000151692.14	RNF144A	2	6949792	2_5	0	0.0100806756674378	7.51752018799191	7.19551100842804e-07	0.89716026918385	2
ENSG00000134313.15	KIDINS220	2	8837975	2_6	0	0.00563177868552511	5.03605355460916	2.69298116827236e-07	0.292530644489779	1
ENSG00000143797.11	MBOAT2	2	9003515	2_6	0	0.00749972800008758	7.7896835070617	5.54705819610428e-07	1.00371299472312	1
ENSG00000119203.13	CPSF3	2	9424405	2_6	0	0.00694362646129143	7.03740186531436	4.63976621382275e-07	0.772770787434534	1
ENSG00000151694.12	ADAM17	2	9555759	2_6	0	0.00661926205906516	6.5733379331748	4.1313589683129e-07	-0.699221677995041	1
ENSG00000115750.16	TAF1B	2	9842879	2_6	0	0.0076562730955656	7.97893991403279	5.80042756175998e-07	0.909117173636843	3
ENSG00000134317.17	GRHL1	2	9950796	2_6	0	0.00563373512254772	5.03183370747154	2.6916593828787e-07	-0.292883996951229	2
ENSG00000205795.4	CYS1	2	10076315	2_6	0	0.00650081471946706	6.41121266876207	3.95735825658692e-07	0.576217928781111	1
ENSG00000115756.12	HPCAL1	2	10303214	2_7	0	0.00401673914132605	5.68968940598513	2.1699992535947e-07	0.434017649940804	1
ENSG00000115761.15	NOL10	2	10665334	2_7	0	0.00681266415530968	10.816731011123	6.99697636084091e-07	-1.13998760235971	2
ENSG00000150873.11	C2orf50	2	11123689	2_7	0	0.0036813532439961	4.84404239446457	1.69321779590543e-07	-0.0505963789091071	1
ENSG00000162976.12	PQLC3	2	11152454	2_7	0	0.00544184874324249	8.63574222322049	4.46214350485183e-07	0.886860062165811	2
ENSG00000134318.13	ROCK2	2	11343610	2_7	0	0.00371461643253634	4.93127942173051	1.73928593150159e-07	-0.121159239668463	3
ENSG00000169016.16	E2F6	2	11450453	2_7	0	0.0132482594176629	17.2824866657877	2.17401457234903e-06	-1.95171038344752	2
ENSG00000169006.6	NTSR2	2	11668528	2_7	0	0.00368057216937379	4.84198493921742	1.69213952143135e-07	0.0263862083801409	1
ENSG00000071575.11	TRIB2	2	12717952	2_8	0	0.012471919627097	10.451638925927	1.23769916496325e-06	1.13422989529084	1
ENSG00000079785.14	DDX1	2	15591481	2_9	0	0.0044427898803362	5.75906635097278	2.42943482636269e-07	0.820339858776736	1
ENSG00000214842.5	RAD51AP2	2	17519967	2_10	0	0.00441946985914465	5.15780166520946	2.16437351628775e-07	0.597877643169147	1
ENSG00000197872.11	FAM49A	2	16715555	2_10	0	0.0196560816306949	19.669396938354	3.67100848712306e-06	1.90518732559938	1
ENSG00000163032.11	VSNL1	2	17538936	2_10	0	0.00537957983396842	7.06531614589369	3.60892081686523e-07	1.07761426697497	1
ENSG00000178295.14	GEN1	2	17749607	2_10	0	0.00525975774614018	6.84665371585737	3.41933381920662e-07	-0.627799950994731	3
ENSG00000163029.15	SMC6	2	17799991	2_10	0	0.0225902513450792	21.0283280980923	4.51048459999902e-06	2.14875175710125	1
ENSG00000170745.11	KCNS3	2	17877883	2_10	0	0.00636617315694588	8.69972287767491	5.2587347136028e-07	-0.828454899858593	1
ENSG00000183891.5	TTC32	2	19901956	2_12	0	0.0117582495491555	7.86766847158678	8.78387448099472e-07	-0.861572779114961	1
ENSG00000118965.14	WDR35	2	19973494	2_12	0	0.0127717541607698	8.67231187216477	1.05167811045418e-06	1.14695223138077	2
ENSG00000132031.12	MATN3	2	20012886	2_12	0	0.0124712321277385	8.44054664754042	9.99487424053643e-07	1.01478673515044	1
ENSG00000068697.6	LAPTM4A	2	20074166	2_12	0	0.0123156835022177	8.31839343865252	9.72736862049876e-07	0.825931761923019	1
ENSG00000055917.15	PUM2	2	20352364	2_12	0	0.00917128006286361	5.45131084433515	4.7470991153576e-07	0.281982424201121	1
ENSG00000143878.9	RHOB	2	20447480	2_12	0	0.00924906568754236	5.5334017290888	4.8594538509944e-07	-0.370159312059261	1
ENSG00000118961.14	LDAH	2	20683456	2_12	0	0.00883148004327516	5.08437447314697	4.26352111625127e-07	-0.194966606482863	1
ENSG00000119771.14	KLHL29	2	23385024	2_14	0	0.0254255716266358	18.3948235522601	4.44082591567744e-06	1.75518330802702	1
ENSG00000119782.13	FKBP1B	2	24049526	2_14	0	0.00643950242292002	5.02132483713972	3.07020959902673e-07	-0.218013753988281	1
ENSG00000219626.8	FAM228B	2	24077153	2_14	0	0.00641479150354107	4.98399656247501	3.03569179082802e-07	0.235254560838685	2
ENSG00000115129.13	TP53I3	2	24084887	2_14	0	0.0222743817275135	17.1010805181848	3.61681759447571e-06	-1.93229168910204	2
ENSG00000176732.6	PFN4	2	24123824	2_14	0	0.00640935867367032	4.97576777729672	3.02811298748419e-07	0.195956507830153	1
ENSG00000186453.12	FAM228A	2	24174703	2_14	0	0.00974069864479998	9.04201976283088	8.36282398545941e-07	-0.722169617973237	1
ENSG00000198399.14	ITSN2	2	24364849	2_14	0	0.00632174805284713	4.84212952885515	2.90650438867749e-07	-0.00449525789233323	1
ENSG00000084676.15	NCOA1	2	24474298	2_15	0	0.0277310921017628	21.4073846837068	5.63673974365008e-06	3.08469910784642	2
ENSG00000138092.10	CENPO	2	24791113	2_15	0	0.00510749472009553	5.46958145163154	2.65252458130049e-07	0.430425195018273	1
ENSG00000138031.14	ADCY3	2	24921722	2_15	0	0.00663477824763092	7.49210845280526	4.71984638823032e-07	-0.449429118816041	1
ENSG00000115137.11	DNAJC27	2	24971717	2_15	0	0.0119356875754794	14.0287688954479	1.58988019716164e-06	1.86565807350507	2
ENSG00000115138.10	POMC	2	25170853	2_15	0	0.0057210405546797	8.25217725919726	4.48271337893552e-07	1.44803812468274	1
ENSG00000119772.16	DNMT3A	2	25343038	2_15	0	0.00962495120585139	11.406253231085	1.04241089643535e-06	1.08441742466551	1
ENSG00000138101.18	DTNB	2	25673259	2_15	0	0.00765769915290271	10.0153957895265	7.28222030929589e-07	1.36226951410926	2
ENSG00000157833.12	GAREM2	2	26175466	2_15	0	0.0179574889502654	17.9693892469917	3.06391223576095e-06	1.99991954858784	1
ENSG00000138029.13	HADHB	2	26242980	2_15	0	0.00474716326181579	4.90691252681913	2.2117695812928e-07	0.281315005354661	2
ENSG00000084754.10	HADHA	2	26244785	2_15	0	0.00780126532480874	9.84306378214689	7.29109479609785e-07	1.30626895077047	2
ENSG00000157884.10	CIB4	2	26598968	2_15	0	0.00493269915169692	5.21953888673849	2.44463577345411e-07	0.325931512911979	2
ENSG00000157851.16	DPYSL5	2	26847964	2_16	0	0.00586274969097012	6.11140347096924	3.40204227300354e-07	0.956426443784479	1
ENSG00000171303.6	KCNK3	2	26699987	2_16	0	0.0237823567008846	18.3957050207784	4.15402133128625e-06	1.62074667516495	1
ENSG00000228474.5	OST4	2	27071114	2_16	0	0.00845781071923457	13.9075961529788	1.11688235459703e-06	3.07941099733785	1
ENSG00000138080.13	EMILIN1	2	27078189	2_16	0	0.00881868399205898	14.4270957398625	1.20803659633707e-06	-3.12042068954649	1
ENSG00000138030.12	KHK	2	27086791	2_16	0	0.014578105446133	16.1015633269797	2.22877654368957e-06	-3.46753548032954	1
ENSG00000138073.13	PREB	2	27134170	2_16	0	0.00604546581194754	6.35988344747029	3.65070148974085e-07	0.906856291018813	1
ENSG00000138085.16	ATRAID	2	27212506	2_16	0	0.00671983507516394	7.09197298605183	4.52504688883061e-07	1.34916509221876	1
ENSG00000138074.14	SLC5A6	2	27235922	2_16	0	0.00657214717162835	6.82465415817962	4.25878116969766e-07	-1.12871613442758	1
ENSG00000084774.13	CAD	2	27217854	2_16	0	0.0603902496402609	29.207227892773	1.67476764061656e-05	-3.40872078173327	2
ENSG00000115194.10	SLC30A3	2	27275976	2_16	0	0.049897418341295	24.3955371572777	1.15580843084496e-05	-2.03695972570685	1
ENSG00000138100.13	TRIM54	2	27282914	2_16	0	0.0139388118686915	15.3477237036291	2.03126752613554e-06	-2.82385144015992	1
ENSG00000163794.6	UCN	2	27308797	2_16	0	0.0058215021459429	5.68100298814781	3.14020120839842e-07	0.724794410176926	1
ENSG00000163795.13	ZNF513	2	27380806	2_16	0	0.00764833320050451	9.58917163181269	6.96378394547266e-07	-1.85202232876719	1
ENSG00000115241.10	PPM1G	2	27408324	2_16	0	0.017974700184343	19.1179480099343	3.26287418692366e-06	-3.01828466073624	1
ENSG00000115216.13	NRBP1	2	27428508	2_16	0	0.00867763211012773	11.7217511273682	9.65808731363833e-07	-2.33498999134095	1
ENSG00000138002.14	IFT172	2	27489541	2_16	0	0.00799032665223454	8.45193135900346	6.41235993853873e-07	1.10367989612783	1
ENSG00000198522.13	GPN1	2	27628253	2_16	0	0.00704374328010593	11.3808898134235	7.61162062942021e-07	-2.60314569486715	1
ENSG00000176714.9	CCDC121	2	27629397	2_16	0	0.022492076810091	19.4816846161835	4.16057603426924e-06	-2.20227867540983	1
ENSG00000158019.20	BRE	2	27889824	2_16	0	0.005295448155057	5.29137136836637	2.66053122451406e-07	-0.834857006409238	1
ENSG00000171174.13	RBKS	2	27891044	2_16	0	0.00750323188397439	7.42327668384993	5.28860843329977e-07	0.065916062611275	1
ENSG00000213639.9	PPP1CB	2	28617824	2_17	0	0.00552654997121882	5.36900885949901	2.81738124137734e-07	0.458143583218279	1
ENSG00000171103.10	TRMT61B	2	28869813	2_17	1	0.0544780453200491	20.0771080224165	1.03853244529969e-05	-3.88005802812778	1
ENSG00000163811.11	WDR43	2	28894016	2_17	0	0.00805170769125774	8.37940537275764	6.40617203972722e-07	-0.695737734942291	2
ENSG00000189350.12	TOGARAM2	2	29015893	2_19	0	0.00360681134684016	4.85584902716104	1.66297606958993e-07	0.129650845900142	1
ENSG00000115295.19	CLIP4	2	29011119	2_19	0	0.00361333296948752	4.87336809960311	1.67199354590333e-07	0.0763929016470078	2
ENSG00000213626.11	LBH	2	30233256	2_19	0	0.00463960558996812	7.29833362331478	3.21515690349072e-07	-0.738689263819134	2
ENSG00000172954.13	LCLAT1	2	30448107	2_19	0	0.00398925087363844	5.83327666707064	2.20953721493821e-07	-0.440442789041041	1
ENSG00000013016.15	EHD3	2	31234492	2_19	0	0.0048438109851342	7.71624280649975	3.54887309577529e-07	0.799423355975158	1
ENSG00000162959.13	MEMO1	2	32011261	2_20	0	0.0145480230545743	10.3168139782485	1.42510537235148e-06	1.25341098509258	1
ENSG00000162961.13	DPY30	2	32044289	2_20	0	0.051803167194006	22.7636855220106	1.11968610023784e-05	2.21853184094028	1
ENSG00000091106.18	NLRC4	2	32278457	2_20	0	0.00921472368895104	5.87373900412212	5.13918626863402e-07	-0.728134782214848	1
ENSG00000115760.13	BIRC6	2	32356560	2_20	0	0.0111424644521507	7.72085040481384	8.16852780873275e-07	0.891515290444169	1
ENSG00000049323.15	LTBP1	2	32996819	2_20	0	0.00954282393399508	6.21383835166887	5.63033530301394e-07	-0.536320330081644	1
ENSG00000152689.17	RASGRP3	2	33531453	2_21	0	0.00365136352258755	5.20247563030737	1.80369260180169e-07	0.252131764054496	1
ENSG00000119812.18	FAM98A	2	33597253	2_21	0	0.00353598097204488	4.89107562917784	1.64214572604923e-07	-0.242740654339006	2
ENSG00000205221.12	VIT	2	36690409	2_23	0	0.00606843330519014	11.5354807949961	6.64675514610376e-07	1.26762385209585	1
ENSG00000115808.11	STRN	2	36962758	2_23	0	0.0411272196331438	30.2024545600963	1.17942135451976e-05	3.63991923994489	2
ENSG00000152133.14	GPATCH11	2	37097965	2_23	0	0.00363877955316017	6.57328601917113	2.2710969410389e-07	1.0653948759189	1
ENSG00000218739.9	CEBPZOS	2	37198486	2_23	0	0.0355640779653832	28.7751559565974	9.71687546199596e-06	3.49554709316048	1
ENSG00000115816.14	CEBPZ	2	37231568	2_23	0	0.0135061317302568	19.3125988837328	2.47667544557726e-06	2.68051870502521	2
ENSG00000115841.19	RMDN2	2	37922508	2_24	0	0.00663490337242201	5.00166707384114	3.15098822005362e-07	-0.228639752237969	1
ENSG00000119787.13	ATL2	2	38560896	2_24	0	0.0102475413937877	9.13185794314823	8.88538448077256e-07	1.23089941873927	1
ENSG00000143891.16	GALM	2	38644955	2_24	0	0.00748339343806725	6.18520813154626	4.39491311501296e-07	0.55964660060547	1
ENSG00000163214.20	DHX57	2	38875912	2_25	0	0.0740994254344957	29.7031050451281	2.08984505731638e-05	-2.56689695677145	1
ENSG00000188010.12	MORN2	2	38875912	2_25	0	0.0740994254344954	29.703105045128	2.08984505731636e-05	-2.56689695677145	1
ENSG00000115904.12	SOS1	2	39124428	2_25	0	0.0255395701362072	19.8885883944831	4.82297421343985e-06	2.06656484152929	1
ENSG00000138050.14	THUMPD2	2	39779302	2_25	0	0.0667153159855045	18.07953107078	1.14527585812191e-05	3.46198841177402	1
ENSG00000205086.6	C2orf91	2	41940043	2_26	0	0.00755401935468991	15.6745794302761	1.12427198003124e-06	1.62440182001739	1
ENSG00000162878.12	PKDCC	2	42047712	2_26	0	0.0024739375027456	4.84492784458455	1.13808168525932e-07	-0.0704915955345093	1
ENSG00000143924.18	EML4	2	42168854	2_26	0	0.00249413647461783	4.92375204978444	1.16604090272714e-07	-0.188050353055926	1
ENSG00000115944.14	COX7A2L	2	42425044	2_26	0	0.00313276790414552	7.13392752103639	2.12204363626381e-07	0.674790288163259	2
ENSG00000171126.7	KCNG3	2	42494311	2_26	0	0.0031198473887496	7.09384501550013	2.10141797677533e-07	0.853629547182157	1
ENSG00000057935.13	MTA3	2	42494666	2_26	0	0.00408462937306153	9.70690960067233	3.76470575557447e-07	-1.05167732280076	1
ENSG00000162881.6	OXER1	2	42764706	2_26	0	0.00274379534610092	5.84856651039852	1.52369676338263e-07	-0.489218640918724	2
ENSG00000162882.14	HAAO	2	42792590	2_26	0	0.0105736780669166	18.9429427933437	1.90182664631719e-06	-1.8983655646867	1
ENSG00000152518.7	ZFP36L2	2	43226582	2_27	0	0.011979542762511	5.83008606681096	6.63151268980435e-07	-0.345469219776044	1
ENSG00000152527.13	PLEKHH2	2	43639356	2_27	0	0.0129511705116687	6.5891011649785	8.10275287284903e-07	0.58823488716587	1
ENSG00000138036.18	DYNC2LI1	2	43774077	2_27	0	0.0124875148699956	6.23424022564308	7.39191472690734e-07	0.570737043021501	1
ENSG00000138095.18	LRPPRC	2	43995992	2_27	0	0.0154700778715201	8.32001866106996	1.22212097247624e-06	-1.12629736069373	1
ENSG00000143919.14	CAMKMT	2	44362007	2_28	0	0.0063296470604326	7.54424480248525	4.53411638440102e-07	-0.79376219760172	1
ENSG00000068784.12	SRBD1	2	45616531	2_28	0	0.00589232076802981	6.84922356211145	3.83199664254054e-07	-0.762663260475364	1
ENSG00000250565.6	ATP6V1E2	2	46539307	2_29	0	0.0315072193707703	17.3592772414925	5.19324860105323e-06	1.8620252573421	3
ENSG00000119729.11	RHOQ	2	46493790	2_29	0	0.0118695161588965	7.82799757456771	8.82228524118708e-07	0.929603748279354	2
ENSG00000151665.12	PIGF	2	46617108	2_29	0	0.017018386261891	11.3375070176203	1.83203321058852e-06	1.36816102414911	1
ENSG00000119878.5	CRIPT	2	46616492	2_29	0	0.021828270140646	13.7668250344163	2.85332019056806e-06	-1.50341401603025	2
ENSG00000171150.7	SOCS5	2	46698650	2_29	0	0.0105028656065205	6.63804687137199	6.61980992610987e-07	0.644096440770408	1
ENSG00000180398.11	MCFD2	2	46941864	2_29	0	0.0146240670403189	9.8597768064775	1.36909205473431e-06	-1.24191194033934	2
ENSG00000119888.10	EPCAM	2	47345021	2_30	0	0.275213542114634	43.9698492304962	0.000114900567357634	-3.7807499506412	2
ENSG00000095002.13	MSH2	2	47403074	2_30	0	0.0193983920860392	18.3045720528272	3.37149647399208e-06	-1.96597889944224	1
ENSG00000116062.14	MSH6	2	47792275	2_30	0	0.00520114643000369	11.8852278608461	5.8695389637308e-07	-2.48823134271022	1
ENSG00000170802.15	FOXN2	2	48327816	2_31	1	0.357914301639561	28.4116781020765	9.65546813110078e-05	-5.13183288624279	1
ENSG00000162869.15	PPP1R21	2	48441151	2_31	0	0.00517486408383905	6.09459966582331	2.99461867069699e-07	-0.68638714036351	1
ENSG00000243244.5	STON1	2	48553788	2_31	0	0.00851144348077881	12.7680244494751	1.0318684219498e-06	-2.4564540238185	1
ENSG00000242441.7	GTF2A1L	2	48595242	2_31	0	0.0145486862283671	17.9262870709223	2.4763471185788e-06	-2.7608444298341	1
ENSG00000138039.14	LHCGR	2	48755346	2_31	0	0.00492431350752742	5.10035761949771	2.38475473507976e-07	-0.151164942809409	2
ENSG00000179915.22	NRXN1	2	51226574	2_33	0	0.00815619341747453	6.33125438036003	4.90314431544933e-07	0.646527081570006	1
ENSG00000115239.21	ASB3	2	53787421	2_35	0	0.00541229764060547	6.45669313752083	3.31809804917654e-07	-1.18840924140963	1
ENSG00000119737.5	GPR75	2	53860333	2_35	0	0.00551356211831733	6.71445935935426	3.51512455313592e-07	-1.23664087850832	1
ENSG00000177994.15	C2orf73	2	54334463	2_35	0	0.00510967738475421	4.95318011648668	2.40311745606888e-07	0.708649392320478	2
ENSG00000115306.15	SPTBN1	2	54456045	2_35	0	0.00512922320174958	4.91452504383041	2.39348410341958e-07	0.30768916558288	1
ENSG00000115355.15	CCDC88A	2	55419625	2_37	0	0.00577366424978265	15.9434236372367	8.74038389197034e-07	-1.34525001470174	1
ENSG00000163001.11	CFAP36	2	55520335	2_37	0	0.00169196010227146	6.34275276965844	1.01897915122143e-07	-0.867257751549204	1
ENSG00000275052.4	PPP4R3B	2	55600502	2_37	0	0.0016725633189737	6.65544518621666	1.0569564072529e-07	1.08665377568737	2
ENSG00000115380.19	EFEMP1	2	55923246	2_37	0	0.00153907290768662	4.91075773026041	7.17637457875808e-08	-0.0706450910823478	2
ENSG00000055813.5	CCDC85A	2	56184682	2_37	0	0.0015578757281306	5.04016305003609	7.45546599961252e-08	0.151348728890344	1
ENSG00000162928.8	PEX13	2	61017528	2_40	0	0.00481785084212294	5.01044326574834	2.29206482342001e-07	0.446036604943991	1
ENSG00000162927.13	PUS10	2	61017315	2_40	0	0.00565259555189135	6.8931248490357	3.69965693046687e-07	-1.03829902604087	1
ENSG00000162929.13	KIAA1841	2	61065721	2_40	0	0.00526181613836285	5.91448465419611	2.95494889796127e-07	0.691407860913781	1
ENSG00000237651.6	C2orf74	2	61144588	2_40	0	0.00486064492711258	5.01623840620875	2.31509844113313e-07	-0.144884675356268	1
ENSG00000173209.22	AHSA2	2	61173681	2_40	0	0.00587323961500863	6.92663375775809	3.86275658336855e-07	1.268366777439	2
ENSG00000115464.14	USP34	2	61470194	2_40	0	0.155357059427153	37.6380515971491	5.55207753536959e-05	-3.48014141408633	1
ENSG00000082898.16	XPO1	2	61538854	2_40	0	0.00497250957665818	5.33671556984915	2.51968982310486e-07	0.501009521599992	1
ENSG00000170264.12	FAM161A	2	61854233	2_40	0	0.00490188579612516	5.07806597400076	2.36351805671783e-07	-0.104711674998435	2
ENSG00000186889.9	TMEM17	2	62490663	2_41	0	0.0193133641253562	16.4742839633261	3.02107754503725e-06	-1.83282467188042	3
ENSG00000115504.14	EHBP1	2	62675813	2_41	0	0.0131011962558009	13.4112236427302	1.66831000373958e-06	1.68140966089558	1
ENSG00000143952.19	VPS54	2	64018703	2_41	0	0.0155755305522967	14.8998277721248	2.20354281973346e-06	-1.65991437075839	2
ENSG00000197329.11	PELI1	2	64144830	2_41	0	0.00571471365029608	5.06815464461267	2.75005721048439e-07	-0.114347880957507	1
ENSG00000119862.12	LGALSL	2	64453888	2_42	0	0.0106773007943158	4.96149669396013	5.03004164448771e-07	0.179312605984804	1
ENSG00000119844.15	AFTPH	2	64524123	2_42	0	0.0116094918681382	5.77571573384606	6.36672979402986e-07	-0.532679743947054	1
ENSG00000115902.10	SLC1A4	2	64967168	2_42	0	0.0113360917219986	5.54386438570026	5.96723781030969e-07	-0.436524402376816	2
ENSG00000138069.16	RAB1A	2	65131610	2_42	0	0.0106730366974168	4.95761188195121	5.02409593304229e-07	-0.136922596373538	1
ENSG00000138071.13	ACTR2	2	65245666	2_42	0	0.0160057015684452	8.9026669540429	1.35298268510292e-06	-0.993483079339614	1
ENSG00000198369.9	SPRED2	2	65433000	2_42	0	0.0107219376468666	5.00207093226737	5.09237667264614e-07	-0.172956362623026	1
ENSG00000143971.7	ETAA1	2	67401461	2_44	0	0.0532874990979598	22.6996338276054	1.14852799816987e-05	-2.51272600791322	1
ENSG00000115946.7	PNO1	2	68158823	2_45	0	0.0118693751762295	6.28317016529242	7.08115459730983e-07	0.717809284895456	1
ENSG00000221823.10	PPP3R1	2	68255195	2_45	0	0.018551539938234	10.6341408533161	1.87318111575514e-06	-1.27824368186632	1
ENSG00000119865.8	CNRIP1	2	68319317	2_45	0	0.0285709923660373	14.8556116343296	4.03007621296688e-06	1.50162165672691	2
ENSG00000115956.9	PLEK	2	68356396	2_45	0	0.0204477017428275	11.5840220639849	2.24906120650503e-06	1.38371565589863	1
ENSG00000204923.3	FBXO48	2	68467123	2_45	0	0.0219546442524078	12.2785640487564	2.55959575401024e-06	-1.39330220522687	1
ENSG00000169621.9	APLF	2	68467927	2_45	0	0.0166466396999301	9.57744781660117	1.51381836958394e-06	1.11839469674078	1
ENSG00000163219.11	ARHGAP25	2	68679529	2_45	0	0.0102444831219843	4.85112404522462	4.71878106344175e-07	-0.0535821360862867	2
ENSG00000169605.5	GKN1	2	68974762	2_46	0	0.0119586910597778	6.11101923919123	6.93896495773242e-07	0.515113637577599	1
ENSG00000198380.12	GFPT1	2	69386826	2_46	0	0.0260942843574015	13.7221488443602	3.39989036954104e-06	-1.88335168162067	2
ENSG00000169599.12	NFU1	2	69423598	2_46	0	0.0106100711709243	4.94704314512209	4.98380902176063e-07	-0.147599186690044	2
ENSG00000196975.15	ANXA4	2	69645260	2_46	0	0.015335401785754	8.53273309980555	1.24245513982529e-06	-0.899000968440406	1
ENSG00000115977.18	AAK1	2	69664778	2_46	0	0.018561610673497	10.3940018517229	1.83187504236016e-06	1.21433828552518	1
ENSG00000087338.4	GMCL1	2	69829233	2_46	0	0.0107574790683699	5.08123074833058	5.19011312565029e-07	0.202459847949451	1
ENSG00000124380.10	SNRNP27	2	69889316	2_46	0	0.0301525250824082	15.1378381250017	4.33396042231669e-06	1.92849046707194	2
ENSG00000059728.10	MXD1	2	69897673	2_46	0	0.0291490774899912	14.8060746117359	4.09790744393248e-06	2.18332609283794	1
ENSG00000244617.2	ASPRV1	2	69963156	2_46	0	0.0120356966394847	6.17350980776904	7.05506098171174e-07	-0.481782794262842	1
ENSG00000115998.7	C2orf42	2	70248695	2_46	0	0.0210208443268129	11.6086766767529	2.31702259122207e-06	1.28698321127175	1
ENSG00000116001.15	TIA1	2	70249066	2_46	0	0.0196623509878259	10.9563693084395	2.04550009395147e-06	-1.22765984280365	1
ENSG00000035141.7	FAM136A	2	70302482	2_46	0	0.0106236344056411	4.9594518139855	5.00269687272598e-07	-0.428263601598958	1
ENSG00000163235.15	TGFA	2	70558226	2_47	0	0.00389691311544005	4.95249216758116	1.83249128182848e-07	0.0753064169645151	1
ENSG00000152672.7	CLEC4F	2	70820139	2_47	0	0.00424602566894661	5.79861355369924	2.3377829044711e-07	-0.456221640283606	1
ENSG00000116035.2	VAX2	2	70900566	2_47	0	0.00570023485416715	8.58407082491033	4.64604528255315e-07	-0.887296383263217	1
ENSG00000144031.11	ANKRD53	2	70978928	2_47	0	0.00386117125852603	4.86650909683385	1.78416083234113e-07	0.13796850899294	2
ENSG00000144043.11	TEX261	2	70993663	2_47	0	0.00389073493366854	4.92838702060598	1.82068094226156e-07	-0.143301833762103	1
ENSG00000124357.12	NAGK	2	71063928	2_47	0	0.00429146026412075	5.92653285963938	2.41492245116203e-07	0.535831938252896	3
ENSG00000075292.18	ZNF638	2	71286557	2_47	0	0.00494226767229411	7.14505447463055	3.35296642043591e-07	1.07722699694858	1
ENSG00000135636.13	DYSF	2	71451390	2_47	0	0.0415925491336719	27.1094201270341	1.0706146039794e-05	3.03929501419798	1
ENSG00000144036.15	EXOC6B	2	72821809	2_47	0	0.0051890645724868	8.26739994819554	4.07338462349842e-07	0.456106866360194	2
ENSG00000135625.7	EGR4	2	73294038	2_48	0	0.0247181390362715	24.3974004744106	5.72607091902692e-06	-2.34811944450665	1
ENSG00000115297.10	TLX2	2	74513834	2_48	0	0.00495623438908344	7.12484552529752	3.3529315415586e-07	0.670086497453614	1
ENSG00000135631.16	RAB11FIP5	2	73156338	2_48	0	0.0465697190233355	33.4688718565215	1.47993311531384e-05	4.04729512349627	2
ENSG00000135624.15	CCT7	2	73233389	2_48	0	0.0240174825114458	27.3568759876285	6.23866091836779e-06	-3.92142960668498	1
ENSG00000116127.17	ALMS1	2	73383615	2_48	1	0.0203857879879293	28.3018248312832	5.47821835471669e-06	4.95702865034405	1
ENSG00000144035.3	NAT8	2	73642431	2_48	0	0.00386282189483078	5.94607407443212	2.18088314656583e-07	-0.942793903976391	2
ENSG00000144034.14	TPRKB	2	73737087	2_48	0	0.00387634376331725	5.10648919381857	1.87949899721848e-07	0.622096224142239	1
ENSG00000144048.10	DUSP11	2	73780009	2_48	0	0.00403447148735447	10.591032791322	4.05716210127659e-07	-2.42308580234812	1
ENSG00000163017.13	ACTG2	2	73892213	2_48	0	0.00595600711517086	8.37530487893731	4.73645297581381e-07	0.436421566981121	1
ENSG00000114978.17	MOB1A	2	74178825	2_48	0	0.00764885737945664	11.1996223910309	8.13387211803913e-07	-1.213631748788	1
ENSG00000065911.11	MTHFD2	2	74198820	2_48	0	0.00661919434501934	10.1582035624623	6.38439047230348e-07	1.17026115758295	1
ENSG00000188687.17	SLC4A5	2	74348030	2_48	0	0.00420921446326472	5.80766389439354	2.32113246188321e-07	-0.52594948682293	2
ENSG00000284308.1	C2orf81	2	74421241	2_48	0	0.00459593888733756	6.48062777894458	2.82806065664098e-07	-0.572363745822563	1
ENSG00000005448.16	WDR54	2	74421241	2_48	0	0.00459593888733756	6.48062777894458	2.82806065664098e-07	-0.572363745822563	1
ENSG00000114993.16	RTKN	2	74442199	2_48	0	0.0116379924447482	15.8297498107224	1.74924047835547e-06	-1.64131593660465	1
ENSG00000239779.6	WBP1	2	74458316	2_48	0	0.00413967284229511	5.57126843515643	2.18986580054246e-07	-0.469034234807563	2
ENSG00000115275.11	MOGS	2	74465064	2_48	0	0.00541886952183901	8.20068673744909	4.21945454905261e-07	0.889403273884074	2
ENSG00000135637.13	CCDC142	2	74483364	2_48	0	0.00612601875535368	9.09350561371688	5.28940788293963e-07	-0.938272064085466	1
ENSG00000115282.19	TTC31	2	74483364	2_48	0	0.00612601875535368	9.09350561371688	5.28940788293963e-07	0.938272064085466	1
ENSG00000179528.15	LBX2	2	74508487	2_48	0	0.00651158896039294	9.64322718297141	5.96220320051632e-07	0.977346777284318	1
ENSG00000115289.13	PCGF1	2	74508487	2_48	0	0.00651158896039294	9.64322718297141	5.96220320051632e-07	0.977346777284318	1
ENSG00000115325.13	DOK1	2	74548714	2_48	0	0.0038053040819066	4.84516434534822	1.75063366764104e-07	0.0683786104533622	1
ENSG00000115363.13	EVA1A	2	75569460	2_49	0	0.0125592204183714	8.63284780432482	1.02947111047275e-06	-1.0570138197891	1
ENSG00000115364.13	MRPL19	2	75656150	2_49	0	0.00940357627530886	5.47526432225709	4.88872421445734e-07	-0.226242382435083	1
ENSG00000005436.13	GCFC2	2	75711125	2_49	0	0.0144949375933577	8.91443481814989	1.2268954629706e-06	0.391146981934162	2
ENSG00000143954.12	REG3G	2	79025903	2_51	0	0.0040260837040017	4.86923906394545	1.86140679145438e-07	0.307799080790584	1
ENSG00000172016.15	REG3A	2	79164051	2_51	0	0.0144392281851202	17.2778341373354	2.36881245042296e-06	-1.8554815925213	1
ENSG00000162951.10	LRRTM1	2	80388347	2_52	0	0.00962072863810037	7.73026187538193	7.06154235785928e-07	-0.711040822017893	1
ENSG00000115423.18	DNAH6	2	84516244	2_54	0	0.00191540540150559	4.93203144365676	8.96982440568143e-08	0.241278688467516	1
ENSG00000034510.5	TMSB10	2	84905643	2_54	0	0.002422897576283	7.21351675121915	1.65950856007574e-07	0.71477639655618	2
ENSG00000186854.10	TRABD2A	2	84906737	2_54	0	0.00267465452269344	8.16553006234096	2.07371692506784e-07	-0.888702955135327	1
ENSG00000152291.13	TGOLN2	2	85328254	2_54	0	0.00189744103431477	4.8423112152548	8.72405476817551e-08	0.0158234659522595	2
ENSG00000042493.15	CAPG	2	85394936	2_54	0	0.00581044828087995	15.6770524093515	8.64911052442899e-07	-1.50856141374141	2
ENSG00000152292.16	SH2D6	2	85419276	2_54	0	0.00254210379379627	7.68267818404938	1.85439956685351e-07	-0.771687919614034	1
ENSG00000168906.12	MAT2A	2	85539422	2_54	0	0.0126540567691193	23.1928544916037	2.78664328390851e-06	2.14814114952465	1
ENSG00000115486.11	GGCX	2	85561147	2_54	0	0.0025208051712704	7.58810372971879	1.81622620273945e-07	0.925823217393614	1
ENSG00000118640.10	VAMP8	2	85561147	2_54	0	0.0025208051712704	7.58810372971879	1.81622620273945e-07	0.925823217393614	1
ENSG00000168899.4	VAMP5	2	85584469	2_54	0	0.00208743298212166	5.78263632553356	1.1461351136115e-07	-0.596897138067959	2
ENSG00000168883.19	USP39	2	85600891	2_54	0	0.00195582334176458	5.13743822123007	9.54055488136432e-08	-0.384546899439657	1
ENSG00000168887.10	C2orf68	2	85613235	2_54	0	0.06719989211932	39.4164394459997	2.51503112335867e-05	3.03581168656822	1
ENSG00000168878.16	SFTPB	2	85668215	2_54	0	0.00234584253661008	6.86823727945228	1.52982426191821e-07	-0.637350918638488	1
ENSG00000115523.16	GNLY	2	85715233	2_54	0	0.0328424986474816	32.4665356263218	1.01244056324264e-05	-2.55511020827456	1
ENSG00000115525.17	ST3GAL5	2	85904899	2_54	0	0.00465638440152538	13.5905383734194	6.0087326848518e-07	-1.52084121792206	2
ENSG00000068654.15	POLR1A	2	86105686	2_54	0	0.00295245996750082	9.12561968889288	2.55825469626213e-07	-1.0789244408838	2
ENSG00000132300.18	PTCD3	2	86105686	2_54	0	0.00296718707636912	9.17651683776637	2.58535503590118e-07	-1.09668852599997	1
ENSG00000132305.20	IMMT	2	86195484	2_54	0	0.00189885108145926	4.85466222528106	8.75280637364397e-08	0.0731730539479365	2
ENSG00000132313.14	MRPL35	2	86198781	2_54	0	0.00220574241635285	6.34770094684114	1.32943971826e-07	-0.749574567413054	3
ENSG00000115561.15	CHMP3	2	86563844	2_54	0	0.00209114606146199	5.88701093433329	1.16889797841914e-07	-0.862994837180509	2
ENSG00000239305.6	RNF103	2	86624475	2_54	0	0.00200697907555603	5.33423785244394	1.01651225373573e-07	0.0882883542489206	1
ENSG00000153563.15	CD8A	2	86808016	2_54	0	0.00202708214562553	5.61447139786175	1.08063149012807e-07	0.934347977559308	1
ENSG00000183281.14	PLGLB1	2	86924219	2_54	0	0.00272412813602274	8.4849409666026	2.19469287487553e-07	-0.97360136739141	1
ENSG00000172086.7	KRCC1	2	88056216	2_55	0	0.0102031808293792	7.62882249918479	7.39078367177681e-07	-0.778992707546161	1
ENSG00000163586.9	FABP1	2	88128319	2_55	0	0.020751671491928	14.545102849161	2.86594120798054e-06	1.57082182102521	1
ENSG00000144115.16	THNSL2	2	88170372	2_55	0	0.00974551972547355	7.1826215778875	6.64638335972147e-07	0.740314004086456	1
ENSG00000249715.10	FER1L5	2	96641250	2_57	0	0.0111904485849315	11.0779936776939	1.17708006869129e-06	-1.46585055751217	1
ENSG00000144026.11	ZNF514	2	95196988	2_57	0	0.00984243798758233	9.82921628440467	9.1858420921198e-07	1.04283418354193	2
ENSG00000233757.6	AC092835.2	2	95207631	2_57	0	0.0206683738524428	17.0564171000011	3.34727591870355e-06	1.8004254934224	1
ENSG00000155066.15	PROM2	2	95274094	2_57	0	0.00959191214285449	9.57894074008281	8.72408875980211e-07	1.29943357297227	2
ENSG00000174501.14	ANKRD36C	2	95991827	2_57	0	0.00925047363098974	9.22685871275148	8.10429491816931e-07	-2.02681704208799	1
ENSG00000186281.12	GPAT2	2	96082306	2_57	0	0.00740297004802015	7.06188218660822	4.96390952259896e-07	0.362868060636164	1
ENSG00000158050.4	DUSP2	2	96145695	2_57	0	0.0247926276112246	18.8349549208774	4.43388616786794e-06	2.59385263855078	2
ENSG00000084090.13	STARD7	2	96208677	2_57	0	0.00624321289165153	5.40740394786534	3.2054894735639e-07	-0.58342331970253	1
ENSG00000135956.8	TMEM127	2	96266108	2_57	0	0.0784832455375363	30.2106288635766	2.25130386348342e-05	-3.55818555113168	1
ENSG00000144021.2	CIAO1	2	96268766	2_57	0	0.0644823072907194	28.2506111089637	1.72968019396381e-05	-3.32755912700079	1
ENSG00000144028.14	SNRNP200	2	96305671	2_57	0	0.0407572860211199	23.7121613243924	9.17643082167529e-06	3.03995070735616	1
ENSG00000198885.9	ITPRIPL1	2	96325754	2_57	0	0.00589180735069583	4.84498927117203	2.71043348733681e-07	-0.141510208056652	1
ENSG00000196843.15	ARID5A	2	96536506	2_57	0	0.00773150018888735	7.48376202931172	5.49390489215628e-07	-0.933600385529563	1
ENSG00000114988.11	LMAN2L	2	96734587	2_57	0	0.182036226947369	38.8042780650328	6.70710075046537e-05	-3.66015118416605	2
ENSG00000163126.14	ANKRD23	2	96855702	2_57	0	0.0173208987222105	15.3324866390654	2.52162449187126e-06	-2.19314252119909	1
ENSG00000168758.10	SEMA4C	2	96869566	2_57	0	0.023613122994904	18.3582126985883	4.11605551205277e-06	2.49742404032672	1
ENSG00000144199.11	FAHD2B	2	97095539	2_57	0	0.0117152173758358	11.523883440622	1.28187773714542e-06	-2.06788095015412	1
ENSG00000196912.12	ANKRD36B	2	97589830	2_57	0	0.0100060366913781	9.98862030858717	9.48997334776274e-07	-0.596400530870452	1
ENSG00000115073.7	ACTR1B	2	97658891	2_57	0	0.00785761129622697	7.64085608816531	5.70072324875257e-07	-1.3532908649798	2
ENSG00000228486.10	LINC01125	2	97663592	2_57	0	0.00964479430236043	9.63112246311092	8.81997332436504e-07	-0.527079695451043	1
ENSG00000115085.13	ZAP70	2	97713589	2_57	0	0.00796483345264987	7.77147651675674	5.87729696131212e-07	-0.460232087934503	2
ENSG00000075568.16	TMEM131	2	97995531	2_57	0	0.00730537685165678	6.93322514493016	4.80922752816209e-07	-1.12129551034905	2
ENSG00000115446.11	UNC50	2	98608705	2_58	0	0.0149471671536321	17.9371052881105	2.54570834039467e-06	1.81048389682253	1
ENSG00000135951.14	TSGA10	2	99157239	2_58	0	0.00391256881257629	4.91436418323123	1.82568867970836e-07	0.260873665006462	1
ENSG00000158411.11	MITD1	2	99180175	2_58	0	0.00430001597004004	5.83027438662463	2.38043572534622e-07	-0.626218538658155	1
ENSG00000144214.9	LYG1	2	99306625	2_58	0	0.00400309360240525	5.13621568497499	1.95225432965845e-07	-0.0443653899384327	1
ENSG00000115514.11	TXNDC9	2	99340840	2_58	0	0.00395230014389558	5.01236047072825	1.88100353308226e-07	-0.199241876655023	1
ENSG00000135945.9	REV1	2	99490335	2_58	0	0.00445060596027247	6.16419550993651	2.60491134248735e-07	0.801279753866967	2
ENSG00000115526.10	CHST10	2	100417235	2_58	0	0.010833877196479	14.8042688729538	1.52288906885089e-06	1.99647102453527	2
ENSG00000115539.13	PDCL3	2	100562879	2_58	0	0.00447959116714392	6.22716815940378	2.64866095854318e-07	-0.666003397701994	1
ENSG00000071082.10	RPL31	2	101001757	2_58	0	0.0389859576643795	27.3160803894582	1.01116955660021e-05	2.50820509111652	1
ENSG00000204634.12	TBC1D8	2	101036270	2_58	0	0.00388355123879836	4.84216218320568	1.78552431161349e-07	-0.21594990836881	1
ENSG00000158435.7	CNOT11	2	101252764	2_59	0	0.0325254627394714	19.1826989596016	5.92421200794754e-06	1.93783083401852	1
ENSG00000163162.8	RNF149	2	101308564	2_59	0	0.0190720093416625	13.9601689853806	2.5280433857495e-06	1.78315399197972	1
ENSG00000196460.12	RFX8	2	101474758	2_59	0	0.0097569758231888	7.43310441007612	6.88625116507632e-07	-0.674781302860524	1
ENSG00000115590.13	IL1R2	2	101991888	2_59	0	0.0177538981840845	13.2614608546628	2.23554022850705e-06	1.35469611400558	1
ENSG00000115594.11	IL1R1	2	102064141	2_59	0	0.0082143285122287	5.76045353238875	4.49289368336556e-07	-0.410860917567756	1
ENSG00000115616.2	SLC9A2	2	102600317	2_60	0	0.0249931525613161	18.1107012566862	4.2978742427769e-06	-2.37486074077702	2
ENSG00000115598.9	IL1RL2	2	102186984	2_60	0	0.00674166626860151	5.35089522288099	3.42524068354106e-07	0.540782121953091	1
ENSG00000115607.9	IL18RAP	2	102418289	2_60	0	0.00896989258949033	8.12458571932499	6.91967766539929e-07	-1.21256363055541	3
ENSG00000135953.10	MFSD9	2	102740305	2_60	0	0.204151954025667	39.2087798568882	7.60036178311964e-05	-3.53339559082751	1
ENSG00000135973.2	GPR45	2	105241362	2_62	0	0.0838595139170335	27.0769747724567	2.15600556672364e-05	2.29246440329245	1
ENSG00000135972.8	MRPS9	2	105041763	2_62	0	0.00979142885320761	5.98118878679458	5.56071938923093e-07	-0.591528966463813	2
ENSG00000135966.12	TGFBRAP1	2	105332024	2_62	0	0.0677347174175529	24.9425399506303	1.60416632981254e-05	2.35357798804038	1
ENSG00000119147.9	C2orf40	2	106055973	2_63	0	0.0124850936586106	6.44928486084464	7.64540966584105e-07	-0.5059831246127	3
ENSG00000198203.9	SULT1C2	2	108287884	2_65	0	0.0247691137753735	19.7745505657993	4.65065888852009e-06	-1.93757465313565	2
ENSG00000135968.20	GCC2	2	108448667	2_65	0	0.00625147905437695	6.46058276986457	3.83488082425388e-07	0.664656504373983	2
ENSG00000169756.16	LIMS1	2	108534528	2_65	0	0.0114091848194993	12.2538351876983	1.32746795803314e-06	1.44753902985746	1
ENSG00000153201.15	RANBP2	2	108719562	2_65	0	0.00882155305622245	9.62375882596571	8.06096764879181e-07	1.07676146695739	1
ENSG00000163006.11	CCDC138	2	108786656	2_65	0	0.0073327045697702	7.88392091840735	5.48913414099323e-07	-0.986204218950588	1
ENSG00000172985.10	SH3RF3	2	109130229	2_65	0	0.0282761782130039	21.0862116257701	5.66130649810469e-06	-2.14932932418751	1
ENSG00000186522.14	SEPT10	2	109574715	2_65	0	0.00578946612328246	5.57293753921649	3.0635155519914e-07	0.179874494487457	1
ENSG00000115008.5	IL1A	2	112784348	2_67	0	0.0044066044794896	13.919339529112	5.82398297731837e-07	-1.49343590866786	1
ENSG00000256671.6	LIMS4	2	110168881	2_67	0	0.0238051805545083	30.3302291125912	6.85558575252889e-06	2.44546753806698	1
ENSG00000144061.12	NPHP1	2	110205149	2_67	0	0.00386371049255385	12.6440215787761	4.63860297783803e-07	1.3183370288194	1
ENSG00000169679.14	BUB1	2	110678318	2_67	0	0.00273214606597816	9.28374321255697	2.40837677279658e-07	0.970439048715674	1
ENSG00000153094.22	BCL2L11	2	111119720	2_67	0	0.00321091991492095	10.849271750881	3.30771024205673e-07	-1.15673995746014	2
ENSG00000153107.11	ANAPC1	2	111883706	2_67	0	0.0208952498515934	29.0560325477369	5.76476062763243e-06	-2.78107475107344	1
ENSG00000153208.16	MERTK	2	111898486	2_67	0	0.00295985216177763	10.0598430570692	2.827213602576e-07	1.15488435195004	2
ENSG00000153214.9	TMEM87B	2	112055265	2_67	0	0.00175983914659683	5.0203356166924	8.38886339211685e-08	0.45419941731473	1
ENSG00000144152.12	FBLN7	2	112171238	2_67	0	0.00199786251016931	6.24971818682106	1.18555970152995e-07	-0.774902369346922	1
ENSG00000144161.12	ZC3H8	2	112251444	2_67	0	0.0180961437791761	27.6522822486258	4.75132147774826e-06	2.66350998669315	1
ENSG00000169629.11	RGPD8	2	112434543	2_67	0	0.00741579096980294	18.9715869585453	1.33585259167485e-06	-2.09401693793095	2
ENSG00000125630.15	POLR1B	2	112544150	2_67	0	0.00291323375266239	9.90592228695896	2.74010778381848e-07	1.14639167547968	1
ENSG00000125611.15	CHCHD5	2	112584474	2_67	0	0.0167292138996182	26.8862796120928	4.27074500651023e-06	-2.62514632356682	2
ENSG00000169607.12	CKAP2L	2	112765001	2_67	0	0.00195981137165935	6.06335681196233	1.12830054031713e-07	0.506837849764176	1
ENSG00000125538.11	IL1B	2	112836810	2_67	0	0.00172836663771692	4.845462536511	7.95185608577149e-08	-0.0401824670263902	1
ENSG00000125637.15	PSD4	2	113156735	2_67	0	0.00799823403963706	19.7060879661161	1.4965523800174e-06	1.84250834805428	2
ENSG00000184492.6	FOXD4L1	2	113332835	2_67	0	0.00802009306183282	19.7325855950584	1.50266025582474e-06	-1.95614262170012	1
ENSG00000144134.18	RABL2A	2	113627627	2_67	0	0.00193569445941577	5.943353273395	1.09235990064958e-07	-0.684226633128607	2
ENSG00000115084.13	SLC35F5	2	113756814	2_67	0	0.00338878868371495	11.3720648169992	3.65915841188779e-07	1.35623731534016	2
ENSG00000088205.12	DDX18	2	117812637	2_69	0	0.00372003610533822	7.12194970186493	2.51561081974024e-07	-0.72344086212164	1
ENSG00000125633.10	CCDC93	2	118013438	2_69	0	0.00510379180804521	10.1898886865381	4.93809893876125e-07	1.17589441134988	2
ENSG00000125629.14	INSIG2	2	118105109	2_69	0	0.0623743359465864	34.6585355648632	2.05264355640963e-05	-2.90715343431195	1
ENSG00000163064.6	EN1	2	118848184	2_69	0	0.00403231933044534	7.90375485214062	3.02611742279456e-07	-0.814381753392413	1
ENSG00000115107.19	STEAP3	2	119223947	2_69	0	0.0237846693494559	25.1672341048939	5.68368504553116e-06	2.30887298275439	1
ENSG00000186132.14	C2orf76	2	119366701	2_69	0	0.0037110625272494	7.0985292241226	2.50128997913235e-07	-0.733273155746367	1
ENSG00000155368.16	DBI	2	119366701	2_69	0	0.0037110625272494	7.0985292241226	2.50128997913235e-07	0.733273155746367	1
ENSG00000171227.6	TMEM37	2	119429768	2_69	0	0.00295156139981279	4.87810867056327	1.36710127956538e-07	0.145915392467916	2
ENSG00000163075.12	CFAP221	2	119546566	2_69	0	0.00325492096854774	5.82670141307407	1.80077979138244e-07	0.404968834817365	2
ENSG00000144120.12	TMEM177	2	119679197	2_69	0	0.00357715215488341	6.74211154967245	2.28997501456305e-07	-0.675048193282376	1
ENSG00000088179.8	PTPN4	2	119759674	2_69	0	0.00297323857655041	4.94905463855429	1.39717049021111e-07	-0.11468429948542	1
ENSG00000115109.13	EPB41L5	2	120012211	2_69	0	0.00321671986412087	5.71222795928117	1.74468154968822e-07	-0.487876738289061	2
ENSG00000226479.3	TMEM185B	2	120223118	2_69	0	0.00615364454783385	12.0054603462192	7.01469222770536e-07	-1.30109928540756	1
ENSG00000074047.21	GLI2	2	120735812	2_70	0	0.0159900524916994	11.9184056157068	1.80952858402663e-06	-1.51309689758143	1
ENSG00000115112.7	TFCP2L1	2	121285630	2_70	0	0.00872621469296264	6.02504326180824	4.992102113307e-07	0.610331126626383	1
ENSG00000074054.17	CLASP1	2	121648873	2_70	0	0.00806693924493662	5.26172553244858	4.03027214662209e-07	0.57021403658937	1
ENSG00000211460.11	TSN	2	121736192	2_70	0	0.00941537075232024	6.76382939933851	6.04682594620251e-07	0.826450973923711	1
ENSG00000136732.14	GYPC	2	126655525	2_74	0	0.0266396573643112	18.5261191496996	4.68608847906722e-06	1.80779994660641	1
ENSG00000136717.14	BIN1	2	127105648	2_74	0	0.0237320277894687	17.3954865004694	3.91984436696925e-06	1.96869756589124	2
ENSG00000163161.12	ERCC3	2	127294150	2_75	0	0.0108147028059472	4.90862588187896	5.04048026909944e-07	0.109473785134537	2
ENSG00000169967.16	MAP3K2	2	127439354	2_75	0	0.0120002503185565	5.92058947385575	6.74609807627184e-07	-0.485190346359956	1
ENSG00000115718.17	PROC	2	127419130	2_75	0	0.0107680269498889	4.86655749468248	4.97571376744001e-07	0.0443965856653245	1
ENSG00000163166.14	IWS1	2	127526497	2_75	0	0.0411590672894462	17.9715527380389	7.02341810935238e-06	-2.02536862677209	1
ENSG00000144230.16	GPR17	2	127647778	2_75	0	0.0110044440668415	5.0777970381361	5.30567742351185e-07	0.250571126316393	3
ENSG00000072163.19	LIMS2	2	127681837	2_75	0	0.0113792223449003	5.40357705067012	5.83836615938167e-07	0.416914469039959	1
ENSG00000136709.11	WDR33	2	127811674	2_75	0	0.0147469200759017	7.92727824090704	1.10999960726648e-06	1.02107642032553	1
ENSG00000144233.9	AMMECR1L	2	127885051	2_75	0	0.019337733770025	10.5698934953307	1.94076783066735e-06	-1.19101452339045	1
ENSG00000136715.17	SAP130	2	128028089	2_75	0	0.0244124534787263	12.8466056266482	2.97781160124663e-06	1.43696192064449	1
ENSG00000136731.12	UGGT1	2	128091109	2_75	0	0.0126633885751578	6.44406390794733	7.74831322940874e-07	-0.641024043672465	1
ENSG00000136718.9	IMP4	2	130342325	2_78	0	0.0202224924550304	13.610401466188	2.61338271672384e-06	1.4686776064876	2
ENSG00000072135.12	PTPN18	2	130356437	2_78	0	0.0276788796211126	16.6793926293037	4.38355172657827e-06	1.6814916837418	1
ENSG00000136002.18	ARHGEF4	2	130836842	2_78	0	0.0127148566949608	9.08740368016796	1.09710624511095e-06	1.01288080982475	1
ENSG00000075886.10	TUBA3D	2	131475744	2_78	0	0.0206219536801873	13.8013538726063	2.70239541469417e-06	1.93520432656129	2
ENSG00000173272.15	MZT2A	2	131491799	2_78	0	0.00821856323406722	4.84394731169921	3.78000790783056e-07	0.1389593231731	1
ENSG00000163040.14	CCDC74A	2	131527737	2_78	0	0.0204549197557025	13.7220162808475	2.66509753234185e-06	2.15745739555917	1
ENSG00000082258.12	CCNT2	2	134918338	2_80	0	0.0202324950759829	13.4202553158875	2.57814665676453e-06	2.35750082863044	1
ENSG00000115839.17	RAB3GAP1	2	135052002	2_80	0	0.0123982036072372	8.64747846380397	1.01799501209138e-06	-1.57685144358472	1
ENSG00000121988.17	ZRANB3	2	135531995	2_80	0	0.00924405333844613	5.79217357044213	5.08395159713487e-07	-0.998162907800505	1
ENSG00000048991.16	R3HDM1	2	135530703	2_80	0	0.00975183790408529	6.31203125074449	5.84457600816394e-07	1.19806597286615	2
ENSG00000144224.16	UBXN4	2	135741596	2_80	0	0.0122189758492157	8.50575338123268	9.86836012311921e-07	-1.67939353725692	1
ENSG00000076003.4	MCM6	2	135876201	2_80	0	0.0090907472321009	5.62966520386746	4.85936529080621e-07	1.22464945076735	2
ENSG00000121966.6	CXCR4	2	136122815	2_80	0	0.0195834643956356	13.1024832962534	2.43635480285031e-06	1.62614637035696	2
ENSG00000150540.13	HNMT	2	137963983	2_82	0	0.00581135648136077	5.31882968575965	2.93488438515671e-07	0.387157173834978	1
ENSG00000144228.8	SPOPL	2	138501652	2_82	0	0.00929264447746614	9.13774036893224	8.06260777605705e-07	-0.342632070362974	1
ENSG00000168702.17	LRP1B	2	141533195	2_85	0	0.0106627315067459	16.3133500817922	1.65161579120095e-06	1.77144328206883	3
ENSG00000115919.14	KYNU	2	142877245	2_85	0	0.00338691585972117	5.17932433184276	1.66561610761294e-07	-0.273274963796708	1
ENSG00000075884.13	ARHGAP15	2	143091525	2_85	0	0.0033921304632013	5.19423933272386	1.67298443510995e-07	-0.373952427317223	1
ENSG00000121989.14	ACVR2A	2	147844091	2_88	0	0.00515219613761908	14.5560387334274	7.12086884876264e-07	1.74095028688943	1
ENSG00000184898.6	RBM43	2	151261518	2_90	0	0.0182239988023561	13.4103020196183	2.32048964037256e-06	1.49071499868235	1
ENSG00000123609.10	NMI	2	151290158	2_90	0	0.0117228560247108	9.11225998949868	1.0142778244614e-06	1.28867316068734	1
ENSG00000123610.4	TNFAIP6	2	151357910	2_90	0	0.017517031872753	13.0243670117995	2.16627976289072e-06	-1.61132899328473	1
ENSG00000080345.17	RIF1	2	151409047	2_90	0	0.0113528513681962	8.80020639252911	9.4862639989207e-07	-1.4028580467803	2
ENSG00000183091.19	NEB	2	151616892	2_90	0	0.0246392736511892	16.3562108496197	3.82655533736236e-06	2.02661515931213	1
ENSG00000182389.19	CACNB4	2	152099291	2_91	0	0.0386575987963754	20.9700105690963	7.6971672015788e-06	1.93400717771597	1
ENSG00000157827.19	FMNL2	2	152287742	2_91	0	0.00900916268143603	6.74896219435455	5.77322948971701e-07	-0.896577634794172	2
ENSG00000177917.10	ARL6IP6	2	152717752	2_91	0	0.100142304781326	30.4407851614934	2.89448184111466e-05	3.50819047109872	1
ENSG00000144278.14	GALNT13	2	153872280	2_92	0	0.00862000439381738	5.94002506014011	4.86175602630064e-07	-0.75848008269985	1
ENSG00000115165.9	CYTIP	2	157488690	2_94	0	0.00927387551280079	7.04014857649231	6.19926902239042e-07	-0.717608737646518	1
ENSG00000153237.17	CCDC148	2	158457154	2_95	0	0.0540172688262254	24.620095961406	1.26275692861119e-05	2.40200687288498	2
ENSG00000144283.21	PKP4	2	158457154	2_95	0	0.021548242530653	15.5907681346952	3.18989776681658e-06	-1.85225827584079	2
ENSG00000163331.11	DAPL1	2	158795461	2_96	0	0.00450561367589863	5.26658850170516	2.25310138614608e-07	0.20152219908895	2
ENSG00000196151.10	WDSUB1	2	159286855	2_96	0	0.00451791728978246	5.26126833339509	2.25697175882856e-07	0.201738112054423	1
ENSG00000123636.17	BAZ2B	2	159616439	2_96	0	0.0158494488297467	14.871095621111	2.23797137326069e-06	2.9104311572773	1
ENSG00000136536.14	MARCH7	2	159712477	2_96	0	0.0147500079765874	15.5616769810504	2.17944567499924e-06	-1.16588229766417	2
ENSG00000241399.6	CD302	2	159798013	2_96	0	0.00514790870061599	8.0622359552844	3.94079403526725e-07	1.62643752988436	2
ENSG00000153246.12	PLA2R1	2	160055974	2_96	0	0.0141741208864643	16.1863738593393	2.17842742737026e-06	-1.77914147951022	2
ENSG00000115221.10	ITGB6	2	160270221	2_96	0	0.0191661786500117	18.9282172737189	3.44463048856163e-06	-1.84572941269882	2
ENSG00000153250.19	RBMS1	2	160494265	2_96	0	0.0079285918687918	10.7229793210455	8.07251625116922e-07	1.35580620545248	1
ENSG00000136560.13	TANK	2	161058850	2_97	0	0.0151365538181747	8.73698720418212	1.25570061171696e-06	-1.11015139493445	1
ENSG00000115267.5	IFIH1	2	162294461	2_97	0	0.0101443712760336	4.84198803207055	4.6638679343925e-07	0.00357858391925403	1
ENSG00000182263.13	FIGN	2	163614467	2_99	0	0.0920340649088864	31.1451553499741	2.72167649317008e-05	2.61624541874674	1
ENSG00000082438.15	COBLL1	2	164843369	2_100	0	0.00461716784557387	5.41872832421492	2.37558424794105e-07	-0.450062542692426	1
ENSG00000178662.15	CSRNP3	2	165469352	2_100	0	0.0140826579987804	14.3571879215306	1.91977978430217e-06	-0.890554696291389	1
ENSG00000115339.13	GALNT3	2	165796128	2_100	0	0.00540479456877019	8.76097770859319	4.49602961853825e-07	-1.82991160934635	2
ENSG00000169432.14	SCN9A	2	166375953	2_101	0	0.00529934500019158	4.90488549551193	2.46801880278332e-07	-0.386221242635265	1
ENSG00000136546.13	SCN7A	2	166494973	2_101	0	0.00856634250237409	9.56843120446723	7.78275877892384e-07	-1.1325950655703	1
ENSG00000172292.14	CERS6	2	168456065	2_102	0	0.00471028873944657	7.92591607481107	3.54482170540469e-07	-0.985107341115183	1
ENSG00000163093.11	BBS5	2	169478998	2_103	0	0.00854959600785943	4.85511527615681	3.94132761567136e-07	-0.225563595041609	2
ENSG00000239474.6	KLHL41	2	169509786	2_103	0	0.00900632332373319	5.36087843267172	4.58438296054516e-07	-0.442482893158166	1
ENSG00000138398.15	PPIG	2	169584236	2_103	0	0.0155546577179206	10.6781000082852	1.57707315659813e-06	-1.57736546267151	2
ENSG00000154479.12	CCDC173	2	169694453	2_103	0	0.0257112929491368	15.5850023347966	3.80476804195804e-06	-1.64018476545003	2
ENSG00000213160.9	KLHL23	2	169694217	2_103	0	0.0116093468882355	7.82964097163737	8.63072010958046e-07	-0.919400729143199	2
ENSG00000138382.14	METTL5	2	169824369	2_103	0	0.0122671484910748	8.36594007285416	9.74441492823023e-07	-1.20912549452133	1
ENSG00000144357.16	UBR3	2	169826710	2_103	0	0.0102138667608273	6.58401826261168	6.38526038143236e-07	-0.888161194230845	2
ENSG00000204335.3	SP5	2	170714891	2_104	0	0.00582951709242663	7.39248651210149	4.09185765755417e-07	-0.663292947549713	1
ENSG00000128683.13	GAD1	2	170808815	2_104	0	0.0252544516847666	21.21334914497	5.08679903771178e-06	1.84272194025565	1
ENSG00000115827.13	DCAF17	2	171443909	2_104	0	0.00446400214340814	5.29309127726271	2.24352634943273e-07	-0.515244848086134	1
ENSG00000071967.11	CYBRD1	2	171512559	2_104	0	0.00453776794626692	5.66786060163775	2.44207411477819e-07	-0.91434766666147	3
ENSG00000077380.15	DYNC1I2	2	171687403	2_104	0	0.0827997454776782	20.9146533685905	1.64428490445428e-05	-4.11555350992753	1
ENSG00000128708.12	HAT1	2	171922612	2_104	0	0.00586688789428047	7.33170870479043	4.08423185443378e-07	-0.376292485725421	1
ENSG00000115840.13	SLC25A12	2	171994938	2_104	0	0.033866124193591	19.2302217906596	6.18368255599971e-06	3.57628473633	2
ENSG00000144355.14	DLX1	2	172081799	2_104	0	0.00916428682428783	12.4435287648464	1.08277850611793e-06	1.57388305582142	2
ENSG00000152256.13	PDK1	2	172555077	2_105	0	0.00217917857162064	5.13370339282366	1.06223593561381e-07	-0.281954368611489	1
ENSG00000091428.17	RAPGEF4	2	172735564	2_105	0	0.0117717634045934	21.1409752310409	2.36300118272454e-06	2.13002445057542	1
ENSG00000091436.16	MAP3K20	2	173075527	2_105	0	0.0260869351354606	28.7468191308387	7.12049607870456e-06	2.5367442126795	1
ENSG00000144306.14	SCRN3	2	174395627	2_105	0	0.0021218621035356	6.1012532589546	1.22923128755283e-07	-1.13162159473769	2
ENSG00000163328.13	GPR155	2	174487330	2_105	0	0.00221728737494631	5.21498453335479	1.09792432123168e-07	-0.0481019093197762	1
ENSG00000128656.13	CHN1	2	175004641	2_107	0	0.010710170362252	15.2919054239052	1.55508946479681e-06	-1.90332305469012	2
ENSG00000115966.16	ATF2	2	175168771	2_107	0	0.0157023659130047	19.0167338259397	2.83529608428872e-06	-2.12083959382426	1
ENSG00000154518.9	ATP5G3	2	175185320	2_107	0	0.00672391408865192	10.7682732823408	6.87488790459232e-07	-1.25761239134064	1
ENSG00000144320.13	LNPK	2	176002028	2_107	0	0.00739244635482694	11.6888099364937	8.20457095722457e-07	-1.37250024291038	1
ENSG00000175879.8	HOXD8	2	176153120	2_107	0	0.00372413608457967	5.03497697847097	1.78041165333102e-07	0.234202229505091	2
ENSG00000128652.11	HOXD3	2	176135968	2_107	0	0.0678685699115832	33.400843694236	2.15240271878323e-05	2.74640665281749	1
ENSG00000170166.5	HOXD4	2	176151101	2_107	0	0.00795024923788523	12.3954385262285	9.35707340591365e-07	1.37638575945231	1
ENSG00000128645.14	HOXD1	2	176188221	2_107	0	0.00588141586548607	9.4685799196743	5.28766746075649e-07	1.04033678999122	1
ENSG00000128654.13	MTX2	2	176269444	2_107	0	0.027935348756488	24.6435540713991	6.53664404549938e-06	-2.43304791009234	1
ENSG00000116044.15	NFE2L2	2	177369114	2_107	0	0.0554016873462285	31.3845352355674	1.65095824894852e-05	2.68502934552369	1
ENSG00000018510.13	AGPS	2	177369114	2_107	0	0.0554016873462285	31.3845352355674	1.65095824894852e-05	2.68502934552369	1
ENSG00000196659.9	TTC30B	2	177553107	2_107	0	0.00418352401703981	6.1631910737477	2.44819099096345e-07	0.563268331642494	1
ENSG00000197557.6	TTC30A	2	177618742	2_107	0	0.00649838462102159	10.4370068369504	6.43989486305624e-07	-1.13438992296152	1
ENSG00000128655.16	PDE11A	2	178108547	2_108	0	0.00226670347096691	4.87346196076998	1.04888937713425e-07	0.22815001007289	1
ENSG00000079156.16	OSBPL6	2	178194197	2_108	0	0.00568725578723184	13.7505198732775	7.42539012578513e-07	-1.95968631579628	1
ENSG00000180228.12	PRKRA	2	178451344	2_108	0	0.0023550253921234	5.30493503406897	1.18624135558949e-07	-0.530728004752851	1
ENSG00000204311.12	DFNB59	2	178451344	2_108	0	0.0023550253921234	5.30493503406897	1.18624135558949e-07	-0.530728004752851	1
ENSG00000079150.17	FKBP7	2	178478636	2_108	0	0.00238132932928892	5.30430530483496	1.19934842988913e-07	-0.255734158492308	1
ENSG00000116095.10	PLEKHA3	2	178480456	2_108	0	0.00241567857533331	5.47921511739714	1.25676736823132e-07	-0.528298604162024	1
ENSG00000155657.26	TTN	2	178831108	2_108	0	0.00236646913299521	5.30409910845502	1.19181781067873e-07	-0.169049936337217	1
ENSG00000163492.14	CCDC141	2	179049620	2_108	0	0.00249777321131162	5.89628811560343	1.39839253511549e-07	-0.724254742603841	2
ENSG00000187231.13	SESTD1	2	179274492	2_108	0	0.0044624263587818	11.3072265022184	4.79098212919117e-07	-1.31571047682384	1
ENSG00000144331.18	ZNF385B	2	179875495	2_108	0	0.00338250490375125	9.33494484662943	2.99811017299716e-07	-1.18116914690105	1
ENSG00000163510.13	CWC22	2	180008371	2_108	0	0.00226037842194948	4.8663258452823	1.04443095528316e-07	-0.13017418667948	1
ENSG00000188452.13	CERKL	2	181463487	2_110	0	0.00676885453653309	7.05921696790981	4.53700343698206e-07	0.680056480745255	1
ENSG00000077232.17	DNAJC10	2	182714222	2_110	0	0.00539172764225504	4.85108569683125	2.48350071654922e-07	-0.0125028139301463	1
ENSG00000162998.4	FRZB	2	182866669	2_110	0	0.00618267585622612	6.17975529773007	3.62781517657581e-07	0.669574783713721	2
ENSG00000061676.14	NCKAP1	2	183037928	2_110	0	0.00672806015634264	7.00051824954404	4.47216125529414e-07	-0.803180921715422	1
ENSG00000162999.12	DUSP19	2	183077905	2_110	0	0.00549053351999895	5.02732650772835	2.62089146268081e-07	0.28791678357264	1
ENSG00000163002.12	NUP35	2	183117184	2_110	0	0.00540432685002101	4.87373741594956	2.50092766449878e-07	0.187179323596686	1
ENSG00000170396.7	ZNF804A	2	184598393	2_112	0	0.0690861165871767	41.2361347868735	2.70499289341848e-05	3.47446211417462	2
ENSG00000065548.17	ZC3H15	2	186486293	2_112	0	0.00196227242262348	5.84109883818558	1.08830657323436e-07	-0.34992972714679	1
ENSG00000138448.11	ITGAV	2	186590551	2_112	0	0.00603308674922765	16.4002898927441	9.39482060382903e-07	1.73034106417678	1
ENSG00000144366.15	GULP1	2	188294042	2_112	0	0.0347468702655054	31.6222086886104	1.04329058927428e-05	3.20452315417342	1
ENSG00000168542.14	COL3A1	2	188974074	2_112	0	0.00178343355021726	4.8430451051498	8.20111388911642e-08	0.0185713471896908	1
ENSG00000204262.11	COL5A2	2	189180039	2_113	0	0.0170984027219355	14.6601348409379	2.38007643012813e-06	-1.80285590487497	2
ENSG00000115368.9	WDR75	2	189442966	2_113	0	0.00946303964091311	8.90134028543231	7.99803794017193e-07	1.16319458335888	1
ENSG00000138449.10	SLC40A1	2	189536547	2_113	0	0.00624024314247473	4.85663826049022	2.87762809780897e-07	-0.0529698454388528	2
ENSG00000138381.9	ASNSD1	2	189661479	2_113	0	0.0062916932057554	4.93635342318619	2.9489756066264e-07	0.355822305834529	2
ENSG00000128699.13	ORMDL1	2	189784079	2_113	0	0.00716894297680537	6.20379080919824	4.22288901718333e-07	-0.755037962182245	2
ENSG00000064933.17	PMS1	2	189569148	2_113	0	0.00664476265386804	5.46646340641733	3.44892154158816e-07	0.268420879090158	2
ENSG00000198130.15	HIBCH	2	190341243	2_113	0	0.00752282345932165	6.6717675655129	4.7656174212368e-07	0.481004628903933	1
ENSG00000151689.12	INPP1	2	190343615	2_113	0	0.00658720024694648	5.38198623958325	3.36620720925629e-07	-0.277238016011705	1
ENSG00000151690.14	MFSD6	2	190408058	2_113	0	0.0121373281369933	11.3219423535139	1.30479243332308e-06	1.75271503825296	2
ENSG00000138386.16	NAB1	2	190646582	2_113	0	0.0118116392155625	11.0573860640476	1.24010952406729e-06	-1.42414690071564	1
ENSG00000138378.17	STAT4	2	191151202	2_114	0	0.00411046152495964	6.21935813832745	2.42735641937177e-07	-0.537395701787726	2
ENSG00000128641.18	MYO1B	2	191244832	2_114	0	0.0074404848702776	12.0295600317563	8.49861936348762e-07	1.30338979736327	1
ENSG00000173559.12	NABP1	2	191677959	2_114	0	0.00362137916702165	4.98174359589067	1.71298187143717e-07	-0.148866131401042	1
ENSG00000196950.13	SLC39A10	2	195667377	2_116	0	0.00771593171240959	6.42800114615716	4.70935812406609e-07	0.843845531250068	1
ENSG00000118997.13	DNAH7	2	196087286	2_116	0	0.00764374468650331	6.33677238614037	4.59908754972002e-07	0.650406875190999	1
ENSG00000081320.10	STK17B	2	196265811	2_116	0	0.0107464999294244	9.64840104546494	9.84509211665122e-07	-1.27924396415814	2
ENSG00000138411.10	HECW2	2	196594112	2_116	0	0.0324597502886863	20.4364998644717	6.29867337373975e-06	3.25562980762682	1
ENSG00000144395.17	CCDC150	2	196640040	2_116	0	0.0134360101716068	11.822220286128	1.50822719777618e-06	2.07427810448296	1
ENSG00000197121.14	PGAP1	2	196928772	2_116	0	0.0290498219490754	19.3508160485367	5.3375278753803e-06	-2.76208438856898	1
ENSG00000065413.18	ANKRD44	2	197308812	2_117	1	0.0650010954986321	40.6950543498681	2.51165338699728e-05	-6.35872785361634	1
ENSG00000115520.8	COQ10B	2	197453059	2_117	0	0.0236209228535326	39.2658233062123	8.80661409347389e-06	-5.68925026009562	1
ENSG00000115541.10	HSPE1	2	197499794	2_117	0	0.00825413692388377	8.66936929651858	6.7944853887444e-07	-0.9191833300696	1
ENSG00000144381.16	HSPD1	2	197513332	2_117	0	0.00755763409692645	8.24921019596634	5.91964452892654e-07	-1.03689354663573	1
ENSG00000162944.10	RFTN2	2	197675986	2_117	0	0.0318131133222752	24.2173950623198	7.31528070688664e-06	2.84039216463932	1
ENSG00000115896.15	PLCL1	2	197804386	2_117	0	0.00678162831508988	7.73060349252682	4.97788407847211e-07	-1.11182214658106	1
ENSG00000226124.6	FTCDNL1	2	199761955	2_118	0	0.00152693549398475	13.375719543291	1.93925643557953e-07	-3.66636600386925	2
ENSG00000178074.5	C2orf69	2	199911021	2_118	0	0.00327890277612108	12.6793781462005	3.94751592349511e-07	3.47574539197858	1
ENSG00000162971.10	TYW5	2	199955071	2_118	0	0.00626668452441948	39.9677700916165	2.37818232694021e-06	-7.29680506856164	2
ENSG00000162972.10	MAIP1	2	199954933	2_118	0	0.00244414790905012	11.4018562061786	2.6460645858848e-07	3.50301907685644	2
ENSG00000196141.13	SPATS2L	2	200305923	2_118	0	0.00251995610819444	11.2219824569849	2.68509687218993e-07	-1.29572061350044	2
ENSG00000163535.17	SGO2	2	200510220	2_118	0	0.00153926127856174	5.63679053166538	8.23837653654263e-08	-0.617294130508844	1
ENSG00000155729.12	KCTD18	2	200519526	2_118	0	0.00160772424195454	7.90642756885867	1.20694992970924e-07	-1.61715134777873	1
ENSG00000138356.13	AOX1	2	200586283	2_118	0	0.00475685282845784	16.9362693125561	7.64953194923529e-07	-1.3774166223787	1
ENSG00000013441.15	CLK1	2	200864612	2_119	0	0.00966995321736364	4.84953793025167	4.45268661685221e-07	0.183794900477321	1
ENSG00000240344.8	PPIL3	2	200889218	2_119	0	0.0100842986984787	5.25745729397207	5.03406537789456e-07	-0.300639887956921	1
ENSG00000115942.8	ORC2	2	200973049	2_119	0	0.0102615632084195	5.42689959621979	5.28765009137618e-07	-0.501449756286355	1
ENSG00000003402.19	CFLAR	2	201116120	2_119	0	0.0135791339719131	8.15260550460766	1.05115291182157e-06	-1.31762797111665	2
ENSG00000003400.14	CASP10	2	201183110	2_119	0	0.0151475819768795	9.21725558290191	1.32569109310713e-06	1.46303231725139	1
ENSG00000064012.21	CASP8	2	201231531	2_119	0	0.0139551274256832	8.418599766454	1.11550383112756e-06	1.0221530574136	1
ENSG00000082146.12	STRADB	2	201406401	2_119	0	0.0380795517060305	18.2350895203622	6.59321326131077e-06	1.92672278776866	1
ENSG00000115993.12	TRAK2	2	201450110	2_119	0	0.0171454988379222	10.4249232915624	1.69715063123978e-06	1.15509010298981	1
ENSG00000155755.18	TMEM237	2	201643412	2_119	0	0.0107299258248656	5.86093559339833	5.97119240599696e-07	-0.515642284024944	1
ENSG00000003393.14	ALS2	2	201780819	2_119	0	0.00967723568819356	4.85685644809172	4.46276463205779e-07	-0.0513010791168802	1
ENSG00000138395.14	CDK15	2	201790822	2_119	0	0.0121546284260659	7.07383788107197	8.16383438639731e-07	-0.883695527592871	1
ENSG00000155760.2	FZD7	2	202034208	2_120	0	0.00516804273077365	5.88647964753133	2.88854501151478e-07	0.0815439306374432	1
ENSG00000138439.11	FAM117B	2	202823583	2_120	0	0.0087411673728387	10.9895729300173	9.12110905422612e-07	-1.80380761939085	1
ENSG00000163596.16	ICA1L	2	202871777	2_120	0	0.0118416833528278	13.9414308292625	1.56753840146488e-06	-2.07409698783136	2
ENSG00000138380.17	CARF	2	202912503	2_120	0	0.00947290018370472	11.7711356085664	1.05876291487497e-06	1.52956231498363	1
ENSG00000178562.17	CD28	2	203706103	2_120	0	0.00467687757892799	4.9175021686769	2.18372506475766e-07	-0.391951032846075	1
ENSG00000023228.13	NDUFS1	2	206158198	2_122	0	0.0063761103138843	11.0798797060097	6.7079260212011e-07	-1.73986792580396	1
ENSG00000183671.12	GPR1	2	206246961	2_122	0	0.00390300470093363	6.52266311272635	2.41724916838312e-07	-0.828638099676018	1
ENSG00000138400.12	MDH1B	2	206764159	2_122	0	0.00331874009789668	4.97723933522171	1.56840841628486e-07	0.0794956408732393	2
ENSG00000144401.14	METTL21A	2	207629451	2_122	0	0.0277367808254367	25.3015232947841	6.66346499342095e-06	-2.64169845598729	1
ENSG00000163249.11	CCNYL1	2	207712007	2_122	0	0.00329454677116725	4.89989291374625	1.53277942783266e-07	-0.253544359776461	1
ENSG00000163251.3	FZD5	2	207835041	2_123	0	0.0129938379244545	6.18173268414807	7.62684750850976e-07	-0.572792005478934	1
ENSG00000115020.16	PIKFYVE	2	208265568	2_123	0	0.0123448437741154	5.6829336027477	6.66124760293503e-07	0.265413555276264	2
ENSG00000144406.18	UNC80	2	209772130	2_124	0	0.00447313419475393	5.16136799182696	2.19216958696041e-07	0.404627358684064	1
ENSG00000197713.14	RPE	2	210009522	2_124	0	0.00780065494758375	10.559740876333	7.8213500932575e-07	1.30651176769077	1
ENSG00000144445.16	KANSL1L	2	210180758	2_124	0	0.00617731617793538	8.29393550504195	4.86472036822274e-07	0.878012861377368	1
ENSG00000115361.7	ACADL	2	210224164	2_124	0	0.00479482765703787	5.83516569509893	2.65658423614757e-07	0.212325194005175	1
ENSG00000168530.15	MYL1	2	210291804	2_124	0	0.0153671504516604	17.1552917058961	2.50316136545156e-06	1.86183514003855	1
ENSG00000115365.11	LANCL1	2	210477778	2_124	0	0.00435207619953182	4.89520972954876	2.02285703827321e-07	-0.0315459861174627	1
ENSG00000021826.14	CPS1	2	210477414	2_124	0	0.00436865532796182	4.93209514236219	2.04586335875113e-07	0	1
ENSG00000138376.10	BARD1	2	214808273	2_127	0	0.00539901813849919	6.23260630099733	3.19508103735439e-07	-0.588849698929321	3
ENSG00000138363.14	ATIC	2	215312057	2_127	0	0.00470525724329518	4.89800935479859	2.18826734218212e-07	0.126977076523866	3
ENSG00000115414.18	FN1	2	215411048	2_127	0	0.0047543225589366	4.99865912638326	2.25652194772007e-07	-0.182793972676151	1
ENSG00000118242.15	MREG	2	216033935	2_127	0	0.00548801010024946	6.3912596132425	3.33041809669679e-07	-0.668134198533704	2
ENSG00000079246.15	XRCC5	2	216108211	2_127	0	0.00469459265166272	4.87599399536718	2.17349413967245e-07	0.293259128273945	1
ENSG00000138375.12	SMARCAL1	2	216412329	2_127	0	0.00488487889265665	5.26151906490873	2.4404074729375e-07	-0.371580859526491	2
ENSG00000115457.9	IGFBP2	2	216535725	2_127	0	0.0140900377728052	15.5557537840864	2.08113673258355e-06	-1.68506380474017	1
ENSG00000171450.5	CDK5R2	2	218959212	2_129	0	0.0236263826883838	16.0005446622441	3.58946230855842e-06	1.828158884447	1
ENSG00000231672.6	DIRC3	2	217756535	2_129	0	0.0108808815274704	8.44553073976667	8.72546187888211e-07	0.907698518593335	1
ENSG00000188282.12	RUFY4	2	218034950	2_129	0	0.0285127116680122	18.0649021609473	4.89070573525837e-06	-1.95379704639719	1
ENSG00000163466.15	ARPC2	2	218217396	2_129	0	0.00800896398667583	5.56358795719441	4.23086040238833e-07	-0.507548463294364	1
ENSG00000179921.14	GPBAR1	2	218259499	2_129	0	0.00905017561307386	6.48035274319076	5.56869009671104e-07	0.460193115295967	1
ENSG00000127837.9	AAMP	2	218270205	2_129	0	0.011253751218209	8.51673486865093	9.10055407463525e-07	0.797832399897086	2
ENSG00000135926.14	TMBIM1	2	218292256	2_129	0	0.026884044058038	16.9130407798212	4.31731454718193e-06	1.64054782607229	2
ENSG00000158428.3	CATIP	2	218363885	2_129	0	0.0310625125695817	18.2361087295416	5.37856165737713e-06	-1.59593182127067	1
ENSG00000018280.16	SLC11A1	2	218381984	2_129	0	0.00781336978520519	5.19622153056692	3.85499157828332e-07	-0.221682519996153	1
ENSG00000144579.7	CTDSP1	2	218398735	2_129	0	0.0125507110564353	10.1579378922282	1.21051808251744e-06	-1.52695810719121	2
ENSG00000135913.10	USP37	2	218567846	2_129	0	0.0128384734552994	10.1644545208831	1.23906720175047e-06	1.4634185090556	2
ENSG00000144580.13	CNOT9	2	218568666	2_129	0	0.00759945863361911	4.93427406364367	3.56043711745378e-07	0.0309914205107155	1
ENSG00000115556.13	PLCD4	2	218607609	2_129	0	0.00751184649555203	4.85802809239873	3.46500705493636e-07	0.18992212992336	1
ENSG00000074582.12	BCS1L	2	218658710	2_129	0	0.0123942119200163	10.0010974908523	1.17696615710863e-06	-1.59407363510153	1
ENSG00000115568.15	ZNF142	2	218658710	2_129	0	0.00990221579665307	7.79602309535432	7.32998186880588e-07	1.27516827805665	2
ENSG00000163481.7	RNF25	2	218672452	2_129	0	0.00780430459810699	5.16499576916984	3.82737995694329e-07	0.102314382830177	1
ENSG00000163482.11	STK36	2	218672501	2_129	0	0.0171862600856884	13.1483766202879	2.14561062972001e-06	-1.82288324647266	1
ENSG00000163501.6	IHH	2	219061446	2_129	0	0.00790282825048749	7.97468216819094	5.98402395862419e-07	-1.79563095953504	1
ENSG00000187736.12	NHEJ1	2	219160400	2_129	0	0.00856938590781486	9.96379996251295	8.10722260079423e-07	2.31221807886671	2
ENSG00000213901.10	SLC23A3	2	219170383	2_129	1	0.0251037444131121	16.4620135204571	3.92390835320411e-06	3.44400530452983	2
ENSG00000115657.12	ABCB6	2	219218731	2_129	0	0.00832320558402644	6.45647420918948	5.10250500304303e-07	0.971846487216783	1
ENSG00000198925.10	ATG9A	2	219229829	2_129	0	0.00912196173804003	6.48340340384882	5.61550331208221e-07	-0.400926119907807	1
ENSG00000163521.15	GLB1L	2	219241541	2_129	0	0.00879970570604416	6.79434949076226	5.67692853858969e-07	-0.917563570738125	1
ENSG00000127824.13	TUBA4A	2	219278362	2_129	0	0.0102221203376847	7.44474844396743	7.22584121214094e-07	0.434970379060179	1
ENSG00000054356.13	PTPRN	2	219309801	2_129	0	0.00843791807196792	7.57374478654196	6.06796919869683e-07	-1.48735393722976	1
ENSG00000123992.18	DNPEP	2	219399651	2_129	0	0.00752145069760923	4.86723313632101	3.47601113471661e-07	-0.131130121521781	2
ENSG00000175084.11	DES	2	219485865	2_129	0	0.0233781924093534	15.5841547979496	3.45932670012357e-06	-1.59394764704443	1
ENSG00000072195.14	SPEG	2	219434550	2_129	0	0.0102087697697106	7.86872946092805	7.62738064212703e-07	-0.939170850144341	1
ENSG00000123989.13	CHPF	2	219543916	2_129	0	0.00802220946137822	5.78019329402407	4.40284864238922e-07	-0.764485200814802	1
ENSG00000188760.10	TMEM198	2	219547560	2_129	0	0.0142258757982621	10.8149615168357	1.46083574793947e-06	-1.18682600334397	1
ENSG00000123999.4	INHA	2	219569323	2_129	0	0.0174016627980378	12.790420557764	2.11335750385784e-06	1.24191039060166	1
ENSG00000144589.21	STK11IP	2	219597918	2_130	0	0.00373015424254219	4.86688233032229	1.72375299306912e-07	0.0341883709083787	1
ENSG00000116106.11	EPHA4	2	221574191	2_130	0	0.00459937443231484	6.88594656159465	3.00718268080335e-07	-0.650330649715073	1
ENSG00000116120.9	FARSB	2	222658954	2_131	0	0.00796313572585672	8.62792439298298	6.52360783282567e-07	0.919578523093796	1
ENSG00000123983.13	ACSL3	2	222860739	2_131	0	0.00684281477768745	7.15524235391326	4.64896770896644e-07	-0.760917061811378	1
ENSG00000171951.4	SCG2	2	223601626	2_131	0	0.0313502702232635	21.990861815843	6.54607436876056e-06	-2.03698918735254	1
ENSG00000085449.14	WDFY1	2	223944812	2_131	0	0.0139970153378156	14.1134584699708	1.87571255316095e-06	-1.54494266823208	1
ENSG00000124019.9	FAM124B	2	224402283	2_132	0	0.013647277223011	12.8598880602502	1.66640514836138e-06	-1.6406019449795	2
ENSG00000135905.18	DOCK10	2	225041976	2_133	0	0.00659418481458451	6.38127742360752	3.99545402347212e-07	0.632283486205805	1
ENSG00000144468.16	RHBDD1	2	226836102	2_133	0	0.0174612083373003	15.8539515670417	2.62850748477548e-06	-1.86985986661035	1
ENSG00000169031.18	COL4A3	2	227166988	2_133	0	0.0088350175168076	9.222913461436	7.73700620860515e-07	-1.03743787927475	1
ENSG00000168958.19	MFF	2	227325269	2_134	0	0.00481158898352807	5.09620708545658	2.32826808999037e-07	0.391660050195727	2
ENSG00000135917.13	SLC19A3	2	227717801	2_134	0	0.0164523813287378	17.0404423514736	2.66199372924683e-06	1.61956302690494	2
ENSG00000115009.11	CCL20	2	227805859	2_134	0	0.00654924184951189	8.19282728303674	5.09474233349352e-07	-0.928455210397858	1
ENSG00000163053.10	SLC16A14	2	230131107	2_135	0	0.00881487870143349	13.9395707866418	1.1667105873098e-06	-1.62544035512143	1
ENSG00000079263.18	SP140	2	230203425	2_135	0	0.016986275186183	20.3238695039747	3.27794717182805e-06	-2.10999802198724	1
ENSG00000135899.17	SP110	2	230213733	2_135	0	0.00353957010540285	5.0830216093816	1.70832254065628e-07	0.143777281416938	2
ENSG00000185404.16	SP140L	2	230328083	2_135	0	0.00439508868058647	7.18275813076613	2.99747991377738e-07	0.838318565291856	2
ENSG00000067066.16	SP100	2	230415917	2_135	0	0.00382173485235027	5.82685861843885	2.11442570707812e-07	-0.367199460000497	1
ENSG00000237412.6	PRSS56	2	232520066	2_136	0	0.0181558589136173	14.0393229963991	2.4202507412344e-06	-1.50758780509859	1
ENSG00000135902.9	CHRND	2	232526097	2_136	0	0.0143331816821896	11.7348884868599	1.59705167874815e-06	1.37950545988668	1
ENSG00000204128.5	C2orf72	2	231046102	2_136	0	0.00739975470028487	5.30543723134445	3.72765662941828e-07	0.509717725487998	1
ENSG00000135914.5	HTR2B	2	231125386	2_136	0	0.00840559702876531	6.54358670766484	5.22254059015702e-07	0.619299200113901	2
ENSG00000171596.6	NMUR1	2	231524502	2_136	0	0.00751006495618134	5.44916275859513	3.88571433884557e-07	-0.429515766141016	3
ENSG00000187514.16	PTMA	2	231707301	2_136	0	0.0084523189708644	6.59744891871545	5.29479696300418e-07	-0.637220173351133	1
ENSG00000171551.11	ECEL1	2	232487681	2_136	0	0.00706942328566884	4.86190336138322	3.26353071988019e-07	0.150058322104111	1
ENSG00000221944.6	TIGD1	2	232550011	2_136	0	0.0087482970314019	6.93190826301398	5.75802735328011e-07	-0.745093312086562	1
ENSG00000135930.13	EIF4E2	2	232549631	2_136	0	0.00780763296565967	5.82661980257579	4.31949988121273e-07	0.520349006491145	1
ENSG00000115468.11	EFHD1	2	232615874	2_136	0	0.00712058269866267	4.93193030181218	3.33449339885812e-07	-0.135322197665042	1
ENSG00000244122.2	UGT1A7	2	233681597	2_137	0	0.00762140938954692	7.02922324926001	5.08674567245217e-07	-0.867422387107316	1
ENSG00000204120.14	GIGYF2	2	232697500	2_137	0	0.00678856368340097	18.5253611127619	1.19410351195412e-06	-3.64617394014594	2
ENSG00000182600.9	C2orf82	2	232856815	2_137	0	0.0284543702191072	22.1923780119726	5.99584249601248e-06	-2.7532264615721	1
ENSG00000066248.14	NGEF	2	232765088	2_137	0	0.0556916251582891	24.5484001729083	1.29810697189966e-05	-2.10543860933313	3
ENSG00000085978.21	ATG16L1	2	233296026	2_137	0	0.00699169811536293	6.03862293219303	4.00883311251651e-07	0.421290751048045	1
ENSG00000077044.10	DGKD	2	233354365	2_137	0	0.0223123610142706	17.458878425597	3.69878651641866e-06	1.73249804161138	1
ENSG00000085982.13	USP40	2	233566769	2_137	0	0.0918473633159339	30.902458912181	2.69498981281719e-05	-2.60760349299778	1
ENSG00000157985.18	AGAP1	2	235444701	2_139	0	0.00858555825848495	5.52531144430221	4.5042521982311e-07	0.370155169500817	1
ENSG00000177483.11	RBM44	2	237783839	2_140	0	0.00885392083243108	4.85846093096765	4.08443271332982e-07	0.0916740065456352	2
ENSG00000184182.18	UBE2F	2	237966682	2_141	0	0.0126472105827476	6.8882701825353	8.27184370662044e-07	-0.840895090317628	2
ENSG00000132330.16	SCLY	2	238061377	2_141	0	0.0116716844127259	6.10706571110856	6.76804949465795e-07	0.641887587392014	2
ENSG00000144488.14	ESPNL	2	238124947	2_141	0	0.0180223299074024	10.3391954598514	1.7692739280518e-06	1.25294181760001	2
ENSG00000168427.8	KLHL30	2	238138379	2_141	0	0.0113599408283478	5.84373054388578	6.30323716699436e-07	-0.948655106498578	2
ENSG00000132323.8	ILKAP	2	238203982	2_141	0	0.0196841137660728	11.1997256126753	2.09324781242238e-06	1.96929952955663	1
ENSG00000132326.11	PER2	2	238289924	2_141	0	0.0146692524932721	8.33231202854737	1.16056883912996e-06	-0.739570520165613	1
ENSG00000204104.11	TRAF3IP1	2	238274648	2_141	0	0.0124398569746927	6.72720682828727	7.94598176789055e-07	0.494645921614597	2
ENSG00000065802.11	ASB1	2	238426593	2_141	0	0.0113774044890403	5.85857235187097	6.32896061219774e-07	-0.538217260895702	2
ENSG00000130414.11	NDUFA10	2	239998123	2_142	0	0.00564975770403664	5.76188232558334	3.09094732702074e-07	0.402083331963719	2
ENSG00000172428.10	COPS9	2	240136028	2_142	0	0.00847117416743393	9.69542716264809	7.79844396232949e-07	-1.06926455203389	1
ENSG00000063660.8	GPC1	2	240436215	2_142	0	0.00594097262413629	6.24975673882461	3.52547842656225e-07	-0.662722544941787	1
ENSG00000188542.9	DUSP28	2	240564697	2_142	0	0.00514590629336154	4.85533107819539	2.37234648888505e-07	-0.00487719989649368	1
ENSG00000144504.15	ANKMY1	2	240570295	2_142	0	0.00530901921027771	5.15815317345797	2.6001950556831e-07	0.152554223308608	1
ENSG00000142330.19	CAPN10	2	240586423	2_142	0	0.0084357433863258	9.65463377622933	7.73315226506621e-07	-1.01013412367128	2
ENSG00000178623.11	GPR35	2	240605435	2_142	0	0.00520290886366015	4.96224374232801	2.451442483773e-07	-0.243198787307277	1
ENSG00000130294.15	KIF1A	2	240820742	2_143	0	0.0126265670759629	9.76005508894197	1.17013226842153e-06	1.21045916189727	1
ENSG00000162804.13	SNED1	2	240961077	2_143	0	0.00979292163543411	7.28786679133648	6.77657270144142e-07	-0.808795493973068	1
ENSG00000122085.16	MTERF4	2	241102313	2_143	0	0.00769849255504018	4.94939085025695	3.6178856997557e-07	-0.037816529653186	3
ENSG00000115687.13	PASK	2	241144457	2_143	0	0.00844142002424952	5.84444991544744	4.68442778508721e-07	0.631515444631386	2
ENSG00000115685.14	PPP1R7	2	241149230	2_143	0	0.00923231250340173	6.71482108533377	5.88629927118181e-07	0.803431962910108	2
ENSG00000146205.13	ANO7	2	241214256	2_144	0	0.0182890026759168	14.7777239909877	2.56622641538136e-06	1.90025581208	1
ENSG00000168385.17	SEPT2	2	241315963	2_144	0	0.00726941475300524	5.79999295801636	4.00335691679776e-07	-0.562626825638063	1
ENSG00000115677.16	HDLBP	2	241317232	2_144	0	0.00932118543257165	8.21556286158649	7.27119626899453e-07	-0.985848441043871	1
ENSG00000006607.13	FARP2	2	241356233	2_144	0	0.0461934352724081	23.8611385689127	1.04657129836213e-05	2.51690123590627	2
ENSG00000176720.4	BOK	2	241558436	2_144	0	0.00689338288274111	5.28417098696115	3.45865035710849e-07	-0.159309382440565	1
ENSG00000168395.15	ING5	2	241687101	2_144	0	0.0213104535649323	16.2703244303342	3.29220069939631e-06	1.70823712728516	2
ENSG00000134121.9	CHL1	3	196216	3_1	0	0.0482343480057214	24.58330625277	1.12588517530463e-05	-2.14176937882567	1
ENSG00000072756.16	TRNT1	3	3126901	3_3	0	0.00611576285414561	5.81607516744768	3.37736535691859e-07	-0.551326622599186	2
ENSG00000113851.14	CRBN	3	3177827	3_3	0	0.00688700378586926	6.96920881249518	4.55733753737896e-07	-0.720537610382067	1
ENSG00000175928.5	LRRN1	3	3799536	3_3	0	0.00763341317733379	7.96858578940069	5.77560414834368e-07	0.88212152953603	1
ENSG00000170364.12	SETMAR	3	4301852	3_3	0	0.00619969318464841	5.94839702951292	3.50160813189142e-07	0.51417987170186	2
ENSG00000144455.13	SUMF1	3	4469623	3_4	0	0.0064010377065683	6.07091702254374	3.68979365110901e-07	-0.518725461192717	1
ENSG00000134107.4	BHLHE40	3	4978463	3_4	0	0.0230871175556343	18.5590425880115	4.06839094883538e-06	-1.90379133206035	1
ENSG00000196277.15	GRM7	3	6769842	3_5	0	0.0153287593416782	8.99816868713468	1.30965990923595e-06	-1.03194357100584	1
ENSG00000180914.10	OXTR	3	8768776	3_7	0	0.0101737889772989	7.86159727531365	7.59435535269841e-07	-0.78146375243718	1
ENSG00000070950.9	RAD18	3	8963418	3_7	0	0.0107228922788083	8.37278280726041	8.52470120170451e-07	-0.912975141324053	2
ENSG00000168137.15	SETD5	3	9397385	3_7	0	0.00758727571795448	5.01078683452646	3.60985028935686e-07	0.0748059519681247	1
ENSG00000163719.19	MTMR14	3	9649842	3_8	0	0.00389171805369748	4.85190503234008	1.79287931874737e-07	0.0239401389600048	1
ENSG00000144550.12	CPNE9	3	9702857	3_8	0	0.0039732979931929	5.05203324716244	1.90596418109861e-07	0.262192749046576	2
ENSG00000134072.10	CAMK1	3	9770367	3_8	0	0.0171818353203909	19.096986151212	3.11552888552679e-06	-1.91969454702108	1
ENSG00000214021.15	TTLL3	3	9811078	3_8	0	0.018748090654393	19.9583473699961	3.5528675611439e-06	-2.00106199493113	1
ENSG00000171135.13	JAGN1	3	9890067	3_8	0	0.0133320978615024	16.7218792816899	2.11680558889952e-06	-1.65886053869057	2
ENSG00000163701.18	IL17RE	3	9901869	3_8	0	0.00442916722061881	6.12475347076075	2.57577596489345e-07	-0.53907577465457	2
ENSG00000163702.18	IL17RC	3	9923142	3_8	0	0.00388783942538318	4.84423246829713	1.78826012419215e-07	-0.0419807200108245	1
ENSG00000163703.17	CRELD1	3	9911104	3_8	0	0.00390922638053137	4.89221636739323	1.81590813371703e-07	-0.159027892937938	1
ENSG00000125037.12	EMC3	3	10010880	3_8	0	0.00460396374505823	6.45569850506397	2.82210086275291e-07	-0.668922022784775	1
ENSG00000144554.10	FANCD2	3	10025967	3_8	0	0.00389199684264074	4.86462664789786	1.79770899126877e-07	-0.0078271197706794	1
ENSG00000254999.3	BRK1	3	10115684	3_8	0	0.0254252926106363	22.7792064346926	5.49923079663636e-06	2.05255636631234	1
ENSG00000134086.7	VHL	3	10140878	3_8	0	0.00440496787566858	6.01510840249253	2.51584337735655e-07	0.407303552750347	1
ENSG00000134070.4	IRAK2	3	10164461	3_8	0	0.00426310058095936	5.7069716474904	2.3100888875534e-07	-0.321229170707974	1
ENSG00000157017.15	GHRL	3	10297453	3_8	0	0.00632405835788907	9.45894710983871	5.67983948867299e-07	1.47538685899261	1
ENSG00000157087.17	ATP2B2	3	10707748	3_8	0	0.0049332924104446	7.56548203620065	3.54381350866363e-07	1.34987599615627	1
ENSG00000157103.10	SLC6A1	3	10992142	3_9	0	0.00816806671541082	11.2006688141197	8.68681613123598e-07	1.13824062080837	2
ENSG00000197548.12	ATG7	3	11271528	3_9	0	0.00485984532699002	6.15965392327234	2.84234084723322e-07	0.735137955596015	1
ENSG00000144559.10	TAMM41	3	11808893	3_9	0	0.00865061670321665	11.7584208493856	9.65813933070757e-07	-1.31099637295133	1
ENSG00000157152.16	SYN2	3	11982433	3_9	0	0.00428238896686539	4.9323945894339	2.00558614576979e-07	0.0492786782753402	1
ENSG00000154743.17	TSEN2	3	12484689	3_9	0	0.00646027518569858	8.92263256687163	5.47320132957964e-07	-1.60023566924627	2
ENSG00000075975.15	MKRN2	3	12556393	3_9	0	0.0215487653035372	20.6473383057363	4.22458314146722e-06	2.05724043188442	3
ENSG00000225526.4	MKRN2OS	3	12561203	3_9	0	0.0051799642158864	6.77860035350129	3.33398918180478e-07	0.630382420840231	1
ENSG00000088726.15	TMEM40	3	12769053	3_9	0	0.00504643538172978	6.52516325860753	3.1266084372852e-07	-0.483931729903946	1
ENSG00000144712.11	CAND2	3	12796583	3_9	0	0.00482912096931087	6.09805408616757	2.79612609995477e-07	0.398951964610915	1
ENSG00000144711.13	IQSEC1	3	13072626	3_10	0	0.0112800664832129	8.94609140629727	9.5816959900428e-07	1.06979925104399	1
ENSG00000163528.12	CHCHD4	3	14123707	3_10	0	0.00986430761067492	7.64180317374719	7.15747519000305e-07	-0.78994214721329	2
ENSG00000154767.14	XPC	3	14180391	3_10	0	0.0124334221871205	9.89334288045352	1.16796852270857e-06	1.1648616804803	1
ENSG00000131389.16	SLC6A6	3	14402293	3_10	0	0.0569917824469319	24.8148915070938	1.34283303729325e-05	2.38839735891636	1
ENSG00000144596.12	GRIP2	3	14534964	3_10	0	0.0190527356784372	14.0526392625513	2.54221710869764e-06	-1.55142660862836	2
ENSG00000154781.15	CCDC174	3	14652143	3_10	0	0.0692601072250167	26.752954663931	1.75935026169304e-05	-2.49260363751134	2
ENSG00000131368.7	MRPS25	3	15065408	3_11	0	0.00948770744792959	5.70031047176352	5.13519798310467e-07	0.509784614902284	1
ENSG00000131375.9	CAPN7	3	15206289	3_11	0	0.0121226060481677	8.08412788526003	9.3052182529116e-07	-1.03175591327476	1
ENSG00000206561.12	COLQ	3	15521671	3_11	0	0.00872345790388884	4.88402935052457	4.04542665457554e-07	-0.103179718599758	1
ENSG00000131373.14	HACL1	3	15601536	3_11	0	0.0134528987734278	9.09767563662381	1.16210058501852e-06	1.1039754804865	1
ENSG00000206560.11	ANKRD28	3	15859466	3_11	0	0.0199276012565228	12.9281992620958	2.44619153288058e-06	-1.74072890255335	1
ENSG00000154814.13	OXNAD1	3	16264511	3_12	0	0.00477575384272488	5.02558868222047	2.27890526415894e-07	-0.383645920291108	2
ENSG00000131378.13	RFTN1	3	16514065	3_12	0	0.00575514753962181	6.41661710780491	3.5063880970659e-07	-0.46195375969474	2
ENSG00000154822.17	PLCL2	3	16802230	3_12	0	0.00575205003878632	18.386714212187	1.00420915890316e-06	4.01583677930304	1
ENSG00000163576.17	EFHB	3	19946047	3_14	0	0.0100618141735357	8.76560664790972	8.37443791275725e-07	0.952886508067221	1
ENSG00000144566.10	RAB5A	3	19946616	3_14	0	0.0402136120532376	22.3016242121167	8.51543766709538e-06	2.20929030693862	1
ENSG00000183977.13	PP2D1	3	20012089	3_14	0	0.00749195933646829	5.89964359936994	4.19680301051435e-07	0.527850970198952	1
ENSG00000182247.9	UBE2E2	3	23202760	3_17	0	0.014413466950193	13.0886401459911	1.7912672303615e-06	1.65326610721303	1
ENSG00000170142.11	UBE2E1	3	23805720	3_18	0	0.00175992165528371	5.13728249242415	8.58468135335568e-08	-0.741455619289953	1
ENSG00000077092.18	RARB	3	25174179	3_18	0	0.00212221660040868	6.83697186250948	1.37768806691588e-07	0.517693367269578	1
ENSG00000033867.16	SLC4A7	3	27484716	3_20	0	0.0111536267670362	4.86001080434529	5.14695936073898e-07	-0.108354397963599	2
ENSG00000163508.12	EOMES	3	27723132	3_20	0	0.0222798386757372	11.6041739211973	2.45484269478601e-06	1.5228226848973	1
ENSG00000163512.13	AZI2	3	28348550	3_21	0	0.00620501347063462	4.95063511633115	2.91676233740021e-07	-0.113485187841154	1
ENSG00000206559.7	ZCWPW2	3	28348860	3_21	0	0.0139463052815262	12.8233806458314	1.69808372004766e-06	1.51988591572188	1
ENSG00000144642.21	RBMS3	3	28575079	3_21	0	0.00674237048404391	5.75699561922697	3.68558055981371e-07	-0.00535830737670335	1
ENSG00000163527.9	STT3B	3	31532766	3_23	0	0.0069478445603387	8.58027979334642	5.66042369665071e-07	0.944827203072254	1
ENSG00000152642.10	GPD1L	3	32153249	3_23	0	0.0926495086970542	33.4824699972507	2.94549307355735e-05	2.95583412127296	1
ENSG00000170293.8	CMTM8	3	32238503	3_23	0	0.00574660197753762	6.95533734938593	3.79513049682129e-07	-0.648791641971617	1
ENSG00000144635.8	DYNC1LI1	3	32594910	3_24	0	0.0126045800857172	8.65040050438407	1.03528994028597e-06	-1.3105676217165	1
ENSG00000182973.18	CNOT10	3	32686085	3_24	0	0.00852482820449119	4.84731289008778	3.92359422334397e-07	0.0220009147415224	1
ENSG00000170275.14	CRTAP	3	33113772	3_24	0	0.00852028668899119	4.84213355463223	3.91731385630667e-07	-0.0676620471859741	3
ENSG00000173705.8	SUSD5	3	33218930	3_25	0	0.003968977504058	11.8991453979785	4.48427053325091e-07	-1.45841832595386	2
ENSG00000153560.11	UBP1	3	33449832	3_25	0	0.0134775079146753	23.0394435706129	2.94834959904907e-06	-2.82314245886102	1
ENSG00000144681.10	STAC	3	36380068	3_26	0	0.0309983408794093	18.8993739033042	5.56266957843897e-06	-2.25587711494219	3
ENSG00000168016.13	TRANK1	3	36945501	3_27	0	0.00572195756354177	6.68992482175684	3.63465560809903e-07	-1.50345064531705	2
ENSG00000178567.7	EPM2AIP1	3	36993455	3_27	0	0.00625790918894043	8.05541463530734	4.78646131402182e-07	-1.61366211709586	1
ENSG00000076242.14	MLH1	3	36993455	3_27	0	0.00625790918894043	8.05541463530734	4.78646131402182e-07	-1.61366211709586	1
ENSG00000144674.16	GOLGA4	3	37243088	3_27	0	0.00663493786526326	6.00198198974112	3.78119386717954e-07	-0.143634425778073	1
ENSG00000198590.11	C3orf35	3	37386585	3_27	0	0.00589322907098544	6.84395360202926	3.82963845951825e-07	1.3705847385103	2
ENSG00000144677.14	CTDSPL	3	37878791	3_27	0	0.00574333013121986	4.92575283559596	2.68617184903055e-07	-0.0832223302673589	1
ENSG00000172939.8	OXSR1	3	38165415	3_27	0	0.00995933290332951	10.0753831283288	9.52772505209138e-07	1.14391442455275	1
ENSG00000172940.11	SLC22A13	3	38266019	3_27	0	0.00739531205405963	7.36464058826101	5.1713681722197e-07	0.849641885603894	1
ENSG00000114739.13	ACVR2B	3	38454810	3_28	0	0.0051895468897214	6.30906639895319	3.10879392959734e-07	1.08375524281285	1
ENSG00000157036.12	EXOG	3	38532946	3_28	0	0.0054085841346424	5.9803349882026	3.07118867971661e-07	-0.197004351724482	1
ENSG00000183873.15	SCN5A	3	38633499	3_28	0	0.00486242738189635	5.13805783142015	2.37219023236905e-07	-0.217765470149775	1
ENSG00000168356.11	SCN11A	3	38950616	3_28	0	0.0059478729585033	6.94951844677647	3.9247662170001e-07	0.691058726754666	1
ENSG00000114745.13	GORASP1	3	39107998	3_28	0	0.0112257715689273	13.3327341216227	1.42112675552687e-06	1.50927352469411	1
ENSG00000168026.18	TTC21A	3	39108012	3_28	0	0.0115640551054695	13.2914060573801	1.45941389009205e-06	1.34486474953876	2
ENSG00000168334.8	XIRP1	3	39191707	3_28	0	0.0252011062889153	21.0112249781539	5.02768865659022e-06	-2.11254819576801	2
ENSG00000168329.13	CX3CR1	3	39281672	3_28	0	0.00471403567255202	4.85597021763957	2.17353318813528e-07	-0.141987325684168	1
ENSG00000144659.10	SLC25A38	3	39384950	3_28	0	0.00508441416854399	5.60859358808347	2.70764852208137e-07	0.418635668284306	1
ENSG00000168028.13	RPSA	3	39407090	3_28	0	0.00499598074045615	5.39509445107076	2.55927647415364e-07	0.395812929953762	1
ENSG00000114784.3	EIF1B	3	40309786	3_29	0	0.0220055502751868	16.8489026348499	3.52047488570726e-06	-1.70424547355139	1
ENSG00000168032.8	ENTPD3	3	40387447	3_29	0	0.00868149356581027	7.7895912050682	6.42105679248484e-07	-0.966478568662207	1
ENSG00000177873.12	ZNF619	3	40477330	3_29	0	0.0106432809858988	9.77021215584764	9.8736315982577e-07	-1.18756045420034	1
ENSG00000168036.16	CTNNB1	3	41034987	3_30	0	0.0103172766711689	6.17488702688266	6.04911011124024e-07	-0.617555860784528	1
ENSG00000168038.10	ULK4	3	41963289	3_30	0	0.0114262382699849	7.16788484551949	7.77663458636886e-07	-0.995013344958611	1
ENSG00000182606.14	TRAK1	3	42014240	3_30	0	0.00927711871754211	5.14172561471195	4.52917819752653e-07	0.36564333315414	1
ENSG00000187094.11	CCK	3	42266931	3_30	0	0.00901331781403714	4.86133466228712	4.16042407865595e-07	0.249853495316989	1
ENSG00000008324.11	SS18L2	3	42583723	3_32	0	0.012801309744785	23.3181895992211	2.83430532052691e-06	2.26789081435371	1
ENSG00000114857.17	NKTR	3	42601933	3_32	0	0.0195017212212893	27.4205869560269	5.0774667439617e-06	2.47762225065032	1
ENSG00000093183.13	SEC22C	3	42603289	3_32	0	0.00297068495901831	8.9215486955554	2.51648441112021e-07	0.914404884514476	1
ENSG00000010282.14	HHATL	3	42712261	3_32	0	0.00192950535238123	4.85762228018885	8.89953112428142e-08	0.178635603468644	1
ENSG00000181061.13	HIGD1A	3	42800848	3_32	0	0.00196109919325516	5.08028448436185	9.45986612334903e-08	-0.379721733290249	1
ENSG00000144648.15	ACKR2	3	42800848	3_32	0	0.00288054973774621	8.50676514466158	2.32668300827242e-07	-0.777485669648539	2
ENSG00000182983.14	ZNF662	3	42905991	3_32	0	0.00192986647729443	4.87372952077459	8.93071195953505e-08	0.210318041859944	1
ENSG00000011198.7	ABHD5	3	43690090	3_32	0	0.00327370704698682	9.77120631319945	3.03728393675185e-07	-1.02514675194672	1
ENSG00000179152.19	TCAIM	3	44338372	3_32	0	0.0086350490834195	18.9782438987742	1.5560309499138e-06	-2.09058041457784	1
ENSG00000225873.3	LINC00694	3	44439661	3_32	0	0.0121985899663583	22.295407113282	2.58239360325828e-06	2.26959777015543	1
ENSG00000178917.15	ZNF852	3	44510929	3_32	0	0.00262689255388682	8.21909027947573	2.05004529661391e-07	-1.41086035550825	1
ENSG00000144792.9	ZNF660	3	44578138	3_32	0	0.00403577191871884	11.8858000904294	4.55462297389438e-07	-1.59240461389818	2
ENSG00000186448.14	ZNF197	3	44584405	3_32	0	0.00205456892057476	5.5684501654288	1.08630667555968e-07	-0.656290229002722	1
ENSG00000169981.10	ZNF35	3	44645808	3_32	0	0.00447996946402518	12.728785411375	5.41451318455432e-07	1.61848124114783	1
ENSG00000196653.11	ZNF502	3	44711871	3_32	0	0.00196719069685225	5.01007911048644	9.35811638717287e-08	0.0969882925759428	2
ENSG00000186446.11	ZNF501	3	44721338	3_32	0	0.00236860695636287	6.84549069441731	1.53955419572287e-07	-0.747861346350425	1
ENSG00000163808.16	KIF15	3	44761638	3_32	0	0.0723637987890908	39.8643228681226	2.73907009142993e-05	-3.34775308757611	1
ENSG00000169964.7	TMEM42	3	44870951	3_32	0	0.00236222131192754	6.67384893494971	1.49690539003049e-07	0.35348426134724	1
ENSG00000163810.11	TGM4	3	44894995	3_32	0	0.00225747729097603	6.17205034205433	1.32297076339738e-07	-0.502171157930194	1
ENSG00000075914.12	EXOSC7	3	44975427	3_32	0	0.00344359258376969	10.7181656778659	3.50452874531551e-07	1.27144414591723	2
ENSG00000163815.5	CLEC3B	3	45003775	3_32	0	0.00193296134886567	4.86739780346034	8.9334129243268e-08	-0.0405100824347935	1
ENSG00000163814.7	CDCP1	3	45065335	3_32	0	0.00199607327062346	5.2353345339686	9.9224361704805e-08	0.522101788689604	3
ENSG00000249992.1	TMEM158	3	45226648	3_32	0	0.00204430933345479	5.40626605022256	1.04940087597654e-07	-0.398249939390283	1
ENSG00000011376.9	LARS2	3	45388983	3_32	0	0.00428900828031875	12.5953440980918	5.12937343380805e-07	1.29221846573255	2
ENSG00000144791.9	LIMD1	3	45647981	3_32	0	0.00211548315561161	5.73038436928355	1.15104081053566e-07	-0.527143703082377	1
ENSG00000211456.10	SACM1L	3	45688625	3_32	0	0.00336783293107934	10.2152359506271	3.26660286306875e-07	-1.1671988537996	1
ENSG00000163817.15	SLC6A20	3	45796686	3_32	0	0.00228426256763981	6.48568063075491	1.40669187513056e-07	-0.606148550186113	1
ENSG00000163818.16	LZTFL1	3	45916197	3_32	0	0.00338008276599811	10.2503436822748	3.28975199168372e-07	-1.17381602590253	2
ENSG00000172215.5	CXCR6	3	45940684	3_32	0	0.00225958801343784	6.38661198967482	1.3702417343994e-07	0.558245563931172	1
ENSG00000163820.14	FYCO1	3	45987701	3_32	0	0.00510081762197634	14.2101884431591	6.88235435751443e-07	-1.55310174978351	2
ENSG00000163823.3	CCR1	3	46208857	3_32	0	0.00216496824219048	5.96560523986297	1.22631894735453e-07	-0.509271298622197	2
ENSG00000121807.5	CCR2	3	46354094	3_32	0	0.00197272548309468	5.0630794327423	9.48372151000142e-08	0.273452151895399	1
ENSG00000160791.13	CCR5	3	46371068	3_32	0	0.00201328436336889	5.2669018975863	1.00683370685053e-07	0.275378155154611	1
ENSG00000121797.9	CCRL2	3	46406497	3_32	0	0.00214720756777143	5.86898481232525	1.19655980973436e-07	-0.589046873448492	1
ENSG00000012223.12	LTF	3	46485204	3_32	0	0.00240229557280414	6.96451703709597	1.58860104112637e-07	-0.727432187216489	1
ENSG00000241186.9	TDGF1	3	46576229	3_32	0	0.00198083401065263	5.10294366526561	9.59767975711893e-08	0.285672916814736	1
ENSG00000261603.1	PRSS46	3	46736764	3_33	0	0.0121917200025001	9.40330244855853	1.08853596300394e-06	1.09368292737442	2
ENSG00000178038.16	ALS2CL	3	46682287	3_33	0	0.00829906824233118	5.66351653193009	4.46285631991289e-07	-0.47450449857529	1
ENSG00000181585.3	TMIE	3	46682287	3_33	0	0.00863292410883831	6.04675406264358	4.95652869667215e-07	-0.542393392378786	2
ENSG00000188086.13	PRSS45	3	46744963	3_33	0	0.00823508127151007	5.58831305256832	4.36964357076099e-07	0.478092378472971	2
ENSG00000178055.11	PRSS42	3	46834226	3_33	0	0.00874203501662885	6.16880747199714	5.12048566541718e-07	-0.613347872290446	1
ENSG00000160801.13	PTH1R	3	46877889	3_33	0	0.010349684465313	7.80986064834112	7.67481279822968e-07	-0.791023672979103	2
ENSG00000160796.16	NBEAL2	3	46979634	3_33	0	0.00847499003559971	5.86733545098209	4.72147301340646e-07	0.528270076370707	2
ENSG00000181555.20	SETD2	3	47164415	3_33	0	0.00762730947639567	4.84349355480879	3.50774077455463e-07	-0.0408462051120244	1
ENSG00000114648.11	KLHL18	3	47287254	3_33	0	0.00785721657954042	5.1319766134513	3.82869516445653e-07	0.2049062655022	1
ENSG00000114650.18	SCAP	3	47476755	3_33	0	0.00993495537658429	7.41219969263368	6.99214504535288e-07	0.750024519775829	1
ENSG00000163832.15	ELP6	3	47513447	3_33	0	0.00778372812083539	5.04069000282867	3.72541830678814e-07	-0.15896997026746	1
ENSG00000114646.9	CSPG5	3	47580841	3_33	0	0.01059121091536	8.03419811783889	8.07951981634858e-07	0.871592341195645	1
ENSG00000164045.11	CDC25A	3	48188134	3_34	0	0.0291438079866387	18.8885268381557	5.22687099376822e-06	-2.6664228210338	1
ENSG00000164051.13	CCDC51	3	48440024	3_34	0	0.0163567312192456	13.2446833092904	2.05700568729079e-06	-1.92784946991879	1
ENSG00000164053.19	ATRIP	3	48446507	3_34	0	0.0155222459520077	12.7343061285731	1.87683996805741e-06	-1.8859977712815	1
ENSG00000213689.11	TREX1	3	48464565	3_34	0	0.0128304763567225	10.8794425060519	1.32539955039234e-06	1.72220971372914	2
ENSG00000164054.15	SHISA5	3	48463903	3_34	0	0.0107719878835317	9.17791439428348	9.3872256073333e-07	1.52449400674418	1
ENSG00000114268.11	PFKFB4	3	48562511	3_34	0	0.00698567062489175	4.96911068300459	3.29597699634449e-07	0.321624668588037	1
ENSG00000145040.3	UCN2	3	48563473	3_34	0	0.0105656145976127	8.98977680288054	9.01864040503947e-07	1.17096499281183	1
ENSG00000114270.17	COL7A1	3	48595323	3_34	0	0.00935010383692636	7.80146310115685	6.92611804969389e-07	-0.782867330915396	1
ENSG00000008300.16	CELSR3	3	48662086	3_34	0	0.023936287257432	16.9615247189076	3.85495288550681e-06	-2.22369486766941	1
ENSG00000213672.7	NCKIPSD	3	48682205	3_34	0	0.0943977350873749	30.5342401531754	2.73681907468214e-05	-3.3718318083027	1
ENSG00000114302.15	PRKAR2A	3	48847779	3_34	0	0.0195385814032893	14.9783494004084	2.77878139583726e-06	-1.9197133996349	1
ENSG00000178467.17	P4HTM	3	48971953	3_34	0	0.0341528578036708	20.4433429210897	6.62943261185796e-06	-2.79943706013563	2
ENSG00000178252.17	WDR6	3	49007280	3_34	0	0.0223480258748099	16.2898990982186	3.45664640939851e-06	2.43755343495312	2
ENSG00000172053.17	QARS	3	49106005	3_34	0	0.00849287601412197	6.8669344846672	5.53751715522295e-07	-1.39267756669774	1
ENSG00000172046.18	USP19	3	49120338	3_34	0	0.0226162261894458	16.4064154338472	3.52315086129534e-06	-2.55340855652	1
ENSG00000185909.14	KLHDC8B	3	49171432	3_34	0	0.0192950224527801	14.8556512993325	2.72166320449774e-06	-2.19539596739718	2
ENSG00000173421.16	CCDC36	3	49199961	3_34	0	0.038687191477865	21.6686458069226	7.95969396872758e-06	-2.839468265046	1
ENSG00000188315.7	C3orf62	3	49261942	3_34	0	0.0482251843945923	23.8407327933757	1.09166878887061e-05	-2.93824837707125	2
ENSG00000164076.16	CAMKV	3	49870590	3_35	0	0.00921687576822361	8.1286032362045	7.11372473815276e-07	-1.29804584501318	1
ENSG00000114316.12	USP4	3	49340655	3_35	0	0.0163618918091021	13.7152884274935	2.13076649177993e-06	1.79713470334737	1
ENSG00000233276.3	GPX1	3	49354285	3_35	0	0.0255462368604974	18.0653973553618	4.3819947190326e-06	2.82294729013154	1
ENSG00000145022.4	TCTA	3	49412704	3_35	0	0.00763764555535296	6.30327410844166	4.57112492437293e-07	-0.731320324375073	1
ENSG00000145020.15	AMT	3	49422917	3_35	0	0.017610491627531	14.4323362953546	2.4132677936825e-06	-1.85050273597713	1
ENSG00000145029.13	NICN1	3	49429438	3_35	0	0.0170291846232602	14.1050038036421	2.28068054733292e-06	-1.82696082194294	1
ENSG00000173531.15	MST1	3	49688745	3_35	0	0.0165548783762444	13.8295123467623	2.17385342394861e-06	1.43189492266198	2
ENSG00000185614.4	FAM212A	3	49803410	3_35	0	0.00674645533712559	5.09854296669106	3.26602218131725e-07	-0.442902039803491	1
ENSG00000182179.12	UBA7	3	49816925	3_35	0	0.00682940400615995	5.21685192164195	3.38289650517526e-07	-0.176373367093346	1
ENSG00000183763.8	TRAIP	3	49856597	3_35	0	0.0433766638399116	23.2598550973139	9.57989057446248e-06	-3.20017972979481	1
ENSG00000164078.12	MST1R	3	49904003	3_35	0	0.0340134104216781	20.8625117628213	6.73773880073613e-06	-2.82510604748884	1
ENSG00000164077.13	MON1A	3	49939539	3_35	0	0.0206778677036696	15.9935651834766	3.14013582648688e-06	-2.05266227758019	1
ENSG00000004534.14	RBM6	3	49940636	3_35	0	0.0717272347451572	28.2338732228197	1.92287894986441e-05	3.22116904749149	1
ENSG00000188338.14	SLC38A3	3	50218234	3_35	0	0.0140760146881405	12.2465345715447	1.63678004242279e-06	1.21367313667078	1
ENSG00000012171.19	SEMA3B	3	50267465	3_35	0	0.00731997289669328	5.89067128703685	4.09422455462875e-07	-0.251832072674534	1
ENSG00000179564.3	LSMEM2	3	50278688	3_35	0	0.0235984249053738	17.2880113706365	3.87369526665161e-06	-1.44369136796776	1
ENSG00000243477.5	NAT6	3	50299601	3_35	0	0.0241237717085651	17.5020087562036	4.00894874262674e-06	1.69541942512004	2
ENSG00000186792.16	HYAL3	3	50295266	3_35	0	0.0386527767399437	22.1263103839186	8.12058086317917e-06	-2.25009218213336	1
ENSG00000068028.17	RASSF1	3	50341515	3_35	0	0.0304332841918595	19.7778791547329	5.71512768024687e-06	1.6007138152246	1
ENSG00000114395.10	CYB561D2	3	50350442	3_35	0	0.0269803804880954	18.6006721352224	4.76512288063402e-06	2.31665715050022	1
ENSG00000007402.11	CACNA2D2	3	50504484	3_35	0	0.00702759149300503	5.49455646491608	3.66637215582142e-07	-0.235943577704452	1
ENSG00000114735.9	HEMK1	3	50569633	3_35	0	0.006674794763462	4.99464492384594	3.16548261294735e-07	-0.0587563431017551	1
ENSG00000088543.14	C3orf18	3	50572377	3_35	0	0.00667477237270853	4.99461242796461	3.16545139924465e-07	0.0587563431017802	1
ENSG00000088538.12	DOCK3	3	50663542	3_35	0	0.00726727158531948	5.82030292179825	4.01619115835245e-07	-0.646538267776435	2
ENSG00000145050.15	MANF	3	51380917	3_35	0	0.0246929022395965	17.7315640865764	4.15734991687054e-06	1.9159400296839	2
ENSG00000164081.12	TEX264	3	51671946	3_35	0	0.00845743694225609	7.29348780559592	5.85694878415287e-07	0.720568531622358	1
ENSG00000164082.14	GRM2	3	51707122	3_35	0	0.00866646481707356	7.53126201569757	6.19736581469507e-07	0.763253441713186	1
ENSG00000164086.9	DUSP7	3	52057238	3_36	0	0.00761155528287083	14.416558991328	1.04191530176477e-06	-2.33895203529919	1
ENSG00000239732.3	TLR9	3	52226766	3_36	0	0.00375877529836521	5.09609323155842	1.81878400244478e-07	0.325615958201775	1
ENSG00000247596.8	TWF2	3	52240726	3_36	0	0.00592369543704541	9.43295228656453	5.30563972139514e-07	-1.17284864653645	1
ENSG00000164088.17	PPM1M	3	52245578	3_36	0	0.00369689323379385	5.32249074072214	1.86831121045843e-07	0.958082780437165	2
ENSG00000168237.17	GLYCTK	3	52291743	3_36	0	0.0669733652756741	45.8269739027463	2.91420902663117e-05	5.6171364593988	1
ENSG00000164091.11	WDR82	3	52287960	3_36	0	0.0038153879793279	7.3205826534779	2.65205027229495e-07	1.93431340333928	2
ENSG00000010319.6	SEMA3G	3	52444898	3_36	0	0.00489132818888582	7.0392985134714	3.26929102802225e-07	-0.0439601980042745	1
ENSG00000114854.7	TNNC1	3	52454501	3_36	0	0.00432350409923754	6.31452705752517	2.59223339010961e-07	0.659524405863187	1
ENSG00000010322.15	NISCH	3	52456375	3_36	0	0.00409301413990015	6.60642913812506	2.56748209010751e-07	-1.27403813030121	1
ENSG00000010327.10	STAB1	3	52495250	3_36	0	0.00387780460203857	6.4730858615029	2.3833876586269e-07	1.33316466088419	1
ENSG00000168273.7	SMIM4	3	52533172	3_36	0	0.00888012331865706	24.0742819617133	2.02987706401693e-06	4.66675968150538	2
ENSG00000168268.10	NT5DC2	3	52532338	3_36	0	0.00503072844459962	11.2180040792212	5.35850777768023e-07	-2.15125993892756	2
ENSG00000163938.16	GNL3	3	52681295	3_36	0	0.0079155592796889	23.1627081692396	1.74087800368171e-06	4.64300628323865	2
ENSG00000163939.18	PBRM1	3	52685072	3_36	0	0.0114993898111757	28.2689178187168	3.0866072802134e-06	5.22811115657501	2
ENSG00000114902.13	SPCS1	3	52730771	3_36	0	0.00466159822834478	9.32314489987908	4.12662182607702e-07	2.17369435133178	1
ENSG00000016864.18	GLT8D1	3	52705620	3_36	0	0.0306000464443109	21.7193530191605	6.3105377155538e-06	1.00818976109466	2
ENSG00000114904.12	NEK4	3	52775509	3_36	0	0.0160452586501929	29.9599533393402	4.5644163436205e-06	5.58126946670258	2
ENSG00000055955.15	ITIH4	3	52831577	3_36	0	0.0036918495956364	8.19352381844198	2.87218306423899e-07	2.21284907310775	2
ENSG00000272573.5	MUSTN1	3	52834429	3_36	0	0.0199059165059132	32.1011197844894	6.06735990216643e-06	-5.56888857371775	1
ENSG00000213533.11	TMEM110	3	52897955	3_36	0	0.00570207040766924	21.3382636113812	1.15528477078469e-06	-4.89505062939419	1
ENSG00000163935.13	SFMBT1	3	53047596	3_36	0	0.00550463731199391	8.82892945115421	4.61460096866494e-07	-1.46854963814598	1
ENSG00000163933.9	RFT1	3	53088241	3_36	0	0.00975843478142324	11.9519388144692	1.10742907606068e-06	-0.0858517736900111	2
ENSG00000163931.15	TKT	3	53235030	3_36	0	0.00418378395719243	8.29914917869609	3.29685782033227e-07	2.15185963487898	1
ENSG00000157388.15	CACNA1D	3	53328538	3_36	0	0.170985148655112	27.128640213883	4.40437017393212e-05	5.20873661199225	1
ENSG00000272886.5	DCP1A	3	53354260	3_36	0	0.00398421722814524	6.99925687936708	2.6478436585378e-07	1.74372711085031	1
ENSG00000016391.10	CHDH	3	53799482	3_36	0	0.00372553251297936	5.15282443336133	1.82276675973358e-07	0.353168256290682	2
ENSG00000056736.9	IL17RB	3	53846762	3_36	0	0.00427984306336315	6.30902837075167	2.5638211235613e-07	0.531085533021615	1
ENSG00000113812.13	ACTR8	3	53881903	3_36	0	0.0334090489984628	24.9857163248118	7.92598626025304e-06	2.28713333194201	1
ENSG00000113811.10	SELENOK	3	53895502	3_36	0	0.00437544742383533	6.23415136066643	2.58998476146788e-07	-0.347450231684804	1
ENSG00000157445.14	CACNA2D3	3	54122697	3_37	0	0.00847732450285832	7.12732063973927	5.73696897956565e-07	-1.0248083107139	2
ENSG00000187672.12	ERC2	3	56468050	3_39	0	0.0531891167505549	25.0387865935671	1.26454256956785e-05	2.52647207572679	1
ENSG00000180376.16	CCDC66	3	56554346	3_39	0	0.0082021705160058	6.75619001384124	5.26172378245518e-07	-0.593803398042397	3
ENSG00000163946.13	FAM208A	3	56682894	3_39	0	0.0122420114172402	10.6503211703917	1.23797787049897e-06	-1.62778419454394	1
ENSG00000163947.11	ARHGEF3	3	57078950	3_39	0	0.00673799031056455	4.84638936391035	3.10060242078762e-07	0.152972175315573	1
ENSG00000144730.17	IL17RD	3	57170597	3_39	0	0.0352014872612225	20.9691660540924	7.0087338511137e-06	-2.11737069908027	1
ENSG00000174844.14	DNAH12	3	57522220	3_39	0	0.00763289150542879	6.05751969717279	4.39016983236652e-07	0.377928749027749	1
ENSG00000174840.8	PDE12	3	57556472	3_39	0	0.0068926654551198	5.06677442084435	3.31601255430586e-07	-0.229034265613696	1
ENSG00000168374.10	ARF4	3	57598389	3_39	0	0.00799161304658658	6.50363435576656	4.93500913118107e-07	0.77716432655196	2
ENSG00000174839.12	DENND6A	3	57692733	3_39	0	0.00978531551613504	8.47155459699206	7.87109844886264e-07	1.06682626992683	2
ENSG00000163687.13	DNASE1L3	3	58215019	3_40	0	0.00417275601690992	9.03877908570903	3.58121307045442e-07	1.08896816781869	1
ENSG00000163686.14	ABHD6	3	58239677	3_40	0	0.00270929763388672	4.85071229991993	1.2478420931691e-07	0.0568829033203946	1
ENSG00000163684.11	RPP14	3	58306531	3_40	0	0.00959923518144756	17.1276743678411	1.56110612020887e-06	-1.91385633279518	1
ENSG00000168297.15	PXK	3	58332796	3_40	0	0.00451695121040618	9.80764266635109	4.206369605671e-07	1.51569931557009	2
ENSG00000168291.12	PDHB	3	58434691	3_40	0	0.0135954282066284	20.5137417758652	2.64810482123748e-06	-2.30259855155103	2
ENSG00000168301.12	KCTD6	3	58491865	3_40	0	0.00703266146290493	14.1048182284854	9.418562030873e-07	1.5292768226701	1
ENSG00000168306.12	ACOX2	3	58530656	3_40	0	0.00363544462686727	7.70180273021191	2.65856523602239e-07	0.902157206741956	2
ENSG00000168309.16	FAM107A	3	58627651	3_40	0	0.00327376193317919	6.68559468575903	2.0781865761696e-07	-0.670431462875935	1
ENSG00000189283.9	FHIT	3	60579412	3_41	0	0.00225680884386259	5.95663087767433	1.27641782452766e-07	-0.3919510328461	1
ENSG00000144724.19	PTPRG	3	61561091	3_41	0	0.00279233190177441	8.47411547550077	2.2467710155492e-07	1.09837828106662	3
ENSG00000163618.17	CADPS	3	62875710	3_42	0	0.00603120682509084	7.2395766047236	4.14586146994597e-07	-0.988149901225313	1
ENSG00000163632.12	C3orf49	3	63819161	3_43	0	0.0802240738664732	28.3757202187046	2.16146895577179e-05	1.79176751594533	1
ENSG00000144741.17	SLC25A26	3	66245448	3_45	0	0.00798679696540339	9.4150367051196	7.13989883833825e-07	-1.14450783650169	1
ENSG00000163376.11	KBTBD8	3	66998338	3_45	0	0.0146739499551477	15.3317757317217	2.13617529587376e-06	-1.74906086987423	1
ENSG00000172340.14	SUCLG2	3	67414365	3_45	0	0.0128684555588612	14.0532368834629	1.71711819720268e-06	1.3787817113627	1
ENSG00000163377.15	FAM19A4	3	68952323	3_46	0	0.0232474181301295	14.7115592192781	3.247362924825e-06	-1.60553850488482	1
ENSG00000144747.15	TMF1	3	69052218	3_46	0	0.0474366386660594	21.7146227130647	9.78055708814691e-06	-2.13433029270932	1
ENSG00000144746.6	ARL6IP5	3	69088388	3_46	0	0.0160203543685266	11.0774649788875	1.68503878222831e-06	-1.29629703624251	1
ENSG00000163380.15	LMOD3	3	69122652	3_46	0	0.0344534423886065	18.5657175109814	6.07353803402781e-06	1.71134111829022	1
ENSG00000187098.14	MITF	3	69738563	3_47	0	0.0131287934149521	11.1499519343141	1.38993729022822e-06	-1.4535665949077	1
ENSG00000170837.2	GPR27	3	71735170	3_48	0	0.0190466048628274	25.5591533052103	4.62233515289665e-06	-2.23579784755026	2
ENSG00000255423.1	EBLN2	3	73061902	3_49	0	0.0168701451828842	14.9850695767702	2.40035226016193e-06	2.07212833526555	1
ENSG00000113805.8	CNTN3	3	74520712	3_50	0	0.00951836411166296	5.29662445682945	4.7869500126134e-07	0.430937226851637	2
ENSG00000227124.8	ZNF717	3	75769639	3_51	0	0.0131595203256902	11.1185605811303	1.38926796900627e-06	-1.21758465039668	1
ENSG00000185008.17	ROBO2	3	75906907	3_51	0	0.0381839757551516	21.3895864805632	7.75498444317727e-06	-1.91642248141014	1
ENSG00000114480.12	GBE1	3	81762073	3_54	0	0.00769461435304708	5.0398438563762	3.68214881353505e-07	0.462418735758791	1
ENSG00000175161.13	CADM2	3	84960888	3_56	0	0.0134659030748291	7.68337272344031	9.82391921434445e-07	-1.27051500415471	1
ENSG00000083937.8	CHMP2B	3	87227421	3_57	0	0.0267204273844529	19.5307383681215	4.95518027621241e-06	2.20005050202354	2
ENSG00000163320.10	CGGBP1	3	88122078	3_58	0	0.00830520504332521	4.86905836398479	3.83965970497078e-07	-0.0694746311748471	3
ENSG00000044524.10	EPHA3	3	89108441	3_59	0	0.0136006040534761	10.4128336858597	1.34469727906033e-06	1.23777803950507	1
ENSG00000178750.2	STX19	3	94032097	3_59	0	0.0175610215042537	12.9032239465212	2.1515200934224e-06	-1.96603590486996	1
ENSG00000178700.7	DHFR2	3	94062771	3_59	0	0.0120098191092436	9.2021345617406	1.04935501533853e-06	-1.44674229145779	1
ENSG00000178694.9	NSUN3	3	94062771	3_59	0	0.0120098191092436	9.20213456174059	1.04935501533853e-06	1.44674229145779	1
ENSG00000080200.9	CRYBG3	3	97822174	3_61	0	0.0333220550529827	23.2273300210242	7.34900368117858e-06	-2.59124387421956	1
ENSG00000080822.16	CLDND1	3	98523270	3_62	0	0.0123508592194865	7.04777239687043	8.26506814454601e-07	-0.711768809543744	1
ENSG00000080819.6	CPOX	3	98594312	3_62	0	0.0102184571207509	5.20403285935387	5.04920209539549e-07	0.413592293374094	1
ENSG00000064225.12	ST3GAL6	3	98731659	3_62	0	0.0285421360586837	15.2234381247148	4.12569021664447e-06	-1.88382126099141	1
ENSG00000057019.15	DCBLD2	3	98901456	3_62	0	0.0102617460794585	5.24512674644159	5.11063244901725e-07	-0.393906840274244	1
ENSG00000184220.11	CMSS1	3	99821666	3_63	0	0.00763399970038581	4.97887383140529	3.60894826498858e-07	-0.181919765291537	1
ENSG00000036054.12	TBC1D23	3	100261437	3_63	0	0.00830421754169419	5.79643518114157	4.57043038327059e-07	0.737891802593788	1
ENSG00000154174.7	TOMM70	3	100402296	3_63	0	0.0096685017620598	7.27478805276205	6.6784691227275e-07	-1.08873356895962	1
ENSG00000206535.7	LNP1	3	100367633	3_63	0	0.00793149671859361	5.35023257500641	4.02925920662906e-07	-0.20200814587376	1
ENSG00000181458.10	TMEM45A	3	100492758	3_63	0	0.0414117917302207	21.4874878575862	8.44903408689878e-06	2.06650240223453	1
ENSG00000154175.16	ABI3BP	3	100993405	3_64	0	0.012853418557961	12.0558614584752	1.47134424697176e-06	1.30505136494929	1
ENSG00000081148.11	IMPG2	3	101319284	3_64	0	0.00842175288104474	7.94425273331027	6.35262095221171e-07	-0.827518756815467	2
ENSG00000138468.15	SENP7	3	101513077	3_64	0	0.00900370570024844	8.59358597560303	7.34671367041836e-07	-1.10149478288148	1
ENSG00000066422.4	ZBTB11	3	101678243	3_64	0	0.00637748464746579	5.24371979474941	3.17531119909482e-07	0.288542202323762	1
ENSG00000114391.12	RPL24	3	101687152	3_64	0	0.00656842778946876	5.53014668768915	3.44901813396153e-07	-0.37889360702055	1
ENSG00000182504.10	CEP97	3	101725179	3_64	0	0.00809889474474912	7.56444802162761	5.81701782499551e-07	0.94128011655107	1
ENSG00000144815.15	NXPE3	3	101778725	3_64	0	0.00735376222139927	6.62689233440682	4.62718533337523e-07	0.739030819737712	3
ENSG00000170017.12	ALCAM	3	105367241	3_66	0	0.00386313587056331	4.84986847826413	1.77896474352878e-07	-0.0452091177892593	1
ENSG00000114423.18	CBLB	3	105869225	3_66	0	0.0535450021647435	30.5060436329254	1.55096581055731e-05	2.8464469900663	1
ENSG00000114446.4	IFT57	3	108223938	3_67	0	0.020936471660534	21.4824647997536	4.2705616844078e-06	-2.97809483252547	1
ENSG00000144821.9	MYH15	3	108533471	3_67	0	0.00620473207080108	9.64961163878863	5.68499732296162e-07	0.930121773936382	1
ENSG00000163519.13	TRAT1	3	108822296	3_67	0	0.00432685890179896	6.15162509567102	2.5273185785653e-07	0.621298109039332	2
ENSG00000177707.10	NECTIN3	3	111070094	3_69	0	0.0132686780180191	13.4651229350923	1.69642777776623e-06	-1.63492720794859	1
ENSG00000153283.12	CD96	3	111292718	3_69	0	0.00587571898623851	5.54793189353986	3.09520583007941e-07	0.476314211685739	2
ENSG00000240891.7	PLCXD2	3	111674240	3_69	0	0.00574893299577883	5.33619086513884	2.9128357675203e-07	0.475290472738064	1
ENSG00000144824.20	PHLDB2	3	111732257	3_69	0	0.0102546383642759	10.9580146849941	1.06696365089576e-06	-1.21523072058901	2
ENSG00000144827.8	ABHD10	3	111979020	3_69	0	0.00546364669065902	4.84218893435539	2.51201214861055e-07	0.0168163473483193	1
ENSG00000174500.12	GCSAM	3	112047277	3_69	0	0.00762149154822245	8.07395018628115	5.84283247930182e-07	-1.00740168601186	2
ENSG00000091972.18	CD200	3	112332580	3_69	0	0.00559111825847292	5.06602447917553	2.68944928344529e-07	0.270035807769736	1
ENSG00000144848.10	ATG3	3	112562284	3_69	0	0.00856134149759658	9.20370938242918	7.48173142934825e-07	1.18733956703733	1
ENSG00000138459.8	SLC35A5	3	112561371	3_69	0	0.0215068129594084	18.1744788307139	3.71137998107533e-06	-2.02411464498352	1
ENSG00000163608.14	NEPRO	3	113019471	3_69	0	0.0057307336601905	5.30541574166469	2.88686877571378e-07	-0.350226333680268	2
ENSG00000144857.14	BOC	3	113211230	3_70	0	0.0103511870171124	4.84229683525254	4.75925484096456e-07	0.0296149304892426	1
ENSG00000206530.10	CFAP44	3	113440894	3_70	0	0.0104882520505911	4.97022052602772	4.94966915664941e-07	-0.0711293491644085	1
ENSG00000163611.11	SPICE1	3	113514737	3_70	0	0.0160130301269353	9.08958705526277	1.38202236424281e-06	1.26265580344413	2
ENSG00000121579.12	NAA50	3	113746012	3_70	0	0.0122824548887754	6.50648707163615	7.58803185986929e-07	0.680877561478998	1
ENSG00000114573.9	ATP6V1A	3	113746914	3_70	0	0.012295403798659	6.5167417663751	7.60800351973719e-07	-0.6827087574597	1
ENSG00000184307.14	ZDHHC23	3	113948387	3_70	0	0.0114386743837097	5.81396331510043	6.31459325473967e-07	-0.473920823880539	1
ENSG00000163617.10	CCDC191	3	114056663	3_70	0	0.012232346748992	6.46670109029447	7.51086519479734e-07	0.56426974094776	1
ENSG00000181847.11	TIGIT	3	114276614	3_71	0	0.0072963223032898	5.67766642354018	3.93342867854648e-07	-0.356771546557977	1
ENSG00000113845.9	TIMMDC1	3	119498467	3_74	0	0.0520953436830883	26.756694088726	1.32351466451645e-05	-2.50253399307261	1
ENSG00000144847.12	IGSF11	3	119146065	3_74	0	0.0125557572171779	12.8201903670441	1.52839208612591e-06	-1.50273115178312	1
ENSG00000121578.12	B4GALT4	3	119240363	3_74	0	0.0063685498536179	6.22250361799088	3.76273044545972e-07	0.482269147657238	3
ENSG00000163389.10	POGLUT1	3	119469366	3_74	0	0.00845681987744218	8.97701843222973	7.20836209554352e-07	-0.977838533284104	1
ENSG00000121594.11	CD80	3	119559846	3_74	0	0.0178164501848163	16.2296212477105	2.74553484189094e-06	1.7752065279509	1
ENSG00000144843.11	ADPRH	3	119579762	3_74	0	0.0055587061620217	4.90226620037884	2.58742639775884e-07	-0.164868298897204	2
ENSG00000144837.8	PLA1A	3	119597342	3_74	0	0.0153753079696685	14.792885478953	2.15960396132607e-06	-1.57890506268402	1
ENSG00000121577.13	POPDC2	3	119659168	3_74	0	0.00553928094570166	4.86829528334269	2.56051722412782e-07	-0.0704868854503322	1
ENSG00000138495.6	COX17	3	119678349	3_74	0	0.00886582804844083	9.43599848175183	7.94336580684788e-07	1.12925123965211	2
ENSG00000183833.16	MAATS1	3	119702426	3_74	0	0.00555556873197927	4.89679523972043	2.58308005475757e-07	-0.27980864760892	1
ENSG00000082701.14	GSK3B	3	120094435	3_74	0	0.00554012711178253	4.86977022603465	2.56168423796558e-07	0.152840099264401	1
ENSG00000175697.10	GPR156	3	120384162	3_74	0	0.00726276013298	7.49831163340594	5.17085766875186e-07	1.11951617424991	1
ENSG00000163430.11	FSTL1	3	120450401	3_74	0	0.00552754447186776	4.84770639086009	2.54428612981985e-07	-0.17624262191333	1
ENSG00000144840.8	RABL3	3	120740509	3_74	0	0.0061459559064021	5.87711092687388	3.42965728684563e-07	-0.443242757126068	1
ENSG00000145087.12	STXBP5L	3	120907582	3_75	0	0.0254073695890973	12.9774045956482	3.13072518343383e-06	1.89686727518564	1
ENSG00000145103.12	ILDR1	3	122081640	3_75	0	0.0150712258689909	7.87928229371121	1.12754176051636e-06	0.833212118244222	1
ENSG00000051341.13	POLQ	3	121546329	3_75	0	0.0113151725616522	5.08874019235034	5.46724903604885e-07	-0.1207236262452	1
ENSG00000180353.10	HCLS1	3	121659058	3_75	0	0.0163804965124169	8.69112492181176	1.35176267561782e-06	1.02821909487219	1
ENSG00000173226.16	IQCB1	3	121835057	3_75	0	0.0126304770196749	6.15881231090983	7.38608190066631e-07	-0.570809546566712	1
ENSG00000145088.8	EAF2	3	121835057	3_75	0	0.0126304770196749	6.15881231090983	7.38608190066631e-07	-0.570809546566712	1
ENSG00000121552.3	CSTA	3	122324689	3_76	0	0.008611689090118	5.50521821780172	4.50153133034827e-07	0.427683099725285	2
ENSG00000138496.16	PARP9	3	122564248	3_76	0	0.012468159817995	9.05160111121835	1.07158139409609e-06	1.30414072518029	1
ENSG00000173200.12	PARP15	3	122577987	3_76	0	0.0163717527181347	11.6093830558064	1.80468627015102e-06	-1.27054198906573	1
ENSG00000173193.13	PARP14	3	122679801	3_76	0	0.0121519865301248	8.66688937362705	1.00001825828821e-06	-1.07512679357476	3
ENSG00000169087.10	HSPBAP1	3	122793842	3_76	0	0.00847442740261983	5.30846972339388	4.27146748797991e-07	0.542204031345031	1
ENSG00000138463.8	DIRC2	3	122795125	3_76	0	0.00916283394635464	6.03655014239809	5.25189488630976e-07	0.798177390006955	1
ENSG00000082684.14	SEMA5B	3	123028920	3_76	0	0.00839243427322634	5.20950110968382	4.15127477347853e-07	-0.169522376599413	1
ENSG00000121542.11	SEC22A	3	123202105	3_76	0	0.0197762733669898	13.629098211826	2.55922797605939e-06	1.51077258301413	1
ENSG00000175455.14	CCDC14	3	123963214	3_77	0	0.00733424138622851	8.76573250532566	6.1043694450301e-07	1.3345405188989	1
ENSG00000114491.13	UMPS	3	124722390	3_77	0	0.00644432301625619	6.95503556710241	4.2557298642168e-07	0.261970745546396	2
ENSG00000082781.11	ITGB5	3	124901003	3_77	0	0.00563328756638892	5.80538491913953	3.10520544285786e-07	-0.665631358885312	1
ENSG00000173706.12	HEG1	3	125064416	3_77	0	0.00599191072697258	6.4021992179197	3.64243587706456e-07	-0.509905079896532	1
ENSG00000221955.10	SLC12A8	3	125212138	3_77	0	0.0490105878679578	26.3841443825096	1.22780761748217e-05	-2.95706162648215	1
ENSG00000114520.10	SNX4	3	125515244	3_78	0	0.00889428830033268	10.1045829281218	8.53349605170389e-07	-1.81932191473554	1
ENSG00000144909.7	OSBPL11	3	125594988	3_78	0	0.00820144232654785	8.02549321157096	6.24970277794874e-07	0.92013027927614	1
ENSG00000189366.9	ALG1L	3	125925152	3_78	0	0.0129863517440904	12.6784385680993	1.56332880240015e-06	-1.95909997959085	3
ENSG00000114547.9	ROPN1B	3	125966963	3_78	0	0.0170094472909834	15.6247627909911	2.52348676510646e-06	-2.18229982124735	2
ENSG00000114544.16	SLC41A3	3	126100894	3_78	0	0.00713185428036223	6.73982555776501	4.56403024678034e-07	1.36630925190279	2
ENSG00000144908.13	ALDH1L1	3	126197935	3_78	0	0.00727164663037505	6.45044075863313	4.45368558147216e-07	0.239280816644296	1
ENSG00000180767.9	CHST13	3	126529005	3_79	0	0.0055923118050758	5.38715938217336	2.86054378252084e-07	-0.337295440991759	1
ENSG00000197763.14	TXNRD3	3	126651323	3_79	0	0.00844589702621434	9.39080815372161	7.53088728035727e-07	1.24207053937378	2
ENSG00000114554.11	PLXNA1	3	126987682	3_79	0	0.00878389056655326	9.77212492153808	8.15029490813331e-07	1.18188460444584	2
ENSG00000163870.14	TPRA1	3	127592355	3_79	0	0.00740490197207333	8.11290107173239	5.7041756532888e-07	-1.04497336536973	1
ENSG00000114631.10	PODXL2	3	127634127	3_79	0	0.0119239200996545	12.7440860316724	1.44286317234266e-06	1.17665341935051	1
ENSG00000114626.17	ABTB1	3	127672535	3_79	0	0.0601324839908952	28.6048671930368	1.63322672149772e-05	-2.52871738878582	1
ENSG00000187715.13	KBTBD12	3	127915675	3_79	0	0.00797509615059666	8.83348002683806	6.68906099227185e-07	0.904271000983165	1
ENSG00000058262.9	SEC61A1	3	128061239	3_79	0	0.0385354293338817	24.2054398509509	8.85667233399649e-06	-2.97059930071624	1
ENSG00000175792.11	RUVBL1	3	128153953	3_79	0	0.028509779299311	21.2481355995709	5.75190999131772e-06	2.81122616472797	1
ENSG00000132394.10	EEFSEC	3	128153759	3_79	0	0.0226595256900134	19.0020578298636	4.08835733263938e-06	2.70510714865187	2
ENSG00000170893.3	TRH	3	129973831	3_80	0	0.0190495304954106	16.9186226035211	3.06017791095652e-06	1.82361087055221	1
ENSG00000179348.11	GATA2	3	128493887	3_80	0	0.00802231117989272	8.50989760848619	6.48218222187101e-07	0.967844252302467	1
ENSG00000114656.10	KIAA1257	3	129002467	3_80	0	0.0118647640474806	11.9719081578559	1.34871404214919e-06	-1.16140898459807	1
ENSG00000172780.16	RAB43	3	129122387	3_80	0	0.0147405824829387	14.5222031375336	2.03256549861187e-06	-2.03827684032894	1
ENSG00000240682.9	ISY1	3	129161573	3_80	0	0.0139447505427459	13.984202939066	1.8515944237871e-06	1.99729986975197	1
ENSG00000169714.16	CNBP	3	129183756	3_80	0	0.0220506163723919	17.3747263545581	3.63777725953444e-06	1.59471204083662	1
ENSG00000181789.14	COPG1	3	129249799	3_80	0	0.0357410583126712	23.1578964486874	7.85893890285932e-06	2.93168996365934	1
ENSG00000183624.13	HMCES	3	129278028	3_80	0	0.0124678677464108	12.9532267556916	1.533442698107e-06	2.04391153923557	1
ENSG00000184897.5	H1FX	3	129316642	3_80	0	0.040475191986428	24.0186981336624	9.23072426578596e-06	-2.12511906866545	1
ENSG00000172771.11	EFCAB12	3	129426961	3_80	0	0.00592026034247106	5.73486212436787	3.22374872333641e-07	0.478097123134127	1
ENSG00000129071.9	MBD4	3	129440996	3_80	0	0.00608092994371889	6.10698215576697	3.52609531673221e-07	-0.466377230146473	1
ENSG00000163913.11	IFT122	3	129442145	3_80	0	0.00541939301133321	4.88020394046635	2.51122724784407e-07	0.06888699309563	1
ENSG00000172765.16	TMCC1	3	129894308	3_80	0	0.00997560802631148	10.6612234108655	1.00981964932613e-06	-1.1361821889072	1
ENSG00000196455.7	PIK3R4	3	130746630	3_82	0	0.0333895373466874	29.1636312577785	9.24590435677297e-06	3.18513320261115	1
ENSG00000114670.13	NEK11	3	131022843	3_82	0	0.00408077550708341	8.69517162561364	3.36913380425861e-07	-0.974916236035296	2
ENSG00000198585.11	NUDT16	3	131380796	3_82	0	0.00284854294256098	5.20920052134767	1.40893592562239e-07	-0.312022686726346	2
ENSG00000114686.8	MRPL3	3	131502955	3_82	0	0.00276066959941934	4.90541853688802	1.28584285945564e-07	0.186723268458026	1
ENSG00000196353.11	CPNE4	3	131920767	3_82	0	0.00274721315599236	4.85804732918055	1.26721847501456e-07	-0.0762373894631984	2
ENSG00000014257.15	ACPP	3	132317024	3_82	0	0.00358230706374607	7.43158537216316	2.52779399281529e-07	1.22784687089399	2
ENSG00000138246.15	DNAJC13	3	132405274	3_82	0	0.00301478962534318	5.75914179320398	1.64858817381945e-07	0.484604525886462	2
ENSG00000240303.7	ACAD11	3	132658573	3_82	0	0.00733980564189174	14.392581314353	1.00304553383537e-06	1.38206171953146	1
ENSG00000113971.19	NPHP3	3	132727492	3_82	0	0.00378547282491615	7.96659715943905	2.86345516000216e-07	-0.779179803164802	1
ENSG00000091527.15	CDV3	3	133535414	3_83	0	0.0127605233140952	13.1464365361487	1.59284652117205e-06	1.41879241487199	2
ENSG00000144867.11	SRPRB	3	133782563	3_83	0	0.00545385866968073	4.84629668775346	2.5096391126255e-07	0.0662191225732232	1
ENSG00000154917.10	RAB6B	3	133895761	3_83	0	0.0313755670686015	22.0353609437673	6.5646133155967e-06	2.05896656252319	2
ENSG00000174640.12	SLCO2A1	3	134051702	3_83	0	0.00779847425723546	8.19733507261613	6.06987471673696e-07	0.785929511562073	2
ENSG00000163785.12	RYK	3	134250508	3_83	0	0.00545184940294918	4.84357397021188	2.50730510051841e-07	0.0460523701060214	2
ENSG00000114019.14	AMOTL2	3	134375499	3_83	0	0.0107108583438374	11.4050801009624	1.15989856778069e-06	-1.41410647524639	1
ENSG00000182923.16	CEP63	3	134486229	3_83	0	0.00690939356883435	7.07768778394026	4.64332122301736e-07	0.789858189376724	1
ENSG00000154928.16	EPHB1	3	134597811	3_83	0	0.0160750106965867	15.2798766226094	2.33221462761324e-06	-1.74057604165265	1
ENSG00000174611.11	KY	3	134653644	3_83	0	0.00656798056410723	6.63155527354768	4.13565830593668e-07	-0.753658158276091	1
ENSG00000174579.3	MSL2	3	136196980	3_84	0	0.0111287886614817	14.5044850267342	1.53266629167047e-06	2.71043710890009	1
ENSG00000114054.13	PCCB	3	136310145	3_84	0	0.00620125723083653	26.3641542734167	1.55235479521938e-06	-4.94642332743703	1
ENSG00000118007.12	STAG1	3	136752490	3_84	0	0.00834652482859921	12.8678030296968	1.01978234942639e-06	2.52617150426812	1
ENSG00000158092.6	NCK1	3	136862055	3_84	0	0.00654602932813686	6.0064721921336	3.73331653927582e-07	0.733772761565784	1
ENSG00000183770.5	FOXL2	3	138946954	3_85	0	0.00574322669670146	5.05784311238949	2.75815526223465e-07	-0.469696143256326	1
ENSG00000066405.12	CLDN18	3	137998902	3_85	0	0.00624147614330228	5.86543289964716	3.47604013685107e-07	0.565080845118492	1
ENSG00000118017.3	A4GNT	3	138115601	3_85	0	0.00658464502449563	6.38511796001226	3.99207497352897e-07	-0.844622254778471	2
ENSG00000138231.12	DBR1	3	138174902	3_85	0	0.0346409933989594	22.5732734369136	7.42475755446391e-06	1.7314776741813	2
ENSG00000114098.17	ARMC8	3	138187690	3_85	0	0.00565826183467721	4.91316995784027	2.63962495107486e-07	0.487884228874492	2
ENSG00000158220.13	ESYT3	3	138434098	3_85	0	0.00582819360977838	5.20034249429337	2.877817931778e-07	-0.136996318857038	1
ENSG00000114107.8	CEP70	3	138593825	3_85	0	0.00904247761936139	9.46640257781522	8.12774012474212e-07	-1.39505633681918	2
ENSG00000114115.9	RBP1	3	139538761	3_85	0	0.00575389826321859	5.07584096031988	2.77311309424394e-07	-0.167384946199142	2
ENSG00000163864.15	NMNAT3	3	139677620	3_85	0	0.00597855519842594	5.44760769057888	3.09242705686544e-07	0.420228576909057	3
ENSG00000155893.12	PXYLP1	3	141228805	3_86	0	0.0318643925068383	17.1149004624938	5.17818327401176e-06	1.96568535770183	1
ENSG00000177311.11	ZBTB38	3	141323380	3_86	0	0.00941840268176175	5.30516005860476	4.74431091771002e-07	-0.191508836243669	1
ENSG00000155903.11	RASA2	3	141640413	3_87	0	0.00717349567311021	5.96164646423352	4.06063969272033e-07	-0.419741679532463	1
ENSG00000114124.2	GRK7	3	141777865	3_87	0	0.00773150684778867	6.64727754817078	4.87983743356637e-07	-0.54619648032198	1
ENSG00000175066.15	GK5	3	142226081	3_87	0	0.00733190068328682	6.15120148928425	4.28226878618262e-07	0.263330156922966	1
ENSG00000175054.14	ATR	3	142579130	3_87	0	0.00647619762821117	4.97994802889621	3.06226168493064e-07	-0.0792219738466987	1
ENSG00000120756.12	PLS1	3	142596343	3_87	0	0.00649316037173464	5.00788101719162	3.08750399430209e-07	0.126901782182575	1
ENSG00000175040.5	CHST2	3	143127958	3_87	0	0.00673582766639247	5.72238708351433	3.65986946532812e-07	-0.971457336171776	1
ENSG00000181744.8	C3orf58	3	143971574	3_88	0	0.010786897244874	6.39525224186017	6.55015560379002e-07	0.79472288114341	1
ENSG00000114698.14	PLSCR4	3	146226905	3_90	0	0.0183079825116259	9.39731288425047	1.63358438197777e-06	-1.06547277642334	1
ENSG00000188313.12	PLSCR1	3	146544557	3_90	0	0.0115014636084081	4.86893479181091	5.31721797980642e-07	-0.0634390739358409	2
ENSG00000144891.17	AGTR1	3	148697758	3_91	0	0.00425777527300253	4.85106945054739	1.96118076246783e-07	0.0157912194145805	1
ENSG00000153002.11	CPB1	3	148786742	3_91	0	0.00434298560264645	5.04329167918221	2.07969607784377e-07	-0.141707563935743	2
ENSG00000071794.15	HLTF	3	149087412	3_91	0	0.00426969767789998	4.87819107343723	1.97766773947543e-07	0.126639141200398	1
ENSG00000047457.13	CP	3	149222231	3_91	0	0.0138222181732893	16.291543774029	2.13814611390571e-06	2.00767387823177	2
ENSG00000163762.6	TM4SF18	3	149325344	3_91	0	0.00483088687464217	6.07621710307889	2.787132062016e-07	0.485008092848418	1
ENSG00000169908.11	TM4SF1	3	149378899	3_92	0	0.0145899135562554	7.2228843290508	1.00060063795062e-06	-0.749260785928954	1
ENSG00000169903.6	TM4SF4	3	149473596	3_92	0	0.0192282328358151	9.91434515156839	1.81009264312835e-06	-1.10829790623949	1
ENSG00000114744.8	COMMD2	3	149757558	3_92	0	0.0247006433558915	12.3612664672738	2.89913627713469e-06	-1.39621188886725	1
ENSG00000120742.10	SERP1	3	150521671	3_92	0	0.0945180295678245	25.6408672136136	2.30114913446988e-05	-2.55868647510361	1
ENSG00000214237.10	MINDY4B	3	150960528	3_93	0	0.0146192358124502	10.8673134014368	1.50849633741056e-06	-1.1828150910326	1
ENSG00000163646.10	CLRN1	3	150982859	3_93	0	0.0184398230661034	13.1306748815612	2.29901176963593e-06	-1.37957360933165	1
ENSG00000144895.11	EIF2A	3	150546641	3_93	0	0.00859124764843	5.69584456822411	4.64634832151941e-07	0.542566563046521	2
ENSG00000163645.14	ERICH6	3	150703632	3_93	0	0.0200232675395731	13.9347725472348	2.64930665998577e-06	1.55828626472528	1
ENSG00000144893.12	MED12L	3	151085984	3_93	0	0.00793843345021816	4.92798638157245	3.71451147322341e-07	-0.209674970729158	1
ENSG00000174946.6	GPR171	3	151203001	3_93	0	0.00868132032297331	5.79719228445718	4.77860225177483e-07	0.480655948395051	1
ENSG00000169313.9	P2RY12	3	151383903	3_93	0	0.00816744037546402	5.20428871781349	4.0359404659642e-07	0.424326953566967	1
ENSG00000152580.8	IGSF10	3	151458602	3_93	0	0.00788838101461609	4.86654165150034	3.64506872239633e-07	0.161169827060586	1
ENSG00000198829.6	SUCNR1	3	151834393	3_94	0	0.00533468896824796	5.36058442948771	2.71530513486297e-07	-0.367341093951218	2
ENSG00000169860.6	P2RY1	3	152834401	3_94	0	0.0160806004171041	16.0876842589969	2.45636664393043e-06	-1.87569696744343	1
ENSG00000174953.13	DHX36	3	154324761	3_95	0	0.00976871584438377	5.18862006649911	4.8126773252528e-07	0.146459658603833	1
ENSG00000196549.10	MME	3	155023697	3_96	0	0.012203243959006	8.23469176322507	9.54157432859082e-07	-0.898922954971858	1
ENSG00000240045.1	RP11-451G4.2	3	155293901	3_96	0	0.0233484737727936	14.5617201091795	3.22826050680737e-06	-1.51510195498534	1
ENSG00000169359.13	SLC33A1	3	155854340	3_96	0	0.0228527515980441	14.3520353689744	3.11422073352623e-06	-1.96578799826789	2
ENSG00000114850.6	SSR3	3	156554757	3_97	0	0.0356702641492899	16.6735064610068	5.6471674334777e-06	-1.90379753928784	1
ENSG00000163659.12	TIPARP	3	156672810	3_97	0	0.022508217344104	12.1624638410156	2.59932185925848e-06	1.35745152091214	1
ENSG00000197980.12	LEKR1	3	156825562	3_97	0	0.0148543326092534	8.10782116531256	1.14354879817218e-06	0.969307628939191	2
ENSG00000163660.11	CCNL1	3	157160775	3_97	0	0.0112664484304562	5.41652573180536	5.79435688387779e-07	-0.429425807686528	1
ENSG00000197415.11	VEPH1	3	157533558	3_97	0	0.011675456687719	5.76345099150045	6.38930880030523e-07	-0.585863622476243	1
ENSG00000174899.10	PQLC2L	3	157543172	3_97	0	0.0120996086537338	6.11067421499374	7.02033523347255e-07	-0.618020860932625	2
ENSG00000174891.12	RSRC1	3	158110992	3_98	0	0.0104584945554196	8.43358950149814	8.37488842211798e-07	1.01856780097314	1
ENSG00000178053.17	MLF1	3	158572081	3_98	0	0.0102275140720145	8.21641060401717	7.9790211620079e-07	0.981386281561141	1
ENSG00000168827.14	GFM1	3	158644652	3_98	0	0.00849096233208035	6.40765040517508	5.16598475355409e-07	0.669952885086087	1
ENSG00000118849.9	RARRES1	3	158732628	3_98	0	0.0073221049771276	4.96885882981181	3.45453825256931e-07	0.24216743573391	1
ENSG00000118855.18	MFSD1	3	158732628	3_98	0	0.0073221049771276	4.96885882981181	3.45453825256931e-07	-0.24216743573391	1
ENSG00000151967.18	SCHIP1	3	159837169	3_99	0	0.0123330066006359	13.6284561923241	1.59592700370697e-06	-1.17762666573956	1
ENSG00000168811.6	IL12A	3	159988493	3_99	0	0.00702544674769301	9.02188491543316	6.01822784682491e-07	0.943090819558465	1
ENSG00000180044.5	C3orf80	3	160225162	3_99	0	0.00490354977012564	5.57686007803823	2.59655623480195e-07	0.483609220217061	1
ENSG00000068885.14	IFT80	3	160399019	3_99	0	0.00486373722637801	6.41543264124651	2.96273937603745e-07	1.33550916722932	1
ENSG00000113810.15	SMC4	3	160398964	3_99	0	0.00459801351885114	5.06255588146759	2.21023000654469e-07	0.738359600666865	2
ENSG00000186432.8	KPNA4	3	160565338	3_99	0	0.00476931675903058	5.09543135607985	2.30746179770234e-07	-0.00331795500286463	2
ENSG00000163590.13	PPM1L	3	160757700	3_99	0	0.0142360606720652	20.2863253259435	2.74214624426389e-06	3.23478916614001	1
ENSG00000169255.13	B3GALNT1	3	161110051	3_99	0	0.00472516150939706	6.0156215785176	2.69894828404544e-07	-1.54894424910946	1
ENSG00000114200.9	BCHE	3	165833296	3_102	0	0.00689642504001997	7.83831756144501	5.13268097593741e-07	1.21675413779315	1
ENSG00000114209.14	PDCD10	3	167734716	3_103	0	0.151984803516898	34.0554896864187	4.91456057716828e-05	-3.32561089518721	2
ENSG00000163536.12	SERPINI1	3	167735203	3_103	0	0.0392481623862293	20.4728734140285	7.62949030808131e-06	-2.50302968980371	2
ENSG00000173905.8	GOLIM4	3	167980741	3_103	0	0.00797299067726875	4.91506932036317	3.72090258734359e-07	0.215535852183284	2
ENSG00000013293.5	SLC7A14	3	170585884	3_104	0	0.0112517519200589	16.4857854706004	1.76127507474987e-06	-1.51101843428433	1
ENSG00000171757.15	LRRC34	3	169812107	3_104	0	0.0146654250338367	19.0794813776418	2.65679849435319e-06	2.04736350866619	2
ENSG00000008952.16	SEC62	3	169966645	3_104	0	0.00460766578019978	8.21194804754327	3.5927298284665e-07	-1.10631414008701	1
ENSG00000173889.15	PHC3	3	170177203	3_104	0	0.00527424439168678	9.43030183921497	4.72262258943325e-07	-1.21036160265058	2
ENSG00000163558.12	PRKCI	3	170222257	3_104	0	0.00960754662974417	14.5567487771652	1.3279272551139e-06	1.62963942211859	1
ENSG00000136603.13	SKIL	3	170358045	3_104	0	0.00323711610902155	4.90997472821701	1.50915876560512e-07	-0.198907049994984	1
ENSG00000163577.7	EIF5A2	3	170908915	3_104	0	0.00358766632551855	7.16087312762018	2.43935731605933e-07	1.35567010466855	1
ENSG00000154310.16	TNIK	3	171461108	3_105	0	0.0156074565947234	10.1765111727294	1.50809411889793e-06	-1.09220935917915	1
ENSG00000075651.15	PLD1	3	171810805	3_105	0	0.0132198437712789	8.55933161354866	1.07439399454682e-06	0.894889593786704	1
ENSG00000121858.10	TNFSF10	3	172524144	3_105	0	0.0128851895065113	8.30971987874998	1.0166573176828e-06	-0.882182876641623	1
ENSG00000144959.9	NCEH1	3	172710992	3_106	0	0.0276563274883478	17.0948067882871	4.48906715743652e-06	2.50939414571209	1
ENSG00000177565.16	TBL1XR1	3	177227532	3_109	0	0.00475282879605932	4.98772049855694	2.25087654648178e-07	0.0854721779582735	2
ENSG00000121879.3	PIK3CA	3	179147773	3_110	0	0.0194292259144403	11.1456115043732	2.05615947770611e-06	1.28810139540283	1
ENSG00000171121.16	KCNMB3	3	179265181	3_110	0	0.0173982681653868	10.0684191382455	1.66327746604292e-06	-1.0607961640765	3
ENSG00000121864.9	ZNF639	3	179323100	3_110	0	0.0111438481058954	5.72989737376877	6.06288630582124e-07	-0.566707415298487	1
ENSG00000171109.18	MFN1	3	179347428	3_110	0	0.0103686206067654	5.02861990998694	4.95070662396564e-07	0.341240512960045	3
ENSG00000114450.9	GNB4	3	179451249	3_110	0	0.014869294307165	8.53743719022722	1.20535583860712e-06	-1.00747988554685	1
ENSG00000114757.18	PEX5L	3	180037206	3_111	0	0.00548201159669726	9.12293726706633	4.74867049260328e-07	-0.870981657872249	2
ENSG00000163728.10	TTC14	3	180650077	3_111	0	0.00353747429828943	5.56660024981937	1.86973787126489e-07	-0.616695432942228	1
ENSG00000114416.17	FXR1	3	180870597	3_111	0	0.00668300398309663	15.2929054306707	9.70418617010315e-07	-2.72793947519334	1
[truncated: 6,747 more rows]
