# Supplementary material for: Adjusting for genetic confounders in transcriptome-wide association studies improves discovery of risk genes of complex traits
Source: Nat Genet. 2024 Jan 26;56(2):336–47. doi: 10.1038/s41588-023-01648-9 (PMC10864181; doi:10.1038/s41588-023-01648-9)
Supplement: Supplementary file 5 — cTWAS results of all analyzed genes across all tissues for IBD, SCZ, and SBP. Results are stored separately for each combination of traits and tissues. Column legends for each set of results are the same as in Supplementary Table 1. [file 41588_2023_1648_MOESM5_ESM.zip › SCZ_Artery_Aorta.csv]

id	genename	chrom	pos	region_tag	cs_index	PIP	tau2	PVE	z	num_eqtl
ENSG00000131591.17	C1orf159	1	1091327	1_1	0	0.0229292982635142	4.75374441336662	1.0349610087791e-06	0.128555147330203	1
ENSG00000186891.13	TNFRSF18	1	1197558	1_1	0	0.025956133530863	5.92593983585273	1.46047670555132e-06	-0.566427324831821	1
ENSG00000169962.4	TAS1R3	1	1329774	1_1	0	0.0261403655643035	5.99284845044567	1.48744990662678e-06	-0.64153211465408	1
ENSG00000235098.8	ANKRD65	1	1408286	1_1	0	0.0463160262470955	11.4249486029269	5.0243853791838e-06	1.3314921100437	1
ENSG00000008130.15	NADK	1	1759611	1_1	0	0.0240357349204674	5.19905728062533	1.18653186191759e-06	0.113586925345358	2
ENSG00000078369.17	GNB1	1	1890186	1_1	0	0.0347129865633523	8.68072654677332	2.86118179207997e-06	-1.16005426100436	1
ENSG00000169885.9	CALML6	1	1909167	1_1	0	0.100201580152003	18.8616977911423	1.79453837237889e-05	2.46211937647442	1
ENSG00000178821.12	TMEM52	1	1919749	1_1	0	0.0248531774781416	5.51527468036378	1.30150686940297e-06	0.520858032067866	1
ENSG00000162585.16	FAAP20	1	2207868	1_2	0	0.00988009680216928	7.32513021217005	6.87185434443636e-07	1.37181592062975	1
ENSG00000116151.13	MORN1	1	2367799	1_2	0	0.014222572531409	8.2444701729977	1.1133668985216e-06	-0.777833222706753	1
ENSG00000157916.19	RER1	1	2391602	1_2	0	0.0181491518913635	11.7761842499191	2.02935639351739e-06	-1.42074311558526	1
ENSG00000157911.9	PEX10	1	2409065	1_2	0	0.111990762812961	28.9674868755733	3.08028157766943e-05	-3.09599206881704	2
ENSG00000149527.17	PLCH2	1	2416027	1_2	0	0.00952651581674824	5.894189352997	5.33157561843512e-07	1.15326086108527	2
ENSG00000157873.17	TNFRSF14	1	2557462	1_2	0	0.0128684092120244	7.14278112853236	8.72749487019122e-07	0.431369923678051	1
ENSG00000142606.15	MMEL1	1	2632557	1_2	0	0.0107809007812927	6.41944843841793	6.57128284673162e-07	-1.33936739702383	2
ENSG00000215912.12	TTC34	1	2800905	1_2	0	0.104210908513358	28.7451525405238	2.8442986589216e-05	3.3029866667942	2
ENSG00000130762.14	ARHGEF16	1	3453260	1_2	0	0.00981166044761683	5.00169236247364	4.65968847908523e-07	0.329781811009337	1
ENSG00000158109.14	TPRG1L	1	3191409	1_2	0	0.0753027683407229	23.1544020704696	1.65554850565006e-05	2.33685431195897	1
ENSG00000116198.12	CEP104	1	3191409	1_2	0	0.0753027683407228	23.1544020704696	1.65554850565005e-05	2.33685431195897	1
ENSG00000116213.15	WRAP73	1	3656168	1_2	0	0.0789519738283349	24.3636160849134	1.82642623245759e-05	-2.3551879995874	1
ENSG00000130764.9	LRRC47	1	3796513	1_3	0	0.0466913953418786	10.3305257604696	4.57990716089887e-06	-1.22336120137442	1
ENSG00000198912.10	C1orf174	1	3891607	1_3	0	0.0659242073702057	13.6347731668246	8.53473873122791e-06	-1.55369198656738	1
ENSG00000069424.14	KCNAB2	1	5991819	1_5	0	0.148145964374071	19.9672187735115	2.8086964061888e-05	2.3838341316191	1
ENSG00000131697.17	NPHP4	1	5991819	1_5	0	0.148145964374071	19.9672187735115	2.8086964061888e-05	-2.3838341316191	1
ENSG00000158286.12	RNF207	1	6198983	1_5	0	0.064710530365765	13.29767169638	8.17048736305828e-06	1.79637562905586	2
ENSG00000116251.9	RPL22	1	6209280	1_5	0	0.0283844998801567	4.74057624687093	1.27764376375531e-06	-0.140008853262353	1
ENSG00000116237.15	ICMT	1	6235565	1_5	0	0.0297516813581348	5.15830470268693	1.4571890641914e-06	-0.344122368110088	2
ENSG00000097021.19	ACOT7	1	6394534	1_5	0	0.0291235067852047	5.26651684472405	1.45634591486465e-06	-0.916840089654716	1
ENSG00000187017.15	ESPN	1	6424615	1_5	0	0.0372805695898464	7.93268654142825	2.80802021157023e-06	-1.35144116827781	2
ENSG00000171680.21	PLEKHG5	1	6502724	1_5	0	0.0992525036332477	23.8293679450023	2.24569819835103e-05	-3.75895057806289	3
ENSG00000173662.20	TAS1R1	1	6555635	1_5	0	0.0289220218761145	5.2610437071254	1.44476747743667e-06	-0.85573042530117	1
ENSG00000204859.12	ZBTB48	1	6580056	1_5	0	0.0600028068261421	14.0149697695473	7.98474642279922e-06	-2.20848645781369	1
ENSG00000041988.15	THAP3	1	6627688	1_5	0	0.0282451307556524	5.11247365191467	1.37110927650694e-06	0.807448612121656	1
ENSG00000007923.15	DNAJC11	1	6701642	1_5	1	0.343644815818285	28.4848175514461	9.29438451269882e-05	-4.91692799881971	1
ENSG00000049245.12	VAMP3	1	7564509	1_6	0	0.0219639093144969	4.72101791859762	9.84561133293388e-07	0.180881620847501	3
ENSG00000116288.12	PARK7	1	7954388	1_6	0	0.0241641321093411	6.00127053345122	1.37692981251269e-06	-0.836368847726714	1
ENSG00000162426.14	SLC45A1	1	8319994	1_6	0	0.021985728287068	5.32326897875955	1.11126251320748e-06	-0.935647539494719	2
ENSG00000074800.13	ENO1	1	8879251	1_6	0	0.0223112979053901	6.48195512861383	1.37318247482742e-06	-1.51659194226797	2
ENSG00000142583.17	SLC2A5	1	9088125	1_6	0	0.0237243305635669	5.39963724888725	1.21634268611206e-06	0.417149345925377	1
ENSG00000180758.11	GPR157	1	9128930	1_6	0	0.0290101247091557	7.34865911040822	2.02420780149657e-06	-0.853506976774744	2
ENSG00000049239.12	H6PD	1	9221777	1_6	0	0.0435431917739898	11.1715852468731	4.61883513572296e-06	1.316233482773	5
ENSG00000171608.15	PIK3CD	1	9667109	1_7	0	0.0417623752312981	4.9889347722933	1.97829208649028e-06	0.210074738191471	1
ENSG00000171603.16	CLSTN1	1	9824341	1_7	0	0.0789977350467067	11.1020668534373	8.32752364988572e-06	-1.41540131228769	1
ENSG00000162441.11	LZIC	1	9943171	1_7	0	0.0409557857695293	4.80325611945264	1.86787755772501e-06	-0.150182004129102	1
ENSG00000162444.11	RBP7	1	9991107	1_7	0	0.0413526106057532	4.89504199239684	1.92201490163502e-06	0.272330187144278	1
ENSG00000054523.17	KIF1B	1	10210822	1_7	0	0.0426481395142839	5.18882120472141	2.10119419903182e-06	-0.459990792701131	1
ENSG00000142657.20	PGD	1	10398423	1_7	0	0.0730037986372719	10.3392950268801	7.16694023997514e-06	1.45930751807861	1
ENSG00000175279.21	CENPS	1	10429947	1_7	0	0.0592776140552831	8.33567950241841	4.69168795868601e-06	1.02075777037263	1
ENSG00000241563.3	CORT	1	10449646	1_7	0	0.0406188259001743	4.724626833508	1.82218419257442e-06	0.38170847124204	1
ENSG00000160049.11	DFFA	1	10424962	1_7	0	0.041894750635332	5.01908602918902	1.9965566912603e-06	0.167807765605168	1
ENSG00000120948.16	TARDBP	1	10830647	1_8	0	0.0447963505961044	6.80098941754284	2.89275818329863e-06	0.769009464702551	1
ENSG00000009724.16	MASP2	1	11047382	1_8	0	0.0368357463063066	4.93871123782967	1.72735063556846e-06	-0.368645072490629	1
ENSG00000116649.9	SRM	1	11060199	1_8	0	0.0374908381267289	5.10624421104115	1.81770803805323e-06	0.357343677754945	2
ENSG00000171824.13	EXOSC10	1	11099766	1_8	0	0.0366396380235734	4.88798605004843	1.70050741125022e-06	0.255288071191815	1
ENSG00000198793.12	MTOR	1	11262099	1_8	0	0.0364444986386741	4.83724648393767	1.67389261948382e-06	0.0921963225793748	1
ENSG00000132879.13	FBXO44	1	11656698	1_8	0	0.0364144327479736	4.82940551875279	1.66980062738863e-06	-0.216711007517256	1
ENSG00000116661.9	FBXO2	1	11653506	1_8	0	0.0474178476038557	7.34353305943637	3.30631545876517e-06	-0.814293953752518	2
ENSG00000116663.10	FBXO6	1	11662631	1_8	0	0.0369257896486741	4.96191216641163	1.73970759900599e-06	0.294665582792034	3
ENSG00000116670.14	MAD2L2	1	11691235	1_8	0	0.039089518574793	5.50329661727023	2.04258735774872e-06	0.488758773802808	1
ENSG00000177674.15	AGTRAP	1	11737129	1_9	0	0.150579613329249	19.2581001059434	2.75344885718389e-05	-2.06779151927644	2
ENSG00000011021.21	CLCN6	1	11806394	1_9	0	0.0681966033112984	11.5050787814103	7.44988789875496e-06	-1.82556858007903	2
ENSG00000120937.8	NPPB	1	11859214	1_9	0	0.11832052669474	16.865568112795	1.89477857736751e-05	-2.23630568335687	1
ENSG00000116685.15	KIAA2013	1	11926172	1_9	0	0.0388721809251933	6.12872518530694	2.26207214573046e-06	-0.632503947102564	3
ENSG00000083444.16	PLOD1	1	11940783	1_9	0	0.074346243226905	12.3377705566584	8.70949781312855e-06	-1.68246570395654	1
ENSG00000116688.16	MFN2	1	11982698	1_9	0	0.0498297766392294	8.49580543072337	4.01967457588729e-06	0.910764144024577	2
ENSG00000116691.10	MIIP	1	12022869	1_9	0	0.0335431065795292	4.72798296759701	1.50583220900801e-06	-0.0380007621937368	1
ENSG00000162493.16	PDPN	1	13583417	1_10	0	0.103925011509233	15.3165146199434	1.51139307445921e-05	1.81400730505387	3
ENSG00000162460.6	TMEM82	1	15745481	1_11	0	0.0171684469856546	5.72325361271257	9.32977992701266e-07	-0.532287623601344	1
ENSG00000171729.13	TMEM51	1	15151905	1_11	0	0.0162991582799584	5.23358848488121	8.09957339554934e-07	-0.350168074551486	2
ENSG00000142621.19	FHAD1	1	15247193	1_11	0	0.0231298294618664	8.53586055394478	1.87463680399376e-06	-1.00655053251047	1
ENSG00000142615.7	CELA2A	1	15456727	1_11	0	0.0325851780978352	11.7802572219604	3.64478797181763e-06	1.4064016176762	1
ENSG00000215704.9	CELA2B	1	15253804	1_11	0	0.0157350939575411	4.90177305011554	7.32352109820836e-07	0.186473830579877	1
ENSG00000132906.17	CASP9	1	15526209	1_11	0	0.0208502049484809	7.55591550588477	1.495873325273e-06	1.06654562516594	1
ENSG00000116138.12	DNAJC16	1	15527133	1_11	0	0.0207948573392006	7.53083357041513	1.48695009155173e-06	0.948659836406149	1
ENSG00000197312.11	DDI2	1	15617889	1_11	0	0.0155774142575714	4.8068972758512	7.1098036574494e-07	-0.255327334611871	1
ENSG00000116786.11	PLEKHM2	1	15683361	1_11	0	0.0547908412505076	16.7307145962908	8.70401951663457e-06	1.87760858599439	2
ENSG00000162461.7	SLC25A34	1	15735091	1_11	0	0.0192997035355023	6.82665206018531	1.25099565982645e-06	-0.626015889318118	1
ENSG00000162458.12	FBLIM1	1	15789700	1_11	0	0.0250071228488374	9.27347454812663	2.20193050818065e-06	1.05778213637506	1
ENSG00000233954.6	UQCRHL	1	15809022	1_11	0	0.0211048589707696	7.67052232366375	1.5371094387765e-06	-1.10019479677428	1
ENSG00000116809.11	ZBTB17	1	15976487	1_11	0	0.0267841960513364	9.92287527940839	2.52355947584111e-06	-1.14096611009942	1
ENSG00000186510.11	CLCNKA	1	16019124	1_11	0	0.0173386446584095	5.81623023682451	9.57533843481619e-07	0.523783635728462	1
ENSG00000173641.17	HSPB7	1	16020012	1_11	0	0.14835110968848	26.4361523433258	3.7238008090033e-05	2.64772694960245	1
ENSG00000184908.17	CLCNKB	1	16043064	1_11	0	0.0179114438537483	6.12264505593272	1.04127891866318e-06	0.705191191059916	2
ENSG00000185519.8	FAM131C	1	16073889	1_11	0	0.0237783027595161	8.79717426747202	1.98619298847466e-06	-1.16975741817124	1
ENSG00000142627.12	EPHA2	1	16156481	1_11	0	0.0165317980139976	5.3671273904875	8.42479594513126e-07	0.497510375165982	1
ENSG00000142632.16	ARHGEF19	1	16201723	1_11	0	0.029915408966192	10.9698512631443	3.11596865526557e-06	1.57124052640193	1
ENSG00000132881.11	RSG1	1	16237140	1_11	0	0.0187571459601873	6.55775353163293	1.16793653662026e-06	-0.923291306527981	1
ENSG00000037637.10	FBXO42	1	16352633	1_11	0	0.0438805469982323	14.6097010042954	6.08710449827291e-06	-1.92348597667284	2
ENSG00000055070.16	SZRD1	1	16354240	1_11	0	0.0623799033644658	17.9741903245539	1.06461217977951e-05	2.40944497034338	1
ENSG00000187144.11	SPATA21	1	16439071	1_11	0	0.0297971278662786	10.9323128719975	3.09302801535419e-06	-1.33213507704204	1
ENSG00000157191.19	NECAP2	1	16444979	1_11	0	0.0266948555667224	9.89131891511143	2.5071434114139e-06	1.2368622862292	1
ENSG00000117122.13	MFAP2	1	16975285	1_12	0	0.0705983089705088	15.6605247523386	1.04977930183435e-05	-2.31085428994294	2
ENSG00000159339.13	PADI4	1	17317968	1_12	0	0.0224142707623316	4.73406651515655	1.00752624126556e-06	-0.0496745544719357	1
ENSG00000179051.13	RCC2	1	17438641	1_12	0	0.0312362286825091	7.8744109297426	2.33546877591189e-06	-1.03228938441286	2
ENSG00000074964.16	ARHGEF10L	1	17553049	1_12	0	0.0350563406619246	8.96910267109138	2.98547179655479e-06	-1.01713598278853	1
ENSG00000117154.11	IGSF21	1	18107880	1_12	0	0.0248301259351056	5.70143061431195	1.34418845936718e-06	0.442520072743011	1
ENSG00000159423.16	ALDH4A1	1	18902527	1_13	0	0.0241155073843049	7.10786482156919	1.62754483175899e-06	-0.724385583950177	1
ENSG00000169991.10	IFFO2	1	18977881	1_13	0	0.0321850408016581	9.81481155683281	2.99939336502069e-06	1.20026046347839	1
ENSG00000127481.14	UBR4	1	19205040	1_13	0	0.0186603649880893	4.68148274897734	8.29470525279257e-07	0.034783167630083	2
ENSG00000053372.4	MRTO4	1	19249541	1_13	0	0.0198727968237618	5.26737623253213	9.93918396318036e-07	-0.422766006246288	1
ENSG00000053371.12	AKR7A2	1	19311815	1_13	0	0.0790722272219329	18.3117699339064	1.37483852052793e-05	1.972891206266	1
ENSG00000040487.12	PQLC2	1	19312063	1_13	0	0.0254234214092973	7.55464230641589	1.82366599206704e-06	0.902956849938409	3
ENSG00000077549.17	CAPZB	1	19411696	1_13	0	0.0291914522233894	8.85654101716008	2.45480633858331e-06	-1.09234590815443	1
ENSG00000173436.13	MINOS1	1	19596564	1_13	0	0.0504459519251173	13.9850463066537	6.69865525034649e-06	1.806342418535	1
ENSG00000158747.13	NBL1	1	19639639	1_13	0	0.0202129566572674	5.40947462382491	1.03820311921951e-06	-0.568613606860854	3
ENSG00000169914.5	OTUD3	1	19906593	1_13	0	0.0229623522836199	6.63988668270931	1.44768621823133e-06	0.742218019339414	1
ENSG00000188257.10	PLA2G2A	1	19979786	1_13	0	0.023784162111649	6.96333843334008	1.57254382096922e-06	0.717930870537174	2
ENSG00000127472.10	PLA2G5	1	20029451	1_13	0	0.0422323036933161	12.3900934139199	4.96840224695893e-06	1.39718563766601	1
ENSG00000117215.14	PLA2G2D	1	20119239	1_13	0	0.0195078536035278	5.11358684775956	9.47180003560822e-07	0.356558761294419	1
ENSG00000162545.5	CAMK2N1	1	20487951	1_14	0	0.146145305427906	18.4788370198629	2.56422955261243e-05	-2.20906204786563	1
ENSG00000090432.6	MUL1	1	20508287	1_14	0	0.0319998568893743	4.70664423990954	1.43006838438162e-06	0.0214438316460308	1
ENSG00000183114.7	FAM43B	1	20552199	1_14	0	0.141223742701986	18.1734572954102	2.43692783483596e-05	2.17296606810006	1
ENSG00000158825.5	CDA	1	20607400	1_14	0	0.0354599185718679	5.65612730863693	1.9043830474979e-06	-0.505707525216351	1
ENSG00000158828.7	PINK1	1	20635815	1_14	0	0.0323596191571953	4.7960063096646	1.47360316048778e-06	0.103364088777093	1
ENSG00000117245.12	KIF17	1	20717668	1_14	0	0.11734110616201	19.5596559084953	2.17925868365439e-05	-2.99935441404226	1
ENSG00000189410.11	SH2D5	1	20733077	1_14	0	0.063748685434454	11.9781507032512	7.25034050464351e-06	1.79168669923715	1
ENSG00000075151.20	EIF4G3	1	21181395	1_14	0	0.275658767613367	18.5759155263485	4.86205015408879e-05	3.72396598217159	1
ENSG00000117298.14	ECE1	1	21345480	1_14	0	0.057859534603421	9.52164788434752	5.23099674553254e-06	-0.83104537902949	1
ENSG00000070886.11	EPHA8	1	22563354	1_15	0	0.028095637391137	5.88377107058552	1.56961106830392e-06	0.614972927916889	1
ENSG00000142794.18	NBPF3	1	21439197	1_15	0	0.0308326782293464	6.55690601060516	1.91958614106854e-06	-0.533160475453146	1
ENSG00000162551.13	ALPL	1	21502720	1_15	0	0.031621896481517	7.01726233255701	2.10694414120821e-06	0.76997699984676	1
ENSG00000076864.19	RAP1GAP	1	21670352	1_15	0	0.0276414802663124	5.5944075112236	1.46829321505533e-06	0.458908044866104	1
ENSG00000090686.15	USP48	1	21706077	1_15	0	0.065977370732344	13.3062537293682	8.33581757497446e-06	-1.69360866584933	2
ENSG00000187942.11	LDLRAD2	1	21818263	1_15	0	0.0252728124663534	4.77902948049789	1.14680791347915e-06	-0.0520266269408612	1
ENSG00000142789.19	CELA3A	1	22001714	1_15	0	0.0933752628229109	16.744666373948	1.48458727240296e-05	-1.69371603991579	1
ENSG00000070831.15	CDC42	1	22032080	1_15	0	0.0280625138658919	8.08118810594486	2.15327345065381e-06	-1.47360626760835	1
ENSG00000184677.16	ZBTB40	1	22460165	1_15	0	0.0273930531153759	5.57040281925459	1.44885338025675e-06	0.447830215562882	1
ENSG00000173372.16	C1QA	1	22636557	1_15	0	0.0255802553157021	4.96359735066349	1.20558772018377e-06	-0.352504482669444	1
ENSG00000133216.16	EPHB2	1	22811268	1_16	0	0.273882454331647	27.7582285236191	7.21860627428125e-05	2.89679593421894	1
ENSG00000004487.15	KDM1A	1	23018558	1_16	0	0.0301930410597866	6.07449081125343	1.7414625275971e-06	0.621617501338744	1
ENSG00000169641.13	LUZP1	1	23178302	1_16	0	0.0304247376785538	6.14693330963308	1.77575375029103e-06	-0.719709994426914	1
ENSG00000204219.9	TCEA3	1	23424647	1_16	0	0.0276459626816468	5.239765058825	1.37543771508073e-06	-0.446658448220498	1
ENSG00000088280.18	ASAP3	1	23483896	1_16	0	0.0261160518480058	4.70101906986999	1.16572720491453e-06	-0.0601967525185094	2
ENSG00000117318.8	ID3	1	23559582	1_16	0	0.0268352266351982	4.95804872557534	1.26332024173617e-06	0.179804096050101	1
ENSG00000197880.8	MDS2	1	23581686	1_16	0	0.0315037813639198	6.47730658549633	1.9375572124096e-06	-0.66922023703122	1
ENSG00000142676.12	RPL11	1	23691734	1_17	0	0.0777562539205632	15.794402813414	1.16610037760257e-05	-1.74650749799735	1
ENSG00000057757.9	PITHD1	1	23729228	1_17	0	0.024496686464228	4.77461339651368	1.11056236694865e-06	0.312734011346543	1
ENSG00000117308.14	GALE	1	23800401	1_17	0	0.0246745935146694	4.84302913502122	1.13465670907489e-06	0.21390897872192	1
ENSG00000179163.11	FUCA1	1	23868759	1_17	0	0.0242799859423672	4.69061144024417	1.08137241335987e-06	-0.148650366052732	1
ENSG00000185436.11	IFNLR1	1	24187278	1_17	0	0.040047920264856	9.4354659282084	3.58790318041223e-06	-1.17278949344201	1
ENSG00000158055.15	GRHL3	1	24234022	1_17	0	0.0318741895054213	7.26711434391597	2.19937123526409e-06	0.864934175049833	1
ENSG00000001460.17	STPG1	1	24401188	1_17	0	0.0872422050243515	16.9098428165047	1.40075957948979e-05	2.14421305844302	3
ENSG00000001461.16	NIPAL3	1	24420695	1_17	0	0.117322205444264	19.8055000330624	2.20629421732783e-05	2.34474896860844	2
ENSG00000117602.11	RCAN3	1	24502439	1_17	0	0.0338117542878195	7.82695016981019	2.51279853362796e-06	0.89498896025604	1
ENSG00000169504.14	CLIC4	1	24745177	1_17	0	0.0377141985298616	8.86443003649197	3.17433747555334e-06	1.17592126799541	1
ENSG00000187010.19	RHD	1	25235176	1_18	0	0.0547605027983651	10.5570036295034	5.48915500480233e-06	1.22295414081509	1
ENSG00000188672.17	RHCE	1	25430369	1_18	0	0.0295159383945168	4.70315814686483	1.31808547563125e-06	-0.110037477685257	1
ENSG00000204178.9	TMEM57	1	25431505	1_18	0	0.030107097279705	4.89187159415449	1.39843192963249e-06	-0.259893890288948	1
ENSG00000157978.11	LDLRAP1	1	25563181	1_18	0	0.0296352654411095	4.73830190032422	1.33330327727665e-06	0.1120380163768	1
ENSG00000117643.14	MAN1C1	1	25623284	1_18	0	0.0337261569393381	5.97194348639468	1.912405317752e-06	0.671167800174585	2
ENSG00000162430.16	SELENON	1	25794378	1_18	0	0.029468898448774	4.68931463831884	1.31211129029195e-06	0.13433307551911	1
ENSG00000182749.5	PAQR7	1	25886700	1_18	0	0.0380949779439066	7.10437900404576	2.56975219301806e-06	0.816161570591066	2
ENSG00000158006.13	PAFAH2	1	25998029	1_18	0	0.0426822552280608	8.23122056229425	3.33586905256751e-06	1.09697377672811	1
ENSG00000158008.9	EXTL1	1	26019793	1_18	0	0.0300586540938451	4.87063424710075	1.39012049271005e-06	-0.323280642705295	3
ENSG00000197245.5	FAM110D	1	26158522	1_18	0	0.0551051572170654	10.4417811788202	5.46341549863349e-06	-1.28138274848995	1
ENSG00000236782.6	RP11-96L14.7	1	26170849	1_18	0	0.0413020610284119	8.01964927907621	3.14502785801919e-06	1.30833528315926	2
ENSG00000142675.17	CNKSR1	1	26170849	1_18	0	0.0298440848254145	4.84927870167022	1.37414577674018e-06	0.497646100855436	2
ENSG00000130695.14	CEP85	1	26232815	1_18	0	0.0359491903209949	6.71986052865674	2.29375363257204e-06	-0.778077390190057	2
ENSG00000169442.8	CD52	1	26317588	1_18	0	0.0295406762958459	4.74736839883767	1.3315907359349e-06	0.359885779985027	2
ENSG00000158062.20	UBXN11	1	26306694	1_18	0	0.0454965635026329	8.98184956066263	3.88008971788092e-06	-1.36589635440539	3
ENSG00000176083.17	ZNF683	1	26372447	1_18	0	0.0296820684038789	4.75596874217293	1.34038805837451e-06	0.0961427792500657	1
ENSG00000117682.16	DHDDS	1	26432282	1_18	0	0.0309056470446745	5.10244980978268	1.49731776984286e-06	0.0693865657756382	1
ENSG00000198830.10	HMGN2	1	26471849	1_18	0	0.0333506301838329	5.85711330582352	1.8547486641156e-06	-0.659323974888259	1
ENSG00000117676.13	RPS6KA1	1	26529971	1_18	0	0.0327049696806852	5.67247386521484	1.76150407125402e-06	-0.617345524410407	1
ENSG00000117713.18	ARID1A	1	26693642	1_18	0	0.0626920234201615	12.27812981991	7.30872977293132e-06	2.74676117984853	1
ENSG00000060642.10	PIGV	1	26787521	1_18	0	0.104915041327538	16.3964392305629	1.63337045851514e-05	3.09207077771821	1
ENSG00000175793.11	SFN	1	26863833	1_18	0	0.0295234233418635	4.75038493065104	1.3316586466171e-06	-0.561101633843851	1
ENSG00000142751.14	GPN2	1	26890178	1_18	0	0.0829624090143414	14.4544960371454	1.13862759673544e-05	-2.95522531070365	1
ENSG00000090273.13	NUDC	1	26899598	1_18	0	0.0737907405500737	13.5229983543479	9.47484820282155e-06	-2.87721935033404	1
ENSG00000253368.3	TRNP1	1	26990468	1_18	0	0.1833431020427	22.6546725927143	3.94384430857971e-05	-2.58529830710087	1
ENSG00000142784.15	WDTC1	1	27234636	1_19	0	0.0311327195107377	13.6424738397505	4.03280836595386e-06	-1.53116224452683	1
ENSG00000186501.14	TMEM222	1	27334546	1_19	0	0.143129394836646	28.3728916216184	3.85593612446874e-05	2.60433570292716	2
ENSG00000142765.17	SYTL1	1	27342119	1_19	0	0.329918209274796	37.0568233337322	0.000116083867863778	-3.61214318446576	1
ENSG00000142733.14	MAP3K6	1	27357905	1_19	0	0.0121093801600153	4.73109987611072	5.43978113663628e-07	-0.0909267330753561	2
ENSG00000142748.12	FCN3	1	27375143	1_19	0	0.0141362965367817	6.18748427696726	8.30514371293449e-07	-0.634560344025999	1
ENSG00000126705.13	AHDC1	1	27604387	1_19	0	0.120484049153592	26.6660682888849	3.05060472326767e-05	2.69677297082544	1
ENSG00000000938.12	FGR	1	27634281	1_19	0	0.0124516165511923	4.99328519689518	5.9034991741662e-07	0.390800674845132	1
ENSG00000126709.14	IFI6	1	27671883	1_19	0	0.01412938346149	6.18287760600555	8.2949019721901e-07	0.787179633591158	1
ENSG00000117748.9	RPA2	1	27914572	1_19	0	0.0214124023369654	10.1017946035793	2.05381502095773e-06	1.15753495118573	1
ENSG00000158156.7	XKR8	1	27954902	1_19	0	0.012692735424407	5.1737176779633	6.23527124014561e-07	-0.385490408994234	2
ENSG00000169403.11	PTAFR	1	28193492	1_19	0	0.0149012521653111	6.68366069895872	9.4565898956079e-07	0.722160786184153	1
ENSG00000130770.17	ATPIF1	1	28236029	1_19	0	0.0249467713643383	11.5452264866877	2.73472839887674e-06	1.24898971426708	2
ENSG00000204138.12	PHACTR4	1	28366038	1_19	0	0.0129511872440524	5.3633997035481	6.59549116251225e-07	-0.577023875308151	1
ENSG00000180198.15	RCC1	1	28318402	1_19	0	0.0281429150853922	12.6859973244583	3.38993282701668e-06	-1.39272723284005	2
ENSG00000180098.9	TRNAU1AP	1	28553045	1_19	0	0.0399432814086048	16.0091278262185	6.07167908495197e-06	1.64174100431463	1
ENSG00000198492.15	YTHDF2	1	28736301	1_19	0	0.0133271691589457	5.63272409178286	7.12777177660599e-07	0.486933305438645	1
ENSG00000159023.19	EPB41	1	28886806	1_19	0	0.0416058953386468	16.3973935673443	6.47779335526242e-06	-1.83004151780839	1
ENSG00000253304.1	TMEM200B	1	29123661	1_19	0	0.0245949330320999	11.4109753868466	2.66480730236458e-06	1.34450762456907	1
ENSG00000116353.15	MECR	1	29241469	1_19	0	0.0121548455634836	4.7663341445191	5.50086931299383e-07	0.066658496350316	1
ENSG00000060656.19	PTPRU	1	29312476	1_19	0	0.0204769653806216	9.68009398265961	1.88209944514788e-06	-1.03370305276768	1
ENSG00000162511.7	LAPTM5	1	30757821	1_20	0	0.0189552866193504	11.5295463574637	2.07510450062489e-06	1.38198391830487	1
ENSG00000162512.15	SDC3	1	30819761	1_20	0	0.0119556477519117	7.44081092234147	8.44677209746594e-07	0.832732415725252	1
ENSG00000134644.15	PUM1	1	31067081	1_20	0	0.0126488046727934	8.60468259902314	1.03343160206639e-06	1.54855063305607	2
ENSG00000121766.15	ZCCHC17	1	31292838	1_20	0	0.190144599576701	20.3263232393212	3.66978160732954e-05	-3.88030389459924	1
ENSG00000121769.7	FABP3	1	31372307	1_20	0	0.016573085288827	9.7506201133166	1.5343802460828e-06	0.827628538067565	1
ENSG00000168528.11	SERINC2	1	31410942	1_20	0	0.0138455240362169	8.8188437750078	1.15936035111294e-06	-1.10878211099512	1
ENSG00000142910.15	TINAGL1	1	31557933	1_20	0	0.00912227000819976	4.73257222626898	4.09918548408939e-07	0.216117097090754	3
ENSG00000162517.12	PEF1	1	31660342	1_20	0	0.00918069810768407	4.78457276584729	4.17077025176047e-07	-0.229124144730035	1
ENSG00000084636.17	COL16A1	1	31703950	1_20	0	0.00942504816224732	5.08928062527228	4.55446504912583e-07	-0.481020203850001	1
ENSG00000116478.11	HDAC1	1	31966493	1_20	0	0.0192739816835928	11.7713591246231	2.15424675894888e-06	-1.31166827705586	1
ENSG00000025800.13	KPNA6	1	32108863	1_21	0	0.0442176937138101	11.5841567202775	4.86360065506376e-06	-1.60312708411667	1
ENSG00000084652.15	TXLNA	1	32179560	1_21	0	0.0398604180770159	10.5961992629966	4.01041543373794e-06	1.50994865460589	1
ENSG00000160051.11	IQCC	1	32205464	1_21	0	0.0381542143338441	10.1801037087864	3.6880102057179e-06	-1.46785544549792	1
ENSG00000084623.11	EIF3I	1	32222176	1_21	0	0.0350329952922666	9.36918072940622	3.11656568094422e-06	-1.38181198006749	1
ENSG00000160055.19	TMEM234	1	32222176	1_21	0	0.0350329952922666	9.36918072940622	3.11656568094422e-06	-1.38181198006749	1
ENSG00000183615.5	FAM167B	1	32246849	1_21	0	0.0799963574480153	17.2746209133191	1.31212779331248e-05	-1.98458483069835	1
ENSG00000162526.6	TSSK3	1	32366691	1_21	0	0.0213870565190399	4.69744086160692	9.53915125638872e-07	0.108041527649329	1
ENSG00000225828.1	FAM229A	1	32366691	1_21	0	0.0213870565190399	4.69744086160692	9.53915125638872e-07	0.108041527649329	1
ENSG00000176261.15	ZBTB8OS	1	32650758	1_21	0	0.0213622803955292	4.68649637663701	9.50590114418726e-07	-0.0632733456026182	2
ENSG00000162521.18	RBBP4	1	32651632	1_21	0	0.0215226835001383	4.75713041985763	9.72162521083535e-07	0.031374045829447	1
ENSG00000162520.14	SYNC	1	32705224	1_21	0	0.0216097984114241	4.79527343960075	9.83923853068122e-07	-0.0618182695309045	1
ENSG00000160097.16	FNDC5	1	32872031	1_21	0	0.0305143941844451	8.05919700830107	2.33503783134317e-06	-1.10209268375522	1
ENSG00000116514.16	RNF19B	1	32966260	1_21	0	0.021483487614507	4.73991870456522	9.66881110382812e-07	0.0446200296040614	1
ENSG00000004455.16	AK2	1	33071920	1_21	0	0.0322471522895794	8.58284252206453	2.62796701310785e-06	1.33498852730547	1
ENSG00000142920.16	AZIN2	1	33080995	1_21	0	0.0261777310221968	6.60770900181657	1.64240518166413e-06	-1.10300715651031	1
ENSG00000160094.14	ZNF362	1	33299671	1_21	0	0.0497264022492765	12.7046276386841	5.99855128647032e-06	-1.68617354078153	1
ENSG00000184389.9	A3GALT2	1	33324895	1_21	0	0.0575730950559555	14.1068052172068	7.71162040397744e-06	-2.06687672137028	1
ENSG00000121903.14	ZSCAN20	1	33470746	1_21	0	0.0610068635908534	14.6625955345543	8.49350505767685e-06	1.62921159053635	2
ENSG00000121904.17	CSMD2	1	34166108	1_21	0	0.0577829000989255	14.1417027449109	7.75886930000462e-06	-1.53366870071092	1
ENSG00000188910.7	GJB3	1	34781052	1_22	0	0.0162172782559187	4.6839629554196	7.21254966752644e-07	-0.0380856572629293	2
ENSG00000187513.8	GJA4	1	34810386	1_22	0	0.018775506399098	6.08915839978884	1.08554124176643e-06	0.660488789988251	1
ENSG00000163866.8	SMIM12	1	34857485	1_22	0	0.0162996908497648	4.85454262695835	7.51320230505955e-07	-0.538899164367977	1
ENSG00000197056.9	ZMYM1	1	35080556	1_22	0	0.0370781315224132	14.681507205223	5.16875420253438e-06	-2.49581455813105	1
ENSG00000116819.6	TFAP2E	1	35573174	1_22	0	0.254064572616755	22.5356526566713	5.4364030468266e-05	4.23988844068056	1
ENSG00000126067.11	PSMB2	1	35641909	1_22	0	0.249432985326538	22.8550707875833	5.41294796368736e-05	-4.28515227822419	1
ENSG00000142686.7	C1orf216	1	35719866	1_22	0	0.199116387010638	22.2321474374003	4.20325573332475e-05	4.24773306986884	1
ENSG00000134698.10	AGO4	1	35808529	1_22	0	0.0398346298173454	15.4872566763933	5.85777489688693e-06	3.27786079960908	2
ENSG00000054116.11	TRAPPC3	1	36159921	1_22	0	0.0251111978926397	11.6473259766721	2.77709705387774e-06	2.73775055285534	1
ENSG00000054118.13	THRAP3	1	36225269	1_22	0	0.0298694176039862	9.41147869803029	2.669205525195e-06	0.151829000626497	1
ENSG00000214193.10	SH3D21	1	36286551	1_22	0	0.0384004271467157	13.7111055717626	4.99926233511268e-06	-1.75102563914356	1
ENSG00000142694.6	EVA1B	1	36323945	1_22	0	0.035935514684837	13.04972137774	4.45269046319534e-06	-1.70102442075969	1
ENSG00000196182.10	STK40	1	36386242	1_22	0	0.0564511530610818	15.1495193123019	8.12024377125059e-06	-1.07539961594848	2
ENSG00000181817.5	LSM10	1	36397328	1_22	0	0.0169161335989089	5.02511804073722	8.07132381239657e-07	-0.183226511282379	2
ENSG00000116885.18	OSCP1	1	36446312	1_22	0	0.0240309591402841	8.46028454969616	1.93042739445228e-06	1.11688747705683	1
ENSG00000116898.11	MRPS15	1	36455770	1_22	0	0.0225257913636511	7.90201513651576	1.69011132301759e-06	-1.01419748909597	1
ENSG00000163873.9	GRIK3	1	37035122	1_22	0	0.0186267605264765	5.94169249843778	1.05086009314991e-06	-0.526011570602696	1
ENSG00000163875.15	MEAF6	1	37432823	1_23	0	0.0445070805656899	6.9658114723838	2.94373167366255e-06	-1.08974084000378	2
ENSG00000163877.10	SNIP1	1	37553609	1_23	0	0.0353010333749908	4.76097864959476	1.59580951221029e-06	0.132052279871456	2
ENSG00000163879.10	DNALI1	1	37556851	1_23	0	0.0408753873875507	6.15497634461463	2.38883232161011e-06	0.994368747830887	2
ENSG00000134697.12	GNL2	1	37595971	1_23	0	0.0780006039407459	12.3496622665074	9.14640531772174e-06	1.73949518328338	1
ENSG00000116922.14	C1orf109	1	37691982	1_23	0	0.0362526410067916	5.01363133935662	1.72579594263179e-06	-0.352847017496898	2
ENSG00000134690.10	CDCA8	1	37691932	1_23	0	0.0356406935223912	4.85191712922384	1.6419386182676e-06	0.250826977901441	1
ENSG00000197982.13	C1orf122	1	37806988	1_23	0	0.0364821997458032	5.07367452172933	1.7575230003126e-06	-0.697797426102211	1
ENSG00000188786.9	MTF1	1	37879269	1_23	0	0.0350101963397965	4.68241051312001	1.55654409889913e-06	-0.329193340270925	1
ENSG00000204084.12	INPP5B	1	37898603	1_23	0	0.0693183038507809	11.2102356227325	7.37836380424447e-06	-1.30539646338299	3
ENSG00000183431.11	SF3A3	1	37968634	1_23	0	0.0353282600307225	4.76834551772841	1.59951148300043e-06	0.719605808192434	3
ENSG00000183386.9	FHL3	1	37996149	1_23	0	0.0372984883251021	5.28370784184485	1.87123108350235e-06	0.197068866335976	1
ENSG00000183520.11	UTP11	1	38013784	1_23	0	0.0410453213615253	6.19440254186591	2.41412904701509e-06	-0.658317395917407	1
ENSG00000116981.3	NT5C1A	1	39672606	1_24	0	0.0179301940527594	5.13276898617692	8.7384439459672e-07	0.435164047814579	1
ENSG00000158315.10	RHBDL2	1	38941917	1_24	0	0.0221680442234632	7.08837995129017	1.49201010494797e-06	-1.08274233068181	1
ENSG00000168653.10	NDUFS5	1	39026408	1_24	0	0.0230680788944958	7.42320214516046	1.62592351482512e-06	1.06782376094344	2
ENSG00000183682.7	BMP8A	1	39524254	1_24	0	0.0605918075844366	16.2763055725557	9.36412365823305e-06	-2.46293372079053	2
ENSG00000163909.7	HEYL	1	39640410	1_24	0	0.0384490891912667	12.2326467782612	4.46584750016736e-06	-1.65211444730798	2
ENSG00000198754.5	OXCT2	1	39756134	1_25	0	0.0309658596462369	14.3016738829746	4.20501363647661e-06	-1.68644725151627	1
ENSG00000116985.11	BMP8B	1	39787880	1_25	0	0.0111999166403735	4.79516756358663	5.09936354552813e-07	0.0366338295987623	1
ENSG00000043514.15	TRIT1	1	39880989	1_25	0	0.250321064475045	32.3623871048314	7.69193033387917e-05	-3.09530265210262	4
ENSG00000116990.10	MYCL	1	39893813	1_25	0	0.063142115287274	19.8703650222203	1.19130336602789e-05	-2.29405042894485	1
ENSG00000168389.17	MFSD2A	1	39953350	1_25	0	0.0118682254321799	5.28932478642186	5.96050997448408e-07	0.450715103200257	1
ENSG00000131238.16	PPT1	1	40096750	1_25	0	0.0253255837397256	11.7052020038061	2.814723727547e-06	-1.07747644750919	2
ENSG00000049089.13	COL9A2	1	40296176	1_25	0	0.0112657158182509	4.82523036311602	5.16147990167499e-07	-0.258599713507409	2
ENSG00000187815.9	ZFP69	1	40476033	1_25	0	0.0242521408652256	13.0177461495486	2.99766624287017e-06	-2.13352318491783	2
ENSG00000164002.11	EXO5	1	40506722	1_25	0	0.026167883169309	12.1460707118112	3.01787879899771e-06	1.18278736595173	2
ENSG00000117010.15	ZNF684	1	40531781	1_25	0	0.0150165327094661	7.63464962913441	1.08856953114577e-06	-1.01940115147451	1
ENSG00000117016.9	RIMS3	1	40664752	1_25	0	0.0159993025937086	8.37221168668257	1.27185806940711e-06	-1.30912110014491	3
ENSG00000171793.13	CTPS1	1	40979451	1_25	0	0.0164420294109497	9.54045064242484	1.48943551963067e-06	1.61372506504694	1
ENSG00000171790.15	SLFNL1	1	41022834	1_25	0	0.0111146187811756	4.6997310445924	4.95980923818347e-07	-0.0146374911535834	2
ENSG00000010803.16	SCMH1	1	41078607	1_25	0	0.105228804826069	24.8145872904542	2.47935714961038e-05	-2.23293305888518	2
ENSG00000204060.6	FOXO6	1	41363187	1_25	0	0.0146584345071298	6.94621212534054	9.66791958752874e-07	0.519962122833599	1
ENSG00000127129.9	EDN2	1	41484842	1_25	0	0.0338147311800914	14.1158882010446	4.53222587674042e-06	-1.88555289546379	1
ENSG00000066185.12	ZMYND12	1	42452404	1_26	0	0.0456757780699917	8.89906540573608	3.85947071253482e-06	-1.52650541641909	2
ENSG00000127125.8	PPCS	1	42457816	1_26	0	0.0293246130361542	4.68791459314994	1.3052971134152e-06	0.346711588210254	1
ENSG00000186409.14	CCDC30	1	42450302	1_26	0	0.0374809333877049	7.01643443449148	2.49703290661021e-06	1.44118032088269	3
ENSG00000171960.10	PPIH	1	42659030	1_26	0	0.029303321791783	4.6810315646687	1.30243428717769e-06	0.0102974039289971	1
ENSG00000065978.18	YBX1	1	42615459	1_26	0	0.0315220117098417	5.37276162397069	1.60808460875626e-06	1.02702521053048	1
ENSG00000164007.10	CLDN19	1	42740306	1_26	0	0.0316105662411545	5.39932731148588	1.62057571960538e-06	0.405384116518476	1
ENSG00000117385.15	P3H1	1	42767127	1_26	0	0.0307190287730754	5.12812221257857	1.49576457775545e-06	0.592043155708627	1
ENSG00000164008.14	C1orf50	1	42767127	1_26	0	0.0307190287730754	5.12812221257857	1.49576457775545e-06	0.592043155708627	1
ENSG00000177868.11	SVBP	1	42808082	1_26	0	0.0297079541955845	4.81094420352088	1.35706441477916e-06	-0.0517569936175263	3
ENSG00000164010.13	ERMAP	1	42816784	1_26	0	0.0349131903466137	6.34223283205516	2.10246664471491e-06	0.769433736814063	2
ENSG00000164011.17	ZNF691	1	42845892	1_26	0	0.0305389053021351	5.07237195465679	1.47082822291033e-06	-0.374440053381215	1
ENSG00000117394.20	SLC2A1	1	42959411	1_26	0	0.304771113462448	27.8017762539794	8.04532777413087e-05	3.04598934487486	1
ENSG00000243710.7	CFAP57	1	43174481	1_26	0	0.0370861003143846	6.91575288275075	2.43527512067442e-06	0.84834496958459	2
ENSG00000179178.10	TMEM125	1	43269525	1_26	0	0.0545996301419652	10.6043653685533	5.49758281597898e-06	1.2195872990749	1
ENSG00000117395.12	EBNA1BP2	1	43223072	1_26	0	0.029307816597512	4.68248450253001	1.30303838869749e-06	0.0294533698002919	1
ENSG00000171872.4	KLF17	1	44059838	1_27	0	0.0332402480597985	10.0804357281791	3.18156615351154e-06	1.60484504518734	1
ENSG00000066056.13	TIE1	1	43300755	1_27	0	0.0764380873311726	20.0101971334705	1.45230748400292e-05	3.18446978909538	1
ENSG00000117400.16	MPL	1	43337551	1_27	0	0.098242523171818	23.2315904774493	2.16708451147857e-05	3.50199870645541	1
ENSG00000117399.13	CDC20	1	43359194	1_27	0	0.0358676905679128	12.5345855102413	4.26884895723787e-06	2.41706830956528	2
ENSG00000159479.16	MED8	1	43384802	1_27	0	0.0835451799477751	21.521280101847	1.7072098015679e-05	-3.40264634700957	1
ENSG00000198198.15	SZT2	1	43391309	1_27	0	0.0249945015886301	7.79165854309801	1.84914850104945e-06	1.38160119448501	1
ENSG00000142949.16	PTPRF	1	43546066	1_27	0	0.0224433653284829	7.9125180980718	1.68616508425206e-06	2.2640236997349	1
ENSG00000126091.19	ST3GAL3	1	43705540	1_27	0	0.073387136579171	25.7082503196421	1.79138881997293e-05	-4.17882000762841	1
ENSG00000117408.10	IPO13	1	43947230	1_27	0	0.0241634170265461	5.69816619480642	1.3073469497301e-06	0.117925035933132	1
ENSG00000132768.13	DPH2	1	43974474	1_27	0	0.072172458872024	28.0737160171213	1.92383933860363e-05	4.59079082105567	1
ENSG00000117411.16	B4GALT2	1	43972724	1_27	0	0.0923777582120513	22.8124193985218	2.00094966048402e-05	-3.20649806192831	1
ENSG00000159214.12	CCDC24	1	43991070	1_27	0	0.0227696129220425	9.14650388817989	1.97746209692372e-06	-2.44245059124053	1
ENSG00000196517.11	SLC6A9	1	44031093	1_27	0	0.1275769731499	23.7057428368259	2.87159547028255e-05	-3.18962945548658	1
ENSG00000178028.13	DMAP1	1	44227753	1_27	0	0.0218375186866253	5.09378553846406	1.05618827628583e-06	0.232359469774261	1
ENSG00000117419.14	ERI3	1	44354576	1_27	0	0.0683580693100772	16.3470236377415	1.06102563174595e-05	-2.18334959767102	2
ENSG00000198520.10	C1orf228	1	44672527	1_28	0	0.0409926079125487	6.18697904128787	2.40813921649357e-06	-0.780544098878269	2
ENSG00000142945.12	KIF2C	1	44739926	1_28	0	0.0890348833636363	13.637178267329	1.15287469990007e-05	-1.90882911725684	1
ENSG00000142937.11	RPS8	1	44775441	1_28	0	0.0496592978665992	8.01595024961326	3.77966217673508e-06	-1.3463844350574	1
ENSG00000188396.3	TCTEX1D4	1	44806156	1_28	0	0.0473816522453354	7.56757737273065	3.40458724448235e-06	-0.981815706631571	1
ENSG00000126107.14	HECTD3	1	45011467	1_28	0	0.0408870871520317	6.16243134761788	2.39241029623108e-06	0.631603814334067	1
ENSG00000162415.6	ZSWIM5	1	45292831	1_28	0	0.035371740811083	4.78476792366378	1.60699567820334e-06	-0.0667687338418877	1
ENSG00000132781.17	MUTYH	1	45336998	1_28	0	0.0822275145102181	12.8652135227956	1.00445748269311e-05	1.54246916627821	2
ENSG00000070759.16	TESK2	1	45491131	1_28	0	0.0372551054014724	5.27761789835691	1.86690035010144e-06	0.386657238845662	1
ENSG00000280670.2	CCDC163	1	45499668	1_28	0	0.0401637484023595	5.9925529568352	2.28530155572784e-06	-0.771798716546526	1
ENSG00000132763.14	MMACHC	1	45499668	1_28	0	0.0353507859733669	4.77914173343713	1.60415519241841e-06	-0.0832291214633469	2
ENSG00000117450.13	PRDX1	1	45523019	1_28	0	0.039982186376518	5.94943949005063	2.25860345360737e-06	-0.756514872932345	1
ENSG00000159588.14	CCDC17	1	45624129	1_28	0	0.0469427704235345	7.47872091099858	3.33344612304348e-06	0.961688645940396	2
ENSG00000159592.10	GPBP1L1	1	45688394	1_28	0	0.147696205631643	18.617632704468	2.61090574098778e-05	-2.37085494646498	1
ENSG00000159596.6	TMEM69	1	45687531	1_28	0	0.0407738980977286	6.13602800207356	2.3755652450802e-06	0.848437826971325	1
ENSG00000197429.10	IPP	1	45750903	1_28	0	0.0407735745022876	6.13595245640264	2.37551714449218e-06	0.848437826971284	1
ENSG00000086015.20	MAST2	1	45801260	1_28	0	0.0419122157576592	6.39817913588157	2.54621113579086e-06	0.878213957123953	1
ENSG00000117461.14	PIK3R3	1	46132597	1_28	0	0.0363445111928402	5.0424649079317	1.74011965937283e-06	0.454457689311618	2
ENSG00000117472.9	TSPAN1	1	46175752	1_28	0	0.0351055158712511	4.71302838965896	1.570987798238e-06	-0.0351983718933428	2
ENSG00000171357.5	LURAP1	1	46207228	1_28	0	0.056029946880717	9.1706579955735	4.87885717876532e-06	1.03788394763187	1
ENSG00000085999.11	RAD54L	1	46225169	1_28	0	0.0352692079839793	4.75720675476826	1.59310767823841e-06	0.253042624706999	1
ENSG00000173660.11	UQCRH	1	46309111	1_28	0	0.0570077021379565	9.33643679344345	5.05373067994533e-06	1.14531526780609	1
ENSG00000117480.15	FAAH	1	46392904	1_28	0	0.0478855442671526	7.66857776637195	3.48671661157358e-06	-1.06418699617401	2
ENSG00000079277.19	MKNK1	1	46616841	1_29	0	0.0397630393349457	6.49807364449008	2.45336179881153e-06	0.747799779334023	1
ENSG00000186118.8	TEX38	1	46668649	1_29	0	0.0353320236288266	5.37503743862085	1.80321454819859e-06	-0.51594222698465	1
ENSG00000123472.12	ATPAF1	1	46673431	1_29	0	0.0339008278043134	4.98246437447697	1.60380625154551e-06	0.378445423364562	1
ENSG00000159658.10	EFCAB14	1	46716811	1_29	0	0.0352828788941622	5.36181868227403	1.79627793177929e-06	-0.353073922993959	1
ENSG00000142973.13	CYP4B1	1	46815212	1_29	0	0.0541868493164648	9.45127634141628	4.86274793445178e-06	-1.3557157715752	1
ENSG00000187048.12	CYP4A11	1	46940278	1_29	0	0.0523417497257569	9.11978501594622	4.53242090485354e-06	-1.12469958401397	2
ENSG00000186377.7	CYP4X1	1	47023329	1_29	0	0.0708885285395677	12.0320295751344	8.09864289034958e-06	-1.36091547418981	1
ENSG00000162365.11	CYP4A22	1	47137271	1_29	0	0.0372887388842953	5.88713251747795	2.08438963160599e-06	0.785751847684867	1
ENSG00000162367.11	TAL1	1	47227548	1_29	0	0.0989583854977646	15.2674448703045	1.43455220858871e-05	-1.77225519495817	1
ENSG00000162368.13	CMPK1	1	47333764	1_29	0	0.0979550483378862	15.1679712793498	1.41075538830625e-05	1.93586693345344	1
ENSG00000186790.5	FOXE3	1	47414121	1_29	0	0.0359216484121897	5.53223095529342	1.88692203907293e-06	0.631608296051125	1
ENSG00000269113.3	TRABD2B	1	47752418	1_30	0	0.0861139240743488	14.3448358295001	1.17291450984691e-05	-1.70622153118001	2
ENSG00000117834.12	SLC5A9	1	48219762	1_30	0	0.051826062329107	9.45582867912581	4.65313020089379e-06	1.03922809510955	2
ENSG00000132122.11	SPATA6	1	48472491	1_30	0	0.0369068243768523	6.22003415914651	2.17970060511634e-06	-0.555003346833702	1
ENSG00000162373.12	BEND5	1	48730662	1_31	0	0.110229286838358	19.3259436974556	2.02271690617823e-05	-1.61827994632912	1
ENSG00000185104.19	FAF1	1	50955656	1_32	0	0.066389542422207	15.5665968652249	9.81275036511558e-06	-1.32890889614016	1
ENSG00000123091.4	RNF11	1	51235789	1_32	0	0.0269585523160809	7.63383242331997	1.95405410999322e-06	-0.837181316341913	2
ENSG00000085831.15	TTC39A	1	51344853	1_33	0	0.0336268726048515	10.2749171448743	3.2806674059144e-06	1.29533565081943	2
ENSG00000085832.16	EPS15	1	51521804	1_33	0	0.0310748994388017	9.50209750863594	2.80366817199861e-06	1.14554258565968	2
ENSG00000117859.18	OSBPL9	1	51675918	1_33	0	0.0255068298634996	7.6507839275988	1.85293343933288e-06	-0.818885962752532	1
ENSG00000078618.21	NRDC	1	51826904	1_33	0	0.0307701641769552	9.43212082103923	2.75572937389862e-06	-1.02161003344759	3
ENSG00000198841.3	KTI12	1	52033817	1_33	0	0.0186584266894567	4.69611678049272	8.31976971400433e-07	-0.0808613058048811	2
ENSG00000154222.14	CC2D1B	1	52319488	1_33	0	0.0190294922830125	4.87043521926775	8.80019649252435e-07	-0.323009795661022	1
ENSG00000134744.13	ZCCHC11	1	52552340	1_33	0	0.101856343295594	20.4214564631348	1.97502314903918e-05	-2.4195651102159	3
ENSG00000116157.5	GPX7	1	52602242	1_33	0	0.018636196498829	4.68334173157957	8.28725163608148e-07	-0.200219856814029	3
ENSG00000182183.14	FAM159A	1	52609649	1_33	0	0.0188337521424231	4.78009162647766	8.54811721748916e-07	-0.0809696335246062	1
ENSG00000162377.5	COA7	1	52690195	1_33	0	0.018665555710383	4.69600711391193	8.32275417317819e-07	-0.0131315373643441	2
ENSG00000162378.12	ZYG11B	1	52750522	1_33	0	0.0191496641739715	4.9746595358031	9.0452780617249e-07	-0.378829594889466	1
ENSG00000121310.16	ECHDC2	1	52921197	1_33	0	0.0252986113959981	7.48656750332645	1.7983607926144e-06	-0.803042976484724	4
ENSG00000116171.17	SCP2	1	52926925	1_33	0	0.0284224079740568	8.59467570876021	2.31946466320191e-06	-0.969372910232581	2
ENSG00000174348.13	PODN	1	53062324	1_33	0	0.0195678810636245	5.16061161647371	9.58831674801236e-07	-0.442229790935746	1
ENSG00000162383.11	SLC1A7	1	53094174	1_33	0	0.022874510515045	6.62324481534242	1.43853361412358e-06	-0.765084966478203	1
ENSG00000157184.6	CPT2	1	53196294	1_33	0	0.0828580191960481	19.2001213600362	1.5105528249837e-05	2.86326086656762	2
ENSG00000162384.13	C1orf123	1	53218652	1_33	0	0.0750518357894556	16.1199153960464	1.14873928791279e-05	3.0031877829989	1
ENSG00000162385.10	MAGOH	1	53262776	1_33	0	0.019827796097686	5.1927936125396	9.77626359471329e-07	0.100270738423615	1
ENSG00000058799.14	YIPF1	1	53889535	1_34	0	0.068777436616418	18.4487844038398	1.20478939970855e-05	-2.08035788266123	2
ENSG00000081870.11	HSPB11	1	53899723	1_34	0	0.0940125841635835	21.4755644558514	1.91702587484209e-05	-2.2720892589642	1
ENSG00000116212.14	LRRC42	1	53946508	1_34	0	0.0175274566927188	5.45311350493595	9.07529679620244e-07	-0.487800489211659	1
ENSG00000116205.12	TCEANC2	1	54053622	1_34	0	0.0161487693021919	4.68102005382488	7.17756821703336e-07	0.123514214478803	2
ENSG00000116221.15	MRPL37	1	54183963	1_34	0	0.0233294286678206	8.15181602322618	1.80574270710659e-06	-0.923174119926458	1
ENSG00000215883.10	CYB5RL	1	54154524	1_34	0	0.0168282952288235	5.06941999940434	8.10020095224733e-07	0.34787349125737	2
ENSG00000157216.15	SSBP3	1	54470115	1_34	0	0.0333321052316076	11.5300293180856	3.64914022820363e-06	-1.4646972892395	1
ENSG00000162390.17	ACOT11	1	54542139	1_34	0	0.0162110345109595	4.71727861166088	7.26105379625949e-07	-0.159518319797867	1
ENSG00000184313.19	MROH7	1	54604117	1_34	0	0.0262329826446138	9.26091587450741	2.3067419188475e-06	1.02415618196877	1
ENSG00000243725.6	TTC4	1	54710442	1_34	0	0.0967169300586463	21.7519804251793	1.9975548048948e-05	-2.11962366821922	1
ENSG00000162396.5	PARS2	1	54764560	1_34	0	0.0393056077704158	13.0961186022739	4.88758712751689e-06	1.37709212227127	1
ENSG00000006555.10	TTC22	1	54801441	1_34	0	0.0166916629491835	4.99259154770125	7.91266975798739e-07	0.271213763407708	2
ENSG00000143001.4	TMEM61	1	54965377	1_34	0	0.017350097532513	5.35723812012736	8.82551927392338e-07	-0.428008121412104	1
ENSG00000169174.10	PCSK9	1	55040059	1_34	0	0.025436771891978	8.96936556191219	2.16631255639229e-06	1.00337666431095	1
ENSG00000162402.13	USP24	1	55228775	1_34	0	0.0782543521080966	19.6948184344445	1.46338257133069e-05	-2.32640636194405	1
ENSG00000173406.15	DAB1	1	58546313	1_37	0	0.0347228960083791	5.40104424906482	1.78070128370204e-06	-0.484987992044762	1
ENSG00000162600.11	OMA1	1	58550926	1_37	0	0.0697946293813355	12.0732446202394	8.00098400748031e-06	1.6238203326686	1
ENSG00000184292.6	TACSTD2	1	58577785	1_37	0	0.0364320193185672	5.85739350766199	2.0262127407242e-06	-0.612378735696539	1
ENSG00000162601.9	MYSM1	1	58700166	1_37	0	0.0590779144919899	10.4705277489592	5.87342090657835e-06	-1.59205033107517	2
ENSG00000172456.17	FGGY	1	59296796	1_37	0	0.0708619256727894	12.2195515315877	8.22177550263191e-06	1.45914702402475	1
ENSG00000162598.13	C1orf87	1	59995061	1_38	0	0.0284608860396464	8.67798504610479	2.34511805627665e-06	-0.977277392326356	1
ENSG00000134709.10	HOOK1	1	59814713	1_38	0	0.0599082527355724	15.7670425018887	8.96879894315938e-06	-1.92870656434414	1
ENSG00000132849.19	PATJ	1	61741582	1_39	0	0.0442859262702746	7.90785393703742	3.32523060076853e-06	-1.0096890586819	2
ENSG00000240563.1	L1TD1	1	62184373	1_39	0	0.0612814053969147	11.014692188203	6.40912111232171e-06	1.40491613593055	3
ENSG00000132854.18	KANK4	1	62302281	1_39	0	0.0368061527530574	6.14719183061756	2.14829831102049e-06	-0.539190137219003	1
ENSG00000162607.12	USP1	1	62437203	1_39	0	0.225382617359327	23.9010795851378	5.11487862911557e-05	2.65247169571461	1
ENSG00000125703.14	ATG4C	1	62784595	1_39	0	0.0371985047597713	6.24796171766125	2.2067911818805e-06	0.775929634255737	2
ENSG00000187140.5	FOXD3	1	63322827	1_40	0	0.0352595364470665	8.55651049219074	2.86464415920456e-06	0.877125728971683	1
ENSG00000088035.15	ALG6	1	63320636	1_40	0	0.0296251147421686	6.89691401009874	1.94004699022053e-06	0.662770192409215	3
ENSG00000203965.12	EFCAB7	1	63523814	1_40	0	0.0274836462437919	6.0854084016025	1.58804014279271e-06	0.229441988797293	1
ENSG00000185483.11	ROR1	1	63911914	1_40	0	0.0232092863255422	4.70323106826525	1.03646704759447e-06	0.0247365173179838	1
ENSG00000162437.14	RAVER2	1	64745289	1_41	0	0.0196642419579554	5.31515423620035	9.92408505141527e-07	0.415077522682189	1
ENSG00000162434.11	JAK1	1	64966741	1_41	0	0.0236251504083407	6.91442473116827	1.55105797927231e-06	-0.66714579688281	1
ENSG00000213625.8	LEPROT	1	65432186	1_41	0	0.0236509936835572	7.31715908290981	1.64319568593672e-06	-1.01470267601468	1
ENSG00000116678.19	LEPR	1	65427205	1_41	0	0.0229681512812809	6.71317275946826	1.46403432952431e-06	-0.57768083948503	2
ENSG00000118473.21	SGIP1	1	66532353	1_42	0	0.0965174630937916	18.9128747273241	1.73324853158245e-05	-1.92901708371839	1
ENSG00000152760.9	TCTEX1D1	1	66744135	1_42	0	0.043292224429557	10.7437668474576	4.4163539525909e-06	-1.55244897678021	2
ENSG00000152763.16	WDR78	1	66880607	1_42	0	0.0270359686916847	6.43927116899166	1.65301215102952e-06	-0.702207664740128	1
ENSG00000198160.14	MIER1	1	66920571	1_42	0	0.0231553146284754	4.94206643510225	1.08656737898194e-06	-0.3434925669021	2
ENSG00000116704.7	SLC35D1	1	67054457	1_42	0	0.0591455874019149	13.5866893743937	7.63015556596091e-06	1.39486748619358	1
ENSG00000081985.10	IL12RB2	1	67307648	1_42	0	0.0231614801009208	4.90077843798316	1.07777665992868e-06	-0.0159696610814901	1
ENSG00000172380.5	GNG12	1	67833869	1_42	0	0.583744924345111	19.771920994565	0.000109589609802027	3.90268183674472	1
ENSG00000033122.18	LRRC7	1	69567941	1_44	0	0.0296736213539114	4.68031527768915	1.31869104395331e-06	0.124656063415503	2
ENSG00000066557.5	LRRC40	1	70204629	1_44	0	0.0296999451131931	4.68871765155052	1.32223035855514e-06	0.189155392466909	1
ENSG00000116754.13	SRSF11	1	70207243	1_44	0	0.0300975744050322	4.81477026671131	1.37595573734291e-06	-0.78878971609256	1
ENSG00000118454.12	ANKRD13C	1	70354325	1_44	0	0.0385882412663363	7.1735600552788	2.62837374571917e-06	0.919767895750472	1
ENSG00000197568.13	HHLA3	1	70355624	1_44	0	0.0580045247600598	11.0643605768547	6.09376343107919e-06	1.74842002095338	2
ENSG00000116761.11	CTH	1	70411075	1_44	0	0.0298307182744962	4.73035034905654	1.33984455271056e-06	0.0611836541645443	1
ENSG00000050628.20	PTGER3	1	71047606	1_45	0	0.0429020183128901	10.9413684517203	4.45704238291443e-06	1.38426567309105	2
ENSG00000132485.13	ZRANB2	1	71081716	1_45	0	0.0370686699510627	9.55079197259884	3.36158259180316e-06	1.23779430301851	1
ENSG00000172260.14	NEGR1	1	72267927	1_46	0	0.0359458393474307	15.4207363186703	5.26321531295707e-06	2.1678791942883	3
ENSG00000162620.15	LRRIQ3	1	74198025	1_47	0	0.0168063379144272	4.96623678038849	7.92497516989175e-07	0.336003670034083	1
ENSG00000116783.14	TNNI3K	1	74234228	1_47	0	0.0210556382778747	7.09236891810153	1.41793762199042e-06	-0.725012692547712	1
ENSG00000116791.13	CRYZ	1	74706968	1_47	0	0.0164475463646366	4.76288194626425	7.43820824934692e-07	-0.222491521619287	2
ENSG00000162623.15	TYW3	1	74733103	1_47	0	0.0574420670404081	16.627382377177	9.06883166425779e-06	-1.755062962431	2
ENSG00000117054.13	ACADM	1	75726384	1_47	0	0.0163179008473855	4.68831764060976	7.26404815895843e-07	0.155989153557524	1
ENSG00000137955.15	RABGGTB	1	75786326	1_47	0	0.027722084674383	9.6925557496673	2.55130035894581e-06	1.20152113216914	2
ENSG00000057468.6	MSH4	1	75799371	1_47	0	0.0167697894962879	4.94572773232391	7.87508431388987e-07	-0.120265899337643	1
ENSG00000117069.14	ST6GALNAC5	1	76867670	1_48	0	0.0125413400883763	4.7174252353082	5.61754251101319e-07	-0.126548534323736	1
ENSG00000142892.14	PIGK	1	77183730	1_48	0	0.012649976065803	4.81025853575537	5.77770707264001e-07	-0.225273129449748	2
ENSG00000154027.18	AK5	1	77282053	1_48	0	0.0125183719125248	4.68801235061283	5.57229363788536e-07	0.0696273307616133	1
ENSG00000036549.12	ZZZ3	1	77683032	1_48	0	0.0212718133118502	9.6332065092671	1.94568611689958e-06	-1.10263035389664	1
ENSG00000162614.18	NEXN	1	77888019	1_48	0	0.0422925442832665	16.07150648892	6.45383410130703e-06	1.70516237608038	1
ENSG00000162613.16	FUBP1	1	77979050	1_48	0	0.013706982833207	5.55657036340121	7.23179462035428e-07	-0.489058021478847	1
ENSG00000162616.8	DNAJB4	1	77979050	1_48	0	0.0148713262906767	6.25722474966464	8.83545366664394e-07	-0.586525417640778	2
ENSG00000137960.5	GIPC2	1	77979050	1_48	0	0.013706982833207	5.55657036340121	7.23179462035428e-07	0.489058021478847	1
ENSG00000122420.9	PTGFR	1	78287844	1_48	0	0.019751361149521	8.94171747051847	1.67693168363615e-06	1.11144422882437	1
ENSG00000137959.15	IFI44L	1	78619516	1_48	0	0.013610879667765	5.45508962579281	7.04994098573265e-07	-0.387883360594386	1
ENSG00000137965.10	IFI44	1	78649621	1_48	0	0.0657160849846495	19.9500454867053	1.24483837962357e-05	-2.26674948433495	1
ENSG00000162618.13	ADGRL4	1	79006491	1_48	0	0.0318121835465977	13.3797876483691	4.04147686515523e-06	1.4305236697163	1
ENSG00000203943.8	SAMD13	1	84298566	1_51	0	0.0236319121683052	4.77593971229815	1.07165525173428e-06	0.192280361263543	1
ENSG00000117133.10	RPF1	1	84479257	1_52	0	0.0988116132060731	18.8492146658205	1.76847386847196e-05	2.09728762171411	1
ENSG00000174021.10	GNG5	1	84506136	1_52	0	0.0543846805030829	13.0824452272528	6.75558407758622e-06	1.5155164475945	1
ENSG00000117151.12	CTBS	1	84572649	1_52	0	0.0226859235906352	4.77569504261762	1.02870404706697e-06	0.105437388291727	3
ENSG00000117155.16	SSX2IP	1	84691138	1_52	0	0.0495369574085943	12.1895685492635	5.73343719073669e-06	-1.45988165604301	1
ENSG00000153898.12	MCOLN2	1	84940211	1_52	0	0.0581544813910752	13.7245921906218	7.57844377171624e-06	-1.76851766232401	2
ENSG00000162643.12	WDR63	1	84999343	1_52	0	0.0265256443825431	6.25403123675333	1.57515532523818e-06	0.749883920772007	2
ENSG00000055732.12	MCOLN3	1	85043829	1_52	0	0.0613104810980392	14.2316561963863	8.28490560229338e-06	-1.72650910521951	3
ENSG00000097096.8	SYDE2	1	85178795	1_52	0	0.0243883102619011	5.45952331209668	1.26425253439579e-06	0.752926523022762	2
ENSG00000162642.13	C1orf52	1	85259743	1_52	0	0.0230247985553534	4.91578106634682	1.07469633675968e-06	-0.349700274451095	1
ENSG00000142867.12	BCL10	1	85276340	1_52	0	0.0228390289316447	4.8392406750173	1.04942704745544e-06	0.175078318978052	1
ENSG00000117174.10	ZNHIT6	1	85707615	1_52	0	0.034303079340023	8.6907083256352	2.8306467765744e-06	-1.18982068011151	2
ENSG00000171502.14	COL24A1	1	85991373	1_53	0	0.0260192897451216	4.68028413449911	1.1562854306484e-06	-0.406147956380434	2
ENSG00000122417.15	ODF2L	1	86395404	1_53	0	0.0290864956757924	5.73512020109416	1.58391299615711e-06	-0.504676842699273	1
ENSG00000137975.7	CLCA2	1	86424561	1_53	0	0.0280852537188749	5.4033945604458	1.44092849440085e-06	-0.302033075793851	1
ENSG00000016602.9	CLCA4	1	86547045	1_53	0	0.0372942445551159	8.09329131952082	2.86592211897307e-06	-0.532610330417118	2
ENSG00000153936.16	HS2ST1	1	86912377	1_53	0	0.0294845116000716	5.86386653755933	1.64163049951518e-06	0.461615985220868	1
ENSG00000143013.12	LMO4	1	87331207	1_53	0	0.0310341442267111	6.34929323668245	1.8709516136357e-06	-0.649730754710201	1
ENSG00000065243.19	PKN2	1	88684130	1_54	0	0.0285849481751725	4.77869753634756	1.29701305969843e-06	0.187350486444304	1
ENSG00000137947.11	GTF2B	1	88891161	1_54	0	0.0503987726405472	10.1712875772552	4.86735800212411e-06	-1.38467792234583	1
ENSG00000137944.17	KYAT3	1	88992014	1_54	0	0.0319385046936916	5.82995077317685	1.76797802971097e-06	0.588021896718008	2
ENSG00000213516.9	RBMXL1	1	88992014	1_54	0	0.0282950973012505	4.68218662893511	1.25793241657013e-06	0.0886196940335288	2
ENSG00000117226.11	GBP3	1	89015900	1_54	0	0.031278923613524	5.63208338084368	1.67270082848523e-06	-0.449305602948585	1
ENSG00000162645.12	GBP2	1	89147330	1_54	0	0.0314122672042715	5.67241466811195	1.69186089033367e-06	0.547767885469093	1
ENSG00000162654.8	GBP4	1	89199262	1_54	0	0.0287235262264088	4.82449866887536	1.31579230563356e-06	-0.145211792650204	1
ENSG00000154451.14	GBP5	1	89274009	1_54	0	0.0476260644888396	9.63079512445523	4.35516122292587e-06	1.1560535212191	1
ENSG00000197147.13	LRRC8B	1	89544829	1_54	0	0.0288277567191787	4.85880152019377	1.32995640033918e-06	0.419104430221567	1
ENSG00000171488.14	LRRC8C	1	89729340	1_55	0	0.0548464391172054	14.4344017631642	7.51700124856784e-06	-1.73310889665847	1
ENSG00000162664.16	ZNF326	1	89994609	1_55	0	0.0376976508885621	10.8580787075835	3.88655367970349e-06	1.35930484580681	2
ENSG00000122482.20	ZNF644	1	91022402	1_55	0	0.0200383109560023	4.87499002913763	9.27539130170251e-07	0.167206527965415	1
ENSG00000162669.15	HFM1	1	91403932	1_55	0	0.0250169406859291	6.97114402612802	1.65590589087064e-06	0.647336324889031	2
ENSG00000097046.12	CDC7	1	91500849	1_56	0	0.0363739931518787	6.07613551593728	2.09853312488454e-06	0.755804782541985	2
ENSG00000172031.6	EPHX4	1	92031098	1_56	0	0.0591056655320305	10.3401223295609	5.80299485340879e-06	1.0240554906961	1
ENSG00000122484.8	RPAP2	1	92301291	1_56	0	0.0662915518509991	13.8415229122626	8.71243314376505e-06	-2.50210686669433	1
ENSG00000162676.11	GFI1	1	92487304	1_56	0	0.318696234091106	19.8948501843125	6.02025658628833e-05	3.94828939838327	1
ENSG00000067208.14	EVI5	1	92825086	1_56	0	0.0442354564117846	10.1097635612324	4.24628273748404e-06	-2.66005327355168	1
ENSG00000122406.12	RPL5	1	92831623	1_56	0	0.0315856970722885	5.29502406020381	1.58801938848133e-06	1.02843052590042	1
ENSG00000154511.11	FAM69A	1	92934792	1_56	0	0.231844749191472	23.010233461706	5.06542263028774e-05	3.66203602835809	4
ENSG00000143033.17	MTF2	1	93079600	1_57	0	0.0386410287082042	6.32613985725783	2.32105197436729e-06	0.66659629916946	1
ENSG00000117500.12	TMED5	1	93176489	1_57	0	0.0330755767015293	4.8489388609879	1.5228303729432e-06	-0.1835351249911	2
ENSG00000122483.17	CCDC18	1	93179181	1_57	0	0.0539529728431138	9.51021697338838	4.87195425375855e-06	-1.1856010094469	2
ENSG00000117505.12	DR1	1	93345092	1_57	0	0.0325096549705983	4.68521951831104	1.4462377751363e-06	-0.149117496832147	1
ENSG00000137942.16	FNBP1L	1	93448904	1_57	0	0.0363836638669173	5.75397026746365	1.9877943002301e-06	-0.547547193882207	1
ENSG00000137936.16	BCAR3	1	93561304	1_57	0	0.211126271866124	22.9413528690247	4.59895013464212e-05	2.54196835583039	1
ENSG00000067334.13	DNTTIP2	1	93879024	1_57	0	0.0832089921529354	13.6815385832836	1.08094251373605e-05	1.78756130248033	2
ENSG00000023909.9	GCLM	1	93909753	1_57	0	0.0332218593056899	4.89081089018134	1.5427736121493e-06	0.375275605940247	1
ENSG00000198691.11	ABCA4	1	94120772	1_58	0	0.0176949126861611	4.68922749582512	7.87856502251955e-07	-0.0310031017052171	1
ENSG00000137962.12	ARHGAP29	1	94273293	1_58	0	0.0709234259636641	17.3355498598624	1.16741353522224e-05	1.88911071253847	2
ENSG00000117528.11	ABCD3	1	94411329	1_58	0	0.0178984553472985	4.81884673629381	8.18947503133651e-07	-0.248732825135223	1
ENSG00000117525.13	F3	1	94669347	1_58	0	0.0177618990863887	4.71662384198638	7.95459434377951e-07	-0.201747155064111	1
ENSG00000143036.16	SLC44A3	1	94822014	1_58	0	0.0177201163019669	4.7594022790524	8.00785828753441e-07	-0.294169175253505	3
ENSG00000117519.15	CNN3	1	94928425	1_58	0	0.0225231551820795	6.68505826049791	1.42965689248217e-06	0.62769268134067	1
ENSG00000172339.9	ALG14	1	95073027	1_58	0	0.136346161957767	24.5388457841727	3.17683343924636e-05	2.96372243951321	1
ENSG00000152078.9	TMEM56	1	95164905	1_58	0	0.0179509124215221	5.07622187971975	8.6521595923834e-07	0.522485403513319	1
ENSG00000117569.18	PTBP2	1	96721522	1_59	0	0.0109573996505137	15.4828070307887	1.61084813942664e-06	-3.18288864196539	1
ENSG00000188641.12	DPYD	1	97921399	1_60	0	0.00976044421014788	40.0040261561519	3.70741056114261e-06	-6.36723940337558	1
ENSG00000162627.16	SNX7	1	98661649	1_60	0	0.0133046165278334	8.05002451467679	1.01694381974053e-06	0.929593937358527	2
ENSG00000156869.12	FRRS1	1	99766518	1_61	0	0.0440647057456404	6.92458475008903	2.89722354605501e-06	0.767392771473558	2
ENSG00000162688.16	AGL	1	99851209	1_61	0	0.0354181873496034	4.8464866652923	1.62986168270075e-06	-0.222569177357434	1
ENSG00000117620.14	SLC35A3	1	99959944	1_61	0	0.038017490688332	5.51943811278969	1.99239623860885e-06	-0.545025843744523	1
ENSG00000156876.9	SASS6	1	100132743	1_61	0	0.126394221443247	17.1188883328757	2.05447175488303e-05	2.06357890908517	1
ENSG00000122435.9	TRMT13	1	100133311	1_61	0	0.0668880486012355	10.9206494393907	6.93576530563646e-06	-1.52046736774507	1
ENSG00000122477.12	LRRC39	1	100178539	1_61	0	0.0378469874014127	5.47670137956635	1.96810277553454e-06	-0.382950167980902	2
ENSG00000079335.18	CDC14A	1	100353172	1_61	0	0.0396984538814849	5.93092654088494	2.23559708461797e-06	-0.59365991759703	1
ENSG00000181656.6	GPR88	1	100542430	1_62	0	0.0292686851618037	4.95926632016516	1.3782183915233e-06	-0.215269172103224	1
ENSG00000162695.11	SLC30A7	1	100896815	1_62	0	0.035078031993506	6.67613234602398	2.22360455028304e-06	0.416220821200009	1
ENSG00000117543.20	DPH5	1	101025552	1_62	0	0.0503880379970735	10.125403650885	4.84436871091836e-06	0.874987530442787	1
ENSG00000170989.8	S1PR1	1	101236803	1_62	0	0.151342148311243	20.8321020714077	2.99357667381258e-05	-2.14833468865659	1
ENSG00000185946.15	RNPC3	1	103509781	1_65	0	0.0173383332148851	4.92859727757517	8.11387055209687e-07	-0.437953247527839	1
ENSG00000240038.6	AMY2B	1	103559225	1_65	0	0.018589994319816	5.88059738395607	1.0380017847364e-06	0.980199342249454	1
ENSG00000162631.18	NTNG1	1	107139382	1_66	0	0.0331997803170813	9.49674423385706	2.9936935974056e-06	-1.27053706026998	1
ENSG00000134215.15	VAV3	1	107966476	1_67	0	0.0280120653785715	4.78111266705393	1.27166145019684e-06	-0.164877487832897	1
ENSG00000085491.15	SLC25A24	1	108215558	1_67	0	0.0289567796295006	5.09521289862028	1.40090921846917e-06	0.272646131634607	1
ENSG00000116266.10	STXBP3	1	108746614	1_67	0	0.0606724996385581	12.1422634105311	6.99501958247142e-06	1.56796664071072	1
ENSG00000121957.12	GPSM2	1	108875057	1_67	0	0.029437644342566	5.25122350218776	1.46777995993778e-06	-0.430282497566056	1
ENSG00000121940.15	CLCC1	1	108945282	1_67	0	0.0318768667722564	6.00574418112161	1.81777385755396e-06	0.634753323968116	3
ENSG00000197780.9	TAF13	1	109075155	1_67	0	0.0293401898269366	5.21981020158226	1.4541694883591e-06	-0.371717361620599	1
ENSG00000215717.5	TMEM167B	1	109065661	1_67	0	0.0358161861111339	7.11159000876718	2.41848526652695e-06	0.862741699175328	2
ENSG00000116299.16	KIAA1324	1	109113798	1_67	0	0.0289872305304327	5.10516761005877	1.40512230016969e-06	0.429965554975369	1
ENSG00000031698.12	SARS	1	109213564	1_67	0	0.0288919432061664	5.07398168809328	1.39194810727055e-06	0.325599971427187	1
ENSG00000143126.7	CELSR2	1	109241026	1_67	0	0.0278112462055808	4.71299592951492	1.24455734216031e-06	0.176607363047483	1
ENSG00000134222.16	PSRC1	1	109278889	1_67	0	0.116774531418284	18.4973939624855	2.05095473938799e-05	2.04795684635542	3
ENSG00000221986.6	MYBPHL	1	109307500	1_67	0	0.0294605595480314	5.25859517825098	1.4709846027066e-06	0.400782871021604	1
ENSG00000143028.8	SYPL2	1	109465030	1_67	0	0.0444054784284458	9.15698877103646	3.86088291974572e-06	1.04675668253989	2
ENSG00000162650.16	ATXN7L2	1	109467180	1_67	0	0.0589345755077866	11.8633867890972	6.63859610418093e-06	1.35401749155348	2
ENSG00000181754.6	AMIGO1	1	109509517	1_67	0	0.0594035425459029	11.9394202966407	6.73430811034118e-06	-1.43245139673446	2
ENSG00000156097.12	GPR61	1	109541786	1_67	0	0.0326058616263906	6.22020219650117	1.92573968464354e-06	0.728611968079598	1
ENSG00000065135.10	GNAI3	1	109533822	1_67	0	0.0327321962179127	6.25688604150099	1.94460226764209e-06	0.732868599004588	1
ENSG00000168765.16	GSTM4	1	109657738	1_67	0	0.0287937723947888	5.04174547148152	1.3784051309206e-06	-0.380757968574775	2
ENSG00000134184.12	GSTM1	1	109612653	1_67	0	0.0284559624124374	4.92998331072136	1.33203649693149e-06	-0.288023789476869	3
ENSG00000134201.10	GSTM5	1	109707546	1_67	0	0.0511623794626204	10.5091395391777	5.10522973213541e-06	-1.23900032182836	3
ENSG00000134202.10	GSTM3	1	109731286	1_67	0	0.028244901158839	4.85948763098258	1.303250610719e-06	0.262226455443822	2
ENSG00000184371.13	CSF1	1	109926789	1_68	0	0.0174037001712767	4.68550501151456	7.74275284105412e-07	-0.191967155417475	2
ENSG00000168710.17	AHCYL1	1	109984850	1_68	0	0.0472194290948731	14.1430367371375	6.34104445959332e-06	1.69905233830182	1
ENSG00000143093.14	STRIP1	1	110034040	1_68	0	0.100878061795846	21.4622507734443	2.05574570329997e-05	-2.54416600744336	1
ENSG00000186150.4	UBL4B	1	110091168	1_68	0	0.121780994628115	23.3109644772442	2.69548646933996e-05	-2.61366091013675	1
ENSG00000197106.6	SLC6A17	1	110158336	1_68	0	0.0183167515773565	5.16760622599248	8.98742470338451e-07	0.380443617721242	1
ENSG00000116396.14	KCNC4	1	110242727	1_68	0	0.0174219083511391	4.69536101593303	7.76715749397982e-07	-0.268535094558377	1
ENSG00000168679.17	SLC16A4	1	110308736	1_68	0	0.0175331114261683	4.75533485000967	7.9165779633074e-07	-0.00609879756380349	1
ENSG00000177272.8	KCNA3	1	110753610	1_68	0	0.11385847715034	22.6484571628258	2.44850722798008e-05	-2.71330535502201	1
ENSG00000121931.15	LRIF1	1	110964484	1_68	0	0.0389772011106297	12.3154827280539	4.55784431023988e-06	-1.81049277279264	1
ENSG00000156171.14	DRAM2	1	111139496	1_68	0	0.141195117940543	24.776665287019	3.3216963646993e-05	3.13272963253865	1
ENSG00000134255.13	CEPT1	1	111137326	1_68	0	0.0273050310342111	8.93908991869503	2.3175727572454e-06	-1.0305117975749	1
ENSG00000085465.12	OVGP1	1	111427097	1_69	0	0.0158824342314156	5.75567924837695	8.67982653672406e-07	0.561003228541667	2
ENSG00000116455.13	WDR77	1	111449473	1_69	0	0.0142384048592995	4.72661411809567	6.39011806406569e-07	-0.144884675356257	1
ENSG00000143110.11	C1orf162	1	111473751	1_69	0	0.0223204688140872	8.96545627582966	1.9000853340238e-06	-1.08514965062132	2
ENSG00000116473.14	RAP1A	1	111547195	1_69	0	0.0141686382290958	4.68037148921357	6.2965960622535e-07	0.0130660446359714	1
ENSG00000121933.18	TMIGD3	1	111490897	1_69	0	0.0798072566609108	21.1162893003905	1.60013779213649e-05	2.11374358737999	2
ENSG00000197852.9	FAM212B	1	111755756	1_69	0	0.0502386313068713	16.6670498609803	7.95049063729875e-06	-2.02634851011162	1
ENSG00000171385.9	KCND3	1	111987808	1_69	0	0.0141958805641084	4.69845545818479	6.33307815569746e-07	0.22818426361805	1
ENSG00000143079.14	CTTNBP2NL	1	112396295	1_69	0	0.0333749653072026	12.7735321118542	4.0478948620708e-06	2.03925753157533	1
ENSG00000116489.12	CAPZA1	1	112621345	1_69	0	0.0676162670879862	19.5160678112526	1.25297067323051e-05	2.597481886489	1
ENSG00000007341.18	ST7L	1	112614432	1_69	0	0.0148283939731866	5.10889798204923	7.19314381650278e-07	-0.157635391884733	1
ENSG00000155380.11	SLC16A1	1	112956760	1_70	0	0.0519497658740117	8.62645462030491	4.25513490426733e-06	0.965857307932725	1
ENSG00000116793.15	PHTF1	1	113758713	1_70	0	0.0343611357094581	4.6890670179015	1.52985879102202e-06	-0.0824778581957499	1
ENSG00000134242.15	PTPN22	1	113871109	1_70	0	0.0472848451278417	7.72756816162509	3.46946261548152e-06	0.986135282365939	1
ENSG00000134262.12	AP4B1	1	113904943	1_70	0	0.041930669754482	6.58189918937093	2.62047742329711e-06	0.754266231325969	2
ENSG00000116774.11	OLFML3	1	113979663	1_70	0	0.0376240589227836	5.5508182795849	1.98298784652924e-06	-0.617725575370682	2
ENSG00000092607.13	TBX15	1	118989585	1_73	0	0.0312569828000218	12.7561480541401	3.78585522249557e-06	1.58030736626357	1
ENSG00000116874.11	WARS2	1	119012523	1_73	0	0.0161727761405068	6.53089359815839	1.00289295429542e-06	-0.706518430107343	2
ENSG00000143067.4	ZNF697	1	119655062	1_73	0	0.0256941045621459	10.9004504358069	2.65934895527936e-06	1.23883841106349	1
ENSG00000092621.11	PHGDH	1	119735449	1_73	0	0.0213526341620729	9.15142985438542	1.85540110655884e-06	-1.03410796923972	1
ENSG00000174827.13	PDZK1	1	145707383	1_73	0	0.127127568306697	26.27178695213	3.1712227637212e-05	2.42395729425801	1
ENSG00000117281.15	CD160	1	145718303	1_73	0	0.0310800862528369	12.7022420173233	3.74852140662391e-06	1.59395749243348	1
ENSG00000198483.12	ANKRD35	1	145871565	1_73	0	0.0405496238890075	15.2281816253071	5.86316714540437e-06	1.75620803324271	1
ENSG00000265241.6	RBM8A	1	145927840	1_73	0	0.023745372097793	10.1546329495322	2.2894997806942e-06	1.25287619097172	1
ENSG00000271601.3	LIX1L	1	145955867	1_73	0	0.0224623922327546	9.62984444929109	2.05386869443392e-06	1.21491902344771	1
ENSG00000168509.19	HFE2	1	146036954	1_73	0	0.0567706634248247	18.4413535896892	9.94063576728032e-06	-1.93138917103151	1
ENSG00000271425.7	NBPF10	1	146049817	1_73	0	0.0487301889349698	16.9805089377866	7.85680898564618e-06	1.84556689755574	1
ENSG00000131791.7	PRKAB2	1	147172620	1_73	0	0.0713486928264032	20.6383140806508	1.39816245256764e-05	-3.06609568925609	2
ENSG00000131778.18	CHD1L	1	147222655	1_73	0	0.107656066176463	24.6327616928487	2.51796105405948e-05	-3.60454321739005	1
ENSG00000131781.12	FMO5	1	147238135	1_73	0	0.192595574820338	30.4381906965813	5.56624777692241e-05	3.89005337874718	1
ENSG00000162836.11	ACP6	1	147647471	1_73	0	0.0134188739573077	4.77324154788166	6.08172645690274e-07	0.33612564980499	5
ENSG00000143376.12	SNX27	1	151608244	1_74	0	0.038006870717663	4.81467076589461	1.7375051686081e-06	0.0908525893060002	1
ENSG00000143450.16	OAZ3	1	151762531	1_74	0	0.0378175141625571	4.76718667467303	1.71179807426082e-06	0.01883547937192	1
ENSG00000143436.10	MRPL9	1	151763100	1_74	0	0.0604032126233972	9.23849010598255	5.29856702739147e-06	-1.26511299715967	1
ENSG00000182134.15	TDRKH	1	151789389	1_74	0	0.0797321860870378	11.9139619998937	9.01960002287759e-06	1.77607434942826	2
ENSG00000143365.17	RORC	1	151763980	1_74	0	0.0597859151527627	9.13990833477284	5.18845576451089e-06	1.25671006941593	2
ENSG00000225556.1	C2CD4D	1	151841315	1_74	0	0.0402137975062045	5.35153120879741	2.0433866231671e-06	-0.150726907840361	1
ENSG00000196407.11	THEM5	1	151853515	1_74	0	0.0418535241481928	5.7319795203886	2.27789687682572e-06	-0.323376626069266	1
ENSG00000197747.8	S100A10	1	151989099	1_74	0	0.0374771434863812	4.68124374375696	1.66580872670867e-06	-0.0213856133678479	2
ENSG00000163191.5	S100A11	1	152047282	1_74	0	0.03749551787994	4.68590280771671	1.6682841727948e-06	-0.158275599808503	1
ENSG00000159450.12	TCHH	1	152116129	1_74	0	0.0410706724466936	5.55222140207139	2.16518986836055e-06	0.704028148960672	1
ENSG00000197915.5	HRNR	1	152220349	1_74	0	0.0842293355797929	12.4456010349124	9.95351892422809e-06	-1.65744895851707	3
ENSG00000143631.10	FLG	1	152193402	1_74	0	0.0725401925329099	11.0003967918152	7.57677606123055e-06	1.57113797249782	2
ENSG00000143536.7	CRNN	1	152414760	1_74	0	0.163452241218323	18.9809970845461	2.94582741224436e-05	-2.45783448718072	1
ENSG00000163207.6	IVL	1	152908874	1_74	0	0.0753259951278391	11.3642337466045	8.12797637467817e-06	1.48489067570743	1
ENSG00000169474.4	SPRR1A	1	152985356	1_74	0	0.0380043107456906	4.81403080887663	1.73715720769361e-06	0.288487700785776	1
ENSG00000241794.1	SPRR2A	1	153057485	1_74	0	0.043374026722926	6.07191469994284	2.50064937099687e-06	-0.721457970407199	2
ENSG00000203785.8	SPRR2E	1	153106596	1_74	0	0.0426175274003459	5.90428149719533	2.3892010718593e-06	-0.635968982592707	1
ENSG00000163220.10	S100A9	1	153357702	1_75	0	0.0335384495409794	7.59434646640743	2.41841476063276e-06	0.770061406137819	2
ENSG00000143556.8	S100A7	1	153460264	1_75	0	0.0286841089005186	6.6036635605424	1.79855489767167e-06	0.866125260010317	2
ENSG00000197956.9	S100A6	1	153536399	1_75	0	0.0315720176428209	7.50387808398233	2.24949743877654e-06	0.976046139962859	1
ENSG00000196420.7	S100A5	1	153541765	1_75	0	0.0253703685921356	5.03432351417431	1.21273327604643e-06	0.250805432491062	1
ENSG00000188015.9	S100A3	1	153549177	1_75	0	0.0243607287718611	4.73791655758675	1.09591048256785e-06	-0.29142429814065	2
ENSG00000196154.11	S100A4	1	153549456	1_75	0	0.0245261237946438	4.75791773010029	1.10800888027849e-06	-0.19274384228832	2
ENSG00000196754.10	S100A2	1	153567844	1_75	0	0.0290873330371721	6.28754392351194	1.73653016662906e-06	0.600678092424052	1
ENSG00000188643.10	S100A16	1	153612510	1_75	0	0.0261951278217818	5.40553285453386	1.34448645121779e-06	-0.620317085729422	1
ENSG00000160678.11	S100A1	1	153632043	1_75	0	0.0267191626761383	5.45792801939477	1.38467561693976e-06	-0.507330182157399	1
ENSG00000189171.14	S100A13	1	153627648	1_75	0	0.026726706043414	5.43374375077867	1.3789292613067e-06	0.417168754992059	1
ENSG00000143553.10	SNAPIN	1	153658595	1_75	0	0.0339088255126396	7.25576472299328	2.33611025610764e-06	-0.0616411704035855	2
ENSG00000169418.9	NPR1	1	153678582	1_75	0	0.106253334322495	19.9016694792659	2.00784171818325e-05	-2.60039888095979	1
ENSG00000143554.13	SLC27A3	1	153766793	1_75	0	0.0339049429507523	7.90860532959128	2.54601124707845e-06	1.01970263169562	2
ENSG00000198837.9	DENND4B	1	153940147	1_75	0	0.0247240065701165	5.57363874892459	1.30844377075018e-06	1.04373722506586	1
ENSG00000143570.17	SLC39A1	1	153968263	1_75	0	0.216749465835655	20.3379429132981	4.18564562814847e-05	4.0888568068744	2
ENSG00000143578.15	CREB3L4	1	153966654	1_75	0	0.273207739296676	19.6680126381923	5.10212240010157e-05	4.23050466469319	1
ENSG00000143552.9	NUP210L	1	154155260	1_75	0	0.0612579452387787	12.2440296017146	7.12170849089252e-06	-0.822660059674025	1
ENSG00000143569.18	UBAP2L	1	154065237	1_75	0	0.140217288196232	23.0652118084789	3.07083447412277e-05	-2.64439632660509	1
ENSG00000143515.16	ATP8B2	1	154312576	1_75	0	0.0391952020216786	9.65388703644352	3.59279565399901e-06	1.17414081438219	2
ENSG00000160712.12	IL6R	1	154397544	1_75	0	0.0509816657282015	12.7352068870452	6.16477772550588e-06	-2.22400505644714	3
ENSG00000169291.9	SHE	1	154502081	1_75	0	0.136446684183421	21.975544901333	2.84708239323836e-05	-2.9861639876183	1
ENSG00000160710.15	ADAR	1	154628057	1_75	0	0.035701400422112	8.12233747930629	2.75336431295924e-06	-0.887039505623921	2
ENSG00000143603.18	KCNN3	1	154870871	1_76	1	0.460889395106381	27.1997947974551	0.000119030906124468	-4.56273985984814	1
ENSG00000163344.5	PMVK	1	154936792	1_76	1	0.21167707412845	25.3503460235825	5.09512815892414e-05	-4.42591706807242	1
ENSG00000163346.16	PBXIP1	1	154939322	1_76	1	0.0863244285310456	23.0003929272762	1.88523877726184e-05	-4.06525538651264	1
ENSG00000163354.14	DCST2	1	155033615	1_76	0	0.0490840784806328	25.2911486292101	1.17870898059353e-05	-3.70279502278638	1
ENSG00000143590.13	EFNA3	1	155078247	1_76	0	0.0195649528000817	10.4997505192752	1.95054143947143e-06	1.51207489673782	2
ENSG00000169242.11	EFNA1	1	155134074	1_76	0	0.012448595170669	4.94522015949211	5.84525378333698e-07	-0.11988827055745	1
ENSG00000169241.17	SLC50A1	1	155135811	1_76	0	0.0124435353034045	4.95210240831123	5.85100943275558e-07	0.144498093703564	1
ENSG00000185499.16	MUC1	1	155181061	1_76	0	0.037385498578424	15.5633828764847	5.52464752847839e-06	1.96322465866477	2
ENSG00000169231.13	THBS3	1	155211441	1_76	0	0.0160679854895173	7.12440465380839	1.08694459255628e-06	0.682216448222759	1
ENSG00000177628.15	GBA	1	155244216	1_76	0	0.0165223847493992	9.83378830742157	1.54273375832585e-06	-1.38143493479006	2
ENSG00000160767.20	FAM189B	1	155254510	1_76	0	0.0263886887971316	13.8619759065432	3.47328441777383e-06	2.26797879783558	2
ENSG00000116521.10	SCAMP3	1	155262283	1_76	0	0.0179530003718799	10.7882214070133	1.83901083321021e-06	2.00810481914978	1
ENSG00000176444.18	CLK2	1	155278784	1_76	0	0.0281563719562596	14.1049901285445	3.77091616341621e-06	2.47984752851592	1
ENSG00000125459.14	MSTO1	1	155539771	1_76	0	0.0615358698910846	19.646412958116	1.14791309331467e-05	2.02715174662691	1
ENSG00000132718.8	SYT11	1	155859720	1_76	0	0.0402248862611349	14.8118011267264	5.65718125719363e-06	-2.67224451535059	1
ENSG00000143622.10	RIT1	1	155911161	1_76	0	0.12946588228743	17.791576226116	2.18709253251882e-05	-2.98855337622138	1
ENSG00000132680.10	KIAA0907	1	155934601	1_76	0	0.031402964945454	14.5262772139411	4.33134102563037e-06	-1.92914447750278	1
ENSG00000116584.17	ARHGEF2	1	156006597	1_76	0	0.702187841208917	21.9514955739137	0.000146357444011029	-3.81556917493527	1
ENSG00000163479.13	SSR2	1	156020665	1_76	0	0.0191809337691445	9.86826629460436	1.79724797482944e-06	1.0028233105807	1
ENSG00000116586.11	LAMTOR2	1	156055222	1_76	0	0.0685396561522711	21.5778393013112	1.40425918287551e-05	-2.50635758253915	1
ENSG00000196189.12	SEMA4A	1	156146697	1_76	0	0.0300052057101523	13.4977407437807	3.84552011659397e-06	1.87245953716098	2
ENSG00000160785.13	SLC25A44	1	156193904	1_76	0	0.0158661695643038	7.38996922861339	1.11329976695501e-06	1.14611859498778	2
ENSG00000160783.19	PMF1	1	156201443	1_76	0	0.012478063506957	4.88096563235651	5.78296199470357e-07	0.447045639701417	2
ENSG00000242252.1	BGLAP	1	156236330	1_76	0	0.092881798606346	24.2332022249855	2.13716877328468e-05	2.74898540517653	2
ENSG00000160781.15	PAQR6	1	156250265	1_76	0	0.0135445015273127	5.45872902620595	7.02024000006007e-07	0.588473517735476	1
ENSG00000073754.5	CD5L	1	157897970	1_77	0	0.028573359466342	4.94385273989273	1.34129475954362e-06	0.275449443601822	1
ENSG00000183856.10	IQGAP3	1	156572426	1_77	0	0.0331793689934348	6.36050095609612	2.00381139221603e-06	-0.622213604360172	1
ENSG00000187862.11	TTC24	1	156578794	1_77	0	0.044271552848591	9.1030701214634	3.82657332997965e-06	1.09968182377246	2
ENSG00000160818.16	GPATCH4	1	156601724	1_77	0	0.0290616720776595	5.10434115539962	1.40850271397791e-06	-0.378326726395763	2
ENSG00000132688.10	NES	1	156677793	1_77	0	0.133577756967336	19.8006667355141	2.51137379079333e-05	-2.11743481537775	1
ENSG00000143320.8	CRABP2	1	156705979	1_77	0	0.0324004274211484	6.13513136684998	1.88743499279168e-06	0.637690166284275	1
ENSG00000143319.16	ISG20L2	1	156728106	1_77	0	0.0287363141015944	4.99770907120823	1.36363905181097e-06	0.287041851337937	1
ENSG00000143303.11	RRNAD1	1	156728106	1_77	0	0.0287363141015944	4.99770907120823	1.36363905181097e-06	-0.287041851337937	1
ENSG00000143314.12	MRPL24	1	156716932	1_77	0	0.0488168949689533	10.0355923892105	4.65168783698243e-06	1.1546766812915	1
ENSG00000143294.14	PRCC	1	156750590	1_77	0	0.0468590959767314	9.64484154368653	4.29127552342404e-06	-1.18350290545626	1
ENSG00000143321.18	HDGF	1	156768636	1_77	0	0.0589464422979406	11.840201883178	6.62695623827569e-06	-1.41752792600777	1
ENSG00000198400.11	NTRK1	1	156815190	1_77	0	0.0345940119214977	6.75677304011669	2.21941061452602e-06	0.844992080309583	2
ENSG00000027644.4	INSRR	1	156814394	1_77	0	0.0278366944005273	4.69653676194761	1.24134581537038e-06	0.200582813281086	1
ENSG00000187800.13	PEAR1	1	156893825	1_77	0	0.030248890668884	5.48368237240036	1.57499485886197e-06	-0.323053377012393	1
ENSG00000160838.13	LRRC71	1	156920880	1_77	0	0.0549537457345152	11.1680130885915	5.82734339457828e-06	-1.4580571365523	1
ENSG00000132694.18	ARHGEF11	1	157045234	1_77	0	0.0396949743725904	8.06394662072014	3.03934896647698e-06	1.01273896134958	1
ENSG00000143297.18	FCRL5	1	157552226	1_77	0	0.0610391356821723	12.1749863626094	7.056254814143e-06	-1.56308990246269	1
ENSG00000160856.20	FCRL3	1	157700967	1_77	0	0.0283882461864858	4.88230622261415	1.31601541052225e-06	0.328940650058639	2
ENSG00000158488.15	CD1E	1	158353463	1_78	0	0.0318111778089333	8.09719771263528	2.44574902856804e-06	-0.989906120833895	1
ENSG00000163563.7	MNDA	1	158831951	1_78	0	0.0224392054517574	4.79442459784598	1.02150704128473e-06	-0.116285528268947	1
ENSG00000163565.18	IFI16	1	158999686	1_78	0	0.0536069539923236	13.0666151617419	6.65091853064904e-06	-1.62044130342539	1
ENSG00000213088.9	ACKR1	1	159203749	1_78	0	0.0398094542788188	10.2272944686867	3.86584450471144e-06	-1.65191412321854	1
ENSG00000179639.10	FCER1A	1	159288755	1_78	0	0.0519000548129156	12.7569413331829	6.2865412791483e-06	-1.37467101706744	1
ENSG00000181036.13	FCRL6	1	159827874	1_78	0	0.0225768656837221	4.85219936533159	1.04015888396792e-06	-0.174176972418214	1
ENSG00000158714.10	SLAMF8	1	159830315	1_78	0	0.0655604994119857	14.9978336084546	9.33615774576186e-06	1.63005655418077	1
ENSG00000188004.9	C1orf204	1	159857221	1_78	0	0.0261604244647459	6.24489678179151	1.55119875567511e-06	-0.64287223502491	2
ENSG00000243284.1	VSIG8	1	159856858	1_78	0	0.0221702685436882	4.6805338174288	9.85289235080523e-07	-0.00493550423169996	2
ENSG00000158710.14	TAGLN2	1	159925332	1_78	0	0.0221942007925419	4.69072408125019	9.88500276511882e-07	-0.0671936825477537	1
ENSG00000158764.6	ITLN2	1	160955029	1_79	0	0.0136774571028845	4.68695430714213	6.0868623102524e-07	0.0683634959218653	1
ENSG00000162723.9	SLAMF9	1	160013610	1_79	0	0.0141857843774633	5.03046032840129	6.77576725138e-07	-0.341004373030165	1
ENSG00000143315.6	PIGM	1	160031560	1_79	0	0.0513395518098646	17.2131019037863	8.39090124193315e-06	-2.01588463140587	1
ENSG00000162729.13	IGSF8	1	160102029	1_79	0	0.0394119496482377	14.6918717214787	5.49797098810541e-06	-1.79563374110657	1
ENSG00000018625.14	ATP1A2	1	160132466	1_79	0	0.0140184911125282	4.91877724545441	6.54720324160244e-07	-0.154473461784468	2
ENSG00000132681.16	ATP1A4	1	160151956	1_79	0	0.0161445661020968	6.24858798121194	9.57867996994282e-07	0.565966216248324	3
ENSG00000132716.18	DCAF8	1	160262886	1_79	0	0.301914214139909	34.8918108970912	0.000100024057301825	3.68907047512228	1
ENSG00000122218.14	COPA	1	160343943	1_79	0	0.0329254496272822	12.9827065724161	4.05876916838405e-06	-2.19169291592984	1
ENSG00000162736.15	NCSTN	1	160343943	1_79	0	0.0329254496272822	12.9827065724161	4.05876916838405e-06	-2.19169291592984	1
ENSG00000066294.14	CD84	1	160579789	1_79	0	0.0138620852342886	4.8131687408444	6.33515214233071e-07	-0.282520604804082	3
ENSG00000122223.12	CD244	1	160862395	1_79	0	0.0332037677229169	13.0634296287819	4.11852753621171e-06	-1.67793512777916	2
ENSG00000179914.4	ITLN1	1	160884736	1_79	0	0.0681338552357034	19.9282086304302	1.28922471176117e-05	2.28130612101717	1
ENSG00000215845.10	TSTD1	1	161030323	1_79	0	0.0137166403865027	4.71388032961672	6.139368513109e-07	-0.0533040205826979	1
ENSG00000162755.13	KLHDC9	1	161098329	1_79	0	0.0147221400907179	5.3798783698701	7.52039756093456e-07	-0.459027118750887	1
ENSG00000158793.13	NIT1	1	161118210	1_79	0	0.025081849139193	10.4065077203473	2.47834612039346e-06	1.23246284750383	1
ENSG00000143258.15	USP21	1	161159962	1_79	0	0.022457472611093	9.36196240803275	1.99629706569131e-06	-1.07420019700348	1
ENSG00000143224.17	PPOX	1	161165947	1_79	0	0.0158712895823351	6.08776812898247	9.17418968126922e-07	0.580377154383132	3
ENSG00000158850.14	B4GALT3	1	161177981	1_79	0	0.0183409918005893	7.45092757544468	1.29756928130059e-06	-0.819237444421456	1
ENSG00000158864.12	NDUFS2	1	161196933	1_79	0	0.147866817517318	27.5082633444668	3.8621691982136e-05	-2.67731285617164	4
ENSG00000158869.10	FCER1G	1	161215085	1_79	0	0.0288110259721571	11.718252476156	3.20567117148849e-06	-1.38981627556592	2
ENSG00000158874.11	APOA2	1	161223893	1_79	0	0.0146769449994228	5.35092256298029	7.45695855912875e-07	0.411654423662765	1
ENSG00000158882.14	TOMM40L	1	161226376	1_79	0	0.026713925125546	11.0028273515066	2.79086866478149e-06	-1.38614515632016	1
ENSG00000158887.15	MPZ	1	161310092	1_79	0	0.0143534367203662	5.14106850711484	7.00658970849621e-07	0.341922904779069	1
ENSG00000143252.14	SDHC	1	161300846	1_79	0	0.0218873226245216	9.11908033353487	1.89513903890131e-06	-1.00267512665134	1
ENSG00000143226.13	FCGR2A	1	161505171	1_79	0	0.0142874386856554	5.09769052354327	6.91552638614207e-07	-0.2260839472291	1
ENSG00000173110.7	HSPA6	1	161524102	1_79	0	0.0238062793835255	9.91301003009093	2.24075548631796e-06	-1.31448049175468	1
ENSG00000203747.10	FCGR3A	1	161551141	1_79	0	0.0164630613080988	6.43269457100315	1.0055436402011e-06	-0.572593030933666	1
ENSG00000132185.16	FCRLA	1	161707114	1_79	0	0.0241039095964744	10.0305228624186	2.29566471335486e-06	1.09967261998424	2
ENSG00000081721.11	DUSP12	1	161749425	1_79	0	0.028803704090265	11.7158707918468	3.20420512588669e-06	-1.36687414541843	1
ENSG00000118217.5	ATF6	1	161766419	1_79	0	0.0178728270477119	7.20711446964455	1.22307212849673e-06	0.855713740371703	2
ENSG00000152332.15	UHMK1	1	162496869	1_80	0	0.0103687859063283	5.5733326660175	5.48706709191984e-07	0.534818076268463	1
ENSG00000117143.13	UAP1	1	162561114	1_80	0	0.0106167288653253	5.79052238895723	5.83721739799034e-07	-0.428408516042746	2
ENSG00000132196.13	HSD17B7	1	162790761	1_80	0	0.0461069316153858	19.6279883387077	8.59289310545572e-06	1.95358145236717	2
ENSG00000185860.13	CCDC190	1	162868092	1_80	0	0.00958091124662008	4.83434113522445	4.39786108286048e-07	0.185103449218819	1
ENSG00000117152.13	RGS4	1	163100966	1_80	0	0.00947437300259635	4.73927733395593	4.26343846490143e-07	0.169713446577216	1
ENSG00000143228.12	NUF2	1	163267542	1_80	0	0.011778651535775	6.63841137388479	7.42432768606642e-07	0.785372127984841	1
ENSG00000162761.14	LMX1A	1	165357021	1_81	0	0.0571342635743845	10.5421797781401	5.71905731302154e-06	-1.31046344075781	1
ENSG00000143198.12	MGST3	1	165635754	1_81	0	0.0829775158037862	14.1377484262214	1.11387915025612e-05	-1.94717918990109	1
ENSG00000143149.12	ALDH9A1	1	165614853	1_81	0	0.031368190062421	4.82949972483663	1.43843089761565e-06	-0.268379888846419	3
ENSG00000188859.6	FAM78B	1	166076187	1_81	0	0.0332576924250932	5.38427800930515	1.70026644984394e-06	-0.4705988041262	1
ENSG00000143195.12	ILDR2	1	166970858	1_82	0	0.014919649394165	5.65239027573241	8.00733788648808e-07	0.301624847567577	2
ENSG00000143194.12	MAEL	1	166975691	1_82	0	0.0256360707065747	11.9820539592068	2.91662187383181e-06	1.99801822130101	1
ENSG00000143157.11	POGK	1	166839016	1_82	0	0.0319286170915274	14.0546856622256	4.26087351498302e-06	-2.32482414335593	1
ENSG00000152382.5	TADA1	1	166866514	1_82	0	0.0459536357403163	15.2358797866602	6.64790510548464e-06	-1.1693198015205	3
ENSG00000198842.9	DUSP27	1	167094253	1_82	0	0.0135431624262635	4.87686494085018	6.27130918028105e-07	0.343811616830417	2
ENSG00000143167.11	GPA33	1	167166436	1_82	0	0.019124944035687	8.0454943270771	1.46100029192338e-06	0.875218954698043	1
ENSG00000143162.7	CREG1	1	167545296	1_82	0	0.0141552849106834	5.2368745385199	7.03863073114309e-07	0.360264966426753	3
ENSG00000198771.10	RCSD1	1	167630073	1_82	0	0.0149935833966246	5.77236438849511	8.21781906745356e-07	-0.475144379094485	1
ENSG00000197965.11	MPZL1	1	167720961	1_82	0	0.013977208382576	5.11449722937112	6.78767101037123e-07	0.318935081096122	2
ENSG00000143164.15	DCAF6	1	167936749	1_82	0	0.0266177564417498	11.0647353282088	2.79646812566405e-06	-1.52813459101864	1
ENSG00000143158.10	MPC2	1	167936749	1_82	0	0.0266177564417498	11.0647353282088	2.79646812566405e-06	1.52813459101864	1
ENSG00000143147.14	GPR161	1	168137478	1_82	0	0.0152335918711649	5.93621320024735	8.58636217482195e-07	-0.627441090674056	2
ENSG00000143155.12	TIPRL	1	168179904	1_82	0	0.0138893992263721	5.05058994822994	6.66074746194075e-07	-0.409857678316832	1
ENSG00000143178.12	TBX19	1	168282460	1_82	0	0.0215551832603031	9.16523869602508	1.87582749119089e-06	-1.01259172503159	1
ENSG00000143185.3	XCL2	1	168543891	1_82	0	0.0226860951313518	9.6730420918941	2.08362818422568e-06	1.1331691151615	2
ENSG00000143184.4	XCL1	1	168576583	1_82	0	0.0215375398269553	9.19320500911953	1.8800111948696e-06	-1.07755071583233	1
ENSG00000143196.4	DPT	1	168728523	1_82	0	0.0142684148354741	5.31727986622493	7.20381652971111e-07	0.331794219861813	2
ENSG00000143153.12	ATP1B1	1	169138127	1_83	0	0.0349177840398313	6.16453785082497	2.04382917811269e-06	-0.673824587371162	1
ENSG00000143156.13	NME7	1	169333834	1_83	0	0.0315072950391635	5.18937222750606	1.55247044038127e-06	0.469836485250044	3
ENSG00000117477.12	CCDC181	1	169441248	1_83	0	0.0415055197358222	7.80776276026701	3.07701676198636e-06	0.937976179544904	2
ENSG00000198734.10	F5	1	169586812	1_83	0	0.0301358216287909	4.76753124436224	1.36418723475368e-06	-0.121553493125915	1
ENSG00000000460.16	C1orf112	1	169661694	1_83	0	0.0321534512967693	5.38190990739571	1.64309024184895e-06	-0.543093041797198	2
ENSG00000000457.13	SCYL3	1	169893652	1_83	0	0.133952641965634	19.1474608201864	2.43534150268466e-05	2.38454862609699	1
ENSG00000120370.12	GORAB	1	170538763	1_83	0	0.0352775357886332	6.26190585397142	2.09750097674214e-06	-0.692648567061319	1
ENSG00000116132.11	PRRX1	1	170662622	1_84	0	0.0202854952793783	6.03632494341987	1.16266774098005e-06	-0.624283489094267	1
ENSG00000007933.12	FMO3	1	171091067	1_84	0	0.0203656543045954	6.07354524592228	1.17445947399088e-06	-0.691547804314425	1
ENSG00000094963.13	FMO2	1	171185239	1_84	0	0.0529843318164111	15.1494309268664	7.62151270494018e-06	-1.67125335025854	3
ENSG00000010932.16	FMO1	1	171248306	1_84	0	0.0205127168611404	6.14145598979646	1.19616730125762e-06	0.712651305046916	2
ENSG00000076258.9	FMO4	1	171313714	1_84	0	0.017602890820512	4.69840044244695	7.85292447819356e-07	0.102440452212693	2
ENSG00000117523.15	PRRC2C	1	171360867	1_84	0	0.0179044169345126	4.85852692539419	8.25966043409609e-07	0.236571863434711	2
ENSG00000034971.16	MYOC	1	171652737	1_84	0	0.106668996228053	21.913518712151	2.21946205287776e-05	-2.74083397860568	3
ENSG00000117533.14	VAMP4	1	171744328	1_84	0	0.0176301120471075	4.71296785107691	7.88945396692886e-07	0.0891614926925151	1
ENSG00000010165.19	METTL13	1	171781417	1_84	0	0.0264069478337711	8.52824100488206	2.13833167483002e-06	1.16928401182747	2
ENSG00000197959.13	DNM3	1	171843342	1_84	0	0.0310680769190524	10.067690499825	2.96989861985393e-06	1.28712435188856	1
ENSG00000135845.9	PIGC	1	172353994	1_84	0	0.0356675239902508	11.3777233724105	3.85323706621744e-06	-1.45797688444709	1
ENSG00000094975.13	SUCO	1	172532503	1_84	0	0.0206771222521416	6.21680517009044	1.22054767959614e-06	0.679141010262881	1
ENSG00000117560.7	FASLG	1	172658079	1_84	0	0.0177305458924607	4.76652124821856	8.02455646128186e-07	-0.0862522450425369	1
ENSG00000120337.8	TNFSF18	1	173051434	1_84	0	0.0198370851311539	5.82538092871841	1.09723482599734e-06	-0.521752220200301	1
ENSG00000117592.8	PRDX6	1	173477795	1_85	0	0.0354142478923111	11.6512268699751	3.91784345147889e-06	-2.86571936691737	1
ENSG00000076321.10	KLHL20	1	173714815	1_85	0	0.156391181406855	28.7412712700836	4.26791371756326e-05	-3.96053638005974	1
ENSG00000120334.15	CENPL	1	173871661	1_85	0	0.0330934837509882	6.6102457777303	2.07710041242101e-06	0.615890743573164	1
ENSG00000117593.9	DARS2	1	173819196	1_85	0	0.0270952277351794	4.83497561926999	1.24389720179039e-06	-0.134020563208565	1
ENSG00000117601.13	SERPINC1	1	173916899	1_85	0	0.419604791577176	25.0366490959958	9.97502604086311e-05	-5.01711788379748	2
ENSG00000152061.23	RABGAP1L	1	174159856	1_85	0	0.0288232042185415	6.64160033138835	1.81765892525057e-06	-0.665769905350329	1
ENSG00000120333.4	MRPS14	1	175023749	1_85	0	0.0324366106628485	9.9263653788568	3.05719486783984e-06	-2.4038731843813	1
ENSG00000152092.15	ASTN1	1	177165470	1_86	0	0.0118432674671158	9.26207506649789	1.04154306303803e-06	-1.23984398748372	1
ENSG00000235750.9	KIAA0040	1	175157508	1_86	0	0.0487553099976241	21.6818374881319	1.00372653112666e-05	2.22183053847149	4
ENSG00000120341.18	SEC16B	1	177960805	1_87	0	0.0666768041592347	14.850116708026	9.40160583644608e-06	-1.6578478256045	1
ENSG00000075391.16	RASAL2	1	178093905	1_87	0	0.0216800671704266	5.3861951593215	1.10876652468825e-06	0.75238245906828	2
ENSG00000116191.17	RALGPS2	1	178725006	1_87	0	0.103744156672034	20.1133455003915	1.98127771776084e-05	-2.07750994700205	2
ENSG00000116194.12	ANGPTL1	1	178869679	1_87	0	0.020423048158842	4.7867466818083	9.28235990113258e-07	-0.0237658141391101	4
ENSG00000116199.11	FAM20B	1	179025509	1_89	0	0.0165235624618948	5.73477009182833	8.99740137649135e-07	-0.329040441259592	3
ENSG00000186283.13	TOR3A	1	179081343	1_89	0	0.0151742560077067	4.84726297443299	6.98395424435747e-07	0.189740517263685	4
ENSG00000162782.15	TDRD5	1	179591019	1_89	0	0.0152383990951548	4.9413436558459	7.14960089387294e-07	0.0647146244075205	2
ENSG00000169905.12	TOR1AIP2	1	179878267	1_89	0	0.0199241017639228	7.12309842370993	1.34755063586884e-06	0.832986813350841	1
ENSG00000135837.15	CEP350	1	179954679	1_89	0	0.0375424471657424	13.2406898767576	4.71987599589958e-06	-1.46128550627421	2
ENSG00000116260.16	QSOX1	1	180157972	1_89	0	0.0435081792811223	14.4970350659738	5.98890598658448e-06	1.69466894285366	2
ENSG00000121454.5	LHX4	1	180281203	1_89	0	0.0159029362514673	5.25993455302257	7.94246034710193e-07	0.147293121946755	1
ENSG00000230124.6	ACBD6	1	180501931	1_89	0	0.0330680303543717	11.5455445106392	3.62510127742235e-06	1.7907070937904	2
ENSG00000135835.11	KIAA1614	1	180912496	1_89	0	0.0587610982025292	16.1191444219689	8.99351134962746e-06	1.22863337959228	2
ENSG00000153029.14	MR1	1	181030075	1_89	0	0.023540112196924	8.61985074075818	1.92666261757901e-06	0.806856525401208	2
ENSG00000135821.17	GLUL	1	182392343	1_90	0	0.0752996251613718	15.9887537266378	1.14315422094354e-05	2.15335258109491	1
ENSG00000135828.11	RNASEL	1	182592917	1_90	0	0.0410335840702403	10.1715498651943	3.96299916935464e-06	1.22804128371765	1
ENSG00000135862.5	LAMC1	1	183023890	1_91	0	0.0425012975808626	12.1471184906357	4.90199488900764e-06	1.83690644788954	1
ENSG00000058085.14	LAMC2	1	183186170	1_91	0	0.0206967511667024	5.32797027002229	1.04703540612468e-06	0.653723912140082	1
ENSG00000157064.10	NMNAT2	1	183417693	1_91	0	0.0675542661077693	16.5828055528442	1.06367312247691e-05	-2.18280539360339	1
ENSG00000116698.21	SMG7	1	183471970	1_91	0	0.16340332196213	25.2470874841814	3.91714423439845e-05	2.58786138027843	2
ENSG00000116701.14	NCF2	1	183599163	1_91	0	0.0216109284712114	5.73603831033984	1.17701735347123e-06	0.605704549804362	1
ENSG00000198860.11	TSEN15	1	184053056	1_91	0	0.0676090906278903	16.5907885015609	1.06504882678193e-05	-1.96287965261257	2
ENSG00000116667.12	C1orf21	1	184606961	1_91	0	0.0505474780733563	13.8013825334582	6.62398717210715e-06	2.00500173568501	1
ENSG00000116406.18	EDEM3	1	184702964	1_92	0	0.273450495311053	28.3188525036167	7.35278323150329e-05	3.3234218322656	2
ENSG00000135842.16	FAM129A	1	184883679	1_92	0	0.0354076560297206	8.1631476903547	2.74443044436741e-06	-0.965039888467835	3
ENSG00000121481.10	RNF2	1	185052278	1_92	0	0.0328360454777368	7.4476569446084	2.32203044242906e-06	-1.09623465119199	1
ENSG00000121486.11	TRMT1L	1	185156912	1_92	0	0.0569168874525663	12.6895098849759	6.85777745448452e-06	1.57048836920264	1
ENSG00000116668.12	SWT1	1	185156912	1_92	0	0.0569168874525663	12.6895098849759	6.85777745448452e-06	-1.57048836920264	1
ENSG00000116679.15	IVNS1ABP	1	185317057	1_92	0	0.0306949577527101	6.80807236456368	1.98421441356345e-06	0.77872697013571	1
ENSG00000143341.11	HMCN1	1	185730915	1_92	0	0.0295066477345116	6.4339046139167	1.80256895307819e-06	-0.850055722493887	1
ENSG00000116690.12	PRG4	1	186273543	1_92	0	0.0633290642748572	13.7144582547416	8.24667965883683e-06	-1.788281417856	1
ENSG00000157181.15	C1orf27	1	186376034	1_92	0	0.0675002334212331	14.3276267073108	9.18283813892945e-06	-1.56167852188309	1
ENSG00000262180.1	OCLM	1	186400270	1_92	0	0.0476286537793794	10.9857028126585	4.96813684068503e-06	1.2790180459513	1
ENSG00000116711.9	PLA2G4A	1	186828347	1_92	0	0.0251650060210534	4.92745824323957	1.17738198939985e-06	-0.243118565058564	1
ENSG00000162670.10	BRINP3	1	190474186	1_95	0	0.0212435798405066	5.20183928003206	1.04925737350543e-06	0.985931432728906	1
ENSG00000150681.9	RGS18	1	192158507	1_96	0	0.185486787696074	27.9321017193712	4.91942101210254e-05	3.20624199230218	1
ENSG00000090104.11	RGS1	1	192575969	1_96	0	0.0280763081575592	10.8272958482056	2.88640588263432e-06	1.23398738501402	2
ENSG00000116741.7	RGS2	1	192801803	1_96	0	0.0583067896270069	18.6321553649846	1.03152468064705e-05	2.44873653076163	1
ENSG00000116747.12	TROVE2	1	193037020	1_96	0	0.0170484412929144	6.33453804226915	1.02540876138323e-06	0.798378010948798	1
ENSG00000023572.8	GLRX2	1	193104652	1_96	0	0.0357096849171104	13.8579160801134	4.69873921673985e-06	3.1511802030653	2
ENSG00000134371.10	CDC73	1	193121735	1_96	0	0.260346068890247	19.7399714024296	4.87972042255687e-05	4.00142905920009	1
ENSG00000162630.5	B3GALT2	1	193185382	1_96	0	0.233273681901252	19.3664577113355	4.28956578714762e-05	-3.97000629433061	1
ENSG00000162687.16	KCNT2	1	196600551	1_98	0	0.0345876381730732	7.86229223143378	2.58206687282132e-06	-1.71251751700309	1
ENSG00000000971.15	CFH	1	196646066	1_98	0	0.186579436312202	24.2608565865943	4.29800883645525e-05	-3.15705460812058	1
ENSG00000116785.13	CFHR3	1	196762056	1_98	0	0.0249240502277404	4.75807509660718	1.12602311756013e-06	0.0711311174852522	1
ENSG00000244414.6	CFHR1	1	196820070	1_98	0	0.0623297390661135	13.4823100999623	7.97915712925689e-06	-2.44003557971252	1
ENSG00000203724.10	C1orf53	1	197902889	1_99	0	0.0367786830972877	7.68958742335913	2.68532348689317e-06	0.783607194426285	1
ENSG00000081237.18	PTPRC	1	198636748	1_99	0	0.058501963866344	12.1189206358078	6.7318089703101e-06	-1.36439644579283	2
ENSG00000116833.13	NR5A2	1	200067662	1_100	0	0.0299809998453118	7.56335797864172	2.1530700771729e-06	0.919666036019126	1
ENSG00000163362.10	C1orf106	1	200891875	1_101	0	0.019864164184495	7.19352650964421	1.35678033814818e-06	1.10610470329694	2
ENSG00000118193.11	KIF14	1	200620703	1_101	0	0.184048421530298	26.2437688005829	4.58622858652212e-05	-2.6017757063081	1
ENSG00000118197.13	DDX59	1	200667218	1_101	0	0.0173507202671146	5.15066645773095	8.48551747064127e-07	0.0304635712105167	2
ENSG00000232237.3	ASCL5	1	201114378	1_101	0	0.0184791764710943	5.71382250944739	1.00255164811893e-06	0.380273720019608	2
ENSG00000116857.16	TMEM9	1	201171082	1_101	0	0.0168303680644143	4.98560894541633	7.96726424510466e-07	0.335341996304468	1
ENSG00000118194.18	TNNT2	1	201378187	1_101	0	0.0953268469954276	21.2952953827818	1.92750846453301e-05	-2.14154954811737	1
ENSG00000174307.6	PHLDA3	1	201467340	1_101	0	0.0185036769918436	5.86064423970594	1.02967648432013e-06	0.485966197493675	2
ENSG00000198892.6	SHISA4	1	201888432	1_103	0	0.219209699753587	35.7193872791087	7.43466089446772e-05	3.62413928519473	1
ENSG00000134375.10	TIMM17A	1	201963880	1_103	0	0.0119600334013278	7.65314065785261	8.69099469159849e-07	0.890710738131311	1
ENSG00000176393.10	RNPEP	1	201981821	1_103	0	0.00881001710666385	4.77990280602666	3.99846422162265e-07	0.194034257825082	3
ENSG00000163435.15	ELF3	1	202007073	1_103	0	0.00881694427551005	4.78727947672627	4.00778370056291e-07	-0.0565015139381748	1
ENSG00000170075.8	GPR37L1	1	202123232	1_103	0	0.0121007127800036	7.76311969007842	8.91958465280669e-07	-0.905484659774469	2
ENSG00000143851.15	PTPN7	1	202161626	1_103	0	0.0113736101195021	7.18032120246556	7.75424655705936e-07	0.755539029696548	2
ENSG00000077157.21	PPP1R12B	1	202348568	1_103	0	0.00985074109731265	5.8289943257623	5.45205130754372e-07	-0.555699009208565	2
ENSG00000117139.16	KDM5B	1	202795966	1_103	0	0.00899146972637099	4.97141958907995	4.24432373690158e-07	0.257075595815754	2
ENSG00000183155.4	RABIF	1	202864723	1_103	0	0.0280497212865137	15.693352058359	4.17966683081815e-06	-1.70524121533349	1
ENSG00000117153.15	KLHL12	1	202928138	1_103	0	0.0230817419387767	13.8496424380188	3.03532038871494e-06	1.52879915426539	1
ENSG00000159346.12	ADIPOR1	1	202958751	1_103	0	0.0207843405622954	12.8595214842749	2.53780620594128e-06	-1.40572388836958	1
ENSG00000143847.15	PPFIA4	1	203026759	1_103	0	0.008747674738246	4.71319316727667	3.91476108603086e-07	0.0786851169616844	3
ENSG00000133048.12	CHI3L1	1	203186952	1_103	0	0.0108469813911849	6.73455825870876	6.936100961855e-07	-0.730541617111185	1
ENSG00000133063.15	CHIT1	1	203274075	1_103	0	0.00871743114466483	4.68066063842926	3.87429848905695e-07	-0.00620522238366355	1
ENSG00000159388.5	BTG2	1	203305408	1_103	0	0.0147413015925636	9.62078800482024	1.34661631950069e-06	1.06677941866594	1
ENSG00000122176.10	FMOD	1	203351950	1_103	0	0.0180091786189361	11.5074328016535	1.96774922397294e-06	1.27102247225712	2
ENSG00000188783.5	PRELP	1	203475256	1_103	0	0.010591599566309	6.51057298195968	6.54754001900409e-07	0.672728251935352	2
ENSG00000188770.9	OPTC	1	203493789	1_103	0	0.00892260298410619	4.89918955609069	4.15062224433399e-07	0.193681083645471	2
ENSG00000122188.12	LAX1	1	203764731	1_103	0	0.0109231434061249	6.80034089637211	7.05302975954808e-07	-0.7009148126325	2
ENSG00000058673.16	ZC3H11A	1	203795675	1_103	0	0.0147164002340331	9.60482909982596	1.34211159737677e-06	1.36154655746319	1
ENSG00000257315.2	ZBED6	1	203795675	1_103	0	0.00929721535434591	5.2855749145518	4.66597621034548e-07	0.475836013408553	2
ENSG00000182004.12	SNRPE	1	203861428	1_103	0	0.0196212049610969	12.3159643236135	2.29451812878309e-06	1.63506984843051	2
ENSG00000143842.14	SOX13	1	204072756	1_103	0	0.0951588566369255	27.3922240400505	2.47499261322254e-05	2.62254547415625	1
ENSG00000143845.14	ETNK2	1	204151824	1_103	0	0.0123497145372121	7.95472607145489	9.32780685202782e-07	0.935360852318887	1
ENSG00000133056.13	PIK3C2B	1	204643551	1_103	0	0.246344378674778	36.949955324389	8.64279020342906e-05	-3.53438369300654	1
ENSG00000198625.12	MDM4	1	204517114	1_103	0	0.105852589419698	28.4300050305896	2.85743144543473e-05	-3.21365570647681	1
ENSG00000184144.11	CNTN2	1	205043070	1_104	0	0.0229976470528781	4.80752698674138	1.04979024324678e-06	0.221130322294959	1
ENSG00000174529.7	TMEM81	1	205084986	1_104	0	0.0295342066884577	11.1182335736771	3.11787356743889e-06	2.619283706392	1
ENSG00000133059.16	DSTYK	1	205075211	1_104	0	0.0434891770398285	10.420448023523	4.30293690470122e-06	-0.8853671855724	2
ENSG00000133069.15	TMCC2	1	205228311	1_104	0	0.0236563014318553	5.01587158761633	1.12665423023729e-06	0.143204284768445	2
ENSG00000174514.12	MFSD4A	1	205605927	1_104	0	0.0354103450158926	8.74384660318909	2.93988325817967e-06	1.24715241130891	1
ENSG00000158711.13	ELK4	1	205629851	1_104	0	0.0353024399391979	8.79176634957016	2.9469872530352e-06	1.34588860909364	1
ENSG00000158715.5	SLC45A3	1	205677330	1_104	0	0.0233142457227244	4.91633688879998	1.08832950000168e-06	0.175973541917913	3
ENSG00000069275.12	NUCKS1	1	205749839	1_104	0	0.0849446826047253	17.0052749129625	1.37156770930676e-05	-2.05802385381064	1
ENSG00000117280.12	RAB29	1	205770138	1_104	0	0.0228981154894423	4.7609320509924	1.03511623787967e-06	0.219028925608285	2
ENSG00000133065.10	SLC41A1	1	205813381	1_104	0	0.0227162388086885	4.69554179440194	1.0127902992633e-06	0.0531669680212968	2
ENSG00000162877.12	PM20D1	1	205813590	1_104	0	0.171376734312635	23.3535376829995	3.80016048800729e-05	-2.3839465595853	2
ENSG00000174502.18	SLC26A9	1	205943691	1_104	0	0.0226985285349575	4.68631891973379	1.01001294862691e-06	-0.00709924374664419	1
ENSG00000266028.7	SRGAP2	1	206442751	1_105	0	0.0182754444486285	5.73517090721814	9.95203073722017e-07	0.490310822219539	1
ENSG00000263528.7	IKBKE	1	206470431	1_105	0	0.0267373141540943	9.30158817346632	2.36141481157995e-06	1.11217217018955	1
ENSG00000266094.7	RASSF5	1	206507650	1_105	0	0.0231198951027894	7.94880289622643	1.74495802382787e-06	0.916345560352071	2
ENSG00000143486.15	EIF2D	1	206606563	1_105	0	0.0179651349383156	5.5303876268579	9.43373022443392e-07	-0.423510825864914	1
ENSG00000143479.15	DYRK3	1	206637601	1_105	0	0.0191183521216	6.13742048275633	1.11412451724924e-06	0.570748882792004	1
ENSG00000162889.10	MAPKAPK2	1	206684062	1_105	0	0.0375839663907028	12.4640985501305	4.44796009227779e-06	-1.44966683309237	1
ENSG00000162896.5	PIGR	1	206945992	1_105	0	0.0391800656503586	12.8462187310303	4.77900922198137e-06	-1.71234501491061	1
ENSG00000123836.14	PFKFB2	1	207044014	1_105	0	0.148905212539298	26.0322666176221	3.68060558838631e-05	-3.00633313210401	1
ENSG00000123843.12	C4BPB	1	207088956	1_105	0	0.0269958041447382	9.41825792137771	2.41414996705351e-06	-1.20765820358906	1
ENSG00000123838.10	C4BPA	1	207104083	1_105	0	0.0281593241031598	9.85678311985389	2.63545026003646e-06	1.30484251071856	1
ENSG00000196352.14	CD55	1	207321071	1_105	0	0.0164896466359181	4.74579776176636	7.43049887930442e-07	0	1
ENSG00000117335.19	CD46	1	207749736	1_105	0	0.288745400225723	21.264746979295	5.83005552444527e-05	3.63679390601353	1
ENSG00000174059.16	CD34	1	207911570	1_105	0	0.0475895790907338	14.7468764761262	6.66360588315283e-06	1.67121927389821	1
ENSG00000076356.6	PLXNA2	1	208244589	1_106	0	0.0758979771505894	16.7896808445652	1.20995728470584e-05	1.90163021907696	2
ENSG00000008118.9	CAMK1G	1	209584155	1_106	0	0.0275450551333817	7.11322748201716	1.86040603855417e-06	0.918912284775697	1
ENSG00000123689.5	G0S2	1	209672996	1_106	0	0.0554621775762703	13.7725972416964	7.25287447450024e-06	-1.52088969251023	1
ENSG00000009790.14	TRAF3IP3	1	209756234	1_106	0	0.02560610437327	6.42255877317003	1.56152519312228e-06	0.658084788902254	1
ENSG00000117597.17	DIEXF	1	209827828	1_106	0	0.0254151525709505	6.3517677918859	1.53279731409664e-06	0.796986046052721	1
ENSG00000143473.12	KCNH1	1	211134467	1_107	0	0.0201138752601315	4.92486344063089	9.40561812017241e-07	-0.334929492022758	1
ENSG00000117625.13	RCOR3	1	211258687	1_107	0	0.0835487254049927	18.5019135171403	1.46775602642519e-05	2.24223401398056	1
ENSG00000082512.14	TRAF5	1	211326378	1_107	0	0.0329312693718838	9.58871772235798	2.99824005626699e-06	1.03528347319929	2
ENSG00000170385.9	SLC30A1	1	211551778	1_107	0	0.0200645020424235	4.90166339525658	9.33833107402326e-07	0.243855358893958	1
ENSG00000117650.12	NEK2	1	211675781	1_107	0	0.0202190905347489	4.97409624030788	9.54933650575772e-07	-0.21722717663794	1
ENSG00000143493.12	INTS7	1	212035474	1_107	0	0.0371449684200791	10.7320398515707	3.78512012542608e-06	-1.35241277331609	2
ENSG00000143476.17	DTL	1	212035474	1_107	0	0.023339104670475	6.32924760666341	1.4025994832533e-06	0.746186302523168	1
ENSG00000065600.12	TMEM206	1	212414848	1_107	0	0.0241158142061848	6.63865851427599	1.52012623966071e-06	-0.713256808296369	2
ENSG00000117691.9	NENF	1	212431624	1_107	0	0.0227707944238249	6.09633381575465	1.31808773483698e-06	-0.656899591484346	1
ENSG00000162772.16	ATF3	1	212565261	1_107	0	0.0219496799545971	5.74942032081568	1.1982561002522e-06	0.425270300949922	1
ENSG00000123685.8	BATF3	1	212699232	1_109	0	0.00796484069476655	4.81435778220615	3.64093438755783e-07	0.146787643644098	2
ENSG00000117697.14	NSL1	1	212792127	1_109	0	0.0128096559637491	9.22304270916918	1.12178358916255e-06	-1.11396715432456	1
ENSG00000162769.12	FLVCR1	1	212862329	1_109	0	0.0138562696101069	10.0057696421522	1.31641924284817e-06	1.14428487575575	2
ENSG00000143494.15	VASH2	1	212954779	1_109	0	0.0136106458797145	9.82845964008466	1.27016923701797e-06	-1.14109070551621	1
ENSG00000174606.13	ANGEL2	1	213004666	1_109	0	0.0146422508373677	10.4595669719884	1.45418260177843e-06	-1.19959090612771	3
ENSG00000143499.13	SMYD2	1	214280940	1_109	0	0.0079694154579949	4.79965400729476	3.63189928015743e-07	0.0282233419412879	1
ENSG00000152104.11	PTPN14	1	214380224	1_109	0	0.00785573905548676	4.6960746977776	3.50283307799376e-07	0.113515999551798	2
ENSG00000117724.12	CENPF	1	214603593	1_109	0	0.00909882608217716	6.05168350194793	5.22828155572694e-07	0.630474039167016	1
ENSG00000067533.5	RRP15	1	218285209	1_110	0	0.0188357261471331	5.07534793984226	9.07706791776192e-07	0.279778088264724	1
ENSG00000143353.11	LYPLAL1	1	219173128	1_111	0	0.0293523275620328	4.68926981368833	1.30690844488247e-06	-0.0272325416524635	2
ENSG00000136628.17	EPRS	1	219979779	1_112	0	0.0253722663107097	6.28753660587317	1.51473682753708e-06	0.74970447532597	1
ENSG00000162817.6	C1orf115	1	220688754	1_112	0	0.0214146083632363	4.68505881445604	9.52626328550716e-07	0.120239087970737	1
ENSG00000117791.15	MARC2	1	220747814	1_112	0	0.0428157808322186	11.2525946261363	4.57460856934667e-06	1.69296031557691	2
ENSG00000186205.12	MARC1	1	220800084	1_112	0	0.0224225027529039	5.11941075871343	1.0899371601293e-06	0.47666098009536	2
ENSG00000136630.12	HLX	1	220880203	1_112	0	0.0674899600418098	15.6089776084608	1.00025567812579e-05	1.68681207190082	1
ENSG00000143507.17	DUSP10	1	221742965	1_113	0	0.0600201576170171	13.8564791952629	7.89673242291534e-06	1.57300854301765	2
ENSG00000197520.10	FAM177B	1	222736869	1_114	0	0.0917870745860425	22.4979191311755	1.96074572373569e-05	-2.36549865956832	1
ENSG00000143502.14	SUSD4	1	223364043	1_114	0	0.0519672932414096	16.9720644861791	8.37456324716936e-06	-1.76803055606398	1
ENSG00000162909.17	CAPN2	1	223701253	1_114	0	0.031375376609072	12.2862922350789	3.66021996244438e-06	1.96853715049708	1
ENSG00000143514.16	TP53BP2	1	223858602	1_114	0	0.0824376314920558	21.6235540887189	1.69258301858594e-05	2.61872111178385	1
ENSG00000143756.11	FBXO28	1	224529060	1_114	0	0.0205712955206835	7.86161358452956	1.53557394098613e-06	0.411163605234792	1
ENSG00000143753.12	DEGS1	1	224176228	1_114	0	0.0326934011528687	12.6495106809361	3.92673168004844e-06	-1.35805505706219	2
ENSG00000143748.17	NVL	1	224330652	1_114	0	0.0223047074077209	9.82937256163693	2.08170758074395e-06	-1.50532990832924	1
ENSG00000143771.11	CNIH4	1	224356827	1_114	0	0.169349395884352	17.4428012966292	2.80477018374347e-05	-3.47312609667464	3
ENSG00000143786.7	CNIH3	1	224440417	1_114	0	0.0187916776612089	7.92196445586833	1.41350009018622e-06	1.25499576012552	1
ENSG00000162923.14	WDR26	1	224436689	1_114	0	0.323528942012537	19.0223722433476	5.84352908948034e-05	-3.67352166494241	1
ENSG00000185155.11	MIXL1	1	226449306	1_115	0	0.0618910303195852	15.0268428024798	8.83065367264777e-06	-1.94905212640942	1
ENSG00000143815.14	LBR	1	225438447	1_115	0	0.0375784408993555	10.2616080719162	3.66143709966817e-06	1.26317225420457	1
ENSG00000143742.12	SRP9	1	225782582	1_115	0	0.0383353921275669	10.4511910317438	3.80419782375291e-06	1.56779369276615	1
ENSG00000143819.12	EPHX1	1	225809711	1_115	0	0.031109228973404	8.46826168045189	2.5013871477229e-06	-1.11869631577266	1
ENSG00000196187.11	TMEM63A	1	225830326	1_115	0	0.0461888485193328	12.2261375741015	5.36196297296471e-06	1.55828949079037	3
ENSG00000243709.1	LEFTY1	1	225912195	1_115	0	0.0224307163547918	5.37346283609553	1.14444464117695e-06	-0.360072379391369	2
ENSG00000143811.18	PYCR2	1	225920500	1_115	0	0.0239409739030027	5.98915637463521	1.36145992580702e-06	0.502227586497622	2
ENSG00000143768.12	LEFTY2	1	225941740	1_115	0	0.0323630005686578	8.84292382228516	2.7173279846675e-06	0.970914261117533	1
ENSG00000143751.9	SDE2	1	225999428	1_115	0	0.042110290676976	11.3449611570957	4.53616297351167e-06	-1.66445036224805	2
ENSG00000163041.9	H3F3A	1	226062051	1_115	0	0.0957964148713943	19.2510862781707	1.75106349135822e-05	2.57567149847399	2
ENSG00000182827.8	ACBD3	1	226187566	1_115	0	0.0255280700504128	6.59607372755836	1.59882481793043e-06	-1.11071038252599	1
ENSG00000183814.15	LIN9	1	226306814	1_115	0	0.0820425620995494	17.7452530848741	1.3823525211151e-05	2.30548028222302	1
ENSG00000203685.9	STUM	1	226550144	1_115	0	0.0236421368362759	5.87043975350604	1.31781594733572e-06	0.674478971068435	1
ENSG00000143772.9	ITPKB	1	226738931	1_116	0	0.0880912723210658	19.8727666691336	1.66222041856439e-05	-2.02717391935601	1
ENSG00000143801.16	PSEN2	1	226870643	1_116	0	0.105014834744289	21.5851814464591	2.15230469865113e-05	-2.48888841213077	1
ENSG00000163050.16	COQ8A	1	226897761	1_116	0	0.0487347675204238	14.1753282519417	6.55948011625813e-06	-1.71627162131242	1
ENSG00000143776.18	CDC42BPA	1	227315768	1_116	0	0.118777589735059	22.7954267070789	2.57086712741319e-05	-2.87236267467337	2
ENSG00000181450.17	ZNF678	1	227563901	1_116	0	0.0364715553813955	11.4147721178192	3.9529282122814e-06	-1.5784754585633	2
ENSG00000081692.12	JMJD4	1	227731799	1_116	0	0.107651082204958	21.8290860152429	2.23126600684215e-05	2.38003685621551	2
ENSG00000143816.7	WNT9A	1	227947502	1_116	0	0.0216793468176946	6.48902994841876	1.33574441939818e-06	0.809218911717184	1
ENSG00000162910.18	MRPL55	1	228109044	1_116	0	0.0178978405654286	4.68040219957823	7.95391978105666e-07	0.0942460107078903	1
ENSG00000143774.16	GUK1	1	228140298	1_116	0	0.0955575859718225	20.6644991271911	1.87494032540612e-05	-2.09845359294878	1
ENSG00000198835.3	GJC2	1	228109912	1_116	0	0.0233924697106279	7.20743951065853	1.60086414899886e-06	-0.954906376528185	1
ENSG00000154358.20	OBSCN	1	228210617	1_116	0	0.017899300945343	4.68117162070259	7.95587645186527e-07	0.00408826385345619	1
ENSG00000162931.11	TRIM17	1	228417087	1_116	0	0.0219444029415273	6.60377173590751	1.37598347772103e-06	0.796313626830326	1
ENSG00000181218.5	HIST3H2A	1	228455746	1_116	0	0.0257309753185515	8.10825025284207	1.98098318551927e-06	-1.00756803644712	2
ENSG00000196890.4	HIST3H2BB	1	228455746	1_116	0	0.0246709604530068	7.7104180680775	1.80618146217825e-06	-0.967565050540452	1
ENSG00000168159.11	RNF187	1	228484557	1_116	0	0.0376768719257069	11.7238164444823	4.19412380276169e-06	1.41254909246767	4
ENSG00000116574.5	RHOU	1	229085408	1_117	0	0.0317343448485596	5.28955321046889	1.59384441098222e-06	-0.412440789882334	1
ENSG00000168118.11	RAB4A	1	229270336	1_117	0	0.0589521057204828	11.1923947317631	6.26498070123125e-06	1.439418328427	2
ENSG00000154429.10	CCSAP	1	229330094	1_117	0	0.0600371943267858	11.3673851854948	6.48005007091834e-06	1.46725711643908	1
ENSG00000143632.14	ACTA1	1	229434388	1_117	0	0.029802307554255	4.69418274870895	1.32833397892955e-06	0.110324178984889	1
ENSG00000069248.11	NUP133	1	229508410	1_117	0	0.0335112623911105	5.80634547394946	1.84752812160274e-06	-0.45739421367615	1
ENSG00000135776.4	ABCB10	1	229559119	1_117	0	0.0311798366170454	5.12241129083585	1.51651139533195e-06	-0.273278435247765	1
ENSG00000143641.9	GALNT2	1	230282253	1_117	0	0.0331176270466993	5.69416183117494	1.79054983828407e-06	0.392158302524451	1
ENSG00000135775.13	COG2	1	230690196	1_118	0	0.0359059263089419	7.0148380819325	2.39155946029195e-06	-0.694308904752788	1
ENSG00000135744.7	AGT	1	230713948	1_118	0	0.0375545722100212	7.44144225616419	2.65348924738241e-06	0.860945876777844	1
ENSG00000135773.12	CAPN9	1	230747327	1_118	0	0.0581422481713509	11.6130468065442	6.41114196482659e-06	-1.41824619627182	1
ENSG00000143643.12	TTC13	1	230978849	1_118	0	0.0282570750342781	4.7430711107996	1.27257749169924e-06	0.165242518211576	1
ENSG00000173409.13	ARV1	1	230979465	1_118	0	0.0309135919697087	5.59431098569137	1.6420768260252e-06	-0.458009174981037	1
ENSG00000143633.12	C1orf131	1	231227177	1_118	0	0.0429009523030335	8.70809090638194	3.54721313189741e-06	-1.12178726828849	1
ENSG00000116906.11	GNPAT	1	231241335	1_118	0	0.0281128343565352	4.69458670945611	1.25313943044239e-06	0.398885022737181	1
ENSG00000116903.7	EXOC8	1	231337950	1_118	0	0.0280714168310717	4.68065068579953	1.24757872767922e-06	0.0853249901347598	1
ENSG00000010072.15	SPRTN	1	231334904	1_118	0	0.0384452602876683	7.66438278693818	2.79780466005966e-06	-1.54535087724014	1
ENSG00000116918.13	TSNAX	1	231528861	1_118	0	0.0580702952160244	11.6012822752905	6.39672123103886e-06	-1.78198507271103	1
ENSG00000162946.21	DISC1	1	231627258	1_118	0	0.0282174565916751	4.72972692238519	1.26721798859531e-06	-0.372941943297072	1
ENSG00000116991.10	SIPA1L2	1	232560968	1_119	0	0.0278098121711124	5.7691436949988	1.52337494584092e-06	0.482937806780407	3
ENSG00000212916.4	MAP10	1	232805207	1_119	0	0.0251672457338894	4.82443734718408	1.15286845785464e-06	-0.141551929128986	2
ENSG00000135778.11	NTPCR	1	232950261	1_119	0	0.0247901954646758	4.68170116343438	1.10199858475036e-06	0.0563565644834294	2
ENSG00000135749.18	PCNX2	1	233295495	1_120	0	0.0515353671649014	8.28877271359331	4.05595382689994e-06	0.958226121038841	2
ENSG00000135750.14	KCNK1	1	233663763	1_120	0	0.0373421986738707	5.21822372498739	1.85020554001391e-06	0.355876673731616	1
ENSG00000059588.9	TARBP1	1	234478952	1_121	0	0.0337885782153167	6.11233174555339	1.96098481990347e-06	-0.664938111277828	1
ENSG00000188739.14	RBM34	1	235161669	1_121	0	0.0391482611412018	7.51118802029282	2.79201988358201e-06	-0.843214721560731	1
ENSG00000116957.12	TBCE	1	235413634	1_121	0	0.0293613478257678	4.7806954843208	1.33279841018839e-06	0.135313217404277	1
ENSG00000143669.13	LYST	1	235883940	1_122	0	0.0730773187014353	14.4356994560413	1.00165423747818e-05	-1.71353267261112	1
ENSG00000116962.14	NID1	1	236067600	1_122	0	0.0318810185694578	6.51001126826141	1.97065829327201e-06	-0.71874446510865	1
ENSG00000077585.13	GPR137B	1	236149578	1_122	0	0.0263813102697144	4.71646119142783	1.18143551972241e-06	-0.0660683169828095	1
ENSG00000086619.13	ERO1B	1	236261292	1_122	0	0.0609678687777262	12.6918735393818	7.3472386533406e-06	1.74282973302501	1
ENSG00000186197.13	EDARADD	1	236349222	1_122	0	0.029433589267172	5.7529492421504	1.60779681600812e-06	-0.493979710861109	2
ENSG00000116977.18	LGALS8	1	236514597	1_122	0	0.0509309632752365	10.9688316092035	5.30444140470382e-06	-1.27413259166028	3
ENSG00000119285.10	HEATR1	1	236604526	1_122	0	0.0268698027439568	4.89007043689269	1.24760466438179e-06	0.391691700574501	1
ENSG00000077522.12	ACTN2	1	236685451	1_122	0	0.0545004758233264	11.6168525134385	6.01154588533587e-06	1.30006472158005	1
ENSG00000116984.12	MTR	1	236795637	1_122	0	0.0361419542107062	7.70063094532046	2.64262377769535e-06	-0.918008700898768	2
ENSG00000198626.15	RYR2	1	237031622	1_122	0	0.027677470765247	5.17038084407299	1.35877119444941e-06	-0.354141485801116	3
ENSG00000133019.11	CHRM3	1	239386955	1_124	0	0.017313366625008	5.01454822326971	8.24348277106012e-07	0.406214243354805	1
ENSG00000155816.19	FMN2	1	240019187	1_126	0	0.0169535779489879	4.68173081133316	7.53642190756709e-07	-0.00951114874878939	2
ENSG00000117009.11	KMO	1	241532492	1_127	0	0.0254788335319845	4.7342022756084	1.14531183356092e-06	0.0919029463886786	1
ENSG00000203668.2	CHML	1	241640356	1_127	0	0.193523349771602	24.4035317134759	4.48418428326533e-05	2.69310192079052	2
ENSG00000054277.13	OPN3	1	241636236	1_127	0	0.104232890067379	18.2315596222277	1.80437166473018e-05	2.32921105642413	1
ENSG00000180287.16	PLD5	1	242496050	1_128	0	0.015143612255654	6.6818304363127	9.60776403706365e-07	0.704337742513997	2
ENSG00000143702.15	CEP170	1	243254761	1_128	2	0.613691467487451	25.4609126142055	0.000148361579462025	-5.07769725549056	2
ENSG00000117020.16	AKT3	1	243851261	1_128	0	0.0340661318035191	19.595761635518	6.33843976021097e-06	-3.37355508349469	2
ENSG00000173728.10	C1orf100	1	244353032	1_129	0	0.0378888382228279	6.11864351924359	2.2012219605744e-06	-0.59787764316911	1
ENSG00000035687.9	ADSS	1	244221401	1_129	0	0.0396777918428155	6.55741286669749	2.47045768769083e-06	-0.853483140442982	1
ENSG00000179397.17	C1orf101	1	244454207	1_129	0	0.113277088553428	16.6699670944037	1.79297493185922e-05	-2.43749290698422	1
ENSG00000121644.18	DESI2	1	244673185	1_129	0	0.0463234202419081	8.03270491029853	3.53313170815053e-06	0.933619732166022	1
ENSG00000203667.9	COX20	1	244837362	1_129	0	0.0358066069376393	5.58151926275022	1.897636361839e-06	0.448883920634989	1
ENSG00000203666.12	EFCAB2	1	244972007	1_129	0	0.0618360724303735	10.7971285869846	6.33939141784724e-06	-1.30882352557305	1
ENSG00000185420.18	SMYD3	1	246507596	1_130	0	0.0261447744083896	10.8029090720691	2.68177918915657e-06	-1.24422257273529	2
ENSG00000162852.13	CNST	1	246566688	1_130	0	0.0717935964306701	20.4360828721147	1.39309508948549e-05	-2.09096197674519	1
ENSG00000143653.9	SCCPDH	1	246722724	1_130	0	0.0811064133100637	21.6153841148014	1.66462169607367e-05	2.33936975552919	2
ENSG00000153207.14	AHCTF1	1	246940176	1_130	0	0.0353234196545892	13.6548244606181	4.57979732554894e-06	1.63901922283686	1
ENSG00000277462.1	ZNF670	1	247013271	1_130	0	0.0172340428510178	6.86798459803791	1.12386430489295e-06	0.730645365238288	2
ENSG00000188295.14	ZNF669	1	247104366	1_130	0	0.0137538575759348	4.74333770345032	6.19449583241396e-07	0.143343623755236	2
ENSG00000162722.8	TRIM58	1	247852579	1_131	0	0.0331982794386919	5.08344892288874	1.60240184825365e-06	0.412718711604356	2
ENSG00000175137.10	SH3BP5L	1	248826595	1_131	0	0.0368070441681964	6.06327631984047	2.11902314237213e-06	0.542258821695915	2
ENSG00000171163.15	ZNF692	1	248859244	1_131	0	0.179840236359784	21.500357152641	3.67138505492958e-05	2.32396405315949	1
ENSG00000185220.11	PGBD2	1	248906719	1_131	0	0.0389856495181083	6.60996139132386	2.44681477174253e-06	0.634852736514343	1
ENSG00000184731.5	FAM110C	2	47011	2_1	0	0.030862794284375	4.70619144012052	1.37912055184609e-06	-0.249400008873687	2
ENSG00000143727.15	ACP1	2	264227	2_1	0	0.0313397911446973	4.85158981836744	1.44370204169634e-06	-0.185330097881984	2
ENSG00000151353.14	TMEM18	2	671939	2_1	0	0.0310050019877127	4.7497730995694	1.39830536464169e-06	-0.167994440634012	2
ENSG00000172554.11	SNTG2	2	1092878	2_1	0	0.0464794646252753	8.59929526354188	3.79508384135753e-06	1.10398410448807	1
ENSG00000171853.15	TRAPPC12	2	3379591	2_2	0	0.0232418862543183	8.03062726402523	1.77222246359883e-06	0.95015585268875	2
ENSG00000182551.13	ADI1	2	3493933	2_2	0	0.0203039846071276	6.75445994837026	1.30217484970442e-06	0.731394874609317	2
ENSG00000118004.17	COLEC11	2	3594371	2_2	0	0.0166335593322743	4.87406615348208	7.69793089057656e-07	0.247297873066039	3
ENSG00000214866.8	DCDC2C	2	3704016	2_2	0	0.0165554750279168	4.82972678917812	7.59209453748639e-07	-0.139842855573865	1
ENSG00000134326.11	CMPK2	2	6845966	2_5	0	0.0289995836708556	5.19908500142452	1.43158150088969e-06	-0.415415661875537	1
ENSG00000151692.14	RNF144A	2	6917071	2_5	0	0.0398755581728403	8.2221361615422	3.11306964445384e-06	1.1083387139284	2
ENSG00000134313.15	KIDINS220	2	8837357	2_6	0	0.0206755978766257	4.68682386529926	9.20098041716516e-07	0.0345354077139062	1
ENSG00000143797.11	MBOAT2	2	9004209	2_6	0	0.0308730850268738	8.45408896065849	2.4782450037711e-06	1.15680546039975	1
ENSG00000151693.9	ASAP2	2	9162889	2_6	0	0.0224051873785585	5.45976383578203	1.16150165957741e-06	-0.36598738990953	3
ENSG00000119185.12	ITGB1BP1	2	9408522	2_6	0	0.0247547781105939	6.33706688128798	1.48951446588691e-06	-0.95998009287141	1
ENSG00000119203.13	CPSF3	2	9424405	2_6	0	0.0273528253079177	7.32533346846424	1.90251017570734e-06	0.862677631307516	2
ENSG00000134330.18	IAH1	2	9488467	2_6	0	0.0217340164110742	5.16427252260502	1.06572840119977e-06	-0.283241424799136	1
ENSG00000151694.12	ADAM17	2	9555759	2_6	0	0.0328640594690383	9.04099858939497	2.82120734633555e-06	1.17055510820647	2
ENSG00000115750.16	TAF1B	2	9842495	2_6	0	0.0482550357427928	12.6728583425608	5.80650251888206e-06	1.57704375074115	3
ENSG00000134317.17	GRHL1	2	9951890	2_6	0	0.0219137970496486	5.23583993591964	1.08943517480571e-06	0.446771461942469	1
ENSG00000172059.10	KLF11	2	10042369	2_6	0	0.0311640969926086	8.55139920231244	2.53039968631555e-06	-0.950333678897963	1
ENSG00000171848.13	RRM2	2	10121909	2_6	0	0.0215717375347928	5.0975248889547	1.04409947949643e-06	-0.305011834671482	1
ENSG00000115756.12	HPCAL1	2	10303214	2_7	0	0.0153923638546059	5.46315162812825	7.98446776933028e-07	0.434017649940804	1
ENSG00000115758.12	ODC1	2	10448012	2_7	0	0.0231442340124267	9.31055573686264	2.04604797622145e-06	-1.08950402496325	1
ENSG00000115761.15	NOL10	2	10689644	2_7	0	0.0177640446366497	6.8135652265902	1.14924777169973e-06	-0.730545715985512	1
ENSG00000143882.10	ATP6V1C2	2	10722062	2_7	0	0.0143889247354051	4.82832595034085	6.5966329305017e-07	0.331018462708001	1
ENSG00000162976.12	PQLC3	2	11152638	2_7	0	0.021872306480297	8.77661995429926	1.82271711864566e-06	-1.07129907339126	1
ENSG00000134318.13	ROCK2	2	11347918	2_7	0	0.0142037735762121	4.7063985486277	6.34731188819775e-07	0.0544743079310405	2
ENSG00000169016.16	E2F6	2	11466521	2_7	0	0.0387682135620286	14.1992367947866	5.22682774528667e-06	-1.69545791895728	1
ENSG00000134324.11	LPIN1	2	11784824	2_7	0	0.0435503535319206	15.3065239518377	6.32944538870224e-06	-1.64938529780247	1
ENSG00000071575.11	TRIB2	2	12717952	2_8	0	0.0468179885191572	9.6749085990805	4.30087696040227e-06	1.13422989529084	1
ENSG00000151779.12	NBAS	2	15561827	2_9	0	0.0373075506076697	13.1190578852428	4.64725798038934e-06	2.41213387164249	1
ENSG00000079785.14	DDX1	2	15591459	2_9	0	0.0169680182059816	5.01983869996654	8.08757424676914e-07	0.460575372493641	2
ENSG00000197872.11	FAM49A	2	16701469	2_11	0	0.0152142723829647	7.26529342660378	1.04954664097792e-06	-0.792115365432453	1
ENSG00000163032.11	VSNL1	2	17538936	2_11	0	0.0146961223348837	6.93899271386116	9.68270246337476e-07	1.07761426697497	1
ENSG00000178295.14	GEN1	2	17622424	2_11	0	0.0136293447832907	6.22953692535404	8.06172796633917e-07	-0.624287456198914	3
ENSG00000163029.15	SMC6	2	17779143	2_11	0	0.0454626288695048	17.62796560871	7.6094652214548e-06	-1.96532994680956	1
ENSG00000170745.11	KCNS3	2	17868161	2_11	0	0.0134810659327773	6.12659103679196	7.84224707174033e-07	-0.489361351713664	3
ENSG00000240857.1	RDH14	2	17918892	2_11	0	0.0769039078421882	22.672195013808	1.65553884039007e-05	2.4805045351451	2
ENSG00000143867.6	OSR1	2	19359082	2_11	0	0.023413152969565	11.3314658589944	2.51908831848344e-06	1.26432831765748	1
ENSG00000183891.5	TTC32	2	19901956	2_12	0	0.0431855913170408	7.46993299335818	3.06304215249858e-06	-0.861572779114961	1
ENSG00000118965.14	WDR35	2	19990398	2_12	0	0.0322851089548988	4.70485602926992	1.44226807879082e-06	0.00588346373802947	1
ENSG00000132031.12	MATN3	2	20009334	2_12	0	0.0329351358189937	4.89394760381049	1.53043951672589e-06	0.188474266645256	1
ENSG00000115884.10	SDC1	2	20128018	2_12	0	0.0353265017163437	5.55926502717753	1.86472763937975e-06	0.496675717398414	1
ENSG00000055917.15	PUM2	2	20400471	2_12	0	0.079396274436026	13.3125964914565	1.00359916110423e-05	-1.56600003034937	1
ENSG00000118960.12	HS1BP3	2	20609930	2_12	0	0.0465181844415004	8.17870484730507	3.61247365673038e-06	-0.925171243463684	2
ENSG00000143869.6	GDF7	2	20679060	2_12	0	0.0322698116683381	4.70036099375042	1.44020741033374e-06	-0.0727570119959264	1
ENSG00000118961.14	LDAH	2	20683801	2_12	0	0.0328514631512998	4.86981488271112	1.51902375826578e-06	-0.179463323828594	1
ENSG00000084674.14	APOB	2	21044589	2_13	0	0.0497548289367008	14.4191276615774	6.8119526597375e-06	-1.76935857965463	2
ENSG00000119771.14	KLHL29	2	23386174	2_14	0	0.0506736213855579	12.1032939911585	5.82348446823965e-06	-1.51615874063332	2
ENSG00000119778.14	ATAD2B	2	23926569	2_14	0	0.120313222130907	20.4737756669295	2.33888406509205e-05	3.09822822629385	1
ENSG00000173960.13	UBXN2A	2	23879821	2_14	0	0.0623774228592381	14.0940946041873	8.34760723659296e-06	2.26994557064872	1
ENSG00000163026.11	WDCP	2	24055674	2_14	0	0.0296281791998564	6.99825348722221	1.96875660765909e-06	-0.683980358807733	1
ENSG00000119782.13	FKBP1B	2	24049526	2_14	0	0.0265829260897206	5.9715282692648	1.50725132099492e-06	-0.819663365903447	2
ENSG00000219626.8	FAM228B	2	24072814	2_14	0	0.0759068606076454	15.9853853734016	1.1521301385312e-05	-2.20272489006314	1
ENSG00000115129.13	TP53I3	2	24064728	2_14	0	0.0278315451956814	6.40575810046068	1.6927984398258e-06	-0.814612420454885	2
ENSG00000176732.6	PFN4	2	24123159	2_14	0	0.0235520490612177	4.8267165388168	1.07938875336414e-06	0.20988146277706	2
ENSG00000186453.12	FAM228A	2	24174047	2_14	0	0.0232163342342128	4.69102317452512	1.03409067699931e-06	0.50367664752767	2
ENSG00000198399.14	ITSN2	2	24359729	2_14	0	0.0530512450856459	12.5417435454319	6.31758209071598e-06	-1.97246266680183	2
ENSG00000084676.15	NCOA1	2	24488675	2_15	0	0.017233805958369	4.80902410717881	7.86928998957807e-07	0.417481596024189	3
ENSG00000138031.14	ADCY3	2	24911142	2_15	0	0.0195227150585572	5.69052551301939	1.05484825124032e-06	-0.16591189334763	2
ENSG00000115137.11	DNAJC27	2	24970202	2_15	0	0.0315812964820388	10.2350935335318	3.0691574413098e-06	1.42488865716237	2
ENSG00000084710.13	EFR3B	2	25041751	2_15	0	0.0172145762625215	5.12358025578033	8.37466179098349e-07	0.399310571894487	1
ENSG00000119772.16	DNMT3A	2	25343038	2_15	0	0.0330749578644471	10.5950658780923	3.32736433932418e-06	1.08441742466551	1
ENSG00000138101.18	DTNB	2	25673259	2_15	0	0.0252379951785824	8.42818540485438	2.01969751240921e-06	0.993834610094872	1
ENSG00000143970.16	ASXL2	2	25878763	2_15	0	0.113306054125552	21.8855810029697	2.35455366194918e-05	2.30614597800158	1
ENSG00000084731.14	KIF3C	2	25979682	2_15	0	0.017134721509925	4.69317693996376	7.63556845582721e-07	0.414078198262424	2
ENSG00000084733.10	RAB10	2	26033971	2_15	0	0.024049326119252	7.91922325673817	1.80835168454074e-06	1.10545136748033	1
ENSG00000157833.12	GAREM2	2	26164530	2_15	0	0.0274857423536412	9.0015350418607	2.34920785571181e-06	-0.928641275609394	1
ENSG00000138029.13	HADHB	2	26234639	2_15	0	0.0192715762565131	5.68477742729777	1.04022694782918e-06	-0.348630842128617	1
ENSG00000084754.10	HADHA	2	26244479	2_15	0	0.0256711146807699	8.65765402075244	2.11029101609568e-06	-1.26978096748518	2
ENSG00000173567.14	ADGRF3	2	26304352	2_15	0	0.04206827251051	13.3936070132672	5.34994881912686e-06	-1.72777631928467	1
ENSG00000157884.10	CIB4	2	26641739	2_15	0	0.0184335607650017	5.39520830420475	9.44310565291783e-07	-0.486267011421703	1
ENSG00000213699.8	SLC35F6	2	26753704	2_16	0	0.557679928699997	24.0669227070118	0.000127439181709439	-4.49372403557832	2
ENSG00000084764.10	MAPRE3	2	26971145	2_16	0	0.0488858679150789	17.1556832981883	7.96322060529215e-06	-3.78637364457005	1
ENSG00000138080.13	EMILIN1	2	27078189	2_16	0	0.0280156233247785	13.0701155125204	3.47677921162684e-06	-3.12042068954649	1
ENSG00000138030.12	KHK	2	27086791	2_16	0	0.0619328808040418	19.3476192766445	1.13774834169126e-05	-3.82885100339992	2
ENSG00000138073.13	PREB	2	27134170	2_16	0	0.0195694343039587	5.18320224224194	9.63105411835442e-07	0.0677974804683419	2
ENSG00000138085.16	ATRAID	2	27209632	2_16	0	0.0380873657716159	11.6660827075139	4.21894034450906e-06	2.2721239547868	3
ENSG00000138074.14	SLC5A6	2	27235922	2_16	0	0.0211143278400854	5.89602516221514	1.18204493275986e-06	-1.12871613442758	1
ENSG00000084774.13	CAD	2	27217016	2_16	0	0.0472443686302031	14.2299735847178	6.38339237010255e-06	-2.06207412759548	1
ENSG00000115194.10	SLC30A3	2	27275976	2_16	0	0.102622965069318	19.4953253497373	1.89964497273123e-05	-2.03695972570685	1
ENSG00000138100.13	TRIM54	2	27282914	2_16	0	0.0412420188651945	13.3538148496078	5.22928923783056e-06	-2.82385144015992	1
ENSG00000163794.6	UCN	2	27298299	2_16	0	0.0218667953552885	6.66926488631512	1.38471534247958e-06	-1.00154887414392	2
ENSG00000115234.10	SNX17	2	27369556	2_16	0	0.0627743318323899	18.2115410047235	1.08549091153429e-05	-3.1137981740857	1
ENSG00000163795.13	ZNF513	2	27380806	2_16	0	0.0479766838138299	15.6447954660478	7.1268482634176e-06	-2.93661544089572	2
ENSG00000115241.10	PPM1G	2	27346004	2_16	0	0.033875719637252	11.6452096703004	3.74570213931248e-06	-2.39253216548111	1
ENSG00000115216.13	NRBP1	2	27427062	2_16	0	0.035220633936905	12.4592784632699	4.16665418895909e-06	-2.48845602674129	1
ENSG00000138002.14	IFT172	2	27489541	2_16	0	0.0255567341669034	7.51359407709838	1.82326787886613e-06	1.10367989612783	1
ENSG00000198522.13	GPN1	2	27628084	2_16	0	0.0541698422807677	15.1352825288347	7.78476487838579e-06	-2.03668383663965	1
ENSG00000176714.9	CCDC121	2	27629397	2_16	0	0.0692998463156883	17.5231596101615	1.15303392387765e-05	-2.20227867540983	1
ENSG00000163798.13	SLC4A1AP	2	27655819	2_16	1	0.0406891444749248	20.8023470839375	8.03689498391408e-06	4.31809577568201	1
ENSG00000243147.7	MRPL33	2	27770976	2_16	1	0.0823154242815669	21.0409857392473	1.64454097915697e-05	4.28294230194669	1
ENSG00000158019.20	BRE	2	27889824	2_16	0	0.0186307150750685	5.11749722586503	9.05283358139585e-07	-0.834857006409238	1
ENSG00000171174.13	RBKS	2	27891044	2_16	0	0.0269061396011793	7.14302718470281	1.82486646733353e-06	0.065916062611275	1
ENSG00000163803.12	PLB1	2	28615758	2_17	0	0.0225872986034701	6.64084064667971	1.42424514959092e-06	1.12857349574296	1
ENSG00000213639.9	PPP1CB	2	28600006	2_17	0	0.0311520851434658	9.94868114854733	2.94272737998006e-06	1.51133602483512	1
ENSG00000163806.15	SPDYA	2	28782736	2_17	1	0.477058994689997	23.1343316839714	0.00010479159323174	-4.35951602048894	1
ENSG00000171103.10	TRMT61B	2	28869813	2_17	1	0.0965424154509141	18.2431476985081	1.67230439643912e-05	-3.88005802812778	1
ENSG00000163811.11	WDR43	2	28895415	2_17	0	0.0243492296449619	8.97659440991802	2.07536374329911e-06	-1.85859891362687	1
ENSG00000189350.12	TOGARAM2	2	29015303	2_18	0	0.0286190499624354	4.72980020811701	1.28527306318424e-06	0.220070655064811	1
ENSG00000115295.19	CLIP4	2	29097582	2_18	0	0.0294337264647111	4.99565534856928	1.39615975466453e-06	0.240528361985415	1
ENSG00000172954.13	LCLAT1	2	30448107	2_19	0	0.0441979316759797	6.20221669654382	2.60283284712456e-06	0.809090297559124	2
ENSG00000013016.15	EHD3	2	31234492	2_19	0	0.0486121198994093	7.11918299254675	3.28603445963195e-06	0.799423355975158	1
ENSG00000162961.13	DPY30	2	32040056	2_20	0	0.0514263899081645	9.15382674823998	4.46977974806562e-06	-1.31842520571368	1
ENSG00000152683.14	SLC30A6	2	32164985	2_20	0	0.0431489998006396	7.47902398293318	3.06417140800777e-06	-1.05706750162519	1
ENSG00000119820.10	YIPF4	2	32270326	2_20	0	0.0390241334378455	6.52245780350062	2.41680684846394e-06	-0.852811384587688	2
ENSG00000115760.13	BIRC6	2	32356560	2_20	0	0.0423428983540963	7.29936050100493	2.93469378210712e-06	0.891515290444169	1
ENSG00000018699.11	TTC27	2	32678481	2_20	0	0.0324969085417998	4.78403764132003	1.47616203963714e-06	-0.26637427292208	1
ENSG00000119812.18	FAM98A	2	33575950	2_21	0	0.0142790335318946	4.84125253770724	6.563778966776e-07	-0.306205286489587	2
ENSG00000115841.19	RMDN2	2	37923332	2_24	0	0.0369584749141989	9.18543711049872	3.22337821668014e-06	-1.12384031100985	1
ENSG00000143889.15	HNRNPLL	2	38603270	2_24	0	0.0710595765273406	15.2488930909779	1.02886485268955e-05	-1.8087898520309	1
ENSG00000115875.18	SRSF7	2	38751622	2_24	0	0.140636591032387	21.9959521093506	2.93723363638762e-05	-2.57326927341626	1
ENSG00000163214.20	DHX57	2	38875912	2_25	0	0.154867128531695	24.0124038100226	3.53095579787096e-05	-2.5709104082564	2
ENSG00000188010.12	MORN2	2	38875912	2_25	0	0.153663260943493	23.9367956932863	3.49247619853067e-05	-2.56689695677145	1
ENSG00000214694.10	ARHGEF33	2	38882417	2_25	0	0.0533794337217228	15.2022540967424	7.70511892532948e-06	1.92554372644959	2
ENSG00000205111.8	CDKL4	2	39230313	2_25	0	0.142934801021577	23.3582489301292	3.17011969752605e-05	2.58190989253578	1
ENSG00000138050.14	THUMPD2	2	39779290	2_25	0	0.219089249205116	17.2861813556614	3.59598216338644e-05	3.5136845740698	1
ENSG00000205086.6	C2orf91	2	41940043	2_26	0	0.0274877142076194	14.5113598462105	3.78742581720654e-06	1.62440182001739	1
ENSG00000183023.18	SLC8A1	2	40439867	2_26	0	0.0112024867859224	6.04738991371145	6.43250019917516e-07	-0.778875494940718	1
ENSG00000162878.12	PKDCC	2	42046594	2_26	0	0.015740637410314	9.24816684451431	1.38221425596372e-06	-1.05850002968133	1
ENSG00000143924.18	EML4	2	42127275	2_26	0	0.00970525089326602	4.69877923526174	4.33001304338136e-07	0.0186502546618554	3
ENSG00000115944.14	COX7A2L	2	42397500	2_26	0	0.00984264975089466	4.83088806549244	4.51477802601826e-07	0.224068536492413	2
ENSG00000057935.13	MTA3	2	42494666	2_26	0	0.0102281972852435	5.19200624898736	5.04233504442354e-07	-0.340816744245858	2
ENSG00000162881.6	OXER1	2	42534790	2_26	0	0.0193660687419106	11.2021394487887	2.05987013256718e-06	1.36662080425876	3
ENSG00000162882.14	HAAO	2	42793077	2_26	0	0.00968615546781437	4.68027179514044	4.3044721927265e-07	0.027789592198371	1
ENSG00000152518.7	ZFP36L2	2	43127446	2_27	0	0.0402247797553481	4.71316704699808	1.80013014314421e-06	0.21176042479635	3
ENSG00000115970.18	THADA	2	43594478	2_27	0	0.0430629460815667	5.36235828039133	2.19258764407352e-06	-0.271859598721773	2
ENSG00000152527.13	PLEKHH2	2	43617694	2_27	0	0.04009760097136	4.68303266881497	1.78296564015634e-06	-0.0153532363607092	5
ENSG00000138036.18	DYNC2LI1	2	43774046	2_27	0	0.0455905980205694	5.90608498391795	2.55665647256048e-06	0.555200334300854	3
ENSG00000138075.11	ABCG5	2	43809352	2_27	0	0.0445722588888274	5.69067647551396	2.40838512997938e-06	-0.662843590585276	1
ENSG00000138095.18	LRPPRC	2	43901773	2_27	0	0.0514491989096132	7.06053671701603	3.4491630866745e-06	0.909007901298841	3
ENSG00000138032.20	PPM1B	2	44170486	2_28	0	0.0188071731631835	4.74668721682635	8.47640179630478e-07	0.0311389798629829	1
ENSG00000138079.13	SLC3A1	2	44275649	2_28	0	0.0219248698833778	6.19430392379598	1.28951658355954e-06	-0.590515797448179	1
ENSG00000138078.15	PREPL	2	44361802	2_28	0	0.0189790604820307	4.83250240495528	8.70851662804127e-07	-0.186555015536092	1
ENSG00000143919.14	CAMKMT	2	44362007	2_28	0	0.0242423055907643	7.1436700051017	1.64434409410787e-06	-0.79376219760172	1
ENSG00000170577.7	SIX2	2	45009664	2_28	0	0.0309670726016645	9.46111411323448	2.78188920827555e-06	1.12062896242128	1
ENSG00000250565.6	ATP6V1E2	2	46541996	2_29	0	0.0669492639937674	11.5036146983558	7.31269618985174e-06	1.44046180144331	1
ENSG00000119729.11	RHOQ	2	46541511	2_29	0	0.0356516013908315	5.4829421880286	1.8560518556806e-06	0.540487381672171	2
ENSG00000151665.12	PIGF	2	46617108	2_29	0	0.0594931747486166	10.3689931449436	5.857349371801e-06	1.36816102414911	1
ENSG00000119878.5	CRIPT	2	46622241	2_29	0	0.0360415901194758	5.58628008248018	1.91171895616459e-06	-0.462441289529611	1
ENSG00000171150.7	SOCS5	2	46695641	2_29	0	0.0410940382631023	6.83379739747344	2.66647991543765e-06	0.992317408491278	2
ENSG00000068724.15	TTC7A	2	46916048	2_29	0	0.0368614244422528	5.79998765852132	2.03000253366549e-06	0.548553195933663	1
ENSG00000180398.11	MCFD2	2	46921771	2_29	0	0.0335999471170706	4.92025032136086	1.56972360470646e-06	-0.335481467682891	1
ENSG00000143933.16	CALM2	2	47176244	2_30	0	0.0176891199456517	5.02515256760278	8.44020267319216e-07	-0.0444489005927684	1
ENSG00000119888.10	EPCAM	2	47351042	2_30	0	0.0182594577767917	5.27739584061427	9.14965974696751e-07	0.500571623274146	1
ENSG00000095002.13	MSH2	2	47403074	2_30	0	0.0826932593154061	19.0609884396325	1.49662475535662e-05	-1.96597889944224	1
ENSG00000138081.20	FBXO11	2	47904797	2_30	0	0.0814034279070489	22.441277607846	1.73455337538917e-05	-2.84844122326297	1
ENSG00000243244.5	STON1	2	48483400	2_31	0	0.0481024536177562	16.5821166348076	7.57363884910515e-06	2.75976847810046	2
ENSG00000242441.7	GTF2A1L	2	48595242	2_31	0	0.048062608321459	15.6049294387178	7.12141904989744e-06	-2.7608444298341	1
ENSG00000138039.14	LHCGR	2	48595242	2_31	0	0.048062608321459	15.6049294387178	7.12141904989744e-06	-2.7608444298341	1
ENSG00000068781.21	STON1-GTF2A1L	2	48595242	2_31	0	0.0261996516574196	8.26351607020933	2.05569078889623e-06	-1.66317560005955	2
ENSG00000162869.15	PPP1R21	2	48441151	2_31	0	0.0200992741799273	6.00714832194407	1.14642626295832e-06	-0.68638714036351	1
ENSG00000179915.22	NRXN1	2	51436743	2_33	0	0.0599435533926174	12.0667022609489	6.8679713937979e-06	-1.73080588100527	1
ENSG00000143942.4	CHAC2	2	53767465	2_36	0	0.0024541788740805	5.18109658013093	1.2073280703705e-07	-0.413841973224366	2
ENSG00000068912.13	ERLEC1	2	53855268	2_36	3	0.0287018792469947	18.5135034079658	5.04540856505307e-06	-3.85278854862718	1
ENSG00000115239.21	ASB3	2	53785773	2_36	0	0.00234897623568675	4.90612058192068	1.09424416114485e-07	0.351580130385345	2
ENSG00000119737.5	GPR75	2	53862720	2_36	0	0.00266862899669029	9.34074960725053	2.36683142983462e-07	2.27552118845119	1
ENSG00000068878.14	PSME4	2	53950055	2_36	0	0.002580713156496	8.88490285509065	2.17715734179545e-07	2.13309677240514	2
ENSG00000170634.12	ACYP2	2	54159764	2_36	0	0.00303024996392232	8.85341364915522	2.54733819394045e-07	1.70342272699084	1
ENSG00000177994.15	C2orf73	2	54324169	2_36	0	0.00289276152044349	6.61236689214068	1.81621380055062e-07	0.683990220879917	1
ENSG00000115306.15	SPTBN1	2	54456574	2_36	0	0.00529048833667833	10.5654926572603	5.30741332673391e-07	-1.70596727797022	2
ENSG00000214595.11	EML6	2	54689062	2_36	0	0.00258509227932813	5.68633688994134	1.39574484815949e-07	-0.612142870047611	1
ENSG00000115310.17	RTN4	2	55052545	2_36	0	0.00524144839827823	12.8959965248752	6.41805772322953e-07	-1.72071061695745	2
ENSG00000115355.15	CCDC88A	2	55419625	2_36	0	0.00993270487859876	16.2563963096928	1.53316609633416e-06	-1.34525001470174	1
ENSG00000163001.11	CFAP36	2	55520335	2_36	0	0.00255902202994596	6.03646615789633	1.46674356530507e-07	-0.867257751549204	1
ENSG00000055813.5	CCDC85A	2	56419862	2_37	0	0.02848326362561	4.77417076101375	1.29117495945265e-06	-0.380289169766003	1
ENSG00000162927.13	PUS10	2	61017315	2_40	0	0.0213692403219716	6.56948219219724	1.33296154271801e-06	-1.03829902604087	1
ENSG00000162929.13	KIAA1841	2	61067987	2_40	0	0.0235989475633768	7.36905465863403	1.6512080981481e-06	1.16669030472719	1
ENSG00000173209.22	AHSA2	2	61177873	2_40	0	0.0903872882126047	19.112579179042	1.64030289479699e-05	2.44890705993003	1
ENSG00000115464.14	USP34	2	61470194	2_40	0	0.0308870010338537	9.23771971796184	2.7091803725777e-06	-0.989525617946588	2
ENSG00000082898.16	XPO1	2	61538854	2_40	0	0.0189394142858251	5.13124274174309	9.22755199367681e-07	0.501009521599992	1
ENSG00000170264.12	FAM161A	2	61854233	2_40	0	0.0185948470664562	4.8428238294749	8.55044422405244e-07	0.222485292371401	1
ENSG00000115484.14	CCT4	2	61888641	2_40	0	0.0211897448463363	6.09086522290861	1.22546839065361e-06	-0.582894634175389	1
ENSG00000170340.10	B3GNT2	2	62191851	2_40	0	0.0360499692644755	10.8532342633114	3.7150227084879e-06	0.974870363182123	1
ENSG00000186889.9	TMEM17	2	62511442	2_41	0	0.350738013212148	31.4352173499998	0.000104687951520452	-3.72057345091784	2
ENSG00000115504.14	EHBP1	2	62675813	2_41	0	0.0474905232867671	12.8906614691383	5.8127220293012e-06	-1.68140966089558	1
ENSG00000014641.17	MDH1	2	63588667	2_41	0	0.0222502436564808	5.50506440726555	1.16303978813003e-06	0.670990135272973	2
ENSG00000143951.15	WDPCP	2	63825476	2_41	0	0.023890507312048	6.17575134533972	1.40091753236131e-06	0.949032293656661	1
ENSG00000169764.15	UGP2	2	63844517	2_41	0	0.0215433613188094	5.12293531427396	1.04792387330079e-06	-0.828199826359748	1
ENSG00000143952.19	VPS54	2	64012893	2_41	0	0.0427401051880515	11.5261694377917	4.6775450937781e-06	-1.32449431362715	2
ENSG00000197329.11	PELI1	2	64142202	2_41	0	0.0222905409797248	5.45338822786059	1.15420890798795e-06	-0.637003627623583	1
ENSG00000119844.15	AFTPH	2	64524123	2_42	0	0.0402004548829679	5.54037348410163	2.11479076969197e-06	-0.532679743947054	1
ENSG00000115902.10	SLC1A4	2	64988655	2_42	0	0.0820248116393222	12.380488783702	9.64229533874454e-06	1.46666914103358	2
ENSG00000011523.13	CEP68	2	65056838	2_42	0	0.0386828939314112	5.17430453191382	1.9005020355195e-06	0.41923602196777	2
ENSG00000138069.16	RAB1A	2	65129770	2_42	0	0.074678422361595	11.4728244999447	8.13509973306866e-06	-1.34256950300686	1
ENSG00000138071.13	ACTR2	2	65228167	2_42	0	0.0622713748923832	9.72295367122832	5.74889091249675e-06	-1.17877339048845	2
ENSG00000143971.7	ETAA1	2	67397828	2_44	0	0.134111374819622	19.2990368610403	2.45752897522615e-05	-2.16109256741342	1
ENSG00000243667.6	WDR92	2	68157965	2_45	0	0.0434565310577578	5.6350559666485	2.32514845161192e-06	-0.698778730335278	1
ENSG00000115946.7	PNO1	2	68157965	2_45	0	0.102329353814602	13.8858605410254	1.34918165586396e-05	1.84291504993943	2
ENSG00000119865.8	CNRIP1	2	68320518	2_45	0	0.0402796076475325	4.91213332641515	1.87867983725831e-06	0.326018987670431	1
ENSG00000204923.3	FBXO48	2	68467123	2_45	0	0.0454830326420361	6.06955795057256	2.62122241581326e-06	-0.621847610673163	2
ENSG00000163219.11	ARHGAP25	2	68679972	2_45	0	0.0529559998482996	7.52263580527335	3.78253195619807e-06	-0.925786444074283	2
ENSG00000169604.19	ANTXR1	2	68939191	2_46	0	0.037642181242446	4.71685290176052	1.68587166317274e-06	-0.0981974634313865	2
ENSG00000198380.12	GFPT1	2	69382972	2_46	0	0.116565369351394	15.6118674914853	1.72791270287131e-05	-2.15332067734297	2
ENSG00000169599.12	NFU1	2	69423598	2_46	0	0.0592984435638848	9.05522414097339	5.09847032493817e-06	1.19567310436821	1
ENSG00000196975.15	ANXA4	2	69645260	2_46	0	0.0528764582141286	7.95709520527044	3.99497723207168e-06	-0.899000968440406	1
ENSG00000087338.4	GMCL1	2	69829233	2_46	0	0.0383846967438501	4.9025821121022	1.78681828020725e-06	0.202459847949451	1
ENSG00000124380.10	SNRNP27	2	69893500	2_46	0	0.196765785730189	20.8541605516393	3.89618610938949e-05	2.86676036866681	1
ENSG00000059728.10	MXD1	2	69897673	2_46	0	0.0872151989726447	12.7769673663065	1.05807720533946e-05	2.18332609283794	1
ENSG00000244617.2	ASPRV1	2	69949484	2_46	0	0.0634974669640329	9.71214158650909	5.8555649512844e-06	-1.66250111844721	1
ENSG00000115998.7	C2orf42	2	70249066	2_46	0	0.0687587677972565	10.4778457271141	6.84065175341456e-06	1.22765984280365	1
ENSG00000035141.7	FAM136A	2	70301469	2_46	0	0.0425921869761328	5.8924179159029	2.38298263939356e-06	-0.766228878938049	2
ENSG00000075340.22	ADD2	2	70767997	2_47	0	0.0204427231477977	7.91872088178889	1.53706126845454e-06	-0.976333627733428	1
ENSG00000152672.7	CLEC4F	2	70833977	2_47	0	0.0148048038328896	4.99562434553532	7.02246894723199e-07	0.228907975363587	2
ENSG00000116035.2	VAX2	2	70899809	2_47	0	0.0157834752618053	5.60662299174461	8.40236192222316e-07	-0.50888161162551	1
ENSG00000144031.11	ANKRD53	2	70979496	2_47	0	0.0156678231392928	5.53884513332219	8.2399633438562e-07	-0.534876439596595	2
ENSG00000144043.11	TEX261	2	70990408	2_47	0	0.0145550976747464	4.83091178217338	6.67638892189528e-07	-0.151226197559653	1
ENSG00000124357.12	NAGK	2	71063928	2_47	0	0.0155207841649138	5.49790505460436	8.10229948458031e-07	0.436266234288364	1
ENSG00000124370.10	MCEE	2	71124357	2_47	0	0.052788654351739	16.5479468149625	8.29434517030342e-06	-2.17506164732752	1
ENSG00000124383.8	MPHOSPH10	2	71130287	2_47	0	0.0865150149325338	21.426162448556	1.76008352245933e-05	-2.46791127996265	1
ENSG00000124374.8	PAIP2B	2	71227813	2_47	0	0.0327392922434425	12.153091497	3.77792603526063e-06	1.84843307652565	1
ENSG00000075292.18	ZNF638	2	71276848	2_47	0	0.0186130267426872	7.16502897374226	1.26628758522184e-06	-0.741043386234496	1
ENSG00000135636.13	DYSF	2	71461119	2_47	0	0.0184727628526148	7.02165887115776	1.23159800944621e-06	1.03181238736541	1
ENSG00000144036.15	EXOC6B	2	72821809	2_47	0	0.0174622966117689	7.36543152730469	1.22122856495061e-06	0.590386252317115	2
ENSG00000135631.16	RAB11FIP5	2	73155841	2_48	0	0.112033404244384	29.4051147210954	3.12800765719152e-05	4.11138176419829	2
ENSG00000135632.11	SMYD5	2	73214385	2_48	0	0.0216689976824497	8.75003572692075	1.80030482812053e-06	-0.315653503918754	1
ENSG00000135617.3	PRADC1	2	73233389	2_48	0	0.0688760416178973	24.4914452590014	1.60169562937146e-05	-3.92142960668498	1
ENSG00000135624.15	CCT7	2	73233389	2_48	0	0.0688760416178971	24.4914452590014	1.60169562937145e-05	-3.92142960668498	1
ENSG00000144035.3	NAT8	2	73646375	2_48	1	0.0833236724241781	24.9928163546173	1.97733838744543e-05	5.10908932846196	1
ENSG00000144034.14	TPRKB	2	73737087	2_48	0	0.012680632656514	4.91560573684151	5.91855054531419e-07	0.622096224142239	1
ENSG00000114978.17	MOB1A	2	74178928	2_48	0	0.0578485226301012	18.3707734807608	1.00906027975679e-05	-1.95569941098605	2
ENSG00000065911.11	MTHFD2	2	74198820	2_48	0	0.0207219300785203	9.3384714892819	1.83739867108334e-06	1.17026115758295	1
ENSG00000188687.17	SLC4A5	2	74327880	2_48	0	0.016594254437004	7.37441434672325	1.16193725662677e-06	-0.923315688347572	2
ENSG00000204843.12	DCTN1	2	74372241	2_48	0	0.0129678812092329	5.03129465737449	6.19506935618608e-07	0.41068896481697	1
ENSG00000284308.1	C2orf81	2	74421241	2_48	0	0.0147876963557659	6.0883936197016	8.54871115502855e-07	0.572363745822563	1
ENSG00000005448.16	WDR54	2	74421241	2_48	0	0.0147876963557659	6.0883936197016	8.54871115502855e-07	-0.572363745822563	1
ENSG00000114993.16	RTKN	2	74442009	2_48	0	0.0409958123814764	15.7871879161302	6.14527995063318e-06	-1.74131597220901	2
ENSG00000115274.14	INO80B	2	74451002	2_48	0	0.0130033272718094	5.16367645471808	6.37545100233917e-07	0.314885237310981	1
ENSG00000115275.11	MOGS	2	74463251	2_48	0	0.0156979902553646	6.70299537219492	9.99103249534456e-07	0.739939354989608	2
ENSG00000204822.6	MRPL53	2	74704559	2_48	0	0.0258628882549417	11.5536698288215	2.83722888506525e-06	-1.52266004991291	1
ENSG00000135637.13	CCDC142	2	74483364	2_48	0	0.019185566159719	8.38141292137232	1.52682496928267e-06	-0.938272064085466	1
ENSG00000115282.19	TTC31	2	74483364	2_48	0	0.019185566159719	8.38141292137232	1.52682496928267e-06	0.938272064085466	1
ENSG00000179528.15	LBX2	2	74499633	2_48	0	0.0153253090218567	6.36877074595751	9.26749271455588e-07	0.623969290437526	1
ENSG00000115289.13	PCGF1	2	74508487	2_48	0	0.0202986580917758	8.87534963395684	1.71060680666797e-06	-0.977346777284318	1
ENSG00000115325.13	DOK1	2	74548714	2_48	0	0.0125024163715345	4.68405921005226	5.56049854279367e-07	-0.0683786104533622	1
ENSG00000135622.12	SEMA4F	2	74679073	2_48	0	0.0135980075331755	5.39018653059102	6.9594748331907e-07	0.488946310094429	1
ENSG00000115350.11	POLE4	2	74959210	2_48	0	0.0125680437594943	4.72107267931045	5.63385632326162e-07	0.0604318440164072	1
ENSG00000115353.10	TACR1	2	75127102	2_48	0	0.18306396064228	29.5521808720971	5.1367660571442e-05	-2.8923992932269	2
ENSG00000115363.13	EVA1A	2	75569460	2_49	0	0.0470808026819187	8.04133926536503	3.59475785004478e-06	1.0570138197891	1
ENSG00000115364.13	MRPL19	2	75656150	2_49	0	0.0361930559439779	5.24038127161096	1.8008831589205e-06	-0.226242382435083	1
ENSG00000005436.13	GCFC2	2	75710675	2_49	0	0.0509768172020084	7.87772139675	3.81303446334411e-06	0.332220780009346	2
ENSG00000143954.12	REG3G	2	79025902	2_51	0	0.0161131040279251	4.72950832304592	7.2359007586715e-07	-0.0750662575082636	2
ENSG00000163541.11	SUCLG1	2	84459875	2_54	0	0.0112918283299328	8.92008065374117	9.56379910662945e-07	1.10152855157308	1
ENSG00000115423.18	DNAH6	2	84470320	2_54	0	0.00738275921992648	4.93949006527757	3.46256725547041e-07	-0.245602261985597	2
ENSG00000034510.5	TMSB10	2	84905643	2_54	0	0.00720813346904159	4.71521842071036	3.22717139635806e-07	0.066698338381742	2
ENSG00000152284.4	TCF7L1	2	85114509	2_54	0	0.00803063109373803	5.7216145402799	4.36280366447857e-07	-0.489176090318795	1
ENSG00000152291.13	TGOLN2	2	85328087	2_54	0	0.00766275191927845	5.29193642277002	3.85031960161421e-07	-0.430960548307403	1
ENSG00000042493.15	CAPG	2	85414064	2_54	0	0.017272323285321	12.9474184913069	2.12339768977949e-06	-1.46133623428186	2
ENSG00000168906.12	MAT2A	2	85537837	2_54	0	0.00906615677281808	6.85901021005822	5.90448564070223e-07	0.777914893038084	2
ENSG00000118640.10	VAMP8	2	85565364	2_54	0	0.0203921419947406	14.4518232083702	2.7982266179378e-06	-1.51220666948595	1
ENSG00000168899.4	VAMP5	2	85584106	2_54	0	0.0123676069948079	9.78735965246429	1.14934026185949e-06	-1.29420747048286	3
ENSG00000168890.13	TMEM150A	2	85600891	2_54	0	0.0073377522733552	4.88140376314652	3.40098858316651e-07	-0.384546899439657	1
ENSG00000168883.19	USP39	2	85600891	2_54	0	0.00845219574294809	6.18350508278406	4.9625130877158e-07	-0.694356731941241	2
ENSG00000168887.10	C2orf68	2	85614435	2_54	0	0.195631482877419	35.9879091328373	6.68486681223986e-05	3.1965765280898	1
ENSG00000115523.16	GNLY	2	85708159	2_54	0	0.00731019222293916	4.84353690726917	3.36193108785183e-07	0.24836087535988	1
ENSG00000115525.17	ST3GAL5	2	85904899	2_54	0	0.0144557456159503	11.3080468100241	1.55212070205441e-06	1.37201876809791	2
ENSG00000068654.15	POLR1A	2	86105686	2_54	0	0.0110594858002664	8.73334313922705	9.17091897274308e-07	-1.08975602585296	2
ENSG00000132305.20	IMMT	2	86195484	2_54	0	0.00718218018632011	4.68139871865678	3.19248838008708e-07	0.0233382404114854	1
ENSG00000132313.14	MRPL35	2	86199443	2_54	0	0.00745694453785784	5.06539526578684	3.58650672812816e-07	0.307974048593173	2
ENSG00000068615.17	REEP1	2	86225506	2_54	0	0.00841881198985861	6.13477209790084	4.9039568632957e-07	0.593878035467225	2
ENSG00000115561.15	CHMP3	2	86550702	2_54	0	0.00895447190574905	6.93974358493768	5.90039109785855e-07	-1.17036801810888	2
ENSG00000153563.15	CD8A	2	86808016	2_54	0	0.00767315307118943	5.42902709439763	3.95542603571543e-07	0.934347977559309	1
ENSG00000172116.21	CD8B	2	86815289	2_54	0	0.00785958451431867	5.48916471758195	4.09640840225332e-07	-0.363538258753993	1
ENSG00000172086.7	KRCC1	2	88054811	2_55	0	0.0361332300106955	7.2013906011103	2.47070304208947e-06	-0.778731018847004	2
ENSG00000115593.14	SMYD1	2	88067820	2_55	0	0.0692362708960888	13.4180859566711	8.8210774435812e-06	-1.48718861912106	1
ENSG00000163586.9	FABP1	2	88128319	2_55	0	0.0680597287141734	13.2529994044949	8.56449556694036e-06	1.57082182102521	1
ENSG00000144115.16	THNSL2	2	88153919	2_55	0	0.02807739504419	4.80925241617491	1.28212917028588e-06	-0.198241420372019	3
ENSG00000144026.11	ZNF514	2	95196988	2_57	0	0.0290969648613708	8.91062455122544	2.46180263069822e-06	0.989592738738991	2
ENSG00000155066.15	PROM2	2	95274094	2_57	0	0.0300976966375847	9.23101798914032	2.63803318609575e-06	1.358792075131	2
ENSG00000115041.12	KCNIP3	2	95295669	2_57	0	0.0262427809776071	7.93328568050181	1.97678913904742e-06	1.1389473010979	1
ENSG00000174501.14	ANKRD36C	2	95991827	2_57	0	0.0268686128669731	8.15623509432965	2.08080976852545e-06	-2.02681704208799	1
ENSG00000186281.12	GPAT2	2	96082306	2_57	0	0.0239816343323864	7.08101348774294	1.61239556548498e-06	0.362868060636164	1
ENSG00000158050.4	DUSP2	2	96145695	2_57	0	0.0323613612664986	9.9185795004542	3.04771012044176e-06	0.756015744684512	1
ENSG00000084090.13	STARD7	2	96208677	2_57	0	0.127776017261601	23.1548276174688	2.80923645847727e-05	2.87304646250538	2
ENSG00000135956.8	TMEM127	2	96266108	2_57	0	0.174409648018487	26.266448131349	4.34979962901349e-05	-3.55818555113168	1
ENSG00000144021.2	CIAO1	2	96262227	2_57	0	0.108295953857397	21.526622035284	2.21353051390906e-05	-3.18496136815135	1
ENSG00000144028.14	SNRNP200	2	96305671	2_57	0	0.0937566711580901	20.1179235722229	1.79094698412854e-05	-3.03995070735616	1
ENSG00000198885.9	ITPRIPL1	2	96325754	2_57	0	0.0185975470732581	4.68069571675411	8.26539232875027e-07	-0.141510208056652	1
ENSG00000196843.15	ARID5A	2	96536506	2_57	0	0.0251226454466251	7.5203761147395	1.79391692546258e-06	-0.933600385529563	1
ENSG00000114988.11	LMAN2L	2	96730666	2_57	0	0.172889799459676	26.1760497448158	4.29705462601617e-05	-2.86720029699827	1
ENSG00000163126.14	ANKRD23	2	96867112	2_57	0	0.0493787880613523	13.9379475468043	6.53486543538516e-06	-2.44406392349677	1
ENSG00000168754.14	FAM178B	2	96887175	2_57	0	0.275023795623559	30.9784416585673	8.08960349364986e-05	3.77737987697927	1
ENSG00000144199.11	FAHD2B	2	97091610	2_57	0	0.0986734582068083	20.6114498403513	1.93110677605312e-05	-3.12125004363454	2
ENSG00000115073.7	ACTR1B	2	97658891	2_57	0	0.0310106521209779	9.51432170844408	2.8014709799619e-06	-1.62022860262648	2
ENSG00000228486.10	LINC01125	2	97663111	2_57	0	0.0569003202351971	15.2945495454098	8.26321015388543e-06	2.77737902894994	1
ENSG00000115085.13	ZAP70	2	97713755	2_57	0	0.140617274231477	24.1042124341201	3.2183184735586e-05	-2.3116974667566	1
ENSG00000075568.16	TMEM131	2	97995803	2_57	0	0.0231273876003156	6.73804145548581	1.479645420612e-06	0.596930970895029	2
ENSG00000273045.5	C2orf15	2	99141233	2_58	0	0.0150574358204817	4.71376964346088	6.73933077716507e-07	0.146332634871427	1
ENSG00000135951.14	TSGA10	2	99155070	2_58	0	0.0156470854560546	5.07556967893887	7.54076914720334e-07	0.459298004679211	1
ENSG00000158411.11	MITD1	2	99180175	2_58	0	0.0165148088458489	5.5840759943877	8.75633297518055e-07	-0.626218538658155	1
ENSG00000144214.9	LYG1	2	99305111	2_58	0	0.0154442060462923	4.95263357978934	7.26271800433476e-07	-0.0777580926782535	2
ENSG00000115514.11	TXNDC9	2	99340840	2_58	0	0.0152573916298976	4.83801268911243	7.00881656584842e-07	-0.199241876655023	1
ENSG00000135945.9	REV1	2	99490335	2_58	0	0.0163941283429433	5.5149661795854	8.58476835442324e-07	0.623062815332629	1
ENSG00000144218.18	AFF3	2	100143014	2_58	0	0.0183247960754354	6.564420881389	1.1421758294383e-06	-0.853337626846849	2
ENSG00000170500.12	LONRF2	2	100334113	2_58	0	0.0228480725221667	8.6466799422881	1.875842404882e-06	-0.901804072904963	1
ENSG00000115539.13	PDCL3	2	100562660	2_58	0	0.0283234630148276	10.6784813063656	2.87179371366124e-06	-1.18296013724648	2
ENSG00000204634.12	TBC1D8	2	101012577	2_58	0	0.058425076584184	17.5727782147584	9.7484847129089e-06	-2.22282777124263	1
ENSG00000158435.7	CNOT11	2	101252764	2_59	0	0.0963265397950495	17.0067085636255	1.5554771161975e-05	1.93783083401852	1
ENSG00000163162.8	RNF149	2	101308564	2_59	0	0.0626743237733065	12.8488315924709	7.64628868128155e-06	1.78315399197972	1
ENSG00000196460.12	RFX8	2	101462809	2_59	0	0.03221198785233	6.49999620450511	1.98805331263136e-06	-0.575342789427691	3
ENSG00000115590.13	IL1R2	2	101991888	2_59	0	0.0585873351982762	12.2017764115816	6.78772445963416e-06	1.35469611400558	1
ENSG00000115598.9	IL1RL2	2	102186984	2_60	0	0.101324772438453	19.1272598350945	1.84020324176505e-05	2.64275200295482	2
ENSG00000115604.10	IL18R1	2	102311189	2_60	0	0.0248260328904678	5.66369114254631	1.33507076270254e-06	-0.650248654842291	2
ENSG00000115607.9	IL18RAP	2	102418289	2_60	0	0.0223726106696978	4.68034270559043	9.94241109334916e-07	0.272925998102922	2
ENSG00000135953.10	MFSD9	2	102718510	2_60	0	0.333490019759097	31.335870255139	9.92252035792059e-05	-3.409257202704	1
ENSG00000135972.8	MRPS9	2	105037556	2_62	0	0.0338301895945856	5.3609990193959	1.7220571340374e-06	-0.495541227717457	2
ENSG00000135966.12	TGFBRAP1	2	105330280	2_62	0	0.0356821366626771	5.8670560680105	1.98778078226267e-06	-0.991654743719868	2
ENSG00000135974.9	C2orf49	2	105337683	2_62	0	0.264177447129784	25.5821099225261	6.41696242952436e-05	3.08167848929823	1
ENSG00000115641.18	FHL2	2	105513352	2_62	0	0.0344707020188124	5.5390284092226	1.81293034208823e-06	0.582754384759632	1
ENSG00000071051.13	NCK2	2	105737706	2_63	0	0.047951703401819	6.21509371550315	2.82975683606142e-06	0.931078654402423	1
ENSG00000119147.9	C2orf40	2	106029894	2_63	0	0.0489688664972533	6.41554203073551	2.9829831672706e-06	-0.596649592145152	2
ENSG00000115652.14	UXS1	2	106194311	2_63	0	0.0434162622429146	5.26740202321562	2.17143230576718e-06	-0.46770808792545	2
ENSG00000115665.8	SLC5A7	2	107987129	2_65	0	0.0653802302066842	15.8273266725469	9.82542643619808e-06	-1.85690516599174	2
ENSG00000198203.9	SULT1C2	2	108287884	2_65	0	0.0709075307485186	16.8015117852976	1.13119667439335e-05	-1.88978695148069	2
ENSG00000198075.9	SULT1C4	2	108383656	2_65	0	0.0331071008334014	9.78077731208834	3.07462333789431e-06	1.14889110463981	1
ENSG00000135968.20	GCC2	2	108422634	2_65	0	0.0207895336151156	5.18499109435763	1.02350544683932e-06	-0.179741806872626	2
ENSG00000169756.16	LIMS1	2	108534258	2_65	0	0.0306190669107641	8.8680226323162	2.57819725350899e-06	1.41233768550507	1
ENSG00000153201.15	RANBP2	2	108719562	2_65	0	0.0313690577469619	8.95089889140395	2.66603300681429e-06	1.07676146695739	1
ENSG00000163006.11	CCDC138	2	108786656	2_65	0	0.0266455738355877	7.43798349736692	1.88181828810814e-06	-0.986204218950588	1
ENSG00000186522.14	SEPT10	2	109574715	2_65	0	0.0213837017445009	5.35416049512348	1.08710544370297e-06	0.179874494487457	1
ENSG00000198142.4	SOWAHC	2	109614115	2_65	1	0.180338995346877	20.752535180912	3.55351539663342e-05	4.20027399153819	1
ENSG00000144063.3	MALL	2	110117223	2_66	0	0.0525498224873394	15.7200731148397	7.8437404021423e-06	2.24931710678075	1
ENSG00000144061.12	NPHP1	2	110177146	2_66	0	0.345426078805373	34.6593441758236	0.000113677067097938	-3.51777982545811	2
ENSG00000256671.6	LIMS4	2	110275903	2_66	0	0.100930395508686	22.0232571537176	2.11057564225889e-05	-2.27804536642855	1
ENSG00000169679.14	BUB1	2	110678318	2_66	0	0.0258089286105472	8.96166311280508	2.19611959503751e-06	0.970439048715674	1
ENSG00000153094.22	BCL2L11	2	111118962	2_66	0	0.0236929983484303	8.15289239983602	1.834125848993e-06	0.961923121878286	1
ENSG00000153208.16	MERTK	2	111901533	2_66	0	0.0620998006817003	17.3212346825594	1.02133084690926e-05	2.23759248451635	1
ENSG00000144152.12	FBLN7	2	112141861	2_66	0	0.0164650806699058	4.71874010500428	7.37712798279641e-07	0.101339600509632	2
ENSG00000144161.12	ZC3H8	2	112246872	2_66	0	0.0778301986742382	19.4970563936923	1.44083610843721e-05	2.57883092801587	2
ENSG00000169629.11	RGPD8	2	112434559	2_66	0	0.0456878414182281	14.3841579039215	6.2399696656708e-06	-2.08487886161213	1
ENSG00000125630.15	POLR1B	2	112541009	2_66	0	0.0359670639126916	12.1072565360643	4.13473926242407e-06	-1.51894005275485	1
ENSG00000125611.15	CHCHD5	2	112588935	2_66	0	0.0750984095690795	19.1516616127216	1.36563486556959e-05	-2.54452735897216	1
ENSG00000125618.16	PAX8	2	113235767	2_67	0	0.0180119157929334	6.01894878847584	1.02938527830006e-06	0.563064620081516	2
ENSG00000144134.18	RABL2A	2	113636968	2_67	0	0.0157483509882583	4.75325684755842	7.10761286510304e-07	-0.172669686796514	1
ENSG00000115084.13	SLC35F5	2	113756721	2_67	0	0.0256397679615764	9.35328145681686	2.27706532816897e-06	1.42274946347864	2
ENSG00000088205.12	DDX18	2	117851193	2_69	0	0.0195657584096441	9.91626494130441	1.84222302139792e-06	-1.08361770516202	1
ENSG00000125633.10	CCDC93	2	118013438	2_69	0	0.0494022222664429	18.7010323144137	8.77221894651054e-06	2.03604951438965	4
ENSG00000125629.14	INSIG2	2	118088372	2_69	0	0.0160801070949919	8.06650403602319	1.23160569685559e-06	-0.96271824886137	3
ENSG00000115107.19	STEAP3	2	119223081	2_69	0	0.130354915988364	28.1100323929088	3.47925417403276e-05	2.68121716183858	3
ENSG00000186132.14	C2orf76	2	119320838	2_69	0	0.0115374971135024	4.94179047088195	5.41368933072544e-07	0.22888872561347	1
ENSG00000155368.16	DBI	2	119367787	2_69	0	0.0115633461514489	4.96283675651803	5.44892604386258e-07	-0.185150934428435	1
ENSG00000163075.12	CFAP221	2	119546566	2_69	0	0.0123074855729312	5.54943956616415	6.48508777212052e-07	0.409590276566395	1
ENSG00000144120.12	TMEM177	2	119679197	2_69	0	0.0135492803596055	6.45392964416765	8.30305381511199e-07	0.675048193282376	1
ENSG00000088179.8	PTPN4	2	119760017	2_69	0	0.0114750799865262	4.8907768361822	5.32881894751517e-07	0.152186707634186	1
ENSG00000115109.13	EPB41L5	2	120013132	2_69	0	0.017733388751639	8.98886232454565	1.51353985108082e-06	-1.12927870520597	1
ENSG00000144118.13	RALB	2	120219468	2_69	0	0.0131389482042703	6.16451630946857	7.69054297408677e-07	0.727067912353204	1
ENSG00000115112.7	TFCP2L1	2	121285630	2_70	0	0.0341782934006483	5.74228563483031	1.86351357999163e-06	0.610331126626383	1
ENSG00000074054.17	CLASP1	2	121648873	2_70	0	0.0317998012496857	5.05795675011786	1.52720351111163e-06	0.57021403658937	1
ENSG00000136732.14	GYPC	2	126688913	2_74	0	0.0250073303929261	5.11213578660161	1.21385583308691e-06	-0.467517925006234	2
ENSG00000136717.14	BIN1	2	127107479	2_74	0	0.0623473346538005	13.808335440716	8.17441378239479e-06	-1.95105514090706	2
ENSG00000186684.12	CYP27C1	2	127174211	2_74	0	0.0241790125558573	4.79365296073288	1.10053167669328e-06	0.0504175660031175	1
ENSG00000163161.12	ERCC3	2	127292055	2_75	0	0.0405222182825945	4.84293437484324	1.86337040074515e-06	0.155618736534072	3
ENSG00000169967.16	MAP3K2	2	127388669	2_75	0	0.0406691168719664	4.87737532782001	1.883424934347e-06	-0.189171564085678	1
ENSG00000163166.14	IWS1	2	127526967	2_75	0	0.0617471567905508	8.8684370238381	5.19949838962055e-06	1.04860008185345	1
ENSG00000169994.18	MYO7B	2	127638592	2_75	0	0.0543226778434917	7.64014926108519	3.94076384840314e-06	-1.02451399696367	3
ENSG00000144230.16	GPR17	2	127645955	2_75	0	0.0403497095648679	4.8023332232591	1.83988255371561e-06	0.205464506378701	4
ENSG00000072163.19	LIMS2	2	127648067	2_75	0	0.0405438649540478	4.8480177023688	1.86632270855574e-06	0.226350319390563	1
ENSG00000144231.10	POLR2D	2	127857631	2_75	0	0.0448878518053641	5.81760363998559	2.47953559746691e-06	-0.624126157075157	2
ENSG00000136715.17	SAP130	2	128028089	2_75	0	0.0822949623095353	11.63904723351	9.09469372187666e-06	1.43696192064449	1
ENSG00000136720.6	HS6ST1	2	128319178	2_75	0	0.043694433737686	5.56073575446138	2.30704342995589e-06	-0.493263722803571	1
ENSG00000233087.7	WTH3DI	2	131364366	2_78	0	0.0425929580301508	7.22351535876033	2.92135139772715e-06	-1.50936389467554	1
ENSG00000222014.5	RAB6C	2	129979360	2_78	0	0.0603645512861751	10.5570071215093	6.05090295879967e-06	-1.24404192711978	1
ENSG00000152076.18	CCDC74B	2	130214114	2_78	0	0.0330159310911601	4.8023695710225	1.50548531904483e-06	0.191452918998921	1
ENSG00000136699.19	SMPD4	2	130182517	2_78	0	0.0346035528137606	5.24811029451832	1.72433260932419e-06	-0.377580710671656	1
ENSG00000152082.13	MZT2B	2	130181715	2_78	0	0.0344647648533406	5.20995674274221	1.70493110422422e-06	-0.367662701604701	1
ENSG00000136710.9	CCDC115	2	130343161	2_78	0	0.0743145740759373	12.5583133762113	8.86140744853956e-06	-1.50559778048525	1
ENSG00000136718.9	IMP4	2	130342325	2_78	0	0.0370764651848362	5.9038040113935	2.07839290421891e-06	-0.798235069749441	1
ENSG00000072135.12	PTPN18	2	130356469	2_78	0	0.06663204986682	11.5063886445548	7.27980271132178e-06	1.44746587090542	1
ENSG00000173272.15	MZT2A	2	131472010	2_78	0	0.0330770697192644	4.8199099893264	1.51378205774443e-06	-0.152165501457174	3
ENSG00000163040.14	CCDC74A	2	131527737	2_78	0	0.0744580264959373	12.5769758606365	8.89170703839834e-06	2.15745739555917	1
ENSG00000183840.6	GPR39	2	132378401	2_80	0	0.0190131268092245	10.6668158127003	1.92568717310917e-06	-1.22942848214514	1
ENSG00000152127.8	MGAT5	2	134142365	2_80	0	0.0102086894837976	5.24078520626344	5.0800004578537e-07	0.534886442238274	2
ENSG00000152128.13	TMEM163	2	134682340	2_80	0	0.0628545986541341	21.2373130305326	1.267459301379e-05	-2.63415501183551	2
ENSG00000082258.12	CCNT2	2	134918338	2_80	0	0.0371462973164541	16.314290845324	5.75414932155482e-06	2.35750082863044	1
ENSG00000115839.17	RAB3GAP1	2	135052002	2_80	0	0.0190823461096059	10.4060463445391	1.88544957157461e-06	1.57685144358472	1
ENSG00000121988.17	ZRANB3	2	135531995	2_80	0	0.0124201932605926	6.51191386226819	7.6795256903571e-07	-0.998162907800505	1
ENSG00000048991.16	R3HDM1	2	135531995	2_80	0	0.0124201932605926	6.51191386226819	7.6795256903571e-07	0.998162907800505	1
ENSG00000076003.4	MCM6	2	135842606	2_80	0	0.0114172647772733	5.70806127215085	6.18796852475794e-07	1.02881855372671	3
ENSG00000144229.11	THSD7B	2	136689878	2_81	0	0.0395994001967259	6.91508543326861	2.6000611050965e-06	1.23482693622681	2
ENSG00000150540.13	HNMT	2	137955809	2_82	0	0.0388262142903558	10.5966504907952	3.90652901418199e-06	-1.23242246044812	2
ENSG00000144228.8	SPOPL	2	138473254	2_82	0	0.0268907697139925	13.536618703687	3.45629518474497e-06	3.16302511385082	2
ENSG00000115919.14	KYNU	2	142877245	2_85	0	0.024775792999139	4.97307292143928	1.16990282070684e-06	0.273274963796708	1
ENSG00000075884.13	ARHGAP15	2	143091525	2_85	0	0.0246174883161258	4.91246829300923	1.14826174829083e-06	-0.373952427317223	1
ENSG00000121989.14	ACVR2A	2	147844091	2_88	0	0.0375901008865577	20.1390802033956	7.18804056864085e-06	2.2914081040038	2
ENSG00000115947.13	ORC4	2	148018368	2_88	0	0.0856630367044526	25.5454450099108	2.0778028385609e-05	2.62773387014336	1
ENSG00000204406.12	MBD5	2	148020703	2_88	0	0.0166236183660639	12.3350159059373	1.94698529177946e-06	1.70137011904618	1
ENSG00000150556.16	LYPD6B	2	149116355	2_88	0	0.00954039140870055	6.05603167785446	5.4859485168937e-07	-0.603440198042064	1
ENSG00000187123.14	LYPD6	2	149329628	2_88	0	0.00838045527136933	4.9242415333439	3.91836019632045e-07	-0.21685972904714	2
ENSG00000184898.6	RBM43	2	151261443	2_90	0	0.0278160497098153	4.92149471613826	1.29983992926846e-06	-0.540757324843223	3
ENSG00000123609.10	NMI	2	151290144	2_90	0	0.0295941579431959	5.50832464610066	1.54782876221635e-06	-0.751757487060472	2
ENSG00000123610.4	TNFAIP6	2	151357910	2_90	0	0.0576589081790107	11.8603906045715	6.49326015340387e-06	-1.61132899328473	1
ENSG00000080345.17	RIF1	2	151409797	2_90	0	0.11305871962755	18.3859050413719	1.97372422868952e-05	-2.41187239264107	2
ENSG00000183091.19	NEB	2	151762672	2_91	0	0.0519341952366671	10.5250310058403	5.19008161120876e-06	-1.12422967590016	1
ENSG00000162980.16	ARL5A	2	151837463	2_91	0	0.0330545477853224	6.22271539473838	1.95302838422531e-06	0.659623024032189	1
ENSG00000182389.19	CACNB4	2	152099985	2_91	0	0.0368703995502172	7.25983219006704	2.54156852119581e-06	0.750707365999094	1
ENSG00000115145.9	STAM2	2	152176179	2_91	0	0.216427773762464	24.5707675353132	5.04927601863201e-05	-3.66389795230919	1
ENSG00000157827.19	FMNL2	2	152335141	2_91	0	0.0312582399134985	5.69286055896805	1.68963331193449e-06	-0.517337299948736	2
ENSG00000144278.14	GALNT13	2	153872211	2_92	0	0.0350745765371457	6.30685562280166	2.10040344718552e-06	0.967984430692561	2
ENSG00000162989.4	KCNJ3	2	154532175	2_92	0	0.131718214268807	19.0807433525972	2.38637406836962e-05	-2.24717626376203	1
ENSG00000136542.8	GALNT5	2	157257153	2_94	0	0.0303755972350752	6.06508494107357	1.74927911056582e-06	-0.586406790246107	1
ENSG00000144283.21	PKP4	2	158457351	2_95	0	0.0705166271235388	14.6173719573256	9.7871946660666e-06	1.66553647238425	1
ENSG00000163331.11	DAPL1	2	158795222	2_96	0	0.0211802746249398	7.12285733713463	1.43246239498261e-06	-0.847864314643759	1
ENSG00000115183.14	TANC1	2	158968808	2_96	0	0.0337067144098129	11.4100422250555	3.65175026760717e-06	-1.25936814386941	1
ENSG00000196151.10	WDSUB1	2	159285366	2_96	0	0.0167168383671612	4.94451978549162	7.84830115054349e-07	-0.169209826531932	2
ENSG00000123636.17	BAZ2B	2	159323536	2_96	0	0.0201278523923247	6.45456236346828	1.2335638590644e-06	0.377389546154011	1
ENSG00000136536.14	MARCH7	2	159712509	2_96	0	0.0911390073501016	18.6062510713943	1.61012861348833e-05	-3.21503152537915	2
ENSG00000241399.6	CD302	2	159798013	2_96	0	0.0165047830057449	4.90529993725109	7.68728147538154e-07	0.264361764738102	1
ENSG00000054219.10	LY75	2	159904571	2_96	0	0.0170859216843468	5.52876838444257	8.96941677846886e-07	-0.968247616825608	1
ENSG00000153246.12	PLA2R1	2	159993531	2_96	0	0.0366153566590307	11.445133357816	3.97906948391161e-06	-1.02333076727688	1
ENSG00000115221.10	ITGB6	2	160270221	2_96	0	0.0634080471623133	17.2348001102234	1.03764315522711e-05	-1.86074631840352	2
ENSG00000153250.19	RBMS1	2	160494265	2_96	0	0.02876485399534	10.0235777400259	2.73767779679433e-06	1.35580620545248	1
ENSG00000136560.13	TANK	2	161137872	2_97	0	0.235986857341725	23.5295360633854	5.27228134820933e-05	-2.69588985264555	1
ENSG00000197635.9	DPP4	2	162074215	2_97	0	0.0729642335631012	11.8434160571186	8.20511000376559e-06	-1.7066535940911	2
ENSG00000115267.5	IFIH1	2	162294461	2_97	0	0.0344968970882406	4.68089819098335	1.53322758858775e-06	0.00357858391925403	1
ENSG00000182263.13	FIGN	2	163614467	2_99	0	0.19784448405015	25.8879040753297	4.86315636920885e-05	2.61624541874674	1
ENSG00000115290.9	GRB14	2	164621693	2_100	0	0.0171851947599302	4.94246208676561	8.06482971141097e-07	0.237919804472147	1
ENSG00000082438.15	COBLL1	2	164735880	2_100	0	0.0168699728203148	4.73640138534836	7.58682871274884e-07	0.0755210083590953	2
ENSG00000153253.16	SCN3A	2	165199169	2_100	0	0.0505613912612403	15.2769180631902	7.33419008582454e-06	-1.73321815535421	1
ENSG00000115339.13	GALNT3	2	165796250	2_100	0	0.0301101089918541	11.6185139530586	3.32169924846628e-06	-2.07786067682755	1
ENSG00000123607.14	TTC21B	2	165954114	2_100	0	0.0332573250582628	11.724448476932	3.7023471213485e-06	1.72886879713495	1
ENSG00000198648.10	STK39	2	168247489	2_102	0	0.07901896945162	21.7277492806474	1.63020979952139e-05	2.17687453970431	1
ENSG00000172292.14	CERS6	2	168544768	2_102	0	0.0413784661846062	15.5230962431191	6.09888065645276e-06	-2.26335128692249	2
ENSG00000163072.15	NOSTRIN	2	168807948	2_102	0	0.0132465818086157	4.75450510630798	5.98007376233785e-07	0.0383737490862748	1
ENSG00000152253.8	SPC25	2	168876533	2_102	0	0.0140213576262086	5.28951543492661	7.04211887639875e-07	0.464607849552063	2
ENSG00000073737.16	DHRS9	2	169067417	2_102	0	0.0264346600295998	11.2722169089608	2.82930953653018e-06	-1.23534116509131	1
ENSG00000163093.11	BBS5	2	169479776	2_103	0	0.0610155655726259	10.8759262313213	6.30092472445571e-06	1.41915551075878	2
ENSG00000239474.6	KLHL41	2	169509786	2_103	0	0.0334703941058027	5.14801743757417	1.63605625343391e-06	-0.442482893158166	1
ENSG00000138398.15	PPIG	2	169584491	2_103	0	0.0357872166382294	5.78343450078886	1.965219842693e-06	0.659050353316222	1
ENSG00000154479.12	CCDC173	2	169694539	2_103	0	0.0415501217930389	7.20332399931129	2.84185979116679e-06	-0.838981322426983	1
ENSG00000213160.9	KLHL23	2	169694622	2_103	0	0.0420676508825281	7.32119679458747	2.92433915187327e-06	-0.749691383782595	2
ENSG00000138385.15	SSB	2	169802270	2_103	0	0.0396668251413453	6.7618429734498	2.54677113941651e-06	0.961944977978678	1
ENSG00000138382.14	METTL5	2	169824369	2_103	0	0.044591925780759	7.87646495814549	3.33491654634889e-06	-1.20912549452133	1
ENSG00000144357.16	UBR3	2	169826710	2_103	0	0.07994104388204	13.4798887665673	1.02318348184847e-05	-1.81783686004262	1
ENSG00000204334.7	ERICH2	2	170783036	2_104	0	0.0179546795236897	5.11550911204482	8.72095242098019e-07	-0.192477515308611	1
ENSG00000204335.3	SP5	2	170377355	2_104	0	0.0180872869260892	5.25111572861766	9.01825299242366e-07	0.371665536379701	2
ENSG00000071967.11	CYBRD1	2	171521922	2_104	0	0.0182017468576479	5.33266061477447	9.21625349777568e-07	0.420052218398664	4
ENSG00000077380.15	DYNC1I2	2	171686195	2_104	0	0.276800681495697	20.2950141778363	5.33401104786449e-05	-4.22310376382773	1
ENSG00000128708.12	HAT1	2	171922612	2_104	0	0.0228207525939448	7.08692123351849	1.53562426292656e-06	-0.37629248572542	1
ENSG00000115840.13	SLC25A12	2	171759913	2_104	0	0.0919738164490795	16.9187653786393	1.4775094679732e-05	3.85286855783292	1
ENSG00000172878.13	METAP1D	2	172035855	2_104	0	0.0176434097412651	7.09873992344464	1.18921720044067e-06	-2.10240514682113	1
ENSG00000144355.14	DLX1	2	172084313	2_104	0	0.0259938888878322	9.46499817859599	2.33608795246737e-06	-1.75089238286609	1
ENSG00000172845.14	SP3	2	173965538	2_105	0	0.0184115206085634	12.4074614142795	2.16905212336887e-06	-1.65551258904295	1
ENSG00000138433.15	CIR1	2	174396697	2_105	0	0.00862151169786041	5.82418863917081	4.76778048226864e-07	1.04596760761979	1
ENSG00000144306.14	SCRN3	2	174396715	2_105	0	0.00933051270404239	7.13822087776452	6.32401494371736e-07	-1.49255013726332	1
ENSG00000163328.13	GPR155	2	174487330	2_105	0	0.00893652676511647	5.42150352516065	4.60029732427234e-07	-0.817528291472323	2
ENSG00000128656.13	CHN1	2	175004641	2_106	0	0.0225804924284138	4.70788627989133	1.00938482022939e-06	-0.0321045912515371	2
ENSG00000115966.16	ATF2	2	175168771	2_106	0	0.0720068443389614	15.7554850141534	1.0772163893152e-05	-2.12083959382426	1
ENSG00000154518.9	ATP5G3	2	175185320	2_106	0	0.0353798897899008	8.96037448984532	3.01009382942105e-06	-1.19963241583898	2
ENSG00000144320.13	LNPK	2	176002028	2_106	0	0.113266911210165	20.1623493806481	2.16841094313051e-05	-2.45187937951305	3
ENSG00000128652.11	HOXD3	2	176135968	2_106	0	0.202544798703349	25.9866304907981	4.99768020826166e-05	2.76750836550978	2
ENSG00000170166.5	HOXD4	2	176151101	2_106	0	0.0441599986921478	11.0693472505925	4.64139425462974e-06	-1.37638575945231	1
ENSG00000128654.13	MTX2	2	176309491	2_106	0	0.0750509939985585	16.1550219939879	1.15122814591748e-05	2.15280936885189	1
ENSG00000116044.15	NFE2L2	2	177393720	2_107	0	0.0440516764410915	5.45531006378075	2.28180893879014e-06	-0.42084421857073	1
ENSG00000018510.13	AGPS	2	177392486	2_107	0	0.0499357353200058	6.65176772892376	3.1538854965124e-06	0.924572130490214	1
ENSG00000196659.9	TTC30B	2	177553949	2_107	0	0.0409336127117468	4.75605050267696	1.84851905005875e-06	0.195499612051366	1
ENSG00000128655.16	PDE11A	2	178108391	2_108	0	0.0522882086589167	21.0354352773181	1.04436585295158e-05	2.65736042577005	1
ENSG00000155636.14	RBM45	2	178112094	2_108	0	0.00881880517644951	4.76160365020362	3.98712992257891e-07	-0.118496615461626	1
ENSG00000079156.16	OSBPL6	2	178194574	2_108	0	0.0126527657853078	8.24815179615293	9.90922091554994e-07	0.927966320277174	1
ENSG00000180228.12	PRKRA	2	178475983	2_108	0	0.00879402884564529	4.74072124571624	3.95849136747679e-07	-0.0631409992760337	1
ENSG00000079150.17	FKBP7	2	178869417	2_108	0	0.0128717922853165	8.46283102409989	1.03431325213113e-06	-0.780226124034741	1
ENSG00000116095.10	PLEKHA3	2	178480456	2_108	0	0.00930098311394612	5.26590840884088	4.65049898310032e-07	-0.528298604162024	1
ENSG00000155657.26	TTN	2	178831108	2_108	0	0.00909570582752328	5.07728707286231	4.38495885002016e-07	-0.169049936337217	1
ENSG00000187231.13	SESTD1	2	179263229	2_108	0	0.0223699663566744	13.7943777223149	2.92998125258211e-06	1.67568938481692	2
ENSG00000144331.18	ZNF385B	2	179861799	2_108	0	0.0112484803410202	7.11925480714286	7.60371425025732e-07	0.985494656244519	1
ENSG00000170035.15	UBE2E3	2	180967386	2_109	0	0.0319667364857401	5.16472051703044	1.56762623474057e-06	0.207610436206598	2
ENSG00000150722.10	PPP1R1C	2	182045599	2_110	0	0.0845095386448402	18.2785597205307	1.46671285922084e-05	-2.06238811040947	1
ENSG00000077232.17	DNAJC10	2	182715440	2_110	0	0.123135995031226	21.9599589225764	2.5675206448815e-05	2.1758465487966	1
ENSG00000162998.4	FRZB	2	182866669	2_110	0	0.0246524575628272	6.51204888075128	1.52431691334603e-06	-0.683424522178153	1
ENSG00000162999.12	DUSP19	2	183079224	2_110	0	0.0216284509707056	5.2755269820623	1.08339957724386e-06	0.411242866054106	1
ENSG00000163002.12	NUP35	2	183117700	2_110	0	0.0204068457920126	4.72665988318402	9.1585692234403e-07	0.164453576526714	2
ENSG00000170396.7	ZNF804A	2	184598393	2_112	0	0.00711071110642192	4.88082165038255	3.29536382364266e-07	-0.392666085894281	2
ENSG00000188738.14	FSIP2	2	185403498	2_112	0	0.0271365039114985	17.476313103221	4.50299131092623e-06	1.9570753706698	2
ENSG00000065548.17	ZC3H15	2	186486293	2_112	0	0.00776296835563684	5.60907330470058	4.13443652261132e-07	-0.34992972714679	1
ENSG00000138448.11	ITGAV	2	186591184	2_112	0	0.00741482494761026	5.36736463244836	3.77884779236209e-07	-0.730765710224607	1
ENSG00000144369.12	FAM171B	2	186695046	2_112	0	0.00744423911584413	5.19335015484844	3.6708388276456e-07	-0.411230728115522	1
ENSG00000064989.12	CALCRL	2	187377642	2_112	0	0.00994531479284111	7.78655550309484	7.35294495055047e-07	0.813702325102645	1
ENSG00000003436.15	TFPI	2	187566010	2_112	0	0.0501343321810369	21.9460410613356	1.04469332177565e-05	-2.05103121707411	1
ENSG00000168542.14	COL3A1	2	188974074	2_112	0	0.00708254913345163	4.68139991522753	3.14820305293827e-07	0.0185713471896908	1
ENSG00000204262.11	COL5A2	2	189178183	2_113	0	0.0234744743966875	4.69034161508968	1.04543671694431e-06	-0.120841627421203	1
ENSG00000138381.9	ASNSD1	2	189661498	2_113	0	0.0280452849445287	6.37310943185429	1.69710467345579e-06	0.896490272477098	1
ENSG00000151687.14	ANKAR	2	189672029	2_113	0	0.034355051690883	8.2968646608583	2.70646246886617e-06	0.904198905270034	1
ENSG00000128699.13	ORMDL1	2	189784079	2_113	0	0.0289928796662413	6.68779061263297	1.84107473048373e-06	-0.913416319731235	3
ENSG00000064933.17	PMS1	2	189607450	2_113	0	0.0241461507809183	4.95697739059961	1.13648116647697e-06	-0.377981965267513	2
ENSG00000151689.12	INPP1	2	190343621	2_113	0	0.0267843673756449	5.93770455238549	1.51007102393828e-06	0.865219148839088	1
ENSG00000151690.14	MFSD6	2	190490237	2_113	0	0.0235972169131169	4.73962597944777	1.06194555844275e-06	0.217352263097814	2
ENSG00000138386.16	NAB1	2	190644587	2_113	0	0.0923403090161792	17.7807403603385	1.5589728815683e-05	-2.37915553062128	3
ENSG00000115419.12	GLS	2	190881507	2_113	0	0.0684246552750815	14.8792134196656	9.666961478617e-06	2.09034928201643	2
ENSG00000138378.17	STAT4	2	191151202	2_114	0	0.0162274216846116	5.96842539089713	9.19616358184076e-07	-0.512324274010113	3
ENSG00000128641.18	MYO1B	2	191245493	2_114	0	0.014601766761995	5.00969538313357	6.9456696417668e-07	0.327201849684685	2
ENSG00000173559.12	NABP1	2	191677959	2_114	0	0.0143344887161841	4.80943342701883	6.54596262660135e-07	-0.148866131401042	1
ENSG00000196950.13	SLC39A10	2	195574859	2_116	0	0.0176208817738572	7.27009483086824	1.21636834633643e-06	1.15726498159607	2
ENSG00000081320.10	STK17B	2	196255484	2_116	0	0.0146943748990062	5.40596788970964	7.54261558929935e-07	0.387353772910449	1
ENSG00000138411.10	HECW2	2	196594112	2_116	0	0.0828092005612586	19.3319148844863	1.52002546279136e-05	3.31288318784025	2
ENSG00000144395.17	CCDC150	2	196640040	2_116	0	0.0288009367181097	12.0267313998141	3.28890721407308e-06	2.07427810448296	1
ENSG00000178074.5	C2orf69	2	199910402	2_118	1	0.459291082593829	47.2464855607939	0.000206041602593771	8.06760419543267	1
ENSG00000162971.10	TYW5	2	199955071	2_118	0	0.0161600728292216	39.0472446978379	5.99143848247685e-06	-7.38212650475241	2
ENSG00000162972.10	MAIP1	2	199955071	2_118	1	0.0799525007120212	43.3361400122298	3.28987710095525e-05	7.74936575552032	2
ENSG00000196141.13	SPATS2L	2	200306290	2_118	0	0.00932291661313067	10.1159154151393	8.95476897404307e-07	-1.28832667336707	1
ENSG00000155729.12	KCTD18	2	200519526	2_118	0	0.00632160831227902	7.3124218064471	4.389208537432e-07	-1.61715134777873	1
ENSG00000138356.13	AOX1	2	200586283	2_118	0	0.0175083548657151	15.5585745374079	2.58650035326931e-06	-1.3774166223787	1
ENSG00000013441.15	CLK1	2	200864612	2_119	0	0.0368491519539952	4.68942197226338	1.64075678262346e-06	0.183794900477321	1
ENSG00000240344.8	PPIL3	2	200877622	2_119	0	0.0408688933753322	5.67411752435254	2.20185442281346e-06	-0.650362315780868	2
ENSG00000119013.8	NDUFB3	2	201074667	2_119	0	0.0524002885175257	8.04546605207485	4.00296950556107e-06	0.97493753028233	1
ENSG00000003402.19	CFLAR	2	201116120	2_119	0	0.0373587185122009	4.81994411696552	1.70974511014502e-06	0.316739866946494	1
ENSG00000003400.14	CASP10	2	201183110	2_119	0	0.0558494246819249	8.65564006381218	4.59002751493315e-06	1.46303231725139	1
ENSG00000155749.12	ALS2CR12	2	201280889	2_119	0	0.0516491544084508	7.90738375293298	3.87787163089036e-06	1.05527029233254	1
ENSG00000082146.12	STRADB	2	201388316	2_119	0	0.0691286751661561	10.7047286240703	7.02637448294887e-06	-1.33897936529633	1
ENSG00000115993.12	TRAK2	2	201450484	2_119	0	0.0448861671813203	6.56733749438786	2.79897651597302e-06	-0.682554295891377	1
ENSG00000155755.18	TMEM237	2	201643776	2_119	0	0.0374007139663352	4.83062146880463	1.71545881838242e-06	0.254036946703812	1
ENSG00000082126.17	MPP4	2	201664791	2_119	0	0.0813100676341556	12.2724953713797	9.47489915006689e-06	-1.52750076199157	2
ENSG00000003393.14	ALS2	2	201773358	2_119	0	0.113281371087973	15.5063934328152	1.66788726399936e-05	1.7013257073235	1
ENSG00000155760.2	FZD7	2	202034208	2_120	0	0.0191301802681632	5.65735449985166	1.02761362182216e-06	0.0815439306374432	1
ENSG00000116030.16	SUMO1	2	202238678	2_120	0	0.0288112066632712	9.52732473795551	2.60633245953524e-06	0.974447698522655	1
ENSG00000204217.13	BMPR2	2	202359438	2_120	0	0.0829413512074224	19.6370676523551	1.54648296097334e-05	2.6015598895918	1
ENSG00000163596.16	ICA1L	2	202875949	2_120	0	0.0266493967873875	8.78892291636415	2.22392652853217e-06	1.67430847537499	1
ENSG00000138380.17	CARF	2	202919479	2_120	0	0.070946338262381	18.1266769742283	1.22108410355923e-05	-2.5014797158147	1
ENSG00000138442.9	WDR12	2	203014780	2_120	0	0.119430886593742	23.1988494792346	2.63075557953983e-05	-2.69889919472494	1
ENSG00000144426.18	NBEAL1	2	203016111	2_120	0	0.0431089316988947	13.3545006423742	5.46628549787268e-06	1.7132156150724	1
ENSG00000163600.12	ICOS	2	203937045	2_120	0	0.0193099607901593	5.74559778454242	1.05345019783456e-06	-0.589407275485941	1
ENSG00000118257.16	NRP2	2	205758222	2_121	0	0.0322177309969131	7.33246395734143	2.24306719954981e-06	0.830262362261932	1
ENSG00000023228.13	NDUFS1	2	206158198	2_122	0	0.023917404054419	10.6120687618426	2.40996920213323e-06	-1.73986792580396	1
ENSG00000183671.12	GPR1	2	206212000	2_122	0	0.0583253328702194	18.9225517227984	1.04793494747922e-05	-2.19610135082118	2
ENSG00000204186.7	ZDBF2	2	206276156	2_122	0	0.0645470263524661	19.8104907791158	1.21414028976516e-05	2.55737484600332	1
ENSG00000114948.12	ADAM23	2	206443099	2_122	0	0.0124818710160245	4.69354374995498	5.56260161558385e-07	-0.215966603009993	3
ENSG00000138400.12	MDH1B	2	206765180	2_122	0	0.0128381751135173	4.95963781454686	6.04575654330455e-07	-0.40072481476547	3
ENSG00000118246.13	FASTKD2	2	206765614	2_122	0	0.0127648127009916	4.99530606409805	6.0544395347746e-07	-0.449113952649617	1
ENSG00000144401.14	METTL21A	2	207628441	2_122	0	0.0364335187388867	15.1888894040632	5.25441697265248e-06	-2.42695618374328	2
ENSG00000163249.11	CCNYL1	2	207712007	2_122	0	0.0125389846136609	4.73159753628596	5.63336074607621e-07	-0.253544359776461	1
ENSG00000138413.13	IDH1	2	208266212	2_123	0	0.0395861973298186	4.93326324179933	1.85428067538131e-06	-0.215068204124125	1
ENSG00000115020.16	PIKFYVE	2	208265568	2_123	0	0.0410016736827028	5.267524990135	2.05071631402987e-06	0.185050040657217	1
ENSG00000078018.19	MAP2	2	209423228	2_124	0	0.0235624772918416	7.74180710547843	1.73205106554106e-06	-0.914051719571603	1
ENSG00000197713.14	RPE	2	210002122	2_124	0	0.0170538881647903	4.69098733297427	7.59600195208712e-07	0.0940493129405679	1
ENSG00000115361.7	ACADL	2	210224164	2_124	0	0.0187143572296004	5.5670158617575	9.89224287773994e-07	-0.212325194005175	1
ENSG00000115365.11	LANCL1	2	210477778	2_124	0	0.0171254159815064	4.7304378895228	7.69201054261922e-07	-0.0315459861174627	1
ENSG00000021826.14	CPS1	2	210477414	2_124	0	0.0172018761455219	4.772427700515	7.79493630886619e-07	0.00966522605747583	2
ENSG00000178568.14	ERBB4	2	212537981	2_125	1	0.637543283116739	23.9386007175348	0.000144912494489811	-4.91803357292743	1
ENSG00000144451.18	SPAG16	2	213282149	2_126	0	0.0265339350453536	4.73763231477821	1.19360439914443e-06	0.386795885465913	2
ENSG00000138376.10	BARD1	2	214805022	2_127	0	0.0188972384865205	5.5108155520034	9.88807190997117e-07	-0.45989954342277	3
ENSG00000138363.14	ATIC	2	215312057	2_127	0	0.019873669028264	5.98611181027913	1.12958853077033e-06	0.593687912329076	3
ENSG00000118242.15	MREG	2	216033935	2_127	0	0.0252635639507401	8.25288717592488	1.97969333776962e-06	1.09023432738978	1
ENSG00000163449.10	TMEM169	2	216175081	2_127	0	0.0553355999870044	15.7084077355706	8.25342455124765e-06	-1.62404473829333	1
ENSG00000115425.13	PECR	2	216041307	2_127	0	0.017566668224359	4.82232296901543	8.04346338397994e-07	-0.248223350393601	3
ENSG00000079246.15	XRCC5	2	216110071	2_127	0	0.0173099303584836	4.68353348026795	7.69779509438696e-07	-0.0627471264125607	1
ENSG00000138375.12	SMARCAL1	2	216412329	2_127	0	0.0177400711083524	4.91492443829742	8.2788420808955e-07	0.043542985930716	2
ENSG00000197756.9	RPL37A	2	216498338	2_127	0	0.183649337109659	27.4695446853801	4.79002988299646e-05	-2.93958505297908	1
ENSG00000115457.9	IGFBP2	2	216589152	2_127	0	0.0389920040979797	12.3680686304901	4.57904425382332e-06	1.46874769354904	1
ENSG00000231672.6	DIRC3	2	217799910	2_129	0	0.0267310832309253	6.00586091898128	1.52436590230208e-06	0.592695405885344	2
ENSG00000188282.12	RUFY4	2	218034950	2_129	0	0.0787219839902101	16.5112270830134	1.23416372708151e-05	-1.95379704639719	1
ENSG00000163466.15	ARPC2	2	218217396	2_129	0	0.0247330855659618	5.35189181298803	1.25684876422267e-06	-0.507548463294364	1
ENSG00000179921.14	GPBAR1	2	218259499	2_129	0	0.0278437313430235	6.2267933243303	1.64622534088366e-06	0.460193115295967	1
ENSG00000127838.13	PNKD	2	218270227	2_129	0	0.0277510629998827	6.19687564620166	1.63286319964471e-06	0.455107489552469	1
ENSG00000135926.14	TMBIM1	2	218290058	2_129	0	0.0353103528709744	8.38942555638151	2.81275353482407e-06	0.815752440831546	2
ENSG00000158428.3	CATIP	2	218361759	2_129	0	0.0252470250183711	5.38094199736936	1.28992933050369e-06	-0.366513913152235	2
ENSG00000018280.16	SLC11A1	2	218381984	2_129	0	0.0242280680656326	5.04227387788216	1.15995893122629e-06	-0.221682519996153	1
ENSG00000144579.7	CTDSP1	2	218401909	2_129	0	0.0250374111234717	5.33556316054963	1.26843168713735e-06	0.145781538996092	1
ENSG00000135913.10	USP37	2	218567846	2_129	0	0.0359127480476017	8.80826229250575	3.00355973763221e-06	1.35683507348935	2
ENSG00000144580.13	CNOT9	2	218568666	2_129	0	0.0234129193843513	4.73476850149102	1.05257176578529e-06	0.0309914205107155	1
ENSG00000115556.13	PLCD4	2	218607609	2_129	0	0.0371125490803428	9.14513659392897	3.22261465930447e-06	-1.43808942962898	2
ENSG00000074582.12	BCS1L	2	218658710	2_129	0	0.0370732821858483	9.30986791006133	3.27719250406082e-06	-1.59407363510153	1
ENSG00000115568.15	ZNF142	2	218658710	2_129	0	0.029136401308031	7.02098251255173	1.94236658560146e-06	1.18107270585603	2
ENSG00000163481.7	RNF25	2	218672243	2_129	0	0.0237154402397681	4.83848072464749	1.08952601147617e-06	0.057294656143311	1
ENSG00000163482.11	STK36	2	218672501	2_129	0	0.0499192112412908	12.0870657492321	5.72909463171811e-06	-1.82288324647266	1
ENSG00000135929.8	CYP27A1	2	218780754	2_129	0	0.0324366854789808	7.83773033652808	2.41392728493731e-06	-1.27794186185008	1
ENSG00000163501.6	IHH	2	219061446	2_129	0	0.023495708244666	7.48265541337303	1.66932802073704e-06	-1.79563095953504	1
ENSG00000187736.12	NHEJ1	2	219160586	2_129	0	0.0301031304272777	10.2191433151439	2.92094612574128e-06	2.14663152768579	3
ENSG00000213901.10	SLC23A3	2	219170383	2_129	0	0.036644663366603	14.8203261257663	5.15662908393606e-06	3.47521001451487	2
ENSG00000144567.10	FAM134A	2	219148882	2_129	1	0.266441420838507	22.6503557683995	5.73025786041326e-05	-4.32180738123881	2
ENSG00000115649.15	CNPPD1	2	219177636	2_129	0	0.0301599879781915	9.31720530337543	2.66817448052702e-06	-1.81503449735426	3
ENSG00000158552.12	ZFAND2B	2	219185985	2_129	1	0.327978464611157	22.983024345216	7.15731122587287e-05	-4.37041969937287	1
ENSG00000198925.10	ATG9A	2	219220216	2_129	0	0.0253360294838068	5.34862051887751	1.28670129668219e-06	0.135262260851148	2
ENSG00000163516.13	ANKZF1	2	219229829	2_129	0	0.0278213271370958	6.09421819154005	1.60987901357485e-06	-0.3009382871059	2
ENSG00000163521.15	GLB1L	2	219243701	2_129	0	0.0830254258230527	20.7068871428023	1.63238774236223e-05	-2.91016160819345	1
ENSG00000127824.13	TUBA4A	2	219278362	2_129	0	0.031670260051497	7.22358943966292	2.17221136044524e-06	0.434970379060179	1
ENSG00000135924.15	DNAJB2	2	219184406	2_129	1	0.264538498760541	22.2884414550575	5.59842651990459e-05	4.3020952508259	1
ENSG00000123992.18	DNPEP	2	219377064	2_129	0	0.0361900226606483	8.95897550652694	3.07853858407303e-06	-1.03888735482812	3
ENSG00000175084.11	DES	2	219418537	2_129	0	0.034778374153385	8.18699360039518	2.7035295640433e-06	-0.700012586237818	1
ENSG00000072195.14	SPEG	2	219434550	2_129	0	0.0293489841670805	7.07752651482156	1.97229546350662e-06	0.939170850144341	1
ENSG00000123989.13	CHPF	2	219536941	2_129	0	0.0267720285799019	6.56395592074931	1.66856962254806e-06	-1.07170188705005	2
ENSG00000188760.10	TMEM198	2	219543916	2_129	0	0.0337472460241425	8.56696824338629	2.74512984476132e-06	-1.24581077024687	2
ENSG00000123999.4	INHA	2	219572251	2_129	0	0.0253976910870652	5.74310069530255	1.38496265919599e-06	0.722895084668942	1
ENSG00000124006.14	OBSL1	2	219578202	2_129	0	0.029136125010778	6.70910467530773	1.85606745789097e-06	-0.655310843009018	1
ENSG00000144589.21	STK11IP	2	219597918	2_130	0	0.0148099983212011	4.70332525474869	6.61389687678183e-07	0.0341883709083787	1
ENSG00000116106.11	EPHA4	2	221567769	2_130	0	0.0151128110030344	4.88884811278923	7.01534757127225e-07	0.155960900725486	2
ENSG00000163082.9	SGPP2	2	222423650	2_131	0	0.0259727352385631	6.52519857679909	1.60919553176334e-06	-0.712408870086131	1
ENSG00000124003.12	MOGAT1	2	222671953	2_131	0	0.029453664930165	7.71582047543691	2.15783808033598e-06	0.88684517532642	1
ENSG00000152056.16	AP1S3	2	223837891	2_131	0	0.0284407235491186	7.38435433788977	1.99411667818092e-06	0.894620599799057	1
ENSG00000124019.9	FAM124B	2	224402283	2_132	0	0.0219996762235356	5.29114870343216	1.10525796469823e-06	1.05226423558329	1
ENSG00000081052.11	COL4A4	2	227177243	2_133	0	0.0999738621001898	19.1353813852995	1.81643971576413e-05	-1.9253412614899	1
ENSG00000168958.19	MFF	2	227325269	2_134	0	0.0175844946827354	4.6984350553887	7.84477546560514e-07	0.176168486787753	1
ENSG00000173744.17	AGFG1	2	227462618	2_134	0	0.145355745168021	24.2541934449044	3.34746801271711e-05	-2.80269405574382	1
ENSG00000135917.13	SLC19A3	2	227695520	2_134	0	0.0554030894174539	15.6425505633844	8.22884623312472e-06	1.74135771917017	2
ENSG00000115009.11	CCL20	2	227805671	2_134	0	0.0246394174955793	7.96791296570603	1.8641137709648e-06	-0.960842237340809	1
ENSG00000123977.9	DAW1	2	227870551	2_134	0	0.01886383678315	5.35376522633853	9.58929654996811e-07	0.422095412086295	2
ENSG00000153823.18	PID1	2	229270456	2_135	0	0.0268719831849975	11.2052638821154	2.8590332386075e-06	-1.46825417912598	1
ENSG00000153827.13	TRIP12	2	229920912	2_135	0	0.0187024733169652	7.78159462648635	1.38186317500618e-06	1.43867085615623	1
ENSG00000135899.17	SP110	2	230169929	2_135	0	0.0194338703885064	8.14348187670796	1.50268113051039e-06	-1.12574288078806	1
ENSG00000185404.16	SP140L	2	230305789	2_135	0	0.0330809281136376	13.1748737748146	4.13829594419654e-06	1.66345254540889	2
ENSG00000135916.15	ITM2C	2	230862833	2_135	0	0.0208321547913475	8.79915333128982	1.74049378292629e-06	-0.977608101005559	2
ENSG00000135898.9	GPR55	2	230939402	2_135	0	0.0221898322047542	9.39531381571234	1.97953281567886e-06	-1.05270898139106	2
ENSG00000204128.5	C2orf72	2	231040159	2_136	0	0.0329067138575299	6.93080284556886	2.16553624301723e-06	0.973250231110757	1
ENSG00000135914.5	HTR2B	2	231125386	2_136	0	0.0259541210442023	4.68245461838007	1.15392424798629e-06	-0.0264948627551982	2
ENSG00000135931.17	ARMC9	2	231189800	2_136	0	0.0692198456952916	14.0331838248788	9.22325546413502e-06	1.80446250882935	2
ENSG00000156966.6	B3GNT7	2	231188453	2_136	0	0.0764140628943194	14.9873570563093	1.08741605871783e-05	1.89117096587244	1
ENSG00000115053.15	NCL	2	231457245	2_136	0	0.107828309638546	18.3378856531789	1.87749787531782e-05	-2.17600237808557	2
ENSG00000171596.6	NMUR1	2	231524502	2_136	0	0.033761789636043	7.17421416559753	2.29983772444239e-06	-0.808233472518951	2
ENSG00000187514.16	PTMA	2	231707301	2_136	0	0.0305756816577442	6.23411570721185	1.8098742596826e-06	-0.637220173351132	1
ENSG00000156973.13	PDE6D	2	231788301	2_136	0	0.0266942883393012	4.94849700474092	1.25426428426976e-06	0.436468386834455	1
ENSG00000221944.6	TIGD1	2	232550122	2_136	0	0.0310608877661439	6.383354494224	1.88260940690672e-06	-0.712483391894438	1
ENSG00000135930.13	EIF4E2	2	232549631	2_136	0	0.028444868473182	5.54976438016489	1.49891108690766e-06	-0.520349006491145	1
ENSG00000204120.14	GIGYF2	2	232690010	2_137	0	0.0435080929854429	12.7817753344541	5.28030032634943e-06	2.21950319392717	1
ENSG00000182600.9	C2orf82	2	232856815	2_137	0	0.0398688556383152	12.1285060463416	4.59132965561467e-06	-2.31282391497236	2
ENSG00000085978.21	ATG16L1	2	233211879	2_137	0	0.0295172719655122	6.78350857721169	1.90120081613724e-06	-0.663637570750329	1
ENSG00000085982.13	USP40	2	233566769	2_137	0	0.211774025096372	25.4162649802983	5.11071681744216e-05	-2.60760349299778	1
ENSG00000123485.11	HJURP	2	233854491	2_137	0	0.0303359377292386	7.23624869111965	2.0843387615326e-06	-0.834439033354261	1
ENSG00000198612.10	COPS8	2	237083970	2_140	0	0.0428131085167115	7.13378889955388	2.89997605624786e-06	-0.875145670196602	1
ENSG00000163359.15	COL6A3	2	237311587	2_140	0	0.033866520297012	4.90494784489527	1.57725664886279e-06	0.28194606306286	1
ENSG00000115648.13	MLPH	2	237535337	2_140	0	0.0875746993666185	14.0095225324543	1.1649288099371e-05	1.652146580168	1
ENSG00000124839.12	RAB17	2	237601116	2_140	0	0.0344228983012943	5.05961482011307	1.65372117203587e-06	0.169538053619405	1
ENSG00000124831.18	LRRFIP1	2	237751065	2_140	0	0.0441509414882508	7.42700742115516	3.11351687350905e-06	1.00885366036791	1
ENSG00000177483.11	RBM44	2	237778130	2_140	0	0.0331423929072249	4.69984552617846	1.47898865371418e-06	-0.0564347332790632	1
ENSG00000184182.18	UBE2F	2	237968767	2_141	0	0.0375303975816169	4.75242031868872	1.69353979410302e-06	-0.163074927954795	1
ENSG00000132330.16	SCLY	2	238060509	2_141	0	0.0520585572551018	7.87188256219937	3.89106182295233e-06	-1.32868584406136	2
ENSG00000144488.14	ESPNL	2	238100744	2_141	0	0.0676545476066979	10.3861298162014	6.67187863517672e-06	1.35101508401539	3
ENSG00000168427.8	KLHL30	2	238082919	2_141	0	0.0428311108682546	6.00953767496724	2.44398084300381e-06	-0.592729319807256	3
ENSG00000178752.15	ERFE	2	238139191	2_141	0	0.0502957207952138	7.54243170157243	3.60196774510773e-06	0.912848193579014	3
ENSG00000132323.8	ILKAP	2	238203982	2_141	0	0.205051395398495	21.3408358812626	4.1550050099918e-05	3.21747497549646	2
ENSG00000144485.10	HES6	2	238201743	2_141	0	0.0483602172803803	7.16758612579798	3.29123248086205e-06	-0.942640730430922	1
ENSG00000204104.11	TRAF3IP1	2	238320731	2_141	0	0.037247486509399	4.68048587439069	1.65533274904385e-06	-0.238748900432692	4
ENSG00000065802.11	ASB1	2	238426679	2_141	0	0.0418548670991059	5.78993897834492	2.30100387825974e-06	-0.464236038799348	1
ENSG00000068024.16	HDAC4	2	239411603	2_142	0	0.0212574910581633	5.32272001324614	1.07434316153636e-06	0.426251240515025	1
ENSG00000130414.11	NDUFA10	2	240026499	2_142	0	0.0200595541639127	4.77521157738527	9.09517986295817e-07	0.100323963279774	2
ENSG00000063660.8	GPC1	2	240467698	2_142	0	0.0212234533487018	5.30757294422114	1.0695705081421e-06	0.350239577587305	1
ENSG00000188542.9	DUSP28	2	240553756	2_142	0	0.0418835842888399	11.7501509186713	4.67288057510358e-06	-1.33725394422563	1
ENSG00000144504.15	ANKMY1	2	240526793	2_142	0	0.0219239346675566	5.61419850326706	1.16870165780134e-06	0.339938315630906	1
ENSG00000178623.11	GPR35	2	240596709	2_142	0	0.0551292457558774	14.3738394488189	7.52405977543689e-06	1.62957284463129	2
ENSG00000172478.17	C2orf54	2	240896529	2_144	0	0.0365663211504739	5.37375475046266	1.86576313630436e-06	0.480574455504444	2
ENSG00000130294.15	KIF1A	2	240820475	2_144	0	0.043811600423175	7.09389549475737	2.95101421276583e-06	-0.915835808322916	2
ENSG00000122085.16	MTERF4	2	241100174	2_144	0	0.034745734723554	4.88868745832587	1.6128395675322e-06	0.319457260444546	1
ENSG00000115687.13	PASK	2	241125889	2_144	0	0.0737526565096746	12.0866723915318	8.4641200672023e-06	1.72338539853295	2
ENSG00000115685.14	PPP1R7	2	241150035	2_144	0	0.0398379476918269	6.18851248521699	2.34088794580501e-06	-0.839412789670663	1
ENSG00000146205.13	ANO7	2	241189299	2_144	0	0.035913319698772	5.20253573326865	1.7740588411588e-06	-0.158878167634523	3
ENSG00000168385.17	SEPT2	2	241315963	2_144	0	0.036642708105863	5.39359741424878	1.87656445898e-06	-0.562626825638063	1
ENSG00000115677.16	HDLBP	2	241317232	2_144	0	0.0452032953882324	7.39203841740494	3.17271972600237e-06	-0.985848441043871	1
ENSG00000006607.13	FARP2	2	241355498	2_144	0	0.167538879768985	20.15586859132	3.20637654015517e-05	2.54385526334791	3
ENSG00000115694.14	STK25	2	241504711	2_144	0	0.043761280743879	7.08296679144892	2.94308378681866e-06	-1.05167139882755	2
ENSG00000176720.4	BOK	2	241559082	2_144	0	0.0346873205520545	4.87271611989422	1.60486779097528e-06	-0.432558692527323	1
ENSG00000168393.12	DTYMK	2	241682911	2_144	0	0.103782464471833	15.4052089127689	1.51806011001975e-05	-2.00047428865824	1
ENSG00000168395.15	ING5	2	241687064	2_144	0	0.061518036385481	10.340409998852	6.04000948128685e-06	1.41331654037238	2
ENSG00000134115.12	CNTN6	3	842660	3_1	0	0.116688546365913	19.398209541115	2.1492516696615e-05	2.4109517640788	1
ENSG00000144619.14	CNTN4	3	2080171	3_2	0	0.0136634403924407	5.63608883031315	7.31198501485829e-07	0.417638768304272	1
ENSG00000072756.16	TRNT1	3	3126390	3_4	0	0.0136540131301063	7.62714492291379	9.88825622616158e-07	0.82668788557735	3
ENSG00000113851.14	CRBN	3	3177827	3_4	0	0.0163051175080761	9.29817761263823	1.43952485410878e-06	1.0633214057015	3
ENSG00000175928.5	LRRN1	3	3339856	3_4	0	0.0110583923761569	5.6437169200815	5.92590403940608e-07	-0.5353461401387	1
ENSG00000170364.12	SETMAR	3	4303252	3_4	0	0.010232894847603	4.9143891436399	4.77491286836712e-07	0.259216070050251	1
ENSG00000144455.13	SUMF1	3	4368850	3_4	0	0.0115719092550833	6.07054091641714	6.67006101654507e-07	0.551872996561805	4
ENSG00000150995.18	ITPR1	3	4492945	3_4	0	0.0100065846192883	4.70419415380007	4.46959844144037e-07	0.0815700528953291	1
ENSG00000134108.12	ARL8B	3	5125556	3_4	0	0.0124794794292145	6.78074046944169	8.03472447285743e-07	0.686403406226474	1
ENSG00000134109.10	EDEM1	3	5236163	3_4	0	0.0146539384492451	8.29249422359695	1.15381701079882e-06	-0.927542554918718	1
ENSG00000182533.6	CAV3	3	8733693	3_7	0	0.0279168370435348	4.75308038343201	1.25990780796344e-06	0.0769160424047758	1
ENSG00000125046.14	SSUH2	3	8744602	3_7	0	0.111098592953538	18.0117757754615	1.90003887773068e-05	-1.90400305774865	1
ENSG00000180914.10	OXTR	3	8851862	3_7	0	0.0335487612895924	6.49486044266809	2.06892005735286e-06	0.650982265710312	1
ENSG00000070950.9	RAD18	3	8961362	3_7	0	0.0310337643793852	5.75580788762536	1.6960480240564e-06	-0.52346664630515	3
ENSG00000196220.15	SRGAP3	3	9104265	3_7	0	0.0474462961527576	9.79300176215576	4.41179724103875e-06	-1.22358121072894	1
ENSG00000168137.15	SETD5	3	9397385	3_7	0	0.0281432516816041	4.82955161069818	1.29056083944981e-06	-0.0748059519681246	1
ENSG00000163719.19	MTMR14	3	9649842	3_8	0	0.0140039473850658	4.69497300833427	6.24282221301366e-07	0.0239401389600048	1
ENSG00000144550.12	CPNE9	3	9703359	3_8	0	0.0310824347857933	12.1122561514309	3.57468250380443e-06	-1.34839893284595	1
ENSG00000114026.21	OGG1	3	9749660	3_8	0	0.0151828845573845	5.47372367369872	7.89104565570845e-07	0.406002895388766	1
ENSG00000134072.10	CAMK1	3	9770367	3_8	0	0.0558415407067813	17.606834399959	9.33546744016092e-06	-1.91969454702108	1
ENSG00000214021.15	TTLL3	3	9809721	3_8	0	0.0141039522734006	4.76141454944941	6.37638044392314e-07	-0.200235212165477	3
ENSG00000156990.14	RPUSD3	3	9846429	3_8	0	0.0140570801404235	4.73250819142971	6.31660750414346e-07	-0.0882005856507655	1
ENSG00000171135.13	JAGN1	3	9890513	3_8	0	0.0435082453404516	15.3459780730023	6.33962455600538e-06	-1.57517782029964	1
ENSG00000163701.18	IL17RE	3	9864863	3_8	0	0.0589332867256208	18.2522428705812	1.02134930636513e-05	-1.95871560466956	2
ENSG00000125037.12	EMC3	3	9912210	3_8	0	0.0140939511899318	4.7502697793356	6.35694472065212e-07	-0.216728516853955	2
ENSG00000254999.3	BRK1	3	10115684	3_8	0	0.076648801842744	20.4935386257979	1.49148785695266e-05	2.05255636631234	1
ENSG00000134086.7	VHL	3	10140878	3_8	0	0.0155389993083871	5.63416936255902	8.312857614856e-07	0.407303552750347	1
ENSG00000134070.4	IRAK2	3	10169898	3_8	0	0.0154927612221611	5.70831930268366	8.39719971290103e-07	0.469325629989702	1
ENSG00000157014.10	TATDN2	3	10248460	3_8	0	0.0177157774564708	6.87561839003853	1.15656322066067e-06	1.00484632557213	1
ENSG00000157017.15	GHRL	3	10220494	3_8	0	0.0197841791224007	7.86409715737547	1.47728504906548e-06	1.15714023786739	2
ENSG00000157087.17	ATP2B2	3	10707748	3_8	0	0.0176573513069167	7.27705417843889	1.22005262261115e-06	1.34987599615627	1
ENSG00000157103.10	SLC6A1	3	10993660	3_9	0	0.0212223473774782	7.50659894642626	1.51263459678754e-06	0.766446967216756	1
ENSG00000197548.12	ATG7	3	11271528	3_9	0	0.0160288560034978	4.85968216436653	7.39618542275752e-07	-0.0413676842730492	3
ENSG00000144559.10	TAMM41	3	11808333	3_9	0	0.0386638895249842	13.1884638191375	4.84169190553736e-06	-1.51999097421808	1
ENSG00000157152.16	SYN2	3	11985235	3_9	0	0.105641323490503	22.8630041458475	2.29331929673578e-05	3.08937903824607	1
ENSG00000154743.17	TSEN2	3	12479681	3_9	0	0.0292610613155306	10.5440197097635	2.92950119865126e-06	-1.96674355843751	3
ENSG00000075975.15	MKRN2	3	12547742	3_9	0	0.0402941197727669	13.5812550857032	5.19611765403658e-06	1.66603915031548	2
ENSG00000225526.4	MKRN2OS	3	12560442	3_9	0	0.0745347916787511	19.4731378839753	1.37813695238582e-05	2.73478948272856	2
ENSG00000132155.11	RAF1	3	12664356	3_9	0	0.0171178605938153	5.47906166822889	8.9053926035112e-07	0.267814609181363	1
ENSG00000144712.11	CAND2	3	12760344	3_9	0	0.0832677430395928	20.5450828398817	1.6243592535354e-05	-2.33804533574052	2
ENSG00000144711.13	IQSEC1	3	13072626	3_10	0	0.0385464052005026	8.42847236670633	3.08482226274997e-06	1.06979925104399	1
ENSG00000163528.12	CHCHD4	3	14101457	3_10	0	0.0794020479340408	15.3534840576984	1.15754009485928e-05	-1.76275003268146	1
ENSG00000170876.7	TMEM43	3	14124463	3_10	0	0.0394592993375046	8.65108651293956	3.24128650666297e-06	-1.12428239661362	1
ENSG00000154767.14	XPC	3	14180391	3_10	0	0.0421138476164306	9.27075410299259	3.70712628024487e-06	1.1648616804803	1
ENSG00000170860.3	LSM3	3	14179885	3_10	0	0.0306086067731041	6.2395382036594	1.81339914659955e-06	0.767743623429467	1
ENSG00000131389.16	SLC6A6	3	14394914	3_10	0	0.382069602965141	31.4602026503002	0.000114130415843475	-3.41734940949804	2
ENSG00000154781.15	CCDC174	3	14653937	3_10	0	0.0274099195502829	5.19410622290774	1.3518110266576e-06	-0.417194023346176	1
ENSG00000154783.11	FGD5	3	14815331	3_11	0	0.0337267148872072	5.56278515911891	1.78140934161673e-06	0.438594222906925	1
ENSG00000131381.12	RBSN	3	15099772	3_11	0	0.117508371293267	17.5804932881641	1.96154041362766e-05	2.09709848288322	1
ENSG00000131375.9	CAPN7	3	15206289	3_11	0	0.0413726059781878	7.50507514611014	2.94825686831031e-06	-1.03175591327476	1
ENSG00000131370.15	SH3BP5	3	15364200	3_11	0	0.0526566432001018	9.80577957503344	4.9026703543685e-06	-1.01651642169134	1
ENSG00000206562.11	METTL6	3	15444611	3_11	0	0.0521478141682059	9.71366289159056	4.80968388464709e-06	1.32220751972358	1
ENSG00000144597.13	EAF1	3	15429273	3_11	0	0.0335034320071139	5.49960505946747	1.74951712125038e-06	0.403890866031309	1
ENSG00000206561.12	COLQ	3	15520634	3_11	0	0.0337319210560223	5.56389765665868	1.78204064374749e-06	-0.0844900987898192	2
ENSG00000131373.14	HACL1	3	15601668	3_11	0	0.0330850952419044	5.38056802328332	1.69027711792736e-06	0.628322811174072	1
ENSG00000169814.12	BTD	3	15595639	3_11	0	0.0709680748624687	12.6718972513137	8.53890268311914e-06	1.37728996534951	1
ENSG00000206560.11	ANKRD28	3	15859466	3_11	0	0.0687073640918687	12.3603666694906	8.06365685893854e-06	-1.74072890255335	1
ENSG00000154813.9	DPH3	3	16264511	3_12	0	0.0250799556014313	7.30090420467036	1.73860454341552e-06	-0.814951203096842	2
ENSG00000154814.13	OXNAD1	3	16265263	3_12	0	0.0757156438534691	17.4527853141257	1.2547227227021e-05	2.00204606493137	2
ENSG00000131378.13	RFTN1	3	16459495	3_12	0	0.03338912346116	11.3644296159961	3.6028821617782e-06	-1.58495925443338	1
ENSG00000154822.17	PLCL2	3	16802230	3_12	0	0.0211464705556574	17.3069249832998	3.4750031292687e-06	4.01583677930304	1
ENSG00000163576.17	EFHB	3	19944997	3_14	0	0.0299742355449627	6.75931986083555	1.9237494600394e-06	0.765438565587027	1
ENSG00000144566.10	RAB5A	3	19946616	3_14	0	0.114353322012952	19.6282871690879	2.13122148465543e-05	-2.20929030693862	1
ENSG00000183977.13	PP2D1	3	20012089	3_14	0	0.0264722375587555	5.58294014756952	1.40330159956298e-06	0.527850970198952	1
ENSG00000151789.10	ZNF385D	3	21772324	3_16	0	0.022578368923711	4.74506990964809	1.01726142719036e-06	0.628575743242147	1
ENSG00000182247.9	UBE2E2	3	23252258	3_17	0	0.0462037253665937	10.7319836876582	4.70819448663403e-06	1.49930471352836	1
ENSG00000170142.11	UBE2E1	3	23805720	3_18	0	0.00668087414195484	4.93279159689855	3.12912890743953e-07	-0.741455619289953	1
ENSG00000197885.10	NKIRAS1	3	23923099	3_18	0	0.00685847208525725	5.22705215414676	3.40393772075043e-07	-0.645257165366454	1
ENSG00000151090.17	THRB	3	24208343	3_18	0	0.147465756685244	33.7265178349542	4.7223707940617e-05	-3.69700903150942	1
ENSG00000163491.16	NEK10	3	27402901	3_20	0	0.0486855175196097	6.78325170348186	3.13570443466253e-06	-0.982749857792969	1
ENSG00000033867.16	SLC4A7	3	27484716	3_20	0	0.0390945949496123	4.69235004794672	1.74182499179885e-06	-0.108762797562898	2
ENSG00000163508.12	EOMES	3	27717913	3_20	0	0.0416354369376952	5.29158889472562	2.09192745519813e-06	0.470337998133566	1
ENSG00000163512.13	AZI2	3	28348860	3_21	0	0.0454174417169674	11.6225019241979	5.01209958172012e-06	-1.51988591572188	1
ENSG00000206559.7	ZCWPW2	3	28348860	3_21	0	0.0454174417169673	11.6225019241979	5.01209958172011e-06	1.51988591572188	1
ENSG00000144642.21	RBMS3	3	28575079	3_21	0	0.0239154382374266	5.5361982238923	1.25715078802908e-06	-0.00535830737670335	1
ENSG00000163527.9	STT3B	3	31525335	3_23	0	0.0181105686283325	5.16996449263622	8.89031283825467e-07	0.354417089995253	1
ENSG00000197385.5	ZNF860	3	31981522	3_23	0	0.0283930603644101	9.45163932531794	2.54810161516915e-06	-1.25154061560914	1
ENSG00000144645.13	OSBPL10	3	31997333	3_23	0	0.0489196925960765	14.5004203405169	6.73537387314592e-06	-1.72675346476913	1
ENSG00000152642.10	GPD1L	3	32153449	3_23	0	0.263709997325021	30.3994708917419	7.61184639619373e-05	3.10746065390086	1
ENSG00000170293.8	CMTM8	3	32238447	3_23	0	0.0405039061692114	12.7463193512545	4.90206539248766e-06	1.41298873674307	2
ENSG00000153551.13	CMTM7	3	32413589	3_25	0	0.00799208147952379	9.07596104438029	6.88731462538893e-07	1.03248213624508	1
ENSG00000091317.7	CMTM6	3	32503449	3_25	0	0.00505655175856978	4.81546043208982	2.31200980992869e-07	-0.104812723514857	1
ENSG00000144635.8	DYNC1LI1	3	32570569	3_25	0	0.00510474013527651	4.89292334262934	2.37158910784019e-07	0.228655077825894	1
ENSG00000170266.15	GLB1	3	33097285	3_25	0	0.0068054047374172	7.45258580787775	4.81568798903696e-07	-1.00819855842855	1
ENSG00000170275.14	CRTAP	3	33113893	3_25	0	0.00515735844434684	4.98551854238257	2.44137812662645e-07	-0.289932567491617	3
ENSG00000173705.8	SUSD5	3	33123159	3_25	0	0.00509771695363814	4.90876533864381	2.37599425437587e-07	0.137722840633699	3
ENSG00000153558.13	FBXL2	3	33277306	3_25	0	0.042166499757799	23.7279807966443	9.50004649266755e-06	2.53478646630118	1
ENSG00000153560.11	UBP1	3	33443467	3_25	0	0.0446916567413103	24.259658999757	1.02945778753715e-05	2.5504893268347	1
ENSG00000170248.13	PDCD6IP	3	33798622	3_25	0	0.0415054295679782	24.3199725155548	9.58441013254643e-06	-2.24021649330016	1
ENSG00000172995.16	ARPP21	3	35524045	3_26	0	0.0354496605389035	7.89944735689583	2.65892560860343e-06	1.10757068633835	1
ENSG00000144681.10	STAC	3	36364525	3_26	0	0.0265901814543162	5.09062936386313	1.28525758656441e-06	-0.750228048016095	2
ENSG00000163673.7	DCLK3	3	36777769	3_27	0	0.0300470398567756	9.10157918779593	2.5966645076369e-06	1.33243624585368	1
ENSG00000178567.7	EPM2AIP1	3	36993455	3_27	0	0.0222460955796837	7.56651484449557	1.59825872534366e-06	-1.61366211709586	1
ENSG00000076242.14	MLH1	3	36996225	3_27	0	0.023051945352812	5.54127468883816	1.2128711266072e-06	-0.144753850542979	1
ENSG00000093167.17	LRRFIP2	3	37186242	3_27	0	0.0205764353907114	10.8550577718904	2.12079981490099e-06	2.70425250037842	1
ENSG00000144674.16	GOLGA4	3	37243088	3_27	0	0.0236599386821296	5.73670655114154	1.28876474332384e-06	-0.143634425778073	1
ENSG00000198590.11	C3orf35	3	37386585	3_27	0	0.0234513267474955	5.66879079139483	1.26227867137805e-06	-0.127522858999875	1
ENSG00000144668.11	ITGA9	3	37452932	3_27	0	0.0765024290628962	15.1657236664919	1.10163001479641e-05	0.857743743799045	1
ENSG00000136059.14	VILL	3	37989256	3_27	0	0.0211718773816949	5.11378815784986	1.02801511454795e-06	0.256457259625929	1
ENSG00000008226.19	DLEC1	3	38045533	3_27	0	0.0213991446586674	4.99300888910572	1.01450957576089e-06	0.304970138868391	1
ENSG00000172936.12	MYD88	3	38137763	3_27	0	0.0282889539402829	8.0898791726624	2.17298295920831e-06	1.07832028706259	1
ENSG00000172939.8	OXSR1	3	38132242	3_27	0	0.0208825236177167	4.95836760535017	9.83148451585164e-07	-0.562864157203833	1
ENSG00000172940.11	SLC22A13	3	38266019	3_27	0	0.0262785501838068	7.01127106643401	1.74942591552782e-06	0.849641885603893	1
ENSG00000144671.10	SLC22A14	3	38281798	3_27	0	0.0218363694302534	5.1478989858527	1.06735243780461e-06	-0.235038708942562	2
ENSG00000093217.9	XYLB	3	38379457	3_28	0	0.0218073712325689	7.08547917087205	1.46713453198733e-06	1.21170735831493	1
ENSG00000114739.13	ACVR2B	3	38454574	3_28	0	0.162905371983204	21.3689953074053	3.30534583780569e-05	3.57104697063284	1
ENSG00000168356.11	SCN11A	3	38950616	3_28	0	0.0218444591752622	6.53125303113353	1.35467527110184e-06	-0.691058726754666	1
ENSG00000114745.13	GORASP1	3	39107217	3_28	0	0.0193757872530594	5.51992689408847	1.01552373907878e-06	0.480409559579755	1
ENSG00000168026.18	TTC21A	3	39107217	3_28	0	0.0193757872530594	5.51992689408847	1.01552373907878e-06	0.480409559579755	1
ENSG00000168334.8	XIRP1	3	39191707	3_28	0	0.0752740150082263	18.2899490496772	1.30723893281784e-05	-2.07424251743994	2
ENSG00000168329.13	CX3CR1	3	39281672	3_28	0	0.0182632309110199	4.96776348146343	8.61461588458751e-07	-0.370661468890186	2
ENSG00000168028.13	RPSA	3	39407090	3_28	0	0.0186685371762992	5.17341279561051	9.17032692447604e-07	0.395812929953762	1
ENSG00000168314.17	MOBP	3	39466391	3_28	0	0.0187805832581143	5.25987161780453	9.3795416590868e-07	0.294715111233669	1
ENSG00000170011.13	MYRIP	3	39808955	3_28	0	0.0225413418671215	6.94089361734803	1.48556805001959e-06	0.879116877216718	1
ENSG00000114784.3	EIF1B	3	40309993	3_29	0	0.0306404497649987	6.96582246976182	2.0265855167838e-06	0.92296487363345	1
ENSG00000188846.13	RPL14	3	40457354	3_29	0	0.0328975440461148	7.63981330374004	2.38640208382121e-06	-1.01835852057549	1
ENSG00000177873.12	ZNF619	3	40477330	3_29	0	0.0379283464746792	8.99121222054887	3.23802020859062e-06	-1.18756045420034	1
ENSG00000177842.11	ZNF620	3	40501132	3_29	0	0.0252614318307379	5.13824185254311	1.23245168240816e-06	-0.540471219207788	1
ENSG00000172888.11	ZNF621	3	40528255	3_29	0	0.027481674694699	5.93526697562444	1.54874832649975e-06	-0.320800367533502	1
ENSG00000168038.10	ULK4	3	41963289	3_30	0	0.0441947451142599	6.80856495858196	2.85708799007208e-06	-0.995013344958611	1
ENSG00000182606.14	TRAK1	3	42061553	3_30	0	0.0469162442561737	7.37851206038398	3.28692221720977e-06	-0.884472683663844	1
ENSG00000114857.17	NKTR	3	42603651	3_31	0	0.062177471409451	20.6010647197922	1.21624234472657e-05	2.27757394063643	1
ENSG00000114853.13	ZBTB47	3	42653821	3_31	0	0.0170300176703139	8.37107017440197	1.35360976271391e-06	1.32999104973012	1
ENSG00000010282.14	HHATL	3	42691976	3_31	0	0.0144601996340326	6.93655204268543	9.52391113666116e-07	0.88379703985669	2
ENSG00000244607.5	CCDC13	3	42692175	3_31	0	0.0117483134963113	4.80870450326826	5.36415123867899e-07	0.16991433303627	2
ENSG00000181061.13	HIGD1A	3	42800848	3_31	0	0.0117685667323703	4.86947544619329	5.44130601987926e-07	-0.379721733290249	1
ENSG00000144648.15	ACKR2	3	42800848	3_31	0	0.0117757117142417	4.87623349469156	5.45216581067027e-07	0.38388138418938	2
ENSG00000180432.5	CYP8B1	3	42873893	3_31	0	0.0116319178045187	4.70399693367424	5.19536125687981e-07	0.193629704870829	1
ENSG00000182983.14	ZNF662	3	42881515	3_31	0	0.0116481726893884	4.69938410500509	5.19751966319777e-07	0.107311708111073	1
ENSG00000240747.7	KRBOX1	3	42809057	3_31	0	0.0118323913832786	4.83681308391919	5.43412004184419e-07	-0.145697964308204	1
ENSG00000160746.12	ANO10	3	43691692	3_31	0	0.0143136201880456	6.48784883448765	8.81754344502464e-07	0.139145502515291	1
ENSG00000179152.19	TCAIM	3	44314180	3_31	0	0.020781118960898	10.1797057080842	2.00863741531961e-06	-1.51402569258174	3
ENSG00000225873.3	LINC00694	3	44439661	3_31	0	0.056748366219324	19.1215801630312	1.0303257123985e-05	2.26959777015543	1
ENSG00000178917.15	ZNF852	3	44510929	3_31	0	0.0147462544883435	7.287744893362	1.02040430737046e-06	-1.41086035550825	1
ENSG00000144792.9	ZNF660	3	44590720	3_31	0	0.0235414569940606	10.9730892707602	2.45278593554368e-06	-1.62315774228878	1
ENSG00000186448.14	ZNF197	3	44551487	3_31	0	0.0116257219722549	4.68054802197122	5.16670939262282e-07	-0.201611149511573	1
ENSG00000169981.10	ZNF35	3	44721338	3_31	0	0.0138486413378549	6.31961915137461	8.30989375218158e-07	-0.747861346350425	1
ENSG00000196653.11	ZNF502	3	44721338	3_31	0	0.0138486413378549	6.31961915137461	8.30989375218158e-07	-0.747861346350425	1
ENSG00000186446.11	ZNF501	3	44713292	3_31	0	0.0117654992684146	4.82040830968035	5.38507286893065e-07	-0.378680887856406	3
ENSG00000163807.5	KIAA1143	3	44761638	3_31	0	0.154907021252445	28.6928339020645	4.22028659019349e-05	-3.34775308757611	1
ENSG00000163808.16	KIF15	3	44761638	3_31	0	0.154907021252445	28.6928339020645	4.22028659019349e-05	-3.34775308757611	1
ENSG00000169964.7	TMEM42	3	44865736	3_31	0	0.0151098546372356	6.93410868067384	9.94828749157554e-07	0.436527791590071	1
ENSG00000163810.11	TGM4	3	44874111	3_31	0	0.0123109562362964	5.13636539913427	6.00406100024394e-07	-0.308041581250723	1
ENSG00000075914.12	EXOSC7	3	44998969	3_31	0	0.0224266761780834	11.0594151248267	2.35501929132234e-06	1.38239238658902	1
ENSG00000163815.5	CLEC3B	3	45000571	3_31	0	0.0361296715394955	14.6755283707236	5.03448621985597e-06	-1.67259817849906	1
ENSG00000163814.7	CDCP1	3	45147206	3_32	0	0.0473767502591667	8.94780543300157	4.02512337270866e-06	-0.969880510919454	1
ENSG00000249992.1	TMEM158	3	45226648	3_32	0	0.0313748792140748	5.02828049123846	1.49795564924415e-06	-0.398249939390283	1
ENSG00000011376.9	LARS2	3	45388191	3_32	0	0.0637362093249014	11.7884727238778	7.13413248589952e-06	1.38549278074384	2
ENSG00000144791.9	LIMD1	3	45555166	3_32	0	0.0333053687387332	5.5946243771189	1.76922299924657e-06	0.446425141515227	3
ENSG00000163818.16	LZTFL1	3	45916197	3_32	0	0.0428801256847659	7.99692482091948	3.25594049842051e-06	-1.1532815578485	2
ENSG00000163820.14	FYCO1	3	45987701	3_32	0	0.0585944154545741	10.9809231450291	6.10931438913181e-06	-1.60142968469713	2
ENSG00000173578.7	XCR1	3	46027968	3_32	0	0.0864942054685053	14.7372105449087	1.21031857508114e-05	1.92771532643383	1
ENSG00000163823.3	CCR1	3	46208231	3_32	0	0.0302689706787339	4.68813307254985	1.34739515098097e-06	-0.0115602059463648	1
ENSG00000121807.5	CCR2	3	46353822	3_32	0	0.0334178540107638	5.62660380135043	1.78534556685407e-06	0.524566096289128	1
ENSG00000160791.13	CCR5	3	46371068	3_32	0	0.0319795168515149	5.20927477253103	1.58178175024523e-06	0.275378155154611	1
ENSG00000121797.9	CCRL2	3	46407900	3_32	0	0.0383135975018494	6.92518867647844	2.51931190845781e-06	0.781986640420535	1
ENSG00000012223.12	LTF	3	46485651	3_32	0	0.05940330187168	11.112414465951	6.26781852146937e-06	1.40059618157571	1
ENSG00000241186.9	TDGF1	3	46576229	3_32	0	0.0306906427748466	4.81924990189695	1.40437415429303e-06	0.285672916814736	1
ENSG00000261603.1	PRSS46	3	46716355	3_33	0	0.0326563776474697	5.66389434172828	1.75622659544281e-06	0.594120788127625	3
ENSG00000178038.16	ALS2CL	3	46696489	3_33	0	0.032297896859831	5.55919407614359	1.70483940917098e-06	-0.531548308431737	1
ENSG00000181585.3	TMIE	3	46696489	3_33	0	0.0341551598447546	6.08970075787152	1.97492074281533e-06	-0.6608673572073	2
ENSG00000188086.13	PRSS45	3	46703440	3_33	0	0.0331847813403523	5.81617441545512	1.83262572603192e-06	0.615706321827473	2
ENSG00000178055.11	PRSS42	3	46834226	3_33	0	0.0331719871757189	5.81251561557734	1.83076675837556e-06	-0.613347872290446	1
ENSG00000160801.13	PTH1R	3	46878191	3_33	0	0.0375772795140498	6.99669335263724	2.49640803838037e-06	-0.719031571624505	1
ENSG00000160796.16	NBEAL2	3	46979634	3_33	0	0.0325840429334804	5.64285940239213	1.74582856715033e-06	0.568931002442965	2
ENSG00000181555.20	SETD2	3	47163449	3_33	0	0.0463810056653401	9.00110964739694	3.96399967289794e-06	-1.11195258272225	2
ENSG00000114650.18	SCAP	3	47476755	3_33	0	0.0374339141889527	6.96035915860542	2.47396919299195e-06	0.750024519775829	1
ENSG00000163832.15	ELP6	3	47513447	3_33	0	0.0300618998410087	4.87904915507129	1.39267254428598e-06	-0.15896997026746	1
ENSG00000114646.9	CSPG5	3	47580841	3_33	0	0.0402727447713901	7.65556561479041	2.92742589191861e-06	0.871592341195645	1
ENSG00000173473.10	SMARCC1	3	47781357	3_34	0	0.0315430934321564	4.68062503549879	1.40186286119779e-06	-0.303797327569106	1
ENSG00000164045.11	CDC25A	3	48188134	3_34	0	0.0924838283465632	14.9895973960545	1.31629479534438e-05	-2.6664228210338	1
ENSG00000164047.4	CAMP	3	48226335	3_34	0	0.0878620394283633	14.4910730410856	1.20892461962357e-05	-2.6295131005352	1
ENSG00000172113.8	NME6	3	48301392	3_34	0	0.0675456835932895	11.9485111024333	7.66317581359185e-06	2.42159862848442	1
ENSG00000164049.14	FBXW12	3	48372047	3_34	0	0.0532782773910945	9.67143783830827	4.89258766706655e-06	-1.79147738926159	1
ENSG00000232112.3	TMA7	3	48440237	3_34	0	0.0607359775171787	10.9269912950128	6.30150114533418e-06	-1.917523085771	1
ENSG00000164053.19	ATRIP	3	48446507	3_34	0	0.0587534042096235	10.6085472531144	5.91815515713479e-06	-1.8859977712815	1
ENSG00000213689.11	TREX1	3	48467186	3_34	0	0.0574035978915592	10.385694000936	5.66072468385754e-06	1.82361087055254	1
ENSG00000164054.15	SHISA5	3	48525060	3_34	0	0.0315624947047706	4.68645339357945	1.40447179417579e-06	0.23796793623951	1
ENSG00000114268.11	PFKFB4	3	48581233	3_34	0	0.0346776108747964	5.57949874793881	1.83713787251406e-06	0.692990565083282	1
ENSG00000145040.3	UCN2	3	48563473	3_34	0	0.0333317936137141	5.20379630890973	1.64693466051754e-06	0.340280510150762	2
ENSG00000114270.17	COL7A1	3	48595323	3_34	0	0.042149141481487	7.43477777674572	2.97546003907661e-06	0.782867330915396	1
ENSG00000183396.3	TMEM89	3	48621034	3_34	0	0.0611882422435051	10.9982352740362	6.38981640554122e-06	1.72098153147137	1
ENSG00000008300.16	CELSR3	3	48662086	3_34	0	0.0917286427431899	14.9099720089179	1.2986113444207e-05	-2.22369486766941	1
ENSG00000068745.14	IP6K2	3	48727521	3_34	0	0.0672512566393314	11.9065585639875	7.60298358949043e-06	-1.53872737935459	1
ENSG00000114302.15	PRKAR2A	3	48846714	3_34	0	0.0422607915937209	7.45993984072152	2.9934385661561e-06	-0.767483831644682	2
ENSG00000178467.17	P4HTM	3	48987668	3_34	0	0.0484468326829289	8.76275615542968	4.03091381628408e-06	-1.9628343393716	2
ENSG00000178252.17	WDR6	3	49007334	3_34	0	0.0765366659184194	13.1540718695483	9.55932323198785e-06	2.47560011522529	1
ENSG00000178149.16	DALRD3	3	49023895	3_34	0	0.0366776139783417	6.112100368	2.12857496244122e-06	-1.36577502746997	1
ENSG00000177352.9	CCDC71	3	49170416	3_34	0	0.0528449426190539	9.59329351371395	4.81358405267813e-06	1.63292668153158	1
ENSG00000185909.14	KLHDC8B	3	49171432	3_34	0	0.0820416302013008	13.8262653033469	1.0770517338748e-05	2.39097372107209	1
ENSG00000173421.16	CCDC36	3	49199006	3_34	0	0.0978944408007397	15.5438808811064	1.44482379719442e-05	-2.54781712553714	2
ENSG00000188315.7	C3orf62	3	49277527	3_34	0	0.0651033932219969	11.5942212684518	7.16708583853527e-06	-1.82547547637834	1
ENSG00000114316.12	USP4	3	49340655	3_35	0	0.0311021840496731	13.4636670045908	3.97604824588669e-06	1.79713470334737	1
ENSG00000233276.3	GPX1	3	49359318	3_35	0	0.0321947644551105	13.8227271780034	4.22548325664249e-06	1.82713898528239	1
ENSG00000145022.4	TCTA	3	49413016	3_35	0	0.0147937522743806	14.1047803183399	1.98126270831273e-06	1.35085205437018	1
ENSG00000145020.15	AMT	3	49421943	3_35	0	0.0357709371811922	14.6478795200336	4.97510756137406e-06	-2.3822792021924	2
ENSG00000145029.13	NICN1	3	49428588	3_35	0	0.0205688569193053	11.2346130600779	2.19414676101427e-06	-0.923324010822495	2
ENSG00000173531.15	MST1	3	49685714	3_35	0	0.0146675979544456	12.0214510915623	1.67422293852966e-06	-0.286576386223328	4
ENSG00000164068.15	RNF123	3	49687375	3_35	0	0.0300162180928045	31.9898055180241	9.11727320282774e-06	-0.222638756932701	2
ENSG00000176095.11	IP6K1	3	49787937	3_35	0	0.0168624788176137	31.6816378651093	5.07255120119746e-06	-1.58199386597702	1
ENSG00000187492.8	CDHR4	3	49794828	3_35	0	0.0169463661749037	31.7900145219956	5.11522462252648e-06	-1.58062440859173	1
ENSG00000185614.4	FAM212A	3	49803410	3_35	0	0.0151406818162618	6.42598816226776	9.2381019502802e-07	0.442902039803491	1
ENSG00000182179.12	UBA7	3	49765962	3_35	0	0.0363177235653301	9.88612398691389	3.40911827122921e-06	1.29317988092789	1
ENSG00000183763.8	TRAIP	3	49856597	3_35	0	0.0213593037087131	22.8442623547954	4.63299281829883e-06	-3.20017972979481	1
ENSG00000164078.12	MST1R	3	49904003	3_35	0	0.0211232874559436	47.2156690382967	9.46989260639812e-06	-2.82510604748884	1
ENSG00000004534.14	RBM6	3	49937901	3_35	1	0.641222162735005	55.8122516653962	0.000339809460111241	3.30195004558023	1
ENSG00000001617.11	SEMA3F	3	50150357	3_35	0	0.0161458333790682	31.0102905259087	4.75404948696157e-06	-0.319891926345383	1
ENSG00000188338.14	SLC38A3	3	50204954	3_35	2	0.79275255735468	46.5114804096263	0.000350102499488059	1.40197800435299	1
ENSG00000114353.16	GNAI2	3	50218231	3_35	0	0.017688277711208	20.5625878181752	3.45350997729719e-06	1.21068495249464	1
ENSG00000012171.19	SEMA3B	3	50263618	3_35	0	0.015855285570929	9.2888508827485	1.39840657220754e-06	-0.155153184526571	1
ENSG00000179564.3	LSMEM2	3	50278688	3_35	0	0.0290679552965994	16.588077092526	4.57833877762671e-06	1.44369136796776	1
ENSG00000214706.10	IFRD2	3	50294496	3_35	0	0.0147164975019632	9.58506293284952	1.33935846396096e-06	-0.123168375912875	1
ENSG00000243477.5	NAT6	3	50299601	3_35	0	0.0286041181646176	25.2737714437265	6.86429617768939e-06	1.69839858361098	2
ENSG00000186792.16	HYAL3	3	50295266	3_35	0	0.0276355190922984	20.5483149574843	5.39189265198844e-06	-1.92944975808458	2
ENSG00000114378.16	HYAL1	3	50314277	3_35	0	0.0182497329294171	7.39296713957473	1.2810694834045e-06	0.509839755142574	1
ENSG00000068001.13	HYAL2	3	50323853	3_35	0	0.0221950566171027	9.75827560441172	2.05649062387446e-06	-1.32115022799743	1
ENSG00000068028.17	RASSF1	3	50341515	3_35	0	0.034867307933698	18.3342336650597	6.06985862747117e-06	1.6007138152246	1
ENSG00000114395.10	CYB561D2	3	50350442	3_35	0	0.0699026197903186	23.1577163393149	1.53704498801646e-05	2.31665715050022	1
ENSG00000007402.11	CACNA2D2	3	50504484	3_35	0	0.0147435572602627	9.2153377751032	1.29006304867065e-06	-0.235943577704452	1
ENSG00000114735.9	HEMK1	3	50569633	3_35	0	0.0146767185745935	8.1581249263999	1.13688546726246e-06	-0.0587563431017551	1
ENSG00000088543.14	C3orf18	3	50572377	3_35	0	0.0146766858886934	8.15053301302853	1.13582495734486e-06	0.0587563431017801	1
ENSG00000114738.10	MAPKAPK3	3	50611291	3_35	0	0.0258031505986428	10.8589330165257	2.66046339624743e-06	-1.2221371654062	1
ENSG00000088538.12	DOCK3	3	50663571	3_35	0	0.01569420293007	8.05498964487328	1.20033272646892e-06	-1.07940097655452	2
ENSG00000145050.15	MANF	3	51384757	3_35	0	0.0561230388031427	16.9125873061269	9.01256949090657e-06	2.20316363127078	1
ENSG00000164080.13	RAD54L2	3	51535000	3_35	0	0.0147317908581668	6.11976432936289	8.56027347665579e-07	-1.34027397093485	2
ENSG00000164081.12	TEX264	3	51671175	3_35	0	0.014715488335454	4.77497773145048	6.67180625431666e-07	-0.203691119249094	1
ENSG00000164082.14	GRM2	3	51704240	3_35	0	0.0160730414000934	7.03038073346098	1.07293720529575e-06	0.709629136461482	2
ENSG00000114779.19	ABHD14B	3	51848078	3_36	0	0.0145169557333786	7.03559023595667	9.69780588442372e-07	0.914286609132036	1
ENSG00000162244.10	RPL29	3	51993314	3_36	0	0.0145886651408409	6.57107873247935	9.10226810632964e-07	-0.518269283397423	1
ENSG00000164087.7	POC1A	3	52154292	3_36	0	0.0313391936324989	16.4297217430774	4.88894805289105e-06	2.54241109255105	1
ENSG00000239732.3	TLR9	3	52227452	3_36	0	0.0117509278702832	5.0577054343918	5.643169424854e-07	0.911174619451306	1
ENSG00000164088.17	PPM1M	3	52245578	3_36	0	0.0121050805682928	5.5718641287817	6.40421050480289e-07	1.01936450719953	2
ENSG00000168237.17	GLYCTK	3	52287960	3_36	0	0.0821056478406966	36.0597938096934	2.81121245347122e-05	5.30767059382956	2
ENSG00000164091.11	WDR82	3	52287960	3_36	0	0.0189151444713842	9.12623727975486	1.6390749598995e-06	-1.24293028856333	1
ENSG00000114841.17	DNAH1	3	52316196	3_36	0	0.0228514428464121	11.682309529098	2.53477685218366e-06	1.93115262744686	1
ENSG00000010319.6	SEMA3G	3	52444898	3_36	0	0.0163171318915715	7.15479906664786	1.10850756782493e-06	0.0439601980042745	1
ENSG00000114854.7	TNNC1	3	52454186	3_36	0	0.0127313296509166	6.14008745001511	7.42242327157734e-07	-1.26556115532215	1
ENSG00000010322.15	NISCH	3	52448835	3_36	0	0.0168530911271317	8.82327155181189	1.41190869084216e-06	-1.69893834848792	1
ENSG00000010327.10	STAB1	3	52495757	3_36	0	0.0132143250440143	6.62098942969718	8.3074029545758e-07	1.42345208706032	1
ENSG00000168273.7	SMIM4	3	52533601	3_36	0	0.0290826838985182	25.7312294249275	7.10546356449436e-06	5.36801337974649	1
ENSG00000168268.10	NT5DC2	3	52533447	3_36	0	0.0147429561204556	16.9997527818582	2.37971295810335e-06	4.25782699750228	3
ENSG00000163938.16	GNL3	3	52683266	3_36	0	0.0146662665247981	18.6881155473283	2.6024505161828e-06	4.65530196389524	1
ENSG00000163939.18	PBRM1	3	52686064	3_36	0	0.343443562271965	35.3443321506482	0.000115258392107163	-6.18759906619317	1
ENSG00000016864.18	GLT8D1	3	52705620	3_36	0	0.0821894496516095	19.0596638041991	1.48740317762569e-05	0.807738688610408	1
ENSG00000114904.12	NEK4	3	52769189	3_36	0	0.0233057491643516	24.0351547045689	5.3187231686043e-06	-5.13153515298506	1
ENSG00000055955.15	ITIH4	3	52830677	3_36	0	0.0197865100197758	19.4323041283383	3.65082398395997e-06	-4.0822605806397	2
ENSG00000272573.5	MUSTN1	3	52834429	3_36	0	0.049957299266939	31.9286642864829	1.51452727639478e-05	-5.56888857371775	1
ENSG00000213533.11	TMEM110	3	52803777	3_36	0	0.290367474729334	35.1951565210874	9.70349676383125e-05	-6.2666774341114	3
ENSG00000163933.9	RFT1	3	53091569	3_36	0	0.0409228745303729	14.2174914198561	5.52441764476561e-06	-0.883122309613751	1
ENSG00000163931.15	TKT	3	53233280	3_36	0	0.01763571975165	13.5472146238099	2.26850947151452e-06	3.74260269680753	2
ENSG00000157388.15	CACNA1D	3	53328538	3_36	0	0.430051466162177	23.7266165529637	9.68843524912154e-05	5.20873661199225	1
ENSG00000016391.10	CHDH	3	53862774	3_36	0	0.0133505974208776	5.76381692909671	7.30648126891977e-07	-0.806553090019839	3
ENSG00000113812.13	ACTR8	3	53882103	3_36	0	0.0823188135026012	21.6958607293101	1.69579512823495e-05	2.26789081435333	1
ENSG00000113811.10	SELENOK	3	53891990	3_36	0	0.0706732930711284	20.0863066429579	1.34788491624824e-05	-2.06357109022411	1
ENSG00000157445.14	CACNA2D3	3	54122697	3_37	0	0.165260132658697	22.9387119887117	3.59943655051761e-05	-2.55271351424233	1
ENSG00000180376.16	CCDC66	3	56545510	3_39	0	0.0480920835909323	10.7073160048805	4.88935544105699e-06	-1.42617915127046	4
ENSG00000163946.13	FAM208A	3	56682894	3_39	0	0.0435028214922524	9.75072598163694	4.02765046619779e-06	-1.62778419454394	1
ENSG00000163947.11	ARHGEF3	3	57079049	3_39	0	0.0309403908894407	6.51248268577533	1.91324142082648e-06	-0.642394041290792	1
ENSG00000144730.17	IL17RD	3	57170597	3_39	0	0.109436870950856	18.6489998398674	1.93783416779478e-05	-2.11737069908027	1
ENSG00000174840.8	PDE12	3	57556472	3_39	0	0.0260044566078771	4.86673753035121	1.20166414981243e-06	-0.229034265613696	1
ENSG00000168374.10	ARF4	3	57597790	3_39	0	0.0300653048761667	6.24052469982613	1.78149298018877e-06	-0.786937536563242	1
ENSG00000136068.14	FLNB	3	58001231	3_39	0	0.0492775171379667	10.9398708458577	5.11868505947602e-06	1.21814612405326	1
ENSG00000163687.13	DNASE1L3	3	58214627	3_40	0	0.0265453552713923	13.3900198816248	3.37494858285133e-06	1.80240347056523	1
ENSG00000163686.14	ABHD6	3	58236095	3_40	0	0.0139986002172766	7.35249227395251	9.7727453942988e-07	-1.18592840717366	2
ENSG00000163684.11	RPP14	3	58305853	3_40	0	0.0345227407495364	15.8802547019039	5.20547215205791e-06	-1.93850029586069	2
ENSG00000168297.15	PXK	3	58332796	3_40	0	0.0108374925562759	4.94475179771499	5.08827653396077e-07	0.588891774613364	2
ENSG00000168291.12	PDHB	3	58388706	3_40	0	0.0131104948521182	6.73560278776116	8.38480465588557e-07	-1.0578634405997	3
ENSG00000168301.12	KCTD6	3	58491865	3_40	0	0.0258761929380013	13.1484875037119	3.23052848980182e-06	1.5292768226701	1
ENSG00000168306.12	ACOX2	3	58530656	3_40	0	0.0126037633241316	6.36471797463284	7.61687451120592e-07	0.819829056478019	2
ENSG00000168309.16	FAM107A	3	58578972	3_40	0	0.0137200170707504	7.16328000144917	9.33176891912565e-07	-0.849000677901128	2
ENSG00000144724.19	PTPRG	3	61561600	3_41	0	0.0140238739137492	9.2136458919267	1.22686538174209e-06	-0.809325817255848	2
ENSG00000163632.12	C3orf49	3	63819161	3_43	0	0.20478039700715	24.390422829566	4.74247561690383e-05	1.79176751594533	1
ENSG00000163636.10	PSMD6	3	64024201	3_43	0	0.0231575939297688	10.9693658904709	2.41197251142807e-06	-2.260241471656	1
ENSG00000163638.13	ADAMTS9	3	64782219	3_43	0	0.0182215271721757	5.04298948005378	8.72509635957729e-07	-0.352565408688222	1
ENSG00000144741.17	SLC25A26	3	66236632	3_45	0	0.028346148782937	8.26862543093797	2.22548554564029e-06	-1.04788227783682	2
ENSG00000172340.14	SUCLG2	3	67427245	3_45	0	0.134419333520581	23.2630176762368	2.96910246274829e-05	2.63949993030137	3
ENSG00000163378.13	EOGT	3	69009872	3_46	0	0.0310287650196056	4.91727631415508	1.44872682056619e-06	0.338435126187691	3
ENSG00000144747.15	TMF1	3	69052218	3_46	0	0.13096406013393	18.7971023064811	2.33743978883916e-05	-2.13433029270932	1
ENSG00000144744.16	UBA3	3	69078638	3_46	0	0.0581045038120593	10.8945715725931	6.01059339780938e-06	1.42275327866035	1
ENSG00000144746.6	ARL6IP5	3	69104703	3_46	0	0.0349701308171757	6.05173683742004	2.00943835693519e-06	0.533313455624947	1
ENSG00000163380.15	LMOD3	3	69122652	3_46	0	0.100218152499364	16.1653833419782	1.5382601767761e-05	1.71134111829022	1
ENSG00000114541.14	FRMD4B	3	69365044	3_47	0	0.0470062627193878	10.9388958545221	4.88232412690792e-06	-1.36117618150081	2
ENSG00000187098.14	MITF	3	70061670	3_47	0	0.0295861029430449	6.53792933963791	1.83664568712737e-06	0.447349657842687	1
ENSG00000114861.18	FOXP1	3	71583115	3_48	0	0.0112210476867033	9.72286832442681	1.03591759357309e-06	2.11632229661314	1
ENSG00000163412.12	EIF4E3	3	71752739	3_48	0	0.0397628739355002	19.2572137986016	7.27057259559402e-06	-2.09641989268692	2
ENSG00000170837.2	GPR27	3	71735170	3_48	0	0.0431104749642995	19.6387899232124	8.03886858194977e-06	-2.05220925712104	2
ENSG00000144736.13	SHQ1	3	72861735	3_49	0	0.0286974753364775	6.96546465765727	1.89797803053823e-06	-0.753731873457641	1
ENSG00000172986.12	GXYLT2	3	72887991	3_49	0	0.0449570376178161	11.2301310343622	4.79379995219075e-06	1.297895282146	1
ENSG00000163605.14	PPP4R2	3	72914793	3_49	0	0.074066209583753	16.0178652978419	1.12647654554234e-05	1.85914305735978	1
ENSG00000255423.1	EBLN2	3	73061902	3_49	0	0.0593889594589082	13.8924586016355	7.83397577505356e-06	2.07212833526555	1
ENSG00000121440.14	PDZRN3	3	73523393	3_49	0	0.0300407394522947	7.39881973117102	2.11042761729814e-06	-0.758927267624848	1
ENSG00000113805.8	CNTN3	3	74520712	3_50	0	0.0375174600461186	6.40068966893673	2.28011943753146e-06	0.758096409897069	2
ENSG00000227124.8	ZNF717	3	75778725	3_51	0	0.0381188085117753	7.95264353603881	2.87838067673779e-06	-0.930691254160051	1
ENSG00000185008.17	ROBO2	3	75884268	3_51	0	0.0568787016174363	11.7041036208279	6.32099182996853e-06	-1.37026265364638	1
ENSG00000114480.12	GBE1	3	81761728	3_54	0	0.0347009670316484	7.28614668379569	2.40069442889296e-06	0.76681812404601	2
ENSG00000206538.8	VGLL3	3	86988393	3_57	0	0.0239719488022697	4.99297359380879	1.13647531629796e-06	-0.35753858706233	1
ENSG00000083937.8	CHMP2B	3	87227121	3_57	0	0.0711667212251804	15.360629940527	1.03796660477852e-05	2.01266415032309	2
ENSG00000175105.6	ZNF654	3	87977496	3_58	0	0.029738780848521	4.76174671609631	1.3445806229339e-06	0.418075273662669	1
ENSG00000179021.9	C3orf38	3	88150148	3_58	0	0.0469096870836913	9.09435363209688	4.0507157666315e-06	1.33646011690685	1
ENSG00000044524.10	EPHA3	3	89284953	3_59	0	0.0330975587620826	6.17484827972884	1.94052682148607e-06	0.603466229969574	1
ENSG00000184500.14	PROS1	3	93972160	3_59	0	0.133440830815533	19.6274512221709	2.48685257779091e-05	2.73194388302355	1
ENSG00000169379.15	ARL13B	3	93983776	3_59	0	0.170380345001494	22.0724869338852	3.57082164381808e-05	2.87677865596476	1
ENSG00000178750.2	STX19	3	94032097	3_59	0	0.0570355123351565	11.3620095429006	6.1531555426069e-06	-1.96603590486996	1
ENSG00000178700.7	DHFR2	3	94062771	3_59	0	0.0402808713627826	8.04115228030347	3.07549156470356e-06	-1.40439889515071	2
ENSG00000178694.9	NSUN3	3	94062771	3_59	0	0.0412545501072927	8.26849666790908	3.23888708576158e-06	1.44674229145779	1
ENSG00000113966.9	ARL6	3	97763730	3_61	0	0.156918554429461	24.8064300798795	3.69603405751172e-05	2.44954976888567	3
ENSG00000170854.17	RIOX2	3	97971479	3_61	0	0.0275290816003463	7.990559307741	2.08865302431881e-06	-1.39830502973195	1
ENSG00000231861.2	OR5K2	3	98507518	3_62	0	0.0465478149738929	6.87741256847484	3.03963736243085e-06	-0.782080639532804	1
ENSG00000080822.16	CLDND1	3	98523270	3_62	0	0.0451264164480192	6.58161522623747	2.8200754818722e-06	0.711768809543743	1
ENSG00000154165.4	GPR15	3	98535892	3_62	0	0.0369569845686272	4.68055782666353	1.64244766680502e-06	0.00762616931393189	1
ENSG00000080819.6	CPOX	3	98594312	3_62	0	0.0382463368725997	5.0065407353746	1.81813026768007e-06	0.413592293374094	1
ENSG00000057019.15	DCBLD2	3	98902108	3_62	0	0.0967170220899239	13.9222768574544	1.27852898684409e-05	-1.78619706030528	1
ENSG00000144810.15	COL8A1	3	99638508	3_62	0	0.0370385221511889	4.70152047916058	1.65344357480827e-06	-0.515519229505831	1
ENSG00000036054.12	TBC1D23	3	100261437	3_63	0	0.0300643635786892	5.51709687166262	1.57492552316331e-06	0.737891802593788	1
ENSG00000114021.11	NIT2	3	100334239	3_63	0	0.0410868266091964	8.48332044181351	3.30952653927195e-06	1.30809368033776	1
ENSG00000154174.7	TOMM70	3	100402296	3_63	0	0.0344533469282154	6.8094904373447	2.22763189998103e-06	-1.08873356895962	1
ENSG00000206535.7	LNP1	3	100402006	3_63	0	0.0395970530594738	8.1317830501227	3.05735624398335e-06	-0.87490003804899	1
ENSG00000181458.10	TMEM45A	3	100492450	3_63	0	0.0610809279006463	12.2729553835983	7.117904849251e-06	-1.66120325266284	1
ENSG00000154175.16	ABI3BP	3	100992739	3_64	0	0.058328094509023	13.1890318994722	7.30445981802668e-06	1.49703681118025	3
ENSG00000081148.11	IMPG2	3	101320263	3_64	0	0.0246236704483867	4.98618544745215	1.16578540470388e-06	0.237213707057631	2
ENSG00000174173.6	TRMT10C	3	101561866	3_64	0	0.0244738782241257	4.92849805455194	1.14528818639686e-06	-0.258899243718583	1
ENSG00000114391.12	RPL24	3	101687152	3_64	0	0.0254576772602373	5.30116325258562	1.28140776684094e-06	-0.37889360702055	1
ENSG00000144815.15	NXPE3	3	101779233	3_64	0	0.0238682248683182	4.691626351339	1.06326357082252e-06	-0.135512616723459	2
ENSG00000170017.12	ALCAM	3	105371505	3_66	0	0.0331996314978984	11.9746037301383	3.77478143502489e-06	-1.4840392622114	1
ENSG00000114423.18	CBLB	3	105887918	3_66	0	0.02309578917667	8.53906698437887	1.87258104822231e-06	1.09248973256456	1
ENSG00000138483.2	CCDC54	3	107377044	3_67	0	0.0177658571193288	6.46906579921853	1.09125219510865e-06	0.910977226215571	1
ENSG00000196776.14	CD47	3	107906360	3_67	0	0.0206077932053858	7.8689088419683	1.53972584142611e-06	-1.1127912707725	2
ENSG00000114446.4	IFT57	3	108223968	3_67	0	0.0167989903264391	5.94159509475365	9.47727819749564e-07	0.687068742426968	1
ENSG00000198919.12	DZIP3	3	108590476	3_67	0	0.0565835472935063	17.4623456979723	9.38188594216346e-06	1.82782789396202	1
ENSG00000163519.13	TRAT1	3	108822296	3_67	0	0.0193738240785303	7.28623306131518	1.34034255801564e-06	0.901247729645336	1
ENSG00000177707.10	NECTIN3	3	111070094	3_69	0	0.0474343358736228	12.5139694306036	5.63618592342714e-06	-1.63492720794859	1
ENSG00000177494.5	ZBED2	3	111595007	3_69	0	0.0266360464690474	7.03192270760316	1.77844831848751e-06	0.742451086463571	1
ENSG00000240891.7	PLCXD2	3	111674240	3_69	0	0.0217898218738521	5.13361155211383	1.06212120710714e-06	0.475290472738064	1
ENSG00000144824.20	PHLDB2	3	111701714	3_69	0	0.0208718747587687	4.72723343642271	9.36841036104736e-07	0.0233083576395942	3
ENSG00000174500.12	GCSAM	3	112133466	3_69	0	0.0256995487088099	6.69330883454318	1.63329171097486e-06	0.723287349768543	1
ENSG00000091972.18	CD200	3	112331697	3_69	0	0.0207966838414247	4.69316485590269	9.26738693517668e-07	0.0216542153379495	2
ENSG00000144848.10	ATG3	3	112562284	3_69	0	0.0312122028495927	8.53351612038562	2.52900583157433e-06	-1.18733956703733	1
ENSG00000138459.8	SLC35A5	3	112561371	3_69	0	0.0500319500607316	13.0231509927658	6.18672629658202e-06	-1.69870155244266	2
ENSG00000091986.15	CCDC80	3	112656603	3_69	0	0.0294432454182275	7.98059295180087	2.23109588923878e-06	-0.969480140006068	1
ENSG00000163608.14	NEPRO	3	113018940	3_69	0	0.0316706170390145	8.67175700274598	2.6077203810304e-06	-1.01433552125258	3
ENSG00000144857.14	BOC	3	113183210	3_70	0	0.039987396701897	5.10486603933432	1.93822806571434e-06	0.281260040279206	3
ENSG00000206530.10	CFAP44	3	113440894	3_70	0	0.0386508316444179	4.78147755888122	1.75476256803092e-06	-0.127771495665133	2
ENSG00000163611.11	SPICE1	3	113514737	3_70	0	0.0624351454495626	9.36324326839649	5.5507648772477e-06	1.34801166773549	1
ENSG00000072858.10	SIDT1	3	113532232	3_70	0	0.124027957614612	16.0375321439329	1.8886632455902e-05	1.74259825187131	1
ENSG00000176542.9	USF3	3	113695184	3_70	0	0.0617377792173977	9.25535547804146	5.42552168747846e-06	1.14776745708923	1
ENSG00000121579.12	NAA50	3	113746012	3_70	0	0.0439934775387837	6.01410646500348	2.51221498399119e-06	-0.680877561478998	1
ENSG00000114573.9	ATP6V1A	3	113746914	3_70	0	0.0440345011554425	6.02299026501998	2.51827201223192e-06	0.6827087574597	1
ENSG00000178075.19	GRAMD1C	3	113829383	3_70	0	0.0445863353917354	6.14170826661932	2.60008986738908e-06	-0.72450419027286	1
ENSG00000174255.6	ZNF80	3	114237589	3_71	0	0.0238546975488549	4.69296854073301	1.06296497413051e-06	0.0644555517667197	1
ENSG00000181847.11	TIGIT	3	114276614	3_71	0	0.025919824538132	5.44044689201957	1.3389489816572e-06	-0.356771546557977	1
ENSG00000144847.12	IGSF11	3	119190676	3_74	0	0.0399725072408844	11.002204644292	4.17578860982599e-06	-1.40437807829525	4
ENSG00000121578.12	B4GALT4	3	119241202	3_74	0	0.0211704662944636	4.98062806668388	1.00117946230455e-06	0.365928288016832	1
ENSG00000163389.10	POGLUT1	3	119469366	3_74	0	0.0360662586533272	10.024529760416	3.43291064411724e-06	-1.17404121111575	2
ENSG00000113845.9	TIMMDC1	3	119498467	3_74	0	0.143096023124886	23.3570991766903	3.17353918980415e-05	-2.50253399307261	1
ENSG00000144843.11	ADPRH	3	119579733	3_74	0	0.0211137538127679	4.95529764653773	9.93419307031902e-07	-0.257742642917677	2
ENSG00000138495.6	COX17	3	119653834	3_74	0	0.0518605472537297	13.4855257691212	6.64052437751286e-06	1.61948080727036	3
ENSG00000183833.16	MAATS1	3	119702655	3_74	0	0.0229045781786916	5.72418721334193	1.24489729711405e-06	0.426285873520689	2
ENSG00000082701.14	GSK3B	3	120094435	3_74	0	0.0205602794014461	4.70453683314006	9.1842412259779e-07	0.152840099264401	1
ENSG00000175697.10	GPR156	3	120285335	3_74	0	0.0205075733010506	4.68031526035939	9.1135331352519e-07	0.0494723114040536	2
ENSG00000163428.3	LRRC58	3	120349385	3_74	0	0.0208354340293048	4.83002255822089	9.55540518922362e-07	-0.12513661303189	1
ENSG00000065518.7	NDUFB4	3	120590490	3_74	0	0.0205336018803616	4.69228549882702	9.14843828613418e-07	0.0170925837900416	2
ENSG00000113924.11	HGD	3	120690679	3_74	0	0.0234442548850546	5.94424067819821	1.32321439409967e-06	0.564772628167312	1
ENSG00000144840.8	RABL3	3	120740509	3_74	0	0.022702231940973	5.64035809271533	1.21582937058212e-06	-0.443242757126068	1
ENSG00000163833.7	FBXO40	3	121586996	3_75	0	0.0439012234670567	5.18386512404942	2.16086539085413e-06	-0.394729111676443	2
ENSG00000180353.10	HCLS1	3	121659058	3_75	0	0.0576405022289513	7.78621039875346	4.2613900553033e-06	1.02821909487219	1
ENSG00000173230.15	GOLGB1	3	121750038	3_75	0	0.0476264504177466	5.96072399034253	2.69553282040982e-06	0.561980566327038	1
ENSG00000173226.16	IQCB1	3	121761191	3_75	0	0.0615413397668252	8.41451254328865	4.91692185000417e-06	-1.12681394985722	2
ENSG00000145088.8	EAF2	3	121837372	3_75	0	0.0497192835855391	6.371423284644	3.00786761173515e-06	-0.979395955137101	1
ENSG00000163406.10	SLC15A2	3	121898148	3_75	0	0.0532073182600249	7.01972085808116	3.54640727883609e-06	-1.09857303796278	1
ENSG00000114023.15	FAM162A	3	122411904	3_76	0	0.030493579118589	5.02229671430636	1.45414651070786e-06	-0.0334002495147662	1
ENSG00000114030.12	KPNA1	3	122495198	3_76	0	0.0296176059973539	4.76515472474236	1.34006034252311e-06	-0.370066323388111	1
ENSG00000138496.16	PARP9	3	122564248	3_76	0	0.0440877889634753	8.4999773399324	3.55822563243949e-06	1.30414072518029	1
ENSG00000173200.12	PARP15	3	122577987	3_76	0	0.0555594083082726	10.6406024595817	5.61333842930847e-06	-1.27054198906573	1
ENSG00000173193.13	PARP14	3	122679631	3_76	0	0.0567188042702753	11.1690378363152	6.01506362564102e-06	1.93228212833643	3
ENSG00000169087.10	HSPBAP1	3	122793842	3_76	0	0.0346606399005401	6.19663865898573	2.03934238357043e-06	0.866633093587894	2
ENSG00000138463.8	DIRC2	3	122795125	3_76	0	0.0331335970000628	5.77407496298172	1.81655436745465e-06	0.798177390006955	1
ENSG00000082684.14	SEMA5B	3	123028920	3_76	0	0.0304336092482261	4.98991935427285	1.44193068429044e-06	-0.169522376599413	1
[truncated: 7,706 more rows]
