# Supplementary material for: Adjusting for genetic confounders in transcriptome-wide association studies improves discovery of risk genes of complex traits
Source: Nat Genet. 2024 Jan 26;56(2):336–47. doi: 10.1038/s41588-023-01648-9 (PMC10864181; doi:10.1038/s41588-023-01648-9)
Supplement: Supplementary file 5 — cTWAS results of all analyzed genes across all tissues for IBD, SCZ, and SBP. Results are stored separately for each combination of traits and tissues. Column legends for each set of results are the same as in Supplementary Table 1. [file 41588_2023_1648_MOESM5_ESM.zip › SCZ_Artery_Coronary.csv]

id	genename	chrom	pos	region_tag	cs_index	PIP	tau2	PVE	z	num_eqtl
ENSG00000235098.8	ANKRD65	1	1422081	1_1	0	0.0346672984641023	8.13195092818796	2.67677671360001e-06	0.999932755820527	1
ENSG00000169885.9	CALML6	1	1910369	1_1	0	0.125241386880101	20.0961459193548	2.38978065087153e-05	2.62996848629883	2
ENSG00000178821.12	TMEM52	1	1919749	1_1	0	0.0254129871153214	5.28947270670154	1.2763373947687e-06	0.520858032067866	1
ENSG00000162585.16	FAAP20	1	2187100	1_2	0	0.0107816004133642	6.19484082115616	6.34177427962007e-07	0.870989379002796	2
ENSG00000116151.13	MORN1	1	2369210	1_2	0	0.0108961386205754	5.40533483514312	5.59232777439227e-07	0.663759478846426	1
ENSG00000157911.9	PEX10	1	2409065	1_2	0	0.111789125332371	27.169798952255	2.88392113440149e-05	-3.09923816212288	1
ENSG00000149527.17	PLCH2	1	2416027	1_2	0	0.0159869315603113	11.4856377810875	1.74348264430365e-06	2.25789703059245	2
ENSG00000157881.13	PANK4	1	2524061	1_2	0	0.0130709965581416	6.63377052962886	8.23315974100154e-07	0.951782427535638	1
ENSG00000157870.14	FAM213B	1	2583136	1_2	0	0.0371967114404088	15.3257666527749	5.41282705507423e-06	1.47799308306951	2
ENSG00000142606.15	MMEL1	1	2632557	1_2	0	0.0987911007219991	25.9590289399995	2.43502634179986e-05	-3.1907978469845	2
ENSG00000215912.12	TTC34	1	2801460	1_2	0	0.0158458947282942	9.85870966605279	1.48331790885783e-06	1.84020981923789	1
ENSG00000130762.14	ARHGEF16	1	3454845	1_2	0	0.017362766373431	9.19130013035863	1.51528130833763e-06	-1.05210778530031	1
ENSG00000158109.14	TPRG1L	1	3623460	1_2	0	0.0639014514055609	20.5491011016311	1.24681192718608e-05	2.26226820506435	1
ENSG00000116213.15	WRAP73	1	3654319	1_2	0	0.0705501270264036	21.4699094706418	1.4382202856104e-05	-2.33237296501436	1
ENSG00000235169.7	SMIM1	1	3772285	1_3	0	0.0299835745233642	4.53149880055758	1.2900979128834e-06	0.0909686871127344	2
ENSG00000116198.12	CEP104	1	3856947	1_3	0	0.0362690826493005	6.24688626299097	2.15128310614709e-06	-0.724707120795362	1
ENSG00000169598.15	DFFB	1	3874969	1_3	0	0.0370561599831535	6.44762961826599	2.26859980864224e-06	-0.713664388379571	1
ENSG00000198912.10	C1orf174	1	3891607	1_3	0	0.0736036100220809	12.7332920569727	8.89891816079568e-06	-1.55369198656738	1
ENSG00000196581.10	AJAP1	1	4654263	1_4	0	0.0201979531650132	6.89552204992475	1.32242761363391e-06	-0.7649726464686	1
ENSG00000131697.17	NPHP4	1	5897529	1_5	0	0.0327971089767883	4.63967361556637	1.44484210853282e-06	0.240428938207944	1
ENSG00000116251.9	RPL22	1	6209280	1_5	0	0.0325103030302623	4.58390609157659	1.41499246187186e-06	-0.140008853262353	1
ENSG00000097021.19	ACOT7	1	6394534	1_5	0	0.0327023205234432	5.01857375348474	1.55831868680565e-06	-0.916840089654716	1
ENSG00000187017.15	ESPN	1	6424818	1_5	0	0.0370271303581627	6.01762064865782	2.11564238025622e-06	-0.708330509429177	1
ENSG00000215788.9	TNFRSF25	1	6465855	1_5	0	0.0457017888773327	8.67809327436156	3.76577970226051e-06	1.52337523412636	1
ENSG00000171680.21	PLEKHG5	1	6520369	1_5	0	0.033125881287553	5.30483097898071	1.66853910309965e-06	-0.873246385425453	1
ENSG00000162408.10	NOL9	1	6554170	1_5	0	0.0352322193843571	5.56164560398468	1.86054727641651e-06	-0.71151448165295	1
ENSG00000173662.20	TAS1R1	1	6555635	1_5	0	0.0332022102295093	5.2979752882708	1.67022246256017e-06	-0.85573042530117	1
ENSG00000204859.12	ZBTB48	1	6579883	1_5	0	0.0992965175146292	15.5051357833884	1.46186405636447e-05	-2.16537001682694	2
ENSG00000041988.15	THAP3	1	6625791	1_5	0	0.108630436184145	14.6498967036574	1.51106617004783e-05	-1.52159867565176	1
ENSG00000049245.12	VAMP3	1	7771004	1_6	0	0.0279060782142513	7.05891815100772	1.87039938120758e-06	1.10542146229943	2
ENSG00000116288.12	PARK7	1	7954388	1_6	0	0.0219977347773719	4.66512930277274	9.74403968025794e-07	-0.336818395298775	2
ENSG00000116285.12	ERRFI1	1	8026467	1_6	0	0.0222036723484742	4.60250315830955	9.70322946788991e-07	0.0614091559817941	1
ENSG00000162426.14	SLC45A1	1	8317768	1_6	0	0.133970763483638	26.1286395734252	3.32371844550843e-05	-3.94157979865204	1
ENSG00000074800.13	ENO1	1	8879251	1_6	0	0.0240546236574032	6.01835777750743	1.37459248536382e-06	-1.18297815845322	2
ENSG00000180758.11	GPR157	1	9128930	1_6	0	0.0255242046112418	5.94459820389209	1.44069523621567e-06	-0.661932166142599	1
ENSG00000049239.12	H6PD	1	9271218	1_6	0	0.130870244291498	20.8683548233976	2.59314333133909e-05	2.2617361887975	1
ENSG00000171608.15	PIK3CD	1	9651429	1_7	0	0.0669131068107144	8.12391757581292	5.16147823232315e-06	1.01066533581461	1
ENSG00000171603.16	CLSTN1	1	9824341	1_7	0	0.0854849252344608	10.4105118039569	8.45004484716504e-06	-1.41540131228769	1
ENSG00000162444.11	RBP7	1	9991107	1_7	0	0.0464215655651228	4.73984606373218	2.08920673404482e-06	0.272330187144278	1
ENSG00000130939.18	UBE4B	1	10033313	1_7	0	0.0674043898988553	8.19179850467224	5.24281870508163e-06	1.72794939323178	1
ENSG00000054523.17	KIF1B	1	10210333	1_7	0	0.0750995796416762	9.19883189703107	6.55945240757967e-06	1.89443262139638	2
ENSG00000142657.20	PGD	1	10398423	1_7	0	0.0799816647363598	9.78734562459769	7.43280537425179e-06	1.45930751807861	1
ENSG00000175279.21	CENPS	1	10439179	1_7	0	0.0465461773861181	4.76456668322513	2.10574038630989e-06	-0.50385519152927	1
ENSG00000241563.3	CORT	1	10449646	1_7	0	0.0453908114801764	4.53292391585263	1.95363655707903e-06	0.38170847124204	1
ENSG00000160049.11	DFFA	1	10477033	1_7	0	0.052167925563978	5.81685550245879	2.88130504632338e-06	0.557821064511164	1
ENSG00000204624.7	DISP3	1	11502856	1_8	0	0.0396342434303106	4.76730442730342	1.79407607605672e-06	-0.193578985040751	1
ENSG00000175262.14	C1orf127	1	11010862	1_8	0	0.0683103886988831	9.79845134274645	6.35538103524662e-06	1.43630687714215	1
ENSG00000120948.16	TARDBP	1	11012828	1_8	0	0.0798634137688232	11.2559016936249	8.53543301524111e-06	-1.55610054980525	1
ENSG00000009724.16	MASP2	1	11046260	1_8	0	0.0391487382556044	4.65403888433506	1.729996298014e-06	0.212500553645236	1
ENSG00000116649.9	SRM	1	11060463	1_8	0	0.149794460255515	17.222087117253	2.44950838812204e-05	2.16801086852193	1
ENSG00000171824.13	EXOSC10	1	11099932	1_8	0	0.0458577696327351	6.10953112591894	2.66022399719341e-06	0.530177025127491	2
ENSG00000116661.9	FBXO2	1	11656698	1_8	0	0.0393318714272305	4.69692817822066	1.75410637506135e-06	-0.216711007517256	1
ENSG00000116663.10	FBXO6	1	11667863	1_8	0	0.0387220294916849	4.55334073962965	1.67411643219231e-06	0.107278652994943	1
ENSG00000116670.14	MAD2L2	1	11691235	1_8	0	0.0417483975040281	5.24516522689308	2.07920054374977e-06	0.488758773802808	1
ENSG00000177674.15	AGTRAP	1	11739991	1_9	0	0.0930652917488701	13.1245326869666	1.15976230424061e-05	-1.58293085483031	1
ENSG00000011021.21	CLCN6	1	11806394	1_9	0	0.0624335668804186	9.39636582333513	5.57025991819132e-06	-1.50175202330188	1
ENSG00000120937.8	NPPB	1	11859214	1_9	0	0.126648436411202	16.0438972836996	1.92933259739312e-05	-2.23630568335687	1
ENSG00000116685.15	KIAA2013	1	11926172	1_9	0	0.0461157251469254	6.59508244318398	2.88779704581539e-06	-0.786379181351349	2
ENSG00000116688.16	MFN2	1	11986032	1_9	0	0.0558572824603576	8.36488376573125	4.43646551634583e-06	0.966546227560046	1
ENSG00000162493.16	PDPN	1	13582937	1_10	0	0.0775874506349012	11.4748931445487	8.45351891788145e-06	1.45446790066853	1
ENSG00000162460.6	TMEM82	1	15746024	1_11	0	0.0216658193451114	6.92573175171025	1.42474840924872e-06	-0.796638956640041	1
ENSG00000171729.13	TMEM51	1	15227511	1_11	0	0.0323039418726013	10.5773213467465	3.24435684263966e-06	1.29723570255865	1
ENSG00000142621.19	FHAD1	1	15247580	1_11	0	0.0254243460084818	8.38624267274244	2.02448522971286e-06	-1.06420094152341	1
ENSG00000142634.12	EFHD2	1	15407430	1_11	0	0.0211077624187199	6.68770303149569	1.3403449240943e-06	0.775608942232029	1
ENSG00000132906.17	CASP9	1	15526794	1_11	0	0.0228961371625158	7.42972280885679	1.61522201818357e-06	1.03680234271588	1
ENSG00000116138.12	DNAJC16	1	15526781	1_11	0	0.0228231736618052	7.40061889836267	1.60376773507063e-06	0.948659836406149	1
ENSG00000116771.5	AGMAT	1	15584636	1_11	0	0.0191187355014006	5.78536595189603	1.05023719984342e-06	0.676556890250463	1
ENSG00000197312.11	DDI2	1	15617889	1_11	0	0.0169131331921883	4.66880967998014	7.49769269891967e-07	-0.255327334611871	1
ENSG00000116786.11	PLEKHM2	1	15684135	1_11	0	0.0261499264513287	8.64332532768937	2.1460939403899e-06	1.0746705724195	1
ENSG00000162461.7	SLC25A34	1	15735883	1_11	0	0.0192512846959809	5.84832645866607	1.06902711455609e-06	-0.476250083251818	1
ENSG00000162458.12	FBLIM1	1	15751133	1_11	0	0.0166473567592482	4.52460852079089	7.15193720366321e-07	0.00729559694204539	1
ENSG00000233954.6	UQCRHL	1	15809022	1_11	0	0.0244004663003664	8.01067124034834	1.85594213376093e-06	-1.10019479677428	1
ENSG00000186510.11	CLCNKA	1	16019124	1_11	0	0.0191738458020377	5.8115973183818	1.05804013412891e-06	0.523783635728462	1
ENSG00000173641.17	HSPB7	1	16019962	1_11	0	0.0222310035637698	7.16071836886787	1.51151707758838e-06	0.934541775182033	1
ENSG00000184908.17	CLCNKB	1	16044169	1_11	0	0.0181408290922793	5.30698465159411	9.14118209232212e-07	0.37274378312842	1
ENSG00000142632.16	ARHGEF19	1	16210794	1_11	0	0.23113068329687	29.1752103907372	6.40278614571206e-05	3.49062193997642	1
ENSG00000132881.11	RSG1	1	16237140	1_11	0	0.0197050007528783	6.0607482085249	1.13396615974467e-06	-0.923291306527981	1
ENSG00000037637.10	FBXO42	1	16352086	1_11	0	0.0471147716793061	14.0455095941242	6.28336065674115e-06	-2.10093560222458	2
ENSG00000055070.16	SZRD1	1	16352580	1_11	0	0.0591355745054971	16.1454311469868	9.06558562179316e-06	2.50970627226574	1
ENSG00000187144.11	SPATA21	1	16437144	1_11	0	0.0272969711506297	9.03591037916934	2.34198318368998e-06	1.51075631608525	1
ENSG00000157191.19	NECAP2	1	16441466	1_11	0	0.0293327839648671	9.69384660047047	2.69989468201221e-06	1.22502372375618	2
ENSG00000058453.16	CROCC	1	16980453	1_12	0	0.0331638513244503	7.8797192091645	2.48126470623394e-06	1.58723883457874	1
ENSG00000159363.17	ATP13A2	1	17011965	1_12	0	0.0323924033941156	7.6640418724815	2.35721088477576e-06	-1.51281695502098	1
ENSG00000117115.12	PADI2	1	17134583	1_12	0	0.0229789586577286	4.52440147416706	9.87163015114712e-07	-0.294978727700512	1
ENSG00000179051.13	RCC2	1	17438988	1_12	0	0.0535908706697442	12.2962697087294	6.25693423423166e-06	-1.59838751753868	2
ENSG00000117154.11	IGSF21	1	18103032	1_12	0	0.105390332540125	18.612156358061	1.8624939211387e-05	-2.27639184855245	2
ENSG00000142623.9	PADI1	1	17205087	1_12	0	0.0281891150441092	6.39163564493165	1.71076693931719e-06	0.605800001619523	2
ENSG00000169991.10	IFFO2	1	18957605	1_13	0	0.0223674011036037	5.80500173240591	1.2328642981811e-06	-0.592225400388944	1
ENSG00000127481.14	UBR4	1	19207821	1_13	0	0.0357126091679034	10.1772889299384	3.45104865211759e-06	1.24503942177901	1
ENSG00000127463.13	EMC1	1	19227605	1_13	0	0.0335597460723996	9.45663087868736	3.01337027848194e-06	1.20511032748189	2
ENSG00000053372.4	MRTO4	1	19241577	1_13	0	0.0214742102323841	5.47458574199251	1.11626127688296e-06	-0.569801827375589	2
ENSG00000162482.4	AKR7A3	1	19288862	1_13	0	0.0206298699762401	5.09418497712708	9.9785766642974e-07	-0.417531421566568	1
ENSG00000053371.12	AKR7A2	1	19311815	1_13	0	0.0790743527596194	17.3763237764503	1.30464076033004e-05	1.972891206266	1
ENSG00000077549.17	CAPZB	1	19411696	1_13	0	0.0297813536098633	8.41907202132812	2.38070758022446e-06	-1.09234590815443	1
ENSG00000173436.13	MINOS1	1	19596564	1_13	0	0.0506583022332557	13.2328323191233	6.36503559718322e-06	1.806342418535	1
ENSG00000158747.13	NBL1	1	19636380	1_13	0	0.0198308717305989	4.75035282520273	8.94468538632365e-07	0.184454240934311	1
ENSG00000162542.13	TMCO4	1	19786018	1_13	0	0.0193300931399913	4.52184420957919	8.29940463507625e-07	0	1
ENSG00000169914.5	OTUD3	1	19882976	1_13	0	0.0459776468643615	12.4430975850443	5.43216113735502e-06	1.53475308352218	3
ENSG00000188257.10	PLA2G2A	1	19979786	1_13	0	0.024011114333454	6.49335503631286	1.48039926873485e-06	0.692323770846786	1
ENSG00000127472.10	PLA2G5	1	20028276	1_13	0	0.0414196867747703	11.4643039610992	4.50870581628484e-06	1.3666494241654	2
ENSG00000117215.14	PLA2G2D	1	20119239	1_13	0	0.0201865713374061	4.93006656451853	9.44958510442791e-07	0.356558761294419	1
ENSG00000090432.6	MUL1	1	20508296	1_14	0	0.0891864560105464	12.5061557560486	1.05905895497244e-05	1.76101810769922	1
ENSG00000183114.7	FAM43B	1	20552199	1_14	0	0.155267637767299	17.6284813442409	2.59892198460395e-05	2.17296606810006	1
ENSG00000158828.7	PINK1	1	20633253	1_14	0	0.0568059723397966	8.76959629094004	4.7301073352544e-06	1.05313847315299	1
ENSG00000189410.11	SH2D5	1	20733294	1_14	0	0.0384470810847783	5.46637856345475	1.99554017232798e-06	-0.65883349900142	1
ENSG00000127483.17	HP1BP3	1	20787923	1_14	0	0.335137422493619	19.4200815452878	6.1797566168211e-05	-3.92854340297302	1
ENSG00000075151.20	EIF4G3	1	21181395	1_14	0	0.199793352650958	17.1948695686748	3.26195013152687e-05	3.72396598217159	1
ENSG00000117298.14	ECE1	1	21345480	1_14	0	0.0617716563179653	8.93515030951566	5.24069042394237e-06	-0.83104537902949	1
ENSG00000070886.11	EPHA8	1	22563354	1_15	0	0.0295684341828432	5.64333932202329	1.58438925268897e-06	0.614972927916889	1
ENSG00000142794.18	NBPF3	1	21439197	1_15	0	0.0325511709951757	6.33179379253916	1.95699977636429e-06	-0.533160475453146	1
ENSG00000076864.19	RAP1GAP	1	21669538	1_15	0	0.0345407083294275	7.14115628655296	2.34205545518034e-06	0.854329820030605	1
ENSG00000090686.15	USP48	1	21782050	1_15	0	0.0350134350218666	6.94180737184208	2.30783457099743e-06	0.794073122368822	1
ENSG00000142798.17	HSPG2	1	21859325	1_15	0	0.0275190119834533	5.1460711648064	1.34463998606136e-06	0.633659133819097	2
ENSG00000142789.19	CELA3A	1	22001714	1_15	0	0.0945663256827281	15.8140742813254	1.41996515207151e-05	-1.69371603991579	1
ENSG00000070831.15	CDC42	1	22052387	1_15	0	0.0556842196366203	13.3611445295892	7.06436607780505e-06	2.25545908545988	1
ENSG00000162552.14	WNT4	1	22143622	1_15	0	0.0490382482837029	14.8722128934225	6.92481122311229e-06	-3.38062410218899	2
ENSG00000184677.16	ZBTB40	1	22453334	1_15	0	0.0300380018366513	5.70447609756529	1.62698744275242e-06	-0.576574774373939	1
ENSG00000004487.15	KDM1A	1	23000786	1_16	0	0.0380037527626459	6.81917963175089	2.46068494245173e-06	-0.784165836663846	1
ENSG00000169641.13	LUZP1	1	23176683	1_16	0	0.0329192091776914	5.50141567824016	1.71957550927115e-06	-0.65161641151573	2
ENSG00000125945.14	ZNF436	1	23369659	1_16	0	0.0335343670567749	5.67112653687366	1.80574677560282e-06	-0.542713739567953	1
ENSG00000204219.9	TCEA3	1	23424647	1_16	0	0.0313830579458748	5.0635626426251	1.50885964247394e-06	0.446658448220498	1
ENSG00000088280.18	ASAP3	1	23483896	1_16	0	0.0301873745940798	4.70785580357182	1.34941611763739e-06	-0.214307891513579	1
ENSG00000007968.6	E2F2	1	23526525	1_16	0	0.0296264469659933	4.53616272919197	1.27604383415486e-06	0.00195888344786318	1
ENSG00000142676.12	RPL11	1	23691734	1_17	0	0.0784368114870761	14.9561116509533	1.11387389633822e-05	-1.74650749799735	1
ENSG00000117308.14	GALE	1	23800401	1_17	0	0.0257247652799997	4.6755838405481	1.1420488125967e-06	0.21390897872192	1
ENSG00000142677.3	IL22RA1	1	24120626	1_17	0	0.0274703903887521	5.27574539442407	1.37608752137802e-06	0.464381330070252	2
ENSG00000158055.15	GRHL3	1	24318866	1_17	0	0.0253193465773399	4.53043183880225	1.08915450228498e-06	0.0878788171790553	1
ENSG00000001460.17	STPG1	1	24416496	1_17	0	0.106326430383695	17.8161002814171	1.79866912235423e-05	2.30529087605991	2
ENSG00000001461.16	NIPAL3	1	24415329	1_17	0	0.0913427051324706	16.3836282935361	1.42095836249878e-05	2.18231793489263	1
ENSG00000117602.11	RCAN3	1	24503673	1_17	0	0.163861460403439	21.9609855429587	3.41685102543537e-05	2.5974338918511	1
ENSG00000169504.14	CLIC4	1	24745177	1_17	0	0.038227828291071	8.30402383243473	3.01415519845873e-06	-1.17592126799541	1
ENSG00000187010.19	RHD	1	25235176	1_18	0	0.0583987807418386	10.1065685049975	5.60408741312711e-06	1.22295414081509	1
ENSG00000188672.17	RHCE	1	25201453	1_18	0	0.0327907483732995	4.81669806619052	1.49967844317791e-06	0.258877994686231	2
ENSG00000204178.9	TMEM57	1	25430369	1_18	0	0.031862281032621	4.5555283981055	1.37820245421033e-06	-0.110037477685257	1
ENSG00000117640.17	MTFR1L	1	25818183	1_18	0	0.0352876098708308	5.5098117884094	1.84610502336823e-06	-0.615087213641124	1
ENSG00000158006.13	PAFAH2	1	25998029	1_18	0	0.0465443296918542	8.06998540322184	3.5664564577376e-06	1.09697377672811	1
ENSG00000158008.9	EXTL1	1	26019793	1_18	0	0.039339173028191	6.51257427056203	2.43262581978944e-06	-0.82786082208923	2
ENSG00000158014.14	SLC30A2	1	26046313	1_18	0	0.0426791943311716	7.29500477809656	2.95623660315624e-06	0.942700407164352	1
ENSG00000158022.6	TRIM63	1	26067922	1_18	0	0.103697161306131	15.2914645324706	1.50561296666342e-05	-1.84632721879955	1
ENSG00000197245.5	FAM110D	1	26158522	1_18	0	0.0569418718127002	9.68827207231027	5.23812023042647e-06	-1.28138274848995	1
ENSG00000236782.6	RP11-96L14.7	1	26170849	1_18	0	0.0340048758314868	5.25783024124634	1.69763824319317e-06	0.764679040508906	1
ENSG00000142675.17	CNKSR1	1	26154619	1_18	0	0.0319433913423427	4.61716051904357	1.40040416025962e-06	0.400958694138602	2
ENSG00000130695.14	CEP85	1	26234254	1_18	0	0.0379522697768503	6.34070572623411	2.28492920771052e-06	-1.01597207598365	1
ENSG00000169442.8	CD52	1	26317588	1_18	0	0.0458650308458158	7.73249810612691	3.36743257707821e-06	-1.01485368073428	2
ENSG00000158062.20	UBXN11	1	26317369	1_18	0	0.037625057505518	6.26706104444534	2.23891957868406e-06	-0.869586015782193	2
ENSG00000176083.17	ZNF683	1	26374694	1_18	0	0.124254360781003	17.1242881813805	2.02032651760109e-05	-2.29150674463005	1
ENSG00000117682.16	DHDDS	1	26432257	1_18	0	0.0346363730108429	5.27755921284211	1.73565306483991e-06	0.34204789064002	2
ENSG00000198830.10	HMGN2	1	26474738	1_18	0	0.0323855273860074	4.70387686004517	1.44645296028598e-06	0.0686010504262328	1
ENSG00000117713.18	ARID1A	1	26693253	1_18	0	0.0599391735788116	11.0695161856859	6.29994542326375e-06	2.67637160860518	1
ENSG00000060642.10	PIGV	1	26787956	1_18	0	0.107377905885773	15.5902083073682	1.58951358777054e-05	3.10472486377496	1
ENSG00000142751.14	GPN2	1	26890178	1_18	0	0.0838877325214273	13.6184528601974	1.08473492745011e-05	-2.95522531070365	1
ENSG00000090273.13	NUDC	1	26899598	1_18	0	0.0750246913470145	12.756808753524	9.08748399424629e-06	-2.87721935033404	1
ENSG00000090020.10	SLC9A1	1	27167188	1_19	0	0.0402492146460991	14.2506922398684	5.44616467097706e-06	-1.80061933160925	2
ENSG00000142784.15	WDTC1	1	27234636	1_19	0	0.034547803617028	12.8480049477254	4.21457254984543e-06	-1.53116224452683	1
ENSG00000186501.14	TMEM222	1	27336175	1_19	0	0.0853185858136288	21.2163369289318	1.71874500362894e-05	2.29652678060385	2
ENSG00000142733.14	MAP3K6	1	27367112	1_19	0	0.0140135707095491	4.6126996647836	6.13763961662379e-07	0.255971723802209	1
ENSG00000142748.12	FCN3	1	27375143	1_19	0	0.0165131467806359	6.10610010493237	9.57395006456679e-07	-0.634560344025999	1
ENSG00000126705.13	AHDC1	1	27604387	1_19	0	0.126981781770146	24.9770244251507	3.01147673220351e-05	2.69677297082544	1
ENSG00000126709.14	IFI6	1	27671883	1_19	0	0.0162282154032031	5.94768006928279	9.1646473835108e-07	0.787179633591158	1
ENSG00000130775.15	THEMIS2	1	27872858	1_19	0	0.0175316529631752	6.65106099865972	1.10716205459097e-06	0.881035699959238	2
ENSG00000117748.9	RPA2	1	27914572	1_19	0	0.0247936273610073	9.811866124434	2.30987820130754e-06	1.15753495118573	1
ENSG00000169403.11	PTAFR	1	28193492	1_19	0	0.0614189994322727	18.1516217479502	1.05856021366925e-05	1.91441794531796	2
ENSG00000130770.17	ATPIF1	1	28231161	1_19	0	0.0175073574594856	6.63826559129555	1.10350071799516e-06	0.679425639602167	2
ENSG00000204138.12	PHACTR4	1	28369580	1_19	0	0.0311070961471909	11.8866100272339	3.51087108548708e-06	-2.09839977266196	2
ENSG00000180198.15	RCC1	1	28510006	1_19	0	0.0175472645022952	6.65916941257774	1.10949891802062e-06	-0.721130661551161	1
ENSG00000180098.9	TRNAU1AP	1	28553045	1_19	0	0.0447252798729736	15.2209362878525	6.46385836611883e-06	1.64174100431463	1
ENSG00000198492.15	YTHDF2	1	28736724	1_19	0	0.0156545132320456	5.62008080669661	8.35371250437699e-07	0.524325080030247	1
ENSG00000159023.19	EPB41	1	28886822	1_19	0	0.0469169620739535	15.6619483629177	6.97706980143212e-06	-1.89347087613793	1
ENSG00000253304.1	TMEM200B	1	29123661	1_19	0	0.0275687674056693	10.7814846745475	2.82223592624611e-06	1.34450762456907	1
ENSG00000116353.15	MECR	1	29232954	1_19	0	0.0217823481015856	8.62984337202387	1.78486348384498e-06	1.03012708557047	1
ENSG00000060656.19	PTPRU	1	29236899	1_19	0	0.0140855014996736	4.65926277850429	6.23141845211603e-07	0.199155372562859	1
ENSG00000162510.5	MATN1	1	30721937	1_20	0	0.0461389866838129	18.1585904546371	7.95513552463314e-06	-2.0818760518355	1
ENSG00000162511.7	LAPTM5	1	30757821	1_20	0	0.0191708687723822	10.8355022594332	1.97236931862022e-06	1.38198391830487	1
ENSG00000134644.15	PUM1	1	31066204	1_20	0	0.0316393197790413	15.3209008344029	4.60265938208715e-06	1.81861228176842	1
ENSG00000168528.11	SERINC2	1	31409124	1_20	0	0.0202364008703564	12.5263774734502	2.40688957259101e-06	-2.17208214148981	2
ENSG00000142910.15	TINAGL1	1	31576075	1_20	0	0.0107494065902808	5.83034703314236	5.95081285456281e-07	-0.753995154866172	1
ENSG00000162517.12	PEF1	1	31644486	1_20	0	0.00972537443963228	4.74080973546773	4.37780339775515e-07	-0.315157301564647	2
ENSG00000084636.17	COL16A1	1	31703950	1_20	0	0.00985198753367555	4.90386235782766	4.58732513114367e-07	-0.481020203850001	1
ENSG00000121753.12	ADGRB2	1	31764679	1_20	0	0.0137374562238241	7.65853517701739	9.98963061707337e-07	0.729855023542494	1
ENSG00000134668.12	SPOCD1	1	31815803	1_20	0	0.00974828774172232	4.72629843019126	4.37468590846341e-07	0.0829224329743919	1
ENSG00000184007.18	PTP4A2	1	31944881	1_20	0	0.0157848094037096	9.21763808840618	1.38151750297068e-06	-1.21744534745375	2
ENSG00000084652.15	TXLNA	1	32179560	1_21	0	0.0417388880263828	10.2715448234617	4.0707463039978e-06	1.50994865460589	1
ENSG00000160051.11	IQCC	1	32205429	1_21	0	0.0443646108822906	10.8330858403352	4.56337604171104e-06	-1.56677888479158	1
ENSG00000084623.11	EIF3I	1	32222176	1_21	0	0.0367502037638465	9.10183341477198	3.17604049276911e-06	1.38181198006749	1
ENSG00000160055.19	TMEM234	1	32222176	1_21	0	0.0367502037638466	9.10183341477199	3.17604049276912e-06	-1.38181198006749	1
ENSG00000183615.5	FAM167B	1	32246849	1_21	0	0.0805499092116514	16.3644753088686	1.25159706833179e-05	1.98458483069835	1
ENSG00000116478.11	HDAC1	1	32291652	1_21	0	0.0303993982488677	7.36258401397594	2.12516496307945e-06	-0.953241359284909	1
ENSG00000176261.15	ZBTB8OS	1	32650758	1_21	0	0.0223350920100264	4.54514989685254	9.6390304739516e-07	-0.0918335764830099	1
ENSG00000162521.18	RBBP4	1	32651491	1_21	0	0.0223895667299482	4.56737927171327	9.70979727919316e-07	-0.00787074947521619	1
ENSG00000162520.14	SYNC	1	32705224	1_21	0	0.0225860449669093	4.64711317016967	9.96599888222038e-07	-0.0618182695309045	1
ENSG00000162522.10	KIAA1522	1	32743022	1_21	0	0.0231173128491152	4.85931693317966	1.06662061354486e-06	-0.169524304164364	1
ENSG00000116497.17	S100PBP	1	32817174	1_21	0	0.0471771485603094	11.3995091044234	5.10640474120266e-06	1.44867943864329	1
ENSG00000160097.16	FNDC5	1	32872031	1_21	0	0.0571517310532463	13.1716215422338	7.14769528396752e-06	-1.764143894915	2
ENSG00000004455.16	AK2	1	33058649	1_21	0	0.0256029063122797	5.79200004691536	1.40804073911291e-06	0.984546039028895	2
ENSG00000142920.16	AZIN2	1	33080995	1_21	0	0.0271226930405131	6.31908051157524	1.62736171417748e-06	-1.10300715651031	1
ENSG00000184389.9	A3GALT2	1	33295142	1_21	0	0.0567061108518451	13.0991346530045	7.05293474711368e-06	-2.02765302974672	1
ENSG00000121903.14	ZSCAN20	1	33471534	1_21	0	0.14355980137189	21.8406616421787	2.9771179163883e-05	2.61932900337537	1
ENSG00000121904.17	CSMD2	1	34166108	1_21	0	0.0585949308124403	13.402611260969	7.45670331322767e-06	-1.53366870071092	1
ENSG00000189280.3	GJB5	1	34755129	1_22	0	0.0175629372576813	4.71487252000289	7.86256957469535e-07	-0.199074512499958	1
ENSG00000187513.8	GJA4	1	34789622	1_22	0	0.0329268200513523	10.7192092744058	3.35127399752318e-06	1.50814780699481	1
ENSG00000197056.9	ZMYM1	1	35059408	1_22	0	0.0226351966544468	7.04428920937623	1.51397549844308e-06	-0.941410825383053	1
ENSG00000116819.6	TFAP2E	1	35573174	1_22	0	0.235484231697779	21.9776984074924	4.91407112172074e-05	4.23988844068056	1
ENSG00000126067.11	PSMB2	1	35641909	1_22	0	0.229778194590554	22.3833756831499	4.88350676362663e-05	-4.28515227822419	1
ENSG00000142686.7	C1orf216	1	35719866	1_22	0	0.186257656730861	21.4859662235466	3.79984971362561e-05	4.24773306986884	1
ENSG00000134698.10	AGO4	1	35809023	1_22	0	0.056098430140366	15.4581023048064	8.23387523736505e-06	3.70180868228775	1
ENSG00000092847.11	AGO1	1	35870261	1_22	0	0.0293550129717651	12.2100307878393	3.40327021176507e-06	-3.09002441255171	1
ENSG00000214193.10	SH3D21	1	36307804	1_22	0	0.112335039072342	21.1321594548004	2.25401351909262e-05	-1.87481550431983	1
ENSG00000142694.6	EVA1B	1	36323945	1_22	0	0.0350177276809669	11.6071576520187	3.85932400737236e-06	-1.70102442075969	1
ENSG00000181817.5	LSM10	1	36397922	1_22	0	0.0204692117666061	6.21815024994544	1.20853637804276e-06	0.876924430316194	2
ENSG00000116885.18	OSCP1	1	36446312	1_22	0	0.0251810591051953	8.05427624580426	1.92574114771613e-06	1.11688747705683	1
ENSG00000163877.10	SNIP1	1	37554146	1_23	0	0.176175996832365	19.7494925713732	3.30369598805053e-05	-2.48233591506468	1
ENSG00000163879.10	DNALI1	1	37556733	1_23	0	0.0350877817830055	4.59885382538513	1.53215575188528e-06	0.251206350349155	2
ENSG00000116922.14	C1orf109	1	37691982	1_23	0	0.0359263414816456	4.81552768858141	1.64268493661383e-06	-0.402761277459668	2
ENSG00000134690.10	CDCA8	1	37692275	1_23	0	0.0552673076746997	8.78310496926624	4.60907503632448e-06	-1.31589698631079	1
ENSG00000197982.13	C1orf122	1	37806988	1_23	0	0.0362744247981573	4.90412206348654	1.68911493755034e-06	-0.697797426102211	1
ENSG00000204084.12	INPP5B	1	37898724	1_23	0	0.0747011792324405	11.5817905986769	8.214867499804e-06	-1.4075254675921	3
ENSG00000183431.11	SF3A3	1	37990434	1_23	0	0.048346025177435	7.54695420485208	3.46441480089565e-06	1.63554228163264	2
ENSG00000183386.9	FHL3	1	37996149	1_23	0	0.0368229448703443	5.04153803037988	1.76270226318789e-06	0.197068866335976	1
ENSG00000168653.10	NDUFS5	1	39026790	1_25	0	0.0053922662069672	5.96395400022092	3.0535357313373e-07	0.712938591339204	1
ENSG00000090621.13	PABPC4	1	39577125	1_25	0	0.00572407837765065	6.52120904517371	3.5443050277843e-07	0.733790443017797	1
ENSG00000163909.7	HEYL	1	39640410	1_25	0	0.0126104087931919	13.6115760383066	1.62980248545037e-06	-1.66041327315391	2
ENSG00000116983.12	HPCAL4	1	39691471	1_25	0	0.0106156130242978	12.074342758459	1.21704314786203e-06	1.48517780182236	1
ENSG00000198754.5	OXCT2	1	39698880	1_25	0	0.0482784557830132	25.9219974463788	1.18828121263448e-05	2.4062952263656	2
ENSG00000043514.15	TRIT1	1	39880989	1_25	0	0.168435898963334	37.37260122635	5.97702926770206e-05	-3.22800402038451	2
ENSG00000116990.10	MYCL	1	39903967	1_25	0	0.00622126227069331	7.35459053958925	4.34444602445399e-07	0.86776255392048	1
ENSG00000131236.16	CAP1	1	40040200	1_25	0	0.00473835902723574	4.85599579808158	2.18475963520563e-07	0.217549641865407	2
ENSG00000131238.16	PPT1	1	40098413	1_25	0	0.00480136813819154	4.99533093312088	2.27733367344701e-07	-0.245553650282729	1
ENSG00000084073.8	ZMPSTE24	1	40257123	1_25	0	0.00478913034121309	4.9745011979429	2.26205725701867e-07	0.331913940922552	2
ENSG00000049089.13	COL9A2	1	40296176	1_25	0	0.00480476696993515	4.91448884327318	2.2420643829425e-07	-0.33037928749929	1
ENSG00000187801.14	ZFP69B	1	40449693	1_25	0	0.00558521499521381	6.41443198464795	3.4016959785065e-07	0.711676202133086	2
ENSG00000187815.9	ZFP69	1	40476033	1_25	0	0.0198755241123437	17.3751293251653	3.27901974835653e-06	-2.06252972469746	2
ENSG00000164002.11	EXO5	1	40523948	1_25	0	0.00832118910001256	9.97219387718891	7.87904356274107e-07	1.10847241666134	1
ENSG00000117010.15	ZNF684	1	40531781	1_25	0	0.0068673882325585	8.1125948744245	5.28991611843533e-07	-1.01940115147451	1
ENSG00000179862.6	CITED4	1	40862378	1_25	0	0.0156508701434797	15.812657824718	2.34985334166942e-06	1.83607981858454	1
ENSG00000171793.13	CTPS1	1	40979451	1_25	0	0.00809637400507368	10.5346782309499	8.09858665953383e-07	1.61372506504694	1
ENSG00000171790.15	SLFNL1	1	41023050	1_25	0	0.0048993961058923	5.09388149381608	2.36967499902005e-07	0.266853725867128	1
ENSG00000010803.16	SCMH1	1	41241979	1_25	0	0.103781839591053	30.200807694257	2.97603009898177e-05	-2.16330927933842	1
ENSG00000198815.8	FOXJ3	1	42335341	1_26	0	0.0738059169617087	12.4516176416535	8.72598281109426e-06	1.61661136707184	2
ENSG00000066185.12	ZMYND12	1	42452404	1_26	0	0.0528577391677434	9.35282365774346	4.6940609713715e-06	-1.88107105209645	1
ENSG00000186409.14	CCDC30	1	42464495	1_26	0	0.0495501396121783	8.75602985120464	4.11954748073065e-06	1.80166772078707	1
ENSG00000164007.10	CLDN19	1	42740306	1_26	0	0.0337647568371763	5.22841133627093	1.67621904530967e-06	0.405384116518476	1
ENSG00000117385.15	P3H1	1	42766833	1_26	0	0.0324771239092028	4.87201906890114	1.50239433894207e-06	0.29428932093238	1
ENSG00000164008.14	C1orf50	1	42767127	1_26	0	0.0326583723152606	4.92303693883521	1.52659918789059e-06	0.592043155708627	1
ENSG00000164010.13	ERMAP	1	42816759	1_26	0	0.0457155998365506	8.01332776191242	3.47836158418039e-06	1.1854692193992	2
ENSG00000164011.17	ZNF691	1	42845892	1_26	0	0.0325907180818499	4.90402063489583	1.51755211815136e-06	-0.374440053381215	1
ENSG00000117394.20	SLC2A1	1	42959411	1_26	0	0.305560202726779	26.2940546562422	7.62872127392314e-05	3.04598934487486	1
ENSG00000243710.7	CFAP57	1	43172765	1_26	0	0.0383599242520546	6.39936597643609	2.33083797752771e-06	0.807743776282333	2
ENSG00000179178.10	TMEM125	1	43269525	1_26	0	0.0569959831531769	10.050219436347	5.43897660114857e-06	1.2195872990749	1
ENSG00000066056.13	TIE1	1	43300755	1_27	0	0.0758399706135439	17.3122227521396	1.2466610311413e-05	2.80439609717729	2
ENSG00000117399.13	CDC20	1	43359194	1_27	0	0.0369365696307598	12.1960877995328	4.27734714132725e-06	2.49172791644628	1
ENSG00000159479.16	MED8	1	43390239	1_27	0	0.0890679089007343	20.6130594747724	1.7432557620392e-05	-3.43104163705271	1
ENSG00000198198.15	SZT2	1	43390239	1_27	0	0.0890679089007345	20.6130594747724	1.74325576203921e-05	-3.43104163705271	1
ENSG00000142949.16	PTPRF	1	43550138	1_27	0	0.0250132671197035	10.3043397873443	2.44730438854737e-06	2.98229831604738	1
ENSG00000126091.19	ST3GAL3	1	43705540	1_27	0	0.0754751672383122	24.2082301798494	1.73486034805797e-05	-4.17882000762841	1
ENSG00000117407.16	ARTN	1	43933936	1_27	0	0.0417270605616512	14.7541601688808	5.84560791985407e-06	2.93745882862046	1
ENSG00000117408.10	IPO13	1	43947230	1_27	0	0.0266249679279731	5.59404472994462	1.41420518356238e-06	0.117925035933132	1
ENSG00000117410.13	ATP6V0B	1	43974045	1_27	0	0.0243479593732326	6.46912364316249	1.49556542703183e-06	-1.43560388599326	1
ENSG00000159214.12	CCDC24	1	43991070	1_27	0	0.0509335622832775	19.9675921092687	9.65666454304599e-06	3.84148198593198	2
ENSG00000196517.11	SLC6A9	1	44031093	1_27	0	0.0331693287497032	8.03101110590262	2.52932307453808e-06	-1.32737522839618	2
ENSG00000117419.14	ERI3	1	44354647	1_27	0	0.0230879023530076	4.59337593986669	1.0069638159697e-06	-0.179624502475503	1
ENSG00000198520.10	C1orf228	1	44674693	1_28	0	0.0422270249607994	5.81291253910605	2.33067474585327e-06	-0.605255272390058	1
ENSG00000142945.12	KIF2C	1	44739744	1_28	0	0.142309209974508	17.1908469212229	2.32288482894845e-05	-2.28867024275659	2
ENSG00000142959.4	BEST4	1	44787956	1_28	0	0.0505651189803351	7.47382792664801	3.58832296805397e-06	-1.34173217356171	1
ENSG00000188396.3	TCTEX1D4	1	44806156	1_28	0	0.0503489914965028	7.43424724785585	3.55406342187654e-06	-0.981815706631571	1
ENSG00000070785.16	EIF2B3	1	44987493	1_28	0	0.0664409705996644	10.0032461462483	6.31065328912522e-06	1.63016475535375	1
ENSG00000126107.14	HECTD3	1	45011467	1_28	0	0.0427778940496756	5.93218608625789	2.40952570197782e-06	-0.631603814334067	1
ENSG00000132781.17	MUTYH	1	45340760	1_28	0	0.0588374829982864	8.87521536800169	4.95827240662498e-06	1.07575158828651	2
ENSG00000070759.16	TESK2	1	45491131	1_28	0	0.0390878381579222	5.10261454574947	1.89378996512006e-06	0.386657238845662	1
ENSG00000280670.2	CCDC163	1	45499668	1_28	0	0.0427531974358805	5.926861461761	2.40597313137146e-06	-0.771798716546526	1
ENSG00000132763.14	MMACHC	1	45499635	1_28	0	0.0367640860742374	4.53970133979637	1.58470509131967e-06	0.238902306719001	3
ENSG00000117448.13	AKR1A1	1	45550079	1_28	0	0.0530546836101469	7.91774192590893	3.98861821137786e-06	1.00863188599973	2
ENSG00000159588.14	CCDC17	1	45624129	1_28	0	0.0398839590666295	5.28788339681681	2.00252307248287e-06	0.443809199223237	1
ENSG00000159592.10	GPBP1L1	1	45687876	1_28	0	0.0368426259484735	4.55929627822044	1.59494528349136e-06	-0.0961869015296389	2
ENSG00000159596.6	TMEM69	1	45687531	1_28	0	0.0480245534304767	6.99807723178133	3.19109301285901e-06	1.04785570245483	2
ENSG00000197429.10	IPP	1	45750903	1_28	0	0.0383718337877372	4.93273028606267	1.79720377007287e-06	0.436354712661509	2
ENSG00000086015.20	MAST2	1	45789332	1_28	0	0.0450562998613733	6.40993154416358	2.74224536873763e-06	0.912608844053963	1
ENSG00000117461.14	PIK3R3	1	46132597	1_28	0	0.0391495873807165	5.1170880616285	1.90216189258765e-06	0.547383212208856	2
ENSG00000117472.9	TSPAN1	1	46174934	1_28	0	0.0375402817684855	4.73153933133039	1.68654284829577e-06	-0.262459850995741	1
ENSG00000171357.5	LURAP1	1	46204587	1_28	0	0.0622621482445603	9.39981618272829	5.55700591200598e-06	-1.1047157717174	1
ENSG00000173660.11	UQCRH	1	46301079	1_28	0	0.0421290598674713	5.79154643003819	2.31672084806319e-06	0.69414029082172	1
ENSG00000117481.10	NSUN4	1	46340570	1_28	0	0.0554692302512566	8.32933130592895	4.38691957735214e-06	-0.864298330447474	1
ENSG00000117480.15	FAAH	1	46392457	1_28	0	0.0367756901147034	4.54259312839959	1.58621505542457e-06	-0.0706203731863973	2
ENSG00000079277.19	MKNK1	1	46616841	1_29	0	0.0431175974704021	6.08307742902767	2.49043548079249e-06	0.747799779334023	1
ENSG00000142961.14	MOB3C	1	46617353	1_29	0	0.0425573984321544	5.96271894297681	2.40944383481664e-06	-0.72403571676859	1
ENSG00000186118.8	TEX38	1	46668649	1_29	0	0.0387443482936197	5.09960357327837	1.87604034450412e-06	-0.51594222698465	1
ENSG00000123472.12	ATPAF1	1	46674003	1_29	0	0.0399341949955881	5.37758172735552	2.0390569257385e-06	0.597373260413717	1
ENSG00000159658.10	EFCAB14	1	46719483	1_29	0	0.0363938844106821	4.52488723980641	1.56362846974767e-06	0.0991816080995236	1
ENSG00000142973.13	CYP4B1	1	46805866	1_29	0	0.0602418021847653	9.17199330908571	5.24637200256302e-06	-1.36411450935833	1
ENSG00000187048.12	CYP4A11	1	46949067	1_29	0	0.0728698608170395	10.9412310992921	7.57027276792647e-06	-1.39855111001121	1
ENSG00000186377.7	CYP4X1	1	47023329	1_29	0	0.0739361874149127	11.0766943239302	7.7761498269223e-06	-1.36091547418981	1
ENSG00000186160.4	CYP4Z1	1	47066402	1_29	0	0.062272723698339	9.47956502623628	5.60510391062544e-06	1.15162685399309	1
ENSG00000162365.11	CYP4A22	1	47137271	1_29	0	0.0411650835249523	5.65670714675745	2.21100687605599e-06	0.785751847684867	1
ENSG00000123473.15	STIL	1	47314279	1_29	0	0.0405503163137135	5.51833879021398	2.12471166818029e-06	0.676589930336713	1
ENSG00000269113.3	TRABD2B	1	47997102	1_30	0	0.041015166246262	5.89627587008712	2.29625263530874e-06	-0.682981320985534	1
ENSG00000117834.12	SLC5A9	1	48220046	1_30	0	0.042245828437015	6.16822473849872	2.47423768077222e-06	0.643495427758428	2
ENSG00000162373.12	BEND5	1	48777294	1_31	0	0.0232988317387824	6.14817900683136	1.36012256385497e-06	-1.353828552932	1
ENSG00000123091.4	RNF11	1	51235789	1_32	0	0.0301246764637637	7.2858569281363	2.08401301507223e-06	-0.831333308124016	2
ENSG00000085831.15	TTC39A	1	51344853	1_33	0	0.0531123544954016	13.4021783404182	6.75878052210339e-06	1.81451088049041	2
ENSG00000085832.16	EPS15	1	51534159	1_33	0	0.025137903728645	6.461234966146	1.54220458560866e-06	0.73632236414143	2
ENSG00000117859.18	OSBPL9	1	51577175	1_33	0	0.0326763882427548	8.74486841414382	2.71321820992012e-06	1.08637705483823	1
ENSG00000198841.3	KTI12	1	52030271	1_33	0	0.0210445553343369	4.81578456899607	9.6228607493955e-07	-0.681046334386499	3
ENSG00000154222.14	CC2D1B	1	52386057	1_33	0	0.0320097676874914	8.63213078245832	2.62360186287752e-06	1.14567716441074	1
ENSG00000116157.5	GPX7	1	52602421	1_33	0	0.0206678447268774	4.68243844710882	9.18892409350785e-07	-0.00749363372173525	2
ENSG00000182183.14	FAM159A	1	52633219	1_33	0	0.0245789391495944	6.23101505699388	1.45418389948593e-06	0.583707714931946	1
ENSG00000121310.16	ECHDC2	1	52927236	1_33	0	0.0632215938441856	14.7227162171453	8.83793449328286e-06	-1.65876160382013	2
ENSG00000116171.17	SCP2	1	52926925	1_33	0	0.0331014877634201	8.89343401865539	2.79520972049702e-06	-1.1119800223163	2
ENSG00000162383.11	SLC1A7	1	53105300	1_33	0	0.0244004840060398	6.21511147965326	1.4399412090529e-06	-0.746201500116944	1
ENSG00000157193.15	LRP8	1	53328939	1_33	0	0.0357659752230017	9.96406965419055	3.38379639161437e-06	1.54175682048431	1
ENSG00000174332.5	GLIS1	1	53737935	1_33	0	0.0298337560501577	8.02568815666974	2.2734615412439e-06	1.0069312178821	1
ENSG00000058804.11	NDC1	1	53837796	1_34	0	0.0179833278042201	4.58082202396479	7.82187508970449e-07	-0.26185446715316	1
ENSG00000058799.14	YIPF1	1	53889535	1_34	0	0.0932131556219021	19.7455480937311	1.74760710163572e-05	-2.1347529930218	2
ENSG00000211452.10	DIO1	1	53890974	1_34	0	0.023679213011955	7.08998429467299	1.59407934412899e-06	-0.947749827572692	1
ENSG00000116212.14	LRRC42	1	53936224	1_34	0	0.0187673473649073	4.96959662805105	8.85567008318674e-07	-0.396249507594117	1
ENSG00000116221.15	MRPL37	1	54182860	1_34	0	0.0206883679267841	5.85792543850703	1.15071418712377e-06	-0.556495051673797	1
ENSG00000157216.15	SSBP3	1	54413433	1_34	0	0.0179661854811711	4.57213461658326	7.79959917264076e-07	-0.0642935545562641	2
ENSG00000162390.17	ACOT11	1	54542139	1_34	0	0.0179276937411874	4.55259845597755	7.74963357121937e-07	-0.159518319797867	1
ENSG00000162391.11	FAM151A	1	54623108	1_34	0	0.02853224220116	8.79386681154079	2.38239178252174e-06	1.07045840976162	1
ENSG00000184313.19	MROH7	1	54641793	1_34	0	0.0283935428139829	8.74928676809335	2.35879192960057e-06	1.0659455947698	1
ENSG00000006555.10	TTC22	1	54801441	1_34	0	0.017977964172469	4.57810472959486	7.81490370178576e-07	0.168158228572076	1
ENSG00000116133.11	DHCR24	1	54886940	1_34	0	0.036561287923227	11.0659525022979	3.8415605649677e-06	-1.37531960197501	1
ENSG00000162402.13	USP24	1	55214518	1_34	0	0.0558044038718167	14.962186755138	7.92795070633004e-06	-2.07245676562058	1
ENSG00000162409.10	PRKAA2	1	56643149	1_36	0	0.0422666473003582	9.61157849005205	3.85735769800736e-06	-1.15277008326684	1
ENSG00000187889.12	C1orf168	1	56820166	1_36	0	0.0753646224424789	14.9671783156397	1.07103794487879e-05	1.81414545558105	1
ENSG00000173406.15	DAB1	1	58546315	1_37	0	0.0367126253616304	4.57630321791271	1.59524587991087e-06	-0.169438887263284	2
ENSG00000162600.11	OMA1	1	58550926	1_37	0	0.0757483721692093	11.2739857180485	8.10864302399484e-06	1.6238203326686	1
ENSG00000184292.6	TACSTD2	1	58577785	1_37	0	0.0410198202341139	5.59556793798069	2.17939185062135e-06	-0.612378735696539	1
ENSG00000162601.9	MYSM1	1	58700166	1_37	0	0.102622868049208	14.1245422769801	1.37630892947643e-05	-2.09961976782501	1
ENSG00000172456.17	FGGY	1	59296555	1_37	0	0.0374672449432406	4.7631087172049	1.69449249889668e-06	-0.297921386038999	1
ENSG00000134709.10	HOOK1	1	59814713	1_38	0	0.0609485459383183	14.916320959995	8.63221930971871e-06	-1.92870656434414	1
ENSG00000134716.9	CYP2J2	1	59926822	1_38	0	0.021337364380145	5.27685844322685	1.06908839311016e-06	0.503013806578903	1
ENSG00000162604.12	TM2D1	1	61723869	1_39	0	0.0373853078660388	5.78003813295491	2.05177182511977e-06	-0.613348609551096	1
ENSG00000132849.19	PATJ	1	61742665	1_39	0	0.0459929739711253	7.68605914513023	3.35654606242527e-06	-1.04006874216746	2
ENSG00000240563.1	L1TD1	1	62194418	1_39	0	0.0416798078972087	6.77941117919969	2.68296545324856e-06	0.902210090070499	3
ENSG00000132854.18	KANK4	1	62318984	1_39	0	0.0920086230311222	14.1326713948729	1.23466799103058e-05	1.68674039394522	1
ENSG00000162607.12	USP1	1	62436136	1_39	0	0.140754232484823	18.17142111752	2.4285539343275e-05	2.24271340397863	2
ENSG00000116641.17	DOCK7	1	62690427	1_39	0	0.0555685776969178	9.43240466059598	4.97678755057158e-06	1.42839776362766	1
ENSG00000125703.14	ATG4C	1	62784304	1_39	0	0.0546452303596186	9.27745160519592	4.81369262724458e-06	1.24539076352045	2
ENSG00000187140.5	FOXD3	1	63322827	1_40	0	0.0359477130256959	8.12003924524126	2.77157599408763e-06	0.877125728971683	1
ENSG00000088035.15	ALG6	1	63367779	1_40	0	0.0292362813687641	6.16953552933492	1.71266333058188e-06	0.444035733475891	1
ENSG00000203965.12	EFCAB7	1	63523814	1_40	0	0.0282087064419843	5.80157811455337	1.55391304367417e-06	0.229441988797293	1
ENSG00000142856.16	ITGB3BP	1	63358882	1_40	0	0.0314949599859192	7.77381698438273	2.3247313361533e-06	1.62694102965512	1
ENSG00000079739.15	PGM1	1	63593801	1_40	0	0.0478208894393061	10.9324404048705	4.96400448074512e-06	1.350333115829	1
ENSG00000162434.11	JAK1	1	64966741	1_41	0	0.0248095450071218	6.61129701876863	1.55740966351992e-06	-0.66714579688281	1
ENSG00000162433.14	AK4	1	65147235	1_41	0	0.0261617669757779	7.18746647753869	1.78541961613003e-06	0.857585963015108	2
ENSG00000184588.17	PDE4B	1	65792155	1_41	0	0.0196589071332354	4.61506259183494	8.61458505734554e-07	0.357712457424432	1
ENSG00000118473.21	SGIP1	1	66532935	1_42	0	0.0343057015738244	7.21727460921161	2.35091502800997e-06	-1.00177800751566	2
ENSG00000152763.16	WDR78	1	66876831	1_42	0	0.0341897401673307	7.15080158046282	2.32138901255399e-06	-0.871530629475328	1
ENSG00000116704.7	SLC35D1	1	67054457	1_42	0	0.0628563834977396	12.5801202342847	7.5081264541092e-06	1.39486748619358	1
ENSG00000024526.16	DEPDC1	1	68497714	1_43	0	0.0375747902993921	4.5243302260603	1.61416623454127e-06	-0.233500642652638	1
ENSG00000033122.18	LRRC7	1	69567941	1_44	0	0.154844009506323	19.6691824634102	2.89186566051947e-05	2.20916437025229	1
ENSG00000118454.12	ANKRD13C	1	70355197	1_44	0	0.0401511002841217	7.0126351409809	2.67347477925407e-06	0.960974872444673	1
ENSG00000197568.13	HHLA3	1	70354325	1_44	0	0.0576206265118032	10.3450461756535	5.65988759694153e-06	1.53598574864665	2
ENSG00000116761.11	CTH	1	70411075	1_44	0	0.030789213367753	4.57698377413242	1.33805930612532e-06	0.0611836541645443	1
ENSG00000050628.20	PTGER3	1	71047606	1_45	0	0.0306705403258107	6.57789718324678	1.91560474769562e-06	0.90729413190515	2
ENSG00000132485.13	ZRANB2	1	71081716	1_45	0	0.0396517874440318	8.9338759210265	3.36356699777718e-06	1.23779430301851	1
ENSG00000172260.14	NEGR1	1	72282986	1_46	0	0.0489265096144935	17.7895229890701	8.26429734292326e-06	2.66113396549324	1
ENSG00000254685.6	FPGT	1	74198025	1_47	0	0.0176792807760052	4.78387843457057	8.03049146803484e-07	0.336003670034083	1
ENSG00000116783.14	TNNI3K	1	74211842	1_47	0	0.0222137771476536	6.86520526916134	1.44801591296879e-06	-0.678791492514652	2
ENSG00000116791.13	CRYZ	1	74708254	1_47	0	0.0172885904722837	4.58037685592308	7.51896728676774e-07	0.0507994925565401	3
ENSG00000162623.15	TYW3	1	74733103	1_47	0	0.0596098444440963	15.931563074061	9.01724298406811e-06	-1.77849039766192	2
ENSG00000117054.13	ACADM	1	75701355	1_47	0	0.0250744992538101	7.97124279342488	1.897822988242e-06	-1.06735654260011	1
ENSG00000057468.6	MSH4	1	75797873	1_47	0	0.023526751167074	7.38937780966867	1.65069649070029e-06	0.921518889767063	1
ENSG00000117069.14	ST6GALNAC5	1	76866942	1_48	0	0.0138014020469777	4.74445040274392	6.21736716422778e-07	-0.238629564869889	2
ENSG00000142892.14	PIGK	1	77228410	1_48	0	0.0219696865139774	9.03212995806743	1.88413247243819e-06	-1.15697817387364	1
ENSG00000077254.14	USP33	1	77760195	1_48	0	0.0214771666942102	8.64807387346023	1.76357435731926e-06	1.15653483147273	1
ENSG00000162614.18	NEXN	1	77888019	1_48	0	0.0356407541314058	13.2557785695995	4.48589932223793e-06	-1.58616923648628	2
ENSG00000162613.16	FUBP1	1	77979478	1_48	0	0.0154889875965447	5.74023038472354	8.44208561027478e-07	0.532300551003418	1
ENSG00000162616.8	DNAJB4	1	77979478	1_48	0	0.0154889875965447	5.74023038472354	8.44208561027478e-07	-0.532300551003419	1
ENSG00000137960.5	GIPC2	1	77979050	1_48	0	0.0147203683633989	5.33941343721866	7.4629344120037e-07	0.489058021478847	1
ENSG00000162618.13	ADGRL4	1	79006491	1_48	0	0.0328075848120587	12.5283401670839	3.90270022774765e-06	1.4305236697163	1
ENSG00000142875.19	PRKACB	1	84077863	1_51	0	0.0291203826341642	5.3151001030221	1.46962293946798e-06	0.574625730269429	1
ENSG00000203943.8	SAMD13	1	84298566	1_51	0	0.0269513364437175	4.60708454385989	1.1789730679107e-06	0.192280361263543	1
ENSG00000171517.5	LPAR3	1	84893414	1_52	0	0.0463379365463184	11.0534564497429	4.86331266816385e-06	1.53667894114903	1
ENSG00000117133.10	RPF1	1	84479257	1_52	0	0.180698414527565	23.8954886692828	4.09984705074232e-05	2.65451965322153	2
ENSG00000174021.10	GNG5	1	84506136	1_52	0	0.0309497935997446	7.34628612820832	2.15885261201992e-06	-1.13979284839304	2
ENSG00000122432.17	SPATA1	1	84506136	1_52	0	0.0537840059413562	12.4290588546177	6.34729652369229e-06	1.5155164475945	1
ENSG00000117151.12	CTBS	1	84569909	1_52	0	0.0227294067463137	4.52426723463386	9.76413435547702e-07	0.0448414655414591	1
ENSG00000117155.16	SSX2IP	1	84691138	1_52	0	0.0475843070563907	11.2981487396085	5.10467896080731e-06	-1.48159064004402	2
ENSG00000153898.12	MCOLN2	1	84997525	1_52	0	0.117731232887881	19.7621555720404	2.20914083064474e-05	-2.47205523380968	2
ENSG00000055732.12	MCOLN3	1	85043829	1_52	0	0.101406785395194	18.3475640115523	1.7666187035873e-05	-2.22946759067138	2
ENSG00000097096.8	SYDE2	1	85200644	1_52	0	0.023233841735417	4.7246207784736	1.04228233945687e-06	-0.0464306307393355	1
ENSG00000162642.13	C1orf52	1	85259743	1_52	0	0.0233506702362969	4.77041402992085	1.05767641716787e-06	-0.349700274451095	1
ENSG00000117174.10	ZNHIT6	1	85708260	1_52	0	0.0355725482618969	8.62233776886574	2.91230868810035e-06	-1.24103801588888	3
ENSG00000122417.15	ODF2L	1	86397308	1_53	0	0.0305017282135198	5.56970106558886	1.61307191679621e-06	0.746596446318989	2
ENSG00000137975.7	CLCA2	1	86424561	1_53	0	0.0292950652506022	5.2002026234981	1.44647899857317e-06	-0.302033075793851	1
ENSG00000016602.9	CLCA4	1	86546420	1_53	0	0.0472765475527727	9.59526651411798	4.30725112170974e-06	1.25819984207254	2
ENSG00000097033.14	SH3GLB1	1	86704350	1_53	0	0.0285426247907935	4.96211265748815	1.34480069648428e-06	0.334110388719343	1
ENSG00000183291.15	SELENOF	1	86913954	1_53	0	0.0617534325053311	12.0657077326694	7.07475330046575e-06	1.74597571721722	1
ENSG00000153936.16	HS2ST1	1	86914303	1_53	0	0.0302749847639893	5.50137023522366	1.58143812123721e-06	0.4310959322229	1
ENSG00000065243.19	PKN2	1	88684130	1_54	0	0.0305978121048681	4.6222230667017	1.34288452972641e-06	0.187350486444304	1
ENSG00000137944.17	KYAT3	1	88992630	1_54	0	0.0362131424293213	6.16678604292586	2.12042292204205e-06	-0.632618085009891	2
ENSG00000213516.9	RBMXL1	1	88992014	1_54	0	0.03026500194441	4.52208993457651	1.29950303521483e-06	0.0353711423310897	2
ENSG00000117226.11	GBP3	1	89015900	1_54	0	0.0329607467749893	5.3036945741141	1.65986568135798e-06	-0.449305602948585	1
ENSG00000117228.9	GBP1	1	89064901	1_54	0	0.0369957931310098	6.36306109238517	2.23519713490438e-06	0.664858046115477	1
ENSG00000162654.8	GBP4	1	89198593	1_54	0	0.0309014820059764	4.71265532585172	1.38274591002655e-06	-0.235177564150576	1
ENSG00000197147.13	LRRC8B	1	89544829	1_54	0	0.0308072492002394	4.68468504101875	1.37034751403652e-06	0.419104430221567	1
ENSG00000162664.16	ZNF326	1	89994609	1_55	0	0.0281814455644651	7.23084617776765	1.93486106784956e-06	0.841450378835167	1
ENSG00000122482.20	ZNF644	1	91022402	1_55	0	0.0213732999108208	4.70513438517158	9.54862875624182e-07	0.167206527965415	1
ENSG00000162669.15	HFM1	1	91397187	1_55	0	0.0215220268842948	4.76838926142311	9.74433637926383e-07	0.20254302679808	1
ENSG00000097046.12	CDC7	1	91500849	1_56	0	0.0980188534077674	14.7873142561625	1.37624678437625e-05	2.09673679796865	2
ENSG00000069702.10	TGFBR3	1	91904935	1_56	0	0.0337549449263463	4.81620396029692	1.54361741994601e-06	0.291909023733398	1
ENSG00000172031.6	EPHX4	1	92029879	1_56	0	0.0387009151531037	6.79928261491976	2.49851364042218e-06	1.217024988029	1
ENSG00000284413.1	BTBD8	1	92080411	1_56	0	0.0328382069868987	4.56495171645226	1.4233543112294e-06	0.223846220718612	1
ENSG00000069712.12	KIAA1107	1	92167501	1_56	0	0.0329942930997822	4.8516317282965	1.51993162854989e-06	0.644096440770416	1
ENSG00000162676.11	GFI1	1	92487304	1_56	0	0.36377667496316	18.1932004194665	6.28407485475597e-05	3.94828939838327	1
ENSG00000067208.14	EVI5	1	92792120	1_56	0	0.0353572391465898	6.90656667703706	2.31866470766505e-06	-1.64885913915263	1
ENSG00000122406.12	RPL5	1	92831623	1_56	0	0.0332213595836355	5.2433083650274	1.65394170609449e-06	1.02843052590042	1
ENSG00000154511.11	FAM69A	1	92934792	1_56	0	0.0600673781308536	12.9799463399424	7.40302080289703e-06	2.77942865112376	2
ENSG00000143033.17	MTF2	1	93079600	1_57	0	0.0417050676532346	5.86086738264392	2.32085560587744e-06	0.666596299169461	1
ENSG00000117500.12	TMED5	1	93180650	1_57	0	0.0370359042073545	4.76970542314242	1.67730447927991e-06	-0.31490502273073	2
ENSG00000122483.17	CCDC18	1	93179181	1_57	0	0.109777011238129	14.8752142086099	1.5505009185022e-05	-1.92642515035117	1
ENSG00000117505.12	DR1	1	93346012	1_57	0	0.0552804195776473	8.46025055149215	4.44070529461733e-06	1.16336858944002	2
ENSG00000137936.16	BCAR3	1	93847253	1_57	0	0.0473103949087722	7.02228710260321	3.15451466973296e-06	0.89763852289865	2
ENSG00000067334.13	DNTTIP2	1	93877677	1_57	0	0.0843476168736623	12.3925359273825	9.92499736508436e-06	1.54892165849821	1
ENSG00000023909.9	GCLM	1	93909186	1_57	0	0.0372117550465609	4.81319401506228	1.70063423802266e-06	0.339138588140801	1
ENSG00000137962.12	ARHGAP29	1	94275736	1_58	0	0.0812908553671199	17.4195553966421	1.34454752113406e-05	1.97818358239922	1
ENSG00000143036.16	SLC44A3	1	94815554	1_58	0	0.0226231722148162	5.99456120392107	1.28768102763594e-06	0.503823028989346	2
ENSG00000117519.15	CNN3	1	94899861	1_58	0	0.0188106123842887	4.73367630037354	8.45471334805261e-07	-0.267752173059918	1
ENSG00000172339.9	ALG14	1	95073027	1_58	0	0.135657195087342	23.0958261298641	2.97490931369975e-05	2.96372243951321	1
ENSG00000122481.16	RWDD3	1	95237342	1_58	0	0.0289790868829186	9.33489901801411	2.56857184608806e-06	1.48136162946081	1
ENSG00000188641.12	DPYD	1	97921165	1_60	0	0.0110264303482799	6.50777419491303	6.81341450488443e-07	0.815456922650538	1
ENSG00000162627.16	SNX7	1	98661649	1_60	0	0.0717118240251583	21.9193543453657	1.4925054421466e-05	2.46223911722825	2
ENSG00000156869.12	FRRS1	1	99766518	1_61	0	0.040454541950722	4.57272362577663	1.7564655590501e-06	0.0731437090061989	1
ENSG00000162688.16	AGL	1	99851209	1_61	0	0.0408492499330747	4.66200293089367	1.80823147907103e-06	-0.222569177357434	1
ENSG00000117620.14	SLC35A3	1	99969054	1_61	0	0.0606726088014197	8.31414500930648	4.7896928128898e-06	-1.29854229596788	2
ENSG00000156875.13	MFSD14A	1	100037607	1_61	0	0.0427861245315417	5.08816874803933	2.06710174605584e-06	0.305296732986773	2
ENSG00000156876.9	SASS6	1	100132743	1_61	0	0.134784586004818	15.8227538645762	2.02497515058493e-05	2.06357890908517	1
ENSG00000122435.9	TRMT13	1	100133311	1_61	0	0.0739196719039222	10.1505825005947	7.12440160350229e-06	-1.52046736774507	1
ENSG00000122477.12	LRRC39	1	100178174	1_61	0	0.04548785367978	5.65201707419296	2.44116034928984e-06	-0.471923285620381	2
ENSG00000137992.14	DBT	1	100249898	1_61	0	0.0477731744124073	6.1038317654391	2.7687519656119e-06	0.421310686614376	1
ENSG00000079335.18	CDC14A	1	100344610	1_61	0	0.0408179603199376	4.6549571859853	1.80411570394953e-06	-0.204539502602192	2
ENSG00000181656.6	GPR88	1	100536067	1_62	0	0.0322543729183669	4.74482924224997	1.45313708780553e-06	-0.182958380035149	1
ENSG00000162694.13	EXTL2	1	100895622	1_62	0	0.120964765498478	17.0396752137136	1.95712064072342e-05	-1.86536215322429	2
ENSG00000162695.11	SLC30A7	1	100895622	1_62	0	0.11551432504241	16.6010778847556	1.82083053878162e-05	1.86578168561671	1
ENSG00000060718.20	COL11A1	1	103107935	1_64	0	0.0516655538103343	8.10830506046436	3.97766831322307e-06	1.10490560237349	1
ENSG00000185946.15	RNPC3	1	103529760	1_65	0	0.0192333828326084	5.27610167848645	9.63532192465653e-07	-0.653468933880242	2
ENSG00000240038.6	AMY2B	1	103555063	1_65	0	0.0195729699439802	5.53154074567607	1.0280168704212e-06	-0.862621372867287	1
ENSG00000198890.7	PRMT6	1	107052011	1_66	0	0.177877451815181	24.6407612608248	4.16171577874793e-05	2.89747911635119	1
ENSG00000134215.15	VAV3	1	107964556	1_67	0	0.0310773483664887	5.62716268128977	1.6604691976808e-06	-0.63343743906407	1
ENSG00000085491.15	SLC25A24	1	108200330	1_67	0	0.171264660848257	21.6134147651811	3.51470228216587e-05	-2.66654818494532	1
ENSG00000162639.15	HENMT1	1	108662004	1_67	0	0.0310015191665466	5.60479254480963	1.64983273042057e-06	0.542351754959578	1
ENSG00000121957.12	GPSM2	1	108875055	1_67	0	0.0279058381871498	4.64199404078201	1.22997716029336e-06	-0.180191184836636	1
ENSG00000121940.15	CLCC1	1	108963869	1_67	0	0.0352784253721645	6.7893598263142	2.27423540095138e-06	0.784400615646809	1
ENSG00000197780.9	TAF13	1	109075155	1_67	0	0.0321579539577657	5.94027020753136	1.81381089491332e-06	0.714655725235991	2
ENSG00000215717.5	TMEM167B	1	109090133	1_67	0	0.0276766230387149	4.56656205898788	1.20005143175436e-06	0.14333166251544	1
ENSG00000031698.12	SARS	1	109213564	1_67	0	0.0285686887311503	4.85673619083958	1.31744416420183e-06	0.325599971427187	1
ENSG00000143126.7	CELSR2	1	109235615	1_67	0	0.0275415651169993	4.52182544464539	1.18249634375326e-06	0.0820638752985797	1
ENSG00000134222.16	PSRC1	1	109275325	1_67	0	0.160193771486507	20.9634673011052	3.18864476195722e-05	2.34069019217268	1
ENSG00000221986.6	MYBPHL	1	109306632	1_67	0	0.0287374203825217	4.91061306610891	1.33992624258603e-06	0.400782871021429	1
ENSG00000143028.8	SYPL2	1	109466191	1_67	0	0.0482594051203811	9.67129224642414	4.4316338190792e-06	1.24868155305966	2
ENSG00000162650.16	ATXN7L2	1	109467180	1_67	0	0.059943316843043	11.676079694354	6.64561560799942e-06	1.42642926406587	1
ENSG00000181754.6	AMIGO1	1	109509517	1_67	0	0.0727158677182046	13.4716320374268	9.30136741280554e-06	-1.59799417682512	1
ENSG00000156097.12	GPR61	1	109539929	1_67	0	0.145814288216956	20.0536092174211	2.77645108549274e-05	-2.26336990202618	1
ENSG00000168765.16	GSTM4	1	109635226	1_67	0	0.0283642311249467	4.79102818491355	1.29031913597886e-06	0.266859196097575	2
ENSG00000134184.12	GSTM1	1	109671748	1_67	0	0.0307998928312752	5.5450379607203	1.62162759391118e-06	-0.522953423858193	1
ENSG00000213366.12	GSTM2	1	109676500	1_67	0	0.0277896222606756	4.60382600238319	1.21478366053386e-06	-0.186559805794347	1
ENSG00000134201.10	GSTM5	1	109710593	1_67	0	0.0508335851431461	10.1509259696172	4.89952296433951e-06	-1.25514661666996	3
ENSG00000134202.10	GSTM3	1	109741163	1_67	0	0.0397110247726056	7.87619841350037	2.96978588952003e-06	1.00540310784439	1
ENSG00000184371.13	CSF1	1	109928142	1_68	0	0.0186721032163362	4.54051757435775	8.05000216525156e-07	-0.0833759626346977	1
ENSG00000168710.17	AHCYL1	1	109984850	1_68	0	0.0515662002573279	13.8491508494253	6.78087398256146e-06	1.69905233830182	1
ENSG00000143093.14	STRIP1	1	110034040	1_68	0	0.119795704990038	21.7368163046221	2.47249020438212e-05	-2.54416600744336	1
ENSG00000186150.4	UBL4B	1	110128698	1_68	0	0.0266212813348562	7.77718870305569	1.96584371577803e-06	0.837324546016651	1
ENSG00000197106.6	SLC6A17	1	110148002	1_68	0	0.0300971989815748	8.89979979530261	2.54333585270705e-06	1.19997937829337	2
ENSG00000134248.13	LAMTOR5	1	110407840	1_68	0	0.166947557242058	24.9259491661206	3.95120143301577e-05	-3.19778785620107	1
ENSG00000177301.14	KCNA2	1	110630068	1_68	0	0.0412323047836306	11.7879144524475	4.61500295739265e-06	-1.75112550983379	1
ENSG00000121931.15	LRIF1	1	110964484	1_68	0	0.0401583429688442	11.5451884699473	4.40224499341128e-06	-1.81049277279264	1
ENSG00000156171.14	DRAM2	1	111139496	1_68	0	0.139627246202213	23.2017724773812	3.07601701326177e-05	3.13272963253865	1
ENSG00000173947.13	PIFO	1	111346062	1_69	0	0.0240050786526599	9.04548134031953	2.06173200236937e-06	1.11243886943855	1
ENSG00000085465.12	OVGP1	1	111427097	1_69	0	0.0146115905530068	4.5215618816121	6.27311673922777e-07	0.0450561986787627	2
ENSG00000143110.11	C1orf162	1	111473751	1_69	0	0.0146156565905773	4.52409283034799	6.27837475001985e-07	0.0298077123122156	1
ENSG00000116473.14	RAP1A	1	111590823	1_69	0	0.100535621322402	22.2888178127469	2.12767062358413e-05	2.57171513697208	1
ENSG00000121933.18	TMIGD3	1	111490897	1_69	0	0.0815740371607369	20.3247930828813	1.57425646729642e-05	2.1719614757975	1
ENSG00000171385.9	KCND3	1	111988885	1_69	0	0.0740399395613951	19.4193313366099	1.36520454099518e-05	2.51280321783623	1
ENSG00000143079.14	CTTNBP2NL	1	112372758	1_69	0	0.0380307192247289	13.2584255204553	4.78766647990292e-06	2.13862384665077	2
ENSG00000116489.12	CAPZA1	1	112614750	1_69	0	0.0185782114061199	6.70800655004807	1.18329975693072e-06	-0.632320650037666	1
ENSG00000007341.18	ST7L	1	112626827	1_69	0	0.0150633671744121	4.79858344388042	6.86329253615011e-07	-0.147339844941668	1
ENSG00000155363.18	MOV10	1	112675881	1_69	0	0.0174669733113034	6.14617623127675	1.01934233652631e-06	-0.529705601841303	1
ENSG00000155380.11	SLC16A1	1	112964948	1_70	0	0.0428834615483572	6.07251773846533	2.47261228792035e-06	-0.587505182449137	1
ENSG00000116793.15	PHTF1	1	113758713	1_70	0	0.0362373269380385	4.52489528088215	1.55690489426037e-06	-0.0824778581957499	1
ENSG00000188761.11	BCL2L15	1	113887734	1_70	0	0.0366422340049535	4.62688573603362	1.60978588516612e-06	0.136556458146184	1
ENSG00000134262.12	AP4B1	1	113904943	1_70	0	0.039407700576226	5.29517007762229	1.98133725402239e-06	0.50303309138239	1
ENSG00000118655.4	DCLRE1B	1	113878691	1_70	0	0.0406488026171133	5.58022500208592	2.15375780653707e-06	-0.586837673598512	1
ENSG00000134200.3	TSHB	1	115029353	1_72	0	0.0068332141722528	7.69944702907155	4.99553452947848e-07	1.91172519090399	1
ENSG00000197323.11	TRIM33	1	114511320	1_72	0	0.149387111195175	33.1674104775048	4.70459336206444e-05	3.22657459770477	1
ENSG00000175984.14	DENND2C	1	114669904	1_72	0	0.0430115750046223	21.1473801827499	8.6365305919369e-06	-1.84485964080768	1
ENSG00000213281.4	NRAS	1	114716978	1_72	0	0.00949831792112332	9.79908017323637	8.83749965057969e-07	-1.74275269043255	1
ENSG00000009307.15	CSDE1	1	114758064	1_72	0	0.0723305579848219	20.234719775826	1.38968511750319e-05	-3.57505119242448	1
ENSG00000134198.9	TSPAN2	1	115077023	1_72	0	0.017414642770226	14.4792263726925	2.39418290196999e-06	-1.82449490591379	1
ENSG00000173218.14	VANGL1	1	115287199	1_72	0	0.00900346185019829	8.1447512051072	6.96281326596965e-07	1.20185597220037	2
ENSG00000118729.11	CASQ2	1	115768346	1_72	0	0.00974041186033803	8.73274460319445	8.07654238651115e-07	-1.14666605136044	1
ENSG00000163393.12	SLC22A15	1	115976190	1_72	0	0.0105516957372387	9.48722125343093	9.5051436656666e-07	-1.15819290840626	2
ENSG00000116815.15	CD58	1	116571486	1_72	0	0.00837178757916379	7.4116634295029	5.89157331510804e-07	-0.839569823619215	1
ENSG00000134247.9	PTGFRN	1	116909700	1_72	0	0.0184257967304754	14.5634541440618	2.54793336136351e-06	-1.59424434707238	2
ENSG00000134256.12	CD101	1	117001709	1_72	0	0.0069608256442133	5.73763809878307	3.79220061292699e-07	0.54390362186842	1
ENSG00000116830.11	TTF2	1	117060534	1_72	0	0.00636664464041081	4.9277233250038	2.97888901199821e-07	-0.320667373853802	1
ENSG00000134253.9	TRIM45	1	117122142	1_72	0	0.00609529784415797	4.53275431036556	2.62333955981589e-07	-0.096456179336169	1
ENSG00000183508.4	FAM46C	1	117605765	1_72	0	0.017619826993006	14.1564346802083	2.36838840372074e-06	1.56227220581936	1
ENSG00000196505.10	GDAP2	1	117931602	1_72	0	0.0106747486819077	9.56287119822352	9.69266855793783e-07	1.23454055901461	1
ENSG00000155761.13	SPAG17	1	118235014	1_72	0	0.00702022021469528	5.81278995060588	3.87465252995888e-07	0.569094992828335	1
ENSG00000116874.11	WARS2	1	119029918	1_73	0	0.0191747789703046	6.80750798884005	1.23941264574518e-06	-0.831637475007535	2
ENSG00000134240.11	HMGCS2	1	119770159	1_73	0	0.0342883445906477	12.1068481535259	3.94162233801195e-06	-1.34626365250916	1
ENSG00000198483.12	ANKRD35	1	145874605	1_73	0	0.0502547689362475	15.5816287269174	7.43511224407632e-06	1.79555624550465	1
ENSG00000168509.19	HFE2	1	146036954	1_73	0	0.0611347039847581	17.4216552497796	1.01128746901744e-05	-1.93138917103151	1
ENSG00000131791.7	PRKAB2	1	147172620	1_73	0	0.0474660918568529	15.3478121865414	6.91715246252398e-06	-2.51834491132505	2
ENSG00000131781.12	FMO5	1	147242938	1_73	0	0.103913012077466	22.7971621839541	2.24930381259915e-05	3.28678455498025	2
ENSG00000116128.10	BCL9	1	147541592	1_73	0	0.0550889962568127	16.3009828545732	8.52660308264447e-06	1.67517173343513	1
ENSG00000162836.11	ACP6	1	147670174	1_73	0	0.0150948481166664	4.64120076322047	6.65206523099272e-07	-0.170802164726908	2
ENSG00000265107.2	GJA5	1	147773393	1_73	0	0.0529335092183301	16.2480753650776	8.16638795948895e-06	-2.03457995279447	2
ENSG00000143450.16	OAZ3	1	151762965	1_74	0	0.0449829030912712	5.73135060689532	2.44794611492879e-06	0.483560536589494	2
ENSG00000143436.10	MRPL9	1	151762965	1_74	0	0.0519376782329744	7.05756852663674	3.48044705789728e-06	-0.806351203257468	2
ENSG00000182134.15	TDRKH	1	151772382	1_74	0	0.0837050637561498	11.4949341966314	9.13599004730225e-06	1.81791031113028	1
ENSG00000143365.17	RORC	1	151812071	1_74	0	0.121338789484608	15.0008957021908	1.72828056522977e-05	2.1133906280232	2
ENSG00000225556.1	C2CD4D	1	151841315	1_74	0	0.0420655952357061	5.11406060431877	2.04263282052587e-06	-0.150726907840361	1
ENSG00000197747.8	S100A10	1	151993591	1_74	0	0.039471813877314	4.5288357995021	1.69734863706929e-06	-0.106051786859953	1
ENSG00000159450.12	TCHH	1	152116129	1_74	0	0.043259538906714	5.37162849974391	2.20640509767642e-06	0.704028148960672	1
ENSG00000197915.5	HRNR	1	152220349	1_74	0	0.0839226527303106	11.5192565191975	9.17912004189197e-06	-1.5956580070859	3
ENSG00000143631.10	FLG	1	152205063	1_74	0	0.0633196419335922	8.89262092800982	5.34645144241963e-06	1.38884325475959	2
ENSG00000143536.7	CRNN	1	152414760	1_74	0	0.13184066962445	15.7938636763482	1.97712980026873e-05	-2.04897122769537	2
ENSG00000198854.5	C1orf68	1	152719996	1_74	0	0.0487541802165393	6.47356630110418	2.99676615666599e-06	-0.89631969510795	1
ENSG00000163207.6	IVL	1	152908247	1_74	0	0.0787142569262087	10.919703204279	8.16134301429539e-06	1.51420018984989	2
ENSG00000163216.6	SPRR2D	1	153042265	1_74	0	0.0399593668302818	4.64167141363075	1.76112583530739e-06	-0.083937417531488	1
ENSG00000241794.1	SPRR2A	1	153057485	1_74	0	0.0587465930245378	8.19733910287071	4.57249230103568e-06	0.982167369709502	2
ENSG00000203785.8	SPRR2E	1	153106201	1_74	0	0.0435691201638638	5.4372722272822	2.24935117486182e-06	-0.506417363554159	2
ENSG00000203782.5	LOR	1	153259400	1_75	0	0.0263966876133966	4.6133158099874	1.15627201711181e-06	0.271778799814668	1
ENSG00000163220.10	S100A9	1	153366838	1_75	0	0.0277563995804815	5.00953551033536	1.32025550558764e-06	0.297782615742091	1
ENSG00000143546.9	S100A8	1	153391654	1_75	0	0.028088933101553	5.09276898400699	1.35827158978937e-06	0.276488659470233	2
ENSG00000143556.8	S100A7	1	153460264	1_75	0	0.0323829389636118	6.875974211446	2.11420890260568e-06	0.982419336878576	1
ENSG00000197956.9	S100A6	1	153535924	1_75	0	0.045302918513533	10.0767966025165	4.33457049470415e-06	1.39030442625969	2
ENSG00000196420.7	S100A5	1	153541765	1_75	0	0.0272492130809561	4.85213627610771	1.25540643845777e-06	0.250805432491061	1
ENSG00000188015.9	S100A3	1	153549456	1_75	0	0.0264685751202991	4.6149379070087	1.15982862062682e-06	-0.173155433121186	1
ENSG00000196154.11	S100A4	1	153549456	1_75	0	0.0264685751202991	4.6149379070087	1.15982862062682e-06	-0.173155433121186	1
ENSG00000196754.10	S100A2	1	153567710	1_75	0	0.031671723827297	6.19015743426237	1.86153322988898e-06	0.638499522438334	1
ENSG00000188643.10	S100A16	1	153613108	1_75	0	0.0300303954398219	5.61302221478767	1.60049826926621e-06	-0.474167722579274	2
ENSG00000160678.11	S100A1	1	153674224	1_75	0	0.0275336238254832	5.03304123022558	1.31580417337187e-06	-0.565077044412332	1
ENSG00000189171.14	S100A13	1	153622972	1_75	0	0.0306604174828503	6.1183261378888	1.78118112463117e-06	-0.896529567997542	1
ENSG00000143553.10	SNAPIN	1	153658595	1_75	0	0.0630959340808243	11.7487940778829	7.03869363895325e-06	-0.937852058901725	1
ENSG00000169418.9	NPR1	1	153676185	1_75	0	0.031825540375651	7.47580194747502	2.25907666989248e-06	-1.63477047278856	2
ENSG00000143554.13	SLC27A3	1	153774305	1_75	0	0.0364416157746673	7.20775724300503	2.49399267026211e-06	0.664676077358507	1
ENSG00000198837.9	DENND4B	1	153940147	1_75	0	0.0263283454270193	5.24296071256985	1.31068270097068e-06	1.04373722506586	1
ENSG00000143570.17	SLC39A1	1	153968263	1_75	0	0.224163407542743	18.1632370472072	3.86594229714631e-05	4.20896415805825	1
ENSG00000143578.15	CREB3L4	1	153966654	1_75	0	0.239999698576508	18.3894798962997	4.19061284119588e-05	4.23050466469319	1
ENSG00000143545.8	RAB13	1	153989479	1_75	0	0.113459649613676	21.4783799887629	2.31387746424584e-05	3.43284610198705	1
ENSG00000143552.9	NUP210L	1	154155344	1_75	0	0.0687314450451496	12.0715130169834	7.87797464382729e-06	-0.822660059673873	1
ENSG00000143549.19	TPM3	1	154194640	1_75	0	0.0286842147626709	8.76954621131502	2.38845730925888e-06	2.53695235164502	1
ENSG00000143515.16	ATP8B2	1	154322180	1_75	0	0.114181360324609	18.4524338327508	2.00053551750254e-05	2.36287013356072	1
ENSG00000160714.9	UBE2Q1	1	154559434	1_75	0	0.0421888421055365	9.06175121195762	3.63000428303741e-06	1.55999651266237	1
ENSG00000143603.18	KCNN3	1	154870871	1_76	1	0.53313082818691	25.5508086888357	0.000129340889469267	-4.56273985984814	1
ENSG00000160691.18	SHC1	1	154974220	1_76	0	0.0127238067791162	5.32934955021899	6.43855883470596e-07	-1.03576122438433	1
ENSG00000163354.14	DCST2	1	155033615	1_76	0	0.0655173331049035	26.4503692072261	1.64545248684699e-05	-4.02897379814966	2
ENSG00000169242.11	EFNA1	1	155127487	1_76	0	0.019092801315212	8.44688115320558	1.5313111110291e-06	-0.41102657469066	1
ENSG00000169241.17	SLC50A1	1	155135691	1_76	0	0.0127413675931916	4.76252880961715	5.7617055238893e-07	0.199676008401715	2
ENSG00000185499.16	MUC1	1	155197995	1_76	0	0.0222039191335879	10.0829541950496	2.12576292347512e-06	1.17662376661246	1
ENSG00000177628.15	GBA	1	155244216	1_76	0	0.0181816654299831	9.39871614018787	1.62255561568087e-06	-1.40976601930352	2
ENSG00000116521.10	SCAMP3	1	155262283	1_76	0	0.0199824945803697	10.2436029583564	1.94356843653332e-06	2.00810481914978	1
ENSG00000143630.9	HCN3	1	155277916	1_76	0	0.0305178086881225	13.2198156982587	3.83068237501374e-06	-2.4657281410912	1
ENSG00000176444.18	CLK2	1	155278784	1_76	0	0.0320190982769661	13.4613930661903	4.09257361069539e-06	2.47984752851592	1
ENSG00000163374.19	YY1AP1	1	155689149	1_76	0	0.0796148946862911	19.2407591275099	1.45450066619286e-05	-3.08246156948678	1
ENSG00000116580.18	GON4L	1	155859720	1_76	0	0.044479083843726	14.1480416228498	5.97516027238707e-06	-2.67224451535059	1
ENSG00000132718.8	SYT11	1	155859720	1_76	0	0.0444790838437259	14.1480416228498	5.97516027238706e-06	-2.67224451535059	1
ENSG00000143622.10	RIT1	1	155911161	1_76	0	0.125828229065521	17.4700848289725	2.08723089657422e-05	-2.98855337622138	1
ENSG00000132680.10	KIAA0907	1	155934601	1_76	0	0.0374389037488088	14.5691964515293	5.17912174221208e-06	-1.92914447750278	1
ENSG00000116584.17	ARHGEF2	1	156006597	1_76	0	0.58227381202241	22.544453709095	0.000124641989034709	-3.81556917493527	1
ENSG00000163479.13	SSR2	1	156020665	1_76	0	0.0181205790705289	8.89696592153901	1.53077512361656e-06	1.0028233105807	1
ENSG00000116586.11	LAMTOR2	1	156055222	1_76	0	0.0759944307959426	21.1246130916066	1.52429114461076e-05	-2.50635758253915	1
ENSG00000132698.14	RAB25	1	156061029	1_76	0	0.0482781791469461	17.8547457639775	8.18468461817052e-06	-2.83660292773841	1
ENSG00000196189.12	SEMA4A	1	156146697	1_76	0	0.0136734521956339	5.5821959096081	7.24737356545789e-07	-0.958510056647823	3
ENSG00000160785.13	SLC25A44	1	156193927	1_76	0	0.0143804165278291	5.97515205904467	8.15864101351887e-07	0.973600313567747	2
ENSG00000160783.19	PMF1	1	156212919	1_76	0	0.0145622262163094	5.57451321007413	7.70782984968425e-07	-0.192894922941588	1
ENSG00000242252.1	BGLAP	1	156244130	1_76	0	0.0523256667574896	16.8572509231043	8.37527197867164e-06	1.93182343429067	1
ENSG00000160781.15	PAQR6	1	156248323	1_76	0	0.0160209393955162	6.98004946300379	1.06180282026329e-06	1.12995417144354	1
ENSG00000198952.8	SMG5	1	156282500	1_76	0	0.0309799070928346	12.8642607237532	3.78409770447478e-06	-1.80716674538865	1
ENSG00000163468.14	CCT3	1	156362428	1_76	0	0.030928917643774	12.8642278200509	3.77785984159498e-06	-1.81196403504315	1
ENSG00000073754.5	CD5L	1	157897970	1_77	0	0.0283266782477687	4.77257533353531	1.28364767548085e-06	0.275449443601822	1
ENSG00000183856.10	IQGAP3	1	156572426	1_77	0	0.0324399789609491	6.01394607280078	1.85241159226286e-06	-0.622213604360172	1
ENSG00000187862.11	TTC24	1	156578794	1_77	0	0.0417984585889332	8.34093517018684	3.31033853001416e-06	1.09406589311086	1
ENSG00000163382.11	NAXE	1	156590832	1_77	0	0.0404973961975403	8.05011462986892	3.09546973548128e-06	-1.06747430678449	1
ENSG00000132702.12	HAPLN2	1	156618957	1_77	0	0.054598044457387	10.8048339797818	5.6013483543441e-06	-1.38970597293313	1
ENSG00000132688.10	NES	1	156677793	1_77	0	0.131295329232951	19.039584809061	2.3735814922087e-05	-2.11743481537775	1
ENSG00000143320.8	CRABP2	1	156705979	1_77	0	0.0319174915839587	5.86517109610808	1.77748864485185e-06	0.637690166284275	1
ENSG00000143319.16	ISG20L2	1	156728554	1_77	0	0.0280563238074605	4.68485141164038	1.24802700578079e-06	0.223504770204146	1
ENSG00000143303.11	RRNAD1	1	156728106	1_77	0	0.0284795303734962	4.8218066693656	1.30388717498741e-06	-0.287041851337937	1
ENSG00000143314.12	MRPL24	1	156725712	1_77	0	0.190518221543915	22.6526331349279	4.09781744635601e-05	2.44783624683062	1
ENSG00000143294.14	PRCC	1	156750758	1_77	0	0.116445915762463	17.8946054838589	1.97853521978764e-05	-2.08363355023177	1
ENSG00000198400.11	NTRK1	1	156815190	1_77	0	0.0349202846337116	6.68942671184168	2.21801292099988e-06	0.933271969709089	2
ENSG00000027869.11	SH2D2A	1	156815987	1_77	0	0.0287050630831403	4.89397095815145	1.33388162594043e-06	-0.364832458512401	1
ENSG00000187800.13	PEAR1	1	156893398	1_77	0	0.0329900951925559	6.16805048480907	1.93209681769823e-06	-0.525772650206451	1
ENSG00000160838.13	LRRC71	1	156920880	1_77	0	0.0531172728174845	10.5506125418525	5.32121541215322e-06	-1.4580571365523	1
ENSG00000132694.18	ARHGEF11	1	157045234	1_77	0	0.0390395109386444	7.71313646766215	2.85912261437317e-06	1.01273896134958	1
ENSG00000143297.18	FCRL5	1	157552226	1_77	0	0.0594572579979485	11.5942819682996	6.54554980430839e-06	-1.56308990246269	1
ENSG00000160856.20	FCRL3	1	157700967	1_77	0	0.0283782283131281	4.7892113803563	1.29046633995692e-06	0.398402644059789	1
ENSG00000158473.6	CD1D	1	158180266	1_78	0	0.022655902546394	4.65296559200769	1.00094129212718e-06	-0.274373169364843	2
ENSG00000158488.15	CD1E	1	158353463	1_78	0	0.174775622860368	23.727369225604	3.93756597660691e-05	-2.74540568626019	2
ENSG00000163554.12	SPTA1	1	158654738	1_78	0	0.0398819769225394	9.83074010535132	3.72271928837524e-06	1.27210257529533	1
ENSG00000163564.14	PYHIN1	1	158930485	1_78	0	0.059048712922758	13.4517693237189	7.54201242996866e-06	-1.58121417833587	2
ENSG00000163565.18	IFI16	1	159000007	1_78	0	0.0531179049468421	12.4721143665962	6.29040226182609e-06	-1.62966879340973	1
ENSG00000162706.12	CADM3	1	159172360	1_78	0	0.0260306338111429	5.92107518225869	1.46346626253463e-06	0.796823250201778	1
ENSG00000179639.10	FCER1A	1	159288755	1_78	0	0.0507302336898876	12.0471333817233	5.80293864057491e-06	-1.37467101706744	1
ENSG00000181036.13	FCRL6	1	159800388	1_78	0	0.0298205512389209	7.16425295198025	2.02854186599743e-06	-0.833427456480293	1
ENSG00000188004.9	C1orf204	1	159854415	1_78	0	0.0509470370692058	12.0865732699059	5.84681722423107e-06	-1.45541554287488	1
ENSG00000243284.1	VSIG8	1	159856126	1_78	0	0.0223767445179831	4.53982057363451	9.64568308681355e-07	-0.0586660974409049	2
ENSG00000213085.9	CFAP45	1	159899758	1_78	0	0.0227022741861155	4.67162719609615	1.00701268065372e-06	0.234030981287359	2
ENSG00000158710.14	TAGLN2	1	159922298	1_78	0	0.0238195689185565	5.11019295162195	1.15576248312996e-06	0.399002625640793	1
ENSG00000158764.6	ITLN2	1	160954636	1_79	0	0.0144144450095373	4.52195204149442	6.18901128372037e-07	0.13788887546066	2
ENSG00000143315.6	PIGM	1	160031560	1_79	0	0.051672485253992	16.2056246154156	7.95101406190577e-06	-2.01588463140587	1
ENSG00000162729.13	IGSF8	1	160098278	1_79	0	0.0670628400232932	18.6216530600289	1.18576211106742e-05	-2.18723270074407	2
ENSG00000132681.16	ATP1A4	1	160151124	1_79	0	0.0310934923095069	11.5353698132333	3.40563752231421e-06	1.43044386810572	2
ENSG00000162735.18	PEX19	1	160286214	1_79	0	0.302280907737283	33.2358709998475	9.5392708324058e-05	3.65860288012397	1
ENSG00000171786.5	NHLH1	1	160367549	1_79	0	0.0344782612842228	12.4818336056479	4.08621432577262e-06	1.18478765011353	1
ENSG00000162738.5	VANGL2	1	160402319	1_79	0	0.030975626728288	11.5001860168853	3.38237973912262e-06	1.94021314449049	1
ENSG00000066294.14	CD84	1	160579789	1_79	0	0.0173333379276138	6.20021230819767	1.02043691639549e-06	-0.77407989197661	2
ENSG00000117091.9	CD48	1	160711718	1_79	0	0.014424021913709	4.52799394823531	6.2013980453947e-07	-0.00242065993716441	2
ENSG00000026751.16	SLAMF7	1	160762994	1_79	0	0.017545893595549	6.3111811279879	1.05143767004608e-06	-0.727167258578586	1
ENSG00000122224.17	LY9	1	160796868	1_79	0	0.0171975936832991	6.12857832272177	1.00074820876245e-06	-0.784190768810894	1
ENSG00000122223.12	CD244	1	160862395	1_79	0	0.0145423177144822	4.60228972163927	6.35484526350425e-07	0.0674176141587438	1
ENSG00000179914.4	ITLN1	1	160884736	1_79	0	0.068599642251359	18.8322957447341	1.22665522594481e-05	2.28130612101717	1
ENSG00000158769.17	F11R	1	161021088	1_79	0	0.0193424648333501	7.19932830040245	1.32221229489998e-06	-0.797386733823999	2
ENSG00000215845.10	TSTD1	1	161030323	1_79	0	0.0158842763627034	5.40540003597529	8.15253499139733e-07	-0.472715784367119	2
ENSG00000158773.14	USF1	1	161047766	1_79	0	0.0144159390780776	4.52289494357752	6.19094342497567e-07	0.0147286451767423	1
ENSG00000162755.13	KLHDC9	1	161098329	1_79	0	0.0153104496642221	5.07056792220404	7.37126369109974e-07	-0.459027118750887	1
ENSG00000158793.13	NIT1	1	161118210	1_79	0	0.0259955294209023	9.89712911270037	2.44289780504445e-06	1.23246284750383	1
ENSG00000143258.15	USP21	1	161252258	1_79	0	0.0213773076775513	8.11132610459516	1.64642619315677e-06	-1.09552716031043	1
ENSG00000143224.17	PPOX	1	161165947	1_79	0	0.0231515722185687	8.83890364394145	1.94301559131089e-06	1.12910928030769	2
ENSG00000158850.14	B4GALT3	1	161177981	1_79	0	0.0185450394306341	6.81567482339544	1.20014582831281e-06	-0.819237444421455	1
ENSG00000158864.12	NDUFS2	1	161196933	1_79	0	0.0486346556639188	15.6462160918632	7.22524480213289e-06	-1.80046134125719	1
ENSG00000158869.10	FCER1G	1	161215085	1_79	0	0.0249918470365443	9.53734590702488	2.26320182725629e-06	-1.11149730760346	2
ENSG00000158874.11	APOA2	1	161223893	1_79	0	0.0156628081958591	5.27761375400285	7.84882469860561e-07	0.411654423662765	1
ENSG00000143257.11	NR1I3	1	161237587	1_79	0	0.014541970508225	4.60207268170498	6.35439385613682e-07	0.153692512513343	1
ENSG00000248485.1	PCP4L1	1	161268699	1_79	0	0.0277186402352807	10.4839019782404	2.75925774508435e-06	-1.22697506650356	1
ENSG00000158887.15	MPZ	1	161309728	1_79	0	0.0144255325091303	4.52894589559962	6.20335139758299e-07	-0.017497980449743	2
ENSG00000173110.7	HSPA6	1	161524532	1_79	0	0.0231131798584117	8.82367880532043	1.93645222317388e-06	-1.26768410098034	1
ENSG00000203747.10	FCGR3A	1	161551141	1_79	0	0.0175458153010724	6.31117335432549	1.05143168316949e-06	-0.572593030933666	1
ENSG00000132185.16	FCRLA	1	161706604	1_79	0	0.0144167768457173	4.52342407374838	6.19202752139006e-07	-0.0317448136208465	1
ENSG00000162746.14	FCRLB	1	161721796	1_79	0	0.0152663690537462	5.04433770240918	7.31201893282295e-07	-0.357893470101966	2
ENSG00000081721.11	DUSP12	1	161749589	1_79	0	0.0155674270494045	5.22203382301094	7.71887337295103e-07	-0.368669513910761	1
ENSG00000118217.5	ATF6	1	161766245	1_79	0	0.0161767947064492	5.57149318037413	8.55778702475304e-07	0.567506843120793	2
ENSG00000117143.13	UAP1	1	162561704	1_80	0	0.0113738356880232	6.10262797586029	6.59054367369002e-07	0.732310348304334	1
ENSG00000162733.16	DDR2	1	162631124	1_80	0	0.00992743994875833	4.87142385129352	4.59188056634815e-07	-0.281058741007541	1
ENSG00000132196.13	HSD17B7	1	162790761	1_80	0	0.0472927570318676	19.0374494542308	8.54871409963537e-06	1.9917116304433	2
ENSG00000185860.13	CCDC190	1	162868092	1_80	0	0.00973784741077999	4.66023277812371	4.30891544580072e-07	0.115028854232888	3
ENSG00000143248.12	RGS5	1	163322602	1_80	0	0.0261173478895733	13.4115413261665	3.32586918238933e-06	1.6258370736052	1
ENSG00000143228.12	NUF2	1	163266611	1_80	0	0.045007271619647	18.5103994551097	7.91035317860468e-06	-2.06337520176743	1
ENSG00000185630.18	PBX1	1	164555760	1_80	0	0.0612266561866642	21.7443231039269	1.26410698522178e-05	2.30709726791993	1
ENSG00000162761.14	LMX1A	1	165357021	1_81	0	0.0587198910928635	10.0058899042159	5.57876873338594e-06	-1.31046344075781	1
ENSG00000143198.12	MGST3	1	165652458	1_81	0	0.0656596252337359	11.0424909595697	6.8843485259145e-06	-1.58746447682749	1
ENSG00000143149.12	ALDH9A1	1	165698175	1_81	0	0.0330075213526196	4.70017707522142	1.47307388263606e-06	-0.418390622223895	2
ENSG00000143183.16	TMCO1	1	165774286	1_81	0	0.0511725371975023	8.73325865499255	4.24336773749991e-06	-1.18412607599567	1
ENSG00000143195.12	ILDR2	1	166974886	1_82	0	0.0155416299333808	6.32988804819548	9.34092724555957e-07	1.28591466352649	2
ENSG00000143194.12	MAEL	1	166975691	1_82	0	0.0257767291124341	11.3727601826361	2.78349910260817e-06	1.99801822130101	1
ENSG00000143157.11	POGK	1	166838846	1_82	0	0.0238803765231096	10.720446975068	2.43081249416676e-06	-2.05682726113345	2
ENSG00000152382.5	TADA1	1	166875791	1_82	0	0.0552472406394506	15.8931396366834	8.33715138935641e-06	-1.23454099185446	1
ENSG00000198842.9	DUSP27	1	167093909	1_82	0	0.0154586243547423	5.41452546794384	7.94746532104e-07	-0.064790366229163	2
ENSG00000143167.11	GPA33	1	167166436	1_82	0	0.0194802957914271	7.65346385089987	1.41563398131871e-06	0.875218954698043	1
ENSG00000143162.7	CREG1	1	167554150	1_82	0	0.0235024903861768	9.36128055970328	2.089038971085e-06	1.10288332837248	2
ENSG00000198771.10	RCSD1	1	167634520	1_82	0	0.0214187720308616	8.60748341987072	1.75052436553706e-06	1.04078945429101	1
ENSG00000197965.11	MPZL1	1	167720961	1_82	0	0.0138094325762089	4.55728507217779	5.9755712162026e-07	-0.103800019768151	1
ENSG00000143199.17	ADCY10	1	167913803	1_82	0	0.0150760465650781	5.34869131923959	7.65653728622696e-07	-0.464389832463699	1
ENSG00000143164.15	DCAF6	1	167936173	1_82	0	0.0182947915289649	7.03960910157267	1.22285061393756e-06	-1.04168517419085	2
ENSG00000143158.10	MPC2	1	167936749	1_82	0	0.0271502371416407	10.5878203230482	2.72946535809493e-06	1.52813459101864	1
ENSG00000143155.12	TIPRL	1	168178854	1_82	0	0.0376052803259774	13.6843845752877	4.88620290968472e-06	1.63527729676207	2
ENSG00000143178.12	TBX19	1	168281906	1_82	0	0.0222801789752823	8.8707321195375	1.87661652580832e-06	-1.03743208432551	1
ENSG00000143185.3	XCL2	1	168544200	1_82	0	0.0236052827259597	9.42322554565811	2.11205969725731e-06	1.15103386467447	1
ENSG00000143184.4	XCL1	1	168576520	1_82	0	0.0147061595418938	5.12513652210696	7.15652361116729e-07	-0.371942855644173	1
ENSG00000143196.4	DPT	1	168727051	1_82	0	0.0461916654469252	15.5307100193101	6.81165006328625e-06	1.72190686505942	1
ENSG00000143153.12	ATP1B1	1	169129500	1_83	0	0.0373866374636046	6.10100871874103	2.16578553646919e-06	-0.724678258960264	1
ENSG00000143156.13	NME7	1	169325738	1_83	0	0.0506700570942141	8.90008843046117	4.28196499093243e-06	1.29763111680278	2
ENSG00000117477.12	CCDC181	1	169464882	1_83	0	0.0387980260124837	6.44137380402962	2.37293329160136e-06	0.851668638064185	1
ENSG00000198734.10	F5	1	169594713	1_83	0	0.0426648660855578	7.31497405417101	2.96333379327879e-06	0.873864965517007	1
ENSG00000007908.15	SELE	1	169764726	1_83	0	0.0386368076578534	6.40296877179586	2.34898377176853e-06	0.497610350136303	1
ENSG00000000457.13	SCYL3	1	169894024	1_83	0	0.052452335469778	9.21931814329576	4.59156808954557e-06	1.83947354119792	1
ENSG00000120370.12	GORAB	1	170532434	1_83	0	0.0553279305086373	9.71297104989261	5.10262810992294e-06	-1.45108471656795	1
ENSG00000116132.11	PRRX1	1	170662279	1_84	0	0.0196177170878163	5.16689571041417	9.62444200128723e-07	-0.438343107335868	1
ENSG00000007933.12	FMO3	1	171091680	1_84	0	0.0227406096546372	6.51421472314085	1.4065707118008e-06	0.77431876426044	1
ENSG00000094963.13	FMO2	1	171185164	1_84	0	0.0308565793758381	9.30412214296754	2.72596691379414e-06	-1.08520930200587	2
ENSG00000010932.16	FMO1	1	171248552	1_84	0	0.0201550864250016	5.41324505735719	1.03595227758547e-06	0.462952825142211	1
ENSG00000076258.9	FMO4	1	171314704	1_84	0	0.0211161478244363	5.83801294810382	1.17051543338397e-06	-0.647060320596271	1
ENSG00000117523.15	PRRC2C	1	171486183	1_84	0	0.0183684230239199	4.56727617783606	7.96574763113283e-07	0.0804277278589502	2
ENSG00000034971.16	MYOC	1	171652737	1_84	0	0.124511548918238	22.2805345421535	2.63410230593995e-05	-2.80974051478615	2
ENSG00000117533.14	VAMP4	1	171742190	1_84	0	0.0446281402922717	12.6925011208378	5.37840369813864e-06	-1.57416622091645	1
ENSG00000010165.19	METTL13	1	171781417	1_84	0	0.0302455653284797	9.12098501546667	2.61939410305343e-06	1.29387699555815	1
ENSG00000197959.13	DNM3	1	171841377	1_84	0	0.0215733718652792	6.03340676084506	1.23588491678726e-06	-0.824027230271552	1
ENSG00000135845.9	PIGC	1	172444386	1_84	0	0.0358530354824732	10.6798585972282	3.63570661457889e-06	-1.32385210470831	1
ENSG00000094975.13	SUCO	1	172532503	1_84	0	0.0317954316953801	9.57865204323927	2.89178845757256e-06	1.27079125081944	2
ENSG00000117560.7	FASLG	1	172656528	1_84	0	0.0267329761857529	7.99162057006453	2.02852126308046e-06	-1.08391360728577	1
ENSG00000120337.8	TNFSF18	1	173051434	1_84	0	0.0205775545766143	5.60238686043382	1.09462220494012e-06	-0.521752220200301	1
ENSG00000117592.8	PRDX6	1	173476539	1_85	0	0.0604450029054838	11.819077060206	6.78330529676113e-06	-1.19272299977836	1
ENSG00000076321.10	KLHL20	1	173714815	1_85	0	0.176834351815848	26.8605371663185	4.51002267345698e-05	-3.96053638005974	1
ENSG00000120334.15	CENPL	1	173827031	1_85	0	0.027573838706806	4.89827605314888	1.28244244887804e-06	0.276847038651704	1
ENSG00000117601.13	SERPINC1	1	173915655	1_85	0	0.126677928218538	19.6396314748283	2.36228168613802e-05	-4.43360911104621	2
ENSG00000152061.23	RABGAP1L	1	174159856	1_85	0	0.0282571890162429	6.23930424656637	1.67402722635326e-06	-0.665769905350329	1
ENSG00000120333.4	MRPS14	1	175023749	1_85	0	0.0359045794652602	9.85523273140674	3.35980541553606e-06	-2.4038731843813	1
ENSG00000152092.15	ASTN1	1	177165470	1_86	0	0.0122153784096638	8.79115052856098	1.01964745212298e-06	-1.23984398748372	1
ENSG00000235750.9	KIAA0040	1	175228748	1_86	0	0.0419131174507126	19.3758335112838	7.71094766007607e-06	2.08562817287368	1
ENSG00000143207.19	RFWD2	1	176207223	1_86	0	0.0148849687590109	9.77529601971977	1.38157746884305e-06	1.42666735303606	1
ENSG00000120341.18	SEC16B	1	177961951	1_87	0	0.145959314076373	21.0406146155424	2.9160007567841e-05	-2.41386904906541	1
ENSG00000075391.16	RASAL2	1	178094621	1_87	0	0.0527354424617013	12.3644736827304	6.19121128833484e-06	1.48324776469884	1
ENSG00000116191.17	RALGPS2	1	178725006	1_87	0	0.139481338690657	21.5033616673632	2.84786804887405e-05	-2.29402007298957	1
ENSG00000116199.11	FAM20B	1	179025509	1_89	0	0.0160562269473089	4.58392156956517	6.9884051187454e-07	0.0814442236721941	2
ENSG00000186283.13	TOR3A	1	179079288	1_89	0	0.0160475815628967	4.54800553661837	6.92991604449278e-07	-0.012728333565468	2
ENSG00000143322.19	ABL2	1	179229827	1_89	0	0.0164207449777053	4.70881548273472	7.34178945565403e-07	0.0518392836725793	1
ENSG00000162782.15	TDRD5	1	179591583	1_89	0	0.0188748628782743	6.21273750431977	1.1134333019308e-06	0.588315154328893	1
ENSG00000169905.12	TOR1AIP2	1	179878267	1_89	0	0.0210081264246325	6.77382446989319	1.35119695438373e-06	0.832986813350841	1
ENSG00000135837.15	CEP350	1	179954679	1_89	0	0.0334952868834522	11.209001540098	3.56490554570577e-06	-1.23934819284041	1
ENSG00000116260.16	QSOX1	1	180157972	1_89	0	0.0421391732702137	13.1150048998471	5.2474929633525e-06	1.64489061773855	1
ENSG00000230124.6	ACBD6	1	180503163	1_89	0	0.0268292177122752	9.30019661606534	2.36917715660554e-06	1.66558662084332	1
ENSG00000135835.11	KIAA1614	1	180936216	1_89	0	0.018490833952909	5.58419081888246	9.80424478183354e-07	-0.164391251883984	1
ENSG00000162783.10	IER5	1	181091095	1_89	0	0.0173563974521486	5.1932182565382	8.5584192745999e-07	0.324622772710674	1
ENSG00000135821.17	GLUL	1	182434534	1_90	0	0.0247125914885012	4.89586207804556	1.14880115002929e-06	-0.383361557505216	1
ENSG00000203730.2	TEDDM1	1	182400603	1_90	0	0.138948255371552	20.9539343940069	2.76449669307926e-05	2.63999972763252	1
ENSG00000135828.11	RNASEL	1	182589002	1_90	0	0.0241986449166941	4.70391449560457	1.0808062876016e-06	0.290077970272056	1
ENSG00000143333.6	RGS16	1	182604092	1_90	0	0.0239652902287958	4.6154226756498	1.05024728869246e-06	-0.0719906006456612	2
ENSG00000135862.5	LAMC1	1	183023026	1_91	0	0.045552543477523	11.8072224559843	5.10690493813983e-06	1.86088568755297	1
ENSG00000058085.14	LAMC2	1	183186170	1_91	0	0.0254810973605535	6.47921370383452	1.56760929002867e-06	0.778499890910835	2
ENSG00000116698.21	SMG7	1	183471970	1_91	0	0.173068825439634	24.3845748103624	4.00711153010341e-05	2.6724240380111	2
ENSG00000116701.14	NCF2	1	183599163	1_91	0	0.0228965364923298	5.50251398461263	1.19626761093297e-06	0.605704549804362	1
ENSG00000162704.15	ARPC5	1	183635770	1_91	0	0.022604682556458	5.38543004294783	1.15588917897081e-06	-0.585113137320508	1
ENSG00000198860.11	TSEN15	1	184051811	1_91	0	0.021423696760586	4.89584063280324	9.95907680599063e-07	-0.349766673432751	1
ENSG00000116667.12	C1orf21	1	184559445	1_91	0	0.0514991646539378	12.9392312134696	6.32711975880516e-06	2.03596633376694	1
ENSG00000116406.18	EDEM3	1	184755965	1_92	0	0.083093789526041	15.2017695145845	1.19938912291182e-05	2.07148573536652	1
ENSG00000135842.16	FAM129A	1	184974705	1_92	0	0.0667164949972372	13.5414585771066	8.57819796630042e-06	2.32115709941486	1
ENSG00000121486.11	TRMT1L	1	185156912	1_92	0	0.059349297491002	11.5672203247173	6.51841470779555e-06	1.57048836920264	1
ENSG00000116668.12	SWT1	1	185156912	1_92	0	0.059349297491002	11.5672203247173	6.51841470779555e-06	-1.57048836920264	1
ENSG00000116679.15	IVNS1ABP	1	185317057	1_92	0	0.0338673070201974	6.56956171592323	2.11258629694171e-06	0.77872697013571	1
ENSG00000157181.15	C1orf27	1	186376034	1_92	0	0.0289867912902534	5.20968420770898	1.43386722893512e-06	-0.376331120229724	2
ENSG00000116711.9	PLA2G4A	1	186831272	1_92	0	0.0286777855153717	5.07559345713878	1.38206935687204e-06	-0.408180503867276	1
ENSG00000150681.9	RGS18	1	192158507	1_96	0	0.183166990942625	26.2419822828971	4.56395386460808e-05	3.20624199230218	1
ENSG00000090104.11	RGS1	1	192575665	1_96	0	0.0182058418865841	5.7673527610511	9.96975944015748e-07	0.579429105924702	2
ENSG00000116747.12	TROVE2	1	193061470	1_96	0	0.0199370643536714	7.26687716747275	1.37564516738003e-06	1.24832208417847	1
ENSG00000023572.8	GLRX2	1	193106302	1_96	0	0.0230802943565278	9.39588383382526	2.05909497544986e-06	1.64263930776126	1
ENSG00000134371.10	CDC73	1	193121735	1_96	0	0.292643824743523	19.2505771453816	5.34909751832044e-05	4.00142905920009	1
ENSG00000162687.16	KCNT2	1	196606472	1_98	0	0.0277710146930394	4.55415136777299	1.20087168906312e-06	-0.600677574639193	1
ENSG00000000971.15	CFH	1	196583300	1_98	0	0.0366021423641937	7.08385267853861	2.46191709135043e-06	-1.56473378836828	1
ENSG00000244414.6	CFHR1	1	196820070	1_98	0	0.0755007411823588	13.7780658452648	9.877268685095e-06	-2.44003557971252	1
ENSG00000177888.7	ZBTB41	1	197200897	1_98	0	0.0909242292370634	15.518850064966	1.33978947644523e-05	1.75979455075345	1
ENSG00000143355.15	LHX9	1	197898532	1_99	0	0.0286112846000665	4.89099358006468	1.32871502778565e-06	1.26013352477549	1
ENSG00000213047.12	DENND1B	1	197774376	1_99	0	0.156498813637263	20.7576338106608	3.08451078190352e-05	2.83703197265192	1
ENSG00000203724.10	C1orf53	1	197902363	1_99	0	0.0296093609712087	5.2045666120498	1.46322462935949e-06	0.223633582694518	2
ENSG00000081237.18	PTPRC	1	198634149	1_99	0	0.0391855086537393	7.77423998827746	2.89254969081157e-06	-1.1571363275385	1
ENSG00000116833.13	NR5A2	1	200025940	1_100	0	0.025279650563559	4.56035001734383	1.09462822011406e-06	-0.15205906898649	1
ENSG00000081248.10	CACNA1S	1	201112815	1_101	0	0.0199653031795123	5.56294842009675	1.05457710722973e-06	0.420520036511482	1
ENSG00000163362.10	C1orf106	1	200891082	1_101	0	0.0179094179330095	4.86987965753006	8.28127291347794e-07	-0.304838761449455	1
ENSG00000118197.13	DDX59	1	200631692	1_101	0	0.0196834908002983	5.36555771417411	1.00280014722474e-06	0.174570821445428	1
ENSG00000118200.14	CAMSAP2	1	200740218	1_101	0	0.0177856914280722	4.62408036510976	7.80896584747618e-07	0.18636854642415	1
ENSG00000232237.3	ASCL5	1	201127255	1_101	0	0.0182999582000672	4.83865995191461	8.40761074691663e-07	0.184830464997526	1
ENSG00000116857.16	TMEM9	1	201171082	1_101	0	0.0181090770180051	4.81281461533891	8.27547337991159e-07	0.335341996304468	1
ENSG00000081277.12	PKP1	1	201292538	1_101	0	0.017568946065094	4.56867554859523	7.62137662148762e-07	0.13732259493684	1
ENSG00000118194.18	TNNT2	1	201378187	1_101	0	0.0967814158839786	20.0528229672748	1.84274349991798e-05	-2.14154954811737	1
ENSG00000159166.13	LAD1	1	201400120	1_101	0	0.020056901666853	5.6113148883973	1.06862635958082e-06	0.375078939744377	1
ENSG00000174307.6	PHLDA3	1	201469408	1_101	0	0.0183565205140785	4.89708977142194	8.53543827725468e-07	0.242668778041846	2
ENSG00000159388.5	BTG2	1	203304849	1_103	0	0.0539341758171385	20.9518534207986	1.07296088616596e-05	-2.19820590190593	1
ENSG00000198700.9	IPO9	1	201828710	1_103	0	0.0323249736343997	16.9176662455551	5.19249430622631e-06	2.35109709320547	1
ENSG00000198892.6	SHISA4	1	201888432	1_103	0	0.215747268404125	20.5211829329077	4.20382950891223e-05	3.62413928519473	1
ENSG00000163431.12	LMOD1	1	201904015	1_103	0	0.267024584607943	21.5827217583865	5.47211047707132e-05	-3.69448894069331	1
ENSG00000134375.10	TIMM17A	1	201954050	1_103	0	0.0133954857125324	8.33621858698708	1.06029070983623e-06	1.06123984463248	2
ENSG00000163435.15	ELF3	1	202007718	1_103	0	0.013646089920187	8.4229990085872	1.09137091350792e-06	1.01159779571977	1
ENSG00000143851.15	PTPN7	1	202161992	1_103	0	0.0142769016367372	8.85228817166505	1.20001564297569e-06	1.03236780208545	1
ENSG00000077157.21	PPP1R12B	1	202349188	1_103	0	0.0104239758311268	5.92295223062177	5.86231327037353e-07	-0.587303811737067	1
ENSG00000143858.11	SYT2	1	202607503	1_103	0	0.00890506026468552	4.55426729973771	3.85081607756043e-07	0.121821509056623	1
ENSG00000117139.16	KDM5B	1	202809133	1_103	0	0.0147235446483435	9.10049286854736	1.27225652853253e-06	-1.08800321017709	1
ENSG00000117153.15	KLHL12	1	202928138	1_103	0	0.0237349320976079	13.3623609704868	3.01140099791327e-06	1.52879915426539	1
ENSG00000159346.12	ADIPOR1	1	202958751	1_103	0	0.0207524352225025	12.2237795821259	2.40864044087636e-06	-1.40572388836958	1
ENSG00000143847.15	PPFIA4	1	203038484	1_103	0	0.0106095141323913	6.13748267127603	6.18277114436371e-07	-0.666438730271737	1
ENSG00000163485.16	ADORA1	1	203090600	1_103	0	0.0296743610756228	15.5210637661442	4.37320923749339e-06	-1.7857726921309	1
ENSG00000133055.8	MYBPH	1	203175705	1_103	0	0.00887335277009504	4.52177840150133	3.80973194560453e-07	0.0323511379691661	1
ENSG00000133048.12	CHI3L1	1	203186284	1_103	0	0.0333589648491259	16.568903702969	5.24811975365934e-06	1.78158561734464	1
ENSG00000133063.15	CHIT1	1	203274780	1_103	0	0.0132638262685245	8.16538865046545	1.0283550435325e-06	0.977649665673394	2
ENSG00000122176.10	FMOD	1	203350611	1_103	0	0.00919489146503061	4.84688749739769	4.23162275031672e-07	-0.294128767531961	1
ENSG00000188783.5	PRELP	1	203475432	1_103	0	0.0109357932019755	6.41406558531294	6.6601050936108e-07	0.711862967574607	1
ENSG00000188770.9	OPTC	1	203494364	1_103	0	0.0112897922703258	6.70857811021194	7.19140634018379e-07	0.731064882444581	1
ENSG00000122188.12	LAX1	1	203764731	1_103	0	0.0103927451202415	5.97036745944148	5.89153869995244e-07	0.498819297618794	1
ENSG00000058673.16	ZC3H11A	1	203795675	1_103	0	0.0147631484278693	9.06961811109587	1.2713507506618e-06	1.36154655746319	1
ENSG00000257315.2	ZBED6	1	203795675	1_103	0	0.0147631484278693	9.06961811109587	1.2713507506618e-06	1.36154655746319	1
ENSG00000182004.12	SNRPE	1	203861428	1_103	0	0.0196553468751931	11.6492231737425	2.17407776739443e-06	1.64553299477267	2
ENSG00000143845.14	ETNK2	1	204151824	1_103	0	0.0125188355452881	7.63344249371653	9.07364469732155e-07	0.935360852318887	1
ENSG00000158615.8	PPP1R15B	1	204412128	1_103	0	0.0094003148896421	5.04156771357567	4.49992632266699e-07	-0.406516985964346	1
ENSG00000198625.12	MDM4	1	204517114	1_103	0	0.116345839690228	27.7159792812676	3.06181173428668e-05	-3.21365570647681	1
ENSG00000163531.15	NFASC	1	204828332	1_104	0	0.0240213051602195	4.7734208792817	1.08873886324644e-06	0.131090365735337	1
ENSG00000184144.11	CNTN2	1	204846310	1_104	0	0.0248417101579315	5.10379485713538	1.20384922374616e-06	-0.3331244414447	2
ENSG00000133059.16	DSTYK	1	205211346	1_104	0	0.0294203054461053	7.10750732670763	1.98546342042357e-06	1.10929507079615	2
ENSG00000133069.15	TMCC2	1	205228229	1_104	0	0.023781634137233	4.99864854077362	1.12873422185469e-06	0.664352819706072	2
ENSG00000163545.8	NUAK2	1	205305547	1_104	0	0.0311072641539247	6.9150684159357	2.0424700417495e-06	-0.569705828592389	2
ENSG00000162873.14	KLHDC8A	1	205356481	1_104	0	0.0248389725136777	6.03171737621363	1.42256463394712e-06	1.31200443887347	1
ENSG00000117266.15	CDK18	1	205504902	1_104	0	0.0649256268416157	13.6614847643823	8.4219265644496e-06	-1.70118572146769	1
ENSG00000174514.12	MFSD4A	1	205568730	1_104	0	0.0566576908901845	12.7626283004762	6.86588284238878e-06	-1.78673385812917	2
ENSG00000158711.13	ELK4	1	205629851	1_104	0	0.0362098615060912	8.52501707249634	2.93102496754738e-06	1.34588860909364	1
ENSG00000069275.12	NUCKS1	1	205749839	1_104	0	0.0850585679563833	16.2495980533099	1.31237541567574e-05	-2.05802385381064	1
ENSG00000117280.12	RAB29	1	205770138	1_104	0	0.0235341370993626	4.62419464433813	1.03331273603745e-06	0.224613339763165	2
ENSG00000133065.10	SLC41A1	1	205813269	1_104	0	0.0285907303448282	6.40411562688218	1.73852848501955e-06	0.826912616316295	2
ENSG00000162877.12	PM20D1	1	205805711	1_104	0	0.141097875897932	20.5630440806005	2.75489644863012e-05	-2.2411160347023	1
ENSG00000174502.18	SLC26A9	1	205919303	1_104	0	0.0243009866209336	4.94047074517752	1.13996005886622e-06	-0.298847363154524	2
ENSG00000263528.7	IKBKE	1	206470431	1_105	0	0.0283245086436585	8.8179650160927	2.37152743422583e-06	1.11217217018955	1
ENSG00000266094.7	RASSF5	1	206506970	1_105	0	0.0204817429052219	5.87438511921157	1.14242243242326e-06	0.582688429738877	2
ENSG00000143486.15	EIF2D	1	206605289	1_105	0	0.0243998803131196	7.50384084279294	1.73847602929078e-06	0.933498541597496	1
ENSG00000162889.10	MAPKAPK2	1	206684062	1_105	0	0.0393711209437414	11.7764550288733	4.40240258294216e-06	-1.44966683309237	1
ENSG00000162896.5	PIGR	1	206945992	1_105	0	0.0551499549123805	15.0027903950414	7.85623743183908e-06	2.03295581841539	2
ENSG00000182795.12	C1orf116	1	207032059	1_105	0	0.0190286501813727	5.18640306163617	9.37069157783807e-07	-0.214193217951621	1
ENSG00000123843.12	C4BPB	1	207088956	1_105	0	0.0291040199232685	9.10126541481441	2.51508203687606e-06	-1.20765820358906	1
ENSG00000123838.10	C4BPA	1	207104083	1_105	0	0.0301747180637291	9.46480335721801	2.7117660118184e-06	1.30484251071856	1
ENSG00000196352.14	CD55	1	207321334	1_105	0	0.0355563718077507	10.8586970536505	3.66600077657499e-06	-1.4273868292433	2
ENSG00000117335.19	CD46	1	207749736	1_105	0	0.26675519146754	20.2725815262017	5.13475034330622e-05	3.63679390601353	1
ENSG00000174059.16	CD34	1	207911570	1_105	0	0.0490381872435468	13.8088170576552	6.42966403164871e-06	1.67121927389821	1
ENSG00000008118.9	CAMK1G	1	209583074	1_106	0	0.024104356305986	4.93727648111015	1.13000504644832e-06	0.442695752792587	2
ENSG00000123689.5	G0S2	1	209674898	1_106	0	0.0262816103754098	5.72732455252278	1.42922684045388e-06	0.500314829393276	1
ENSG00000117597.17	DIEXF	1	209827888	1_106	0	0.0231398097179855	4.56441976869648	1.00286565374056e-06	0.0887182969184561	1
ENSG00000143473.12	KCNH1	1	211134467	1_107	0	0.0214036534375368	4.75282259645378	9.65910553795083e-07	-0.334929492022758	1
ENSG00000117625.13	RCOR3	1	211257612	1_107	0	0.053341313080238	13.1294730926381	6.64979713641514e-06	1.87698421679346	2
ENSG00000082512.14	TRAF5	1	211326278	1_107	0	0.0214052885099618	4.75351397172767	9.66124859957131e-07	0.210598430483129	1
ENSG00000170385.9	SLC30A1	1	211578806	1_107	0	0.0848230742360473	17.4447935217137	1.40500295858717e-05	2.03712874429578	1
ENSG00000117650.12	NEK2	1	211675781	1_107	0	0.0216086730155006	4.83978190067773	9.93004657875036e-07	0.21722717663794	1
ENSG00000143493.12	INTS7	1	212035474	1_107	0	0.02506250625316	6.19339413842621	1.47384093243882e-06	-0.746186302523168	1
ENSG00000065600.12	TMEM206	1	212414848	1_107	0	0.0247664866722139	6.08485806223469	1.43090977896132e-06	-0.650196924955576	2
ENSG00000123685.8	BATF3	1	212699839	1_108	0	0.0211054945736949	4.74656854512527	9.51201852226707e-07	0.206636932642493	1
ENSG00000117697.14	NSL1	1	212792127	1_108	0	0.0305167774689382	8.01750755380368	2.3231403356972e-06	-1.11396715432456	1
ENSG00000203705.10	TATDN3	1	212780592	1_108	0	0.0262477662287222	6.73207654633746	1.67779459752492e-06	0.815195943696266	1
ENSG00000143494.15	VASH2	1	212948152	1_108	0	0.0234958300109653	5.70213259237761	1.27211244127774e-06	-0.62691388321866	1
ENSG00000174606.13	ANGEL2	1	213004666	1_108	0	0.0327297008478025	8.75718379312153	2.72147216827221e-06	-1.14130797129725	1
ENSG00000136643.11	RPS6KC1	1	213051377	1_108	0	0.0484969868873637	12.2160229230179	5.62525212701849e-06	1.55129619135281	1
ENSG00000152104.11	PTPN14	1	214552794	1_109	0	0.12290022922747	20.5093422905676	2.39332580263146e-05	-2.56609825345361	1
ENSG00000117724.12	CENPF	1	214603593	1_109	0	0.0247650503599148	5.64555070920497	1.32752566154801e-06	0.630474039167016	1
ENSG00000136636.12	KCTD3	1	215567710	1_109	0	0.0274237765494445	6.57756057606158	1.71273240546106e-06	0.721115568695982	1
ENSG00000092978.10	GPATCH2	1	217631213	1_110	0	0.194880093849225	26.562349615659	4.91508876541099e-05	3.0381706149461	1
ENSG00000162814.10	SPATA17	1	217631425	1_110	0	0.0188137498648309	4.72357200742661	8.43807347426284e-07	0.37583404702349	1
ENSG00000067533.5	RRP15	1	218285209	1_110	0	0.0191516039108108	4.88576351197863	8.88454087461846e-07	0.279778088264724	1
ENSG00000143353.11	LYPLAL1	1	219173128	1_111	0	0.0334228293466307	4.52984946917873	1.43755469885762e-06	-0.0280352364934336	2
ENSG00000215817.5	ZC3H11B	1	219624333	1_112	0	0.0770408220101766	16.155154168222	1.18176034184181e-05	1.88137467436641	1
ENSG00000162813.17	BPNT1	1	220090556	1_112	0	0.0579453126890717	13.5063247129221	7.4310963821038e-06	-1.72996774543298	1
ENSG00000067704.9	IARS2	1	220094239	1_112	0	0.0239093585730403	5.37390426995024	1.21998712591801e-06	0.514132979990553	1
ENSG00000116141.15	MARK1	1	220528008	1_112	0	0.0316213353076992	7.93053586823545	2.38111371141883e-06	0.988207559133948	1
ENSG00000117791.15	MARC2	1	220771641	1_112	0	0.0306772707329785	7.65294052859628	2.22916622513845e-06	1.32914349834028	1
ENSG00000186205.12	MARC1	1	220786898	1_112	0	0.12613187211033	20.8066927853007	2.4918694937565e-05	-2.40735617134809	1
ENSG00000154305.16	MIA3	1	222618304	1_114	0	0.0158670201367395	5.14679968411569	7.75407567819633e-07	0.692059949385258	1
ENSG00000162819.11	BROX	1	222712777	1_114	0	0.034479172668973	12.0758934252249	3.9534250037073e-06	-1.72550670562168	1
ENSG00000197520.10	FAM177B	1	222736869	1_114	0	0.0936076190730565	21.1933781207501	1.88368718167685e-05	-2.36549865956832	1
ENSG00000187554.11	TLR5	1	223142969	1_114	0	0.021091330415682	7.75130271929985	1.55230147557614e-06	-0.94577635915321	1
ENSG00000143748.17	NVL	1	224330140	1_114	0	0.0184544586473863	6.56364029855713	1.15012085746065e-06	0.970783051329147	2
ENSG00000143771.11	CNIH4	1	224356827	1_114	0	0.507523768322239	20.2246386759136	9.74618283081275e-05	-3.97001969389251	1
ENSG00000162923.14	WDR26	1	224436689	1_114	0	0.17130188345646	17.2878601209408	2.81190584672039e-05	-3.66291553300327	2
ENSG00000185842.15	DNAH14	1	224895916	1_115	0	0.0880144481675912	17.3393983660195	1.44905674124389e-05	-2.21794965701715	2
ENSG00000143815.14	LBR	1	225435374	1_115	0	0.0742422162047967	15.7474028090189	1.11008762415846e-05	1.85217497642551	1
ENSG00000143819.12	EPHX1	1	225809711	1_115	0	0.032412802198582	8.09465627272738	2.49122175348396e-06	-1.11869631577266	1
ENSG00000196187.11	TMEM63A	1	225467449	1_115	0	0.038960529942189	9.78289893197262	3.61901029985879e-06	1.41776704117032	1
ENSG00000243709.1	LEFTY1	1	225924245	1_115	0	0.0244358282575364	5.51044617785272	1.27853089143743e-06	0.565464127084075	1
ENSG00000143811.18	PYCR2	1	225924245	1_115	0	0.0230908201065636	4.99351304082303	1.09482055608181e-06	0.407840376892257	2
ENSG00000143768.12	LEFTY2	1	225941740	1_115	0	0.0333137500714297	8.34593101886598	2.63995005674143e-06	0.970914261117533	1
ENSG00000143751.9	SDE2	1	225999428	1_115	0	0.0343186646375909	8.61843755714875	2.80838288064534e-06	-1.23821638879942	1
ENSG00000163041.9	H3F3A	1	226070308	1_115	0	0.097769879438481	18.3277369975577	1.70141916541465e-05	2.58051519505126	1
ENSG00000183814.15	LIN9	1	226309688	1_115	0	0.0384633195238855	9.66491354008546	3.52973525573059e-06	-1.27272662793282	1
ENSG00000143799.12	PARP1	1	226408138	1_115	0	0.0295871319404011	7.25925877042313	2.03935364353694e-06	-0.790353736187311	1
ENSG00000203685.9	STUM	1	226550144	1_115	0	0.0246985668464494	5.60811959668564	1.31518369833859e-06	0.674478971068435	1
ENSG00000143772.9	ITPKB	1	226739756	1_116	0	0.21526245250628	27.3651119656208	5.59323298470203e-05	-3.31009835881826	1
ENSG00000163050.16	COQ8A	1	226899236	1_116	0	0.0962091544510664	19.5902232820328	1.78958850098936e-05	-2.4860811784097	1
ENSG00000143776.18	CDC42BPA	1	227318012	1_116	0	0.0220724140141513	5.99558489137938	1.25654714274403e-06	-0.77448567546602	1
ENSG00000181450.17	ZNF678	1	227563901	1_116	0	0.0357585819606161	10.4092324510568	3.53424288106705e-06	-1.63831504166552	1
ENSG00000081692.12	JMJD4	1	227731799	1_116	0	0.18375301879725	25.7988515248646	4.50124086024792e-05	2.91566806879997	1
ENSG00000143816.7	WNT9A	1	227947502	1_116	0	0.022198116586566	6.04744483584727	1.27463382818667e-06	-0.809218911717184	1
ENSG00000162910.18	MRPL55	1	228109044	1_116	0	0.0187956302507436	4.53028568991862	8.08499731840191e-07	0.0942460107078903	1
ENSG00000143774.16	GUK1	1	228129984	1_116	0	0.0382668761242369	11.0315866226726	4.00828309257298e-06	-1.34040948970351	2
ENSG00000181873.12	IBA57	1	228163386	1_116	0	0.0223575346444466	6.11273167554974	1.29764722277587e-06	0.740913317329469	1
ENSG00000154358.20	OBSCN	1	228186754	1_116	0	0.0690449429981221	16.484958008286	1.08072977649456e-05	-2.02193524740362	1
ENSG00000154370.15	TRIM11	1	228407706	1_116	0	0.0201123767861068	5.1474427425344	9.82997283681448e-07	-0.488704118367932	1
ENSG00000162931.11	TRIM17	1	228416547	1_116	0	0.0265685030694354	7.68871080438715	1.93962605258703e-06	0.976283374592515	1
ENSG00000181218.5	HIST3H2A	1	228455746	1_116	0	0.025418911115873	7.28446997746005	1.75813531289336e-06	-0.967565050540452	1
ENSG00000168159.11	RNF187	1	228486873	1_116	0	0.0438853333546926	12.2914254485835	5.1217579446575e-06	1.4813838476216	1
ENSG00000143632.14	ACTA1	1	229434388	1_117	0	0.0331084109327154	4.53237388013159	1.42482478706491e-06	0.110324178984889	1
ENSG00000069248.11	NUP133	1	229508410	1_117	0	0.0372380454691562	5.61066067323565	1.98380179325429e-06	-0.45739421367615	1
ENSG00000135744.7	AGT	1	230713948	1_118	0	0.0306900112539706	4.60852764386422	1.34294009812594e-06	0.183580295040883	2
ENSG00000135773.12	CAPN9	1	230749339	1_118	0	0.0323189052164579	5.08222383397393	1.55958060710445e-06	-0.371385363246603	1
ENSG00000173409.13	ARV1	1	230978849	1_118	0	0.031159251961705	4.74748002196701	1.40458351077338e-06	-0.207987928071545	2
ENSG00000182118.7	FAM89A	1	231039252	1_118	0	0.0448232210374991	8.08667596821616	3.44168009629869e-06	-1.08273217539777	1
ENSG00000116906.11	GNPAT	1	231241335	1_118	0	0.0304242486767858	4.52888052085353	1.30830235281622e-06	0.398885022737181	1
ENSG00000116903.7	EXOC8	1	231337950	1_118	0	0.0304012613670577	4.52197017003542	1.30531910056481e-06	0.0853249901347598	1
ENSG00000116918.13	TSNAX	1	231528861	1_118	0	0.061391826689285	10.9937863104756	6.40848310670305e-06	-1.78198507271103	1
ENSG00000162946.21	DISC1	1	231627258	1_118	0	0.0305601487659879	4.56966580523204	1.32598099867771e-06	-0.372941943297072	1
ENSG00000212916.4	MAP10	1	232805207	1_119	0	0.0281290529837425	5.10812336505113	1.36431258458209e-06	0.422304314215306	1
ENSG00000135749.18	PCNX2	1	233295495	1_121	0	0.0302926066766361	9.78930606766024	2.81569720603163e-06	1.18130689041894	1
ENSG00000135750.14	KCNK1	1	233663763	1_121	0	0.0179525897872287	5.01276039691836	8.54479111904338e-07	-0.355876673731616	1
ENSG00000168275.14	COA6	1	234372958	1_121	0	0.0218438092459194	6.80115113512693	1.41061402655178e-06	-0.795159213406886	1
ENSG00000059588.9	TARBP1	1	234461409	1_121	0	0.0226445865017411	7.12967678822492	1.53296286257254e-06	-0.859015088494961	2
ENSG00000173726.10	TOMM20	1	235128439	1_121	0	0.0172095819754093	4.62780314658373	7.5621031179086e-07	-0.156111639091162	1
ENSG00000188739.14	RBM34	1	235161669	1_121	0	0.0229898988211011	7.2678093874894	1.58649236093954e-06	-0.843214721560731	1
ENSG00000162885.12	B3GALNT2	1	235504442	1_121	0	0.0173671863828168	4.71081830065952	7.76825038864564e-07	0.298408174781341	1
ENSG00000168243.10	GNG4	1	235651207	1_121	0	0.130732664921555	23.4011894300158	2.90482145171774e-05	-2.58895216436504	1
ENSG00000143669.13	LYST	1	235883940	1_122	0	0.0756439970154039	13.6060710783514	9.77247574053995e-06	-1.71353267261112	1
ENSG00000116962.14	NID1	1	236065381	1_122	0	0.0592227147201015	11.3301410919712	6.37119688589139e-06	-1.36676588786864	1
ENSG00000077585.13	GPR137B	1	236142585	1_122	0	0.028258727278438	4.52310312282147	1.21363050570713e-06	0.029255305144615	1
ENSG00000086619.13	ERO1B	1	236286202	1_122	0	0.0284347968337807	4.57992358421884	1.23653313423635e-06	0.153497882571723	1
ENSG00000116977.18	LGALS8	1	236524482	1_122	0	0.0308843029943757	5.33626423045668	1.56484932633997e-06	-0.432370394913373	1
ENSG00000119285.10	HEATR1	1	236604526	1_122	0	0.0288244729461353	4.70445210627301	1.28756102910856e-06	0.391691700574501	1
ENSG00000077522.12	ACTN2	1	236686652	1_122	0	0.0287469267007019	4.67980389940373	1.27736929745929e-06	0.254522425271812	1
ENSG00000198626.15	RYR2	1	237031622	1_122	0	0.0292261949312914	4.83110073729387	1.34065109364834e-06	-0.271605108944893	1
ENSG00000133019.11	CHRM3	1	239386955	1_124	0	0.0181952326920334	4.83338268412264	8.35037910207718e-07	0.406214243354806	1
ENSG00000180875.4	GREM2	1	240636816	1_126	0	0.0459617120553412	7.42747257807379	3.24141510408829e-06	-0.899672503078873	1
ENSG00000117009.11	KMO	1	241531649	1_127	0	0.0294012732343961	4.78179233297251	1.33491694612379e-06	0.238828033515225	1
ENSG00000203668.2	CHML	1	241640356	1_127	0	0.227968022876144	24.106895283365	5.21810256122501e-05	2.69874898349015	1
ENSG00000054277.13	OPN3	1	241676920	1_127	0	0.0298720240001382	4.92717956319248	1.39752773661365e-06	0.317340047106885	1
ENSG00000174371.16	EXO1	1	241847755	1_127	0	0.0540097968512107	10.3731974602325	5.31964419685763e-06	1.24437109329805	2
ENSG00000143702.15	CEP170	1	243254761	1_128	2	0.528120106081978	24.3452161850856	0.000122079778900626	-5.04170471640222	2
ENSG00000173728.10	C1orf100	1	244352788	1_129	0	0.0372723889545846	5.13202958951717	1.81624226615508e-06	0.455492491078522	1
ENSG00000035687.9	ADSS	1	244454681	1_129	0	0.0432664231094302	6.50300678634166	2.67154563418745e-06	1.14457320635162	1
ENSG00000203666.12	EFCAB2	1	245052581	1_129	0	0.0349087987935164	4.53078510459977	1.50177809674637e-06	-0.127455678565669	1
ENSG00000162849.15	KIF26B	1	245152685	1_129	0	0.108402834531097	15.0597589180754	1.55008693107953e-05	1.74015055265951	1
ENSG00000185420.18	SMYD3	1	246507807	1_130	0	0.023883781713529	8.8740321684208	2.01243327094511e-06	-1.08041164443866	1
ENSG00000143653.9	SCCPDH	1	246723829	1_130	0	0.0152158253811105	4.76498406829168	6.88421404953566e-07	-0.196276040137942	2
ENSG00000153207.14	AHCTF1	1	246932175	1_130	0	0.020295431820628	7.38854684538236	1.42381880356609e-06	-0.893606427297221	1
ENSG00000188295.14	ZNF669	1	247104366	1_130	0	0.0148818210064676	4.56304844761881	6.44775539236436e-07	0.119658383887012	1
ENSG00000196418.12	ZNF124	1	247159958	1_130	0	0.0159187047560252	5.17593283652317	7.8233679581485e-07	0.40486708974862	1
ENSG00000162714.12	ZNF496	1	247332083	1_131	0	0.0377671380509624	5.62735733427063	2.01797585698071e-06	-0.595633152422259	1
ENSG00000162722.8	TRIM58	1	247853448	1_131	0	0.0368865425587493	5.41072661812208	1.89505115624222e-06	0.568723967125875	1
ENSG00000175137.10	SH3BP5L	1	248826485	1_131	0	0.0358558134931825	5.15059754382962	1.75353562458458e-06	0.37039052835869	2
ENSG00000171163.15	ZNF692	1	248859244	1_131	0	0.179491220371318	20.2853044994547	3.45718116581298e-05	2.32396405315949	1
ENSG00000184731.5	FAM110C	2	47011	2_1	0	0.0415393714640182	6.07095981007794	2.39449908556897e-06	0.606279899022707	2
ENSG00000143727.15	ACP1	2	264227	2_1	0	0.0356078410892451	4.65552287120882	1.57402455976518e-06	-0.151953186731343	2
ENSG00000151353.14	TMEM18	2	674963	2_1	0	0.0371522767050277	5.04524669444992	1.77977554869376e-06	-0.417542334528822	2
ENSG00000172554.11	SNTG2	2	1093369	2_1	0	0.051148580121445	7.98885985010626	3.8798575563736e-06	1.08792460065229	1
ENSG00000032389.12	TSSC1	2	3378347	2_2	0	0.0173856843854766	4.64798533422024	7.67280104531771e-07	0.138156345412506	1
ENSG00000171853.15	TRAPPC12	2	3382875	2_2	0	0.0182143765337677	5.07210346524375	8.77202399724431e-07	0.431733132281059	1
ENSG00000182551.13	ADI1	2	3493033	2_2	0	0.0171980414020495	4.5491648999227	7.42861868755777e-07	-0.0455466427861756	3
ENSG00000118004.17	COLEC11	2	3594750	2_2	0	0.0198298442422006	5.84648456246676	1.10080782238692e-06	0.626636012696249	1
ENSG00000151692.14	RNF144A	2	6917071	2_5	0	0.0520273443441575	9.47960855594808	4.68294933998113e-06	1.37107393803797	1
ENSG00000115738.9	ID2	2	8678930	2_6	0	0.0242623094889506	5.60218749120798	1.29058666825059e-06	0.665289327329481	1
ENSG00000134313.15	KIDINS220	2	8837975	2_6	0	0.0221399450408492	4.6884696539339	9.85609871662829e-07	0.292530644489779	1
ENSG00000143797.11	MBOAT2	2	9003515	2_6	0	0.0288418173571735	7.0803464457434	1.93898534926265e-06	1.00371299472312	1
ENSG00000119185.12	ITGB1BP1	2	9452280	2_6	0	0.0357620933091235	9.08159737646212	3.08377421497683e-06	1.13262414355682	1
ENSG00000119203.13	CPSF3	2	9424405	2_6	0	0.0267669414881996	6.39364958918342	1.62496861362468e-06	0.772770787434534	1
ENSG00000134330.18	IAH1	2	9474089	2_6	0	0.024381686775542	5.54613197725589	1.28395955758057e-06	0.595221417738265	1
ENSG00000151694.12	ADAM17	2	9555759	2_6	0	0.0283356081382579	6.92287514559233	1.86258642696965e-06	0.882296913207063	2
ENSG00000134308.13	YWHAQ	2	9631491	2_6	0	0.0223433698113397	4.76836020480666	1.01161468552072e-06	0.205036717996577	1
ENSG00000115750.16	TAF1B	2	9842495	2_6	0	0.0288070166115544	7.06001764575385	1.93108533773048e-06	0.903148324860077	2
ENSG00000134317.17	GRHL1	2	9951890	2_6	0	0.0230273132313444	5.03882013562163	1.10171565714659e-06	0.446771461942469	1
ENSG00000171848.13	RRM2	2	10121909	2_6	0	0.022695574478496	4.91632336367141	1.05944646746591e-06	-0.305011834671482	1
ENSG00000115756.12	HPCAL1	2	10303214	2_7	0	0.0161067552723642	5.24974722548549	8.0286744718536e-07	0.434017649940804	1
ENSG00000115761.15	NOL10	2	10689644	2_7	0	0.025765636000171	9.53371167825835	2.33238520321867e-06	-1.26224249441321	2
ENSG00000143882.10	ATP6V1C2	2	10722013	2_7	0	0.0148705268627909	4.52306665220657	6.38640917543359e-07	0.137289032416062	2
ENSG00000143870.12	PDIA6	2	10835479	2_7	0	0.0189861740325329	6.74764150353639	1.21642925136524e-06	-0.679461183372152	1
ENSG00000134318.13	ROCK2	2	11347918	2_7	0	0.0218390786662176	8.02406120961661	1.66389509845765e-06	0.985118620024206	2
ENSG00000169016.16	E2F6	2	11466521	2_7	0	0.0393530647585961	13.414199818291	5.01234237389576e-06	-1.69545791895728	1
ENSG00000169006.6	NTSR2	2	11669387	2_7	0	0.015924228999896	5.1460146485693	7.78084617070557e-07	0.37372834183514	1
ENSG00000134324.11	LPIN1	2	11784824	2_7	0	0.0440495613873269	14.451286820366	6.04429295960406e-06	-1.64938529780247	1
ENSG00000071575.11	TRIB2	2	12717952	2_8	0	0.048355204112982	9.18312666942708	4.21629697198499e-06	1.13422989529084	1
ENSG00000079785.14	DDX1	2	15591459	2_9	0	0.017886157125408	4.77840239170104	8.11516131965953e-07	0.391425252125142	2
ENSG00000197872.11	FAM49A	2	16666179	2_10	0	0.0514905973122843	14.4383240171908	7.0589825844913e-06	-1.6819240917135	1
ENSG00000163032.11	VSNL1	2	17538936	2_10	0	0.0214455563513952	6.405777951433	1.30438739846922e-06	1.07761426697497	1
ENSG00000178295.14	GEN1	2	17754513	2_10	0	0.0601685973476774	15.8796729256239	9.07212106453483e-06	-1.95076254655657	1
ENSG00000170745.11	KCNS3	2	17878114	2_10	0	0.0667724545009951	16.8465869356986	1.06808708830494e-05	-2.05321037875266	2
ENSG00000240857.1	RDH14	2	18560992	2_11	0	0.0546153585595502	7.72978961336129	4.00848127882806e-06	0.944143737846797	1
ENSG00000183891.5	TTC32	2	19901227	2_12	0	0.0476066355424837	7.49349780157769	3.38726731212245e-06	-0.919851834628914	2
ENSG00000118965.14	WDR35	2	19990398	2_12	0	0.0345586404458195	4.54808130148124	1.49238977588109e-06	0.00588346373802947	1
ENSG00000132031.12	MATN3	2	20012886	2_12	0	0.0530360986118772	8.49061511147725	4.27570880882472e-06	1.07323339490176	2
ENSG00000068697.6	LAPTM4A	2	20052246	2_12	0	0.0540092432168197	8.65871629192937	4.44036835257271e-06	-1.08099178729251	1
ENSG00000118960.12	HS1BP3	2	20628679	2_12	0	0.036415905152367	5.02837995993773	1.73866772718011e-06	0.346365690616542	1
ENSG00000118961.14	LDAH	2	20683456	2_12	0	0.0352238092931098	4.72295847295697	1.57960261826766e-06	-0.194966606482863	1
ENSG00000084674.14	APOB	2	21044375	2_13	0	0.0443913680715303	12.402244358841	5.22752610424022e-06	-1.63178321731732	2
ENSG00000119771.14	KLHL29	2	23386174	2_14	0	0.0297204469703029	6.05729750492065	1.70935252547848e-06	-0.642773832620473	1
ENSG00000119778.14	ATAD2B	2	23927186	2_14	0	0.0251849577330581	4.54315793400476	1.0864167620209e-06	0.19339082627548	1
ENSG00000173960.13	UBXN2A	2	23927186	2_14	0	0.0258514857054694	4.78180808482662	1.17374848887363e-06	0.21594817446228	2
ENSG00000205639.9	MFSD2B	2	24009668	2_14	0	0.0319790933476483	6.72805074476439	2.04292678188472e-06	-0.707893499885262	1
ENSG00000119782.13	FKBP1B	2	24049526	2_14	0	0.0255767058415217	4.68419118381848	1.13756603822684e-06	-0.218013753988281	1
ENSG00000115129.13	TP53I3	2	24086002	2_14	0	0.0324811216669452	6.87086250276065	2.11904252747888e-06	0.779049201467716	1
ENSG00000176732.6	PFN4	2	24123648	2_14	0	0.0256584186824358	4.71333854385172	1.14830146556343e-06	0.239430737604012	1
ENSG00000186453.12	FAM228A	2	24152593	2_14	0	0.0328322288981536	6.9694187306585	2.1726727724801e-06	1.60807271399152	2
ENSG00000198399.14	ITSN2	2	24359729	2_14	0	0.056802201316682	12.016351062077	6.4808977773982e-06	-1.96973790851744	2
ENSG00000084676.15	NCOA1	2	24491292	2_15	0	0.0215220542324708	5.65736622268715	1.15610002713327e-06	0.169563867183885	2
ENSG00000115137.11	DNAJC27	2	24971717	2_15	0	0.0426633731509244	12.5244864127748	5.0735566318378e-06	1.91042006877782	2
ENSG00000084710.13	EFR3B	2	25035528	2_15	0	0.0208290232163598	5.45238134910261	1.07833207718439e-06	0.0689476329621323	1
ENSG00000115138.10	POMC	2	25170853	2_15	0	0.0216410987505152	7.37855902728065	1.51617125796052e-06	1.44803812468274	1
ENSG00000119772.16	DNMT3A	2	25343038	2_15	0	0.0347357620579127	10.0470098106686	3.31368372146166e-06	1.08441742466551	1
ENSG00000138101.18	DTNB	2	25672547	2_15	0	0.0184507320132957	4.59266046127675	8.04591308219643e-07	-0.322767750889971	1
ENSG00000084731.14	KIF3C	2	25983137	2_15	0	0.0183989187745881	4.53028670139769	7.91435244161613e-07	0.205810623419592	1
ENSG00000084733.10	RAB10	2	26033971	2_15	0	0.0256111736296879	7.583749708592	1.84421210572594e-06	1.10545136748033	1
ENSG00000157833.12	GAREM2	2	26165399	2_15	0	0.0185022086255192	4.57354593771982	8.03478048368636e-07	0.0609475498083425	2
ENSG00000138029.13	HADHB	2	26242980	2_15	0	0.0238065880568358	7.05853083362218	1.5955443119174e-06	-1.1222675758817	1
ENSG00000084754.10	HADHA	2	26244785	2_15	0	0.0283415286029735	8.62478680017044	2.32096737301866e-06	-1.29693840074075	2
ENSG00000157856.10	DRC1	2	26401975	2_15	0	0.0197495301401677	5.13237751367717	9.62437991578707e-07	0.491056987363979	2
ENSG00000115155.16	OTOF	2	26558897	2_15	0	0.0189506689121796	4.75676084638875	8.55920164590406e-07	0.0871997145378875	1
ENSG00000157884.10	CIB4	2	26640078	2_15	0	0.0191481564868815	4.9024051551331	8.91319822561985e-07	-0.362742012572114	2
ENSG00000171303.6	KCNK3	2	26686605	2_16	0	0.0626576922137883	16.2409191765505	9.66234181273204e-06	-1.91885558681338	1
ENSG00000138080.13	EMILIN1	2	27078189	2_16	0	0.0324060720304157	12.8506517698251	3.95411180321257e-06	-3.12042068954649	1
ENSG00000138030.12	KHK	2	27086791	2_16	0	0.0517136137094788	14.4346519775042	7.08775343621619e-06	-3.46753548032954	1
ENSG00000138073.13	PREB	2	27134751	2_16	0	0.0205650126367621	4.80191565567639	9.37650317511258e-07	0.0297603825961417	1
ENSG00000138085.16	ATRAID	2	27209679	2_16	0	0.0271941235845885	7.19694148533105	1.85831971916619e-06	1.508797253271	2
ENSG00000138074.14	SLC5A6	2	27235922	2_16	0	0.0237357512463691	5.91876372014259	1.33392490692321e-06	-1.12871613442758	1
ENSG00000084774.13	CAD	2	27217854	2_16	0	0.159635491518965	24.042574215131	3.64424709186809e-05	-3.41717098014484	2
ENSG00000115194.10	SLC30A3	2	27275976	2_16	0	0.134413564835907	19.9986095021682	2.55235040064155e-05	-2.03695972570685	1
ENSG00000163794.6	UCN	2	27308797	2_16	0	0.0215228648449483	5.06451347008089	1.03498774114559e-06	0.724794410176926	1
ENSG00000115234.10	SNX17	2	27383719	2_16	0	0.0250841648922074	6.94281162740825	1.65360747144309e-06	-0.979100426400729	1
ENSG00000163795.13	ZNF513	2	27380806	2_16	0	0.0276281225281039	8.40419711708846	2.20467714636869e-06	-1.85202232876719	1
ENSG00000157992.12	KRTCAP3	2	27444317	2_16	0	0.0292448899348577	7.54632777121304	2.09547774436929e-06	1.15564268806813	1
ENSG00000138002.14	IFT172	2	27489541	2_16	0	0.0280318935039403	7.18956881097765	1.91360666978651e-06	1.10367989612783	1
ENSG00000198522.13	GPN1	2	27628084	2_16	0	0.0544462140647466	13.9637145818289	7.21881723220418e-06	-2.03668383663965	1
ENSG00000176714.9	CCDC121	2	27629051	2_16	0	0.0674117804115245	16.2400207108015	1.03948870092022e-05	-2.26204916738708	2
ENSG00000158019.20	BRE	2	27889824	2_16	0	0.0201077808680543	4.92384775202771	9.40082907246956e-07	-0.834857006409238	1
ENSG00000171174.13	RBKS	2	27891044	2_16	0	0.0282035404851568	6.89329608529581	1.84598411684435e-06	0.065916062611275	1
ENSG00000213639.9	PPP1CB	2	28751273	2_17	0	0.0268716197592732	13.1607367271189	3.35792849354375e-06	3.13739268740607	2
ENSG00000163806.15	SPDYA	2	28782736	2_17	1	0.639555238548514	23.4223672325848	0.000142234923401571	-4.59269492936916	2
ENSG00000171103.10	TRMT61B	2	28869813	2_17	1	0.0709875501336275	17.7478251203849	1.19625764398885e-05	-3.94442425680675	2
ENSG00000163811.11	WDR43	2	28894016	2_17	0	0.0266092981300902	8.13619204219835	2.055663416458e-06	-1.72870029085924	2
ENSG00000189350.12	TOGARAM2	2	28957249	2_17	0	0.0223848292512306	6.46970206906945	1.37510374411262e-06	1.51094538807443	1
ENSG00000115295.19	CLIP4	2	29097582	2_18	0	0.0297386454444771	4.54798984168982	1.28421596865775e-06	-0.230806057431535	2
ENSG00000119801.12	YPEL5	2	30146010	2_18	0	0.0730385517021084	12.8368985856478	8.90245239220797e-06	-1.67382688359771	1
ENSG00000172954.13	LCLAT1	2	30448107	2_19	0	0.0434929074243826	5.34345205352561	2.20667184612902e-06	-0.440442789041041	1
ENSG00000013016.15	EHD3	2	31234492	2_19	0	0.0506149909989259	6.7973138998804	3.26673485880211e-06	0.799423355975158	1
ENSG00000162959.13	MEMO1	2	32011261	2_20	0	0.0546479868653337	9.10584254608923	4.72488998895233e-06	1.25341098509258	1
ENSG00000021574.11	SPAST	2	32064971	2_20	0	0.0528802289330973	8.80171107440961	4.41934423951991e-06	1.32234751613908	1
ENSG00000115760.13	BIRC6	2	32356560	2_20	0	0.0437018277749901	7.04329959963956	2.92262543982135e-06	0.891515290444169	1
ENSG00000018699.11	TTC27	2	32678481	2_20	0	0.0335377352807091	4.61150650416149	1.46850001312061e-06	-0.26637427292208	1
ENSG00000049323.15	LTBP1	2	32947291	2_20	0	0.106358432563972	15.3276622422719	1.54790836415239e-05	1.89056704880261	1
ENSG00000152689.17	RASGRP3	2	33531453	2_21	0	0.0152123733687963	4.83061260726048	6.97744759506077e-07	0.252131764054496	1
ENSG00000119812.18	FAM98A	2	33590317	2_21	0	0.0151889705473387	4.81660429994643	6.94651064870879e-07	0.169757902484689	1
ENSG00000150938.9	CRIM1	2	36514387	2_23	0	0.0366639583076512	14.6194755343941	5.08942290465782e-06	1.92214576091425	1
ENSG00000171055.14	FEZ2	2	36646439	2_23	0	0.0156715132467928	6.85619737462688	1.0202148538625e-06	-0.729469222617617	1
ENSG00000115808.11	STRN	2	36965464	2_23	0	0.012207896524448	4.58482348448755	5.31448097015545e-07	0.204770925982708	1
ENSG00000008869.11	HEATR5B	2	37083508	2_23	0	0.057364824304336	18.745686774544	1.02104391299287e-05	-2.96736820453444	1
ENSG00000152133.14	GPATCH11	2	37106519	2_23	0	0.0184027050967721	8.3192010626917	1.45365278297602e-06	1.58421911552943	1
ENSG00000055332.16	EIF2AK2	2	37156629	2_23	0	0.0296165713989705	12.6637425190657	3.56118265153239e-06	-2.37187952474088	2
ENSG00000218739.9	CEBPZOS	2	37213212	2_23	0	0.0126499286952371	4.90810364853441	5.89520890852403e-07	0.601521551503528	1
ENSG00000115816.14	CEBPZ	2	37231568	2_23	0	0.0951367360992527	23.4660304061428	2.11975307359259e-05	3.4264398696915	1
ENSG00000115825.9	PRKD3	2	37324522	2_23	0	0.0149617392548265	6.4331932810787	9.13915574236135e-07	-0.587251008843369	1
ENSG00000115828.15	QPCT	2	37366100	2_23	0	0.0157027374474523	6.87455851880157	1.02498516386456e-06	1.33125493897025	1
ENSG00000115841.19	RMDN2	2	37923332	2_24	0	0.0406657191568902	8.73742042036301	3.3737203988887e-06	-1.12384031100985	1
ENSG00000163214.20	DHX57	2	38875912	2_25	0	0.157498140193837	22.5284649633997	3.36902650369117e-05	-2.56689695677145	1
ENSG00000188010.12	MORN2	2	38875912	2_25	0	0.157498140193837	22.5284649633997	3.36902650369117e-05	-2.56689695677145	1
ENSG00000214694.10	ARHGEF33	2	38882417	2_25	0	0.10954198245175	20.4396257904301	2.12593965861071e-05	2.44154966368118	1
ENSG00000115904.12	SOS1	2	39124428	2_25	0	0.079056265454988	16.7253688319271	1.25547883382652e-05	2.06656484152929	1
ENSG00000138050.14	THUMPD2	2	39779290	2_25	0	0.198775359988065	16.3932640229109	3.09403611683996e-05	3.5136845740698	1
ENSG00000183023.18	SLC8A1	2	40439867	2_26	0	0.0118198540022109	5.79229841699213	6.50070468733591e-07	-0.778875494940718	1
ENSG00000143924.18	EML4	2	42168854	2_26	0	0.0103166413526542	4.55674743289276	4.46365569036464e-07	-0.139809517964837	2
ENSG00000115944.14	COX7A2L	2	42425044	2_26	0	0.0116820252070058	5.68571718506392	6.30667990997007e-07	0.553647255778079	2
ENSG00000057935.13	MTA3	2	42494666	2_26	0	0.0162813410993414	8.70453200920992	1.34565273506981e-06	-1.05167732280076	1
ENSG00000162881.6	OXER1	2	42766026	2_26	0	0.0158400090240478	8.45439588045035	1.27155573633383e-06	1.09939201864495	1
ENSG00000162882.14	HAAO	2	42793077	2_26	0	0.0102767106925565	4.52153291529486	4.41201747634373e-07	0.027789592198371	1
ENSG00000152518.7	ZFP36L2	2	43225947	2_27	0	0.0463737705849593	4.70473892422116	2.07159729138381e-06	0.114119381052609	1
ENSG00000115970.18	THADA	2	43591341	2_27	0	0.132916736910703	14.5642241836081	1.83808005670554e-05	2.18679203290674	1
ENSG00000152527.13	PLEKHH2	2	43634978	2_27	0	0.0459832439149168	4.62679930773122	2.02012230684947e-06	0.0946762807189911	2
ENSG00000223658.7	C1GALT1C1L	2	43676123	2_27	0	0.0511277562075926	5.6051832898227	2.72109653374472e-06	0.76384546420337	1
ENSG00000138036.18	DYNC2LI1	2	43770312	2_27	0	0.0475031097095009	4.92657375033206	2.2221042305586e-06	0.326389032346753	2
ENSG00000138095.18	LRPPRC	2	43996560	2_27	0	0.0478638878953995	4.99635015567438	2.27069203495471e-06	0.577298408084258	1
ENSG00000138078.15	PREPL	2	44361802	2_29	0	0.0135964542331322	4.65772040468758	6.01307300870323e-07	-0.186555015536092	1
ENSG00000143919.14	CAMKMT	2	44362007	2_29	0	0.0173802196089768	6.89185365206211	1.1373357829219e-06	-0.79376219760172	1
ENSG00000068784.12	SRBD1	2	45611701	2_29	0	0.0184297070547951	7.42590723806266	1.29946728017601e-06	0.870011547968396	2
ENSG00000151665.12	PIGF	2	46120376	2_29	0	0.198378300831744	29.6286487781242	5.58088930718852e-05	2.98574327401682	3
ENSG00000250565.6	ATP6V1E2	2	46541996	2_29	0	0.0258895081931326	10.5268514507384	2.58773435577757e-06	1.44046180144331	1
ENSG00000119729.11	RHOQ	2	46541511	2_29	0	0.0145755282169244	5.29010738781428	7.32126602305848e-07	-0.435622833050435	1
ENSG00000119878.5	CRIPT	2	46616492	2_29	0	0.0162885108796038	6.30120643550565	9.74546322369996e-07	-0.71978101353013	1
ENSG00000068724.15	TTC7A	2	46898371	2_29	0	0.0149000445924016	5.49042519696569	7.76767316755295e-07	0.494885866531726	1
ENSG00000143933.16	CALM2	2	47175990	2_30	0	0.0604251752287756	14.9900556970168	8.60039824323806e-06	-2.2306096646768	2
ENSG00000119888.10	EPCAM	2	47346151	2_30	0	0.0207476472899071	5.41622001583755	1.06699540945643e-06	0.620147744405775	1
ENSG00000095002.13	MSH2	2	47403074	2_30	0	0.0857826065381176	17.88818703005	1.4570114412342e-05	-1.96597889944224	1
ENSG00000138081.20	FBXO11	2	47904797	2_30	0	0.0842607798192847	21.0253743406907	1.68215731208243e-05	-2.84844122326297	1
ENSG00000242441.7	GTF2A1L	2	48595242	2_31	0	0.0291535740983239	9.14570101614068	2.53166478906904e-06	-2.04404453580903	2
ENSG00000138039.14	LHCGR	2	48595242	2_31	0	0.0487206276856887	14.7965174226286	6.8449421408752e-06	-2.7608444298341	1
ENSG00000068781.21	STON1-GTF2A1L	2	48595242	2_31	0	0.0487206276856887	14.7965174226286	6.8449421408752e-06	-2.7608444298341	1
ENSG00000170802.15	FOXN2	2	48327816	2_31	1	0.521702130619458	24.8857117145704	0.00012327359827829	-5.13183288624279	1
ENSG00000162869.15	PPP1R21	2	48439199	2_31	0	0.0315376932982205	10.5753834775286	3.1668204924644e-06	2.41889363539843	3
ENSG00000243244.5	STON1	2	48528829	2_31	0	0.027662892439126	8.78600591698455	2.30773786675657e-06	1.72703614215354	1
ENSG00000068912.13	ERLEC1	2	53787421	2_35	0	0.0216205587674477	5.86952384741383	1.20494488387499e-06	1.18840924140963	1
ENSG00000115239.21	ASB3	2	53787166	2_35	0	0.0224012711957591	6.39743624141778	1.36074274294591e-06	-1.42934243500124	2
ENSG00000119737.5	GPR75	2	53860333	2_35	0	0.0219790902479902	6.08764460382492	1.27044655372452e-06	-1.23664087850832	1
ENSG00000068878.14	PSME4	2	53970692	2_35	0	0.0207307214464267	4.7525411743625	9.35486880195053e-07	0.511213516513974	1
ENSG00000170634.12	ACYP2	2	53970692	2_35	0	0.0217384886215235	10.3926069006241	2.14511827852014e-06	2.4835713356785	2
ENSG00000177994.15	C2orf73	2	54330223	2_35	0	0.0214674349186232	4.8297497037371	9.84469297159231e-07	0.419352396689851	2
ENSG00000214595.11	EML6	2	54771616	2_36	0	0.0134684874228445	5.33526402601967	6.82294920450451e-07	-1.24409191607962	1
ENSG00000143947.13	RPS27A	2	55233148	2_36	0	0.0128830667243603	4.87455361254584	5.96281731915718e-07	-0.201314145732118	2
ENSG00000162994.15	CLHC1	2	55224878	2_36	0	0.0195994289131964	8.2432853841196	1.53405577296609e-06	0.953004961177803	1
ENSG00000115380.19	EFEMP1	2	55881198	2_36	0	0.0168523209047722	6.96103923870236	1.11386151542304e-06	-0.481982699440469	2
ENSG00000028116.16	VRK2	2	57906783	2_38	0	0.0418325556721487	10.001539705307	3.97263493922654e-06	0.436422262916012	1
ENSG00000162928.8	PEX13	2	61017528	2_40	0	0.0195515338099407	4.69062439709032	8.70780887307432e-07	0.446036604943991	1
ENSG00000162927.13	PUS10	2	61029908	2_40	0	0.0252935813949384	7.29927900144488	1.75302329656289e-06	-1.11726438012606	1
ENSG00000162929.13	KIAA1841	2	61065721	2_40	0	0.0209169822559994	5.32189304613236	1.05696977168459e-06	0.691407860913781	1
ENSG00000173209.22	AHSA2	2	60896257	2_40	0	0.0295265656793936	8.75093602899964	2.45338011941387e-06	-1.37806276964507	1
ENSG00000115464.14	USP34	2	61471028	2_40	0	0.031397269114929	9.05907635797255	2.70068039977929e-06	1.65720773362398	1
ENSG00000082898.16	XPO1	2	61538854	2_40	0	0.0210196705417564	5.33954116055159	1.06568104254678e-06	0.63675450003746	2
ENSG00000170264.12	FAM161A	2	61854233	2_40	0	0.019694148993553	4.650309165368	8.69593816525594e-07	0.222485292371401	1
ENSG00000115484.14	CCT4	2	61888641	2_40	0	0.0223381609206491	5.81135251388759	1.23259962800129e-06	-0.582894634175389	1
ENSG00000173163.10	COMMD1	2	61889168	2_40	0	0.0211004425996777	5.27216448337376	1.05627721811549e-06	0.472961130513809	1
ENSG00000186889.9	TMEM17	2	62506118	2_41	0	0.0430423424602798	10.1577119030825	4.15134843374672e-06	-1.24396547341488	1
ENSG00000143951.15	WDPCP	2	63822493	2_41	0	0.0242024852548378	5.44529938922111	1.25135093883098e-06	0.468691699459813	1
ENSG00000169764.15	UGP2	2	63857178	2_41	0	0.0993968996748867	18.4155015614109	1.7380160667334e-05	2.05906821627128	1
ENSG00000143952.19	VPS54	2	64019122	2_41	0	0.0550673931559121	12.8076018006619	6.69668284378185e-06	-1.52974323269442	2
ENSG00000197329.11	PELI1	2	64144184	2_41	0	0.0222719043083156	4.60205867555704	9.73210756406882e-07	0.207193628624775	2
ENSG00000119862.12	LGALSL	2	64453888	2_42	0	0.0425030195563956	4.62249059211042	1.86549125539532e-06	0.179312605984804	1
ENSG00000119844.15	AFTPH	2	64524123	2_42	0	0.0477541638810493	5.69563024238861	2.58256005621913e-06	-0.735131924816414	2
ENSG00000011523.13	CEP68	2	65056838	2_42	0	0.0460064011811703	5.35188580103424	2.33788151349428e-06	0.558393336920783	1
ENSG00000138071.13	ACTR2	2	65227510	2_42	0	0.042054438914899	4.52486298005542	1.80681909828357e-06	0.0112450525277403	1
ENSG00000243667.6	WDR92	2	68157965	2_45	0	0.0462745656982775	5.67330016374426	2.49273154781929e-06	-0.698778730335278	1
ENSG00000115946.7	PNO1	2	68157965	2_45	0	0.0462745656982775	5.67330016374426	2.49273154781929e-06	0.698778730335278	1
ENSG00000204923.3	FBXO48	2	68467123	2_45	0	0.0791741498607632	10.6552461004057	8.0102171666461e-06	-1.39330220522687	1
ENSG00000169621.9	APLF	2	68467927	2_45	0	0.0626388846125168	8.47336534028697	5.03961482206208e-06	1.11839469674078	1
ENSG00000169618.6	PROKR1	2	68652324	2_45	0	0.0500409404684762	6.39507499021353	3.03856479307161e-06	0.713944812307042	1
ENSG00000163219.11	ARHGAP25	2	68679529	2_45	0	0.0408656362569937	4.52895063653171	1.75732969994099e-06	0.0549570593474243	1
ENSG00000169605.5	GKN1	2	68974762	2_46	0	0.0436699232229613	5.63797849833941	2.33777785521173e-06	-0.515113637577599	1
ENSG00000169604.19	ANTXR1	2	69012709	2_46	0	0.0399506739484489	4.8191176350027	1.82805405870994e-06	-0.367599862441093	1
ENSG00000198380.12	GFPT1	2	69392043	2_46	0	0.0657614662992471	9.42320851698832	5.88393255968311e-06	-1.5275771950708	1
ENSG00000169599.12	NFU1	2	69423598	2_46	0	0.0609467367690484	8.71765484697513	5.04484148200699e-06	1.19567310436821	1
ENSG00000087338.4	GMCL1	2	69829233	2_46	0	0.0393211342509138	4.67313941504739	1.74474583938468e-06	0.202459847949451	1
ENSG00000124380.10	SNRNP27	2	69893500	2_46	0	0.199819974570637	20.0150856404139	3.79746472938779e-05	2.86676036866681	1
ENSG00000059728.10	MXD1	2	69897673	2_46	0	0.046995863723597	6.3142708813725	2.81760585896864e-06	1.11241125905575	2
ENSG00000244617.2	ASPRV1	2	69964228	2_46	0	0.102992306846961	13.624955307525	1.33240811429076e-05	-2.01067113966987	2
ENSG00000115998.7	C2orf42	2	70248695	2_46	0	0.073239884120225	10.4259681634786	7.25039119746224e-06	1.28698321127175	1
ENSG00000116005.11	PCYOX1	2	70258042	2_46	0	0.0399007842386199	4.80763839152618	1.82142218953637e-06	-0.218172463800625	1
ENSG00000143977.13	SNRPG	2	70293366	2_46	0	0.0454199758586602	5.99979854239252	2.58750360766719e-06	0.451043632747287	2
ENSG00000035141.7	FAM136A	2	70301695	2_46	0	0.0392212046054974	4.64974209621189	1.73159845532882e-06	-0.456946794957992	1
ENSG00000183733.6	FIGLA	2	70791083	2_47	0	0.0188865166910608	6.63893434631454	1.19054999470676e-06	-0.905614444426565	1
ENSG00000163235.15	TGFA	2	70554042	2_47	0	0.0286199690676724	10.2992296085247	2.79879633886736e-06	1.22901549696259	1
ENSG00000116031.8	CD207	2	70905453	2_47	0	0.0154231548916656	4.74309468871612	6.94596213846685e-07	0.199959323198855	1
ENSG00000116035.2	VAX2	2	70900566	2_47	0	0.0215194062748073	7.72539692762636	1.57851416775613e-06	-0.887296383263217	1
ENSG00000116039.11	ATP6V1B1	2	70935866	2_47	0	0.0296952171799041	10.6929002525906	3.0149451687625e-06	-1.13485415679194	1
ENSG00000144031.11	ANKRD53	2	70979137	2_47	0	0.0152494835837032	4.63379113371405	6.70948193318159e-07	0.187959084737334	1
ENSG00000144043.11	TEX261	2	70992614	2_47	0	0.015064492176027	4.52973728218273	6.47925253488478e-07	-0.0273531833848202	1
ENSG00000124383.8	MPHOSPH10	2	71130287	2_47	0	0.0891780505214065	20.5604863040702	1.74095984197294e-05	-2.46791127996265	1
ENSG00000124374.8	PAIP2B	2	71227813	2_47	0	0.033784489150828	11.5870738340266	3.71696547822323e-06	1.84843307652564	1
ENSG00000075292.18	ZNF638	2	71276848	2_47	0	0.029475191172993	10.2950504036621	2.88126036179513e-06	1.74046853732493	2
ENSG00000135636.13	DYSF	2	71453820	2_47	0	0.0172914412827537	5.8006195414009	9.52364004289175e-07	0.564559580081854	2
ENSG00000135631.16	RAB11FIP5	2	73156338	2_48	0	0.112263514398201	27.0182654117474	2.88000667318608e-05	4.00885685722282	2
ENSG00000135617.3	PRADC1	2	73233389	2_48	0	0.0667695840793869	22.3772869413434	1.41867690413661e-05	-3.92142960668498	1
ENSG00000135624.15	CCT7	2	73233389	2_48	0	0.0667695840793869	22.3772869413434	1.41867690413661e-05	-3.92142960668498	1
ENSG00000144035.3	NAT8	2	73641993	2_48	1	0.0437212372156857	22.5108870354293	9.34506762387729e-06	5.00356677588912	2
ENSG00000144034.14	TPRKB	2	73737087	2_48	0	0.0141013137466476	4.75890715534875	6.37183035081742e-07	0.622096224142239	1
ENSG00000144048.10	DUSP11	2	73780218	2_48	0	0.0142853804782368	9.62955388895011	1.30615698303554e-06	2.51098990584535	1
ENSG00000124356.15	STAMBP	2	73828835	2_48	0	0.0151616635582773	5.58081106388414	8.03418026670872e-07	0.861509837638798	1
ENSG00000163017.13	ACTG2	2	73892213	2_48	0	0.0206947805127783	7.52785163228839	1.47920808658509e-06	0.436421566981121	1
ENSG00000114978.17	MOB1A	2	74178825	2_48	0	0.0442040309564402	14.4985163373059	6.08531177003669e-06	-1.70150761314049	2
ENSG00000188687.17	SLC4A5	2	74343527	2_48	0	0.0144410407205217	4.88837944138626	6.70287002890485e-07	-0.425749153489383	2
ENSG00000284308.1	C2orf81	2	74421241	2_48	0	0.016221791788615	5.77267646074552	8.89146732840092e-07	0.572363745822563	1
ENSG00000005448.16	WDR54	2	74421241	2_48	0	0.016221791788615	5.77267646074552	8.89146732840092e-07	-0.572363745822563	1
ENSG00000114993.16	RTKN	2	74442009	2_48	0	0.0443104853530635	15.1418099890741	6.37061992954422e-06	-1.75839499354914	2
ENSG00000239779.6	WBP1	2	74458316	2_48	0	0.0189109566717093	7.07962324906828	1.27122095477654e-06	-0.841567686065681	2
ENSG00000115275.11	MOGS	2	74465064	2_48	0	0.0195225013196724	7.5090379053022	1.39192922782176e-06	0.927021367753665	2
ENSG00000135637.13	CCDC142	2	74483364	2_48	0	0.0208328616978976	7.89874470210975	1.56244379845851e-06	-0.938272064085466	1
ENSG00000115282.19	TTC31	2	74483364	2_48	0	0.0208328616978976	7.89874470210975	1.56244379845851e-06	0.938272064085466	1
ENSG00000179528.15	LBX2	2	74502935	2_48	0	0.0142378855541891	4.76931569450514	6.44761304147079e-07	0.244207761432213	1
ENSG00000115289.13	PCGF1	2	74508487	2_48	0	0.0219914492280219	8.35674491338728	1.74497171874026e-06	0.977346777284318	1
ENSG00000115325.13	DOK1	2	74548714	2_48	0	0.0138894546081805	4.52724426508887	5.97057993126506e-07	-0.0683786104533622	1
ENSG00000115350.11	POLE4	2	74958729	2_48	0	0.0140845148452586	4.68098451356308	6.2600311315924e-07	-0.265484117405477	2
ENSG00000115353.10	TACR1	2	75165705	2_48	0	0.047400232897844	15.6017944768909	7.02186418113641e-06	-1.86335630193657	1
ENSG00000115363.13	EVA1A	2	75569460	2_49	0	0.0488196277226407	7.65243829349613	3.54724917543973e-06	1.0570138197891	1
ENSG00000115364.13	MRPL19	2	75656150	2_49	0	0.0392985105287524	5.3170713528703	1.98401967890485e-06	-0.305647388497772	2
ENSG00000005436.13	GCFC2	2	75711125	2_49	0	0.0562315653756045	7.99821771191728	4.27042198063004e-06	0.406529527168487	2
ENSG00000176204.13	LRRTM4	2	77592858	2_50	0	0.114288591524699	18.0594964827728	1.95977365375468e-05	2.45366961198026	1
ENSG00000143954.12	REG3G	2	79025902	2_51	0	0.0220758512026572	7.05972424751815	1.47979853415372e-06	-1.10944733457505	2
ENSG00000115386.5	REG1A	2	79120619	2_51	0	0.0354662124050758	11.3965555684619	3.83783076470612e-06	-1.78318774248401	1
ENSG00000163541.11	SUCLG1	2	84459875	2_53	0	0.0246457046259926	7.77283867497299	1.81893965028652e-06	1.10152855157308	1
ENSG00000115423.18	DNAH6	2	84482091	2_53	0	0.0512058570459538	14.4846483858439	7.04246980199423e-06	1.79878835309789	2
ENSG00000034510.5	TMSB10	2	84905643	2_53	0	0.0239953348965927	7.52859931768732	1.71529332051659e-06	-0.954158434732621	1
ENSG00000152291.13	TGOLN2	2	85326957	2_54	0	0.0217599259421678	6.12203767673607	1.26488431664994e-06	-0.739001352710195	2
ENSG00000042493.15	CAPG	2	85393065	2_54	0	0.0794442429148264	18.0208532614368	1.35936216414481e-05	-2.07089938590027	3
ENSG00000168906.12	MAT2A	2	85423160	2_54	0	0.0680922257383584	16.401114353711	1.06039649531279e-05	1.90452723929667	2
ENSG00000115486.11	GGCX	2	85562012	2_54	0	0.0221634778126135	6.24668826657541	1.31457430637267e-06	-0.489669435966613	2
ENSG00000118640.10	VAMP8	2	85561017	2_54	0	0.0207738557155822	5.7141057107596	1.12710085245546e-06	-0.340941491636511	1
ENSG00000168899.4	VAMP5	2	85584106	2_54	0	0.0559117813168645	14.745088757552	7.82795132940243e-06	-1.92432908698801	2
ENSG00000168894.9	RNF181	2	85596916	2_54	0	0.0191398005835951	4.94525408169877	8.9871794905832e-07	-0.292455770662174	1
ENSG00000168890.13	TMEM150A	2	85607518	2_54	0	0.0247716116758264	7.26965253296823	1.70987874404068e-06	0.678657115231521	1
ENSG00000168883.19	USP39	2	85600891	2_54	0	0.0185486630864724	4.65003295486188	8.18966317445515e-07	-0.384546899439657	1
ENSG00000115523.16	GNLY	2	85689055	2_54	0	0.0404148338734038	11.7449611002308	4.50702303229664e-06	-1.36106334184769	2
ENSG00000115525.17	ST3GAL5	2	85904899	2_54	0	0.0333171877543053	10.070172127251	3.18568350597043e-06	1.44472174234714	2
ENSG00000068654.15	POLR1A	2	86105686	2_54	0	0.0249618927776564	7.3353374942533	1.73858132531451e-06	-1.0923681893708	2
ENSG00000132300.18	PTCD3	2	86105686	2_54	0	0.0248364557279467	7.29258806912705	1.7197633901235e-06	1.09668852599996	1
ENSG00000132305.20	IMMT	2	86195484	2_54	0	0.0182916425754919	4.52594662231474	7.86066939470329e-07	0.0233382404114854	1
ENSG00000132313.14	MRPL35	2	86198781	2_54	0	0.0182972035182563	4.53549887181619	7.87965456184533e-07	0.157447000793368	2
ENSG00000068615.17	REEP1	2	86338344	2_54	0	0.0566527935650496	14.5568216183504	7.83042414504317e-06	1.93652882303042	1
ENSG00000115548.16	KDM3A	2	86438385	2_54	0	0.0467265095042364	12.9366707568849	5.73962161334966e-06	-1.55222709529279	1
ENSG00000115561.15	CHMP3	2	86563593	2_54	0	0.0186043001099011	4.67208303672774	8.25317941412303e-07	-0.245734836236943	1
ENSG00000239305.6	RNF103	2	86623855	2_54	0	0.0213514260037008	5.83424111687091	1.1827927561729e-06	-0.546708015421951	1
ENSG00000172116.21	CD8B	2	86861841	2_54	0	0.0205538992260907	5.43849054295796	1.06137779450811e-06	-0.122561861473597	1
ENSG00000172086.7	KRCC1	2	88056216	2_55	0	0.0409177031004208	6.81086134921049	2.64612699201586e-06	-0.778992707546161	1
ENSG00000115593.14	SMYD1	2	88067820	2_55	0	0.076658087385336	12.623690481439	9.18843852002113e-06	-1.48718861912106	1
ENSG00000163586.9	FABP1	2	88128319	2_55	0	0.0371117442869375	5.91378676477798	2.08388824495258e-06	0.636185844942543	2
ENSG00000144115.16	THNSL2	2	88153919	2_55	0	0.0320419440201919	4.56661724036987	1.38934744276928e-06	-0.135068092066945	2
ENSG00000172071.11	EIF2AK3	2	88625104	2_55	0	0.0347442433808682	5.30885881955089	1.75138421638414e-06	-0.591347536333145	1
ENSG00000153574.8	RPIA	2	88691440	2_55	0	0.0321740044615267	4.60430062781328	1.40658566381316e-06	-0.0394227071651883	1
ENSG00000168658.18	VWA3B	2	98087196	2_57	0	0.0542837101599184	14.1879879013819	7.3128679142316e-06	1.33509450373722	1
ENSG00000144026.11	ZNF514	2	95156702	2_57	0	0.0214449263109494	5.66738937620693	1.15399786881839e-06	0.48252198026489	1
ENSG00000233757.6	AC092835.2	2	95207631	2_57	0	0.0564328544930419	14.5476875330787	7.79513030787206e-06	1.8004254934224	1
ENSG00000155066.15	PROM2	2	95295669	2_57	0	0.0280719003467422	8.1269740033648	2.16619765228186e-06	1.1389473010979	1
ENSG00000174501.14	ANKRD36C	2	95991827	2_57	0	0.0296561816379256	8.62941825172579	2.42993215882195e-06	-2.02681704208799	1
ENSG00000186281.12	GPAT2	2	96025125	2_57	0	0.0191903934026123	4.65468888378797	8.48148567639506e-07	-0.552246834292934	2
ENSG00000158050.4	DUSP2	2	96145593	2_57	0	0.0189150347435019	4.52297889926826	8.12323658100088e-07	0.115570432482433	1
ENSG00000084090.13	STARD7	2	96208677	2_57	0	0.0901734491186548	18.9158581021491	1.61957895906667e-05	2.63788022476296	2
ENSG00000135956.8	TMEM127	2	96262227	2_57	0	0.0985443053377116	19.7513319109296	1.84809935875836e-05	-3.18496136815135	1
ENSG00000144021.2	CIAO1	2	96275729	2_57	0	0.121291950102087	21.7198094061429	2.50141290065964e-05	-3.30339846527334	1
ENSG00000144028.14	SNRNP200	2	96305617	2_57	0	0.136709826190803	22.8641660354561	2.96792206907164e-05	3.34008950796575	1
ENSG00000198885.9	ITPRIPL1	2	96325607	2_57	0	0.0190998443042053	4.6115947647127	8.36331320383038e-07	-0.152586746110287	2
ENSG00000196843.15	ARID5A	2	96536506	2_57	0	0.0269045841038644	7.73868011551343	1.97692673636733e-06	-0.933600385529563	1
ENSG00000114988.11	LMAN2L	2	96734587	2_57	0	0.16348979816928	24.5916884989031	3.8174767744616e-05	-2.84562001996446	3
ENSG00000163126.14	ANKRD23	2	96859362	2_57	0	0.046748022229167	12.8085265792294	5.68538412473359e-06	-2.09167133839163	1
ENSG00000144199.11	FAHD2B	2	97095539	2_57	0	0.0392295189750387	11.1948825870475	4.16994111995965e-06	-2.06788095015412	1
ENSG00000135976.17	ANKRD36	2	97713755	2_57	0	0.135015515853527	22.7428434848291	2.91558588757879e-05	2.3116974667566	1
ENSG00000115085.13	ZAP70	2	97713589	2_57	0	0.0409858350818224	11.5966121166325	4.51296864467767e-06	-1.24160563540339	2
ENSG00000115073.7	ACTR1B	2	97658891	2_57	0	0.287520272952615	30.2402483737613	8.25564905009469e-05	-3.51057681497149	2
ENSG00000075568.16	TMEM131	2	97996336	2_57	0	0.0519523044041541	13.7826487346857	6.79884124802903e-06	-2.26108576641755	1
ENSG00000185674.9	LYG2	2	99254906	2_58	0	0.017637693692264	5.54051002816542	9.27873856090114e-07	0.550936660492293	1
ENSG00000273045.5	C2orf15	2	99141233	2_58	0	0.0158264714764439	4.55401959167536	6.84347036316838e-07	0.146332634871427	1
ENSG00000135951.14	TSGA10	2	99157239	2_58	0	0.015869532430537	4.57874863217836	6.89935242879958e-07	0.260873665006462	1
ENSG00000144182.16	LIPT1	2	99155070	2_58	0	0.0160960147381596	4.70772412550206	7.19493314602164e-07	0.365341173912409	2
ENSG00000158411.11	MITD1	2	99180175	2_58	0	0.0172777308731545	5.35272510855402	8.78130460733902e-07	-0.626218538658155	1
ENSG00000185414.19	MRPL30	2	99180175	2_58	0	0.0172777308731545	5.35272510855402	8.78130460733902e-07	0.626218538658155	1
ENSG00000144214.9	LYG1	2	99305150	2_58	0	0.0160403270785473	4.67617639164024	7.12199232789177e-07	-0.0284988342238219	2
ENSG00000115514.11	TXNDC9	2	99340840	2_58	0	0.0160302121671047	4.67043726212481	7.10876585436604e-07	-0.199241876655023	1
ENSG00000135945.9	REV1	2	99490335	2_58	0	0.0171492545574194	5.28475980761548	8.60533728475822e-07	-0.623062815332629	1
ENSG00000115526.10	CHST10	2	100417235	2_58	0	0.0225545375543796	7.78224435021994	1.66661845510164e-06	1.36036688451774	2
ENSG00000115539.13	PDCL3	2	100562583	2_58	0	0.0458249303902779	14.2793143710614	6.21307456536189e-06	1.88119512006637	2
ENSG00000158435.7	CNOT11	2	101252764	2_59	0	0.0916893981776744	15.1411170399838	1.31817914234399e-05	1.93783083401852	1
ENSG00000163162.8	RNF149	2	101305898	2_59	0	0.183165080578555	21.7704983486048	3.78624269759917e-05	2.68815626292275	1
ENSG00000196460.12	RFX8	2	101452108	2_59	0	0.0360706577349365	6.4925786984488	2.22366152081208e-06	-0.594280187121635	3
ENSG00000115590.13	IL1R2	2	101991888	2_59	0	0.0629055009837122	11.6229814569388	6.94230303911138e-06	1.35469611400558	1
ENSG00000115598.9	IL1RL2	2	102186984	2_60	0	0.0257682089066693	4.90066501206223	1.19904821409849e-06	0.540782121953091	1
ENSG00000115604.10	IL18R1	2	102309906	2_60	0	0.0280473052583818	5.58998421136314	1.4886723405841e-06	-0.85943773643623	2
ENSG00000115607.9	IL18RAP	2	102418915	2_60	0	0.0283369331959426	5.75475290336944	1.54837775671715e-06	-0.377916412774067	1
ENSG00000135953.10	MFSD9	2	102735277	2_60	0	0.47848929612125	22.6810407984193	0.000103046347698713	-3.59800343776016	1
ENSG00000135973.2	GPR45	2	105241362	2_62	0	0.194724292056334	20.7588677607466	3.83814336447942e-05	2.29246440329245	1
ENSG00000198914.3	POU3F3	2	104855039	2_62	0	0.0546640902468329	8.70671009953838	4.51911721295674e-06	1.08027973179431	1
ENSG00000135966.12	TGFBRAP1	2	105330291	2_62	0	0.0550955987158958	8.77946228738914	4.59284957108313e-06	1.2542154941054	2
ENSG00000135974.9	C2orf49	2	105336368	2_62	0	0.0924761534175601	13.606449816015	1.19473607612577e-05	1.90563955970983	2
ENSG00000071051.13	NCK2	2	105744738	2_63	0	0.130685568058825	14.9269152805184	1.85223077042908e-05	2.24033934847069	1
ENSG00000119147.9	C2orf40	2	106021824	2_63	0	0.0430793194731507	4.55099557461819	1.86154116371249e-06	-0.124017086236743	2
ENSG00000115665.8	SLC5A7	2	107995063	2_65	0	0.0751265296904113	16.1351360319561	1.15096828288002e-05	-1.94709885870245	1
ENSG00000198203.9	SULT1C2	2	108287884	2_65	0	0.0641190323040614	14.7617247612502	8.98713901546046e-06	-1.78991381378983	2
ENSG00000135968.20	GCC2	2	108446237	2_65	0	0.0546750116888687	13.3226320702147	6.91633969659019e-06	1.93402903833228	2
ENSG00000153201.15	RANBP2	2	108719562	2_65	0	0.0329345217124929	8.51798146893157	2.66370084539337e-06	1.07676146695739	1
ENSG00000163006.11	CCDC138	2	108786656	2_65	0	0.0277735733054743	7.00902676099373	1.84836132993876e-06	-0.986204218950588	1
ENSG00000172985.10	SH3RF3	2	109203970	2_65	0	0.0226426580291387	5.28455802617838	1.13614425095328e-06	-0.372920241047924	1
ENSG00000186522.14	SEPT10	2	109574715	2_65	0	0.0227262880765744	5.16648393372488	1.11486167816351e-06	0.179874494487457	1
ENSG00000198142.4	SOWAHC	2	109614275	2_65	0	0.0267531217785382	12.981109597647	3.29749146286866e-06	3.13705395743188	1
ENSG00000144061.12	NPHP1	2	110205149	2_67	0	0.0142967998034341	11.2118157805109	1.52199135614945e-06	1.3183370288194	1
ENSG00000169679.14	BUB1	2	110678318	2_67	0	0.0104225381410645	8.33947969266381	8.25296199827393e-07	0.970439048715673	1
ENSG00000153093.18	ACOXL	2	110732860	2_67	0	0.0111340369089851	8.93924135612206	9.45041143939204e-07	1.04971394078104	1
ENSG00000153208.16	MERTK	2	111924414	2_67	0	0.0201275042455473	14.326378730152	2.73793889662216e-06	1.68157160496641	1
ENSG00000153214.9	TMEM87B	2	112057044	2_67	0	0.00753689358316012	5.39757149870356	3.86267513561089e-07	-0.225479840853241	1
ENSG00000144152.12	FBLN7	2	112140392	2_67	0	0.011856729049752	9.51059288997111	1.0707051311161e-06	1.32365297161556	2
ENSG00000144161.12	ZC3H8	2	112259159	2_67	0	0.0168792293195008	12.7228466200361	2.03908017334572e-06	1.94817041325439	1
ENSG00000169629.11	RGPD8	2	112434559	2_67	0	0.0199367180342437	14.2395377101462	2.69554727838703e-06	-2.08487886161213	1
ENSG00000114999.7	TTL	2	112482606	2_67	0	0.197641146527023	35.6891616720784	6.69747510535508e-05	-3.54378898691282	1
ENSG00000125630.15	POLR1B	2	112545272	2_67	0	0.0147091041838245	11.47043560684	1.60200376360033e-06	-1.67695815519005	1
ENSG00000125611.15	CHCHD5	2	112585105	2_67	0	0.0135162015241045	10.701233863574	1.37336479477998e-06	-1.619407679464	2
ENSG00000169607.12	CKAP2L	2	112765001	2_67	0	0.00766553240749168	5.55108988251453	4.04034062470939e-07	0.506837849764176	1
ENSG00000125538.11	IL1B	2	112836810	2_67	0	0.00684499374681546	4.52428621095349	2.94049552999298e-07	-0.0401824670263902	1
ENSG00000125637.15	PSD4	2	113159335	2_67	0	0.0338175382521433	19.0693301968539	6.12314897144703e-06	2.03003048774213	2
ENSG00000125618.16	PAX8	2	113278173	2_67	0	0.00739307551548774	5.22282946173122	3.66630325443828e-07	0.448907328597456	1
ENSG00000136682.14	CBWD2	2	113442421	2_67	0	0.0112371163911035	9.02295222623745	9.62722083191826e-07	1.14104297398635	1
ENSG00000144134.18	RABL2A	2	113627627	2_67	0	0.00780341437974397	5.71280309849465	4.23283482856103e-07	-0.629190693859756	2
ENSG00000115084.13	SLC35F5	2	113756932	2_67	0	0.00747324715406617	5.32065634926486	3.77547806831764e-07	0.457302797352873	1
ENSG00000115091.11	ACTR3	2	113889855	2_67	0	0.00701663934660657	4.74887726222539	3.16386173781651e-07	-0.285251979344648	1
ENSG00000088205.12	DDX18	2	117851193	2_69	0	0.0158738485867072	7.80774474847773	1.17680698400078e-06	-1.08361770516202	1
ENSG00000125633.10	CCDC93	2	118013874	2_69	0	0.0117947710706932	5.10688787325112	5.71930471037204e-07	0.532088149855963	2
ENSG00000125629.14	INSIG2	2	118088243	2_69	0	0.314570233217952	36.0661086248406	0.00010772445547181	-3.66227521515908	2
ENSG00000163064.6	EN1	2	118840638	2_69	0	0.0330961646927792	14.5155765854784	4.56151762551171e-06	1.68045970355045	1
ENSG00000019169.10	MARCO	2	118946604	2_69	0	0.0202558966763592	10.0282642379835	1.92874422461328e-06	-1.35289949127786	1
ENSG00000115107.19	STEAP3	2	119223081	2_69	0	0.0422671455457822	16.7616286102737	6.7269241350461e-06	1.93469523172878	2
ENSG00000186132.14	C2orf76	2	119367787	2_69	0	0.0113799719610167	4.78161445523728	5.16669880067912e-07	-0.185150934428435	1
ENSG00000155368.16	DBI	2	119366128	2_69	0	0.0112424944921155	4.67119936273376	4.98641572258377e-07	0.295091997825551	1
ENSG00000171227.6	TMEM37	2	119430196	2_69	0	0.0115284483101955	4.89937654771498	5.36301575063296e-07	0.316058450762137	1
ENSG00000080293.9	SCTR	2	119459880	2_69	0	0.0344253158752085	14.8765628849389	4.86270510692783e-06	-1.67164483039917	2
ENSG00000163075.12	CFAP221	2	119544252	2_69	0	0.0110665178182392	4.52789000475265	4.75777886179213e-07	-0.0770743625141315	1
ENSG00000144120.12	TMEM177	2	119679105	2_69	0	0.0115810586837221	4.94074474776156	5.43297962979912e-07	-0.20196370242914	1
ENSG00000088179.8	PTPN4	2	119760017	2_69	0	0.0113400016488825	4.74964873564813	5.11413286369495e-07	0.152186707634186	1
ENSG00000115109.13	EPB41L5	2	120013281	2_69	0	0.0133258562615162	6.21617108434055	7.86530340178464e-07	-0.763956157263606	1
ENSG00000226479.3	TMEM185B	2	120223118	2_69	0	0.0217044712699898	10.6582020963806	2.19649671652175e-06	1.30109928540756	1
ENSG00000144118.13	RALB	2	120243541	2_69	0	0.0131241706585969	6.07752046569379	7.57348371340897e-07	-0.765502162400038	1
ENSG00000074047.21	GLI2	2	120735673	2_70	0	0.044911290446361	7.69988350818149	3.28350049031584e-06	1.03411636337327	1
ENSG00000115112.7	TFCP2L1	2	121285630	2_70	0	0.0354626432881047	5.52852255027436	1.86156234556887e-06	0.610331126626383	1
ENSG00000074054.17	CLASP1	2	121649921	2_70	0	0.0437363618160324	7.45575632609275	3.0962196043427e-06	1.29274726413444	1
ENSG00000136732.14	GYPC	2	126655525	2_74	0	0.0870603007628531	15.6594382342053	1.29447521074008e-05	1.80779994660641	1
ENSG00000136717.14	BIN1	2	127106970	2_74	0	0.0464766621024765	9.82850715304255	4.33730422077643e-06	-1.72184044074782	1
ENSG00000163161.12	ERCC3	2	127296171	2_75	0	0.0400972423123329	4.55700127056404	1.73496633209342e-06	0.0654067919291561	1
ENSG00000169967.16	MAP3K2	2	127388145	2_75	0	0.0402595903500258	4.59414795373852	1.75619091347084e-06	-0.106548347369882	3
ENSG00000115718.17	PROC	2	127420398	2_75	0	0.0404013175764461	4.62645713459992	1.77476750364407e-06	0.164310153618976	1
ENSG00000169994.18	MYO7B	2	127635113	2_75	0	0.0918229422814585	12.2472077619279	1.06778960047906e-05	-1.7011331503753	1
ENSG00000144230.16	GPR17	2	127648067	2_75	0	0.0406487798876025	4.68260191268383	1.80730790985351e-06	0.219532033242627	3
ENSG00000072163.19	LIMS2	2	127680943	2_75	0	0.0400454355281865	4.5451167057742	1.72820579586741e-06	-0.112529664764808	1
ENSG00000136709.11	WDR33	2	127810860	2_75	0	0.0682345705932931	9.47105870370173	6.1362124585632e-06	1.38737735482118	2
ENSG00000144231.10	POLR2D	2	127857926	2_75	0	0.0761843991311983	10.4982018240847	7.59413583552615e-06	-1.37064726548652	1
ENSG00000136715.17	SAP130	2	128028089	2_75	0	0.120216883568666	14.7960528654332	1.68891866974269e-05	1.89590483109679	2
ENSG00000136731.12	UGGT1	2	128091310	2_75	0	0.0412882145507887	4.82613992540168	1.89200991940705e-06	0.274212260886362	1
ENSG00000136720.6	HS6ST1	2	128303297	2_75	0	0.0790744301833517	10.8460497189612	8.14338670756337e-06	-1.42890613142275	1
ENSG00000233087.7	WTH3DI	2	131364366	2_78	0	0.045193979449107	6.89244302381375	2.95767986832621e-06	-1.50936389467554	1
ENSG00000136699.19	SMPD4	2	130182517	2_78	0	0.0370931179373279	5.07581938438794	1.7877092904696e-06	-0.377580710671656	1
ENSG00000152082.13	MZT2B	2	130181715	2_78	0	0.0369486464804588	5.0399907719275	1.76817673424034e-06	-0.367662701604701	1
ENSG00000136710.9	CCDC115	2	130343161	2_78	0	0.0752110063584301	11.6124014416654	8.29279324204542e-06	-1.50559778048525	1
ENSG00000136718.9	IMP4	2	130342325	2_78	0	0.0393982387013355	5.62964958971234	2.10598642530586e-06	-0.798235069749441	1
ENSG00000072135.12	PTPN18	2	130356437	2_78	0	0.0929320463663388	13.594397311669	1.19956243119928e-05	1.6814916837418	1
ENSG00000136002.18	ARHGEF4	2	130836842	2_78	0	0.0508118480693235	7.9731024935969	3.84671255194544e-06	1.01288080982475	1
ENSG00000075886.10	TUBA3D	2	131475744	2_78	0	0.08766285711804	13.045950311415	1.08589726173933e-05	2.31414467988949	1
ENSG00000163040.14	CCDC74A	2	131527737	2_78	0	0.14172523411052	17.6057626466467	2.36918744449216e-05	2.69837445923793	2
ENSG00000176771.16	NCKAP5	2	133568910	2_79	0	0.0189059636111777	4.57073761204243	8.20507405851948e-07	-0.116837204429916	2
ENSG00000152128.13	TMEM163	2	134723708	2_80	0	0.0379922534058171	5.48618155524402	1.9790766998723e-06	-1.49098708868746	1
ENSG00000082258.12	CCNT2	2	134916341	2_80	0	0.132323994953307	17.1358295359352	2.15298564446136e-05	2.85379688155385	2
ENSG00000121988.17	ZRANB3	2	135531995	2_80	0	0.0450330002191536	7.04993274460482	3.01448586977351e-06	-1.43315663032535	2
ENSG00000048991.16	R3HDM1	2	135531995	2_80	0	0.0372900875672929	5.31478779686226	1.8818141471218e-06	0.998162907800505	1
ENSG00000076003.4	MCM6	2	135876201	2_80	0	0.0360303807605947	4.99936700091343	1.71033533303769e-06	1.17325757147883	1
ENSG00000115866.10	DARS	2	135985920	2_80	0	0.0369347348121056	5.22687866431652	1.83305206480928e-06	-0.875239072021489	1
ENSG00000144229.11	THSD7B	2	136758430	2_81	0	0.0469632131319424	7.8012973092683	3.47874046450574e-06	-1.16882147863173	1
ENSG00000150540.13	HNMT	2	137963983	2_82	0	0.0239388052270201	4.93055449248746	1.12071615162523e-06	-0.387157173834978	1
ENSG00000144228.8	SPOPL	2	138501652	2_82	0	0.0368435965276427	8.26602694883949	2.89171995090738e-06	0.342632070362974	1
ENSG00000168702.17	LRP1B	2	142131604	2_85	0	0.0261051686806817	4.82305417706315	1.19549025663514e-06	-0.368612954607129	1
ENSG00000115919.14	KYNU	2	142877245	2_85	0	0.0260250355323134	4.79495671245737	1.18487740763789e-06	0.273274963796708	1
ENSG00000121989.14	ACVR2A	2	147844091	2_88	0	0.0400983079784318	19.419230259416	7.39359155743695e-06	2.31091791576583	2
ENSG00000115947.13	ORC4	2	148020703	2_88	0	0.0176110999390983	11.8168134998948	1.97598780368345e-06	1.70137011904618	1
ENSG00000204406.12	MBD5	2	148020703	2_88	0	0.0176110999390983	11.8168134998948	1.97598780368345e-06	1.70137011904618	1
ENSG00000187123.14	LYPD6	2	149329628	2_88	0	0.00883763200824039	4.60639901946656	3.86540376926687e-07	-0.125128705538141	1
ENSG00000184898.6	RBM43	2	151261443	2_90	0	0.0303809550584738	4.57946003139938	1.32103125207487e-06	0.0868869498777513	2
ENSG00000123609.10	NMI	2	151290144	2_90	0	0.0307013505049121	4.67551908908689	1.36296502351416e-06	-0.445348256025763	2
ENSG00000123610.4	TNFAIP6	2	151356837	2_90	0	0.0516086645170772	9.45051225345501	4.63100625157226e-06	1.0974253628162	1
ENSG00000080345.17	RIF1	2	151409797	2_90	0	0.122603405381573	17.5510428386319	2.04316225148041e-05	-2.43993392140729	2
ENSG00000183091.19	NEB	2	151734675	2_91	0	0.0462722654233163	9.05848285315646	3.97991343278277e-06	1.23250140327742	1
ENSG00000182389.19	CACNB4	2	152099291	2_91	0	0.0413207566252215	8.01619042093355	3.1450944135364e-06	0.955045509663602	2
ENSG00000115145.9	STAM2	2	152176079	2_91	0	0.177777718046452	21.7503352950042	3.67147588777897e-05	-3.50168572087203	2
ENSG00000157827.19	FMNL2	2	152335141	2_91	0	0.0390490349398109	7.49636070010485	2.77944559239465e-06	-0.921754307018485	1
ENSG00000196504.15	PRPF40A	2	152717752	2_91	0	0.195814194697369	22.7048637459462	4.22143851015586e-05	-3.50819047109872	1
ENSG00000177917.10	ARL6IP6	2	152717752	2_91	0	0.195814194697369	22.7048637459462	4.22143851015586e-05	3.50819047109872	1
ENSG00000177519.3	RPRM	2	153542180	2_92	0	0.0337132540774049	5.07533966337894	1.62466259899186e-06	0.414865004959602	1
ENSG00000144278.14	GALNT13	2	153872211	2_92	0	0.0334335244588995	4.99894974208352	1.58693203887995e-06	0.57175054467873	1
ENSG00000115159.15	GPD2	2	156437527	2_93	0	0.0435563794019999	12.0962086431316	5.00263063280722e-06	1.80921786707465	1
ENSG00000136542.8	GALNT5	2	157257153	2_94	0	0.034217293590511	5.80787502929314	1.88694966685962e-06	-0.586406790246107	1
ENSG00000115165.9	CYTIP	2	157488690	2_94	0	0.0364247140133279	6.38142922541697	2.20704660677288e-06	-0.719931711643703	2
ENSG00000115170.13	ACVR1	2	157876051	2_95	0	0.0436320982412416	8.23290040918286	3.41080080768553e-06	1.03435637445977	1
ENSG00000153237.17	CCDC148	2	158457154	2_95	0	0.0782161134738694	13.6426522431631	1.01319360027325e-05	1.86023371744334	1
ENSG00000144283.21	PKP4	2	158456221	2_95	0	0.0325562376881244	5.54356719708619	1.71364525825051e-06	0.757047734483913	3
ENSG00000163331.11	DAPL1	2	158794343	2_96	0	0.0218365470542942	6.4113249911839	1.32931882347139e-06	0.710633064149708	2
ENSG00000115183.14	TANC1	2	158968808	2_96	0	0.0362958592676651	10.925862123251	3.76539199380382e-06	-1.25936814386941	1
ENSG00000196151.10	WDSUB1	2	159287223	2_96	0	0.0181747046268206	4.80395319730611	8.2901717087401e-07	0.437910803745373	1
ENSG00000136536.14	MARCH7	2	159712509	2_96	0	0.025215115873677	8.1734776888382	1.95688473969282e-06	1.17487579155303	1
ENSG00000153246.12	PLA2R1	2	160055121	2_96	0	0.0319945769984136	9.78602302959347	2.97289795978443e-06	-1.33017007857198	2
ENSG00000115221.10	ITGB6	2	160266824	2_96	0	0.0300851595505407	9.25411522612915	2.64353228391332e-06	-1.22236695719563	2
ENSG00000136560.13	TANK	2	161137402	2_97	0	0.0628340882525329	8.68197505210537	5.17977920802026e-06	1.13519869788905	1
ENSG00000197635.9	DPP4	2	162074215	2_97	0	0.0794917840193377	10.8723598409259	8.20622571882681e-06	-1.69707766534306	2
ENSG00000182263.13	FIGN	2	163615595	2_99	0	0.149527836888348	21.2187216601565	3.01258051935959e-05	2.33162904903686	1
ENSG00000082438.15	COBLL1	2	164843936	2_100	0	0.0184998270875144	4.87775856190826	8.56811655841791e-07	-0.0848298953164835	1
ENSG00000169507.9	SLC38A11	2	164970433	2_100	0	0.0205665404482224	6.08408533485485	1.18810257629018e-06	0.853620846148236	1
ENSG00000178662.15	CSRNP3	2	165469352	2_100	0	0.0515987719177314	12.6191376591626	6.18253295612892e-06	-0.890554696291389	1
ENSG00000123607.14	TTC21B	2	165973503	2_100	0	0.0186761891691981	5.48322967275539	9.72348835208985e-07	0.785032676319275	1
ENSG00000163072.15	NOSTRIN	2	168783046	2_102	0	0.0143264976506513	4.54237072157676	6.17902575733082e-07	-0.0893673520409086	1
ENSG00000152253.8	SPC25	2	168883608	2_102	0	0.0187303382748408	6.98235037547478	1.24177998524568e-06	0.890596296649333	1
ENSG00000163093.11	BBS5	2	169478998	2_103	0	0.0333629789927725	4.55651372574793	1.44342725566767e-06	0.0041352174582032	2
ENSG00000239474.6	KLHL41	2	169509786	2_103	0	0.0348375253527219	4.95309244205876	1.63840448474712e-06	0.442482893158166	1
ENSG00000138399.17	FASTKD1	2	169573525	2_103	0	0.0332729874245471	4.53175389024303	1.43171148522758e-06	-0.0959041648218326	1
ENSG00000138398.15	PPIG	2	169584491	2_103	0	0.0376447155657436	5.66435810856717	2.02466007576601e-06	0.659050353316222	1
ENSG00000154479.12	CCDC173	2	169694453	2_103	0	0.0482866773631192	7.95560859891353	3.64752374373796e-06	-1.020374858225	1
ENSG00000144362.11	PHOSPHO2	2	169693707	2_103	0	0.0803866710561556	12.6871023388898	9.68375702512502e-06	1.90736161246451	1
ENSG00000213160.9	KLHL23	2	169694217	2_103	0	0.0425209003255407	6.78403914760559	2.73897579141176e-06	1.07784630223366	2
ENSG00000138385.15	SSB	2	169792839	2_103	0	0.0444550340799698	7.19355841950252	3.03642192877987e-06	-0.778153872201063	1
ENSG00000144357.16	UBR3	2	169827097	2_103	0	0.0532065728697027	8.85156398101774	4.47180333814596e-06	-1.39006252381337	1
ENSG00000128683.13	GAD1	2	170816965	2_104	0	0.082527205805672	18.2298585524339	1.4284920797632e-05	-1.85740618226367	1
ENSG00000115806.12	GORASP2	2	170928918	2_104	0	0.018540844795945	5.48127612055637	9.64958410100412e-07	-0.80610160273936	1
ENSG00000123600.19	METTL8	2	171435106	2_104	0	0.0174282457516888	5.04228531487659	8.3440805577205e-07	0.783918290028428	1
ENSG00000071967.11	CYBRD1	2	171521922	2_104	0	0.017441473964628	4.79099346455409	7.93425509188582e-07	-0.555871929555446	2
ENSG00000077380.15	DYNC1I2	2	171687403	2_104	0	0.194082626753764	18.3620886737887	3.38381131667374e-05	-4.11555350992753	1
ENSG00000128708.12	HAT1	2	171922612	2_104	0	0.0222334683824198	6.61520849086684	1.39652318525611e-06	-0.376292485725421	1
ENSG00000115840.13	SLC25A12	2	172009606	2_104	0	0.0717010928967545	20.1224461268412	1.36994756741543e-05	2.83987892479163	1
ENSG00000172878.13	METAP1D	2	171999243	2_104	0	0.0179123602267124	5.16770036130275	8.78916333536211e-07	-0.53115449521201	1
ENSG00000144355.14	DLX1	2	172084313	2_104	0	0.0256378839929086	8.96298050000903	2.18188585322484e-06	-1.75089238286609	1
ENSG00000091409.14	ITGA6	2	172426046	2_105	0	0.024583519296955	13.9497930850132	3.25618609823536e-06	1.64385021482707	1
ENSG00000152256.13	PDK1	2	172555077	2_105	0	0.0088365972336879	4.73981549047756	3.97689288168642e-07	-0.281954368611489	1
ENSG00000091428.17	RAPGEF4	2	172735564	2_105	0	0.0405668609951797	18.2993309144252	7.04861859805809e-06	2.13002445057542	1
ENSG00000138430.15	OLA1	2	174248967	2_105	0	0.0559108239167676	27.1075914607158	1.43907762487681e-05	-3.88640963193684	1
ENSG00000144306.14	SCRN3	2	174503115	2_105	0	0.01067825409696	6.35378553638748	6.44214060608204e-07	0.51721696730655	1
ENSG00000115935.17	WIPF1	2	174682550	2_105	0	0.0243893146377397	13.2288069985168	3.06349851087904e-06	-1.52349828891491	1
ENSG00000128656.13	CHN1	2	175028605	2_106	0	0.0235553403338726	4.53425070203609	1.01412691511006e-06	-0.1821661676207	1
ENSG00000115966.16	ATF2	2	175168771	2_106	0	0.0746637418856113	15.15915622335	1.07468744892978e-05	-2.12083959382426	1
ENSG00000154518.9	ATP5G3	2	175179732	2_106	0	0.0244176208665833	4.86254831168955	1.12736532330922e-06	-0.228814082141279	1
ENSG00000128709.12	HOXD9	2	176122492	2_106	0	0.0363460218592876	8.50383847767597	2.93473764406333e-06	-1.01945855167856	1
ENSG00000175879.8	HOXD8	2	176129895	2_106	0	0.0302245800423421	6.81332396393919	1.95531490820646e-06	0.949997124435451	1
ENSG00000128652.11	HOXD3	2	176135968	2_106	0	0.197463433596473	24.4536774592471	4.58488303534401e-05	2.74640665281749	1
ENSG00000170166.5	HOXD4	2	176151101	2_106	0	0.045393535403857	10.5478750904745	4.54628212988203e-06	-1.37638575945231	1
ENSG00000128645.14	HOXD1	2	176229217	2_106	0	0.0314036605498386	7.1638029395574	2.13609863233062e-06	0.762251303801189	1
ENSG00000128654.13	MTX2	2	176269444	2_106	0	0.114357056341737	19.1696459665655	2.0814906130478e-05	2.43304791009234	1
ENSG00000116044.15	NFE2L2	2	177392663	2_107	0	0.113825802356376	13.0112843308085	1.4062362356304e-05	1.85903936013287	1
ENSG00000196659.9	TTC30B	2	177553107	2_107	0	0.0504474759667183	5.40720422403739	2.5900587282256e-06	0.563268331642494	1
ENSG00000128655.16	PDE11A	2	178108830	2_108	0	0.00949762807784815	4.70728922693446	4.24505614731431e-07	-0.0622470158238335	1
ENSG00000155636.14	RBM45	2	178111787	2_108	0	0.0150167200116265	8.8937351919156	1.26810926180279e-06	-1.66398067540642	2
ENSG00000180228.12	PRKRA	2	178451344	2_108	0	0.00964104199524585	4.92531902039962	4.50874565749975e-07	0.530728004752851	1
ENSG00000204311.12	DFNB59	2	178447910	2_108	0	0.0162063113241526	9.08707024631327	1.39831642678552e-06	1.03480549603715	1
ENSG00000079150.17	FKBP7	2	178478636	2_108	0	0.00974046733370981	4.92315622237449	4.55324278497398e-07	-0.255734158492308	1
ENSG00000116095.10	PLEKHA3	2	178480456	2_108	0	0.0098642866839882	5.06912280950495	4.74783803616671e-07	-0.528298604162024	1
ENSG00000155657.26	TTN	2	178831108	2_108	0	0.00968514311462443	4.92467886696692	4.52878136882025e-07	-0.169049936337217	1
ENSG00000163492.14	CCDC141	2	179049913	2_108	0	0.00955299669429865	4.74835969894717	4.30705715142552e-07	-0.0617189128543857	2
ENSG00000144331.18	ZNF385B	2	179861799	2_108	0	0.0118350055424007	6.78482416317178	7.62437869835662e-07	0.985494656244519	1
ENSG00000170035.15	UBE2E3	2	180967386	2_109	0	0.0380397315101404	5.34402501296078	1.9302044918865e-06	-0.637763581912733	1
ENSG00000077232.17	DNAJC10	2	182715440	2_110	0	0.124947098090785	20.8076149293165	2.4685724221962e-05	2.1758465487966	1
ENSG00000162998.4	FRZB	2	182771890	2_110	0	0.0614657351928476	14.1440741267555	8.25477045541276e-06	-1.92644989540911	2
ENSG00000162999.12	DUSP19	2	183079224	2_110	0	0.0227728399950551	5.02029095194259	1.08553412120636e-06	0.411242866054106	1
ENSG00000163002.12	NUP35	2	183115667	2_110	0	0.0364540554713265	9.32557395569968	3.22789067664629e-06	1.64759780617599	1
ENSG00000170396.7	ZNF804A	2	184598393	2_112	0	0.140723482872538	31.4577182038947	4.20330776208711e-05	3.17200976378676	1
ENSG00000188738.14	FSIP2	2	185738225	2_112	0	0.0137347349220558	10.7476694404442	1.401625465679e-06	1.55706346441698	1
ENSG00000065548.17	ZC3H15	2	186486293	2_112	0	0.0077821598500506	5.40572187619058	3.99439713490861e-07	-0.34992972714679	1
ENSG00000138448.11	ITGAV	2	186590551	2_112	0	0.0219720185767265	14.489220869741	3.02282069648344e-06	1.73034106417678	1
ENSG00000064989.12	CALCRL	2	187480595	2_112	0	0.00831107655027574	5.9795123877836	4.7186791610353e-07	0.661473225957194	1
ENSG00000003436.15	TFPI	2	187566010	2_112	0	0.046156459578004	20.5600633794131	9.01061294643918e-06	-2.05103121707411	1
ENSG00000168542.14	COL3A1	2	188974074	2_112	0	0.00711287448610476	4.52243500659145	3.05432239251138e-07	0.0185713471896908	1
ENSG00000204262.11	COL5A2	2	189180361	2_113	0	0.0318128990424813	6.94565047547887	2.09803905657885e-06	1.01966845068366	1
ENSG00000115368.9	WDR75	2	189442966	2_113	0	0.0354012821871487	7.92547079806943	2.66404440065765e-06	1.16319458335888	1
ENSG00000138381.9	ASNSD1	2	189661498	2_113	0	0.0287456435132595	6.01744516822108	1.64240997423298e-06	0.896490272477098	1
ENSG00000151687.14	ANKAR	2	189677961	2_113	0	0.0300916911984542	6.43626391420612	1.8389835182784e-06	-0.988765166214274	1
ENSG00000128699.13	ORMDL1	2	189784856	2_113	0	0.031465723192953	6.84512562320098	2.04510936478695e-06	-1.06413031545327	1
ENSG00000064933.17	PMS1	2	189784079	2_113	0	0.024578416116526	4.58575851653971	1.0701938987582e-06	-0.245958917972159	1
ENSG00000198130.15	HIBCH	2	190344069	2_113	0	0.0255718670915334	4.9477519533017	1.20134502508314e-06	0.252489590376279	1
ENSG00000151689.12	INPP1	2	190343621	2_113	0	0.0280194167488677	5.78338452324726	1.53864544689243e-06	0.865219148839088	1
ENSG00000151690.14	MFSD6	2	190403662	2_113	0	0.0249291316000274	4.71517909719081	1.11609905459245e-06	-0.219843885882487	2
ENSG00000189362.11	NEMP2	2	190534707	2_113	0	0.0272614580092218	5.53257045292477	1.43210027806709e-06	0.693107695304456	1
ENSG00000115415.18	STAT1	2	191021099	2_113	0	0.0656083784738039	13.6184492655127	8.48368155147319e-06	-1.80027415289499	1
ENSG00000138378.17	STAT4	2	191152153	2_114	0	0.015383826028185	4.96296514384773	7.2494153285193e-07	-0.335306070465945	1
ENSG00000128641.18	MYO1B	2	191245493	2_114	0	0.0253306859136675	9.53913259896659	2.2943159930235e-06	1.1858881532751	1
ENSG00000173559.12	NABP1	2	191677959	2_114	0	0.0148678435148002	4.64142759869196	6.55234805281404e-07	-0.148866131401042	1
ENSG00000144339.11	TMEFF2	2	192194079	2_114	0	0.0336797170744125	11.9278334340268	3.81441021827931e-06	-1.30425849995435	2
ENSG00000196950.13	SLC39A10	2	195575506	2_115	0	0.0225227262646022	4.59588154968296	9.82849865056734e-07	0.314029498992283	1
ENSG00000118997.13	DNAH7	2	196068464	2_116	0	0.060738249634519	12.2370471341303	7.05726299039273e-06	1.81442866496558	1
ENSG00000144395.17	CCDC150	2	196640040	2_116	0	0.0508135202945478	10.5874232938879	5.10818899343836e-06	2.07427810448296	1
ENSG00000187944.2	C2orf66	2	196810956	2_116	0	0.0549049994422672	11.3032029349289	5.89265226113394e-06	-2.29079410846035	2
ENSG00000197121.14	PGAP1	2	196928580	2_116	0	0.0290134234473796	5.43795916307327	1.49807071809e-06	-1.03525772306839	1
ENSG00000115520.8	COQ10B	2	197453059	2_117	0	0.075415290204487	33.6627584670552	2.41049649525866e-05	-5.68925026009562	1
ENSG00000115541.10	HSPE1	2	197499794	2_117	0	0.0316977302868702	7.89624173206905	2.37654475686068e-06	-0.9191833300696	1
ENSG00000162944.10	RFTN2	2	197675986	2_117	0	0.0967536949440351	20.0525870268774	1.84219401055585e-05	2.84039216463932	1
ENSG00000115896.15	PLCL1	2	197804386	2_117	0	0.026543652445395	7.10708170463391	1.79122188675087e-06	-1.11182214658106	1
ENSG00000226124.6	FTCDNL1	2	199760858	2_118	0	0.00583641934635581	17.282311160606	9.57735764138151e-07	-4.82593458837636	2
ENSG00000178074.5	C2orf69	2	199911021	2_118	0	0.0132561136066448	11.5357328529719	1.45197388133937e-06	3.47574539197858	1
ENSG00000162971.10	TYW5	2	199955035	2_118	0	0.00605710790512948	25.423686963614	1.46218134872333e-06	-6.60380956438696	2
ENSG00000196141.13	SPATS2L	2	200304128	2_118	0	0.00581354081587882	5.37913850707014	2.96927792638654e-07	0.556160059229272	2
ENSG00000155729.12	KCTD18	2	200519526	2_118	0	0.00650033066269462	7.12398428650252	4.39699324883752e-07	-1.61715134777873	1
ENSG00000138356.13	AOX1	2	200586283	2_118	0	0.0177626898369913	14.8760381377371	2.50895812153552e-06	-1.3774166223787	1
ENSG00000082153.17	BZW1	2	200810095	2_119	0	0.0435897547822166	4.91143560377827	2.03277952104429e-06	-0.237212183274122	1
ENSG00000013441.15	CLK1	2	200864612	2_119	0	0.0418132855183794	4.528520519828	1.79791034268984e-06	0.183794900477321	1
ENSG00000155744.9	FAM126B	2	201071138	2_119	0	0.0423447740308066	4.64473260320093	1.86748848740067e-06	-0.316188387787112	1
ENSG00000003402.19	CFLAR	2	201116120	2_119	0	0.0423484693976498	4.6455355815443	1.86797433877136e-06	0.316739866946494	1
ENSG00000003400.14	CASP10	2	201183110	2_119	0	0.0616527186281517	8.11478995085287	4.75036424510991e-06	1.46303231725139	1
ENSG00000155749.12	ALS2CR12	2	201293827	2_119	0	0.0429459420387635	4.7744642310386	1.94690237312077e-06	0.327430727938099	3
ENSG00000082146.12	STRADB	2	201388316	2_119	0	0.0746589599908073	9.8955589662732	7.01487059144368e-06	-1.33897936529633	1
ENSG00000115993.12	TRAK2	2	201451036	2_119	0	0.0691474477224021	9.18089522006951	6.02779650462986e-06	-1.25803304437011	1
ENSG00000155755.18	TMEM237	2	201643259	2_119	0	0.0419383714281759	4.55600041384848	1.81423154240396e-06	-0.120538810796846	1
ENSG00000003393.14	ALS2	2	201780819	2_119	0	0.0418285540391938	4.53187895654023	1.79990071813677e-06	-0.0513010791168802	1
ENSG00000138395.14	CDK15	2	201790118	2_119	0	0.0428056105056942	4.74434060824052	1.92829712093557e-06	-0.373537009625642	1
ENSG00000155760.2	FZD7	2	202034208	2_120	0	0.020280965996864	5.38677832333443	1.03732569938842e-06	0.0815439306374432	1
ENSG00000116030.16	SUMO1	2	202238678	2_120	0	0.0304845655132571	9.10971909140676	2.63683158101519e-06	0.974447698522655	1
ENSG00000138439.11	FAM117B	2	202633063	2_120	0	0.0220846959730077	6.16390328566066	1.29254192133196e-06	-0.646659901445857	2
ENSG00000163596.16	ICA1L	2	202871777	2_120	0	0.0443696739240311	12.5557705901494	5.28965083793719e-06	-1.54854315884316	1
ENSG00000138442.9	WDR12	2	203014780	2_120	0	0.123381353473354	22.1108557290425	2.59031438719243e-05	-2.69889919472494	1
ENSG00000178562.17	CD28	2	203708579	2_120	0	0.0220599016793196	6.15362260044318	1.28893740421785e-06	-0.465192114363969	1
ENSG00000163600.12	ICOS	2	203937045	2_120	0	0.0205376818015716	5.50147213317443	1.07282215871313e-06	-0.58940727548594	1
ENSG00000023228.13	NDUFS1	2	206158896	2_122	0	0.0274286303471033	11.0925099201319	2.88889225223489e-06	-1.84626601079401	1
ENSG00000183671.12	GPR1	2	206217980	2_122	0	0.0658347339662477	18.9819979659044	1.18657284247059e-05	-2.27860336224954	1
ENSG00000204186.7	ZDBF2	2	206276156	2_122	0	0.0636429481849783	18.6178345163371	1.12506302573135e-05	2.55737484600332	1
ENSG00000138400.12	MDH1B	2	206765369	2_122	0	0.0130238281567284	4.53094758796151	5.60305767036535e-07	-0.195304660594638	2
ENSG00000118246.13	FASTKD2	2	206765614	2_122	0	0.0133261359262419	4.81891484829485	6.09748706634787e-07	-0.449113952649617	1
ENSG00000163249.11	CCNYL1	2	207712007	2_122	0	0.0130950606812558	4.56742803816872	5.67906220371527e-07	-0.253544359776461	1
ENSG00000163251.3	FZD5	2	207769445	2_122	0	0.0453638303973176	15.5416509362697	6.69428604006201e-06	-1.77954295544498	1
ENSG00000115020.16	PIKFYVE	2	208266212	2_123	0	0.0452085493397192	4.76702528456512	2.04628171614492e-06	0.215068204124125	1
ENSG00000197713.14	RPE	2	210002122	2_124	0	0.0181390740392152	4.53183631508115	7.80524833863738e-07	0.0940493129405679	1
ENSG00000115365.11	LANCL1	2	210477778	2_124	0	0.0182106953727429	4.56773575923424	7.89814129157402e-07	-0.0315459861174627	1
ENSG00000021826.14	CPS1	2	210477414	2_124	0	0.0182750747953296	4.59988531459712	7.98185003268203e-07	0	1
ENSG00000178568.14	ERBB4	2	212539139	2_125	0	0.0321028932069313	13.960724513739	4.25548954742733e-06	-3.41660814172673	1
ENSG00000030419.16	IKZF2	2	213152393	2_126	0	0.0275679022241883	4.53749518978879	1.18772881876623e-06	-0.0339216705189243	1
ENSG00000144451.18	SPAG16	2	213282149	2_126	0	0.0275872037973891	4.54010433623426	1.18924384801368e-06	0.370421038456315	1
ENSG00000138376.10	BARD1	2	214803264	2_127	0	0.0189986197470234	4.71154510211871	8.49929298088683e-07	-0.237382102841925	3
ENSG00000138363.14	ATIC	2	215075224	2_127	0	0.0234558734801948	6.63380315198084	1.47744590122657e-06	0.756459760549689	3
ENSG00000118242.15	MREG	2	216033416	2_127	0	0.0257053290738456	7.47023645698423	1.82328648840861e-06	1.0471220987885	2
ENSG00000115425.13	PECR	2	216082628	2_127	0	0.037482900397483	10.9248542413602	3.88817888096929e-06	-1.46646205659565	1
ENSG00000138375.12	SMARCAL1	2	216412526	2_127	0	0.0197760235759518	5.07705619209519	9.53341147299669e-07	0.215890481452767	1
ENSG00000197756.9	RPL37A	2	216498338	2_127	0	0.182475811317252	25.8136860765221	4.47252445916389e-05	-2.93958505297908	1
ENSG00000181378.13	CFAP65	2	219041645	2_129	0	0.0243675540730135	4.56900904421587	1.05713719349986e-06	-0.169100582009822	1
ENSG00000231672.6	DIRC3	2	217757569	2_129	0	0.0248295263320549	4.71242909166588	1.11099130461516e-06	-0.218563890993696	1
ENSG00000188282.12	RUFY4	2	218034950	2_129	0	0.109870908424328	18.4628177360887	1.92609673250238e-05	-2.1685178091598	2
ENSG00000163466.15	ARPC2	2	218216699	2_129	0	0.0824425218026855	15.9017760090986	1.24478485665464e-05	-1.97361909995456	1
ENSG00000179921.14	GPBAR1	2	218259499	2_129	0	0.0286108693267989	5.84605663914429	1.588149818451e-06	0.460193115295967	1
ENSG00000127837.9	AAMP	2	218270205	2_129	0	0.0425673247301849	9.34607220849927	3.77748619087853e-06	1.09172933340978	1
ENSG00000127838.13	PNKD	2	218270205	2_129	0	0.0425673247301849	9.34607220849927	3.77748619087853e-06	1.09172933340978	1
ENSG00000135926.14	TMBIM1	2	218292881	2_129	0	0.041229665229721	9.03832611520536	3.53830456300881e-06	1.02612356163376	2
ENSG00000018280.16	SLC11A1	2	218381984	2_129	0	0.0257629766241889	5.05413602599644	1.23634695202356e-06	-0.382293382363551	2
ENSG00000135913.10	USP37	2	218568634	2_129	0	0.0354086882015864	8.13693478687835	2.73569747607453e-06	1.39216872659166	2
ENSG00000144580.13	CNOT9	2	218568666	2_129	0	0.0245240919808745	4.58529079445632	1.06771960350846e-06	0.0309914205107155	1
ENSG00000115556.13	PLCD4	2	218607609	2_129	0	0.0382362512407389	8.81085306076581	3.1988263286112e-06	-1.43029165013328	2
ENSG00000115568.15	ZNF142	2	218659583	2_129	0	0.0243145436042619	4.5392024993837	1.04795606733739e-06	0.172853723235123	1
ENSG00000163481.7	RNF25	2	218672243	2_129	0	0.0248488680564694	4.68749170568722	1.10597298572339e-06	0.057294656143311	1
ENSG00000163482.11	STK36	2	218672501	2_129	0	0.0508213756159445	11.6140916413784	5.60439918859543e-06	-1.82288324647266	1
ENSG00000135929.8	CYP27A1	2	218782732	2_129	0	0.0253424525897129	4.95737521608879	1.19288294862367e-06	0.421790977848794	1
ENSG00000163501.6	IHH	2	219061446	2_129	0	0.0260044573227582	7.37277066215862	1.8204381020774e-06	-1.79563095953504	1
ENSG00000213901.10	SLC23A3	2	219170383	2_129	1	0.0536538943761715	14.1976746711131	7.23295673285808e-06	3.51016447654173	2
ENSG00000144567.10	FAM134A	2	219177206	2_129	1	0.502814967064604	20.9322040446808	9.99356756424899e-05	-4.32496786404674	1
ENSG00000115649.15	CNPPD1	2	219177821	2_129	0	0.0278595588271339	5.57705203190286	1.4752863628704e-06	-0.325849354718856	2
ENSG00000115657.12	ABCB6	2	219218731	2_129	0	0.0293824181752591	6.57084854831007	1.83318539862835e-06	0.971846487216783	1
ENSG00000198925.10	ATG9A	2	219200509	2_129	0	0.04589178743656	13.1659140017564	5.7369806374659e-06	-2.56067185245168	2
ENSG00000163516.13	ANKZF1	2	219229829	2_129	0	0.0288642640338593	5.80667591078835	1.59142242207453e-06	-0.243793765750096	2
ENSG00000163521.15	GLB1L	2	219243701	2_129	0	0.0872902093342572	19.3189533545642	1.60120348130297e-05	-2.91016160819345	1
ENSG00000115661.13	STK16	2	219248662	2_129	0	0.0527265259646357	14.2532274539847	7.13575236362619e-06	-2.56266400044019	1
ENSG00000127824.13	TUBA4A	2	219278362	2_129	0	0.0338303088740241	7.15987869230568	2.29990037468662e-06	0.434970379060179	1
ENSG00000054356.13	PTPRN	2	219309801	2_129	0	0.0257606994391909	6.28483379200237	1.53726537098163e-06	1.48735393722976	1
ENSG00000123992.18	DNPEP	2	219395442	2_129	0	0.0245679212550042	4.59866195707056	1.07274696480842e-06	-0.0317321775119299	2
ENSG00000175084.11	DES	2	219418182	2_129	0	0.0290758404521109	6.39983765949151	1.76684573108857e-06	0.87498714692173	1
ENSG00000072195.14	SPEG	2	219434550	2_129	0	0.0243430515640755	4.54407076142704	1.05031000262278e-06	-0.0648726776781939	2
ENSG00000123989.13	CHPF	2	219543916	2_129	0	0.0259379141801402	5.3429887665353	1.3158812747284e-06	-0.764485200814802	1
ENSG00000123999.4	INHA	2	219568391	2_129	0	0.0294000864697989	6.32377260662145	1.76531515457962e-06	0.821475954445366	1
ENSG00000144589.21	STK11IP	2	219597918	2_130	0	0.0155586355612598	4.54310128080791	6.71152672344546e-07	0.0341883709083787	1
ENSG00000116106.11	EPHA4	2	221574191	2_130	0	0.0188329376873183	6.26871849238995	1.12097062939402e-06	-0.650330649715073	1
ENSG00000135903.18	PAX3	2	222296905	2_131	0	0.0440671808236235	10.9268851668933	4.57202970516395e-06	1.35703634249693	1
ENSG00000163082.9	SGPP2	2	222423832	2_131	0	0.102655456090677	18.7995234580926	1.83242527856385e-05	2.16426185649144	1
ENSG00000124003.12	MOGAT1	2	222671953	2_131	0	0.0298476810278032	7.35066859826679	2.08321855392389e-06	0.88684517532642	1
ENSG00000123983.13	ACSL3	2	222860739	2_131	0	0.0219046430877126	4.52334342590557	9.40790969327301e-07	0.101421882537306	2
ENSG00000135905.18	DOCK10	2	225041976	2_133	0	0.0263041937954823	5.82697498882143	1.45534361977428e-06	0.632283486205805	1
ENSG00000169047.5	IRS1	2	226799185	2_133	0	0.0285240796969244	6.56785794393602	1.77882321569826e-06	-0.741578488159614	1
ENSG00000144468.16	RHBDD1	2	226837941	2_133	0	0.0652244979215517	14.1851502393488	8.78500638355556e-06	1.73638029408033	1
ENSG00000081052.11	COL4A4	2	227162240	2_133	0	0.0286608423997312	6.61161857503956	1.79926088594869e-06	-0.810381431455902	1
ENSG00000169031.18	COL4A3	2	227166988	2_133	0	0.0338906169124613	8.14669031417419	2.62154959780984e-06	-1.03743787927475	1
ENSG00000153820.12	SPHKAP	2	228179139	2_134	0	0.129581154675236	21.494165038981	2.64459895225056e-05	3.01522187556616	1
ENSG00000168958.19	MFF	2	227324777	2_134	0	0.0181845781192616	4.79182846351694	8.27374038900521e-07	0.350250471082249	1
ENSG00000173744.17	AGFG1	2	227472263	2_134	0	0.184489898160795	25.8067493671589	4.52067506277019e-05	-2.68792922333383	1
ENSG00000135917.13	SLC19A3	2	227718030	2_134	0	0.0446313216407217	12.9927420058998	5.50602221329905e-06	1.45379268295944	1
ENSG00000123977.9	DAW1	2	227871322	2_134	0	0.0177454315485145	4.58359765837192	7.72307853287855e-07	-0.147426752835473	1
ENSG00000079263.18	SP140	2	230217409	2_135	0	0.0307926280965907	11.5353117163917	3.37266719517172e-06	1.60003357187683	1
ENSG00000185404.16	SP140L	2	230328083	2_135	0	0.0395272763052278	13.8260002069766	5.18908572492167e-06	1.78497375619822	1
ENSG00000135916.15	ITM2C	2	230864420	2_135	0	0.0150422099971708	4.99875640211162	7.13955292782477e-07	0.350897144976347	1
ENSG00000135898.9	GPR55	2	230960977	2_135	0	0.0218892096545287	8.41623445440687	1.7492234990617e-06	0.997564263723986	1
ENSG00000204128.5	C2orf72	2	231040159	2_136	0	0.0370196159178362	7.12272789428071	2.5036617760832e-06	0.973250231110757	1
ENSG00000135914.5	HTR2B	2	231125386	2_136	0	0.0279697143955546	4.55412792392616	1.20945761743515e-06	-0.143535407948433	2
ENSG00000115053.15	NCL	2	231483954	2_136	0	0.0279042100622646	4.53268308247132	1.20094324691841e-06	-0.226467112946482	1
ENSG00000171596.6	NMUR1	2	231446714	2_136	0	0.04273919410772	8.4432927951811	3.42638038779277e-06	-1.09593599107659	3
ENSG00000187514.16	PTMA	2	231706100	2_136	0	0.0346733063801598	6.52187575615448	2.14716379219583e-06	0.851617168091804	2
ENSG00000163273.3	NPPC	2	231914882	2_136	0	0.0338129468056527	6.29145602943907	2.01990797445381e-06	0.64744815138452	1
ENSG00000221944.6	TIGD1	2	232550122	2_136	0	0.0332136681516826	6.12751923136172	1.93240842347463e-06	-0.712483391894438	1
ENSG00000135930.13	EIF4E2	2	232549631	2_136	0	0.0304384328214118	5.32816502853954	1.53991713935506e-06	-0.520349006491145	1
ENSG00000115468.11	EFHD1	2	232641992	2_136	0	0.080467119813294	14.3086906926143	1.09324059356801e-05	-1.82074383015697	1
ENSG00000124831.18	LRRFIP1	2	237627167	2_140	0	0.0397055822706909	5.33084583219648	2.00976412163777e-06	0.611885792289124	1
ENSG00000177483.11	RBM44	2	237779662	2_140	0	0.0399145616694482	5.3790967314807	2.0386286125317e-06	-0.44625966924272	3
ENSG00000184182.18	UBE2F	2	237966682	2_141	0	0.0398009188122099	4.580267318573	1.73093723470577e-06	-0.132518231223212	1
ENSG00000132330.16	SCLY	2	238060509	2_141	0	0.0566059516031862	7.82871383856072	4.20774983061549e-06	-1.32368319384609	1
ENSG00000144488.14	ESPNL	2	238099356	2_141	0	0.0428983691138852	5.26961941275744	2.14643345542228e-06	0.512881741127529	2
ENSG00000168427.8	KLHL30	2	238138379	2_141	0	0.0438689187811884	5.47552755961733	2.28076372317184e-06	-0.684637433839714	2
ENSG00000178752.15	ERFE	2	238158500	2_141	0	0.0511293984586632	6.88780154997152	3.34386477100488e-06	0.900210266228176	1
ENSG00000132323.8	ILKAP	2	238139466	2_141	0	0.0544113928902538	7.46268288547989	3.85551349719155e-06	-0.722511125246997	1
ENSG00000204104.11	TRAF3IP1	2	238317141	2_141	0	0.0398816383648103	4.59886130489668	1.74148885709764e-06	-0.123901172098323	3
ENSG00000065802.11	ASB1	2	238426593	2_141	0	0.0413701440795293	4.93579676866996	1.93883878792943e-06	-0.214016763647508	2
ENSG00000233608.3	TWIST2	2	238847617	2_141	0	0.0532690867182161	7.26657146569291	3.67537956997009e-06	0.887245324759159	1
ENSG00000130414.11	NDUFA10	2	240028144	2_142	0	0.0278484045740408	7.18246190013976	1.89920151192318e-06	0.818626196161751	1
ENSG00000172428.10	COPS9	2	240136028	2_142	0	0.0326131964713604	8.62839431513111	2.67190336914621e-06	1.06926455203389	1
ENSG00000142327.12	RNPEPL1	2	240585899	2_142	0	0.0231312360050081	5.48673522394487	1.20506435141248e-06	0.415981421550096	1
ENSG00000144504.15	ANKMY1	2	240528247	2_142	0	0.0229332376516137	5.4082621793913	1.17766157582004e-06	0.347475191838919	1
ENSG00000142330.19	CAPN10	2	240586423	2_142	0	0.0614438468372234	14.4646613223496	8.43886548209003e-06	-1.71561602347274	2
ENSG00000178623.11	GPR35	2	240596709	2_142	0	0.0357152109123855	9.46156879502245	3.20858661459838e-06	1.25743231059316	2
ENSG00000172478.17	C2orf54	2	240896921	2_143	0	0.0306764526143656	4.54523878037656	1.32391236129815e-06	-0.10158044336865	2
ENSG00000122085.16	MTERF4	2	241099311	2_143	0	0.0472313797259687	8.50958643049459	3.81624706137261e-06	1.36785486883187	2
ENSG00000115687.13	PASK	2	241150158	2_143	0	0.0372077138763285	6.31502558727541	2.23103045227821e-06	0.85931347694866	1
ENSG00000115685.14	PPP1R7	2	241149230	2_143	0	0.0339063143131018	5.46250106874478	1.75860990687741e-06	-0.637196835308578	1
ENSG00000146205.13	ANO7	2	241217672	2_144	0	0.0888708951300549	15.735380386332	1.3278046868961e-05	-1.82284070777396	2
ENSG00000115677.16	HDLBP	2	241314902	2_144	0	0.0460053479159401	9.61728271270837	4.20105240513592e-06	-1.53693027156143	1
ENSG00000006607.13	FARP2	2	241354886	2_144	0	0.157429556077887	21.1811300020462	3.16615952966269e-05	2.65433866775663	2
ENSG00000115694.14	STK25	2	241510210	2_144	0	0.0427582293509672	8.94319729910924	3.63086349196019e-06	1.06823080585094	1
ENSG00000168397.16	ATG4B	2	241677578	2_144	0	0.0271833139454889	4.78911115433659	1.23610315452415e-06	0.348788457411085	1
ENSG00000168395.15	ING5	2	241728635	2_144	0	0.0283751279387177	5.18156356576399	1.39603419264657e-06	0.578716035973176	1
ENSG00000134115.12	CNTN6	3	1092518	3_1	0	0.0282897039505572	4.99007411881989	1.34039498958157e-06	0.304944951170252	1
ENSG00000091181.19	IL5RA	3	3126271	3_4	0	0.0175625416703948	9.23365723663826	1.53977942980879e-06	-1.0679367550625	1
ENSG00000072756.16	TRNT1	3	3131272	3_4	0	0.0167026886842805	8.77655687895094	1.39189974428871e-06	1.01873025553101	2
ENSG00000113851.14	CRBN	3	3178805	3_4	0	0.0316927146984645	14.6240578165487	4.40073009470107e-06	1.6466140435956	1
ENSG00000175928.5	LRRN1	3	3799536	3_4	0	0.0143404779960603	7.38899350288322	1.00611195371284e-06	-0.88212152953603	1
ENSG00000170364.12	SETMAR	3	4303252	3_4	0	0.0107134317447767	4.73890696502547	4.82063429942149e-07	0.259216070050251	1
ENSG00000144455.13	SUMF1	3	4368850	3_4	0	0.0135791471230842	6.89290446418315	8.88734725540808e-07	0.749122651277616	3
ENSG00000134109.10	EDEM1	3	5190141	3_4	0	0.0105070827211585	4.56227947070184	4.55157217149086e-07	-0.123357627135514	1
ENSG00000182533.6	CAV3	3	8733693	3_7	0	0.031146827590676	4.59839066467266	1.35993164726954e-06	0.0769160424047758	1
ENSG00000125046.14	SSUH2	3	8744924	3_7	0	0.0309457048169499	4.53906532841782	1.33371860268966e-06	0.100162493668143	1
ENSG00000180914.10	OXTR	3	8769543	3_7	0	0.0313743017616264	4.6650411149646	1.38971882936719e-06	-0.288483583058203	1
ENSG00000070950.9	RAD18	3	8963418	3_7	0	0.03970520924847	6.825615837419	2.57327812030605e-06	-0.807308333316325	2
ENSG00000168137.15	SETD5	3	9397385	3_7	0	0.100736459972923	15.4786734433493	1.48053207216231e-05	2.21601875754295	2
ENSG00000132164.9	SLC6A11	3	10775822	3_8	0	0.0156202640124946	4.71923643637408	6.99934665238111e-07	0.283212365569514	1
ENSG00000163719.19	MTMR14	3	9649842	3_8	0	0.015282199066296	4.53020955990958	6.57357377718675e-07	0.0239401389600048	1
ENSG00000114026.21	OGG1	3	9749660	3_8	0	0.016611695794257	5.30879456742986	8.37350504076692e-07	0.406002895388766	1
ENSG00000134072.10	CAMK1	3	9770367	3_8	0	0.0582842719711771	16.6111975658872	9.19284031881658e-06	-1.91969454702108	1
ENSG00000241553.12	ARPC4	3	9792302	3_8	0	0.0290456032461045	10.2491013954911	2.82659500524631e-06	1.33905895264062	1
ENSG00000214021.15	TTLL3	3	9809721	3_8	0	0.0393513680249757	13.1284992800227	4.90537616346495e-06	1.54414397561164	1
ENSG00000156990.14	RPUSD3	3	9847001	3_8	0	0.0153008822547341	4.54247120822229	6.5994243246671e-07	-0.0625888054776625	1
ENSG00000171135.13	JAGN1	3	9890428	3_8	0	0.0152659511787536	4.52168630111905	6.55423026629089e-07	-0.00843271652497908	2
ENSG00000163702.18	IL17RC	3	9892744	3_8	0	0.0278505598336521	9.9069706375244	2.61982451727727e-06	-1.23316867554373	1
ENSG00000125037.12	EMC3	3	10010880	3_8	0	0.0177823573150423	5.88411810942453	9.93500547918667e-07	-0.668922022784775	1
ENSG00000144554.10	FANCD2	3	10025967	3_8	0	0.015271537060106	4.52594302640073	6.5628009133868e-07	0.0437907748560241	2
ENSG00000157014.10	TATDN2	3	10247090	3_8	0	0.0257289317648214	9.09679548921198	2.22232505763944e-06	1.37205873262072	1
ENSG00000157087.17	ATP2B2	3	10708383	3_8	0	0.0192405811048691	7.00575096911252	1.27988301830385e-06	1.36630327508446	1
ENSG00000157103.10	SLC6A1	3	10992142	3_9	0	0.0181579493202778	5.41791503870591	9.34106484118506e-07	0.412888258865949	3
ENSG00000197548.12	ATG7	3	11247993	3_9	0	0.0325376787843062	10.7457946925626	3.31988089394694e-06	1.62030724566863	2
ENSG00000157150.4	TIMP4	3	12159406	3_9	0	0.11571156662292	22.5388006568808	2.47630977972367e-05	2.71069818028239	1
ENSG00000154743.17	TSEN2	3	12484157	3_9	0	0.018480792451726	5.57847920900236	9.78889804761211e-07	-0.565995542057165	2
ENSG00000075975.15	MKRN2	3	12557101	3_9	0	0.037496837687596	12.0469767996307	4.28913892859708e-06	1.58289829253219	2
ENSG00000225526.4	MKRN2OS	3	12560442	3_9	0	0.0738554362827749	18.3146346596441	1.28433442825314e-05	2.69526525454279	1
ENSG00000132155.11	RAF1	3	12764119	3_9	0	0.0165676419167508	4.58322101079058	7.20989427563256e-07	0.0593422348386745	1
ENSG00000088726.15	TMEM40	3	12769053	3_9	0	0.0193847488350172	6.01360940935225	1.10686025173465e-06	-0.483931729903946	1
ENSG00000144712.11	CAND2	3	12812626	3_9	0	0.0430557686965706	13.3178473972432	5.44455987648767e-06	-1.43528345011567	1
ENSG00000144713.12	RPL32	3	12841494	3_9	0	0.018863466007533	5.76520466246269	1.03260356422298e-06	-0.488567634544941	1
ENSG00000144711.13	IQSEC1	3	13073352	3_10	0	0.0536418061577292	9.91642803259723	5.05075210601846e-06	-1.36184937838419	1
ENSG00000163528.12	CHCHD4	3	14124429	3_10	0	0.0463333304699031	8.5643857536691	3.76779387565735e-06	-1.14360302417147	2
ENSG00000131389.16	SLC6A6	3	14402293	3_10	0	0.156496058150833	20.0056020899622	2.97270919312288e-05	2.38839735891636	1
ENSG00000144596.12	GRIP2	3	14534964	3_10	0	0.0592474063918262	10.8364851352049	6.09614347656116e-06	-1.39768813954829	1
ENSG00000154783.11	FGD5	3	14850291	3_11	0	0.0420494543886313	6.70756363442121	2.67807393896994e-06	-0.844984110053858	1
ENSG00000131368.7	MRPS25	3	15065408	3_11	0	0.0359260840082799	5.26152442304949	1.79481160327857e-06	0.509784614902284	1
ENSG00000131375.9	CAPN7	3	15206289	3_11	0	0.0436571117059712	7.05306474471669	2.92368289779092e-06	-1.00136902764815	2
ENSG00000131370.15	SH3BP5	3	15341941	3_11	0	0.0334221148783204	4.59886101050486	1.45942441940145e-06	-0.0821744993472971	1
ENSG00000206562.11	METTL6	3	15444611	3_11	0	0.0548822029846073	9.16462841980689	4.77577429512849e-06	1.32220751972358	1
ENSG00000144597.13	EAF1	3	15429273	3_11	0	0.0362359115395471	5.34025200486502	1.83737726929089e-06	0.403890866031309	1
ENSG00000206561.12	COLQ	3	15518642	3_11	0	0.0349047376743348	4.99687851570755	1.65607715472466e-06	0.245097610611598	2
ENSG00000131373.14	HACL1	3	15601536	3_11	0	0.0460616051778245	7.54696043605178	3.30071888849085e-06	1.16336525974389	2
ENSG00000206560.11	ANKRD28	3	15859466	3_11	0	0.06943796527167	11.347479716577	7.48158816613165e-06	-1.74072890255335	1
ENSG00000131386.17	GALNT15	3	16074718	3_11	0	0.0331430227155424	4.52201364938937	1.42305399933254e-06	-0.0855416009195552	1
ENSG00000154813.9	DPH3	3	16264511	3_12	0	0.0192241301743711	4.56720299228694	8.33670453830317e-07	0.247764816508775	1
ENSG00000154814.13	OXNAD1	3	16265263	3_12	0	0.0612503164858597	14.4297948188785	8.39200800890946e-06	1.78657060249815	2
ENSG00000131378.13	RFTN1	3	16513716	3_12	0	0.0300088109457098	8.76456501176862	2.49733354658793e-06	-1.26189370685057	2
ENSG00000154822.17	PLCL2	3	16802230	3_12	0	0.0216817799678237	16.3158284229678	3.35893391309702e-06	4.01583677930304	1
ENSG00000182568.16	SATB1	3	18441823	3_13	0	0.0331696125920834	7.84507022810814	2.47078315410504e-06	-1.08336401059446	1
ENSG00000163576.17	EFHB	3	19944997	3_14	0	0.03325933224919	6.55551254978221	2.07022512729962e-06	0.765438565587027	1
ENSG00000144566.10	RAB5A	3	19946616	3_14	0	0.118392901775086	18.3653814193136	2.06453863388859e-05	-2.20929030693862	1
ENSG00000183977.13	PP2D1	3	20012320	3_14	0	0.0693616246802606	13.3380475415333	8.7843355128592e-06	-2.20579997062871	1
ENSG00000197885.10	NKIRAS1	3	23947046	3_18	0	0.00733100709313761	4.65266691770444	3.23864241399361e-07	-0.124194996685172	1
ENSG00000163512.13	AZI2	3	28348860	3_21	0	0.0495164361491408	10.8855251292021	5.11795144239355e-06	-1.51988591572188	1
ENSG00000206559.7	ZCWPW2	3	28348860	3_21	0	0.0495164361491408	10.8855251292021	5.11795144239355e-06	1.51988591572188	1
ENSG00000144642.21	RBMS3	3	28575079	3_21	0	0.0271040804794938	5.35247886172872	1.37748549946908e-06	-0.00535830737670335	1
ENSG00000163527.9	STT3B	3	31534943	3_23	0	0.0465529871246592	13.5191927708529	5.97579527713497e-06	-1.5575558215378	1
ENSG00000197385.5	ZNF860	3	31981522	3_23	0	0.0323543613912065	10.1021105050721	3.10343278542136e-06	-1.25154061560914	1
ENSG00000144645.13	OSBPL10	3	32014345	3_23	0	0.352985940817903	31.7784641331449	0.000106509343699901	-3.54140674038573	2
ENSG00000170293.8	CMTM8	3	32238447	3_23	0	0.0466363480389135	13.3466430724506	5.91008841297746e-06	1.50423063535276	1
ENSG00000182973.18	CNOT10	3	32686085	3_24	0	0.0338100851974407	4.52618662463094	1.45303514497321e-06	0.0220009147415224	1
ENSG00000170275.14	CRTAP	3	33113385	3_24	0	0.0347287576009879	4.77200509348567	1.57357534478763e-06	-0.315608903671452	2
ENSG00000173705.8	SUSD5	3	33219383	3_25	0	0.0079142866967804	4.71686403033814	3.54456163674084e-07	0.167436107454637	1
ENSG00000153558.13	FBXL2	3	33277306	3_25	0	0.0570798800035101	21.5603037350869	1.16851777477543e-05	2.53478646630118	1
ENSG00000170248.13	PDCD6IP	3	33798622	3_25	0	0.0540529257222298	21.7525982725785	1.11642034475891e-05	-2.24021649330016	1
ENSG00000172995.16	ARPP21	3	35662929	3_26	0	0.0402056683480347	7.77444160912863	2.96793160644702e-06	1.10124923928959	1
ENSG00000144681.10	STAC	3	36380288	3_26	0	0.143113428349152	19.2241978132466	2.61231779592851e-05	-2.50116348347645	2
ENSG00000163673.7	DCLK3	3	36764355	3_27	0	0.0279249164383141	7.37400858068903	1.95520778434031e-06	1.10808554228298	2
ENSG00000168016.13	TRANK1	3	36945501	3_27	0	0.0246024199948725	11.7608461298965	2.74734875313607e-06	-2.90544690907729	1
ENSG00000178567.7	EPM2AIP1	3	36993455	3_27	0	0.0235170838132388	7.20624112410069	1.60912452281551e-06	-1.61366211709586	1
ENSG00000076242.14	MLH1	3	36993455	3_27	0	0.0256827798820767	6.88931796790678	1.68002465777346e-06	-1.26082310658887	2
ENSG00000093167.17	LRRFIP2	3	37183634	3_27	0	0.0248987333110315	5.49427564093191	1.29892804573634e-06	0.203064588917402	1
ENSG00000144674.16	GOLGA4	3	37243088	3_27	0	0.0248477558431802	5.47165654437282	1.29093209016801e-06	-0.143634425778073	1
ENSG00000198590.11	C3orf35	3	37386585	3_27	0	0.0246400667995346	5.40976188615295	1.26566108589591e-06	-0.127522858999875	1
ENSG00000144677.14	CTDSPL	3	37860014	3_27	0	0.0242691256862547	5.3725260232549	1.23802682647835e-06	0.302304433313095	1
ENSG00000187091.13	PLCD1	3	38029646	3_27	0	0.08624801407922	17.2037880921568	1.40886890900725e-05	-1.8656065398524	1
ENSG00000172940.11	SLC22A13	3	38266019	3_27	0	0.0275402592992795	6.66462969146218	1.74277549741303e-06	0.849641885603893	1
ENSG00000144671.10	SLC22A14	3	38281798	3_27	0	0.0222864599026958	4.67742239921864	9.89794591125519e-07	-0.165279923147757	1
ENSG00000093217.9	XYLB	3	38346523	3_28	0	0.0241495492766007	6.76596649304486	1.55144458903147e-06	0.77933265360207	1
ENSG00000168356.11	SCN11A	3	38947836	3_28	0	0.0250869137018156	6.95937071518185	1.65773308029691e-06	-0.69722437012331	2
ENSG00000114745.13	GORASP1	3	39107217	3_28	0	0.0206632523295854	5.29282834893721	1.03844592293124e-06	0.480409559579755	1
ENSG00000168026.18	TTC21A	3	39107217	3_28	0	0.0251613733066718	6.9817927978978	1.66801016861068e-06	0.694697513343884	2
ENSG00000168334.8	XIRP1	3	39191707	3_28	0	0.0759367867231308	17.09987236792	1.23294153040838e-05	-2.05795347299935	2
ENSG00000144659.10	SLC25A38	3	39383433	3_28	0	0.0208197526302293	5.40991861982199	1.06945790286908e-06	0.50048840856285	1
ENSG00000168028.13	RPSA	3	39406713	3_28	0	0.0202382309647853	5.10809626324007	9.81587496589465e-07	0.488412677135854	1
ENSG00000170011.13	MYRIP	3	39808955	3_28	0	0.0189531489963494	4.53184885463364	8.15556757352084e-07	-0.285056162652048	2
ENSG00000114784.3	EIF1B	3	40309786	3_29	0	0.0766859160929208	14.4335958967352	1.05096329578625e-05	-1.70424547355139	1
ENSG00000168032.8	ENTPD3	3	40387447	3_29	0	0.0339239798597476	6.89626022288213	2.22135430703804e-06	0.966478568662207	1
ENSG00000188846.13	RPL14	3	40457354	3_29	0	0.0354386252376758	7.29689643491912	2.45534455796e-06	-1.01835852057549	1
ENSG00000177873.12	ZNF619	3	40477330	3_29	0	0.0406608168369912	8.55945700670179	3.3046061791299e-06	-1.18756045420034	1
ENSG00000172888.11	ZNF621	3	40528161	3_29	0	0.0294079529897203	5.58763700057537	1.56023629613686e-06	-0.298351914254116	1
ENSG00000182606.14	TRAK1	3	42014240	3_30	0	0.0386457656163105	4.77144090425234	1.75084968227475e-06	0.36564333315414	1
ENSG00000010282.14	HHATL	3	42702091	3_31	0	0.0138291782392332	5.43296089064152	7.13395473930997e-07	0.626768998051367	2
ENSG00000144648.15	ACKR2	3	42804792	3_31	0	0.0306213731788528	12.2957582187566	3.5750109281746e-06	-1.4218226805569	1
ENSG00000180432.5	CYP8B1	3	42867668	3_31	0	0.0151090905195969	6.1082547079961	8.76300093999763e-07	-0.817251888100494	1
ENSG00000182983.14	ZNF662	3	42905991	3_31	0	0.0127089211583716	4.54514140732687	5.48470762826557e-07	0.210318041859944	1
ENSG00000144649.8	FAM198A	3	42979596	3_31	0	0.012762097547612	4.60421913083703	5.579245112737e-07	0.311808920112546	2
ENSG00000011198.7	ABHD5	3	43689274	3_31	0	0.0143708918363124	5.59993078425553	7.64123887572611e-07	-0.251605226172359	3
ENSG00000160746.12	ANO10	3	43691692	3_31	0	0.0155601114645261	6.22578618302749	9.19823078317232e-07	-0.139145502515291	1
ENSG00000179152.19	TCAIM	3	44338372	3_31	0	0.0263488655226762	11.0498591501868	2.76449659880348e-06	1.77898644925604	2
ENSG00000225873.3	LINC00694	3	44439661	3_31	0	0.0557608135240221	17.5020087508043	9.2664715077138e-06	2.26959777015543	1
ENSG00000178917.15	ZNF852	3	44510929	3_31	0	0.0163292728222806	7.20205472479118	1.11665922712272e-06	-1.41086035550825	1
ENSG00000196345.12	ZKSCAN7	3	44555404	3_31	0	0.0134149348251086	5.14253474578389	6.55033028072574e-07	-0.676842114007694	1
ENSG00000144792.9	ZNF660	3	44578138	3_31	0	0.0228816411945487	9.68018976385879	2.10314123769688e-06	-1.61105702268414	2
ENSG00000186448.14	ZNF197	3	44593969	3_31	0	0.0184461325829294	8.40393388761179	1.47192387539699e-06	-1.58080782313294	1
ENSG00000196653.11	ZNF502	3	44721338	3_31	0	0.0153331754539006	6.23761088040708	9.0812949393685e-07	-0.747861346350425	1
ENSG00000186446.11	ZNF501	3	44721338	3_31	0	0.0153331754539006	6.23761088040708	9.0812949393685e-07	-0.747861346350425	1
ENSG00000163807.5	KIAA1143	3	44761331	3_31	0	0.0546387327441195	16.9836012269665	8.811052702035e-06	-2.05509338418723	2
ENSG00000163808.16	KIF15	3	44761638	3_31	0	0.194685342431346	29.2723712466063	5.41113733637463e-05	-3.34775308757611	1
ENSG00000163815.5	CLEC3B	3	45000571	3_31	0	0.0389922137144426	14.0827287420809	5.2138928653577e-06	-1.67259817849906	1
ENSG00000249992.1	TMEM158	3	45226624	3_32	0	0.0446288918652746	7.64283881693507	3.23868120458724e-06	1.46600099462976	2
ENSG00000011376.9	LARS2	3	45486931	3_32	0	0.0600075857158035	10.3783587399971	5.91333154522242e-06	1.29674953195227	1
ENSG00000144791.9	LIMD1	3	45554458	3_32	0	0.071629460793704	12.0238013828875	8.17769431385731e-06	2.0579960211642	1
ENSG00000211456.10	SACM1L	3	45689445	3_32	0	0.0390193916095869	6.40715419717709	2.37379421108131e-06	-0.839905600407978	2
ENSG00000163817.15	SLC6A20	3	45796686	3_32	0	0.0364195140620355	5.77385894502362	1.99663055736434e-06	-0.606148550186113	1
ENSG00000163818.16	LZTFL1	3	45916197	3_32	0	0.0439959080604874	7.51125830116148	3.13777919858403e-06	-1.1498553020312	2
ENSG00000172215.5	CXCR6	3	45940684	3_32	0	0.0454943264741436	7.81973180430808	3.37789771592164e-06	0.885652513917574	2
ENSG00000163820.14	FYCO1	3	45980067	3_32	0	0.0489445944055676	8.49376612630046	3.94732085709494e-06	-1.38268427812537	2
ENSG00000173578.7	XCR1	3	46027968	3_32	0	0.0877073775148562	13.9171027540209	1.15899711840327e-05	1.92771532643383	1
ENSG00000163823.3	CCR1	3	46208857	3_32	0	0.0326090280680441	4.76029612507844	1.47390408054544e-06	-0.386195770961582	2
ENSG00000160791.13	CCR5	3	46370817	3_32	0	0.035938530884074	5.65187133200826	1.92863472927886e-06	-0.765707478425365	2
ENSG00000121797.9	CCRL2	3	46406497	3_32	0	0.0334667381691364	4.99828298117073	1.58829666178708e-06	-0.589046873448492	1
ENSG00000241186.9	TDGF1	3	46574146	3_32	0	0.0319343332771062	4.56872743478148	1.38532126089149e-06	-0.153634341407097	1
ENSG00000261603.1	PRSS46	3	46735496	3_33	0	0.0348166091150344	5.35474306221047	1.77020068847134e-06	0.541954063752648	2
ENSG00000178038.16	ALS2CL	3	46692951	3_33	0	0.0434096337849796	7.38160329284334	3.04252545327797e-06	0.838841310312472	1
ENSG00000181585.3	TMIE	3	46701257	3_33	0	0.0340959837847556	5.16292813893315	1.67146275192202e-06	-0.355845630077889	1
ENSG00000188086.13	PRSS45	3	46744963	3_33	0	0.0394147049005995	6.49362140297687	2.43020349165907e-06	0.769714544787826	2
ENSG00000178055.11	PRSS42	3	46834226	3_33	0	0.0360621459898872	5.67723484041856	1.94395328086413e-06	-0.613347872290446	1
ENSG00000160801.13	PTH1R	3	46877309	3_33	0	0.039661040224814	6.55088309980604	2.46695567832148e-06	-0.678987795926132	2
ENSG00000160796.16	NBEAL2	3	46979634	3_33	0	0.0344902148919651	5.26835350229373	1.72531423328346e-06	0.54635704694972	1
ENSG00000160799.11	CCDC12	3	46982458	3_33	0	0.0319238908267058	4.55960160772818	1.38210205224545e-06	-0.215603252052568	1
ENSG00000181555.20	SETD2	3	47164415	3_33	0	0.0317958268335156	4.52277684469998	1.36544018459062e-06	-0.0408462051120244	1
ENSG00000114650.18	SCAP	3	47475926	3_33	0	0.0651900974794015	11.1411105485732	6.89616288469469e-06	1.3632730140092	1
ENSG00000163832.15	ELP6	3	47513447	3_33	0	0.0323642941656375	4.68513627282275	1.43974561366275e-06	-0.15896997026746	1
ENSG00000164045.11	CDC25A	3	48188134	3_34	0	0.0917023479971207	14.1647071194404	1.23334748242866e-05	-2.6664228210338	1
ENSG00000164048.13	ZNF589	3	48240531	3_34	0	0.08130280335385	13.0358030216199	1.00633066486858e-05	-2.57412158537371	1
ENSG00000172113.8	NME6	3	48301800	3_34	0	0.0673057486284455	11.2734351413923	7.20453286053319e-06	2.41700312866758	1
ENSG00000164049.14	FBXW12	3	48372047	3_34	0	0.052753500381774	9.01515332467441	4.51566583447239e-06	-1.79147738926159	1
ENSG00000164051.13	CCDC51	3	48440024	3_34	0	0.0603840683442172	10.265734594512	5.88585825175761e-06	-1.92784946991879	1
ENSG00000232112.3	TMA7	3	48440237	3_34	0	0.0597379020742791	10.1659886945131	5.76629671206301e-06	-1.917523085771	1
ENSG00000164053.19	ATRIP	3	48446507	3_34	0	0.0578837025418278	9.87381580937455	5.42673633436481e-06	-1.8859977712815	1
ENSG00000213689.11	TREX1	3	48467186	3_34	0	0.0567125649304657	9.68453629872262	5.21501446725876e-06	1.82361087055254	1
ENSG00000114268.11	PFKFB4	3	48562408	3_34	0	0.0331358687659993	4.73650728137675	1.49023228398659e-06	0.431265925626234	1
ENSG00000145040.3	UCN2	3	48563473	3_34	0	0.0464312195330926	7.83691312148462	3.45503554573222e-06	-1.17096499281183	1
ENSG00000114270.17	COL7A1	3	48595323	3_34	0	0.0428958245249721	7.10744442674251	2.89484882879031e-06	0.782867330915396	1
ENSG00000183396.3	TMEM89	3	48621034	3_34	0	0.0545643390415507	9.3272036887932	4.83234304093236e-06	1.70426514188681	2
ENSG00000008300.16	CELSR3	3	48662086	3_34	0	0.0850917459692806	13.4624552389394	1.08769993858091e-05	-2.22369486766941	1
ENSG00000068745.14	IP6K2	3	48727735	3_34	0	0.0706176892523388	11.72053246088	7.85883627864537e-06	-1.94172718652612	1
ENSG00000114302.15	PRKAR2A	3	48847779	3_34	0	0.072798973496423	12.0040051761198	8.2975299062579e-06	-1.9197133996349	1
ENSG00000178467.17	P4HTM	3	48987668	3_34	0	0.0597055495696132	10.1609108910767	5.76029519056194e-06	-2.31651949768749	1
ENSG00000178252.17	WDR6	3	49007280	3_34	0	0.0795345547685413	12.8300863790129	9.68908646002314e-06	2.52594934698971	2
ENSG00000178149.16	DALRD3	3	49023895	3_34	0	0.0370815776219144	5.76859271790541	2.0310727381665e-06	-1.36577502746997	1
ENSG00000198218.10	QRICH1	3	49072486	3_34	0	0.0389814129668775	6.22751315777577	2.30499308911981e-06	1.46153267728304	1
ENSG00000172053.17	QARS	3	49106005	3_34	0	0.0379047101302965	5.97020323691232	2.14871933680966e-06	1.39267756669774	1
ENSG00000185909.14	KLHDC8B	3	49171432	3_34	0	0.0762286042371205	12.4334416821508	8.99925848662139e-06	2.39097372107209	1
ENSG00000173421.16	CCDC36	3	49199961	3_34	0	0.130303946944257	17.4949936262328	2.16455565170508e-05	-2.8808038783451	2
ENSG00000188315.7	C3orf62	3	49277527	3_34	0	0.0609341417787271	10.3498249058031	5.98812831800079e-06	-1.82547547637834	1
ENSG00000114316.12	USP4	3	49340655	3_35	0	0.0428435243949625	12.7182096146064	5.17378723374576e-06	1.79713470334737	1
ENSG00000233276.3	GPX1	3	49358927	3_35	0	0.0156397576286516	7.47254568037555	1.1096754905154e-06	-1.2927964954502	1
ENSG00000067560.10	RHOA	3	49413431	3_35	0	0.0345264037093544	16.0924605511182	5.27559191842578e-06	3.05632311070644	1
ENSG00000145022.4	TCTA	3	49412205	3_35	0	0.0516694413787719	14.1264652873541	6.9305016241687e-06	-1.88649141370779	2
ENSG00000145020.15	AMT	3	49422917	3_35	0	0.0464746569815515	13.385074237901	5.90655665583329e-06	-1.85050273597713	1
ENSG00000145029.13	NICN1	3	49429438	3_35	0	0.0447430371336645	13.0718200565117	5.55339951568662e-06	-1.82696082194294	1
ENSG00000173402.11	DAG1	3	49477567	3_35	0	0.024033113051955	12.0673212681084	2.75371063133282e-06	2.69913149237098	1
ENSG00000173531.15	MST1	3	49688252	3_35	0	0.0478121694224054	16.8104636230118	7.63159891768381e-06	2.88890511110164	1
ENSG00000164068.15	RNF123	3	49696796	3_35	0	0.0186717259511182	12.8991622362602	2.28687994715494e-06	-1.66353690022793	1
ENSG00000185614.4	FAM212A	3	49803410	3_35	0	0.0189397858887189	12.5937513550137	2.26478811029191e-06	1.58901378760404	2
ENSG00000182179.12	UBA7	3	49814986	3_35	0	0.0196409117700324	13.4023083077031	2.49941657633423e-06	2.92472038141881	1
ENSG00000183763.8	TRAIP	3	49856597	3_35	0	0.0244611315611453	16.2631892489696	3.77728414727634e-06	-3.20017972979481	1
ENSG00000164078.12	MST1R	3	49904003	3_35	1	0.0493604212352929	19.2408515776465	9.01779884538617e-06	-2.82510604748884	1
ENSG00000164077.13	MON1A	3	49931139	3_35	1	0.315628677127731	23.2176307165249	6.95811738648372e-05	3.27166451063619	1
ENSG00000004534.14	RBM6	3	49940636	3_35	1	0.258714689283217	22.7920061487342	5.59887843380138e-05	3.22116904749149	1
ENSG00000003756.16	RBM5	3	50088563	3_35	1	0.0448718437084656	19.307711998291	8.22625415556106e-06	2.65596130077191	1
ENSG00000188338.14	SLC38A3	3	50204954	3_35	0	0.296720730810764	26.8337865330578	7.56009490353876e-05	1.40197800435299	1
ENSG00000012171.19	SEMA3B	3	50267802	3_35	0	0.0214278375914065	7.19742494348464	1.46437696087399e-06	0.300254910295072	1
ENSG00000179564.3	LSMEM2	3	50278688	3_35	0	0.0918415760074083	18.4837046917643	1.61185416485991e-05	-1.44369136796776	1
ENSG00000243477.5	NAT6	3	50299601	3_35	0	0.0575657259776342	14.4486936824363	7.89750604130255e-06	1.30125804245832	1
ENSG00000186792.16	HYAL3	3	50295266	3_35	0	0.0985810960763791	18.4900620180692	1.73073034074089e-05	-1.93841563747338	2
ENSG00000004838.13	ZMYND10	3	50391335	3_35	0	0.0493301814748467	13.3440833835329	6.25027113053005e-06	1.11260711811352	1
ENSG00000007402.11	CACNA2D2	3	50504338	3_35	0	0.0175052881134101	5.98614244548796	9.94978524052679e-07	0.205061760911502	1
ENSG00000114735.9	HEMK1	3	50569633	3_35	0	0.0160866639931433	5.41908314944208	8.2773096503902e-07	-0.0587563431017551	1
ENSG00000088543.14	C3orf18	3	50572377	3_35	0	0.0160835367058998	5.41700201691146	8.27252233947936e-07	0.0587563431017801	1
ENSG00000114738.10	MAPKAPK3	3	50611291	3_35	0	0.0362936527602833	11.5466085869285	3.97907862485889e-06	-1.2221371654062	1
ENSG00000088538.12	DOCK3	3	50673652	3_35	0	0.0153308686052817	5.75085919447268	8.37137684706668e-07	-0.419809758546366	1
ENSG00000145050.15	MANF	3	51384757	3_35	0	0.0515214453319842	15.7540341177062	7.70685550004381e-06	2.20316363127078	1
ENSG00000164080.13	RAD54L2	3	51589531	3_35	0	0.0327016701693691	10.7849182241848	3.34876126180624e-06	-1.8947054795674	1
ENSG00000164082.14	GRM2	3	51702328	3_35	0	0.0174740458099004	5.64872873858556	9.37220083421115e-07	0.535985781702143	2
ENSG00000114779.19	ABHD14B	3	51988726	3_36	0	0.0129738731561714	5.28818340800079	6.51438697677248e-07	0.526769878325774	1
ENSG00000164087.7	POC1A	3	52154345	3_36	0	0.0135225175725864	5.77678580884745	7.41722095113916e-07	0.678073203995928	1
ENSG00000247596.8	TWF2	3	52226766	3_36	0	0.0122139724786545	4.67376903517283	5.42027823991991e-07	0.325615958201775	1
ENSG00000164088.17	PPM1M	3	52245578	3_36	0	0.0120583678283132	5.45060914820129	6.2406663625762e-07	1.45326356183478	2
ENSG00000164091.11	WDR82	3	52287960	3_36	0	0.0211389019947645	9.61531253339876	1.92993742088292e-06	-1.24293028856333	1
ENSG00000114841.17	DNAH1	3	52316196	3_36	0	0.0236460128589415	11.9039595419259	2.67267874817884e-06	1.93115262744686	1
ENSG00000010319.6	SEMA3G	3	52444898	3_36	0	0.0155055719968086	6.33356087975573	9.32466285129065e-07	0.0439601980042745	1
ENSG00000114854.7	TNNC1	3	52454501	3_36	0	0.0144399646695126	6.08715636380101	8.34599240690911e-07	0.659524405863187	1
ENSG00000010322.15	NISCH	3	52455611	3_36	0	0.01335864556359	5.39090968606124	6.83788637853134e-07	-0.480562710016923	1
ENSG00000010327.10	STAB1	3	52495757	3_36	0	0.0131596123249327	6.50270941574839	8.12521458563004e-07	1.42345208706032	1
ENSG00000168273.7	SMIM4	3	52533601	3_36	0	0.0390146880923183	26.6866062296984	9.88596078822425e-06	5.36801337974649	1
ENSG00000168268.10	NT5DC2	3	52534789	3_36	0	0.0464312339299475	28.3890093436319	1.25157782513306e-05	5.4072150980194	2
ENSG00000163938.16	GNL3	3	52681295	3_36	0	0.0234469497192655	19.7260835741218	4.39161861904388e-06	4.62924178771738	2
ENSG00000163939.18	PBRM1	3	52686064	3_36	1	0.0675862831134579	31.5350715272067	2.02371700207081e-05	-5.7890032151401	2
ENSG00000016864.18	GLT8D1	3	52699090	3_36	0	0.208579802784134	29.7212325408537	5.88621966033598e-05	2.9635746755806	2
ENSG00000114904.12	NEK4	3	52771077	3_36	0	0.031280061206176	23.14932438318	6.87548456662197e-06	4.88529121107082	1
ENSG00000055957.10	ITIH1	3	52775177	3_36	0	0.0329173043999003	22.7145942249747	7.09948168806576e-06	4.67016423673434	1
ENSG00000162267.12	ITIH3	3	52794612	3_36	0	0.050652287507275	27.7412502435724	1.33420477330437e-05	4.96009474697284	1
ENSG00000055955.15	ITIH4	3	52830844	3_36	0	0.0210615887924664	17.6785864845282	3.53537969738494e-06	-4.08312131114832	2
ENSG00000272573.5	MUSTN1	3	52834507	3_36	0	0.0120977732297348	7.32521918133709	8.4144059433259e-07	2.14775795703968	1
ENSG00000213533.11	TMEM110	3	52897955	3_36	0	0.0167131505697699	18.6724690899897	2.96317616561625e-06	-4.89505062939419	1
ENSG00000163935.13	SFMBT1	3	53047596	3_36	0	0.0191115951848014	8.63217681532623	1.56644323722576e-06	-1.46854963814598	1
ENSG00000163933.9	RFT1	3	53091569	3_36	0	0.0498475682000956	15.240807120164	7.21355487520536e-06	-0.883122309613751	1
ENSG00000163932.13	PRKCD	3	53155654	3_36	0	0.0120898289574749	4.67511514800341	5.36673147001094e-07	0.434569174322108	1
ENSG00000163931.15	TKT	3	53255618	3_36	0	0.0141262947352563	7.16558080753578	9.61118768268921e-07	1.80593539980734	1
ENSG00000016391.10	CHDH	3	53846340	3_36	0	0.0160802612855816	7.16543734592055	1.0940400002646e-06	0.84044410480347	1
ENSG00000056736.9	IL17RB	3	53852885	3_36	0	0.107630440240216	23.0790588766246	2.35857998368842e-05	2.45010563423837	1
ENSG00000113812.13	ACTR8	3	53882103	3_36	0	0.0712157263071596	19.5277695393708	1.32046211559764e-05	2.26789081435333	1
ENSG00000157445.14	CACNA2D3	3	54122697	3_37	0	0.167536497957187	21.5468504384179	3.42760388961034e-05	-2.55271351424233	1
ENSG00000180376.16	CCDC66	3	56545510	3_39	0	0.0290904280028064	5.23941149662795	1.4472048739981e-06	-0.344278989774797	1
ENSG00000163947.11	ARHGEF3	3	57078950	3_39	0	0.0269041933626135	4.52488377013509	1.15591207481215e-06	0.152972175315573	1
ENSG00000144730.17	IL17RD	3	57170597	3_39	0	0.10822610664494	17.423277711169	1.7904380178824e-05	-2.11737069908027	1
ENSG00000174840.8	PDE12	3	57556472	3_39	0	0.0274442941717815	4.70661499208161	1.22647340811642e-06	-0.229034265613696	1
ENSG00000168374.10	ARF4	3	57598509	3_39	0	0.0305668005354481	5.69261067955036	1.6521857153362e-06	-0.630734123686464	1
ENSG00000174839.12	DENND6A	3	57692733	3_39	0	0.0381805690194857	7.73216675070454	2.80311557659134e-06	-1.20486725883487	1
ENSG00000163681.14	SLMAP	3	57759311	3_39	0	0.0291241657078257	5.25008314749065	1.45183436418638e-06	0.369050685914624	1
ENSG00000136068.14	FLNB	3	58006084	3_39	0	0.0318925899158016	6.08150902369077	1.84161371619112e-06	-0.715849454304251	1
ENSG00000163687.13	DNASE1L3	3	58233690	3_40	0	0.0293260390637103	13.5348135163226	3.7687999192893e-06	2.11194388548261	1
ENSG00000163686.14	ABHD6	3	58237077	3_40	0	0.0171627199927609	8.64556483205633	1.40888934837201e-06	-1.22103361046833	1
ENSG00000163684.11	RPP14	3	58305894	3_40	0	0.0293006430732067	13.5271297200372	3.76339846685065e-06	-1.77355984379524	2
ENSG00000168297.15	PXK	3	58332534	3_40	0	0.0142116478506029	6.92852517561737	9.34937616740829e-07	1.1871988769532	3
ENSG00000168291.12	PDHB	3	58434315	3_40	0	0.0964401684927415	24.5547880305279	2.24849303534786e-05	-3.04938691935591	2
ENSG00000168301.12	KCTD6	3	58491865	3_40	0	0.0257233585264252	12.3364115084445	3.01310256709428e-06	1.5292768226701	1
ENSG00000168306.12	ACOX2	3	58537792	3_40	0	0.0134676853672298	6.43955809708934	8.23467425849297e-07	-0.468767482533139	1
ENSG00000168309.16	FAM107A	3	58578972	3_40	0	0.0134518867925064	6.42891116288229	8.21141544296068e-07	-0.780979950144273	2
ENSG00000198643.6	FAM3D	3	58666565	3_40	0	0.0178433878831479	8.99977028968121	1.52477631685004e-06	1.13546761447405	1
ENSG00000144724.19	PTPRG	3	61561600	3_41	0	0.0117709916795774	7.79138759221707	8.70813711999371e-07	0.990716736410407	1
ENSG00000163618.17	CADPS	3	62875367	3_42	0	0.024038727739348	6.35524348414795	1.45057794330217e-06	-0.951900935121192	2
ENSG00000163632.12	C3orf49	3	63819161	3_43	0	0.201877026138469	23.0406587804669	4.41650968958e-05	1.79176751594533	1
ENSG00000163636.10	PSMD6	3	64023832	3_43	0	0.0253659285628375	10.0932773256671	2.43097430266222e-06	-1.99158452999633	1
ENSG00000144741.17	SLC25A26	3	66134027	3_45	0	0.0256575789553039	10.1776000368209	2.47946767428394e-06	-1.29231616150376	3
ENSG00000144747.15	TMF1	3	69052218	3_46	0	0.134471454449099	17.7518672496988	2.26658254833393e-05	-2.13433029270932	1
ENSG00000163380.15	LMOD3	3	69122652	3_46	0	0.103922098964161	15.2989986890778	1.50962233978894e-05	1.71134111829022	1
ENSG00000163412.12	EIF4E3	3	71752739	3_48	0	0.013367510828276	8.66202743958607	1.09942978022267e-06	-1.26616093614551	2
ENSG00000170837.2	GPR27	3	71730076	3_48	0	0.0100847744766145	5.90273062954226	5.65218739390593e-07	-0.720338588442105	1
ENSG00000144736.13	SHQ1	3	72861639	3_49	0	0.0244997946929268	4.77583836840574	1.11098824049586e-06	-0.306613955274939	1
ENSG00000172986.12	GXYLT2	3	72888981	3_49	0	0.0545115411932021	12.1200788786245	6.27323134750943e-06	1.51478001875977	1
ENSG00000163605.14	PPP4R2	3	72996737	3_49	0	0.0559673232485357	12.3638865543455	6.57032639620273e-06	1.98052727903575	1
ENSG00000255423.1	EBLN2	3	73061902	3_49	0	0.0595023313351493	12.931144584671	7.3058095446155e-06	2.07212833526555	1
ENSG00000121440.14	PDZRN3	3	73523393	3_49	0	0.031458694205556	7.06243919271895	2.10956450852731e-06	-0.758927267624848	1
ENSG00000113805.8	CNTN3	3	74521451	3_50	0	0.0405565885844016	5.64998406982805	2.17573519653278e-06	-0.543282468292198	1
ENSG00000227124.8	ZNF717	3	75785558	3_51	0	0.0373025164495759	7.85015319351892	2.78044084233398e-06	1.15202401882079	1
ENSG00000185008.17	ROBO2	3	75906907	3_51	0	0.118030582414573	17.6629366381213	1.97949704566091e-05	-1.91642248141014	1
ENSG00000114480.12	GBE1	3	81761728	3_54	0	0.061645257174648	11.2080762016051	6.56036707762204e-06	1.45939496507752	2
ENSG00000083937.8	CHMP2B	3	87214347	3_57	0	0.0439912741708117	9.8258837770204	4.10426657556576e-06	1.42648396227652	2
ENSG00000179097.5	HTR1F	3	87990003	3_58	0	0.034102285132557	4.74206546944159	1.53549506025703e-06	0.512134579674645	1
ENSG00000163320.10	CGGBP1	3	88122078	3_58	0	0.0357576203373091	5.17685465477051	1.75764829646134e-06	0.385947048391244	1
ENSG00000044524.10	EPHA3	3	89108441	3_59	0	0.0503542064319971	9.18958127489358	4.39368457946036e-06	1.23777803950507	1
ENSG00000184500.14	PROS1	3	93972160	3_59	0	0.173214664022564	20.8506235595907	3.42926541952511e-05	2.73194388302355	1
ENSG00000178750.2	STX19	3	94032097	3_59	0	0.0607625048833832	10.9280936019521	6.30488939074691e-06	-1.96603590486996	1
ENSG00000178700.7	DHFR2	3	94062771	3_59	0	0.0437927868579976	7.90240530577689	3.28593736323702e-06	-1.44674229145779	1
ENSG00000178694.9	NSUN3	3	94062771	3_59	0	0.0437927868579976	7.90240530577689	3.28593736323702e-06	1.44674229145779	1
ENSG00000113966.9	ARL6	3	97763730	3_61	0	0.0247225729551031	6.07576478850969	1.42623804327824e-06	0.598677816327158	1
ENSG00000080200.9	CRYBG3	3	97822174	3_61	0	0.107399054992754	19.6734427709271	2.00621846412921e-05	-2.59124387421956	1
ENSG00000231861.2	OR5K2	3	98507451	3_62	0	0.0464009495233882	6.1963732378363	2.72999489011295e-06	-0.70629504933843	1
ENSG00000080822.16	CLDND1	3	98523270	3_62	0	0.0468502068356932	6.28520776439765	2.79594450870065e-06	0.711768809543744	1
ENSG00000154165.4	GPR15	3	98532142	3_62	0	0.0435336045985345	5.60880343773842	2.31842069854541e-06	0.668020840786724	1
ENSG00000064225.12	ST3GAL6	3	98731659	3_62	0	0.16861419874127	18.349093081446	2.93769120905923e-05	-2.41363563385859	2
ENSG00000057019.15	DCBLD2	3	98901456	3_62	0	0.0400078932647729	4.83185718195405	1.83551174923797e-06	-0.393906840274244	1
ENSG00000036054.12	TBC1D23	3	100261437	3_63	0	0.0340002043360702	5.3111971829021	1.71463367598921e-06	0.737891802593788	1
ENSG00000114021.11	NIT2	3	100334239	3_63	0	0.0461336392833206	8.11626076327427	3.55525785129098e-06	1.30809368033776	1
ENSG00000154174.7	TOMM70	3	100402296	3_63	0	0.0388838089994819	6.54307611013182	2.41572876180177e-06	-1.08873356895962	1
ENSG00000206535.7	LNP1	3	100402006	3_63	0	0.044443248840502	7.77226411506129	3.27982555802211e-06	-0.87490003804899	1
ENSG00000181458.10	TMEM45A	3	100492481	3_63	0	0.0502710054533654	8.90847419030467	4.2522451489961e-06	-1.19024961066992	2
ENSG00000114354.13	TFG	3	100709274	3_63	0	0.0348398347001329	5.53485597633592	1.83096400714585e-06	0.445621160676302	1
ENSG00000154175.16	ABI3BP	3	100993920	3_64	0	0.0249024561854684	4.5245106492684	1.06982119109831e-06	-0.0322513100440651	1
ENSG00000081148.11	IMPG2	3	101320737	3_64	0	0.0274153450518453	5.4031576546736	1.40649681414759e-06	-0.498458659055319	1
ENSG00000138468.15	SENP7	3	101513077	3_64	0	0.0352694451212648	7.71036055569428	2.58208604876872e-06	-1.10149478288148	1
ENSG00000081154.11	PCNP	3	101574832	3_64	0	0.0250273371057654	4.57020731033371	1.08604530088831e-06	-0.141228426371417	1
ENSG00000066422.4	ZBTB11	3	101678167	3_64	0	0.0250686623861113	4.58527925759158	1.09142613470254e-06	0.26153182712334	1
ENSG00000114391.12	RPL24	3	101687152	3_64	0	0.026613554896055	5.13177563923389	1.29678490560957e-06	-0.37889360702055	1
ENSG00000144815.15	NXPE3	3	101779233	3_64	0	0.0264769832199429	5.08474748610848	1.27830735360851e-06	0.366303674343352	1
ENSG00000170017.12	ALCAM	3	105367241	3_66	0	0.0159201427061588	4.52943446889298	6.84681090819906e-07	-0.0452091177892593	1
ENSG00000114423.18	CBLB	3	105869225	3_66	0	0.147085929170612	25.1433889742798	3.5114973031961e-05	-2.8464469900663	1
ENSG00000114446.4	IFT57	3	108222767	3_67	0	0.0281988732966153	9.88848285072093	2.64763929245934e-06	1.31432691491193	1
ENSG00000198919.12	DZIP3	3	108592832	3_67	0	0.0256231848632269	9.01277756538646	2.19275020119107e-06	1.17538200099026	1
ENSG00000163519.13	TRAT1	3	108822296	3_67	0	0.0204129128359403	6.93782970361251	1.34470188391766e-06	0.901247729645336	1
ENSG00000172139.14	SLC9C1	3	112293956	3_69	0	0.048007155577002	12.2199948936515	5.57024626378869e-06	-1.46348073323663	1
ENSG00000177707.10	NECTIN3	3	111070094	3_69	0	0.046497162605022	11.9253122112473	5.26494218464099e-06	-1.63492720794859	1
ENSG00000153283.12	CD96	3	111292718	3_69	0	0.0221178911761838	5.11562936889601	1.07433614082048e-06	0.473979575634434	2
ENSG00000177494.5	ZBED2	3	111595007	3_69	0	0.0366691003599455	9.74121027865662	3.39164641690302e-06	1.19707782689157	2
ENSG00000144824.20	PHLDB2	3	111732903	3_69	0	0.0246530639987111	6.10627164362383	1.42936920207157e-06	-0.690999703740484	1
ENSG00000144827.8	ABHD10	3	111978592	3_69	0	0.133015232632532	21.7676975907544	2.74923124148655e-05	-2.44553491436884	1
ENSG00000174500.12	GCSAM	3	112133150	3_69	0	0.0243493736878527	5.99306253683695	1.38558764165777e-06	-0.663438415778733	1
ENSG00000091972.18	CD200	3	112331697	3_69	0	0.0207775856449851	4.54539904910471	8.96735771980164e-07	0.023209326247245	2
ENSG00000144848.10	ATG3	3	112561371	3_69	0	0.0442191990394102	11.4625078521261	4.81269029229539e-06	-1.6196442343936	2
ENSG00000138459.8	SLC35A5	3	112561371	3_69	0	0.0493167146601682	12.4682947326627	5.8384638298259e-06	-1.72362313754253	2
ENSG00000091986.15	CCDC80	3	112628232	3_69	0	0.050048053650913	12.6041704736331	5.98961431179516e-06	-1.60956433105616	1
ENSG00000163606.10	CD200R1	3	112975136	3_69	0	0.0215717671147557	4.88753010112867	1.00108871330548e-06	-0.329673978766445	1
ENSG00000163608.14	NEPRO	3	113020058	3_69	0	0.0320070386113828	8.49421171933516	2.58146340107124e-06	-1.04833577461443	2
ENSG00000144857.14	BOC	3	113210989	3_70	0	0.0435132505183589	4.58171758721661	1.89298529384272e-06	-0.128435284353971	1
ENSG00000206530.10	CFAP44	3	113440894	3_70	0	0.0435832560911139	4.59651679835207	1.90215508032516e-06	-0.109277911534722	2
ENSG00000163611.11	SPICE1	3	113515105	3_70	0	0.0697962625925073	8.95428763407023	5.93417849784848e-06	1.35678933694976	2
ENSG00000072858.10	SIDT1	3	113532232	3_70	0	0.13320989060392	15.0490969922411	1.90346243189599e-05	1.74259825187131	1
ENSG00000121579.12	NAA50	3	113746012	3_70	0	0.0506227244741591	5.97697025814144	2.87292313344478e-06	-0.680877561478998	1
ENSG00000178075.19	GRAMD1C	3	113827178	3_70	0	0.0461871312783426	5.13103759151839	2.25021275407405e-06	-0.547182144667202	1
ENSG00000184307.14	ZDHHC23	3	113948387	3_70	0	0.0472101348358373	5.33299116157021	2.39058120944243e-06	-0.473920823880539	1
ENSG00000163617.10	CCDC191	3	114056663	3_70	0	0.0500095046581766	5.86444507305037	2.7846901118359e-06	0.56426974094776	1
ENSG00000174255.6	ZNF80	3	114237589	3_71	0	0.0274194422132232	4.53078286625709	1.17958505651454e-06	0.0644555517667197	1
ENSG00000181847.11	TIGIT	3	114631988	3_71	0	0.0587400252378897	11.4869522791428	6.40672882872142e-06	-1.54689485956561	1
ENSG00000181722.16	ZBTB20	3	115146925	3_71	0	0.0295064135616414	5.12618443022056	1.43617727065967e-06	-0.41479886153005	1
ENSG00000144847.12	IGSF11	3	119146150	3_74	0	0.0444258584837012	10.9410338018463	4.61521125872325e-06	-1.49108217150897	2
ENSG00000163389.10	POGLUT1	3	119467987	3_74	0	0.0252228547565722	5.75059958310775	1.3772245774505e-06	-0.659012806542834	4
ENSG00000121594.11	CD80	3	119560068	3_74	0	0.0610544397392577	13.8790043589433	8.04586903733453e-06	1.76748828048865	1
ENSG00000144843.11	ADPRH	3	119579762	3_74	0	0.022453317629281	4.68857913213781	9.99583703487617e-07	0.182911397360689	2
ENSG00000144837.8	PLA1A	3	119597342	3_74	0	0.054640400441547	12.8508573988734	6.667198335438e-06	-1.57890506268402	1
ENSG00000138495.6	COX17	3	119653106	3_74	0	0.0227583613851516	4.81172770116597	1.03977513729923e-06	0.380823778597996	1
ENSG00000183833.16	MAATS1	3	119698518	3_74	0	0.0235472245719749	5.12278194341612	1.14536258621392e-06	-0.438865425664547	2
ENSG00000082701.14	GSK3B	3	120094435	3_74	0	0.0220953898005228	4.54193753922962	9.52884410821567e-07	0.152840099264401	1
ENSG00000175697.10	GPR156	3	120285369	3_74	0	0.0274176394843975	6.51323657904873	1.69560352837073e-06	0.958858993524128	2
ENSG00000163428.3	LRRC58	3	120349734	3_74	0	0.0346855275351533	8.66654177847684	2.85424688554582e-06	-1.1451246554757	1
ENSG00000065518.7	NDUFB4	3	120596154	3_74	0	0.0220461566540201	4.52158934382105	9.46501709100314e-07	0.066780138284947	1
ENSG00000051341.13	POLQ	3	121546329	3_75	0	0.0457066556606653	4.71723785052475	2.04722047611417e-06	-0.1207236262452	1
ENSG00000180353.10	HCLS1	3	121659058	3_75	0	0.0710603653278659	8.8040145020589	5.94026174887612e-06	1.21703371683644	2
ENSG00000173226.16	IQCB1	3	121835057	3_75	0	0.0447768071483325	4.52788148427531	1.92506576285062e-06	0.041325197764866	2
ENSG00000145088.8	EAF2	3	121835057	3_75	0	0.0505193478048032	5.64066503851293	2.70573614131514e-06	-0.570809546566712	1
ENSG00000121552.3	CSTA	3	122325535	3_76	0	0.101408422079869	15.8087694654545	1.52219218606141e-05	1.86986242958506	1
ENSG00000160124.9	CCDC58	3	122380747	3_76	0	0.0301119884322114	4.57189555336251	1.30717318992129e-06	-0.0933905349450223	1
ENSG00000114023.15	FAM162A	3	122384273	3_76	0	0.0381653034367542	6.73973627724665	2.44235629336693e-06	-0.714655268886299	1
ENSG00000196981.3	WDR5B	3	122416348	3_76	0	0.0393106227273968	6.99270945210206	2.61007390107945e-06	1.14185232715293	1
ENSG00000114030.12	KPNA1	3	122514279	3_76	0	0.0379250929542032	6.6380924774139	2.3903822161883e-06	-0.95237723262449	2
ENSG00000173200.12	PARP15	3	122577800	3_76	0	0.0549994804134601	10.0244014418488	5.23497285134188e-06	-1.18398499882303	2
ENSG00000173193.13	PARP14	3	122678217	3_76	0	0.0306540044736811	4.7071011397897	1.37005544538619e-06	-0.0635001659142843	3
ENSG00000169087.10	HSPBAP1	3	122793842	3_76	0	0.0354397982938639	6.01059897468598	2.02258317940121e-06	0.884047541757986	2
ENSG00000082684.14	SEMA5B	3	123028920	3_76	0	0.0310427708282679	4.82553810860706	1.42234065998749e-06	-0.169522376599413	1
ENSG00000121542.11	SEC22A	3	123102374	3_76	0	0.043164483182088	8.05891375934004	3.30293821978134e-06	-1.17352126382972	1
ENSG00000206527.9	HACD2	3	123584476	3_76	0	0.0834223273115806	13.98429124544	1.10769490637647e-05	1.718300302002	1
ENSG00000160145.15	KALRN	3	124079393	3_77	0	0.0233139421278238	5.40026049099382	1.19544010104829e-06	-0.422739906116027	1
ENSG00000114491.13	UMPS	3	124730362	3_77	0	0.0899109182793539	18.3100490368628	1.56314525783279e-05	-2.37988702734149	1
ENSG00000173702.7	MUC13	3	124953514	3_77	0	0.0239648564587215	5.80456638467433	1.32081505738658e-06	-0.673683046255204	1
ENSG00000144909.7	OSBPL11	3	125594988	3_78	0	0.032339170357357	7.22402872718476	2.21822571331462e-06	0.92013027927614	1
ENSG00000189366.9	ALG1L	3	125937074	3_78	0	0.0369053373045545	8.68477953056306	3.0433042593965e-06	-1.6339167008917	2
ENSG00000114544.16	SLC41A3	3	126082617	3_78	0	0.0310429364487215	6.4000246028951	1.88643495905663e-06	0.800382132075208	2
ENSG00000144908.13	ALDH1L1	3	126197935	3_78	0	0.0291300383930946	5.90647529236321	1.63367944733479e-06	-0.239280816644296	1
ENSG00000070476.14	ZXDC	3	126475233	3_78	0	0.033834349078914	7.49020698904412	2.4062959602408e-06	-1.14993648735085	2
ENSG00000180767.9	CHST13	3	126529005	3_79	0	0.0211598144871158	4.9891531604034	1.00238853113374e-06	-0.337295440991759	1
ENSG00000197763.14	TXNRD3	3	126655652	3_79	0	0.0302030852925684	8.24039620890198	2.36317998387763e-06	1.21992955844885	1
ENSG00000159685.10	CHCHD6	3	126703986	3_79	0	0.0600908098760418	14.5733262060158	8.3150361220991e-06	1.91857075910005	1
ENSG00000114554.11	PLXNA1	3	126988533	3_79	0	0.0232928801241886	5.86552478327148	1.29726130046336e-06	0.747102980833665	1
ENSG00000163870.14	TPRA1	3	127573490	3_79	0	0.0205656198834117	4.72938476170893	9.23514777072347e-07	-0.388219638062218	2
ENSG00000114631.10	PODXL2	3	127634127	3_79	0	0.0415756916191007	11.1726568178958	4.41055597739113e-06	1.17665341935051	1
ENSG00000114626.17	ABTB1	3	127672535	3_79	0	0.152271026220103	23.3463478163964	3.37546510614913e-05	-2.52871738878582	1
ENSG00000074416.13	MGLL	3	127803289	3_79	0	0.0230400229976849	5.76590712405938	1.26138582902109e-06	-0.524813734308716	1
ENSG00000187715.13	KBTBD12	3	127915367	3_79	0	0.0630937008056981	15.0256721160269	9.00155017084565e-06	1.64388204349628	1
ENSG00000175792.11	RUVBL1	3	128153663	3_79	0	0.0254864146818289	6.68761347633546	1.61836808797806e-06	1.10598344844665	2
ENSG00000132394.10	EEFSEC	3	128148554	3_79	0	0.211609731101389	26.5699146789954	5.33854849181438e-05	3.59280798142471	2
ENSG00000170893.3	TRH	3	129973831	3_80	0	0.0623352125862013	14.4234021519806	8.53686776581386e-06	-1.82361087055221	1
ENSG00000163902.11	RPN1	3	128682850	3_80	0	0.0251126885445847	6.11779876747978	1.45876654537841e-06	-0.577459869449008	1
ENSG00000075785.12	RAB7A	3	128726742	3_80	0	0.0266980692505325	6.68103436250925	1.69363943557093e-06	-0.578905348574194	2
ENSG00000114656.10	KIAA1257	3	129002467	3_80	0	0.0287436204614937	7.68436934411033	2.09723500173802e-06	0.994098220892808	2
ENSG00000172780.16	RAB43	3	129122387	3_80	0	0.0468255798599666	11.8460521265654	5.26688941945171e-06	-2.03827684032894	1
ENSG00000240682.9	ISY1	3	129161573	3_80	0	0.0446369529065699	11.4084327785924	4.83523876902142e-06	1.99729986975197	1
ENSG00000181789.14	COPG1	3	129249511	3_80	0	0.0666140114523091	15.0440803587731	9.51543460100619e-06	2.75065928600305	1
ENSG00000184897.5	H1FX	3	129315915	3_80	0	0.279016424080049	28.4739280604067	7.54352872911301e-05	-3.50072630031762	2
ENSG00000172771.11	EFCAB12	3	129428575	3_80	0	0.0209639853145776	4.58115470763682	9.11897871348737e-07	0.10906700826398	1
ENSG00000163913.11	IFT122	3	129442145	3_80	0	0.0209534131869474	4.57683823007098	9.10579222207925e-07	0.06888699309563	1
ENSG00000196455.7	PIK3R4	3	130746630	3_82	0	0.102204547004659	25.1938100928706	2.44490205649865e-05	3.18513320261115	1
ENSG00000017260.19	ATP2C1	3	130852545	3_82	0	0.153495843361447	29.0809850561028	4.23841159817708e-05	-2.82807865834877	1
ENSG00000198585.11	NUDT16	3	131380796	3_82	0	0.0109122597612729	4.62009072524225	4.78699083864972e-07	-0.187769766126496	2
ENSG00000114686.8	MRPL3	3	131502955	3_82	0	0.0108531491706125	4.57075677399586	4.71022095850326e-07	0.186723268458026	1
ENSG00000196353.11	CPNE4	3	132058068	3_82	0	0.0108256958065983	4.54775187466607	4.67465945033347e-07	-0.11726270324256	2
ENSG00000014257.15	ACPP	3	132317103	3_82	0	0.0130791544387714	6.26596976387021	7.78153651325798e-07	1.13090121394755	1
ENSG00000138246.15	DNAJC13	3	132417408	3_82	0	0.0118567598598697	5.37421062988538	6.05031664814277e-07	-0.402777157252457	1
ENSG00000240303.7	ACAD11	3	132658573	3_82	0	0.0202852803762115	10.2611746981104	1.97640294859812e-06	1.15292230314114	2
ENSG00000081307.12	UBA5	3	132654315	3_82	0	0.0108174584163198	4.54083837472736	4.66400143316835e-07	-0.0962176043080101	1
ENSG00000091527.15	CDV3	3	133573541	3_83	0	0.0246830133273321	5.70618628108208	1.33733903059485e-06	-0.48548149233222	1
ENSG00000163781.12	TOPBP1	3	133656941	3_83	0	0.0253939619308308	5.93033193644797	1.42990394264371e-06	-0.578769229328628	2
ENSG00000154917.10	RAB6B	3	133895761	3_83	0	0.0948825370687385	18.2591041943604	1.64498958446169e-05	2.0544509481655	2
ENSG00000174640.12	SLCO2A1	3	134051958	3_83	0	0.0216476273120086	4.53373768232726	9.3188879087554e-07	-0.0205251819486896	1
ENSG00000114019.14	AMOTL2	3	134375499	3_83	0	0.0398761530064299	10.1250442513137	3.83360692153534e-06	-1.41410647524639	1
ENSG00000182923.16	CEP63	3	134486229	3_83	0	0.0269825224158211	6.48942613970711	1.66259410813406e-06	0.789858189376724	1
ENSG00000129055.12	ANAPC13	3	134486229	3_83	0	0.0269825224158211	6.48942613970711	1.66259410813406e-06	0.789858189376724	1
ENSG00000154928.16	EPHB1	3	134798535	3_83	0	0.0241138786439071	5.51669223238862	1.26311596315544e-06	-0.575709319285047	1
ENSG00000174611.11	KY	3	134651714	3_83	0	0.0232291313066664	5.18564847231255	1.1437561411493e-06	-0.425170023934468	1
ENSG00000118007.12	STAG1	3	136752490	3_84	0	0.0341659805414389	13.7673855296301	4.46624723325386e-06	3.12218619353587	2
ENSG00000168917.8	SLC35G2	3	136818232	3_84	0	0.0836667868958864	25.8367615063209	2.05252551228583e-05	-4.32254958622654	1
ENSG00000158092.6	NCK1	3	136862055	3_84	0	0.0263160205832232	5.54439376192978	1.3853888258459e-06	0.733772761565784	1
ENSG00000174564.12	IL20RB	3	136948563	3_84	0	0.038948912526665	13.3184671663544	4.9254620544598e-06	-2.73820944063168	1
ENSG00000183770.5	FOXL2	3	138946954	3_85	0	0.02197945035168	4.68613842181713	9.77978567608858e-07	-0.469696143256326	1
ENSG00000066405.12	CLDN18	3	137998902	3_85	0	0.023795918191363	5.41089510808411	1.22255661267794e-06	-0.565080845118492	1
ENSG00000158163.14	DZIP1L	3	138113201	3_85	0	0.0365792444435042	9.34651952302952	3.24625061555367e-06	-1.41857716023752	1
ENSG00000118017.3	A4GNT	3	138124252	3_85	0	0.0219947413874505	4.69246554098741	9.79980307673342e-07	-0.394915194373113	2
ENSG00000138231.12	DBR1	3	138174902	3_85	0	0.102839427233802	18.9477536812212	1.8501833836039e-05	1.83633732418303	1
ENSG00000114098.17	ARMC8	3	138187690	3_85	0	0.0217571641808793	4.59339519869332	9.48928516356494e-07	0.517821511231669	2
ENSG00000158186.12	MRAS	3	138352059	3_85	0	0.0216214392805124	4.53627771546854	9.312829068587e-07	0.370843899031037	1
ENSG00000158220.13	ESYT3	3	138434098	3_85	0	0.0339732172845523	8.66842436987507	2.79623867365953e-06	1.68343309320951	2
ENSG00000158234.12	FAIM	3	138613449	3_85	0	0.0343263096745271	8.7632517583649	2.8562078050616e-06	-1.66058426261026	1
ENSG00000114115.9	RBP1	3	139539666	3_85	0	0.0241219997626306	5.53515749625412	1.26777063570107e-06	0.67696383096176	2
ENSG00000163864.15	NMNAT3	3	139674080	3_85	0	0.0952597840237494	18.2260050871551	1.64853615547025e-05	-2.09843043235403	1
ENSG00000155893.12	PXYLP1	3	141228805	3_86	0	0.103813608854044	14.5366400163759	1.43289946705415e-05	1.96568535770183	1
ENSG00000114124.2	GRK7	3	141777865	3_87	0	0.0301842329174321	6.05736558480471	1.73604638976987e-06	-0.54619648032198	1
ENSG00000069849.10	ATP1B3	3	141875705	3_87	0	0.0312576481384682	6.44602785084607	1.91313612537755e-06	-0.801719424853396	1
ENSG00000175066.15	GK5	3	142226081	3_87	0	0.0287490329073624	5.62776238986622	1.53623052223818e-06	-0.263330156922966	1
ENSG00000114127.10	XRN1	3	142449134	3_87	0	0.0272018061086876	5.16336842221982	1.33360818368127e-06	0.572821374093453	1
ENSG00000175054.14	ATR	3	142579130	3_87	0	0.0276327776197711	5.30838825171524	1.39278672286839e-06	0.62371008274929	2
ENSG00000120756.12	PLS1	3	142596343	3_87	0	0.0257667403167724	4.6573319313419	1.13944684141266e-06	0.126901782182575	1
ENSG00000144935.14	TRPC1	3	142724599	3_87	0	0.0822865501612352	15.4708625908318	1.20876195011115e-05	1.92905625513966	1
ENSG00000181744.8	C3orf58	3	143971850	3_88	0	0.0415124914420993	5.72245593933568	2.25558217217819e-06	0.650861043666927	1
ENSG00000114698.14	PLSCR4	3	146226279	3_90	0	0.071117684931577	8.37873669373996	5.6578776306998e-06	-1.08955568113435	2
ENSG00000188313.12	PLSCR1	3	146544994	3_90	0	0.0469272470867655	4.52737989980839	2.01729500383566e-06	-0.0806959350389287	1
ENSG00000152977.9	ZIC1	3	147393907	3_91	0	0.140562819173899	24.3151784303007	3.24522876324982e-05	-2.52258005823635	1
ENSG00000174963.17	ZIC4	3	147406919	3_91	0	0.0293962706777176	9.73276655426583	2.71660153128843e-06	-1.31314426693013	2
ENSG00000144891.17	AGTR1	3	148697390	3_91	0	0.0178924469126086	5.20059659074015	8.83527966859525e-07	0.339163548774631	2
ENSG00000153002.11	CPB1	3	148791560	3_91	0	0.0201138390075084	6.26705383514926	1.19689428104959e-06	0.68170207609869	1
ENSG00000163751.3	CPA3	3	149099076	3_91	0	0.0181786485129084	5.34513755450259	9.22609400638536e-07	-0.625807385009096	1
ENSG00000163754.17	GYG1	3	148991343	3_91	0	0.0635641529194644	16.8349812366687	1.01606688479075e-05	-2.17324447996603	2
ENSG00000071794.15	HLTF	3	149086082	3_91	0	0.026489761579459	8.78055102536805	2.20849905237731e-06	1.29851341121896	1
ENSG00000047457.13	CP	3	149221606	3_91	0	0.0168177205673374	4.63647860845723	7.40376779405904e-07	0.28286938975796	2
ENSG00000169908.11	TM4SF1	3	149378899	3_92	0	0.0576759534543172	6.49037968443564	3.55436712224269e-06	0.749260785928954	1
ENSG00000169903.6	TM4SF4	3	149473363	3_92	0	0.046896473719457	4.57869749344147	2.03882305655749e-06	-0.113519218442942	1
ENSG00000114744.8	COMMD2	3	149750743	3_92	0	0.0881312856782576	10.4415278443175	8.73758781371681e-06	-1.36593103201927	2
ENSG00000070087.13	PFN2	3	150023846	3_92	0	0.0572937545093882	6.42881430409951	3.49732152647715e-06	-0.820059678275242	1
ENSG00000144895.11	EIF2A	3	150546992	3_93	0	0.039240922644687	6.40984828216919	2.3882751344004e-06	0.814096076394419	2
ENSG00000198843.12	SELENOT	3	150602806	3_93	0	0.0474283050871566	8.15417846136338	3.67210603886006e-06	-1.14764758467327	1
ENSG00000120742.10	SERP1	3	150603336	3_93	0	0.0519244151686845	8.99012369856818	4.43235643804747e-06	1.0638898949275	1
ENSG00000144893.12	MED12L	3	151085984	3_93	0	0.0322044743524511	4.59660167629605	1.40556353892696e-06	-0.209674970729159	1
ENSG00000169313.9	P2RY12	3	151385282	3_93	0	0.0326031698521184	4.70934940311195	1.45786777647345e-06	0.396574908786799	2
ENSG00000152580.8	IGSF10	3	151458602	3_93	0	0.0320176706292931	4.54330186622775	1.38120684709482e-06	0.161169827060586	1
ENSG00000198829.6	SUCNR1	3	151873953	3_94	0	0.0474703925171949	12.0672182625962	5.43910430805849e-06	1.57152941154099	1
ENSG00000169860.6	P2RY1	3	152834408	3_94	0	0.0580066916794629	13.919721390754	7.66665704796418e-06	-1.87845150422154	1
ENSG00000114790.12	ARHGEF26	3	154120764	3_95	0	0.0459126840544979	5.72291524545141	2.49486696989195e-06	0.335897449663172	1
ENSG00000174953.13	DHX36	3	154324761	3_95	0	0.0398735301218927	4.82308493195795	1.8260261523659e-06	0.146459658603833	1
ENSG00000196549.10	MME	3	155023818	3_96	0	0.0496545914655476	7.65053925850632	3.60702255428573e-06	-0.945984632858179	1
ENSG00000240045.1	RP11-451G4.2	3	155293692	3_96	0	0.0412405751629449	5.9399690383564	2.32598168966276e-06	-0.631665029421959	2
ENSG00000114805.16	PLCH1	3	155740133	3_96	0	0.0411077652501423	5.91037348338381	2.30693941867114e-06	-1.14463234429345	2
ENSG00000163655.15	GMPS	3	155870359	3_96	0	0.0639028942615042	9.98594003092974	6.05908268195584e-06	-1.74920795542413	1
ENSG00000163659.12	TIPARP	3	156672810	3_97	0	0.0789816439970532	10.4756419890786	7.85604954729475e-06	1.35745152091214	1
ENSG00000197980.12	LEKR1	3	156834996	3_97	0	0.0595386205904469	7.84569345148974	4.43534595868894e-06	1.0625788459431	1
ENSG00000163660.11	CCNL1	3	157160775	3_97	0	0.0928906940551776	11.9965338631235	1.05809677054443e-05	1.53390641783857	2
ENSG00000163661.3	PTX3	3	157437072	3_97	0	0.0581823573816063	7.63216532178352	4.21634830083662e-06	-0.787066561636695	1
ENSG00000197415.11	VEPH1	3	157533569	3_97	0	0.0425979595062187	4.75402157299658	1.92285856603998e-06	-0.247764816508657	1
ENSG00000174899.10	PQLC2L	3	157543546	3_97	0	0.0472113433639887	5.70120575306075	2.55570351123738e-06	0.629126417213396	1
ENSG00000174891.12	RSRC1	3	158105616	3_98	0	0.0372672913799446	6.61041788341182	2.339128823224e-06	0.76001539887455	1
ENSG00000168827.14	GFM1	3	158644737	3_98	0	0.0336677415468629	5.6784625944501	1.81527384695375e-06	-0.664027220031375	1
ENSG00000079257.7	LXN	3	158672071	3_98	0	0.0358426997415611	6.25264563327672	2.12795248698153e-06	0.78522976986875	2
ENSG00000118855.18	MFSD1	3	158750161	3_98	0	0.0301574482350857	4.66972424239399	1.33715952745135e-06	-0.186678860303071	1
ENSG00000151967.18	SCHIP1	3	159839749	3_99	0	0.0327795105384835	9.54092218818669	2.96954708040902e-06	-1.05066558639726	1
ENSG00000168811.6	IL12A	3	159981157	3_99	0	0.0196321067885119	5.11159540800674	9.52841745092533e-07	-0.283063407295806	2
ENSG00000180044.5	C3orf80	3	160225162	3_99	0	0.0192995489266713	5.13791476028056	9.41524120255809e-07	0.483609220217061	1
ENSG00000068885.14	IFT80	3	160399019	3_99	0	0.0191849510971779	5.8934455547698	1.07356258913138e-06	1.33550916722932	1
ENSG00000113810.15	SMC4	3	160398964	3_99	0	0.0185980852097494	4.63741001595799	8.18919336004596e-07	0.218400372589983	2
ENSG00000213186.7	TRIM59	3	160437259	3_99	0	0.0193426861143327	5.99975023020399	1.10191311520567e-06	1.35497346451937	1
ENSG00000186432.8	KPNA4	3	160565338	3_99	0	0.019174159931044	4.86183215143793	8.85143538897079e-07	-0.0546254747150826	2
ENSG00000163590.13	PPM1L	3	160755120	3_99	0	0.0390592135454686	11.9013445208784	4.41384338023113e-06	-1.78354720358598	1
[truncated: 6,779 more rows]
