# Supplementary material for: Adjusting for genetic confounders in transcriptome-wide association studies improves discovery of risk genes of complex traits
Source: Nat Genet. 2024 Jan 26;56(2):336–47. doi: 10.1038/s41588-023-01648-9 (PMC10864181; doi:10.1038/s41588-023-01648-9)
Supplement: Supplementary file 5 — cTWAS results of all analyzed genes across all tissues for IBD, SCZ, and SBP. Results are stored separately for each combination of traits and tissues. Column legends for each set of results are the same as in Supplementary Table 1. [file 41588_2023_1648_MOESM5_ESM.zip › SCZ_Artery_Tibial.csv]

id	genename	chrom	pos	region_tag	cs_index	PIP	tau2	PVE	z	num_eqtl
ENSG00000131591.17	C1orf159	1	1098863	1_1	0	0.0297269504200379	6.26691907142531	1.76889413512078e-06	0.654164974690113	1
ENSG00000186891.13	TNFRSF18	1	1197874	1_1	0	0.0294898824956759	6.19264735767899	1.73399079848755e-06	-0.654935861118841	1
ENSG00000235098.8	ANKRD65	1	1418181	1_1	0	0.0367711316470639	8.24246692127835	2.87780660721715e-06	0.996477925962199	1
ENSG00000008128.22	CDK11A	1	1825782	1_1	0	0.0282361824005721	5.78978932088316	1.55226596902088e-06	-0.593959291786982	1
ENSG00000008130.15	NADK	1	1774506	1_1	0	0.0365631899970189	8.18971732063232	2.84321949159836e-06	1.12932856599116	1
ENSG00000169885.9	CALML6	1	1913254	1_1	0	0.0470994585246003	10.5504328276759	4.71827867395604e-06	1.42740228034626	2
ENSG00000178821.12	TMEM52	1	1919749	1_1	0	0.0268072545274757	5.30848230904239	1.35120146995861e-06	0.520858032067866	1
ENSG00000162585.16	FAAP20	1	2179409	1_2	0	0.019579427300192	9.9187104794547	1.84396466647806e-06	-1.24204943035723	2
ENSG00000157933.9	SKI	1	2320752	1_2	0	0.0119258040797169	5.28998209814517	5.99017167888576e-07	0.562483198597588	1
ENSG00000116151.13	MORN1	1	2368188	1_2	0	0.0155559199362557	7.40427037036716	1.09364246442034e-06	-0.710073353957026	1
ENSG00000157916.19	RER1	1	2401592	1_2	0	0.0180532241410383	9.4143963251082	1.61378118659437e-06	1.32193083979215	1
ENSG00000157911.9	PEX10	1	2413486	1_2	0	0.0565619958275695	18.4516621793002	9.90963405303272e-06	-1.62192627215592	1
ENSG00000149527.17	PLCH2	1	2425928	1_2	0	0.0154349464819699	7.20835213801676	1.05642463276441e-06	-0.107424281578419	1
ENSG00000157873.17	TNFRSF14	1	2555429	1_2	0	0.0258350090005276	12.0989947905727	2.96794127605711e-06	1.9919483639986	2
ENSG00000157870.14	FAM213B	1	2586971	1_2	0	0.0147841242872239	6.9121459785641	9.70299713615208e-07	0.359166423525428	2
ENSG00000142606.15	MMEL1	1	2631811	1_2	0	0.0312212404755866	14.6974222844105	4.35701167428954e-06	-2.46141426364871	1
ENSG00000215912.12	TTC34	1	2800905	1_2	0	0.12433143100935	27.2789117085993	3.22036701143951e-05	3.29001114584616	2
ENSG00000130762.14	ARHGEF16	1	3454845	1_2	0	0.0187956657098628	9.28926798749448	1.65781704725001e-06	-1.05210778530031	1
ENSG00000162591.15	MEGF6	1	3562032	1_2	0	0.0111613779805341	4.60226249373971	4.87738005452671e-07	-0.0543889151681885	1
ENSG00000235169.7	SMIM1	1	3772285	1_3	0	0.0292130440845467	4.59003932486606	1.27318237288132e-06	0.081178853835619	2
ENSG00000130764.9	LRRC47	1	3803223	1_3	0	0.0332002665448765	5.77764566007835	1.82133515559021e-06	-0.565830055971978	1
ENSG00000116198.12	CEP104	1	3857574	1_3	0	0.0389055996323897	7.25253303942072	2.6791635499381e-06	0.905757540882188	1
ENSG00000169598.15	DFFB	1	3856982	1_3	0	0.0626484334578051	11.7093946170227	6.96533574028872e-06	-1.40393145735145	2
ENSG00000198912.10	C1orf174	1	3891607	1_3	0	0.12266904832943	18.1055157155838	2.10883835844224e-05	-2.04258962828622	3
ENSG00000069424.14	KCNAB2	1	5992521	1_5	0	0.0370544649557484	6.41878180045976	2.25834639172536e-06	-0.714569726646499	1
ENSG00000131697.17	NPHP4	1	5956046	1_5	0	0.0318358616490656	4.97459425205349	1.50373624991561e-06	0.404727624215324	2
ENSG00000116254.17	CHD5	1	6179322	1_5	0	0.0370557205868677	6.48783142309037	2.2827177541231e-06	-0.867461289604255	1
ENSG00000158286.12	RNF207	1	6203294	1_5	0	0.100872596185632	16.3615086459988	1.56709000800961e-05	2.06670382993429	3
ENSG00000116251.9	RPL22	1	6209280	1_5	0	0.0306655426701234	4.62939777698245	1.34794617318056e-06	-0.140008853262353	1
ENSG00000116237.15	ICMT	1	6235565	1_5	0	0.0345196700465501	5.63491224499438	1.84693320646491e-06	-0.463086902625852	2
ENSG00000187017.15	ESPN	1	6424615	1_5	0	0.0413715488437045	8.02951153965391	3.15419328940809e-06	-1.40688862157707	2
ENSG00000215788.9	TNFRSF25	1	6489459	1_5	0	0.0307158136006888	4.85161170081726	1.41496420996623e-06	-0.746592095523645	1
ENSG00000171680.21	PLEKHG5	1	6517705	1_5	0	0.10301257835458	22.2955990007978	2.18075460892913e-05	-3.55203727228562	1
ENSG00000162408.10	NOL9	1	6554170	1_5	0	0.0322061841139912	5.24134023131914	1.60279884249543e-06	-0.71151448165295	1
ENSG00000204859.12	ZBTB48	1	6579787	1_5	0	0.0930047366785803	22.9987613664645	2.03098591391931e-05	-3.91386425256276	4
ENSG00000162413.16	KLHL21	1	6615980	1_5	0	0.0417641492945746	14.5286095164957	5.76136099137378e-06	-3.4084262219	1
ENSG00000041988.15	THAP3	1	6625382	1_5	0	0.0352129029108245	6.95214917048386	2.32443982758709e-06	-1.30058842811624	1
ENSG00000007923.15	DNAJC11	1	6701642	1_5	1	0.30475396771318	27.5807339928085	7.98091315515882e-05	-4.91692799881972	1
ENSG00000049245.12	VAMP3	1	7771004	1_6	0	0.0252236540225037	5.70236597798852	1.36571627393682e-06	0.73893191440591	3
ENSG00000116288.12	PARK7	1	7947535	1_6	0	0.0301820921420162	6.79095861559978	1.94615676967519e-06	0.474191037115647	3
ENSG00000116285.12	ERRFI1	1	8208035	1_6	0	0.0928025819291126	16.1725142163112	1.42506606236252e-05	-1.47714479941279	1
ENSG00000074800.13	ENO1	1	8879251	1_6	0	0.0293705416037686	11.2704040931871	3.14303226713606e-06	-2.44868725137781	1
ENSG00000180758.11	GPR157	1	9101262	1_6	0	0.0344537981145541	8.38245160297545	2.74224059737117e-06	-0.987281124612929	1
ENSG00000049239.12	H6PD	1	9221777	1_6	0	0.0796330431502347	16.1234467978651	1.21912601320278e-05	1.81481324392092	5
ENSG00000171621.13	SPSB1	1	9292749	1_6	0	0.0294937741190666	6.90834877096171	1.93464819106398e-06	-0.77673631140119	1
ENSG00000171608.15	PIK3CD	1	9688387	1_7	0	0.0576369815641741	7.24122970990308	3.96288026065472e-06	-0.898048629481307	1
ENSG00000171603.16	CLSTN1	1	9825232	1_7	0	0.0692846926777244	8.97312214098895	5.90307459216947e-06	-1.21738705768968	2
ENSG00000173614.13	NMNAT1	1	9948307	1_7	0	0.0716419357722959	9.28880090018006	6.31865091904845e-06	-1.79622913858048	1
ENSG00000162444.11	RBP7	1	9991107	1_7	0	0.0436065221471306	4.63097182292113	1.91743648150314e-06	0.143350952407178	2
ENSG00000054523.17	KIF1B	1	10149499	1_7	0	0.0721928100011966	9.36122676772437	6.41688282554208e-06	1.76822896209743	4
ENSG00000142657.20	PGD	1	10398423	1_7	0	0.0779658117463	10.0887924152442	7.46862730202272e-06	1.45930751807861	1
ENSG00000241563.3	CORT	1	10450625	1_7	0	0.0434662415535673	4.6009102967239	1.89886133731837e-06	0.382828428136786	1
ENSG00000160049.11	DFFA	1	10477033	1_7	0	0.0498804635762031	5.88685772790943	2.78811971814197e-06	0.557821064511164	1
ENSG00000142655.12	PEX14	1	10477033	1_7	0	0.0498804635762031	5.88685772790943	2.78811971814197e-06	0.557821064511164	1
ENSG00000120948.16	TARDBP	1	11012060	1_8	0	0.0861361485748394	12.5461035412573	1.02610478613823e-05	-1.60812924419614	1
ENSG00000009724.16	MASP2	1	11047382	1_8	0	0.037521224047521	4.742228643259	1.6894948955382e-06	-0.368645072490629	1
ENSG00000116649.9	SRM	1	11059120	1_8	0	0.0431965468858609	6.05465179923442	2.48333665967063e-06	0.657892791232561	2
ENSG00000171824.13	EXOSC10	1	11099514	1_8	0	0.0406953741351314	5.49850730804407	2.12464927254228e-06	0.524182110792381	1
ENSG00000198793.12	MTOR	1	11262571	1_8	0	0.0381383560231366	4.89407445325928	1.77227020929129e-06	0.171470436821062	1
ENSG00000132879.13	FBXO44	1	11650255	1_8	0	0.142270964810327	17.3718569930966	2.34671267490351e-05	1.92315191104685	1
ENSG00000116661.9	FBXO2	1	11646734	1_8	0	0.0499939772986568	7.41992908998158	3.52220671188384e-06	-0.84772655549167	2
ENSG00000116663.10	FBXO6	1	11666442	1_8	0	0.0452355557894735	6.48511933447784	2.78544956660937e-06	0.705905983816847	1
ENSG00000177674.15	AGTRAP	1	11737129	1_9	0	0.125271518486664	16.5135421466218	1.96421931702163e-05	-1.86370606195981	2
ENSG00000177000.10	MTHFR	1	11781888	1_9	0	0.0896004611728243	13.2988259330133	1.13141242394947e-05	-2.04802297733159	1
ENSG00000011021.21	CLCN6	1	11805747	1_9	0	0.0994575360327796	14.2945037545883	1.34990801405521e-05	-2.06916958590369	2
ENSG00000083444.16	PLOD1	1	11935354	1_9	0	0.0826295998457935	12.5291991887997	9.83006433239104e-06	-1.74157269191224	1
ENSG00000116688.16	MFN2	1	11980422	1_9	0	0.0705197349316677	11.0294741711074	7.38521045768215e-06	1.4670852541085	3
ENSG00000116691.10	MIIP	1	12048777	1_9	0	0.156592128908759	18.6883781318633	2.7786825780212e-05	-2.11108000257178	1
ENSG00000028137.18	TNFRSF1B	1	12163394	1_9	0	0.042582832179081	6.29897393077951	2.54684051914003e-06	-0.646633851662799	1
ENSG00000162493.16	PDPN	1	13593285	1_10	0	0.0376252741672364	4.62179102902451	1.65115321797528e-06	-0.132023769484685	2
ENSG00000189337.16	KAZN	1	13875051	1_10	0	0.0376483977895334	4.62750919810919	1.65421207262899e-06	-0.111855560307226	1
ENSG00000171729.13	TMEM51	1	15156436	1_11	0	0.0177514534886561	4.612170658181	7.7738594466705e-07	-0.0436963113116642	2
ENSG00000142621.19	FHAD1	1	15247193	1_11	0	0.0261800070570086	8.20448706970877	2.03947596217277e-06	-1.00655053251047	1
ENSG00000132906.17	CASP9	1	15526781	1_11	0	0.0250554089919001	7.79786628720859	1.85513140289562e-06	1.09574742829836	2
ENSG00000116138.12	DNAJC16	1	15526781	1_11	0	0.0239756712219743	7.39011915505694	1.68236262702349e-06	0.948659836406149	1
ENSG00000116771.5	AGMAT	1	15584636	1_11	0	0.0201261746510458	5.77169318069456	1.10296535242702e-06	0.676556890250463	1
ENSG00000116786.11	PLEKHM2	1	15683361	1_11	0	0.0608056037013556	16.0591611359776	9.27179577859877e-06	1.87019654950295	2
ENSG00000162461.7	SLC25A34	1	15735091	1_11	0	0.022332387331118	6.73319286373646	1.42775471437059e-06	-0.626015889318118	1
ENSG00000162458.12	FBLIM1	1	15789700	1_11	0	0.0285343158677891	9.00248626689805	2.4390872095473e-06	1.05778213637506	1
ENSG00000186510.11	CLCNKA	1	16018332	1_11	0	0.0296855247372927	9.36932995924498	2.6408921198373e-06	-1.20680009935574	2
ENSG00000173641.17	HSPB7	1	16020493	1_11	0	0.0241758031526639	7.46706579332543	1.71406894118219e-06	0.961432148102115	3
ENSG00000184908.17	CLCNKB	1	16042892	1_11	0	0.01970197712983	5.57490739880709	1.04290527803621e-06	0.721344481309918	1
ENSG00000142632.16	ARHGEF19	1	16202622	1_11	0	0.0343400476614129	10.7217958371259	3.49595491808468e-06	1.57897218297805	1
ENSG00000132881.11	RSG1	1	16234684	1_11	0	0.0267148793925091	8.39185285904064	2.12867066416902e-06	-1.37063432084398	2
ENSG00000037637.10	FBXO42	1	16352086	1_11	0	0.0261861861138171	8.20671548840027	2.04051139560564e-06	-1.26224888962125	2
ENSG00000055070.16	SZRD1	1	16352580	1_11	0	0.0737964156530612	17.8833087696627	1.25308502555884e-05	2.50970627226574	1
ENSG00000157191.19	NECAP2	1	16439071	1_11	0	0.0200894459256897	5.75482559641755	1.0977350275452e-06	0.447628309370119	2
ENSG00000117122.13	MFAP2	1	16972001	1_12	0	0.1352287555302	21.0816838657546	2.70689708658263e-05	-2.68368366978611	1
ENSG00000117118.9	SDHB	1	17049279	1_12	0	0.0745526112775492	15.3801236835308	1.08872973506798e-05	-2.62809278690135	1
ENSG00000179051.13	RCC2	1	17438641	1_12	0	0.0256499717776336	5.41646719568428	1.31916890468657e-06	0.405579121812481	1
ENSG00000074964.16	ARHGEF10L	1	17580613	1_12	0	0.0567763035359736	12.8167783864407	6.90944852752486e-06	-1.46195746499184	1
ENSG00000117154.11	IGSF21	1	18103117	1_12	0	0.0314456883253678	7.30529679447927	2.18120441067532e-06	0.868593470698724	1
ENSG00000158748.3	HTR6	1	19665573	1_13	0	0.0328708953841619	9.23798300582827	2.88327515662324e-06	-1.29825157364415	1
ENSG00000159423.16	ALDH4A1	1	18902055	1_13	0	0.021737398420811	5.41920697424076	1.11851213585436e-06	-0.519950663038488	1
ENSG00000169991.10	IFFO2	1	18956450	1_13	0	0.0198867722204096	4.591896678301	8.67069288260577e-07	0.134082893780673	1
ENSG00000127481.14	UBR4	1	19207821	1_13	0	0.0215819391089117	5.37546945303249	1.10155010935607e-06	0.465304932934922	3
ENSG00000127463.13	EMC1	1	19227605	1_13	0	0.026099332024566	7.06218758119724	1.75011278700159e-06	0.84053451391596	2
ENSG00000053372.4	MRTO4	1	19251698	1_13	0	0.0203728038563404	4.81192665380108	9.30823201057614e-07	-0.28032127143576	2
ENSG00000162482.4	AKR7A3	1	19288862	1_13	0	0.0211862700031683	5.1571743717003	1.03744173543233e-06	-0.417531421566568	1
ENSG00000053371.12	AKR7A2	1	19311815	1_13	0	0.0496411720572367	13.0233472565037	6.13849695134015e-06	1.52948119427477	3
ENSG00000040487.12	PQLC2	1	19312063	1_13	0	0.0271298804250687	7.42562943876202	1.91283957874707e-06	0.900914016319614	3
ENSG00000077549.17	CAPZB	1	19339003	1_13	0	0.0487885363045634	12.8554717472983	5.95529396736885e-06	-1.48717880290306	1
ENSG00000173436.13	MINOS1	1	19596564	1_13	0	0.0522135202476871	13.4418232117977	6.66405465765614e-06	1.806342418535	1
ENSG00000158747.13	NBL1	1	19644641	1_13	0	0.0222463636714118	5.61841401184572	1.18677986065132e-06	0.449878430865923	2
ENSG00000162542.13	TMCO4	1	19774186	1_13	0	0.0212719892865609	5.20437706585416	1.05117314407863e-06	-0.393084064053138	1
ENSG00000169914.5	OTUD3	1	19906593	1_13	0	0.0243090287858357	6.44985493104058	1.48872661067557e-06	0.742218019339415	1
ENSG00000188257.10	PLA2G2A	1	19979786	1_13	0	0.0246770014224335	6.58142605223352	1.54209024148396e-06	0.692323770846786	1
ENSG00000127472.10	PLA2G5	1	19975288	1_13	0	0.0200875528420212	4.68526507969094	8.93631761590312e-07	-0.130556606098	1
ENSG00000162545.5	CAMK2N1	1	20482821	1_14	0	0.138885915281994	18.0964659863022	2.38643369782663e-05	-2.20907629575563	2
ENSG00000090432.6	MUL1	1	20510587	1_14	0	0.138191496434455	18.0478114945821	2.36811758465149e-05	2.20580111364486	1
ENSG00000183114.7	FAM43B	1	20539386	1_14	0	0.0439094058550464	7.16794727336208	2.98847591079995e-06	0.900077299513077	1
ENSG00000158825.5	CDA	1	20607790	1_14	0	0.054844149687872	9.24780422763144	4.8157765941658e-06	1.01334599406256	2
ENSG00000158828.7	PINK1	1	20633253	1_14	0	0.048576705980067	8.11150521174144	3.74133769846128e-06	1.05005953589989	2
ENSG00000117245.12	KIF17	1	20717297	1_14	0	0.211330300515839	22.2524324557876	4.46515622978978e-05	-3.26086581822386	1
ENSG00000075151.20	EIF4G3	1	21176003	1_14	0	0.0550844074246519	9.28860800588459	4.85821481422008e-06	1.10828156299616	1
ENSG00000117298.14	ECE1	1	21302601	1_14	0	0.188681717250254	21.1170532087695	3.78321071677739e-05	-2.72412277099352	1
ENSG00000142794.18	NBPF3	1	21449358	1_15	0	0.0336821879516668	6.68499080036291	2.13795473321737e-06	-0.575617416968773	1
ENSG00000076864.19	RAP1GAP	1	21670355	1_15	0	0.0267052746856503	4.66883294943138	1.18386663605442e-06	-0.0409599104528982	1
ENSG00000090686.15	USP48	1	21782050	1_15	0	0.069499500210834	12.5849116235203	8.30480134480503e-06	-1.64605314920517	4
ENSG00000142798.17	HSPG2	1	21849281	1_15	0	0.0265829651943733	4.69121274254856	1.18409336537504e-06	0.329204139549565	2
ENSG00000142789.19	CELA3A	1	22001714	1_15	0	0.0962510128571467	16.1573432766234	1.47663329673523e-05	-1.69371603991579	1
ENSG00000070831.15	CDC42	1	22031964	1_15	0	0.0367408587821588	9.54628388977735	3.33028227167917e-06	1.90443111220101	1
ENSG00000162552.14	WNT4	1	22146080	1_15	0	0.0287066072970449	5.19329285155247	1.41553977922166e-06	0.0688687593592661	1
ENSG00000184677.16	ZBTB40	1	22460165	1_15	0	0.0290339746930844	5.45001561521851	1.50245556741648e-06	0.447830215562882	1
ENSG00000173372.16	C1QA	1	22634461	1_15	0	0.0309778096357564	6.14920583965718	1.80870248117114e-06	-0.736558502192487	1
ENSG00000159189.11	C1QC	1	22644432	1_15	0	0.0265540776047072	4.62464397948318	1.16602247598073e-06	0.130303878720592	1
ENSG00000133216.16	EPHB2	1	22718677	1_15	0	0.0394621770703313	8.38094215295557	3.14030102409974e-06	-1.06804706773388	1
ENSG00000004487.15	KDM1A	1	23000786	1_16	0	0.038890285737301	6.94963644219918	2.56625977522822e-06	-0.784165836663846	1
ENSG00000169641.13	LUZP1	1	23178302	1_16	0	0.0349242895762087	5.94885153996253	1.9726866616108e-06	-0.719709994426914	1
ENSG00000125944.18	HNRNPR	1	23335933	1_16	0	0.03669268582744	6.40822421772344	2.23261890591085e-06	-0.67983546422875	1
ENSG00000125945.14	ZNF436	1	23364362	1_16	0	0.0344523161483079	5.82236854878226	1.90465145535057e-06	-0.528198817955991	1
ENSG00000204219.9	TCEA3	1	23405326	1_16	0	0.0303708646453093	4.65137006164562	1.34132940767469e-06	-0.0911112793056872	1
ENSG00000088280.18	ASAP3	1	23484404	1_16	0	0.0301944667355495	4.59732121120824	1.31804309220136e-06	-0.0473695326971053	2
ENSG00000117318.8	ID3	1	23559582	1_16	0	0.0310057058675997	4.84335688293819	1.42588825200057e-06	0.179804096050101	1
ENSG00000197880.8	MDS2	1	23582310	1_16	0	0.0639234402418254	11.5998268842184	7.04058983885807e-06	-1.41828276901168	1
ENSG00000142676.12	RPL11	1	23696521	1_17	0	0.0251502766488415	4.61186162484367	1.10132736788577e-06	-0.0914530288193242	1
ENSG00000057757.9	PITHD1	1	23787639	1_17	0	0.0250729828166258	4.5833622822845	1.09115786234158e-06	0.125555046534043	1
ENSG00000117308.14	GALE	1	23800401	1_17	0	0.0255743370173015	4.76669441497043	1.15749491470539e-06	0.21390897872192	1
ENSG00000179163.11	FUCA1	1	23847739	1_17	0	0.0251126381714353	4.597993871492	1.09637247582802e-06	-0.0253550958147736	2
ENSG00000185436.11	IFNLR1	1	24187278	1_17	0	0.0460018409152306	10.2245140162714	4.46596467092104e-06	-1.29111616333229	2
ENSG00000158055.15	GRHL3	1	24318866	1_17	0	0.0250865958907995	4.58838763314254	1.09294732470222e-06	0.0878788171790553	1
ENSG00000001460.17	STPG1	1	24416496	1_17	0	0.0662385080322874	13.6435606213343	8.58095577019362e-06	1.87277994723577	3
ENSG00000001461.16	NIPAL3	1	24415329	1_17	0	0.0964385239619725	17.2048120685504	1.57542555017578e-05	2.18231793489263	1
ENSG00000117602.11	RCAN3	1	24442844	1_17	0	0.0465348395719808	10.3321120628227	4.56525168806075e-06	1.59214557641494	1
ENSG00000133226.16	SRRM1	1	24633425	1_17	0	0.276538458987127	27.6386304829781	7.25720606380429e-05	-3.26447108210937	1
ENSG00000169504.14	CLIC4	1	24745177	1_17	0	0.0373086587262497	8.27188556778216	2.93029639445275e-06	1.17592126799541	1
ENSG00000020633.18	RUNX3	1	25004463	1_17	0	0.0646628275543701	13.4167419899951	8.23757072523718e-06	1.72351500910327	1
ENSG00000188672.17	RHCE	1	25430369	1_18	0	0.0324097476385303	4.63151819306906	1.42526762586291e-06	-0.110037477685257	1
ENSG00000204178.9	TMEM57	1	25430369	1_18	0	0.0324097476385303	4.63151819306906	1.42526762586291e-06	-0.110037477685257	1
ENSG00000157978.11	LDLRAP1	1	25573724	1_18	0	0.0329826606265643	4.79295292683308	1.50101919695431e-06	-0.195971236249794	1
ENSG00000117643.14	MAN1C1	1	25744418	1_18	0	0.0369456132718393	5.85045526823423	2.05234297844981e-06	0.682639018750988	1
ENSG00000162430.16	SELENON	1	25801517	1_18	0	0.0343095786164845	5.14466875084508	1.67598527282032e-06	-0.353843712172328	2
ENSG00000117640.17	MTFR1L	1	25814770	1_18	0	0.0331842854901817	4.83288066120041	1.52277570407008e-06	0.149371520932143	2
ENSG00000158006.13	PAFAH2	1	25997617	1_18	0	0.0598481756704817	10.3801489416279	5.89864009328236e-06	1.39053172067524	1
ENSG00000158008.9	EXTL1	1	26019793	1_18	0	0.0446983417511955	7.64355051610255	3.24402317895591e-06	-1.04383583750113	1
ENSG00000158022.6	TRIM63	1	26068506	1_18	0	0.0336877678437283	4.98140974542521	1.59338930703555e-06	-0.328169546298766	1
ENSG00000236782.6	RP11-96L14.7	1	26170849	1_18	0	0.0344203367150161	5.27451866937374	1.72383361447694e-06	0.764679040508906	1
ENSG00000142675.17	CNKSR1	1	26170849	1_18	0	0.0344203367150161	5.27451866937374	1.72383361447694e-06	0.764679040508906	1
ENSG00000130695.14	CEP85	1	26232815	1_18	0	0.0390318702992378	6.48867915491325	2.40476730651875e-06	-0.769249754545359	2
ENSG00000169442.8	CD52	1	26317723	1_18	0	0.0426248821075336	7.36772890417513	2.9819078974224e-06	1.13047492404917	2
ENSG00000158062.20	UBXN11	1	26306694	1_18	0	0.0326016339938104	4.67186925366647	1.44619696039585e-06	-0.050837791047503	4
ENSG00000176083.17	ZNF683	1	26372447	1_18	0	0.0479926022674492	8.10715226383618	3.69436690897985e-06	-0.978076019630722	2
ENSG00000117682.16	DHDDS	1	26432111	1_18	0	0.0377410497645692	6.00223218435721	2.15091953482144e-06	0.461910780784891	2
ENSG00000198830.10	HMGN2	1	26471414	1_18	0	0.0328752371333469	4.76210343002832	1.48650068854047e-06	0.0668764460987218	1
ENSG00000117713.18	ARID1A	1	26693642	1_18	0	0.0681186570201238	11.9782544088922	7.74741833095115e-06	2.74676117984853	1
ENSG00000060642.10	PIGV	1	26787521	1_18	0	0.112028288657034	15.9890485580931	1.70077835433391e-05	3.09207077771821	1
ENSG00000175793.11	SFN	1	26863833	1_18	0	0.0323180664423191	4.64084130313269	1.42409671265027e-06	-0.561101633843851	1
ENSG00000142751.14	GPN2	1	26890178	1_18	0	0.0838847597653258	13.835778354002	1.10200625096541e-05	-2.84193835603907	2
ENSG00000090273.13	NUDC	1	26899598	1_18	0	0.0797644020522286	13.200235204339	9.99742558748626e-06	-2.87721935033404	1
ENSG00000253368.3	TRNP1	1	27012612	1_18	0	0.145214396416887	19.0333011661589	2.62434658905847e-05	-2.34395748601129	1
ENSG00000186501.14	TMEM222	1	27325296	1_19	0	0.134966318390234	27.5131944837742	3.52584987051548e-05	2.63442496740232	3
ENSG00000142765.17	SYTL1	1	27360610	1_19	0	0.0218369776102793	10.5764642526797	2.19295859284914e-06	1.4322996919485	1
ENSG00000142733.14	MAP3K6	1	27357905	1_19	0	0.0112968306613732	4.66618939050483	5.00514170212398e-07	0.136006464307764	2
ENSG00000142748.12	FCN3	1	27375143	1_19	0	0.0148525219124479	7.01995853427737	9.89993049192259e-07	-0.634560344025999	1
ENSG00000126705.13	AHDC1	1	27604387	1_19	0	0.0530274685716526	19.6123873899395	9.87481015529247e-06	2.69677297082544	1
ENSG00000000938.12	FGR	1	27631734	1_19	0	0.726710906468041	22.704116092154	0.000156662002562571	-3.88962152717578	1
ENSG00000126709.14	IFI6	1	27671883	1_19	0	0.0137296999119539	6.369651724437	8.30374738602895e-07	0.787179633591158	1
ENSG00000130775.15	THEMIS2	1	27882855	1_19	0	0.014394222016165	6.63949590486246	9.07445812966526e-07	-0.58519321242487	1
ENSG00000117748.9	RPA2	1	27914481	1_19	0	0.0178039990137222	9.04079122630763	1.5283449939844e-06	1.17827492660341	3
ENSG00000130768.14	SMPDL3B	1	27934515	1_19	0	0.014556863866223	6.97348710950092	9.63862801476156e-07	0.865728809227706	2
ENSG00000158156.7	XKR8	1	27944226	1_19	0	0.0277734608691854	12.7483610561956	3.36187647828952e-06	-1.49985451444782	1
ENSG00000158161.15	EYA3	1	28088578	1_19	0	0.0183667375467684	8.99534428096262	1.56872640527986e-06	0.959328493203281	1
ENSG00000169403.11	PTAFR	1	28193492	1_19	0	0.0142689928398325	6.74924912316755	9.14420967097016e-07	0.722160786184153	1
ENSG00000126698.10	DNAJC8	1	28232721	1_19	0	0.0655234626698005	20.8800115245217	1.29904731923508e-05	2.06330086711634	1
ENSG00000130770.17	ATPIF1	1	28236165	1_19	0	0.0191287349726976	9.59324416963768	1.74240514678759e-06	1.20824042123916	2
ENSG00000130766.4	SESN2	1	28259165	1_19	0	0.0346337106468844	15.0180878874584	4.93868199513581e-06	-1.78682126848489	1
ENSG00000204138.12	PHACTR4	1	28366038	1_19	0	0.0149942897686839	7.28060567007432	1.03655131229816e-06	0.828651787834179	2
ENSG00000180198.15	RCC1	1	28318402	1_19	0	0.0203492806150587	10.1608579789045	1.96325557172075e-06	-1.22277328393614	1
ENSG00000180098.9	TRNAU1AP	1	28553045	1_19	0	0.0379407008856176	15.8244377501254	5.70073737975069e-06	1.64174100431463	1
ENSG00000162419.12	GMEB1	1	28670509	1_19	0	0.0191307738464341	9.49124334433322	1.72406264780865e-06	-1.12306461153002	1
ENSG00000159023.19	EPB41	1	28886822	1_19	0	0.0118238625253371	5.10961625103206	5.73647430728189e-07	0.316800773904217	2
ENSG00000253304.1	TMEM200B	1	29123661	1_19	0	0.0130545194037868	5.86964178310718	7.27561789540728e-07	0.933001204833874	3
ENSG00000116353.15	MECR	1	29130966	1_19	0	0.0973933738233219	24.3110608785378	2.24817812737136e-05	2.63903266804306	3
ENSG00000060656.19	PTPRU	1	29236440	1_19	0	0.0319255377405714	14.0971799940537	4.27334408112373e-06	-1.67721805830603	1
ENSG00000162511.7	LAPTM5	1	30757348	1_20	0	0.0132665534074495	7.33319558942703	9.23737926417201e-07	0.903128490006396	2
ENSG00000162512.15	SDC3	1	30872105	1_20	0	0.0126340426493312	6.83891138451937	8.20402002573296e-07	0.649142913664349	1
ENSG00000060688.12	SNRNP40	1	31290693	1_20	0	0.0105516073358422	5.23640360055265	5.24625179409235e-07	0.219459465346942	1
ENSG00000121769.7	FABP3	1	31375861	1_20	0	0.176140339691927	22.9235241115415	3.83387201042842e-05	-3.76063416052785	1
ENSG00000168528.11	SERINC2	1	31409124	1_20	0	0.015228714303954	9.8392279731328	1.42272728094259e-06	-1.91887941187109	3
ENSG00000142910.15	TINAGL1	1	31574708	1_20	0	0.0118380487313786	6.31032799940156	7.09299173625577e-07	-0.577623277593284	1
ENSG00000121764.11	HCRTR1	1	31616184	1_20	0	0.00983865683762397	4.64413525862015	4.3384846955956e-07	-0.223729553930971	1
ENSG00000162517.12	PEF1	1	31645237	1_20	0	0.0191430392334399	11.118352178051	2.02091809525088e-06	1.47119213108374	1
ENSG00000084636.17	COL16A1	1	31691930	1_20	0	0.0186357889464017	10.4588344872133	1.85066780729842e-06	-1.23634385996674	3
ENSG00000134668.12	SPOCD1	1	31815803	1_20	0	0.0100164330387967	4.7749738122674	4.5413134936653e-07	0.0829224329743919	1
ENSG00000184007.18	PTP4A2	1	31945136	1_20	0	0.0177426722744982	10.1959069412839	1.71768012495947e-06	-1.33752646560852	2
ENSG00000121775.17	TMEM39B	1	32073181	1_21	0	0.0216243993647316	4.62357725924431	9.49335167279953e-07	0.0988476313183117	1
ENSG00000025800.13	KPNA6	1	32102997	1_21	0	0.0756919454849399	16.3122216340515	1.17235780271452e-05	-1.90993354676686	1
ENSG00000084652.15	TXLNA	1	32179560	1_21	0	0.0422252711123853	10.8342532760472	4.34379006324979e-06	1.50994865460589	1
ENSG00000160051.11	IQCC	1	32205429	1_21	0	0.045005568367447	11.4292417280507	4.88406084410893e-06	-1.56677888479158	1
ENSG00000160055.19	TMEM234	1	32222176	1_21	0	0.0369867741541009	9.60043983375884	3.37159174985541e-06	-1.38181198006749	1
ENSG00000116478.11	HDAC1	1	32333602	1_21	0	0.0330635491510766	8.55799021925991	2.68669676834855e-06	1.00279130137885	1
ENSG00000162526.6	TSSK3	1	32366691	1_21	0	0.0215699048695099	4.60024865577416	9.42164927943366e-07	0.108041527649329	1
ENSG00000225828.1	FAM229A	1	32366691	1_21	0	0.0215699048695099	4.60024865577416	9.42164927943366e-07	0.108041527649329	1
ENSG00000160058.18	BSDC1	1	32366691	1_21	0	0.0215699048695099	4.60024865577416	9.42164927943366e-07	0.108041527649329	1
ENSG00000176261.15	ZBTB8OS	1	32650758	1_21	0	0.021766975793849	4.68433842848406	9.68152463804945e-07	-0.0432657885939993	2
ENSG00000162521.18	RBBP4	1	32651022	1_21	0	0.0224629328812664	4.97538135726064	1.06118286984988e-06	0.201961903492097	1
ENSG00000162520.14	SYNC	1	32701903	1_21	0	0.021884901548981	4.73429701924961	9.83778880817257e-07	-0.0764523021129971	1
ENSG00000116497.17	S100PBP	1	32817174	1_21	0	0.0442182669284862	11.2645106351545	4.72945876378238e-06	1.44867943864329	1
ENSG00000134684.10	YARS	1	32817927	1_21	0	0.0448791290840854	11.4029845890764	4.85915054707644e-06	-1.4613826010786	1
ENSG00000160097.16	FNDC5	1	32872031	1_21	0	0.0505567900677279	12.5164080538328	6.00836907631785e-06	-1.68579434837826	2
ENSG00000121905.9	HPCA	1	32886832	1_21	0	0.0286860540671878	7.23991774811317	1.971976983653e-06	0.800719485930303	1
ENSG00000116514.16	RNF19B	1	32963299	1_21	0	0.021928235237428	4.75258866643332	9.89535333601892e-07	-0.295153707791686	1
ENSG00000004455.16	AK2	1	33058649	1_21	0	0.023345835958076	5.33201335733116	1.18194714262067e-06	0.845467281274567	1
ENSG00000142920.16	AZIN2	1	33078984	1_21	0	0.0248013274790009	5.8917389232449	1.38744513241965e-06	-1.0317326604705	2
ENSG00000116525.13	TRIM62	1	33181349	1_21	0	0.0603761457413009	14.1807802321957	8.12948265276977e-06	-2.11523042136644	1
ENSG00000160094.14	ZNF362	1	33257610	1_21	0	0.0569613858101494	13.6340672136721	7.37400408970437e-06	2.04769874042647	1
ENSG00000184389.9	A3GALT2	1	33320377	1_21	0	0.0822387454293655	17.0981011591992	1.33512446928058e-05	-2.36068217616256	2
ENSG00000121903.14	ZSCAN20	1	33471534	1_21	0	0.144231902014643	22.4970281567026	3.08094453058185e-05	2.61932900337537	1
ENSG00000121904.17	CSMD2	1	34166108	1_21	0	0.0573789746347052	13.7026554816471	7.46543156259645e-06	-1.53366870071092	1
ENSG00000189280.3	GJB5	1	34799725	1_22	0	0.0179389642259425	5.19923900161762	8.85593748952159e-07	-0.522802816464179	1
ENSG00000188910.7	GJB3	1	34817562	1_22	0	0.0171295724451612	4.74074432280817	7.71064047185944e-07	-0.201962463184778	1
ENSG00000163866.8	SMIM12	1	34857485	1_22	0	0.0169394655480624	4.74893583215634	7.63824179330897e-07	-0.538899164367977	1
ENSG00000116544.11	DLGAP3	1	34930171	1_22	0	0.0169435625067764	4.74370163572342	7.63166839271323e-07	-0.618257897026663	1
ENSG00000243749.1	TMEM35B	1	34944957	1_22	0	0.0169768060536017	4.77499670117957	7.69708814281637e-07	0.617385434656679	1
ENSG00000197056.9	ZMYM1	1	35059408	1_22	0	0.0382109540122776	13.7746895564374	4.99766449395573e-06	-2.33433046775832	2
ENSG00000116819.6	TFAP2E	1	35573174	1_22	0	0.253773967423465	22.1966105779069	5.3484892703138e-05	4.23988844068056	1
ENSG00000126067.11	PSMB2	1	35641909	1_22	0	0.243652842509257	22.4582195691457	5.19570162338762e-05	-4.28515227822419	1
ENSG00000142686.7	C1orf216	1	35715050	1_22	0	0.201888332089657	21.9346638707029	4.20474439678257e-05	4.24267588591273	2
ENSG00000134698.10	AGO4	1	35808004	1_22	0	0.0273056140680765	11.7944350111156	3.05792258269747e-06	3.09047707647039	2
ENSG00000171812.12	COL8A2	1	36132613	1_22	0	0.0630166438890958	18.9244385974739	1.13233692996266e-05	3.3282134748748	1
ENSG00000054116.11	TRAPPC3	1	36148103	1_22	0	0.117053439904375	25.1211386094791	2.79203525375922e-05	3.71648297623931	1
ENSG00000054118.13	THRAP3	1	36224998	1_22	0	0.0281957723649283	8.48730535888937	2.27222440504834e-06	0.140151944022118	1
ENSG00000142694.6	EVA1B	1	36323945	1_22	0	0.0395358839722082	13.2916971286675	4.98964085410596e-06	-1.70102442075969	1
ENSG00000196182.10	STK40	1	36379997	1_22	0	0.107549671818025	20.2306836539907	2.06593686515219e-05	-1.49167111941259	2
ENSG00000181817.5	LSM10	1	36397922	1_22	0	0.0204102057348736	6.47683575218642	1.25518477575637e-06	0.899642879296849	2
ENSG00000116885.18	OSCP1	1	36446312	1_22	0	0.024467523556989	8.08999484450418	1.87947112016774e-06	1.11688747705683	1
ENSG00000163875.15	MEAF6	1	37522141	1_23	0	0.0385797830153813	6.46286470487706	2.36745777523238e-06	-1.16232474567249	1
ENSG00000163877.10	SNIP1	1	37554146	1_23	0	0.154880567511948	19.6644274474786	2.89184914531515e-05	2.48233591506468	1
ENSG00000163879.10	DNALI1	1	37556851	1_23	0	0.0352932485962509	5.63441209614279	1.88815498587982e-06	0.873933456316674	2
ENSG00000134697.12	GNL2	1	37592996	1_23	0	0.0317896771815583	4.66292742918969	1.40747980112586e-06	-0.226118701478531	1
ENSG00000169218.13	RSPO1	1	37606127	1_23	0	0.0409344119210299	7.01480093836836	2.72647364320627e-06	-1.38601415089627	1
ENSG00000116922.14	C1orf109	1	37691952	1_23	0	0.055784850407264	9.90825755463805	5.24820700622996e-06	1.39061958911502	1
ENSG00000134690.10	CDCA8	1	37692539	1_23	0	0.032674326991445	4.91777773180915	1.52571334131278e-06	0.291210333073741	1
ENSG00000188786.9	MTF1	1	37859751	1_23	0	0.386024702003461	29.1253252487587	0.000106753783777758	-3.40021459658637	1
ENSG00000204084.12	INPP5B	1	37943231	1_23	0	0.142275440784046	18.8339285117071	2.54429962655799e-05	-2.34918170253896	1
ENSG00000183431.11	SF3A3	1	37989717	1_23	0	0.0323770759681272	4.83276609987321	1.48569888482296e-06	0.139495607788051	2
ENSG00000214114.8	MYCBP	1	38873777	1_25	0	0.0203168513028864	17.2894742408539	3.33530523990689e-06	1.97574154192716	1
ENSG00000174574.15	AKIRIN1	1	38991334	1_25	0	0.0256017178200922	19.3528777767138	4.70448466402856e-06	-2.21213018299586	1
ENSG00000168653.10	NDUFS5	1	39030645	1_25	0	0.027854274282304	20.0173423056406	5.29414290989271e-06	-2.43255507871881	1
ENSG00000183682.7	BMP8A	1	39484408	1_25	0	0.0129266201438505	13.0523380507499	1.60203019399504e-06	-1.85484776832297	1
ENSG00000163909.7	HEYL	1	39640410	1_25	0	0.00621843121475274	6.47920848820087	3.82560552896173e-07	-0.864958719436974	1
ENSG00000084072.16	PPIE	1	39714893	1_25	0	0.00539593250479453	5.19090246228565	2.65954151478998e-07	0.43828180555833	2
ENSG00000198754.5	OXCT2	1	39760958	1_25	0	0.00506136795100831	4.62933843942125	2.22476549228599e-07	0.175827342545393	1
ENSG00000116985.11	BMP8B	1	39788427	1_25	0	0.00558573478846824	5.52842453494362	2.93210213356273e-07	0.462686086975321	2
ENSG00000043514.15	TRIT1	1	39883661	1_25	0	0.0403836503485433	23.6087050988762	9.05263764878642e-06	-2.20639174713666	2
ENSG00000131236.16	CAP1	1	40039889	1_25	0	0.00536378689977368	5.10592176276452	2.60041742744694e-07	-0.338146936285543	2
ENSG00000131238.16	PPT1	1	40094786	1_25	0	0.00901592747624236	9.9237242856227	8.49537386329016e-07	-1.05890621734328	2
ENSG00000084073.8	ZMPSTE24	1	40257946	1_25	0	0.00514430667524168	4.81747821702909	2.35311963289221e-07	0.233948373397733	2
ENSG00000049089.13	COL9A2	1	40267986	1_25	0	0.00686771341161863	7.31165268716003	4.76787778164287e-07	-0.834990154274633	2
ENSG00000084070.11	SMAP2	1	40283083	1_25	0	0.00603552610127445	6.2488125870274	3.58104706422228e-07	0.671990338809906	1
ENSG00000187815.9	ZFP69	1	40473715	1_25	0	0.014165992720573	13.7166090091107	1.84497790856272e-06	-1.79050870906331	2
ENSG00000164002.11	EXO5	1	40523948	1_25	0	0.00904377964918568	10.0101719992357	8.59585159341576e-07	1.10847241666134	1
ENSG00000117010.15	ZNF684	1	40531781	1_25	0	0.00755902694049182	8.24854336273273	5.92025688853868e-07	-1.01940115147451	1
ENSG00000117016.9	RIMS3	1	40664752	1_25	0	0.00618691849113529	6.48919200957625	3.81208359792008e-07	-0.925439270265539	1
ENSG00000117013.14	KCNQ4	1	40799954	1_25	0	0.0999291337638747	31.8117129225644	3.01839848449165e-05	-3.08970843154421	1
ENSG00000179862.6	CITED4	1	40860299	1_25	0	0.00685606098580627	7.62454368604529	4.96347599655051e-07	-0.928238966571876	1
ENSG00000171793.13	CTPS1	1	40978931	1_25	0	0.0051318653710386	4.84277351648835	2.35975443030151e-07	0.413440903678503	1
ENSG00000171790.15	SLFNL1	1	41023232	1_25	0	0.00514271171921932	4.82324602955536	2.3552065060932e-07	0.302033426492596	2
ENSG00000010803.16	SCMH1	1	41239838	1_25	0	0.0124714769566663	12.7006761896063	1.50398023540853e-06	-1.29022670880898	2
ENSG00000204060.6	FOXO6	1	41298791	1_25	0	0.0444477893167827	17.5647708600338	7.41293259067155e-06	3.23643671970077	2
ENSG00000066185.12	ZMYND12	1	42453835	1_26	0	0.0353076869186435	5.30030497159347	1.77691855628052e-06	-0.454280201893956	1
ENSG00000186409.14	CCDC30	1	42461691	1_26	0	0.0457632397132362	7.71712683111862	3.35327982937322e-06	1.58633516957236	3
ENSG00000164007.10	CLDN19	1	42740306	1_26	0	0.0352197942707284	5.27711767002058	1.76474105737434e-06	-0.405384116518476	1
ENSG00000164008.14	C1orf50	1	42767127	1_26	0	0.0344305923282182	5.06645465302346	1.65632688341646e-06	0.592043155708627	1
ENSG00000274386.5	TMEM269	1	42760665	1_26	0	0.0483193033692117	8.22496153428381	3.77356588213939e-06	-0.893612699636701	1
ENSG00000177868.11	SVBP	1	42805362	1_26	0	0.0327619543898132	4.60486106858597	1.43246404508669e-06	-0.27948430420787	2
ENSG00000117394.20	SLC2A1	1	42959411	1_26	0	0.315411975573389	26.5739546513918	7.95850997492654e-05	3.04598934487486	1
ENSG00000243710.7	CFAP57	1	43228890	1_26	0	0.043203171695376	7.1797817242373	2.94526427170614e-06	0.923449959278079	2
ENSG00000179178.10	TMEM125	1	43269525	1_26	0	0.0598798827775793	10.2352725927564	5.81939386477927e-06	1.2195872990749	1
ENSG00000066056.13	TIE1	1	43300755	1_27	0	0.0779824093704647	18.798548880906	1.39193313052043e-05	3.18446978909538	1
ENSG00000117400.16	MPL	1	43337449	1_27	0	0.0869132582377541	19.9916127852226	1.64979984864053e-05	3.30855739519417	2
ENSG00000117399.13	CDC20	1	43359194	1_27	0	0.0374195898066771	12.4026400373078	4.40667030057472e-06	2.49172791644628	1
ENSG00000159479.16	MED8	1	43388718	1_27	0	0.122518772165322	25.6930483656895	2.98892946974735e-05	-3.97822971813427	2
ENSG00000198198.15	SZT2	1	43389819	1_27	0	0.0265167818619134	6.45301291345295	1.62472830644469e-06	0.955246051176366	2
ENSG00000142949.16	PTPRF	1	43526161	1_27	0	0.02498465263231	7.91860958430329	1.87853652551984e-06	2.18210451122386	4
ENSG00000126091.19	ST3GAL3	1	43705540	1_27	0	0.0790181078595742	24.899508600841	1.86816314046189e-05	-4.17882000762841	1
ENSG00000117407.16	ARTN	1	43933936	1_27	0	0.0432959283118309	15.2984529360556	6.28915020795479e-06	2.93745882862046	1
ENSG00000117408.10	IPO13	1	43947230	1_27	0	0.0269573297390267	5.73213119327803	1.46720361841809e-06	0.117925035933132	1
ENSG00000117410.13	ATP6V0B	1	43974113	1_27	0	0.0251181364467131	9.12688900701803	2.17674512820491e-06	-2.46662659572044	1
ENSG00000159214.12	CCDC24	1	43991070	1_27	0	0.0250429484841862	8.99671270834035	2.13927545986432e-06	-2.44245059124053	1
ENSG00000196517.11	SLC6A9	1	44059838	1_27	0	0.0361802527635978	9.80210606976064	3.36735102470172e-06	1.60484504518734	1
ENSG00000117419.14	ERI3	1	44354576	1_27	0	0.0729860871904536	15.8277269077981	1.09687219290078e-05	-2.19490502311186	1
ENSG00000187147.17	RNF220	1	44419671	1_27	0	0.0327507696834025	7.65593872458327	2.38076953492346e-06	0.941572816803074	1
ENSG00000198520.10	C1orf228	1	44674693	1_29	0	0.0313247640867779	8.67356907367504	2.57978223117837e-06	-1.17845308870718	2
ENSG00000142945.12	KIF2C	1	44739926	1_29	0	0.0575909804192374	14.3545082617655	7.84946736769706e-06	-1.90882911725684	1
ENSG00000142937.11	RPS8	1	44775441	1_29	0	0.0301039451189533	8.30464762607535	2.3737884916882e-06	-1.3463844350574	1
ENSG00000142959.4	BEST4	1	44787956	1_29	0	0.0298816978185673	8.2358998063646	2.33675790726926e-06	-1.34173217356171	1
ENSG00000173846.12	PLK3	1	44802360	1_29	0	0.0269647000821239	7.28355122024558	1.86481678522864e-06	-0.966302528258301	1
ENSG00000188396.3	TCTEX1D4	1	44806156	1_29	0	0.0217701399405199	5.30291948967431	1.0961592451767e-06	-0.472621436972479	2
ENSG00000117425.13	PTCH2	1	44842737	1_29	0	0.0680716209974744	15.9273085667317	1.02945148242882e-05	-2.08063248801166	1
ENSG00000126107.14	HECTD3	1	45011467	1_29	0	0.0238950469243469	6.16440725010661	1.39860992899677e-06	0.631603814334067	1
ENSG00000132781.17	MUTYH	1	45340760	1_29	0	0.0256046221716226	6.80411471400817	1.65419763444575e-06	0.691036603983979	1
ENSG00000070759.16	TESK2	1	45491618	1_29	0	0.0232678669733934	5.91829466178024	1.30752666115618e-06	-0.713015012466545	1
ENSG00000280670.2	CCDC163	1	45499668	1_29	0	0.0240105079894863	6.20901763640621	1.41553834639656e-06	-0.771798716546526	1
ENSG00000132763.14	MMACHC	1	45499635	1_29	0	0.0247929689680193	6.5058487165521	1.53154546554344e-06	-0.670108771836937	3
ENSG00000117450.13	PRDX1	1	45523019	1_29	0	0.0238664651142348	6.15333141919253	1.39442706519762e-06	-0.756514872932345	1
ENSG00000132780.16	NASP	1	45583288	1_29	0	0.0335483262389333	9.31045382844579	2.96578118146209e-06	-1.01290994591509	1
ENSG00000159588.14	CCDC17	1	45628197	1_29	0	0.0228856236144551	5.76505458382056	1.25274757707236e-06	-0.598970469741821	1
ENSG00000159592.10	GPBP1L1	1	45687876	1_29	0	0.0201740154199179	4.59911078133765	8.80975064287362e-07	-0.116931931575471	2
ENSG00000159596.6	TMEM69	1	45685881	1_29	0	0.108537201273984	20.3627834885324	2.09852022445679e-05	2.36904783442244	1
ENSG00000197429.10	IPP	1	45750903	1_29	0	0.0254236619579677	6.73843599955197	1.62665184468001e-06	0.848437826971284	1
ENSG00000117461.14	PIK3R3	1	46135245	1_29	0	0.0201448489667228	4.58574221922254	8.77144309677e-07	-0.128159784119583	1
ENSG00000117472.9	TSPAN1	1	46174934	1_29	0	0.0205560191190964	4.77245497712224	9.31490113321099e-07	-0.262459850995741	1
ENSG00000085998.13	POMGNT1	1	46207228	1_29	0	0.0317111121790812	8.78736661734479	2.64586460587301e-06	1.03788394763187	1
ENSG00000171357.5	LURAP1	1	46207228	1_29	0	0.0223597236385497	5.55002670771521	1.17830820345128e-06	0.554021705905996	2
ENSG00000085999.11	RAD54L	1	46335651	1_29	0	0.024274296669245	6.31014353999477	1.45439807359951e-06	-0.62483907581208	1
ENSG00000173660.11	UQCRH	1	46309111	1_29	0	0.0343087435751178	9.51873655102962	3.10085542346395e-06	1.14531526780609	1
ENSG00000117481.10	NSUN4	1	46340570	1_29	0	0.0312952064679778	8.6647993865708	2.5747420745394e-06	-0.864298330447474	1
ENSG00000117480.15	FAAH	1	46392904	1_29	0	0.0251662540364895	6.64420843844249	1.58766628148304e-06	-0.884633045840963	3
ENSG00000079277.19	MKNK1	1	46574922	1_29	0	0.0239312581963274	6.17842068345467	1.40391367687654e-06	-0.619242160880395	1
ENSG00000142961.14	MOB3C	1	46617353	1_29	0	0.0243720019237277	6.34732497477423	1.46885638253406e-06	0.72403571676859	1
ENSG00000186118.8	TEX38	1	46668649	1_29	0	0.0218792923743126	5.34916390567459	1.11126228232946e-06	-0.51594222698465	1
ENSG00000123472.12	ATPAF1	1	46674003	1_29	0	0.0226506802682555	5.66960298493087	1.21935817675626e-06	0.597373260413717	1
ENSG00000159658.10	EFCAB14	1	46712012	1_29	0	0.0207004455732015	4.83716096103897	9.50752836198962e-07	-0.187149833383776	2
ENSG00000187048.12	CYP4A11	1	46964526	1_29	0	0.0259570268078794	6.93071621541455	1.70816751743596e-06	-0.914333727892205	1
ENSG00000186160.4	CYP4Z1	1	46819478	1_29	0	0.0210800866989636	5.00513734124852	1.00181098286845e-06	-0.42738358000111	2
ENSG00000162365.11	CYP4A22	1	47131212	1_29	0	0.0408233795196774	11.1367370498946	4.31682374521639e-06	-1.26175233783479	1
ENSG00000162366.7	PDZK1IP1	1	47189927	1_29	0	0.0201752375855002	4.59967038978213	8.81135636157587e-07	0.0728248706835858	2
ENSG00000162367.11	TAL1	1	47230909	1_29	0	0.0530087717847952	13.5770736175008	6.83362765050099e-06	-1.59989393477566	1
ENSG00000162368.13	CMPK1	1	47333168	1_29	0	0.0490022624790967	12.8414728596823	5.97486871843701e-06	1.64753219468277	2
ENSG00000186790.5	FOXE3	1	47416825	1_29	0	0.0201379671970521	4.58258507535426	8.76240983736727e-07	0.143602077808979	1
ENSG00000186564.5	FOXD2	1	47438328	1_29	0	0.0292823862829863	8.04796544147275	2.23763870230473e-06	1.00798570158247	1
ENSG00000269113.3	TRABD2B	1	47997102	1_30	0	0.0401217290715442	5.97976371403548	2.27803850857766e-06	-0.682981320985534	1
ENSG00000117834.12	SLC5A9	1	48007338	1_30	0	0.0963441116401583	14.2264882261829	1.30142840721507e-05	1.72833885433361	2
ENSG00000132122.11	SPATA6	1	48472274	1_30	0	0.0358514280909261	4.93223720354692	1.67898884739886e-06	0.298851920535502	1
ENSG00000162373.12	BEND5	1	48792046	1_31	0	0.0775643303843674	15.1115588732482	1.11293221013259e-05	1.49898107647015	1
ENSG00000123091.4	RNF11	1	51235789	1_32	0	0.0303479767302953	7.69617272725164	2.21769565353469e-06	-0.879477789181616	2
ENSG00000203995.9	ZYG11A	1	52840040	1_33	0	0.0577545047795373	14.8949171702519	8.16810578343802e-06	-1.70668064449772	1
ENSG00000085831.15	TTC39A	1	51344853	1_33	0	0.0473643068921363	13.0374710184988	5.86329761690794e-06	1.66031002061305	2
ENSG00000085832.16	EPS15	1	51497266	1_33	0	0.027438292662901	7.95871881454234	2.0734694549379e-06	0.96484741960002	2
ENSG00000117859.18	OSBPL9	1	51599048	1_33	0	0.0193059195119938	4.70661138205202	8.62772370498207e-07	0.104732812824329	1
ENSG00000078618.21	NRDC	1	51826904	1_33	0	0.0228294091932795	6.25616157649903	1.35612594816811e-06	-0.629415266832554	1
ENSG00000198841.3	KTI12	1	52033817	1_33	0	0.0190683659031554	4.59226149132018	8.31452576382606e-07	-0.078581796893372	2
ENSG00000154222.14	CC2D1B	1	52352516	1_33	0	0.0260600991747452	7.48121660370667	1.85116738487577e-06	-0.930542883174812	1
ENSG00000134748.12	PRPF38A	1	52424219	1_33	0	0.0837821954192661	18.4050162418228	1.46414921235417e-05	-2.34914262950042	1
ENSG00000134744.13	ZCCHC11	1	52538149	1_33	0	0.0701290175704347	16.721416056516	1.1134435523177e-05	-2.23588453844565	2
ENSG00000116157.5	GPX7	1	52602242	1_33	0	0.0197244491202866	4.90472958071371	9.18580765524907e-07	-0.522643195792004	2
ENSG00000182183.14	FAM159A	1	52585348	1_33	0	0.019518746837231	4.80789348064981	8.91054289572314e-07	-0.00675061172596351	2
ENSG00000162377.5	COA7	1	52681472	1_33	0	0.0192708747268359	4.68983018396013	8.58135645998115e-07	0.100839437143954	1
ENSG00000121310.16	ECHDC2	1	52921197	1_33	0	0.0223597444438175	6.06385133092527	1.28739784371894e-06	-0.646560547068734	4
ENSG00000116171.17	SCP2	1	52926925	1_33	0	0.0287482577233728	8.39106868873449	2.29047841051162e-06	-0.998173765667062	2
ENSG00000162383.11	SLC1A7	1	53093120	1_33	0	0.0224459944477682	6.09951835589538	1.29996539196042e-06	0.681275723147244	3
ENSG00000157184.6	CPT2	1	53196294	1_33	0	0.117644957732582	21.6511994044574	2.41853665925777e-05	2.90043971335419	2
ENSG00000162384.13	C1orf123	1	53219252	1_33	0	0.0854129904939233	18.5870998707489	1.50741543190136e-05	2.99358311658173	1
ENSG00000157193.15	LRP8	1	53293400	1_33	0	0.199912335905622	26.854850909561	5.09752936414246e-05	-3.37876805747075	1
ENSG00000174332.5	GLIS1	1	53737935	1_33	0	0.028197668938489	8.2117877998392	2.19861062470792e-06	1.0069312178821	1
ENSG00000058799.14	YIPF1	1	53889432	1_34	0	0.036469252468852	11.4638652251999	3.96967845161044e-06	1.4204211819268	2
ENSG00000081870.11	HSPB11	1	53945795	1_34	0	0.0199843711477723	5.88911817992392	1.11747586775948e-06	-0.433456727403898	1
ENSG00000116212.14	LRRC42	1	53946508	1_34	0	0.0191554480470563	5.4977748548084	9.99946263750686e-07	-0.487800489211659	1
ENSG00000116205.12	TCEANC2	1	54038439	1_34	0	0.0926846612525698	20.229766419885	1.78031205287382e-05	-2.1235488900347	1
ENSG00000116221.15	MRPL37	1	54192868	1_34	0	0.0211614746763622	6.41803532889132	1.28957150804546e-06	-0.686454852060393	2
ENSG00000215883.10	CYB5RL	1	54154524	1_34	0	0.0176204835326115	4.7265556782591	7.90787866221689e-07	0.1833386277774	3
ENSG00000157216.15	SSBP3	1	54267267	1_34	0	0.018850590651913	5.34960734531402	9.57512089243829e-07	0.600079712695025	2
ENSG00000162390.17	ACOT11	1	54543445	1_34	0	0.0697597237628855	17.5356475079261	1.16151268174126e-05	-1.86394250198465	3
ENSG00000162391.11	FAM151A	1	54580862	1_34	0	0.0235828189343541	7.41997143757712	1.66148087611292e-06	-0.8915286324554	1
ENSG00000184313.19	MROH7	1	54596439	1_34	0	0.0189963813943017	5.42075842274134	9.77751138881937e-07	-0.490216287455401	1
ENSG00000243725.6	TTC4	1	54710442	1_34	0	0.0989834061205932	20.8573648775427	1.96028505884958e-05	-2.11962366821922	1
ENSG00000162396.5	PARS2	1	54764778	1_34	0	0.0189359496303896	5.39133112789074	9.69349728237249e-07	0.408480489513618	1
ENSG00000143001.4	TMEM61	1	54965377	1_34	0	0.0185877514342212	5.21993791715558	9.21275646196797e-07	-0.428008121412104	1
ENSG00000162402.13	USP24	1	55208131	1_34	0	0.154127758030928	25.1407116195529	3.67922056744696e-05	-2.80488952407189	1
ENSG00000173406.15	DAB1	1	58546732	1_37	0	0.037200242325902	5.18822474763226	1.83257579761448e-06	-0.49195015628077	1
ENSG00000162600.11	OMA1	1	58542051	1_37	0	0.0427816583590349	6.49052530093024	2.63654300304857e-06	0.812592440280913	2
ENSG00000184292.6	TACSTD2	1	58577785	1_37	0	0.0392170520567018	5.6797305030503	2.11494983579408e-06	-0.612378735696539	1
ENSG00000162601.9	MYSM1	1	58697881	1_37	0	0.0478591626429585	7.53774164780224	3.4253404307219e-06	-1.21602722287594	2
ENSG00000172456.17	FGGY	1	59292175	1_37	0	0.123541376618156	16.5271917266889	1.93869235795149e-05	1.92065006977746	2
ENSG00000134709.10	HOOK1	1	59814713	1_38	0	0.0630224072654835	15.2768957094134	9.14171122838422e-06	-1.92870656434414	1
ENSG00000134716.9	CYP2J2	1	59926822	1_38	0	0.021735393047577	5.36362824139888	1.10693868083223e-06	0.503013806578903	1
ENSG00000162599.15	NFIA	1	60871814	1_38	0	0.0295883673213816	8.21986649676348	2.30931492469432e-06	0.884945450889739	1
ENSG00000162604.12	TM2D1	1	61723869	1_39	0	0.0382947640810342	5.88992045753948	2.14163879277551e-06	-0.613348609551096	1
ENSG00000132849.19	PATJ	1	61742665	1_39	0	0.0380020487053818	5.81849002126175	2.09949430467505e-06	-0.662270644372768	4
ENSG00000240563.1	L1TD1	1	62194989	1_39	0	0.0767488479153857	12.4094660939801	9.04320463698527e-06	1.58004585390324	3
ENSG00000132854.18	KANK4	1	62318984	1_39	0	0.0942986773639363	14.3658862583617	1.286279717925e-05	1.68674039394522	1
ENSG00000162607.12	USP1	1	62436136	1_39	0	0.144007175960948	18.447555491789	2.5224371615065e-05	2.23691962525025	2
ENSG00000116641.17	DOCK7	1	62689678	1_39	0	0.0525710750068191	8.84813165890616	4.41667894482013e-06	1.34939207980407	1
ENSG00000125703.14	ATG4C	1	62784595	1_39	0	0.0372490234289032	5.63222622659957	1.99201396410386e-06	0.711013491854367	2
ENSG00000187140.5	FOXD3	1	63322827	1_40	0	0.0372472087094354	8.25502123641783	2.91950567703219e-06	0.877125728971683	1
ENSG00000088035.15	ALG6	1	63367779	1_40	0	0.0302140764101495	6.25441451308298	1.79429307429914e-06	0.444035733475891	1
ENSG00000203965.12	EFCAB7	1	63523814	1_40	0	0.0290561646371106	5.85382680869623	1.61501125648616e-06	0.229441988797293	1
ENSG00000079739.15	PGM1	1	63592459	1_40	0	0.0520929302109641	11.50514327785	5.69073307355042e-06	1.35228199739262	2
ENSG00000162437.14	RAVER2	1	64745289	1_41	0	0.0208791802258826	5.18885715135248	1.02868534941271e-06	0.415077522682189	1
ENSG00000162434.11	JAK1	1	64966741	1_41	0	0.0249824955276885	6.71957326496328	1.59395078751895e-06	-0.667145796882811	1
ENSG00000162433.14	AK4	1	65148046	1_41	0	0.0196071011901701	4.68950142234267	8.73046667419808e-07	-0.349716583631431	2
ENSG00000116675.15	DNAJC6	1	65248258	1_41	0	0.0196736295802039	4.77813910755359	8.92566692157992e-07	-0.205454931559421	2
ENSG00000213625.8	LEPROT	1	65428659	1_41	0	0.0210533608377046	5.38311135380947	1.07609891719645e-06	-0.562974172235972	2
ENSG00000116678.19	LEPR	1	65422877	1_41	0	0.0245985456104053	6.88276479354034	1.6075694914411e-06	-0.896211777864446	2
ENSG00000118473.21	SGIP1	1	66641720	1_42	0	0.0266665584668091	5.21838910276943	1.3212981457259e-06	-0.5341043063116	1
ENSG00000152760.9	TCTEX1D1	1	66739644	1_42	0	0.0501200242338655	10.9631507341113	5.21727891218195e-06	-1.58770416988828	2
ENSG00000152763.16	WDR78	1	66893694	1_42	0	0.0309303063009138	6.59039337976969	1.93549902086814e-06	-0.766326291853821	1
ENSG00000198160.14	MIER1	1	66920571	1_42	0	0.0323534151833897	7.03075561743017	2.15982980633574e-06	-0.889655222402942	2
ENSG00000081985.10	IL12RB2	1	67305047	1_42	0	0.165000441358326	21.0230618115073	3.29365775803004e-05	2.65718549888126	2
ENSG00000172380.5	GNG12	1	67833608	1_42	0	0.259127280265948	17.408869714245	4.28332579573913e-05	3.46969324581287	1
ENSG00000162595.5	DIRAS3	1	68047801	1_43	0	0.0585295309875157	9.12202899566292	5.06948554635171e-06	1.13240838637707	1
ENSG00000116729.13	WLS	1	68248452	1_43	0	0.0360030861994758	4.58265699397866	1.56658685862668e-06	-0.0220647953098455	2
ENSG00000033122.18	LRRC7	1	69568369	1_44	0	0.0334600522401265	4.82925472303851	1.53427823651936e-06	-0.127798914904718	1
ENSG00000118454.12	ANKRD13C	1	70354325	1_44	0	0.0418723350377116	6.91655569606602	2.74988451558773e-06	0.919767895750472	1
ENSG00000197568.13	HHLA3	1	70322217	1_44	0	0.0653786905386027	11.0903818181071	6.88462219982311e-06	1.73493137750687	3
ENSG00000050628.20	PTGER3	1	71047606	1_45	0	0.042721591299006	9.77159907635496	3.96378835600544e-06	-1.12056951787694	1
ENSG00000132485.13	ZRANB2	1	71081716	1_45	0	0.0404565478247789	9.26375190243879	3.55855050302799e-06	1.23779430301851	1
ENSG00000172260.14	NEGR1	1	72280279	1_46	0	0.0302034396904034	13.4013969956937	3.8432963588996e-06	2.39139613709869	1
ENSG00000116783.14	TNNI3K	1	74221208	1_47	0	0.0178488187540874	4.79307025696689	8.12307889365627e-07	-0.145626412025906	3
ENSG00000116791.13	CRYZ	1	74702183	1_47	0	0.0180083205146494	4.87522049399841	8.33613752972054e-07	0.23782176101444	5
ENSG00000162623.15	TYW3	1	74733056	1_47	0	0.0474127761576365	13.8581553691823	6.23875898209982e-06	-1.56396057112136	3
ENSG00000137968.16	SLC44A5	1	75594791	1_47	0	0.0915221734499801	20.0571146924489	1.74297910118731e-05	-2.4532457796673	1
ENSG00000137955.15	RABGGTB	1	75786498	1_47	0	0.0228579301985044	7.07881259874671	1.53636609383435e-06	0.88466485883019	1
ENSG00000057468.6	MSH4	1	75795749	1_47	0	0.0204495980768077	6.04943009522952	1.17461795743546e-06	0.618560930081266	1
ENSG00000184005.10	ST6GALNAC3	1	76054945	1_47	0	0.0174606519155395	4.59012485582901	7.6099595849234e-07	-0.0479702552757047	1
ENSG00000117069.14	ST6GALNAC5	1	76867670	1_48	0	0.0134617184664402	4.61735769528968	5.90189420164083e-07	-0.126548534323736	1
ENSG00000154027.18	AK5	1	77282053	1_48	0	0.0134402279188576	4.59156300293898	5.85955423225793e-07	0.0696273307616132	1
ENSG00000180488.14	MIGA1	1	77778879	1_48	0	0.0410783999362988	14.7142636095683	5.73917474051895e-06	-1.58324850517555	1
ENSG00000162614.18	NEXN	1	77888019	1_48	0	0.0442306192104658	15.5054803689377	6.51186879615865e-06	1.70516237608038	1
ENSG00000162613.16	FUBP1	1	77979478	1_48	0	0.0154950352822502	5.85592774992249	8.61560294492461e-07	0.532300551003418	1
ENSG00000162616.8	DNAJB4	1	77979478	1_48	0	0.0151234426503565	5.68818773635547	8.16811760717381e-07	0.611618649307342	2
ENSG00000137960.5	GIPC2	1	77975827	1_48	0	0.0147275716656113	5.4015463755665	7.55347246921501e-07	-0.468297592326045	2
ENSG00000122420.9	PTGFR	1	78303558	1_48	0	0.0257930580049062	10.5704387307084	2.58876867504575e-06	1.34268062890392	1
ENSG00000137959.15	IFI44L	1	78619516	1_48	0	0.0145691967813997	5.3156585739445	7.35343206161643e-07	-0.387883360594386	1
ENSG00000137965.10	IFI44	1	78590612	1_48	0	0.0142326916174186	5.129972783577	6.9326535477698e-07	-0.486832346325372	1
ENSG00000162618.13	ADGRL4	1	79000017	1_48	0	0.075207341236245	20.322298605938	1.45121066290819e-05	2.10674222182497	2
ENSG00000117114.19	ADGRL2	1	81306002	1_50	0	0.0259686815006779	9.79398737060898	2.41494273200219e-06	1.4360700526882	1
ENSG00000203943.8	SAMD13	1	84298566	1_51	0	0.0259736647147074	4.67363634478316	1.15261838828945e-06	0.192280361263543	1
ENSG00000117133.10	RPF1	1	84479257	1_52	0	0.0717137507354424	14.617103125975	9.95316365721365e-06	1.90765075579431	2
ENSG00000174021.10	GNG5	1	84506653	1_52	0	0.113167663627885	18.9622732564684	2.03755878530551e-05	-2.22223948299439	1
ENSG00000117151.12	CTBS	1	84570855	1_52	0	0.0244703357346052	4.58256670438732	1.06474625213716e-06	-0.091722557305223	4
ENSG00000117155.16	SSX2IP	1	84690036	1_52	0	0.0405344669365184	9.26851518480141	3.56723753118129e-06	-1.20546128118938	3
ENSG00000055732.12	MCOLN3	1	85048599	1_52	0	0.0352414697115022	7.96604175111495	2.66559390695303e-06	-1.0016585580805	2
ENSG00000097096.8	SYDE2	1	85201203	1_52	0	0.0251695802229155	4.84340523358212	1.1575084655874e-06	0.418449198394709	1
ENSG00000162642.13	C1orf52	1	85259743	1_52	0	0.0250633759738897	4.80425247285795	1.14330680416195e-06	-0.349700274451095	1
ENSG00000142867.12	BCL10	1	85260420	1_52	0	0.0271087013255258	5.53088191346156	1.42364102868249e-06	0.692121562689959	2
ENSG00000142871.16	CYR61	1	85579959	1_52	0	0.0245918874333043	4.6284325114766	1.08074489939876e-06	-0.00869143853396873	1
ENSG00000117174.10	ZNHIT6	1	85707615	1_52	0	0.0375269208210297	8.55057650250396	3.04674231739706e-06	-1.19408463244883	2
ENSG00000171502.14	COL24A1	1	85991373	1_53	0	0.0290521591351192	5.00487702551624	1.38060430123056e-06	-0.70947281902636	1
ENSG00000122417.15	ODF2L	1	86398245	1_53	0	0.028701407749574	4.89223901231331	1.33323977573423e-06	0.482937322931646	1
ENSG00000137975.7	CLCA2	1	86424561	1_53	0	0.0299242683779558	5.27921845958952	1.49999762633752e-06	-0.302033075793852	1
ENSG00000016602.9	CLCA4	1	86546626	1_53	0	0.0283644897841638	4.78275595619938	1.28810300670128e-06	-0.582209285819823	2
ENSG00000097033.14	SH3GLB1	1	86704350	1_53	0	0.0292511627286118	5.06818364455309	1.40764413039852e-06	0.359032392584992	2
ENSG00000183291.15	SELENOF	1	86913954	1_53	0	0.0637607818390014	12.3411247765413	7.47146512965442e-06	1.74597571721722	1
ENSG00000153936.16	HS2ST1	1	86914303	1_53	0	0.0309293328746384	5.58575931111365	1.64040153716406e-06	0.4310959322229	1
ENSG00000065243.19	PKN2	1	88684130	1_54	0	0.0313197245328912	4.68131611336953	1.39214124007405e-06	0.187350486444304	1
ENSG00000137944.17	KYAT3	1	88992014	1_54	0	0.0314640267262883	4.72398855610801	1.41130388142637e-06	-0.136321251714781	3
ENSG00000213516.9	RBMXL1	1	88992014	1_54	0	0.0351111455344794	5.74288442719147	1.91457538987462e-06	0.583446408171121	1
ENSG00000117226.11	GBP3	1	89015900	1_54	0	0.0339774446942043	5.43779976698003	1.75433013198808e-06	-0.442277663751157	2
ENSG00000162645.12	GBP2	1	89147330	1_54	0	0.0344071573741729	5.55460187085592	1.8146761305894e-06	0.547767885469093	1
ENSG00000162654.8	GBP4	1	89199262	1_54	0	0.0314161871148851	4.70986333865731	1.40494452926181e-06	-0.145211792650204	1
ENSG00000197147.13	LRRC8B	1	89547585	1_54	0	0.0316188372131765	4.76955226619698	1.43192708449286e-06	0.42960359337715	1
ENSG00000162664.16	ZNF326	1	89994423	1_55	0	0.0288640648502697	7.41436536306449	2.03202418070118e-06	0.857254229387724	2
ENSG00000122482.20	ZNF644	1	91022402	1_55	0	0.07795166715672	16.7072785704829	1.23659793978321e-05	2.30889561385054	2
ENSG00000162669.15	HFM1	1	91403932	1_55	0	0.027251736790234	6.88151206872204	1.78063726633274e-06	0.668973537226651	2
ENSG00000097046.12	CDC7	1	91500849	1_56	0	0.0791444106611617	12.7821314170812	9.60552097455716e-06	1.79242644523177	3
ENSG00000284413.1	BTBD8	1	92080411	1_56	0	0.0331770953891273	4.6376205003611	1.4609352410704e-06	0.223846220718612	1
ENSG00000069712.12	KIAA1107	1	92167501	1_56	0	0.0349072790030183	5.1101552533035	1.6937429041171e-06	0.644096440770416	1
ENSG00000067208.14	EVI5	1	92792120	1_56	0	0.0429135426650866	7.03326844229552	2.8658203286566e-06	-1.64885913915263	1
ENSG00000122406.12	RPL5	1	92831623	1_56	0	0.0345567402565642	5.01646387003996	1.6459925080557e-06	1.02843052590042	1
ENSG00000154511.11	FAM69A	1	92934792	1_56	0	0.284630464005179	25.3955788988587	6.86336182386893e-05	3.56122057876541	3
ENSG00000143033.17	MTF2	1	93079600	1_57	0	0.042072921797862	6.09613695434994	2.43531298875237e-06	0.66659629916946	1
ENSG00000117500.12	TMED5	1	93176489	1_57	0	0.0358682911607746	4.61038001773207	1.57016324690776e-06	-0.0695641139380229	2
ENSG00000122483.17	CCDC18	1	93180861	1_57	0	0.036290997599895	4.71935269892784	1.62621790643431e-06	-0.149784535765627	1
ENSG00000117505.12	DR1	1	93345343	1_57	0	0.0389431338313726	5.37578699712605	1.98778929032105e-06	0.432739492462518	2
ENSG00000137942.16	FNBP1L	1	93449728	1_57	0	0.0409683141665859	5.84810960067525	2.27489309900578e-06	-0.613046075250001	1
ENSG00000137936.16	BCAR3	1	93587519	1_57	0	0.183536780776719	20.1668010047187	3.51445121913706e-05	2.35780885765408	2
ENSG00000067334.13	DNTTIP2	1	93879581	1_57	0	0.058357424275461	9.15697274110527	5.07394123826422e-06	1.26464351123246	2
ENSG00000023909.9	GCLM	1	93909186	1_57	0	0.0364175130057991	4.75173456358917	1.64308432812638e-06	0.339138588140801	1
ENSG00000137962.12	ARHGAP29	1	94275736	1_58	0	0.0822119298659095	17.849100318172	1.39331261847656e-05	1.97818358239922	1
ENSG00000117528.11	ABCD3	1	94409571	1_58	0	0.0259441466119281	7.77704808537749	1.91580618446085e-06	-1.03161056495243	2
ENSG00000117525.13	F3	1	94562409	1_58	0	0.0371365098283752	10.9668574704058	3.86705796004591e-06	-1.46040422787727	1
ENSG00000143036.16	SLC44A3	1	94570566	1_58	0	0.0229731655723052	6.32019763594402	1.37863372586105e-06	0.563253398469799	4
ENSG00000117519.15	CNN3	1	94906171	1_58	0	0.0262519499334478	7.63035389807203	1.90196992448276e-06	1.21164868857613	1
ENSG00000172339.9	ALG14	1	95073027	1_58	0	0.0703196712786141	17.6291452405795	1.17707865534903e-05	2.39191615459634	2
ENSG00000122481.16	RWDD3	1	95232272	1_58	0	0.100436526164095	19.5195288582827	1.86148015618006e-05	1.91071263105867	3
ENSG00000188641.12	DPYD	1	97918144	1_60	0	0.00926172123237357	4.76357083659108	4.18910966398632e-07	0.360207565400464	3
ENSG00000162627.16	SNX7	1	98660190	1_60	0	0.135621176219388	27.4389934269707	3.53340223213679e-05	2.78439533172457	2
ENSG00000117600.12	PLPPR4	1	99263142	1_60	0	0.0091776438710236	4.63029777502954	4.03494407375891e-07	-0.0181554416170738	1
ENSG00000156869.12	FRRS1	1	99766518	1_61	0	0.0436117063969641	5.87656638821969	2.43345950307929e-06	0.580930356448794	2
ENSG00000117620.14	SLC35A3	1	99968379	1_61	0	0.0398760921386357	5.04168763046031	1.90891206143732e-06	-0.466590017284878	2
ENSG00000156876.9	SASS6	1	100132743	1_61	0	0.135820516456941	16.6521726428384	2.1475025052512e-05	2.07721543206966	2
ENSG00000122435.9	TRMT13	1	100130892	1_61	0	0.03820635683678	4.64333530660136	1.68446918510445e-06	-0.18339807732759	1
ENSG00000122477.12	LRRC39	1	100178174	1_61	0	0.0486769330902903	6.90289649007859	3.19045016594272e-06	-0.747106299989051	2
ENSG00000137992.14	DBT	1	100250235	1_61	0	0.0481852341469296	6.80792031459655	3.11476893230477e-06	0.57020056525842	1
ENSG00000079335.18	CDC14A	1	100346303	1_61	0	0.0381090093909324	4.61958465262985	1.67158315681344e-06	-0.119291629553316	2
ENSG00000162692.10	VCAM1	1	100721765	1_62	0	0.0299531950027694	4.58507679106946	1.30402874366752e-06	0.113632094080339	1
ENSG00000162694.13	EXTL2	1	100894659	1_62	0	0.0865727245609401	14.5296355785639	1.19435437333965e-05	-1.56647784090409	2
ENSG00000162695.11	SLC30A7	1	100895622	1_62	0	0.117740480339796	17.4724463338018	1.95333582488571e-05	1.86578168561671	1
ENSG00000170989.8	S1PR1	1	101236803	1_62	0	0.150453133520182	19.8542414924609	2.83629849238227e-05	-2.14833468865659	1
ENSG00000185946.15	RNPC3	1	103529760	1_65	0	0.0263882381826097	8.22408854963194	2.06060889385063e-06	-1.27724673948245	1
ENSG00000240038.6	AMY2B	1	103558289	1_65	0	0.018213149787313	4.62780821574958	8.00309199001166e-07	0.0728528937582579	1
ENSG00000243480.7	AMY2A	1	103573791	1_65	0	0.0249646595009984	7.69977403328657	1.82516034272991e-06	1.20759244163318	1
ENSG00000198890.7	PRMT6	1	106983369	1_66	0	0.169496075290053	24.3154930971123	3.91327280113837e-05	2.70073841135789	2
ENSG00000134215.15	VAV3	1	107965542	1_67	0	0.0307760974329366	5.43496995537213	1.58821060874319e-06	-0.585174845968587	1
ENSG00000085491.15	SLC25A24	1	108200010	1_67	0	0.0364052454070073	6.99566193670277	2.41818862483264e-06	0.818204937816331	1
ENSG00000162636.15	FAM102B	1	108527009	1_67	0	0.0348893924368556	6.60015411520506	2.18647683272676e-06	0.772214560524166	1
ENSG00000134186.11	PRPF38B	1	108714644	1_67	0	0.0482672414027116	9.62557136505685	4.411399539644e-06	-1.19818491858118	1
ENSG00000162641.18	AKNAD1	1	108857867	1_67	0	0.0284116702255255	4.6934575530553	1.26615553100998e-06	-0.208300872444534	1
ENSG00000121957.12	GPSM2	1	108875057	1_67	0	0.0298459904933034	5.1502217860052	1.45951756075424e-06	-0.430282497566056	1
ENSG00000121940.15	CLCC1	1	108883666	1_67	0	0.0285028681876817	4.7231711282113	1.27826130476529e-06	-0.147593912363984	3
ENSG00000085433.15	WDR47	1	109048811	1_67	0	0.0320332304124837	5.80662242178797	1.76612615085197e-06	0.681507062624092	1
ENSG00000197780.9	TAF13	1	109075155	1_67	0	0.0363487943153229	6.98122606299889	2.40945660032205e-06	-0.812940983727304	2
ENSG00000215717.5	TMEM167B	1	109106431	1_67	0	0.0297115583407688	5.10834274626844	1.44112899533221e-06	-0.30079441171072	1
ENSG00000116299.16	KIAA1324	1	109113798	1_67	0	0.0294502191695718	5.02639071846981	1.40553664417134e-06	0.429965554975369	1
ENSG00000031698.12	SARS	1	109213564	1_67	0	0.0301235753526622	5.23611010309784	1.49765811395491e-06	0.560756136662764	2
ENSG00000143126.7	CELSR2	1	109241238	1_67	0	0.0290009522466058	4.88381382492075	1.34483423078524e-06	0.333253371278751	1
ENSG00000134222.16	PSRC1	1	109281628	1_67	0	0.0602240748870808	11.6997886758829	6.69029937313082e-06	1.51406497562192	2
ENSG00000143028.8	SYPL2	1	109465030	1_67	0	0.0422872634949463	8.39059587267894	3.36899047216604e-06	1.02812184496987	2
ENSG00000162650.16	ATXN7L2	1	109467180	1_67	0	0.0608043240583737	11.7899051462641	6.80678718861857e-06	1.42642926406587	1
ENSG00000174151.14	CYB561D1	1	109501753	1_67	0	0.0300227086451812	5.20499146406124	1.48377240572519e-06	-0.452797827038826	1
ENSG00000181754.6	AMIGO1	1	109509517	1_67	0	0.0757970264239766	13.8680089568923	9.98076151610845e-06	-1.59799417682512	1
ENSG00000156097.12	GPR61	1	109539929	1_67	0	0.149179284505645	20.3695248268219	2.88527235551877e-05	-2.26336990202618	1
ENSG00000065135.10	GNAI3	1	109548660	1_67	0	0.0282913373735677	4.65410698624303	1.25022228793255e-06	-0.187641504622924	1
ENSG00000134184.12	GSTM1	1	109612653	1_67	0	0.0367842550526452	7.09201502545448	2.4770171246464e-06	0.913814991241441	6
ENSG00000168765.16	GSTM4	1	109635226	1_67	0	0.0291059906390192	4.91734269850707	1.3589712162365e-06	0.282117538433196	1
ENSG00000213366.12	GSTM2	1	109635226	1_67	0	0.029516772492327	5.0473289179144	1.41458116717012e-06	-0.353599842183123	3
ENSG00000134201.10	GSTM5	1	109710593	1_67	0	0.0528580225423011	10.4758114562852	5.25770217916424e-06	-1.25481910527833	3
ENSG00000134202.10	GSTM3	1	109713453	1_67	0	0.04148608665793	8.2122503557829	3.23490884669882e-06	1.00714021910327	3
ENSG00000184371.13	CSF1	1	109928142	1_68	0	0.0188416684317766	4.64297571759301	8.30640621808974e-07	-0.0833759626346977	1
ENSG00000168710.17	AHCYL1	1	109953465	1_68	0	0.0642359504405827	16.0559251746926	9.79289023528037e-06	-1.93244170367208	2
ENSG00000143093.14	STRIP1	1	110034040	1_68	0	0.123202605394881	22.2585529235732	2.60383952648556e-05	-2.54416600744336	1
ENSG00000116396.14	KCNC4	1	110242727	1_68	0	0.0187996264780637	4.6223450198257	8.25104538877126e-07	-0.268535094558377	1
ENSG00000168679.17	SLC16A4	1	110386854	1_68	0	0.0509249873646144	13.8764776618728	6.70976898152478e-06	-1.57640655742149	1
ENSG00000134248.13	LAMTOR5	1	110407655	1_68	0	0.0553984997516053	14.6653587676823	7.71415023119173e-06	-1.87567177604667	1
ENSG00000177301.14	KCNA2	1	110607285	1_68	0	0.0490129682370325	13.5185394741524	6.29126783510608e-06	-1.91223152626322	2
ENSG00000177272.8	KCNA3	1	110675201	1_68	0	0.0188672072836152	4.65549430566611	8.34009153921388e-07	-0.496906465799682	1
ENSG00000121931.15	LRIF1	1	110964484	1_68	0	0.0409536278993172	11.8414401043855	4.60462534255356e-06	-1.81049277279264	1
ENSG00000156171.14	DRAM2	1	111139496	1_68	0	0.119192981416857	21.938800997	2.48290994848321e-05	3.13272963253865	1
ENSG00000134255.13	CEPT1	1	111139496	1_68	0	0.119192981416857	21.938800997	2.48290994848321e-05	3.13272963253865	1
ENSG00000064886.13	CHI3L2	1	111200918	1_69	0	0.0143604659281154	4.96748527731166	6.7733343847442e-07	-0.383284703147523	1
ENSG00000173947.13	PIFO	1	111346062	1_69	0	0.0232599282683013	9.42045065449646	2.08054659677035e-06	1.11243886943855	1
ENSG00000085465.12	OVGP1	1	111407603	1_69	0	0.0138859305482105	4.65775549811283	6.14114105445796e-07	0.163158371211398	2
ENSG00000282608.1	ADORA3	1	111563822	1_69	0	0.0152468327609147	5.51968834325623	7.99082446134546e-07	-0.673409948538428	1
ENSG00000121933.18	TMIGD3	1	111497300	1_69	0	0.0340083866927571	12.9423290120999	4.17922605583454e-06	1.50072541991124	3
ENSG00000116473.14	RAP1A	1	111597853	1_69	0	0.150302405282236	27.0227616529362	3.85649753489896e-05	2.87925676679833	1
ENSG00000197852.9	FAM212B	1	111756207	1_69	0	0.1906023534317	29.3709433412469	5.31549300532746e-05	-2.988528182392	1
ENSG00000171385.9	KCND3	1	111987808	1_69	0	0.0137781541533475	4.58594394326578	5.99952929118728e-07	0.22818426361805	1
ENSG00000143079.14	CTTNBP2NL	1	112332402	1_69	0	0.021948242757248	8.88354598031334	1.85132858315855e-06	1.65797640971879	2
ENSG00000134245.17	WNT2B	1	112468622	1_69	0	0.0285639375983632	11.3228593503064	3.0709417945384e-06	-1.55842197098066	1
ENSG00000116489.12	CAPZA1	1	112620907	1_69	0	0.0663380978447126	19.1892450298332	1.20869938125984e-05	2.62824830853193	1
ENSG00000007341.18	ST7L	1	112540817	1_69	0	0.0138021914656863	4.60200940738603	6.03105024474748e-07	-0.0315459861174771	1
ENSG00000155363.18	MOV10	1	112673095	1_69	0	0.22846579992585	31.1951608212416	6.76715031698332e-05	-3.37703443519094	1
ENSG00000155380.11	SLC16A1	1	112950715	1_70	0	0.0371023515776799	4.60144552842191	1.62103771208201e-06	0.322823019378853	1
ENSG00000116793.15	PHTF1	1	113758713	1_70	0	0.0370511287107913	4.58858510570906	1.61427540735721e-06	-0.0824778581957499	1
ENSG00000188761.11	BCL2L15	1	113886718	1_70	0	0.0431862199035791	6.01609813107712	2.46693382755282e-06	0.66325677563167	2
ENSG00000134262.12	AP4B1	1	113904943	1_70	0	0.0447231762628842	6.34244389885929	2.69331203048044e-06	0.750575098468835	2
ENSG00000163349.21	HIPK1	1	113929596	1_70	0	0.0437038663825218	6.12727535839341	2.54263870897799e-06	0.743373255296794	1
ENSG00000134200.3	TSHB	1	115030218	1_71	0	0.0289552260494694	8.2911599914356	2.27950029210899e-06	-0.684907699006323	3
ENSG00000197323.11	TRIM33	1	114510877	1_71	0	0.0186752450462611	4.96764537481668	8.80875013555395e-07	-0.111691023084772	1
ENSG00000116752.5	BCAS2	1	114581126	1_71	0	0.0188883933155274	5.84497697282292	1.04827497657456e-06	0.972592245781375	1
ENSG00000175984.14	DENND2C	1	114669904	1_71	0	0.105388505916411	20.4807406534343	2.04944516372029e-05	-2.02037459255452	2
ENSG00000009307.15	CSDE1	1	114758064	1_71	0	0.106307741671642	18.7912242101904	1.89678175528478e-05	-3.57505119242448	1
ENSG00000052723.11	SIKE1	1	114757749	1_71	0	0.174447670106628	20.1165635159374	3.33208723666161e-05	3.92573564038365	1
ENSG00000134198.9	TSPAN2	1	115077023	1_71	0	0.0358125247570053	11.2674981156555	3.83142060442112e-06	-1.51410078429239	2
ENSG00000134259.3	NGF	1	115288581	1_71	0	0.018369144626459	4.89153820495999	8.5316254327617e-07	0.68580131751703	1
ENSG00000173218.14	VANGL1	1	115701985	1_72	0	0.0604871335886647	17.6738398406025	1.0150590701145e-05	-1.97648735067276	1
ENSG00000118729.11	CASQ2	1	115766579	1_72	0	0.0163916302694637	5.54067165253103	8.62346808454273e-07	-0.755345621759573	3
ENSG00000163393.12	SLC22A15	1	115976190	1_72	0	0.0245175602874971	9.26095218945711	2.15590833119356e-06	-1.16262901854875	3
ENSG00000143061.17	IGSF3	1	116669972	1_72	0	0.0154921298045806	5.02007356758293	7.38445767461771e-07	-0.33761224699986	1
ENSG00000134247.9	PTGFRN	1	116909755	1_72	0	0.0457878765980173	15.0659084487415	6.55002902531383e-06	-1.60834791289649	1
ENSG00000134256.12	CD101	1	117002080	1_72	0	0.0238438388855705	9.00306384559814	2.03828029217177e-06	1.12941035941543	1
ENSG00000116830.11	TTF2	1	117060534	1_72	0	0.016032357391371	5.33622473441426	8.12323269173391e-07	-0.422026737724038	2
ENSG00000134253.9	TRIM45	1	117122142	1_72	0	0.0147786066063755	4.58528268917187	6.43423622194635e-07	-0.096456179336169	1
ENSG00000198162.12	MAN1A2	1	117366383	1_72	0	0.137316453101793	25.493402455794	3.32389867138207e-05	2.95709061131195	3
ENSG00000183508.4	FAM46C	1	117605765	1_72	0	0.0402870229424921	13.8719858258869	5.30641496444512e-06	1.56227220581936	1
ENSG00000196505.10	GDAP2	1	117928589	1_72	0	0.0221745213545547	8.33162492409457	1.75420910763094e-06	1.15847244339549	1
ENSG00000092607.13	TBX15	1	118988780	1_73	0	0.016019706822882	5.02881518363022	7.6492285182223e-07	0.358532205523603	1
ENSG00000116874.11	WARS2	1	119012523	1_73	0	0.0314959965721169	11.2533865092825	3.36539454719106e-06	-1.42560756597097	2
ENSG00000092621.11	PHGDH	1	119712503	1_73	0	0.0164660982816754	5.29100735008428	8.27230359820303e-07	-0.421153278809115	2
ENSG00000117281.15	CD160	1	145722014	1_73	0	0.0210093892572866	7.5245322834098	1.50103332498885e-06	1.02142776955089	1
ENSG00000265491.4	RNF115	1	145827673	1_73	0	0.0188530431563029	6.52011898488148	1.16717070782013e-06	-0.674487215847015	1
ENSG00000198483.12	ANKRD35	1	145861641	1_73	0	0.0365335909293618	12.60830680334	4.37367518434753e-06	1.53081507343409	2
ENSG00000265241.6	RBM8A	1	145927840	1_73	0	0.0265700883544593	9.67520610978724	2.44090356049917e-06	1.25287619097172	1
ENSG00000121851.12	POLR3GL	1	145963899	1_73	0	0.0157813244913495	4.88809744098678	7.32454583846517e-07	0.439151618238223	1
ENSG00000168509.19	HFE2	1	146036954	1_73	0	0.0614621176541544	17.4836820700918	1.02032332974402e-05	-1.93138917103151	1
ENSG00000131791.7	PRKAB2	1	147172620	1_73	0	0.0610408895212472	17.682983049261	1.02488180056213e-05	-2.67421395036441	1
ENSG00000131778.18	CHD1L	1	147243554	1_73	0	0.0202858642691673	7.14530063938414	1.37629464035531e-06	-0.728320164052593	1
ENSG00000162836.11	ACP6	1	147647471	1_73	0	0.0155429589123872	4.78905590050833	7.06774711737086e-07	0.483545816917574	5
ENSG00000265107.2	GJA5	1	147771049	1_73	0	0.0611711711163211	17.6392894858461	1.02453141486642e-05	-2.19697422922663	1
ENSG00000178796.12	RIIAD1	1	151711786	1_74	0	0.0419580144491638	5.20789236526273	2.07479085352346e-06	-0.344312252676882	1
ENSG00000159409.14	CELF3	1	151717266	1_74	0	0.0847727300121091	11.8190701787536	9.51342453576453e-06	1.70122937679202	1
ENSG00000143376.12	SNX27	1	151726940	1_74	0	0.0666043401651443	9.53751270351323	6.03163505226248e-06	1.37302859353926	1
ENSG00000143450.16	OAZ3	1	151762965	1_74	0	0.0399039955588244	4.74008829660809	1.79597468938154e-06	0.0583598290196267	2
ENSG00000143436.10	MRPL9	1	151767944	1_74	0	0.0473022853157781	6.3269967075701	2.84169281085351e-06	0.984963460368419	1
ENSG00000182134.15	TDRKH	1	151777957	1_74	0	0.0453677521797602	5.93692787710383	2.5574457608154e-06	0.912813099366769	2
ENSG00000143365.17	RORC	1	151831413	1_74	0	0.0809487254609528	11.3810128309924	8.7475880962759e-06	1.46346230086405	1
ENSG00000225556.1	C2CD4D	1	151844758	1_74	0	0.0445035074231134	5.75736071501832	2.43284856642131e-06	-0.448533496551201	1
ENSG00000159445.12	THEM4	1	151910350	1_74	0	0.041506788642332	5.10708653083067	2.01274958899038e-06	-0.572821374093563	1
ENSG00000197747.8	S100A10	1	151993591	1_74	0	0.0392646168925918	4.58962906993292	1.71110377247971e-06	-0.106051786859953	1
ENSG00000159450.12	TCHH	1	152116368	1_74	0	0.0432865404057722	5.49862978176841	2.25998082212823e-06	0.430351252075134	1
ENSG00000197915.5	HRNR	1	152230440	1_74	0	0.0545782596476638	7.66610497156248	3.97275553679507e-06	-1.08754611193018	3
ENSG00000143631.10	FLG	1	152197185	1_74	0	0.101274754364901	13.5145196188392	1.29956859678077e-05	1.99794479060376	3
ENSG00000143536.7	CRNN	1	152415152	1_74	0	0.0395565803113201	4.65863246183193	1.74974428984008e-06	0.486909820680138	1
ENSG00000198854.5	C1orf68	1	152719996	1_74	0	0.0486924096557547	6.59775426118675	3.05038600518151e-06	-0.89631969510795	1
ENSG00000163207.6	IVL	1	152908196	1_74	0	0.0682634623282405	9.76944422580116	6.33221375145582e-06	-1.34377662517794	2
ENSG00000163209.14	SPRR3	1	153002643	1_74	0	0.0430400938309699	5.44536407381754	2.22534591124878e-06	-0.472560198330808	1
ENSG00000241794.1	SPRR2A	1	153057485	1_74	0	0.0774641636631414	10.9641009962417	8.06438513826771e-06	1.37141157890082	1
ENSG00000203785.8	SPRR2E	1	153106201	1_74	0	0.0446346012666419	5.78482049716058	2.45165267371066e-06	-0.622704433808394	2
ENSG00000163220.10	S100A9	1	153367306	1_75	0	0.0303362159384681	5.81245326955376	1.67424217624184e-06	0.484192687666076	1
ENSG00000143546.9	S100A8	1	153391654	1_75	0	0.0286912868777289	5.31739631426024	1.44859324232343e-06	0.358916544507465	1
ENSG00000197956.9	S100A6	1	153535924	1_75	0	0.0321283923010106	6.25223181049118	1.90731077654644e-06	0.450559668844141	3
ENSG00000196420.7	S100A5	1	153541765	1_75	0	0.0266216933422347	4.68393481328671	1.18397877128635e-06	-0.168452282536802	2
ENSG00000188015.9	S100A3	1	153549049	1_75	0	0.0263473131163602	4.63683398235958	1.15999275339265e-06	-0.270785168048266	2
ENSG00000196154.11	S100A4	1	153549456	1_75	0	0.0266004717227993	4.67904846325505	1.1818007969808e-06	-0.173155433121186	1
ENSG00000196754.10	S100A2	1	153567710	1_75	0	0.0320046184192169	6.31797195451439	1.91994038614052e-06	0.638499522438334	1
ENSG00000188643.10	S100A16	1	153612510	1_75	0	0.0280575022977766	5.26045284004912	1.40142395076837e-06	-0.620317085729422	1
ENSG00000189334.8	S100A14	1	153616367	1_75	0	0.0272767864270109	5.11446814295808	1.32461929796634e-06	-0.688355798896155	1
ENSG00000189171.14	S100A13	1	153622580	1_75	0	0.0280028666474833	5.21626454401386	1.38694582525319e-06	-0.599020333948904	2
ENSG00000160679.12	CHTOP	1	153601523	1_75	0	0.0659061032553586	14.8842172237632	9.31427445664107e-06	-2.18454754001871	2
ENSG00000143553.10	SNAPIN	1	153658595	1_75	0	0.0364683371509309	7.03967355227653	2.43761929144982e-06	-0.0859409237144128	2
ENSG00000169418.9	NPR1	1	153674224	1_75	0	0.0278455821205279	5.14684508375065	1.36080154808498e-06	-0.565077044412332	1
ENSG00000143554.13	SLC27A3	1	153774134	1_75	0	0.0359795737757612	7.13862829806357	2.43875504194834e-06	0.605469793823359	1
ENSG00000198837.9	DENND4B	1	153940147	1_75	0	0.0265038969962992	5.35720545501487	1.34817240706932e-06	1.04373722506586	1
ENSG00000143570.17	SLC39A1	1	153969609	1_75	0	0.0439654657181737	11.0682438364899	4.620487428109e-06	1.97141847636774	1
ENSG00000143578.15	CREB3L4	1	153965090	1_75	0	0.336826714878681	19.2719683099037	6.16353688360101e-05	4.2404680477865	2
ENSG00000143552.9	NUP210L	1	154155260	1_75	0	0.070955254891158	12.4762356186934	8.40553825942892e-06	-0.822660059674025	1
ENSG00000143515.16	ATP8B2	1	154330350	1_75	0	0.0263519082638315	4.60637281703442	1.15257329139841e-06	-0.330419968527118	1
ENSG00000160712.12	IL6R	1	154420375	1_75	0	0.187493669225155	23.7366760200535	4.22575104180537e-05	-3.05221367851432	2
ENSG00000169291.9	SHE	1	154502424	1_75	0	0.0263532459702857	4.60392896559815	1.15202028580234e-06	-0.400238390959991	1
ENSG00000163239.12	TDRD10	1	154544741	1_75	0	0.0412221340953239	9.62163245059692	3.76596805004298e-06	-1.45517365076007	1
ENSG00000160714.9	UBE2Q1	1	154549918	1_75	0	0.0554265551713749	11.4304715603936	6.01560666340975e-06	1.65305936232248	1
ENSG00000160710.15	ADAR	1	154628522	1_75	0	0.0491558855859	10.3178364046695	4.81572367308502e-06	-1.26896822555622	2
ENSG00000163346.16	PBXIP1	1	154947089	1_76	1	0.559944675559282	25.8077585503787	0.000137212223821228	-4.59079972611135	1
ENSG00000163348.3	PYGO2	1	154981990	1_76	0	0.0137003474212808	5.85544496372649	7.61708637737537e-07	0.239752229832126	1
ENSG00000160691.18	SHC1	1	154974220	1_76	0	0.0112835613408976	5.26472080634623	5.6405173057889e-07	1.03576122438433	1
ENSG00000160685.13	ZBTB7B	1	155007875	1_76	1	0.1174151893377	24.3160327544321	2.71090562848075e-05	4.11690917810211	1
ENSG00000163354.14	DCST2	1	155033615	1_76	0	0.0151493025403745	13.0243676480874	1.8734697382968e-06	-2.7013731525164	2
ENSG00000143537.13	ADAM15	1	155063135	1_76	0	0.125190392652619	28.2638084588386	3.35968901690159e-05	-3.56070027434908	1
ENSG00000169242.11	EFNA1	1	155127376	1_76	0	0.0112478208608133	4.74438462544337	5.06693901914049e-07	0.06316513883459	2
ENSG00000169241.17	SLC50A1	1	155135691	1_76	0	0.0116651349533328	5.17428968419315	5.73109890557653e-07	0.676592437631155	1
ENSG00000163463.11	KRTCAP2	1	155169753	1_76	0	0.0118080322131764	5.50954802431872	6.17718913682351e-07	-0.959948218521249	1
ENSG00000185499.16	MUC1	1	155183255	1_76	0	0.0462373867129001	19.4762265583457	8.5505784299577e-06	3.0625892862322	2
ENSG00000177628.15	GBA	1	155244275	1_76	0	0.0206545987278483	10.3975449609625	2.03913024291614e-06	-1.5422519422255	1
ENSG00000160767.20	FAM189B	1	155254510	1_76	0	0.034462709851119	14.4695358271006	4.73479761189672e-06	2.25050670256334	2
ENSG00000116521.10	SCAMP3	1	155262283	1_76	0	0.0213229268459438	10.6745371351128	2.16119157642873e-06	2.00810481914978	1
ENSG00000143630.9	HCN3	1	155277916	1_76	0	0.034334116560082	14.5279041439942	4.73615862676461e-06	-2.4657281410912	1
ENSG00000125459.14	MSTO1	1	155614766	1_76	0	0.0939440287129333	23.4012603024541	2.08740070051898e-05	-2.51521367088978	1
ENSG00000116580.18	GON4L	1	155863616	1_76	0	0.0317951065984244	12.7397190325982	3.84607308034178e-06	-1.0170024920438	1
ENSG00000132718.8	SYT11	1	155859720	1_76	0	0.0539597156846866	17.6212076954638	9.02823218507794e-06	-2.67224451535059	1
ENSG00000143622.10	RIT1	1	155911161	1_76	0	0.117032732451803	22.8693687619741	2.54131745348538e-05	-2.98855337622138	1
ENSG00000132680.10	KIAA0907	1	155932607	1_76	0	0.0261672356375854	10.5703121600323	2.6262922677453e-06	-0.920206289501402	2
ENSG00000160803.7	UBQLN4	1	156054582	1_76	0	0.693452329576081	23.4439377149892	0.000154363482243261	-4.30717243636755	1
ENSG00000116586.11	LAMTOR2	1	156055222	1_76	0	0.0626801727443483	20.6589056597191	1.2295180078053e-05	-2.50635758253915	1
ENSG00000132698.14	RAB25	1	156061029	1_76	0	0.0354191943548755	14.2781587258	4.80184658784701e-06	-2.83660292773841	1
ENSG00000196189.12	SEMA4A	1	156170955	1_76	0	0.0115117108304146	5.03331944994793	5.50163486060332e-07	0.252683856153574	2
ENSG00000160785.13	SLC25A44	1	156193927	1_76	0	0.0124988905953025	5.71157875873421	6.77836628419383e-07	0.562343691735328	3
ENSG00000160783.19	PMF1	1	156236330	1_76	0	0.0160844082391974	7.91006645392038	1.20804362069196e-06	0.848035724119427	1
ENSG00000242252.1	BGLAP	1	156219835	1_76	0	0.050555122711225	19.1543865809023	9.19455709428357e-06	2.5818619916243	2
ENSG00000160781.15	PAQR6	1	156247610	1_76	0	0.0186982360609661	10.0185038307724	1.77869262239575e-06	1.79239355645288	2
ENSG00000163472.18	TMEM79	1	156282500	1_76	0	0.0327712233437287	13.9035604736213	4.32629451332234e-06	1.80716674538865	1
ENSG00000198715.11	GLMP	1	156271563	1_76	0	0.0776194037398986	21.3952989649296	1.57683430039946e-05	-2.28354339998548	1
ENSG00000163468.14	CCT3	1	156364325	1_76	0	0.0350346664476607	14.5133046079102	4.82793811116268e-06	-1.8606195200188	1
ENSG00000116604.17	MEF2D	1	156496907	1_77	0	0.050307740364682	8.85796595706511	4.23122592080388e-06	1.03649969441609	2
ENSG00000183856.10	IQGAP3	1	156572426	1_77	0	0.0376723910853202	6.15915285523363	2.20313730906994e-06	-0.622213604360172	1
ENSG00000160818.16	GPATCH4	1	156601543	1_77	0	0.0321838811073282	4.69531737625633	1.43483104691132e-06	-0.211197525694174	2
ENSG00000132702.12	HAPLN2	1	156619658	1_77	0	0.0632022937172728	10.9987703455381	6.60046254113759e-06	-1.33804441127532	1
ENSG00000143320.8	CRABP2	1	156714001	1_77	0	0.0322390543837513	4.71122409543168	1.44216002797871e-06	0.229785052886977	1
ENSG00000143319.16	ISG20L2	1	156728106	1_77	0	0.032789778759546	4.86853630241026	1.51577345030147e-06	0.287041851337937	1
ENSG00000143303.11	RRNAD1	1	156728106	1_77	0	0.032789778759546	4.86853630241026	1.51577345030147e-06	-0.287041851337937	1
ENSG00000198400.11	NTRK1	1	156815564	1_77	0	0.0624702442748106	10.8891880481462	6.45901210925047e-06	1.39341758163619	2
ENSG00000027869.11	SH2D2A	1	156815979	1_77	0	0.0383777693317359	6.33184344793776	2.30731714701778e-06	-0.762411663660113	1
ENSG00000187800.13	PEAR1	1	156893251	1_77	0	0.0355678407582835	5.62434722713812	1.8994463106415e-06	-0.423708727093116	1
ENSG00000160838.13	LRRC71	1	156920880	1_77	0	0.0317952583627081	4.58251436098085	1.38345038890034e-06	0.0286107789649682	2
ENSG00000132694.18	ARHGEF11	1	157045234	1_77	0	0.0443928222604941	7.68907044675326	3.24103702777432e-06	1.01273896134958	1
ENSG00000117036.11	ETV3	1	157137822	1_77	0	0.0328529685226784	4.88642106393812	1.52427350882197e-06	0.359765032008649	1
ENSG00000158473.6	CD1D	1	158180329	1_78	0	0.0236755307659267	5.04997413406042	1.13523631267287e-06	-0.536854648916171	1
ENSG00000158488.15	CD1E	1	158353463	1_78	0	0.191283516922834	24.8726410062723	4.51748632412205e-05	-2.8079955858549	2
ENSG00000163554.12	SPTA1	1	158654738	1_78	0	0.0404239266417126	10.0160751842723	3.84444338562165e-06	1.27210257529533	1
ENSG00000163564.14	PYHIN1	1	158910173	1_78	0	0.0277796230104775	6.53045875401898	1.72253254213069e-06	-0.670582508295795	2
ENSG00000163565.18	IFI16	1	158999686	1_78	0	0.0535797970333954	12.6484373299294	6.43480416383941e-06	-1.62044130342539	1
ENSG00000163568.14	AIM2	1	159147011	1_78	0	0.0445505240674474	10.9225978714407	4.62036365436743e-06	-1.41643154936149	1
ENSG00000162706.12	CADM3	1	159172360	1_78	0	0.0263009998320608	6.02363395410822	1.50427842928461e-06	0.796823250201778	1
ENSG00000179639.10	FCER1A	1	159288755	1_78	0	0.0514605115089442	12.2704012428878	5.995566991198e-06	-1.37467101706744	1
ENSG00000158716.8	DUSP23	1	159782276	1_78	0	0.0225156822070777	4.58528521417927	9.80277110382581e-07	-0.0702706822298624	1
ENSG00000181036.13	FCRL6	1	159782276	1_78	0	0.0225156822070777	4.58528521417927	9.80277110382581e-07	0.0702706822298624	1
ENSG00000188004.9	C1orf204	1	159854415	1_78	0	0.0518088142152868	12.3336029453131	6.06723773332992e-06	-1.45541554287488	1
ENSG00000243284.1	VSIG8	1	159856126	1_78	0	0.0243941338433672	5.32669924118996	1.23378923102367e-06	-0.4568838079356	2
ENSG00000213085.9	CFAP45	1	159899758	1_78	0	0.0446062846777174	10.9342694243706	4.63108998163976e-06	1.27844775169823	2
ENSG00000158710.14	TAGLN2	1	159926189	1_78	0	0.0236835366020984	5.05310311571746	1.13632382494229e-06	0.36305148773959	1
ENSG00000158764.6	ITLN2	1	160955029	1_79	0	0.0150095645031857	4.5914973913929	6.54364650509131e-07	0.0683634959218653	1
ENSG00000143315.6	PIGM	1	160024381	1_79	0	0.0420531025752098	14.135139166168	5.64411076235523e-06	-1.70889086160492	2
ENSG00000162729.13	IGSF8	1	160102029	1_79	0	0.0429581161449062	14.3337106172076	5.84657138838071e-06	-1.79563374110657	1
ENSG00000018625.14	ATP1A2	1	160132466	1_79	0	0.01525684858205	4.74217841875205	6.86973718490337e-07	-0.117113864456632	1
ENSG00000132681.16	ATP1A4	1	160144553	1_79	0	0.027074766209512	10.0430297338683	2.58182534875009e-06	1.25432642932418	3
ENSG00000162735.18	PEX19	1	160285766	1_79	0	0.0486799779294023	15.5013355099936	7.16501139883732e-06	2.1200799769536	2
ENSG00000122218.14	COPA	1	160343943	1_79	0	0.0152619248053455	4.7452571278215	6.8764843110239e-07	-0.534372250033625	2
ENSG00000162736.15	NCSTN	1	160326265	1_79	0	0.188697596615791	28.4866448722145	5.10393420216337e-05	-3.00125778789756	1
ENSG00000162738.5	VANGL2	1	160424115	1_79	0	0.101025413974076	22.396720486716	2.14838675139307e-05	2.76903473627591	1
ENSG00000066294.14	CD84	1	160579933	1_79	0	0.0188890752894076	6.71291062821841	1.20397913241309e-06	-0.804883660048473	2
ENSG00000117091.9	CD48	1	160711718	1_79	0	0.0149975820934242	4.58413315571451	6.52793571184566e-07	0.0124674354113256	2
ENSG00000122223.12	CD244	1	160862987	1_79	0	0.0573088778943122	17.0300577438263	9.26692018243821e-06	-2.04214106152482	1
ENSG00000215845.10	TSTD1	1	161034084	1_79	0	0.0291200701016743	10.7181689501124	2.96353739331227e-06	1.21933829598356	2
ENSG00000162755.13	KLHDC9	1	161098329	1_79	0	0.016068828603475	5.22041794612906	7.96502033981398e-07	-0.459027118750887	1
ENSG00000158793.13	NIT1	1	161104629	1_79	0	0.0371452483041433	12.9792100325932	4.5777168143366e-06	1.52332362558946	2
ENSG00000143224.17	PPOX	1	161166434	1_79	0	0.0152089351540756	4.71317170769602	6.80627460380681e-07	0.179424707709227	2
ENSG00000158864.12	NDUFS2	1	161196933	1_79	0	0.0520276242215143	16.1238351482504	7.96525604457753e-06	-1.86796925918917	2
ENSG00000158869.10	FCER1G	1	161215085	1_79	0	0.0303193251376058	11.0925442734326	3.19336159468932e-06	-1.37986987680856	2
ENSG00000158882.14	TOMM40L	1	161226376	1_79	0	0.0322155528805204	11.655646125961	3.5653267639675e-06	-1.38614515632016	1
ENSG00000248485.1	PCP4L1	1	161268699	1_79	0	0.0292018102365761	10.7441449177453	2.97905848043328e-06	-1.22697506650356	1
ENSG00000158887.15	MPZ	1	161309728	1_79	0	0.0160116404895705	5.18753654269884	7.886683202131e-07	-0.475749321107996	1
ENSG00000143252.14	SDHC	1	161317625	1_79	0	0.0156915005356088	5.00124461910369	7.45143590073645e-07	0.385201375622223	1
ENSG00000203747.10	FCGR3A	1	161550682	1_79	0	0.0196012552942578	7.05476542785764	1.31299738119354e-06	-0.88584039597342	1
ENSG00000162746.14	FCRLB	1	161721796	1_79	0	0.0160870579463387	5.23088245181764	7.99004055459434e-07	-0.449635641582342	3
ENSG00000081721.11	DUSP12	1	161749589	1_79	0	0.0162129980973768	5.30281675998375	8.16332991894589e-07	-0.368669513910761	1
ENSG00000118217.5	ATF6	1	161764807	1_79	0	0.0153489016261363	4.79765196229393	6.99203251160194e-07	0.304791109329448	2
ENSG00000162745.10	OLFML2B	1	162002977	1_79	0	0.0151062574834875	4.65070992139145	6.6707325959047e-07	0.188330913627381	1
ENSG00000198929.12	NOS1AP	1	162163327	1_79	0	0.0153006948364119	4.76864246575625	6.9279271494418e-07	0.177829462970296	1
ENSG00000152332.15	UHMK1	1	162496869	1_80	0	0.0108904597645247	5.3674628824115	5.55025148203367e-07	0.534818076268463	1
ENSG00000117143.13	UAP1	1	162561114	1_80	0	0.0110159482711364	5.48040748287304	5.73234255645552e-07	-0.386125786135044	2
ENSG00000132196.13	HSD17B7	1	162790775	1_80	0	0.128423071019665	28.1051687256787	3.42709895675716e-05	2.65578764453486	2
ENSG00000143248.12	RGS5	1	163315509	1_80	0	0.0100058208338779	4.60483864658469	4.37486379029636e-07	0.0098729518513104	1
ENSG00000143228.12	NUF2	1	163266611	1_80	0	0.0100849815772238	4.67175861968924	4.47355624041498e-07	-0.217574360656336	2
ENSG00000162761.14	LMX1A	1	165357021	1_81	0	0.0596242663769152	10.2510321371782	5.80347396252712e-06	1.31046344075781	1
ENSG00000143198.12	MGST3	1	165630621	1_81	0	0.185850473858061	21.1837514428761	3.7382121230463e-05	-2.77402124227657	1
ENSG00000143149.12	ALDH9A1	1	165690624	1_81	0	0.0330298571798817	4.73650310387574	1.48546327363871e-06	-0.329250237139067	4
ENSG00000188859.6	FAM78B	1	166167240	1_81	0	0.0798638973309181	13.0082592170569	9.86431833651419e-06	-1.50494294209253	2
ENSG00000143195.12	ILDR2	1	166975891	1_82	0	0.0291221475089543	12.1601766937969	3.36248750841928e-06	2.05676285203769	1
ENSG00000143194.12	MAEL	1	166975891	1_82	0	0.0249584666538105	10.2974925492147	2.44032002513756e-06	1.58876213328596	2
ENSG00000143157.11	POGK	1	166839016	1_82	0	0.0340424979845464	13.6034755319694	4.39712383808935e-06	-2.32482414335593	1
ENSG00000152382.5	TADA1	1	166875791	1_82	0	0.0566877975769348	16.0112968553046	8.61813892285953e-06	-1.21989456057867	2
ENSG00000198842.9	DUSP27	1	167094253	1_82	0	0.0146521352004131	4.7990845595513	6.67662088197275e-07	0.356050603112746	2
ENSG00000143162.7	CREG1	1	167545296	1_82	0	0.0151492344469877	5.05262890129167	7.26784213518044e-07	0.340706101470076	3
ENSG00000198771.10	RCSD1	1	167630073	1_82	0	0.0144046769718719	4.59447131867997	6.2840041780242e-07	0.0832650377302867	2
ENSG00000197965.11	MPZL1	1	167721546	1_82	0	0.0152177919153073	5.10368343299128	7.37450316991041e-07	-0.364831308485794	2
ENSG00000143199.17	ADCY10	1	167913803	1_82	0	0.0157546040497003	5.41566740272322	8.10134028321589e-07	-0.464389832463699	1
ENSG00000143158.10	MPC2	1	167913803	1_82	0	0.0248289083458426	9.51018403279014	2.24204302875332e-06	1.38734657384376	3
ENSG00000143164.15	DCAF6	1	167936285	1_82	0	0.0309028529343357	11.5159269428622	3.37905198273633e-06	-1.6041692221617	1
ENSG00000143147.14	GPR161	1	168137545	1_82	0	0.0199918939931889	7.62451025305612	1.44731575541769e-06	-0.944806261241169	2
ENSG00000143155.12	TIPRL	1	168179904	1_82	0	0.0149834359921663	4.94325408764437	7.03269443164833e-07	-0.409857678316832	1
ENSG00000143178.12	TBX19	1	168263838	1_82	0	0.0344767937679833	12.6037927686094	4.12596483011209e-06	-1.38290297306647	2
ENSG00000143196.4	DPT	1	168722662	1_82	0	0.0163943806941965	5.78433357107803	9.00421263473237e-07	0.499316796289769	2
ENSG00000143156.13	NME7	1	169330256	1_83	0	0.0455962295598251	7.82425222357734	3.3874209586225e-06	1.09983948705099	2
ENSG00000117477.12	CCDC181	1	169447020	1_83	0	0.0346788489963293	5.27448726812998	1.73677004410016e-06	0.458249079481442	3
ENSG00000117479.12	SLC19A2	1	169485770	1_83	0	0.0628125153284178	10.8260522173647	6.45674595842564e-06	1.36768164711626	1
ENSG00000000460.16	C1orf112	1	169832971	1_83	0	0.0357086059301708	5.54656462910409	1.88059107281663e-06	-0.627637194229041	1
ENSG00000171806.11	METTL18	1	169794673	1_83	0	0.0491623014757092	8.52791546418924	3.98081952761953e-06	1.74232033486343	1
ENSG00000000457.13	SCYL3	1	169891332	1_83	0	0.061510315183599	10.6289777613023	6.20778757835478e-06	1.84821510725869	2
ENSG00000075945.12	KIFAP3	1	170078288	1_83	0	0.0326063083432642	4.70189291764169	1.45569959807094e-06	0.148778233875677	2
ENSG00000116132.11	PRRX1	1	170662279	1_84	0	0.0207212211808002	5.22851936884516	1.02870645369204e-06	-0.438343107335868	1
ENSG00000007933.12	FMO3	1	171091680	1_84	0	0.0238346036986219	6.52305662609513	1.47623834089754e-06	0.77431876426044	1
ENSG00000094963.13	FMO2	1	171185964	1_84	0	0.020596154327177	5.17256974457462	1.01155590428365e-06	0.481297672424066	2
ENSG00000010932.16	FMO1	1	171248552	1_84	0	0.0213162343943679	5.49020332511745	1.11121043839554e-06	-0.462952825142211	1
ENSG00000076258.9	FMO4	1	171314704	1_84	0	0.0204093503981941	5.08836800400826	9.86063973383126e-07	0.375682096399974	2
ENSG00000034971.16	MYOC	1	171648049	1_84	0	0.0438808658857921	12.1921546852798	5.07987527871394e-06	-1.92973516987765	2
ENSG00000117533.14	VAMP4	1	171739503	1_84	0	0.0215249159172684	5.58026191036761	1.1404951519873e-06	-0.765638980408109	1
ENSG00000010165.19	METTL13	1	171781041	1_84	0	0.0203069511127815	5.04188529609575	9.72154030878561e-07	-0.382018278148687	2
ENSG00000197959.13	DNM3	1	171794409	1_84	0	0.0633796622318046	15.6365265590405	9.40995624480743e-06	-2.1765040760345	3
ENSG00000135845.9	PIGC	1	172443855	1_84	0	0.0405521922423169	11.4567199121093	4.41135521318518e-06	-1.39138569570098	1
ENSG00000094975.13	SUCO	1	172532503	1_84	0	0.0227478045315801	6.09126600471953	1.31566235995004e-06	0.679141010262881	1
ENSG00000117592.8	PRDX6	1	173479356	1_85	0	0.0413930945610819	12.3403741583923	4.85013268821535e-06	-2.82253854470116	1
ENSG00000183831.6	ANKRD45	1	173714815	1_85	0	0.137050014666155	25.2830114734577	3.29007111153074e-05	-3.96053638005974	1
ENSG00000076321.10	KLHL20	1	173714815	1_85	0	0.137050014666155	25.2830114734577	3.29007111153074e-05	-3.96053638005974	1
ENSG00000120334.15	CENPL	1	173825659	1_85	0	0.029911461916914	6.60105413523273	1.87477144816177e-06	-1.30639431152455	2
ENSG00000117593.9	DARS2	1	173823764	1_85	0	0.0510617092865122	10.8509912431126	5.26092558087227e-06	-1.7111115041111	1
ENSG00000117601.13	SERPINC1	1	173916899	1_85	0	0.2564501767268	24.1406383117164	5.87826483729033e-05	-4.92749028895559	1
ENSG00000135870.11	RC3H1	1	174018660	1_85	0	0.228220034444538	24.6234898488793	5.33581505673861e-05	4.9049186904538	1
ENSG00000120333.4	MRPS14	1	175023749	1_85	0	0.0350787832716141	9.92435403642655	3.30555331808974e-06	-2.4038731843813	1
ENSG00000120332.15	TNN	1	175068086	1_85	0	0.0454417694295008	9.58130416294997	4.13406459111157e-06	-1.36277920810317	1
ENSG00000235750.9	KIAA0040	1	175170427	1_86	0	0.105362643409959	26.9414524070564	2.69528726609987e-05	2.79813821656712	3
ENSG00000120341.18	SEC16B	1	177960805	1_87	0	0.0696644350873543	14.2637700508449	9.43502044102654e-06	-1.6578478256045	1
ENSG00000075391.16	RASAL2	1	178094621	1_87	0	0.0538722244247424	12.5627128496101	6.42607423249388e-06	1.48324776469884	1
ENSG00000116191.17	RALGPS2	1	178675931	1_87	0	0.0978036532746405	18.3228573828012	1.70155376143506e-05	-1.98681125376736	2
ENSG00000116194.12	ANGPTL1	1	178869679	1_87	0	0.0227749155849603	4.97013227748303	1.07478629546481e-06	0.23747497603763	2
ENSG00000116199.11	FAM20B	1	179016523	1_89	0	0.0177233200281755	5.89596030046195	9.92194983559362e-07	-0.3635711754567	3
ENSG00000186283.13	TOR3A	1	179081458	1_89	0	0.0183547192217393	5.84810812590088	1.01920263040774e-06	-0.739862408356588	3
ENSG00000143322.19	ABL2	1	179229827	1_89	0	0.0163252970974255	4.93288382185465	7.64644162810355e-07	0.0518392836725793	1
ENSG00000057252.12	SOAT1	1	179298339	1_89	0	0.200797512221	27.6794603435176	5.27731895459291e-05	-3.21166248581499	2
ENSG00000162782.15	TDRD5	1	179591019	1_89	0	0.0159856229597801	4.90448136690145	7.44423459850676e-07	0.0816759917773363	2
ENSG00000169905.12	TOR1AIP2	1	179878267	1_89	0	0.0201101467211693	6.677460563633	1.27504046468297e-06	0.832986813350841	1
ENSG00000135837.15	CEP350	1	179954679	1_89	0	0.0338390754928698	11.6844538203385	3.75425962247085e-06	-1.23934819284041	1
ENSG00000116260.16	QSOX1	1	180154450	1_89	0	0.0386118668282441	12.6354806291034	4.6324417038094e-06	1.60180495698643	3
ENSG00000121454.5	LHX4	1	180281203	1_89	0	0.0165690649661949	5.13852820907766	8.08414589403833e-07	0.147293121946755	1
ENSG00000230124.6	ACBD6	1	180502528	1_89	0	0.0225059043760173	7.92695865030468	1.69394949938662e-06	1.20927880708874	1
ENSG00000135835.11	KIAA1614	1	180911606	1_89	0	0.0291252137944696	9.26340479727875	2.56175245623216e-06	0.31465884013868	3
ENSG00000153029.14	MR1	1	181030075	1_89	0	0.0427279588459577	13.1627005730945	5.34016339456546e-06	1.2140807029183	3
ENSG00000203730.2	TEDDM1	1	182392554	1_90	0	0.025891743765232	5.33355136005293	1.31121883413277e-06	-0.125893008456384	2
ENSG00000135828.11	RNASEL	1	182574802	1_90	0	0.0507855475075314	11.6020612316218	5.59464699162363e-06	-1.50193872394706	2
ENSG00000143333.6	RGS16	1	182604092	1_90	0	0.151097474571299	21.9952966643916	3.15561801252976e-05	-2.28616985571111	1
ENSG00000135862.5	LAMC1	1	183003407	1_91	0	0.0408704784598826	10.4824622478057	4.06790147463373e-06	1.6993949569316	1
ENSG00000058085.14	LAMC2	1	183145662	1_91	0	0.0217658632668118	4.63615182623824	9.58144350767023e-07	-0.0178900092895341	2
ENSG00000157064.10	NMNAT2	1	183419124	1_91	0	0.0254831132308275	6.09510104759779	1.47479205975493e-06	-0.763292089861549	1
ENSG00000116698.21	SMG7	1	183472842	1_91	0	0.042761938704453	10.904344132311	4.4274568012889e-06	1.15919548919388	2
ENSG00000116701.14	NCF2	1	183607417	1_91	0	0.0228959649099513	5.10427870715462	1.10966203469135e-06	0.474361998326321	1
ENSG00000198860.11	TSEN15	1	184040111	1_91	0	0.0240749119475859	5.56886486095924	1.27300111258853e-06	-0.712716268989605	3
ENSG00000116667.12	C1orf21	1	184606961	1_91	0	0.0545868220882477	13.1870093192833	6.83488987246038e-06	2.00500173568501	1
ENSG00000116406.18	EDEM3	1	184711947	1_92	0	0.0454078694503355	9.58428751928511	4.13226681526594e-06	1.46506756543923	1
ENSG00000135842.16	FAM129A	1	184974052	1_92	0	0.114375077483875	17.388431682955	1.88837921443727e-05	-1.97091947174578	1
ENSG00000121486.11	TRMT1L	1	185156912	1_92	0	0.0587512453106154	11.5791016330234	6.45935775953118e-06	1.57048836920264	1
ENSG00000116668.12	SWT1	1	185156912	1_92	0	0.0587512453106155	11.5791016330234	6.45935775953119e-06	-1.57048836920264	1
ENSG00000116679.15	IVNS1ABP	1	185317057	1_92	0	0.0342341911499074	6.72582011137869	2.18626456382413e-06	0.77872697013571	1
ENSG00000157181.15	C1orf27	1	186376365	1_92	0	0.0400646244543138	8.15772806377552	3.10332812316587e-06	1.02654513668003	1
ENSG00000262180.1	OCLM	1	186400020	1_92	0	0.055804891578827	11.2874211189157	5.98087042809067e-06	-1.64338776997573	1
ENSG00000116703.13	PDC	1	186466092	1_92	0	0.0294591799082401	5.32775117840813	1.49025978912497e-06	-0.512044124771116	1
ENSG00000162670.10	BRINP3	1	190487053	1_95	0	0.0358842331867656	9.49109585090447	3.23383179239826e-06	1.49287605923551	1
ENSG00000150681.9	RGS18	1	192158507	1_96	0	0.189189907448359	26.9337994930569	4.83830212625011e-05	3.20624199230218	1
ENSG00000090104.11	RGS1	1	192575665	1_96	0	0.0179990793528551	5.76798392682747	9.85761222250331e-07	0.556415362351313	2
ENSG00000127074.14	RGS13	1	192613516	1_96	0	0.023237234130191	8.25901660400336	1.82225927678423e-06	1.10719960077585	1
ENSG00000116741.7	RGS2	1	192822545	1_96	0	0.0207354505606364	7.75846839972317	1.52751987246928e-06	1.44898378476187	1
ENSG00000116747.12	TROVE2	1	193037020	1_96	0	0.0211975699051188	7.87892083153103	1.58580655826426e-06	1.23277857303684	2
ENSG00000116750.13	UCHL5	1	193058704	1_96	0	0.0256734914502994	10.4349727071506	2.54374544314494e-06	1.66987037593828	1
ENSG00000023572.8	GLRX2	1	193106314	1_96	0	0.0461946451130743	13.6650402943241	5.99376827182592e-06	3.34194554641616	1
ENSG00000134371.10	CDC73	1	193121735	1_96	0	0.296051896595121	19.8469336886197	5.57902956770302e-05	4.00142905920009	1
ENSG00000162630.5	B3GALT2	1	193188887	1_96	0	0.0681994138325289	15.3499993492007	9.94000036029157e-06	-3.55500980357526	1
ENSG00000162687.16	KCNT2	1	196606472	1_98	0	0.027853182637678	4.62126955726666	1.22217536410195e-06	-0.600677574639193	1
ENSG00000000971.15	CFH	1	196544193	1_98	0	0.0277407350361438	4.58375908865633	1.20736100522163e-06	-0.503127267493868	1
ENSG00000116785.13	CFHR3	1	196756809	1_98	0	0.0283044696767018	4.77022779452288	1.28201036822797e-06	0.229840326847103	1
ENSG00000244414.6	CFHR1	1	196820070	1_98	0	0.0775307486084549	14.1934250496323	1.04486115328433e-05	-2.44003557971252	1
ENSG00000177888.7	ZBTB41	1	197196056	1_98	0	0.077273336728322	14.1621035075146	1.03909397550041e-05	1.67916016579675	2
ENSG00000203724.10	C1orf53	1	197902363	1_99	0	0.0298360026109202	4.85272996030527	1.37475136031598e-06	0.0639863082345581	2
ENSG00000081237.18	PTPRC	1	198638643	1_99	0	0.0461663325520539	8.91536676611074	3.90806687316316e-06	-0.992463833313975	1
ENSG00000081248.10	CACNA1S	1	200926330	1_101	0	0.0327465809827101	16.8405456296452	5.23623968603848e-06	3.35289872038061	2
ENSG00000163362.10	C1orf106	1	200891082	1_101	0	0.0189903633360419	6.6368583296522	1.196721843274e-06	1.48005773314583	2
ENSG00000118193.11	KIF14	1	200620703	1_101	0	0.188111583184675	25.1762028696173	4.49679578076138e-05	-2.6017757063081	1
ENSG00000118197.13	DDX59	1	200667218	1_101	0	0.0178603444862797	4.64178026317589	7.87175929375182e-07	-0.294860311105266	2
ENSG00000118200.14	CAMSAP2	1	200649903	1_101	0	0.0188581012600778	5.92298329938595	1.06056152624974e-06	0.901228634482719	2
ENSG00000232237.3	ASCL5	1	200960016	1_101	0	0.019315093591766	6.03887827193547	1.10751722413752e-06	1.08140098601603	3
ENSG00000116857.16	TMEM9	1	201141835	1_101	0	0.0304872170531065	9.25108620867999	2.67798356616179e-06	-0.947950999247297	2
ENSG00000174307.6	PHLDA3	1	201467508	1_101	0	0.018337865912062	4.84703954694195	8.4396172812134e-07	0.18252142877274	2
ENSG00000198892.6	SHISA4	1	201888432	1_103	0	0.224637373688424	34.260011229896	7.3074678072312e-05	3.62413928519473	1
ENSG00000163431.12	LMOD1	1	201938746	1_103	0	0.00974285636108607	4.63631195487346	4.28900296449973e-07	0.188344685286725	1
ENSG00000134375.10	TIMM17A	1	201969867	1_103	0	0.0145008010699283	8.29856415866709	1.14259507425956e-06	1.00860043321362	1
ENSG00000176393.10	RNPEP	1	201981821	1_103	0	0.00968609619063399	4.5825506510835	4.21457171659614e-07	0.0332010235928348	3
ENSG00000163435.15	ELF3	1	202008921	1_103	0	0.0113482882670275	6.04018505539782	6.50845640772194e-07	-0.507910939028586	1
ENSG00000170075.8	GPR37L1	1	202123287	1_103	0	0.0161495131161654	9.29161242371203	1.42478034815571e-06	1.04370578657063	1
ENSG00000143862.7	ARL8A	1	202108799	1_103	0	0.018742016893362	10.6657059393506	1.89803111429139e-06	-1.26846234511078	2
ENSG00000143851.15	PTPN7	1	202208243	1_103	0	0.0102263161087672	5.08195689490088	4.9345503768003e-07	0.305481576740322	1
ENSG00000133067.17	LGR6	1	202215472	1_103	0	0.0106031968831724	5.41504156124603	5.45175105912122e-07	-0.407800857294003	1
ENSG00000077157.21	PPP1R12B	1	202324251	1_103	0	0.0117089704721038	6.32828547522731	7.03561668171442e-07	0.693558388110495	2
ENSG00000117139.16	KDM5B	1	202808933	1_103	0	0.0109417950210341	5.70438794398817	5.92645545904562e-07	0.527842552357324	2
ENSG00000183155.4	RABIF	1	202888450	1_103	0	0.0238606933458079	12.8978224007872	2.92211193845188e-06	-1.51252174525259	1
ENSG00000117153.15	KLHL12	1	202928138	1_103	0	0.0248861098774321	13.287288303823	3.13971891511477e-06	1.52879915426539	1
ENSG00000159346.12	ADIPOR1	1	202958379	1_103	0	0.0232969697122646	12.6765917830659	2.80413770509152e-06	-1.48282660672997	1
ENSG00000143847.15	PPFIA4	1	203025545	1_103	0	0.0098330052001947	4.721055297035	4.40780885377161e-07	-0.197930840542829	3
ENSG00000163485.16	ADORA1	1	203090600	1_103	0	0.0242269296762343	13.0388072936093	2.99939485524073e-06	-1.50311550195477	2
ENSG00000133048.12	CHI3L1	1	203186952	1_103	0	0.0119907622680185	6.54729440370473	7.45428613281218e-07	-0.730541617111185	1
ENSG00000159388.5	BTG2	1	203305408	1_103	0	0.0161594496267266	9.29729257564229	1.42652852352903e-06	1.06677941866594	1
ENSG00000122176.10	FMOD	1	203345815	1_103	0	0.0171745736694618	9.85944038776413	1.60781333940373e-06	1.13419506118138	3
ENSG00000188783.5	PRELP	1	203475432	1_103	0	0.0119822562139603	6.54075977959356	7.44156359910524e-07	0.711862967574607	1
ENSG00000188770.9	OPTC	1	203493789	1_103	0	0.0101071453114427	4.97408757052551	4.77352645009802e-07	-0.356450430321234	2
ENSG00000122188.12	LAX1	1	203764731	1_103	0	0.0122821308761781	6.76841306442971	7.89328842945739e-07	-0.725569095689646	2
ENSG00000257315.2	ZBED6	1	203795675	1_103	0	0.016137222634758	9.28455096561909	1.42261404504408e-06	1.36154655746319	1
ENSG00000182004.12	SNRPE	1	203861428	1_103	0	0.0211549998108118	11.784584936581	2.36714419286225e-06	1.63427407929114	2
ENSG00000143842.14	SOX13	1	204070796	1_103	0	0.133740614761001	29.125146134201	3.69852726883537e-05	2.93559787403909	2
ENSG00000143845.14	ETNK2	1	204151824	1_103	0	0.0137975602550454	7.84034071966859	1.02715180215835e-06	0.935360852318887	1
ENSG00000143850.13	PLEKHA6	1	204328272	1_103	0	0.00973165350560556	4.62572338737512	4.27428713218165e-07	-0.160651924399225	1
ENSG00000158615.8	PPP1R15B	1	204412110	1_103	0	0.0132749484360266	7.4845091924578	9.43394990399024e-07	-0.944942914695142	2
ENSG00000133056.13	PIK3C2B	1	204495053	1_103	0	0.062786657398377	21.9124894162497	1.30634076389946e-05	-2.75354751358928	1
ENSG00000198625.12	MDM4	1	204522500	1_103	0	0.00996192572725396	4.8409090919475	4.57896815609577e-07	-0.389773803644529	1
ENSG00000163531.15	NFASC	1	204828332	1_104	0	0.024850789995077	4.8335032987729	1.14051136005543e-06	0.131090365735337	1
ENSG00000184144.11	CNTN2	1	205043070	1_104	0	0.0242550546194203	4.66621840342658	1.07464424164204e-06	0.221130322294959	1
ENSG00000174529.7	TMEM81	1	205085278	1_104	0	0.0659557595384793	18.399306215817	1.15226287666427e-05	3.43406846382483	1
ENSG00000133059.16	DSTYK	1	205210869	1_104	0	0.0242675235439079	5.28331778596822	1.21738960824295e-06	-1.06695714795718	4
ENSG00000133069.15	TMCC2	1	205228311	1_104	0	0.0258572543786849	5.60211315464221	1.37540842873735e-06	0.759945437152138	2
ENSG00000162873.14	KLHDC8A	1	205355155	1_104	0	0.0252456729530888	5.44804019350193	1.3059442921479e-06	0.950617286810246	1
ENSG00000174514.12	MFSD4A	1	205563954	1_104	0	0.0310884134228999	6.83290125445979	2.01697771583677e-06	0.844032682168778	1
ENSG00000158711.13	ELK4	1	205631216	1_104	0	0.0240397368898081	4.58697478848705	1.04701634132258e-06	-0.102605874510522	2
ENSG00000158715.5	SLC45A3	1	205673262	1_104	0	0.0249611978613766	4.95988181079498	1.17553116512179e-06	0.202665291888029	2
ENSG00000069275.12	NUCKS1	1	205749839	1_104	0	0.135097566305574	20.1431293020781	2.58387715916486e-05	-2.27080230507144	2
ENSG00000117280.12	RAB29	1	205770138	1_104	0	0.0243234760489297	4.67475993582729	1.07964841084707e-06	0.217007923726215	2
ENSG00000133065.10	SLC41A1	1	205813381	1_104	0	0.0684824400848324	14.0024715422543	9.10502875512259e-06	1.74139977046135	2
ENSG00000162877.12	PM20D1	1	205849911	1_104	0	0.0877294714201599	16.6366096292777	1.38582290681562e-05	-2.09551061973972	1
ENSG00000174502.18	SLC26A9	1	205919303	1_104	0	0.025070785830611	4.97312400097733	1.18384442106358e-06	-0.296170225890384	2
ENSG00000263528.7	IKBKE	1	206470191	1_105	0	0.0191232426427854	5.34414741435327	9.70370000602858e-07	-0.372141080529125	3
ENSG00000266094.7	RASSF5	1	206505284	1_105	0	0.022221572729676	6.61007718476947	1.3946933184273e-06	-0.63966977601429	2
ENSG00000143486.15	EIF2D	1	206604136	1_105	0	0.0206232865472117	5.88831073264823	1.15304429934509e-06	-0.52126245936093	1
ENSG00000143479.15	DYRK3	1	206634569	1_105	0	0.0204289113667093	5.95865670356347	1.1558220784837e-06	-0.622348998145372	1
ENSG00000162889.10	MAPKAPK2	1	206676885	1_105	0	0.0214142320995414	6.38296988678476	1.2978446100381e-06	-0.68746733878653	1
ENSG00000136634.5	IL10	1	206773321	1_105	0	0.0189488665631226	5.26107952692247	9.46576026259804e-07	0.596137725388576	1
ENSG00000162894.11	FCMR	1	206923405	1_105	0	0.0289691956930057	8.89522649201092	2.44675703090329e-06	1.26662008760609	1
ENSG00000123843.12	C4BPB	1	207087851	1_105	0	0.0201457147615881	5.69796460534003	1.08993305665513e-06	0.0670563076251505	2
ENSG00000196352.14	CD55	1	207321334	1_105	0	0.0345014600723288	10.2764671630346	3.36650070747675e-06	-1.23486015310077	1
ENSG00000203710.10	CR1	1	207495102	1_105	0	0.0207162911121027	5.90055265667866	1.16065218251435e-06	-0.696141017843126	1
ENSG00000117335.19	CD46	1	207749736	1_105	0	0.684574489053488	20.9414216773116	0.000136120730025249	4.14118990890336	3
ENSG00000008118.9	CAMK1G	1	209583183	1_106	0	0.0238176145292431	4.79623542848349	1.08466631180918e-06	0.332914055286363	2
ENSG00000123689.5	G0S2	1	209675255	1_106	0	0.0627305773762877	13.8196249609838	8.23138545097962e-06	-1.67735043860235	2
ENSG00000117595.10	IRF6	1	209806682	1_106	0	0.0254167761276728	5.39779405049968	1.30266927747237e-06	-0.616028883350143	1
ENSG00000054392.12	HHAT	1	210330000	1_106	0	0.0312637924826776	7.31734792089293	2.17216474792864e-06	-0.883558170535156	1
ENSG00000143473.12	KCNH1	1	211134467	1_107	0	0.0219030584111615	4.9232123249637	1.0238839241557e-06	-0.409606706826518	2
ENSG00000117625.13	RCOR3	1	211257439	1_107	0	0.0510085808460304	12.7808748775355	6.19015068149574e-06	1.78271536200407	2
ENSG00000082512.14	TRAF5	1	211326569	1_107	0	0.0211862390198299	4.61557590476991	9.28489852946533e-07	0.00774996134964568	1
ENSG00000117650.12	NEK2	1	211675781	1_107	0	0.0217721487242278	4.86777990215911	1.00630498097775e-06	-0.21722717663794	1
ENSG00000123684.12	LPGAT1	1	211832995	1_107	0	0.0213256387252104	4.67620225680602	9.46875177411826e-07	0.174276699981866	1
ENSG00000143493.12	INTS7	1	212035474	1_107	0	0.0252505810114535	6.23918768131328	1.49588022933082e-06	-0.746186302523168	1
ENSG00000143476.17	DTL	1	212035474	1_107	0	0.0252505810114535	6.23918768131328	1.49588022933082e-06	0.746186302523168	1
ENSG00000066027.11	PPP2R5A	1	212285049	1_107	0	0.0236666079172952	5.63951738552638	1.26728808756359e-06	0.618768750373079	1
ENSG00000065600.12	TMEM206	1	212414266	1_107	0	0.0262331820892305	6.59274877844509	1.64215783791472e-06	-0.744398111725635	3
ENSG00000117691.9	NENF	1	212441446	1_107	0	0.0314287458040178	8.26834293917339	2.46741913496008e-06	1.14679461635308	1
ENSG00000162772.16	ATF3	1	212565261	1_107	0	0.0235952061545308	5.61155892754372	1.25720095086967e-06	0.425270300949922	1
ENSG00000123685.8	BATF3	1	212707950	1_109	0	0.00962553773736874	5.7446224621682	5.25029722331758e-07	0.552361194741674	1
ENSG00000117697.14	NSL1	1	212790876	1_109	0	0.0123515736065003	8.00704198635528	9.39056651900013e-07	-0.929407624571886	1
ENSG00000203705.10	TATDN3	1	212792127	1_109	0	0.0136652731057106	8.9060341753142	1.15558014104389e-06	1.11396715432456	1
ENSG00000162769.12	FLVCR1	1	212852033	1_109	0	0.0127708905035432	8.31649430244654	1.0084604541473e-06	0.981893228147926	2
ENSG00000174606.13	ANGEL2	1	212998282	1_109	0	0.0147492529351021	9.60635247152516	1.34532105040228e-06	-1.14871825388769	3
ENSG00000143499.13	SMYD2	1	214280940	1_109	0	0.0086148320058681	4.69509356614623	3.84050611711027e-07	0.0282233419412879	1
ENSG00000152104.11	PTPN14	1	214371230	1_109	0	0.00892994882119158	5.09312482066798	4.31847775199924e-07	0.326295445628995	3
ENSG00000117724.12	CENPF	1	214602949	1_109	0	0.0113658628661854	7.243354620925	7.81699000290396e-07	0.876064357066167	2
ENSG00000092978.10	GPATCH2	1	217631293	1_110	0	0.0322793387848158	9.33320920357064	2.86057294889399e-06	1.20270460634152	2
ENSG00000067533.5	RRP15	1	218285209	1_110	0	0.0201269458232558	4.9584609505158	9.47593715393009e-07	0.279778088264725	1
ENSG00000143353.11	LYPLAL1	1	219174471	1_111	0	0.0322534353996613	4.5946193840788	1.40709336951345e-06	-0.0860454002004694	1
ENSG00000136628.17	EPRS	1	219950283	1_112	0	0.0226804329080094	4.73406737032877	1.01949047052487e-06	0.2269082520001	1
ENSG00000162813.17	BPNT1	1	220090119	1_112	0	0.128640392352645	21.0539067859326	2.57162387198616e-05	2.39576716498301	1
ENSG00000067704.9	IARS2	1	220094239	1_112	0	0.0247536511315453	5.543475934423	1.30292323569403e-06	0.514132979990553	1
ENSG00000118873.15	RAB3GAP2	1	220298953	1_112	0	0.0367904915406277	9.22050437068521	3.22097730729804e-06	1.03228317965544	1
ENSG00000116141.15	MARK1	1	220528008	1_112	0	0.0326720854856697	8.11691949574809	2.51805662512942e-06	0.988207559133948	1
ENSG00000162817.6	C1orf115	1	220698633	1_112	0	0.0292561287337868	7.09197030500157	1.97006775878121e-06	0.764428879070717	1
ENSG00000117791.15	MARC2	1	220762635	1_112	0	0.0449304675974124	11.0832178606294	4.72829108948206e-06	1.67260488595235	3
ENSG00000186205.12	MARC1	1	220808107	1_112	0	0.0227811438809695	4.77505166028537	1.03288268778389e-06	0.341960534521222	1
ENSG00000143507.17	DUSP10	1	221841957	1_113	0	0.0397211280630836	8.74727211928156	3.29907058672424e-06	-1.02800443749328	1
ENSG00000197520.10	FAM177B	1	222736869	1_114	0	0.0942593739957418	21.7278426866956	1.94463705152574e-05	-2.36549865956832	1
ENSG00000143502.14	SUSD4	1	223364043	1_114	0	0.0542975587334629	16.4526062511744	8.48227609944816e-06	-1.76803055606398	1
ENSG00000203697.11	CAPN8	1	223666638	1_114	0	0.0406377113656898	14.064951928663	5.42706334006826e-06	-1.82872678133149	1
ENSG00000162909.17	CAPN2	1	223701813	1_114	0	0.0334716297159908	12.078785608422	3.8388180491838e-06	1.96853715049553	1
ENSG00000143756.11	FBXO28	1	224114047	1_114	0	0.0336199801045506	11.422052278222	3.64618745463226e-06	1.10816379176999	1
ENSG00000143753.12	DEGS1	1	224176106	1_114	0	0.0453867915052781	15.4828016601329	6.67231328800419e-06	-1.77391027539519	3
ENSG00000143771.11	CNIH4	1	224356827	1_114	1	0.527750492712556	20.4452043373965	0.000102451306164852	-3.97001969389251	1
ENSG00000143786.7	CNIH3	1	224440417	1_114	0	0.01720183062711	9.4479514401273	1.5431555901767e-06	2.20630407330704	2
ENSG00000162923.14	WDR26	1	224436689	1_114	1	0.188553029432829	17.4857113214001	3.13050365696073e-05	-3.67352166494241	1
ENSG00000143815.14	LBR	1	225453839	1_115	0	0.0318568779302698	7.72824792672311	2.33766166103115e-06	0.995313816054076	1
ENSG00000154380.17	ENAH	1	225654042	1_115	0	0.0359682284916146	8.85621219379151	3.0245757017463e-06	1.15531343522097	2
ENSG00000143742.12	SRP9	1	225778101	1_115	0	0.0252285680466482	5.56541809005987	1.33317694024879e-06	-0.50599052349046	1
ENSG00000143819.12	EPHX1	1	225809711	1_115	0	0.050011015604755	11.9303542176301	5.6652151669055e-06	-1.65089231292555	3
ENSG00000196187.11	TMEM63A	1	225844528	1_115	0	0.0234050651389101	4.87099681970398	1.08249300078425e-06	0.327067831185428	1
ENSG00000243709.1	LEFTY1	1	225914364	1_115	0	0.0226910431821602	4.58437709817969	9.87716237472242e-07	0.0911104298308789	3
ENSG00000143811.18	PYCR2	1	225924245	1_115	0	0.025412439597293	5.63265556218171	1.3591173327095e-06	0.565464127084075	1
ENSG00000143768.12	LEFTY2	1	225941740	1_115	0	0.0345707809668396	8.48776557251221	2.78612093379291e-06	0.970914261117533	1
ENSG00000143751.9	SDE2	1	225999428	1_115	0	0.0357657066378505	8.80372536980513	2.9897212147653e-06	-1.23821638879942	1
ENSG00000163041.9	H3F3A	1	226062051	1_115	0	0.101719080577094	18.6386649103895	1.80017457402283e-05	2.5752333793811	2
ENSG00000183814.15	LIN9	1	226309688	1_115	0	0.039930633414606	9.82902213706154	3.72660969425029e-06	-1.27272662793282	1
ENSG00000143799.12	PARP1	1	226408138	1_115	0	0.0306534780447635	7.37074691107033	2.14530306891512e-06	-0.790353736187311	1
ENSG00000203685.9	STUM	1	226550144	1_115	0	0.0358316208185511	8.82081130031668	3.00104413134448e-06	1.1953019276862	2
ENSG00000143772.9	ITPKB	1	226732730	1_116	0	0.15585662657267	24.1195203093995	3.56936807570786e-05	-2.82792404803244	2
ENSG00000143801.16	PSEN2	1	226870739	1_116	0	0.0234054559526435	6.21944020292033	1.3821838025746e-06	-0.938547603476596	1
ENSG00000163050.16	COQ8A	1	226897761	1_116	0	0.081958521772955	17.9295709229357	1.39528013147531e-05	-2.40903291432835	2
ENSG00000143776.18	CDC42BPA	1	227315768	1_116	0	0.205586609615915	26.8693634747649	5.2450496015065e-05	-3.45590711812096	3
ENSG00000143740.14	SNAP47	1	227730861	1_116	0	0.0261083091985826	7.23115253448717	1.79260113401798e-06	-0.965509382072557	1
ENSG00000081692.12	JMJD4	1	227731799	1_116	0	0.122911890259648	21.8074230177861	2.54504603658239e-05	2.38646498853773	2
ENSG00000143816.7	WNT9A	1	227914107	1_116	0	0.0196898267227815	4.62130682086051	8.63980806087769e-07	-0.030313996076996	1
ENSG00000162910.18	MRPL55	1	228109044	1_116	0	0.0196074241179731	4.5825673098257	8.53152744952539e-07	0.0942460107078903	1
ENSG00000143774.16	GUK1	1	228140298	1_116	0	0.103162262231503	20.1223432840387	1.97104621677237e-05	-2.09845359294878	1
ENSG00000154370.15	TRIM11	1	228375132	1_116	0	0.0299524969868145	8.50447627374114	2.41867771856346e-06	-0.863086965314189	1
ENSG00000162931.11	TRIM17	1	228417087	1_116	0	0.0240669108702931	6.4773692199081	1.48018636595367e-06	0.796313626830326	1
ENSG00000168159.11	RNF187	1	228484557	1_116	0	0.0196987704106384	4.62550878820303	8.65159190748037e-07	0.155230160975126	2
ENSG00000116574.5	RHOU	1	229085408	1_117	0	0.0344758468244309	5.17596538745754	1.69435224621188e-06	-0.412440789882334	1
ENSG00000168118.11	RAB4A	1	229283674	1_117	0	0.0663858548661208	11.3029193597484	7.12465071668399e-06	1.45357105382224	1
ENSG00000143632.14	ACTA1	1	229434388	1_117	0	0.0323971092603121	4.59817902288263	1.41445629619632e-06	0.110324178984889	1
ENSG00000135776.4	ABCB10	1	229559119	1_117	0	0.0338158911774062	4.99633130085977	1.60424044850968e-06	-0.273278435247765	1
ENSG00000135763.9	URB2	1	229582109	1_117	0	0.0396686847535703	6.48144806510926	2.44127803453785e-06	-0.650842197141087	1
ENSG00000143641.9	GALNT2	1	230282253	1_117	0	0.0358943140223903	5.55078041679189	1.89180819375285e-06	0.392158302524451	1
ENSG00000135744.7	AGT	1	230714337	1_118	0	0.0317203047733654	4.97285612702056	1.49775453334843e-06	-0.339870208287348	2
ENSG00000135773.12	CAPN9	1	230755502	1_118	0	0.0306565677927898	4.65623834525527	1.35536457671723e-06	-0.111368400913794	1
ENSG00000119280.16	C1orf198	1	230872358	1_118	0	0.0323354492123341	5.15119318707709	1.58155439415535e-06	-0.319387008879449	1
ENSG00000143643.12	TTC13	1	230978849	1_118	0	0.0305696200369463	4.62988838953566	1.34387216697596e-06	0.165242518211576	1
ENSG00000182118.7	FAM89A	1	231038158	1_118	0	0.034305432609773	5.70067503047009	1.85689172874539e-06	-0.603311180340264	1
ENSG00000143633.12	C1orf131	1	231222555	1_118	0	0.0516680063272165	9.52000593241056	4.67042411317085e-06	-1.25970552438491	1
ENSG00000116906.11	GNPAT	1	231240905	1_118	0	0.0305724530060704	4.63076530206704	1.34425126359773e-06	0.54426573141018	2
ENSG00000116903.7	EXOC8	1	231337950	1_118	0	0.0304198822398586	4.58432102740838	1.32412793447911e-06	0.0853249901347598	1
ENSG00000010072.15	SPRTN	1	231341043	1_118	0	0.0720008230224943	12.6393509984083	8.64091299070988e-06	-2.25351591831546	1
ENSG00000116918.13	TSNAX	1	231528861	1_118	0	0.0612667669675763	11.1185703148309	6.46801929861331e-06	-1.78198507271103	1
ENSG00000116991.10	SIPA1L2	1	232419607	1_119	0	0.324570757824056	29.2284792334172	9.00768117020348e-05	-3.36517062524656	1
ENSG00000212916.4	MAP10	1	232805207	1_119	0	0.0256006450948276	4.66551896303473	1.13409194207866e-06	-0.123133363799058	2
ENSG00000135778.11	NTPCR	1	232950261	1_119	0	0.0253722923139801	4.58254901902018	1.10398766833516e-06	0.102024294860342	2
ENSG00000135749.18	PCNX2	1	233296553	1_120	0	0.0471895187408095	6.59761155461619	2.95617191839137e-06	0.72558426804252	1
ENSG00000135750.14	KCNK1	1	233733921	1_120	0	0.0409900151285141	5.28322428717455	2.05624341004024e-06	0.506208773944023	1
ENSG00000059588.9	TARBP1	1	234478952	1_121	0	0.0501564386193671	8.83343536691285	4.20681800621651e-06	-1.09388237023964	2
ENSG00000188739.14	RBM34	1	235161669	1_121	0	0.0421212667589938	7.20271475068397	2.88068012497863e-06	-0.843214721560731	1
ENSG00000152904.11	GGPS1	1	235326535	1_121	0	0.0626421924163283	10.9187069814258	6.49434800953286e-06	-1.42396740306422	1
ENSG00000116957.12	TBCE	1	235375001	1_121	0	0.0369043664260749	5.97114485387344	2.09234240747562e-06	0.608299106363356	1
ENSG00000168243.10	GNG4	1	235651207	1_121	0	0.186015734272843	21.3966959133594	3.77914706065087e-05	-2.58895216436504	1
ENSG00000143669.13	LYST	1	235883940	1_122	0	0.0772869821306378	13.9008337672701	1.02010434206116e-05	-1.71353267261112	1
ENSG00000077585.13	GPR137B	1	236135019	1_122	0	0.0291541774333779	4.78127786072341	1.32355554710317e-06	0.210337276640177	2
ENSG00000116977.18	LGALS8	1	236509896	1_122	0	0.121537729718001	18.2261850792256	2.10331487110388e-05	-2.09174448124285	2
ENSG00000119285.10	HEATR1	1	236604526	1_122	0	0.0288760680309896	4.69238759709498	1.2865578864153e-06	0.391691700574501	1
ENSG00000077522.12	ACTN2	1	236685451	1_122	0	0.0580285137216829	11.1995646354599	6.17077888039708e-06	1.30006472158005	1
ENSG00000116984.12	MTR	1	236795952	1_122	0	0.0386503525838622	7.40120096941912	2.71614564473378e-06	-0.900571079465794	1
ENSG00000198626.15	RYR2	1	237032219	1_122	0	0.0307310596521104	5.2699723820156	1.53774127534416e-06	0.410748955672536	2
ENSG00000155816.19	FMN2	1	240423498	1_126	0	0.0333519407074742	4.77945888874599	1.51355161958323e-06	-0.220736215784656	1
ENSG00000180875.4	GREM2	1	240418353	1_126	0	0.0350614572584885	5.24402806870148	1.74579146957871e-06	-0.403980358904751	1
ENSG00000117009.11	KMO	1	241531649	1_127	0	0.0294377996001965	4.8330941535011	1.35091491615533e-06	0.238828033515225	1
ENSG00000203668.2	CHML	1	241640370	1_127	0	0.133807193184618	19.1194272611618	2.42913547267659e-05	2.22752043456443	2
ENSG00000054277.13	OPN3	1	241653927	1_127	0	0.0727979058833989	13.2969011245253	9.19108373311356e-06	1.63685889309675	3
ENSG00000174371.16	EXO1	1	241847755	1_127	0	0.0512676700023927	10.0003566374541	4.86806608552417e-06	1.18026468728793	2
ENSG00000180287.16	PLD5	1	242175628	1_128	0	0.0136036986916331	5.24820016586344	6.7789868521796e-07	0.458313478954779	1
ENSG00000143702.15	CEP170	1	243254880	1_128	2	0.344916029670636	22.2023217411387	7.27125150916615e-05	-4.49684108417326	1
ENSG00000054282.15	SDCCAG8	1	243256404	1_128	0	0.0131545341050636	6.22891432780652	7.78010083391729e-07	-0.00671558094917786	1
ENSG00000117020.16	AKT3	1	243851993	1_128	0	0.040148805794741	19.6259617481973	7.48171183238752e-06	-3.37680301634799	1
ENSG00000173728.10	C1orf100	1	244352788	1_129	0	0.0375603697676916	5.08230333337819	1.81254099463773e-06	-0.343110717295159	2
ENSG00000179397.17	C1orf101	1	244454207	1_129	0	0.119608152779069	16.0184744298867	1.81919532928607e-05	-2.43749290698422	1
ENSG00000121644.18	DESI2	1	244662541	1_129	0	0.0381335175813464	5.22326373841895	1.89123815113284e-06	-0.465814926144028	1
ENSG00000203667.9	COX20	1	244834651	1_129	0	0.0379327890888052	5.17413672120863	1.86358872141751e-06	0.3672084630425	1
ENSG00000162849.15	KIF26B	1	245155106	1_129	0	0.0383631916496883	5.27917225533403	1.92299414139175e-06	0.43178902568636	1
ENSG00000185420.18	SMYD3	1	246507596	1_130	0	0.121748758051339	24.3629759377288	2.81638662228027e-05	-2.50834144781681	2
ENSG00000162852.13	CNST	1	246569511	1_130	0	0.0292205853236256	10.9225875706826	3.03048293799639e-06	-1.35030048122014	1
ENSG00000143653.9	SCCPDH	1	246723717	1_130	0	0.0148675874872628	4.67631290010971	6.60148228794667e-07	0.251563422284649	2
ENSG00000153207.14	AHCTF1	1	246932175	1_130	0	0.0200422427874686	7.43274243215495	1.41446693254685e-06	-0.893606427297221	1
ENSG00000277462.1	ZNF670	1	246991445	1_130	0	0.0234234834270306	8.87419435877723	1.97368488284118e-06	1.05971604126326	2
ENSG00000188295.14	ZNF669	1	247104366	1_130	0	0.0147781605860792	4.62069039048449	6.48372591666503e-07	0.119658383887012	1
ENSG00000196418.12	ZNF124	1	247167626	1_130	0	0.0180723447174548	6.47722525723487	1.11147807270698e-06	-0.699685576297757	1
ENSG00000162722.8	TRIM58	1	247857224	1_131	0	0.0352016671318479	4.64019723453666	1.55094740192826e-06	-0.0380227127766552	1
ENSG00000175137.10	SH3BP5L	1	248831906	1_131	0	0.0397503211384276	5.77115915330803	2.17821673109032e-06	0.594183572355993	1
ENSG00000171161.12	ZNF672	1	248877680	1_131	0	0.0587655549801298	9.42668184338159	5.25991938839925e-06	-1.23827943831232	1
ENSG00000171163.15	ZNF692	1	248859244	1_131	0	0.0485398677520727	7.6354317519654	3.5190836084086e-06	0.799136769974471	2
ENSG00000184731.5	FAM110C	2	47208	2_1	0	0.0322765067291694	4.59338440684388	1.40772140296206e-06	-0.21416603418321	1
ENSG00000143727.15	ACP1	2	264227	2_1	0	0.0327323028743427	4.72362098525579	1.46807756274325e-06	-0.167746155092248	2
ENSG00000032389.12	TSSC1	2	3377418	2_2	0	0.0174803163824347	4.68479734947207	7.77566416532438e-07	-0.230435660484948	2
ENSG00000171853.15	TRAPPC12	2	3379891	2_2	0	0.0200650904496674	5.95832330691197	1.13517438691914e-06	0.645776182985023	1
ENSG00000171865.9	RNASEH1	2	3558529	2_2	0	0.0176587271541075	4.77852811804265	8.01218445420023e-07	-0.19452300158892	1
ENSG00000171863.12	RPS7	2	3606600	2_2	0	0.0216234783231184	6.64966082546154	1.36528225674108e-06	-0.723647011791457	2
ENSG00000118004.17	COLEC11	2	3594575	2_2	0	0.0172881463010967	4.58277009434995	7.52270265817929e-07	0.0094045163838641	3
ENSG00000151360.9	ALLC	2	3658122	2_2	0	0.0271485457779851	8.75574962295351	2.25702984731318e-06	1.03280227623149	1
ENSG00000214866.8	DCDC2C	2	3704182	2_2	0	0.0199454823464601	5.90308388453679	1.11794617642475e-06	-0.534026664132609	1
ENSG00000134321.11	RSAD2	2	6869802	2_5	0	0.0347508399856161	5.75405747579988	1.89861496239541e-06	0.540578234872214	1
ENSG00000134326.11	CMPK2	2	6869802	2_5	0	0.0347508399856161	5.75405747579988	1.89861496239541e-06	0.540578234872214	1
ENSG00000151692.14	RNF144A	2	6967324	2_5	0	0.0308169634451427	4.63818804976107	1.35717419226708e-06	0.0502788789496854	1
ENSG00000143797.11	MBOAT2	2	9003515	2_6	0	0.024183431091224	5.76627969706496	1.32407022262761e-06	0.638522323402924	2
ENSG00000151693.9	ASAP2	2	9163467	2_6	0	0.0358602444624622	9.43411635101094	3.21226873501742e-06	-1.13683636552283	2
ENSG00000119185.12	ITGB1BP1	2	9410592	2_6	0	0.02174540331924	4.76786880887057	9.8443979397743e-07	-0.518446586982892	2
ENSG00000119203.13	CPSF3	2	9424405	2_6	0	0.02673913154965	6.6798068980629	1.69593265513553e-06	0.772770787434534	1
ENSG00000151694.12	ADAM17	2	9555777	2_6	0	0.0651877212395987	14.9224757469583	9.23642861806519e-06	1.86596627544631	1
ENSG00000115750.16	TAF1B	2	9843557	2_6	0	0.0275038851048565	6.92920763141098	1.80956845517407e-06	0.938200673682944	2
ENSG00000134317.17	GRHL1	2	9947507	2_6	0	0.248560315388457	27.6850945553255	6.5339408593317e-05	2.97404742381093	2
ENSG00000205795.4	CYS1	2	10080534	2_6	0	0.0218903084222511	4.83993731557833	1.00597923035352e-06	-0.268976706858029	1
ENSG00000171848.13	RRM2	2	10122793	2_6	0	0.0614611030267481	14.4052947607698	8.40659056782646e-06	1.63075349500646	1
ENSG00000115756.12	HPCAL1	2	10323134	2_7	0	0.0166936117683768	5.36583668026654	8.50521224794294e-07	0.449280657676129	1
ENSG00000115761.15	NOL10	2	10689644	2_7	0	0.0456378766764524	14.691932808751	6.36651491354282e-06	-1.82445382950388	2
ENSG00000143882.10	ATP6V1C2	2	10722013	2_7	0	0.0170317175743536	5.55086381597264	8.97669389917628e-07	-0.410298469414473	1
ENSG00000134318.13	ROCK2	2	11347918	2_7	0	0.0232893671235379	8.442085445343	1.86683024008117e-06	1.02648546139255	1
ENSG00000169016.16	E2F6	2	11466058	2_7	0	0.0402568912880651	13.5217629548652	5.16857651395767e-06	-1.79023069193526	1
ENSG00000134324.11	LPIN1	2	11677579	2_7	0	0.0435595206030058	14.2569198994633	5.89666150227003e-06	-1.60689826738233	2
ENSG00000071575.11	TRIB2	2	12717952	2_8	0	0.049756978742972	9.3585520815698	4.4214025806383e-06	1.13422989529084	1
ENSG00000079785.14	DDX1	2	15591459	2_9	0	0.0174932793288485	4.95064243582705	8.22299806179129e-07	-0.55659410126728	1
ENSG00000134323.11	MYCN	2	15939632	2_9	0	0.108976167881698	21.0675117592538	2.17992812085882e-05	2.32282665838442	1
ENSG00000214842.5	RAD51AP2	2	17539655	2_10	0	0.0208545239517151	6.00831095593693	1.18973456332193e-06	0.867504106485849	2
ENSG00000163032.11	VSNL1	2	17538936	2_10	0	0.021956027868852	6.48416457428465	1.35177745588804e-06	1.07761426697497	1
ENSG00000178295.14	GEN1	2	17622424	2_10	0	0.0192566497680422	5.27175285852003	9.63902642095326e-07	-0.40172432076853	5
ENSG00000163029.15	SMC6	2	17799991	2_10	0	0.0778854254654611	18.3024848302809	1.35351679492734e-05	-2.14875175710125	1
ENSG00000170745.11	KCNS3	2	17870214	2_10	0	0.0625512904485133	16.2334475771348	9.64149617708344e-06	-1.8702893170137	3
ENSG00000143867.6	OSR1	2	19719626	2_12	0	0.041647448711065	6.08146743919184	2.40488428627351e-06	-0.615025346962767	1
ENSG00000118965.14	WDR35	2	19990398	2_12	0	0.0355477302966458	4.60698941613558	1.55498601610636e-06	0.00588346373802947	1
ENSG00000132031.12	MATN3	2	20009334	2_12	0	0.0511207935955544	7.99591453873709	3.88117412733314e-06	1.00648364590422	2
ENSG00000055917.15	PUM2	2	20352364	2_12	0	0.0375049045223307	5.10558198996389	1.81815420976972e-06	0.281982424201121	1
ENSG00000118960.12	HS1BP3	2	20650679	2_12	0	0.0357215664464988	4.65235486456135	1.57797720643309e-06	-0.0494338450999779	1
ENSG00000143869.6	GDF7	2	20679060	2_12	0	0.0355254212661386	4.60115167940484	1.55204097799292e-06	-0.0727570119959264	1
ENSG00000084674.14	APOB	2	21044338	2_13	0	0.0526824915482488	13.9755540963801	6.99089434441063e-06	-1.77897345454826	2
ENSG00000119771.14	KLHL29	2	23385024	2_14	0	0.0816273282639678	15.8413799143841	1.22779536112123e-05	1.75518330802702	1
ENSG00000119778.14	ATAD2B	2	23927186	2_14	0	0.0327439467723807	7.2817556524224	2.26393797349362e-06	-0.73360685240423	2
ENSG00000173960.13	UBXN2A	2	23931322	2_14	0	0.0940045857909495	17.1837776862388	1.53378710545077e-05	2.70383130881176	2
ENSG00000205639.9	MFSD2B	2	24009112	2_14	0	0.0247640624839	4.69184143007455	1.10322123795474e-06	0.167098829360048	2
ENSG00000163026.11	WDCP	2	24049787	2_14	0	0.0259428545850854	5.1224703420656	1.26181187641828e-06	-0.322061935247517	1
ENSG00000119782.13	FKBP1B	2	24049526	2_14	0	0.0251153564362323	4.82227134495038	1.14997496781802e-06	-0.218013753988281	1
ENSG00000115128.6	SF3B6	2	24077362	2_14	0	0.024857529027885	4.72673315196008	1.11562037383841e-06	-0.166306576566044	1
ENSG00000219626.8	FAM228B	2	24077362	2_14	0	0.0247807843377194	4.69809185497441	1.10543687742757e-06	-0.287316621940656	2
ENSG00000115129.13	TP53I3	2	24064728	2_14	0	0.0245190165954914	4.59979498132173	1.07087534403317e-06	-0.0812457807627091	3
ENSG00000176732.6	PFN4	2	24124223	2_14	0	0.0272939195242826	5.59278142119887	1.44940965482733e-06	-0.707355560077964	1
ENSG00000186453.12	FAM228A	2	24178434	2_14	0	0.0735570686583359	14.8557082439732	1.03756466251746e-05	2.19111341967292	1
ENSG00000198399.14	ITSN2	2	24360902	2_14	0	0.0535756312588269	11.8735189563719	6.04010020463047e-06	-1.95434099717388	1
ENSG00000084676.15	NCOA1	2	24491292	2_15	0	0.0217590640317459	5.79893795308036	1.19808069121325e-06	0.0916028901363646	4
ENSG00000138092.10	CENPO	2	24888093	2_15	0	0.040359238580611	10.4070321921344	3.98811119807109e-06	0.656154206135296	1
ENSG00000138031.14	ADCY3	2	24921004	2_15	0	0.0315611411625755	10.150866036456	3.04195784100516e-06	-1.54544570527403	2
ENSG00000115137.11	DNAJC27	2	24970202	2_15	0	0.0319228142841914	9.25636128626383	2.80568471000949e-06	1.28710061528131	2
ENSG00000115138.10	POMC	2	25166290	2_15	0	0.0384372586707092	13.9504101819612	5.09139486817579e-06	2.40301787804495	1
ENSG00000119772.16	DNMT3A	2	25343038	2_15	0	0.0349987712882359	10.2085816534312	3.39246676224121e-06	1.08441742466551	1
ENSG00000138101.18	DTNB	2	25673259	2_15	0	0.0268343931749122	8.11147707541373	2.06675558851231e-06	0.993834610094872	1
ENSG00000143970.16	ASXL2	2	25878534	2_15	0	0.104600991627194	20.0165049495873	1.98802319322193e-05	2.22188636865583	1
ENSG00000084731.14	KIF3C	2	25982155	2_15	0	0.0186854385837666	4.65894927078602	8.26587197479599e-07	0.0663545501812761	2
ENSG00000157833.12	GAREM2	2	26165399	2_15	0	0.0295415653055771	9.09008387928919	2.54975698886416e-06	1.41988887638643	3
ENSG00000138029.13	HADHB	2	26242980	2_15	0	0.0240910276332702	7.20204288321775	1.64743552019214e-06	-1.1222675758817	1
ENSG00000084754.10	HADHA	2	26244479	2_15	0	0.0247189345960074	7.44922503296862	1.74838969958499e-06	-1.15921651289742	1
ENSG00000157856.10	DRC1	2	26401975	2_15	0	0.0185945054771066	4.61259066386286	8.14379710617831e-07	0.194985336444678	1
ENSG00000157884.10	CIB4	2	26641739	2_15	0	0.0199350907174388	5.28550239672147	1.00046497052624e-06	-0.486267011421703	1
ENSG00000171303.6	KCNK3	2	26691919	2_16	0	0.073831250985301	17.3787367444858	1.21830444405477e-05	-1.65944302624526	1
ENSG00000115163.14	CENPA	2	26764613	2_16	0	0.320194472111693	23.6695875060982	7.19617831388427e-05	-4.20867494310735	1
ENSG00000084764.10	MAPRE3	2	26961578	2_16	0	0.0343158271492321	12.9743518325487	4.22744084448113e-06	-3.51420522126058	1
ENSG00000119777.18	TMEM214	2	27031928	2_16	0	0.0489688086341611	15.9041517039481	7.3948172323753e-06	3.68378083267871	1
ENSG00000138080.13	EMILIN1	2	27078536	2_16	0	0.112840654655342	24.3280237414618	2.60657259486247e-05	-2.86775568536173	1
ENSG00000138030.12	KHK	2	27086791	2_16	0	0.0276448848405518	10.8338787857152	2.84378103845111e-06	-3.01342532395978	2
ENSG00000138028.15	CGREF1	2	27113635	2_16	0	0.0733841025712457	21.6245030597778	1.50676498850239e-05	-3.95461982319971	1
ENSG00000143994.13	ABHD1	2	27113635	2_16	0	0.0733841025712457	21.6245030597778	1.50676498850239e-05	-3.95461982319971	1
ENSG00000138073.13	PREB	2	27134751	2_16	0	0.0168697374664704	4.79360137389158	7.67834526827919e-07	0.0297603825961417	1
ENSG00000138085.16	ATRAID	2	27210356	2_16	0	0.0569811054000913	15.8537531842731	8.57749274748949e-06	2.65415032491992	2
ENSG00000138074.14	SLC5A6	2	27212382	2_16	0	0.0218466799657755	6.93121879229489	1.43778004451315e-06	-1.26947335347867	2
ENSG00000084774.13	CAD	2	27215949	2_16	0	0.0790810588092421	19.0112564017634	1.42751503593444e-05	-2.93847061740901	1
ENSG00000163793.12	DNAJC5G	2	27264937	2_16	0	0.0270384738574049	8.95214115881749	2.29829881587654e-06	1.05284404941414	1
ENSG00000115194.10	SLC30A3	2	27275976	2_16	0	0.11276023019179	20.4568186234905	2.19023868377342e-05	-2.03695972570685	1
ENSG00000163794.6	UCN	2	27308797	2_16	0	0.0181222545179771	5.35142004949545	9.20828312060257e-07	0.724794410176926	1
ENSG00000115207.13	GTF3C2	2	27356305	2_16	0	0.0187352016522564	5.64388802395336	1.00400102766404e-06	0.800226759246745	1
ENSG00000115211.15	EIF2B4	2	27369556	2_16	0	0.0531951745045249	17.2694495907186	8.7226436561212e-06	3.1137981740857	1
ENSG00000115234.10	SNX17	2	27369556	2_16	0	0.0531951745045249	17.2694495907186	8.7226436561212e-06	-3.1137981740857	1
ENSG00000163795.13	ZNF513	2	27380806	2_16	0	0.0440538400846471	15.3859146268795	6.43582884719214e-06	-2.92943843148303	2
ENSG00000138002.14	IFT172	2	27489541	2_16	0	0.0240886701097818	7.74155688443265	1.77067367330569e-06	1.10367989612783	1
ENSG00000221843.4	C2orf16	2	27536773	2_16	0	0.114814986418764	30.6292143547016	3.33911850790223e-05	4.4158485473015	1
ENSG00000243943.9	ZNF512	2	27585287	2_16	0	0.0183984271396882	12.1391093188751	2.12063007599872e-06	3.50351291593425	1
ENSG00000198522.13	GPN1	2	27628084	2_16	0	0.0489208255160817	14.9478190528794	6.943349168536e-06	-2.03668383663965	1
ENSG00000176714.9	CCDC121	2	27629397	2_16	0	0.0624660389458661	17.2659605309604	1.02407581131882e-05	-2.20227867540983	1
ENSG00000158019.20	BRE	2	27889824	2_16	0	0.0229998540152484	6.85166025370956	1.496298691557e-06	0.0611052222345637	2
ENSG00000171174.13	RBKS	2	27891044	2_16	0	0.0229956204279035	6.85144770391779	1.49597685847552e-06	0.065916062611275	1
ENSG00000163803.12	PLB1	2	28627678	2_17	0	0.0318192737779095	9.85149788442159	2.9763906293977e-06	-1.81712244068232	1
ENSG00000213639.9	PPP1CB	2	28772360	2_17	1	0.212341904301819	21.2283928705844	4.28006358590844e-05	4.33072701244047	1
ENSG00000163806.15	SPDYA	2	28782736	2_17	1	0.557996201450319	23.8119810040209	0.000126160722281574	-4.59257854267681	2
ENSG00000171103.10	TRMT61B	2	28869813	2_17	1	0.0565421811736107	17.5602930123974	9.42761226921005e-06	-3.88005802812778	1
ENSG00000163811.11	WDR43	2	28895415	2_17	0	0.0264999204582587	8.62457612587184	2.17009990050894e-06	-1.85859891362687	1
ENSG00000189350.12	TOGARAM2	2	28957249	2_17	0	0.0224579097236109	6.56796058072131	1.40054564072689e-06	1.51094538807443	1
ENSG00000115295.19	CLIP4	2	29097646	2_18	0	0.0309372773320136	4.59155007164695	1.34877283987892e-06	-0.0993885232964937	1
ENSG00000213626.11	LBH	2	30375078	2_19	0	0.10964492472425	14.1413810411723	1.47223709124392e-05	1.66720017375101	1
ENSG00000172954.13	LCLAT1	2	30373151	2_19	0	0.0638011700680206	9.16413323239394	5.55159063869391e-06	1.33161346140802	3
ENSG00000158089.14	GALNT14	2	31126616	2_19	0	0.0629961843196449	9.28330885948066	5.55283081722057e-06	-1.40905843313645	2
ENSG00000013016.15	EHD3	2	31234492	2_19	0	0.0501214449326336	6.93570595803777	3.30074255345457e-06	0.799423355975158	1
ENSG00000162959.13	MEMO1	2	32011261	2_20	0	0.0566997118833692	9.31674930312012	5.01582826465079e-06	1.25341098509258	1
ENSG00000152683.14	SLC30A6	2	32164985	2_20	0	0.0458810235471124	7.33501790943309	3.19544740140518e-06	-1.05706750162519	1
ENSG00000091106.18	NLRC4	2	32264782	2_20	0	0.0424379690677972	6.60681358406291	2.6622206129737e-06	-0.847339915119547	1
ENSG00000119820.10	YIPF4	2	32277426	2_20	0	0.0403877159867425	6.14529815957291	2.3566204895904e-06	-0.874087839814484	1
ENSG00000115760.13	BIRC6	2	32354691	2_20	0	0.0345118730548498	4.6822240100876	1.53432766146825e-06	0.00830423041262163	2
ENSG00000018699.11	TTC27	2	32678481	2_20	0	0.0345138389522881	4.68274298414927	1.53458513463876e-06	-0.26637427292208	1
ENSG00000152689.17	RASGRP3	2	33451373	2_21	0	0.0150783870483101	4.58255574224074	6.5608489671245e-07	-0.0533284261525343	3
ENSG00000119812.18	FAM98A	2	33598472	2_21	0	0.0151210136546457	4.60858666712623	6.61677034526233e-07	-0.205881913386454	1
ENSG00000150938.9	CRIM1	2	36475246	2_23	0	0.0156214510537285	6.78808449656023	1.00685286191903e-06	-0.527600060655097	1
ENSG00000171055.14	FEZ2	2	36587902	2_23	0	0.0136252786133685	5.52763075710398	7.15124756806688e-07	-0.652781619744261	1
ENSG00000205221.12	VIT	2	36694431	2_23	0	0.0199800167612774	9.05968798695423	1.71872536348287e-06	-0.954323028473115	1
ENSG00000115808.11	STRN	2	36965464	2_23	0	0.0126297835385428	4.82873238337924	5.79063833035489e-07	-0.232544890370338	2
ENSG00000008869.11	HEATR5B	2	37084196	2_23	0	0.0273984922408004	11.9820020402977	3.11711948508661e-06	-2.15116830687831	1
ENSG00000152133.14	GPATCH11	2	37097965	2_23	0	0.0142893468163968	5.9664403912766	8.0951533460861e-07	1.0653948759189	1
ENSG00000055332.16	EIF2AK2	2	37156629	2_23	0	0.0326657304279038	13.6133482454838	4.22235481122079e-06	-2.49553329677663	2
ENSG00000218739.9	CEBPZOS	2	37204130	2_23	0	0.0234868777100823	10.5549319377353	2.3538464047915e-06	1.56231203375203	2
ENSG00000115816.14	CEBPZ	2	37231568	2_23	0	0.0881887896186662	22.9292956978141	1.92000117206813e-05	3.4264398696915	1
ENSG00000003509.15	NDUFAF7	2	37231568	2_23	0	0.088188789618666	22.9292956978141	1.92000117206813e-05	-3.4264398696915	1
ENSG00000115825.9	PRKD3	2	37238166	2_23	0	0.0348543715104063	14.2158408139312	4.70464875008598e-06	2.4913824281789	1
ENSG00000115841.19	RMDN2	2	37922042	2_24	0	0.0279255399072837	5.38579861543528	1.42806865082826e-06	-0.515464980764759	2
ENSG00000138061.11	CYP1B1	2	38070372	2_24	0	0.0257126751048308	4.59644726442639	1.12219141216776e-06	-0.360289499059396	1
ENSG00000152147.10	GEMIN6	2	38751622	2_24	0	0.0632119994313317	12.90911515447	7.74806756493052e-06	-1.81518010270006	2
ENSG00000163214.20	DHX57	2	38875912	2_25	0	0.120892352174115	20.6192597825414	2.36684214968055e-05	-2.56689695677145	1
ENSG00000188010.12	MORN2	2	38875912	2_25	0	0.379629488920214	32.3015377655364	0.000116434192381811	-3.77175949198386	2
ENSG00000214694.10	ARHGEF33	2	38882417	2_25	0	0.034483557997697	9.80275302801759	3.20964889742251e-06	1.93282350378722	3
ENSG00000115904.12	SOS1	2	39124428	2_25	0	0.0739717794559309	16.6297742488757	1.16801875571104e-05	2.06656484152929	1
ENSG00000138050.14	THUMPD2	2	39779290	2_25	0	0.214453843134845	17.2303337398093	3.50852778157399e-05	3.51368457406979	1
ENSG00000183023.18	SLC8A1	2	40393010	2_26	0	0.0106074720505366	4.63277895162051	4.66606593798105e-07	-0.217072055963763	1
ENSG00000143924.18	EML4	2	42168854	2_26	0	0.0105865193817736	4.61457791549304	4.63855357498922e-07	-0.138261643536242	2
ENSG00000115944.14	COX7A2L	2	42383213	2_26	0	0.0107133251881802	4.72417346825453	4.80559891099184e-07	0.211243856421999	3
ENSG00000057935.13	MTA3	2	42494666	2_26	0	0.0168333613803772	8.88827850594519	1.42064608272104e-06	-1.05167732280076	1
ENSG00000162881.6	OXER1	2	42766026	2_26	0	0.0162060150577927	8.53784931170424	1.31377840926189e-06	1.09939201864495	1
ENSG00000162882.14	HAAO	2	42766642	2_26	0	0.015970793370878	8.40297627568599	1.27425699120161e-06	-1.08356053751831	1
ENSG00000152527.13	PLEKHH2	2	43711419	2_27	0	0.0435419955740546	4.78613717844814	1.97874972787944e-06	0.304376638540729	2
ENSG00000223658.7	C1GALT1C1L	2	43676123	2_27	0	0.0487068342632593	5.83313469834379	2.69767299974836e-06	0.76384546420337	1
ENSG00000138036.18	DYNC2LI1	2	43771587	2_27	0	0.0426039838720001	4.582978878195	1.85393910074571e-06	-0.0463959080885283	3
ENSG00000138075.11	ABCG5	2	43821207	2_27	0	0.0432991324405967	4.733952095181	1.94625817748801e-06	-0.250518116859026	1
ENSG00000138095.18	LRPPRC	2	43995523	2_27	0	0.0448405716899085	5.06040779106484	2.15453748015927e-06	0.34347605243263	2
ENSG00000138032.20	PPM1B	2	44133660	2_28	0	0.0259972469152311	6.93894220252234	1.71284484864402e-06	0.773254791263663	2
ENSG00000138078.15	PREPL	2	44361802	2_28	0	0.0204667757574389	4.72613130275382	9.18443851703175e-07	-0.186555015536092	1
ENSG00000143919.14	CAMKMT	2	44362007	2_28	0	0.0260026147618239	6.94085497363224	1.71367076850157e-06	-0.79376219760172	1
ENSG00000170577.7	SIX2	2	45009664	2_28	0	0.0203305427566434	4.6644147232894	9.00416671096604e-07	0.148129724044979	2
ENSG00000068784.12	SRBD1	2	45611701	2_28	0	0.0206721964228821	4.81842528217193	9.45777871608265e-07	-0.324953864742126	2
ENSG00000250565.6	ATP6V1E2	2	46541996	2_29	0	0.0565022142668689	9.42899175942811	5.05857415362757e-06	1.44046180144331	1
ENSG00000119729.11	RHOQ	2	46547460	2_29	0	0.0421536981701157	6.68927402002413	2.67739263959906e-06	0.773859161467679	1
ENSG00000151665.12	PIGF	2	46591853	2_29	0	0.238499332506655	23.386775058767	5.29608446894094e-05	2.68980017850304	2
ENSG00000119878.5	CRIPT	2	46624894	2_29	0	0.0360294691860624	5.22732996318026	1.78827858327906e-06	-0.463292362516073	1
ENSG00000068724.15	TTC7A	2	46916048	2_29	0	0.037242899603421	5.53549376083597	1.9574796178258e-06	0.548553195933663	1
ENSG00000180398.11	MCFD2	2	46921024	2_29	0	0.0799918721851148	12.7062797075507	9.65076342424574e-06	-1.64829195994384	3
ENSG00000119888.10	EPCAM	2	47349364	2_30	0	0.0196089854034791	5.11409574017715	9.52185084421736e-07	0.485692995233211	1
ENSG00000095002.13	MSH2	2	47403074	2_30	0	0.0861009465686141	18.3479612666548	1.50000648765002e-05	-1.96597889944224	1
ENSG00000242441.7	GTF2A1L	2	48595242	2_31	0	0.0634094953855323	17.9483901588378	1.08063043634949e-05	-3.05797031741944	2
ENSG00000068781.21	STON1-GTF2A1L	2	48527243	2_31	0	0.0496162800519233	15.3271965645024	7.22078350476868e-06	-2.84798387601617	2
ENSG00000138081.20	FBXO11	2	48332722	2_31	0	0.0716004217865054	20.4774689829478	1.39216032995228e-05	-3.45664266485111	1
ENSG00000170802.15	FOXN2	2	48327816	2_31	1	0.575105049193857	25.1447038635551	0.000137306501760524	-5.13183288624279	1
ENSG00000162869.15	PPP1R21	2	48439199	2_31	0	0.02610717768635	8.23532987892218	2.04144799991197e-06	2.058732269388	2
ENSG00000243244.5	STON1	2	48533225	2_31	0	0.0314373962531836	10.7404198356235	3.20601259327037e-06	-2.0525934258541	1
ENSG00000179915.22	NRXN1	2	51224848	2_33	0	0.0511980288100995	9.65745170574189	4.69475769253801e-06	1.10783377615746	1
ENSG00000143942.4	CHAC2	2	53767465	2_36	0	0.0027004765572417	5.01756388847446	1.28656199845115e-07	-0.409898885595126	1
ENSG00000068912.13	ERLEC1	2	53784242	2_36	3	0.0566287071691976	22.0118289704621	1.18355971156569e-05	-4.10306931092163	2
ENSG00000115239.21	ASB3	2	53787421	2_36	0	0.00444265813641076	12.7371811463094	5.37296012596035e-07	-2.96964344547336	2
ENSG00000119737.5	GPR75	2	53860333	2_36	0	0.00281387081253637	6.3215374672991	1.68897907001538e-07	-1.23664087850832	1
ENSG00000170634.12	ACYP2	2	53970692	2_36	0	0.00308565940550209	9.75021192801011	2.85666582552869e-07	2.42298182119676	3
ENSG00000177994.15	C2orf73	2	54330223	2_36	0	0.00297640874763605	5.7419126390337	1.62273106277957e-07	-0.275935227948379	1
ENSG00000115306.15	SPTBN1	2	54007464	2_36	0	0.00354147409443983	7.60682260275515	2.55790702336322e-07	-1.86270094991559	4
ENSG00000143947.13	RPS27A	2	55233148	2_36	0	0.0026386336861971	4.89697551854965	1.22688662562217e-07	0.416914832625103	1
ENSG00000163001.11	CFAP36	2	55521949	2_36	0	0.00260245509303703	5.20144866895542	1.28530133307637e-07	-1.13401634344453	1
ENSG00000275052.4	PPP4R3B	2	55619011	2_36	0	0.00340905520029	7.33345295278876	2.37377712497261e-07	0.958069719636914	1
ENSG00000115380.19	EFEMP1	2	55924956	2_36	0	0.00414868678491953	8.52648774421064	3.358754156572e-07	0.698663672023701	1
ENSG00000055813.5	CCDC85A	2	56141110	2_37	0	0.17787995575273	21.490646588358	3.62972641356148e-05	2.6190106289233	2
ENSG00000162929.13	KIAA1841	2	61040968	2_40	0	0.0200741430798982	4.65328538732096	8.86939712648175e-07	0.268758725438278	2
ENSG00000237651.6	C2orf74	2	61145372	2_40	0	0.0201128139008464	4.64328632953292	8.86738770525834e-07	-0.280298718007239	1
ENSG00000173209.22	AHSA2	2	61177873	2_40	0	0.0953351257016626	18.4121691134542	1.66669178760651e-05	2.44928925210714	2
ENSG00000115464.14	USP34	2	61470194	2_40	0	0.02622083256638	6.83852680559812	1.702575688584e-06	-0.610544505838687	2
ENSG00000082898.16	XPO1	2	61538854	2_40	0	0.0206861062517563	4.99455002322264	9.81007923242897e-07	0.501009521599992	1
ENSG00000170264.12	FAM161A	2	61853877	2_40	0	0.0207463252758903	4.95213539167538	9.75508570671166e-07	-0.364359116424603	3
ENSG00000115484.14	CCT4	2	61888641	2_40	0	0.0230438058489242	5.89943294793059	1.29080866965627e-06	-0.582894634175389	1
ENSG00000186889.9	TMEM17	2	62510976	2_41	0	0.0807616560997432	16.5330245625211	1.26781219165474e-05	-2.27512570371007	1
ENSG00000115504.14	EHBP1	2	62625791	2_41	0	0.0955663846658489	17.7545454041683	1.61106146685469e-05	-2.46623151160951	1
ENSG00000169764.15	UGP2	2	63763610	2_41	0	0.0287727415844341	6.6381879161738	1.81354436564483e-06	-0.980261676861079	2
ENSG00000143952.19	VPS54	2	64019122	2_41	0	0.0557447074033455	12.7680008712187	6.75808952592859e-06	-1.5001362777301	2
ENSG00000119844.15	AFTPH	2	64525160	2_42	0	0.0593414538378222	8.10228120018913	4.56523239922974e-06	-1.13027123771742	1
ENSG00000179833.4	SERTAD2	2	64652534	2_42	0	0.0407321016786882	4.58249529074731	1.77229594299958e-06	0.0749469931205511	1
ENSG00000115902.10	SLC1A4	2	64988123	2_42	0	0.140856538585869	16.3500275050408	2.18671858575343e-05	1.91900229048378	3
ENSG00000011523.13	CEP68	2	65053897	2_42	0	0.0425124870507899	4.98133765352089	2.0107583935407e-06	-0.347471345888901	1
ENSG00000138069.16	RAB1A	2	65128610	2_42	0	0.0407419676232021	4.58475232423073	1.77359834742598e-06	0.0902995643816064	1
ENSG00000138071.13	ACTR2	2	65228167	2_42	0	0.0407478643141677	4.58610106329259	1.77437687629946e-06	0.0216658617364898	1
ENSG00000197223.11	C1D	2	68040704	2_45	0	0.0547952844061908	7.26775316162505	3.78129665855065e-06	-0.825348197300382	3
ENSG00000243667.6	WDR92	2	68161691	2_45	0	0.0901631579317825	11.9697154570661	1.02473209247607e-05	1.68168611012106	2
ENSG00000119865.8	CNRIP1	2	68273446	2_45	0	0.107644373157437	13.6634884985652	1.39653017961972e-05	1.84683164891637	3
ENSG00000204923.3	FBXO48	2	68467123	2_45	0	0.079620339841683	10.7886001847542	8.15617475764991e-06	-1.39330220522687	1
ENSG00000169621.9	APLF	2	68462021	2_45	0	0.04454535067927	5.33058079185275	2.25462495202398e-06	0.45212170541066	1
ENSG00000163219.11	ARHGAP25	2	68679529	2_45	0	0.0411451951375693	4.58996714605378	1.79318914050224e-06	0.0549570593474243	1
ENSG00000169604.19	ANTXR1	2	69014127	2_46	0	0.0415333222802129	5.19171429659619	2.04741015844697e-06	-0.333454528856633	1
ENSG00000198380.12	GFPT1	2	69386826	2_46	0	0.0852336633022853	11.9490463181248	9.67034116354717e-06	-1.82869753348989	2
ENSG00000169599.12	NFU1	2	69423598	2_46	0	0.0620839198226246	8.95459339624163	5.27864428166571e-06	1.19567310436821	1
ENSG00000115977.18	AAK1	2	69498908	2_46	0	0.0620412522271417	8.94794078376844	5.27109754343328e-06	1.45832452904454	1
ENSG00000124380.10	SNRNP27	2	69893476	2_46	0	0.190367128303775	19.745895276175	3.56916137745923e-05	2.79931724893746	1
ENSG00000059728.10	MXD1	2	69897673	2_46	0	0.0466674609965585	6.27945046072489	2.78248741388652e-06	1.07739984324785	2
ENSG00000244617.2	ASPRV1	2	69964228	2_46	0	0.128741884701076	15.9036270084857	1.94407690485519e-05	-2.14443073897658	1
ENSG00000115998.7	C2orf42	2	70248695	2_46	0	0.0699389445654015	10.0766805176697	6.69166144560818e-06	1.28698321127175	1
ENSG00000116001.15	TIA1	2	70248695	2_46	0	0.0699389445654015	10.0766805176697	6.69166144560818e-06	-1.28698321127175	1
ENSG00000116005.11	PCYOX1	2	70255319	2_46	0	0.0410691481995534	5.08695716291375	1.98367798105247e-06	0.666045022327233	1
ENSG00000143977.13	SNRPG	2	70293743	2_46	0	0.0421455431011196	5.32811928494621	2.1321757056876e-06	0.246308718096381	3
ENSG00000035141.7	FAM136A	2	70301469	2_46	0	0.0439687025040896	5.72317184588436	2.38933933678451e-06	-0.801056080654622	2
ENSG00000163235.15	TGFA	2	70554042	2_47	0	0.0295103121027621	10.5078102483646	2.94430923437438e-06	1.22901549696259	1
ENSG00000075340.22	ADD2	2	70766068	2_47	0	0.0158619940641439	4.83194061609821	7.27740874027665e-07	-0.225578580441142	2
ENSG00000116031.8	CD207	2	70833920	2_47	0	0.0155894928544096	4.68339394343141	6.93250312534507e-07	-0.110074545375759	3
ENSG00000152672.7	CLEC4F	2	70811433	2_47	0	0.0155670498523847	4.69149732136749	6.93450053020918e-07	0.168792944241308	4
ENSG00000116035.2	VAX2	2	70904341	2_47	0	0.0155023350550327	4.63606340973591	6.82407644601145e-07	-0.0778722378399995	1
ENSG00000116039.11	ATP6V1B1	2	70887591	2_47	0	0.0154251719888293	4.59483644686025	6.72972734512246e-07	-0.0291676655100432	3
ENSG00000144031.11	ANKRD53	2	70979137	2_47	0	0.0155793248758107	4.68133911623434	6.92494188511511e-07	0.181245047334266	2
ENSG00000144043.11	TEX261	2	70990491	2_47	0	0.0170525478764851	5.51196535300916	8.92469027855787e-07	-0.506155758214106	2
ENSG00000124357.12	NAGK	2	71063957	2_47	0	0.0435319520695217	14.1907090696756	5.86556207916638e-06	1.76594757187968	2
ENSG00000124370.10	MCEE	2	71124357	2_47	0	0.0594418074174916	16.6782556157892	9.41325944637611e-06	-2.17506164732752	1
ENSG00000124374.8	PAIP2B	2	71225275	2_47	0	0.0279466187165466	9.83510258822597	2.60978998909276e-06	1.49563015120086	2
ENSG00000135636.13	DYSF	2	71404555	2_47	0	0.0213266553834276	7.5394521048076	1.52672189767266e-06	0.670877560243101	2
ENSG00000116096.5	SPR	2	72887223	2_47	0	0.0199213620260489	6.77633350038234	1.28177322841641e-06	-0.107145560354654	1
ENSG00000135631.16	RAB11FIP5	2	73155841	2_48	0	0.141727953965137	30.4723513341245	4.10070833769373e-05	4.2982510493241	2
ENSG00000135632.11	SMYD5	2	73214385	2_48	0	0.0230177077601069	8.39552458116057	1.83487847568267e-06	-0.315653503918754	1
ENSG00000116127.17	ALMS1	2	73326269	2_48	0	0.0212134606819679	20.8584768589933	4.20137563126903e-06	-4.26509451874565	2
ENSG00000144035.3	NAT8	2	73619640	2_48	1	0.304660134456515	28.5668761143453	8.26372350215447e-05	5.57242683437373	1
ENSG00000144034.14	TPRKB	2	73737087	2_48	0	0.0137339961403	4.81575113165024	6.27998133792227e-07	0.622096224142239	1
ENSG00000144048.10	DUSP11	2	73780009	2_48	0	0.0143433147699279	9.75397764674873	1.32839943453311e-06	2.42308580234812	1
ENSG00000124356.15	STAMBP	2	73829414	2_48	0	0.0262488095652281	9.5880891650554	2.38967628124315e-06	0.0653844471038298	1
ENSG00000163017.13	ACTG2	2	73892213	2_48	0	0.020265497278811	7.65936733006636	1.47383056823025e-06	0.436421566981121	1
ENSG00000114956.19	DGUOK	2	73895902	2_48	0	0.0141314091596287	4.9669985681024	6.66464318171109e-07	0.291586667342708	1
ENSG00000114978.17	MOB1A	2	74178740	2_48	0	0.0359609773046148	13.1216279177148	4.48039806821761e-06	-1.47172347992085	2
ENSG00000065911.11	MTHFD2	2	74198820	2_48	0	0.0224141580277422	9.1715243183219	1.95191700778735e-06	1.17026115758295	1
ENSG00000188687.17	SLC4A5	2	74343527	2_48	0	0.0140485676629725	4.94427875396127	6.59526715467653e-07	-0.426991570628583	2
ENSG00000204843.12	DCTN1	2	74361478	2_48	0	0.0140403894126484	4.93665728203294	6.58126727022246e-07	0.422240871817304	1
ENSG00000284308.1	C2orf81	2	74421241	2_48	0	0.0157359813962055	5.80653283423861	8.67577172525448e-07	0.572363745822563	1
ENSG00000114993.16	RTKN	2	74442009	2_48	0	0.045369318423771	15.727254301499	6.77505087768786e-06	-1.78608126563597	2
ENSG00000115274.14	INO80B	2	74454375	2_48	0	0.0242786465403168	9.62780904808457	2.21947029791782e-06	-1.21323956977857	2
ENSG00000239779.6	WBP1	2	74459202	2_48	0	0.0190983921039634	7.46500534880222	1.35370591171128e-06	-0.885541057307179	1
ENSG00000115275.11	MOGS	2	74465064	2_48	0	0.0186135767232457	7.40962107140417	1.30955345052849e-06	0.913067392159004	2
ENSG00000135637.13	CCDC142	2	74483364	2_48	0	0.0201131588057991	7.90583782308395	1.50982141351507e-06	-0.938272064085466	1
ENSG00000115282.19	TTC31	2	74483364	2_48	0	0.0201131588057991	7.90583782308395	1.50982141351507e-06	0.938272064085466	1
ENSG00000179528.15	LBX2	2	74442668	2_48	0	0.0135699972992616	4.60909363922049	5.93871781046601e-07	0.0996569994703434	1
ENSG00000115289.13	PCGF1	2	74508487	2_48	0	0.0212346176816239	8.3678709878694	1.68716213027744e-06	0.977346777284318	1
ENSG00000144045.13	DQX1	2	74513834	2_48	0	0.0167463625256489	6.30309397929391	1.00223985273639e-06	0.670086497453614	1
ENSG00000115325.13	DOK1	2	74548714	2_48	0	0.0135288444133315	4.59124448797616	5.89777932940194e-07	0.0683786104533622	1
ENSG00000115318.11	LOXL3	2	74553123	2_48	0	0.0155724019874449	5.8877696222417	8.70570228897381e-07	0.437582828168629	1
ENSG00000159374.17	M1AP	2	74646254	2_48	0	0.015910599057842	5.97098848888001	9.02049068777984e-07	0.687449852237647	1
ENSG00000159399.9	HK2	2	74837265	2_48	0	0.0171788644379494	6.73051444647994	1.09784267906473e-06	0.732761507422268	1
ENSG00000115350.11	POLE4	2	74887712	2_48	0	0.0244595887791695	10.1289471259094	2.35239827442313e-06	-1.3440307381888	4
ENSG00000115353.10	TACR1	2	75162283	2_48	0	0.103014415711807	23.0909697942115	2.25859089763353e-05	-2.45055002208026	1
ENSG00000115363.13	EVA1A	2	75568585	2_49	0	0.0452267006774689	6.08334091942373	2.61236862532307e-06	-0.063380936427556	2
ENSG00000176204.13	LRRTM4	2	77593146	2_50	0	0.0299896871125182	5.38830899379521	1.53434076596105e-06	-0.354789878891356	1
ENSG00000163541.11	SUCLG1	2	84459875	2_53	0	0.0254292678587417	7.98922539148379	1.9290164308466e-06	1.10152855157308	1
ENSG00000115423.18	DNAH6	2	84482091	2_53	0	0.0458609524138111	13.4710472135854	5.86599684029741e-06	1.65735479320291	2
ENSG00000034510.5	TMSB10	2	84905643	2_53	0	0.0245504513870112	7.66359947451491	1.78644511240816e-06	-0.954158434732621	1
ENSG00000186854.10	TRABD2A	2	84904453	2_53	0	0.0187966806357178	5.19462295050269	9.27112826141488e-07	-0.338582313294476	3
ENSG00000152291.13	TGOLN2	2	85338511	2_54	0	0.0400509278572886	11.6727448998655	4.43897779943644e-06	-1.59950754973824	1
ENSG00000042445.13	RETSAT	2	85343150	2_54	0	0.0298348469243906	8.92082549521462	2.52712226864286e-06	-1.16762892523794	3
ENSG00000042493.15	CAPG	2	85393065	2_54	0	0.0312760472779859	9.3743707483819	2.78388559152054e-06	-1.43921536749414	4
ENSG00000152292.16	SH2D6	2	85418422	2_54	0	0.121203783460064	22.0027393098427	2.53215523541884e-05	-2.43876929770475	1
ENSG00000115486.11	GGCX	2	85519576	2_54	0	0.0192660197369186	4.90385105545785	8.97070692771986e-07	-0.0432205371689943	3
ENSG00000168899.4	VAMP5	2	85584469	2_54	0	0.207411285154215	27.272790850612	5.37105205194511e-05	-2.92594264923591	1
ENSG00000168883.19	USP39	2	85596955	2_54	0	0.0270771279831572	8.03091479163116	2.06473829387975e-06	0.82763088341276	1
ENSG00000115525.17	ST3GAL5	2	85904899	2_54	0	0.0386715818784658	11.3454972803145	4.16593865272407e-06	1.5831218720309	1
ENSG00000068654.15	POLR1A	2	86105533	2_54	0	0.0260692386568712	7.66774229381439	1.89798708498863e-06	-1.11187371926663	2
ENSG00000132300.18	PTCD3	2	86105686	2_54	0	0.0197206888748735	5.25611718452759	9.84202621450699e-07	0.791609714933428	2
ENSG00000132305.20	IMMT	2	86216085	2_54	0	0.0187518826755276	4.6532242819538	8.28507147858047e-07	0.178637085302939	2
ENSG00000132313.14	MRPL35	2	86142577	2_54	0	0.0198960875513577	5.12691663262257	9.68548417090817e-07	-0.252430795707227	3
ENSG00000068615.17	REEP1	2	86338344	2_54	0	0.0586875222519057	14.955823889229	8.33400033512514e-06	1.93652882303042	1
ENSG00000115561.15	CHMP3	2	86563593	2_54	0	0.0187707557847263	4.71865225453916	8.41002194335277e-07	-0.566084679413077	2
ENSG00000239305.6	RNF103	2	86623855	2_54	0	0.0218364816119367	5.96120515337262	1.23598764424508e-06	-0.546708015421951	1
ENSG00000153563.15	CD8A	2	86807953	2_54	0	0.0224014844123622	6.70980846268116	1.42719829171355e-06	-1.50500982153485	1
ENSG00000172086.7	KRCC1	2	88056216	2_55	0	0.0400307025258156	6.93628102193363	2.63643633780062e-06	-0.778992707546161	1
ENSG00000115593.14	SMYD1	2	88067820	2_55	0	0.0757202316354459	12.9152534049733	9.2856489817036e-06	-1.48718861912106	1
ENSG00000163586.9	FABP1	2	88123991	2_55	0	0.0320111392066635	4.85705761602081	1.47629035379733e-06	0.296581414928579	2
ENSG00000144115.16	THNSL2	2	88153919	2_55	0	0.0312200281384415	4.62473616839163	1.37093747801947e-06	-0.134489085884235	2
ENSG00000153574.8	RPIA	2	88691440	2_55	0	0.0313482007744202	4.66276683815561	1.38788574609099e-06	-0.0394227071651883	1
ENSG00000168658.18	VWA3B	2	98087196	2_57	0	0.0792320563819939	16.8835739655231	1.27017251026975e-05	1.33509450373722	1
ENSG00000144026.11	ZNF514	2	95156702	2_57	0	0.0227090459231067	6.32810878606778	1.36448957470924e-06	0.48252198026489	1
ENSG00000233757.6	AC092835.2	2	95207631	2_57	0	0.06214657145205	15.6052762552842	9.20843935346284e-06	1.8004254934224	1
ENSG00000155066.15	PROM2	2	95264882	2_57	0	0.0413124582292919	11.826341400308	4.63904778960453e-06	1.64680777452469	2
ENSG00000115042.9	FAHD2A	2	95391381	2_57	0	0.0205546904062033	5.88336117653086	1.14824310689025e-06	-1.53674952780125	1
ENSG00000174501.14	ANKRD36C	2	95991827	2_57	0	0.0233425501250283	7.23392056617745	1.60331712923214e-06	-1.92647757972455	2
ENSG00000186281.12	GPAT2	2	96082306	2_57	0	0.0203712268183418	5.78480342463491	1.11893069240546e-06	0.362868060636164	1
ENSG00000274286.1	ADRA2B	2	96116114	2_57	0	0.0183918225706714	4.64569905823403	8.11284612276871e-07	0.129605254952028	1
ENSG00000158050.4	DUSP2	2	96145593	2_57	0	0.0291110609245266	8.70077077657682	2.40498934813867e-06	0.708659780324148	2
ENSG00000084090.13	STARD7	2	96181298	2_57	0	0.0221567193345882	6.24475743137984	1.31376723560709e-06	-0.671595424935175	2
ENSG00000135956.8	TMEM127	2	96266108	2_57	0	0.15617104603691	25.7809582708277	3.82293551053864e-05	-3.55818555113168	1
ENSG00000144021.2	CIAO1	2	96268766	2_57	0	0.152419601184494	24.834609886178	3.59414471830432e-05	-3.32755912700079	1
ENSG00000198885.9	ITPRIPL1	2	96325754	2_57	0	0.0183633924388428	4.64596729797992	8.10077296861271e-07	-0.141510208056652	1
ENSG00000196843.15	ARID5A	2	96533957	2_57	0	0.0261970069335791	8.39967629109954	2.08935203894638e-06	-1.21132802684245	1
ENSG00000114988.11	LMAN2L	2	96734587	2_57	0	0.0335882079940121	10.8902544505757	3.4731397443329e-06	-1.42759341480199	2
ENSG00000158158.11	CNNM4	2	96759866	2_57	0	0.0474692439603591	13.6177885357379	6.13785037888608e-06	2.16949487147186	1
ENSG00000163126.14	ANKRD23	2	96856083	2_57	0	0.046025202143996	13.3328641675289	5.82661813240812e-06	-2.19649490595399	1
ENSG00000144199.11	FAHD2B	2	97095539	2_57	0	0.036018146582411	11.5268628443595	3.94212039312831e-06	-2.06788095015412	1
ENSG00000135976.17	ANKRD36	2	97070635	2_57	0	0.0195752301434502	5.12835914678509	9.53197084606487e-07	0.379849351148256	2
ENSG00000196912.12	ANKRD36B	2	97564593	2_57	0	0.024541316033455	6.88958154591917	1.60541785883383e-06	-0.26692104978779	1
ENSG00000115073.7	ACTR1B	2	97658891	2_57	0	0.648739171877382	21.262414972531	0.000130972497402087	-3.97776934548786	1
ENSG00000228486.10	LINC01125	2	97662613	2_57	0	0.0605140357633253	15.8186178958277	9.08912445236802e-06	2.75526244810467	1
ENSG00000115085.13	ZAP70	2	97713755	2_57	0	0.170658608632527	23.7454724835768	3.84774615485403e-05	-2.3116974667566	1
ENSG00000075568.16	TMEM131	2	97995161	2_57	0	0.0214321261614695	5.86764309147175	1.19406053102886e-06	-0.0893626119488284	4
ENSG00000071073.12	MGAT4A	2	98731454	2_58	0	0.0263195906527812	9.11048016384597	2.27676283790719e-06	1.14887620671162	1
ENSG00000135951.14	TSGA10	2	99155070	2_58	0	0.016764050293543	4.94072244091155	7.864421987303e-07	0.459298004679211	1
ENSG00000144182.16	LIPT1	2	99155127	2_58	0	0.0168098066246608	4.96587361776371	7.92603118527818e-07	0.469393888984916	1
ENSG00000158411.11	MITD1	2	99180175	2_58	0	0.0176569272303645	5.41962614814038	9.08619082336309e-07	-0.626218538658155	1
ENSG00000185414.19	MRPL30	2	99178686	2_58	0	0.0163212883262098	4.69376301832165	7.27399490656188e-07	0.312304997099672	1
ENSG00000144214.9	LYG1	2	99306625	2_58	0	0.016574061078616	4.83555134682044	7.60978402276779e-07	-0.0685865270084275	2
ENSG00000115514.11	TXNDC9	2	99340840	2_58	0	0.0164031967566443	4.73994594233189	7.38242901573594e-07	-0.199241876655023	1
ENSG00000144218.18	AFF3	2	100143014	2_58	0	0.0164684251829853	4.77656170236442	7.46904128708306e-07	-0.325519788326559	1
ENSG00000115539.13	PDCL3	2	100562583	2_58	0	0.0163376547796827	4.70300922584641	7.29563238549359e-07	0.38086772490422	2
ENSG00000071082.10	RPL31	2	101002915	2_58	0	0.067588662518605	17.9114400788415	1.14948088523428e-05	-2.05527987878975	1
ENSG00000163162.8	RNF149	2	101303817	2_59	0	0.243001076889743	25.0786040004879	5.78640667218327e-05	2.95773608644307	2
ENSG00000196460.12	RFX8	2	101451162	2_59	0	0.0372658934057032	7.04169170226532	2.4916437111647e-06	-0.671408146940492	2
ENSG00000115590.13	IL1R2	2	101984559	2_59	0	0.042330608734296	8.22878970255121	3.30740877395601e-06	0.92827486192887	2
ENSG00000115598.9	IL1RL2	2	102187581	2_60	0	0.106514316941113	18.238373267117	1.84455446425494e-05	2.64919440755408	1
ENSG00000115602.16	IL1RL1	2	102310480	2_60	0	0.025586673229935	4.85893605245573	1.18046306442712e-06	0.0173294245189207	1
ENSG00000115604.10	IL18R1	2	102310626	2_60	0	0.0257964130273135	4.93449375113168	1.20864656454633e-06	0.436812334423129	2
ENSG00000115607.9	IL18RAP	2	102418289	2_60	0	0.0262100763681409	5.08183091985228	1.26469527050749e-06	-0.680738872463361	1
ENSG00000135953.10	MFSD9	2	102740305	2_60	0	0.361547725276329	30.5940549100634	0.000105026785162199	-3.53339559082752	1
ENSG00000198914.3	POU3F3	2	104855039	2_62	0	0.0547294502566166	9.34080168749127	4.85403199180077e-06	1.08027973179431	1
ENSG00000135974.9	C2orf49	2	105337683	2_62	0	0.268940353625731	24.8377377961829	6.34257200684462e-05	3.08167848929823	1
ENSG00000071051.13	NCK2	2	105744738	2_63	0	0.0519732947393701	6.10403422708586	3.01227491961048e-06	0.785966874225265	2
ENSG00000119147.9	C2orf40	2	106016946	2_63	0	0.0637238205136884	8.01729207625321	4.85095122650426e-06	-0.974551423127152	5
ENSG00000144057.15	ST6GAL2	2	106880542	2_64	0	0.0611241185345075	11.9626019668445	6.94281604856279e-06	1.94660832865473	2
ENSG00000115665.8	SLC5A7	2	108028702	2_65	0	0.0897280628774826	17.798338279992	1.51636986678614e-05	-1.90542985278407	1
ENSG00000198203.9	SULT1C2	2	108287884	2_65	0	0.0863857988014462	17.465677198432	1.43260076757511e-05	-2.00429880916823	2
ENSG00000135968.20	GCC2	2	108449810	2_65	0	0.0609634748273265	14.3425402546776	8.30219992571028e-06	2.01185383756126	3
ENSG00000169756.16	LIMS1	2	108534528	2_65	0	0.0257986699499758	6.33423491494779	1.55163254103146e-06	0.816235815507269	2
ENSG00000153201.15	RANBP2	2	108718413	2_65	0	0.0246548305109833	5.84191466943591	1.36758594005364e-06	-0.747400706046844	2
ENSG00000172985.10	SH3RF3	2	109203970	2_65	0	0.0230834196335538	5.35650714076417	1.17403010027143e-06	-0.372920241047924	1
ENSG00000186522.14	SEPT10	2	109574715	2_65	0	0.0265062506433464	12.1311861763403	3.05315578905007e-06	2.8188460021324	3
ENSG00000144063.3	MALL	2	110117552	2_67	0	0.0433015419354528	21.3490618908573	8.77767616883661e-06	2.21660112447702	1
ENSG00000144061.12	NPHP1	2	110205149	2_67	0	0.0150299241421987	11.5450521374687	1.64759355327564e-06	1.3183370288194	1
ENSG00000169679.14	BUB1	2	110678318	2_67	0	0.0108645046142622	8.5551982687594	8.82546108612625e-07	0.970439048715674	1
ENSG00000153208.16	MERTK	2	111898486	2_67	0	0.0326615048993776	18.7243850643087	5.80685727525923e-06	1.9880039145706	2
ENSG00000153214.9	TMEM87B	2	112056468	2_67	0	0.0321879554783979	18.5887307994817	5.68120586579351e-06	-2.17869706831682	2
ENSG00000144152.12	FBLN7	2	112140392	2_67	0	0.012954057261631	10.1751197168191	1.25153424348758e-06	1.33306092718369	2
ENSG00000144161.12	ZC3H8	2	112251444	2_67	0	0.0451802024273313	21.7453976264285	9.32852377205083e-06	2.49427606271846	3
ENSG00000169629.11	RGPD8	2	112434559	2_67	0	0.0105414708737247	8.27736279713582	8.2849635235439e-07	-1.16355421259363	2
ENSG00000114999.7	TTL	2	112480953	2_67	0	0.0107987583234113	8.49932218184119	8.71476159388821e-07	-1.11154760368295	3
ENSG00000125630.15	POLR1B	2	112545886	2_67	0	0.00960454003577071	7.42081885939805	6.76746157668118e-07	0.813783230015963	2
ENSG00000125611.15	CHCHD5	2	112586470	2_67	0	0.0258747855177816	16.5640760357393	4.06950297883534e-06	-2.13808150013209	2
ENSG00000144136.10	SLC20A1	2	112638910	2_67	0	0.00788453391105659	5.60591722050597	4.19681767861671e-07	0.408062860802736	2
ENSG00000169607.12	CKAP2L	2	112765001	2_67	0	0.0079365616185233	5.66638681906871	4.27007996201286e-07	0.506837849764176	1
ENSG00000125637.15	PSD4	2	113155710	2_67	0	0.0731299698365213	26.2666911825781	1.82388797155962e-05	2.51893874462851	3
ENSG00000125618.16	PAX8	2	113235767	2_67	0	0.00830079705190834	6.07897675138259	4.79123723356843e-07	0.562852835439899	2
ENSG00000144134.18	RABL2A	2	113629942	2_67	0	0.00718222792645784	4.74829244819527	3.23812820452505e-07	0.268475583385438	2
ENSG00000115084.13	SLC35F5	2	113756814	2_67	0	0.0133741697943188	10.4691878947464	1.32946596510535e-06	1.4134763030038	2
ENSG00000088205.12	DDX18	2	117832335	2_69	0	0.0121560204641413	4.59704773191737	5.30600716912796e-07	0.128565306837574	2
ENSG00000125633.10	CCDC93	2	118013438	2_69	0	0.021232060248125	9.74197522243784	1.96397771376727e-06	1.20666919927564	3
ENSG00000125629.14	INSIG2	2	118088243	2_69	0	0.0169682338210999	7.67158532828798	1.23600195245741e-06	-0.861619948790363	2
ENSG00000163064.6	EN1	2	118848184	2_69	0	0.0162589926874703	7.27762191607256	1.12351926086326e-06	-0.814381753392413	1
ENSG00000019169.10	MARCO	2	118950355	2_69	0	0.0128319157440109	5.09547871043919	6.20831704815483e-07	-0.47038411684635	1
ENSG00000115107.19	STEAP3	2	119224189	2_69	0	0.0681169452340431	20.6039854254116	1.33261222851344e-05	2.22765452062288	1
ENSG00000186132.14	C2orf76	2	119057009	2_69	0	0.0182623345108542	8.34999992142302	1.44790531277306e-06	-0.953267345284322	2
ENSG00000155368.16	DBI	2	119366128	2_69	0	0.012316020089212	4.71748398052554	5.51668541699314e-07	0.295091997825551	1
ENSG00000171227.6	TMEM37	2	119427493	2_69	0	0.0127623768542215	5.04541630958455	6.11400751337412e-07	0.434271674552751	2
ENSG00000163075.12	CFAP221	2	119546566	2_69	0	0.0133315766617327	5.44742721001915	6.89557278523889e-07	0.409590276566395	1
ENSG00000144120.12	TMEM177	2	119679105	2_69	0	0.01355280579875	5.59908816278906	7.20516478857936e-07	0.559095623029892	2
ENSG00000088179.8	PTPN4	2	119724424	2_69	0	0.0169556709286551	7.6647497256428	1.23398634704893e-06	0.896606816286172	2
ENSG00000115109.13	EPB41L5	2	120013132	2_69	0	0.0188652011912657	8.64991167653988	1.5494248282782e-06	-1.12927870520597	1
ENSG00000226479.3	TMEM185B	2	120221746	2_69	0	0.0146068388270399	6.28941873639786	8.72296528592724e-07	0.79097752502714	1
ENSG00000144118.13	RALB	2	120264205	2_69	0	0.0177544539681991	8.08962076930878	1.36374408523595e-06	1.09241998113796	1
ENSG00000074047.21	GLI2	2	120729386	2_70	0	0.0332741076193532	4.77455586639524	1.50847040138485e-06	-0.404246343892974	2
ENSG00000115112.7	TFCP2L1	2	121281364	2_70	0	0.0330926044341426	4.72374195934408	1.48427547151992e-06	0.277522418576427	2
ENSG00000074054.17	CLASP1	2	121649921	2_70	0	0.0450778175687019	7.60182384757176	3.25370429167139e-06	-1.29274726413444	1
ENSG00000136717.14	BIN1	2	127105648	2_74	0	0.0444933624302251	9.63046320747397	4.06855133843301e-06	1.24863532905368	1
ENSG00000186684.12	CYP27C1	2	127140438	2_74	0	0.0261556841917269	4.69212389547112	1.16528713798589e-06	-0.0213242619649147	2
ENSG00000163161.12	ERCC3	2	127280968	2_75	0	0.0422354270575157	4.68476193824221	1.87871893811556e-06	0.144493437141031	2
ENSG00000169967.16	MAP3K2	2	127387545	2_75	0	0.0424883478980163	4.74044153842964	1.91243215096191e-06	-0.187303954222811	2
ENSG00000163166.14	IWS1	2	127526497	2_75	0	0.0422661855234006	4.69155191177587	1.88281208811204e-06	-0.230066517271719	2
ENSG00000169994.18	MYO7B	2	127543509	2_75	0	0.0755506147372301	10.1428095226063	7.27601639411627e-06	-1.40935023372398	4
ENSG00000144230.16	GPR17	2	127643516	2_75	0	0.042389193731325	4.71865206087755	1.89919915265438e-06	0.208843675674449	4
ENSG00000072163.19	LIMS2	2	127680943	2_75	0	0.0419130919785136	4.6133249976445	1.83595126144676e-06	-0.112529664764808	1
ENSG00000136709.11	WDR33	2	127811674	2_75	0	0.0560915394257384	7.33798589675766	3.90815364167089e-06	1.02107642032553	1
ENSG00000144231.10	POLR2D	2	127857631	2_75	0	0.0469737972421147	5.677298081836	2.53218109894995e-06	-0.610428183662049	2
ENSG00000136715.17	SAP130	2	128028089	2_75	0	0.0843455414230727	11.1865116993785	8.95889008450233e-06	1.43696192064449	1
ENSG00000136731.12	UGGT1	2	128075916	2_75	0	0.043187706572783	4.89272505818426	2.00635764213301e-06	-0.290567106457775	1
ENSG00000136720.6	HS6ST1	2	128319178	2_75	0	0.0418689142754591	4.60349208077984	1.83010705955227e-06	0.0689121162529445	2
ENSG00000233087.7	WTH3DI	2	131364366	2_78	0	0.0461148244899529	7.04155730482624	3.08323533724537e-06	-1.50936389467554	1
ENSG00000222014.5	RAB6C	2	129975514	2_78	0	0.0819642087888595	12.451269637813	9.69025678687491e-06	1.47287210373489	2
ENSG00000152076.18	CCDC74B	2	130144976	2_78	0	0.0389217926943117	5.46001803799204	2.01782876794023e-06	0.4592546019719	1
ENSG00000136699.19	SMPD4	2	130181715	2_78	0	0.0375962379269197	5.13743302527138	1.83395197736111e-06	-0.367662701604701	1
ENSG00000152082.13	MZT2B	2	130181775	2_78	0	0.0395539286847098	5.61006600791693	2.10695370965705e-06	-0.496519811950054	1
ENSG00000136710.9	CCDC115	2	130343161	2_78	0	0.0759000238534087	11.7230577863935	8.44851179876332e-06	-1.50559778048525	1
ENSG00000072135.12	PTPN18	2	130356437	2_78	0	0.0939345967971532	13.7478331995443	1.22618846582133e-05	1.6814916837418	1
ENSG00000136002.18	ARHGEF4	2	130837191	2_78	0	0.0378220419059087	5.19316466871957	1.86498121617004e-06	-0.507018101932792	2
ENSG00000075886.10	TUBA3D	2	131476103	2_78	0	0.0357674321569779	4.67349858752142	1.58718399195678e-06	0.317294221244361	1
ENSG00000173272.15	MZT2A	2	131491799	2_78	0	0.0417339794795971	6.11000296349792	2.42118857459218e-06	-0.745957666482899	2
ENSG00000163040.14	CCDC74A	2	131527737	2_78	0	0.0779295551835522	11.9728526783847	8.85925562111625e-06	2.19153191740322	2
ENSG00000152127.8	MGAT5	2	134119836	2_79	0	0.0222887580824425	7.62839996269455	1.61442071938901e-06	1.47868942321892	2
ENSG00000152128.13	TMEM163	2	134757922	2_80	0	0.0343881332351648	4.73915431803156	1.54741516274973e-06	-1.03439390430849	1
ENSG00000082258.12	CCNT2	2	134918338	2_80	0	0.0758783545730655	12.1512712018075	8.75461426123008e-06	2.35750082863044	1
ENSG00000115839.17	RAB3GAP1	2	135053950	2_80	0	0.0460926527314833	7.468192632543	3.2684708173686e-06	0.764484265146271	1
ENSG00000121988.17	ZRANB3	2	135531995	2_80	0	0.0370919013186002	5.44302317289606	1.91697600034101e-06	-0.998162907800505	1
ENSG00000048991.16	R3HDM1	2	135530703	2_80	0	0.0387161074073966	5.84196599606824	2.14757385227726e-06	1.16231873823051	2
ENSG00000144224.16	UBXN4	2	135727624	2_80	0	0.0458370427694359	7.41640694675053	3.22780685555884e-06	-1.41688238112768	1
ENSG00000076003.4	MCM6	2	135876201	2_80	0	0.0364982633957837	5.29294755184375	1.83428657862152e-06	1.22523927207388	2
ENSG00000144229.11	THSD7B	2	136767836	2_81	0	0.0351896796895608	4.99048424784444	1.6674599040757e-06	-0.479126543571241	1
ENSG00000150540.13	HNMT	2	137961839	2_82	0	0.026857760343051	5.99211062167524	1.52808324337724e-06	-0.481236561372407	2
ENSG00000144228.8	SPOPL	2	138501652	2_82	0	0.0367817616592004	8.34709165568404	2.91517818252218e-06	0.342632070362974	1
ENSG00000168702.17	LRP1B	2	142131604	2_85	0	0.0265815819633769	4.89386152547608	1.23517899368445e-06	-0.368612954607129	1
ENSG00000115919.14	KYNU	2	142877245	2_85	0	0.0264926055455922	4.86279874105259	1.22323068131097e-06	0.273274963796708	1
ENSG00000075884.13	ARHGAP15	2	143091525	2_85	0	0.0263325849558307	4.80667417000249	1.2018093387321e-06	-0.373952427317223	1
ENSG00000121989.14	ACVR2A	2	147844091	2_88	0	0.0195475048834953	12.8081750601874	2.37725616264718e-06	1.74095028688943	1
ENSG00000115947.13	ORC4	2	148018368	2_88	0	0.0900817212708656	24.6884145856505	2.11167595408586e-05	2.62773387014336	1
ENSG00000168280.16	KIF5C	2	148892055	2_88	0	0.00924457551139912	6.12066272341081	5.37257911528675e-07	-1.27238755341745	1
ENSG00000187123.14	LYPD6	2	149332928	2_88	0	0.00978478163442498	5.50649632138408	5.11592169197171e-07	-0.571900029473425	2
ENSG00000115963.13	RND3	2	150496125	2_89	0	0.0485312715719404	5.86725719064792	2.70367318123924e-06	-0.586753686765128	1
ENSG00000184898.6	RBM43	2	151261443	2_90	0	0.0332802892580085	5.73876692796763	1.81343951980721e-06	-0.835960423057791	2
ENSG00000123609.10	NMI	2	151291765	2_90	0	0.0374386433086532	6.83352267999546	2.42919366260223e-06	0.763655318886434	1
ENSG00000080345.17	RIF1	2	151409959	2_90	0	0.0969733741409722	15.7867475567598	1.45359214691767e-05	-2.23885385755722	3
ENSG00000183091.19	NEB	2	151734675	2_91	0	0.0458758978254739	8.97723660473796	3.91043116308763e-06	1.23250140327742	1
ENSG00000182389.19	CACNB4	2	152099291	2_91	0	0.115257669162996	17.6917088904341	1.93614114417449e-05	1.93400717771597	1
ENSG00000115145.9	STAM2	2	152176179	2_91	0	0.209262585936246	23.5510898539112	4.67950584367947e-05	-3.74985381191349	2
ENSG00000157827.19	FMNL2	2	152335141	2_91	0	0.0387147228037912	7.39422611923307	2.71810530540516e-06	-0.921754307018485	1
ENSG00000196504.15	PRPF40A	2	152717014	2_91	0	0.078124009586966	13.9810359450691	1.03710152700231e-05	-2.49188180648209	1
ENSG00000177917.10	ARL6IP6	2	152717014	2_91	0	0.208750880921827	23.5312445508928	4.66412961619648e-05	3.38388541894825	2
ENSG00000144278.14	GALNT13	2	153874542	2_92	0	0.0899847502698251	14.1184571704524	1.20629507081257e-05	2.16286039125633	1
ENSG00000115159.15	GPD2	2	156437527	2_93	0	0.0451253989247177	12.368819942939	5.29964425979535e-06	1.80921786707465	1
ENSG00000136542.8	GALNT5	2	157257153	2_94	0	0.0372712937704823	6.85206993527142	2.42489898681508e-06	-0.764323538969697	2
ENSG00000123612.15	ACVR1C	2	157625480	2_94	0	0.0533358621274297	10.1977844394684	5.16443176730221e-06	-1.25644329738052	1
ENSG00000115170.13	ACVR1	2	157876051	2_95	0	0.0415253958991916	8.39206455983942	3.30887220853897e-06	1.03435637445977	1
ENSG00000153237.17	CCDC148	2	158457154	2_95	0	0.14319279785349	20.140145680822	2.73830096395088e-05	2.38953042962031	2
ENSG00000144283.21	PKP4	2	158457154	2_95	0	0.0664980380697974	12.8032103055782	8.08397772760555e-06	-1.86023371744334	1
ENSG00000163331.11	DAPL1	2	158794343	2_96	0	0.0221258398541562	6.65500958144353	1.39812450129033e-06	-0.80926527902742	2
ENSG00000115183.14	TANC1	2	158968061	2_96	0	0.0208324376431067	6.11152103029632	1.2088900355892e-06	-0.641234042885224	3
ENSG00000196151.10	WDSUB1	2	159302227	2_96	0	0.0177175220106089	4.61230297324063	7.75922249264017e-07	-0.114931944435117	1
ENSG00000136536.14	MARCH7	2	159712509	2_96	0	0.120172767276538	19.4596542003245	2.22043762272119e-05	-3.30356982646814	2
ENSG00000241399.6	CD302	2	159798257	2_96	0	0.0206071111431803	5.94880219313521	1.16397603413217e-06	-0.555565999448934	1
ENSG00000054219.10	LY75	2	159903827	2_96	0	0.0332985681792913	11.2811164999831	3.56676946878231e-06	-2.07109355813352	1
ENSG00000153246.12	PLA2R1	2	160038419	2_96	0	0.0656301953122805	17.0103523353002	1.06002083793507e-05	-2.17009202672141	3
ENSG00000115221.10	ITGB6	2	160270221	2_96	0	0.0639612232454726	16.3329853518262	9.91927042246519e-06	-1.84237986917891	2
ENSG00000136560.13	TANK	2	161131972	2_97	0	0.0908055366503939	12.4463265285783	1.07312649286313e-05	-1.58118264469003	1
ENSG00000197635.9	DPP4	2	162074215	2_97	0	0.0798067143582158	11.2196624986104	8.50191230579945e-06	-1.69853106482734	1
ENSG00000115267.5	IFIH1	2	162294461	2_97	0	0.0393467770853179	4.58249230451332	1.71201791907243e-06	0.00357858391925403	1
ENSG00000115271.10	GCA	2	162483134	2_97	0	0.0480119459725994	6.43957483556439	2.93564745904431e-06	-0.842200887831337	1
ENSG00000182263.13	FIGN	2	163614686	2_99	0	0.211158874313185	25.1153140683142	5.03553186225272e-05	2.6477337121303	1
ENSG00000082438.15	COBLL1	2	164843369	2_100	0	0.0180967165884216	4.66368451599558	8.01357573670049e-07	0.27521812317259	2
ENSG00000169507.9	SLC38A11	2	164935829	2_100	0	0.0210728686412878	6.16150863179908	1.23284397757328e-06	0.817131409984046	2
ENSG00000136531.15	SCN2A	2	165292573	2_100	0	0.0233484019887467	6.67463670334629	1.47972901952726e-06	0.575801821957228	1
ENSG00000178662.15	CSRNP3	2	165469352	2_100	0	0.0487120850389204	12.3697097640194	5.72128557256762e-06	-0.890554696291389	1
ENSG00000115339.13	GALNT3	2	165746771	2_100	0	0.0460186300066834	14.900539305673	6.51078073271244e-06	-2.73764489424192	2
ENSG00000123607.14	TTC21B	2	165954060	2_100	0	0.120393391524111	16.7219386810483	1.91155444527016e-05	3.14169066040348	2
ENSG00000169432.14	SCN9A	2	166375953	2_101	0	0.0212093770016455	4.64389415013924	9.35206724264032e-07	0.386221242635265	1
ENSG00000198648.10	STK39	2	168254111	2_102	0	0.0325153183561235	12.4090409018773	3.83110119275621e-06	-1.34295059254105	1
ENSG00000172292.14	CERS6	2	168408100	2_102	0	0.126170455848235	25.2015458931891	3.01913303843966e-05	-3.02580262169588	3
ENSG00000163072.15	NOSTRIN	2	168789014	2_102	0	0.133675752454402	25.7633782260278	3.27003833165425e-05	-2.6349620580205	2
ENSG00000163093.11	BBS5	2	169478998	2_103	0	0.0332612806259699	4.58276810203425	1.44731893774573e-06	-0.145983163510132	2
ENSG00000239474.6	KLHL41	2	169509786	2_103	0	0.0349582254574157	5.04521223807076	1.67465833854603e-06	0.442482893158166	1
ENSG00000138399.17	FASTKD1	2	169573177	2_103	0	0.0544406478194416	9.17898871032526	4.74477384414296e-06	-1.30486514562871	1
ENSG00000138398.15	PPIG	2	169584236	2_103	0	0.0601668258817002	10.1175675707917	5.78003690136691e-06	-1.57967441896795	1
ENSG00000154479.12	CCDC173	2	169694453	2_103	0	0.044796351477213	7.35513889822175	3.12846225002813e-06	-1.020374858225	1
ENSG00000144362.11	PHOSPHO2	2	169694622	2_103	0	0.158989132635608	19.4210424565545	2.93182048182354e-05	-2.2232206974578	1
ENSG00000213160.9	KLHL23	2	169694217	2_103	0	0.0686070862073478	11.353323051372	7.39587167744686e-06	1.66783936128957	1
ENSG00000138382.14	METTL5	2	169824369	2_103	0	0.0692721581561849	11.44434227161	7.52743394132513e-06	-1.7358989819744	2
ENSG00000071909.18	MYO3B	2	170395197	2_104	0	0.0203646024984421	6.29111612240144	1.21646897115636e-06	-0.706400526585276	1
ENSG00000204334.7	ERICH2	2	170783036	2_104	0	0.0173510234430267	4.74093223511042	7.8106331636759e-07	-0.192477515308611	1
ENSG00000128683.13	GAD1	2	170811149	2_104	0	0.168390477736377	24.8689215236082	3.97623347969849e-05	-2.51718598751805	3
ENSG00000115806.12	GORASP2	2	170928918	2_104	0	0.0184405213734687	5.6005067346012	9.80613609655223e-07	-0.80610160273936	1
ENSG00000198586.13	TLK1	2	171039399	2_104	0	0.0175055357527244	5.08060704576659	8.44478135600852e-07	0.653071369509983	1
ENSG00000123600.19	METTL8	2	171359142	2_104	0	0.0184904444114723	5.24565781157595	9.20968345074446e-07	-0.534229120942429	1
ENSG00000115827.13	DCAF17	2	171435106	2_104	0	0.0172799712313499	5.1076501365382	8.38033834854255e-07	-0.783918290028428	1
ENSG00000071967.11	CYBRD1	2	171524977	2_104	0	0.0171331715725568	4.86728630581055	7.91811953988951e-07	-0.685060428808111	1
ENSG00000077380.15	DYNC1I2	2	171687141	2_104	0	0.0170432546395185	4.74140485676882	7.67285462342247e-07	-0.223545279430124	1
ENSG00000128708.12	HAT1	2	171922612	2_104	0	0.0221179526459901	6.70751234521852	1.40865227619151e-06	-0.37629248572542	1
ENSG00000115840.13	SLC25A12	2	172025679	2_104	0	0.102833605929502	16.6672969972404	1.62741245686795e-05	3.62915351499368	1
ENSG00000144355.14	DLX1	2	172084313	2_104	0	0.0271798877118961	9.58718174240854	2.4742069089064e-06	-1.75089238286609	1
ENSG00000091409.14	ITGA6	2	172401103	2_105	0	0.00891950159619193	4.58263404165911	3.88108506137051e-07	0.0295463956853728	1
ENSG00000152256.13	PDK1	2	172555453	2_105	0	0.0273299873637521	14.7399587779059	3.82501459524863e-06	-1.65782298852114	1
ENSG00000144306.14	SCRN3	2	174395627	2_105	0	0.0112438953783512	8.69216739372775	9.27987815816769e-07	-1.88566863847262	2
ENSG00000163328.13	GPR155	2	174486532	2_105	0	0.00988878204688837	5.36102878778942	5.03371173299377e-07	0.106551575404491	2
ENSG00000115935.17	WIPF1	2	174705685	2_105	0	0.0551681222929243	23.1838153117205	1.21442446527048e-05	2.5770543770762	1
ENSG00000128656.13	CHN1	2	175028605	2_106	0	0.0247426086037975	4.589084146995	1.07812446969169e-06	-0.1821661676207	1
ENSG00000115966.16	ATF2	2	175168643	2_106	0	0.0475285003527674	10.6580444668585	4.80982234948342e-06	1.41706348528482	1
ENSG00000154518.9	ATP5G3	2	175183379	2_106	0	0.0385799185670508	8.71227088992738	3.19146491072263e-06	-1.20673348326377	1
ENSG00000144320.13	LNPK	2	176006803	2_106	0	0.041688722534964	9.43407075850076	3.73435080638025e-06	-1.58131247710188	2
ENSG00000128652.11	HOXD3	2	176136650	2_106	0	0.202419562570614	24.5709768253194	4.72250363747303e-05	2.84798185319756	2
ENSG00000128645.14	HOXD1	2	176188365	2_106	0	0.0308863990298485	6.64482416931571	1.94871428223729e-06	0.958632329436079	1
ENSG00000128654.13	MTX2	2	176269444	2_106	0	0.115438332836007	19.0572315650287	2.08884999747113e-05	2.43304791009234	1
ENSG00000018510.13	AGPS	2	177392663	2_107	0	0.110791041733213	13.5391213596022	1.42427064659671e-05	1.85903936013287	1
ENSG00000196659.9	TTC30B	2	177553217	2_107	0	0.0434765825092459	4.70288228439035	1.941408398076e-06	-0.126173276956403	1
ENSG00000128655.16	PDE11A	2	178108547	2_108	0	0.00961848659530595	4.76214020872264	4.34916935021233e-07	-0.0548483338006726	2
ENSG00000155636.14	RBM45	2	178112094	2_108	0	0.00951955825797479	4.67796037398637	4.22834807997311e-07	-0.118496615461626	1
ENSG00000079156.16	OSBPL6	2	178193688	2_108	0	0.010869188618382	6.1366242033716	6.33321236128431e-07	0.782681013850885	1
ENSG00000180228.12	PRKRA	2	178451344	2_108	0	0.00976868591619484	4.98529300604775	4.62406821020939e-07	0.530728004752851	1
ENSG00000204311.12	DFNB59	2	178451344	2_108	0	0.00976868591619484	4.98529300604774	4.62406821020938e-07	-0.530728004752851	1
ENSG00000079150.17	FKBP7	2	178498958	2_108	0	0.0140359872013652	8.32813104579872	1.10991037401131e-06	1.1096532241569	1
ENSG00000116095.10	PLEKHA3	2	178480456	2_108	0	0.00998413103511242	5.12164793079944	4.85531476640403e-07	-0.528298604162024	1
ENSG00000155657.26	TTN	2	178830510	2_108	0	0.0168386719724711	9.79062334333006	1.56536484631642e-06	1.13640382502747	2
ENSG00000163492.14	CCDC141	2	178863920	2_108	0	0.0101978008672873	5.26426560702711	5.09731787282058e-07	0.443368618076634	1
ENSG00000187231.13	SESTD1	2	179264718	2_108	0	0.029983855890047	15.7687467823598	4.48933545157446e-06	2.02387987354305	2
ENSG00000144331.18	ZNF385B	2	179861799	2_108	0	0.0120666294580077	6.93027786590357	7.94024716087381e-07	0.985494656244519	1
ENSG00000170035.15	UBE2E3	2	180961506	2_109	0	0.0333875582689736	4.59023109262862	1.45517962810908e-06	-0.270971900463773	2
ENSG00000150722.10	PPP1R1C	2	181953462	2_110	0	0.0471298882736437	11.4658134630987	5.13096059061396e-06	-1.34294982508295	1
ENSG00000162998.4	FRZB	2	182784973	2_110	0	0.0551644672490586	12.9392075080241	6.77742160699186e-06	-1.81630347071794	2
ENSG00000061676.14	NCKAP1	2	183038483	2_110	0	0.0258074432011766	5.86573007005134	1.43735634569859e-06	-0.847693199679499	1
ENSG00000162999.12	DUSP19	2	183079224	2_110	0	0.0225347388497266	4.6106776487982	9.86539971666181e-07	-0.29941152802774	2
ENSG00000163002.12	NUP35	2	183119844	2_110	0	0.0227342840800859	4.69222110742799	1.01287802296704e-06	0.147720547465215	1
ENSG00000170396.7	ZNF804A	2	184598393	2_112	0	0.167320954611676	32.7246707439025	5.19903829186136e-05	3.17200976378676	1
ENSG00000188738.14	FSIP2	2	185738225	2_112	0	0.00777219669423157	5.3632369568127	3.95793051008567e-07	0.555332527121301	2
ENSG00000065548.17	ZC3H15	2	186486293	2_112	0	0.00798566072637774	5.49635086347575	4.16756805378479e-07	-0.34992972714679	1
ENSG00000138448.11	ITGAV	2	186638119	2_112	0	0.00839608331292019	5.99154863440394	4.77653786701881e-07	-0.763979275236063	1
ENSG00000144369.12	FAM171B	2	186692567	2_112	0	0.0115281035039891	8.53254899043017	9.33972425554385e-07	-1.16723517444104	1
ENSG00000064989.12	CALCRL	2	187377642	2_112	0	0.0100001697756642	7.44213239876102	7.06646418281597e-07	0.813702325102645	1
ENSG00000003436.15	TFPI	2	187469496	2_112	0	0.00904973328248449	6.48568623398759	5.57300087083585e-07	-0.651555158331327	2
ENSG00000168542.14	COL3A1	2	188974074	2_112	0	0.00728652218493975	4.58323298628056	3.17095167333988e-07	0.0185713471896908	1
ENSG00000204262.11	COL5A2	2	189180361	2_113	0	0.0310784875078491	7.09516852629669	2.09372667930074e-06	-1.01966845068366	1
ENSG00000115368.9	WDR75	2	189442861	2_113	0	0.034451513270747	8.05219871957936	2.63402676699406e-06	1.15580278122627	1
ENSG00000138449.10	SLC40A1	2	189587342	2_113	0	0.0339766582420487	7.92322056348834	2.55611155986646e-06	0.946704509993486	1
ENSG00000138381.9	ASNSD1	2	189661498	2_113	0	0.0280028207192553	6.12853819341003	1.62950641202045e-06	0.896490272477098	1
ENSG00000151687.14	ANKAR	2	189672029	2_113	0	0.0352005237453574	8.2521185219677	2.75811251620832e-06	0.904198905270034	1
ENSG00000128694.11	OSGEPL1	2	189763842	2_113	0	0.030044598717167	6.7812123332654	1.93451075190245e-06	-1.03203512513976	1
ENSG00000128699.13	ORMDL1	2	189784079	2_113	0	0.0265421695540183	5.63209072372689	1.41939561074814e-06	-0.74770134908684	2
ENSG00000064933.17	PMS1	2	189784079	2_113	0	0.0238371361583196	4.63682471492594	1.04947513313917e-06	-0.245958917972159	1
ENSG00000198130.15	HIBCH	2	190344069	2_113	0	0.0241407071509356	4.75396446596712	1.08969087885135e-06	0.252489590376279	1
ENSG00000151689.12	INPP1	2	190342721	2_113	0	0.0236976870536914	4.58253057450999	1.0311188540298e-06	0.0934587723800897	2
ENSG00000151690.14	MFSD6	2	190375585	2_113	0	0.252201324430689	27.1996761062623	6.51341113398006e-05	-3.35429496168561	3
ENSG00000138386.16	NAB1	2	190647268	2_113	0	0.0868515918034182	16.728640248622	1.37954483972308e-05	-2.41054670921518	1
ENSG00000115419.12	GLS	2	190973115	2_113	0	0.0874362025480754	16.7924293516227	1.39412660140026e-05	2.40388897290006	1
ENSG00000138378.17	STAT4	2	191237092	2_114	0	0.0258311935717196	9.44434897168464	2.31640181589526e-06	1.15637847053544	1
ENSG00000196950.13	SLC39A10	2	195574859	2_115	1	0.183854135145458	15.2856844913821	2.66842923552422e-05	3.44815389055719	1
ENSG00000226124.6	FTCDNL1	2	199761955	2_118	0	0.00628107717841642	15.2089308488659	9.07047878453114e-07	-4.33366036493709	2
ENSG00000178074.5	C2orf69	2	199910402	2_118	1	0.288057727841605	45.7797421706137	0.000125213244752478	8.06760419543267	1
ENSG00000162971.10	TYW5	2	199955071	2_118	0	0.0130446309529242	37.3702570739219	4.62865998352813e-06	-7.38596655871305	2
ENSG00000162972.10	MAIP1	2	199955782	2_118	1	0.335426598042626	45.2642033594815	0.000144161660361766	7.97963743237511	1
ENSG00000196141.13	SPATS2L	2	200349871	2_118	0	0.0200437369509233	14.1907328865447	2.70072843311417e-06	-1.53400613336906	1
ENSG00000163535.17	SGO2	2	200509191	2_118	0	0.00961172550257494	10.1573404992176	9.26997936864231e-07	-1.78863260051251	2
ENSG00000155729.12	KCTD18	2	200519526	2_118	0	0.00616578144089386	4.78365479894323	2.80056305465039e-07	-0.332900809847174	2
ENSG00000138356.13	AOX1	2	200680307	2_118	0	0.0111149282671886	8.25471701834659	8.71176698426321e-07	0.0154789606270673	1
ENSG00000240344.8	PPIL3	2	200871443	2_119	0	0.0440381957034163	5.07847167281504	2.12353756624399e-06	-0.269447527316241	2
ENSG00000155744.9	FAM126B	2	201067007	2_119	0	0.0418890377686952	4.61175604863239	1.83427356483384e-06	-0.0699587569420549	1
ENSG00000119013.8	NDUFB3	2	201067007	2_119	0	0.0418890377686952	4.61175604863239	1.83427356483384e-06	-0.0699587569420549	1
ENSG00000003402.19	CFLAR	2	201116120	2_119	0	0.0422228970391636	4.68578241049764	1.87857069319932e-06	0.307614105947172	2
ENSG00000003400.14	CASP10	2	201183110	2_119	0	0.0418180844813645	4.59595218694176	1.82489144140453e-06	0.274394236302387	2
ENSG00000064012.21	CASP8	2	201233408	2_119	0	0.0435588580971469	4.97634414203602	2.05818443500176e-06	0.359767854862217	2
ENSG00000155749.12	ALS2CR12	2	201357784	2_119	0	0.0421343079716314	4.66619555785456	1.86679314733001e-06	-0.161455227416754	1
ENSG00000115993.12	TRAK2	2	201452337	2_119	0	0.0679087321787932	9.13951478947815	5.89313186808325e-06	1.03902379571602	1
ENSG00000155755.18	TMEM237	2	201643259	2_119	0	0.0419938717834412	4.63506355278139	1.84815762304262e-06	-0.120538810796846	1
ENSG00000082126.17	MPP4	2	201702041	2_119	0	0.0550033270560841	7.15804138626798	3.73835518572213e-06	0.671444207991043	1
ENSG00000003393.14	ALS2	2	201780819	2_119	0	0.0418064287988854	4.59335237684399	1.82335079559733e-06	-0.0513010791168802	1
ENSG00000138395.14	CDK15	2	201790118	2_119	0	0.0430041507097971	4.85677714222785	1.98315175172586e-06	-0.373537009625642	1
ENSG00000155760.2	FZD7	2	202034208	2_120	0	0.0208383314391446	5.56319671545271	1.10074001612036e-06	0.0815439306374432	1
ENSG00000055044.10	NOP58	2	202264235	2_120	0	0.0616232796870934	15.6548657442657	9.15991730020303e-06	-2.35435645697382	1
ENSG00000204217.13	BMPR2	2	202373784	2_120	0	0.0916491488667803	19.4098867900623	1.68907461583943e-05	2.83878526752906	1
ENSG00000138439.11	FAM117B	2	202634789	2_120	0	0.0911138821075143	19.3541180187819	1.6743850314839e-05	-2.52109326098725	1
ENSG00000138380.17	CARF	2	202912503	2_120	0	0.019841729717999	5.11034726428868	9.62780618537492e-07	-0.566576047549567	2
ENSG00000144426.18	NBEAL1	2	203012510	2_120	0	0.050237210652064	13.7389635059506	6.55355403434797e-06	1.79914295934113	1
ENSG00000116117.17	PARD3B	2	204521348	2_120	0	0.0412431931113055	11.8967806417261	4.65885434027944e-06	-1.3628468220121	1
ENSG00000118257.16	NRP2	2	205681426	2_121	0	0.041784292343278	8.74128594727259	3.46805339521284e-06	1.07124257599947	1
ENSG00000114933.15	INO80D	2	206081672	2_122	0	0.0130673257441457	5.05410662722131	6.27088034747587e-07	0.300539100613016	1
ENSG00000023228.13	NDUFS1	2	206136174	2_122	0	0.0262516297597956	11.1455479784283	2.77814617633964e-06	-1.79780795528773	1
ENSG00000183671.12	GPR1	2	206217980	2_122	0	0.0601780518409376	19.1104584816549	1.09195974212681e-05	-2.27860336224954	1
ENSG00000204186.7	ZDBF2	2	206276156	2_122	0	0.0665175358268271	19.4822616022759	1.23047535475133e-05	2.55737484600332	1
ENSG00000114948.12	ADAM23	2	206439865	2_122	0	0.0124223860841358	4.59470604258819	5.41951161284322e-07	-0.117760987878898	2
ENSG00000138400.12	MDH1B	2	206765369	2_122	0	0.012471757382827	4.63435999482769	5.48800902791264e-07	-0.243142741799707	2
ENSG00000118246.13	FASTKD2	2	206765614	2_122	0	0.0131331907651503	5.09902364005234	6.35849998868365e-07	-0.449113952649617	1
ENSG00000118263.14	KLF7	2	207175083	2_122	0	0.103608469037647	24.2048891046393	2.38119932334235e-05	3.0268556305047	1
ENSG00000144401.14	METTL21A	2	207628851	2_122	0	0.712815177460147	20.8587266836696	0.000141176408236129	-4.17285335745362	1
ENSG00000163249.11	CCNYL1	2	207687098	2_122	0	0.0736082062802544	20.7826393223564	1.45252739540073e-05	1.95740339021298	2
ENSG00000115020.16	PIKFYVE	2	208265568	2_123	0	0.0488360431390059	6.1816979040193	2.86645839754827e-06	-0.792196719735954	2
ENSG00000078018.19	MAP2	2	209422038	2_124	0	0.0209258312952617	5.74246395938359	1.14098095323859e-06	1.03514589099428	2
ENSG00000115361.7	ACADL	2	210224164	2_124	0	0.0202317310593492	5.43074354651496	1.04325322248226e-06	-0.212325194005175	1
ENSG00000115365.11	LANCL1	2	210477778	2_124	0	0.0185498830524541	4.62905726925396	8.15325689699515e-07	-0.0315459861174627	1
ENSG00000021826.14	CPS1	2	210477414	2_124	0	0.0186157605513717	4.66179324034093	8.24007545739474e-07	0	1
ENSG00000178568.14	ERBB4	2	212538367	2_125	0	0.0226624866191442	10.2080434071778	2.19658222832574e-06	2.69382214361033	1
ENSG00000144451.18	SPAG16	2	213283575	2_126	0	0.0563849955478856	10.5798069496797	5.6642014447215e-06	-1.82350831476551	1
ENSG00000138376.10	BARD1	2	214808273	2_127	0	0.0214927752372627	5.9508901562586	1.21442815653644e-06	-0.626270382097895	2
ENSG00000138363.14	ATIC	2	215312057	2_127	0	0.018876127223046	4.75135247119611	8.51584095100855e-07	0.235556829196835	2
ENSG00000118242.15	MREG	2	216033935	2_127	0	0.0269155973051122	8.03318281483729	2.05300056706838e-06	1.09023432738978	1
ENSG00000163449.10	TMEM169	2	216082628	2_127	0	0.0366562368886439	10.900686075871	3.79401556282753e-06	-1.46646205659565	1
ENSG00000115425.13	PECR	2	216106078	2_127	0	0.0359155426958778	10.7107997206637	3.65259675150015e-06	-1.26299901030466	1
ENSG00000079246.15	XRCC5	2	216108009	2_127	0	0.0330721872816366	9.94417488901999	3.12269141353821e-06	-1.17606590105866	2
ENSG00000138375.12	SMARCAL1	2	216412526	2_127	0	0.0283602395387178	8.51775608122041	2.29367822020719e-06	0.976303645402009	2
ENSG00000197756.9	RPL37A	2	216498338	2_127	0	0.188879879421001	26.5416935282662	4.76005229234137e-05	-2.93958505297908	1
ENSG00000115461.4	IGFBP5	2	216690955	2_127	0	0.0341330057076323	10.2375193548997	3.31792577311369e-06	1.08279253407905	1
ENSG00000231672.6	DIRC3	2	217757302	2_129	0	0.0329496783400695	7.54180155733518	2.35952007651901e-06	0.909456688870278	3
ENSG00000188282.12	RUFY4	2	218034950	2_129	0	0.0793250247253055	15.9447961991303	1.20095458775895e-05	-1.95379704639719	1
ENSG00000163466.15	ARPC2	2	218216699	2_129	0	0.0857114160592145	16.615599738545	1.35223473885167e-05	-1.97361909995456	1
ENSG00000179921.14	GPBAR1	2	218259499	2_129	0	0.0286526387485571	6.08489027392188	1.65544506013495e-06	0.460193115295967	1
ENSG00000127837.9	AAMP	2	218270227	2_129	0	0.0285512125156766	6.05378681399194	1.64115302085954e-06	0.455107489552469	1
ENSG00000127838.13	PNKD	2	218270227	2_129	0	0.0285512125156766	6.05378681399194	1.64115302085954e-06	0.455107489552469	1
ENSG00000135926.14	TMBIM1	2	218292881	2_129	0	0.0414092043700594	9.36584729134325	3.6824881272527e-06	1.01096729368597	2
ENSG00000018280.16	SLC11A1	2	218381984	2_129	0	0.0249188324981193	4.92501822081426	1.16528707433351e-06	-0.221682519996153	1
ENSG00000135913.10	USP37	2	218567846	2_129	0	0.0382273251953802	9.01366041810656	3.27169266415699e-06	1.41999909784484	2
ENSG00000144580.13	CNOT9	2	218568666	2_129	0	0.0241788100487773	4.65459270786505	1.06859713380327e-06	0.0309914205107155	1
ENSG00000115556.13	PLCD4	2	218608011	2_129	0	0.0429474305276103	10.2130419398305	4.16475729871855e-06	-1.66654564991835	1
ENSG00000074582.12	BCS1L	2	218658716	2_129	0	0.0239586950186688	4.59149195856339	1.04451428545824e-06	0.145207690822833	1
ENSG00000115568.15	ZNF142	2	218659366	2_129	0	0.0239707325986521	4.61026609930974	1.04931213918974e-06	0.220605703395482	1
ENSG00000163481.7	RNF25	2	218678251	2_129	0	0.0268691532434401	5.70805789630382	1.45626276931024e-06	-0.628533046749281	1
ENSG00000163482.11	STK36	2	218672452	2_129	0	0.0247753379510688	4.85669966330708	1.14250532183744e-06	-0.102314382830177	1
ENSG00000135912.10	TTLL4	2	218713638	2_129	0	0.0564976842215053	12.9019272334977	6.92121964609082e-06	-1.96150587347223	1
ENSG00000135929.8	CYP27A1	2	218780830	2_129	0	0.0319469710513489	7.31305165346128	2.21832782117156e-06	1.24156616890215	1
ENSG00000187736.12	NHEJ1	2	219160586	2_129	0	0.0260294157594163	9.12208890412008	2.25453051405932e-06	2.3530524844525	3
ENSG00000213901.10	SLC23A3	2	219170383	2_129	1	0.106548853528481	18.1175269017313	1.8329266793434e-05	4.0619540629867	3
ENSG00000144567.10	FAM134A	2	219177206	2_129	1	0.42422827903846	22.4310497908907	9.03538393229606e-05	-4.47367433905629	2
ENSG00000115649.15	CNPPD1	2	219164178	2_129	0	0.0273276193045688	8.41761273224482	2.18417854687781e-06	-1.91357672546163	2
ENSG00000158552.12	ZFAND2B	2	219185985	2_129	1	0.320811911491769	21.8987805370697	6.67064475534674e-05	-4.37041969937287	1
ENSG00000115657.12	ABCB6	2	219218731	2_129	0	0.0266069221380583	6.03254437667642	1.52402664810014e-06	0.971846487216783	1
ENSG00000198925.10	ATG9A	2	219229250	2_129	0	0.0244422144649528	4.74008665254352	1.10007989654123e-06	0.148458524913476	2
ENSG00000163521.15	GLB1L	2	219241237	2_129	0	0.0717139259592202	19.2345739536084	1.30973509976093e-05	-3.1805087583524	2
ENSG00000115661.13	STK16	2	219241237	2_129	0	0.105789254929784	23.2251772007458	2.33291003596641e-05	-3.39798040234839	2
ENSG00000127824.13	TUBA4A	2	219278362	2_129	0	0.0341018005379764	7.44366332756345	2.41024632131657e-06	-0.434970379060179	1
ENSG00000123992.18	DNPEP	2	219400887	2_129	0	0.0250702458302305	4.93518496873485	1.17478778920831e-06	0.108154537016608	1
ENSG00000175084.11	DES	2	219418182	2_129	0	0.0284358432455764	6.4613065590697	1.74455174305741e-06	0.874987146921729	1
ENSG00000072195.14	SPEG	2	219434550	2_129	0	0.0307579364537327	6.99065534237314	2.0416085834393e-06	-0.939170850144341	1
ENSG00000072182.12	ASIC4	2	219498443	2_129	0	0.0758745720172701	15.5762836800507	1.12216701593596e-05	1.9287537725071	2
ENSG00000123989.13	CHPF	2	219543916	2_129	0	0.0251114353323159	5.26410843034527	1.25514459475982e-06	-0.764485200814802	1
ENSG00000188760.10	TMEM198	2	219542000	2_129	0	0.0266826822909215	5.71629061691843	1.44824214677273e-06	-0.727019665909441	2
ENSG00000123999.4	INHA	2	219568235	2_129	0	0.0285997087326499	6.0830659173912	1.65189154217606e-06	-0.40844675377766	2
ENSG00000144589.21	STK11IP	2	219597918	2_131	0	0.00743049524976103	4.60241665617954	3.24714057437125e-07	0.0341883709083787	1
ENSG00000116106.11	EPHA4	2	221227655	2_131	0	0.0476839917105145	21.7930405118544	9.86706131064179e-06	2.1654536309469	3
ENSG00000135903.18	PAX3	2	222296905	2_131	0	0.0170578767770704	12.2548465367806	1.984861677456e-06	1.35703634249693	1
ENSG00000123983.13	ACSL3	2	222842890	2_131	0	0.0153805429957214	11.2585851730491	1.64419333186229e-06	1.34152318387953	1
ENSG00000152049.6	KCNE4	2	223050132	2_131	0	0.0235297303673794	15.1870047606671	3.39302044386149e-06	-1.64922238227456	1
ENSG00000124019.9	FAM124B	2	224397328	2_132	0	0.0250880147979796	5.01567806529635	1.19479486435421e-06	0.699838683154967	2
ENSG00000036257.12	CUL3	2	224588962	2_132	0	0.0293449000001316	8.40708346348693	2.34247729285387e-06	-1.74924268728615	1
ENSG00000144460.12	NYAP2	2	224975318	2_133	0	0.0654118135572742	14.0480382468501	8.72507699204709e-06	1.54704721854225	2
ENSG00000081052.11	COL4A4	2	227153955	2_133	0	0.0237003313858393	4.58501598756267	1.03179321972129e-06	-0.010149818850504	1
ENSG00000169031.18	COL4A3	2	227153955	2_133	0	0.0244639009762417	4.8784867672981	1.13320436382277e-06	0.313011082762831	2
ENSG00000153820.12	SPHKAP	2	228153518	2_134	0	0.186840326831618	24.2619385863007	4.30421061455123e-05	3.30543309723171	1
ENSG00000168958.19	MFF	2	227324777	2_134	0	0.0195682075043896	4.80628243510956	8.9301289442381e-07	0.346571440566589	2
ENSG00000135917.13	SLC19A3	2	227700940	2_134	0	0.0209405157457584	5.4986889690778	1.09331152260774e-06	0.592945938862885	3
ENSG00000115009.11	CCL20	2	227805721	2_134	0	0.0268327871282532	7.79898939368925	1.98701667536763e-06	-0.96893699349459	1
ENSG00000123977.9	DAW1	2	227940635	2_134	0	0.0219998938919939	6.0790575242029	1.26985530009866e-06	0.862964599857881	1
ENSG00000153832.11	FBXO36	2	230013473	2_135	0	0.0372531530437661	13.4368875114886	4.75290479212817e-06	-1.12300801988261	1
ENSG00000153827.13	TRIP12	2	229920912	2_135	0	0.0201097989393728	7.72255644605963	1.47457279314283e-06	1.43867085615623	1
ENSG00000163053.10	SLC16A14	2	230069466	2_135	0	0.036108519773197	13.1469827673293	4.50747343485435e-06	1.45568622677069	1
ENSG00000135899.17	SP110	2	230178086	2_135	0	0.015072107303327	5.0610080990494	7.24283191210235e-07	-0.548335425015708	3
ENSG00000185404.16	SP140L	2	230328083	2_135	0	0.0406592778988948	14.2520675878924	5.502181741867e-06	1.78497375619822	1
ENSG00000067066.16	SP100	2	230414506	2_135	0	0.0192368390069604	7.31256040565048	1.33567431257877e-06	-0.732219651285682	2
ENSG00000135916.15	ITM2C	2	230862833	2_135	0	0.021908938580916	8.51459264466177	1.77126120220108e-06	-0.977386670398401	2
ENSG00000204128.5	C2orf72	2	231040159	2_136	0	0.0375310717806611	7.10988563012715	2.53367542050355e-06	0.973250231110757	1
ENSG00000135914.5	HTR2B	2	231104118	2_136	0	0.0307747310289451	5.26539804436078	1.53858987614213e-06	0.322380044095949	2
ENSG00000135931.17	ARMC9	2	231197437	2_136	0	0.0318163548173916	5.57438537211358	1.68401054794093e-06	-0.445680832836765	1
ENSG00000156966.6	B3GNT7	2	231189753	2_136	0	0.063127743044443	11.973390539103	7.17686550564252e-06	1.60740533829423	1
ENSG00000171596.6	NMUR1	2	231524502	2_136	0	0.0375543716032198	7.1156586542209	2.53730691147077e-06	-0.84838813752354	3
ENSG00000187514.16	PTMA	2	231706100	2_136	0	0.0360273035627576	6.72943311601714	2.30201228352251e-06	0.870282616500631	1
ENSG00000156973.13	PDE6D	2	231789271	2_136	0	0.0307174175485174	5.24809896676762	1.53067896559129e-06	0.427841062672651	1
ENSG00000221944.6	TIGD1	2	232550122	2_136	0	0.034159701873864	6.23453088285222	2.02215875996154e-06	-0.712483391894437	1
ENSG00000204120.14	GIGYF2	2	232613222	2_136	0	0.0335577750625951	6.06932635865315	1.93388678787256e-06	-0.610727707829174	1
ENSG00000182600.9	C2orf82	2	232856815	2_137	0	0.0931550825268892	19.0124796629594	1.68167750246281e-05	-2.7532264615721	1
ENSG00000085978.21	ATG16L1	2	233277843	2_137	0	0.025807457566692	5.12512331254606	1.2558765112573e-06	-0.396236248933512	1
ENSG00000077044.10	DGKD	2	233354365	2_137	0	0.0749632035588871	14.9512907156791	1.06420236748471e-05	-1.73249804161138	1
ENSG00000085982.13	USP40	2	233566769	2_137	0	0.212767282956046	24.478122346969	4.9451599761012e-05	-2.60760349299778	1
ENSG00000123485.11	HJURP	2	233854252	2_137	0	0.0246696954683879	4.64649911467569	1.08839626799961e-06	-0.118952645852196	1
ENSG00000132321.16	IQCA1	2	236369187	2_139	0	0.317055109307631	27.5095885441616	8.28163808928873e-05	3.33165804643986	2
ENSG00000163359.15	COL6A3	2	237319713	2_140	0	0.0467188355792549	6.93727127696516	3.07735843974651e-06	-0.801292064509766	1
ENSG00000124839.12	RAB17	2	237597210	2_140	0	0.0406287433137784	5.63404579442604	2.17345753242379e-06	-0.635340491121953	1
ENSG00000124831.18	LRRFIP1	2	237761373	2_140	0	0.0543066035268478	8.34557865285772	4.30334825103846e-06	1.18782963273393	1
ENSG00000177483.11	RBM44	2	237783839	2_140	0	0.0560949858819501	8.64938740277504	4.60687882647015e-06	1.3117788887038	3
ENSG00000132329.10	RAMP1	2	237903394	2_141	0	0.0414231257984856	5.24394590845483	2.06252142128011e-06	-0.455268751834534	1
ENSG00000184182.18	UBE2F	2	237906850	2_141	0	0.0431698414151236	5.62913828471659	2.3073834202607e-06	-0.584886418033514	2
ENSG00000132330.16	SCLY	2	238093190	2_141	0	0.0392158486848402	4.73374932748456	1.76264263790234e-06	-0.528014363392933	1
ENSG00000144488.14	ESPNL	2	238100744	2_141	0	0.0667961304525088	9.72035393939023	6.16496733492914e-06	1.32151851075908	3
ENSG00000168427.8	KLHL30	2	238125260	2_141	0	0.0385847578315742	4.58265224465065	1.67892028984756e-06	-0.00956703115160262	6
ENSG00000178752.15	ERFE	2	238153284	2_141	0	0.0432373878381396	5.64371342091225	2.31697740203286e-06	0.601418602165546	2
ENSG00000132323.8	ILKAP	2	238203982	2_141	0	0.0717364376312326	10.3934045095069	7.07937688118283e-06	1.96929952955663	1
ENSG00000144485.10	HES6	2	237905305	2_141	0	0.110839256899103	14.5356055152504	1.5297629217122e-05	-1.59616410185619	1
ENSG00000132326.11	PER2	2	238289924	2_141	0	0.0528090476201981	7.51293330349331	3.76717040383933e-06	-0.739570520165613	1
ENSG00000204104.11	TRAF3IP1	2	238316563	2_141	0	0.0393073044223707	4.75543900039541	1.77484844424084e-06	-0.401683038295837	3
ENSG00000065802.11	ASB1	2	238422941	2_141	0	0.0615777957606063	8.95466891343975	5.23565557127598e-06	1.35263853660754	1
ENSG00000068024.16	HDAC4	2	239353602	2_143	0	0.0168618544962704	5.22116053169748	8.35929747879306e-07	-0.390371252571651	2
ENSG00000130414.11	NDUFA10	2	240027371	2_143	0	0.0211173720356813	7.29950708313379	1.46362831378897e-06	0.796031729321208	1
ENSG00000063660.8	GPC1	2	240401845	2_143	0	0.0225531953669622	7.90772421687928	1.693390010932e-06	-1.29363810613628	3
ENSG00000142327.12	RNPEPL1	2	240579676	2_143	0	0.0432798176735903	13.9596110969842	5.73662073977577e-06	1.54714929773609	1
ENSG00000142330.19	CAPN10	2	240586423	2_143	0	0.0287366114955615	10.151506747196	2.76989598633418e-06	-1.20121488858939	2
ENSG00000162804.13	SNED1	2	240991974	2_143	0	0.0240517202332345	8.50292202101641	1.94183237067259e-06	-1.08903143040058	2
ENSG00000122085.16	MTERF4	2	241094178	2_143	0	0.0183365816279829	5.99507116156719	1.04378275052359e-06	0.733913772308526	3
ENSG00000115687.13	PASK	2	241150035	2_143	0	0.0198724503930803	6.73798706252045	1.27139058517209e-06	0.839412789670663	1
ENSG00000115685.14	PPP1R7	2	241149230	2_143	0	0.0185961196391816	6.1248510650942	1.0814719533096e-06	-0.701836069296309	2
ENSG00000146205.13	ANO7	2	241217826	2_144	0	0.101470628553581	17.2395142215364	1.66097375948812e-05	-1.90639803860165	1
ENSG00000168385.17	SEPT2	2	241315963	2_144	0	0.0295438003784868	5.65244880888611	1.58562467250942e-06	-0.562626825638063	1
ENSG00000115677.16	HDLBP	2	241317232	2_144	0	0.036634356213202	7.65065532920244	2.66124340183477e-06	-0.985848441043871	1
ENSG00000006607.13	FARP2	2	241357676	2_144	0	0.0472901297104142	10.0310404121717	4.50416075335656e-06	1.35905200667405	3
ENSG00000115694.14	STK25	2	241502345	2_144	0	0.0404406945968804	8.57101506974332	3.29115443533631e-06	-1.26302222001806	1
ENSG00000176720.4	BOK	2	241568276	2_144	0	0.0670342781914111	13.3045970053326	8.46829655785412e-06	-1.58319977233204	1
ENSG00000176946.11	THAP4	2	241551467	2_144	0	0.162216613660808	21.7887203192944	3.35601931882335e-05	2.3478518717219	2
ENSG00000168393.12	DTYMK	2	241683277	2_144	0	0.0862009050634472	15.6842602276968	1.28372873286437e-05	-1.95538243972928	1
ENSG00000168395.15	ING5	2	241687101	2_144	0	0.0846689451460865	15.5138844525781	1.24721721996056e-05	1.8447440043433	3
ENSG00000134115.12	CNTN6	3	1092518	3_1	0	0.0290177498244737	5.06243659310987	1.39482822082762e-06	0.304944951170252	1
ENSG00000144619.14	CNTN4	3	2080171	3_2	0	0.0147009589357358	5.49732739899326	7.6735206089078e-07	0.417638768304272	1
ENSG00000072756.16	TRNT1	3	3126390	3_4	0	0.0136463565550039	6.77663674341181	8.78068338217e-07	0.710432942382953	3
ENSG00000113851.14	CRBN	3	3145319	3_4	0	0.0515262316453041	19.0960095347292	9.34261390063799e-06	1.97537251192681	2
ENSG00000170364.12	SETMAR	3	4306906	3_4	0	0.010763257620499	4.5907978563909	4.69168993068325e-07	-0.0444103218989231	2
ENSG00000144455.13	SUMF1	3	4368850	3_4	0	0.0126387316523849	6.06988948038166	7.28419684215213e-07	0.583443427626801	4
ENSG00000150995.18	ITPR1	3	4493696	3_4	0	0.0108125487515099	4.63285608998226	4.75635526041728e-07	0.118392561992724	1
ENSG00000134108.12	ARL8B	3	5125933	3_4	0	0.0128674049382315	6.23507664608938	7.6178104432426e-07	0.629006946526798	1
ENSG00000196277.15	GRM7	3	7220499	3_6	0	0.0353266644466512	6.82995256564611	2.29096111275494e-06	-0.898574529646024	1
ENSG00000182533.6	CAV3	3	8712483	3_7	0	0.0334877224240203	5.83742400122246	1.856112294425e-06	0.502266036733987	3
ENSG00000180914.10	OXTR	3	8780056	3_7	0	0.037663234837675	6.93011732481137	2.47830984501235e-06	0.769130249931816	2
ENSG00000070950.9	RAD18	3	8963418	3_7	0	0.0342068396380637	6.03485819776445	1.96009634259464e-06	-0.636369799872955	2
ENSG00000134077.15	THUMPD3	3	9363193	3_7	0	0.269211369907936	25.9279844787115	6.62764980389451e-05	-3.1081708530896	1
ENSG00000168137.15	SETD5	3	9397385	3_7	0	0.0301814737581735	4.8722681941948	1.39626877310501e-06	-0.0748059519681246	1
ENSG00000163719.19	MTMR14	3	9649842	3_8	0	0.0150032824864069	4.59673918639915	6.54837506692898e-07	-0.0239401389600048	1
ENSG00000144550.12	CPNE9	3	9703359	3_8	0	0.0323582808930276	11.5970394785779	3.56311609577996e-06	-1.34839893284595	1
ENSG00000114026.21	OGG1	3	9749660	3_8	0	0.0161978301485357	5.3184033462105	8.17966483063879e-07	0.406002895388766	1
ENSG00000134072.10	CAMK1	3	9770367	3_8	0	0.0534289236874377	16.1659357193808	8.20114838761484e-06	-1.91969454702108	1
ENSG00000171148.13	TADA3	3	9792302	3_8	0	0.045287965240202	14.6181279927047	6.28596510008198e-06	1.76032022077655	2
ENSG00000214021.15	TTLL3	3	9807893	3_8	0	0.0522936427151515	16.0001620519576	7.94457507481718e-06	-1.9098442890127	4
ENSG00000171135.13	JAGN1	3	9887004	3_8	0	0.0149784898647901	4.58256091092606	6.51738944521253e-07	0.0886455852091804	1
ENSG00000163701.18	IL17RE	3	9864863	3_8	0	0.0539388047148286	16.3982899244941	8.39841392634145e-06	-1.88542874448493	2
ENSG00000163702.18	IL17RC	3	9927809	3_8	0	0.0364105955848543	12.5985448030908	4.35557568300772e-06	-1.51006009660473	1
ENSG00000163703.17	CRELD1	3	9937976	3_8	0	0.0155319097466103	4.94695266279369	7.29558311772585e-07	-0.29265909420351	1
ENSG00000163704.11	PRRT3	3	9953720	3_8	0	0.0150564829620573	4.64385087347881	6.63894695634826e-07	-0.113055457982663	1
ENSG00000125037.12	EMC3	3	9986610	3_8	0	0.0253769131049978	9.55662131059029	2.30271699591922e-06	1.07860889851665	2
ENSG00000134070.4	IRAK2	3	10164461	3_8	0	0.0163972026353907	5.39100651955812	8.39338254713409e-07	-0.321229170707974	1
ENSG00000157017.15	GHRL	3	10306023	3_8	0	0.0221909913209273	8.0457389195531	1.6952745260473e-06	1.53800848466169	1
ENSG00000157087.17	ATP2B2	3	10549508	3_8	0	0.029609787417648	10.9203365332588	3.07021442943246e-06	-1.41175380125149	1
ENSG00000157103.10	SLC6A1	3	10992142	3_9	0	0.0261901704190185	8.96702521322006	2.22989345112772e-06	0.995019703056689	3
ENSG00000197548.12	ATG7	3	11271528	3_9	0	0.0173225402092014	5.14535938677651	8.46300678594618e-07	-0.277483527608942	4
ENSG00000144559.10	TAMM41	3	11848452	3_9	0	0.0177270058307296	5.35840896397393	9.01921295009396e-07	0.453683736262767	1
ENSG00000157152.16	SYN2	3	12046548	3_9	0	0.267942006619831	31.2840827355911	7.95905723944159e-05	3.77843319226052	1
ENSG00000157150.4	TIMP4	3	12159968	3_9	0	0.044428345121867	13.8788394272204	5.8547814045417e-06	2.45631745285174	1
ENSG00000154743.17	TSEN2	3	12484157	3_9	0	0.0243795772551191	8.30367243920632	1.92217877032258e-06	-1.42091928464459	3
ENSG00000075975.15	MKRN2	3	12557101	3_9	0	0.0823379658884442	19.6802342245599	1.53860731713326e-05	2.38364313231322	4
ENSG00000225526.4	MKRN2OS	3	12561203	3_9	0	0.019465875508623	6.22248260164216	1.15009847963443e-06	0.630382420840231	1
ENSG00000132155.11	RAF1	3	12663395	3_9	0	0.0717366856891271	18.3756895820705	1.25164840565711e-05	2.53292853306487	1
ENSG00000144712.11	CAND2	3	12812626	3_9	0	0.0622883127850683	17.0446806052421	1.00807496995851e-05	-1.79536166861921	2
ENSG00000144713.12	RPL32	3	12841494	3_9	0	0.0187179951520906	5.86061023145734	1.04159663021241e-06	-0.488567634544941	1
ENSG00000144711.13	IQSEC1	3	13073352	3_10	0	0.0533070721633473	10.1915186818702	5.15847264312422e-06	-1.36184937838419	1
ENSG00000163528.12	CHCHD4	3	14123707	3_10	0	0.0433577663451884	8.26024317372935	3.40061236902519e-06	-1.05188503159519	2
ENSG00000170876.7	TMEM43	3	14142514	3_10	0	0.0387914984459599	7.22301057549132	2.66043224818477e-06	-0.837812177255316	2
ENSG00000154767.14	XPC	3	14252340	3_10	0	0.0385596797407802	7.1671990699966	2.62409940159789e-06	-0.801959738601609	1
ENSG00000170860.3	LSM3	3	14177502	3_10	0	0.0479009200134087	9.19081185134648	4.18018138731875e-06	1.19865486776878	1
ENSG00000131389.16	SLC6A6	3	14437921	3_10	0	0.0526977705862549	10.0838293741356	5.04562683481585e-06	1.22851019994306	1
ENSG00000144596.12	GRIP2	3	14534139	3_10	0	0.0599318953762131	11.2905500564548	6.42496121008133e-06	-1.42719345026648	1
ENSG00000154781.15	CCDC174	3	14660765	3_10	0	0.162637296232417	20.8540514093688	3.22038638856754e-05	-2.39376727328532	1
ENSG00000131368.7	MRPS25	3	15063435	3_12	0	0.0095198672693656	6.20058144766263	5.6048075708463e-07	-0.543647048454442	2
ENSG00000131381.12	RBSN	3	15099772	3_12	0	0.00875660697349889	5.37799756697996	4.47150639002609e-07	0.455714493300164	2
ENSG00000131375.9	CAPN7	3	15206289	3_12	0	0.0102278643715847	6.79822132875362	6.60203248433377e-07	-0.915624560794417	2
ENSG00000131370.15	SH3BP5	3	15315183	3_12	0	0.0160549534400203	10.9070295150484	1.66269632003104e-06	-1.15136150019319	3
ENSG00000144597.13	EAF1	3	15432008	3_12	0	0.0138714240466978	9.37961878796827	1.23538872371562e-06	-1.50904332376487	2
ENSG00000206561.12	COLQ	3	15521324	3_12	0	0.00837392720333474	5.02404497832993	3.9946625377252e-07	-0.0151764659143174	3
ENSG00000154814.13	OXNAD1	3	16217384	3_12	0	0.0126889685863226	8.9648331773739	1.08010488776202e-06	-1.02412926935961	2
ENSG00000154813.9	DPH3	3	16264511	3_12	0	0.0130816516079809	8.67460406042096	1.07748103985647e-06	-0.922861370434795	2
ENSG00000131378.13	RFTN1	3	16514168	3_12	0	0.00840155286886768	4.99151562172744	3.98189126186616e-07	0.0683731419392263	1
ENSG00000154822.17	PLCL2	3	16802230	3_12	0	0.0104290871199344	16.9955661797857	1.68298144990976e-06	4.01583677930304	1
ENSG00000163576.17	EFHB	3	19937479	3_14	0	0.0366829791007688	7.62318951478315	2.65520900180397e-06	0.82690097643353	2
ENSG00000144566.10	RAB5A	3	19946983	3_14	0	0.160599937050774	21.6484422396559	3.30118162226405e-05	-2.84707748875066	2
ENSG00000183977.13	PP2D1	3	19982498	3_14	0	0.0268342063428869	4.72086060373865	1.20283852291848e-06	-0.341935073004038	2
ENSG00000151789.10	ZNF385D	3	21778839	3_17	0	0.126880839809756	26.8844058050403	3.23887273431872e-05	-2.79111087348898	2
ENSG00000170142.11	UBE2E1	3	23805720	3_18	0	0.00757989550162308	4.84837175468235	3.48944636752627e-07	-0.741455619289953	1
ENSG00000197885.10	NKIRAS1	3	23923099	3_18	0	0.00804712331822455	5.24639739868562	4.00866013821338e-07	-0.491485724548682	3
ENSG00000163491.16	NEK10	3	27381692	3_20	0	0.0544665258825107	6.9287907607516	3.58331112729997e-06	0.84911182265153	1
ENSG00000033867.16	SLC4A7	3	27484716	3_20	0	0.0434584616175047	4.81750667394405	1.98789787958061e-06	0.287164035825364	2
ENSG00000163508.12	EOMES	3	27723132	3_20	0	0.0788527193766939	10.4142377221796	7.79725179579187e-06	1.5228226848973	1
ENSG00000163512.13	AZI2	3	28342560	3_21	0	0.0527292579874191	11.9576881292925	5.98682107809266e-06	-1.46280903873885	2
ENSG00000206559.7	ZCWPW2	3	28348550	3_21	0	0.0240643652619267	4.65999720437819	1.06477406374707e-06	0.113485187841154	1
ENSG00000144642.21	RBMS3	3	28575079	3_21	0	0.0259288405685815	5.35087377875703	1.31736220885313e-06	-0.00535830737670335	1
ENSG00000163527.9	STT3B	3	31531267	3_23	0	0.181126885447781	21.6543627390367	3.72413763960405e-05	-3.52574718490948	1
ENSG00000197385.5	ZNF860	3	31985554	3_23	0	0.106692191184733	21.2512191692247	2.1528505464513e-05	-2.54441917334909	1
ENSG00000144645.13	OSBPL10	3	31998372	3_23	0	0.139889785149674	23.6881455845702	3.146403840198e-05	-2.72945947486507	1
ENSG00000152642.10	GPD1L	3	32154824	3_23	0	0.312291381566004	31.2386898243227	9.2629689165666e-05	3.27181718584798	1
ENSG00000170293.8	CMTM8	3	32238503	3_23	0	0.0180706867174213	4.93759065562527	8.47202319419958e-07	-0.248056986514644	2
ENSG00000153551.13	CMTM7	3	32392400	3_24	0	0.0344609595178976	4.6707346374243	1.52830472719878e-06	-0.10688748731625	1
ENSG00000091317.7	CMTM6	3	32502466	3_24	0	0.0345680561790264	4.69957701521968	1.54252114813968e-06	-0.170019340748223	1
ENSG00000144635.8	DYNC1LI1	3	32645365	3_24	0	0.0781033688482019	12.3371004243776	9.14913979531013e-06	-1.86023444168682	1
ENSG00000170266.15	GLB1	3	33097285	3_24	0	0.0389935165387295	5.82040097634746	2.15497732328037e-06	-1.00819855842855	1
ENSG00000170275.14	CRTAP	3	33113893	3_24	0	0.0342471877184505	4.61290624014312	1.50001961615102e-06	0.0416233935110817	3
ENSG00000173705.8	SUSD5	3	33218930	3_25	0	0.00762262957025939	7.3803558571671	5.34170025977316e-07	-1.16553789828653	2
ENSG00000153558.13	FBXL2	3	33392636	3_25	0	0.00605828122782437	5.0028949267155	2.87785035979588e-07	-0.442164015153084	1
ENSG00000153560.11	UBP1	3	33449655	3_25	0	0.508512785828146	22.0022166867843	0.000106234532575545	3.91530674348846	1
ENSG00000170248.13	PDCD6IP	3	33798622	3_25	0	0.069105423328131	24.041838266345	1.57752844811165e-05	-2.24021649330016	1
ENSG00000172995.16	ARPP21	3	35675897	3_27	0	0.0102138945407754	6.15853609283388	5.97263888203006e-07	0.684431659833347	1
ENSG00000144681.10	STAC	3	36380068	3_27	0	0.0456103701577597	19.7247805559631	8.54226763172542e-06	-2.06899614618109	3
ENSG00000163673.7	DCLK3	3	36764355	3_27	0	0.0108114295591828	7.2837450496383	7.47713558282638e-07	1.08541843263412	2
ENSG00000168016.13	TRANK1	3	36943824	3_27	0	0.0161518428480527	11.2224488849275	1.72110399703425e-06	-1.53640522554469	3
ENSG00000178567.7	EPM2AIP1	3	36993455	3_27	0	0.0093319324718365	7.47368615380715	6.62222359929241e-07	-1.61366211709586	1
ENSG00000076242.14	MLH1	3	36993455	3_27	0	0.010146619026055	6.19961803407217	5.97287854866123e-07	-0.688106415454276	2
ENSG00000144674.16	GOLGA4	3	37242640	3_27	0	0.0101069343340277	5.79884386359023	5.5649114246934e-07	-0.157750722141626	2
ENSG00000198590.11	C3orf35	3	37386585	3_27	0	0.0100271135996886	5.73488714827049	5.46006997067001e-07	-0.127522858999875	1
ENSG00000144668.11	ITGA9	3	37743029	3_27	0	0.289100111544702	36.5602640399608	0.000100358689037547	-3.54291669322185	1
ENSG00000136059.14	VILL	3	37987360	3_27	0	0.0086367291767091	4.63309085292655	3.79942184126311e-07	0.134305102837095	1
ENSG00000008226.19	DLEC1	3	38045533	3_27	0	0.00919474143392696	5.15032881660049	4.49647180618171e-07	0.30497013886839	1
ENSG00000172940.11	SLC22A13	3	38255326	3_27	0	0.00867089301248503	4.65825504479251	3.83516883327299e-07	-0.0766996249789717	2
ENSG00000144671.10	SLC22A14	3	38281135	3_27	0	0.0106916310000462	6.39737116180712	6.49445791150407e-07	-0.56218103408056	1
ENSG00000093217.9	XYLB	3	38329065	3_28	0	0.0192141972580577	4.78612340984297	8.73179506809193e-07	-0.389278708273896	2
ENSG00000114739.13	ACVR2B	3	38454574	3_28	0	0.164649333868739	20.8366284643659	3.25750298783518e-05	3.57104697063284	1
ENSG00000168356.11	SCN11A	3	38950616	3_28	0	0.0232253282239922	6.32844196908479	1.39558424845213e-06	-0.691058726754666	1
ENSG00000114745.13	GORASP1	3	39105193	3_28	0	0.0202938179101634	5.20398277355743	1.0027600107693e-06	0.42353121149545	3
ENSG00000168026.18	TTC21A	3	39107217	3_28	0	0.0252541811184742	7.11636114472971	1.70643074548963e-06	0.691557211159006	2
ENSG00000168334.8	XIRP1	3	39191707	3_28	0	0.0742663032560522	17.137223310747	1.20845270833345e-05	-2.0312872440782	2
ENSG00000168028.13	RPSA	3	39407090	3_28	0	0.0199590549917372	5.04263555067298	9.55641393296217e-07	0.395812929953762	1
ENSG00000144659.10	SLC25A38	3	39383433	3_28	0	0.0212806486248488	5.62226896802581	1.13604066145339e-06	0.597628008741487	3
ENSG00000170011.13	MYRIP	3	39818162	3_28	0	0.06446231096561	15.5786404296964	9.53526618242384e-06	-2.17183220131871	1
ENSG00000114784.3	EIF1B	3	40309993	3_29	0	0.0311723834473494	6.51633298216812	1.92872662214203e-06	0.922964873633449	1
ENSG00000188846.13	RPL14	3	40396629	3_29	0	0.223513153256204	25.3588741548895	5.38183589261722e-05	2.64458537323239	1
ENSG00000177873.12	ZNF619	3	40477330	3_29	0	0.0380537290511377	8.37038774128483	3.02440672211604e-06	-1.18756045420034	1
ENSG00000177842.11	ZNF620	3	40507337	3_29	0	0.0273754161383102	5.31166434275584	1.38066637963088e-06	0.529043074717524	1
ENSG00000172888.11	ZNF621	3	40524103	3_29	0	0.0256014234929447	4.69098917263375	1.14031789826445e-06	0.266350649536516	1
ENSG00000168038.10	ULK4	3	41963289	3_30	0	0.0472781213034493	6.62420651108343	2.97366109278662e-06	-0.995013344958611	1
ENSG00000182606.14	TRAK1	3	42061553	3_30	0	0.0500942003922011	7.16521653459374	3.40811440530063e-06	-0.884472683663844	1
ENSG00000114857.17	NKTR	3	42609827	3_31	0	0.0490046434049919	17.0592896184207	7.93771629249688e-06	2.07869363657127	1
ENSG00000114853.13	ZBTB47	3	42653821	3_31	0	0.0187686563331739	8.20624687942924	1.46243023476697e-06	1.32999104973012	1
ENSG00000157119.11	KLHL40	3	42685226	3_31	0	0.0168874546038179	7.2149321367158	1.15689472766683e-06	-0.873233194114315	1
ENSG00000244607.5	CCDC13	3	42769748	3_31	0	0.0128168414278141	4.59527991811537	5.59229894480557e-07	-0.0647057026791371	1
ENSG00000181061.13	HIGD1A	3	42800848	3_31	0	0.0129904639175398	4.79408580292333	5.91327205610298e-07	-0.379721733290249	1
ENSG00000144648.15	ACKR2	3	42804792	3_31	0	0.0308012239077514	12.4533524533824	3.64209819137067e-06	1.4218226805569	1
ENSG00000180432.5	CYP8B1	3	42876414	3_31	0	0.0142866479269714	5.61995533630629	7.62360880904614e-07	-0.669718397642053	1
ENSG00000182983.14	ZNF662	3	42905991	3_31	0	0.0128079747040644	4.6064180142296	5.60197548401976e-07	0.210318041859944	1
ENSG00000144647.5	POMGNT2	3	43106160	3_31	0	0.0129315605414925	4.66594135224118	5.72911592316225e-07	0	1
ENSG00000011198.7	ABHD5	3	43690090	3_31	0	0.0204436718416688	8.67796631448101	1.68451257701728e-06	-1.02514675194672	1
ENSG00000179152.19	TCAIM	3	44338372	3_31	0	0.0424209260737423	15.1870208216156	6.11716408927382e-06	2.09058041457784	1
ENSG00000225873.3	LINC00694	3	44439661	3_31	0	0.057168546903617	17.9188492383328	9.72668084411468e-06	2.26959777015543	1
ENSG00000196345.12	ZKSCAN7	3	44533027	3_31	0	0.0134888027352112	5.16743555297969	6.61829115830723e-07	-0.674763684737479	2
ENSG00000144792.9	ZNF660	3	44578138	3_31	0	0.0228976385694897	9.75891768794288	2.12172819506557e-06	-1.60636869785669	2
ENSG00000186448.14	ZNF197	3	44501538	3_31	0	0.0149126060769694	6.26695543908443	8.87375736008915e-07	-1.16303890684726	2
ENSG00000196653.11	ZNF502	3	44721338	3_31	0	0.0154317783575157	6.30714149196884	9.24157404940789e-07	-0.747861346350425	1
ENSG00000186446.11	ZNF501	3	44713292	3_31	0	0.0133068652578776	4.89267766164765	6.18186847393351e-07	0.127734154282044	3
ENSG00000163808.16	KIF15	3	44761638	3_31	0	0.208173572397715	30.2827217919428	5.98574068758889e-05	-3.34775308757611	1
ENSG00000169964.7	TMEM42	3	44861352	3_31	0	0.0128277613590875	4.66965356477809	5.68765088195613e-07	-0.437906333396905	1
ENSG00000075914.12	EXOSC7	3	44995047	3_31	0	0.0454847761673602	16.5300375584285	7.13899863635065e-06	1.90974806459642	1
ENSG00000163812.13	ZDHHC3	3	44953636	3_31	0	0.0192367841730603	8.41443458830361	1.53693254822091e-06	-0.855553838934345	1
ENSG00000163814.7	CDCP1	3	45145928	3_32	0	0.0388151295581856	6.16775573399308	2.27313695567883e-06	0.657527491245858	1
ENSG00000249992.1	TMEM158	3	45349452	3_32	0	0.0825875396522219	13.2559697797746	1.03949745515087e-05	-1.28319502086159	1
ENSG00000011376.9	LARS2	3	45486931	3_32	0	0.0613339846719418	10.4469463322801	6.08398228425024e-06	1.29674953195227	1
ENSG00000144791.9	LIMD1	3	45608372	3_32	0	0.0341206334341097	4.96859810819142	1.60971262966454e-06	0.273539264484895	2
ENSG00000163818.16	LZTFL1	3	45916197	3_32	0	0.0451922480986193	7.58610743669465	3.25521989956024e-06	-1.10691416035654	2
ENSG00000172215.5	CXCR6	3	45939679	3_32	0	0.0465054572184116	7.85364164398757	3.46794655693423e-06	0.938351583498738	3
ENSG00000163820.14	FYCO1	3	45927176	3_32	0	0.0368115068596873	5.67445983092574	1.9833781214146e-06	-0.814569905921689	3
ENSG00000121807.5	CCR2	3	46353822	3_32	0	0.0364722616943119	5.58830158886067	1.93526270889748e-06	0.524566096289128	1
ENSG00000160791.13	CCR5	3	46370817	3_32	0	0.0364578409497817	5.58465132065945	1.93323391641116e-06	-0.71691761244072	2
ENSG00000121797.9	CCRL2	3	46406497	3_32	0	0.0347962011359851	5.15084838480222	1.70179794924459e-06	-0.589046873448492	1
ENSG00000012223.12	LTF	3	46484897	3_32	0	0.0502631641114918	8.58009327880987	4.09486162445858e-06	1.13997499835086	1
ENSG00000163827.12	LRRC2	3	46565765	3_32	0	0.0336297246965468	4.83393254620039	1.54355210629139e-06	0.345320241146047	1
ENSG00000261603.1	PRSS46	3	46735496	3_33	0	0.0324453673420706	4.74277681638173	1.4611095541974e-06	-0.14808581701425	2
ENSG00000178038.16	ALS2CL	3	46682287	3_33	0	0.0350346802635284	5.45622773801483	1.81504770548571e-06	-0.523689100208574	2
ENSG00000181585.3	TMIE	3	46701257	3_33	0	0.0342803016580265	5.25388393556218	1.7101039346297e-06	-0.355845630077889	1
ENSG00000188086.13	PRSS45	3	46744963	3_33	0	0.0404247755888426	6.78815435449584	2.60553387305987e-06	0.815760437548136	1
ENSG00000178055.11	PRSS42	3	46832552	3_33	0	0.0320331348633436	4.62403429567119	1.40642923532503e-06	0.122814541617356	2
ENSG00000160801.13	PTH1R	3	46877309	3_33	0	0.073550880943066	12.4009910361298	8.66047413808097e-06	-1.45079262760027	2
ENSG00000160796.16	NBEAL2	3	46979634	3_33	0	0.0354794239426347	5.57351717540952	1.87760096771597e-06	0.578610403293123	2
ENSG00000181555.20	SETD2	3	47163449	3_33	0	0.0380724090027244	6.22978181389459	2.25206328658282e-06	-0.734149548079195	3
ENSG00000114650.18	SCAP	3	47476755	3_33	0	0.0403661756308753	6.77463709629091	2.59657599711656e-06	0.750024519775829	1
ENSG00000163832.15	ELP6	3	47513447	3_33	0	0.032513478181006	4.76225258726291	1.4701892894701e-06	-0.15896997026746	1
ENSG00000114646.9	CSPG5	3	47580841	3_33	0	0.0432763237041542	7.42368273476766	3.05047282617165e-06	0.871592341195645	1
ENSG00000164045.11	CDC25A	3	48197712	3_34	0	0.0941730412934919	14.4931221168953	1.29594313183502e-05	-2.63874187676863	1
ENSG00000164048.13	ZNF589	3	48241756	3_34	0	0.0515213116910188	8.79924074978461	4.30456736088766e-06	-1.51418583530917	1
ENSG00000172113.8	NME6	3	48301800	3_34	0	0.0709314043286494	11.8043041009749	7.95016869865156e-06	2.41700312866758	1
ENSG00000164049.14	FBXW12	3	48372047	3_34	0	0.0538509687117605	9.21348048303076	4.71101662790886e-06	-1.79147738926159	1
ENSG00000164051.13	CCDC51	3	48440237	3_34	0	0.0611700759628926	10.4095790990736	6.04602009373584e-06	-1.917523085771	1
ENSG00000232112.3	TMA7	3	48440024	3_34	0	0.0618419648012151	10.512289369147	6.17273997936703e-06	-1.92784946991879	1
ENSG00000164054.15	SHISA5	3	48518906	3_34	0	0.0369723970858668	5.70278929165612	2.00199196897149e-06	1.34186057780075	1
ENSG00000114268.11	PFKFB4	3	48562511	3_34	0	0.0329448107139483	4.63049400619608	1.44847745443516e-06	0.321624668588037	1
ENSG00000145040.3	UCN2	3	48563473	3_34	0	0.0342251557283432	4.98475399653429	1.61989386238693e-06	0.339494704385981	2
ENSG00000114270.17	COL7A1	3	48595323	3_34	0	0.0425691885060655	7.01584663458827	2.8357820877479e-06	0.782867330915396	1
ENSG00000183396.3	TMEM89	3	48621034	3_34	0	0.0625136785113032	10.6139022593468	6.30010134631497e-06	1.72098153147137	1
ENSG00000008300.16	CELSR3	3	48682205	3_34	0	0.217931420448685	22.7019665144985	4.69765074297189e-05	-3.3718318083027	1
ENSG00000068745.14	IP6K2	3	48694528	3_34	0	0.0342045182902857	4.97915527315601	1.61709876384699e-06	-0.512198565392824	1
ENSG00000114302.15	PRKAR2A	3	48845667	3_34	0	0.0365772771145202	5.60276278793894	1.94585737577019e-06	-0.109676786584225	2
ENSG00000221883.2	ARIH2OS	3	48919714	3_34	0	0.0596626382846112	10.1748579531192	5.7640561884412e-06	2.39856815268025	1
ENSG00000178467.17	P4HTM	3	48987668	3_34	0	0.0440164657876132	7.32773729310843	3.06254484383225e-06	-1.97518505951143	2
ENSG00000178252.17	WDR6	3	49007280	3_34	0	0.0755557047952302	12.4007952781776	8.89639783573626e-06	2.4949598937243	2
ENSG00000178149.16	DALRD3	3	49023895	3_34	0	0.0355067089799778	5.32653417154649	1.79577753756251e-06	-1.36577502746997	1
ENSG00000198218.10	QRICH1	3	49072486	3_34	0	0.0369234048325312	5.69045560249408	1.99501505813284e-06	1.46153267728304	1
ENSG00000185909.14	KLHDC8B	3	49171432	3_34	0	0.0777225842038258	12.6684722889293	9.34907996933232e-06	2.39402222675128	2
ENSG00000173421.16	CCDC36	3	49199961	3_34	0	0.114686607230852	16.3808239750602	1.7837987099503e-05	-2.839468265046	1
ENSG00000188315.7	C3orf62	3	49277527	3_34	0	0.0640110592732162	10.8365622118178	6.58633686604915e-06	-1.82547547637834	1
ENSG00000114316.12	USP4	3	49340655	3_35	0	0.0457660917821869	13.2971218563293	5.77828385760924e-06	1.79713470334737	1
ENSG00000233276.3	GPX1	3	49359318	3_35	0	0.0479238664085487	13.6782596759173	6.22415056695056e-06	1.82713898528239	1
ENSG00000067560.10	RHOA	3	49413016	3_35	0	0.0155904179422421	7.53767532105309	1.1158159912659e-06	-1.35085205437018	1
ENSG00000145022.4	TCTA	3	49412205	3_35	0	0.0514976432437623	14.2883372088606	6.98660905190449e-06	-1.87717498800544	1
ENSG00000145020.15	AMT	3	49422917	3_35	0	0.0332390819765629	10.4087218203402	3.28506388136431e-06	-1.19885126309063	2
ENSG00000145029.13	NICN1	3	49428588	3_35	0	0.0257533554724135	8.48903480458841	2.07581924210729e-06	-0.773220874125455	2
ENSG00000173402.11	DAG1	3	49469467	3_35	0	0.0472180842689308	13.5547484141963	6.07711172701416e-06	-1.81770151319007	1
ENSG00000173531.15	MST1	3	49692625	3_35	0	0.0155804983366218	5.96476442289013	8.82413283286623e-07	1.43965237810264	2
ENSG00000164068.15	RNF123	3	49687375	3_35	0	0.0429443708128946	14.7791183950951	6.02631972356706e-06	-0.191705180461382	2
ENSG00000173540.12	GMPPB	3	49724172	3_35	0	0.0203593422993986	12.6556135394179	2.44649507261733e-06	-1.53261837897304	1
ENSG00000176095.11	IP6K1	3	49784192	3_35	0	0.0208066873474086	12.6822766682459	2.50551819716978e-06	-1.49802545036397	1
ENSG00000185614.4	FAM212A	3	49805192	3_35	0	0.0197739802838127	12.6735690401685	2.37952585812331e-06	1.590944701443	1
ENSG00000183763.8	TRAIP	3	49856597	3_35	0	0.0263491472463573	16.7089707341334	4.18035976954325e-06	-3.20017972979481	1
ENSG00000164078.12	MST1R	3	49904003	3_35	1	0.0563061433352339	18.6686199905775	9.9808009367864e-06	-2.82510604748884	1
ENSG00000164077.13	MON1A	3	49931139	3_35	1	0.30479794757965	22.2642160359165	6.44342595968142e-05	3.27166451063619	1
ENSG00000004534.14	RBM6	3	49937901	3_35	1	0.344245242925878	22.5309082154199	7.36451316200258e-05	3.30195004558023	1
ENSG00000003756.16	RBM5	3	50088563	3_35	1	0.0450896729666307	18.4635997173464	7.90479949336224e-06	2.65596130077191	1
ENSG00000188338.14	SLC38A3	3	50205849	3_35	0	0.0157518661785334	5.44350589098447	8.14156899455417e-07	-0.580368632204675	1
ENSG00000012171.19	SEMA3B	3	50267465	3_35	0	0.0241571107680528	7.99668251324374	1.83422344945194e-06	0.295366321699642	2
ENSG00000179564.3	LSMEM2	3	50278688	3_35	0	0.121108581121627	21.0572415685356	2.4214404457934e-05	-1.44369136796776	1
ENSG00000243477.5	NAT6	3	50298716	3_35	0	0.171270000803066	22.9104479688107	3.72573771056876e-05	1.96073534378492	2
ENSG00000186792.16	HYAL3	3	50295266	3_35	0	0.17544020685485	23.2214681938316	3.86826485823804e-05	-2.3330802271734	3
ENSG00000068001.13	HYAL2	3	50323853	3_35	0	0.0379612674558938	11.9404906840088	4.3038812017914e-06	-1.32115022799743	1
ENSG00000114735.9	HEMK1	3	50568943	3_35	0	0.0191015446433334	6.36995749717165	1.15532033943258e-06	-0.331597137426121	2
ENSG00000088543.14	C3orf18	3	50569633	3_35	0	0.0165993191885858	5.51386345493299	8.69047830861877e-07	0.0587563431017551	1
ENSG00000114738.10	MAPKAPK3	3	50611291	3_35	0	0.0382460599251969	12.0292050205175	4.36838618343675e-06	-1.22213716540621	1
ENSG00000088538.12	DOCK3	3	50889578	3_35	0	0.0319312362801881	12.0628014360735	3.65730609066119e-06	-1.93073755467536	1
ENSG00000145050.15	MANF	3	51380917	3_35	0	0.0527884418039386	14.542937166985	7.28934267929246e-06	1.78412845449273	1
ENSG00000164080.13	RAD54L2	3	51535000	3_35	0	0.0201399107735071	6.7965732613217	1.29970545442017e-06	-1.45040668115044	2
ENSG00000164081.12	TEX264	3	51669048	3_35	0	0.0164183729542441	5.1523735191485	8.03220627404159e-07	0.378026202167771	2
ENSG00000164082.14	GRM2	3	51618000	3_35	0	0.0282137342512543	9.33616518290351	2.50107373284959e-06	1.11811004731057	3
ENSG00000180929.5	GPR62	3	51956801	3_36	0	0.0124161622266631	4.85131595151079	5.71931919204281e-07	0.112253945524129	1
ENSG00000114779.19	ABHD14B	3	51928065	3_36	0	0.0143327031011555	6.08710946271388	8.28393367452024e-07	0.630966067653657	1
ENSG00000243989.8	ACY1	3	51984493	3_36	0	0.0373526150163175	14.933731995616	5.29647298647057e-06	1.75028629240705	1
ENSG00000162244.10	RPL29	3	51993314	3_36	0	0.0149268273673155	6.26949052893827	8.8858127581687e-07	-0.518269283397423	1
ENSG00000164087.7	POC1A	3	52154345	3_36	0	0.0142200510542508	5.99751339848132	8.09785095852158e-07	0.678073203995928	1
ENSG00000023330.14	ALAS1	3	52191549	3_36	0	0.0122288306264867	4.78057953109543	5.55089323593452e-07	0.516948902115325	1
ENSG00000239732.3	TLR9	3	52227452	3_36	0	0.0124059931196435	5.03084746122781	5.92611509808088e-07	0.911174619451306	1
ENSG00000164088.17	PPM1M	3	52245578	3_36	0	0.0127235922054527	5.26366339758611	6.35909403688385e-07	0.934332752422592	2
ENSG00000168237.17	GLYCTK	3	52187833	3_36	0	0.0352854398221552	23.8219638482861	7.98124225502057e-06	4.24207770188127	2
ENSG00000114841.17	DNAH1	3	52316196	3_36	0	0.0252088621419488	12.0620949896569	2.88717683337466e-06	1.93115262744686	1
ENSG00000010318.20	PHF7	3	52414035	3_36	0	0.0176033270650489	9.6695892685102	1.61621890349486e-06	-2.0187822155446	1
ENSG00000010319.6	SEMA3G	3	52444898	3_36	0	0.0163348014725137	6.66767729723202	1.03415546186855e-06	0.0439601980042745	1
ENSG00000114854.7	TNNC1	3	52454186	3_36	0	0.0129481996984482	5.62233176556287	6.91231076088009e-07	-1.09578238038069	2
ENSG00000010322.15	NISCH	3	52455611	3_36	0	0.0133042431337675	5.28467654017296	6.67584093638108e-07	-0.480562710016923	1
ENSG00000010327.10	STAB1	3	52495250	3_36	0	0.0136258506952217	6.25473490492822	8.09226190705707e-07	1.33316466088419	1
ENSG00000168273.7	SMIM4	3	52533601	3_36	0	0.0328874993242143	26.218412080955	8.18718556746596e-06	5.36801337974649	1
ENSG00000168268.10	NT5DC2	3	52532898	3_36	0	0.0183914133728476	17.1641734758795	2.99733577924159e-06	4.08463628484262	3
ENSG00000163938.16	GNL3	3	52686064	3_36	1	0.273852108357416	35.4716634497388	9.22348489589212e-05	6.18759906619317	1
ENSG00000163939.18	PBRM1	3	52685382	3_36	1	0.0404823490527788	26.502204838401	1.0186971903534e-05	-5.55135970457898	2
ENSG00000114902.13	SPCS1	3	52711908	3_36	0	0.0264320976458802	15.0487188042662	3.77683971286729e-06	2.74428091697307	1
ENSG00000016864.18	GLT8D1	3	52705620	3_36	0	0.0725227028162301	17.6270443088111	1.21381045589209e-05	0.807738688610408	1
ENSG00000114904.12	NEK4	3	52771077	3_36	1	0.153124042549765	31.2848629257969	4.5485716418972e-05	6.16179273926797	2
ENSG00000055955.15	ITIH4	3	52830568	3_36	1	0.239737365687468	36.0613271348259	8.20870845486733e-05	-6.31326293931418	2
ENSG00000272573.5	MUSTN1	3	52833204	3_36	0	0.0126126522251062	7.51517964334592	9.000013981534e-07	2.24454865169412	2
ENSG00000213533.11	TMEM110	3	52897955	3_36	0	0.0206821896602538	21.7538128152105	4.27198088150025e-06	-4.89505062939419	1
ENSG00000163933.9	RFT1	3	53091569	3_36	0	0.0423010410716121	13.8877584233681	5.57802692283865e-06	-0.883122309613751	1
ENSG00000163932.13	PRKCD	3	53160303	3_36	0	0.0388215156663394	16.5855923450721	6.11365420022917e-06	3.72197970189897	2
ENSG00000163931.15	TKT	3	53251465	3_36	0	0.0209946449097772	10.7005832236374	2.13311062788684e-06	1.88844494256371	1
ENSG00000016391.10	CHDH	3	53846340	3_36	0	0.0668333196402037	19.041256737511	1.20833133736802e-05	-2.13266356493792	2
ENSG00000056736.9	IL17RB	3	53846762	3_36	0	0.110274535058806	23.4075682777887	2.45091884453788e-05	2.40410871062174	3
ENSG00000113812.13	ACTR8	3	53880066	3_36	0	0.0325257962201377	13.1405383821857	4.05824715283114e-06	1.35672274812628	2
ENSG00000157445.14	CACNA2D3	3	54121968	3_37	0	0.0320936223302135	5.86092344322085	1.78600299562301e-06	-0.433428195966088	2
ENSG00000187672.12	ERC2	3	56467772	3_39	0	0.0273607862155998	4.9168424419649	1.27735690869927e-06	-0.112066020438332	2
ENSG00000180376.16	CCDC66	3	56545510	3_39	0	0.0282839138559107	5.22439472322353	1.40304914925206e-06	-0.348171444466609	2
ENSG00000163946.13	FAM208A	3	56682894	3_39	0	0.0453767780893878	9.62138447625107	4.14542080453033e-06	-1.62778419454394	1
ENSG00000163947.11	ARHGEF3	3	57078950	3_39	0	0.0316796977862035	6.27634769457778	1.88792797209745e-06	-0.635803702354362	2
ENSG00000157500.10	APPL1	3	57232352	3_39	0	0.212085034049212	24.4371229950632	4.92104679396946e-05	-2.62229890285023	2
ENSG00000174840.8	PDE12	3	57556472	3_39	0	0.0273029593990422	4.89724210363924	1.26957597298602e-06	-0.229034265613696	1
ENSG00000168374.10	ARF4	3	57597784	3_39	0	0.0307823472672253	6.00959862484961	1.75648561315977e-06	-0.6695145233913	2
ENSG00000174839.12	DENND6A	3	57692733	3_39	0	0.0269344694000147	4.77133182985836	1.22024052079071e-06	0.164269317475255	2
ENSG00000136068.14	FLNB	3	57965330	3_39	0	0.0497466303132218	10.4806559817889	4.95050531310991e-06	1.41862759121527	5
ENSG00000163687.13	DNASE1L3	3	58214627	3_40	0	0.0269433108109012	12.7774903064718	3.26884191411294e-06	1.80240347056523	1
ENSG00000163686.14	ABHD6	3	58236095	3_40	0	0.0124060845055197	5.61547014633569	6.61482340850222e-07	-0.82928815290572	1
ENSG00000163684.11	RPP14	3	58305740	3_40	0	0.0495222476497016	18.4415056522582	8.671497844096e-06	-2.10356481289642	3
ENSG00000168297.15	PXK	3	58332842	3_40	0	0.0230960495835872	11.3510051052322	2.48925517702572e-06	1.73415733766573	3
ENSG00000168291.12	PDHB	3	58424704	3_40	0	0.0298285912791939	13.7206258962031	3.88601133664298e-06	-2.01422193241179	3
ENSG00000168301.12	KCTD6	3	58491865	3_40	0	0.0268343531083681	12.7399553691796	3.24605918229947e-06	1.5292768226701	1
ENSG00000168306.12	ACOX2	3	58530656	3_40	0	0.0135827135004345	6.45027657703195	8.318830470042e-07	0.883890485860184	2
ENSG00000168309.16	FAM107A	3	58578972	3_40	0	0.0139217036833325	6.67745883342771	8.82675356887063e-07	-0.798919530493556	1
ENSG00000163689.19	C3orf67	3	59050797	3_40	0	0.0858999146227816	23.6302584694434	1.92734118103216e-05	-2.53004113213726	1
ENSG00000163618.17	CADPS	3	62641696	3_42	0	0.129349981461537	22.2815877888434	2.73659105510977e-05	-2.48180652005121	3
ENSG00000163634.11	THOC7	3	63829650	3_43	0	0.0207102094781665	5.34612695144626	1.05128666572973e-06	0.686761824787097	1
ENSG00000163636.10	PSMD6	3	64024465	3_43	0	0.0200409670660995	4.97543052363048	9.46774903280965e-07	-0.533886925123094	1
ENSG00000144741.17	SLC25A26	3	66134027	3_45	0	0.0259050326518814	10.4084559528056	2.56016437183671e-06	-1.28795043000339	2
ENSG00000163376.11	KBTBD8	3	66998338	3_45	0	0.0398088187193347	14.3985543600544	5.44246415940192e-06	-1.74906086987423	1
ENSG00000172340.14	SUCLG2	3	67303083	3_45	0	0.080617702519125	21.0228317731728	1.60923336751482e-05	2.32494216728329	5
ENSG00000163378.13	EOGT	3	69025212	3_46	0	0.0336822549691054	4.7723123572939	1.5262561158642e-06	0.277904048696054	1
ENSG00000144744.16	UBA3	3	69078638	3_46	0	0.0643795427659506	10.8267996255684	6.61828376452894e-06	1.42275327866035	1
ENSG00000144746.6	ARL6IP5	3	69099320	3_46	0	0.0351464201830172	5.16780488500039	1.72458498938522e-06	0.378598346845193	1
ENSG00000163380.15	LMOD3	3	69122652	3_46	0	0.106484758329869	15.6043476150286	1.57772193232077e-05	1.71134111829022	1
ENSG00000163412.12	EIF4E3	3	71681926	3_48	0	0.0219891181574136	12.7319580341461	2.65827806821313e-06	-1.5839942718686	2
ENSG00000170837.2	GPR27	3	71735170	3_48	0	0.0485713657137268	19.6805933593834	9.07644749731057e-06	-2.08108304806217	2
ENSG00000163421.8	PROK2	3	71781190	3_48	0	0.0166594057578087	10.8913525984875	1.72281530402749e-06	1.52437385573824	1
ENSG00000163602.10	RYBP	3	72347090	3_48	0	0.00871144453715766	4.58581068945778	3.79318212263015e-07	-0.0186796930522173	1
ENSG00000144736.13	SHQ1	3	72861639	3_49	0	0.0252973482133102	4.79162384263052	1.15094643702144e-06	-0.306613955274939	1
ENSG00000172986.12	GXYLT2	3	72887991	3_49	0	0.0760079342961476	15.068180769455	1.08746965750129e-05	1.77210232437617	2
ENSG00000163605.14	PPP4R2	3	72996072	3_49	0	0.0662709490626102	13.7738815756573	8.66716234921675e-06	2.08614148106394	1
ENSG00000113805.8	CNTN3	3	74520712	3_50	0	0.0425117155101388	6.56620358292387	2.65045461078746e-06	0.823668252494246	2
ENSG00000227124.8	ZNF717	3	75785558	3_51	0	0.0386499182199044	7.74639295557498	2.84279471915738e-06	1.15202401882079	1
ENSG00000114480.12	GBE1	3	81761728	3_54	0	0.0424991566822042	8.17845613057365	3.30026670191024e-06	1.01334217378245	1
ENSG00000064835.10	POU1F1	3	87272380	3_57	0	0.0862926258556758	16.2886652276296	1.33461677412807e-05	2.13579773122721	1
ENSG00000206538.8	VGLL3	3	86988393	3_57	0	0.025522038608034	4.89202025406824	1.1854984883459e-06	-0.35753858706233	1
ENSG00000083937.8	CHMP2B	3	87255873	3_57	0	0.0319280551700898	6.96847177342086	2.11255199712295e-06	0.767808495943236	1
ENSG00000179097.5	HTR1F	3	87968976	3_58	0	0.038312612641675	6.00755573943264	2.18543037247341e-06	-0.440274318212281	2
ENSG00000163320.10	CGGBP1	3	88078300	3_58	0	0.0351410082739851	5.20362670346066	1.73627194820487e-06	0.444671497803443	2
ENSG00000179021.9	C3orf38	3	88150029	3_58	0	0.0572592352844731	9.76236826327346	5.30759928331765e-06	1.45370401082349	1
ENSG00000044524.10	EPHA3	3	89570658	3_59	0	0.0800387270094806	13.4263192417958	1.02036261658618e-05	-2.18304436105718	1
ENSG00000184500.14	PROS1	3	93972160	3_59	0	0.107416932628457	16.2314945354426	1.65549797278035e-05	2.11888968588901	2
ENSG00000178750.2	STX19	3	94051088	3_59	0	0.059466305816673	10.6236893256473	5.99851457813733e-06	-1.89625024741815	1
ENSG00000178700.7	DHFR2	3	94062771	3_59	0	0.0452991596354661	8.07561626307786	3.47346731096233e-06	-1.44674229145779	1
ENSG00000178694.9	NSUN3	3	94062771	3_59	0	0.0452991596354661	8.07561626307786	3.47346731096233e-06	1.44674229145779	1
ENSG00000113966.9	ARL6	3	97763730	3_61	0	0.172948339105506	24.6750690098148	4.05202548715434e-05	2.52779911155711	3
ENSG00000080200.9	CRYBG3	3	97832005	3_61	0	0.0394870995123988	10.6023767004633	3.97517142216082e-06	-1.50832243305479	1
ENSG00000170854.17	RIOX2	3	97971479	3_61	0	0.028812811732684	7.67375490607748	2.09937954947464e-06	-1.39830502973195	1
ENSG00000231861.2	OR5K2	3	98504835	3_62	0	0.0532094693486909	7.00372174683492	3.53846747578735e-06	-0.835086071340011	1
ENSG00000057019.15	DCBLD2	3	98902108	3_62	0	0.126748365188597	15.2493041643671	1.83522700117472e-05	-1.94452389849311	2
ENSG00000144810.15	COL8A1	3	99657905	3_63	0	0.0423183228714249	7.74298945564285	3.11124715408508e-06	-0.647378706805582	1
ENSG00000114021.11	NIT2	3	100346788	3_63	0	0.0304591620495421	4.68453396666208	1.35482044111305e-06	0.0917617245538214	1
ENSG00000154174.7	TOMM70	3	100354489	3_63	0	0.0313209442306724	4.94350213569763	1.47016801208146e-06	-0.557834839587242	2
ENSG00000206535.7	LNP1	3	100402006	3_63	0	0.0429177036622431	7.87421662421273	3.20878952933278e-06	-0.87490003804899	1
ENSG00000181458.10	TMEM45A	3	100492758	3_63	0	0.125030113230788	17.9971158360561	2.13655921191981e-05	-2.06650240223453	1
ENSG00000114354.13	TFG	3	100709093	3_63	0	0.0343879870224065	5.81124031373665	1.89746155920983e-06	0.73014843415388	1
ENSG00000154175.16	ABI3BP	3	100993405	3_64	0	0.0796045293713148	15.3546797013441	1.16058228533848e-05	1.77501281651902	2
ENSG00000081148.11	IMPG2	3	101314433	3_64	0	0.0252691539856812	4.63009184756868	1.1109070041594e-06	-0.159076507486805	2
[truncated: 7,939 more rows]
