# Supplementary material for: Adjusting for genetic confounders in transcriptome-wide association studies improves discovery of risk genes of complex traits
Source: Nat Genet. 2024 Jan 26;56(2):336–47. doi: 10.1038/s41588-023-01648-9 (PMC10864181; doi:10.1038/s41588-023-01648-9)
Supplement: Supplementary file 5 — cTWAS results of all analyzed genes across all tissues for IBD, SCZ, and SBP. Results are stored separately for each combination of traits and tissues. Column legends for each set of results are the same as in Supplementary Table 1. [file 41588_2023_1648_MOESM5_ESM.zip › SCZ_Brain_Amygdala.csv]

id	genename	chrom	pos	region_tag	cs_index	PIP	tau2	PVE	z	num_eqtl
ENSG00000186891.13	TNFRSF18	1	1191614	1_1	0	0.0111278922049959	6.04341537506213	6.3854682811776e-07	-0.569590971164555	1
ENSG00000235098.8	ANKRD65	1	1421170	1_1	0	0.0180689858075673	10.6551677624191	1.8280642917298e-06	1.20559488613877	1
ENSG00000008130.15	NADK	1	1780989	1_1	0	0.0165059470535651	9.79326766682285	1.53484834111898e-06	0.964789255763933	1
ENSG00000169885.9	CALML6	1	1915143	1_1	0	0.100431037912139	27.2036280287748	2.59413262491275e-05	2.94543239370131	1
ENSG00000178821.12	TMEM52	1	1918697	1_1	0	0.0111374336970699	6.05154817838585	6.39954391475308e-07	-0.514004614549787	3
ENSG00000142609.17	CFAP74	1	1918989	1_1	0	0.0108654848767853	5.81671779275344	6.00101209761774e-07	0.850745186386975	1
ENSG00000162585.16	FAAP20	1	2189679	1_2	0	0.00469031265518105	7.99005560966947	3.55835269769964e-07	1.4251401336444	2
ENSG00000116151.13	MORN1	1	2392569	1_2	0	0.00471726473700207	6.62707058251944	2.96830991554556e-07	0.915686334358829	1
ENSG00000157916.19	RER1	1	2391287	1_2	0	0.0135402324721453	16.3474410818615	2.10171245725425e-06	2.09166552159675	1
ENSG00000157911.9	PEX10	1	2404771	1_2	0	0.0404580377625466	26.9906033594911	1.03684731000608e-05	-2.83488595474338	1
ENSG00000149527.17	PLCH2	1	2425928	1_2	0	0.00619099814036772	7.46195348888319	4.38642398955414e-07	-0.107424281578419	1
ENSG00000157873.17	TNFRSF14	1	2555429	1_2	0	0.0687322548750657	28.4098692680566	1.85407468381413e-05	2.50053191405424	1
ENSG00000142606.15	MMEL1	1	2632557	1_2	0	0.0321257192432597	22.1540572593458	6.757771925149e-06	-2.15984203398326	1
ENSG00000215912.12	TTC34	1	2800905	1_2	0	0.0467484078600043	29.1330176213081	1.29315234808257e-05	3.4025625131032	2
ENSG00000116213.15	WRAP73	1	3654319	1_2	0	0.0200863781912909	19.0618793003588	3.63550501019528e-06	-1.93270113570645	2
ENSG00000130762.14	ARHGEF16	1	3759513	1_3	0	0.0144015980415574	6.19571564133314	8.47226554304771e-07	0.750664972496216	1
ENSG00000235169.7	SMIM1	1	3772844	1_3	0	0.0155074770163689	6.92954754608616	1.02033649807978e-06	-0.748575825534955	1
ENSG00000169598.15	DFFB	1	3874969	1_3	0	0.0155996641860098	6.96080748348602	1.03103229463003e-06	-0.713664388379571	1
ENSG00000198912.10	C1orf174	1	3891607	1_3	0	0.0488289147919946	17.7988803903977	8.2521507622214e-06	-1.83724957572594	2
ENSG00000069424.14	KCNAB2	1	5991653	1_5	0	0.0147328011163618	5.13954060444217	7.1896380062964e-07	-0.441849382513792	1
ENSG00000116251.9	RPL22	1	6209280	1_5	0	0.0143061289435285	4.7880532674971	6.50396963798178e-07	0.140008853262353	1
ENSG00000187017.15	ESPN	1	6424625	1_5	0	0.0178927772623093	7.2578440635367	1.23305595656427e-06	-1.00556271143269	2
ENSG00000171680.21	PLEKHG5	1	6520337	1_5	0	0.0146493913293611	5.53750668337388	7.70249172921025e-07	-0.891621278027068	1
ENSG00000173662.20	TAS1R1	1	6554687	1_5	0	0.0145962593982442	5.46867637047422	7.57916204907901e-07	0.86135671244782	1
ENSG00000204859.12	ZBTB48	1	6579883	1_5	0	0.029842408211186	12.1522326155688	3.44339890988333e-06	-1.51975357120626	1
ENSG00000049245.12	VAMP3	1	7771004	1_6	0	0.00935434239783461	4.78447987774514	4.24957395430771e-07	0.149262143331481	2
ENSG00000116285.12	ERRFI1	1	8026467	1_6	0	0.00941727260183456	4.82446620202242	4.31391722049247e-07	-0.0614091559817941	1
ENSG00000142583.17	SLC2A5	1	9088125	1_6	0	0.0107480440514574	6.25379425645051	6.38220020861404e-07	-0.714006425883823	2
ENSG00000180758.11	GPR157	1	9128930	1_6	0	0.010918632525005	6.3111306226799	6.54293815742303e-07	-0.661932166142599	1
ENSG00000049239.12	H6PD	1	9235385	1_6	0	0.0131182701515027	8.00732459747368	9.97381713101581e-07	0.92183260649601	2
ENSG00000171603.16	CLSTN1	1	9824341	1_7	0	0.0371015778744785	11.6291003094707	4.09671633283911e-06	-1.41540131228769	1
ENSG00000162441.11	LZIC	1	9943171	1_7	0	0.0182748984513994	4.85803739475332	8.42972142105033e-07	0.150182004129102	1
ENSG00000162444.11	RBP7	1	9997145	1_7	0	0.0250822718083017	7.87928246975292	1.87651023149632e-06	-1.03686870211188	1
ENSG00000130939.18	UBE4B	1	10033313	1_7	0	0.0281217296011753	8.97283901923621	2.39590338454809e-06	-1.72794939323178	1
ENSG00000054523.17	KIF1B	1	10210438	1_7	0	0.0183035467886601	4.87296303634694	8.46887587451218e-07	0.546192112045042	2
ENSG00000142657.20	PGD	1	10398382	1_7	0	0.0272615801091013	8.675805016898	2.24573343093401e-06	1.15892610045471	1
ENSG00000175279.21	CENPS	1	10430228	1_7	0	0.0195830348301929	5.51701904281715	1.02584530730099e-06	-0.378681452340412	1
ENSG00000160049.11	DFFA	1	10477033	1_7	0	0.0208822684758671	6.12963338431107	1.21537296558823e-06	0.557821064511164	1
ENSG00000120948.16	TARDBP	1	11012828	1_8	0	0.0364347496697975	13.306437215898	4.6033603843419e-06	-1.55610054980525	1
ENSG00000116649.9	SRM	1	11060199	1_8	0	0.0166438549411259	5.81895933938193	9.19595084914095e-07	0.549260107016872	2
ENSG00000171824.13	EXOSC10	1	11097256	1_8	0	0.0154579706329681	5.11523850402363	7.50785303327303e-07	0.321810043907728	1
ENSG00000162490.6	DRAXIN	1	11706979	1_8	0	0.0501406448738377	16.3805076594661	7.79856451325004e-06	1.71087733491171	1
ENSG00000177674.15	AGTRAP	1	11739991	1_9	0	0.0452119769228214	14.794134027434	6.35097558101628e-06	-1.58293085483031	1
ENSG00000177000.10	MTHFR	1	11806394	1_9	0	0.0272996997220752	9.95237667938139	2.57977643772286e-06	-1.50175202330188	1
ENSG00000011021.21	CLCN6	1	11806126	1_9	0	0.0275049540650607	10.0240252917181	2.61788445655741e-06	-1.47605611540753	2
ENSG00000120937.8	NPPB	1	11859214	1_9	0	0.0616565467271302	17.7932749113485	1.04167557872371e-05	-2.23630568335687	1
ENSG00000116685.15	KIAA2013	1	11926172	1_9	0	0.0238532476608391	8.66253917702198	1.96195989632567e-06	1.06569562564352	2
ENSG00000083444.16	PLOD1	1	11935984	1_9	0	0.0349828838603861	12.3278647386184	4.09487704283823e-06	-1.67496533325411	1
ENSG00000116688.16	MFN2	1	11982449	1_9	0	0.0173057756718501	5.60213504390653	9.20538676705373e-07	0.564308664350227	1
ENSG00000028137.18	TNFRSF1B	1	12166660	1_9	0	0.0307533420317114	11.0925410655462	3.23907318207283e-06	1.25841041515427	1
ENSG00000162493.16	PDPN	1	13583417	1_10	0	0.0753121695039179	20.6805452110151	1.47885140846333e-05	2.14882120667992	1
ENSG00000142621.19	FHAD1	1	15247454	1_11	0	0.013155922273667	10.6216539893273	1.32681644449548e-06	-1.22932248483853	1
ENSG00000116138.12	DNAJC16	1	15527133	1_11	0	0.00989243871006862	7.91241240821475	7.43206809824065e-07	0.948659836406149	1
ENSG00000116771.5	AGMAT	1	15584854	1_11	0	0.00978134356778537	7.8051600692561	7.24899373696361e-07	0.934218108951215	1
ENSG00000197312.11	DDI2	1	15617889	1_11	0	0.00719913712441755	4.89597349470341	3.34670090068969e-07	0.255327334611871	1
ENSG00000116786.11	PLEKHM2	1	15684135	1_11	0	0.0113729999303941	9.23729835882105	9.97510336237883e-07	1.0746705724195	1
ENSG00000162461.7	SLC25A34	1	15735471	1_11	0	0.0088203236183485	6.82318978721135	5.7143832993994e-07	-0.590922946242543	1
ENSG00000162458.12	FBLIM1	1	15756481	1_11	0	0.00728357545414793	5.00660289685705	3.46246320365122e-07	-0.275272675787668	1
ENSG00000116809.11	ZBTB17	1	15976487	1_11	0	0.0124978894680838	10.1337197618766	1.20254951180682e-06	-1.14096611009942	1
ENSG00000186510.11	CLCNKA	1	15985068	1_11	0	0.0204777715441095	14.8349874687376	2.88447828713549e-06	1.58710410763215	1
ENSG00000173641.17	HSPB7	1	16019240	1_11	0	0.0165787496475079	12.8221030857198	2.01840556232256e-06	-1.44521532949923	1
ENSG00000184908.17	CLCNKB	1	16044169	1_11	0	0.00765255559264644	5.47545384292426	3.97854259746173e-07	0.37274378312842	1
ENSG00000185519.8	FAM131C	1	16073889	1_11	0	0.0110411291064279	8.95595995301305	9.38907975020557e-07	-1.16975741817124	1
ENSG00000142632.16	ARHGEF19	1	16212818	1_11	0	0.0414460227756338	21.5843044498929	8.49411851560488e-06	2.68213234780307	1
ENSG00000132881.11	RSG1	1	16237140	1_11	0	0.00862550288011266	6.61130465546074	5.41463257439173e-07	-0.923291306527981	1
ENSG00000037637.10	FBXO42	1	16352633	1_11	0	0.0216259211286916	15.3554840945311	3.15308387855075e-06	-2.00491931266705	1
ENSG00000055070.16	SZRD1	1	16352580	1_11	0	0.031453892746436	18.9361273428973	5.65539526459243e-06	2.50970627226574	1
ENSG00000157191.19	NECAP2	1	16440864	1_11	0	0.0123708177406938	10.0366632419521	1.17892223258047e-06	-1.50744939335364	1
ENSG00000183888.4	C1orf64	1	16004406	1_11	0	0.0112757912524132	9.15571790792669	9.80249946787469e-07	1.09495673226134	1
ENSG00000058453.16	CROCC	1	16963416	1_12	0	0.0216608841284857	12.8148907223105	2.63565452301766e-06	1.88818578991325	1
ENSG00000117122.13	MFAP2	1	16980375	1_12	0	0.042370672599101	19.2412077476302	7.74096463934109e-06	-2.61287729898327	1
ENSG00000159363.17	ATP13A2	1	17011965	1_12	0	0.0131375619209667	8.05245248009561	1.00447780125808e-06	-1.51281695502098	1
ENSG00000117115.12	PADI2	1	17115232	1_12	0	0.0215772418580222	12.7781373988743	2.61794718044921e-06	1.52841395706517	1
ENSG00000159339.13	PADI4	1	17346764	1_12	0	0.0145810770925067	9.04412909165341	1.25214249719878e-06	-0.980872532453501	1
ENSG00000117154.11	IGSF21	1	18103117	1_12	0	0.0126583444341263	7.69919414001461	9.25378864861769e-07	0.868593470698724	1
ENSG00000159423.16	ALDH4A1	1	18902527	1_13	0	0.0105677636214584	7.21547829065058	7.2401174529862e-07	-0.724385583950177	1
ENSG00000127481.14	UBR4	1	19205040	1_13	0	0.00881995328397944	5.50910402514393	4.61365010144064e-07	0.47267890633238	1
ENSG00000127463.13	EMC1	1	19227605	1_13	0	0.0109104235734929	7.46307605785996	7.73137744283463e-07	0.839326474721422	1
ENSG00000053372.4	MRTO4	1	19249541	1_13	0	0.00836562086004589	4.98734726091325	3.96155037906043e-07	-0.286444473076722	2
ENSG00000162482.4	AKR7A3	1	19288862	1_13	0	0.0087104756676405	5.35028426156755	4.42502904302627e-07	-0.417531421566568	1
ENSG00000053371.12	AKR7A2	1	19312089	1_13	0	0.00831561707311534	4.94307292995712	3.90291323895305e-07	-0.231351898028787	1
ENSG00000040487.12	PQLC2	1	19312063	1_13	0	0.0138721384578597	9.67532264514719	1.274401482728e-06	1.13509312157316	2
ENSG00000077549.17	CAPZB	1	19485158	1_13	0	0.0103353559111751	7.02190518103577	6.89092930178403e-07	0.695705701779154	2
ENSG00000158747.13	NBL1	1	19640599	1_13	0	0.00924549434920818	5.9368217348934	5.21172561216632e-07	0.464105085093092	2
ENSG00000169914.5	OTUD3	1	19882213	1_13	0	0.0118007741083886	8.25860213483196	9.25367916635407e-07	0.964146068636989	2
ENSG00000188257.10	PLA2G2A	1	19979930	1_13	0	0.0101053315247038	6.75869952566825	6.4850167476344e-07	0.659238143536745	1
ENSG00000127472.10	PLA2G5	1	20071983	1_13	0	0.0147647978968616	10.3742412443558	1.45439122757933e-06	1.15376781785014	1
ENSG00000009709.11	PAX7	1	18631052	1_13	0	0.0143559600122596	10.0745832598318	1.37327251199534e-06	1.13116095779085	1
ENSG00000090432.6	MUL1	1	20509143	1_14	0	0.0651284096607787	18.7478276700365	1.15936136343628e-05	1.94705002618486	1
ENSG00000158825.5	CDA	1	20589038	1_14	0	0.0152943041140454	5.1827635339361	7.52642109033626e-07	-0.353184576137105	2
ENSG00000158828.7	PINK1	1	20633253	1_14	0	0.0253057875607955	9.78658702919958	2.35151913543897e-06	-1.05313847315299	1
ENSG00000244038.9	DDOST	1	20662264	1_14	0	0.0207419400337724	7.88117140147838	1.55216377642328e-06	-0.74857894322578	1
ENSG00000117245.12	KIF17	1	20717668	1_14	0	0.0600484024690143	20.1016113779643	1.14611903976501e-05	-2.91501365925385	2
ENSG00000189410.11	SH2D5	1	20733077	1_14	0	0.030421573305442	12.3522403398176	3.5679996295429e-06	1.79168669923715	1
ENSG00000117298.14	ECE1	1	21345480	1_14	0	0.0259915588951305	9.51954494986558	2.34934021932883e-06	-0.83104537902949	1
ENSG00000070886.11	EPHA8	1	22563354	1_15	0	0.0125336663874308	5.96532673967973	7.09920576227862e-07	0.614972927916889	1
ENSG00000142794.18	NBPF3	1	21438718	1_15	0	0.0126267191420725	5.85261511269687	7.01678034853229e-07	-0.358292750151236	1
ENSG00000076864.19	RAP1GAP	1	21669538	1_15	0	0.0149002154107282	7.70034974152449	1.08943266950246e-06	0.854329820030605	1
ENSG00000142798.17	HSPG2	1	21937058	1_15	0	0.0111330756191204	4.77127135161126	5.04367009977696e-07	0.0365771201309506	1
ENSG00000162552.14	WNT4	1	22144389	1_15	0	0.0111036736798054	4.81671773845832	5.07826411207689e-07	-0.279617941049857	1
ENSG00000184677.16	ZBTB40	1	22453334	1_15	0	0.0127487131581751	6.03611676074261	7.30670171974027e-07	-0.576574774373939	1
ENSG00000173369.15	C1QB	1	22670078	1_15	0	0.0146783863920681	7.24517364748346	1.00977476096576e-06	-0.714965287931304	1
ENSG00000169641.13	LUZP1	1	23177591	1_16	0	0.0145903343588768	6.73859503439708	9.33537995982836e-07	-0.716347821368361	1
ENSG00000204219.9	TCEA3	1	23382496	1_16	0	0.0133359959151834	5.88350644651654	7.45004822895419e-07	0.598838075639376	2
ENSG00000088280.18	ASAP3	1	23484404	1_16	0	0.0118355042879131	4.74871335451162	5.33654430101146e-07	0.126759341924004	2
ENSG00000197880.8	MDS2	1	23581212	1_16	0	0.0229894544802054	11.0716528585958	2.41678781797341e-06	1.29211411115606	1
ENSG00000227868.5	C1orf234	1	23015869	1_16	0	0.0122962121777358	5.11168713833589	5.96805765768257e-07	0.337361346624181	1
ENSG00000142676.12	RPL11	1	23691734	1_17	0	0.0370111181192118	16.7107810427481	5.87254496892682e-06	-1.74650749799735	1
ENSG00000117308.14	GALE	1	23800401	1_17	0	0.0107470405768711	4.91257072000866	5.01296994480354e-07	0.21390897872192	1
ENSG00000185436.11	IFNLR1	1	24187118	1_17	0	0.0106486530490395	4.82519914517503	4.87873597955628e-07	0.15633887773288	1
ENSG00000158055.15	GRHL3	1	24318866	1_17	0	0.0105708440286185	4.75553062327826	4.77316057008236e-07	0.0878788171790553	1
ENSG00000001460.17	STPG1	1	24416496	1_17	0	0.0302816984072913	14.7864103119138	4.25148234482079e-06	1.74165739740735	2
ENSG00000001461.16	NIPAL3	1	24415329	1_17	0	0.0334369134056247	15.7362150234196	4.99601643660506e-06	-1.8317476201407	2
ENSG00000117602.11	RCAN3	1	24502439	1_17	0	0.0150715250541089	8.12792009390469	1.1631454388906e-06	-0.894988960256039	1
ENSG00000184454.6	NCMAP	1	24555537	1_17	0	0.0117124666666579	5.72994605143095	6.37230123332508e-07	0.736443972516454	1
ENSG00000133226.16	SRRM1	1	24633227	1_17	0	0.12679657651053	28.7216422259066	3.45791403749144e-05	-3.10103213233807	1
ENSG00000169504.14	CLIC4	1	24745089	1_17	0	0.0170589192996513	9.30718864407478	1.50753508408727e-06	1.19542160915921	2
ENSG00000188672.17	RHCE	1	25430369	1_18	0	0.0153250786192911	4.79898064794155	6.98311359142414e-07	-0.110037477685257	1
ENSG00000204178.9	TMEM57	1	25430369	1_18	0	0.0153250786192911	4.79898064794155	6.98311359142414e-07	-0.110037477685257	1
ENSG00000157978.11	LDLRAP1	1	25563698	1_18	0	0.0160030439335994	5.19643452160143	7.895969344961e-07	0.331175495766	1
ENSG00000117640.17	MTFR1L	1	25818183	1_18	0	0.0172437605638305	5.95122618384142	9.74396773347008e-07	-0.615087213641124	1
ENSG00000158008.9	EXTL1	1	26019793	1_18	0	0.0171465637192041	5.88784868812691	9.58586117282899e-07	-0.570101481781612	2
ENSG00000158022.6	TRIM63	1	26068506	1_18	0	0.0157050881421968	5.01860868946577	7.48378167257778e-07	-0.328169546298766	1
ENSG00000197245.5	FAM110D	1	26159601	1_18	0	0.0152399638315762	4.76334945521363	6.89276984130101e-07	0.301198169321343	1
ENSG00000142675.17	CNKSR1	1	26169964	1_18	0	0.0153063427864937	4.85095822997502	7.05011769222359e-07	0.487975582809422	2
ENSG00000130695.14	CEP85	1	26234254	1_18	0	0.0179729905945731	6.54905570164713	1.11762582397158e-06	-1.01597207598365	1
ENSG00000169442.8	CD52	1	26317723	1_18	0	0.0208081118566803	7.66476949644583	1.51436013822629e-06	1.30689395770429	1
ENSG00000158062.20	UBXN11	1	26317723	1_18	0	0.0208081118566803	7.66476949644584	1.51436013822629e-06	-1.30689395770429	1
ENSG00000176083.17	ZNF683	1	26374140	1_18	0	0.0595374270259268	17.7038955603057	1.00082074288947e-05	-2.20658381660131	1
ENSG00000117682.16	DHDDS	1	26432658	1_18	0	0.0163160871445606	5.32563840285386	8.2505915685241e-07	0.199337010731736	1
ENSG00000060642.10	PIGV	1	26787956	1_18	0	0.0567288902062935	17.0768252162206	9.19832642817982e-06	3.10472486377496	1
ENSG00000142751.14	GPN2	1	26890178	1_18	0	0.0431820620365561	14.8983508032941	6.10856177130425e-06	-2.95522531070365	1
ENSG00000090273.13	NUDC	1	26896515	1_18	0	0.0230444561280283	10.0563434695571	2.20041176145191e-06	-2.30892866989474	2
ENSG00000174950.10	CD164L2	1	27355003	1_19	0	0.0083719124454712	7.87165465204189	6.25731627526926e-07	0.876624670912878	2
ENSG00000090020.10	SLC9A1	1	27167188	1_19	0	0.0123889324214365	11.5941584483809	1.3638622600165e-06	1.33968165513037	1
ENSG00000142765.17	SYTL1	1	27342257	1_19	0	0.0633976270476793	27.2360076326946	1.63950915718616e-05	2.4365373495668	1
ENSG00000142733.14	MAP3K6	1	27357905	1_19	0	0.00609906325086917	4.86685717259224	2.81844221582126e-07	-0.0725714622594706	2
ENSG00000142748.12	FCN3	1	27375143	1_19	0	0.00709791773218838	6.30527842444795	4.24944905289446e-07	-0.634560344025999	1
ENSG00000158195.10	WASF2	1	27484872	1_19	0	0.00738537063940592	6.68186796599547	4.68562558085511e-07	-0.681432429584004	1
ENSG00000126705.13	AHDC1	1	27604387	1_19	0	0.0689142613251187	28.0473839966885	1.83526533948019e-05	2.69677297082544	1
ENSG00000126709.14	IFI6	1	27671883	1_19	0	0.00705857879581096	6.25257554162873	4.19057493850498e-07	-0.787179633591158	1
ENSG00000009780.15	FAM76A	1	27642568	1_19	0	0.00697979214758504	6.14609510216125	4.0732321476268e-07	-0.603118554514655	1
ENSG00000130775.15	THEMIS2	1	27872858	1_19	0	0.00635303210293592	5.25373255618551	3.16917636013655e-07	-0.298326773916128	1
ENSG00000117748.9	RPA2	1	27914572	1_19	0	0.0109817614713805	10.4482863222351	1.0894679748521e-06	1.15753495118573	1
ENSG00000169403.11	PTAFR	1	28193492	1_19	0	0.00748925691054947	6.81440899271189	4.8457870107653e-07	0.722160786184153	1
ENSG00000130770.17	ATPIF1	1	28236029	1_19	0	0.0122004178884915	11.4482409959865	1.32620562714062e-06	1.23983285990602	2
ENSG00000204138.12	PHACTR4	1	28349072	1_19	0	0.00831579454416709	7.80789340757767	6.16502757365052e-07	-1.57972503609624	2
ENSG00000180098.9	TRNAU1AP	1	28553045	1_19	0	0.0214885955754056	16.8382557352853	3.43559949572532e-06	1.64174100431463	1
ENSG00000253304.1	TMEM200B	1	29123661	1_19	0	0.0123295768292927	11.5484127696977	1.35197252606746e-06	1.34450762456907	1
ENSG00000168528.11	SERINC2	1	31407531	1_20	0	0.00627861920478368	9.4897250865367	5.65737767299481e-07	-1.14557737612841	1
ENSG00000142910.15	TINAGL1	1	31576820	1_20	0	0.0113072103405028	15.4695527462781	1.66085082109107e-06	1.77519139801197	1
ENSG00000162517.12	PEF1	1	31644486	1_20	0	0.00481945808164763	6.72552716891264	3.07766917977523e-07	-0.587172924877376	1
ENSG00000084636.17	COL16A1	1	31699458	1_20	0	0.00440741518330046	5.90436033160456	2.47089456438509e-07	-0.463182437159751	1
ENSG00000121753.12	ADGRB2	1	31764679	1_20	0	0.00570571041077583	8.212427822786	4.44916680208655e-07	0.729855023542494	1
ENSG00000134668.12	SPOCD1	1	31815509	1_20	0	0.00999414592706316	13.7565061941416	1.30542291299492e-06	1.45152819489077	1
ENSG00000184007.18	PTP4A2	1	31945136	1_20	0	0.0076622848350747	11.3882945050492	8.28541714459095e-07	-1.38529192455148	1
ENSG00000142698.14	C1orf94	1	34169243	1_21	0	0.0119622488487731	6.59745164059532	7.49352990870958e-07	-0.629574281099299	1
ENSG00000025800.13	KPNA6	1	32108863	1_21	0	0.0237546418588618	13.1318071555274	2.96189992156319e-06	-1.60312708411667	1
ENSG00000084623.11	EIF3I	1	32222176	1_21	0	0.0183032179039987	10.6448532786837	1.84996932258344e-06	1.38181198006749	1
ENSG00000160055.19	TMEM234	1	32222176	1_21	0	0.0183032179039986	10.6448532786837	1.84996932258343e-06	-1.38181198006749	1
ENSG00000183615.5	FAM167B	1	32247598	1_21	0	0.0294839463561075	15.1977464413499	4.25463397339946e-06	-1.70416575981636	1
ENSG00000116478.11	HDAC1	1	32291652	1_21	0	0.0137684916847998	7.93454995344251	1.03730402264192e-06	-0.953241359284909	1
ENSG00000162526.6	TSSK3	1	32366691	1_21	0	0.00984716062705071	4.74891336660464	4.44020136395526e-07	0.108041527649329	1
ENSG00000176261.15	ZBTB8OS	1	32650943	1_21	0	0.0103010382709415	5.17688217473147	5.06345177520118e-07	-0.230091879795816	1
ENSG00000116497.17	S100PBP	1	32815115	1_21	0	0.0132953014574049	7.60194021201843	9.59665838507696e-07	1.05256264274113	1
ENSG00000134684.10	YARS	1	32817927	1_21	0	0.0235863215623656	13.0638972595815	2.92570388368746e-06	-1.4613826010786	1
ENSG00000160097.16	FNDC5	1	32872031	1_21	0	0.0140314669943484	8.11451942628099	1.08109355955165e-06	1.10209268375522	1
ENSG00000142920.16	AZIN2	1	33080995	1_21	0	0.0120067011358519	6.63270750284968	7.56156940962026e-07	-1.10300715651031	1
ENSG00000116525.13	TRIM62	1	33181349	1_21	0	0.030054071355996	15.3810757363036	4.38922071925831e-06	-2.11523042136644	1
ENSG00000188910.7	GJB3	1	34781935	1_22	0	0.0102796861177956	8.14056516402896	7.94569349092073e-07	-0.974901477182222	1
ENSG00000163867.16	ZMYM6	1	35170626	1_22	0	0.124462897945248	30.4857485750573	3.60275035006537e-05	4.04300076951249	1
ENSG00000197056.9	ZMYM1	1	35059408	1_22	0	0.00931672840338238	7.29068575049971	6.4495469921396e-07	-0.941410825383053	1
ENSG00000116819.6	TFAP2E	1	35573174	1_22	0	0.158076585067792	24.8574459213624	3.73096732254342e-05	4.23988844068056	1
ENSG00000126067.11	PSMB2	1	35641909	1_22	0	0.150842538134546	25.1990636944523	3.6091558197889e-05	-4.28515227822419	1
ENSG00000142686.7	C1orf216	1	35719096	1_22	0	0.14272409242717	25.1609686315141	3.40974611416979e-05	4.29731765127464	1
ENSG00000134698.10	AGO4	1	35808004	1_22	0	0.0111133901148865	9.70892259958874	1.02450715399521e-06	-1.61031618126564	1
ENSG00000092847.11	AGO1	1	35870261	1_22	0	0.0134445548981542	13.3280792003066	1.70141943917915e-06	-3.09002441255171	1
ENSG00000054118.13	THRAP3	1	36224998	1_22	0	0.0127781018065296	9.28338906445873	1.12634203626424e-06	0.140151944022118	1
ENSG00000214193.10	SH3D21	1	36286551	1_22	0	0.0189032356767043	14.7176725178203	2.64163421463483e-06	-1.75102563914356	1
ENSG00000142694.6	EVA1B	1	36323945	1_22	0	0.0176036739058111	14.0121838933903	2.34210596448377e-06	-1.70102442075969	1
ENSG00000181817.5	LSM10	1	36397855	1_22	0	0.0109344146020899	8.67171154306271	9.00321780907123e-07	1.10988766388524	2
ENSG00000116885.18	OSCP1	1	36449952	1_22	0	0.0117390411595542	9.27905944628865	1.03427012250454e-06	-1.10578455871678	1
ENSG00000116898.11	MRPS15	1	36464072	1_22	0	0.00717104474006103	4.74757213892567	3.23259577801546e-07	-0.122647609686828	1
ENSG00000183317.16	EPHA10	1	37765311	1_23	0	0.0206915038551205	9.12132048251886	1.79203780861608e-06	0.980557302606779	1
ENSG00000163874.10	ZC3H12A	1	37474837	1_23	0	0.013688420827193	5.18654926186076	6.74107644821562e-07	0.477755368369683	1
ENSG00000163877.10	SNIP1	1	37552549	1_23	0	0.0970073336163937	24.0395430200288	2.21425774295902e-05	-2.62047358759408	2
ENSG00000163879.10	DNALI1	1	37557547	1_23	0	0.0131119815779348	4.77735100910485	5.94775237117217e-07	0.242627703857021	1
ENSG00000116922.14	C1orf109	1	37692275	1_23	0	0.0214194769165856	9.45148524771563	1.92223428180268e-06	-1.31589698631079	1
ENSG00000188786.9	MTF1	1	37859751	1_23	0	0.281169248763058	34.9311114688843	9.32561800467616e-05	-3.40021459658637	1
ENSG00000204084.12	INPP5B	1	37946598	1_23	0	0.0642438544627474	20.0089001582517	1.22054052462672e-05	-2.26124876584673	1
ENSG00000116981.3	NT5C1A	1	39672451	1_24	0	0.0203957429052538	14.6558660734177	2.83823540598244e-06	1.82373889144774	1
ENSG00000131233.9	GJA9	1	38864727	1_24	0	0.037765485264196	20.2531469743846	7.26248052198786e-06	-2.48724226635348	1
ENSG00000158315.10	RHBDL2	1	38941917	1_24	0	0.00920195803949764	7.09265640813524	6.19707235764395e-07	-1.08274233068181	1
ENSG00000174574.15	AKIRIN1	1	38991334	1_24	0	0.0299436147623094	18.1416665406151	5.15796990104689e-06	2.21213018299586	1
ENSG00000168653.10	NDUFS5	1	39026790	1_24	0	0.00840538741542585	6.24918475589731	4.98744933476617e-07	0.712938591339204	1
ENSG00000183682.7	BMP8A	1	39491629	1_24	0	0.0205025516306704	14.381349906246	2.79965788347239e-06	-2.3781716689886	2
ENSG00000163909.7	HEYL	1	39640410	1_24	0	0.016885274922228	12.8029599554499	2.05265480417448e-06	-1.65122966225337	2
ENSG00000116983.12	HPCAL4	1	39691471	1_24	0	0.0145713154410406	11.4421899449492	1.58308892140145e-06	1.48517780182236	1
ENSG00000198754.5	OXCT2	1	39761071	1_25	0	0.00700372796538962	6.84047054207923	4.54896549801403e-07	0.684910395566605	1
ENSG00000116985.11	BMP8B	1	39789001	1_25	0	0.00701706407248248	6.89049872641842	4.5909598601034e-07	0.692773769521593	1
ENSG00000043514.15	TRIT1	1	39883459	1_25	0	0.00872637964290657	8.7777890213706	7.27305108583691e-07	-0.886627054773581	2
ENSG00000131236.16	CAP1	1	40040200	1_25	0	0.00703947710342334	6.57882060075921	4.39729742176781e-07	0.394933978243868	2
ENSG00000131238.16	PPT1	1	40110910	1_25	0	0.0121513418889671	11.6615606729738	1.34548330481245e-06	-1.25317769443921	1
ENSG00000084073.8	ZMPSTE24	1	40257946	1_25	0	0.0133689369400285	12.7388592109002	1.61705506635548e-06	1.32395353778829	1
ENSG00000187801.14	ZFP69B	1	40449693	1_25	0	0.00695983181897164	6.78574201547709	4.48428788950134e-07	0.692860725869596	1
ENSG00000187815.9	ZFP69	1	40476891	1_25	0	0.00837256740654535	8.71213398422181	6.92596982830586e-07	-1.1323783077809	1
ENSG00000164002.11	EXO5	1	40508257	1_25	0	0.0126627635198119	12.4918717346118	1.5019428558766e-06	1.46260337146376	3
ENSG00000117010.15	ZNF684	1	40531781	1_25	0	0.00765084680999173	7.84180979341587	5.69669813730964e-07	-1.01940115147451	1
ENSG00000171793.13	CTPS1	1	40979451	1_25	0	0.00840212819751363	9.89086184527702	7.89079636984312e-07	1.61372506504694	1
ENSG00000010803.16	SCMH1	1	41239838	1_25	0	0.00647326313719654	6.10314744379338	3.75123714548159e-07	-0.349225151570573	1
ENSG00000117385.15	P3H1	1	42766833	1_26	0	0.0142969981910118	5.1262327309724	6.95889972098007e-07	0.29428932093238	1
ENSG00000164008.14	C1orf50	1	42767127	1_26	0	0.014440205069798	5.22107947607876	7.15864888435887e-07	0.592043155708627	1
ENSG00000274386.5	TMEM269	1	42785692	1_26	0	0.0140330021137872	4.94890921897454	6.59412954393462e-07	-0.000930670079133312	1
ENSG00000177868.11	SVBP	1	42816309	1_26	0	0.0139373162794282	4.88382817288132	6.46304125598938e-07	-0.0369646012872541	1
ENSG00000164010.13	ERMAP	1	42838697	1_26	0	0.0141642307441506	5.03748065457761	6.77491391411079e-07	0.320351009194797	1
ENSG00000117394.20	SLC2A1	1	42959411	1_26	0	0.205587388636805	31.1382501413498	6.07838311901074e-05	3.04598934487486	1
ENSG00000066056.13	TIE1	1	43301467	1_27	0	0.0255332440587267	15.3172685663322	3.71351104860729e-06	1.98503276663552	1
ENSG00000117400.16	MPL	1	43337449	1_27	0	0.0476721143816851	25.141406663911	1.13802390303502e-05	3.46320473756727	1
ENSG00000117399.13	CDC20	1	43359194	1_27	0	0.0148910393285101	13.3700666919797	1.89040989132981e-06	2.49172791644628	1
ENSG00000159479.16	MED8	1	43388718	1_27	0	0.0579511092782364	29.4431127938903	1.62010392051708e-05	-3.98102757130332	2
ENSG00000117408.10	IPO13	1	43947230	1_27	0	0.0104995565429633	5.96668338513814	5.94841618490833e-07	-0.117925035933132	1
ENSG00000117410.13	ATP6V0B	1	43974045	1_27	0	0.00940962321506911	6.76131408991105	6.04088741001547e-07	-1.43560388599326	1
ENSG00000159214.12	CCDC24	1	43991543	1_27	0	0.0214813948614042	22.2547968735726	4.53924380639166e-06	3.82782278896174	1
ENSG00000196517.11	SLC6A9	1	44032329	1_27	0	0.00924611176858137	6.23752144023175	5.47606490773708e-07	1.2622843572861	1
ENSG00000178028.13	DMAP1	1	44213884	1_27	0	0.130963742840197	30.5216988408732	3.7953967204486e-05	3.482595959337	1
ENSG00000198520.10	C1orf228	1	44672527	1_28	0	0.0242012452893702	8.08507668081588	1.85788681835766e-06	-1.13074198258356	2
ENSG00000142945.12	KIF2C	1	44738931	1_28	0	0.0251198060152142	8.44098732575242	2.01329273438332e-06	-0.94781873937408	2
ENSG00000142937.11	RPS8	1	44775441	1_28	0	0.0240710743146619	8.03356005097241	1.83611938128578e-06	-1.3463844350574	1
ENSG00000142959.4	BEST4	1	44787956	1_28	0	0.0238638392031251	7.95097246330555	1.80159828683415e-06	1.34173217356171	1
ENSG00000117425.13	PTCH2	1	44842737	1_28	0	0.0518546530256322	15.4011465383204	7.58294982758428e-06	-2.08063248801166	1
ENSG00000070785.16	EIF2B3	1	44987466	1_28	0	0.0324684116636619	10.8967326201999	3.35934598550584e-06	1.63016475535333	1
ENSG00000126107.14	HECTD3	1	45011467	1_28	0	0.0201199413416847	6.32232744380217	1.20781687187587e-06	0.631603814334067	1
ENSG00000132781.17	MUTYH	1	45384647	1_28	0	0.0216073813645931	7.00264930417762	1.43668617024505e-06	0.780138103642189	1
ENSG00000280670.2	CCDC163	1	45499668	1_28	0	0.0197436600505384	6.14229769497308	1.15147873695621e-06	-0.771798716546526	1
ENSG00000132763.14	MMACHC	1	45499635	1_28	0	0.0207052522855108	6.59581406498456	1.29672035401191e-06	0.859245505424803	2
ENSG00000117448.13	AKR1A1	1	45550079	1_28	0	0.0210479566083054	6.75238828964305	1.34947469305187e-06	0.643196594533702	1
ENSG00000159588.14	CCDC17	1	45624129	1_28	0	0.0188120410404813	5.68148754831887	1.01483485187677e-06	0.443809199223237	1
ENSG00000159592.10	GPBP1L1	1	45687876	1_28	0	0.0171014002409352	4.77316315510988	7.75060042260764e-07	-0.136908475685194	2
ENSG00000159596.6	TMEM69	1	45687531	1_28	0	0.0173732632160976	4.92337793555252	8.1216070174786e-07	-0.272768169868631	2
ENSG00000197429.10	IPP	1	45751050	1_28	0	0.0170650430019331	4.75288392909988	7.70126366179439e-07	0.0577972703765193	1
ENSG00000086015.20	MAST2	1	45787339	1_28	0	0.0170337510795416	4.73540517378697	7.65887246159827e-07	-0.0285453948418258	1
ENSG00000117461.14	PIK3R3	1	46132597	1_28	0	0.0216136265158801	7.00545191144261	1.43767657180044e-06	0.986493285945511	2
ENSG00000117480.15	FAAH	1	46392997	1_28	0	0.0421921343661094	13.4126119554829	5.37331439854744e-06	-1.61189647147207	2
ENSG00000079277.19	MKNK1	1	46616841	1_29	0	0.0170124242878472	6.71037974872236	1.08395362063315e-06	0.747799779334023	1
ENSG00000142961.14	MOB3C	1	46617353	1_29	0	0.0167611926017486	6.56868809272056	1.0453962880315e-06	0.72403571676859	1
ENSG00000159658.10	EFCAB14	1	46719483	1_29	0	0.0138169153558328	4.73018640651387	6.20564245391225e-07	0.0991816080995236	1
ENSG00000187048.12	CYP4A11	1	46938514	1_29	0	0.0222535893835183	9.27083346422384	1.95891795472586e-06	-1.21988600329346	2
ENSG00000162365.11	CYP4A22	1	47137271	1_29	0	0.0156527887269375	5.91728047005095	8.79450246261237e-07	0.785751847684867	1
ENSG00000162367.11	TAL1	1	47230909	1_29	0	0.0365111119210738	14.0093645066899	4.85669567829691e-06	-1.59989393477566	1
ENSG00000162368.13	CMPK1	1	47333764	1_29	0	0.0451485591899725	16.0516938883871	6.8811680018531e-06	-1.93586693345344	1
ENSG00000162456.9	KNCN	1	46556027	1_29	0	0.0825282121373504	21.9062738124815	1.71659698468957e-05	-2.10300699481854	1
ENSG00000269113.3	TRABD2B	1	47997102	1_30	0	0.0173321805416476	6.26926325012077	1.03173249125705e-06	-0.682981320985534	1
ENSG00000132122.11	SPATA6	1	48472616	1_30	0	0.0149493194198473	4.861147398202	6.90013532375105e-07	0.166490909872954	1
ENSG00000123091.4	RNF11	1	51235789	1_32	0	0.0131901486821336	8.09483006074817	1.01380592166461e-06	-0.87628577298146	2
ENSG00000085831.15	TTC39A	1	51345513	1_33	0	0.0105221769166428	6.83601838051838	6.82977219518377e-07	0.743962910094095	2
ENSG00000117859.18	OSBPL9	1	51577431	1_33	0	0.0176759736477391	11.580130362996	1.94354316578079e-06	1.30195323164325	1
ENSG00000198841.3	KTI12	1	52032698	1_33	0	0.00914874648557162	5.43213067875786	4.71877423198805e-07	-0.74859995854392	2
ENSG00000134744.13	ZCCHC11	1	52553683	1_33	0	0.00868440210467814	5.01328463611976	4.13389730580423e-07	-0.29513164914186	1
ENSG00000116157.5	GPX7	1	52602421	1_33	0	0.00999266211879613	6.35529682959334	6.02996010964721e-07	0.847795781494828	2
ENSG00000182183.14	FAM159A	1	52632886	1_33	0	0.00852393823725583	4.85698914652018	3.93101611348107e-07	-0.193348411194885	2
ENSG00000162377.5	COA7	1	52693551	1_33	0	0.00869736621160355	4.98968800440527	4.12058184317571e-07	0.12599706445735	1
ENSG00000121310.16	ECHDC2	1	52926925	1_33	0	0.0100006536259262	6.43025724493532	6.1059624596176e-07	0.772025717543974	2
ENSG00000116171.17	SCP2	1	52926925	1_33	0	0.0137300204456634	9.25558826009167	1.20662580041114e-06	-1.0167796985034	2
ENSG00000174348.13	PODN	1	53062324	1_33	0	0.00887859386053103	5.24246223380781	4.41953825586812e-07	-0.442229790935746	1
ENSG00000162383.11	SLC1A7	1	53134406	1_33	0	0.0214846131516683	13.6207678178276	2.77860315800451e-06	1.51207361236409	2
ENSG00000174332.5	GLIS1	1	53737935	1_33	0	0.0127842666748961	8.66352039030542	1.05164126752373e-06	1.0069312178821	1
ENSG00000058799.14	YIPF1	1	53889688	1_34	0	0.0382633004540653	20.4063561798542	7.41387547885863e-06	-2.00426476035956	2
ENSG00000081870.11	HSPB11	1	53945795	1_34	0	0.00863086839654958	6.20622787767876	5.08603809901846e-07	-0.433456727403898	1
ENSG00000116205.12	TCEANC2	1	54053622	1_34	0	0.00886409278664213	6.45932885810136	5.43649616757303e-07	0.764261448612248	1
ENSG00000116221.15	MRPL37	1	54183963	1_34	0	0.010723771486825	8.26793045042104	8.41863658816891e-07	-0.923174119926458	1
ENSG00000215883.10	CYB5RL	1	54154524	1_34	0	0.00776498119241509	5.20291542073453	3.83605275334986e-07	0.36656025506595	1
ENSG00000157216.15	SSBP3	1	54413433	1_34	0	0.00922761358511315	6.84089155654044	5.99376211677191e-07	-0.82062974070852	2
ENSG00000162390.17	ACOT11	1	54543445	1_34	0	0.00769786911001569	5.12055026834215	3.74269600039438e-07	0.260394551350692	1
ENSG00000006555.10	TTC22	1	54801441	1_34	0	0.00743759495599128	4.79420802235221	3.38568691059645e-07	0.168158228572076	1
ENSG00000143001.4	TMEM61	1	54980998	1_34	0	0.00783038377501522	5.28250200465863	3.92753546295641e-07	0.351078186558761	2
ENSG00000173406.15	DAB1	1	58547019	1_38	0	0.0174973423574686	17.1473700934521	2.84883310597761e-06	1.8151427162595	1
ENSG00000162600.11	OMA1	1	58546315	1_38	0	0.00526415505062539	5.73921314581147	2.86865567786504e-07	-0.50316123669066	2
ENSG00000162601.9	MYSM1	1	58700166	1_38	0	0.0223294871736316	19.4725410243438	4.12856164227483e-06	-2.09961976782501	1
ENSG00000172456.17	FGGY	1	59292175	1_38	0	0.00915211344708034	10.985526176916	9.54640060075258e-07	-1.30282130060306	2
ENSG00000134709.10	HOOK1	1	59814713	1_38	0	0.0161771973015109	16.4003191368474	2.51914391162503e-06	-1.84741699778295	2
ENSG00000134716.9	CYP2J2	1	59926822	1_38	0	0.00522616313078483	5.67052770795676	2.81386874412896e-07	-0.494229565256144	2
ENSG00000132849.19	PATJ	1	61742665	1_39	0	0.0202064881888475	8.34889311256658	1.60183264084987e-06	-1.0461782755268	2
ENSG00000132854.18	KANK4	1	62300644	1_39	0	0.013954424056727	4.82311625556123	6.39053243557556e-07	0.120723626245141	1
ENSG00000162607.12	USP1	1	62436136	1_39	0	0.0224945084929606	9.3723561117295	2.00180922685914e-06	1.22283684151908	1
ENSG00000125703.14	ATG4C	1	62784304	1_39	0	0.0259044431889099	10.7205703995203	2.6368750533345e-06	1.27047026250534	2
ENSG00000088035.15	ALG6	1	63381099	1_40	0	0.0135719320929946	7.85246142484492	1.01191698684797e-06	0.855940468117281	1
ENSG00000203965.12	EFCAB7	1	63523814	1_40	0	0.0115650385979249	6.19630760063863	6.80420598245325e-07	0.229441988797293	1
ENSG00000177414.13	UBE2U	1	64252994	1_40	0	0.0115488037090714	6.40410854786287	7.02252155859915e-07	-0.658646533093726	1
ENSG00000162437.14	RAVER2	1	64740216	1_41	0	0.0077121294872855	4.95611670254424	3.62921948424007e-07	0.372730467998816	1
ENSG00000162434.11	JAK1	1	64966741	1_41	0	0.00987383070592385	7.05306162050353	6.61242488456871e-07	0.667145796882811	1
ENSG00000162433.14	AK4	1	65148046	1_41	0	0.00962166689194788	6.98493744454428	6.38131576297487e-07	0.787640591622247	1
ENSG00000116675.15	DNAJC6	1	65248258	1_41	0	0.00763718304614747	4.77519451318319	3.46275418999023e-07	-0.0940772366018938	1
ENSG00000213625.8	LEPROT	1	65403480	1_41	0	0.00761651294408772	4.9593251804213	3.58654403146841e-07	0.401640101466652	1
ENSG00000118473.21	SGIP1	1	66532935	1_42	0	0.0188102430128989	10.636906794028	1.89979682201734e-06	-1.34630756859844	1
ENSG00000116704.7	SLC35D1	1	67054457	1_42	0	0.0272340275110317	13.9482971197173	3.60686974202344e-06	-1.39486748619358	1
ENSG00000172380.5	GNG12	1	67833367	1_42	0	0.0180538124610593	10.3497880095091	1.77418040349606e-06	-1.30892169561576	1
ENSG00000172410.4	INSL5	1	66802959	1_42	0	0.0105013426922825	5.02421880971265	5.00968908275928e-07	0.288446738260366	1
ENSG00000033122.18	LRRC7	1	69567941	1_44	0	0.0770798454226634	22.2259961886177	1.62667003796441e-05	2.1732843435652	2
ENSG00000118454.12	ANKRD13C	1	70355197	1_44	0	0.0170352830580893	7.71100818188362	1.24726264305845e-06	-0.960974872444673	1
ENSG00000197568.13	HHLA3	1	70355624	1_44	0	0.0245689545455807	11.2039325434303	2.61369290521365e-06	1.727085602946	2
ENSG00000050628.20	PTGER3	1	71047847	1_45	0	0.0160542860317784	9.26726279528753	1.41266723302004e-06	1.18375822345787	1
ENSG00000172260.14	NEGR1	1	72282986	1_46	0	0.0212738003219687	19.6640341135639	3.97205354503826e-06	2.66113396549324	1
ENSG00000254685.6	FPGT	1	74198025	1_47	0	0.0070689013067966	5.01807431958034	3.36811106508706e-07	0.336003670034083	1
ENSG00000116783.14	TNNI3K	1	74234228	1_47	0	0.00897443660962027	7.28295617609745	6.20600738079236e-07	-0.725012692547712	1
ENSG00000116791.13	CRYZ	1	74708254	1_47	0	0.0135342521415085	11.1865182657297	1.4375620387206e-06	-1.29044723399893	2
ENSG00000162623.15	TYW3	1	74733103	1_47	0	0.00906731862690013	7.38073278256522	6.35441765315768e-07	0.856162559542418	2
ENSG00000137968.16	SLC44A5	1	75610705	1_47	0	0.00685735418900391	4.72988319353494	3.07967150256234e-07	0.0967508300535586	1
ENSG00000057468.6	MSH4	1	75795749	1_47	0	0.00805275662632332	6.2544187479591	4.78221310853116e-07	0.618560930081266	1
ENSG00000117069.14	ST6GALNAC5	1	76866942	1_48	0	0.00527781377330694	4.75900840694027	2.38488768467241e-07	-0.111835768080947	1
ENSG00000142892.14	PIGK	1	77219918	1_48	0	0.00875142792820971	9.57289245774374	7.95462109121391e-07	-1.22816022583916	1
ENSG00000154027.18	AK5	1	77282053	1_48	0	0.00527625677296428	4.74553726341272	2.37743530331337e-07	-0.0696273307616132	1
ENSG00000036549.12	ZZZ3	1	77684256	1_48	0	0.0060438406084673	5.95897710997019	3.41965360547722e-07	0.683606892166876	1
ENSG00000077254.14	USP33	1	77759973	1_48	0	0.00623999739180003	6.25370038484158	3.70526159730628e-07	0.744536409532699	1
ENSG00000162614.18	NEXN	1	77888019	1_48	0	0.0346473787434071	22.6456568300801	7.44993874821976e-06	-2.30316018718293	2
ENSG00000162613.16	FUBP1	1	77979050	1_48	0	0.00536990245078362	4.92950122897355	2.51342987244402e-07	-0.230762265681797	2
ENSG00000162616.8	DNAJB4	1	77979050	1_48	0	0.00592190854716901	5.78978132779474	3.25552664609157e-07	-0.481286499818078	2
ENSG00000137960.5	GIPC2	1	77981077	1_48	0	0.0748602342682071	29.6902415689085	2.11038800521103e-05	-2.77252030374444	1
ENSG00000137959.15	IFI44L	1	78626599	1_48	0	0.00541358006501436	4.98688263417169	2.56336888422854e-07	-0.256958767385182	1
ENSG00000162618.13	ADGRL4	1	79006491	1_48	0	0.0139378664287935	13.8597157155791	1.83420560953295e-06	1.4305236697163	1
ENSG00000203943.8	SAMD13	1	84298566	1_51	0	0.0110208661259946	4.82290358840096	5.04686518793995e-07	0.192280361263543	1
ENSG00000171517.5	LPAR3	1	84893414	1_52	0	0.0217300324159677	12.2131951768609	2.51992182813695e-06	1.53667894114903	1
ENSG00000117133.10	RPF1	1	84478825	1_52	0	0.0483101782218574	19.8739025589673	9.11631225989421e-06	2.09795463932159	2
ENSG00000117151.12	CTBS	1	84572649	1_52	0	0.0101193326087813	4.93966004737012	4.74620321252271e-07	0.296640658109423	2
ENSG00000117155.16	SSX2IP	1	84691138	1_52	0	0.0225894169344381	12.5833662964989	2.69897745599394e-06	1.45988165604301	1
ENSG00000055732.12	MCOLN3	1	85047715	1_52	0	0.0141335600773532	8.11527055486166	1.08906040687359e-06	-0.946803316789025	2
ENSG00000162642.13	C1orf52	1	85259743	1_52	0	0.0101373499015194	4.95655924236283	4.77092000868246e-07	-0.349700274451095	1
ENSG00000142867.12	BCL10	1	85276340	1_52	0	0.0100632557973886	4.88688371794304	4.66947349035818e-07	0.175078318978052	1
ENSG00000117174.10	ZNHIT6	1	85708260	1_52	0	0.0116722973529412	6.29605972900903	6.97786525654416e-07	-0.643142701518693	1
ENSG00000171502.14	COL24A1	1	86156862	1_53	0	0.0584726836989219	20.8573658044647	1.15800352596629e-05	1.75363551512407	1
ENSG00000122417.15	ODF2L	1	86338050	1_53	0	0.0111395265951996	4.98958465157204	5.27750345859079e-07	0.455868356000033	2
ENSG00000137975.7	CLCA2	1	86424561	1_53	0	0.0117320842611092	5.48207480775061	6.10685386830686e-07	-0.302033075793852	1
ENSG00000016602.9	CLCA4	1	86547045	1_53	0	0.0145237146351757	7.5117152510682	1.03589138349771e-06	-0.393256029358909	2
ENSG00000097033.14	SH3GLB1	1	86704350	1_53	0	0.0114012749418014	5.21026395623341	5.64040827630367e-07	0.334110388719343	1
ENSG00000065243.19	PKN2	1	88684130	1_54	0	0.0123616977493379	4.83922430794488	5.68003838242878e-07	0.187350486444304	1
ENSG00000137944.17	KYAT3	1	88975959	1_54	0	0.0229340874761812	10.7256788886788	2.33562788767722e-06	-1.39316208496856	3
ENSG00000117226.11	GBP3	1	89015900	1_54	0	0.0135364573744166	5.70244229806806	7.32931380180677e-07	-0.449305602948585	1
ENSG00000117228.9	GBP1	1	89089190	1_54	0	0.0123184823819026	4.80593322677837	5.62124269191113e-07	0.19025250636644	1
ENSG00000197147.13	LRRC8B	1	89524961	1_54	0	0.0187123305994437	8.78506686246268	1.56088299691049e-06	-1.03130144086264	1
ENSG00000162664.16	ZNF326	1	90008292	1_55	0	0.00877882055506862	5.34289617325314	4.45359072042311e-07	0.382801316705336	1
ENSG00000122482.20	ZNF644	1	91022402	1_55	0	0.00840886665010743	4.93422539993299	3.93961558419354e-07	0.167206527965415	1
ENSG00000162669.15	HFM1	1	91404433	1_55	0	0.0129677768942679	9.04908379205479	1.11421124321486e-06	0.947286685567847	1
ENSG00000097046.12	CDC7	1	91486826	1_56	0	0.0210552355924282	8.56916381613422	1.71315219600464e-06	1.25188756284363	2
ENSG00000172031.6	EPHX4	1	92029879	1_56	0	0.0169464359124031	7.42978409737966	1.19550656154918e-06	1.217024988029	1
ENSG00000284413.1	BTBD8	1	92080411	1_56	0	0.0138372444026221	4.77759772276135	6.27706444741256e-07	0.223846220718612	1
ENSG00000122484.8	RPAP2	1	92299545	1_56	0	0.0223603563644789	11.3962071182429	2.41956030656984e-06	-2.1918099781874	1
ENSG00000067208.14	EVI5	1	92792062	1_56	0	0.0158397121889133	8.21936178896728	1.23618303721864e-06	-2.08606322063497	2
ENSG00000122406.12	RPL5	1	92831623	1_56	0	0.0141572983203411	5.58909155721178	7.51309714532624e-07	1.02843052590042	1
ENSG00000154511.11	FAM69A	1	92961849	1_56	0	0.0165603625269884	6.13987637317257	9.65443500737087e-07	-0.0158124458500955	1
ENSG00000143033.17	MTF2	1	93079600	1_57	0	0.0174461427836111	6.28382040218524	1.04092774229564e-06	0.666596299169461	1
ENSG00000117500.12	TMED5	1	93180650	1_57	0	0.0178070884230647	6.47890223069785	1.09544792824045e-06	-0.699646319675296	1
ENSG00000122483.17	CCDC18	1	93179625	1_57	0	0.0177042505753366	6.42372240177235	1.07984571514253e-06	-0.689685657201832	1
ENSG00000137942.16	FNBP1L	1	93448904	1_57	0	0.0163969611241461	5.69312364208254	8.86362511956023e-07	-0.547547193882207	1
ENSG00000137936.16	BCAR3	1	93847253	1_57	0	0.0188205871421756	7.00639260188646	1.25205969080403e-06	0.896176328561029	2
ENSG00000067334.13	DNTTIP2	1	93879024	1_57	0	0.0375702796861006	13.6176356831264	4.85784368558539e-06	1.69469671658306	1
ENSG00000023909.9	GCLM	1	93909020	1_57	0	0.0161438085093295	5.54497247448039	8.49968417720754e-07	0.499969197808657	1
ENSG00000117525.13	F3	1	94560734	1_58	0	0.00672446252696324	4.76455411375814	3.04212628379338e-07	-0.0575919416195497	1
ENSG00000143036.16	SLC44A3	1	94818635	1_58	0	0.0117929910160375	9.6821439483273	1.08415880095146e-06	-0.7746644742178	2
ENSG00000117519.15	CNN3	1	94927226	1_58	0	0.00849189922634042	6.85734283295845	5.52914642301894e-07	-0.479799614874482	2
ENSG00000172339.9	ALG14	1	95073027	1_58	0	0.0487417094271976	24.6501910659066	1.14082345872436e-05	2.96372243951321	1
ENSG00000152078.9	TMEM56	1	95118216	1_58	0	0.617390219045717	26.0879049836731	0.000152931287836018	-3.90744784383927	1
ENSG00000122481.16	RWDD3	1	95231973	1_58	0	0.0293003424171184	16.9816784150839	4.72444399228381e-06	1.35186542307695	1
ENSG00000117569.18	PTBP2	1	96721522	1_59	0	0.00452533079311113	15.7826648203216	6.78153583516142e-07	-3.18288864196539	1
ENSG00000188641.12	DPYD	1	97921399	1_60	0	0.00391405223194219	40.84352414807	1.51791419180138e-06	-6.36723940337558	1
ENSG00000162627.16	SNX7	1	98661649	1_60	0	0.0731858504968103	31.468442117547	2.18675316677332e-05	2.82506032916867	1
ENSG00000117620.14	SLC35A3	1	99969054	1_61	0	0.0329191568310239	11.8309871422524	3.69800149263786e-06	-1.5736959940065	1
ENSG00000156875.13	MFSD14A	1	100045797	1_61	0	0.0378882357955275	13.1802383913062	4.74160143575717e-06	1.40073246781517	1
ENSG00000156876.9	SASS6	1	100132743	1_61	0	0.0592062912965156	17.4860810022877	9.83009557203814e-06	2.06357890908517	1
ENSG00000122435.9	TRMT13	1	100132743	1_61	0	0.0592062912965156	17.4860810022877	9.83009557203814e-06	-2.06357890908517	1
ENSG00000122477.12	LRRC39	1	100097399	1_61	0	0.0231912590592032	8.48008449065012	1.86733356374597e-06	1.23510610569808	1
ENSG00000137992.14	DBT	1	100249898	1_61	0	0.0185630069237213	6.35669415585757	1.12041016376273e-06	0.421310686614376	1
ENSG00000079335.18	CDC14A	1	100344610	1_61	0	0.0293031334806986	10.7164275219372	2.98168315113806e-06	1.26411047637742	1
ENSG00000181656.6	GPR88	1	100538206	1_62	0	0.0143339581837784	5.13151954626645	6.98408501827084e-07	-0.397397160412926	1
ENSG00000162692.10	VCAM1	1	100721765	1_62	0	0.0137504364579505	4.73615719838323	6.18358007284923e-07	0.113632094080339	1
ENSG00000162694.13	EXTL2	1	100895622	1_62	0	0.0657250838110447	19.7365747669439	1.23168692027986e-05	-1.86578168561671	1
ENSG00000162695.11	SLC30A7	1	100895622	1_62	0	0.0657250838110447	19.7365747669439	1.23168692027986e-05	1.86578168561671	1
ENSG00000117543.20	DPH5	1	101025552	1_62	0	0.0251600928938029	10.4946336034957	2.5071303704056e-06	0.874987530442787	1
ENSG00000170989.8	S1PR1	1	101237269	1_62	0	0.0148564387402219	5.47218749463762	7.71921402695571e-07	0.599065769665046	1
ENSG00000240038.6	AMY2B	1	103555063	1_65	0	0.00772288783997399	5.86567694248716	4.30125573333617e-07	-0.862621372867287	1
ENSG00000162641.18	AKNAD1	1	108857867	1_67	0	0.0133335439773847	4.84432807759308	6.13305051970858e-07	-0.208300872444534	1
ENSG00000121940.15	CLCC1	1	108963765	1_67	0	0.0197684824465105	8.59401744884872	1.6131210532157e-06	1.02106569951928	2
ENSG00000197780.9	TAF13	1	109074420	1_67	0	0.0167744007524027	7.02902027142535	1.11953894803976e-06	-0.733066780329306	1
ENSG00000031698.12	SARS	1	109213564	1_67	0	0.0138215924294955	5.18623788251614	6.80625023780815e-07	0.325599971427187	1
ENSG00000143028.8	SYPL2	1	109465030	1_67	0	0.0137033726824237	5.10453204551182	6.64172363594286e-07	-0.340656128467531	1
ENSG00000174151.14	CYB561D1	1	109494012	1_67	0	0.017576311352385	7.47381477546044	1.24729006896777e-06	-0.924836551116725	1
ENSG00000181754.6	AMIGO1	1	109509517	1_67	0	0.0346918168469157	13.9716314115159	4.60226436108665e-06	-1.52848951628744	2
ENSG00000168765.16	GSTM4	1	109649355	1_67	0	0.0179114582161038	7.65376845170734	1.30167828688818e-06	0.910554989345573	1
ENSG00000213366.12	GSTM2	1	109635226	1_67	0	0.0131836049201314	4.73678327573212	5.92945928516855e-07	-0.0494991907696082	2
ENSG00000134184.12	GSTM1	1	109667893	1_67	0	0.0151726072469252	6.07355357023846	8.74984740636819e-07	-0.573978013480699	1
ENSG00000134202.10	GSTM3	1	109724132	1_67	0	0.0134937502810012	4.95791627294763	6.35227445462955e-07	0.283343979419679	2
ENSG00000134201.10	GSTM5	1	109712056	1_67	0	0.0195182354864498	8.47255078876503	1.57018972508044e-06	-0.979146698756463	2
ENSG00000143107.8	FNDC7	1	108714845	1_67	0	0.0215952773265357	9.43708675178062	1.93505863726313e-06	-1.12925977921355	1
ENSG00000179902.12	C1orf194	1	109113015	1_67	0	0.0136361508696951	5.05775995869676	6.54858408434378e-07	0.251946934281708	1
ENSG00000168710.17	AHCYL1	1	109984850	1_68	0	0.025894895917876	16.0163190248215	3.93798699306149e-06	-1.69905233830182	1
ENSG00000197106.6	SLC6A17	1	110147955	1_68	0	0.00932159192682591	6.28834329793968	5.56575040536132e-07	0.73613266413669	2
ENSG00000116396.14	KCNC4	1	110211186	1_68	0	0.0433511197041477	20.9582866931146	8.62687475291077e-06	2.2111966449751	1
ENSG00000134248.13	LAMTOR5	1	110407817	1_68	0	0.0079404610451137	4.76621152889469	3.59348990466588e-07	0.491297187386274	1
ENSG00000143125.5	PROK1	1	110451368	1_68	0	0.0337440521777728	18.5507388324382	5.94368578113932e-06	2.2370151556568	1
ENSG00000177272.8	KCNA3	1	110675201	1_68	0	0.00799496722411608	4.83114078031156	3.66744641881554e-07	-0.496906465799682	1
ENSG00000121931.15	LRIF1	1	110964484	1_68	0	0.0175561342028401	12.3080516785907	2.05170822693965e-06	-1.81049277279264	1
ENSG00000156171.14	DRAM2	1	111139496	1_68	0	0.0656291438571452	24.9688012568643	1.55593635430526e-05	3.13272963253865	1
ENSG00000134255.13	CEPT1	1	111139496	1_68	0	0.0656291438571452	24.9688012568643	1.55593635430526e-05	3.13272963253865	1
ENSG00000173947.13	PIFO	1	111346062	1_69	0	0.0103058039482073	9.9283900304219	9.71534221831634e-07	-1.11243886943855	1
ENSG00000085465.12	OVGP1	1	111427438	1_69	0	0.00915749688364298	8.80657339047679	7.65739649241957e-07	-0.920770149838524	1
ENSG00000143110.11	C1orf162	1	111473751	1_69	0	0.00595898425205921	4.73011895004314	2.67634253723712e-07	-0.0298077123122156	1
ENSG00000282608.1	ADORA3	1	111503935	1_69	0	0.00900935068561404	8.6517290350592	7.40105783567458e-07	-1.07318803897116	1
ENSG00000197852.9	FAM212B	1	111755756	1_69	0	0.0221929312092408	17.2295516828847	3.63066384914563e-06	-2.02634851011162	1
ENSG00000171385.9	KCND3	1	111988885	1_69	0	0.0349924817692303	21.5864223374378	7.17220693619038e-06	2.51280321783623	1
ENSG00000134245.17	WNT2B	1	112464917	1_69	0	0.0139280546304649	12.7912466992704	1.69161190697879e-06	1.95741288081854	1
ENSG00000116489.12	CAPZA1	1	112614750	1_69	0	0.0073948612003153	6.77762799814742	4.75888436104664e-07	-0.632320650037666	1
ENSG00000007341.18	ST7L	1	112624254	1_69	0	0.00707640878796123	6.360046286872	4.27337088021622e-07	-0.554555891436742	1
ENSG00000155363.18	MOV10	1	112673095	1_69	0	0.132133379853848	34.5480018483674	4.33443879623784e-05	-3.37703443519094	1
ENSG00000184599.13	FAM19A3	1	112720490	1_69	0	0.0139133705164828	12.7812326131915	1.68850552616539e-06	1.48043222707121	1
ENSG00000155380.11	SLC16A1	1	112956760	1_70	0	0.0224079000703746	8.93635630434754	1.90133670465715e-06	0.965857307932725	1
ENSG00000081026.18	MAGI3	1	113391682	1_70	0	0.0179588319727451	6.82568502582345	1.16391623917702e-06	0.674183065333653	1
ENSG00000116793.15	PHTF1	1	113758713	1_70	0	0.0144213714076685	4.73709789911242	6.48658806638812e-07	-0.0824778581957499	1
ENSG00000188761.11	BCL2L15	1	113887734	1_70	0	0.0145873116023082	4.84594945655132	6.71199365082419e-07	0.136556458146184	1
ENSG00000134262.12	AP4B1	1	113904943	1_70	0	0.0158094092314824	5.61163723651685	8.42369486039612e-07	0.50303309138239	1
ENSG00000163349.21	HIPK1	1	113929699	1_70	0	0.0146446294630517	4.8832624030945	6.79025128317765e-07	-0.048266093513493	1
ENSG00000116774.11	OLFML3	1	113979663	1_70	0	0.0147369166706041	4.94304359629855	6.91669245312434e-07	-0.36426335041531	1
ENSG00000197323.11	TRIM33	1	114510087	1_71	0	0.00746966861319287	5.38628120260281	3.82021455410404e-07	0.428861259815179	1
ENSG00000213281.4	NRAS	1	114716596	1_71	0	0.00753889834871957	5.06145033569404	3.62309952504699e-07	0.272784804344052	1
ENSG00000134198.9	TSPAN2	1	115089590	1_71	0	0.0189757097582995	12.246233998778	2.20646975818978e-06	-1.02257964931472	2
ENSG00000163393.12	SLC22A15	1	115976190	1_72	0	0.00863063668933717	8.24406698166025	6.75587714932586e-07	-0.97640650760908	1
ENSG00000116815.15	CD58	1	116571486	1_72	0	0.00830761105057931	7.88200892310683	6.21742384306263e-07	-0.839569823619215	1
ENSG00000134247.9	PTGFRN	1	116909700	1_72	0	0.0116725622605705	11.1115318724283	1.23150883601315e-06	-1.13333550551819	2
ENSG00000134256.12	CD101	1	117001709	1_72	0	0.00600677976672026	4.80585796831447	2.74100632425632e-07	0.0999567824048608	2
ENSG00000116830.11	TTF2	1	117060534	1_72	0	0.00601548969456678	4.81959893998766	2.75282931269496e-07	-0.15364722668509	2
ENSG00000134253.9	TRIM45	1	117118132	1_72	0	0.00600318498467434	4.80018099707789	2.73613005235355e-07	-0.11751891969452	1
ENSG00000198162.12	MAN1A2	1	117367233	1_72	0	0.0120939480698978	11.4486619710921	1.3146805232553e-06	1.45902362861309	2
ENSG00000183508.4	FAM46C	1	117605762	1_72	0	0.0131297782811713	12.2298605929917	1.52467154708231e-06	-1.34156329582861	2
ENSG00000177551.5	NHLH2	1	115843623	1_72	0	0.0181084029411821	15.2899614961304	2.62895975737375e-06	1.78022155993144	2
ENSG00000116874.11	WARS2	1	119012523	1_73	0	0.00675714907862235	5.66412702092883	3.63407496160858e-07	-0.504648192068812	2
ENSG00000092621.11	PHGDH	1	119735449	1_73	0	0.0100211138924986	9.40432908955823	8.94831395288561e-07	-1.03410796923972	1
ENSG00000265491.4	RNF115	1	145827673	1_73	0	0.00769191680654058	6.89324014622252	5.03448885586977e-07	0.674487215847015	1
ENSG00000186141.8	POLR3C	1	145820637	1_73	0	0.0190478334208206	15.5139899683601	2.80586316308328e-06	1.75603484492162	1
ENSG00000265241.6	RBM8A	1	145927840	1_73	0	0.0113252892814103	10.5664636789493	1.13625645991773e-06	1.25287619097172	1
ENSG00000168509.19	HFE2	1	146036954	1_73	0	0.0279894724718663	19.1889395649156	5.09968187504996e-06	-1.93138917103151	1
ENSG00000271425.7	NBPF10	1	146049817	1_73	0	0.0242300813195089	17.8102089510922	4.09752189751428e-06	1.84556689755574	1
ENSG00000131791.7	PRKAB2	1	147171976	1_73	0	0.116157199555838	33.0019024862552	3.63984178660652e-05	-3.86630868832165	1
ENSG00000131778.18	CHD1L	1	147243554	1_73	0	0.00914146907101887	8.53175570271345	7.40545594084999e-07	-0.881546530842363	2
ENSG00000162836.11	ACP6	1	147656613	1_73	0	0.00613147499954458	4.74267079947243	2.76112036290428e-07	0.061486230290398	2
ENSG00000265107.2	GJA5	1	147773551	1_73	0	0.00794466479501943	7.20022117628554	5.43148784591324e-07	0.989636546535193	1
ENSG00000178796.12	RIIAD1	1	151715696	1_74	0	0.0229968627327285	7.16127719413661	1.56371093853452e-06	-0.811470759410866	2
ENSG00000143376.12	SNX27	1	151616259	1_74	0	0.108194983740759	22.1497129807883	2.27547792003159e-05	2.42704229993348	1
ENSG00000143365.17	RORC	1	151831413	1_74	0	0.0394564980043088	12.3315175123028	4.61989874583902e-06	-1.46346230086405	1
ENSG00000197747.8	S100A10	1	151993591	1_74	0	0.0179190152037534	4.78176294992424	8.13578713994162e-07	-0.170678503381354	2
ENSG00000143536.7	CRNN	1	152414760	1_74	0	0.0887309249384378	20.1937105900212	1.70132989478694e-05	-2.45783448718072	1
ENSG00000163207.6	IVL	1	152908247	1_74	0	0.0374979570214711	11.8422865674851	4.21638801290853e-06	1.51001332368741	2
ENSG00000169474.4	SPRR1A	1	152985356	1_74	0	0.0180815830270786	4.86781543421178	8.35733767581942e-07	0.288487700785776	1
ENSG00000163209.14	SPRR3	1	153001809	1_74	0	0.0185518572839374	5.11249123394593	9.0056977665305e-07	0.409634667611813	1
ENSG00000241794.1	SPRR2A	1	153057485	1_74	0	0.0370234466081415	11.7199679318041	4.12003272918475e-06	-1.37141157890082	1
ENSG00000203785.8	SPRR2E	1	153106596	1_74	0	0.0204009417569653	6.01831011107802	1.16579496431244e-06	-0.635968982592707	1
ENSG00000163263.6	C1orf189	1	154206248	1_75	0	0.0160442652051844	9.06740353476768	1.38133867937332e-06	-1.63853331514595	1
ENSG00000203782.5	LOR	1	153259400	1_75	0	0.0118867089676766	4.80532529007531	5.42352714807928e-07	0.271778799814668	1
ENSG00000163220.10	S100A9	1	153357702	1_75	0	0.0282547414817482	13.0315159152505	3.49609860898128e-06	1.38096411874205	1
ENSG00000143546.9	S100A8	1	153391654	1_75	0	0.0129559711830867	5.53595249905146	6.81019778657471e-07	0.358916544507465	1
ENSG00000143556.8	S100A7	1	153460264	1_75	0	0.0149918559955284	7.47095940876018	1.06347962935653e-06	0.982419336878576	1
ENSG00000197956.9	S100A6	1	153535924	1_75	0	0.0216635634543441	11.1132698509598	2.28596276611326e-06	1.40829073806744	2
ENSG00000196154.11	S100A4	1	153549456	1_75	0	0.0119632973403011	4.84364675102032	5.5020021547921e-07	-0.173155433121186	1
ENSG00000196754.10	S100A2	1	153567710	1_75	0	0.0144251353278569	6.54367558773278	8.96270399121127e-07	0.638499522438334	1
ENSG00000188643.10	S100A16	1	153613108	1_75	0	0.013534878554197	5.85615238511855	7.52599853087323e-07	-0.500778388958421	1
ENSG00000189334.8	S100A14	1	153616367	1_75	0	0.0123627299061602	5.29897457325211	6.22018946701669e-07	-0.688355798896155	1
ENSG00000160678.11	S100A1	1	153628302	1_75	0	0.0119649008987752	5.09778305706399	5.79145721350822e-07	0.734242248817923	1
ENSG00000189171.14	S100A13	1	153628302	1_75	0	0.0122525528348051	5.21367732025862	6.06552126228126e-07	0.708561907640542	2
ENSG00000143553.10	SNAPIN	1	153658595	1_75	0	0.0325105886849878	13.450585738953	4.15205815274942e-06	-0.937852058901724	1
ENSG00000169418.9	NPR1	1	153678582	1_75	0	0.0490602221546984	19.4840185276143	9.07622892032717e-06	-2.60039888095979	1
ENSG00000143554.13	SLC27A3	1	153774134	1_75	0	0.0163268819655423	7.42492593527449	1.15104625370896e-06	0.605469793823359	1
ENSG00000143614.9	GATAD2B	1	153923736	1_75	0	0.0251701306084778	15.1442713322644	3.61935554609204e-06	3.38146069677878	1
ENSG00000143570.17	SLC39A1	1	153968263	1_75	0	0.167390944155193	19.8096093938662	3.14851138436435e-05	4.20896415805825	1
ENSG00000143515.16	ATP8B2	1	154325898	1_75	0	0.21379484797699	33.3250392948712	6.76496107965799e-05	-3.57080963749234	1
ENSG00000169291.9	SHE	1	154502424	1_75	0	0.0118340212291332	4.7550789817298	5.34302831576706e-07	-0.400238390959991	1
ENSG00000163239.12	TDRD10	1	154502424	1_75	0	0.0118340212291332	4.7550789817298	5.34302831576706e-07	0.400238390959991	1
ENSG00000160710.15	ADAR	1	154628057	1_75	0	0.027258422278662	13.2778669058995	3.4365797212336e-06	-1.79703985665709	1
ENSG00000163346.16	PBXIP1	1	154781221	1_75	0	0.0159846357647173	7.46951924219473	1.13368602161103e-06	-0.892744320521633	1
ENSG00000163344.5	PMVK	1	154936792	1_76	1	0.259102023892361	25.6840117974526	6.31874839855983e-05	4.42591706807242	1
ENSG00000160691.18	SHC1	1	154974041	1_76	0	0.00512860798139769	6.55195904727449	3.19056851285087e-07	-1.28501917019682	1
ENSG00000163354.14	DCST2	1	155033615	1_76	0	0.0254882541147987	26.3436720689915	6.37549334407585e-06	-3.70279502278638	1
ENSG00000163357.10	DCST1	1	155033615	1_76	0	0.0254882541147987	26.3436720689915	6.37549334407585e-06	-3.70279502278638	1
ENSG00000143537.13	ADAM15	1	155063135	1_76	0	0.0606247891726455	31.3571753389153	1.805030615822e-05	-3.56070027434908	1
ENSG00000169242.11	EFNA1	1	155127376	1_76	0	0.00910206006796344	11.1313562639961	9.62022383189897e-07	0.596201332685747	2
ENSG00000169241.17	SLC50A1	1	155135691	1_76	0	0.00569163948344909	6.43351977704469	3.476829713874e-07	0.676592437631155	1
ENSG00000185499.16	MUC1	1	155192276	1_76	0	0.00962636204942513	12.4882326710906	1.14145966548337e-06	2.21489756356228	1
ENSG00000177628.15	GBA	1	155244216	1_76	0	0.0078430301847392	10.1748563513891	7.57721429283979e-07	-1.44354835542347	2
ENSG00000116521.10	SCAMP3	1	155262283	1_76	0	0.00885550309928251	10.9256185125268	9.18663937781381e-07	2.00810481914978	1
ENSG00000163374.19	YY1AP1	1	155689149	1_76	0	0.0469356103833446	21.2418026555101	9.46653917923733e-06	-3.08246156948678	1
ENSG00000116580.18	GON4L	1	155859720	1_76	0	0.026745489828638	15.6293440355718	3.96906950313972e-06	2.67224451535059	1
ENSG00000143622.10	RIT1	1	155911161	1_76	0	0.0943831496211928	19.4220650086365	1.74055305613729e-05	-2.98855337622138	1
ENSG00000132680.10	KIAA0907	1	155934601	1_76	0	0.0164538445504451	16.1567242848154	2.52416709229907e-06	-1.92914447750278	1
ENSG00000116584.17	ARHGEF2	1	156006597	1_76	0	0.538479493312316	25.2400137818573	0.000129049448645534	3.81556917493527	1
ENSG00000163479.13	SSR2	1	156020665	1_76	0	0.00701253954532299	9.4560955477305	6.29628781146744e-07	1.0028233105807	1
ENSG00000116586.11	LAMTOR2	1	156055222	1_76	0	0.033557848678171	23.7082376291427	7.55424002340426e-06	-2.50635758253915	1
ENSG00000132698.14	RAB25	1	156061029	1_76	0	0.0256625310137036	20.5339702316535	5.00345285615255e-06	-2.83660292773841	1
ENSG00000196189.12	SEMA4A	1	156147070	1_76	0	0.00507286745542424	5.69926453987702	2.74517305723576e-07	1.15567411132575	1
ENSG00000160785.13	SLC25A44	1	156201443	1_76	0	0.00781483336570665	9.49968164394699	7.0489782444319e-07	-1.12508558316942	1
ENSG00000160783.19	PMF1	1	156201443	1_76	0	0.00781483336570665	9.49968164394699	7.0489782444319e-07	-1.12508558316942	1
ENSG00000242252.1	BGLAP	1	156240766	1_76	0	0.0354298576287007	24.0403691450781	8.08738160762193e-06	2.55785403622198	1
ENSG00000160781.15	PAQR6	1	156248323	1_76	0	0.0215727374457826	19.7361051630392	4.04263103063673e-06	2.42730266061158	2
ENSG00000198952.8	SMG5	1	156282500	1_76	0	0.0131087569895526	14.5467108662688	1.81060500335367e-06	-1.80716674538865	1
ENSG00000198715.11	GLMP	1	156293306	1_76	0	0.0129338161436514	14.4171549028401	1.77053144598147e-06	-1.79734905561877	1
ENSG00000183856.10	IQGAP3	1	156572426	1_77	0	0.0156682320464177	6.4155929102466	9.54452215510131e-07	-0.622213604360172	1
ENSG00000160818.16	GPATCH4	1	156601175	1_77	0	0.0163483143886947	6.82010862062437	1.05867259058294e-06	0.693643587310132	1
ENSG00000132702.12	HAPLN2	1	156618957	1_77	0	0.0292302537975925	12.3661774911867	3.43214366559812e-06	-1.38970597293313	1
ENSG00000132692.18	BCAN	1	156640896	1_77	0	0.013963330884231	5.3193820716258	7.05257334603365e-07	0.329918801939459	1
ENSG00000143320.8	CRABP2	1	156705979	1_77	0	0.015436802319068	6.27395037874516	9.19593343553152e-07	0.637690166284275	1
ENSG00000143319.16	ISG20L2	1	156729510	1_77	0	0.0136786741361542	5.12346984601252	6.65434915873995e-07	0.389744391749605	1
ENSG00000143303.11	RRNAD1	1	156728106	1_77	0	0.0135686708218058	5.0466721287552	6.50189263569962e-07	-0.287041851337937	1
ENSG00000143294.14	PRCC	1	156750590	1_77	0	0.0227012379239455	9.94988110410936	2.14469148919801e-06	-1.18350290545626	1
ENSG00000198400.11	NTRK1	1	156815190	1_77	0	0.0155547259951473	6.3463908954756	9.3731718639948e-07	0.685217878600704	2
ENSG00000027869.11	SH2D2A	1	156816783	1_77	0	0.0134085372003934	4.93375206624247	6.28139521427771e-07	0.0635006682741002	1
ENSG00000187800.13	PEAR1	1	156893412	1_77	0	0.0157672918011169	6.47558332405857	9.6946781986819e-07	-0.535264007547973	1
ENSG00000163565.18	IFI16	1	158997555	1_78	0	0.0289707501863032	15.3925082795011	4.23415287136131e-06	-1.721719834504	2
ENSG00000163568.14	AIM2	1	159147011	1_78	0	0.019495428441153	11.6091690476964	2.14897476623762e-06	1.41643154936149	1
ENSG00000213088.9	ACKR1	1	159202320	1_78	0	0.0191367913655701	11.4319378764091	2.07723855414079e-06	-1.69984848325664	2
ENSG00000179639.10	FCER1A	1	159288755	1_78	0	0.0230046893699233	13.1882060803041	2.88070970037344e-06	-1.37467101706744	1
ENSG00000181036.13	FCRL6	1	159800388	1_78	0	0.0128505760507327	7.64124943770186	9.3236158132329e-07	0.833427456480294	1
ENSG00000158714.10	SLAMF8	1	159826640	1_78	0	0.0145598613630827	8.82902800346773	1.22058360110584e-06	1.03583032697893	2
ENSG00000188004.9	C1orf204	1	159839552	1_78	0	0.0368030670886181	17.6864204637061	6.18046790561237e-06	-1.79517386105418	1
ENSG00000243284.1	VSIG8	1	159862185	1_78	0	0.00945973052432702	4.73058883571023	4.24904533006786e-07	0.0160438066430214	1
ENSG00000158710.14	TAGLN2	1	159925746	1_78	0	0.014113390503207	8.53272562085222	1.14344830649848e-06	0.927278188362065	1
ENSG00000085552.16	IGSF9	1	159945134	1_79	0	0.00654897754622463	4.78073877110332	2.9728015027176e-07	-0.144730212295036	1
ENSG00000143315.6	PIGM	1	160029545	1_79	0	0.0270964183745258	18.2922004350682	4.70625264417565e-06	-1.88586533586131	1
ENSG00000162728.4	KCNJ9	1	160081123	1_79	0	0.0140674167968066	12.0413406722451	1.60837233928494e-06	-1.52291227606109	1
ENSG00000162729.13	IGSF8	1	160099056	1_79	0	0.0213483442453862	16.014734788375	3.24624538313291e-06	1.64938997387419	1
ENSG00000018625.14	ATP1A2	1	160114853	1_79	0	0.00656920334434274	4.80998418751931	3.00022448307863e-07	-0.178413209239091	1
ENSG00000132681.16	ATP1A4	1	160134931	1_79	0	0.00654708032193918	4.77799136530052	2.97023236732129e-07	0.152405403256178	1
ENSG00000162735.18	PEX19	1	160286615	1_79	0	0.0496694931955725	24.1123388331594	1.13717280009395e-05	2.50451470781422	1
ENSG00000122218.14	COPA	1	160343943	1_79	0	0.028385483615887	18.7367791256985	5.04996806706364e-06	-2.19169291592984	1
ENSG00000162736.15	NCSTN	1	160342835	1_79	0	0.0696856114287299	27.394076901941	1.81257999433848e-05	2.80175636796349	1
ENSG00000066294.14	CD84	1	160579090	1_79	0	0.00711465856758831	5.56655724904356	3.76043546439152e-07	-0.530455863360476	1
ENSG00000117091.9	CD48	1	160711718	1_79	0	0.00657455335005952	4.81770597328247	3.00748826850548e-07	0.147957439253608	1
ENSG00000122223.12	CD244	1	160862395	1_79	0	0.00938058038488154	8.19043950236852	7.29515145934e-07	-1.06804738605161	2
ENSG00000158769.17	F11R	1	161021088	1_79	0	0.00846250174682339	7.21270627152523	5.79554676523541e-07	-0.732658793307342	2
ENSG00000215845.10	TSTD1	1	161039733	1_79	0	0.0154030755462203	12.9044340536138	1.88731244999935e-06	1.36034220088683	1
ENSG00000162755.13	KLHDC9	1	161098329	1_79	0	0.00701790269728497	5.43666311363353	3.62273996177277e-07	-0.459027118750887	1
ENSG00000158793.13	NIT1	1	161118210	1_79	0	0.0122180387843532	10.7010419681489	1.24143779600671e-06	1.23246284750383	1
ENSG00000143222.11	UFC1	1	161153113	1_79	0	0.00941513653462167	8.2253612484795	7.35324438377302e-07	-0.983454497034605	1
ENSG00000143224.17	PPOX	1	161165947	1_79	0	0.0104621043549377	9.22672063480245	9.16566153318144e-07	-1.10681951988869	2
ENSG00000158850.14	B4GALT3	1	161177981	1_79	0	0.00825903114847748	6.98172427239158	5.47506392409306e-07	0.838272606593708	2
ENSG00000158864.12	NDUFS2	1	161189357	1_79	0	0.0280150778839511	18.6111379515829	4.95064926434753e-06	-1.94918600962847	2
ENSG00000158882.14	TOMM40L	1	161226376	1_79	0	0.0143928718493678	12.2589129015467	1.67531630304908e-06	-1.38614515632016	1
ENSG00000248485.1	PCP4L1	1	161259053	1_79	0	0.00684987927546765	5.20680205376253	3.38650235282956e-07	0.351755930902982	1
ENSG00000158887.15	MPZ	1	161310092	1_79	0	0.00689588185948264	5.27028866469643	3.45081448537924e-07	0.341922904779069	1
ENSG00000143252.14	SDHC	1	161314507	1_79	0	0.0161618648919757	13.3622124072472	2.05053525118034e-06	1.50811724202261	1
ENSG00000203747.10	FCGR3A	1	161551141	1_79	0	0.00804289637673838	6.73003524476777	5.13957500953914e-07	0.572593030933666	1
ENSG00000239887.4	C1orf226	1	162366749	1_79	0	0.00652462801171305	4.74541199320737	2.93986289314266e-07	0.0741751251314247	1
ENSG00000198574.5	SH2D1B	1	162412988	1_80	0	0.00899803836932767	12.6259424596766	1.07872077613602e-06	1.41919666900176	1
ENSG00000117143.13	UAP1	1	162561114	1_80	0	0.00479448373084368	6.64986985387335	3.02727860637532e-07	-0.591597265663016	2
ENSG00000162733.16	DDR2	1	162631124	1_80	0	0.00406499752259382	5.13740833148497	1.9829043601321e-07	-0.281058741007541	1
ENSG00000132196.13	HSD17B7	1	162790775	1_80	0	0.004081799396915	5.18821197328453	2.01079022613608e-07	0.398556681232985	2
ENSG00000143228.12	NUF2	1	163266611	1_80	0	0.0204496477385173	20.3335224818024	3.9481700377531e-06	-2.06337520176743	1
ENSG00000143171.12	RXRG	1	165445274	1_81	0	0.0190803432484028	8.40969792831489	1.52357548650402e-06	0.980726335118543	1
ENSG00000143198.12	MGST3	1	165630412	1_81	0	0.1089059664948	25.2433892625965	2.61033793392158e-05	-2.86678883882717	1
ENSG00000143149.12	ALDH9A1	1	165699056	1_81	0	0.013455969494177	5.08471815987154	6.49649750714211e-07	-0.284097234575189	1
ENSG00000143195.12	ILDR2	1	166975891	1_82	0	0.0116773432329776	12.6836963161834	1.40633011780443e-06	-2.05676285203769	1
ENSG00000143194.12	MAEL	1	166975691	1_82	0	0.0240477665690093	19.5935672810413	4.47389365757667e-06	2.43981246280106	2
ENSG00000152382.5	TADA1	1	166875791	1_82	0	0.0253008064163883	17.3916939227798	4.17805010723075e-06	-1.23454099185446	1
ENSG00000198842.9	DUSP27	1	167094415	1_82	0	0.00575296862859664	4.79969944673578	2.62182346263351e-07	0.235108891837289	1
ENSG00000143162.7	CREG1	1	167553767	1_82	0	0.00612408375917362	5.36260968162253	3.11827710913726e-07	0.391830200926726	1
ENSG00000197965.11	MPZL1	1	167720961	1_82	0	0.00584614082685697	4.91229744174025	2.72678769325497e-07	0.199197328820464	2
ENSG00000143199.17	ADCY10	1	167896633	1_82	0	0.00598965840391708	5.12356789559208	2.91388191039261e-07	-0.573614905701934	1
ENSG00000143164.15	DCAF6	1	167936173	1_82	0	0.00867808449473218	8.65170689047232	7.12890896325181e-07	1.04121050041795	1
ENSG00000143158.10	MPC2	1	167936749	1_82	0	0.0117607226368295	11.4167412039608	1.27489248481974e-06	1.52813459101864	1
ENSG00000143147.14	GPR161	1	168137478	1_82	0	0.00611169914835608	5.34172230219842	3.09984994446351e-07	-0.462944266300768	2
ENSG00000143155.12	TIPRL	1	168178854	1_82	0	0.0259796721851677	19.0301116302118	4.69431684802265e-06	-1.88016392894837	1
ENSG00000213064.9	SFT2D2	1	168225689	1_82	0	0.00752263286926569	7.31047368087914	5.22171040104096e-07	0.749664546855191	1
ENSG00000143184.4	XCL1	1	168556009	1_82	0	0.00585903976377289	4.94187933117444	2.74926104836005e-07	0.226416583271496	1
ENSG00000143196.4	DPT	1	168722662	1_82	0	0.00595579195815488	5.09587576508957	2.88174632080716e-07	-0.281136459859173	1
ENSG00000143156.13	NME7	1	169319532	1_83	0	0.0135930335610732	5.22559511488425	6.74449664570176e-07	0.467204210000626	1
ENSG00000117477.12	CCDC181	1	169460874	1_83	0	0.0129028059871731	4.73002178087625	5.79488343433689e-07	-0.0617958385543634	1
ENSG00000188404.8	SELL	1	169671523	1_83	0	0.0156172865975107	6.54646393579906	9.70755269618126e-07	-0.843886504516039	1
ENSG00000007908.15	SELE	1	169764726	1_83	0	0.0159971498651318	6.77505975824586	1.02908948420861e-06	-0.497610350136303	1
ENSG00000000457.13	SCYL3	1	169850751	1_83	0	0.0147328027353537	5.99147423318307	8.38139804890339e-07	-0.0375561417798476	2
ENSG00000120370.12	GORAB	1	170532026	1_83	0	0.0135665985675252	5.2070821276478	6.70753270418473e-07	0.262678875037137	1
ENSG00000116132.11	PRRX1	1	170663824	1_84	0	0.00835849066086036	5.60036048853235	4.44468759764228e-07	-0.550794517128403	1
ENSG00000094963.13	FMO2	1	171185164	1_84	0	0.00803206206471341	5.22230489174416	3.98278328598583e-07	-0.256229999329244	1
ENSG00000117523.15	PRRC2C	1	171486183	1_84	0	0.00788033723613923	5.04133694237174	3.77214106106234e-07	0.250260232626736	1
ENSG00000034971.16	MYOC	1	171652917	1_84	0	0.00989727049710942	7.20462035429202	6.77054980871346e-07	-0.812958229870386	1
ENSG00000117533.14	VAMP4	1	171742012	1_84	0	0.0110234929391172	8.22831813534831	8.61246955561463e-07	-0.942740324662769	1
ENSG00000010165.19	METTL13	1	171781417	1_84	0	0.013018550808739	9.80937802491692	1.21255517783768e-06	-1.29387699555815	1
ENSG00000197959.13	DNM3	1	171840580	1_84	0	0.0492668390405205	22.5388532901996	1.05434783912168e-05	2.15891854538457	1
ENSG00000135845.9	PIGC	1	172443855	1_84	0	0.0169783563234304	12.336561436787	1.98878193546839e-06	-1.39138569570098	1
ENSG00000094975.13	SUCO	1	172532059	1_84	0	0.0111376110942375	8.32616003820316	8.80509812319721e-07	0.957930783111067	2
ENSG00000120337.8	TNFSF18	1	173051434	1_84	0	0.00864494236738367	5.92018392022074	4.85953481784878e-07	-0.521752220200301	1
ENSG00000162753.11	SLC9C2	1	173611164	1_85	0	0.180537277914437	27.0970034294361	4.64499823276986e-05	-4.99465002398652	1
ENSG00000076321.10	KLHL20	1	173714815	1_85	0	0.0806062606451712	30.3561578059573	2.32334108917084e-05	3.96053638005974	1
ENSG00000117593.9	DARS2	1	173844059	1_85	0	0.049321121121427	24.8101228490982	1.16187458371585e-05	3.90096011251601	1
ENSG00000117601.13	SERPINC1	1	173916899	1_85	0	0.199577980921532	26.6477686397137	5.0497615423557e-05	-5.03922674325726	2
ENSG00000152061.23	RABGAP1L	1	174159319	1_85	0	0.0165950597255491	14.9333139348566	2.35305680557284e-06	-4.01094640834555	1
ENSG00000120333.4	MRPS14	1	175023749	1_85	0	0.0143660997152059	10.2646989327787	1.40017554848047e-06	-2.4038731843813	1
ENSG00000152092.15	ASTN1	1	177165470	1_86	0	0.00462431885319115	9.37125143366237	4.1147434135361e-07	1.23984398748372	1
ENSG00000116147.16	TNR	1	175744070	1_86	0	0.144472094260444	40.0664929098889	5.49620211204436e-05	-3.09599412070679	1
ENSG00000235750.9	KIAA0040	1	175193171	1_86	0	0.00374345630954465	6.76610831045515	2.40496694257732e-07	0.672010086459475	1
ENSG00000143207.19	RFWD2	1	176207223	1_86	0	0.00581589464214172	10.6805551940977	5.89804057506331e-07	1.42666735303606	1
ENSG00000075391.16	RASAL2	1	178093563	1_87	0	0.012698006036754	8.1584121873596	9.83645409193297e-07	0.771124637889629	2
ENSG00000116191.17	RALGPS2	1	178725006	1_87	0	0.0736530184955322	24.540003743583	1.71617895289176e-05	-2.29402007298957	1
ENSG00000143340.6	FAM163A	1	179743304	1_89	0	0.00711989597981189	5.67224977410396	3.83465583880549e-07	-0.692338819089102	1
ENSG00000116199.11	FAM20B	1	179026148	1_89	0	0.00648081820553303	4.90893278188638	3.02074678047315e-07	0.324730002288595	1
ENSG00000186283.13	TOR3A	1	179095990	1_89	0	0.00647993380028067	4.99074429469143	3.07067098157285e-07	0.222160240661813	1
ENSG00000143322.19	ABL2	1	179226558	1_89	0	0.0127479304886353	11.0181728461915	1.33366472545071e-06	-1.39650551699826	3
ENSG00000057252.12	SOAT1	1	179530704	1_89	0	0.00636411562482908	4.73553003679807	2.86156788953778e-07	0.165242518211604	1
ENSG00000162782.15	TDRD5	1	179591583	1_89	0	0.00757084303568423	6.61213569774252	4.75317054048245e-07	0.588315154328893	1
ENSG00000169905.12	TOR1AIP2	1	179878267	1_89	0	0.00850977601307445	7.26406729342865	5.86942266383503e-07	-0.832986813350841	1
ENSG00000135837.15	CEP350	1	179954679	1_89	0	0.0133581004017748	11.6645311770409	1.47948098712988e-06	-1.37142347337711	2
ENSG00000116260.16	QSOX1	1	180144835	1_89	0	0.00636938500116369	4.78408915923077	2.8933046331144e-07	0.0399599133531726	2
ENSG00000230124.6	ACBD6	1	180501732	1_89	0	0.0808204484938314	27.5789358268359	2.11639222403338e-05	3.23411936577407	2
ENSG00000135835.11	KIAA1614	1	180936558	1_89	0	0.0260397862002331	16.5759385145063	4.09838674287352e-06	1.19493266627149	1
ENSG00000135823.13	STX6	1	181042373	1_89	0	0.0110906958877542	9.17939839791127	9.66652576613418e-07	0.484040588286297	1
ENSG00000162783.10	IER5	1	181089136	1_89	0	0.0126766271732739	11.0850853500962	1.33425904562458e-06	1.07593881536207	1
ENSG00000143333.6	RGS16	1	182604092	1_90	0	0.0794135780922799	25.1534003696056	1.89665728986314e-05	-2.28616985571111	1
ENSG00000058085.14	LAMC2	1	183186170	1_91	0	0.00904767691580832	5.36002080878246	4.60469592471119e-07	0.653723912140082	1
ENSG00000116698.21	SMG7	1	183471970	1_91	0	0.0739172119385346	25.4819503751488	1.78844521020822e-05	2.7218545940342	1
ENSG00000116701.14	NCF2	1	183590706	1_91	0	0.0087492957977916	5.0416871263126	4.18838299132407e-07	-0.281939757720838	1
ENSG00000162704.15	ARPC5	1	183635461	1_91	0	0.0185235654209349	12.1739803270252	2.14118689132746e-06	1.54135539172507	1
ENSG00000143344.15	RGL1	1	183635770	1_91	0	0.00929505216432069	5.61611471075116	4.95661512725658e-07	0.585113137320508	1
ENSG00000198860.11	TSEN15	1	184051811	1_91	0	0.00882950893312506	5.12831282336173	4.29940597862969e-07	-0.349766673432751	1
ENSG00000116406.18	EDEM3	1	184756487	1_92	0	0.038529359972166	17.0194703523045	6.22637440645993e-06	2.08153773941314	1
ENSG00000135842.16	FAM129A	1	184974705	1_92	0	0.0293153966358124	14.8042053569022	4.12076902253752e-06	2.32115709941485	1
ENSG00000121486.11	TRMT1L	1	185156912	1_92	0	0.0265721803683424	12.8665469553833	3.24628464665292e-06	1.57048836920264	1
ENSG00000116668.12	SWT1	1	185156912	1_92	0	0.0265721803683424	12.8665469553833	3.24628464665292e-06	-1.57048836920264	1
ENSG00000116679.15	IVNS1ABP	1	185317057	1_92	0	0.0141413259304048	7.04199101412982	9.45546726388572e-07	0.77872697013571	1
ENSG00000073756.11	PTGS2	1	186680089	1_92	0	0.0127919184518128	6.13399554616421	7.45034759588252e-07	0.562065476966465	1
ENSG00000150681.9	RGS18	1	192158507	1_96	0	0.0981593444509508	29.8893459620673	2.78577128857764e-05	3.20624199230218	1
ENSG00000090104.11	RGS1	1	192575980	1_96	0	0.0141861351392919	12.3176372219067	1.65916240554075e-06	1.40033227755536	1
ENSG00000023572.8	GLRX2	1	193106283	1_96	0	0.00669215796239353	6.06507754534578	3.85389553425055e-07	0.973997893036377	2
ENSG00000134371.10	CDC73	1	193121735	1_96	0	0.180007747064218	21.0700867367276	3.6012636433715e-05	4.00142905920009	1
ENSG00000244414.6	CFHR1	1	196820070	1_98	0	0.032690648218675	14.9876842804561	4.65216880708858e-06	-2.44003557971252	1
ENSG00000203724.10	C1orf53	1	197902889	1_99	0	0.0155435674423065	7.85423147715065	1.15918244433599e-06	0.783607194426285	1
ENSG00000163362.10	C1orf106	1	200891082	1_101	0	0.00748513234274995	5.10386855744934	3.62740762381631e-07	-0.304838761449455	1
ENSG00000118197.13	DDX59	1	200693707	1_101	0	0.0077784057234167	5.25745284764433	3.88296410117075e-07	-0.0154789606270665	1
ENSG00000116852.14	KIF21B	1	201018995	1_101	0	0.0200722287960773	18.5081172774748	3.52740428585907e-06	2.58237461909802	1
ENSG00000116857.16	TMEM9	1	201171082	1_101	0	0.00758852371184504	5.04826668625044	3.63744957674176e-07	0.335341996304468	1
ENSG00000174307.6	PHLDA3	1	201469321	1_101	0	0.0111396804066021	8.59968198367706	9.09604330661202e-07	-0.915608292731742	2
ENSG00000198700.9	IPO9	1	201828710	1_102	0	0.0278827211640408	16.5078354214475	4.37041504850165e-06	-2.35109709320547	1
ENSG00000198892.6	SHISA4	1	201887834	1_102	0	0.463967454676604	22.6103372568601	9.96074804539107e-05	3.90993752126009	2
ENSG00000176393.10	RNPEP	1	202000362	1_102	0	0.0116739261258489	6.76087388102444	7.4940601068441e-07	-0.742764088009876	1
ENSG00000163435.15	ELF3	1	202008126	1_102	0	0.0175512648891033	10.3182277225004	1.71953462792394e-06	-1.06117459996194	1
ENSG00000170075.8	GPR37L1	1	202123232	1_102	0	0.0159037504880941	9.59150192025618	1.44838349898241e-06	0.988562568119321	1
ENSG00000143851.15	PTPN7	1	202161992	1_102	0	0.0150115741290876	9.24556449082092	1.31782294307923e-06	1.03236780208545	1
ENSG00000133067.17	LGR6	1	202194388	1_102	0	0.0202809536095182	11.7804617745901	2.26854857430984e-06	1.40567166851239	1
ENSG00000077157.21	PPP1R12B	1	202348568	1_102	0	0.00968508007044344	4.95756579193658	4.5589948203913e-07	0.166639351346056	1
ENSG00000183155.4	RABIF	1	202888450	1_102	0	0.0224725839952317	12.8179658392607	2.73507675773179e-06	-1.51252174525259	1
ENSG00000117153.15	KLHL12	1	202928138	1_102	0	0.0153630991332231	9.22363744967627	1.34548373980028e-06	1.11794341803378	3
ENSG00000159346.12	ADIPOR1	1	202958751	1_102	0	0.0225752984463248	12.9640831798041	2.7788986390461e-06	-1.40572388836958	1
ENSG00000163485.16	ADORA1	1	203090600	1_102	0	0.0291927983097048	15.4606447090546	4.2854923444182e-06	-1.7857726921309	1
ENSG00000133055.8	MYBPH	1	203175705	1_102	0	0.00942992953601551	4.72994400478962	4.23508219624994e-07	0.0323511379691661	1
ENSG00000133048.12	CHI3L1	1	203186284	1_102	0	0.0110899102295217	6.27719023435274	6.60983651347369e-07	-0.687806699991618	2
ENSG00000133063.15	CHIT1	1	203274780	1_102	0	0.0095144579981763	4.81252936935888	4.34765268517774e-07	-0.134290293781425	1
ENSG00000159388.5	BTG2	1	203305490	1_102	0	0.0131680606935165	7.87415212331496	9.84516541045151e-07	-0.843415897600408	1
ENSG00000122176.10	FMOD	1	203351950	1_102	0	0.0294034401016783	15.4882435853844	4.32411973777563e-06	1.55032606349281	1
ENSG00000170498.8	KISS1	1	204196915	1_103	0	0.0107961787249	4.96356290315312	5.08816272761775e-07	0.340608624815872	1
ENSG00000188783.5	PRELP	1	203475256	1_103	0	0.0129265932716898	6.67206546180222	8.18920569198109e-07	0.706719431285796	2
ENSG00000188770.9	OPTC	1	203494364	1_103	0	0.0159713169546942	8.64094166786146	1.31038586152832e-06	0.948263529612662	2
ENSG00000058668.14	ATP2B4	1	203626383	1_103	0	0.0147659460024285	7.8574189407373	1.10163717310798e-06	-0.752539869737839	1
ENSG00000257315.2	ZBED6	1	203794817	1_103	0	0.0108214445256252	5.00572514669238	5.14339210633117e-07	0.345560669129808	1
ENSG00000182004.12	SNRPE	1	203861428	1_103	0	0.0164742706653932	9.67466789368281	1.51335097018857e-06	1.62300428852804	1
ENSG00000143842.14	SOX13	1	204072756	1_103	0	0.0780424529327533	24.7500126154235	1.83401858620961e-05	2.62254547415625	1
ENSG00000143845.14	ETNK2	1	204151824	1_103	0	0.0139129538194551	7.53136811368012	9.94925622998425e-07	0.935360852318887	1
ENSG00000143839.14	REN	1	204190050	1_103	0	0.0169055355650611	9.22532043041778	1.48083881801318e-06	-1.06836864792424	1
ENSG00000133056.13	PIK3C2B	1	204495053	1_103	0	0.0471127911556803	18.523231057639	8.28615351931253e-06	-2.75354751358928	1
ENSG00000186007.9	LEMD1	1	205457492	1_104	0	0.0126508248488346	7.20870048496728	8.65910929024764e-07	-1.01213049783338	1
ENSG00000184144.11	CNTN2	1	205043070	1_104	0	0.010148977001326	4.83334984220112	4.65766121535367e-07	-0.221130322294959	1
ENSG00000174529.7	TMEM81	1	205084022	1_104	0	0.0440735902407912	21.5617520073305	9.02318523751535e-06	3.08585093703286	3
ENSG00000133059.16	DSTYK	1	205211934	1_104	0	0.0172673047342873	14.7761446667338	2.42260765261785e-06	-3.25979440026034	2
ENSG00000133069.15	TMCC2	1	205226103	1_104	0	0.0105596767513783	5.93214902418549	5.94785090263801e-07	1.20813257771925	2
ENSG00000163545.8	NUAK2	1	205322025	1_104	0	0.0152456417339406	8.00554417809205	1.15886798481195e-06	-0.213470971230871	1
ENSG00000117266.15	CDK18	1	205504902	1_104	0	0.0308769550534752	15.0964105699433	4.42594039610463e-06	-1.70118572146769	1
ENSG00000158715.5	SLC45A3	1	205680045	1_104	0	0.0190752993510552	10.7852029974948	1.95342653429719e-06	1.22492697537793	2
ENSG00000117280.12	RAB29	1	205775418	1_104	0	0.010064694148971	4.75256230918893	4.54177691049146e-07	-0.0454928141291304	1
ENSG00000133065.10	SLC41A1	1	205813590	1_104	0	0.0854740402954737	24.5231162808589	1.99024841827676e-05	2.29387658504081	1
ENSG00000162877.12	PM20D1	1	205843486	1_104	0	0.0170875755542284	9.50016852927975	1.54137799352409e-06	-1.26057708971584	1
ENSG00000276600.4	RAB7B	1	205927519	1_104	0	0.012362797810201	6.66880115821373	7.82820034138804e-07	0.617810173906226	1
ENSG00000263528.7	IKBKE	1	206470431	1_105	0	0.0130252723902096	9.55702744416095	1.18197160695138e-06	1.11217217018955	1
ENSG00000143486.15	EIF2D	1	206604711	1_105	0	0.0109303396423823	7.89042626463844	8.18901222921742e-07	0.90108224445574	1
ENSG00000162889.10	MAPKAPK2	1	206688590	1_105	0	0.0159480844994828	11.4831321459383	1.73886668738631e-06	-1.32619698100849	1
ENSG00000196352.14	CD55	1	207321334	1_105	0	0.0143206955790617	10.4586734137839	1.42212611443082e-06	-1.23486015310077	1
ENSG00000117335.19	CD46	1	207749736	1_105	0	0.121917340491707	31.1146973692784	3.60187351968964e-05	3.63679390601353	1
ENSG00000174059.16	CD34	1	207911570	1_105	0	0.0238118357691572	15.304775530504	3.46032778267891e-06	1.67121927389821	1
ENSG00000143469.18	SYT14	1	209840378	1_106	0	0.00902629730501847	4.75748924133449	4.07741433731289e-07	-0.0554311128331482	1
ENSG00000008118.9	CAMK1G	1	209584155	1_106	0	0.0117290676746242	7.24538121256549	8.06904485184217e-07	0.918912284775697	1
ENSG00000123689.5	G0S2	1	209675255	1_106	0	0.0230369016149108	13.6738616292378	2.99097405048192e-06	-1.5705790240272	1
ENSG00000117597.17	DIEXF	1	209827888	1_106	0	0.00904794003627252	4.78022492749947	4.10672330502956e-07	-0.0887182969184561	1
ENSG00000143473.12	KCNH1	1	211134467	1_107	0	0.00853286429584355	4.99288916097193	4.04523876780433e-07	-0.334929492022758	1
ENSG00000117625.13	RCOR3	1	211257439	1_107	0	0.00845122160187617	4.90163567273385	3.93330762850939e-07	-0.0998510903761798	1
ENSG00000082512.14	TRAF5	1	211326278	1_107	0	0.00830001414527493	4.73028814445738	3.72789632448609e-07	-0.0197109887012128	2
ENSG00000170385.9	SLC30A1	1	211578806	1_107	0	0.0400865201152523	19.7488205905359	7.51686790344505e-06	2.03712874429578	1
ENSG00000117650.12	NEK2	1	211675781	1_107	0	0.00859020378213959	5.05645488020801	4.12426915020994e-07	0.21722717663794	1
ENSG00000143493.12	INTS7	1	212035474	1_107	0	0.0100438136490411	6.54076519296735	6.23770169584481e-07	-0.746186302523168	1
ENSG00000143476.17	DTL	1	212035474	1_107	0	0.0100438136490411	6.54076519296735	6.23770169584481e-07	0.746186302523168	1
ENSG00000066027.11	PPP2R5A	1	212285049	1_107	0	0.00937776177309924	5.88918441116275	5.24386794714427e-07	-0.618768750373079	1
ENSG00000065600.12	TMEM206	1	212378974	1_107	0	0.0121081467081313	8.31673389579752	9.56154068087172e-07	-1.02123292776748	2
ENSG00000117691.9	NENF	1	212431624	1_107	0	0.00972432870179174	6.23377604851905	5.75583350891165e-07	-0.656899591484346	1
ENSG00000162772.16	ATF3	1	212565261	1_107	0	0.00931888668935798	5.8293884659494	5.15803666822697e-07	0.425270300949922	1
ENSG00000185523.6	SPATA45	1	212847437	1_108	0	0.0109957297155553	7.42966587226469	7.75694542322375e-07	1.07405177083602	2
ENSG00000123685.8	BATF3	1	212704434	1_108	0	0.0410349506489944	19.999082948846	7.79222337901442e-06	-2.03450735042981	1
ENSG00000117697.14	NSL1	1	212790876	1_108	0	0.0118130515445658	8.14420674690587	9.13499440654015e-07	-0.929407624571886	1
ENSG00000174606.13	ANGEL2	1	213015952	1_108	0	0.0082319576095996	4.75269863110727	3.71484586324058e-07	-0.0387039493797836	1
ENSG00000136643.11	RPS6KC1	1	213051377	1_108	0	0.0210411148997269	13.5295382164978	2.70301912449511e-06	1.55129619135281	1
ENSG00000117724.12	CENPF	1	214603593	1_109	0	0.00996585100472014	5.92244081735213	5.60418568240987e-07	0.630474039167016	1
ENSG00000092978.10	GPATCH2	1	217631213	1_110	0	0.104738808190268	30.3201273880373	3.01533831519791e-05	3.0247051432263	2
ENSG00000162814.10	SPATA17	1	217631425	1_110	0	0.00744633313355103	4.92726683501387	3.48374164828528e-07	0.37583404702349	1
ENSG00000067533.5	RRP15	1	218284423	1_110	0	0.00729753587132154	4.73576947192166	3.28143789282533e-07	-0.0382326668951564	2
ENSG00000136628.17	EPRS	1	220024785	1_112	0	0.0879951169083547	26.7857835770334	2.23800125082411e-05	2.54989917377455	1
ENSG00000067704.9	IARS2	1	220094918	1_112	0	0.0274795719311709	15.5368553900222	4.05387621559767e-06	1.8554802975185	1
ENSG00000116141.15	MARK1	1	220528008	1_112	0	0.0131849444497205	8.53553614377704	1.068578684596e-06	0.988207559133948	1
ENSG00000117791.15	MARC2	1	220747806	1_112	0	0.0127886182506015	8.24533192973281	1.00121918759232e-06	-0.875741203060927	1
ENSG00000136630.12	HLX	1	220879423	1_112	0	0.00906888418552032	4.98000597019175	4.28826006825697e-07	-0.147078414653702	1
ENSG00000154305.16	MIA3	1	222618304	1_114	0	0.00644817889551341	5.42634675923957	3.32232426106327e-07	0.692059949385258	1
ENSG00000162819.11	BROX	1	222712777	1_114	0	0.0144052730079749	12.9048897645655	1.76511574656172e-06	1.72550670562168	1
ENSG00000186063.12	AIDA	1	222712777	1_114	0	0.0144052730079749	12.9048897645655	1.76511574656172e-06	-1.72550670562168	1
ENSG00000197520.10	FAM177B	1	222736869	1_114	0	0.0461951757506508	23.9653081158227	1.05117987459782e-05	-2.36549865956832	1
ENSG00000187554.11	TLR5	1	223142969	1_114	0	0.00879668432638681	8.38342203601042	7.00225196316477e-07	-0.94577635915321	1
ENSG00000143502.14	SUSD4	1	223364043	1_114	0	0.02438029987764	17.7729421683015	4.11429821845405e-06	-1.76803055606398	1
ENSG00000203697.11	CAPN8	1	223666090	1_114	0	0.00881500558059534	8.23069973926733	6.88900891906855e-07	-1.29017827298945	1
ENSG00000162909.17	CAPN2	1	223701813	1_114	0	0.0141425706360342	12.6238400863601	1.69518553447035e-06	-1.96853715049553	1
ENSG00000143748.17	NVL	1	224330140	1_114	0	0.00645800230085536	5.66403231745089	3.47313220325272e-07	0.830172571977638	1
ENSG00000143771.11	CNIH4	1	224356827	1_114	0	0.188978467291051	24.2751548755775	4.35583809191166e-05	-3.68026187122505	2
ENSG00000143786.7	CNIH3	1	224436689	1_114	0	0.150757656415593	20.0180232573637	2.86548384165384e-05	-3.67352166494241	1
ENSG00000162923.14	WDR26	1	224436689	1_114	0	0.110789648751493	19.7317132359391	2.07568466802909e-05	-3.59388038632338	2
ENSG00000185155.11	MIXL1	1	226223616	1_115	0	0.0878317287270445	26.3537137295036	2.19781256313256e-05	-3.10077399009504	1
ENSG00000185842.15	DNAH14	1	224895916	1_115	0	0.0465087385831103	20.1772198248985	8.91031962409232e-06	-2.27476090990958	1
ENSG00000143742.12	SRP9	1	225777848	1_115	0	0.0117593949386453	7.03683270570789	7.85705149201419e-07	-0.77982988306239	2
ENSG00000196187.11	TMEM63A	1	225877755	1_115	0	0.0246844498795863	14.1005168377286	3.3048814177745e-06	1.77465338003289	2
ENSG00000243709.1	LEFTY1	1	225912195	1_115	0	0.00967363539657329	5.18199348772505	4.75974815583939e-07	-0.271727610292414	2
ENSG00000143811.18	PYCR2	1	225924245	1_115	0	0.00928741063855265	4.7951267215465	4.22855646013968e-07	0.161995226214675	2
ENSG00000143768.12	LEFTY2	1	225941740	1_115	0	0.0145486397815499	9.06079495915232	1.25165918451917e-06	0.970914261117533	1
ENSG00000143751.9	SDE2	1	225999428	1_115	0	0.014176843074431	8.81454079872992	1.18652425679147e-06	-1.23821638879942	1
ENSG00000163041.9	H3F3A	1	226062051	1_115	0	0.025873214981228	14.5495512586773	3.57435260445654e-06	2.19572263290411	2
ENSG00000143799.12	PARP1	1	226408138	1_115	0	0.012751315903653	7.80650830041906	9.4516847493432e-07	-0.790353736187311	1
ENSG00000143772.9	ITPKB	1	226738931	1_116	0	0.0451943063222762	21.0756892311196	9.04404902356973e-06	-2.02717391935601	1
ENSG00000143801.16	PSEN2	1	226870643	1_116	0	0.030678663034404	17.3534964993088	5.05499602699448e-06	2.14395769064889	2
ENSG00000163050.16	COQ8A	1	226897454	1_116	0	0.0219568548132797	14.1556021568464	2.95118119744417e-06	-1.6946818041271	1
ENSG00000143776.18	CDC42BPA	1	227328090	1_116	0	0.177528675617881	34.5587364396647	5.8253733560845e-05	-3.69523858257195	1
ENSG00000181450.17	ZNF678	1	227563411	1_116	0	0.0127979588444144	9.01583937213666	1.09558044429685e-06	1.38909367087773	2
ENSG00000143816.7	WNT9A	1	227947502	1_116	0	0.00986553616517993	6.54304867448317	6.12912164384496e-07	-0.809218911717184	1
ENSG00000162910.18	MRPL55	1	228109044	1_116	0	0.00815124448953819	4.73098932779301	3.6616201113045e-07	0.0942460107078903	1
ENSG00000143774.16	GUK1	1	228140298	1_116	0	0.0504207631070912	22.1312820308771	1.05953030681847e-05	-2.09845359294878	1
ENSG00000162931.11	TRIM17	1	228417087	1_116	0	0.0100173667239325	6.68807253635235	6.3613888673259e-07	0.796313626830326	1
ENSG00000181218.5	HIST3H2A	1	228478656	1_116	0	0.0417133953485097	20.3039069544313	8.04178675923915e-06	2.06311562828639	1
ENSG00000168159.11	RNF187	1	228486873	1_116	0	0.0193445958657061	12.948725582497	2.378395557923e-06	1.4813838476216	1
ENSG00000143632.14	ACTA1	1	229433845	1_117	0	0.0130606316214386	4.75042901519537	5.89107307499763e-07	0.00393029791240893	1
ENSG00000069248.11	NUP133	1	229508410	1_117	0	0.014817057013097	5.95062454866802	8.37185886564012e-07	-0.45739421367615	1
ENSG00000135744.7	AGT	1	230696529	1_118	0	0.0147616406701641	6.50354970141427	9.11554186110926e-07	-0.70637016716852	1
ENSG00000135773.12	CAPN9	1	230737513	1_118	0	0.024983219927452	11.519927956626	2.73272274149519e-06	-1.34298258129209	4
ENSG00000173409.13	ARV1	1	230978674	1_118	0	0.0135228786857796	5.66973499591636	7.27996529845763e-07	-0.454994979590575	2
ENSG00000182118.7	FAM89A	1	231037850	1_118	0	0.0141879874144212	6.12647132280359	8.25331833330957e-07	-0.665607547455303	2
ENSG00000116906.11	GNPAT	1	231240905	1_118	0	0.0123515495436897	4.80828795859538	5.63909369157385e-07	0.543777223733249	2
ENSG00000116903.7	EXOC8	1	231337950	1_118	0	0.0122503372554111	4.73004653800895	5.50187672804263e-07	0.0853249901347598	1
ENSG00000010072.15	SPRTN	1	231341724	1_118	0	0.0259362257640099	11.8774566634363	2.9250118453173e-06	-2.11359017520409	1
ENSG00000135766.8	EGLN1	1	231420649	1_118	0	0.0132639814763977	5.48598657667597	6.90917263267404e-07	1.02109363869276	1
ENSG00000116918.13	TSNAX	1	231528861	1_118	0	0.0263613473591371	12.0331991254334	3.01193852890498e-06	-1.78198507271103	1
ENSG00000116991.10	SIPA1L2	1	232561778	1_120	0	0.00835582562824444	8.93727611603535	7.09074619885158e-07	-1.01820859402711	1
ENSG00000212916.4	MAP10	1	232805407	1_120	0	0.00608975184825922	5.93627500598114	3.43250362610842e-07	-0.485902818746461	1
ENSG00000143674.10	MAP3K21	1	233141823	1_120	0	0.0169331414768003	15.6510905854238	2.51639920193318e-06	-1.60969442265789	2
ENSG00000135749.18	PCNX2	1	233295495	1_120	0	0.0100561137029628	10.6957737113723	1.02126812684176e-06	1.18130689041894	1
ENSG00000135750.14	KCNK1	1	233613275	1_120	0	0.00672882816127463	6.88265653738656	4.3973692182863e-07	-0.687125343542891	1
ENSG00000059588.9	TARBP1	1	234478952	1_121	0	0.0158872050686468	6.18927533744615	9.33651289545236e-07	-0.664938111277828	1
ENSG00000116957.12	TBCE	1	235372250	1_121	0	0.0157481397172184	6.10557659572501	9.12963342293398e-07	-0.61283126508324	1
ENSG00000162885.12	B3GALNT2	1	235504442	1_121	0	0.0180721559630349	7.41651279110052	1.27264452289838e-06	0.813109466402653	2
ENSG00000116962.14	NID1	1	236065381	1_122	0	0.0263444219574288	12.5102029208167	3.1293232355253e-06	-1.36676588786864	1
ENSG00000086619.13	ERO1B	1	236265246	1_122	0	0.0134083774026544	6.0720678537574	7.73054723767114e-07	0.700972410635891	1
ENSG00000077522.12	ACTN2	1	236686652	1_122	0	0.0118593792479266	4.90495203988567	5.52324260182451e-07	0.254522425271812	1
ENSG00000133019.11	CHRM3	1	239386955	1_124	0	0.0070949845158742	5.07489632386317	3.41881832521279e-07	0.406214243354806	1
ENSG00000155816.19	FMN2	1	240014481	1_125	0	0.00921526020180341	4.7379441090729	4.14567194465413e-07	0.103128311133006	2
ENSG00000203668.2	CHML	1	241640356	1_127	0	0.137339038664178	28.4785679862842	3.71372334241887e-05	2.69874898349015	1
ENSG00000054277.13	OPN3	1	241676920	1_127	0	0.01232907105027	5.17566735856249	6.05890451739306e-07	0.317340047106885	1
ENSG00000174371.16	EXO1	1	241847755	1_127	0	0.0205982616841753	10.0621760261398	1.96797636585069e-06	1.10112376531596	1
ENSG00000143702.15	CEP170	1	243254880	1_128	2	0.19790610876279	23.5991406818935	4.43458297964184e-05	-4.49684108417326	1
ENSG00000054282.15	SDCCAG8	1	243256404	1_128	0	0.00513762383839678	6.4943344241734	3.1680669355812e-07	0.00671558094917786	1
ENSG00000117020.16	AKT3	1	243851993	1_128	0	0.0166706640432691	21.073912877336	3.33576522204363e-06	-3.37680301634799	1
ENSG00000035687.9	ADSS	1	244451195	1_129	0	0.0377046160490259	14.1710676354087	5.07334609656338e-06	2.21456080278322	1
ENSG00000179397.17	C1orf101	1	244454207	1_129	0	0.0514616300222487	17.1669522816383	8.38830348969092e-06	-2.43749290698422	1
ENSG00000203666.12	EFCAB2	1	244972042	1_129	0	0.0149680761713059	5.34502967690223	7.5964993013315e-07	-0.431189456744102	1
ENSG00000162849.15	KIF26B	1	245155106	1_129	0	0.015206737470238	5.49557710885379	7.93499670918448e-07	-0.43178902568636	1
ENSG00000185420.18	SMYD3	1	246507807	1_130	0	0.00971583095281758	9.58518664448195	8.84255807069935e-07	1.08041164443866	1
ENSG00000143653.9	SCCPDH	1	246723829	1_130	0	0.0107957728038912	10.5862380476025	1.08515753061989e-06	1.13076121990309	1
ENSG00000277462.1	ZNF670	1	247078334	1_130	0	0.00624347600872199	5.38897410761137	3.19469896432667e-07	-0.448604582121454	2
ENSG00000196418.12	ZNF124	1	247123343	1_130	0	0.0112847259287264	11.007099919255	1.17940053797925e-06	1.19605753000661	1
ENSG00000203663.3	OR2L2	1	247965627	1_131	0	0.0159552953863762	6.4161011545064	9.72016076539803e-07	-0.664773992358332	1
ENSG00000196071.4	OR2L13	1	247949325	1_131	0	0.0135321403085678	4.84870449615017	6.23002236623252e-07	0.166610390747712	2
ENSG00000189181.4	OR14I1	1	248682157	1_131	0	0.0155472946168521	6.1695095453857	9.1075772938712e-07	0.769622233526781	1
ENSG00000162714.12	ZNF496	1	247337348	1_131	0	0.0134777440328931	4.81039578816064	6.15595464495491e-07	-0.120723626245135	1
ENSG00000238243.3	OR2W3	1	247895248	1_131	0	0.0134306373607296	4.77709791348269	6.09197570336353e-07	0.123135429586821	1
ENSG00000171161.12	ZNF672	1	248845034	1_131	0	0.0161012418149177	6.50279064042795	9.94160585781291e-07	-0.669068051791062	1
ENSG00000171163.15	ZNF692	1	248859244	1_131	0	0.0962838335659286	23.7371779799367	2.17010054686288e-05	-2.32396405315949	1
ENSG00000184731.5	FAM110C	2	47011	2_1	0	0.0304212380182173	11.9183139671448	3.44262012163501e-06	1.43396234325313	2
ENSG00000035115.21	SH3YL1	2	266895	2_1	0	0.0181689589170425	6.99564083418293	1.20685458245176e-06	0.969231864216973	1
ENSG00000151353.14	TMEM18	2	677295	2_1	0	0.018780660587411	7.31125049886147	1.30376682132833e-06	-0.80035713826162	1
ENSG00000171865.9	RNASEH1	2	3558995	2_2	0	0.0365597002378355	20.8757518810039	7.24673114765694e-06	-2.02763724042309	1
ENSG00000118004.17	COLEC11	2	3525247	2_2	0	0.00705464996274596	5.19961139302118	3.48292203802487e-07	-0.299608258406138	3
ENSG00000151692.14	RNF144A	2	6917071	2_5	0	0.0227006220060744	10.3051922876078	2.22121835603504e-06	-1.37107393803797	1
ENSG00000115738.9	ID2	2	8678930	2_6	0	0.00990524886138722	5.92015062108942	5.56795279048091e-07	0.665289327329481	1
ENSG00000134313.15	KIDINS220	2	8837357	2_6	0	0.0088342075211113	4.73648917369869	3.97302723959354e-07	0.0345354077139062	1
ENSG00000143797.11	MBOAT2	2	9003515	2_6	0	0.0118827837614016	7.53479072241348	8.50132824795898e-07	1.00371299472312	1
ENSG00000134330.18	IAH1	2	9473199	2_6	0	0.00887154384487254	4.78153585860898	4.02776401142063e-07	-0.0777610973586686	2
ENSG00000151694.12	ADAM17	2	9555777	2_6	0	0.0289803799847208	15.9486253390491	4.38858716040553e-06	1.86596627544631	1
ENSG00000115750.16	TAF1B	2	9842879	2_6	0	0.0111743628007221	6.95672936365214	7.3811711023648e-07	0.741562728513071	1
ENSG00000134317.17	GRHL1	2	9952004	2_6	0	0.0158214119184988	10.3134716741258	1.54934278723593e-06	1.16084274264833	1
ENSG00000172059.10	KLF11	2	10066424	2_6	0	0.00987721162514299	5.78473501559489	5.42519340895246e-07	-0.470323042708413	1
ENSG00000205795.4	CYS1	2	10080534	2_6	0	0.00916820170935206	5.08780044796369	4.42906063197771e-07	-0.268976706858029	1
ENSG00000171848.13	RRM2	2	10121909	2_6	0	0.00924083892714556	5.17523996712449	4.54087230535364e-07	0.305011834671482	1
ENSG00000115761.15	NOL10	2	10689644	2_7	0	0.00593910517377894	4.72953266018041	2.66708367910841e-07	0.0630560997364034	2
ENSG00000143882.10	ATP6V1C2	2	10722013	2_7	0	0.00663467759125525	5.77978027541578	3.64106597881465e-07	-0.410298469414473	1
ENSG00000143870.12	PDIA6	2	10835479	2_7	0	0.00771787675504965	7.21438509632312	5.2868203950786e-07	-0.679461183372152	1
ENSG00000162976.12	PQLC3	2	11154764	2_7	0	0.00736780494868583	6.77397323400631	4.7389158088624e-07	-0.787987611381383	2
ENSG00000134318.13	ROCK2	2	11347918	2_7	0	0.0139800679069212	12.8578198624588	1.70676612556386e-06	1.54082295523771	2
ENSG00000196208.13	GREB1	2	11612793	2_7	0	0.00608153441215831	4.95423852128946	2.8607998683285e-07	-0.156680775516577	1
ENSG00000169006.6	NTSR2	2	11670590	2_7	0	0.0105757556007654	10.2050970888819	1.0247689159887e-06	1.09891310597907	1
ENSG00000134324.11	LPIN1	2	11784824	2_7	0	0.0193317044595887	15.9441317019615	2.92663402198179e-06	-1.64938529780247	1
ENSG00000151779.12	NBAS	2	15560914	2_9	0	0.0157844348168783	13.513516243455	2.0253253602579e-06	-2.41617018975417	1
ENSG00000079785.14	DDX1	2	15591459	2_9	0	0.00722586185896512	5.7443016775267	3.94116204238872e-07	-0.90154698031856	2
ENSG00000214842.5	RAD51AP2	2	17517411	2_10	0	0.00722796882916776	5.05244826474749	3.46749260037008e-07	0.0494292391462926	1
ENSG00000163032.11	VSNL1	2	17538936	2_10	0	0.00872106960757824	6.83443157369809	5.6593890391435e-07	-1.07761426697497	1
ENSG00000178295.14	GEN1	2	17754513	2_10	0	0.0266336497669787	17.4635367964286	4.41631746452482e-06	-1.95076254655657	1
ENSG00000170745.11	KCNS3	2	17877838	2_10	0	0.0102203412272192	8.34068612504204	8.09402554806038e-07	1.10987974393919	2
ENSG00000183891.5	TTC32	2	19901956	2_12	0	0.019119429303208	7.69156124075704	1.39632599720797e-06	-0.866002083688145	2
ENSG00000118965.14	WDR35	2	19989328	2_12	0	0.0140132599094616	4.73305632697853	6.29764603164433e-07	0.122363675982566	2
ENSG00000068697.6	LAPTM4A	2	20052246	2_12	0	0.022149738852285	9.09483401586788	1.91276133572943e-06	-1.02812945204294	2
ENSG00000143878.9	RHOB	2	20447480	2_12	0	0.0150077885805461	5.38542322382836	7.67421458439953e-07	-0.370159312059261	1
ENSG00000118961.14	LDAH	2	20822730	2_12	0	0.0144857505601892	5.04853912038268	6.94391066970703e-07	0.297824667007234	1
ENSG00000119778.14	ATAD2B	2	23927186	2_14	0	0.0103469485644152	4.75374951018425	4.67031292561484e-07	-0.193390826275479	1
ENSG00000205639.9	MFSD2B	2	24009668	2_14	0	0.0133727165608868	7.1917176685962	9.1316585928387e-07	-0.707893499885262	1
ENSG00000219626.8	FAM228B	2	24077362	2_14	0	0.0104369186823099	4.83599097924885	4.7924233843032e-07	0.166306576566044	1
ENSG00000115129.13	TP53I3	2	24086214	2_14	0	0.0139254790957015	7.57706070827832	1.00186293416122e-06	0.803809904739868	1
ENSG00000176732.6	PFN4	2	24123824	2_14	0	0.0104818782508712	4.87682408097377	4.85370746384131e-07	0.195956507830153	1
ENSG00000198399.14	ITSN2	2	24360808	2_14	0	0.0237849731080098	12.6786090141557	2.86333176141461e-06	-1.9380047706925	1
ENSG00000084676.15	NCOA1	2	24491962	2_15	0	0.00774011779010997	4.99983445403684	3.67451979768846e-07	0.644457460969811	1
ENSG00000138031.14	ADCY3	2	24939798	2_15	0	0.00868492340244098	5.85884719021472	4.83142853772588e-07	0.152009722174837	1
ENSG00000115137.11	DNAJC27	2	24971717	2_15	0	0.0152266036895921	12.9528277681255	1.87268629374647e-06	2.12386692659833	1
ENSG00000084710.13	EFR3B	2	25041751	2_15	0	0.00768843349117776	5.16957728132311	3.77389915351187e-07	-0.399310571894487	1
ENSG00000115138.10	POMC	2	25170853	2_15	0	0.00910975721704166	7.92710728608968	6.85675979507007e-07	1.44803812468274	1
ENSG00000119772.16	DNMT3A	2	25343038	2_15	0	0.0151694512014603	10.9229880877521	1.57328979634334e-06	1.08441742466551	1
ENSG00000138101.18	DTNB	2	25673259	2_15	0	0.00794581592952093	5.02004533947888	3.78742059527798e-07	0.0486614068485251	2
ENSG00000084731.14	KIF3C	2	25983137	2_15	0	0.00765379222153617	4.73973827897933	3.44451774357368e-07	-0.205810623419592	1
ENSG00000157833.12	GAREM2	2	26169773	2_15	0	0.012171079150972	9.20082170559134	1.06329335187464e-06	1.35490960807792	1
ENSG00000173567.14	ADGRF3	2	26348543	2_15	0	0.00796654952947828	5.13529340113508	3.88448026249507e-07	-0.239375954215263	1
ENSG00000157856.10	DRC1	2	26401975	2_15	0	0.00850656875579148	5.69829057908262	4.60252764023673e-07	0.53870559939529	2
ENSG00000115155.16	OTOF	2	26558897	2_15	0	0.00789132063949349	4.98308732923114	3.73375300419303e-07	0.0871997145378875	1
ENSG00000157851.16	DPYSL5	2	26843235	2_16	0	0.0637183558195524	18.770929167295	1.13565842851679e-05	3.60535664013392	1
ENSG00000138080.13	EMILIN1	2	27078189	2_16	0	0.0139552746010382	13.7504906626436	1.82202352015993e-06	-3.12042068954649	1
ENSG00000138030.12	KHK	2	27086791	2_16	0	0.0217730205648802	15.0698389465162	3.11547801222896e-06	-3.46753548032954	1
ENSG00000138085.16	ATRAID	2	27212382	2_16	0	0.0114807681210757	7.35163448754446	8.01405370994523e-07	1.39818461674715	2
ENSG00000138074.14	SLC5A6	2	27212382	2_16	0	0.0187390376921431	11.78371423951	2.09665456320497e-06	-1.43334959322331	1
ENSG00000163794.6	UCN	2	27308797	2_16	0	0.0096483048067979	5.66584823032852	5.19054964158701e-07	-0.724794410176926	1
ENSG00000115234.10	SNX17	2	27369556	2_16	0	0.0317248752406831	19.7497827373156	5.94921469617667e-06	3.1137981740857	1
ENSG00000163795.13	ZNF513	2	27380806	2_16	0	0.0127538665315731	9.58269741580063	1.16045162131423e-06	-1.85202232876719	1
ENSG00000138002.14	IFT172	2	27489541	2_16	0	0.0133424515656081	8.46163785691709	1.07198193349316e-06	1.10367989612783	1
ENSG00000198522.13	GPN1	2	27628084	2_16	0	0.012437097535493	12.0763059555005	1.42610185378582e-06	-2.75909636496202	2
ENSG00000176714.9	CCDC121	2	27629051	2_16	0	0.00868216427172874	6.22078400886525	5.12826569664363e-07	-1.0604025932555	1
ENSG00000243147.7	MRPL33	2	27770976	2_16	1	0.032167273153451	21.8927952107808	6.68671569568117e-06	4.28294230194669	1
ENSG00000158019.20	BRE	2	27889824	2_16	0	0.00867983581214316	5.16469790792183	4.25651169411504e-07	-0.834857006409238	1
ENSG00000163803.12	PLB1	2	28622053	2_17	0	0.00986458556077097	7.17857833667613	6.7237984206725e-07	1.28072579042881	1
ENSG00000213639.9	PPP1CB	2	28751273	2_17	0	0.0141575069742856	13.827418150416	1.85876838622911e-06	3.16379219896286	2
ENSG00000171103.10	TRMT61B	2	28869813	2_17	1	0.0726871085882819	19.2279934144528	1.3270544876005e-05	-3.88005802812778	1
ENSG00000163811.11	WDR43	2	28880022	2_17	0	0.0101862678118186	11.1733777105045	1.08067963426768e-06	2.59743389185166	1
ENSG00000179270.6	C2orf71	2	29063327	2_18	0	0.0272549115761709	12.7786373947648	3.3069430891041e-06	-1.59694147516198	1
ENSG00000115295.19	CLIP4	2	29097814	2_18	0	0.0173513890141025	8.46921084657541	1.39532247138558e-06	-1.0429092062777	2
ENSG00000013016.15	EHD3	2	31234492	2_19	0	0.0206059362676022	7.32493859695401	1.43315689524045e-06	0.799423355975158	1
ENSG00000162959.13	MEMO1	2	32011261	2_20	0	0.023189839506782	9.872065083382	2.17371773945703e-06	1.25341098509258	1
ENSG00000162961.13	DPY30	2	32040056	2_20	0	0.0221735475915358	9.44414606500228	1.98836117504836e-06	-1.31842520571368	1
ENSG00000119820.10	YIPF4	2	32303541	2_20	0	0.0143477052204335	5.2965986257589	7.21567403039764e-07	-0.635811900393812	1
ENSG00000115760.13	BIRC6	2	32356560	2_20	0	0.0180300112569367	7.47159800091784	1.27910704783469e-06	0.891515290444169	1
ENSG00000049323.15	LTBP1	2	32947295	2_20	0	0.017333316733151	7.09618350024288	1.16789529051321e-06	-0.878780821074969	1
ENSG00000152689.17	RASGRP3	2	33436636	2_21	0	0.00683123437842814	6.38418100518007	4.1409670484337e-07	0.647989465808225	1
ENSG00000150938.9	CRIM1	2	36362867	2_23	0	0.00675629455821236	7.84532594639088	5.0328845020797e-07	0.836732372707881	1
ENSG00000171055.14	FEZ2	2	36646439	2_23	0	0.00635015324611665	7.25747193997131	4.37589576313729e-07	0.729469222617617	1
ENSG00000205221.12	VIT	2	36696897	2_23	0	0.00676386492847336	7.85602967344813	5.04539808819782e-07	-0.916576142685383	1
ENSG00000115808.11	STRN	2	36965464	2_23	0	0.00489545877250253	4.7908615555625	2.22691897206779e-07	0.204770925982708	1
ENSG00000152133.14	GPATCH11	2	37090105	2_23	0	0.00514788301152414	5.26731962266645	2.57463540912212e-07	-0.429537746782022	1
ENSG00000055332.16	EIF2AK2	2	37156965	2_23	0	0.00518657752401708	5.33847758423738	2.62903092072339e-07	0.663597789642802	2
ENSG00000218739.9	CEBPZOS	2	37198486	2_23	0	0.0241291983401032	19.9530973686439	4.57141461010843e-06	3.02509503550783	2
ENSG00000115816.14	CEBPZ	2	37231568	2_23	0	0.0414910456621873	25.1476219645198	9.90714912194796e-06	3.4264398696915	1
ENSG00000003509.15	NDUFAF7	2	37231568	2_23	0	0.0414910456621873	25.1476219645198	9.90714912194796e-06	-3.4264398696915	1
ENSG00000115825.9	PRKD3	2	37324522	2_23	0	0.00619833512255752	7.02758440529358	4.13598086234724e-07	0.635772608208382	2
ENSG00000115828.15	QPCT	2	37344154	2_23	0	0.0316174036601009	22.5387565924577	6.76633590820653e-06	2.96739648578072	1
ENSG00000115841.19	RMDN2	2	37923332	2_24	0	0.0177374753874505	9.4317142997894	1.58847300797565e-06	-1.12384031100985	1
ENSG00000119787.13	ATL2	2	38388509	2_24	0	0.0483716195126461	19.2835738847312	8.85677375943539e-06	-2.39488931053387	1
ENSG00000143891.16	GALM	2	38666042	2_24	0	0.0115501344700285	5.35579370687729	5.87365289011993e-07	-0.186916725850764	1
ENSG00000163214.20	DHX57	2	38875912	2_25	0	0.0981447556641172	27.0129900161953	2.51731261977699e-05	-2.56689695677145	1
ENSG00000188010.12	MORN2	2	38875912	2_25	0	0.0981447556641173	27.0129900161954	2.517312619777e-05	-2.56689695677145	1
ENSG00000214694.10	ARHGEF33	2	38889976	2_25	0	0.00985850520605791	5.94973314432395	5.56936850091845e-07	0.793879236451136	1
ENSG00000115904.12	SOS1	2	39125260	2_25	0	0.00884748649591149	4.82131961418703	4.05026302996572e-07	-0.258754400027757	1
ENSG00000115944.14	COX7A2L	2	42425044	2_26	0	0.00460807692704979	5.95915062845596	2.60736289293399e-07	-0.480005427583594	2
ENSG00000057935.13	MTA3	2	42494666	2_26	0	0.00659914966247233	9.36373240897269	5.86724696311678e-07	-1.05167732280076	1
ENSG00000162881.6	OXER1	2	42764706	2_26	0	0.00425016313172089	5.19300029190265	2.09566250628197e-07	-0.349865021525327	1
ENSG00000152527.13	PLEKHH2	2	43708597	2_27	0	0.0192090676449714	5.22878703706685	9.53684307489382e-07	0.399924453502784	1
ENSG00000223658.7	C1GALT1C1L	2	43676123	2_27	0	0.020912261192723	6.03891038001437	1.19910434290726e-06	0.76384546420337	1
ENSG00000138036.18	DYNC2LI1	2	43774000	2_27	0	0.0248846760950521	7.69929910971128	1.81920055929744e-06	0.861956477546238	2
ENSG00000138095.18	LRPPRC	2	43946283	2_27	0	0.0392749718108583	12.0716635587333	4.50173993030076e-06	1.57762857700178	2
ENSG00000138079.13	SLC3A1	2	44275649	2_28	0	0.00916053897966573	6.28569016643509	5.46728097606584e-07	-0.590515797448179	1
ENSG00000143919.14	CAMKMT	2	44362007	2_28	0	0.0101841994073123	7.29161006228222	7.05095148736655e-07	-0.79376219760172	1
ENSG00000068784.12	SRBD1	2	45612533	2_28	0	0.0116875111466028	8.59969763543449	9.54338878174238e-07	1.06656600816588	1
ENSG00000250565.6	ATP6V1E2	2	46541996	2_29	0	0.0318636871252206	12.1686851862633	3.68160407053306e-06	1.44046180144331	1
ENSG00000119729.11	RHOQ	2	46541511	2_29	0	0.0157978113117097	5.47033768116691	8.20556433832872e-07	-0.435622833050435	1
ENSG00000119878.5	CRIPT	2	46616492	2_29	0	0.0181601402059466	6.79756647722341	1.1721145510323e-06	-0.71978101353013	1
ENSG00000171150.7	SOCS5	2	46698650	2_29	0	0.0175738496664581	6.48489959069592	1.0821004055239e-06	0.644096440770408	1
ENSG00000068724.15	TTC7A	2	46916048	2_29	0	0.0163629054994145	5.80494422201493	9.01894773298036e-07	0.548553195933663	1
ENSG00000180398.11	MCFD2	2	46923487	2_29	0	0.0420303809852893	14.8277976883907	5.91748785597764e-06	-1.73273289124099	2
ENSG00000143933.16	CALM2	2	47176244	2_30	0	0.00815586639631838	5.11195485209391	3.95871748397135e-07	-0.0444489005927684	1
ENSG00000119888.10	EPCAM	2	47349364	2_30	0	0.00838107573110425	5.3142075049551	4.22898037845679e-07	0.485692995233211	1
ENSG00000095002.13	MSH2	2	47403074	2_30	0	0.0421298175994838	20.1313620444153	8.05304516759137e-06	-1.96597889944224	1
ENSG00000170802.15	FOXN2	2	48327816	2_31	1	0.404316955368989	27.1366170723336	0.000104177770121917	-5.13183288624279	1
ENSG00000162869.15	PPP1R21	2	48441316	2_31	0	0.00846786415573031	5.77507351559515	4.64332194111316e-07	-0.659258977993002	1
ENSG00000243244.5	STON1	2	48529416	2_31	0	0.017492668570154	14.1709522817026	2.35370754844653e-06	2.49688041684085	2
ENSG00000242441.7	GTF2A1L	2	48595242	2_31	0	0.0226934615754506	17.0703982513206	3.67825468385255e-06	-2.7608444298341	1
ENSG00000143942.4	CHAC2	2	53768243	2_35	0	0.00840770141458724	4.973558692556	3.97047004832372e-07	0.440758988496626	1
ENSG00000115239.21	ASB3	2	53787166	2_35	0	0.00837165855556166	4.98222758760134	3.96033994279212e-07	0.518011435361581	2
ENSG00000068878.14	PSME4	2	53970692	2_35	0	0.00826367396701233	4.98248766210482	3.90946026171174e-07	0.511213516513974	1
ENSG00000170634.12	ACYP2	2	53971158	2_35	1	0.0309537613045128	20.4909564093711	6.02244795378615e-06	3.99136185039096	1
ENSG00000177994.15	C2orf73	2	54330223	2_35	0	0.00969574190680722	6.06214474046547	5.58090647422682e-07	-0.275935227948379	1
ENSG00000115306.15	SPTBN1	2	54455804	2_35	0	0.0106717525425356	6.48450270322928	6.57067245962381e-07	-0.109968516058773	1
ENSG00000162994.15	CLHC1	2	55168671	2_36	0	0.00662869243128528	7.49830255686222	4.71941561804816e-07	-0.888421283719902	1
ENSG00000085760.14	MTIF2	2	55269694	2_36	0	0.00678287388028698	7.64212055937971	4.92181202949361e-07	0.628025133922843	1
ENSG00000115380.19	EFEMP1	2	55881198	2_36	0	0.00500292765182808	6.26535893941822	2.97623744152411e-07	-1.39860094909901	1
ENSG00000119866.20	BCL11A	2	60552705	2_40	0	0.0922037017618613	29.8787434388691	2.61582136867075e-05	-3.19875311076998	1
ENSG00000115421.12	PAPOLG	2	60755711	2_40	0	0.00783754683478988	4.99050423123955	3.71382960572334e-07	0.590414398528919	1
ENSG00000162924.13	REL	2	60881694	2_40	0	0.00778842838078642	4.75950315154146	3.51972591806794e-07	-0.0706086260430863	1
ENSG00000237651.6	C2orf74	2	61145372	2_40	0	0.00780463430594391	4.79092975749671	3.55033847421394e-07	-0.280298718007239	1
ENSG00000115464.14	USP34	2	61471028	2_40	0	0.0129827851804688	9.76197551148206	1.20338053326657e-06	-1.65720773362398	1
ENSG00000170264.12	FAM161A	2	61854082	2_40	0	0.0124882410540512	9.14199320960693	1.08402566433155e-06	0.840960781981786	2
ENSG00000115484.14	CCT4	2	61889168	2_40	0	0.00849790412095453	5.57822611420551	4.50096191377762e-07	0.472961130513809	1
ENSG00000186889.9	TMEM17	2	62502162	2_41	0	0.0111963162181742	6.71580742025564	7.13954913096934e-07	-0.689911198795802	2
ENSG00000014641.17	MDH1	2	63588667	2_41	0	0.0090501697885047	4.74172858345312	4.0746547381508e-07	0.290259916100626	1
ENSG00000169764.15	UGP2	2	63841654	2_41	0	0.0102643324357757	5.9302403002871	5.77963480755247e-07	0.124068610104498	1
ENSG00000143952.19	VPS54	2	64018703	2_41	0	0.0240065902598694	14.093097523991	3.21243489005518e-06	-1.65508870043138	2
ENSG00000197329.11	PELI1	2	64144184	2_41	0	0.00921585019002591	4.90763265490024	4.29442330230727e-07	0.250595719659825	2
ENSG00000115902.10	SLC1A4	2	64989609	2_42	0	0.0346444780468534	11.345236843959	3.73202879637754e-06	-1.27816633302302	1
ENSG00000011523.13	CEP68	2	65056040	2_42	0	0.0175590095787957	4.85113657491868	8.08799574498597e-07	0.184334593843845	1
ENSG00000138069.16	RAB1A	2	65129770	2_42	0	0.0369942249805465	11.9751202304528	4.2064062361084e-06	1.34256950300686	1
ENSG00000198369.9	SPRED2	2	65433000	2_42	0	0.0176244075623576	4.88655203960712	8.17738513081389e-07	0.172956362623026	1
ENSG00000143971.7	ETAA1	2	67397170	2_44	0	0.0307586220799604	12.0347588007177	3.51480846365059e-06	-1.69043066537633	1
ENSG00000197223.11	C1D	2	68110613	2_45	0	0.0274804423394531	9.55970744120572	2.49439781537909e-06	1.14041416414871	1
ENSG00000243667.6	WDR92	2	68157965	2_45	0	0.0189540967598019	6.01324281007725	1.08220423918406e-06	-0.698778730335278	1
ENSG00000115946.7	PNO1	2	68157965	2_45	0	0.0189540967598019	6.01324281007725	1.08220423918406e-06	0.698778730335278	1
ENSG00000119865.8	CNRIP1	2	68320518	2_45	0	0.0170399858461067	4.99891113624821	8.08801676898675e-07	-0.326018987670431	1
ENSG00000204923.3	FBXO48	2	68467123	2_45	0	0.0342967569850587	11.6820380288569	3.80425016963785e-06	-1.39330220522687	1
ENSG00000169621.9	APLF	2	68472328	2_45	0	0.0222956637861318	7.56197252198243	1.60085832345931e-06	0.873666433648431	1
ENSG00000163219.11	ARHGAP25	2	68679972	2_45	0	0.0169135835971037	4.92799661003212	7.91413458573291e-07	-0.168473660517836	1
ENSG00000169604.19	ANTXR1	2	69012709	2_46	0	0.017539599190976	5.06750898185268	8.4394003340708e-07	0.367599862441093	1
ENSG00000198380.12	GFPT1	2	69386794	2_46	0	0.0351407454160694	11.7082700369335	3.90661934930851e-06	-1.75267955895351	2
ENSG00000087338.4	GMCL1	2	69829233	2_46	0	0.0291843824581982	9.92862061536369	2.75129285897116e-06	-1.63941332746993	2
ENSG00000059728.10	MXD1	2	69897673	2_46	0	0.0439145481143926	13.8504719680934	5.77524466520332e-06	2.18332609283794	1
ENSG00000244617.2	ASPRV1	2	69963740	2_46	0	0.0562820932446088	16.2469984178296	8.68241971835106e-06	-2.0376039134997	1
ENSG00000115998.7	C2orf42	2	70249066	2_46	0	0.0305178284661096	10.3562508211128	3.00091424173197e-06	1.22765984280365	1
ENSG00000116001.15	TIA1	2	70248695	2_46	0	0.0325286080422863	10.9676099936723	3.38746545362453e-06	-1.28698321127175	1
ENSG00000143977.13	SNRPG	2	70293983	2_46	0	0.016971640540369	4.75395816682533	7.66084327003087e-07	-0.365986025570788	1
ENSG00000035141.7	FAM136A	2	70302110	2_46	0	0.0183109161528071	5.47751034145444	9.5233704199193e-07	0.173568289265528	1
ENSG00000152672.7	CLEC4F	2	70820139	2_47	0	0.00685490052687587	5.64874574158447	3.67663553810129e-07	-0.456221640283606	1
ENSG00000116035.2	VAX2	2	70900566	2_47	0	0.0164043242253682	13.852398243081	2.15764856984012e-06	-1.49799022988289	2
ENSG00000116039.11	ATP6V1B1	2	70935632	2_47	0	0.00760047711050527	6.55280302739039	4.72895700823509e-07	0.704419013096604	1
ENSG00000144031.11	ANKRD53	2	70978846	2_47	0	0.00697158678957166	5.84590413636651	3.86973053515971e-07	0.549840982840695	1
ENSG00000144043.11	TEX261	2	70993663	2_47	0	0.00629870702098689	4.82381400481985	2.88495709566206e-07	-0.143301833762103	1
ENSG00000124357.12	NAGK	2	71064628	2_47	0	0.00694338896556679	5.77257545077253	3.80573469756316e-07	0.579395698737832	2
ENSG00000124383.8	MPHOSPH10	2	71130504	2_47	0	0.0357916516364692	21.1045899148362	7.17226048882773e-06	-2.3318581327618	1
ENSG00000135625.7	EGR4	2	73294038	2_48	0	0.0352781904145452	22.9017034238603	7.67134444448608e-06	-2.34811944450665	1
ENSG00000115297.10	TLX2	2	74513834	2_48	0	0.0077498224260607	6.88404538780469	5.0656230965674e-07	0.670086497453614	1
ENSG00000135631.16	RAB11FIP5	2	73156338	2_48	0	0.00695850416324917	6.86052942260528	4.53284552966181e-07	-1.45301713697776	2
ENSG00000135632.11	SMYD5	2	73213774	2_48	0	0.00827562589155395	8.74958092422266	6.87520257095117e-07	-1.514624123339	1
ENSG00000135617.3	PRADC1	2	73233389	2_48	0	0.0344912834728651	25.8504831115171	8.46594448156866e-06	3.92142960668498	1
ENSG00000135624.15	CCT7	2	73233389	2_48	0	0.0344912834728651	25.8504831115171	8.46594448156866e-06	-3.92142960668498	1
ENSG00000144035.3	NAT8	2	73642539	2_48	0	0.00633714065335655	15.8000342623966	9.50711554042613e-07	3.71029611112177	2
ENSG00000144034.14	TPRKB	2	73737087	2_48	0	0.00611389398769846	4.98723880824392	2.89517930125325e-07	-0.622096224142239	1
ENSG00000144048.10	DUSP11	2	73780218	2_48	0	0.006210612145227	10.439399049408	6.15612321968937e-07	-2.51098990584535	1
ENSG00000124356.15	STAMBP	2	73828835	2_48	0	0.00600787535712644	4.75920284741254	2.71489180449076e-07	-0.304043505879947	3
ENSG00000163017.13	ACTG2	2	73892213	2_48	0	0.00752260216595235	6.27873647609456	4.48474492627214e-07	-0.0497953589036803	2
ENSG00000114978.17	MOB1A	2	74178825	2_48	0	0.0118472072605291	10.7822577332412	1.2128946818412e-06	1.213631748788	1
ENSG00000065911.11	MTHFD2	2	74198820	2_48	0	0.010335274572711	9.84685296920959	9.66310878614251e-07	1.17026115758295	1
ENSG00000188687.17	SLC4A5	2	74343527	2_48	0	0.00600659186232533	4.78330955637651	2.72806056479558e-07	-0.211624223125124	1
ENSG00000284308.1	C2orf81	2	74421241	2_48	0	0.00720189176270902	6.27333956309161	4.28985667446268e-07	-0.572363745822563	1
ENSG00000005448.16	WDR54	2	74421241	2_48	0	0.00720189176270902	6.27333956309161	4.28985667446268e-07	-0.572363745822563	1
ENSG00000114993.16	RTKN	2	74442009	2_48	0	0.00919647303283044	8.76513721554023	7.65380543038932e-07	0.97181523630334	2
ENSG00000115274.14	INO80B	2	74458316	2_48	0	0.00801124185119429	7.3138850482442	5.5634651240356e-07	-0.628004582005425	1
ENSG00000239779.6	WBP1	2	74458316	2_48	0	0.00801124185119429	7.3138850482442	5.5634651240356e-07	0.628004582005425	1
ENSG00000115275.11	MOGS	2	74463251	2_48	0	0.00768526907134681	6.9575151453896	5.07704057808634e-07	0.739733500719443	2
ENSG00000135637.13	CCDC142	2	74483364	2_48	0	0.00952082312233193	8.75063299605388	7.91063531057089e-07	-0.938272064085466	1
ENSG00000115282.19	TTC31	2	74483364	2_48	0	0.00952082312233193	8.75063299605388	7.91063531057089e-07	0.938272064085466	1
ENSG00000179528.15	LBX2	2	74502935	2_48	0	0.00616799781918009	5.0095280550806	2.9338534836266e-07	0.244207761432213	1
ENSG00000115289.13	PCGF1	2	74508487	2_48	0	0.0101076782582348	9.27687914381111	8.90329379841731e-07	-0.977346777284318	1
ENSG00000115325.13	DOK1	2	74548714	2_48	0	0.00599986732787616	4.73312275123189	2.69641548015947e-07	-0.0683786104533622	1
ENSG00000159374.17	M1AP	2	74646254	2_48	0	0.00726681789731931	6.43021654881508	4.43677364748364e-07	-0.687449852237647	1
ENSG00000115350.11	POLE4	2	74958729	2_48	0	0.00672602057072713	5.87731720328429	3.75348529311025e-07	-0.576592706504261	1
ENSG00000115353.10	TACR1	2	75200118	2_48	0	0.00601885151044246	4.77401318055157	2.72831580951357e-07	0	1
ENSG00000005436.13	GCFC2	2	75710675	2_49	0	0.0171362357207719	6.16594193077803	1.00325712951636e-06	0.102323691369795	1
ENSG00000176204.13	LRRTM4	2	77592858	2_50	0	0.0485709742161263	19.4146267468077	8.95371479837172e-06	2.38567930489516	2
ENSG00000163541.11	SUCLG1	2	84459875	2_53	0	0.010000332173456	8.42329057874765	7.99822478408429e-07	1.10152855157308	1
ENSG00000115423.18	DNAH6	2	84516948	2_53	0	0.0123330298233652	10.4153959151282	1.21967174123542e-06	1.22326877370377	1
ENSG00000034510.5	TMSB10	2	84905643	2_53	0	0.00964714600003913	8.08183262082862	7.40297187954695e-07	-0.95415843473262	1
ENSG00000186854.10	TRABD2A	2	84906846	2_53	0	0.00756799428190258	5.77788497311933	4.15190190072523e-07	-0.4904630740536	1
ENSG00000152291.13	TGOLN2	2	85328139	2_54	0	0.0129684340273558	9.8842873300424	1.21711130240874e-06	-1.21493748086004	1
ENSG00000042445.13	RETSAT	2	85346280	2_54	0	0.0168171957024003	12.3825557022544	1.97724854764319e-06	1.47904095112548	1
ENSG00000042493.15	CAPG	2	85414064	2_54	0	0.00778052872943591	4.99848620178012	3.69270832114541e-07	0.14596012393045	2
ENSG00000168906.12	MAT2A	2	85539177	2_54	0	0.0231688553668337	15.0825063270057	3.3179931983113e-06	-1.95951452272484	1
ENSG00000115486.11	GGCX	2	85561147	2_54	0	0.00911041635836063	6.46881001424489	5.59577209716323e-07	0.925823217393614	1
ENSG00000118640.10	VAMP8	2	85563312	2_54	0	0.163572441469236	33.9500235710904	5.27287666254711e-05	-3.30877828098114	1
ENSG00000168899.4	VAMP5	2	85584469	2_54	0	0.108143213931451	30.1568387620893	3.0965812736141e-05	-2.92594264923591	1
ENSG00000168887.10	C2orf68	2	85382171	2_54	0	0.00836127093877403	5.69245121574427	4.51927751387146e-07	-0.452467281856093	1
ENSG00000115523.16	GNLY	2	85694230	2_54	0	0.0619898846316622	24.7685652343382	1.45787092554779e-05	-2.23515553195346	1
ENSG00000115525.17	ST3GAL5	2	85904899	2_54	0	0.0155869132093158	11.6520080361476	1.72448050640615e-06	1.54510703584085	2
ENSG00000068654.15	POLR1A	2	86105686	2_54	0	0.0104708429053162	7.80060441210122	7.75545522756113e-07	-1.09405017396723	2
ENSG00000132300.18	PTCD3	2	86105686	2_54	0	0.0103931570896768	7.73319281374256	7.63139137830059e-07	-1.09668852599997	1
ENSG00000132305.20	IMMT	2	86195484	2_54	0	0.00755505572678117	4.7344925601716	3.39631925503022e-07	0.0233382404114854	1
ENSG00000132313.14	MRPL35	2	86195693	2_54	0	0.00756301495087708	4.76501299941571	3.42181436750647e-07	0.0731708839284769	1
ENSG00000068615.17	REEP1	2	86338344	2_54	0	0.0252034071930292	15.8456421371434	3.79198400100122e-06	-1.93652882303042	1
ENSG00000115561.15	CHMP3	2	86563844	2_54	0	0.0103625427335393	7.50167899780221	7.38111900985773e-07	-1.03481901403105	1
ENSG00000239305.6	RNF103	2	86623855	2_54	0	0.00756782947747436	4.75028297775848	3.41340811118947e-07	0.223846177546239	2
ENSG00000153563.15	CD8A	2	86808016	2_54	0	0.00768985232873676	5.12208524206404	3.73991901922505e-07	0.934347977559309	1
ENSG00000172116.21	CD8B	2	86861841	2_54	0	0.00853815867630825	5.73121749293514	4.64631348517004e-07	-0.122561861473597	1
ENSG00000172086.7	KRCC1	2	88049768	2_55	0	0.0180058271919485	7.98266000944992	1.36476572534831e-06	-0.876898691446852	1
ENSG00000115593.14	SMYD1	2	88067820	2_55	0	0.0341150179518606	14.0896135888714	4.56396267038044e-06	-1.48718861912106	1
ENSG00000163586.9	FABP1	2	88129052	2_55	0	0.0146726799742057	6.0335450363885	8.40580674043238e-07	0.576796725206139	3
ENSG00000144115.16	THNSL2	2	88170095	2_55	0	0.0320372481424132	13.4871593168049	4.10273143972292e-06	1.55543511228784	2
ENSG00000172071.11	EIF2AK3	2	88625104	2_55	0	0.0140497971354265	5.62083781327137	7.49839828021773e-07	-0.591347536333145	1
ENSG00000168658.18	VWA3B	2	98241423	2_57	0	0.0142712867736619	8.97016994158098	1.21551745802982e-06	-0.975265800476226	1
ENSG00000144026.11	ZNF514	2	95164907	2_57	0	0.0109021400749013	6.53905383139888	6.7689930332166e-07	0.814714624116132	1
ENSG00000233757.6	AC092835.2	2	95207631	2_57	0	0.0310247790179048	16.2552817076477	4.78851215227748e-06	1.8004254934224	1
ENSG00000155066.15	PROM2	2	95236497	2_57	0	0.019898695700728	11.9734220103666	2.26224843882987e-06	1.17604771183839	1
ENSG00000188886.3	ASTL	2	96138849	2_57	0	0.00918531164508429	5.20031353340252	4.53545457153113e-07	-1.15317268172535	1
ENSG00000158050.4	DUSP2	2	96145593	2_57	0	0.0192136712353134	11.231983110952	2.0491049090794e-06	0.617131990247705	2
ENSG00000084090.13	STARD7	2	96208677	2_57	0	0.0910241463590154	27.5127551249646	2.37786992654107e-05	3.25944010820136	2
ENSG00000135956.8	TMEM127	2	96266108	2_57	0	0.0651483048319426	24.3527953220624	1.50643131577852e-05	-3.55818555113168	1
ENSG00000144021.2	CIAO1	2	96268766	2_57	0	0.0746123993384451	25.5098280037151	1.80724042810179e-05	-3.32755912700079	1
ENSG00000144028.14	SNRNP200	2	96305617	2_57	0	0.0797730499195611	26.1420126021149	1.98012502735174e-05	3.34008950796575	1
ENSG00000198885.9	ITPRIPL1	2	96349335	2_57	0	0.0162019861142521	11.1911509352599	1.72163231409237e-06	-2.48678212507749	1
ENSG00000196843.15	ARID5A	2	96536506	2_57	0	0.009740918408361	6.00595559582509	5.55494060114808e-07	-0.933600385529563	1
ENSG00000114988.11	LMAN2L	2	96739703	2_57	0	0.560641279260014	28.7025085442173	0.00015279260058301	-4.26609373099448	2
ENSG00000144199.11	FAHD2B	2	97095539	2_57	0	0.0159313186950678	10.7991212435499	1.63356921093897e-06	-2.06788095015412	1
ENSG00000115085.13	ZAP70	2	97713755	2_57	0	0.0792692125053117	24.6495782009986	1.85528841468814e-05	-2.3116974667566	1
ENSG00000075568.16	TMEM131	2	97995803	2_57	0	0.0223669921083782	13.367835379334	2.83900442883137e-06	1.86656656700243	2
ENSG00000144191.11	CNGA3	2	98345664	2_57	0	0.0129623134176688	8.51010782453143	1.04740580755172e-06	1.40395228086178	1
ENSG00000185674.9	LYG2	2	99254906	2_58	0	0.00623876127829437	4.75460151383521	2.81650086578124e-07	-0.0323544111741558	2
ENSG00000183513.8	COA5	2	98608705	2_58	0	0.0228941539129242	17.1160260604016	3.72070239659371e-06	1.81048389682253	1
ENSG00000273045.5	C2orf15	2	99141233	2_58	0	0.00624674081074284	4.76672324201236	2.82729301823003e-07	-0.146332634871427	1
ENSG00000144182.16	LIPT1	2	99155070	2_58	0	0.00649913708603944	5.14235133704379	3.1733270935667e-07	0.459298004679211	1
ENSG00000158411.11	MITD1	2	99180175	2_58	0	0.00686873267508581	5.66693747717163	3.69591889488189e-07	-0.626218538658155	1
ENSG00000144214.9	LYG1	2	99305111	2_58	0	0.00626595101079697	4.79583958826553	2.85331053720281e-07	-0.0956079174972464	1
ENSG00000115514.11	TXNDC9	2	99340840	2_58	0	0.00632998346799385	4.89225563279828	2.94041828337159e-07	-0.199241876655023	1
ENSG00000135945.9	REV1	2	99491025	2_58	0	0.00707352776823922	5.94561989950354	3.99328770566607e-07	-0.658532950346392	1
ENSG00000144218.18	AFF3	2	100143014	2_58	0	0.00635193630776143	4.92508744798134	2.97041738161879e-07	-0.325519788326559	1
ENSG00000115526.10	CHST10	2	100417235	2_58	0	0.0163878746713051	13.928475465493	2.16732287254645e-06	-1.97838453802601	1
ENSG00000115539.13	PDCL3	2	100562583	2_58	0	0.0198493941820272	15.7544252762693	2.96925309462734e-06	1.8811586784876	2
ENSG00000071082.10	RPL31	2	101001757	2_58	0	0.0561030474138627	25.7239770301805	1.37031989118416e-05	-2.50820509111652	1
ENSG00000175874.9	CREG2	2	101387171	2_59	0	0.0161133870954938	7.31998410325231	1.11993901696353e-06	0.984175865530832	1
ENSG00000158435.7	CNOT11	2	101252764	2_59	0	0.0482266467265041	17.8142558006849	8.15740729215526e-06	1.93783083401852	1
ENSG00000163162.8	RNF149	2	101300903	2_59	0	0.0670195502153089	21.0014343607121	1.33643506782436e-05	2.40533680555012	2
ENSG00000115590.13	IL1R2	2	101991888	2_59	0	0.0283625299491832	12.71546861618	3.42432309238976e-06	1.35469611400558	1
ENSG00000115594.11	IL1R1	2	102064141	2_59	0	0.0134538522868444	5.6035364947035	7.15824002389741e-07	-0.410860917567756	1
ENSG00000115598.9	IL1RL2	2	102186984	2_60	0	0.0114927606274371	5.16494719897524	5.63621620341956e-07	0.540782121953091	1
ENSG00000115602.16	IL1RL1	2	102310051	2_60	0	0.0109958227231766	4.74495895851716	4.95401807256152e-07	-0.150799130182745	1
ENSG00000115604.10	IL18R1	2	102310626	2_60	0	0.0111256352797754	4.85647016622638	5.13030211516976e-07	-0.259550536533227	1
ENSG00000115607.9	IL18RAP	2	102418289	2_60	0	0.011569180536887	5.2279358929175	5.74288670316889e-07	0.680738872463361	1
ENSG00000135972.8	MRPS9	2	105056749	2_62	0	0.0162991494793204	5.75507157980794	8.90662298405574e-07	-0.566330398241734	1
ENSG00000135974.9	C2orf49	2	105337683	2_62	0	0.159054682322591	27.8823114244251	4.21087770944329e-05	3.08167848929823	1
ENSG00000071051.13	NCK2	2	105744677	2_63	0	0.0349645991236577	11.7053351750276	3.88606270535796e-06	1.53798032203309	1
ENSG00000119147.9	C2orf40	2	106062581	2_63	0	0.0272510712990245	9.31781725591201	2.4109886476399e-06	1.1436924714576	2
ENSG00000115652.14	UXS1	2	106194311	2_63	0	0.0190404865168611	5.89486884254534	1.06573587340387e-06	0.610150285330221	1
ENSG00000153165.18	RGPD3	2	106397942	2_63	0	0.042162984097834	13.5042411007841	5.40628480208204e-06	1.42099076335317	2
ENSG00000198203.9	SULT1C2	2	108287884	2_65	0	0.0333996927573434	17.5853142874655	5.57686334950026e-06	-1.88583398676435	1
ENSG00000169756.16	LIMS1	2	108534528	2_65	0	0.018061608498485	11.7286812537099	2.01142111517526e-06	-1.44753902985746	1
ENSG00000153201.15	RANBP2	2	108719562	2_65	0	0.0140593421047878	9.2327515077816	1.23251877187562e-06	1.07676146695739	1
ENSG00000163006.11	CCDC138	2	108786656	2_65	0	0.0118236407465341	7.62995557415046	8.56585328441201e-07	0.986204218950588	1
ENSG00000198142.4	SOWAHC	2	109614115	2_65	1	0.0866667382014601	21.268821186414	1.75022252380088e-05	4.20027399153819	1
ENSG00000115008.5	IL1A	2	112784348	2_66	0	0.0171413686206539	12.2690414181788	1.99688715671655e-06	-1.49343590866786	1
ENSG00000144061.12	NPHP1	2	110205149	2_66	0	0.0158580589750643	11.5280324274411	1.73581171405472e-06	1.3183370288194	1
ENSG00000169679.14	BUB1	2	110678318	2_66	0	0.0120243348276833	8.89563362086922	1.01562959002002e-06	0.970439048715674	1
ENSG00000153107.11	ANAPC1	2	111863387	2_66	0	0.0137453189592437	10.1674917966987	1.32698510948857e-06	1.22428445097512	1
ENSG00000153208.16	MERTK	2	111898486	2_66	0	0.0158518050802775	11.5242361199366	1.73455577083052e-06	1.3392762381368	1
ENSG00000153214.9	TMEM87B	2	112055305	2_66	0	0.0241918486789308	15.5549946923173	3.57302719191508e-06	-1.82263325330109	1
ENSG00000144161.12	ZC3H8	2	112254425	2_66	0	0.0121173782526403	8.96889037301613	1.03191702421524e-06	-1.0085722781394	1
ENSG00000169629.11	RGPD8	2	112434559	2_66	0	0.0233646673451734	15.2227133065688	3.37714001878999e-06	-2.08487886161213	1
ENSG00000114999.7	TTL	2	112482606	2_66	0	0.0171833075000679	12.2922838601519	2.00556498838861e-06	-1.55423699140397	2
ENSG00000125630.15	POLR1B	2	112544150	2_66	0	0.01229836915367	9.10984147997672	1.06378960341223e-06	1.14639167547968	1
ENSG00000125611.15	CHCHD5	2	112586470	2_66	0	0.0418494291384408	20.8072725403084	8.26803089443269e-06	-2.61604103852743	1
ENSG00000144136.10	SLC20A1	2	112645686	2_66	0	0.00801419322777697	5.04264172266077	3.83720780340051e-07	-0.215259033739403	1
ENSG00000169607.12	CKAP2L	2	112765001	2_66	0	0.00875532646187416	5.88209256000667	4.88991821358358e-07	0.506837849764176	1
ENSG00000175497.16	DPP10	2	114461499	2_67	0	0.0065617934047616	4.88862625815862	3.04583789467419e-07	-0.335959529187013	1
ENSG00000125618.16	PAX8	2	113232816	2_67	0	0.00713773729161304	5.68662205478868	3.85400542203368e-07	0.468811794634911	2
ENSG00000125633.10	CCDC93	2	118013874	2_69	0	0.00521695748683759	5.91269971858695	2.92887284835495e-07	0.749258264936709	2
ENSG00000125629.14	INSIG2	2	118088243	2_69	0	0.166031441574887	39.2980308346534	6.19524555207264e-05	-3.28373337033437	1
ENSG00000115107.19	STEAP3	2	119224095	2_69	0	0.0932659896253423	33.5350096832438	2.96974483488404e-05	2.87819257134739	2
ENSG00000186132.14	C2orf76	2	119366128	2_69	0	0.00466892873936442	4.86080393830363	2.15487829278581e-07	0.295091997825551	1
ENSG00000155368.16	DBI	2	119366128	2_69	0	0.0050051426714306	5.51982433435477	2.62324657842725e-07	-0.546693065644367	2
ENSG00000171227.6	TMEM37	2	119431724	2_69	0	0.00475310263967821	5.03013722968148	2.27014931392e-07	0.276293564743621	1
ENSG00000163075.12	CFAP221	2	119544252	2_69	0	0.00461033257374832	4.7411183751392	2.07544128077831e-07	-0.0770743625141315	1
ENSG00000144120.12	TMEM177	2	119679105	2_69	0	0.00531689820245673	6.0925639745103	3.07578404873112e-07	0.607565870860681	2
ENSG00000088179.8	PTPN4	2	119760017	2_69	0	0.00472208987476919	4.968099661773	2.22752170661259e-07	-0.152186707634186	1
ENSG00000115109.13	EPB41L5	2	120013281	2_69	0	0.00557203274983609	6.53687453534323	3.45844765306045e-07	-0.763956157263605	1
ENSG00000226479.3	TMEM185B	2	120223118	2_69	0	0.0094389241970565	11.5372719534499	1.03400591930572e-06	-1.30109928540756	1
ENSG00000074047.21	GLI2	2	120735673	2_70	0	0.0183391099460266	8.31851139906743	1.44850923047127e-06	1.03411636337327	1
ENSG00000074054.17	CLASP1	2	121649921	2_70	0	0.0177303430613892	7.99685709598979	1.34627527796581e-06	1.29274726413444	1
ENSG00000155438.11	NIFK	2	121734427	2_70	0	0.0133712326844047	5.31108635447578	6.74298519271752e-07	0.537414715259411	1
ENSG00000155052.14	CNTNAP5	2	124025355	2_72	0	0.0205195848797917	9.32146221343892	1.81614287294129e-06	0.51209012433041	1
ENSG00000136717.14	BIN1	2	127107479	2_74	0	0.0131035356848436	6.56928595748131	8.17342457773584e-07	-0.956431072137475	1
ENSG00000163161.12	ERCC3	2	127294150	2_75	0	0.0179839687775302	4.95299809626195	8.45767704650121e-07	0.20187499026901	1
ENSG00000115718.17	PROC	2	127426338	2_75	0	0.0176560520005309	4.77767254583503	8.009536348086e-07	-0.0969110086374359	1
ENSG00000163166.14	IWS1	2	127526967	2_75	0	0.0278315959807208	9.12160916375297	2.41049906891142e-06	1.04860008185345	1
ENSG00000072163.19	LIMS2	2	127681837	2_75	0	0.0185789302476382	5.26315003219879	9.28461396257772e-07	0.416914469039959	1
ENSG00000136715.17	SAP130	2	128028089	2_75	0	0.0386448560858517	12.2685032130568	4.50174273208178e-06	1.43696192064449	1
ENSG00000136731.12	UGGT1	2	128091109	2_75	0	0.020582817749879	6.23972290658261	1.21945991564533e-06	-0.641024043672465	1
ENSG00000233087.7	WTH3DI	2	131360175	2_78	0	0.0263516821948704	10.6924526549086	2.67536522005592e-06	-2.0204248634013	1
ENSG00000163046.15	ANKRD30BL	2	132164022	2_78	0	0.0151836703601679	5.4348022901709	7.83534119966582e-07	0.511521820560754	1
ENSG00000152082.13	MZT2B	2	130181715	2_78	0	0.0149014378422171	5.25624492985063	7.43705796783436e-07	-0.367662701604701	1
ENSG00000136718.9	IMP4	2	130342325	2_78	0	0.0162702373151183	6.09276907699949	9.41252196101293e-07	0.798235069749441	1
ENSG00000072135.12	PTPN18	2	130356437	2_78	0	0.0453920290136792	15.9106556425616	6.85748820290753e-06	1.6814916837418	1
ENSG00000136002.18	ARHGEF4	2	130836842	2_78	0	0.0342953652671965	13.2155944454497	4.30347745617872e-06	-1.23276376403743	2
ENSG00000075886.10	TUBA3D	2	131476167	2_78	0	0.0147247786339628	5.1427507217667	7.1902111650114e-07	-0.135801442988749	1
ENSG00000173272.15	MZT2A	2	131492500	2_78	0	0.0141011936745419	4.73105720562506	6.33448735656355e-07	0.18685157381057	1
ENSG00000150551.10	LYPD1	2	132589208	2_79	0	0.0770228014047842	27.2214605004456	1.99080228078201e-05	-2.43648782230503	1
ENSG00000152128.13	TMEM163	2	134719289	2_80	0	0.0163597505741547	6.23248676580212	9.68133927203733e-07	-1.62343369072115	2
ENSG00000082258.12	CCNT2	2	134918338	2_80	0	0.0322731964060415	12.7199169566337	3.89783682001156e-06	2.35750082863044	1
ENSG00000115839.17	RAB3GAP1	2	135052002	2_80	0	0.0203108437697549	8.29394441577544	1.5995082442113e-06	1.57685144358472	1
ENSG00000048991.16	R3HDM1	2	135530703	2_80	0	0.0166140099168773	6.37932624434724	1.00634449464081e-06	1.25475703583151	1
ENSG00000076003.4	MCM6	2	135876201	2_80	0	0.0153864522684066	5.64854421003494	8.25225088528904e-07	-0.933556710684809	2
ENSG00000115866.10	DARS	2	135985920	2_80	0	0.0152186576840244	5.54416160614227	8.01142232370441e-07	-0.875239072021489	1
ENSG00000144229.11	THSD7B	2	136765244	2_81	0	0.0252033226240969	11.1350463615673	2.6646932707121e-06	-1.70073136488549	2
ENSG00000150540.13	HNMT	2	137964079	2_82	0	0.0133653070410081	9.30694413820221	1.1810912286654e-06	1.50385335550912	1
ENSG00000144228.8	SPOPL	2	138501652	2_82	0	0.0149259968739728	8.85901121562377	1.25552682077983e-06	-0.342632070362974	1
ENSG00000168702.17	LRP1B	2	142131604	2_85	0	0.0102279054841843	5.06561397253339	4.91944595704769e-07	-0.368612954607129	1
ENSG00000115919.14	KYNU	2	142877245	2_85	0	0.0100030750263322	4.85450812291678	4.61079862601603e-07	-0.263484463697472	2
ENSG00000075884.13	ARHGAP15	2	143091525	2_85	0	0.0101256581663938	4.97018766172217	4.77852041298038e-07	-0.373952427317223	1
ENSG00000121989.14	ACVR2A	2	147844091	2_88	0	0.0227425911832385	23.8465165705159	5.1494671139555e-06	2.44467508646088	2
ENSG00000115947.13	ORC4	2	148020703	2_88	0	0.00736696176252283	13.0819544676843	9.15078698251913e-07	-1.70137011904618	1
ENSG00000204406.12	MBD5	2	148020703	2_88	0	0.00736696176252283	13.0819544676843	9.15078698251913e-07	-1.70137011904618	1
ENSG00000168280.16	KIF5C	2	148885032	2_88	0	0.00376857912648809	7.38375789837448	2.64211966528567e-07	1.54910152358964	1
ENSG00000150556.16	LYPD6B	2	149038140	2_88	0	0.0230199549974607	23.61006850121	5.16058712076586e-06	-2.51962899860834	1
ENSG00000123609.10	NMI	2	151290158	2_90	0	0.018717279761476	8.76062065810944	1.55695121196757e-06	1.28867316068734	1
ENSG00000123610.4	TNFAIP6	2	151354199	2_90	0	0.0220820269390314	10.3372956107173	2.16742095513199e-06	-1.46497541518041	1
ENSG00000183091.19	NEB	2	151762672	2_91	0	0.0225026433986523	10.924193448291	2.33410461255233e-06	-1.12422967590016	1
ENSG00000182389.19	CACNB4	2	152099291	2_91	0	0.0314103870320259	14.1129976051709	4.20910686644707e-06	1.49585770297485	2
ENSG00000115145.9	STAM2	2	152176179	2_91	0	0.0420915436389726	16.9230729141111	6.76349970631632e-06	-2.84845039718706	2
ENSG00000157827.19	FMNL2	2	152335141	2_91	0	0.0170091547445171	8.25548034813226	1.3332834152918e-06	-0.921754307018485	1
ENSG00000196504.15	PRPF40A	2	152717752	2_91	0	0.13499180476102	28.325884018341	3.63068250924551e-05	-3.50819047109872	1
ENSG00000177917.10	ARL6IP6	2	152717014	2_91	0	0.04165634520623	16.8239481658681	6.65436290595265e-06	2.49188180648209	1
ENSG00000144278.14	GALNT13	2	153872211	2_92	0	0.0132507227869497	5.26055905065721	6.61864160776296e-07	0.57175054467873	1
ENSG00000162989.4	KCNJ3	2	154714611	2_93	0	0.0111481055868281	7.51420621589177	7.95392661235131e-07	-0.598802246105327	1
ENSG00000115165.9	CYTIP	2	157488690	2_94	0	0.0151455959871318	6.80761865724569	9.78991642616684e-07	-0.717608737646518	1
ENSG00000115170.13	ACVR1	2	157876051	2_95	0	0.0186488149099472	8.89906853977745	1.57577130280905e-06	1.03435637445977	1
ENSG00000153237.17	CCDC148	2	158457154	2_95	0	0.0353806933575291	15.0211278445903	5.04622114124548e-06	1.86023371744334	1
ENSG00000144283.21	PKP4	2	158457351	2_95	0	0.0360227595442875	15.1937748143824	5.19684856063112e-06	1.66553647238425	1
ENSG00000163331.11	DAPL1	2	158794343	2_96	0	0.00867576265745407	6.63183633853546	5.46309634214597e-07	0.664260439117823	2
ENSG00000196151.10	WDSUB1	2	159287223	2_96	0	0.00727481068663505	5.04396148584354	3.48410195030196e-07	0.437910803745373	1
ENSG00000136536.14	MARCH7	2	159712247	2_96	0	0.0175403291018426	12.3527122187525	2.05729920447854e-06	-2.73493014721382	1
ENSG00000241399.6	CD302	2	159798257	2_96	0	0.00715689533982056	5.24468703353562	3.56403237709873e-07	0.73407074276934	2
ENSG00000153246.12	PLA2R1	2	160061840	2_96	0	0.00706249266018966	4.7479379749793	3.18390750862408e-07	-0.0875112176393919	1
ENSG00000153250.19	RBMS1	2	160494127	2_96	0	0.0127187009816441	10.1533153897087	1.2261625022696e-06	-1.13993335621639	1
ENSG00000136560.13	TANK	2	161137402	2_97	0	0.0277860141909632	9.42446623089655	2.48645390563764e-06	1.13519869788905	1
ENSG00000197635.9	DPP4	2	162074215	2_97	0	0.0358932053462707	11.8775341542136	4.04795735206263e-06	-1.69853106482734	1
ENSG00000184611.11	KCNH7	2	162838376	2_98	0	0.0133114033405105	4.98495827341049	6.30061245114623e-07	0.36729821132393	1
ENSG00000182263.13	FIGN	2	163735859	2_99	0	0.0386775965154039	17.2207370266109	6.32424389385606e-06	1.72423937422848	1
ENSG00000082438.15	COBLL1	2	164843369	2_100	0	0.00754071637498033	5.2387762481382	3.75093771617328e-07	-0.1431378114494	2
ENSG00000123607.14	TTC21B	2	165954114	2_100	0	0.0143228027311209	12.0368112340155	1.63695543797398e-06	1.72886879713495	1
ENSG00000136546.13	SCN7A	2	166493861	2_101	0	0.00994920343625405	6.17875646284089	5.83696092138794e-07	-1.00415967585567	1
ENSG00000172292.14	CERS6	2	168456065	2_102	0	0.00759729244770468	7.65688065750878	5.52342064910723e-07	-0.985107341115183	1
ENSG00000081479.12	LRP2	2	169362133	2_103	0	0.0135517331868967	4.73960916513406	6.09866488312226e-07	-0.0247352808836569	1
ENSG00000163093.11	BBS5	2	169478998	2_103	0	0.0256207160100997	10.8103134615008	2.62982558705321e-06	1.6371197445297	1
ENSG00000239474.6	KLHL41	2	169509786	2_103	0	0.014281525530118	5.23854918308515	7.10367400624863e-07	0.442482893158166	1
ENSG00000138399.17	FASTKD1	2	169569626	2_103	0	0.0145874443401304	5.44019726688293	7.53513880153291e-07	-0.558179691258286	1
ENSG00000138398.15	PPIG	2	169584236	2_103	0	0.0162809199746248	6.48559374381185	1.00259625829325e-06	0.815309109860929	2
ENSG00000154479.12	CCDC173	2	169694453	2_103	0	0.0192032427437941	8.05835508723424	1.46932669492249e-06	-1.020374858225	1
ENSG00000144362.11	PHOSPHO2	2	169694622	2_103	0	0.0809425021069984	21.9101006129976	1.68390813064443e-05	-2.2232206974578	1
ENSG00000213160.9	KLHL23	2	169694539	2_103	0	0.0178364891135173	7.35472004224117	1.24558369857386e-06	0.932674533631033	2
ENSG00000138382.14	METTL5	2	169825274	2_103	0	0.0141437856048183	5.14634922884575	6.91134090471869e-07	0.116297652879811	1
ENSG00000115844.10	DLX2	2	172102574	2_104	0	0.619779882630964	22.8211909878026	0.000134299123339971	4.25949864192562	1
ENSG00000204335.3	SP5	2	170714891	2_104	0	0.00885759181690704	7.17513554179711	6.03452608862881e-07	0.663292947549714	1
ENSG00000204334.7	ERICH2	2	170741813	2_104	0	0.0144833004391742	11.9772778059313	1.64711172740421e-06	-1.58337647444259	1
ENSG00000123600.19	METTL8	2	171431827	2_104	0	0.00682898404740762	4.90615298579974	3.18122642607794e-07	-0.503189692412956	2
ENSG00000071967.11	CYBRD1	2	171556325	2_104	0	0.0076115643164667	6.6151306495452	4.78090092869627e-07	-0.943172055544493	2
ENSG00000128708.12	HAT1	2	171922612	2_104	0	0.00855673712306282	6.90103910156807	5.60686468296926e-07	-0.37629248572542	1
ENSG00000172878.13	METAP1D	2	171999243	2_104	0	0.00720043318491748	5.62287830392431	3.84427728729459e-07	-0.53115449521201	1
ENSG00000144355.14	DLX1	2	172084313	2_104	0	0.00685289159350211	5.78730058147434	3.76571369603063e-07	1.34861673881233	2
ENSG00000091409.14	ITGA6	2	172414049	2_105	0	0.00350462738810686	5.00168059809463	1.66439039961309e-07	-0.251813571132829	1
ENSG00000152256.13	PDK1	2	172555453	2_105	0	0.0111072205865137	15.7793343156077	1.66414617588446e-06	-1.65782298852114	1
ENSG00000091436.16	MAP3K20	2	173075527	2_105	0	0.0382644624289328	27.2399813546305	9.89691451707295e-06	2.5367442126795	1
ENSG00000172845.14	SP3	2	173965538	2_105	0	0.0075972481897113	12.7354066656975	9.18684794965795e-07	-1.65551258904295	1
ENSG00000138430.15	OLA1	2	174248983	2_105	0	0.0121919910617155	17.9947751737075	2.08313999577871e-06	2.12074054101211	1
ENSG00000163328.13	GPR155	2	174486532	2_105	0	0.00574340114865857	9.79389967158188	5.34099533067568e-07	0.96425888900884	2
ENSG00000115935.17	WIPF1	2	174575588	2_105	0	0.00452726036175255	6.92040408631199	2.97484486101812e-07	0.511805183277432	1
ENSG00000115966.16	ATF2	2	175168771	2_106	0	0.0345317204286666	16.3194258750283	5.35082181462642e-06	-2.12083959382426	1
ENSG00000154518.9	ATP5G3	2	175186775	2_106	0	0.0139011998289087	7.63301745364841	1.00750205017864e-06	-1.03979791005578	1
ENSG00000144320.13	LNPK	2	176002028	2_106	0	0.0192218669627712	10.7188490509181	1.95632551368972e-06	-1.37250024291038	1
ENSG00000128652.11	HOXD3	2	176136443	2_106	0	0.0128609611701301	6.89333463687039	8.41783067448138e-07	0.964117096038386	1
ENSG00000128645.14	HOXD1	2	176188365	2_106	0	0.0146856682511847	8.15530400967229	1.1371853735696e-06	0.958632329436079	1
ENSG00000196659.9	TTC30B	2	177553217	2_107	0	0.0196968233068641	4.86094674819048	9.09105843285891e-07	-0.126173276956403	1
ENSG00000128655.16	PDE11A	2	178108547	2_108	0	0.00369114277691707	4.75995564143264	1.66825005073394e-07	0.22815001007289	1
ENSG00000155636.14	RBM45	2	178112094	2_108	0	0.00372784630484502	4.8346390101338	1.71127358753365e-07	-0.118496615461626	1
ENSG00000180228.12	PRKRA	2	178451344	2_108	0	0.00383015501473705	5.16870648387457	1.87973063093831e-07	0.530728004752851	1
ENSG00000204311.12	DFNB59	2	178451344	2_108	0	0.00383015501473705	5.16870648387457	1.87973063093831e-07	-0.530728004752851	1
ENSG00000079150.17	FKBP7	2	178478636	2_108	0	0.00387295026932077	5.16991299419375	1.90117699948989e-07	-0.255734158492308	1
ENSG00000116095.10	PLEKHA3	2	178480456	2_108	0	0.00392676087612553	5.33551950660655	1.98933793390942e-07	-0.528298604162024	1
ENSG00000155657.26	TTN	2	178830510	2_108	0	0.00448638510246391	6.52883647474634	2.78118409927315e-07	0.745870884774785	2
ENSG00000144331.18	ZNF385B	2	179860841	2_108	0	0.00464995579818628	6.8510642103161	3.02485289774833e-07	-0.720137630497041	1
ENSG00000170035.15	UBE2E3	2	180967386	2_109	0	0.0161219774171765	5.63234078334611	8.62193270997818e-07	-0.637763581912733	1
ENSG00000162992.3	NEUROD1	2	181680491	2_110	0	0.0478483111111343	20.9581012495068	9.5217317921443e-06	-2.07354358682736	1
ENSG00000163002.12	NUP35	2	183126312	2_110	0	0.0133013815652653	8.71497213336036	1.10067765886629e-06	1.24478383076598	1
ENSG00000065548.17	ZC3H15	2	186486293	2_112	0	0.0032709104781069	5.66465200543654	1.75929751793726e-07	-0.34992972714679	1
ENSG00000168542.14	COL3A1	2	188974074	2_112	0	0.00298487302760042	4.73053456141596	1.34070576905202e-07	0.0185713471896908	1
ENSG00000204262.11	COL5A2	2	189180039	2_113	0	0.0268927598071423	14.0966012105471	3.59954148818165e-06	-1.81161577147635	2
ENSG00000138449.10	SLC40A1	2	189550307	2_113	0	0.0101265229431398	4.79365657568488	4.60919057475511e-07	-0.186501134283812	1
ENSG00000138381.9	ASNSD1	2	189661479	2_113	0	0.0127062555827154	6.95008706830515	8.38504174139372e-07	0.978507776291461	1
ENSG00000128699.13	ORMDL1	2	189784856	2_113	0	0.0133034067002675	7.38677927554621	9.33072493853838e-07	-1.06413031545327	1
ENSG00000064933.17	PMS1	2	189784079	2_113	0	0.0101514230688489	4.81698216540796	4.64300726145161e-07	-0.245958917972159	1
ENSG00000198130.15	HIBCH	2	190344069	2_113	0	0.0106121109041852	5.23855459453818	5.27850152251924e-07	0.252489590376279	1
ENSG00000151689.12	INPP1	2	190346887	2_113	0	0.0255180057798836	13.5949900113795	3.29399564830173e-06	1.7952165982493	1
ENSG00000151690.14	MFSD6	2	190408754	2_113	0	0.0112178784384465	5.76595424180026	6.14156875046623e-07	0.628784064940031	1
ENSG00000115419.12	GLS	2	190881507	2_113	0	0.0107926064737031	5.39876944142717	5.53246301900695e-07	-0.43528012167851	1
ENSG00000144339.11	TMEFF2	2	192194079	2_114	0	0.00591003293941028	5.02831218633713	2.8216915105576e-07	-0.520085641138641	1
ENSG00000196950.13	SLC39A10	2	195575506	2_115	0	0.009268468141166	4.81063437720672	4.23357939420977e-07	0.314029498992283	1
ENSG00000118997.13	DNAH7	2	196068464	2_116	0	0.026314039890617	13.3293087440732	3.33037051601713e-06	-1.81442866496558	1
ENSG00000138411.10	HECW2	2	196593392	2_116	0	0.0106918005051573	4.75094930065398	4.82312635377703e-07	0.727357404969092	1
ENSG00000115520.8	COQ10B	2	197453059	2_117	0	0.0349893490067783	37.2291325935644	1.23684756028015e-05	-5.68925026009562	1
ENSG00000115541.10	HSPE1	2	197499794	2_117	0	0.0135374386613291	8.48632390909013	1.09082103134771e-06	-0.9191833300696	1
ENSG00000162944.10	RFTN2	2	197675986	2_117	0	0.0478715957687745	22.8198564403059	1.03726138268082e-05	2.84039216463932	1
ENSG00000115896.15	PLCL1	2	197804386	2_117	0	0.0111308490829701	7.559811946437	7.98981426455351e-07	-1.11182214658106	1
ENSG00000226124.6	FTCDNL1	2	199760858	2_118	0	0.00450095849317378	14.0320160738511	5.99684022901604e-07	-3.05912730989773	3
ENSG00000162971.10	TYW5	2	199955071	2_118	0	0.00248602695370292	22.5230785175662	5.31656319670301e-07	-5.56577987612476	1
ENSG00000162972.10	MAIP1	2	199954636	2_118	0	0.00873005092362811	16.3870206745186	1.35835778285852e-06	1.62558339493897	2
ENSG00000196141.13	SPATS2L	2	200305923	2_118	0	0.0037897785987161	10.1943122614489	3.6683365082007e-07	-1.21560989482789	2
ENSG00000163535.17	SGO2	2	200510220	2_118	0	0.00249195302328675	5.50130193150428	1.30167549518841e-07	-0.617294130508844	1
ENSG00000155729.12	KCTD18	2	200519526	2_118	0	0.00259169007508919	7.65922441041473	1.88479992853574e-07	-1.61715134777873	1
ENSG00000138356.13	AOX1	2	200589225	2_118	0	0.00247593749779385	5.47219526609104	1.28646702886162e-07	-0.626759693662883	1
ENSG00000082153.17	BZW1	2	200810095	2_119	0	0.0171623853162408	5.14044532356777	8.37675452820393e-07	-0.237212183274122	1
ENSG00000013441.15	CLK1	2	200864612	2_119	0	0.0164558755224309	4.74010321208274	7.40638337430529e-07	0.183794900477321	1
ENSG00000240344.8	PPIL3	2	200889218	2_119	0	0.0170858333315143	5.09786653287806	8.27031446923215e-07	-0.300639887956921	1
ENSG00000155744.9	FAM126B	2	201067007	2_119	0	0.0164906532845086	4.760203962147	7.45350966627835e-07	-0.0699587569420549	1
ENSG00000003402.19	CFLAR	2	201116120	2_119	0	0.0166936779228423	4.87672927076239	7.72997472065601e-07	-0.316739866946494	1
ENSG00000003400.14	CASP10	2	201183110	2_119	0	0.025194233772312	8.80258058244467	2.1057584932654e-06	1.46303231725139	1
ENSG00000064012.21	CASP8	2	201258272	2_119	0	0.0184923961506158	5.85156822072835	1.02745511346648e-06	0.625382827964003	1
ENSG00000155749.12	ALS2CR12	2	201280889	2_119	0	0.0230713190395713	7.96181171349177	1.74414153492247e-06	1.05527029233254	1
ENSG00000115993.12	TRAK2	2	201452337	2_119	0	0.028289794639759	9.9107523026209	2.66215791570922e-06	1.03902379571602	1
ENSG00000155755.18	TMEM237	2	201640822	2_119	0	0.0164661534872322	4.74604828286249	7.42030417245187e-07	-0.127379631489419	1
ENSG00000003393.14	ALS2	2	201780819	2_119	0	0.0164670968286365	4.7465938619194	7.42158232500033e-07	-0.0513010791168802	1
ENSG00000055044.10	NOP58	2	202264235	2_120	0	0.0262378379784363	16.714826982927	4.16415923408756e-06	-2.35435645697382	1
ENSG00000138439.11	FAM117B	2	202634789	2_120	0	0.0416391072481612	21.1431404461898	8.35926900056811e-06	-2.52109326098725	1
ENSG00000138442.9	WDR12	2	203016111	2_120	0	0.0185397329640993	13.4002642185984	2.35892554227377e-06	1.7132156150724	1
ENSG00000144426.18	NBEAL1	2	203014780	2_120	0	0.0612564373590773	24.8722012483388	1.44664961141612e-05	2.69889919472494	1
ENSG00000114933.15	INO80D	2	206084527	2_122	0	0.0937662278741788	31.5310363909923	2.80725644557133e-05	3.30988119195704	1
ENSG00000023228.13	NDUFS1	2	206158896	2_122	0	0.0108412959058628	11.3249034443913	1.16577061229772e-06	-1.84626601079401	1
ENSG00000114948.12	ADAM23	2	206443099	2_122	0	0.00595785115667846	5.90236750556086	3.33897596518611e-07	0.518882146195503	1
ENSG00000138400.12	MDH1B	2	206765180	2_122	0	0.00593984913596168	5.7802442962805	3.26001054795089e-07	-0.551800726644018	1
ENSG00000118246.13	FASTKD2	2	206765614	2_122	0	0.00537899840736456	5.02173629230095	2.56479533588671e-07	-0.449113952649617	1
ENSG00000163249.11	CCNYL1	2	207710546	2_122	0	0.00645203555408003	6.4956333918081	3.97938221293752e-07	-0.639546390102213	2
ENSG00000118231.4	CRYGD	2	208124857	2_123	0	0.0492640566907558	13.331604897681	6.2360559397075e-06	1.57982555452575	1
ENSG00000168582.4	CRYGA	2	208167437	2_123	0	0.024963227565573	6.80683961094282	1.61340593450618e-06	0.63819420651884	1
ENSG00000188674.10	C2orf80	2	208165848	2_123	0	0.0213277911021201	5.30405497150019	1.07411626147779e-06	-0.377784555949411	2
ENSG00000138413.13	IDH1	2	208266212	2_123	0	0.0207362057923268	5.03571413991051	9.9148867920502e-07	-0.215068204124125	1
ENSG00000115020.16	PIKFYVE	2	208266265	2_123	0	0.0813847529278126	18.2065762934173	1.40691782345006e-05	-2.60803484224045	1
ENSG00000144407.9	PTH2R	2	208359705	2_123	0	0.0234990822450353	6.22948288269031	1.38995357492906e-06	0.640940550055677	1
ENSG00000144406.18	UNC80	2	209772425	2_124	0	0.0520890062253647	23.838365062191	1.17901664115059e-05	-2.44811995411813	1
ENSG00000197713.14	RPE	2	210002122	2_124	0	0.00704704926916056	4.74257233191393	3.17335506613828e-07	0.0940493129405679	1
ENSG00000115365.11	LANCL1	2	210477778	2_124	0	0.00707269661391707	4.77703385419668	3.2080471681141e-07	-0.0315459861174627	1
ENSG00000178568.14	ERBB4	2	212538367	2_125	0	0.00861787673369985	10.7008275364784	8.75618722895914e-07	-2.69382214361033	1
ENSG00000138376.10	BARD1	2	214809500	2_127	0	0.00937490209042957	6.69395109425052	5.95863348209447e-07	-0.710492764676194	2
ENSG00000138363.14	ATIC	2	215310965	2_127	0	0.00766228805429503	4.7793031926478	3.47712620453098e-07	-0.0945478419443995	3
ENSG00000079246.15	XRCC5	2	216106078	2_127	0	0.0156465258283984	11.5629520299687	1.71784526471673e-06	-1.26299901030466	1
ENSG00000138375.12	SMARCAL1	2	216412526	2_127	0	0.0106917530279789	7.9422091259408	8.06283241906599e-07	1.03149343274473	2
ENSG00000171450.5	CDK5R2	2	218959212	2_129	0	0.0359807985138245	15.2508055541073	5.21027898190101e-06	1.828158884447	1
ENSG00000181378.13	CFAP65	2	219041645	2_129	0	0.0120057099349354	4.77342679088662	5.44146085636209e-07	-0.169100582009822	1
ENSG00000182698.11	RESP18	2	219333525	2_129	0	0.0126327136182027	5.25539069172838	6.3037510739259e-07	-0.408610792690335	1
ENSG00000231672.6	DIRC3	2	217756535	2_129	0	0.0171271583254063	8.12564628557788	1.3214192296601e-06	0.907698518593335	1
ENSG00000188282.12	RUFY4	2	218034950	2_129	0	0.0432235893627894	17.1723934189995	7.04772670881617e-06	-1.95379704639719	1
ENSG00000163466.15	ARPC2	2	218216188	2_129	0	0.0131382914396857	5.65829289678094	7.058651050059e-07	-0.569914749604791	1
ENSG00000179921.14	GPBAR1	2	218259499	2_129	0	0.0145896088603941	6.41570806861698	8.88762332019182e-07	-0.460193115295967	1
ENSG00000127838.13	PNKD	2	218270205	2_129	0	0.0231635477430153	10.6865579805148	2.35039210761841e-06	-1.09172933340978	1
ENSG00000135926.14	TMBIM1	2	218292881	2_129	0	0.0269636781818503	12.5821895346673	3.22131173622566e-06	1.56084711711259	1
ENSG00000018280.16	SLC11A1	2	218381984	2_129	0	0.0124874874422688	5.0896284235332	6.03473964798849e-07	-0.221682519996153	1
ENSG00000135913.10	USP37	2	218568666	2_129	0	0.0121590594843763	4.83929261876942	5.58700761635433e-07	-0.0309914205107155	1
ENSG00000144580.13	CNOT9	2	218568634	2_129	0	0.0167202772182784	8.23767036461659	1.30781188523506e-06	1.44273664593896	2
ENSG00000115556.13	PLCD4	2	218607609	2_129	0	0.0210820759492126	10.3480007632471	2.07141550364881e-06	-1.56564254677126	2
ENSG00000074582.12	BCS1L	2	218658716	2_129	0	0.0120078914112933	4.74789167055103	5.4133355753585e-07	0.145207690822833	1
ENSG00000115568.15	ZNF142	2	218658710	2_129	0	0.0153567876270687	7.40651976318102	1.0799706703399e-06	1.26730453683635	2
ENSG00000187736.12	NHEJ1	2	219157074	2_129	0	0.0181978731333221	8.54336027970895	1.4762052688278e-06	0.877516344910735	2
ENSG00000115649.15	CNPPD1	2	219177206	2_129	1	0.36691486958285	22.9438054198646	7.99333767576664e-05	-4.31880747049018	2
ENSG00000115657.12	ABCB6	2	219218557	2_129	0	0.0141415840002697	6.7604928745113	9.07765793768647e-07	-0.978027998701837	1
ENSG00000198925.10	ATG9A	2	219230067	2_129	0	0.0245390646478442	12.5295387171301	2.9193790291054e-06	1.67457252892425	1
ENSG00000163516.13	ANKZF1	2	219229829	2_129	0	0.0150821115089476	6.56505517291838	9.40151675690274e-07	-0.341633489614009	2
ENSG00000127824.13	TUBA4A	2	219278362	2_129	0	0.0164107899360064	7.30531870517655	1.13832441449924e-06	0.434970379060179	1
ENSG00000054356.13	PTPRN	2	219309334	2_129	0	0.0132129675063369	7.33159108227551	9.19805491367627e-07	1.52340259213398	1
ENSG00000123992.18	DNPEP	2	219399651	2_129	0	0.0122204883890262	4.87678956905392	5.65874307377158e-07	0.00356150287227463	1
ENSG00000175084.11	DES	2	219418182	2_129	0	0.0205326644360289	9.67121108827044	1.885487114885e-06	0.989492200047273	2
ENSG00000123999.4	INHA	2	219568391	2_129	0	0.0145242919887898	6.64171777961712	9.15952148144626e-07	0.821475954445366	1
ENSG00000124006.14	OBSL1	2	219572251	2_129	0	0.0132542529398856	5.88315574280506	7.40394180480818e-07	0.722895084668942	1
ENSG00000144589.21	STK11IP	2	219597918	2_130	0	0.00607227581137182	4.75339422699831	2.74064459888303e-07	-0.0341883709083787	1
ENSG00000116106.11	EPHA4	2	221574191	2_130	0	0.0074435428044225	6.67173374459322	4.71537018435497e-07	-0.650330649715073	1
ENSG00000116120.9	FARSB	2	222658954	2_131	0	0.0128765732549998	8.31260151055176	1.01632980392945e-06	-0.919578523093796	1
ENSG00000124003.12	MOGAT1	2	222671822	2_131	0	0.0115365936016489	7.26807103009603	7.96148633112437e-07	0.797255331297767	1
ENSG00000123983.13	ACSL3	2	222860739	2_131	0	0.0111182807373202	6.91712239415704	7.30231381840164e-07	0.760917061811377	1
ENSG00000124019.9	FAM124B	2	224402283	2_132	0	0.0103374927434127	5.33349412721294	5.23509341585465e-07	1.05226423558329	1
ENSG00000135905.18	DOCK10	2	225041976	2_133	0	0.0107389145779011	6.18788614856163	6.30957488436742e-07	0.632283486205805	1
ENSG00000168958.19	MFF	2	227321093	2_134	0	0.00750724128092783	4.93997489347303	3.52129583233899e-07	0.412145737815685	2
ENSG00000173744.17	AGFG1	2	227472263	2_134	0	0.110463056683115	30.288234898696	3.1767893507721e-05	-2.68792922333383	1
ENSG00000135917.13	SLC19A3	2	227717801	2_134	0	0.0245301487707675	16.1980419712585	3.77276799170234e-06	1.61280034339004	2
ENSG00000123977.9	DAW1	2	227864239	2_134	0	0.0100648451559642	8.04921616491601	7.69233315546855e-07	0.979763213261614	1
ENSG00000187957.7	DNER	2	229714856	2_135	0	0.110180531791023	33.3562690664617	3.489632792407e-05	-3.37615471493903	1
ENSG00000067066.16	SP100	2	230415508	2_135	0	0.00560827083213267	4.77968572280672	2.54522228165916e-07	0.10724575804582	1
ENSG00000135898.9	GPR55	2	230960977	2_135	0	0.00881462093025209	9.06896323892138	7.59029540833316e-07	-0.997564263723986	1
ENSG00000237412.6	PRSS56	2	232520686	2_136	0	0.0120420648991917	5.32649651013075	6.09031852677725e-07	-0.46758603250174	1
ENSG00000135902.9	CHRND	2	232526097	2_136	0	0.0224153399537956	11.2435578620788	2.39302086793015e-06	1.37950545988668	1
ENSG00000173699.15	SPATA3	2	231010874	2_136	0	0.0257203957472323	12.5572875134431	3.06669709221154e-06	-1.45804795612817	1
ENSG00000204128.5	C2orf72	2	231038211	2_136	0	0.0114891185487992	4.87976101535546	5.32332106527162e-07	0.36568873885324	1
ENSG00000135914.5	HTR2B	2	231125386	2_136	0	0.0117395091847716	5.08464899635708	5.66771905980684e-07	-0.432235059870007	2
ENSG00000135931.17	ARMC9	2	231198864	2_136	0	0.0245977823196432	12.1308110336091	2.83323884963105e-06	-1.50832822312025	1
ENSG00000156966.6	B3GNT7	2	231394665	2_136	0	0.011682538390691	5.03841615014385	5.5889297273337e-07	0.223907833264938	1
ENSG00000187514.16	PTMA	2	231707301	2_136	0	0.0134591624234022	6.38427185618578	8.15880968757096e-07	-0.637220173351132	1
ENSG00000144524.17	COPS7B	2	231779174	2_136	0	0.012174423342063	5.43040590344883	6.27737522435141e-07	-0.427841062672848	1
ENSG00000221944.6	TIGD1	2	232550122	2_136	0	0.0136799233808232	6.53900736344385	8.49362119661887e-07	-0.712483391894438	1
ENSG00000115468.11	EFHD1	2	232610672	2_136	0	0.0113172099160084	4.7365021468767	5.0897272131856e-07	-0.0361024632231783	1
ENSG00000204120.14	GIGYF2	2	232697615	2_137	0	0.0600574171172798	18.6555505639794	1.06382971740198e-05	-1.11295864122001	1
ENSG00000115474.6	KCNJ13	2	232770188	2_137	0	0.0472533722061457	27.4211470618107	1.2303135916284e-05	-3.83528168573809	1
ENSG00000066248.14	NGEF	2	233013260	2_137	0	0.0103063815801211	4.89364692778147	4.78890527318247e-07	0.00130240503737639	1
ENSG00000168918.13	INPP5D	2	233059299	2_137	0	0.0244937985770456	16.2554512782435	3.78052896359857e-06	2.45437670047869	1
ENSG00000085982.13	USP40	2	233565958	2_137	0	0.0331239515945793	16.0600460844898	5.05110417126563e-06	-1.73276933177177	2
ENSG00000130147.15	SH3BP4	2	234951552	2_138	0	0.0237482332043754	9.4249625262312	2.12524172520782e-06	-1.12927239886653	1
ENSG00000132321.16	IQCA1	2	236488292	2_139	0	0.0174652458406532	7.52804132958398	1.24840096203671e-06	1.26933593965454	2
ENSG00000177483.11	RBM44	2	237798821	2_140	0	0.0153987541987496	5.37866590141644	7.86425436612048e-07	0.51947312084498	2
ENSG00000132329.10	RAMP1	2	237858483	2_141	0	0.0164639175188102	4.75583638977238	7.43459788964551e-07	-0.0947273011488489	1
ENSG00000184182.18	UBE2F	2	237966682	2_141	0	0.0166824343752333	4.88141245151951	7.73218660446656e-07	-0.213447028809038	2
ENSG00000132330.16	SCLY	2	238060509	2_141	0	0.0233680330207438	8.09496330909456	1.79611623757222e-06	-1.28438729628676	2
ENSG00000144488.14	ESPNL	2	238124882	2_141	0	0.0220065274202109	7.52192533488	1.57172996197056e-06	0.841108666975638	1
ENSG00000178752.15	ERFE	2	238158500	2_141	0	0.0216914433446813	7.38424033660885	1.52086852109859e-06	-0.900210266228176	1
ENSG00000132323.8	ILKAP	2	238203982	2_141	0	0.0307745295395342	10.7277949189145	3.13472380434683e-06	1.96929952955663	1
ENSG00000204104.11	TRAF3IP1	2	238320939	2_141	0	0.016420072339831	4.7304460672303	7.37521284334972e-07	-0.335859304878101	1
ENSG00000065802.11	ASB1	2	238426593	2_141	0	0.0187753381433864	6.0074202732667	1.07095982643059e-06	0.875836950033222	1
ENSG00000233608.3	TWIST2	2	238847617	2_141	0	0.0229319950624606	7.91503136091701	1.72342296746776e-06	-0.90069283709109	2
ENSG00000178602.7	OTOS	2	240144251	2_142	0	0.00908696689216559	5.4774615043113	4.72602132045693e-07	-0.386931071453905	1
ENSG00000142330.19	CAPN10	2	240586750	2_142	0	0.0300050089936177	16.856863131919	4.80250602819473e-06	-1.77402455496902	1
ENSG00000130294.15	KIF1A	2	240820742	2_144	0	0.0236190667954952	9.03663014892719	2.02659347019215e-06	1.21045916189727	1
ENSG00000226321.5	CROCC2	2	240905980	2_144	0	0.0284759402439583	10.824282658032	2.92667565044753e-06	-1.38142201332841	1
ENSG00000122085.16	MTERF4	2	241102692	2_144	0	0.017964591351742	6.42640186336964	1.09618188094636e-06	0.875901292108895	2
ENSG00000115687.13	PASK	2	241150158	2_144	0	0.0183235529036015	6.61492447711743	1.15088511564775e-06	0.85931347694866	1
ENSG00000115685.14	PPP1R7	2	241149230	2_144	0	0.0166789056606558	5.71906556865213	9.05711797476725e-07	-0.637196835308578	1
ENSG00000146205.13	ANO7	2	241208920	2_144	0	0.0505417595433054	16.3375145845839	7.84031916357398e-06	-1.77057093960819	2
ENSG00000115677.16	HDLBP	2	241317232	2_144	0	0.0207416660687471	7.79673749909963	1.53551459040243e-06	-0.985848441043871	1
ENSG00000006607.13	FARP2	2	241354701	2_144	0	0.0155187846493919	5.03268950814869	7.41575273782388e-07	0.513072918659102	1
ENSG00000115694.14	STK25	2	241510210	2_144	0	0.0244454153998054	9.36510936847742	2.17374037464669e-06	1.06823080585094	1
ENSG00000176720.4	BOK	2	241551467	2_144	0	0.0520873118512323	16.6285372622037	8.22400545021972e-06	1.55955443185225	1
ENSG00000176946.11	THAP4	2	241633431	2_144	0	0.0396382674364447	13.996146539478	5.2676940277208e-06	1.82874222910464	1
ENSG00000168397.16	ATG4B	2	241636401	2_144	0	0.0337683362300343	12.457255785273	3.99419664122599e-06	1.50075498071507	1
ENSG00000168393.12	DTYMK	2	241683277	2_144	0	0.0521668519826978	16.6433073254647	8.24387996116587e-06	-1.95538243972928	1
ENSG00000168395.15	ING5	2	241687101	2_144	0	0.0182087534687819	6.55503653085776	1.13332045964838e-06	0.553269050272516	2
ENSG00000134121.9	CHL1	3	195756	3_1	0	0.010550492267423	4.77193772071904	4.7804071500665e-07	-0.186081244830978	1
ENSG00000072756.16	TRNT1	3	3122451	3_3	0	0.0169952172939312	10.7837407591144	1.74017753320963e-06	1.19070823462842	1
ENSG00000175928.5	LRRN1	3	3799536	3_3	0	0.0122807201244565	7.69244453235154	8.96985874918959e-07	0.88212152953603	1
ENSG00000170364.12	SETMAR	3	4303252	3_3	0	0.0091761021872292	4.923974567739	4.29013974827577e-07	0.259216070050251	1
ENSG00000144455.13	SUMF1	3	4467058	3_4	0	0.00938566919126049	4.91293056157743	4.37827731352659e-07	0.18965830737544	2
ENSG00000134108.12	ARL8B	3	5123084	3_4	0	0.00922175628991939	4.74565252101554	4.15534390944063e-07	-0.0714196796713566	1
ENSG00000125046.14	SSUH2	3	8744602	3_7	0	0.0577525190484948	19.4354649735105	1.0657694421647e-05	1.90400305774865	1
ENSG00000180914.10	OXTR	3	8769477	3_7	0	0.0133461759742126	5.405641624736	6.8501722760834e-07	-0.44087565661176	2
ENSG00000070950.9	RAD18	3	8961362	3_7	0	0.014187311818189	5.98698418708697	8.06502321661726e-07	-0.534401308651346	2
ENSG00000168137.15	SETD5	3	9397385	3_7	0	0.012644198544873	4.89186150654067	5.87303862043732e-07	-0.0748059519681247	1
ENSG00000114026.21	OGG1	3	9749660	3_8	0	0.00690465709528987	5.58274297880664	3.66005107577024e-07	0.406002895388766	1
ENSG00000214021.15	TTLL3	3	9807893	3_8	0	0.0507175350183858	24.3512349152715	1.17267191700965e-05	-2.33712220074379	1
ENSG00000187288.10	CIDEC	3	9879932	3_8	0	0.00752720944251506	6.32719777655848	4.52212754214581e-07	-0.677563798126841	1
ENSG00000171135.13	JAGN1	3	9890289	3_8	0	0.0140614831150077	12.2483627296822	1.63533437503481e-06	-1.38170902395789	1
ENSG00000163702.18	IL17RC	3	9923774	3_8	0	0.0103374071966682	9.62121488657855	9.44362938996262e-07	-1.18241958995349	1
ENSG00000125037.12	EMC3	3	10010880	3_8	0	0.0074155924287499	6.21133585107684	4.37349124647907e-07	-0.668922022784775	1
ENSG00000144554.10	FANCD2	3	10025967	3_8	0	0.00632592694684442	4.73939179986167	2.84671625917682e-07	-0.0078271197706794	1
ENSG00000254999.3	BRK1	3	10115548	3_8	0	0.00655841110179256	5.0637712819736	3.15333502275338e-07	-0.464754976130419	1
ENSG00000157014.10	TATDN2	3	10247632	3_8	0	0.00674203760962688	5.31091410512195	3.3998350365778e-07	0.243266427512167	1
ENSG00000157087.17	ATP2B2	3	10707748	3_8	0	0.00795810443329037	7.30793421075497	5.52206684904798e-07	-1.34987599615627	1
ENSG00000157103.10	SLC6A1	3	10992288	3_9	0	0.0112864120560691	9.57576381208641	1.02618750958813e-06	-1.01530966082997	2
ENSG00000196639.6	HRH1	3	11135354	3_9	0	0.00677478391424724	4.73075868201228	3.04315196083122e-07	0.0729841325414915	1
ENSG00000197548.12	ATG7	3	11272224	3_9	0	0.0126431927785376	10.6548579233933	1.27909210916833e-06	1.70363246574211	2
ENSG00000144559.10	TAMM41	3	11837258	3_9	0	0.0118246040401969	10.018473324117	1.12482652675667e-06	-1.21357410902935	1
ENSG00000157152.16	SYN2	3	11983856	3_9	0	0.0193275966695924	14.6948412033987	2.69674665207275e-06	-1.42147667618809	1
ENSG00000157150.4	TIMP4	3	12159968	3_9	0	0.0218262577741004	15.8546151526609	3.28573384636183e-06	2.45631745285174	1
ENSG00000075975.15	MKRN2	3	12557284	3_9	0	0.0584967601637092	25.3232259427691	1.40652753996998e-05	2.70445791037714	2
ENSG00000225526.4	MKRN2OS	3	12561203	3_9	0	0.00818901750733969	6.52942133641347	5.07696173841957e-07	0.630382420840231	1
ENSG00000088726.15	TMEM40	3	12769053	3_9	0	0.00800985779200147	6.31948577680468	4.80622328479286e-07	-0.483931729903946	1
ENSG00000144713.12	RPL32	3	12841494	3_9	0	0.00790291393270126	6.1919615017295	4.64636043437664e-07	-0.488567634544941	1
ENSG00000131379.9	C3orf20	3	14669081	3_10	0	0.0309027301865209	13.7835292261858	4.04440536940357e-06	1.74339734355852	2
ENSG00000144711.13	IQSEC1	3	13072626	3_10	0	0.0179707851787	8.60593148451014	1.46846071868762e-06	1.06979925104399	1
ENSG00000131389.16	SLC6A6	3	14402293	3_10	0	0.0819260606875565	23.2080500904948	1.80533633391607e-05	-2.38839735891636	1
ENSG00000154781.15	CCDC174	3	14660765	3_10	0	0.0822539663124123	23.2471574493551	1.81561642425663e-05	-2.39376727328532	1
ENSG00000131368.7	MRPS25	3	15064685	3_11	0	0.0144899019497317	5.11630290634823	7.03913172089417e-07	-0.293282861997505	1
ENSG00000131381.12	RBSN	3	15100839	3_11	0	0.0146035168832844	5.19061316828235	7.1973648414905e-07	-0.401502495408594	1
ENSG00000131375.9	CAPN7	3	16109881	3_11	0	0.0208094861638569	8.56421816203269	1.69217967818484e-06	-0.970953440004792	1
ENSG00000131370.15	SH3BP5	3	15341039	3_11	0	0.0139127740630329	4.72962963707046	6.24796032419772e-07	0.233047509985321	1
ENSG00000144597.13	EAF1	3	15432008	3_11	0	0.0212418565506947	8.76094886078767	1.76701816355062e-06	-1.45311794312707	1
ENSG00000131373.14	HACL1	3	15601536	3_11	0	0.0212570416360862	8.76758146835294	1.76962004899976e-06	1.1039754804865	1
ENSG00000206560.11	ANKRD28	3	15859466	3_11	0	0.031032236128558	12.384252135093	3.64905369007961e-06	-1.74072890255335	1
ENSG00000154814.13	OXNAD1	3	16265536	3_12	0	0.0104998833499093	7.66001670912899	7.63680300653359e-07	1.0178189563314	1
ENSG00000131378.13	RFTN1	3	16513716	3_12	0	0.0109483226215947	8.99958134311032	9.35550618162672e-07	-1.35754310563694	1
ENSG00000154822.17	PLCL2	3	16802230	3_12	0	0.00902985876329654	17.6381059817985	1.51227336132187e-06	-4.01583677930304	1
ENSG00000163576.17	EFHB	3	19946616	3_14	0	0.0598987198064009	20.8422846600921	1.18538727376147e-05	2.20929030693862	1
ENSG00000144566.10	RAB5A	3	19946616	3_14	0	0.0145791802665881	7.29905512144219	1.01040886070063e-06	-0.61031323748141	2
ENSG00000183977.13	PP2D1	3	20011436	3_14	0	0.0113200494599576	4.89347761509395	5.25972850168622e-07	0.269910023396876	1
ENSG00000114166.7	KAT2B	3	20039856	3_14	0	0.0191808719079734	9.91165109483973	1.80514356564543e-06	-1.08924607206749	1
ENSG00000182247.9	UBE2E2	3	23203537	3_17	0	0.0312493890929777	15.5672861578424	4.61904121107639e-06	-1.76666989412374	1
ENSG00000170142.11	UBE2E1	3	23805720	3_18	0	0.002843896391722	5.00622618673451	1.35182861320937e-07	-0.741455619289953	1
ENSG00000077092.18	RARB	3	25174179	3_18	0	0.00341566609918309	6.63372689848263	2.15144572422436e-07	0.517693367269578	1
ENSG00000077097.15	TOP2B	3	25664786	3_19	0	0.0236035067900746	7.83563879789412	1.75609633273197e-06	-1.02281966446321	1
ENSG00000033867.16	SLC4A7	3	27484716	3_20	0	0.018537657958877	4.73120295318818	8.32767637822891e-07	0.116526967404535	1
ENSG00000144642.21	RBMS3	3	28575079	3_21	0	0.0110635690334187	5.59360303776372	5.87603385497631e-07	-0.00535830737670335	1
ENSG00000163527.9	STT3B	3	31532766	3_23	0	0.0112741723729916	8.28700695108077	8.87114689062308e-07	-0.944827203072254	1
ENSG00000144645.13	OSBPL10	3	32078058	3_23	0	0.0116257893795989	8.86441904509247	9.78520944100251e-07	0.969382599051621	1
ENSG00000170293.8	CMTM8	3	32238447	3_23	0	0.0213084223115799	14.4470715582294	2.92299798636859e-06	1.50423063535276	1
ENSG00000153551.13	CMTM7	3	32392400	3_24	0	0.01487824251244	4.83279725073255	6.82727829144611e-07	-0.10688748731625	1
ENSG00000091317.7	CMTM6	3	32551985	3_24	0	0.0171031631624201	6.15955776244292	1.00028410546547e-06	-0.601321299203262	1
ENSG00000144635.8	DYNC1LI1	3	32570942	3_24	0	0.0169090247155432	6.05083608679415	9.7147436279936e-07	-0.508992889078195	1
ENSG00000188167.8	TMPPE	3	33097285	3_24	0	0.0167710703146827	5.97288696349291	9.5113567715292e-07	1.00819855842855	1
ENSG00000170266.15	GLB1	3	33097411	3_24	0	0.0259899203566898	10.15176954889	2.50520976523595e-06	1.05903443306368	1
ENSG00000170275.14	CRTAP	3	33113893	3_24	0	0.0162601426558596	5.67828408475587	8.76675490026659e-07	0.65462286984653	1
ENSG00000173705.8	SUSD5	3	33215942	3_25	0	0.00321238787931843	5.03513592538295	1.5358067583339e-07	-0.357791667146442	2
ENSG00000170248.13	PDCD6IP	3	33797856	3_25	0	0.00945633740376062	15.4754576918179	1.38951698106167e-06	1.53564506301231	1
ENSG00000144681.10	STAC	3	36380068	3_26	0	0.0139265534069745	6.10747222111195	8.076115960133e-07	-1.01674247084385	2
ENSG00000076242.14	MLH1	3	36993455	3_27	0	0.0100597410027334	7.78206105531651	7.43325155091649e-07	-1.61366211709586	1
ENSG00000144674.16	GOLGA4	3	37243088	3_27	0	0.0106688852656616	5.83233204496361	5.90824753783382e-07	-0.143634425778073	1
ENSG00000198590.11	C3orf35	3	37386585	3_27	0	0.0105720954017818	5.76177351568828	5.78381846325569e-07	-0.127522858999875	1
ENSG00000136059.14	VILL	3	37989256	3_27	0	0.00950493491958171	5.17707409419336	4.67230220277259e-07	-0.256457259625929	1
ENSG00000187091.13	PLCD1	3	38029646	3_27	0	0.0427153725152473	19.4210349371624	7.87687519676147e-06	-1.8656065398524	1
ENSG00000093217.9	XYLB	3	38346523	3_28	0	0.00998262798853489	7.24206725102769	6.86443563635475e-07	0.77933265360207	1
ENSG00000114739.13	ACVR2B	3	38455590	3_28	0	0.00788626913577961	5.34733965385011	4.00411702374604e-07	0.833105355191145	1
ENSG00000114745.13	GORASP1	3	39108575	3_28	0	0.0114326025902223	8.59784408751286	9.33323217163514e-07	1.09770700833212	1
ENSG00000168026.18	TTC21A	3	39107998	3_28	0	0.0078000490194543	4.84878842951577	3.59110384124137e-07	-0.0398842902048582	2
ENSG00000168334.8	XIRP1	3	39191707	3_28	0	0.0208205996443327	13.9682177512163	2.76141466361815e-06	1.61991791867784	1
ENSG00000144659.10	SLC25A38	3	39383433	3_28	0	0.00849071676675006	5.69869832090397	4.59427955163882e-07	0.50048840856285	1
ENSG00000168314.17	MOBP	3	39467949	3_28	0	0.00770112037459581	4.74770924871867	3.47164591313587e-07	0.151883086043743	1
ENSG00000114784.3	EIF1B	3	40309993	3_29	0	0.0137943493979861	7.14609580087562	9.35981905360524e-07	0.922964873633449	1
ENSG00000168032.8	ENTPD3	3	40387447	3_29	0	0.0141792115529463	7.4078603536747	9.97337768562232e-07	0.966478568662207	1
ENSG00000177873.12	ZNF619	3	40477330	3_29	0	0.0172256291845075	9.26045994814762	1.51462474738197e-06	-1.18756045420034	1
ENSG00000177842.11	ZNF620	3	40507337	3_29	0	0.0118710701365782	5.71842698792768	6.4456073837892e-07	0.529043074717524	1
ENSG00000172888.11	ZNF621	3	40524103	3_29	0	0.0109310331435615	4.93448379915695	5.12153724481588e-07	-0.266350649536516	1
ENSG00000168038.10	ULK4	3	41963289	3_30	0	0.018502888469988	6.9290964346649	1.21734459948343e-06	-0.995013344958611	1
ENSG00000182606.14	TRAK1	3	42014240	3_30	0	0.0151277016648103	5.01111020561296	7.19787502611131e-07	-0.36564333315414	1
ENSG00000114812.12	VIPR1	3	42503691	3_31	0	0.0119788242780199	12.345463546958	1.40416774397264e-06	1.2233353557033	1
ENSG00000114857.17	NKTR	3	42601933	3_31	0	0.0421515310483254	24.5451018633021	9.82371126754485e-06	2.47762225065032	1
ENSG00000114853.13	ZBTB47	3	42653821	3_31	0	0.00778497502163011	8.50326183986019	6.28550494936213e-07	1.32999104973012	1
ENSG00000010282.14	HHATL	3	42696978	3_31	0	0.00531616173297711	4.77325947938638	2.40940953928902e-07	0.127860108489262	2
ENSG00000181061.13	HIGD1A	3	42800848	3_31	0	0.00535646058461881	4.93580761454731	2.51034570924097e-07	-0.379721733290249	1
ENSG00000144648.15	ACKR2	3	42804792	3_31	0	0.0134307029179598	13.3055012293515	1.69678719863621e-06	-1.4218226805569	1
ENSG00000144647.5	POMGNT2	3	43106160	3_31	0	0.00535277153798386	4.8310298230546	2.45536365445583e-07	0	1
ENSG00000011198.7	ABHD5	3	43689274	3_31	0	0.00531897819801197	4.80007503134307	2.42422894856866e-07	0.252650690367039	2
ENSG00000160746.12	ANO10	3	43691692	3_31	0	0.00661116207616308	6.68744490737695	4.19793218235063e-07	-0.139145502515291	1
ENSG00000179152.19	TCAIM	3	44338768	3_31	0	0.141208041746295	35.4404665078405	4.7517792534489e-05	-3.61160592822043	1
ENSG00000225873.3	LINC00694	3	44439661	3_31	0	0.0258219987899154	19.1946045369311	4.70615711583527e-06	2.26959777015543	1
ENSG00000178917.15	ZNF852	3	44510851	3_31	0	0.00602566875946531	5.84437791416295	3.34380499210778e-07	-0.172722045848976	1
ENSG00000144792.9	ZNF660	3	44578138	3_31	0	0.00910320379798368	9.75931522774864	8.43550347015338e-07	-1.54363843885497	2
ENSG00000186448.14	ZNF197	3	44584405	3_31	0	0.00555076649933439	5.30666133880695	2.79686644094671e-07	-0.656290229002722	1
ENSG00000186446.11	ZNF501	3	44721338	3_31	0	0.00528873642708505	4.7447865142412	2.38268152420378e-07	-0.087688248105157	2
ENSG00000163807.5	KIAA1143	3	44761331	3_31	0	0.0319486284375206	20.8171625043681	6.31496790648837e-06	-2.18583478981081	2
ENSG00000163808.16	KIF15	3	44761638	3_31	0	0.113930103016158	33.5441363869211	3.62871200948553e-05	-3.34775308757611	1
ENSG00000163814.7	CDCP1	3	45145928	3_32	0	0.0163633397705493	6.50148583312572	1.01014092273732e-06	0.657527491245858	1
ENSG00000249992.1	TMEM158	3	45226648	3_32	0	0.014094781301668	5.08117145934393	6.80016715810497e-07	-0.398249939390283	1
ENSG00000011376.9	LARS2	3	45388983	3_32	0	0.0150708712940911	5.71824781542881	8.18273959380592e-07	0.391973983244151	1
ENSG00000144791.9	LIMD1	3	45555166	3_32	0	0.0137932530610625	4.87545734520411	6.38527288315542e-07	0.151615923251999	2
ENSG00000211456.10	SACM1L	3	45689445	3_32	0	0.0146698324543779	5.46160052193156	7.60750912374702e-07	-0.388832493177445	1
ENSG00000163818.16	LZTFL1	3	45916204	3_32	0	0.017435603536008	7.10603192958607	1.17641766306307e-06	0.821474287864241	1
ENSG00000163820.14	FYCO1	3	45995913	3_32	0	0.0136037165225907	4.74385216805189	6.12753946326888e-07	-0.101530299461908	1
ENSG00000163823.3	CCR1	3	46208857	3_32	0	0.0140638815322572	5.06028218490986	6.7573642842025e-07	0.371762666940868	2
ENSG00000160791.13	CCR5	3	46370768	3_32	0	0.0209345722046136	8.84937950700819	1.75903429855761e-06	-1.08840590810789	2
ENSG00000121797.9	CCRL2	3	46406481	3_32	0	0.0138236169267993	4.89637407527082	6.42678360269422e-07	-0.442433893410292	1
ENSG00000241186.9	TDGF1	3	46574146	3_32	0	0.0138827050385109	4.93694295642345	6.50773114339246e-07	0.305574364698775	2
ENSG00000163827.12	LRRC2	3	46580303	3_32	0	0.0213468490814436	9.03541886322534	1.83138421600201e-06	-1.12430677016041	1
ENSG00000178038.16	ALS2CL	3	46694727	3_33	0	0.0132565070104553	5.39346323026064	6.78881892198703e-07	-0.444275357131175	1
ENSG00000181585.3	TMIE	3	46698154	3_33	0	0.0136110010817275	5.64444093674499	7.29471616397796e-07	0.50943429192411	2
ENSG00000188086.13	PRSS45	3	46744963	3_33	0	0.0158779807473106	7.11032827997361	1.07196923162687e-06	0.815760437548136	1
ENSG00000178055.11	PRSS42	3	46834226	3_33	0	0.0141112759873847	5.98778589190231	8.02287351392943e-07	-0.613347872290446	1
ENSG00000160796.16	NBEAL2	3	46979634	3_33	0	0.0136021802286154	5.63827512160143	7.28202533114388e-07	0.54635704694972	1
ENSG00000160799.11	CCDC12	3	46982458	3_33	0	0.012446217133619	4.7937686132682	5.66515553362803e-07	0.215603252052568	1
ENSG00000181555.20	SETD2	3	47164415	3_33	0	0.0123638929973534	4.73068057058768	5.55362125936733e-07	0.0408462051120244	1
ENSG00000114650.18	SCAP	3	47476755	3_33	0	0.0150877645997024	6.62442614617741	9.49009497917151e-07	0.745297322628507	2
ENSG00000114646.9	CSPG5	3	47580720	3_33	0	0.0179092607997247	8.2568392474717	1.40407041022782e-06	-0.937422337538824	1
ENSG00000164045.11	CDC25A	3	48188134	3_34	0	0.0432976153528626	17.2208646280541	7.07972400453107e-06	-2.6664228210338	1
ENSG00000164048.13	ZNF589	3	48195614	3_34	0	0.056938426179265	19.8651584936018	1.07397677550594e-05	-2.81580059296536	1
ENSG00000172113.8	NME6	3	48301392	3_34	0	0.0271674938688271	12.7495167414479	3.28882449252544e-06	2.31620784916633	2
ENSG00000164049.14	FBXW12	3	48372047	3_34	0	0.0219763975054513	10.7237517080095	2.23769374926393e-06	-1.79147738926159	1
ENSG00000164050.12	PLXNB1	3	48429347	3_34	0	0.0222943886906964	10.8608638990047	2.29909722251812e-06	-1.80393250379695	1
ENSG00000232112.3	TMA7	3	48440237	3_34	0	0.0254134756372515	12.1114958680153	2.92253181006551e-06	1.917523085771	1
ENSG00000164053.19	ATRIP	3	48446507	3_34	0	0.0244941564850758	11.7594309539126	2.73492985017356e-06	-1.8859977712815	1
ENSG00000213689.11	TREX1	3	48467186	3_34	0	0.0237638762138194	11.4703130179403	2.58815300985676e-06	1.82361087055254	1
ENSG00000114268.11	PFKFB4	3	48562408	3_34	0	0.0122816916934442	5.18274467997476	6.04387400874382e-07	0.431265925626234	1
ENSG00000145040.3	UCN2	3	48563473	3_34	0	0.0125664038010124	5.40060500580124	6.44393012330915e-07	0.37003678009969	2
ENSG00000114270.17	COL7A1	3	48595323	3_34	0	0.0159470483608879	7.6671204958512	1.16094059264412e-06	0.782867330915396	1
ENSG00000008300.16	CELSR3	3	48658401	3_34	0	0.0170772464898847	8.31915538237532	1.34894573626991e-06	1.19327962578349	1
ENSG00000213672.7	NCKIPSD	3	48686026	3_34	0	0.0140327826955788	6.45019791309401	8.59437376876926e-07	0.505323382212557	1
ENSG00000114302.15	PRKAR2A	3	48847779	3_34	0	0.0350059940696224	15.1778548042608	5.04487262640331e-06	-1.9197133996349	1
ENSG00000178467.17	P4HTM	3	48987668	3_34	0	0.0301071839383345	13.732812238195	3.92578955207987e-06	-2.31651949768749	1
ENSG00000178252.17	WDR6	3	49007334	3_34	0	0.0376150636052522	15.8679655026137	5.66735535869236e-06	2.47560011522529	1
ENSG00000178057.14	NDUFAF3	3	49015786	3_34	0	0.0160912188454794	7.75282131675251	1.18453013233979e-06	-1.50377510236376	1
ENSG00000185909.14	KLHDC8B	3	49171432	3_34	0	0.0413049532748663	16.7675547878952	6.57611298209016e-06	2.39097372107209	1
ENSG00000188315.7	C3orf62	3	49277527	3_34	0	0.0291482209472272	13.4229205475261	3.71497990729378e-06	-1.82547547637834	1
ENSG00000164076.16	CAMKV	3	49870590	3_35	0	0.0151149804676514	8.01607169329696	1.15044690434187e-06	1.29804584501318	1
ENSG00000233276.3	GPX1	3	49358324	3_35	0	0.0131876989862828	6.71891339926312	8.41328238519381e-07	0.507192604463052	2
ENSG00000067560.10	RHOA	3	49413431	3_35	0	0.0545341519611801	20.3066939238645	1.051490089323e-05	-3.05632311070644	1
ENSG00000145022.4	TCTA	3	49412704	3_35	0	0.0122805191284785	6.041503514157	7.04464568928152e-07	-0.731320324375073	1
ENSG00000145020.15	AMT	3	49422974	3_35	0	0.0286823972873792	14.1284218779573	3.84774691265758e-06	-1.88902257136927	1
ENSG00000173531.15	MST1	3	49688252	3_35	0	0.0456638446981151	18.5933775877492	8.06172835204232e-06	2.88890511110164	1
ENSG00000164068.15	RNF123	3	49699132	3_35	0	0.0134974192779219	6.93973478523187	8.89387474827227e-07	-1.55271475553986	1
ENSG00000183763.8	TRAIP	3	49856597	3_35	0	0.0631109243039185	21.7203887155369	1.30157599657982e-05	-3.20017972979481	1
ENSG00000164078.12	MST1R	3	49904003	3_35	0	0.0545758408637833	20.3087221795321	1.05239901044164e-05	-2.82510604748884	1
ENSG00000004534.14	RBM6	3	49939539	3_35	0	0.0338347627006923	15.7072039350035	5.04614137974728e-06	2.05266227758019	1
ENSG00000188338.14	SLC38A3	3	50204954	3_35	0	0.0352182756818933	16.0895853297813	5.38034763052454e-06	-1.40197800435299	1
ENSG00000012171.19	SEMA3B	3	50267465	3_35	0	0.0119544460408086	5.78558012246938	6.56710205177035e-07	0.269027858446442	2
ENSG00000243477.5	NAT6	3	50295266	3_35	0	0.053374749743849	20.0979753446106	1.01855751569213e-05	2.25009218213336	1
ENSG00000186792.16	HYAL3	3	50295266	3_35	0	0.053374749743849	20.0979753446106	1.01855751569213e-05	-2.25009218213336	1
ENSG00000004838.13	ZMYND10	3	50343230	3_35	0	0.0129461167594115	6.54306427115783	8.04300062845316e-07	-0.391594056411679	1
ENSG00000007402.11	CACNA2D2	3	50504338	3_35	0	0.011394353503669	5.32954654026381	5.76603593820828e-07	-0.205061760911502	1
ENSG00000114735.9	HEMK1	3	50569633	3_35	0	0.0109094907461077	4.91650744462195	5.09282292393255e-07	-0.0587563431017551	1
ENSG00000114738.10	MAPKAPK3	3	50611291	3_35	0	0.0220848158681567	11.6302414969951	2.4388209229508e-06	1.2221371654062	1
ENSG00000164082.14	GRM2	3	51707122	3_35	0	0.0139679976094846	7.26596880985342	9.63662763882928e-07	-0.763253441713186	1
ENSG00000243989.8	ACY1	3	51984493	3_36	0	0.0171635530607954	15.2713632271097	2.48875646194551e-06	1.75028629240705	1
ENSG00000239732.3	TLR9	3	52218953	3_36	0	0.0155364132279805	23.2885747056459	3.43550884101112e-06	4.27195570653061	1
ENSG00000164088.17	PPM1M	3	52245578	3_36	0	0.00589264468934725	5.51235252363443	3.08421493231967e-07	1.24718732147892	2
ENSG00000168237.17	GLYCTK	3	52286212	3_36	0	0.0773955502438931	41.7016883711183	3.06455222999113e-05	5.51595539919126	2
ENSG00000114841.17	DNAH1	3	52316196	3_36	0	0.0105767851131624	11.5666718688459	1.16160772926986e-06	1.93115262744686	1
ENSG00000010319.6	SEMA3G	3	52444898	3_36	0	0.00790470029828749	6.92176454458258	5.19516837200077e-07	-0.0439601980042745	1
ENSG00000114854.7	TNNC1	3	52454186	3_36	0	0.00599438809300834	5.67641754778715	3.23084845509779e-07	-1.11913224532378	2
ENSG00000010322.15	NISCH	3	52455611	3_36	0	0.00633681964140798	5.35959516400015	3.22478473814841e-07	-0.480562710016923	1
ENSG00000010327.10	STAB1	3	52495250	3_36	0	0.0061284004656893	6.1090209146925	3.55480797380383e-07	1.33316466088419	1
ENSG00000168273.7	SMIM4	3	52533601	3_36	0	0.0193742233638258	27.657688217962	5.08788838813734e-06	-5.36801337974649	1
ENSG00000168268.10	NT5DC2	3	52534789	3_36	0	0.0206009799054494	28.7799273107975	5.62956668575204e-06	5.22458216805514	2
ENSG00000163938.16	GNL3	3	52681295	3_36	0	0.163440491361429	37.6220501704649	5.83847620148988e-05	6.07721916391759	2
ENSG00000016864.18	GLT8D1	3	52705620	3_36	0	0.0367449963837927	18.6605927115529	6.51060038839932e-06	-0.807738688610408	1
ENSG00000114904.12	NEK4	3	52771077	3_36	0	0.013485214525328	24.1049347130602	3.08646400163925e-06	4.88529121107082	1
ENSG00000055955.15	ITIH4	3	52833204	3_36	0	0.0226951338081263	29.8514093935645	6.43272499048695e-06	-5.41784380054963	2
ENSG00000213533.11	TMEM110	3	52897955	3_36	0	0.0100012327780226	21.6825412138389	2.0590225972642e-06	-4.89505062939419	1
ENSG00000163933.9	RFT1	3	53130078	3_36	0	0.00601468117346682	6.60014945642287	3.76932667517555e-07	1.76680043845517	1
ENSG00000163932.13	PRKCD	3	53155654	3_36	0	0.00592349207449316	4.99111361907688	2.80719553784697e-07	0.434569174322108	1
ENSG00000016391.10	CHDH	3	53823890	3_36	0	0.00645105786657296	5.81569547087493	3.56229590544641e-07	0.789858158048075	1
ENSG00000056736.9	IL17RB	3	53852606	3_36	0	0.0542287867740866	24.2533466509775	1.24881745199668e-05	-2.19006041731766	1
ENSG00000144771.7	LRTM1	3	54966843	3_37	0	0.0113470250176955	5.27323147406636	5.68141148334856e-07	0.433321989050769	1
ENSG00000157445.14	CACNA2D3	3	54122697	3_37	0	0.0871485639362795	24.8552391460259	2.05672192585214e-05	2.55271351424233	1
ENSG00000180376.16	CCDC66	3	56557480	3_39	0	0.0446036462492049	18.1001090785322	7.66564938957132e-06	-2.32342026483478	1
ENSG00000163947.11	ARHGEF3	3	57078950	3_39	0	0.0110072916391063	4.73463173226258	4.94839175457009e-07	-0.152972175315573	1
ENSG00000144730.17	IL17RD	3	57169500	3_39	0	0.0160504614479149	8.32168454855919	1.2682245867597e-06	-0.665179227721996	1
ENSG00000174844.14	DNAH12	3	57544056	3_39	0	0.0114511967983133	5.11030074319496	5.55641576073342e-07	0.5160586990605	2
ENSG00000174840.8	PDE12	3	57556472	3_39	0	0.0112480977923466	4.94024849694849	5.27624890447691e-07	-0.229034265613696	1
ENSG00000168374.10	ARF4	3	57597784	3_39	0	0.0117573802144852	5.36105621743985	5.98491960535428e-07	0.387649110182289	1
ENSG00000174839.12	DENND6A	3	57692733	3_39	0	0.017154275000458	8.95497506157206	1.45859306888139e-06	-1.20486725883487	1
ENSG00000163684.11	RPP14	3	58306531	3_40	0	0.0341581975197376	24.2466378963499	7.86400659386881e-06	-2.633474594422	2
ENSG00000168297.15	PXK	3	58332842	3_40	0	0.00712206077792643	9.31288321427769	6.29777628418851e-07	-0.898073825606106	2
ENSG00000168291.12	PDHB	3	58346781	3_40	0	0.00563631751264959	7.09416725811083	3.79659499369105e-07	1.08014479013813	1
ENSG00000168301.12	KCTD6	3	58491865	3_40	0	0.0110567352626392	13.488385248543	1.41606852402845e-06	1.5292768226701	1
ENSG00000168306.12	ACOX2	3	58537792	3_40	0	0.00442720857110934	4.80558761307512	2.02010469908497e-07	0.247872654878026	2
ENSG00000168309.16	FAM107A	3	58627651	3_40	0	0.0052823851195789	6.47937505979398	3.24982950682945e-07	-0.670431462875935	1
ENSG00000144724.19	PTPRG	3	61561091	3_41	0	0.00391056392579248	6.51103557149018	2.41761340183265e-07	0.681970607450257	2
ENSG00000163618.17	CADPS	3	62875367	3_42	0	0.00873204540001027	5.96290691977211	4.9439197420655e-07	0.495580231828368	1
ENSG00000163632.12	C3orf49	3	63819161	3_43	0	0.111779292869361	26.6536093344191	2.82888167627335e-05	1.79176751594533	1
ENSG00000163634.11	THOC7	3	63863367	3_43	0	0.00851541506439502	19.7898543903838	1.60009518029262e-06	-4.00451130721693	1
ENSG00000163636.10	PSMD6	3	64023832	3_43	0	0.0117704370192615	8.77779015644477	9.81013940681809e-07	-0.786430472126804	2
ENSG00000163637.12	PRICKLE2	3	64445875	3_43	0	0.0255387088891293	16.930825918928	4.10557961978035e-06	-2.34923331353084	1
ENSG00000144741.17	SLC25A26	3	66134027	3_45	0	0.0103796165198126	11.0204981163256	1.08612529961428e-06	-1.28965741625065	2
ENSG00000172340.14	SUCLG2	3	67654746	3_45	0	0.0240805410683819	19.0326716045612	4.35174452814013e-06	2.49546197513741	1
ENSG00000163378.13	EOGT	3	69011703	3_46	0	0.014164052176674	4.76827422531786	6.41277701058622e-07	0.0825695495948665	1
ENSG00000144747.15	TMF1	3	69052218	3_46	0	0.0857848489457954	22.0876031860421	1.79910528389192e-05	-2.17726191976741	2
ENSG00000144744.16	UBA3	3	69079592	3_46	0	0.0160448958869447	5.95488701047141	9.07209993557921e-07	0.629649325310132	1
ENSG00000144746.6	ARL6IP5	3	69088388	3_46	0	0.0258331590223287	10.4975790443957	2.57492193930135e-06	-1.29629703624251	1
ENSG00000163412.12	EIF4E3	3	71712403	3_48	0	0.00686030634699342	11.9351165038888	7.77441230404435e-07	1.27789017781337	1
ENSG00000170837.2	GPR27	3	71765280	3_48	0	0.0140052865358297	18.0567061030782	2.40119773321631e-06	-1.87004102562864	1
ENSG00000163421.8	PROK2	3	71780316	3_48	0	0.039962882257555	28.0200097918746	1.06321839777457e-05	2.56151256231368	1
ENSG00000144736.13	SHQ1	3	72861639	3_49	0	0.0100371218093597	5.09015574261819	4.85107134746867e-07	-0.306613955274939	1
ENSG00000172986.12	GXYLT2	3	72887991	3_49	0	0.0104595410299295	5.48170685529604	5.44409671347868e-07	0.655386481098837	2
ENSG00000113805.8	CNTN3	3	74520712	3_50	0	0.0188299860987518	6.79610341761809	1.21508700202651e-06	-0.824757374900659	2
ENSG00000227124.8	ZNF717	3	75782933	3_51	0	0.0131319399595221	6.40683221325124	7.98858086510828e-07	-0.673524428339788	2
ENSG00000185008.17	ROBO2	3	75906907	3_51	0	0.057094636365236	20.1670056061705	1.09328685662468e-05	-1.91642248141014	1
ENSG00000114480.12	GBE1	3	81761728	3_54	0	0.0211490684236917	9.71608170865747	1.95110120650389e-06	1.15738235393295	2
ENSG00000083937.8	CHMP2B	3	87227121	3_57	0	0.00981261330457261	4.87668406701301	4.54366916938882e-07	0.128961707356948	2
ENSG00000179097.5	HTR1F	3	87990003	3_58	0	0.0141292214799602	4.93939729701995	6.62658219745073e-07	0.512134579674645	1
ENSG00000179021.9	C3orf38	3	88150148	3_58	0	0.0219583659055552	9.13996279352864	1.90564430945767e-06	1.33646011690685	1
ENSG00000044524.10	EPHA3	3	89113658	3_59	0	0.0165000286121223	7.40862555945132	1.16069934586156e-06	-0.887915918791746	1
ENSG00000184500.14	PROS1	3	93974610	3_59	0	0.014097439567729	5.91093837438791	7.91214194359026e-07	0.547396408008258	1
ENSG00000178750.2	STX19	3	94032097	3_59	0	0.0277623452753011	12.3736555398872	3.26175675018506e-06	-1.96603590486996	1
ENSG00000178694.9	NSUN3	3	94062771	3_59	0	0.019276084683991	8.89028946570362	1.62716698575833e-06	1.44674229145779	1
ENSG00000080200.9	CRYBG3	3	97822174	3_61	0	0.0501657052150125	22.0046753611948	1.04813997371935e-05	-2.59124387421956	1
ENSG00000080822.16	CLDND1	3	98523270	3_62	0	0.0198551534701232	6.81473814828334	1.2847535254455e-06	-0.711768809543743	1
ENSG00000064225.12	ST3GAL6	3	98734166	3_62	0	0.0233795735143582	8.37391564620749	1.85892797483376e-06	-1.00317040741759	1
ENSG00000057019.15	DCBLD2	3	98901456	3_62	0	0.0166289004001113	5.1250575321007	8.09207079949703e-07	0.393906840274244	1
ENSG00000144810.15	COL8A1	3	99638508	3_62	0	0.0262678656816659	9.48689323714178	2.36617137896224e-06	-1.47605891188907	2
ENSG00000154174.7	TOMM70	3	100402296	3_63	0	0.0159277655550033	7.1484487258691	1.08109549542913e-06	-1.08873356895962	1
ENSG00000206535.7	LNP1	3	100402006	3_63	0	0.0179198892328049	8.27072207970248	1.40726583816235e-06	-0.87490003804899	1
ENSG00000114354.13	TFG	3	100709093	3_63	0	0.0141425740943585	6.01715339499714	8.08010384985167e-07	0.73014843415388	1
ENSG00000081148.11	IMPG2	3	101320263	3_64	0	0.0114474194808933	6.02113213739477	6.54460066908274e-07	0.533147980007391	2
ENSG00000138468.15	SENP7	3	101513249	3_64	0	0.0186346610765299	10.6576378468758	1.88573149084609e-06	-1.33999517331098	1
ENSG00000081154.11	PCNP	3	101574832	3_64	0	0.0100589713733441	4.7927910665974	4.57761713451856e-07	-0.141228426371417	1
ENSG00000144815.15	NXPE3	3	101778725	3_64	0	0.0146020886321981	8.33552709153659	1.1557008810147e-06	-1.11358470196822	1
ENSG00000170017.12	ALCAM	3	105367241	3_66	0	0.00633633789571098	4.73648433379912	2.84965202308178e-07	-0.0452091177892593	1
ENSG00000138483.2	CCDC54	3	107377044	3_67	0	0.00748363754068671	6.56735269008578	4.66659897970487e-07	0.910977226215571	1
ENSG00000114446.4	IFT57	3	108222767	3_67	0	0.0115948557686164	10.7246024680669	1.18071192761905e-06	-1.31432691491193	1
ENSG00000177707.10	NECTIN3	3	111070094	3_69	0	0.0208947645045783	12.8842855940191	2.55620229492356e-06	-1.63492720794859	1
ENSG00000240891.7	PLCXD2	3	111674240	3_69	0	0.00931976866199491	5.20311942379032	4.60432873302361e-07	-0.475290472738064	1
ENSG00000091972.18	CD200	3	112332846	3_69	0	0.00927819951867193	5.16067663273967	4.54640113275097e-07	0.303573969261959	1
ENSG00000144848.10	ATG3	3	112561371	3_69	0	0.0320280986179933	16.9674057039285	5.15993223548609e-06	2.02411464498352	1
ENSG00000138459.8	SLC35A5	3	112561371	3_69	0	0.0320280986179933	16.9674057039285	5.15993223548609e-06	-2.02411464498352	1
ENSG00000163606.10	CD200R1	3	112975136	3_69	0	0.00927583620473216	5.15825781590471	4.54311272547063e-07	0.329673978766445	1
ENSG00000163608.14	NEPRO	3	113019471	3_69	0	0.00961944242930612	5.50362631531845	5.02685357608576e-07	-0.450908848352535	1
ENSG00000144857.14	BOC	3	113232682	3_70	0	0.0172912739768226	4.72952047531161	7.76500069481051e-07	0.0118905557328068	1
ENSG00000206530.10	CFAP44	3	113441282	3_70	0	0.0178354995525409	5.02473276473543	8.5093354390585e-07	-0.223933199647501	1
ENSG00000163611.11	SPICE1	3	113515105	3_70	0	0.0225145501664887	7.24640280230335	1.54911315652636e-06	0.988134561289829	2
ENSG00000072858.10	SIDT1	3	113532232	3_70	0	0.063392594082256	17.1984372775011	1.03520153552267e-05	1.74259825187131	1
ENSG00000121579.12	NAA50	3	113746012	3_70	0	0.0203508765373299	6.28235622764407	1.21395636028324e-06	0.680877561478998	1
ENSG00000178075.19	GRAMD1C	3	113830043	3_70	0	0.0476506488237244	14.4360145911436	6.53150896994574e-06	-1.7072721995672	1
ENSG00000163617.10	CCDC191	3	114056663	3_70	0	0.0203102846756686	6.26331209750062	1.20786239496379e-06	0.564269740947761	1
ENSG00000144847.12	IGSF11	3	119145976	3_74	0	0.0112832718578847	6.89716856004037	7.38929982648651e-07	0.784753542933359	1
ENSG00000121578.12	B4GALT4	3	119241202	3_74	0	0.00927954266623654	5.04020043120567	4.44090800696527e-07	0.365928288016832	1
ENSG00000176142.12	TMEM39A	3	119471959	3_74	0	0.0115354486547519	7.10719159558582	7.7844854374717e-07	-0.766446745419628	1
ENSG00000163389.10	POGLUT1	3	119469366	3_74	0	0.0135346884337043	8.62668356590684	1.1086374055784e-06	-0.977838533284104	1
ENSG00000113845.9	TIMMDC1	3	119498467	3_74	0	0.0754984408022044	25.1285480617773	1.80136937492873e-05	-2.50253399307261	1
ENSG00000144843.11	ADPRH	3	119579762	3_74	0	0.0103329945659504	6.06134574320598	5.94692765024915e-07	0.574718237824413	1
ENSG00000183833.16	MAATS1	3	119702655	3_74	0	0.00906158143099312	4.81453805770305	4.14243801273207e-07	0.213285678365367	2
ENSG00000175697.10	GPR156	3	120285335	3_74	0	0.00961571989795795	5.37810415533432	4.91030432971938e-07	-0.398857333098401	1
ENSG00000163428.3	LRRC58	3	120349385	3_74	0	0.0109996640995826	6.65527228783117	6.95092573514532e-07	-0.666237903112051	2
ENSG00000153767.9	GTF2E1	3	120742729	3_74	0	0.00959556354820712	5.3581707229794	4.88184998523441e-07	0.413767673422595	1
ENSG00000163833.7	FBXO40	3	121592799	3_75	0	0.023340706896805	7.26612275793333	1.61032721442798e-06	-0.848725133322271	1
ENSG00000180353.10	HCLS1	3	121659058	3_75	0	0.0261817747970484	8.36359206350841	2.07916675118364e-06	1.02821909487219	1
ENSG00000173230.15	GOLGB1	3	121750038	3_75	0	0.0203821238537092	5.97264823993238	1.15588271863252e-06	0.561980566327038	1
ENSG00000173226.16	IQCB1	3	121835057	3_75	0	0.0203981303794737	5.98013584918457	1.15824066862864e-06	-0.570809546566712	1
ENSG00000145088.8	EAF2	3	121835057	3_75	0	0.0199167376736281	5.75237703637033	1.08783479018962e-06	-0.516082364062854	2
ENSG00000121552.3	CSTA	3	122325058	3_76	0	0.0124639056068561	5.1036336300245	6.03991794532765e-07	0.322890953982051	1
ENSG00000196981.3	WDR5B	3	122416395	3_76	0	0.04803430096898	17.9476161586554	8.18569661634841e-06	1.75349167569576	1
ENSG00000114030.12	KPNA1	3	122511081	3_76	0	0.260193394767279	34.7874015258837	8.59440180990154e-05	-3.24475303576612	1
ENSG00000173200.12	PARP15	3	122577791	3_76	0	0.0129501349720829	5.4711826542253	6.72748759273215e-07	-0.683767721895224	1
ENSG00000173193.13	PARP14	3	122687467	3_76	0	0.0119910800126006	4.75951227349472	5.4189874942963e-07	0.308628115056381	2
ENSG00000169087.10	HSPBAP1	3	122793902	3_76	0	0.0170959772385891	8.03181833294353	1.30378267157072e-06	1.14425146985541	1
ENSG00000138463.8	DIRC2	3	122795125	3_76	0	0.0136245297172779	5.90736543868528	7.64210068271217e-07	0.798177390006955	1
ENSG00000082684.14	SEMA5B	3	123028920	3_76	0	0.01246248362596	5.08142818317045	6.01295272690835e-07	-0.169522376599413	1
ENSG00000206527.9	HACD2	3	123585847	3_76	0	0.0290772750335132	13.1970119023911	3.64356657652418e-06	1.49837504185232	1
ENSG00000082781.11	ITGB5	3	124896517	3_77	0	0.00844161076003569	4.84453436274374	3.88306589603868e-07	-0.322561511759816	1
ENSG00000221955.10	SLC12A8	3	125212258	3_77	0	0.0171533906205955	11.3481116117008	1.84829365618051e-06	-1.36634101309303	1
ENSG00000114520.10	SNX4	3	125521025	3_78	0	0.0133240195440518	7.52315846537544	9.51771875896439e-07	-0.658646533093929	1
ENSG00000144909.7	OSBPL11	3	125432370	3_78	0	0.00996294107184603	5.73010790585554	5.42060496794069e-07	-1.15634530770193	2
ENSG00000189366.9	ALG1L	3	125936984	3_78	0	0.0107927832357219	5.89987476854527	6.04607659610076e-07	-0.507604099177208	2
ENSG00000114544.16	SLC41A3	3	126101724	3_78	0	0.0100498905616171	5.08783480998844	4.85502791887139e-07	0.793355079329166	2
ENSG00000144908.13	ALDH1L1	3	126197538	3_78	0	0.0143150012788781	8.11737981698137	1.1033280394731e-06	-0.540994757941133	2
ENSG00000070476.14	ZXDC	3	126475489	3_78	0	0.02758352787879	14.6563068976886	3.83859026863875e-06	-1.81717722405172	2
ENSG00000159650.8	UROC1	3	126517918	3_79	0	0.00872914370699551	4.80727876485292	3.98444968362379e-07	-0.12856747707533	1
ENSG00000114631.10	PODXL2	3	127634127	3_79	0	0.0190265693548159	12.2168424293438	2.20707381244201e-06	1.17665341935051	1
ENSG00000114626.17	ABTB1	3	127672535	3_79	0	0.0859338837522335	26.7428372632476	2.18207321501056e-05	-2.52871738878582	1
ENSG00000175792.11	RUVBL1	3	128153759	3_79	0	0.00944923672561682	5.5598362021761	4.98834087525554e-07	0.507000533986881	2
ENSG00000132394.10	EEFSEC	3	128153663	3_79	0	0.0493050491057825	21.3399293510749	9.9903745282732e-06	3.00978606622686	2
ENSG00000179348.11	GATA2	3	128493683	3_80	0	0.0106180697820119	6.44703012639809	6.49984008135627e-07	-0.907227145009386	1
ENSG00000075785.12	RAB7A	3	128726742	3_80	0	0.00959910669197128	5.37831713117387	4.90201484697724e-07	-0.280106518862792	1
ENSG00000172780.16	RAB43	3	129122809	3_80	0	0.0313467760001157	16.576484876504	4.93381338700959e-06	-2.27642420355525	2
ENSG00000240682.9	ISY1	3	129161573	3_80	0	0.0214994643168919	12.9945179803167	2.65268212112867e-06	1.99729986975197	1
ENSG00000181789.14	COPG1	3	129249511	3_80	0	0.0389160368465583	18.6488789474087	6.89094419058815e-06	2.75065928600305	1
ENSG00000183624.13	HMCES	3	129278571	3_80	0	0.0713221181230127	24.4836499990294	1.65805064406205e-05	3.12118817579336	1
ENSG00000163913.11	IFT122	3	129442145	3_80	0	0.00896491653109266	4.76588879055146	4.05683693231584e-07	0.06888699309563	1
ENSG00000196455.7	PIK3R4	3	130746630	3_81	0	0.073966725424267	21.3227080328919	1.49753213161162e-05	3.18513320261115	1
ENSG00000017260.19	ATP2C1	3	130850713	3_81	0	0.0131515506884931	4.7508957064347	5.93266542271219e-07	-0.113741735022487	2
ENSG00000114670.13	NEK11	3	131027137	3_81	0	0.0440222605517648	16.2985009066778	6.81267070697264e-06	-2.0510381394464	1
ENSG00000198585.11	NUDT16	3	131381465	3_81	0	0.0132044755108266	4.78908774724205	6.0044239235133e-07	-0.0372596101846957	1
ENSG00000114686.8	MRPL3	3	131502955	3_81	0	0.0131820268379937	4.77291668315966	5.97397556096e-07	0.186723268458026	1
ENSG00000196353.11	CPNE4	3	132285419	3_82	0	0.0233119931361443	12.6149240069211	2.79229592151699e-06	1.53700407304255	1
ENSG00000113971.19	NPHP3	3	132717480	3_82	0	0.0107621695075566	5.25557464101757	5.37053354091865e-07	0.418694517677166	1
ENSG00000091527.15	CDV3	3	133573338	3_83	0	0.00914645744928422	5.00164270991939	4.34373157701441e-07	-0.18350509288893	1
ENSG00000154917.10	RAB6B	3	133895902	3_83	0	0.0541228410091262	22.4950977874925	1.15602138384436e-05	2.32044275303912	1
ENSG00000163785.12	RYK	3	134251127	3_83	0	0.0097841035913796	5.67096016157468	5.26835504694672e-07	0.534006318866162	1
ENSG00000182923.16	CEP63	3	134486229	3_83	0	0.011249851180356	6.91739388386542	7.38901723821101e-07	0.789858189376724	1
ENSG00000129055.12	ANAPC13	3	134486229	3_83	0	0.011249851180356	6.91739388386542	7.38901723821101e-07	0.789858189376724	1
ENSG00000174611.11	KY	3	134651714	3_83	0	0.00958256869416407	5.46361704810131	4.97118115441204e-07	-0.425170023934468	1
ENSG00000174579.3	MSL2	3	136196980	3_84	0	0.0179500150269653	13.8248677728393	2.35625993912032e-06	2.71043710890009	1
ENSG00000118007.12	STAG1	3	136752490	3_84	0	0.0136291025506123	12.3204791747703	1.5943815316055e-06	2.52617150426812	1
ENSG00000158092.6	NCK1	3	136862055	3_84	0	0.0108572214209838	5.8570026630185	6.03797781724716e-07	0.733772761565784	1
ENSG00000066405.12	CLDN18	3	137998902	3_85	0	0.00992428995027295	5.70244953139925	5.37351284456639e-07	-0.565080845118492	1
ENSG00000158163.14	DZIP1L	3	138116190	3_85	0	0.00980897445316076	5.59147467400419	5.20771684164174e-07	0.683325443648075	1
ENSG00000118017.3	A4GNT	3	138132356	3_85	0	0.0100119184015168	5.78595446789457	5.50034220242048e-07	-0.760887442140387	1
ENSG00000138231.12	DBR1	3	138174902	3_85	0	0.052899596332273	21.69761641139	1.08983758667562e-05	1.83633732418303	1
ENSG00000114098.17	ARMC8	3	138187690	3_85	0	0.00895785428509832	4.72962525628632	4.0227970402907e-07	0.366632921314855	1
ENSG00000181322.13	NME9	3	138323827	3_85	0	0.0133759886727459	8.53847978970359	1.08443579397202e-06	0.528638359627826	1
ENSG00000158220.13	ESYT3	3	138434098	3_85	0	0.00930886373339323	5.09451119912364	4.50294446731686e-07	0.136996318857038	1
ENSG00000114107.8	CEP70	3	138594992	3_85	0	0.0119064155047588	7.4323557259689	8.40243030180586e-07	1.64791075649745	1
ENSG00000158234.12	FAIM	3	138609174	3_85	0	0.0198036842793119	12.2746742205858	2.30809332588817e-06	-2.20265820952997	2
ENSG00000114115.9	RBP1	3	139533281	3_85	0	0.0222227718858226	13.3748397362414	2.82217676435109e-06	-1.42421454421923	1
ENSG00000158258.16	CLSTN2	3	139935130	3_85	0	0.00952181377465378	5.30929454263629	4.80013994851482e-07	-0.526183645156001	1
ENSG00000155893.12	PXYLP1	3	141228805	3_86	0	0.0502160800089535	16.1072087895834	7.67998713703867e-06	-1.96568535770183	1
ENSG00000155903.11	RASA2	3	141486721	3_86	0	0.0178992723189572	6.33127123234583	1.07602829443151e-06	0.701236524859138	1
ENSG00000114125.13	RNF7	3	141737984	3_87	0	0.0206036319178163	11.2232207570573	2.19562761741397e-06	-1.14566861442123	1
ENSG00000069849.10	ATP1B3	3	141875705	3_87	0	0.0128506223889411	6.86197233070615	8.37279622336797e-07	-0.801719424853396	1
ENSG00000114126.17	TFDP2	3	142172123	3_87	0	0.0107679436775089	5.17703329443551	5.29311256680434e-07	-0.318230868039019	1
ENSG00000175054.14	ATR	3	142579130	3_87	0	0.0104443665411181	4.86293247696606	4.82256112479736e-07	-0.0792219738466987	1
ENSG00000120756.12	PLS1	3	142596604	3_87	0	0.0109488787953065	5.31714516968438	5.52771397101385e-07	0.536144818087001	1
ENSG00000175040.5	CHST2	3	143127958	3_87	0	0.010861685662524	5.59560373946964	5.77087382120464e-07	-0.971457336171777	1
ENSG00000181744.8	C3orf58	3	143971850	3_88	0	0.0177443289042594	6.05356606799806	1.01992505890942e-06	0.650861043666927	1
ENSG00000152952.11	PLOD2	3	146155281	3_90	0	0.0315793599543731	9.73508028055132	2.91904142088009e-06	-1.28317847220793	1
ENSG00000152977.9	ZIC1	3	147393907	3_91	0	0.0781145007284682	28.2530530218698	2.09553270177776e-05	2.52258005823635	1
ENSG00000174963.17	ZIC4	3	147406919	3_91	0	0.101988101559098	30.8729100276205	2.98967838671628e-05	-2.9737578835144	2
ENSG00000144891.17	AGTR1	3	148697390	3_91	0	0.00860063318047855	7.11067934446168	5.80682738997328e-07	0.665388736281012	1
ENSG00000153002.11	CPB1	3	148791565	3_91	0	0.0079728198897252	6.39130843032684	4.83837055153708e-07	-0.675583913776268	1
ENSG00000163754.17	GYG1	3	148991343	3_91	0	0.00766569943997753	6.01856773346698	4.38068813535242e-07	0.601299065695968	1
ENSG00000071794.15	HLTF	3	149084128	3_91	0	0.00897097879460318	7.51083849123545	6.3977262039312e-07	0.932144075572666	1
ENSG00000047457.13	CP	3	149221606	3_91	0	0.00675413889815602	4.81758935935724	3.08956376757793e-07	-0.228113349979128	2
ENSG00000206199.10	ANKUB1	3	149968184	3_92	0	0.0210922117973379	5.54745720261003	1.11099852118459e-06	-0.530928661051885	1
ENSG00000169908.11	TM4SF1	3	149378008	3_92	0	0.0201766998767482	5.12418754619353	9.81685886854267e-07	-0.334898877229023	1
ENSG00000114744.8	COMMD2	3	149752630	3_92	0	0.0385279108558392	11.3139004349168	4.13890263191776e-06	-1.35007246708827	2
ENSG00000144895.11	EIF2A	3	150546349	3_93	0	0.0145834585204285	5.85787754936616	8.11144479186186e-07	0.604140636339763	2
ENSG00000120742.10	SERP1	3	150603228	3_93	0	0.0139946950977911	5.46582904543559	7.26301400971549e-07	0.470666990838653	2
ENSG00000163645.14	ERICH6	3	150703632	3_93	0	0.0316447859245376	13.25145046071	3.98164903453145e-06	1.55828626472528	1
ENSG00000174946.6	GPR171	3	151203001	3_93	0	0.0142438346680119	5.63368272506467	7.61932863402798e-07	-0.480655948395051	1
ENSG00000174944.8	P2RY14	3	151278646	3_93	0	0.0134872974991783	5.11454624276301	6.54982118436063e-07	-0.332226975194621	1
ENSG00000152580.8	IGSF10	3	151458602	3_93	0	0.0129923099080279	4.75897933309442	5.87080407351665e-07	0.17819894767807	2
ENSG00000169860.6	P2RY1	3	152834408	3_94	0	0.0251556216362789	15.374143139694	3.67217501095858e-06	1.87845150422154	1
ENSG00000181467.4	RAP2B	3	153162558	3_94	0	0.00885748195181857	5.43812343229228	4.57358477689384e-07	0.400457500464083	1
ENSG00000174953.13	DHX36	3	154324761	3_95	0	0.0158916288624628	5.06443523179606	7.64182049618145e-07	0.146459658603833	1
ENSG00000196549.10	MME	3	155023818	3_96	0	0.0212851622393367	8.26081656176241	1.66954196572772e-06	-0.945984632858179	1
ENSG00000240045.1	RP11-451G4.2	3	155293729	3_96	0	0.0462086333854608	15.6899388420147	6.88401443049582e-06	-1.67053510179584	1
ENSG00000169359.13	SLC33A1	3	155854340	3_96	0	0.0304698734946913	11.6894907558484	3.38192241163015e-06	-1.66607491690337	1
ENSG00000163655.15	GMPS	3	155869037	3_96	0	0.0169441883184837	6.0866698657564	9.79259769819179e-07	0.600386972064007	1
ENSG00000169282.17	KCNAB1	3	156037432	3_96	0	0.0178931141044792	6.60574347002977	1.12228984270648e-06	0.867313539142273	2
ENSG00000163659.12	TIPARP	3	156672810	3_97	0	0.0355673093792669	11.5997416822316	3.91738925094959e-06	1.35745152091214	1
ENSG00000163660.11	CCNL1	3	157160775	3_97	0	0.0179496363075503	5.06300719547499	8.62902236856817e-07	-0.273452739670898	2
ENSG00000197415.11	VEPH1	3	157533598	3_97	0	0.0185420568667677	5.37243083034863	9.45858428465223e-07	-0.473272369450824	1
ENSG00000174899.10	PQLC2L	3	157543172	3_97	0	0.0190327095019032	5.62136172481389	1.01587330478646e-06	-0.539848778645379	1
ENSG00000174891.12	RSRC1	3	158106320	3_98	0	0.0171915760207049	8.41435892621997	1.37351726338905e-06	0.848578012445051	1
ENSG00000178053.17	MLF1	3	158570984	3_98	0	0.0248051920958527	11.9116504164539	2.8055107081295e-06	1.53845823835312	1
ENSG00000168827.14	GFM1	3	158644737	3_98	0	0.0133963782930532	6.04040966253445	7.68336019335017e-07	-0.664027220031375	1
ENSG00000079257.7	LXN	3	158672751	3_98	0	0.0127577928904749	5.57597368758941	6.75450706137633e-07	-0.452443443320232	1
ENSG00000118849.9	RARRES1	3	158732628	3_98	0	0.011808803611167	4.84119226929845	5.42819734062983e-07	0.24216743573391	1
ENSG00000118855.18	MFSD1	3	158732628	3_98	0	0.011808803611167	4.84119226929845	5.42819734062983e-07	-0.24216743573391	1
ENSG00000151967.18	SCHIP1	3	159840164	3_99	0	0.00959353848379385	6.84067408372553	6.23124917652368e-07	-0.515474562700554	1
ENSG00000068885.14	IFT80	3	160398964	3_99	0	0.0075695106723308	4.95460263227387	3.56101687291397e-07	0.364534173539908	2
ENSG00000113810.15	SMC4	3	160398964	3_99	0	0.0074984857183289	5.18207133319611	3.68955808915215e-07	0.93103696598958	2
ENSG00000186432.8	KPNA4	3	160565338	3_99	0	0.00808704530630344	5.32175991696925	4.08641576537723e-07	0.126615059868326	2
ENSG00000163590.13	PPM1L	3	160755120	3_99	0	0.0168647458456168	12.9565889598028	2.07476005842495e-06	-1.78354720358598	1
ENSG00000169251.12	NMD3	3	161099968	3_99	0	0.00789779055550244	5.10451409144388	3.82787208092013e-07	-0.0475155526488944	1
ENSG00000169255.13	B3GALNT1	3	161105484	3_99	0	0.00749001140543715	5.25842342165298	3.73968850555448e-07	0.334543401219826	1
ENSG00000196542.8	SPTSSB	3	161372828	3_99	0	0.00855004055637298	9.22002939929874	7.48510466349109e-07	2.74347680229962	1
ENSG00000114204.14	SERPINI2	3	167473864	3_103	0	0.0140419152911995	5.42796320868771	7.23703446515698e-07	-0.66837563936081	1
ENSG00000114209.14	PDCD10	3	167735203	3_103	0	0.162114758288567	29.1679157969014	4.4897829613133e-05	-3.35744120937297	1
ENSG00000163536.12	SERPINI1	3	167735203	3_103	0	0.162114758288566	29.1679157969013	4.48978296131326e-05	-3.35744120937297	1
ENSG00000013293.5	SLC7A14	3	170585884	3_104	0	0.0176437327727904	15.755396459306	2.63947288077407e-06	-1.51101843428433	1
ENSG00000171757.15	LRRC34	3	169813035	3_104	0	0.0110128593671887	11.6586979272508	1.21912304332923e-06	-1.26447911465853	1
ENSG00000173889.15	PHC3	3	170181879	3_104	0	0.00592094284553735	5.96644378103401	3.35431480075715e-07	0.791668928688787	1
ENSG00000163577.7	EIF5A2	3	170908915	3_104	0	0.00580465918772444	6.91261938054476	3.80992798937705e-07	1.35567010466855	1
ENSG00000075651.15	PLD1	3	171802533	3_105	0	0.0227721142173745	8.85610517423773	1.9148886092484e-06	1.10989630798524	1
ENSG00000144959.9	NCEH1	3	172710612	3_106	0	0.0140597739224499	5.26044216497882	7.02260084427402e-07	-0.397298515774291	1
ENSG00000169760.17	NLGN1	3	173396095	3_106	0	0.0134618910682458	4.84709552582635	6.1956239167147e-07	0.219444805443283	1
ENSG00000177565.16	TBL1XR1	3	177227532	3_109	0	0.00760788089342301	4.73549908711215	3.42079350402235e-07	-0.125129447195898	1
ENSG00000172667.10	ZMAT3	3	179072373	3_110	0	0.0324183536210682	10.8347387437798	3.33508414504398e-06	1.11176631605224	2
ENSG00000121879.3	PIK3CA	3	179148539	3_110	0	0.0277420697534495	9.34320686792802	2.46111677634372e-06	1.09106300200169	1
ENSG00000171121.16	KCNMB3	3	179266891	3_110	0	0.0171077363222888	4.7295620113159	7.68264682290836e-07	-0.0152924984833082	1
ENSG00000171109.18	MFN1	3	179301917	3_110	0	0.0251551321834203	8.40727600787712	2.00807211759288e-06	-0.968615378134285	2
ENSG00000058056.8	USP13	3	179652271	3_110	0	0.0189347013409202	5.69633045714403	1.024120434733e-06	-0.319088377865431	1
ENSG00000114757.18	PEX5L	3	180037536	3_111	0	0.00587638868896245	5.72536656743215	3.19456117064719e-07	-0.773408660675261	1
ENSG00000145075.11	CCDC39	3	180870597	3_111	0	0.00932169009195427	11.4235065493054	1.01109390432818e-06	1.64283905653658	2
ENSG00000205981.6	DNAJC19	3	180990173	3_111	1	0.187155607390281	43.2296729311556	7.68213951529047e-05	6.53142695060581	1
ENSG00000058063.15	ATP11B	3	182793079	3_112	0	0.0104914350812821	4.8091587575244	4.79072683683193e-07	-0.130461173775524	1
ENSG00000176597.11	B3GNT5	3	183253017	3_112	0	0.0127587662512105	6.66856399157977	8.07864270113424e-07	-0.710957698824091	1
ENSG00000114796.15	KLHL24	3	183634546	3_112	0	0.0239487740935418	12.6678635581278	2.88060732829538e-06	-1.94271832965361	1
ENSG00000163872.15	YEATS2	3	183703966	3_112	0	0.0146891036592458	8.00862618070483	1.11699367759094e-06	1.30335931844246	1
ENSG00000180834.7	MAP6D1	3	183825503	3_112	0	0.036815194750259	16.7850793918631	5.86742975284376e-06	2.05078937626724	1
ENSG00000163888.3	CAMK2N2	3	184260993	3_113	0	0.0166280086806488	6.5938386138873	1.04106046174932e-06	0.589106085245229	1
ENSG00000145191.12	EIF2B5	3	184134987	3_113	0	0.111664455549318	24.7126268800747	2.62018081026698e-05	2.4405658401618	1
ENSG00000145198.14	VWA5B2	3	184230875	3_113	0	0.0145720673903161	5.32929481041346	7.37374837351704e-07	-0.299699201136445	1
ENSG00000145194.17	ECE2	3	184258320	3_113	0	0.0184131003914304	7.57424312245129	1.32423041647958e-06	0.74112674500919	1
ENSG00000175166.16	PSMD2	3	184299203	3_113	0	0.0154902236759202	5.88659014912033	8.65802598780288e-07	0.633579661737267	1
ENSG00000114859.15	CLCN2	3	184375739	3_113	0	0.0218900296860923	9.16715523509392	1.90536565670847e-06	1.05314432693028	1
ENSG00000163882.9	POLR2H	3	184362172	3_113	0	0.0142462287436815	5.06213903069691	6.84748956148297e-07	0.334285015058853	1
ENSG00000177383.4	MAGEF1	3	184711626	3_113	0	0.0145523978375463	5.21849451831465	7.21069602001266e-07	0.165627366124523	1
ENSG00000156931.15	VPS8	3	184838695	3_113	0	0.35285241440878	22.7206370381183	7.61221409047418e-05	-3.85928884589722	1
ENSG00000073803.13	MAP3K13	3	185283295	3_113	0	0.013750093512505	4.77111113873277	6.22906096926734e-07	-0.128966921939945	2
ENSG00000090512.11	FETUB	3	186645795	3_114	0	0.0111589610332916	5.32261270318386	5.63957042007364e-07	0.443491619344292	1
ENSG00000163898.9	LIPH	3	185553061	3_114	0	0.011390535579419	5.51778368989153	5.96768942054039e-07	0.296751170507123	1
ENSG00000163904.12	SENP2	3	185582607	3_114	0	0.0118604187808876	5.90195365652522	6.64650316107218e-07	0.598102507592772	2
ENSG00000244405.7	ETV5	3	186112725	3_114	0	0.0191608287569054	10.4670378710981	1.90430050172007e-06	-1.40941902563239	1
ENSG00000058866.14	DGKG	3	186362201	3_114	0	0.0688905697736448	22.7663577899083	1.48919212273062e-05	-2.18801483257949	1
ENSG00000213139.7	CRYGS	3	186546503	3_114	0	0.0133886446056944	7.05422447155459	8.96774572422917e-07	-0.761879577807249	2
ENSG00000156976.16	EIF4A2	3	186783242	3_114	0	0.0160077823032928	8.75427725764319	1.33060411860289e-06	0.966628852655529	1
ENSG00000073849.14	ST6GAL1	3	186930622	3_114	0	0.0263250175314573	13.4993218363757	3.37425591072157e-06	1.48060760347524	1
ENSG00000127241.16	MASP1	3	187291951	3_115	0	0.00905742392674192	4.80768456834628	4.13464338874338e-07	0.0640691940532782	1
ENSG00000136514.2	RTP4	3	187363309	3_115	0	0.0101002786211021	5.84677711742468	5.60721604298158e-07	0.458288472030949	1
ENSG00000145012.13	LPP	3	188152990	3_115	0	0.00902655083168435	4.78563571390741	4.1016525222193e-07	0.287930610642211	1
ENSG00000073282.12	TP63	3	189629575	3_116	0	0.0172714225336132	6.65271224960135	1.090998730107e-06	0.749592115594199	1
ENSG00000163347.5	CLDN1	3	190322608	3_116	0	0.0147284032346122	5.13637687010269	7.18306744410336e-07	-0.330867627356679	1
ENSG00000188729.6	OSTN	3	191198981	3_117	0	0.0136549773199736	14.1718290227357	1.83744472823259e-06	-1.5655362540497	2
ENSG00000152492.13	CCDC50	3	191328981	3_117	0	0.00919741573908006	10.4838620266428	9.15555153062043e-07	-1.26175432820389	2
ENSG00000188958.9	UTS2B	3	191330673	3_117	0	0.0067359789413215	7.46107127299937	4.77198759705108e-07	1.21209346015181	1
ENSG00000127252.5	HRASLS	3	193241004	3_118	0	0.0130488993501477	5.50897905222286	6.82562460116297e-07	-0.469997482545335	2
ENSG00000041802.10	LSG1	3	194656983	3_119	0	0.0303585705181643	10.7062386338888	3.08614007625675e-06	-1.17694024352855	1
ENSG00000173950.15	XXYLT1	3	195271242	3_120	0	0.0137991354588444	4.98312157851666	6.52906147760515e-07	-0.0614251329243029	1
ENSG00000061938.16	TNK2	3	195912286	3_120	0	0.0294768331339156	12.1502193141448	3.40065313871821e-06	1.53797811521062	1
ENSG00000072274.12	TFRC	3	196082264	3_120	0	0.0151908588282297	5.73655458877936	8.27429223101279e-07	-0.186244000096594	1
ENSG00000163958.13	ZDHHC19	3	196207382	3_120	0	0.0223468967019739	10.5785949864288	2.24461886300294e-06	-1.66125907817351	2
ENSG00000163959.9	SLC51A	3	196211306	3_120	0	0.0285090548378042	11.555318053413	3.12796669185723e-06	-2.65790084126158	2
ENSG00000161217.11	PCYT1A	3	196281493	3_121	0	0.00848080411519803	9.72117633094385	7.82804385119678e-07	-1.5041891556057	1
ENSG00000174013.7	FBXO45	3	196568292	3_121	0	0.0071337428735988	8.43481452701781	5.71334415980563e-07	-1.46251575479454	1
ENSG00000180370.10	PAK2	3	196740003	3_121	0	0.0130016576511399	12.5418961572194	1.54831500913722e-06	-1.54445692063962	1
ENSG00000119231.10	SENP5	3	196866918	3_121	0	0.00633310530761622	6.17802194632947	3.71504050389e-07	-0.630554047511917	1
ENSG00000270170.1	NCBP2-AS2	3	196943079	3_121	0	0.10226649717893	32.0062614192749	3.10789061997225e-05	3.02699219096069	1
ENSG00000161267.11	BDH1	3	197540955	3_122	0	0.020296085547441	9.34988914351637	1.80183966573518e-06	-1.27544127089894	1
ENSG00000186001.12	LRCH3	3	197791099	3_122	0	0.0125197867654386	4.75024552632599	5.646903765081e-07	0.0611211956872692	1
ENSG00000182899.14	RPL35A	3	197950388	3_122	0	0.0214829414048955	9.89199000912243	2.01778463077336e-06	-1.20388217420225	1
ENSG00000114473.13	IQCG	3	197959642	3_122	0	0.020724836348055	9.54927117982625	1.87913825219903e-06	-1.28129326919756	1
ENSG00000185621.11	LMLN	3	197959642	3_122	0	0.0131366896434035	5.20756962254749	6.49558726217952e-07	-0.347925885753736	2
ENSG00000186777.11	ZNF732	4	305472	4_1	0	0.0319170900458168	14.8459923369898	4.49914425111766e-06	1.73476794701693	1
ENSG00000131127.13	ZNF141	4	337951	4_1	0	0.0113927767600469	5.02264223378312	5.43324424268163e-07	0.156088375536713	1
ENSG00000182903.15	ZNF721	4	499142	4_1	0	0.0127085841892391	6.06152303287389	7.31435991742055e-07	-0.563549251798101	1
ENSG00000169026.12	MFSD7	4	689228	4_1	0	0.0355575460850891	15.8815372756924	5.36193711979427e-06	-1.95291290025613	1
ENSG00000185619.18	PCGF3	4	705427	4_2	0	0.0122394605652369	5.10004224633256	5.92697980924719e-07	-0.404572095943512	3
ENSG00000178950.16	GAK	4	903615	4_2	0	0.0167997806139811	9.02610658052797	1.43979766375435e-06	1.70422794143784	1
ENSG00000127419.16	TMEM175	4	932335	4_2	0	0.0147123560435536	6.53174131894791	9.12449000823715e-07	-0.494866165743236	1
ENSG00000145214.13	DGKQ	4	982810	4_2	0	0.0131115358221915	5.93996691569306	7.39494568808199e-07	-0.989466292033305	1
ENSG00000127415.12	IDUA	4	987108	4_2	0	0.0127305846474319	5.31782721212148	6.42806067949726e-07	0.305832836237106	1
ENSG00000145217.13	SLC26A1	4	993651	4_2	0	0.0521690657291811	18.4545488646335	9.14142475855456e-06	1.86302827960319	1
ENSG00000127418.14	FGFRL1	4	1006662	4_2	0	0.0168488536181022	8.83737011611659	1.41380918224272e-06	-1.55613248547466	1
ENSG00000178222.12	RNF212	4	1113528	4_2	0	0.0129530132148726	5.78765225605519	7.11820734876945e-07	1.51306782730496	2
ENSG00000159692.15	CTBP1	4	1249829	4_2	0	0.0134621951152174	6.15827578850719	7.87177028031325e-07	-1.53909117739976	1
ENSG00000163945.15	UVSSA	4	1347101	4_2	0	0.0208011365103171	10.69155747001	2.11166701268139e-06	2.09770326310254	2
ENSG00000179979.8	CRIPAK	4	1347765	4_2	0	0.018529227169621	8.63603521412143	1.51938945220478e-06	-1.0688507763777	2
ENSG00000206113.10	CFAP99	4	2419402	4_3	0	0.0152882933777663	4.92185347460777	7.14471789078619e-07	-0.196639594643451	1
ENSG00000174137.12	FAM53A	4	1684252	4_3	0	0.015031061731525	4.76036249553412	6.79402405427465e-07	0.0389280462309045	1
ENSG00000168936.10	TMEM129	4	1719927	4_3	0	0.0151028636767782	4.80571475071677	6.89151472203778e-07	-0.158485155597305	1
ENSG00000013810.18	TACC3	4	1721538	4_3	0	0.0149840314256755	4.73053993757562	6.73033660770677e-07	-0.050665532985226	2
ENSG00000068078.17	FGFR3	4	1793082	4_3	0	0.0258982559202861	9.94840590721091	2.4463658841208e-06	1.12891461114934	1
ENSG00000123933.16	MXD4	4	2262585	4_3	0	0.0178070243638002	6.37406484750155	1.07771822514577e-06	0.639093032087204	1
ENSG00000063978.15	RNF4	4	2485639	4_3	0	0.0208323329002459	7.86993440279703	1.55670534364653e-06	0.971827747152626	1
ENSG00000125386.15	FAM193A	4	2545508	4_3	0	0.0151195038516223	4.8161945879599	6.91415262565014e-07	-0.104211054079838	1
ENSG00000109736.14	MFSD10	4	2934914	4_4	0	0.0132448667026339	5.17819753662778	6.51213810863691e-07	0.386976106802987	1
ENSG00000125388.19	GRK4	4	2964130	4_4	0	0.0144049331858009	5.97681334602387	8.17482262419311e-07	-0.632027245523003	1
ENSG00000197386.10	HTT	4	3074423	4_4	0	0.0571587616487619	19.1803326496175	1.04096551611638e-05	-1.91089964131149	1
ENSG00000175920.16	DOK7	4	3463046	4_4	0	0.0135763044163284	5.41325158919256	6.97809979842493e-07	-0.427711648577439	1
ENSG00000132406.11	TMEM128	4	4247307	4_5	0	0.0164569549821669	8.31849762172219	1.29984561879208e-06	-0.941483308403303	2
ENSG00000168818.9	STX18	4	4542773	4_5	1	0.0861110370640044	19.1381712937968	1.56479213203574e-05	-3.92022277577302	1
ENSG00000163132.6	MSX1	4	4859409	4_6	0	0.0277910518595459	10.9855502451341	2.89883967192853e-06	-1.39947611719632	1
ENSG00000173040.12	EVC2	4	5709677	4_7	0	0.00929153598610866	4.9555400153778	4.37195715675234e-07	0.0288529250671418	1
ENSG00000072832.14	CRMP1	4	5892859	4_7	0	0.0361174424203293	17.9011660851803	6.13897278089454e-06	1.8329931443789	1
ENSG00000013288.8	MAN2B2	4	6591390	4_7	0	0.0206898365283029	12.5714980128657	2.46968456296242e-06	1.37862782610097	1
ENSG00000163993.6	S100P	4	6693258	4_7	0	0.0114631596348602	6.9505435761773	7.56520163341238e-07	-0.702552304046614	2
ENSG00000178988.10	MRFAP1L1	4	6709977	4_7	0	0.00933618460032148	5.00105374293259	4.43331253348405e-07	0.258770328507522	1
ENSG00000109519.12	GRPEL1	4	7060226	4_8	0	0.035556240982892	12.6022718199565	4.25463276707004e-06	-2.05810203176944	2
ENSG00000196526.10	AFAP1	4	7940174	4_9	0	0.0208914240481037	8.91820287990022	1.76906092131464e-06	0.814307698093022	1
ENSG00000170801.9	HTRA3	4	8249604	4_10	0	0.0130064905831049	5.92857595249801	7.32163232281163e-07	-0.717443735367856	2
ENSG00000155275.18	TRMT44	4	8436807	4_10	0	0.0296363536084563	13.7824276940291	3.87835793238789e-06	1.83385823227751	1
ENSG00000087008.15	ACOX3	4	8440275	4_10	0	0.0163847880375179	8.12560758728536	1.26413678567498e-06	-1.18205210935807	1
ENSG00000109667.11	SLC2A9	4	10054458	4_11	0	0.0127579601568842	4.83753930588016	5.86007460470008e-07	0.0536189828581012	1
ENSG00000071127.16	WDR1	4	10117109	4_11	0	0.0403722580984276	15.840608648028	6.07228717573796e-06	2.28362124640986	1
ENSG00000002587.9	HS3ST1	4	11430092	4_12	0	0.0131149096993516	8.93485438751946	1.11262850100812e-06	-0.927886978721484	1
ENSG00000038219.12	BOD1L1	4	13626191	4_13	0	0.0133131195807217	10.5291824612611	1.33098107820132e-06	-1.27767856043227	2
ENSG00000137449.15	CPEB2	4	15002486	4_14	0	0.0153854942692022	6.53086941834633	9.54069143060781e-07	0.890307792768305	2
ENSG00000237765.6	FAM200B	4	15688610	4_15	0	0.0127977142397433	4.74578667607558	5.76684153926171e-07	0.0372180339975845	1
ENSG00000109743.10	BST1	4	15703416	4_15	0	0.0187551801972836	8.38385626701605	1.49300912508794e-06	1.11071038252607	1
ENSG00000004468.12	CD38	4	15728775	4_15	0	0.0208000833892409	9.37056638920589	1.85066714426689e-06	-0.970593434379683	1
ENSG00000137441.7	FGFBP2	4	15969718	4_16	0	0.0469736276125045	18.7207353757936	8.3497678666018e-06	-1.86591440300765	1
ENSG00000169744.12	LDB2	4	16898323	4_16	0	0.017187180683873	9.09482111738233	1.48421289648449e-06	-1.03121943545889	1
ENSG00000151552.11	QDPR	4	17512519	4_17	0	0.0184141229322463	10.2432355285972	1.79095879382007e-06	-1.27219855093635	1
ENSG00000002549.12	LAP3	4	17576630	4_17	0	0.0603756672593606	21.6305053613137	1.24001233820096e-05	-2.90922150036417	1
ENSG00000163257.10	DCAF16	4	17810291	4_17	0	0.0113232331441375	5.61632806768046	6.03837825673761e-07	-0.468428937577294	2
ENSG00000109805.9	NCAPG	4	17810905	4_17	0	0.011057818878194	5.39098862879569	5.66024571598646e-07	0.421098630075956	2
ENSG00000163138.18	PACRGL	4	20695589	4_19	0	0.0102216010035114	4.98494835933888	4.83812388692064e-07	0.0124814147933113	2
ENSG00000185774.14	KCNIP4	4	21949003	4_19	0	0.0100780525691629	4.85063060119466	4.6416481695845e-07	0.34877589109064	1
ENSG00000109618.11	SEPSECS	4	25160758	4_21	0	0.0640154552322617	24.9707049576858	1.51779472201974e-05	2.61353354696701	1
ENSG00000053900.10	ANAPC4	4	25377097	4_21	0	0.00833122801646635	5.46568914869507	4.32365811778656e-07	-0.482336732032133	2
ENSG00000163394.5	CCKAR	4	26489534	4_22	0	0.0151591248922627	11.7053626907717	1.68483122484894e-06	1.65739700943776	1
ENSG00000091490.10	SEL1L3	4	25872920	4_22	0	0.00991719812502634	7.51289177844986	7.07446364902189e-07	-0.664866504368418	1
ENSG00000168214.20	RBPJ	4	26163543	4_22	0	0.0271455471711989	16.9167747990043	4.3602718271418e-06	1.51763369104593	1
ENSG00000109689.15	STIM2	4	26856987	4_22	0	0.0181666701142551	13.0145020167304	2.2449169642345e-06	1.41254441565366	1
ENSG00000197057.9	DTHD1	4	36281691	4_30	0	0.0111104534359812	6.76802452450468	7.13988314752351e-07	-0.746651331121868	1
ENSG00000174145.7	NWD2	4	37243841	4_30	0	0.00917072539190567	4.94572285776946	4.30656356872279e-07	-0.324926503210661	1
ENSG00000154274.14	C4orf19	4	37454331	4_31	0	0.00928926487653126	5.59329981016439	4.9334058252596e-07	0.446184360665519	1
ENSG00000181826.9	RELL1	4	37688382	4_31	0	0.0109895179209586	7.18966752149926	7.50213449488693e-07	-0.74289489038248	1
ENSG00000169299.13	PGM2	4	37826564	4_31	0	0.151226860651978	32.5562979280058	4.67478183226306e-05	-3.23970403449383	1
ENSG00000109787.12	KLF3	4	38664197	4_31	0	0.0574460079495084	23.0145926984255	1.25533762045277e-05	2.26847289808989	1
ENSG00000197712.11	FAM114A1	4	38915293	4_32	0	0.0370226440897034	12.190422413159	4.28532321450777e-06	-1.42283215560036	1
ENSG00000121895.7	TMEM156	4	39033194	4_32	0	0.0174017594390339	4.97337064304143	8.21753162150442e-07	-0.411628029446546	2
ENSG00000157796.17	WDR19	4	39181936	4_32	0	0.0231241394838282	7.6846270869315	1.68727462199632e-06	-0.727123657059342	2
ENSG00000035928.15	RFC1	4	39366034	4_32	0	0.0250553160261591	8.45078015695624	2.0104537448502e-06	1.11850490305494	2
ENSG00000134962.6	KLB	4	39445546	4_32	0	0.0839155540959883	20.1170735386089	1.60289349663126e-05	2.1443397450774	1
ENSG00000163682.15	RPL9	4	39458104	4_32	0	0.0195640119844125	6.08951914946229	1.13119718964839e-06	-0.828957826304904	1
ENSG00000121897.14	LIAS	4	39458104	4_32	0	0.0169906688853048	4.74565629852992	7.65603931063855e-07	0.305027602582715	2
ENSG00000121892.14	PDS5A	4	39978257	4_32	0	0.0184144145845548	5.51228208044284	9.63799611996873e-07	-0.463648038996077	1
ENSG00000078177.13	N4BP2	4	40057256	4_32	0	0.0206916111671843	6.62390449357237	1.30138491226157e-06	-0.897378397041673	1
ENSG00000163694.14	RBM47	4	40630445	4_33	0	0.00976022276827704	4.96678358127849	4.60290873308446e-07	-0.213556734362264	2
ENSG00000163697.16	APBB2	4	41216614	4_33	0	0.0100904951462547	5.28282596948491	5.0614643084369e-07	0.351897210265295	1
ENSG00000154277.12	UCHL1	4	41256745	4_33	0	0.0179887854094768	10.7818222202283	1.84158345432704e-06	1.27405062301045	1
ENSG00000064042.17	LIMCH1	4	41359205	4_33	0	0.0095221490212325	4.73228857553461	4.27861875726055e-07	0.108115344864359	1
ENSG00000109133.12	TMEM33	4	41933237	4_33	0	0.016546212043256	9.98556715539076	1.56880411254741e-06	-1.34468314783993	3
ENSG00000182308.6	DCAF4L1	4	41981527	4_33	0	0.0148251110226524	8.93996322266721	1.25843585440733e-06	-1.60726347949032	1
ENSG00000014824.13	SLC30A9	4	41990441	4_33	0	0.0133249351119427	7.92519941735852	1.00270388713713e-06	0.75216323347955	1
ENSG00000178343.4	SHISA3	4	42396886	4_34	0	0.02233702276573	11.0020506740467	2.33343831420931e-06	1.41132239084766	2
ENSG00000163281.11	GNPDA2	4	44726513	4_35	0	0.0332387548951449	13.3475544039214	4.21253811581643e-06	-1.92442875973379	1
ENSG00000151834.15	GABRA2	4	46472836	4_36	0	0.0178973396576623	15.790519894292	2.68338078884158e-06	1.39368048140911	1
ENSG00000109158.10	GABRA4	4	46994452	4_36	0	0.00607654736891372	5.04778272930387	2.91242625786661e-07	0.048300415722765	1
ENSG00000169019.10	COMMD8	4	47464004	4_37	0	0.0144191630276964	7.21978770681459	9.88466320761104e-07	-0.758126752528202	2
ENSG00000145244.11	CORIN	4	47837912	4_37	0	0.0138327389462836	6.82479275241445	8.96385959728037e-07	-0.862626924847491	1
ENSG00000198515.13	CNGA1	4	48006903	4_37	0	0.0191170540868779	9.90544983738401	1.7980119285984e-06	-1.38280043228848	3
ENSG00000135605.12	TEC	4	48269686	4_38	0	0.0132756929043463	5.58794330099839	7.04379301078199e-07	1.03559382165544	1
ENSG00000109171.14	SLAIN2	4	48340926	4_38	0	0.013214300517299	6.02832714978245	7.56377129966557e-07	-1.1037038357475	1
ENSG00000145248.6	SLC10A4	4	48482870	4_38	0	0.0133697963783014	6.09291888927726	7.73477324855612e-07	0.906296524772525	1
ENSG00000075539.13	FRYL	4	48780630	4_38	0	0.0225288042069149	12.266017115805	2.62385060484094e-06	-2.22136035231026	1
ENSG00000109180.14	OCIAD1	4	48804745	4_38	0	0.0212798682992592	12.0748484297783	2.43976513339789e-06	2.57848971734698	2
ENSG00000128045.6	RASL11B	4	52862207	4_38	0	0.0128753969240292	4.73426558053126	5.78776168300855e-07	-0.130973221086792	1
ENSG00000184178.15	SCFD2	4	53365943	4_39	0	0.00991680489772551	6.65565950665186	6.26700818408615e-07	0.876018346680487	1
ENSG00000109255.11	NMU	4	55639293	4_40	0	0.014787512499016	4.9565964092461	6.95946859552066e-07	0.168489738688816	1
ENSG00000157404.15	KIT	4	54657574	4_40	0	0.0154153400972916	5.3523074267095	7.83414414326009e-07	0.375191451682131	1
ENSG00000134851.12	TMEM165	4	55395772	4_40	0	0.0174664273813185	6.54176814332277	1.08491728119381e-06	0.541382483668305	1
ENSG00000134852.14	CLOCK	4	55546918	4_40	0	0.0202141387321632	7.93429616830377	1.52286374112842e-06	1.06194357073165	1
ENSG00000174799.10	CEP135	4	55948979	4_41	0	0.00652423287397785	5.26860740242386	3.26379361694837e-07	-0.345863406186961	1
ENSG00000109265.13	KIAA1211	4	56048895	4_41	0	0.00652514266086191	5.26992943099061	3.26506782790108e-07	-0.41898841018078	1
ENSG00000157426.13	AASDH	4	56387660	4_41	0	0.00857306633748167	7.85968686482554	6.39792028750856e-07	0.997577705961033	1
ENSG00000174780.15	SRP72	4	56466348	4_41	0	0.0116819865141633	10.7983641390033	1.1977662341372e-06	-1.44196424786929	1
ENSG00000171476.21	HOPX	4	56682090	4_41	0	0.00827145754303982	7.5197614430765	5.90586485787758e-07	-0.785788675464623	1
ENSG00000128040.10	SPINK2	4	56821841	4_41	0	0.0107613631247988	10.0184060370046	1.02367786414367e-06	1.08613967524131	2
ENSG00000084093.16	REST	4	56907742	4_41	0	0.00671191846079899	5.53759241149416	3.52910886411516e-07	0.39552842565427	1
ENSG00000163453.11	IGFBP7	4	57087112	4_41	0	0.0117779612791477	10.8761356615893	1.216304000161e-06	-1.19995502059071	3
ENSG00000145241.10	CENPC	4	67544291	4_47	0	0.0150532585931421	5.58188936809846	7.97827760651519e-07	-0.469990719095211	1
ENSG00000035720.7	STAP1	4	67558069	4_47	0	0.0183794871957939	7.48294195391155	1.30587967706172e-06	0.767434249246616	1
ENSG00000033178.12	UBA6	4	67700749	4_47	0	0.0178504513084357	7.2046790230615	1.2211281271394e-06	0.606537602563351	1
ENSG00000173597.8	SULT1B1	4	69787749	4_48	0	0.0165880077552043	6.90372893537038	1.08736501946251e-06	-0.762115567416395	1
ENSG00000132467.3	UTP3	4	70688558	4_49	0	0.0256444233152796	8.2661114245225	2.0127581281616e-06	-0.950904436241532	1
ENSG00000080493.15	SLC4A4	4	71186607	4_49	0	0.0228499544962985	7.16397575827593	1.55430714682382e-06	0.716949900992937	1
ENSG00000156140.9	ADAMTS3	4	72569687	4_50	0	0.0877088842983093	25.7577648142975	2.14510797193289e-05	2.68445134294405	1
ENSG00000163735.6	CXCL5	4	73998970	4_51	0	0.0226668731332087	15.797431056035	3.39997308701035e-06	-1.74280249531955	1
ENSG00000163734.4	CXCL3	4	74038579	4_51	0	0.00722781120690041	4.926943017602	3.38128467672985e-07	-0.0695615166736358	1
ENSG00000124882.3	EREG	4	74365213	4_51	0	0.00807006253993492	5.9727439504574	4.57665519808667e-07	0.289033570288494	1
ENSG00000174808.11	BTC	4	74794307	4_51	0	0.0226496231388671	15.7901563545209	3.39582113915652e-06	-1.67912582628804	1
ENSG00000174792.10	C4orf26	4	75555670	4_51	0	0.0100724774618356	8.07696190437012	7.72470202072512e-07	-0.674782650746404	2
ENSG00000138769.10	CDKL2	4	75621284	4_51	0	0.00826264809757948	6.19658985762105	4.86149009652224e-07	-0.464500080803134	1
ENSG00000138757.14	G3BP2	4	75628069	4_51	0	0.00711348654322219	4.77570226072478	3.22564934447117e-07	0.0711256125827756	1
ENSG00000138755.5	CXCL9	4	76007275	4_51	0	0.016649427363137	12.855911437206	2.03235499782263e-06	1.61407329362318	1
ENSG00000156219.16	ART3	4	76013587	4_51	0	0.00743117589767817	5.19019101140164	3.66216813348846e-07	-0.241359195858391	1
ENSG00000138750.14	NUP54	4	76147943	4_51	0	0.00713229281778316	4.80074830917805	3.25113871185697e-07	-0.0573078198502835	2
ENSG00000118804.8	STBD1	4	76273650	4_52	0	0.00915675957219309	5.17423704085529	4.4986844179198e-07	0.682596501359936	2
ENSG00000163749.17	CCDC158	4	76421795	4_52	0	0.00998917188611148	6.00043570021463	5.69127628714974e-07	-0.757740966329326	1
ENSG00000138758.11	SEPT11	4	76951282	4_52	0	0.0149644938891895	9.84260901860154	1.39852316330109e-06	1.20548904612804	1
ENSG00000118816.9	CCNI	4	77076318	4_52	0	0.0103045681785152	6.29568795714008	6.15985356586785e-07	0.631964185712622	1
ENSG00000169288.17	MRPL1	4	77813775	4_52	0	0.00904778141182849	5.06056705367643	4.34749088679668e-07	0.350413373403481	1
ENSG00000138759.18	FRAS1	4	78057258	4_52	0	0.0147827142957568	9.72631102019991	1.36521085629509e-06	0.996153698349479	1
ENSG00000138772.12	ANXA3	4	78543613	4_53	0	0.0450006498579039	21.268106920303	9.08751241631077e-06	2.23229401637815	2
ENSG00000138756.17	BMP2K	4	78776127	4_53	0	0.008559816979405	5.64228906404054	4.58582215130228e-07	0.721680060107548	1
ENSG00000163297.16	ANTXR2	4	80125432	4_54	0	0.166112865144217	29.7752628009625	4.6963047288117e-05	2.8339263760918	1
ENSG00000152784.15	PRDM8	4	80183489	4_54	0	0.0435405453523459	16.602878124009	6.86395837309753e-06	1.99583957738537	2
ENSG00000138669.9	PRKG2	4	81213582	4_55	0	0.0174255728752568	5.38757126637735	8.91409974770676e-07	-0.408344566514339	1
ENSG00000138670.17	RASGEF1B	4	82044284	4_55	0	0.0168067680929384	5.04317908747375	8.04796344160808e-07	0.0503180940429536	1
ENSG00000152795.17	HNRNPDL	4	82430452	4_55	0	0.0221861247497427	7.69049193428134	1.6200669727953e-06	-1.01334383006663	1
ENSG00000145293.15	ENOPH1	4	82430452	4_55	0	0.0221861247497426	7.69049193428133	1.62006697279529e-06	-1.01334383006663	1
ENSG00000145284.11	SCD5	4	82798853	4_56	0	0.0354853203722205	12.4840772549682	4.2063225749074e-06	1.89385598844403	1
ENSG00000138674.16	SEC31A	4	82901181	4_56	0	0.0313196513505752	11.2868216591807	3.35649479881559e-06	1.59436054056115	2
ENSG00000145287.10	PLAC8	4	83231820	4_56	0	0.0268736231408795	9.82146687447397	2.50610911216739e-06	1.15371741610499	1
ENSG00000173085.13	COQ2	4	83284465	4_56	0	0.0250189162846757	9.13786371893121	2.17075378762144e-06	-0.929644424008175	1
ENSG00000163322.13	FAM175A	4	83522904	4_56	0	0.0160197319807642	4.88631563490716	7.43248702450012e-07	-0.327375694181729	1
ENSG00000163623.9	NKX6-1	4	84126383	4_57	0	0.0191521012378877	8.74681594611629	1.59061038482681e-06	1.27331718749334	1
ENSG00000163624.5	CDS1	4	84583243	4_57	0	0.0471449706504674	17.3760666622111	7.77829196158783e-06	2.16927675956391	1
ENSG00000138639.17	ARHGAP24	4	85472147	4_57	0	0.0135039693899593	5.41991662035017	6.94946620115653e-07	0.485836476755493	2
ENSG00000029559.6	IBSP	4	87798866	4_59	0	0.0125655788092622	6.34564450327042	7.57104161695113e-07	0.465354498088825	1
ENSG00000145283.7	SLC10A6	4	86848776	4_59	0	0.0135489145736216	7.06205349416083	9.08516678124642e-07	-0.831521221449191	2
ENSG00000172493.20	AFF1	4	86937253	4_59	0	0.0119222897068523	5.84615335077402	6.61800774023559e-07	-0.570908217180034	1
ENSG00000145332.13	KLHL8	4	87240203	4_59	0	0.0388780098029143	17.1310248971476	6.32389671172329e-06	2.00981533549	1
ENSG00000170509.11	HSD17B13	4	87299394	4_59	0	0.0302838814777213	14.7344672723668	4.23685277458478e-06	-2.2135243756941	1
ENSG00000170502.12	NUDT9	4	87422374	4_59	0	0.0106725161119104	4.79388623892074	4.85793768620247e-07	-0.0141574717816895	2
ENSG00000152583.12	SPARCL1	4	87530377	4_59	0	0.0131322206278119	6.76506256081733	8.43543307977775e-07	-0.807790336797684	2
ENSG00000118785.13	SPP1	4	87975269	4_59	0	0.0157046658893087	8.46702282344094	1.26257396189912e-06	1.00740501008533	1
ENSG00000118762.7	PKD2	4	88007247	4_59	0	0.0176262995460681	9.56625859212691	1.6010343861446e-06	1.06848409577111	1
ENSG00000118777.10	ABCG2	4	88231566	4_59	0	0.024621121247995	12.754505525146	2.98173367318827e-06	1.47400477894336	1
ENSG00000163644.14	PPM1K	4	88284457	4_59	0	0.0114521692184386	5.46379398826138	5.94127246323106e-07	-0.455372303038993	2
ENSG00000138642.14	HERC6	4	88378366	4_60	0	0.0139659256542328	4.79951611315276	6.36450418851325e-07	-0.13638539410837	3
ENSG00000177432.6	NAP1L5	4	88698617	4_60	0	0.0138645407675644	4.73021051252871	6.22706436602632e-07	-0.0307659111776914	1
ENSG00000138640.14	FAM13A	4	89111370	4_60	0	0.0176796604675286	7.04412960090508	1.18249320755492e-06	0.75071548777653	1
ENSG00000185477.4	GPRIN3	4	89308234	4_60	0	0.0217417102556682	9.01603668891431	1.86125882892619e-06	0.985122021080203	1
ENSG00000145335.15	SNCA	4	89838486	4_61	0	0.0153023707844401	7.24979210211412	1.05337175845208e-06	0.820834132547757	1
ENSG00000138722.9	MMRN1	4	89880024	4_61	0	0.0250070148727234	11.9328223968808	2.83336435511845e-06	-1.50277156675367	1
ENSG00000163104.17	SMARCAD1	4	94208087	4_63	0	0.0714478684140799	26.2907993318964	1.78357125198571e-05	3.14515793019089	1
ENSG00000182168.14	UNC5C	4	95549464	4_64	0	0.0101522789198526	5.10194447156807	4.91809218832099e-07	0.178462395996674	1
ENSG00000138698.14	RAP1GDS1	4	98261793	4_65	0	0.0109351380994177	4.751858966996	4.93384170161393e-07	0.0578743260795635	1
ENSG00000168785.7	TSPAN5	4	98658328	4_66	0	0.0168049009495164	6.39554476586812	1.02049503701753e-06	0.58496729815655	1
ENSG00000164024.11	METAP1	4	98995270	4_66	0	0.0181589462452699	7.13371801361364	1.22999679008454e-06	0.973949323698032	1
ENSG00000197894.10	ADH5	4	99090537	4_66	0	0.0178321046793756	6.96068720688564	1.17856114732121e-06	-0.733486675280346	1
ENSG00000138823.13	MTTP	4	99563657	4_66	0	0.0142683927710152	4.83810907742618	6.55462889399065e-07	0.2345504544733	2
ENSG00000109270.12	LAMTOR3	4	99894047	4_67	0	0.0235236979407777	24.035322832433	5.36849991662614e-06	2.28646049428365	2
ENSG00000164031.16	DNAJB14	4	99946887	4_67	0	0.00988182914856273	16.4323057463465	1.541818472648e-06	-1.9781021060221	2
ENSG00000164032.11	H2AFZ	4	99949995	4_67	0	0.033322283861004	27.6697195720105	8.75461222139532e-06	2.70841442050072	1
ENSG00000164035.9	EMCN	4	100879981	4_67	0	0.00312050666857089	5.26575708833541	1.56021099045036e-07	0.307605605778696	1
ENSG00000109332.19	UBE2D3	4	102868653	4_68	0	0.076760614868571	22.2594298156883	1.62236988860027e-05	-4.42477472941555	1
ENSG00000145354.9	CISD2	4	102868625	4_68	0	0.0346890645567355	21.6703298489086	7.13765425752998e-06	-4.24358179785591	2
ENSG00000164037.16	SLC9B1	4	103020065	4_68	0	0.0130195648532799	10.8873825404161	1.34591411788502e-06	0.684808899381153	1
ENSG00000164039.14	BDH2	4	103099265	4_68	0	0.00738960488193596	6.56936511415402	4.60937470506203e-07	0.237221231981055	2
ENSG00000138778.11	CENPE	4	103198600	4_68	0	0.0132559009385717	17.9219449474756	2.25575425710963e-06	3.04019453737496	1
ENSG00000138777.19	PPA2	4	105465603	4_69	0	0.0158389332477975	10.2051243846097	1.53476408508805e-06	-1.3414874037683	2
ENSG00000168743.12	NPNT	4	105894642	4_69	0	0.012780559832973	8.1640235844308	9.90721357209789e-07	0.960687362530405	1
ENSG00000164022.16	AIMP1	4	106315491	4_69	0	0.00903521526152418	4.86938527312535	4.17743824740151e-07	0.361739064844564	1
ENSG00000138801.8	PAPSS1	4	107719719	4_70	0	0.0175022787725072	4.89855751833691	8.14067104095156e-07	0.0843809651227742	2
ENSG00000155016.17	CYP2U1	4	107931440	4_71	0	0.0226843347158228	15.3924550918924	3.31536492719913e-06	-1.74035392361758	1
ENSG00000138796.16	HADH	4	107989895	4_71	0	0.00901514031830064	6.61164297832324	5.65951586472314e-07	0.522237584267467	1
ENSG00000164089.8	ETNPPL	4	108762629	4_71	0	0.00826625390192604	5.788455635881	4.54327313338908e-07	0.456359923195843	1
ENSG00000138802.11	SEC24B	4	109433817	4_71	0	0.0123037705818316	9.56598394997117	1.11754564186491e-06	-1.24181512326473	1
ENSG00000138794.9	CASP6	4	109703334	4_71	0	0.00926844503972557	6.87473936065626	6.05007158573849e-07	-0.993377469583759	1
ENSG00000123739.10	PLA2G12A	4	109729990	4_71	0	0.0102128756408728	7.79612157243292	7.56003912915011e-07	1.19938838329333	1
ENSG00000205403.12	CFI	4	109801730	4_71	0	0.00775736236777247	5.18542483913829	3.819405942768e-07	0.113572215098347	1
ENSG00000109534.16	GAR1	4	109818684	4_71	0	0.00850196281778348	6.05535144630335	4.88827862711811e-07	1.08495168091869	1
ENSG00000170522.9	ELOVL6	4	110200389	4_71	0	0.012189919615492	9.47753526334367	1.09696721370659e-06	1.00985507558836	1
ENSG00000138792.9	ENPEP	4	110365925	4_72	0	0.013052689621073	6.99674894098789	8.67148942092388e-07	-0.890364838663593	1
ENSG00000174749.5	C4orf32	4	112143851	4_72	0	0.0185517518316681	10.3433263936824	1.82197558223227e-06	-1.24007339357152	1
ENSG00000145365.10	TIFA	4	112286121	4_72	0	0.016727773578411	9.35737738488119	1.48624252437414e-06	-1.14375671774078	1
ENSG00000138658.15	ZGRF1	4	112636749	4_72	0	0.0145077157483445	8.00200484570375	1.10228841905795e-06	-0.807085600792044	2
ENSG00000174720.15	LARP7	4	112637446	4_72	0	0.0112585957037979	5.59126260017383	5.97711360727729e-07	0.379100251719377	1
ENSG00000145362.17	ANK2	4	112818317	4_72	0	0.0557578741817131	20.8976464980473	1.1063715073701e-05	2.26590025504849	1
ENSG00000174599.5	TRAM1L1	4	117086000	4_75	0	0.0920754476916675	20.6930784894273	1.8091156934549e-05	-2.82813871696372	1
ENSG00000164100.8	NDST3	4	118033455	4_76	0	0.0105209676514885	6.01107948307394	6.00489686396885e-07	-0.378980172310809	1
ENSG00000164099.3	PRSS12	4	118353500	4_76	0	0.00979335411614712	5.24777482304462	4.87982274291928e-07	0.678524533820283	1
ENSG00000145388.14	METTL14	4	118685363	4_76	0	0.011554953561106	6.56400137503149	7.20168737191409e-07	-1.08684166984346	1
ENSG00000150961.14	SEC24D	4	118838941	4_76	0	0.00919007246313164	4.91551014854924	4.28928525593218e-07	0.357609696355119	1
ENSG00000172403.10	SYNPO2	4	118851058	4_76	0	0.0148042213433245	8.72098625671952	1.22588171895181e-06	1.39171114383962	1
ENSG00000172399.5	MYOZ2	4	119135910	4_77	0	0.0172124363402187	8.50522465876236	1.39003435308499e-06	-0.911377171258192	1
ENSG00000145390.11	USP53	4	119212999	4_77	0	0.0128143186699009	5.69732406228953	6.93208436353447e-07	-0.442057705834021	1
ENSG00000164096.12	C4orf3	4	119304800	4_77	0	0.0272146566733701	12.8770116058254	3.32747915675896e-06	-1.95481637884573	1
ENSG00000186867.10	QRFPR	4	121382324	4_78	0	0.0086384773136462	5.63543449987723	4.62234120280755e-07	-0.534022989159844	1
ENSG00000164109.13	MAD2L1	4	120066840	4_78	0	0.0222133942765873	14.6211949492676	3.08386380488547e-06	1.56765830479688	2
ENSG00000138738.10	PRDM5	4	120922456	4_78	0	0.00785224752119884	4.72980295956386	3.52642317220174e-07	-0.0548552917027402	2
ENSG00000050730.15	TNIP3	4	121229515	4_78	0	0.0239088109729116	15.3234616877367	3.47866223193328e-06	-1.75347713754183	1
ENSG00000164111.14	ANXA5	4	121695011	4_78	0	0.0141727526679182	10.3396769569122	1.39142106929955e-06	-1.13337564482805	2
ENSG00000164112.12	TMEM155	4	121765802	4_79	0	0.0131310032068697	5.01964910913571	6.25847704565427e-07	-0.291797094852054	1
ENSG00000123737.12	EXOSC9	4	121801308	4_79	0	0.0130000268060022	4.92432309233973	6.07838472073455e-07	-0.00469195759822231	1
ENSG00000138741.10	TRPC3	4	121949536	4_79	0	0.0861362950946755	23.0994406499999	1.88923093521557e-05	2.40258391330579	2
ENSG00000138685.13	FGF2	4	122826931	4_79	0	0.0181171808102216	8.08338308253915	1.3905326047271e-06	1.35373168743863	2
[truncated: 5,744 more rows]
