# Supplementary material for: Adjusting for genetic confounders in transcriptome-wide association studies improves discovery of risk genes of complex traits
Source: Nat Genet. 2024 Jan 26;56(2):336–47. doi: 10.1038/s41588-023-01648-9 (PMC10864181; doi:10.1038/s41588-023-01648-9)
Supplement: Supplementary file 5 — cTWAS results of all analyzed genes across all tissues for IBD, SCZ, and SBP. Results are stored separately for each combination of traits and tissues. Column legends for each set of results are the same as in Supplementary Table 1. [file 41588_2023_1648_MOESM5_ESM.zip › SCZ_Brain_Anterior_cingulate_cortex_BA24.csv]

id	genename	chrom	pos	region_tag	cs_index	PIP	tau2	PVE	z	num_eqtl
ENSG00000131591.17	C1orf159	1	1095253	1_1	0	0.0161147963190692	4.726786077979	7.23249538449681e-07	-0.0485703549403233	1
ENSG00000186891.13	TNFRSF18	1	1197586	1_1	0	0.0182129486373969	5.88857272142672	1.01832804005888e-06	-0.54362015238634	1
ENSG00000008130.15	NADK	1	1755713	1_1	0	0.0174880009053395	5.50287040409024	9.13748861625706e-07	0.124966884534486	1
ENSG00000169885.9	CALML6	1	1915143	1_1	0	0.149359033503539	26.2534625256556	3.72319241625676e-05	2.94543239370131	1
ENSG00000178821.12	TMEM52	1	1919746	1_1	0	0.0176208725735995	5.57477771026277	9.32722304436877e-07	0.530683129007157	1
ENSG00000162585.16	FAAP20	1	2207868	1_2	0	0.00772087297479052	6.2450142747934	4.57822612862316e-07	0.433929337735894	2
ENSG00000116151.13	MORN1	1	2343937	1_2	0	0.0842552317447027	27.189473028028	2.17517931502008e-05	-2.23757335980996	2
ENSG00000157916.19	RER1	1	2392128	1_2	0	0.0131504619591756	10.2726584517854	1.28268865901183e-06	-0.871924918873252	1
ENSG00000157911.9	PEX10	1	2409065	1_2	0	0.156673551275017	33.4367248048056	4.97412637742299e-05	-3.15582634346069	2
ENSG00000149527.17	PLCH2	1	2425928	1_2	0	0.0129209275436617	9.52777725327934	1.16891433128022e-06	0.655135261416441	2
ENSG00000157881.13	PANK4	1	2524061	1_2	0	0.0090079193773086	7.26554442562213	6.2142690155774e-07	-0.951782427535638	1
ENSG00000157870.14	FAM213B	1	2586971	1_2	0	0.0409423617599936	20.4826524755542	7.96262906111366e-06	2.06984788173963	1
ENSG00000142606.15	MMEL1	1	2633366	1_2	0	0.00927777332079693	8.48073399052067	7.47092876412658e-07	1.54188673416257	1
ENSG00000215912.12	TTC34	1	2801395	1_2	0	0.0344051460605398	19.8283544892026	6.4775008293091e-06	1.95026061326778	1
ENSG00000130762.14	ARHGEF16	1	3454845	1_2	0	0.011878268651765	9.78720280247473	1.10384762563951e-06	-1.05210778530031	1
ENSG00000116213.15	WRAP73	1	3655191	1_2	0	0.0169716726967306	13.0936437037049	2.11000052552163e-06	-1.36834233781227	1
ENSG00000116198.12	CEP104	1	3856515	1_3	0	0.0255591601971193	7.03479407435339	1.70724309899679e-06	-0.777966158166291	2
ENSG00000169598.15	DFFB	1	3880655	1_3	0	0.0264140156148308	7.34822295019323	1.84295254132876e-06	-0.783738296039368	2
ENSG00000198912.10	C1orf174	1	3898178	1_3	0	0.0534520132107604	14.0981767781584	7.15524346639471e-06	-1.5707595124219	1
ENSG00000069424.14	KCNAB2	1	5991653	1_5	0	0.0228218992706517	5.15415946944367	1.1168813330724e-06	-0.441849382513792	1
ENSG00000116251.9	RPL22	1	6208961	1_5	0	0.022031600523391	4.76119003721127	9.95999135150571e-07	-0.144064288292482	2
ENSG00000116237.15	ICMT	1	6236149	1_5	0	0.0313047464418018	7.7353796287184	2.2992660125345e-06	-0.629236297757196	1
ENSG00000187017.15	ESPN	1	6424615	1_5	0	0.0282562092087169	7.47968974506144	2.00675742278386e-06	-1.07319937451256	2
ENSG00000215788.9	TNFRSF25	1	6466259	1_5	0	0.0690299306718282	16.8432482985114	1.10397867632753e-05	2.17614202432327	1
ENSG00000171680.21	PLEKHG5	1	6508327	1_5	0	0.0414781230228322	16.3969037898016	6.45770706419543e-06	-3.04812977129895	1
ENSG00000173662.20	TAS1R1	1	6554687	1_5	0	0.0223387147487563	5.34159785931563	1.13299180464706e-06	0.86135671244782	1
ENSG00000204859.12	ZBTB48	1	6580056	1_5	0	0.0520037110320751	15.0361542618573	7.424522126012e-06	-2.20848645781369	1
ENSG00000007923.15	DNAJC11	1	6701642	1_5	1	0.266118110108987	29.8508847977462	7.54273822846741e-05	4.91692799881972	1
ENSG00000049245.12	VAMP3	1	7771004	1_6	0	0.0187515011684493	7.02151396508093	1.25015597828005e-06	0.940985543318056	2
ENSG00000116288.12	PARK7	1	7954508	1_6	0	0.019942370894568	6.91833043512868	1.31001264274401e-06	-0.484600165271514	1
ENSG00000116285.12	ERRFI1	1	8026467	1_6	0	0.0152949236817742	4.80217876570634	6.97401752100449e-07	-0.0614091559817941	1
ENSG00000142599.17	RERE	1	8778469	1_6	0	0.0293609723686773	23.0094518425342	6.41466681637572e-06	4.49361352280572	1
ENSG00000180758.11	GPR157	1	9128930	1_6	0	0.0177229010221852	6.27792112263331	1.05644785014448e-06	-0.661932166142599	1
ENSG00000049239.12	H6PD	1	9259182	1_6	0	0.0545664762105124	16.8813492231162	8.74642265125166e-06	1.78661526361272	1
ENSG00000171603.16	CLSTN1	1	9824341	1_7	0	0.0584417194234874	11.4303478376448	6.34278263203349e-06	-1.41540131228769	1
ENSG00000162444.11	RBP7	1	9997145	1_7	0	0.0442691087918721	8.75643815680929	3.68065965355486e-06	-1.03765821270431	2
ENSG00000130939.18	UBE4B	1	10033313	1_7	0	0.0453480170060375	8.98753530756234	3.86986938576216e-06	-1.72794939323178	1
ENSG00000142657.20	PGD	1	10398376	1_7	0	0.0447200013640746	8.85374345252319	3.75946580142049e-06	1.20110797501412	2
ENSG00000175279.21	CENPS	1	10429947	1_7	0	0.0290230438779244	4.7173496195935	1.29998523516371e-06	0.0350596707923747	2
ENSG00000160049.11	DFFA	1	10455389	1_7	0	0.0290119266622303	4.71369469481748	1.29848045722658e-06	-0.0588510483152138	1
ENSG00000204624.7	DISP3	1	11478999	1_8	0	0.0497760133442914	10.8667028142877	5.13588507465422e-06	-1.61792234878354	2
ENSG00000162441.11	LZIC	1	10795996	1_8	0	0.0265853122870345	4.86471363210422	1.22799456025071e-06	0.18311631005791	1
ENSG00000175262.14	C1orf127	1	10982502	1_8	0	0.0267711572371776	4.9310989102372	1.25345358132546e-06	0.343569523605867	1
ENSG00000120948.16	TARDBP	1	11012522	1_8	0	0.0744153135304677	14.7555131562933	1.04259114095265e-05	-1.72648926926805	2
ENSG00000116649.9	SRM	1	11059078	1_8	0	0.0271376933687074	5.06069447286734	1.3040085724889e-06	-0.135349453005676	2
ENSG00000171824.13	EXOSC10	1	11099932	1_8	0	0.0298597169027769	5.97225378360142	1.69325098511059e-06	0.553956755364374	1
ENSG00000198793.12	MTOR	1	11262099	1_8	0	0.0267857670220349	4.93629404197777	1.25545891643096e-06	0.0921963225793748	1
ENSG00000116663.10	FBXO6	1	11663828	1_8	0	0.026822567903485	4.94938165974715	1.26051696432548e-06	0.251666857113655	2
ENSG00000011021.21	CLCN6	1	11805747	1_9	0	0.0798372963645273	15.8517053951456	1.20165337503125e-05	-2.13008263555228	1
ENSG00000175206.10	NPPA	1	11847546	1_9	0	0.0532655516600024	11.9308981685798	6.03416199271459e-06	-1.57437904165249	1
ENSG00000116685.15	KIAA2013	1	11926172	1_9	0	0.0413032316496551	9.48628394358764	3.720296466097e-06	1.15547347853674	2
ENSG00000083444.16	PLOD1	1	11935119	1_9	0	0.318970976802443	29.9847010751964	9.08130556133297e-05	-3.44867524505726	1
ENSG00000116688.16	MFN2	1	11980422	1_9	0	0.0251426699990873	4.74455386982274	1.13267202417294e-06	0.218148133439007	1
ENSG00000116691.10	MIIP	1	12023126	1_9	0	0.0251317458283074	4.74041368244962	1.13119193099332e-06	0.148168058126963	1
ENSG00000162493.16	PDPN	1	13586482	1_10	0	0.0278899005360368	6.11970916675176	1.62059742845648e-06	0.59264928591876	1
ENSG00000142621.19	FHAD1	1	15214911	1_11	0	0.0120311270219957	5.41188492401971	6.18233112566747e-07	0.357932166740332	3
ENSG00000215704.9	CELA2B	1	15466305	1_11	0	0.0117197049691217	5.16348152686974	5.74588200577521e-07	-0.434296269693509	1
ENSG00000132906.17	CASP9	1	15526781	1_11	0	0.0149900389270693	7.49596182511321	1.06690935599112e-06	0.948659836406149	1
ENSG00000116771.5	AGMAT	1	15585452	1_11	0	0.0143562521534539	7.08631203250618	9.6595911787836e-07	0.88817447631084	1
ENSG00000197312.11	DDI2	1	15593959	1_11	0	0.0574264969559205	20.321769740894	1.10808033590114e-05	-2.01501583424051	2
ENSG00000116786.11	PLEKHM2	1	15684135	1_11	0	0.0179499289896731	9.20594012365643	1.56901927023695e-06	1.0746705724195	1
ENSG00000162461.7	SLC25A34	1	15735471	1_11	0	0.013604089105549	6.57614146887009	8.4945037423047e-07	-0.590922946242543	1
ENSG00000162458.12	FBLIM1	1	15756481	1_11	0	0.011508823554085	4.99151594864806	5.4545734176866e-07	-0.275272675787668	1
ENSG00000233954.6	UQCRHL	1	15809022	1_11	0	0.015538070351423	7.83652892265644	1.1561607485064e-06	-1.10019479677428	1
ENSG00000186510.11	CLCNKA	1	16018713	1_11	0	0.0312566456264468	14.485521398191	4.29906387376866e-06	1.56474878539789	2
ENSG00000173641.17	HSPB7	1	16020012	1_11	0	0.116987170321279	27.2709374495242	3.02925407264516e-05	2.64772694960245	1
ENSG00000184908.17	CLCNKB	1	16043565	1_11	0	0.0132064691961422	6.29500800509538	7.89369616862841e-07	-0.867004741075574	1
ENSG00000185519.8	FAM131C	1	16073889	1_11	0	0.0172698088415416	8.83923453238124	1.44943780436181e-06	-1.16975741817124	1
ENSG00000142627.12	EPHA2	1	16156481	1_11	0	0.0119732288078388	5.36619253836783	6.10063342342195e-07	-0.497510375165982	1
ENSG00000142632.16	ARHGEF19	1	16200034	1_11	0	0.104026340392152	26.1101453901065	2.57899207356748e-05	3.01381350508568	3
ENSG00000132881.11	RSG1	1	16237140	1_11	0	0.013464390894034	6.47832939072355	8.28222708910262e-07	-0.923291306527981	1
ENSG00000037637.10	FBXO42	1	16352580	1_11	0	0.0543554710193369	19.7914794703531	1.02145425167643e-05	-2.51758758554463	2
ENSG00000183888.4	C1orf64	1	16003338	1_11	0	0.0206197722528062	10.5232830990388	2.06030973674001e-06	1.4355271543898	1
ENSG00000058453.16	CROCC	1	16963416	1_12	0	0.0347572979264412	12.4167080269902	4.09779164207194e-06	1.88818578991325	1
ENSG00000117122.13	MFAP2	1	16980375	1_12	0	0.0669401967639448	18.720935254148	1.18990399506042e-05	-2.61287729898327	1
ENSG00000159363.17	ATP13A2	1	17011965	1_12	0	0.0215067911219856	7.84071644990612	1.60113799098775e-06	-1.51281695502098	1
ENSG00000159339.13	PADI4	1	17316559	1_12	0	0.0158562789278324	4.94588686331518	7.44633981372867e-07	-0.165793717479853	1
ENSG00000158748.3	HTR6	1	19665573	1_13	0	0.022211208425871	9.52584285032379	2.00896789704167e-06	1.29825157364415	1
ENSG00000169991.10	IFFO2	1	18956450	1_13	0	0.0133715261493793	4.72047844554127	5.99327759472611e-07	0.134082893780673	1
ENSG00000127481.14	UBR4	1	19202710	1_13	0	0.0207331241624714	8.87207222608737	1.74657489737636e-06	1.06117459996196	1
ENSG00000053372.4	MRTO4	1	19253475	1_13	0	0.0137094803199747	4.95286041896972	6.44724951494018e-07	-0.290380202487219	1
ENSG00000040487.12	PQLC2	1	19312063	1_13	0	0.0164918673249904	6.63597955684451	1.03913570731336e-06	0.696185701254899	1
ENSG00000077549.17	CAPZB	1	19485158	1_13	0	0.0137845020449477	5.02564715856474	6.57779710347911e-07	0.218798909096594	1
ENSG00000173436.13	MINOS1	1	19596564	1_13	0	0.0358751604782132	13.9772625496221	4.76116653386707e-06	1.806342418535	1
ENSG00000158747.13	NBL1	1	19640599	1_13	0	0.0347477142975402	13.74613963162	4.53528297739822e-06	-1.70255756724615	2
ENSG00000169914.5	OTUD3	1	19882213	1_13	0	0.0164918013023394	6.71145552308221	1.0509503687514e-06	0.743002590931512	2
ENSG00000188257.10	PLA2G2A	1	19979930	1_13	0	0.0165327946764392	6.70883640564349	1.05315154876018e-06	0.659238143536746	1
ENSG00000127472.10	PLA2G5	1	20071983	1_13	0	0.0239917462324815	10.2564594456136	2.33645124539869e-06	1.15376781785014	1
ENSG00000090432.6	MUL1	1	20500417	1_14	0	0.0960491048247333	17.9240878002984	1.63466130008031e-05	1.93621397429502	2
ENSG00000158825.5	CDA	1	20587958	1_14	0	0.032117624303502	7.60031928412551	2.31778232927139e-06	0.86993322160897	2
ENSG00000158828.7	PINK1	1	20633253	1_14	0	0.039917966237399	9.57992309609453	3.63101318584459e-06	1.05313847315299	1
ENSG00000117245.12	KIF17	1	20717668	1_14	0	0.0825639330739628	19.7204552553934	1.54598297337053e-05	-2.99935441404226	1
ENSG00000189410.11	SH2D5	1	20733077	1_14	0	0.0436879151594866	11.1994303359091	4.64573731318272e-06	-1.62299043758775	2
ENSG00000127483.17	HP1BP3	1	20787923	1_14	0	0.33880701061382	21.0425958410774	6.76938319420254e-05	-3.92854340297302	1
ENSG00000117298.14	ECE1	1	21345450	1_14	0	0.0244316107645225	5.39274844343707	1.25100676922311e-06	-0.767659009975679	2
ENSG00000187980.6	PLA2G2C	1	20174949	1_14	0	0.0327719594250567	7.81055990960504	2.43042359752892e-06	-0.864590835310398	1
ENSG00000070886.11	EPHA8	1	22563354	1_15	0	0.0201352041152412	5.93388550826293	1.13446890280243e-06	0.614972927916889	1
ENSG00000076864.19	RAP1GAP	1	21593421	1_15	0	0.017885732085987	4.76077765138176	8.08503708706665e-07	0.0814830806331879	2
ENSG00000090686.15	USP48	1	21783662	1_15	0	0.0200323383619921	5.65774538678154	1.07614909088672e-06	-0.348115341544706	1
ENSG00000142789.19	CELA3A	1	22001714	1_15	0	0.070858236325189	17.3691352938852	1.16860013807545e-05	-1.69371603991579	1
ENSG00000070831.15	CDC42	1	22052387	1_15	0	0.0393564164158747	14.4156272517309	5.38699395179506e-06	2.25545908545988	1
ENSG00000162552.14	WNT4	1	22176392	1_15	0	0.0384156078654193	12.3809470514543	4.51605240254456e-06	1.45170490218082	1
ENSG00000173372.16	C1QA	1	22636557	1_15	0	0.0183185151508509	5.0028938817635	8.70179716394006e-07	-0.352504482669444	1
ENSG00000004487.15	KDM1A	1	23018558	1_16	0	0.0230452991801491	6.19431353495939	1.35541700971141e-06	0.621617501338744	1
ENSG00000169641.13	LUZP1	1	23178302	1_16	0	0.0228815060232456	6.12645125795624	1.33103962627515e-06	-0.719709994426914	1
ENSG00000125945.14	ZNF436	1	23369659	1_16	0	0.0225661210032835	5.99440431075446	1.28440013121299e-06	-0.542713739567953	1
ENSG00000204219.9	TCEA3	1	23375090	1_16	0	0.0233435728429882	6.31668916335509	1.40008444531128e-06	0.689392141636544	2
ENSG00000088280.18	ASAP3	1	23484165	1_16	0	0.0203982003776301	5.03397202187296	9.74989745319398e-07	-0.213271886989053	2
ENSG00000142676.12	RPL11	1	23691734	1_17	0	0.0586259131437477	16.2726950282821	9.05829587860348e-06	-1.74650749799735	1
ENSG00000057757.9	PITHD1	1	23775590	1_17	0	0.0220024860453323	6.89173581620203	1.43978542247386e-06	-0.639084821391877	1
ENSG00000117308.14	GALE	1	23800401	1_17	0	0.0178048784490256	4.88020917894177	8.25039701066078e-07	0.21390897872192	1
ENSG00000185436.11	IFNLR1	1	24187118	1_17	0	0.0176503858924817	4.79746461598317	8.04013575814481e-07	0.15633887773288	1
ENSG00000001460.17	STPG1	1	24417293	1_17	0	0.0885724506098759	20.2824694709858	1.70575592535484e-05	2.24364697323147	1
ENSG00000001461.16	NIPAL3	1	24415622	1_17	0	0.0180391282691627	5.00431577646991	8.57151618822378e-07	-0.238181829317408	1
ENSG00000117602.11	RCAN3	1	24502439	1_17	0	0.0246237835086258	7.96283745332585	1.86174429409097e-06	-0.89498896025604	1
ENSG00000169504.14	CLIC4	1	24745177	1_17	0	0.0275064177655018	9.01752534669439	2.35515125047169e-06	-1.17592126799541	1
ENSG00000183726.10	TMEM50A	1	25341835	1_18	0	0.0246291550847771	5.28510381894306	1.23594866590608e-06	0.374375504757267	1
ENSG00000204178.9	TMEM57	1	25430369	1_18	0	0.0233396187902878	4.78253727792734	1.05986248235976e-06	-0.110037477685257	1
ENSG00000117640.17	MTFR1L	1	25819958	1_18	0	0.027208691163584	6.26690092775751	1.61904111259359e-06	-0.679357614794189	1
ENSG00000127423.10	AUNIP	1	25881887	1_18	0	0.0370364712311663	9.13293297320715	3.21171698397574e-06	-1.00940648396891	1
ENSG00000158006.13	PAFAH2	1	25998029	1_18	0	0.0343251915956205	8.49296576377981	2.7680232919044e-06	1.09697377672811	1
ENSG00000158008.9	EXTL1	1	26019793	1_18	0	0.0254866709630549	5.63463865102812	1.36356730373217e-06	-0.529320026553407	2
ENSG00000158014.14	SLC30A2	1	26045653	1_18	0	0.0273557092610303	6.32964097134728	1.64408570366776e-06	-0.779682368255729	1
ENSG00000158022.6	TRIM63	1	26067922	1_18	0	0.0252978030958786	5.52585802736916	1.32733310841608e-06	-0.497753196670576	2
ENSG00000197245.5	FAM110D	1	26158800	1_18	0	0.0259668834884398	5.86805014153772	1.4468084689192e-06	0.747622129185253	1
ENSG00000236782.6	RP11-96L14.7	1	26170849	1_18	0	0.0245384673733471	5.3638030588695	1.24973419887511e-06	-0.764679040508907	1
ENSG00000142675.17	CNKSR1	1	26170849	1_18	0	0.0234483359110781	4.87219989119657	1.08476214583163e-06	0.459606608316819	2
ENSG00000130695.14	CEP85	1	26237359	1_18	0	0.0813163792270513	16.7906247269231	1.29640973789246e-05	1.8442489793723	1
ENSG00000158062.20	UBXN11	1	26316120	1_18	0	0.0234381632219395	4.81769680901529	1.07216206311853e-06	0.187075119648395	1
ENSG00000117682.16	DHDDS	1	26427451	1_18	0	0.0291043492605912	7.00479022555855	1.9357551531726e-06	0.89408993264283	1
ENSG00000117676.13	RPS6KA1	1	26529971	1_18	0	0.0257903252806638	5.72974693936711	1.40310333791152e-06	-0.617345524410407	1
ENSG00000117713.18	ARID1A	1	26693642	1_18	0	0.0490199211913918	12.4583389032682	5.79869339727167e-06	2.74676117984853	1
ENSG00000060642.10	PIGV	1	26787956	1_18	0	0.085001401702116	16.7622924895101	1.35287259286087e-05	3.10472486377496	1
ENSG00000175793.11	SFN	1	26863833	1_18	0	0.023256721030239	4.8145757633357	1.06317291827464e-06	0.561101633843851	1
ENSG00000142751.14	GPN2	1	26890178	1_18	0	0.0652388502625696	14.6252016269167	9.05952770654882e-06	-2.95522531070365	1
ENSG00000090273.13	NUDC	1	26899598	1_18	0	0.0578550684773223	13.6912504642378	7.52110971674974e-06	-2.87721935033404	1
ENSG00000162510.5	MATN1	1	30723617	1_20	0	0.0126525558752441	11.094247297276	1.33282614389336e-06	-1.47930350135849	1
ENSG00000134644.15	PUM1	1	31066204	1_20	0	0.0225515158293484	16.5766760542759	3.54952783414026e-06	1.81861228176842	1
ENSG00000168528.11	SERINC2	1	31409127	1_20	0	0.0189354535665922	16.1026450031065	2.89514505360566e-06	-2.53341344002553	2
ENSG00000142910.15	TINAGL1	1	31576228	1_20	0	0.0064316476465367	4.89233639134216	2.98769287656827e-07	0.327121969868888	1
ENSG00000121764.11	HCRTR1	1	31616786	1_20	0	0.00909045707159639	8.38093126355848	7.23394822075794e-07	1.11735127914864	1
ENSG00000162517.12	PEF1	1	31644486	1_20	0	0.00790195900380231	6.6758078225218	5.00882657578287e-07	-0.587172924877376	1
ENSG00000084636.17	COL16A1	1	31691930	1_20	0	0.00970506199458399	8.55458552327648	7.88305729707827e-07	-0.882298510238568	1
ENSG00000134668.12	SPOCD1	1	31815509	1_20	0	0.0162823479807765	13.6201473784411	2.10569873302986e-06	1.45152819489077	1
ENSG00000184007.18	PTP4A2	1	31945136	1_20	0	0.0125510081233619	11.3036786432974	1.34708751092784e-06	-1.38529192455148	1
ENSG00000025800.13	KPNA6	1	32108863	1_21	0	0.0340417196287202	12.2104643190148	3.9467631637934e-06	-1.60312708411667	1
ENSG00000084652.15	TXLNA	1	32179560	1_21	0	0.0305385902986677	11.1732188645681	3.23984839459912e-06	1.50994865460589	1
ENSG00000160051.11	IQCC	1	32205429	1_21	0	0.0325915125930426	11.794460869916	3.64989194601128e-06	-1.56677888479158	1
ENSG00000084623.11	EIF3I	1	32222176	1_21	0	0.0266697663997002	9.8813594787181	2.50226503550082e-06	1.38181198006749	1
ENSG00000160055.19	TMEM234	1	32222176	1_21	0	0.0266697663997002	9.8813594787181	2.50226503550082e-06	-1.38181198006749	1
ENSG00000183615.5	FAM167B	1	32247598	1_21	0	0.0422768159270462	14.2847837393056	5.73420661904219e-06	-1.70416575981636	1
ENSG00000116478.11	HDAC1	1	32291652	1_21	0	0.0208303070105028	7.52940588049058	1.48920256838626e-06	-0.953241359284909	1
ENSG00000225828.1	FAM229A	1	32363069	1_21	0	0.0220876191690318	8.08670469120181	1.69596890893948e-06	-0.951845207882163	1
ENSG00000176261.15	ZBTB8OS	1	32650943	1_21	0	0.0162727541600869	5.18438105483938	8.01042161621121e-07	-0.230091879795816	1
ENSG00000134684.10	YARS	1	32817927	1_21	0	0.0330757633435212	11.935370637485	3.7483762948657e-06	-1.32399660117931	2
ENSG00000160097.16	FNDC5	1	32871796	1_21	0	0.0305812436439317	11.1865453160607	3.24824310986095e-06	1.4017872085214	2
ENSG00000121900.18	TMEM54	1	32895686	1_21	0	0.0186051318973781	6.45594516875743	1.14048606493641e-06	-0.504998922015764	1
ENSG00000142920.16	AZIN2	1	33080995	1_21	0	0.019036390357883	6.67360730144812	1.20626477606472e-06	-1.10300715651031	1
ENSG00000121904.17	CSMD2	1	34166108	1_21	0	0.044367421917628	14.7479430976708	6.21288112033584e-06	1.56083023699772	2
ENSG00000273274.1	ZBTB8B	1	32465491	1_21	0	0.0704299671354128	19.2071201374693	1.28444979969985e-05	2.10520467907136	1
ENSG00000188910.7	GJB3	1	34780696	1_22	0	0.0166360323453332	7.90585463424524	1.24880887799622e-06	-1.00237572934772	1
ENSG00000187513.8	GJA4	1	34792232	1_22	0	0.0274237806163177	12.5866198240418	3.27743311452475e-06	-1.39983737323901	1
ENSG00000197056.9	ZMYM1	1	35081390	1_22	0	0.0171096949574194	10.0726030081848	1.63636951800478e-06	-2.12880313036309	1
ENSG00000116819.6	TFAP2E	1	35573174	1_22	0	0.238925528290357	22.9137177707085	5.19823023933484e-05	4.23988844068056	1
ENSG00000126067.11	PSMB2	1	35641909	1_22	0	0.2220097029261	23.8346927230484	5.02433871776795e-05	-4.28515227822419	1
ENSG00000142686.7	C1orf216	1	35718988	1_22	0	0.15213949883715	22.1014731968931	3.19271829671853e-05	4.14534827765337	1
ENSG00000134698.10	AGO4	1	35808004	1_22	0	0.0208049387837044	10.5880645521929	2.09160860295756e-06	-1.61031618126564	1
ENSG00000092847.11	AGO1	1	35870261	1_22	0	0.020705296029581	13.0455668001803	2.5647308387114e-06	-3.09002441255171	1
ENSG00000142694.6	EVA1B	1	36323945	1_22	0	0.0285365151436013	13.8621527256625	3.7560296547483e-06	-1.70102442075969	1
ENSG00000181817.5	LSM10	1	36393562	1_22	0	0.0119700557181268	4.75482619115856	5.40416020416041e-07	0.143854588121304	2
ENSG00000116885.18	OSCP1	1	36432731	1_22	0	0.0119329271764906	4.74679437066166	5.37829730405829e-07	0.226494310270625	1
ENSG00000183317.16	EPHA10	1	37765311	1_23	0	0.0351924768827241	8.74238929834757	2.92130816462401e-06	0.980557302606779	1
ENSG00000163874.10	ZC3H12A	1	37474837	1_23	0	0.0241046315481481	5.1324224704916	1.17468194041509e-06	0.477755368369683	1
ENSG00000163877.10	SNIP1	1	37553609	1_23	0	0.0388305106104178	9.68401246145014	3.57047369524448e-06	-1.35765615283983	2
ENSG00000163879.10	DNALI1	1	37556733	1_23	0	0.0232395844876745	4.7845723529309	1.05576894199785e-06	0.244286744339601	2
ENSG00000134697.12	GNL2	1	37591215	1_23	0	0.0260964158970194	5.88852692143671	1.45909956097351e-06	0.949007342476952	1
ENSG00000116922.14	C1orf109	1	37692275	1_23	0	0.0352479963349429	8.75761841304924	2.93101370825489e-06	-1.31589698631079	1
ENSG00000134690.10	CDCA8	1	37692275	1_23	0	0.0352479963349429	8.75761841304924	2.93101370825489e-06	1.31589698631079	1
ENSG00000197982.13	C1orf122	1	37806988	1_23	0	0.0238152112661227	5.01748224481598	1.13458667734207e-06	-0.697797426102211	1
ENSG00000188786.9	MTF1	1	37859751	1_23	0	0.354423294563845	31.9565531981159	0.000107542365667607	-3.40021459658637	1
ENSG00000204084.12	INPP5B	1	37897131	1_23	0	0.17879864497312	24.6581799125004	4.18622567448915e-05	-2.89784161252533	1
ENSG00000183431.11	SF3A3	1	37990434	1_23	0	0.0230831390713285	4.72030244352111	1.03457526503095e-06	0.643799400115017	1
ENSG00000131233.9	GJA9	1	38418346	1_24	0	0.0127659670218564	5.1972337452586	6.29975071657746e-07	0.095393191580187	2
ENSG00000158315.10	RHBDL2	1	38941917	1_24	0	0.0156419702989968	7.15537259091404	1.06272551268855e-06	-1.08274233068181	1
ENSG00000168653.10	NDUFS5	1	39026408	1_24	0	0.0124306525416678	5.0232063621639	5.9288756844181e-07	0.295521157191855	2
ENSG00000183682.7	BMP8A	1	39509943	1_24	0	0.0129042258255719	5.33811135936556	6.54059082619341e-07	-0.871403727404183	1
ENSG00000090621.13	PABPC4	1	39577125	1_24	0	0.0151135441264701	6.83708396001911	9.81148237966252e-07	0.733790443017797	1
ENSG00000163909.7	HEYL	1	39640410	1_24	0	0.027345642315482	12.3961940755848	3.21865103082321e-06	-1.63899962534554	2
ENSG00000116983.12	HPCAL4	1	39691815	1_24	0	0.012463740446792	5.0762990690053	6.00748913066844e-07	0.226633949535794	1
ENSG00000084072.16	PPIE	1	39739151	1_25	0	0.00901867575318216	4.83462518781347	4.1400251578132e-07	0.23200585268995	1
ENSG00000116985.11	BMP8B	1	39789001	1_25	0	0.0112480632641516	6.89860329186289	7.36777438435579e-07	0.692773769521593	1
ENSG00000043514.15	TRIT1	1	39883661	1_25	0	0.0417916337461791	19.0841017564377	7.57283456749898e-06	-1.91878831136074	2
ENSG00000131236.16	CAP1	1	40039999	1_25	0	0.0111091203431111	6.46411927999956	6.81846208565865e-07	0.377118817087866	2
ENSG00000131238.16	PPT1	1	40098413	1_25	0	0.0104792972064397	6.04804540503708	6.01789488192195e-07	-0.245553650282729	1
ENSG00000084073.8	ZMPSTE24	1	40257123	1_25	0	0.0185042978093073	11.3939218513746	2.00190397798866e-06	1.29587997844375	2
ENSG00000084070.11	SMAP2	1	40345111	1_25	0	0.00898261804051548	4.83923482683559	4.12740443778121e-07	-0.248788206679797	1
ENSG00000187815.9	ZFP69	1	40477181	1_25	0	0.012877237152644	8.30809036868962	1.01583062689392e-06	-1.08585207045579	1
ENSG00000164002.11	EXO5	1	40508257	1_25	0	0.0103383434533297	5.93870235294532	5.82961550654645e-07	0.331648538557621	2
ENSG00000117010.15	ZNF684	1	40530624	1_25	0	0.0112667696138702	8.05259091711549	8.61454705348411e-07	-1.65167373432003	1
ENSG00000179862.6	CITED4	1	40866749	1_25	0	0.0188975730748929	10.898942187236	1.95563490022907e-06	-0.75666712069838	1
ENSG00000171793.13	CTPS1	1	40979451	1_25	0	0.0215004950189825	14.5317929240419	2.96664142293101e-06	2.11394456046754	2
ENSG00000171790.15	SLFNL1	1	41023232	1_25	0	0.0294590004958528	14.4363270099836	4.03805393708008e-06	-1.16860407522895	1
ENSG00000010803.16	SCMH1	1	41242427	1_25	0	0.0411970068540508	19.4445064225355	7.60606415202368e-06	-2.23522246145861	2
ENSG00000186973.10	FAM183A	1	43145239	1_26	0	0.023706053713502	5.82066826507269	1.31017560664169e-06	0.483484747638299	2
ENSG00000127124.14	HIVEP3	1	42035651	1_26	0	0.0211293166941584	4.72607444217465	9.48163880902374e-07	-0.238154633470906	1
ENSG00000066185.12	ZMYND12	1	42452404	1_26	0	0.0368713183865795	10.0351864450149	3.51326985399297e-06	-1.88107105209645	1
ENSG00000186409.14	CCDC30	1	42464495	1_26	0	0.0344196347253939	9.37709990742066	3.06458870845386e-06	1.80166772078707	1
ENSG00000171960.10	PPIH	1	42658184	1_26	0	0.0211047336857223	4.71500087553624	9.44841696634382e-07	0.300914340589397	1
ENSG00000117385.15	P3H1	1	42768317	1_26	0	0.0259579865627791	6.68481792888516	1.64762352088556e-06	-0.938905506054603	1
ENSG00000164008.14	C1orf50	1	42767127	1_26	0	0.0221607489430274	5.17933402645474	1.0898224524995e-06	0.592043155708627	1
ENSG00000274386.5	TMEM269	1	42784384	1_26	0	0.0233548329579202	5.6786150306206	1.25926342574374e-06	0.47123638119701	1
ENSG00000177868.11	SVBP	1	42820083	1_26	0	0.0220746310712042	5.14229901728496	1.07782481308401e-06	-0.578169382269297	1
ENSG00000164010.13	ERMAP	1	42816784	1_26	0	0.0232222581440761	5.62445762803343	1.24017363564263e-06	0.569972839815859	2
ENSG00000117394.20	SLC2A1	1	42959411	1_26	0	0.260239182789677	29.4167948258466	7.26884544500457e-05	3.04598934487486	1
ENSG00000243710.7	CFAP57	1	43172514	1_26	0	0.0216229120307676	4.9456416149317	1.01539312914574e-06	-0.224217639643527	1
ENSG00000179178.10	TMEM125	1	43269525	1_26	0	0.0400112680799305	10.8179326083156	4.10983119373647e-06	1.2195872990749	1
ENSG00000117395.12	EBNA1BP2	1	43271335	1_26	0	0.0277830729618306	7.33233421686748	1.93428261577087e-06	-0.741288666205013	1
ENSG00000066056.13	TIE1	1	43300755	1_27	0	0.0592997765382062	19.8123569306074	1.11554372346626e-05	2.74304666626039	2
ENSG00000117400.16	MPL	1	43337449	1_27	0	0.0778063960337445	24.7281876766516	1.82685881194697e-05	3.46320473756727	1
ENSG00000117399.13	CDC20	1	43359194	1_27	0	0.0251480997371463	13.2970924579541	3.17511353564144e-06	2.49172791644628	1
ENSG00000198198.15	SZT2	1	43389819	1_27	0	0.0151516178588252	5.30659247792783	7.63435133197352e-07	-0.7793178926352	1
ENSG00000117408.10	IPO13	1	43947230	1_27	0	0.017686932556695	5.90914271433884	9.92371756550606e-07	0.117925035933132	1
ENSG00000117410.13	ATP6V0B	1	43974045	1_27	0	0.0159627532061102	6.76965866091705	1.02605813340384e-06	-1.43560388599326	1
ENSG00000159214.12	CCDC24	1	43991070	1_27	0	0.0328985351103388	21.5399745117082	6.72851371797067e-06	3.88039902100289	2
ENSG00000178028.13	DMAP1	1	44214003	1_27	0	0.0208503948653584	8.47111484471152	1.6770740942862e-06	-1.39447176508151	1
ENSG00000198520.10	C1orf228	1	44674693	1_28	0	0.0321689986905881	6.52058414481095	1.99168862698013e-06	-0.883459121908624	2
ENSG00000142945.12	KIF2C	1	44739744	1_28	0	0.0476557763612029	10.2855598091737	4.65415539618829e-06	-1.18001380209076	1
ENSG00000142959.4	BEST4	1	44787956	1_28	0	0.0391215408167623	8.39206916993231	3.11732729987846e-06	1.34173217356171	1
ENSG00000126107.14	HECTD3	1	45011467	1_28	0	0.0312293868448003	6.23749702927347	1.84957184593777e-06	0.631603814334067	1
ENSG00000132781.17	MUTYH	1	45340760	1_28	0	0.0332646720620738	6.84050085765496	2.16057101132026e-06	0.691036603983979	1
ENSG00000280670.2	CCDC163	1	45499635	1_28	0	0.0339417321173512	7.03308032365246	2.26661091461313e-06	-0.978612087220977	2
ENSG00000132763.14	MMACHC	1	45499635	1_28	0	0.0317648829792832	6.39980711609268	1.930241023687e-06	-0.663912578993713	2
ENSG00000117450.13	PRDX1	1	45523019	1_28	0	0.0302164425593254	5.92275020280266	1.6992768690653e-06	0.756514872932345	1
ENSG00000117448.13	AKR1A1	1	45551015	1_28	0	0.0419655064641251	9.06459801873969	3.61192243253875e-06	1.22719668988944	1
ENSG00000132780.16	NASP	1	45584889	1_28	0	0.0322883951914965	6.55595849080351	2.00992592538892e-06	-0.949619566115755	1
ENSG00000159588.14	CCDC17	1	45624129	1_28	0	0.0378957167622821	8.08714238976608	2.90993047170304e-06	1.06779072857002	2
ENSG00000159592.10	GPBP1L1	1	45687876	1_28	0	0.0267273860053576	4.75267609179502	1.2061243895995e-06	-0.0887514353938411	2
ENSG00000159596.6	TMEM69	1	45687531	1_28	0	0.02694413485639	4.82963845397829	1.23559533803906e-06	-0.269303307031062	2
ENSG00000197429.10	IPP	1	45750903	1_28	0	0.0309674046342402	6.15704902147825	1.81040115080964e-06	0.848437826971284	1
ENSG00000086015.20	MAST2	1	45787045	1_28	0	0.0372494382896793	7.92249503659505	2.80207077580222e-06	1.12425095999243	2
ENSG00000117461.14	PIK3R3	1	46132597	1_28	0	0.0299655023753422	5.84315409670712	1.66251778389608e-06	0.761901435731882	1
ENSG00000173660.11	UQCRH	1	46301079	1_28	0	0.0310097804748786	6.17012258992889	1.81672788143322e-06	0.69414029082172	1
ENSG00000117481.10	NSUN4	1	46340570	1_28	0	0.0419902080156551	9.07023294952339	3.61629510910705e-06	-0.864298330447474	1
ENSG00000117480.15	FAAH	1	46396235	1_28	0	0.0550309132256163	11.6709692123373	6.09833166204232e-06	-1.42628913559995	1
ENSG00000079277.19	MKNK1	1	46616841	1_29	0	0.0288273237617236	6.51728331418097	1.78389103614552e-06	0.747799779334023	1
ENSG00000142961.14	MOB3C	1	46617353	1_29	0	0.0284223166071956	6.38234320514178	1.72241192647338e-06	0.72403571676859	1
ENSG00000123472.12	ATPAF1	1	46674003	1_29	0	0.0265401096623868	5.72920057502083	1.44375711216376e-06	-0.597373260413717	1
ENSG00000159658.10	EFCAB14	1	46719483	1_29	0	0.0238555599591156	4.71361997649532	1.0676811558686e-06	0.0991816080995236	1
ENSG00000142973.13	CYP4B1	1	46802854	1_29	0	0.0358550906681714	8.60099805884868	2.92817529042315e-06	-1.21887451466887	1
ENSG00000187048.12	CYP4A11	1	46940278	1_29	0	0.0441895603030521	10.6036602341077	4.44910730690079e-06	-1.30290131137599	1
ENSG00000186377.7	CYP4X1	1	47023329	1_29	0	0.0525865310304732	12.2765523715893	6.12982873047162e-06	-1.36091547418981	1
ENSG00000162365.11	CYP4A22	1	47137271	1_29	0	0.0270120112407164	5.89715789135301	1.51250588930199e-06	0.785751847684866	1
ENSG00000162368.13	CMPK1	1	47333764	1_29	0	0.0736664279220545	15.5378706739274	1.08682222418112e-05	-1.93586693345344	1
ENSG00000269113.3	TRABD2B	1	47997102	1_30	0	0.0285151767845069	6.21931382275974	1.68389860360358e-06	-0.682981320985534	1
ENSG00000117834.12	SLC5A9	1	48270601	1_30	0	0.0290114343437657	6.3838703561952	1.75853354315377e-06	0.632246268999549	1
ENSG00000132122.11	SPATA6	1	48472277	1_30	0	0.0312801971193945	7.10241175807514	2.10946694597026e-06	0.77505690769679	2
ENSG00000162373.12	BEND5	1	48777294	1_31	0	0.0157516739627026	6.464183189422	9.66802503227923e-07	1.353828552932	1
ENSG00000162374.16	ELAVL4	1	50048717	1_32	0	0.0157810655223426	14.9053354933801	2.23344609709195e-06	3.23273560044151	1
ENSG00000123091.4	RNF11	1	51235789	1_32	0	0.0211110888058824	7.76924230230841	1.55735167966018e-06	-0.833293524319317	2
ENSG00000085831.15	TTC39A	1	51344853	1_33	0	0.0495760433423712	17.1665385666337	8.08075599629616e-06	-1.86114169460686	2
ENSG00000085832.16	EPS15	1	51534159	1_33	0	0.019932377487744	8.40543524499544	1.59080411944812e-06	0.962148663329979	1
ENSG00000117859.18	OSBPL9	1	51577431	1_33	0	0.0277865421640583	11.4138366396899	3.01136608217415e-06	1.30195323164325	1
ENSG00000198841.3	KTI12	1	52034079	1_33	0	0.013866645166313	4.94739788157193	6.51396825996758e-07	-0.621412803665763	2
ENSG00000134717.17	BTF3L4	1	52056854	1_33	0	0.0193453368250035	8.03700263209153	1.47627682809444e-06	-0.799185048614167	1
ENSG00000154222.14	CC2D1B	1	52352516	1_33	0	0.019065455568506	7.93608963826387	1.43665056672174e-06	-0.930542883174812	1
ENSG00000116157.5	GPX7	1	52602758	1_33	0	0.0140458130875304	5.12158810005515	6.8304439093692e-07	0.537389832926348	1
ENSG00000182183.14	FAM159A	1	52632940	1_33	0	0.0134847983736692	4.73394081842258	6.06128462839316e-07	-0.0769587529147506	1
ENSG00000162377.5	COA7	1	52698548	1_33	0	0.0142839271681493	5.22903400140169	7.0919634664348e-07	0.307853712608984	1
ENSG00000162378.12	ZYG11B	1	52807809	1_33	0	0.0138647878751091	4.95494927195237	6.52303695356405e-07	0.160444405877289	1
ENSG00000121310.16	ECHDC2	1	52926925	1_33	0	0.0297311106692098	12.2215895092906	3.45013606652588e-06	1.43753227309489	2
ENSG00000116171.17	SCP2	1	52926925	1_33	0	0.0199357654851043	8.32969025257447	1.57673665887013e-06	-0.922039815230438	2
ENSG00000162383.11	SLC1A7	1	53134406	1_33	0	0.0347086931601633	13.7051399890872	4.51667804742125e-06	1.53374918946574	3
ENSG00000174332.5	GLIS1	1	53737935	1_33	0	0.020317633416981	8.59621387368149	1.6583558580625e-06	1.0069312178821	1
ENSG00000058799.14	YIPF1	1	53889973	1_34	0	0.0191292167355597	9.43144505166559	1.71306098219519e-06	-1.06938489424652	1
ENSG00000081870.11	HSPB11	1	53945795	1_34	0	0.0136312427262242	6.21621171550431	8.04560385989459e-07	-0.433456727403898	1
ENSG00000116209.11	TMEM59	1	54053622	1_34	0	0.0138956545600605	6.39832524491861	8.44194889442484e-07	0.764261448612248	1
ENSG00000116205.12	TCEANC2	1	54053622	1_34	0	0.0138956545600605	6.3983252449186	8.44194889442482e-07	0.764261448612247	1
ENSG00000116221.15	MRPL37	1	54183963	1_34	0	0.193381929933428	31.9584364688878	5.86811762662448e-05	3.15153824918533	2
ENSG00000215883.10	CYB5RL	1	54199451	1_34	0	0.0117018055907273	4.7701697624283	5.30010057109913e-07	-0.0747300311792801	1
ENSG00000157216.15	SSBP3	1	54413433	1_34	0	0.0173109001689036	8.48295116900323	1.39432500450349e-06	-1.01590127448697	2
ENSG00000162390.17	ACOT11	1	54542139	1_34	0	0.0116618976481531	4.73781522351206	5.24619877062413e-07	-0.159518319797867	1
ENSG00000184313.19	MROH7	1	54589647	1_34	0	0.0169056431735657	8.25809952686101	1.32558996461103e-06	0.92876711343433	1
ENSG00000243725.6	TTC4	1	54607053	1_34	0	0.0318822044566053	14.2959228476468	4.32770784789429e-06	1.49013714550688	1
ENSG00000006555.10	TTC22	1	54801441	1_34	0	0.0117107306351834	4.77739125865837	5.31217286399551e-07	0.168158228572076	1
ENSG00000116133.11	DHCR24	1	54886940	1_34	0	0.0247859422823226	11.8951986040604	2.7994616878122e-06	-1.37531960197501	1
ENSG00000169174.10	PCSK9	1	55006096	1_34	0	0.0166751455968108	8.12780677668405	1.28688696503876e-06	0.896765518493647	1
ENSG00000162402.13	USP24	1	55214518	1_34	0	0.0390875010677457	16.2445699354145	6.02897552835777e-06	-2.07245676562058	1
ENSG00000173406.15	DAB1	1	58547019	1_37	0	0.0676445159265512	14.3792582402491	9.23562888627322e-06	1.8151427162595	1
ENSG00000162600.11	OMA1	1	58546732	1_37	0	0.0264461049855226	5.36479464854627	1.34713840465281e-06	-0.466630713777355	2
ENSG00000184292.6	TACSTD2	1	58577785	1_37	0	0.0281189660965627	5.94943078931541	1.5884449254506e-06	0.612378735696539	1
ENSG00000162601.9	MYSM1	1	58700166	1_37	0	0.0744362536082225	15.3082953115693	1.0819538465614e-05	-2.09961976782501	1
ENSG00000172456.17	FGGY	1	59296555	1_37	0	0.0253955186212711	4.97863678804302	1.20050763648466e-06	0.297921386038999	1
ENSG00000134716.9	CYP2J2	1	59926822	1_38	0	0.0142910002356693	5.67306554884666	7.69799854683293e-07	-0.524582958221748	2
ENSG00000162599.15	NFIA	1	60864880	1_38	0	0.013627977422048	5.22277282699358	6.75818285257547e-07	-0.272156495449062	1
ENSG00000162604.12	TM2D1	1	61723869	1_39	0	0.0261129549071791	6.10685107141415	1.51415642770178e-06	-0.613348609551096	1
ENSG00000132849.19	PATJ	1	61742665	1_39	0	0.0335877942398799	8.50869102640701	2.71357378079408e-06	-1.0247339162656	1
ENSG00000132854.18	KANK4	1	62309615	1_39	0	0.0449662253300104	11.3031832733926	4.82596978690989e-06	1.31927736986277	2
ENSG00000162607.12	USP1	1	62436136	1_39	0	0.0365368745973141	9.31347583201446	3.23102697107264e-06	1.22283684151908	1
ENSG00000125703.14	ATG4C	1	62784595	1_39	0	0.0369400749159383	9.41844892765956	3.30350186083749e-06	1.0410145799317	1
ENSG00000088035.15	ALG6	1	63367779	1_40	0	0.017454987028837	5.77052997775036	9.5638471971693e-07	-0.633458531437364	2
ENSG00000203965.12	EFCAB7	1	63523814	1_40	0	0.0186723159069658	6.10005045061753	1.08150619136671e-06	0.229441988797293	1
ENSG00000142856.16	ITGB3BP	1	63593801	1_40	0	0.0327950425189615	11.7736831438155	3.66621507535473e-06	1.350333115829	1
ENSG00000079739.15	PGM1	1	63592459	1_40	0	0.019140086412227	6.31630290877817	1.14790048690456e-06	-0.284824328538068	1
ENSG00000185483.11	ROR1	1	63766508	1_40	0	0.0267193570778997	9.80451993218862	2.48742350828474e-06	-1.14046828872345	1
ENSG00000177414.13	UBE2U	1	64252994	1_40	0	0.0187974551208135	6.37015330661489	1.13696301575984e-06	-0.658646533093726	1
ENSG00000162434.11	JAK1	1	64966741	1_41	0	0.0164319710496003	7.00129263211141	1.09235874058218e-06	0.667145796882811	1
ENSG00000162433.14	AK4	1	65147235	1_41	0	0.0177871093025292	7.82768563321213	1.32201428002603e-06	0.872689780330662	2
ENSG00000213625.8	LEPROT	1	65403480	1_41	0	0.0127187989030315	4.9399981952567	5.96582195131018e-07	0.401640101466652	1
ENSG00000152760.9	TCTEX1D1	1	66762015	1_42	0	0.0183993825052826	5.45317022614246	9.52685816832959e-07	-0.623507463474354	1
ENSG00000116704.7	SLC35D1	1	67054457	1_42	0	0.0440259785182071	13.6421811052593	5.7028273636191e-06	-1.39486748619358	1
ENSG00000081985.10	IL12RB2	1	67307648	1_42	0	0.0172797148548726	4.87372436184778	7.99640776068436e-07	-0.0159696610814901	1
ENSG00000162595.5	DIRAS3	1	68051049	1_43	0	0.0653533434893942	13.6426698245231	8.46573318098e-06	1.60229135031499	1
ENSG00000116729.13	WLS	1	68232448	1_43	0	0.0268769632086613	5.1161143522716	1.30562313391166e-06	-0.341936283098425	1
ENSG00000033122.18	LRRC7	1	69567941	1_44	0	0.119960332690439	21.9035199336919	2.49487603100832e-05	-2.20916437025229	1
ENSG00000066557.5	LRRC40	1	70204629	1_44	0	0.0202277066591762	4.72447613571663	9.07397760986292e-07	0.189155392466909	1
ENSG00000118454.12	ANKRD13C	1	70354325	1_44	0	0.0265837612336455	7.32470052836822	1.84885859923373e-06	-0.919767895750472	1
ENSG00000197568.13	HHLA3	1	70355624	1_44	0	0.0395370902312484	11.1167029981611	4.17328556858547e-06	1.72951573409158	2
ENSG00000050628.20	PTGER3	1	70528969	1_44	0	0.023633457613385	6.20443146430169	1.39228021826019e-06	-0.654752190517505	2
ENSG00000132485.13	ZRANB2	1	71081716	1_45	0	0.0275768842475882	9.66609537157938	2.53100887966153e-06	1.23779430301851	1
ENSG00000172260.14	NEGR1	1	72282986	1_46	0	0.0345299099062899	19.3699005189222	6.35068003391805e-06	2.66113396549324	1
ENSG00000254685.6	FPGT	1	74198465	1_47	0	0.0117524269825685	4.99642458891212	5.5755061010558e-07	0.33600367003402	1
ENSG00000116783.14	TNNI3K	1	74234228	1_47	0	0.0148735777782097	7.22852529220763	1.02085145137019e-06	-0.725012692547712	1
ENSG00000116791.13	CRYZ	1	74708254	1_47	0	0.0143718248194896	6.90311563148566	9.42007715342033e-07	-0.822572730045439	2
ENSG00000137968.16	SLC44A5	1	75610705	1_47	0	0.0114067292452821	4.7136743989363	5.10526288185156e-07	0.0967508300535586	1
ENSG00000137955.15	RABGGTB	1	75786517	1_47	0	0.0114198029287069	4.72452159203349	5.12287600537829e-07	-0.0180553700211195	2
ENSG00000057468.6	MSH4	1	75795749	1_47	0	0.0120758677089907	5.25358572988114	6.02381418863689e-07	0.430642079117592	2
ENSG00000117069.14	ST6GALNAC5	1	76866942	1_48	0	0.00932934524478601	5.24621231992533	4.64723275793627e-07	-0.320142094033687	2
ENSG00000142892.14	PIGK	1	77219918	1_48	0	0.0147442864508456	9.62955742405837	1.34811668523124e-06	-1.22816022583916	1
ENSG00000154027.18	AK5	1	77282053	1_48	0	0.00881243515532504	4.72335645168386	3.95224676180237e-07	-0.0696273307616132	1
ENSG00000077254.14	USP33	1	77760195	1_48	0	0.0145292050037116	9.33559051708794	1.28789673610852e-06	1.15653483147273	1
ENSG00000162614.18	NEXN	1	77888019	1_48	0	0.0153488942687187	10.1018576672302	1.47223024793446e-06	-1.32541740514203	2
ENSG00000162613.16	FUBP1	1	77979050	1_48	0	0.00881361701277783	4.73047957759865	3.95873784953394e-07	-0.0924084004834622	2
ENSG00000162616.8	DNAJB4	1	77979050	1_48	0	0.00977046805632797	5.65453315660519	5.24577333219947e-07	-0.441815246332408	2
ENSG00000137960.5	GIPC2	1	77979050	1_48	0	0.00968067291250185	5.62874954318992	5.1738623249602e-07	0.489058021478847	1
ENSG00000137965.10	IFI44	1	78649621	1_48	0	0.0481798343362715	20.4245877314203	9.34363787089076e-06	-2.26674948433495	1
ENSG00000162618.13	ADGRL4	1	79006491	1_48	0	0.0227545039220556	13.6075235144748	2.93997652043887e-06	1.4305236697163	1
ENSG00000203943.8	SAMD13	1	84298566	1_51	0	0.0179465761346951	4.80656569161801	8.1905654428527e-07	0.192280361263543	1
ENSG00000171517.5	LPAR3	1	84762642	1_52	0	0.0307451300143772	11.119430572984	3.2460580209673e-06	-1.25363731598024	1
ENSG00000117133.10	RPF1	1	84479257	1_52	0	0.0732905523081886	19.4757318328968	1.35531166812812e-05	2.09728762171411	1
ENSG00000122432.17	SPATA1	1	84506136	1_52	0	0.0388767328097907	13.3630564827161	4.93279379024189e-06	1.5155164475945	1
ENSG00000117151.12	CTBS	1	84574387	1_52	0	0.017618418027592	5.8203689508602	9.73676800272243e-07	-0.469096619590961	2
ENSG00000117155.16	SSX2IP	1	84691138	1_52	0	0.0354348178322244	12.4758234176895	4.1975591077767e-06	1.45988165604301	1
ENSG00000153898.12	MCOLN2	1	84999343	1_52	0	0.0206081741384072	7.30935478169775	1.43026316660615e-06	-0.913133629275427	1
ENSG00000162643.12	WDR63	1	84999343	1_52	0	0.0206081741384072	7.30935478169775	1.43026316660615e-06	-0.913133629275427	1
ENSG00000055732.12	MCOLN3	1	85048599	1_52	0	0.0218903860699368	7.88325195684548	1.6385368960855e-06	-0.932357182761253	1
ENSG00000097096.8	SYDE2	1	85200644	1_52	0	0.0159991862830491	4.9053883713945	7.45192866790515e-07	-0.0464306307393355	1
ENSG00000162642.13	C1orf52	1	85259743	1_52	0	0.0156835917823314	4.71638391789537	7.02347557464287e-07	-0.0288152975996841	2
ENSG00000142867.12	BCL10	1	85277178	1_52	0	0.0317767249538091	11.4345397179475	3.45004864876492e-06	1.4941741016664	1
ENSG00000153904.18	DDAH1	1	85330874	1_52	0	0.0318407292880085	11.4537384071165	3.46280202773184e-06	1.60654140361249	1
ENSG00000117174.10	ZNHIT6	1	85708260	1_52	0	0.0266738205549514	9.76469266385277	2.47309728526804e-06	-1.25273459648592	2
ENSG00000171502.14	COL24A1	1	86160938	1_53	0	0.0392267817487277	12.1544195848216	4.52703967352455e-06	-1.49880158491737	1
ENSG00000122417.15	ODF2L	1	86396707	1_53	0	0.018694891448599	5.08903497358988	9.03349440830501e-07	0.495738792991587	1
ENSG00000016602.9	CLCA4	1	86547462	1_53	0	0.0446895606603829	13.4047466750641	5.68803281179231e-06	-1.28815738441446	1
ENSG00000097033.14	SH3GLB1	1	86704810	1_53	0	0.0221051332346575	6.68160384429026	1.40239791108107e-06	0.637311861064287	1
ENSG00000153936.16	HS2ST1	1	86914303	1_53	0	0.0201530861026615	5.80260972409022	1.11035619162661e-06	0.4310959322229	1
ENSG00000065243.19	PKN2	1	88684130	1_54	0	0.0204058260639047	4.82223839436468	9.34329914298494e-07	0.187350486444304	1
ENSG00000213516.9	RBMXL1	1	88993078	1_54	0	0.0246695873086339	6.62731330750513	1.55237551283892e-06	-0.636385156342408	1
ENSG00000117226.11	GBP3	1	89015900	1_54	0	0.0222281573988719	5.63557412608837	1.18943037949545e-06	-0.449305602948585	1
ENSG00000162645.12	GBP2	1	89151259	1_54	0	0.0209288915829163	5.06283182997851	1.00609068224005e-06	-0.371237512913299	1
ENSG00000197147.13	LRRC8B	1	89525143	1_54	0	0.0444250038131281	12.2489087650168	5.16680736998927e-06	1.68712365472135	2
ENSG00000122482.20	ZNF644	1	91022402	1_55	0	0.0141200931495504	4.9150292972248	6.58963059586998e-07	0.167206527965415	1
ENSG00000097046.12	CDC7	1	91500849	1_56	0	0.0238209132161301	5.07698637966264	1.14831702035187e-06	0.430309455877116	2
ENSG00000172031.6	EPHX4	1	92029879	1_56	0	0.027972770965186	7.38136917798891	1.96051339206372e-06	1.217024988029	1
ENSG00000284413.1	BTBD8	1	92080411	1_56	0	0.022888450266522	4.7624964549632	1.03501930585382e-06	0.223846220718612	1
ENSG00000067208.14	EVI5	1	92792062	1_56	0	0.0255324933519888	7.78802311330188	1.88806897553614e-06	-1.94492333399134	2
ENSG00000122406.12	RPL5	1	92831623	1_56	0	0.0234269401519539	5.56920625697165	1.23881446358611e-06	1.02843052590042	1
ENSG00000154511.11	FAM69A	1	92961317	1_56	0	0.0230620893020888	5.20135115653252	1.13896983292007e-06	-0.837587881168707	1
ENSG00000143033.17	MTF2	1	93079600	1_57	0	0.0287670757583818	6.26877082254745	1.71228284969479e-06	0.66659629916946	1
ENSG00000117500.12	TMED5	1	93180650	1_57	0	0.0288927746391076	6.3103530363449	1.73117233684956e-06	-0.699646319675296	1
ENSG00000122483.17	CCDC18	1	93179625	1_57	0	0.0287341337878285	6.25783983292332	1.70733974232345e-06	-0.689685657201832	1
ENSG00000117505.12	DR1	1	93346012	1_57	0	0.0379375614655928	8.91272877504966	3.21053567034699e-06	1.12101595793857	1
ENSG00000137936.16	BCAR3	1	93847253	1_57	0	0.0311502977060745	7.02825376082063	2.07877283088741e-06	0.901547935512161	2
ENSG00000067334.13	DNTTIP2	1	93880213	1_57	0	0.0367258102982182	8.60200310508596	2.9996347653969e-06	1.07504791749421	1
ENSG00000143036.16	SLC44A3	1	94840501	1_58	0	0.0194051720675222	8.66263906446038	1.59611843753863e-06	-0.789773335797987	1
ENSG00000117519.15	CNN3	1	94927226	1_58	0	0.0180843703829937	8.54001030304219	1.46642273300668e-06	-1.21092390352856	1
ENSG00000172339.9	ALG14	1	95073027	1_58	0	0.104752484973627	25.2705750107868	2.51348822527237e-05	2.96419497562831	2
ENSG00000117569.18	PTBP2	1	96721522	1_59	0	0.00766012980073461	15.6927786803338	1.14138819219466e-06	-3.18288864196539	1
ENSG00000188641.12	DPYD	1	97921165	1_60	0	0.00717061496325355	6.87189208942004	4.67875313263251e-07	0.815456922650538	1
ENSG00000162627.16	SNX7	1	98661649	1_60	0	0.108377748015377	30.2571967016855	3.11362429953756e-05	2.82506032916867	1
ENSG00000117600.12	PLPPR4	1	99263142	1_60	0	0.00585162034419118	4.76497530042037	2.64748916685736e-07	-0.0181554416170738	1
ENSG00000099260.10	PALMD	1	99650697	1_61	0	0.0265585930776722	4.79249803012071	1.20854939333753e-06	0.161170361936768	1
ENSG00000162688.16	AGL	1	99848136	1_61	0	0.0406192055072808	8.85222178643774	3.41413828537708e-06	1.12034093409903	1
ENSG00000117620.14	SLC35A3	1	99969054	1_61	0	0.0531285635404433	11.4318360773807	5.76688723125252e-06	-1.5736959940065	1
ENSG00000156876.9	SASS6	1	100132743	1_61	0	0.10512305343823	18.0736650663697	1.80402102071503e-05	2.13315134571383	2
ENSG00000122477.12	LRRC39	1	100178174	1_61	0	0.029124223963936	5.67167548659291	1.56842274940939e-06	-0.382960393719822	1
ENSG00000137992.14	DBT	1	100249898	1_61	0	0.0315104454245462	6.42318546454964	1.92177438835175e-06	0.421310686614376	1
ENSG00000079335.18	CDC14A	1	100344610	1_61	0	0.0381441102589515	8.24994031501687	2.98796628312133e-06	0.961992796583515	2
ENSG00000181656.6	GPR88	1	100538206	1_62	0	0.0226843447126508	5.11800819611286	1.10236295944469e-06	-0.397397160412926	1
ENSG00000162694.13	EXTL2	1	100895622	1_62	0	0.0920295507464889	18.5928780695356	1.62469303995861e-05	-1.86578168561671	1
ENSG00000162695.11	SLC30A7	1	100895622	1_62	0	0.0920295507464889	18.5928780695356	1.62469303995861e-05	1.86578168561671	1
ENSG00000117543.20	DPH5	1	101025552	1_62	0	0.0388898661505432	10.2617014051215	3.78924964509406e-06	0.874987530442787	1
ENSG00000118733.16	OLFM3	1	102006283	1_63	0	0.0273431120851487	7.37767747673948	1.91542435456963e-06	-0.939223810419405	1
ENSG00000060718.20	COL11A1	1	103107935	1_64	0	0.0360699538346687	8.67924936213032	2.97252249199205e-06	1.10490560237349	1
ENSG00000134215.15	VAV3	1	107971431	1_67	0	0.0326998545393514	9.39189078166156	2.91605862634885e-06	1.14900318119763	1
ENSG00000162641.18	AKNAD1	1	108858479	1_67	0	0.0202862848660444	4.84358212556098	9.32967648181801e-07	-0.216471341897277	1
ENSG00000121957.12	GPSM2	1	108875055	1_67	0	0.0208066299829803	5.08432062558908	1.00445866776303e-06	-0.34466448727967	2
ENSG00000121940.15	CLCC1	1	108930983	1_67	0	0.0247387019720097	6.73113724091426	1.58111242271666e-06	0.753423300233847	1
ENSG00000116299.16	KIAA1324	1	109113798	1_67	0	0.0209943742259328	5.1697178268494	1.03054549743968e-06	-0.429965554975369	1
ENSG00000031698.12	SARS	1	109213564	1_67	0	0.0216158550805351	5.44709932306107	1.11798277195322e-06	0.554451783212258	2
ENSG00000134222.16	PSRC1	1	109279782	1_67	0	0.0410301763805828	11.5635030466986	4.50495233087839e-06	1.4070178026866	1
ENSG00000221986.6	MYBPHL	1	109306632	1_67	0	0.0211437076978762	5.23710479777706	1.05140444204545e-06	0.400782871021429	1
ENSG00000162650.16	ATXN7L2	1	109476817	1_67	0	0.0273770753303044	7.69655899761056	2.00069575439826e-06	1.03548810558844	1
ENSG00000181754.6	AMIGO1	1	109509517	1_67	0	0.0570630025894611	14.7357756241621	7.98408251770143e-06	-1.59799417682512	1
ENSG00000156097.12	GPR61	1	109539929	1_67	0	0.117498599540037	21.7894846996518	2.43095571213672e-05	-2.26336990202618	1
ENSG00000065135.10	GNAI3	1	109548649	1_67	0	0.0338437987389318	9.72046008350828	3.12365687457106e-06	-1.21079228766793	2
ENSG00000168765.16	GSTM4	1	109649355	1_67	0	0.0266072529954603	7.42472614304033	1.87576261332234e-06	0.910554989345573	1
ENSG00000213366.12	GSTM2	1	109667893	1_67	0	0.0228121403433732	5.95946211786713	1.2908342942688e-06	-0.573978013480699	1
ENSG00000134184.12	GSTM1	1	109669671	1_67	0	0.0212998331309404	5.30705407005289	1.07331478103463e-06	-0.390139047911175	3
ENSG00000134201.10	GSTM5	1	109712056	1_67	0	0.0800188809749979	18.0145755480405	1.36871776580809e-05	-1.91597859871076	2
ENSG00000134202.10	GSTM3	1	109726206	1_67	0	0.0210603238457773	5.19953608041095	1.03974547277064e-06	0.450975626205777	3
ENSG00000143107.8	FNDC7	1	108714644	1_67	0	0.0350555128433302	10.0567582557479	3.34743176092062e-06	-1.19818491858118	1
ENSG00000168710.17	AHCYL1	1	109984850	1_68	0	0.0375916725376868	15.1186493005308	5.39637396947987e-06	-1.69905233830182	1
ENSG00000197106.6	SLC6A17	1	110150825	1_68	0	0.0125938431318485	4.71382855213849	5.63675889554119e-07	0.0818591591386535	1
ENSG00000116396.14	KCNC4	1	110211186	1_68	0	0.0641262956720997	20.2573088717712	1.2334322511178e-05	2.2111966449751	1
ENSG00000134248.13	LAMTOR5	1	110407655	1_68	0	0.120354648525182	26.4206740334466	3.01928534257569e-05	-2.90905506811875	2
ENSG00000177272.8	KCNA3	1	110675350	1_68	0	0.0129173807759316	4.95418999927739	6.07637428141233e-07	-0.605886897444842	1
ENSG00000143119.12	CD53	1	110873219	1_68	0	0.0170055470020651	7.56179510730395	1.22099225314992e-06	-1.42813643771445	1
ENSG00000121931.15	LRIF1	1	110961918	1_68	0	0.0132204831630266	5.17398081265152	6.49485617078582e-07	-0.503776975952451	2
ENSG00000156171.14	DRAM2	1	111139496	1_68	0	0.109051567467446	25.4444850316407	2.63465027450425e-05	3.13272963253865	1
ENSG00000156150.6	ALX3	1	110071052	1_68	0	0.102825324282401	24.8648486105008	2.42763451794333e-05	2.56788381112929	1
ENSG00000064886.13	CHI3L2	1	111200918	1_69	0	0.0104864220399676	5.11521461949997	5.09317489176484e-07	-0.383284703147523	1
ENSG00000173947.13	PIFO	1	111346062	1_69	0	0.0172180420764734	9.81529923048047	1.60466620277246e-06	1.11243886943855	1
ENSG00000143110.11	C1orf162	1	111473751	1_69	0	0.0100515442024858	4.71429725026393	4.49932273634945e-07	-0.0298077123122156	1
ENSG00000282608.1	ADORA3	1	111503935	1_69	0	0.0150743888923983	8.55374073990378	1.22431506863082e-06	-1.07318803897116	1
ENSG00000121933.18	TMIGD3	1	111563720	1_69	0	0.0103699649699497	5.00949812758866	4.93252056629665e-07	-0.356519936882631	2
ENSG00000197852.9	FAM212B	1	111755756	1_69	0	0.0363882883324587	16.9428811904254	5.85391334757392e-06	-2.02634851011162	1
ENSG00000116489.12	CAPZA1	1	112624254	1_69	0	0.0122882450881076	6.61676904005876	7.72028329968709e-07	-0.554555891436742	1
ENSG00000007341.18	ST7L	1	112626827	1_69	0	0.0103688739609169	5.00850431978054	4.93102318924707e-07	-0.147339844941668	1
ENSG00000155366.16	RHOC	1	112704941	1_69	0	0.0213392608370551	11.8539384851407	2.40181436488372e-06	1.83942306702459	1
ENSG00000184599.13	FAM19A3	1	112720490	1_69	0	0.0234422596412174	12.7480412873357	2.8375291381785e-06	1.48043222707121	1
ENSG00000155380.11	SLC16A1	1	112956760	1_70	0	0.0368790114069183	8.79456121722904	3.07957541397511e-06	0.965857307932725	1
ENSG00000118655.4	DCLRE1B	1	113904943	1_70	0	0.0276537072390128	6.04512636400579	1.58728949175881e-06	0.661875275955436	2
ENSG00000163349.21	HIPK1	1	113929699	1_70	0	0.0244557270010674	4.87432159335399	1.13185854462175e-06	-0.048266093513493	1
ENSG00000116774.11	OLFML3	1	113979663	1_70	0	0.0245630604617944	4.91602212465377	1.14655185893569e-06	-0.36426335041531	1
ENSG00000175984.14	DENND2C	1	114669904	1_71	0	0.0839874480089562	22.1440514024746	1.76591120784006e-05	-1.84485964080768	1
ENSG00000213281.4	NRAS	1	114716596	1_71	0	0.0121801107015319	5.04529745694582	5.83492675020011e-07	0.272784804344052	1
ENSG00000052723.11	SIKE1	1	114784843	1_71	0	0.217974419313294	22.3088978675039	4.61722503103814e-05	4.07297471987969	1
ENSG00000134198.9	TSPAN2	1	115089590	1_71	0	0.028480569868983	11.5995694678955	3.13680803547845e-06	-0.891994693556076	1
ENSG00000118729.11	CASQ2	1	115768346	1_72	0	0.0144099804749213	8.36658102130684	1.14474514478891e-06	-1.14666605136044	1
ENSG00000173212.4	MAB21L3	1	116110039	1_72	0	0.0264467785299497	14.1366728189792	3.5499103210648e-06	-1.54750878346184	1
ENSG00000116815.15	CD58	1	116571486	1_72	0	0.0136010843617039	7.81891562644422	1.00975836089095e-06	-0.839569823619215	1
ENSG00000134247.9	PTGFRN	1	116909700	1_72	0	0.0151191750366746	8.82215479060656	1.26648533469889e-06	-0.895346039750142	2
ENSG00000134256.12	CD101	1	117001709	1_72	0	0.0158755787792024	9.28525665606109	1.3996546034715e-06	-1.10352237943611	2
ENSG00000116830.11	TTF2	1	117060534	1_72	0	0.0102363839446756	5.12706743975995	4.98325365309138e-07	-0.320667373853802	1
ENSG00000134253.9	TRIM45	1	117113466	1_72	0	0.0106029477275792	5.46010700953476	5.49699284159269e-07	-0.400813378146555	2
ENSG00000198162.12	MAN1A2	1	117367404	1_72	0	0.0164754828140349	9.63722360931208	1.50760470147774e-06	1.31578312078073	2
ENSG00000183508.4	FAM46C	1	117605762	1_72	0	0.0157768832800086	9.22605429424265	1.38208456042926e-06	-1.0389848370741	2
ENSG00000177551.5	NHLH2	1	115843623	1_72	0	0.0274312721866731	14.4849801042243	3.7727779853161e-06	1.74663128064557	2
ENSG00000092607.13	TBX15	1	118989585	1_73	0	0.023658284126327	12.7173891315116	2.85679186291388e-06	-1.58030736626357	1
ENSG00000116874.11	WARS2	1	119012523	1_73	0	0.011169326053209	5.62388726964692	5.9643204961334e-07	-0.501868348184277	2
ENSG00000143067.4	ZNF697	1	119612175	1_73	0	0.0138553892282921	7.68559806398757	1.01109926725494e-06	0.892181930353502	1
ENSG00000092621.11	PHGDH	1	119735449	1_73	0	0.016499516425998	9.3341614509915	1.46232505538988e-06	-1.03410796923972	1
ENSG00000117281.15	CD160	1	145722014	1_73	0	0.0142512679117921	7.92913354512182	1.07294295808797e-06	1.02142776955089	1
ENSG00000265241.6	RBM8A	1	145927840	1_73	0	0.0184633285772301	10.356608235326	1.81561993955897e-06	1.25287619097172	1
ENSG00000272031.2	ANKRD34A	1	145959360	1_73	0	0.0101516314595456	4.7276693938893	4.55701374402643e-07	-0.0987019333555698	1
ENSG00000168509.19	HFE2	1	146036954	1_73	0	0.04466710395285	18.7759997516317	7.96321172757571e-06	-1.93138917103151	1
ENSG00000131778.18	CHD1L	1	147244865	1_73	0	0.0116764269776327	5.99409753242682	6.64555366928636e-07	-0.459997522978125	1
ENSG00000162836.11	ACP6	1	147647471	1_73	0	0.0103225761156766	4.94281546383609	4.844621892857e-07	0.478761427760692	3
ENSG00000265107.2	GJA5	1	147773551	1_73	0	0.0126666865998163	6.93399375431111	8.33957403016982e-07	0.989636546535193	1
ENSG00000178796.12	RIIAD1	1	151715696	1_74	0	0.0319579537833495	5.91279869789939	1.79419422622646e-06	-0.46428458550136	1
ENSG00000159409.14	CELF3	1	151717266	1_74	0	0.0616143407424707	12.2172882152997	7.14749766465796e-06	1.70122937679202	1
ENSG00000186207.4	LCE5A	1	152511158	1_74	0	0.0325267423514788	6.0813030085709	1.87816874723275e-06	-0.967224502364566	1
ENSG00000143450.16	OAZ3	1	151762531	1_74	0	0.0295635092403502	5.16939578069693	1.45108604350311e-06	0.239164010068148	2
ENSG00000143436.10	MRPL9	1	151763100	1_74	0	0.048183664020382	9.84655852009215	4.50486400699928e-06	-1.26511299715967	1
ENSG00000182134.15	TDRKH	1	151791291	1_74	0	0.0388942663324758	7.79134352428005	2.87736749768472e-06	-1.07920074712325	1
ENSG00000196407.11	THEM5	1	151853515	1_74	0	0.0314250477807821	5.75221190353553	1.71635934896017e-06	0.323376626069266	1
ENSG00000197747.8	S100A10	1	151993591	1_74	0	0.028189407445954	4.71543963656622	1.26213419550282e-06	-0.106051786859953	1
ENSG00000143631.10	FLG	1	152328343	1_74	0	0.0294784226448732	5.14189921049507	1.43921341199333e-06	-0.416172037638837	2
ENSG00000143536.7	CRNN	1	152414760	1_74	0	0.129521849885884	19.4981814506348	2.39791918845482e-05	-2.45783448718072	1
ENSG00000163207.6	IVL	1	152908196	1_74	0	0.0630627093638613	12.44206601206	7.45010722577828e-06	1.58357381481821	2
ENSG00000241794.1	SPRR2A	1	153057485	1_74	0	0.0571926591623846	11.4977846859798	6.24384132501308e-06	1.37141157890082	1
ENSG00000159516.8	SPRR2G	1	153174470	1_74	0	0.0370617888009611	7.32928275475981	2.57920136652267e-06	0.872781911391261	1
ENSG00000160716.5	CHRNB2	1	154576994	1_75	0	0.0219853512147696	6.60253517132757	1.37829292855453e-06	-0.89380955429825	1
ENSG00000203782.5	LOR	1	153259400	1_75	0	0.0180290550491314	4.78325874590646	8.18830923908418e-07	0.271778799814668	1
ENSG00000163220.10	S100A9	1	153357702	1_75	0	0.041903114333701	12.8001068928956	5.09280790194078e-06	1.38096411874205	1
ENSG00000143546.9	S100A8	1	153391654	1_75	0	0.01962345516037	5.50167559518798	1.02510382222482e-06	0.358916544507465	1
ENSG00000143556.8	S100A7	1	153460264	1_75	0	0.0227459302337376	7.44070164906243	1.60699672040516e-06	0.982419336878576	1
ENSG00000197956.9	S100A6	1	153535924	1_75	0	0.03264949028107	11.0099165314981	3.41316928531247e-06	1.3979324036427	2
ENSG00000196420.7	S100A5	1	153541765	1_75	0	0.018638164730725	5.04198585819822	8.92282069495094e-07	0.250805432491062	1
ENSG00000188015.9	S100A3	1	153548996	1_75	0	0.0193647811736773	5.38383637286495	9.89923975345281e-07	-0.362934099862175	1
ENSG00000196154.11	S100A4	1	153549456	1_75	0	0.017975977207134	4.76444956974895	8.13209867927102e-07	-0.231794628137283	2
ENSG00000196754.10	S100A2	1	153567710	1_75	0	0.0217627698039031	6.46799082244602	1.33653692020975e-06	0.638499522438334	1
ENSG00000188643.10	S100A16	1	153613108	1_75	0	0.0195470796604686	5.49780169984302	1.02039506812028e-06	-0.63666169853198	2
ENSG00000189334.8	S100A14	1	153616367	1_75	0	0.0189029627802624	5.29549823079735	9.50460566661992e-07	-0.688355798896155	1
ENSG00000160678.11	S100A1	1	153627648	1_75	0	0.0188264314623117	5.19513694060405	9.28672112550617e-07	0.603893617943092	2
ENSG00000189171.14	S100A13	1	153627648	1_75	0	0.0199950341801057	5.5885436405023	1.06100686595697e-06	0.517314533274823	2
ENSG00000143621.16	ILF2	1	153672987	1_75	0	0.0208752021603237	6.15655687151985	1.22029823301342e-06	-0.744998170981768	1
ENSG00000169418.9	NPR1	1	153678582	1_75	0	0.0702745718890505	18.7932346502029	1.25399886007471e-05	-2.60039888095979	1
ENSG00000143554.13	SLC27A3	1	153774134	1_75	0	0.02455269776506	7.33751271277604	1.71058823737704e-06	-0.605469793823359	1
ENSG00000143570.17	SLC39A1	1	153968263	1_75	0	0.095427711972597	19.7372814827233	1.78837768705766e-05	3.81090497653642	2
ENSG00000143578.15	CREB3L4	1	153966654	1_75	0	0.247855067382051	19.9206047846222	4.68810919423436e-05	4.23050466469319	1
ENSG00000143515.16	ATP8B2	1	154325898	1_75	0	0.269638787030957	31.568069947166	8.08216647625501e-05	-3.57080963749234	1
ENSG00000163239.12	TDRD10	1	154502081	1_75	0	0.0507315543789136	15.911291644571	7.66445011589004e-06	-2.09148697868994	2
ENSG00000160714.9	UBE2Q1	1	154511179	1_75	0	0.0203147137233259	5.75278430735323	1.10965045211571e-06	-0.47550121119745	1
ENSG00000160710.15	ADAR	1	154628057	1_75	0	0.0407536531798066	13.0399389765121	5.04591001096314e-06	-1.79703985665709	1
ENSG00000163344.5	PMVK	1	154936792	1_76	1	0.384235245715665	24.7736233105916	9.03824535218338e-05	4.42591706807242	1
ENSG00000160691.18	SHC1	1	154974041	1_76	0	0.00806107204950168	6.14441727292509	4.70295584223511e-07	-1.28501917019682	1
ENSG00000143537.13	ADAM15	1	155063135	1_76	0	0.112269357949896	31.6215104756235	3.37086412437016e-05	-3.56070027434908	1
ENSG00000169241.17	SLC50A1	1	155135691	1_76	0	0.00836251545944489	5.4542766952481	4.33083358819026e-07	0.676592437631155	1
ENSG00000169231.13	THBS3	1	155233269	1_76	0	0.0116267407401226	7.51013986204999	8.29093308818201e-07	0.93552354517641	1
ENSG00000177628.15	GBA	1	155244216	1_76	0	0.012958175401145	10.3547610818847	1.27403492599567e-06	-1.20536903493763	1
ENSG00000160767.20	FAM189B	1	155254510	1_76	0	0.0502504712482521	18.7866239479312	8.96367863562963e-06	2.40975744148231	1
ENSG00000116521.10	SCAMP3	1	155262283	1_76	0	0.0245508545689414	12.9620412380871	3.02160304366678e-06	2.00810481914978	1
ENSG00000116580.18	GON4L	1	155859720	1_76	0	0.0871790112193106	22.6881006158789	1.87805140444801e-05	2.67224451535059	1
ENSG00000132718.8	SYT11	1	155859720	1_76	0	0.0871790112193106	22.6881006158789	1.87805140444801e-05	2.67224451535059	1
ENSG00000132680.10	KIAA0907	1	155934601	1_76	0	0.0489831814255907	19.2118964703802	8.93541284811997e-06	-1.92914447750278	1
ENSG00000163479.13	SSR2	1	156020665	1_76	0	0.00877455622113887	7.39842924549487	6.16399222950614e-07	1.0028233105807	1
ENSG00000160803.7	UBQLN4	1	156023887	1_76	0	0.00786031882003224	4.81230956811078	3.59162607209047e-07	-0.309697506061704	1
ENSG00000116586.11	LAMTOR2	1	156054582	1_76	0	0.153786462539364	31.5688267708711	4.60971362503109e-05	-3.10859598105097	2
ENSG00000160785.13	SLC25A44	1	156193927	1_76	0	0.0111729781295593	8.56734820642313	9.08893011058743e-07	-1.10743988603566	2
ENSG00000160783.19	PMF1	1	156201443	1_76	0	0.0113243893697463	8.70444841197559	9.35951718282549e-07	-1.12508558316942	1
ENSG00000242252.1	BGLAP	1	156244130	1_76	0	0.0366243035439457	19.0127336263599	6.61167253016567e-06	1.93182343429067	1
ENSG00000163472.18	TMEM79	1	156282500	1_76	0	0.0211539879470096	14.6483323119757	2.9422382230134e-06	1.80716674538865	1
ENSG00000198715.11	GLMP	1	156298013	1_76	0	0.0179938710474212	13.0707118882275	2.23316720992386e-06	-1.68318574113072	1
ENSG00000163467.11	TSACC	1	156337127	1_76	0	0.0201495688296848	14.1730060045836	2.71159687814897e-06	-1.77084628867404	1
ENSG00000163468.14	CCT3	1	156367085	1_77	0	0.117174267805105	21.9576621711949	2.44295655787388e-05	-2.18894019004235	1
ENSG00000183856.10	IQGAP3	1	156572426	1_77	0	0.0231350658280504	6.28879897288696	1.38145215648907e-06	-0.622213604360172	1
ENSG00000187862.11	TTC24	1	156579671	1_77	0	0.0196455580708351	4.73418383315047	8.83093900493422e-07	-0.0849524505788608	2
ENSG00000160818.16	GPATCH4	1	156578990	1_77	0	0.0226532507365254	6.08855537892288	1.3096106232739e-06	0.583056250116536	2
ENSG00000132702.12	HAPLN2	1	156613824	1_77	0	0.0196098993529572	4.71692149094062	8.78276796873719e-07	0.0680895093298158	1
ENSG00000132692.18	BCAN	1	156648176	1_77	0	0.0363743067928105	10.6055963668261	3.6629181713254e-06	1.23340577411605	1
ENSG00000132688.10	NES	1	156677793	1_77	0	0.0908926687569149	19.4552811201494	1.67905051598625e-05	-2.03459685050463	2
ENSG00000143320.8	CRABP2	1	156705979	1_77	0	0.0232423399018448	6.33282122976492	1.397572908333e-06	0.637690166284275	1
ENSG00000143319.16	ISG20L2	1	156728554	1_77	0	0.0197890924236388	4.80335529665978	9.02543173143958e-07	0.223504770204146	1
ENSG00000143303.11	RRNAD1	1	156728106	1_77	0	0.0204154867976021	5.09951642477002	9.88521527602569e-07	-0.287041851337937	1
ENSG00000143314.12	MRPL24	1	156765630	1_77	0	0.0670921484630556	16.4974224440127	1.05095759117287e-05	1.74787891133799	1
ENSG00000143294.14	PRCC	1	156750758	1_77	0	0.0946502242931242	19.8524806764364	1.78416011394028e-05	-2.08363355023177	1
ENSG00000198400.11	NTRK1	1	156815564	1_77	0	0.0202927410248962	5.04219967786339	9.71534327073215e-07	0.404837522735889	2
ENSG00000027869.11	SH2D2A	1	156815564	1_77	0	0.0218942970872638	5.7644099918886	1.19834885675004e-06	0.552086083977801	1
ENSG00000187800.13	PEAR1	1	156893825	1_77	0	0.0213812622391707	5.53892417574237	1.12449144803766e-06	-0.323053377012393	1
ENSG00000160838.13	LRRC71	1	156920880	1_77	0	0.0389579365551467	11.2624915018403	4.1660820503767e-06	1.4580571365523	1
ENSG00000158473.6	CD1D	1	158180266	1_78	0	0.0163357614038921	5.21626166159514	8.09088721055166e-07	-0.494597993007489	2
ENSG00000163565.18	IFI16	1	158999686	1_78	0	0.0382353700789844	13.3170974884605	4.83473053845687e-06	-1.62044130342539	1
ENSG00000163568.14	AIM2	1	159147011	1_78	0	0.0313420976447424	11.4163676875121	3.39745257990359e-06	1.41643154936149	1
ENSG00000213088.9	ACKR1	1	159203749	1_78	0	0.027965520963689	10.3286037852366	2.74259657116231e-06	-1.65191412321854	1
ENSG00000179639.10	FCER1A	1	159288755	1_78	0	0.0366587317833013	12.9139223704477	4.49503424342104e-06	-1.36930888251762	2
ENSG00000181036.13	FCRL6	1	159800388	1_78	0	0.0209993462818182	7.60145138774795	1.51565268933826e-06	0.833427456480294	1
ENSG00000188004.9	C1orf204	1	159854415	1_78	0	0.0374187022735394	13.1103910006676	4.65802443593375e-06	-1.45541554287488	1
ENSG00000243284.1	VSIG8	1	159856126	1_78	0	0.0160875106478201	5.07096062003377	7.74598197549039e-07	-0.296863051804491	3
ENSG00000213085.9	CFAP45	1	159899758	1_78	0	0.0158609001695187	4.93636726590645	7.43417349404871e-07	-0.219617705951935	1
ENSG00000158710.14	TAGLN2	1	159925746	1_78	0	0.0230448383256032	8.48550948966338	1.85673098900154e-06	0.927278188362065	1
ENSG00000085552.16	IGSF9	1	159945134	1_79	0	0.0127664048638412	6.98774066797801	8.47037794592904e-07	0.600498114818066	2
ENSG00000162728.4	KCNJ9	1	160080991	1_79	0	0.021533675432244	11.9494814723785	2.44323150467927e-06	1.35948529645896	1
ENSG00000162729.13	IGSF8	1	160099056	1_79	0	0.0313857078989298	15.5387520834996	4.6306873849352e-06	1.64938997387419	1
ENSG00000132681.16	ATP1A4	1	160151660	1_79	0	0.0979473397487151	26.5317678721538	2.46749471306699e-05	2.45603438967643	1
ENSG00000143318.12	CASQ1	1	160193719	1_79	0	0.195456523252512	33.4603775216619	6.20981129256209e-05	-3.3693110142869	1
ENSG00000162735.18	PEX19	1	160285766	1_79	0	0.0100716471926786	4.74251975959291	4.53531075627402e-07	-0.253257430365631	1
ENSG00000122218.14	COPA	1	160343943	1_79	0	0.0362507162294728	16.9157535870117	5.82244424590714e-06	-2.19169291592984	1
ENSG00000162736.15	NCSTN	1	160342711	1_79	0	0.0620804414105551	22.0886696684306	1.30203228620759e-05	2.48972647824332	2
ENSG00000171786.5	NHLH1	1	160330127	1_79	0	0.012179205847088	6.54160979671167	7.5648618740841e-07	0.485507757297734	1
ENSG00000066294.14	CD84	1	160579090	1_79	0	0.0107321978540058	5.34384866530518	5.44553079036062e-07	-0.502530337459759	2
ENSG00000122223.12	CD244	1	160862395	1_79	0	0.0101249605151598	4.7924889736948	4.60735692170366e-07	0.0674176141587439	1
ENSG00000158769.17	F11R	1	161021085	1_79	0	0.0106749600971794	5.29321987749745	5.36517128865741e-07	-0.357560804417151	2
ENSG00000158793.13	NIT1	1	161118210	1_79	0	0.0185980739713634	10.5566780647612	1.86420060711653e-06	1.23246284750383	1
ENSG00000143222.11	UFC1	1	161152958	1_79	0	0.0393888847623444	17.7108914577828	6.62386546145005e-06	1.78002276916959	1
ENSG00000143258.15	USP21	1	161159962	1_79	0	0.0159734381606648	9.11256523880374	1.38209040550576e-06	-1.07420019700348	1
ENSG00000143224.17	PPOX	1	161166434	1_79	0	0.0103352376242918	4.98705436124296	4.89397746526774e-07	0.262763028256879	2
ENSG00000158850.14	B4GALT3	1	161177981	1_79	0	0.0130664388191816	7.20786434309259	8.94254718623406e-07	-0.819237444421456	1
ENSG00000158864.12	NDUFS2	1	161196933	1_79	0	0.0365228813198744	16.9876090160257	5.89107681498637e-06	-1.80046134125719	1
ENSG00000158869.10	FCER1G	1	161215186	1_79	0	0.019755258152402	11.1301145719238	2.08775600214746e-06	-1.23107852879824	1
ENSG00000158874.11	APOA2	1	161223893	1_79	0	0.0108947786424977	5.48619516753862	5.67527696498926e-07	0.411654423662765	1
ENSG00000248485.1	PCP4L1	1	161259010	1_79	0	0.0126715996714581	6.91712052679355	8.32250728220753e-07	0.794263519873021	1
ENSG00000158887.15	MPZ	1	161310092	1_79	0	0.0106262809084825	5.24994779013174	5.29704513690032e-07	0.341922904779069	1
ENSG00000143252.14	SDHC	1	161314507	1_79	0	0.0245874828674288	13.2113652900581	3.08431813863392e-06	1.50811724202261	1
ENSG00000203747.10	FCGR3A	1	161550682	1_79	0	0.0108545032283077	5.45112833468898	5.61815550113002e-07	-0.546309536273268	2
ENSG00000162746.14	FCRLB	1	161713346	1_79	0	0.0100406922051036	4.71338393514655	4.49359438436796e-07	0.0265742736626244	2
ENSG00000081721.11	DUSP12	1	161749589	1_79	0	0.0108821606082131	5.47522204549119	5.65736585053497e-07	-0.368669513910761	1
ENSG00000118217.5	ATF6	1	161766482	1_79	0	0.0133251527126873	7.39367551249564	9.35470245466691e-07	0.851230671009041	2
ENSG00000239887.4	C1orf226	1	162366749	1_79	0	0.0100597377824424	4.73131999046303	4.51925012522892e-07	0.0741751251314247	1
ENSG00000117143.13	UAP1	1	162561114	1_80	0	0.00828097685358309	7.16893652745062	5.63681397753707e-07	-0.688555378666365	2
ENSG00000162733.16	DDR2	1	162631124	1_80	0	0.00660066971274509	5.07109737726529	3.17824482695228e-07	-0.281058741007541	1
ENSG00000132196.13	HSD17B7	1	162790775	1_80	0	0.0330770969784	20.3451701125954	6.38978298919808e-06	2.04636516467473	3
ENSG00000185860.13	CCDC190	1	162868378	1_80	0	0.00639369876476392	4.73735449622876	2.87597728695822e-07	-0.267232237572306	1
ENSG00000117152.13	RGS4	1	163068894	1_80	0	0.120309117789111	32.1769913618029	3.67571112615731e-05	-2.94740501850388	1
ENSG00000143228.12	NUF2	1	163266611	1_80	0	0.0330031095955106	20.1651848338128	6.31908890298004e-06	-2.06337520176743	1
ENSG00000143198.12	MGST3	1	165630412	1_81	0	0.158123582754899	24.0801791970892	3.61537838548371e-05	-2.86678883882717	1
ENSG00000143149.12	ALDH9A1	1	165678104	1_81	0	0.0312993426254584	8.29426018639043	2.46496222296789e-06	-1.0724436353028	1
ENSG00000143195.12	ILDR2	1	166975891	1_82	0	0.0184245113347468	12.3378226154106	2.15839982361731e-06	-2.05676285203769	1
ENSG00000143194.12	MAEL	1	166975891	1_82	0	0.0406721114247936	19.9104015961525	7.68907567776736e-06	2.49872605872696	3
ENSG00000143157.11	POGK	1	166839016	1_82	0	0.0219802086019147	14.0033403922165	2.92254261327158e-06	-2.32482414335593	1
ENSG00000152382.5	TADA1	1	166876513	1_82	0	0.0220377402871215	12.750029072667	2.66793738351169e-06	1.25144723786674	1
ENSG00000198842.9	DUSP27	1	167094415	1_82	0	0.00921366496350495	4.78590135009829	4.1869093211219e-07	0.235108891837289	1
ENSG00000143167.11	GPA33	1	167063559	1_82	0	0.0101536773919813	5.74755001293212	5.54119605628579e-07	-0.612389382145392	2
ENSG00000198821.10	CD247	1	167510750	1_82	0	0.0800818415055723	25.3056132077752	1.92419159697903e-05	2.31478834166936	2
ENSG00000143162.7	CREG1	1	167553767	1_82	0	0.0094277050104854	4.97570715709611	4.45408185644079e-07	0.312159768988576	2
ENSG00000197965.11	MPZL1	1	167720961	1_82	0	0.00917738380550215	4.72047078233469	4.11340626598914e-07	0.0313527697745218	2
ENSG00000143164.15	DCAF6	1	167936173	1_82	0	0.0137777979625175	8.5520628220737	1.11878875145074e-06	1.04121050041795	1
ENSG00000143158.10	MPC2	1	167936749	1_82	0	0.0188017904571552	11.3950973904097	2.03429834760781e-06	1.52813459101864	1
ENSG00000143147.14	GPR161	1	168137478	1_82	0	0.00986898261791969	5.40664298219955	5.06637665096421e-07	-0.510015628734269	2
ENSG00000143155.12	TIPRL	1	168178654	1_82	0	0.0404305689988252	18.7419036748147	7.19483687208199e-06	-1.92015903972276	2
ENSG00000213064.9	SFT2D2	1	168225689	1_82	0	0.012012749401085	7.26879259415462	8.29090790577508e-07	0.749664546855191	1
ENSG00000143184.4	XCL1	1	168576583	1_82	0	0.0151284523123775	9.45421745221082	1.35805539296814e-06	-1.07755071583233	1
ENSG00000143196.4	DPT	1	168728935	1_82	0	0.00917875835403381	4.72291269942408	4.11615055310689e-07	0.112986798279675	1
ENSG00000143153.12	ATP1B1	1	169129496	1_83	0	0.042688913097011	11.6124219649475	4.70690358825144e-06	1.50826690919611	1
ENSG00000143156.13	NME7	1	169364635	1_83	0	0.0247084847649428	6.38835696316618	1.4987620416017e-06	0.852233894049458	2
ENSG00000117477.12	CCDC181	1	169459706	1_83	0	0.0258885927626057	6.83270204139581	1.67957082946809e-06	0.839331427902816	2
ENSG00000188404.8	SELL	1	169667840	1_83	0	0.0209330986346312	4.81079118330945	9.56197101642937e-07	-0.325293256046423	1
ENSG00000171806.11	METTL18	1	169795279	1_83	0	0.0322102491927523	8.91656429793598	2.72702442108392e-06	1.75236405038801	1
ENSG00000000457.13	SCYL3	1	169891332	1_83	0	0.0648086591695991	15.6351124214562	9.62124871342525e-06	2.30125553546604	3
ENSG00000075945.12	KIFAP3	1	170085160	1_83	0	0.0745435889292876	16.9932894822957	1.20277709956953e-05	-1.91336084764055	1
ENSG00000116132.11	PRRX1	1	170663243	1_84	0	0.0143686194630882	6.17144880836711	8.41975725548872e-07	0.52185519401201	2
ENSG00000007933.12	FMO3	1	171090188	1_84	0	0.0534336525635465	18.703689938682	9.48941747697292e-06	1.97832291135115	2
ENSG00000094963.13	FMO2	1	171185964	1_84	0	0.0130305197349253	5.24487749211824	6.4892496694119e-07	0.464595025360453	2
ENSG00000076258.9	FMO4	1	171314704	1_84	0	0.0142924105786999	6.12102045755289	8.3066652936789e-07	-0.647060320596271	1
ENSG00000034971.16	MYOC	1	171652385	1_84	0	0.0168569123706116	7.68650674969558	1.2302813452186e-06	-0.900486152217547	2
ENSG00000117533.14	VAMP4	1	171742012	1_84	0	0.0175291421704326	8.05769710166401	1.34112419587678e-06	-0.942740324662769	1
ENSG00000010165.19	METTL13	1	171781417	1_84	0	0.0211342374499772	9.8345243860824	1.97350095504146e-06	-1.29387699555815	1
ENSG00000197959.13	DNM3	1	171840580	1_84	0	0.0742714268396818	21.8905497738246	1.54374595606357e-05	2.15891854538457	1
ENSG00000135845.9	PIGC	1	172443855	1_84	0	0.027053927363723	12.1850998169133	3.13008987415719e-06	-1.39138569570098	1
ENSG00000094975.13	SUCO	1	172532059	1_84	0	0.0179548391369888	8.28550500447416	1.41253071197753e-06	0.962751244208488	2
ENSG00000120337.8	TNFSF18	1	173051434	1_84	0	0.0139464742535066	5.88873363245204	7.79800907639252e-07	-0.521752220200301	1
ENSG00000162753.11	SLC9C2	1	173611164	1_85	0	0.264926723792359	25.7596497898264	6.47982265601059e-05	-4.99465002398651	1
ENSG00000183831.6	ANKRD45	1	173677634	1_85	0	0.202277606768696	24.5890221902332	4.72265762872703e-05	4.92361884892178	1
ENSG00000076321.10	KLHL20	1	173714815	1_85	0	0.120924898769666	29.8227683170989	3.42421546153211e-05	3.96053638005974	1
ENSG00000117593.9	DARS2	1	173819196	1_85	0	0.0190705517937749	4.88681686869243	8.84884769945231e-07	-0.134020563208565	1
ENSG00000117601.13	SERPINC1	1	173869683	1_85	0	0.0251944488762783	14.638020657927	3.50174579004584e-06	-3.77932536920169	2
ENSG00000152061.23	RABGAP1L	1	174159856	1_85	0	0.0203130523901328	6.84476526315501	1.32017390558716e-06	-0.665769905350329	1
ENSG00000120332.15	TNN	1	175068086	1_85	0	0.0211673898479122	5.6649675869558	1.13857628694886e-06	0.224433108241498	2
ENSG00000152092.15	ASTN1	1	177165470	1_86	0	0.00744487861819021	9.32942277764315	6.59492395956363e-07	-1.23984398748372	1
ENSG00000116147.16	TNR	1	175744070	1_86	0	0.187390563021967	37.8092371382396	6.72733458171042e-05	-3.09599412070679	1
ENSG00000235750.9	KIAA0040	1	175193171	1_86	0	0.00601944277145206	6.72093693964093	3.84134670984131e-07	0.672010086459475	1
ENSG00000143207.19	RFWD2	1	176209590	1_86	0	0.0796667378805537	30.9139583428386	2.33845517019814e-05	3.03168398227211	1
ENSG00000120341.18	SEC16B	1	177960244	1_87	0	0.0912909663426424	20.7378169159548	1.79758003958897e-05	-2.12297096867604	1
ENSG00000075391.16	RASAL2	1	178093563	1_87	0	0.0180429607360163	6.84931284256067	1.17341653551164e-06	0.597416555012802	2
ENSG00000116191.17	RALGPS2	1	178725006	1_87	0	0.0803170225690984	20.871523100767	1.59169239060347e-05	-2.08081375303003	2
ENSG00000143340.6	FAM163A	1	179743304	1_89	0	0.0119466798526572	5.81892751302932	6.60066314248087e-07	-0.812300437123262	2
ENSG00000116199.11	FAM20B	1	179025509	1_89	0	0.010515376760317	4.777747564941	4.77029716772458e-07	0.145495313776135	2
ENSG00000186283.13	TOR3A	1	179086126	1_89	0	0.0110082391348674	5.25885962374064	5.49676069758596e-07	0.322049555173928	1
ENSG00000143322.19	ABL2	1	179221523	1_89	0	0.0250208948293602	12.4673829755304	2.9619350749929e-06	-1.65441195908456	2
ENSG00000162782.15	TDRD5	1	179592019	1_89	0	0.0123006987926697	6.43072368239917	7.51081439412825e-07	0.557209318896603	1
ENSG00000169905.12	TOR1AIP2	1	179878500	1_89	0	0.0313415449601858	14.5734389386744	4.33690434418605e-06	-1.71463916758339	1
ENSG00000135837.15	CEP350	1	179954679	1_89	0	0.0240771730893031	12.470421613954	2.85091342121724e-06	-1.43552738402405	2
ENSG00000230124.6	ACBD6	1	180511523	1_89	0	0.0275539475454143	14.0367006710355	3.6723685789741e-06	2.35033457049065	1
ENSG00000135835.11	KIAA1614	1	180929236	1_89	0	0.0109600937732488	5.04563400394721	5.25082339474299e-07	0.127718069574911	1
ENSG00000135823.13	STX6	1	181024836	1_89	0	0.0172932851267323	8.67911242732976	1.42511599017052e-06	0.420684156502545	2
ENSG00000153029.14	MR1	1	181049663	1_89	0	0.0105198963921526	4.73031047783131	4.72496402604486e-07	0.0912782876642208	1
ENSG00000162783.10	IER5	1	181089177	1_89	0	0.0221487294394774	12.1933451257529	2.56430146938293e-06	-1.54292600977502	1
ENSG00000135821.17	GLUL	1	182392371	1_90	0	0.248066442513683	32.1485493726048	7.57228230201634e-05	3.36519200599672	1
ENSG00000135828.11	RNASEL	1	182589002	1_90	0	0.0154622690620339	5.00363230197879	7.34608603853853e-07	0.290077970272056	1
ENSG00000143333.6	RGS16	1	182604092	1_90	0	0.108412319089102	23.7313066181424	2.44285495877948e-05	-2.28616985571111	1
ENSG00000135862.5	LAMC1	1	183023890	1_91	0	0.0305293107631042	12.3482993528795	3.57949323325449e-06	-1.83690644788954	1
ENSG00000058085.14	LAMC2	1	183186170	1_91	0	0.014653238795773	5.3680599747946	7.46875792178891e-07	0.653723912140082	1
ENSG00000116698.21	SMG7	1	183471970	1_91	0	0.121890442341134	25.7660692128823	2.98205204594703e-05	2.54583396796809	2
ENSG00000162704.15	ARPC5	1	183635462	1_91	0	0.0298132871072171	12.1218760852468	3.43144545099196e-06	1.54135539172507	1
ENSG00000143344.15	RGL1	1	183635770	1_91	0	0.0151650570052914	5.69365363308457	8.19846388215803e-07	0.585113137320508	1
ENSG00000198756.10	COLGALT2	1	183966697	1_91	0	0.0312219624053521	12.5625508396662	3.72422083624245e-06	-1.49632792572379	1
ENSG00000198860.11	TSEN15	1	184051811	1_91	0	0.0142791520453459	5.12285890483386	6.94563903691457e-07	-0.349766673432751	1
ENSG00000116406.18	EDEM3	1	184759740	1_92	0	0.0455663130277783	13.7975587420018	5.96957671677409e-06	1.77991570357173	1
ENSG00000135842.16	FAM129A	1	184974052	1_92	0	0.0827983436291447	18.5601594342413	1.45915271714999e-05	-1.95870701907923	2
ENSG00000121486.11	TRMT1L	1	185156912	1_92	0	0.0411505653619605	12.3678013938977	4.83243148980548e-06	1.57048836920264	1
ENSG00000116668.12	SWT1	1	185156912	1_92	0	0.0411505653619605	12.3678013938977	4.83243148980548e-06	-1.57048836920264	1
ENSG00000116679.15	IVNS1ABP	1	185317057	1_92	0	0.0229601116547877	6.9991330635525	1.52586335313889e-06	0.77872697013571	1
ENSG00000157181.15	C1orf27	1	186369764	1_92	0	0.0180128539613948	4.7227913679119	8.07753196987533e-07	0.0574651812386428	2
ENSG00000150681.9	RGS18	1	192158507	1_96	0	0.145277613800671	28.884418908711	3.98437062522695e-05	3.20624199230218	1
ENSG00000090104.11	RGS1	1	192575969	1_96	0	0.0169263616967271	9.22906427573087	1.4832647795568e-06	1.02641579728602	2
ENSG00000023572.8	GLRX2	1	193106283	1_96	0	0.0108730589376921	5.92002871335033	6.11185372995002e-07	0.955762514755158	2
ENSG00000134371.10	CDC73	1	193121735	1_96	0	0.268111981451146	20.6618355311121	5.25996094178028e-05	4.00142905920009	1
ENSG00000000971.15	CFH	1	196651787	1_98	0	0.034051763339537	10.6494087565203	3.44320198525439e-06	1.58767462835485	1
ENSG00000177888.7	ZBTB41	1	197200897	1_98	0	0.0649621831996388	16.8591309960274	1.03990386861756e-05	1.75979455075345	1
ENSG00000203724.10	C1orf53	1	197902889	1_99	0	0.0257080081707487	7.77311746895179	1.89740944001977e-06	0.783607194426285	1
ENSG00000081248.10	CACNA1S	1	201113217	1_101	0	0.0545451637668211	18.8287928712929	9.75160552513554e-06	1.83427804795256	1
ENSG00000163362.10	C1orf106	1	200891082	1_101	0	0.0117829633599682	5.08238428560763	5.68616455103523e-07	-0.304838761449455	1
ENSG00000118197.13	DDX59	1	200672961	1_101	0	0.0120705142426892	5.14869630944111	5.90092976835776e-07	-0.0551259238762768	1
ENSG00000116852.14	KIF21B	1	201018995	1_101	0	0.0312872280297177	18.3069643823626	5.43852113753488e-06	2.58237461909802	1
ENSG00000232237.3	ASCL5	1	201126714	1_101	0	0.0144211023455917	6.6714034123743	9.13509479847505e-07	-0.647860236585118	2
ENSG00000116857.16	TMEM9	1	201171082	1_101	0	0.0119261499777023	5.01454253325209	5.67843923366677e-07	-0.335341996304468	1
ENSG00000163395.16	IGFN1	1	201190333	1_101	0	0.012368085061776	5.23336981660627	6.14584050699001e-07	-0.0892632707715746	1
ENSG00000081277.12	PKP1	1	201281656	1_101	0	0.0123821799505953	5.32316393076229	6.25841486708985e-07	0.388909960358567	1
ENSG00000118194.18	TNNT2	1	201378187	1_101	0	0.0723922860400231	22.0479592709195	1.515507486032e-05	2.14154954811737	1
ENSG00000198700.9	IPO9	1	201828710	1_102	0	0.0474252250102897	16.5803568602294	7.46621807143394e-06	-2.35109709320547	1
ENSG00000198892.6	SHISA4	1	201888432	1_102	0	0.337176198059421	19.7598233691495	6.32611910398558e-05	3.62413928519473	1
ENSG00000170075.8	GPR37L1	1	202123287	1_102	0	0.0265484692692096	9.83946136671758	2.48032281015474e-06	1.04370578657063	1
ENSG00000143851.15	PTPN7	1	202161992	1_102	0	0.0252174727500615	9.450054638379	2.26273282183401e-06	1.03236780208545	1
ENSG00000133067.17	LGR6	1	202194388	1_102	0	0.0161304382406804	5.17119212479982	7.92016513794188e-07	0.434276077750278	2
ENSG00000077157.21	PPP1R12B	1	202348568	1_102	0	0.0165481846856416	5.36973564551486	8.43724502697096e-07	0.367313967689566	2
ENSG00000117153.15	KLHL12	1	202928138	1_102	0	0.0377130162847144	13.0734035295789	4.68141704369293e-06	1.52879915426539	1
ENSG00000159346.12	ADIPOR1	1	202958379	1_102	0	0.0629369639868791	18.0391953301418	1.07800393745173e-05	-1.92689611031744	2
ENSG00000133055.8	MYBPH	1	203175705	1_102	0	0.0153504869304925	4.71366108899345	6.87033488495461e-07	0.0323511379691661	1
ENSG00000133048.12	CHI3L1	1	203186284	1_102	0	0.056692415316603	17.1347816692885	9.22361000735505e-06	1.78158561734464	1
ENSG00000133063.15	CHIT1	1	203266666	1_102	0	0.0271959064779622	10.1424867436838	2.61905961882296e-06	-1.17783380941512	1
ENSG00000159388.5	BTG2	1	203305408	1_102	0	0.026083725210454	9.74548275625722	2.41362819515592e-06	-1.06677941866594	1
ENSG00000122176.10	FMOD	1	203351950	1_102	0	0.0461068848460478	15.1254061095361	6.62171098712555e-06	1.55032606349281	1
ENSG00000174567.7	GOLT1A	1	204213637	1_103	0	0.0291720504619123	10.0315224963603	2.77863309665614e-06	1.60219961401599	2
ENSG00000170498.8	KISS1	1	204196426	1_103	0	0.0223765553008189	7.2329484774565	1.53675982827037e-06	0.695988919499149	2
ENSG00000188783.5	PRELP	1	203475432	1_103	0	0.0205324255538583	6.59019567262216	1.28480128784703e-06	0.711862967574607	1
ENSG00000188770.9	OPTC	1	203493789	1_103	0	0.0188900418641229	5.74951066496919	1.03124344518021e-06	0.453606958598996	2
ENSG00000058673.16	ZC3H11A	1	203795675	1_103	0	0.0220237360514118	7.70431602635105	1.61109993183518e-06	1.36154655746319	1
ENSG00000257315.2	ZBED6	1	203795675	1_103	0	0.0220237360514118	7.70431602635105	1.61109993183518e-06	-1.36154655746319	1
ENSG00000182004.12	SNRPE	1	203861428	1_103	0	0.0264279302855015	9.56333666473237	2.39977206813961e-06	1.62300428852804	1
ENSG00000143842.14	SOX13	1	204072756	1_103	0	0.113836704992717	23.7696120991297	2.56922303910058e-05	2.62254547415625	1
ENSG00000143839.14	REN	1	204189100	1_103	0	0.0342564994940922	11.4599132725758	3.72753482998475e-06	-1.43606686066166	1
ENSG00000133056.13	PIK3C2B	1	204502549	1_103	0	0.07675568431245	19.0787097757375	1.39045502633487e-05	-2.26962001060888	1
ENSG00000174529.7	TMEM81	1	205084022	1_104	0	0.0491095967809683	19.8311791774389	9.24724371043088e-06	3.49660070092018	2
ENSG00000133059.16	DSTYK	1	205210869	1_104	0	0.0305243067766319	14.8922001170619	4.31620506420736e-06	-3.02446586997456	2
ENSG00000133069.15	TMCC2	1	205230312	1_104	0	0.019450314179711	9.40898678765454	1.73766829158008e-06	2.35809714141979	1
ENSG00000163545.8	NUAK2	1	205321666	1_104	0	0.0254643992494138	8.24191101409864	1.99277723315244e-06	-0.317903342125663	1
ENSG00000162873.14	KLHDC8A	1	205339240	1_104	0	0.0191689037595161	5.93441648772314	1.08012171254724e-06	0.23396553584954	1
ENSG00000117266.15	CDK18	1	205504902	1_104	0	0.0487289826368091	14.8044891273066	6.84980434143596e-06	-1.70118572146769	1
ENSG00000174514.12	MFSD4A	1	205568730	1_104	0	0.0844229341913462	20.3935892796004	1.63475060832626e-05	2.37267513855156	1
ENSG00000158715.5	SLC45A3	1	205680319	1_104	0	0.0261449773574337	9.05855724035482	2.24876824417568e-06	0.986655582931736	1
ENSG00000117280.12	RAB29	1	205708020	1_104	0	0.0213106547847772	7.04274578709967	1.42507001847571e-06	0.802844306238925	1
ENSG00000162877.12	PM20D1	1	205813590	1_104	0	0.0460960454953023	14.2136666885852	6.22110015697303e-06	-1.44240260232857	2
ENSG00000174502.18	SLC26A9	1	205943691	1_104	0	0.0163843296154367	4.71996924576798	7.34285990024371e-07	-0.00709924374664419	1
ENSG00000263528.7	IKBKE	1	206470213	1_105	0	0.0213824362942138	10.4180247365079	2.1151441371838e-06	1.2034074270484	2
ENSG00000143486.15	EIF2D	1	206606563	1_105	0	0.0127734135104695	5.63410709078551	6.8332839241983e-07	-0.423510825864914	1
ENSG00000143479.15	DYRK3	1	206631420	1_105	0	0.0125647963046132	5.55215448389312	6.62390950662393e-07	0.406291128190157	1
ENSG00000162894.11	FCMR	1	206923405	1_105	0	0.0187284038861123	9.11565731547973	1.62101171586717e-06	1.26662008760609	1
ENSG00000162896.5	PIGR	1	206946508	1_105	0	0.0329588220117641	14.6524622274629	4.58542599165429e-06	1.95603579831865	1
ENSG00000196352.14	CD55	1	207321334	1_105	0	0.0224128256891112	10.6266153239521	2.2614603099278e-06	-1.23486015310077	1
ENSG00000203710.10	CR1	1	207510847	1_105	0	0.0165989102166485	7.67129301030166	1.20905357036404e-06	0.609835133107038	1
ENSG00000117335.19	CD46	1	207749736	1_105	0	0.409425495976317	21.2675691800258	8.26780328124603e-05	3.89068512541325	2
ENSG00000174059.16	CD34	1	207911570	1_105	0	0.0381343130906262	15.6835793540137	5.6788253239488e-06	1.67121927389821	1
ENSG00000076356.6	PLXNA2	1	208244589	1_106	0	0.0347928048746003	12.8567666812373	4.24735538520055e-06	-1.36796849337185	1
ENSG00000008118.9	CAMK1G	1	209584155	1_106	0	0.0149003178530125	4.78623199298793	6.7715279452494e-07	0.270610284452642	2
ENSG00000123689.5	G0S2	1	209675657	1_106	0	0.0433578013987253	14.9646733011859	6.16072592519441e-06	-1.68246663453853	1
ENSG00000117597.17	DIEXF	1	209827888	1_106	0	0.0148632555514511	4.7626137003524	6.72135290464877e-07	-0.0887182969184561	1
ENSG00000054392.12	HHAT	1	210330000	1_106	0	0.02018871377009	7.6696967244882	1.47022647481047e-06	-0.883558170535156	1
ENSG00000143473.12	KCNH1	1	211134467	1_107	0	0.0140523956941561	4.96323628439775	6.62235896921231e-07	-0.334929492022758	1
ENSG00000117625.13	RCOR3	1	211258687	1_107	0	0.060063196787852	18.8348243800623	1.07415613969532e-05	2.24223401398056	1
ENSG00000082512.14	TRAF5	1	211326278	1_107	0	0.0140245114027768	4.94439934656936	6.58413424256482e-07	0.209207794682971	2
ENSG00000170385.9	SLC30A1	1	211578806	1_107	0	0.0618819015946734	19.1235620318788	1.1236468446005e-05	2.03712874429578	1
ENSG00000117650.12	NEK2	1	211675781	1_107	0	0.0141799865785468	5.04892243787235	6.79785529588045e-07	0.21722717663794	1
ENSG00000143493.12	INTS7	1	212035474	1_107	0	0.0165339300886613	6.50566909993035	1.02132852957911e-06	-0.746186302523168	1
ENSG00000143476.17	DTL	1	212035474	1_107	0	0.0165339300886613	6.50566909993035	1.02132852957911e-06	0.746186302523168	1
ENSG00000065600.12	TMEM206	1	212414848	1_107	0	0.015133097395749	5.66578314043222	8.14113903486141e-07	-0.458554449411043	1
ENSG00000185523.6	SPATA45	1	212847379	1_108	0	0.0144023643045069	5.2976213178283	7.2445614393252e-07	0.616014617815046	2
ENSG00000123685.8	BATF3	1	212699732	1_108	0	0.033879684156757	13.600622102385	4.37517595438778e-06	-1.52937563325732	1
ENSG00000117697.14	NSL1	1	212790876	1_108	0	0.0194684830634235	8.14603060818784	1.50582862311888e-06	-0.929407624571886	1
ENSG00000143494.15	VASH2	1	212950961	1_108	0	0.013650452983163	4.82186365977595	6.24970310668583e-07	0.117842664420948	1
ENSG00000174606.13	ANGEL2	1	213008574	1_108	0	0.0217171808699844	9.06153085966043	1.86854008467869e-06	-1.13571992256753	1
ENSG00000136643.11	RPS6KC1	1	213051377	1_108	0	0.0335644374857153	13.2131431070033	4.21097738093035e-06	1.55129619135281	1
ENSG00000143499.13	SMYD2	1	214280940	1_108	0	0.0137453049133038	4.85508867893065	6.33649274321874e-07	0.0282233419412879	1
ENSG00000117724.12	CENPF	1	214602949	1_109	0	0.0166585621598512	5.97245344709109	9.44686444816503e-07	0.587880443174418	2
ENSG00000136636.12	KCTD3	1	215567710	1_109	0	0.0184938438573716	6.96468667630352	1.2229991825431e-06	0.721115568695982	1
ENSG00000092978.10	GPATCH2	1	217631213	1_110	0	0.154613421961748	29.3261936181096	4.30526894586747e-05	3.03612412735346	2
ENSG00000162814.10	SPATA17	1	217631425	1_110	0	0.0123269624735385	4.90943908836123	5.74626098182191e-07	0.37583404702349	1
ENSG00000067533.5	RRP15	1	218284423	1_110	0	0.012077535832222	4.71579152467584	5.40792087929521e-07	-0.0249397470889349	2
ENSG00000143353.11	LYPLAL1	1	219173067	1_111	0	0.0226668239382428	4.72313118122963	1.01652502822079e-06	-0.0653549443053	1
ENSG00000067704.9	IARS2	1	220094239	1_112	0	0.0162617049657307	5.61055225378845	8.66301538634642e-07	0.514132979990553	1
ENSG00000118873.15	RAB3GAP2	1	220295160	1_112	0	0.0158398462854555	5.36118028045502	8.06322485719656e-07	-0.503092186358306	1
ENSG00000116141.15	MARK1	1	220528008	1_112	0	0.0219769726166835	8.47157159077913	1.7677842047022e-06	0.988207559133948	1
ENSG00000162817.6	C1orf115	1	220699127	1_112	0	0.0171060598317152	6.09096802622805	9.89312971094412e-07	0.572754866835983	1
ENSG00000117791.15	MARC2	1	220747814	1_112	0	0.0473547226079737	15.8064637337375	7.10714887791389e-06	2.07390531170352	1
ENSG00000136630.12	HLX	1	220879423	1_112	0	0.0151946235203327	4.96669391088851	7.16563589478339e-07	-0.147078414653702	1
ENSG00000162819.11	BROX	1	222712777	1_114	0	0.0248348313139998	12.922637277489	3.04726178733403e-06	1.72550670562168	1
ENSG00000197520.10	FAM177B	1	222736869	1_114	0	0.0725233541661675	23.1231629140775	1.59229128302819e-05	-2.36549865956832	1
ENSG00000187554.11	TLR5	1	223142969	1_114	0	0.0150315031086593	8.27534076734993	1.18109734774336e-06	-0.94577635915321	1
ENSG00000203697.11	CAPN8	1	223625231	1_114	0	0.0103305365483308	4.7246751832949	4.63438630243828e-07	0.129028186911264	2
ENSG00000162909.17	CAPN2	1	223701253	1_114	0	0.0236501019172255	12.4025407755229	2.78510181900208e-06	1.96853715049708	1
ENSG00000143753.12	DEGS1	1	224192776	1_114	0	0.0143327550115727	7.82635389370159	1.06509061121834e-06	-0.836787422476521	1
ENSG00000143748.17	NVL	1	224330652	1_114	0	0.0176849038243588	10.2306667120497	1.71792435159866e-06	1.50532990832924	1
ENSG00000143771.11	CNIH4	1	224357044	1_114	0	0.0222072529678525	12.4979982645991	2.63531598638157e-06	-1.49503686335149	1
ENSG00000185155.11	MIXL1	1	226223616	1_115	0	0.131880544122295	25.5721458462092	3.20217674905786e-05	-3.10077399009504	1
ENSG00000185842.15	DNAH14	1	224895916	1_115	0	0.0216963264250351	8.12007892662689	1.67279935993036e-06	-0.965135509466392	2
ENSG00000143742.12	SRP9	1	225777848	1_115	0	0.0186109617215604	6.66233235152441	1.17731453664648e-06	-0.716606593181716	2
ENSG00000243709.1	LEFTY1	1	225911608	1_115	0	0.0161531726050661	5.31780106578708	8.15618968220657e-07	0.424712253698237	4
ENSG00000143768.12	LEFTY2	1	225941740	1_115	0	0.0235305878738942	8.8922058184121	1.98673380051747e-06	0.970914261117533	1
ENSG00000143751.9	SDE2	1	225999428	1_115	0	0.0229583142117509	8.65796761468375	1.88735392746798e-06	-1.23821638879942	1
ENSG00000163041.9	H3F3A	1	226062051	1_115	0	0.0411230260080044	14.2223134981255	5.55332011505542e-06	2.19696193008634	2
ENSG00000183814.15	LIN9	1	226309688	1_115	0	0.0282300368248136	10.6266933451635	2.84843943542383e-06	-1.27272662793282	1
ENSG00000203685.9	STUM	1	226539678	1_115	0	0.026158925577589	9.90050652977345	2.4590916414362e-06	1.20209541834559	1
ENSG00000143772.9	ITPKB	1	226738931	1_116	0	0.626351370246986	23.8722016007136	0.000141973700444551	-3.90189862987599	2
ENSG00000143801.16	PSEN2	1	226870643	1_116	0	0.0422127497105044	16.8902221503415	6.76980877140834e-06	2.48888841213077	1
ENSG00000163050.16	COQ8A	1	226897945	1_116	0	0.0213596976267725	11.0646281291736	2.24403341491321e-06	-1.66312927248147	1
ENSG00000181450.17	ZNF678	1	227563901	1_116	0	0.023378485173296	11.0812700324457	2.459819851828e-06	1.63831504166552	1
ENSG00000143740.14	SNAP47	1	227730861	1_116	0	0.0134415226715136	5.62374812790653	7.17747564140392e-07	-0.636317731029539	2
ENSG00000081692.12	JMJD4	1	227735217	1_116	0	0.0121671731214201	4.73957179047984	5.47553034582571e-07	0.248299326430675	1
ENSG00000143816.7	WNT9A	1	227947502	1_116	0	0.0139451185341357	6.24085900973338	8.26349898835534e-07	0.809218911717184	1
ENSG00000143793.12	C1orf35	1	228111751	1_116	0	0.0621128129512014	20.1936003059714	1.19094676941845e-05	2.10449552033904	1
ENSG00000162910.18	MRPL55	1	228102142	1_116	0	0.0122327460290128	4.78524786399317	5.5580928052284e-07	0.0432234827210451	2
ENSG00000143774.16	GUK1	1	228140298	1_116	0	0.0615411405619625	20.1045889789015	1.17478430685264e-05	-2.09845359294878	1
ENSG00000154358.20	OBSCN	1	228222533	1_116	0	0.0263737910574805	12.3412169168784	3.09049427790876e-06	1.39004766957471	1
ENSG00000162913.9	C1orf145	1	227994733	1_116	0	0.0124311370367505	4.95473312663154	5.84828485896845e-07	0.0925377658093273	1
ENSG00000162931.11	TRIM17	1	228417087	1_116	0	0.0146094185000064	6.46748947457015	8.97152057372736e-07	0.796313626830326	1
ENSG00000181218.5	HIST3H2A	1	228455746	1_116	0	0.0167010858426329	7.57122728464904	1.20062778266781e-06	0.967565050540452	1
ENSG00000168159.11	RNF187	1	228486817	1_116	0	0.110065992672176	24.8365878557462	2.59562818979891e-05	-2.30419189649138	1
ENSG00000168118.11	RAB4A	1	229270336	1_117	0	0.0217268114937597	4.7624810169255	9.82486633788615e-07	-0.0790867507642651	1
ENSG00000143632.14	ACTA1	1	229434057	1_117	0	0.0302475689525555	7.91420760662053	2.27297841096578e-06	-0.929547392593092	2
ENSG00000135775.13	COG2	1	230639930	1_118	0	0.0210766438351907	5.41844537045909	1.08436015888646e-06	0.364590997069369	1
ENSG00000135744.7	AGT	1	230692692	1_118	0	0.0196105193623419	4.73318055921845	8.81332051520288e-07	-0.0797946286240816	2
ENSG00000135773.12	CAPN9	1	230747327	1_118	0	0.0736854853104126	17.4233132585431	1.21901792017613e-05	-1.88784130582799	2
ENSG00000119280.16	C1orf198	1	230869142	1_118	0	0.0314862068458424	9.24231445461089	2.76311195286843e-06	1.05529269057959	2
ENSG00000173409.13	ARV1	1	230979465	1_118	0	0.021419954078726	5.57206969294125	1.13326759857064e-06	-0.458009174981037	1
ENSG00000182118.7	FAM89A	1	231037850	1_118	0	0.0226564632437086	6.10591597210323	1.31353102785023e-06	-0.672143988370025	2
ENSG00000143633.12	C1orf131	1	231241335	1_118	0	0.019582066777179	4.71937144448372	8.7748577424744e-07	-0.398885022737181	1
ENSG00000116906.11	GNPAT	1	231240905	1_118	0	0.0197424919036264	4.79695512136376	8.99218060023768e-07	0.539373627999069	2
ENSG00000116903.7	EXOC8	1	231332860	1_118	0	0.0247288476444799	6.93901920832181	1.62929365165223e-06	-1.4068874722378	2
ENSG00000135766.8	EGLN1	1	231420649	1_118	0	0.0212949797878679	5.51657581178082	1.11543487732499e-06	1.02109363869276	1
ENSG00000116918.13	TSNAX	1	231528861	1_118	0	0.0417507793646004	11.9420611451474	4.73414193233461e-06	-1.78198507271103	1
ENSG00000162946.21	DISC1	1	231627073	1_118	0	0.0207377655239106	5.26437843899485	1.03658867142374e-06	0.463615489465571	1
ENSG00000116991.10	SIPA1L2	1	232561778	1_119	0	0.0255109449540645	8.61041754384118	2.08568229545228e-06	-1.01820859402711	1
ENSG00000212916.4	MAP10	1	232805407	1_119	0	0.0191578497080015	5.88628518205772	1.07074352775687e-06	-0.485902818746461	1
ENSG00000135778.11	NTPCR	1	232953982	1_119	0	0.0349645869709972	11.6184785620864	3.8572257748413e-06	-1.24242988564564	1
ENSG00000135749.18	PCNX2	1	233295495	1_120	0	0.0432864546063164	10.2508477667306	4.21317207439226e-06	1.18130689041894	1
ENSG00000143674.10	MAP3K21	1	233321986	1_120	0	0.0283296400647991	6.19655610843242	1.66682052634139e-06	-0.573891952101207	2
ENSG00000059588.9	TARBP1	1	234478952	1_121	0	0.0258266355401176	6.15461567377675	1.50926732273806e-06	-0.664938111277828	1
ENSG00000188739.14	RBM34	1	235161669	1_121	0	0.0299862158192201	7.57834846765673	2.15771276234272e-06	-0.843214721560731	1
ENSG00000162885.12	B3GALNT2	1	235504442	1_121	0	0.0225116631490963	4.84691065583051	1.03602442125583e-06	0.298408174781341	1
ENSG00000168243.10	GNG4	1	235651207	1_121	0	0.146553220026068	23.0082377375488	3.20166669283795e-05	-2.58895216436504	1
ENSG00000143669.13	LYST	1	235883940	1_122	0	0.0548975588464978	14.76926498893	7.69855669353106e-06	1.71353267261112	1
ENSG00000116962.14	NID1	1	236065637	1_122	0	0.0448706980072842	12.8286905202974	5.46565922411339e-06	-1.4015726556586	1
ENSG00000077522.12	ACTN2	1	236686652	1_122	0	0.0195266363589046	4.88762643937155	9.06197460450976e-07	0.254522425271812	1
ENSG00000133019.11	CHRM3	1	239386955	1_124	0	0.0118451695411664	5.05442285721532	5.68473534215064e-07	0.406214243354805	1
ENSG00000155816.19	FMN2	1	240014481	1_125	0	0.0191687268500903	6.98093824240373	1.27058715818746e-06	1.09027694045571	1
ENSG00000182901.16	RGS7	1	241357612	1_126	0	0.0276138977186781	6.59029275438444	1.72794460638939e-06	0.715547030544451	2
ENSG00000162843.17	WDR64	1	241690335	1_127	0	0.038683837166878	10.9686897528554	4.02885554542872e-06	-1.24301880885402	1
ENSG00000117009.11	KMO	1	241531649	1_127	0	0.020625532344382	4.97063704536564	9.73452165359885e-07	0.238828033515225	1
ENSG00000203668.2	CHML	1	241640370	1_127	0	0.0624034853608302	15.5696977735517	9.22542592039712e-06	-1.69194675768523	1
ENSG00000054277.13	OPN3	1	241676920	1_127	0	0.0201624160063744	4.75478909778047	9.10272088456137e-07	-0.0810828558158622	2
ENSG00000174371.16	EXO1	1	241847755	1_127	0	0.0375818797602984	10.6919735827917	3.81534462854179e-06	1.19119465969682	2
ENSG00000054282.15	SDCCAG8	1	243256404	1_128	0	0.0087275581075682	6.46409056795159	5.35670313188449e-07	0.00671558094917786	1
ENSG00000117020.16	AKT3	1	243851261	1_128	0	0.027769910486636	20.857553998661	5.49965255239363e-06	-3.37407346798383	2
ENSG00000203667.9	COX20	1	244832361	1_129	0	0.0250903722727682	5.27326471437154	1.25627314206911e-06	0.360772119583807	1
ENSG00000162849.15	KIF26B	1	245155106	1_129	0	0.0256061983241113	5.46708359701254	1.32922412920487e-06	-0.43178902568636	1
ENSG00000185420.18	SMYD3	1	246506728	1_130	0	0.0121071120395062	6.85445349417284	7.87972012605019e-07	-0.765775008189586	1
ENSG00000143653.9	SCCPDH	1	246723744	1_130	0	0.036835582819519	17.4383053491191	6.09914868227214e-06	1.94835437738862	1
ENSG00000277462.1	ZNF670	1	247078730	1_130	0	0.0239545204468733	13.3321936907291	3.03240003006367e-06	1.49894076711462	1
ENSG00000188295.14	ZNF669	1	247104366	1_130	0	0.00969309146204922	4.74902375605419	4.3708313510395e-07	0.119658383887012	1
ENSG00000203663.3	OR2L2	1	247956885	1_131	0	0.0206946374325152	4.75842770151111	9.35015249355372e-07	-0.108566608363309	2
ENSG00000196071.4	OR2L13	1	247965627	1_131	0	0.0243901327954027	6.32144347686295	1.46395531494445e-06	-0.664773992358332	1
ENSG00000189181.4	OR14I1	1	248682157	1_131	0	0.0238715859578061	6.11687424723408	1.38646280204655e-06	0.769622233526782	1
ENSG00000259823.5	LYPD8	1	248675111	1_131	0	0.0274436473150206	7.44512292494589	1.94004185200241e-06	0.994733507327858	1
ENSG00000177462.6	OR2T8	1	247875023	1_131	0	0.048711920080157	12.9367141324071	5.98351834366065e-06	1.66541353606158	1
ENSG00000162714.12	ZNF496	1	247330860	1_131	0	0.0209790210560894	4.88817572049411	9.73709540307553e-07	0.212615631652894	2
ENSG00000162711.16	NLRP3	1	247416447	1_131	0	0.100589657535414	19.9803131238848	1.90832797297889e-05	2.01038501274218	1
ENSG00000162722.8	TRIM58	1	247857146	1_131	0	0.0249243657454696	6.52774564200072	1.54484437488958e-06	0.840249056908223	2
ENSG00000238243.3	OR2W3	1	247878297	1_131	0	0.108890135455276	20.761938447568	2.14661338980021e-05	2.22530924858118	1
ENSG00000171163.15	ZNF692	1	248859244	1_131	0	0.133120025488977	22.7571073043446	2.8764567352302e-05	2.32396405315949	1
ENSG00000184731.5	FAM110C	2	47011	2_1	0	0.163991103003639	23.8719407666643	3.71710998800092e-05	2.68098103761105	1
ENSG00000143727.15	ACP1	2	264429	2_1	0	0.029522987889073	7.1584136956269	2.00666325643259e-06	1.01068807809344	1
ENSG00000151353.14	TMEM18	2	677213	2_1	0	0.0287131089619894	6.89310813230553	1.87928525883196e-06	-0.719585614855587	2
ENSG00000171853.15	TRAPPC12	2	3379970	2_2	0	0.0126821280196666	5.93975995222747	7.15250917414284e-07	0.584651595983382	2
ENSG00000182551.13	ADI1	2	3519553	2_2	0	0.0120114673385422	5.42503901032083	6.18723094654152e-07	-0.463813688274085	2
ENSG00000171865.9	RNASEH1	2	3558529	2_2	0	0.011389604798749	4.92155076999072	5.32240626171909e-07	-0.19452300158892	1
ENSG00000171863.12	RPS7	2	3577209	2_2	0	0.0230295840368907	11.6031082742273	2.53721830162422e-06	1.26558325985633	1
ENSG00000118004.17	COLEC11	2	3594575	2_2	0	0.0111504298216595	4.72058023560444	4.99786348341406e-07	0.0703451592218306	4
ENSG00000115738.9	ID2	2	8678763	2_6	0	0.0314168955888506	12.0098131604292	3.58258840941537e-06	-1.25159920635177	1
ENSG00000134313.15	KIDINS220	2	8837357	2_6	0	0.0143199633958224	4.71993929163855	6.41764540598644e-07	0.0345354077139062	1
ENSG00000143797.11	MBOAT2	2	9004209	2_6	0	0.0215043978947205	8.55586979396057	1.74698369115202e-06	1.15680546039975	1
ENSG00000151693.9	ASAP2	2	9230334	2_6	0	0.0757913989354009	20.5291717924737	1.47736820784363e-05	-2.31617582836076	1
ENSG00000134330.18	IAH1	2	9473312	2_6	0	0.0144178780965052	4.77872623495066	6.54200538484304e-07	-0.428110403550021	1
ENSG00000151694.12	ADAM17	2	9555759	2_6	0	0.0215128724985708	8.55090225074134	1.74665745521127e-06	1.12475155858077	2
ENSG00000134308.13	YWHAQ	2	9790864	2_6	0	0.0143305184525971	4.72788212281324	6.43318350165015e-07	0.0732207724401241	1
ENSG00000115750.16	TAF1B	2	9838855	2_6	0	0.0158953896371566	5.71731445629134	8.62900368036793e-07	-0.586514185555298	1
ENSG00000134317.17	GRHL1	2	9950909	2_6	0	0.0386595813358076	14.1956240721691	5.21085553685571e-06	1.57574953826375	2
ENSG00000205795.4	CYS1	2	10080534	2_6	0	0.0148530997393325	5.06552894745908	7.14396462989097e-07	-0.268976706858029	1
ENSG00000115761.15	NOL10	2	10689644	2_7	0	0.00987169782797082	4.71374706029388	4.41830329257173e-07	0.0695901097912926	2
ENSG00000143882.10	ATP6V1C2	2	10721170	2_7	0	0.00988329050542991	4.72485345628122	4.43391436449723e-07	0.215690158873704	2
ENSG00000150873.11	C2orf50	2	11132658	2_7	0	0.0108767164429793	5.63149309605181	5.81592449119345e-07	0.434907608017869	1
ENSG00000134318.13	ROCK2	2	11347918	2_7	0	0.0229478698552308	12.715533765106	2.7706034484271e-06	1.53547927998884	2
ENSG00000196208.13	GREB1	2	11611135	2_7	0	0.00993659914653433	4.77576557061196	4.50586491321435e-07	-0.0534004029171258	1
ENSG00000169006.6	NTSR2	2	11669387	2_7	0	0.010611455632936	5.39774369000749	5.43856868573983e-07	-0.37372834183514	1
ENSG00000134324.11	LPIN1	2	11784824	2_7	0	0.0312614659327783	15.6618966267793	4.64890947265193e-06	-1.64938529780247	1
ENSG00000151779.12	NBAS	2	15561827	2_9	0	0.0260028523461043	13.3457739553464	3.2950510796384e-06	-2.41213387164249	1
ENSG00000079785.14	DDX1	2	15591459	2_9	0	0.0113660846021112	5.09677368733723	5.50051851802059e-07	-0.55659410126728	1
ENSG00000197872.11	FAM49A	2	16666179	2_10	0	0.0357261473606203	15.6573292781441	5.31130531404632e-06	-1.6819240917135	1
ENSG00000178295.14	GEN1	2	17753771	2_10	0	0.0284988075160009	13.4986975289113	3.65271636940656e-06	-1.50416106357345	2
ENSG00000170745.11	KCNS3	2	17877838	2_10	0	0.188636369838315	31.9769894003308	5.72743804367409e-05	-3.11225352595891	2
ENSG00000183891.5	TTC32	2	19901956	2_12	0	0.0307007992026057	7.49263232660699	2.18414516567076e-06	-0.844260272069952	2
ENSG00000118965.14	WDR35	2	19990398	2_12	0	0.0229953142023475	4.73867422215401	1.03465032227156e-06	0.00588346373802947	1
ENSG00000132031.12	MATN3	2	20012886	2_12	0	0.023463400087653	4.93043051685281	1.09843202321817e-06	0.289550158658008	2
ENSG00000068697.6	LAPTM4A	2	20052246	2_12	0	0.0374058365426009	9.38073084973189	3.33175795984736e-06	-1.08099178729251	1
ENSG00000055917.15	PUM2	2	20352364	2_12	0	0.0243382409416275	5.27887278472384	1.21990996538872e-06	0.281982424201121	1
ENSG00000143878.9	RHOB	2	20447480	2_12	0	0.0245316853949561	5.35424446104754	1.2471623145721e-06	-0.370159312059261	1
ENSG00000119771.14	KLHL29	2	23386174	2_14	0	0.0195074954002843	6.39645477762982	1.18478144431854e-06	-0.642773832620473	1
ENSG00000119778.14	ATAD2B	2	23927186	2_14	0	0.0164018426772935	4.7500133352089	7.39749819016147e-07	-0.19339082627548	1
ENSG00000173960.13	UBXN2A	2	23929664	2_14	0	0.0216259919622392	7.37642927181193	1.51467555538684e-06	0.729986874032694	1
ENSG00000205639.9	MFSD2B	2	24009668	2_14	0	0.0211655601052938	7.17179912816915	1.44130296350441e-06	-0.707893499885262	1
ENSG00000163026.11	WDCP	2	24049526	2_14	0	0.0166677232412917	4.90261891144636	7.75892963914152e-07	-0.218013753988281	1
ENSG00000119782.13	FKBP1B	2	24049775	2_14	0	0.0203724384778357	6.80884644105955	1.31708544812393e-06	0.99475179718055	2
ENSG00000219626.8	FAM228B	2	24077153	2_14	0	0.0169922224637229	5.08563648295803	8.20527037050155e-07	0.462287912292694	2
ENSG00000115129.13	TP53I3	2	24064728	2_14	0	0.0177347623957669	5.49159846499155	9.24744050870538e-07	-0.592453346162741	2
ENSG00000176732.6	PFN4	2	24123824	2_14	0	0.0165882292447893	4.85724719209163	7.65046145208085e-07	0.195956507830153	1
ENSG00000186453.12	FAM228A	2	24175412	2_14	0	0.0826043803156934	20.249721370139	1.58825242156686e-05	-2.05275629281011	1
ENSG00000198399.14	ITSN2	2	24360529	2_14	0	0.0174372260482847	5.33105021063424	8.82648052541683e-07	0.608273975502439	2
ENSG00000084676.15	NCOA1	2	24491962	2_15	0	0.0124784460951234	4.83174287036952	5.72481845016074e-07	0.472412803738652	2
ENSG00000138092.10	CENPO	2	24788561	2_15	0	0.0172283880182873	7.91775805625295	1.2952221655182e-06	1.05542735222577	1
ENSG00000115137.11	DNAJC27	2	24971258	2_15	0	0.0141475221936752	5.72450478384868	7.68981166346674e-07	-0.118176903609647	1
ENSG00000084710.13	EFR3B	2	25041751	2_15	0	0.012451314265872	5.14321895149592	6.08061637168047e-07	-0.399310571894487	1
ENSG00000119772.16	DNMT3A	2	25343038	2_15	0	0.024188939650326	10.7625324857609	2.47188751004333e-06	1.08441742466551	1
ENSG00000138101.18	DTNB	2	25673919	2_15	0	0.0158368282823343	7.58542073701232	1.14063128488313e-06	1.24486369851978	1
ENSG00000143970.16	ASXL2	2	25878534	2_15	0	0.0753304990847444	21.1820742035733	1.51508405154415e-05	-2.22188636865583	1
ENSG00000084733.10	RAB10	2	26033971	2_15	0	0.0177906486972946	8.20435220011773	1.38590504739143e-06	1.10545136748033	1
ENSG00000138029.13	HADHB	2	26241540	2_15	0	0.0146586054906358	6.17620932304702	8.5963098325199e-07	-0.442207345433463	1
ENSG00000084754.10	HADHA	2	26244479	2_15	0	0.0129484493001041	5.06888498636877	6.23200215101454e-07	0.0662889706206161	2
ENSG00000173567.14	ADGRF3	2	26348543	2_15	0	0.0128791064032946	5.10300645203406	6.24035426730906e-07	-0.239375954215263	1
ENSG00000157856.10	DRC1	2	26401975	2_15	0	0.0138070667160042	5.70685246879835	7.48161689123342e-07	0.537821106701323	2
ENSG00000138080.13	EMILIN1	2	27078536	2_16	0	0.116195795616764	26.5945203733989	2.9341341972249e-05	2.86775568536173	1
ENSG00000138030.12	KHK	2	27086791	2_16	0	0.0424501042814341	16.6487951617028	6.71056315895212e-06	-3.46753548032954	1
ENSG00000138085.16	ATRAID	2	27209632	2_16	0	0.0564401872242951	18.2323616531745	9.77076952891459e-06	2.90269214054421	1
ENSG00000084774.13	CAD	2	27217854	2_16	0	0.117839080956394	25.7623631853349	2.88252074766394e-05	-3.43639664880788	2
ENSG00000115194.10	SLC30A3	2	27275976	2_16	0	0.0456104723142543	17.2551099549952	7.47273699540176e-06	3.01708481460993	2
ENSG00000138100.13	TRIM54	2	27270177	2_16	0	0.0145699919837041	5.49761220322269	7.60555325115065e-07	0.619388866023664	1
ENSG00000163794.6	UCN	2	27308797	2_16	0	0.0147405856727971	5.31281046404632	7.43594996188759e-07	0.724794410176926	1
ENSG00000115234.10	SNX17	2	27369556	2_16	0	0.0433709294204445	17.7958376625471	7.32849103894888e-06	3.1137981740857	1
ENSG00000115241.10	PPM1G	2	27408324	2_16	0	0.0404090443318527	16.9018220550856	6.48499284750033e-06	-3.01828466073624	1
ENSG00000138002.14	IFT172	2	27489541	2_16	0	0.0194540117011071	7.69538931701629	1.42146825630765e-06	1.10367989612783	1
ENSG00000084734.8	GCKR	2	27497518	2_16	0	0.0197230272537557	7.81470993524348	1.46347003392585e-06	1.11811789845742	1
ENSG00000221843.4	C2orf16	2	27536773	2_16	0	0.123448863757647	33.7743146089999	3.95886815423226e-05	-4.4158485473015	1
ENSG00000198522.13	GPN1	2	27628253	2_16	0	0.0174174259278008	9.96629671465243	1.6482200079943e-06	-2.60314569486715	1
ENSG00000176714.9	CCDC121	2	27629397	2_16	0	0.0592160520289319	18.8998594928922	1.06266266266983e-05	-2.20227867540983	1
ENSG00000158019.20	BRE	2	27889824	2_16	0	0.0136902704992521	5.0876413655536	6.61341712695011e-07	-0.834857006409238	1
ENSG00000171174.13	RBKS	2	27891044	2_16	0	0.0182076657689619	6.91996251618824	1.19634216970034e-06	0.065916062611275	1
ENSG00000213639.9	PPP1CB	2	28751273	2_17	0	0.0175178667560116	12.6015553524926	2.096055447155e-06	2.76458058972675	3
ENSG00000163806.15	SPDYA	2	28783004	2_17	1	0.477151612545599	23.5116344483521	0.000106521338143659	-4.41378038307589	1
ENSG00000171103.10	TRMT61B	2	28869984	2_17	1	0.0659701283628632	18.87525523136	1.18232686767184e-05	-3.87006171461085	1
ENSG00000189350.12	TOGARAM2	2	28981189	2_17	0	0.0203420801386807	7.40647620864062	1.43055444065971e-06	-0.331209315770461	1
ENSG00000179270.6	C2orf71	2	29065615	2_18	0	0.0672289664507417	16.7450502795687	1.06890790127149e-05	-1.95042401363419	1
ENSG00000115295.19	CLIP4	2	29097814	2_18	0	0.0191884454525373	4.73839245320672	8.63312872643533e-07	-0.15923831195248	1
ENSG00000119801.12	YPEL5	2	30146010	2_18	0	0.0506274328923535	14.0059033236045	6.73278006240697e-06	-1.67382688359771	1
ENSG00000162959.13	MEMO1	2	32011261	2_20	0	0.0381962169546538	9.74810401175457	3.53539466880788e-06	1.25341098509258	1
ENSG00000119820.10	YIPF4	2	32277426	2_20	0	0.0269230615092357	6.40745992463906	1.6379767719575e-06	-0.874087839814484	1
ENSG00000115760.13	BIRC6	2	32356560	2_20	0	0.0298875182675202	7.4035936122016	2.10101824313006e-06	0.891515290444169	1
ENSG00000152689.17	RASGRP3	2	33436636	2_21	0	0.0113553692288858	6.34732388262093	6.84367404455892e-07	0.647989465808225	1
ENSG00000119812.18	FAM98A	2	33600209	2_21	0	0.0132970523298702	7.84271503637643	9.90191536555549e-07	-0.925448613011688	1
ENSG00000171055.14	FEZ2	2	36557844	2_23	0	0.0751088861825997	26.2515416552253	1.87216245494606e-05	2.72551577544929	1
ENSG00000205221.12	VIT	2	36696897	2_23	0	0.0109834313480982	7.87958719622473	8.21748466749159e-07	-0.916576142685383	1
ENSG00000152133.14	GPATCH11	2	37081544	2_23	0	0.00883951828896246	5.82447331340717	4.8885791960953e-07	0.491979311769395	1
ENSG00000055332.16	EIF2AK2	2	37156965	2_23	0	0.00786695656288095	4.72189573173187	3.52712248770273e-07	0.149480314144282	1
ENSG00000115816.14	CEBPZ	2	37231568	2_23	0	0.0637692859345702	24.6651805404808	1.49345881094753e-05	3.4264398696915	1
ENSG00000003509.15	NDUFAF7	2	37231568	2_23	0	0.0637692859345702	24.6651805404808	1.49345881094753e-05	-3.4264398696915	1
ENSG00000115825.9	PRKD3	2	37324893	2_23	0	0.168866845311129	34.2762317037952	5.49584982336657e-05	4.01607917428296	1
ENSG00000115828.15	QPCT	2	37344154	2_23	0	0.047831210917038	21.8915298242298	9.94225469833612e-06	2.96739648578072	1
ENSG00000115841.19	RMDN2	2	37923332	2_24	0	0.0286878671410767	9.31144571314636	2.53637096707202e-06	-1.12384031100985	1
ENSG00000143889.15	HNRNPLL	2	38603270	2_24	0	0.056032956297945	15.5010417567272	8.24711061098118e-06	-1.8087898520309	1
ENSG00000143891.16	GALM	2	38666042	2_24	0	0.0188465806574634	5.3201782716151	9.5204209069749e-07	-0.186916725850764	1
ENSG00000163214.20	DHX57	2	38875912	2_25	0	0.163092049863882	27.3381869827021	4.23350325164832e-05	-2.56689695677145	1
ENSG00000188010.12	MORN2	2	38875912	2_25	0	0.053835914013269	17.0668963873871	8.72416838892443e-06	-1.83278255344099	2
ENSG00000115904.12	SOS1	2	39124428	2_25	0	0.0611477256010403	18.3944003435946	1.06798053970433e-05	-2.06656484152929	1
ENSG00000138050.14	THUMPD2	2	39779290	2_25	0	0.166827272329578	17.491961502586	2.77078583449212e-05	3.5136845740698	1
ENSG00000115944.14	COX7A2L	2	42425044	2_26	0	0.00724533688093398	5.36574317798577	3.69135541323233e-07	-0.415495891267254	1
ENSG00000171126.7	KCNG3	2	42494311	2_26	0	0.00848335017298896	6.85744974761689	5.52366618267617e-07	0.853629547182157	1
ENSG00000057935.13	MTA3	2	42494666	2_26	0	0.00993450950621555	8.35150689240969	7.87786746936599e-07	-0.954550078788739	2
ENSG00000152527.13	PLEKHH2	2	43636950	2_27	0	0.029662617287924	4.87061462361339	1.3717994790749e-06	0.290381906058512	2
ENSG00000138036.18	DYNC2LI1	2	43774077	2_27	0	0.0332945390974393	5.97348797587103	1.88841915874515e-06	0.570737043021501	1
ENSG00000138095.18	LRPPRC	2	43946283	2_27	0	0.0525078996388066	10.3429869281924	5.15665431921433e-06	1.41244983301112	1
ENSG00000138032.20	PPM1B	2	44168733	2_28	0	0.126400418684241	26.9142756576961	3.23019399505864e-05	2.55422997319723	1
ENSG00000138079.13	SLC3A1	2	44275649	2_28	0	0.0146169019080067	6.13147747237659	8.50977086204461e-07	-0.590515797448179	1
ENSG00000138078.15	PREPL	2	44361802	2_28	0	0.0128689161934036	4.92420715577376	6.01694004886257e-07	-0.186555015536092	1
ENSG00000143919.14	CAMKMT	2	44362007	2_28	0	0.0163177452595416	7.17559790873245	1.11177176512653e-06	-0.79376219760172	1
ENSG00000170577.7	SIX2	2	45009664	2_28	0	0.0211791319896374	9.65230981013915	1.94105037575542e-06	1.12062896242128	1
ENSG00000250565.6	ATP6V1E2	2	46541996	2_29	0	0.0557889566364083	12.7079198970397	6.73162794655138e-06	1.56711821642401	2
ENSG00000119729.11	RHOQ	2	46541404	2_29	0	0.0534575398183779	12.2963418103454	6.24140395703416e-06	1.53907791853206	1
ENSG00000151665.12	PIGF	2	46617108	2_29	0	0.0449933272527859	10.6382209681421	4.54479725599676e-06	1.36816102414911	1
ENSG00000119878.5	CRIPT	2	46617440	2_29	0	0.0265215867929953	5.58403453283174	1.40619321025447e-06	-0.46972018068853	2
ENSG00000171150.7	SOCS5	2	46698650	2_29	0	0.028772014103793	6.36044691572119	1.73762194843765e-06	0.644096440770408	1
ENSG00000068724.15	TTC7A	2	46914826	2_29	0	0.0267561724952532	5.66795056003147	1.43995008335488e-06	-0.262616827383517	2
ENSG00000119888.10	EPCAM	2	47345021	2_30	0	0.0129375810746563	4.8313025330652	5.93491788846383e-07	0.277183268289004	2
ENSG00000095002.13	MSH2	2	47403074	2_30	0	0.0644537743862419	19.5891007374744	1.1988373111553e-05	-1.96597889944224	1
ENSG00000170802.15	FOXN2	2	48327816	2_31	1	0.530745004873435	26.6399401357156	0.000134250699378628	-5.13183288624279	1
ENSG00000162869.15	PPP1R21	2	48440711	2_31	0	0.0135146893644188	5.58930447328392	7.17234601108914e-07	-0.577419560896937	2
ENSG00000243244.5	STON1	2	48529416	2_31	0	0.0504074145673309	19.3360837263711	9.25465721437749e-06	2.87821997648303	3
ENSG00000242441.7	GTF2A1L	2	48595242	2_31	0	0.0291045146482446	14.6182795265115	4.03974563333417e-06	-2.58247647828725	2
ENSG00000068912.13	ERLEC1	2	53786407	2_35	0	0.0237797547977559	17.2181128688053	3.88767828956375e-06	-3.38755345806087	1
ENSG00000115239.21	ASB3	2	53787166	2_35	0	0.0137087458885523	4.9587140876976	6.45452357263059e-07	0.490591407673289	2
ENSG00000068878.14	PSME4	2	53970692	2_35	0	0.0135497729639754	4.98917000943224	6.41885726148254e-07	0.511213516513974	1
ENSG00000170634.12	ACYP2	2	53966056	2_35	0	0.0140357148507317	9.17842637637445	1.22320757512701e-06	2.01016906616815	1
ENSG00000177994.15	C2orf73	2	54330223	2_35	0	0.0158303281661132	6.03051275632615	9.06445203503435e-07	-0.275935227948379	1
ENSG00000115306.15	SPTBN1	2	54457261	2_35	0	0.0643956009397084	21.9695375370064	1.34330463174672e-05	3.06607867569291	1
ENSG00000214595.11	EML6	2	54723899	2_36	0	0.0140581404895713	9.07728151093111	1.21166086275905e-06	1.90998427936651	1
ENSG00000085760.14	MTIF2	2	55265299	2_36	0	0.00878873533158398	5.72347619325155	4.77621274987274e-07	0.652884123282223	1
ENSG00000275052.4	PPP4R3B	2	55619011	2_36	0	0.0104916696678364	7.3863622474686	7.35821727980195e-07	0.958069719636914	1
ENSG00000115380.19	EFEMP1	2	55879793	2_36	0	0.00847045330101626	8.91135959814383	7.16717515758373e-07	-2.22883610115057	1
ENSG00000028116.16	VRK2	2	57906783	2_38	2	0.614859674701848	34.4069086043627	0.000200871841774195	4.15409616536411	2
ENSG00000162929.13	KIAA1841	2	61065721	2_40	0	0.014069574908359	5.67594157091436	7.58256756750493e-07	0.691407860913781	1
ENSG00000173209.22	AHSA2	2	61177873	2_40	0	0.066499374682415	19.5914381624853	1.2370329734086e-05	2.44890705993003	1
ENSG00000115464.14	USP34	2	61471028	2_40	0	0.0212123380897339	9.58400783619598	1.93033683203297e-06	-1.65720773362398	1
ENSG00000082898.16	XPO1	2	61538854	2_40	0	0.0133057783075828	5.11119110034556	6.45743136680228e-07	0.501009521599992	1
ENSG00000170264.12	FAM161A	2	61854082	2_40	0	0.0205243763993169	9.00859293585533	1.75559498133009e-06	0.83775115160187	2
ENSG00000115484.14	CCT4	2	61888641	2_40	0	0.0149760642139229	6.14129784810522	8.73283493135554e-07	0.582894634175389	1
ENSG00000173163.10	COMMD1	2	61889168	2_40	0	0.0140750419753732	5.52926894002683	7.38949585294108e-07	-0.472961130513809	1
ENSG00000186889.9	TMEM17	2	62506118	2_41	0	0.0609519721210136	17.5094873222695	1.01334793968762e-05	-2.00149374648554	2
ENSG00000143951.15	WDPCP	2	63804856	2_41	0	0.0172333553570251	6.16531647770614	1.00884074658494e-06	-0.565885252155327	1
ENSG00000169764.15	UGP2	2	63841654	2_41	0	0.0166938748854368	5.88473414904995	9.32784667562024e-07	0.124068610104498	1
ENSG00000143952.19	VPS54	2	64018703	2_41	0	0.0379423455345594	13.7773222889461	4.963481293114e-06	-1.64978743323021	2
ENSG00000197329.11	PELI1	2	64144184	2_41	0	0.0240948659700095	9.29812020586279	2.1272428277531e-06	-0.919598751625986	1
ENSG00000119862.12	LGALSL	2	64453833	2_42	0	0.163544714327538	21.5829166973444	3.35153719746125e-05	2.48830476291804	1
ENSG00000119844.15	AFTPH	2	64524123	2_42	0	0.0315773195446365	5.5389338685194	1.66072926473012e-06	-0.532679743947054	1
ENSG00000115902.10	SLC1A4	2	64976834	2_42	0	0.0316245878295321	5.55321510066885	1.66750354818156e-06	0.456039366282856	1
ENSG00000011523.13	CEP68	2	65053897	2_42	0	0.0298377947112418	4.99806715148941	1.41600962436755e-06	-0.347471345888901	1
ENSG00000138069.16	RAB1A	2	65129770	2_42	0	0.059645505156558	11.6439020902195	6.59437534101145e-06	1.34256950300686	1
ENSG00000198369.9	SPRED2	2	65433000	2_42	0	0.0294612413875554	4.87689340862421	1.36424290181029e-06	0.172956362623026	1
ENSG00000143995.19	MEIS1	2	66529138	2_43	0	0.13103248817802	20.1515158187817	2.50717185884056e-05	-2.41059402711778	1
ENSG00000197223.11	C1D	2	68110613	2_45	0	0.0434477819486667	9.36156829167445	3.86201198118293e-06	1.14041416414871	1
ENSG00000243667.6	WDR92	2	68149121	2_45	0	0.0381984094054586	8.12728034367995	2.94773146015708e-06	0.937534507600284	2
ENSG00000115946.7	PNO1	2	68157965	2_45	0	0.0537262571960921	11.4035388118221	5.81732903349449e-06	1.51614046038884	2
ENSG00000119865.8	CNRIP1	2	68320518	2_45	0	0.0274344678089719	4.96545901101446	1.29346099806724e-06	-0.326018987670431	1
ENSG00000204923.3	FBXO48	2	68467123	2_45	0	0.0544689005776735	11.5358867976661	5.96618879068508e-06	-1.39330220522687	1
ENSG00000169621.9	APLF	2	68467927	2_45	0	0.042219596667769	9.08645567382052	3.64255391944647e-06	1.11839469674078	1
ENSG00000163219.11	ARHGAP25	2	68735005	2_45	0	0.0505061757154336	10.8082621012897	5.18319741037809e-06	1.27233551180187	1
ENSG00000169605.5	GKN1	2	68974762	2_46	0	0.0308643270626923	5.90565812508416	1.73070286079344e-06	-0.515113637577599	1
ENSG00000169604.19	ANTXR1	2	69012709	2_46	0	0.0312284935137405	6.01764367712408	1.78432885678679e-06	0.526065339991986	2
ENSG00000198380.12	GFPT1	2	69387506	2_46	0	0.0297044886399501	5.5401204598372	1.56256713252425e-06	-0.649223948923311	1
ENSG00000087338.4	GMCL1	2	69829233	2_46	0	0.0442726396143166	9.35859162411833	3.93408110932749e-06	-1.59295746481887	2
ENSG00000124380.10	SNRNP27	2	69893500	2_46	0	0.154171522867548	21.5678273962744	3.15724263148564e-05	-2.86676036866681	1
ENSG00000059728.10	MXD1	2	69897673	2_46	0	0.0648012881489638	13.0301266315507	8.01732838136505e-06	2.18332609283794	1
ENSG00000115998.7	C2orf42	2	70248695	2_46	0	0.0533845482321157	11.1583195619727	5.65603077199996e-06	1.28698321127175	1
ENSG00000143977.13	SNRPG	2	70293366	2_46	0	0.0326612634676773	6.4459635149038	1.99902497828774e-06	0.495961168020749	2
ENSG00000035141.7	FAM136A	2	70302110	2_46	0	0.0292763162858128	5.40156328704057	1.50152751884041e-06	0.173568289265528	1
ENSG00000116035.2	VAX2	2	70899809	2_47	0	0.010622118695794	5.04565168568681	5.08892222630494e-07	-0.290458804428207	2
ENSG00000116039.11	ATP6V1B1	2	70935800	2_47	0	0.0169899736177935	9.54388383773546	1.53962603367336e-06	-1.04559067850699	1
ENSG00000144043.11	TEX261	2	70993663	2_47	0	0.0106580237620423	5.07039360552177	5.131162339824e-07	-0.282425188708282	2
ENSG00000124357.12	NAGK	2	71074276	2_47	0	0.01080623157336	5.17450474777106	5.30933900965313e-07	-0.413162542908759	1
ENSG00000124383.8	MPHOSPH10	2	71130287	2_47	0	0.0685393755010055	22.5127835342352	1.46509820185135e-05	-2.46791127996265	1
ENSG00000124374.8	PAIP2B	2	71227813	2_47	0	0.0241321237707935	12.4965815583052	2.86341416355074e-06	1.84843307652564	1
ENSG00000116096.5	SPR	2	72887223	2_47	0	0.0133378455258739	7.02818912492879	8.90074829325728e-07	-0.107145560354654	1
ENSG00000135625.7	EGR4	2	73294038	2_48	0	0.057481886663958	22.7907586742007	1.2439049422663e-05	-2.34811944450665	1
ENSG00000115297.10	TLX2	2	74513834	2_48	0	0.012197963144265	6.69684390235054	7.75630519984881e-07	0.670086497453614	1
ENSG00000144040.12	SFXN5	2	73076866	2_48	0	0.0116222402858953	6.98564879093897	7.70892808457877e-07	-0.961683115469541	1
ENSG00000135631.16	RAB11FIP5	2	73156338	2_48	0	0.0115732553010381	7.27895588905512	7.99874806101803e-07	-1.59874908907952	2
ENSG00000135617.3	PRADC1	2	73233389	2_48	0	0.0519857076790945	25.0871919412556	1.23832148991383e-05	3.92142960668498	1
ENSG00000135624.15	CCT7	2	73233389	2_48	0	0.0519857076790945	25.0871919412556	1.23832148991383e-05	-3.92142960668498	1
ENSG00000116127.17	ALMS1	2	73394898	2_48	1	0.295547622922524	30.6265950636664	8.59455873571214e-05	-5.62610030182645	1
ENSG00000144035.3	NAT8	2	73646375	2_48	1	0.047922485913535	25.4162833516598	1.15650836599093e-05	5.10908932846196	1
ENSG00000144034.14	TPRKB	2	73737087	2_48	0	0.0101932757290053	12.3668561851527	1.19693475945438e-06	-3.04114881071248	2
ENSG00000144048.10	DUSP11	2	73780009	2_48	0	0.0102103042377374	10.1923678902557	9.88123369817661e-07	-2.42308580234812	1
ENSG00000163017.13	ACTG2	2	73892213	2_48	0	0.0148493976427465	8.04822305804507	1.1347657998294e-06	0.436421566981121	1
ENSG00000114978.17	MOB1A	2	74179099	2_48	0	0.0191797089502298	10.8504593522648	1.97600269994434e-06	1.2282024533369	1
ENSG00000188687.17	SLC4A5	2	74361478	2_48	0	0.0101271649230709	5.23151894638037	5.03052233883706e-07	-0.422240871817304	1
ENSG00000284308.1	C2orf81	2	74421241	2_48	0	0.0113795825947736	6.12108090873261	6.61381205209125e-07	-0.572363745822563	1
ENSG00000005448.16	WDR54	2	74421241	2_48	0	0.0113795825947736	6.12108090873261	6.61381205209125e-07	-0.572363745822563	1
ENSG00000114993.16	RTKN	2	74442009	2_48	0	0.0115547705563253	6.37455872701824	6.99372979818425e-07	0.634253415523298	1
ENSG00000239779.6	WBP1	2	74459202	2_48	0	0.0140798952733384	8.00304878407031	1.06992241352027e-06	-0.885541057307178	1
ENSG00000115275.11	MOGS	2	74465064	2_48	0	0.0141240879604024	8.1996614658855	1.09964811133604e-06	0.94568785310047	2
ENSG00000135637.13	CCDC142	2	74483364	2_48	0	0.0148797013800778	8.48710909455718	1.19908893928059e-06	-0.938272064085466	1
ENSG00000115282.19	TTC31	2	74483364	2_48	0	0.0148797013800778	8.48710909455718	1.19908893928059e-06	0.938272064085466	1
ENSG00000179528.15	LBX2	2	74502935	2_48	0	0.00987263459729004	4.98828033920385	4.67607332628854e-07	0.244207761432213	1
ENSG00000115289.13	PCGF1	2	74508487	2_48	0	0.0157694342628151	8.99760596320599	1.34722607493012e-06	0.977346777284318	1
ENSG00000115325.13	DOK1	2	74548714	2_48	0	0.0096129869115591	4.71829155745726	4.30665935421831e-07	-0.0683786104533622	1
ENSG00000159374.17	M1AP	2	74646254	2_48	0	0.0115325093345472	6.31445982471766	6.91444642617403e-07	-0.687449852237647	1
ENSG00000115350.11	POLE4	2	74958729	2_48	0	0.00993154916914585	5.0703716057477	4.7813901620164e-07	-0.35325512282491	2
ENSG00000115353.10	TACR1	2	75200118	2_48	0	0.0096415124830298	4.75585102784691	4.35382337799959e-07	0	1
ENSG00000115364.13	MRPL19	2	75656150	2_49	0	0.0254151804190045	5.32350742046233	1.28466075649898e-06	-0.226242382435083	1
ENSG00000005436.13	GCFC2	2	75711125	2_49	0	0.0299827443055548	6.60898692899346	1.88149760924785e-06	0.18218826015016	1
ENSG00000176204.13	LRRTM4	2	77593274	2_50	0	0.0204603166965499	6.20492349104276	1.20544161211376e-06	0.494161365455034	2
ENSG00000115386.5	REG1A	2	79120619	2_51	0	0.024291295849328	12.2884069515501	2.83428596039654e-06	1.78318774248401	1
ENSG00000163541.11	SUCLG1	2	84459875	2_53	0	0.016485515387603	8.31972879567304	1.30229416701563e-06	1.10152855157308	1
ENSG00000115423.18	DNAH6	2	84516642	2_53	0	0.0155049106091568	7.73789488015875	1.1391724911213e-06	1.01974884862133	2
ENSG00000034510.5	TMSB10	2	84905643	2_53	0	0.0158743170998089	7.96126054636464	1.19998076707866e-06	-0.954158434732621	1
ENSG00000186854.10	TRABD2A	2	84906737	2_53	0	0.0151411047936292	7.51268465321735	1.08006556918906e-06	-0.888702955135327	1
ENSG00000152291.13	TGOLN2	2	85328087	2_54	0	0.0137624167490049	5.20698865670602	6.80422604881686e-07	-0.430960548307403	1
ENSG00000042445.13	RETSAT	2	85345926	2_54	0	0.0856576878924427	22.7067002775052	1.8467910950054e-05	2.18872491370276	1
ENSG00000042493.15	CAPG	2	85394936	2_54	0	0.0178510490364628	7.69773454707021	1.30474028057335e-06	-0.98180264289307	2
ENSG00000152292.16	SH2D6	2	85433003	2_54	0	0.0213882438767957	9.41625596229847	1.91227690354898e-06	1.22637419722524	1
ENSG00000115486.11	GGCX	2	85561147	2_54	0	0.0165234648553517	6.9107692956183	1.08423872063268e-06	0.925823217393614	1
ENSG00000168899.4	VAMP5	2	85584106	2_54	0	0.0296366810497853	12.4823058329975	3.51254407355268e-06	-1.61451351874897	2
ENSG00000115523.16	GNLY	2	85695737	2_54	0	0.0355229765316317	14.2366673115895	4.8019217873321e-06	-1.61367463208776	1
ENSG00000115525.17	ST3GAL5	2	85905398	2_54	0	0.0139297994107409	5.38553666389045	7.12313616354134e-07	0.4598433653387	1
ENSG00000068654.15	POLR1A	2	86105686	2_54	0	0.0181983991522542	7.83015308061249	1.35300946831728e-06	-1.0958485263744	2
ENSG00000132300.18	PTCD3	2	86098392	2_54	0	0.0149977355526073	5.85637289892243	8.33972654584162e-07	-0.167754566201545	1
ENSG00000132305.20	IMMT	2	86195484	2_54	0	0.0130700979070141	4.71821900214527	5.85536986125573e-07	0.0233382404114854	1
ENSG00000068615.17	REEP1	2	86335779	2_54	0	0.0138041439059495	5.27372287727833	6.91232548263812e-07	0.415711555823177	2
ENSG00000115561.15	CHMP3	2	86565206	2_54	0	0.0131665112391962	4.90806815569389	6.13590597378269e-07	-0.749393119686817	1
ENSG00000172086.7	KRCC1	2	88056216	2_55	0	0.0278148413512779	7.24829625291134	1.91429964813034e-06	-0.778992707546161	1
ENSG00000115593.14	SMYD1	2	88067820	2_55	0	0.0548727417895972	13.7586786305327	7.16854117870895e-06	-1.48718861912106	1
ENSG00000163586.9	FABP1	2	88129052	2_55	0	0.024325462921874	5.97126285841794	1.37919190697895e-06	0.563088817010557	3
ENSG00000144115.16	THNSL2	2	88153919	2_55	0	0.0213543662324041	4.7318750657519	9.59438966938674e-07	-0.0971163051723653	2
ENSG00000153574.8	RPIA	2	88691440	2_55	0	0.0215217799050091	4.80613043606402	9.82134881404273e-07	0.0394227071651883	1
ENSG00000168658.18	VWA3B	2	98111475	2_57	0	0.0135635973627077	4.91176120375786	6.32571367758029e-07	0.294148262798109	1
ENSG00000144026.11	ZNF514	2	95164907	2_57	0	0.016119322055695	6.4723508412425	9.90618010856989e-07	0.814714624116132	1
ENSG00000233757.6	AC092835.2	2	95207631	2_57	0	0.0473926030421509	16.4117771137347	7.38522225989371e-06	1.8004254934224	1
ENSG00000155066.15	PROM2	2	95274094	2_57	0	0.0147998333045341	5.86750422827625	8.24532221387963e-07	0.908771919380053	1
ENSG00000274286.1	ADRA2B	2	96116114	2_57	0	0.0134361749698226	4.74900501627214	6.058647366186e-07	0.129605254952028	1
ENSG00000188886.3	ASTL	2	96138849	2_57	0	0.0135551949641198	5.1931143247227	6.683917007784e-07	1.15317268172535	1
ENSG00000158050.4	DUSP2	2	96145593	2_57	0	0.0134559652365476	4.75973352483707	6.0812784942211e-07	0.115570432482433	1
ENSG00000084090.13	STARD7	2	96208677	2_57	0	0.0138821650902156	5.15395776511084	6.79352936471138e-07	-0.58342331970253	1
ENSG00000135956.8	TMEM127	2	96266108	2_57	0	0.0751674044189085	22.5809679903988	1.611645448171e-05	-3.55818555113168	1
ENSG00000144021.2	CIAO1	2	96268766	2_57	0	0.102736548526477	24.9831425596723	2.4370780283766e-05	-3.32755912700079	1
ENSG00000144028.14	SNRNP200	2	96305617	2_57	0	0.110729803370379	25.6898539018346	2.70099362992452e-05	3.34008950796575	1
ENSG00000198885.9	ITPRIPL1	2	96325607	2_57	0	0.0210815033477889	10.3391936544582	2.06959632389428e-06	-2.49129021806827	2
ENSG00000196843.15	ARID5A	2	96535945	2_57	0	0.0156924050980649	7.42674158036428	1.10658612428758e-06	-1.99604280278516	1
ENSG00000114988.11	LMAN2L	2	96739703	2_57	0	0.67552010154521	24.7618680054501	0.000158825078234402	-4.2862814311926	2
ENSG00000144199.11	FAHD2B	2	97082241	2_57	0	0.0180363015105695	8.33079406729088	1.42669547105074e-06	-1.79851355576849	1
ENSG00000196912.12	ANKRD36B	2	97589830	2_57	0	0.0207126905009571	8.33456494171545	1.63914301541882e-06	-0.596400530870452	1
ENSG00000115073.7	ACTR1B	2	97658891	2_57	0	0.163517897151225	30.3644364555056	4.71441614670452e-05	-3.31260653660099	2
ENSG00000228486.10	LINC01125	2	97665171	2_57	0	0.134022892328294	25.5598204028347	3.25262638654328e-05	2.46439896241784	1
ENSG00000115085.13	ZAP70	2	97713755	2_57	0	0.0970210086324749	22.4974665067534	2.07251076944163e-05	-2.3116974667566	1
ENSG00000075568.16	TMEM131	2	97995531	2_57	0	0.0182956098246274	7.62363112214503	1.32436032261961e-06	1.36354420906617	2
ENSG00000185674.9	LYG2	2	99254906	2_58	0	0.010593781599136	5.02778230005828	5.05737173273506e-07	0.324283286292246	2
ENSG00000183513.8	COA5	2	98608705	2_58	0	0.0347623453654732	16.3218985125765	5.38737417264274e-06	1.81048389682253	1
ENSG00000115446.11	UNC50	2	98608705	2_58	0	0.0347623453654732	16.3218985125764	5.3873741726427e-06	1.81048389682253	1
ENSG00000071073.12	MGAT4A	2	98730777	2_58	0	0.0191114211703119	10.6221463005675	1.92753671435857e-06	1.23392444307567	1
ENSG00000273045.5	C2orf15	2	99141233	2_58	0	0.010290698518204	4.75300697849425	4.64419775067928e-07	-0.146332634871427	1
ENSG00000144182.16	LIPT1	2	99155070	2_58	0	0.0104145933938065	4.86629214003685	4.81213600466779e-07	0.324733312735558	2
ENSG00000144214.9	LYG1	2	99305150	2_58	0	0.0102517829478026	4.71714336033132	4.59172504830939e-07	0.0070018554324007	1
ENSG00000115514.11	TXNDC9	2	99340840	2_58	0	0.0104210191057607	4.87212997199351	4.82088147552116e-07	-0.199241876655023	1
ENSG00000144218.18	AFF3	2	100048812	2_58	0	0.0111999294473616	5.55458676520208	5.90696555949712e-07	0.293392744917267	2
ENSG00000115526.10	CHST10	2	100417235	2_58	0	0.0267083644371162	13.8063006389641	3.50124108883423e-06	-1.97838453802601	1
ENSG00000115539.13	PDCL3	2	100562712	2_58	0	0.03910324922735	17.44799662383	6.47822177120327e-06	-1.78173785393477	2
ENSG00000175874.9	CREG2	2	101387171	2_59	0	0.0278821032384647	7.69214089134666	2.03643314967378e-06	0.803766573076056	2
ENSG00000158435.7	CNOT11	2	101252764	2_59	0	0.0715651380776394	16.7494047674509	1.13814681716411e-05	1.93783083401852	1
ENSG00000163162.8	RNF149	2	101303817	2_59	0	0.140462746082134	23.3896781974684	3.11948425681634e-05	2.64618869585186	1
ENSG00000196460.12	RFX8	2	101474758	2_59	0	0.0266865324334914	7.27441825357491	1.84326514611756e-06	-0.674781302860524	1
ENSG00000115590.13	IL1R2	2	101991888	2_59	0	0.0462750244412525	12.5393089178344	5.50956936752694e-06	1.35469611400558	1
ENSG00000115594.11	IL1R1	2	102064141	2_59	0	0.0222913410879921	5.56111914849283	1.17705239151919e-06	-0.410860917567756	1
ENSG00000115616.2	SLC9A2	2	102603313	2_60	0	0.0443245992886047	13.1833726630222	5.54841252740087e-06	-1.99890385036837	1
ENSG00000115598.9	IL1RL2	2	102186984	2_60	0	0.0611855196804478	16.2879113256332	9.4626210046518e-06	2.43606451618706	2
ENSG00000115602.16	IL1RL1	2	102310521	2_60	0	0.0182559291126243	4.72115526896452	8.18369850547e-07	-0.0950387198141237	2
ENSG00000115604.10	IL18R1	2	102310626	2_60	0	0.0187473137773875	4.97340847855417	8.85300226842272e-07	-0.373973333926869	2
ENSG00000115607.9	IL18RAP	2	102418659	2_60	0	0.0182413991050735	4.71359309055994	8.16408712507081e-07	-0.360067614776879	1
ENSG00000135966.12	TGFBRAP1	2	105330291	2_62	0	0.0257886232091142	5.36916403740839	1.31471684145779e-06	0.374702272916247	1
ENSG00000135974.9	C2orf49	2	105336368	2_62	0	0.0244820326170248	4.87399851888116	1.13300091831006e-06	0.0249070006641168	1
ENSG00000071051.13	NCK2	2	105744677	2_63	0	0.0903237205573992	16.0040811775335	1.37255564676263e-05	2.09734986317281	2
ENSG00000119147.9	C2orf40	2	106073280	2_63	0	0.0303663874208956	5.49103654120413	1.58323309360697e-06	-0.325948320324927	1
ENSG00000115652.14	UXS1	2	106194311	2_63	0	0.0315823601018888	5.86584497924421	1.75902721696526e-06	0.610150285330221	1
ENSG00000198203.9	SULT1C2	2	108287884	2_65	0	0.0526552562982348	17.1754562437207	8.58711759198077e-06	-1.88583398676435	1
ENSG00000198075.9	SULT1C4	2	108369675	2_65	0	0.0563419845898474	17.8646306793321	9.55704387130637e-06	2.22885661282887	1
ENSG00000135968.20	GCC2	2	108448667	2_65	0	0.0161325780608307	5.98341168382809	9.16537116726895e-07	0.595877581712252	1
ENSG00000153201.15	RANBP2	2	108719562	2_65	0	0.0229114176597602	9.14182202246582	1.98875883066435e-06	1.07676146695739	1
ENSG00000163006.11	CCDC138	2	108786314	2_65	0	0.0236834042888892	9.38846597006566	2.11123298222092e-06	1.24191981410765	1
ENSG00000198142.4	SOWAHC	2	109613671	2_65	0	0.0141665429594294	4.75847850785635	6.40072828985249e-07	-0.122427319848704	1
ENSG00000115008.5	IL1A	2	112784230	2_66	0	0.0132032926641513	5.05578643528777	6.33823543483077e-07	-0.397025544408104	2
ENSG00000144061.12	NPHP1	2	110205149	2_66	0	0.0257617565611535	11.4048398299911	2.78972927058222e-06	1.3183370288194	1
ENSG00000169679.14	BUB1	2	110678318	2_66	0	0.0195888648766086	8.79892348979546	1.63657611520557e-06	0.970439048715674	1
ENSG00000153208.16	MERTK	2	111898815	2_66	0	0.0176856427290563	7.82816364896017	1.31455312026525e-06	-0.983896269040009	1
ENSG00000153214.9	TMEM87B	2	112055305	2_66	0	0.0381783418253127	15.1611130077658	5.49598506297762e-06	-1.82263325330109	1
ENSG00000144152.12	FBLN7	2	112156390	2_66	0	0.0128962362354241	4.8328047112091	5.9177909982551e-07	-0.280630397605346	1
ENSG00000144161.12	ZC3H8	2	112257028	2_66	0	0.0339506444081251	14.0382658471651	4.52541988913414e-06	2.12372837083411	1
ENSG00000169629.11	RGPD8	2	112434559	2_66	0	0.0376720696361013	15.0333036876807	5.37738718341562e-06	-2.08487886161213	1
ENSG00000125630.15	POLR1B	2	112545778	2_66	0	0.0184580995491904	8.23412133590578	1.44311733339279e-06	1.05465897922197	1
ENSG00000125611.15	CHCHD5	2	112582142	2_66	0	0.0993964833056307	24.424360181945	2.30510977143072e-05	-2.90529478589941	1
ENSG00000125538.11	IL1B	2	112836810	2_66	0	0.012777044325526	4.74481494705999	5.7563484774686e-07	-0.0401824670263902	1
ENSG00000125618.16	PAX8	2	113232684	2_67	0	0.0121915447744935	5.93016594165571	6.86472242141628e-07	0.56259785809605	2
ENSG00000144134.18	RABL2A	2	113627627	2_67	0	0.0153761347419524	8.12995989212172	1.18695150637054e-06	-1.10564916135704	1
ENSG00000115084.13	SLC35F5	2	113756521	2_67	0	0.0115097372744506	5.38507307921857	5.88510761175891e-07	0.592181418020062	1
ENSG00000088205.12	DDX18	2	117812516	2_69	0	0.00968056741629109	6.78623954113282	6.23774182770624e-07	0.745543173335545	1
ENSG00000125633.10	CCDC93	2	118013874	2_69	0	0.009113334565379	6.21490629471837	5.37785757004961e-07	0.673576421055315	2
ENSG00000125629.14	INSIG2	2	118089309	2_69	0	0.0963416741619152	28.7878846428891	2.63342733633e-05	-2.70386743909859	1
ENSG00000115107.19	STEAP3	2	119224095	2_69	0	0.0548718314223635	23.3151433368591	1.21474450214434e-05	2.29946960277229	2
ENSG00000186132.14	C2orf76	2	119366128	2_69	0	0.00789556264453561	4.85815497607045	3.64209982628104e-07	0.295091997825551	1
ENSG00000155368.16	DBI	2	119366113	2_69	0	0.011302633326683	8.25273917432003	8.8567656837475e-07	-0.871856610253516	1
ENSG00000163075.12	CFAP221	2	119544252	2_69	0	0.00778051696963433	4.71935439025405	3.4864901459475e-07	0.0770743625141315	1
ENSG00000144120.12	TMEM177	2	119679197	2_69	0	0.00941539560810312	6.52343086800815	5.83192638907008e-07	0.675048193282376	1
ENSG00000088179.8	PTPN4	2	119737170	2_69	0	0.0166517844442038	11.9257639943297	1.88557750209864e-06	1.37867332025049	1
ENSG00000115109.13	EPB41L5	2	120012163	2_69	0	0.00936010902398143	6.4677045302928	5.74815506736163e-07	-0.750870489225168	2
ENSG00000226479.3	TMEM185B	2	120223118	2_69	0	0.0158588403491489	11.4628141284696	1.72607663661832e-06	-1.30109928540756	1
ENSG00000144118.13	RALB	2	120236344	2_69	0	0.00814557345919198	5.15296458890401	3.98543948722276e-07	0.348952303056736	2
ENSG00000074047.21	GLI2	2	120735673	2_70	0	0.0359372754362782	9.97062642043039	3.40224033824455e-06	-1.36218126912123	2
ENSG00000115112.7	TFCP2L1	2	121285630	2_70	0	0.0232702530640381	5.82491820966409	1.28702900564203e-06	-0.610331126626383	1
ENSG00000074054.17	CLASP1	2	121649921	2_70	0	0.029108882937149	7.95771374536677	2.19943559373728e-06	1.29274726413444	1
ENSG00000155438.11	NIFK	2	121736192	2_70	0	0.0250245263045942	6.5167937999922	1.54845019720771e-06	0.826450973923712	1
ENSG00000155052.14	CNTNAP5	2	124025249	2_72	0	0.028713747293823	8.1709564808994	2.22771776468762e-06	-0.37263656850469	1
ENSG00000136732.14	GYPC	2	126665499	2_74	0	0.0363499155092496	11.5543403585873	3.98791560606697e-06	-1.2892939847482	1
ENSG00000136717.14	BIN1	2	127107524	2_74	0	0.0330270242276624	10.6378454587652	3.33595757322363e-06	-1.623568697826	1
ENSG00000163161.12	ERCC3	2	127296171	2_75	0	0.0281412159030745	4.73462409165467	1.26510262996973e-06	0.0654067919291561	1
ENSG00000163166.14	IWS1	2	127526497	2_75	0	0.0952201202106867	16.4912695044941	1.49100881581948e-05	-2.02536862677209	1
ENSG00000072163.19	LIMS2	2	127681153	2_75	0	0.105368637648381	17.4871470280343	1.74955549735174e-05	2.21402915261699	1
ENSG00000136709.11	WDR33	2	127811674	2_75	0	0.0366649545414728	7.2617541804891	2.52807579823945e-06	1.02107642032553	1
ENSG00000144231.10	POLR2D	2	127860872	2_75	0	0.0289501469039353	5.00489357719262	1.37576106931663e-06	-0.24000926653714	1
ENSG00000136715.17	SAP130	2	128028089	2_75	0	0.0596773087691502	11.9440129325931	6.76794610343039e-06	1.43696192064449	1
ENSG00000136731.12	UGGT1	2	128091310	2_75	0	0.0290534771020129	5.03888060412668	1.39004730674501e-06	0.274212260886362	1
ENSG00000233087.7	WTH3DI	2	131360175	2_78	0	0.0443616211770671	10.4513374399449	4.40227000422087e-06	-2.0204248634013	1
ENSG00000178171.10	AMER3	2	130755277	2_78	0	0.0374730225473604	8.83406430145061	3.14323373737718e-06	1.10660753487927	1
ENSG00000163046.15	ANKRD30BL	2	132159125	2_78	0	0.026474255867058	5.5163008471593	1.38665717225322e-06	0.59178311685996	1
ENSG00000222014.5	RAB6C	2	129979968	2_78	0	0.0543005817954355	12.3963957536408	6.39141933562318e-06	1.38521045025993	1
ENSG00000152076.18	CCDC74B	2	130144976	2_78	0	0.0268173093766793	5.63898861680067	1.43586568590665e-06	0.4592546019719	1
ENSG00000152082.13	MZT2B	2	130181775	2_78	0	0.0272669649787961	5.79747116315166	1.5009727033483e-06	-0.496519811950054	1
ENSG00000136718.9	IMP4	2	130343161	2_78	0	0.0558366086003144	12.6654055269184	6.71483783561026e-06	1.50559778048525	1
ENSG00000072135.12	PTPN18	2	130356437	2_78	0	0.0623870042517545	13.7370024694461	8.13735953462557e-06	1.61032750701812	2
ENSG00000075886.10	TUBA3D	2	131475952	2_78	0	0.0243809241552924	4.73174555815626	1.09539043255236e-06	0.0360288781161554	2
ENSG00000163040.14	CCDC74A	2	131527737	2_78	0	0.0551079630182292	12.538744991374	6.56093635731447e-06	2.15745739555917	1
ENSG00000183840.6	GPR39	2	132392746	2_79	0	0.0452168118759194	17.1462704837795	7.36151167738361e-06	-1.78260308429219	1
ENSG00000176771.16	NCKAP5	2	133567714	2_79	0	0.0142133702111416	6.2895600372005	8.4881829577026e-07	0.604673384398205	1
ENSG00000152128.13	TMEM163	2	134720069	2_80	0	0.0272173615643353	6.04613657635622	1.56250484500313e-06	-1.31788999876121	2
ENSG00000082258.12	CCNT2	2	134918338	2_80	0	0.0531106528165052	12.4483781285431	6.27757352887094e-06	2.35750082863044	1
ENSG00000115839.17	RAB3GAP1	2	135052002	2_80	0	0.0338663440868344	8.13217112268681	2.61500318477307e-06	1.57685144358472	1
ENSG00000121988.17	ZRANB3	2	135530703	2_80	0	0.0277953900555693	6.24644007679709	1.64855236895227e-06	1.25475703583151	1
ENSG00000144224.16	UBXN4	2	135741596	2_80	0	0.0332549196649339	7.95805524025924	2.51281345737602e-06	-1.67939353725692	1
ENSG00000076003.4	MCM6	2	135876201	2_80	0	0.0248679305935251	5.18606368107434	1.22454539275867e-06	1.17325757147883	1
ENSG00000115866.10	DARS	2	135985920	2_80	0	0.0255866446844064	5.45737851024978	1.32585127756012e-06	-0.875239072021489	1
ENSG00000144229.11	THSD7B	2	136765244	2_81	0	0.0266519721154215	6.78497309095972	1.7170181129925e-06	-0.931714067310521	1
ENSG00000150540.13	HNMT	2	137963983	2_82	0	0.0209365444181159	8.59112960881207	1.70786158735149e-06	1.40758097905866	2
ENSG00000144228.8	SPOPL	2	138501652	2_82	0	0.0245460897710327	8.75345396886728	2.04013622482784e-06	-0.342632070362974	1
ENSG00000168702.17	LRP1B	2	142131604	2_85	0	0.0169924288547372	5.0451800284391	8.1400959657981e-07	-0.368612954607129	1
ENSG00000115919.14	KYNU	2	142877245	2_85	0	0.0169354809187141	5.01331718163886	8.06157897691814e-07	0.273274963796708	1
ENSG00000075884.13	ARHGAP15	2	143091525	2_85	0	0.0168259227078138	4.95171936855626	7.9110168599966e-07	-0.373952427317223	1
ENSG00000187123.14	LYPD6	2	149329628	2_88	0	0.00593483564708452	4.80494008657955	2.70765963158602e-07	-0.125128705538141	1
ENSG00000123609.10	NMI	2	151290144	2_90	0	0.0340879136295025	9.76749016708115	3.16140983680356e-06	1.47321783004161	2
ENSG00000123610.4	TNFAIP6	2	151349278	2_90	0	0.0308614742385992	8.81767744851131	2.58385580263116e-06	-1.29923135441162	2
ENSG00000183091.19	NEB	2	151734675	2_91	0	0.032016086180808	9.80844747539821	2.9817134741666e-06	1.23250140327742	1
ENSG00000182389.19	CACNB4	2	152099291	2_91	0	0.168664542253881	26.0321135315517	4.16898774445036e-05	2.52064283327689	2
ENSG00000115145.9	STAM2	2	152176079	2_91	0	0.069145248603446	17.2108443208005	1.1299569961801e-05	-2.94904249752068	2
ENSG00000157827.19	FMNL2	2	152335141	2_91	0	0.0213258930514113	5.93704122164567	1.20219436501487e-06	-0.593020141881578	2
ENSG00000177917.10	ARL6IP6	2	152717752	2_91	0	0.195249053081918	27.5313160070139	5.10403101128821e-05	3.50819047109872	1
ENSG00000177519.3	RPRM	2	153479455	2_92	0	0.0208416745290141	4.78138256915243	9.46201212565527e-07	0.169245508846011	1
ENSG00000144278.14	GALNT13	2	153875566	2_92	0	0.0514236455319457	13.4137344886854	6.54952740847522e-06	2.06750596631156	1
ENSG00000115170.13	ACVR1	2	157876051	2_95	0	0.0301701655040143	8.80961602239226	2.52366711694478e-06	1.03435637445977	1
ENSG00000153237.17	CCDC148	2	158457154	2_95	0	0.0527666708166225	14.1674024174008	7.09818511256965e-06	1.86023371744334	1
ENSG00000144283.21	PKP4	2	158457154	2_95	0	0.0532163138451972	14.2491582299145	7.19998173524948e-06	-1.86149765272811	2
ENSG00000163331.11	DAPL1	2	158815740	2_96	0	0.0411069210430992	16.7150359894996	6.52408576551892e-06	1.73822848749719	1
ENSG00000115183.14	TANC1	2	158968808	2_96	0	0.0241813459472691	11.6846795343764	2.68283938266707e-06	-1.25936814386941	1
ENSG00000196151.10	WDSUB1	2	159286471	2_96	0	0.0120397150230617	5.22718057280169	5.97559434005742e-07	0.510614089590694	1
ENSG00000136536.14	MARCH7	2	159712509	2_96	0	0.0530883426527347	17.803194820052	8.97417447084366e-06	-3.04896827508851	2
ENSG00000241399.6	CD302	2	159798279	2_96	0	0.037635083094498	16.5940675929948	5.9298421232655e-06	-1.86507275863245	1
ENSG00000054219.10	LY75	2	159904571	2_96	0	0.0120325274531419	5.53692825500032	6.32591211705202e-07	-0.968247616825608	1
ENSG00000153246.12	PLA2R1	2	160062509	2_96	0	0.0362593008804355	15.4369430515993	5.31469229174583e-06	1.79202017389773	1
ENSG00000136560.13	TANK	2	161137402	2_97	0	0.0435697150863731	9.32758042567994	3.85878977565189e-06	1.13519869788904	1
ENSG00000184611.11	KCNH7	2	162837826	2_98	0	0.0210624135088391	4.71521306970541	9.42989493309956e-07	0.231582707624698	1
ENSG00000082438.15	COBLL1	2	164843369	2_100	0	0.0123800771231688	5.25456406126858	6.17671322348849e-07	-0.450062542692426	1
ENSG00000169507.9	SLC38A11	2	164950743	2_100	0	0.0125131389287926	5.24768012229503	6.23492189598559e-07	0.213079892897399	1
ENSG00000115339.13	GALNT3	2	165796250	2_100	0	0.0212235685344563	11.7768552278957	2.37325902551904e-06	-2.07786067682755	1
ENSG00000123607.14	TTC21B	2	165954114	2_100	0	0.023558907444827	11.9116037604377	2.6645432928047e-06	1.72886879713495	1
ENSG00000136546.13	SCN7A	2	166493861	2_101	0	0.016424001668175	6.15572965174845	9.59966141297317e-07	-1.00415967585567	1
ENSG00000172292.14	CERS6	2	168456065	2_102	0	0.0125953961156123	7.60621117295573	9.09656874061162e-07	-0.985107341115183	1
ENSG00000163072.15	NOSTRIN	2	168786836	2_102	0	0.00927976882967341	4.71382129625233	4.15343739281159e-07	0.00467853374707288	1
ENSG00000152253.8	SPC25	2	168912537	2_102	0	0.0102564910110449	5.6608851383828	5.51290544222078e-07	0.389903860410615	1
ENSG00000163093.11	BBS5	2	169478998	2_103	0	0.0236107191182794	5.33822958697252	1.19675116662771e-06	0.745592274563824	2
ENSG00000239474.6	KLHL41	2	169508867	2_103	0	0.048169421135341	12.1549522267667	5.5593252121297e-06	-1.69476303771454	2
ENSG00000138399.17	FASTKD1	2	169569626	2_103	0	0.0255269546389282	6.08119241847973	1.4739581364736e-06	-0.71690779854457	2
ENSG00000138398.15	PPIG	2	169584491	2_103	0	0.0252237283204626	5.96737909771636	1.42919110831961e-06	0.659050353316222	1
ENSG00000154479.12	CCDC173	2	169694453	2_103	0	0.0328441493095798	8.48530872867211	2.64620242335012e-06	-1.020374858225	1
ENSG00000144362.11	PHOSPHO2	2	169693707	2_103	0	0.0493158637882276	12.3810886000888	5.79752823783168e-06	1.78325818402192	2
ENSG00000213160.9	KLHL23	2	169694539	2_103	0	0.026367113330948	6.38968685594072	1.5997037304151e-06	0.704272241664713	2
ENSG00000138382.14	METTL5	2	169825274	2_103	0	0.0232220052241856	5.18024793030801	1.14221447900823e-06	0.116297652879811	1
ENSG00000144357.16	UBR3	2	169827007	2_103	0	0.0262634801979519	6.35215469087804	1.58405675134547e-06	0.740349694290009	1
ENSG00000071909.18	MYO3B	2	170178390	2_103	0	0.0320792095214795	8.26020509677301	2.51600723513335e-06	-0.994988672740463	1
ENSG00000204335.3	SP5	2	170714891	2_104	0	0.015758232380407	7.27005672586257	1.08778407589285e-06	0.663292947549714	1
ENSG00000204334.7	ERICH2	2	170804976	2_104	0	0.0129994500714442	5.69505833698326	7.02943718125828e-07	-0.717596212518187	1
ENSG00000071967.11	CYBRD1	2	171558603	2_104	0	0.0154361058069171	8.71195701109041	1.27688230130182e-06	-1.57522464378943	1
ENSG00000077380.15	DYNC1I2	2	171687141	2_104	0	0.0118294101715191	4.8852011191497	5.48710076233749e-07	-0.223545279430124	1
ENSG00000128708.12	HAT1	2	171922612	2_104	0	0.0156516488298099	7.083658127465	1.05272535978191e-06	-0.37629248572542	1
ENSG00000115840.13	SLC25A12	2	172036608	2_104	0	0.0120661334964389	6.18164521185584	7.08222301542708e-07	1.78894842611051	1
ENSG00000172878.13	METAP1D	2	171995491	2_104	0	0.0126696814190579	8.13583810803108	9.78735609352481e-07	-2.39369201361508	1
ENSG00000144355.14	DLX1	2	172084313	2_104	0	0.0124126729384233	5.26435884956931	6.20452008490459e-07	0.59170367463519	2
ENSG00000091409.14	ITGA6	2	172427651	2_105	0	0.00742976966242293	7.32566575629642	5.16796836183574e-07	0.803701506567824	1
ENSG00000152256.13	PDK1	2	172555453	2_105	0	0.0181177364645436	15.6156348006843	2.68633999929123e-06	-1.65782298852114	1
ENSG00000091436.16	MAP3K20	2	173075527	2_105	0	0.0591810713857788	26.5718696521784	1.49314619983211e-05	2.5367442126795	1
ENSG00000138430.15	OLA1	2	174248784	2_105	0	0.0201457207735615	18.5515655306781	3.54863042493657e-06	3.68313711921225	1
ENSG00000144306.14	SCRN3	2	174395627	2_105	0	0.0229161577676366	19.6932914794846	4.28506593847132e-06	-2.71517968858323	1
ENSG00000115935.17	WIPF1	2	174682550	2_105	0	0.0169043756638351	14.2936738575449	2.29424820547559e-06	1.52349828891491	1
ENSG00000128656.13	CHN1	2	175004667	2_106	0	0.0601023674676581	16.9603569673657	9.67885458169799e-06	-2.24604814662724	1
ENSG00000154518.9	ATP5G3	2	175185320	2_106	0	0.0284032527823563	9.77090582069767	2.6351194281877e-06	-1.25761239134064	1
ENSG00000144320.13	LNPK	2	176002028	2_106	0	0.204084276430458	29.0905103653962	5.63713302466304e-05	-3.29237801936426	2
ENSG00000018510.13	AGPS	2	177392663	2_107	0	0.0830153277453608	14.1036595335168	1.11169972709687e-05	1.85903936013287	1
ENSG00000197557.6	TTC30A	2	177618043	2_107	0	0.031901453572307	4.88632492220587	1.48009711203172e-06	0.21328661458439	2
ENSG00000128655.16	PDE11A	2	178108547	2_108	0	0.00614837559529013	4.7439018702553	2.76944971282486e-07	0.22815001007289	1
ENSG00000155636.14	RBM45	2	178112094	2_108	0	0.00620635320379548	4.81436085369429	2.83708614942869e-07	-0.118496615461626	1
ENSG00000079156.16	OSBPL6	2	178194574	2_108	0	0.00896961475310953	8.39844157253972	7.15269806036771e-07	0.927966320277174	1
ENSG00000180228.12	PRKRA	2	178451344	2_108	0	0.00637689982125445	5.14582730977214	3.11574709469343e-07	0.530728004752851	1
ENSG00000204311.12	DFNB59	2	178451344	2_108	0	0.00637689982125445	5.14582730977214	3.11574709469343e-07	-0.530728004752851	1
ENSG00000079150.17	FKBP7	2	178483175	2_108	0	0.00748683681670725	6.51453277961228	4.63104539186534e-07	0.729256988253381	1
ENSG00000155657.26	TTN	2	178831108	2_108	0	0.00640710445349257	5.14562267966102	3.1303805604786e-07	-0.169049936337217	1
ENSG00000170035.15	UBE2E3	2	180967386	2_109	0	0.0259468582990131	5.60991208564147	1.38209607052983e-06	-0.637763581912733	1
ENSG00000162992.3	NEUROD1	2	181680491	2_110	0	0.0649794172717543	19.2117727458505	1.18533374901037e-05	-2.07354358682737	1
ENSG00000188452.13	CERKL	2	181680491	2_110	0	0.0649794172717543	19.2117727458505	1.18533374901037e-05	-2.07354358682737	1
ENSG00000162998.4	FRZB	2	182866669	2_110	0	0.0174632915440319	6.64021989747702	1.10104726624245e-06	-0.683424522178153	1
ENSG00000163002.12	NUP35	2	183117127	2_110	0	0.0206772040080596	8.24496693150169	1.6187438356441e-06	-1.0986410706365	1
ENSG00000065548.17	ZC3H15	2	186486293	2_112	0	0.00538363096071692	5.6454025275481	2.88580905761764e-07	-0.34992972714679	1
ENSG00000138448.11	ITGAV	2	186571304	2_112	0	0.00736408066500616	8.38417064824344	5.86240803688274e-07	1.2038264246389	2
ENSG00000163012.3	ZSWIM2	2	186849535	2_112	0	0.0138044948076281	14.9693203908879	1.96209485187464e-06	1.63732081203434	2
ENSG00000003436.15	TFPI	2	187566010	2_112	0	0.0364551306735229	22.5083590279376	7.79111993780773e-06	-2.05103121707411	1
ENSG00000168542.14	COL3A1	2	188974074	2_112	0	0.00491274929251773	4.71438158930446	2.19910887194156e-07	0.0185713471896908	1
ENSG00000204262.11	COL5A2	2	189180039	2_113	0	0.0432821933069565	14.0571969872414	5.77704017694742e-06	-1.83161162339965	2
ENSG00000115368.9	WDR75	2	189442861	2_113	0	0.0240912507361822	8.45990557428544	1.93518397989457e-06	1.15580278122627	1
ENSG00000138381.9	ASNSD1	2	189661479	2_113	0	0.0162914263026315	4.74225279195468	7.33569398095085e-07	0.309532517969282	2
ENSG00000128699.13	ORMDL1	2	189784856	2_113	0	0.0211726487786629	7.23135563786394	1.45375864632918e-06	-1.06413031545327	1
ENSG00000064933.17	PMS1	2	189783193	2_113	0	0.0636817943327849	17.7776339208716	1.07494599885346e-05	2.11013640245702	1
ENSG00000198130.15	HIBCH	2	190341243	2_113	0	0.0188498228754999	6.12703569795766	1.09661727015673e-06	0.440465728763874	2
ENSG00000151689.12	INPP1	2	190343615	2_113	0	0.0171405761156098	5.22446252819375	8.5028482906679e-07	-0.277238016011705	1
ENSG00000151690.14	MFSD6	2	190453257	2_113	0	0.0252087082911602	8.89159263455994	2.1282740364273e-06	0.793476255396561	1
ENSG00000189362.11	NEMP2	2	190534707	2_113	0	0.018332686599233	5.86283279500839	1.02054232148915e-06	0.693107695304456	1
ENSG00000138386.16	NAB1	2	190646582	2_113	0	0.0298516391405538	10.5030920369777	2.97702684581821e-06	-1.42414690071564	1
ENSG00000128641.18	MYO1B	2	191245493	2_114	0	0.0172502942726883	10.2130430163819	1.6728194368694e-06	1.1858881532751	1
ENSG00000173559.12	NABP1	2	191677959	2_114	0	0.00983910475242189	4.84441960440331	4.52579349706701e-07	-0.148866131401042	1
ENSG00000118997.13	DNAH7	2	196068464	2_116	0	0.0428827744151716	13.1625630048933	5.35945631387154e-06	-1.81442866496558	1
ENSG00000138411.10	HECW2	2	196593392	2_116	0	0.0239841763130276	7.61274652222876	1.73365858462487e-06	1.8879196128507	2
ENSG00000144395.17	CCDC150	2	196640040	2_116	0	0.0350661786713555	11.2361553223119	3.7411366538606e-06	2.07427810448296	1
ENSG00000187944.2	C2orf66	2	196812479	2_116	0	0.0599129702267252	16.382791335964	9.31979043983234e-06	-2.77624923822234	1
ENSG00000226124.6	FTCDNL1	2	199763777	2_118	0	0.00889675374448962	14.107364486553	1.19172171728119e-06	-2.77339958840366	3
ENSG00000178074.5	C2orf69	2	199911021	2_118	0	0.00872209242109179	12.1889836418834	1.00945177314118e-06	3.47574539197858	1
ENSG00000162971.10	TYW5	2	199955071	2_118	0	0.00461985620192318	24.9137159211252	1.09285957776603e-06	-5.70108059694746	2
ENSG00000162972.10	MAIP1	2	199954933	2_118	0	0.0138990016486971	16.9133491966402	2.23208443351651e-06	1.89015573864335	2
ENSG00000196141.13	SPATS2L	2	200305189	2_118	0	0.00622456220078371	10.8113342233978	6.38977405068471e-07	-1.43654052653309	2
ENSG00000013441.15	CLK1	2	200864612	2_119	0	0.0270327767790994	4.72485381263731	1.21276437485426e-06	0.183794900477321	1
ENSG00000240344.8	PPIL3	2	200889218	2_119	0	0.0280323829336581	5.07098972425497	1.34974008054616e-06	-0.300639887956921	1
ENSG00000003402.19	CFLAR	2	201116120	2_119	0	0.0274285709174036	4.86339697651669	1.26660237442673e-06	-0.316739866946494	1
ENSG00000003400.14	CASP10	2	201183110	2_119	0	0.0411764103940954	8.74648817094087	3.41963374194119e-06	1.46303231725139	1
ENSG00000064012.21	CASP8	2	201233408	2_119	0	0.0270027704423521	4.7142683858499	1.2087041818753e-06	0.00403710284360712	1
ENSG00000155749.12	ALS2CR12	2	201319442	2_119	0	0.036419722204419	7.57086449642255	2.61805941820969e-06	1.0047852036203	1
ENSG00000155755.18	TMEM237	2	201640822	2_119	0	0.0270432588890368	4.72854833242686	1.21418329937088e-06	-0.127379631489419	1
ENSG00000082126.17	MPP4	2	201700847	2_119	0	0.0849973108036466	15.7525578885088	1.27131644999147e-05	1.59736061802858	2
ENSG00000003393.14	ALS2	2	201780819	2_119	0	0.0270341621939835	4.72534190724258	1.21295181775597e-06	-0.0513010791168802	1
ENSG00000116030.16	SUMO1	2	202238678	2_120	0	0.0203447400835318	9.61344968847368	1.8570722499298e-06	0.974447698522655	1
ENSG00000055044.10	NOP58	2	202264235	2_120	0	0.0418909579965565	16.5051040709006	6.56501852829422e-06	-2.35435645697382	1
ENSG00000138439.11	FAM117B	2	202634789	2_120	0	0.0645209990560812	20.6656829352338	1.26604237562192e-05	-2.52109326098725	1
ENSG00000138380.17	CARF	2	202912503	2_120	0	0.0235844831484081	11.0188970221767	2.46752683428826e-06	1.52956231498363	1
ENSG00000138442.9	WDR12	2	203016111	2_120	0	0.0294267094922696	13.1276271965376	3.66796627200792e-06	1.7132156150724	1
ENSG00000144426.18	NBEAL1	2	203014780	2_120	0	0.092284652381308	24.151220514257	2.1162450765705e-05	2.69889919472494	1
ENSG00000023228.13	NDUFS1	2	206158896	2_122	0	0.019893139821314	12.1332254313895	2.29180149632688e-06	-1.88213299313799	2
ENSG00000138400.12	MDH1B	2	206765180	2_122	0	0.00998624565044548	5.75763415447812	5.45938481855081e-07	-0.551800726644018	1
ENSG00000118246.13	FASTKD2	2	206765614	2_122	0	0.00906963818715012	5.03175680903871	4.33318271365865e-07	-0.449113952649616	1
ENSG00000118263.14	KLF7	2	207172533	2_122	0	0.0126583663008299	7.52684185278772	9.04665121451263e-07	0.0508888535097082	1
ENSG00000163249.11	CCNYL1	2	207712007	2_122	0	0.0089109286438287	4.76476257598281	4.03145324819767e-07	-0.253544359776461	1
ENSG00000118231.4	CRYGD	2	208124828	2_123	0	0.033897005936976	4.92287703907406	1.58444702919251e-06	0.213450473443197	1
ENSG00000168582.4	CRYGA	2	208165848	2_123	0	0.0464269950006734	7.93685436017563	3.49877796483931e-06	0.856070507688589	2
ENSG00000188674.10	C2orf80	2	208165848	2_123	0	0.0454864740132629	7.74024340337194	3.34298391940416e-06	-0.830351468460667	1
ENSG00000138413.13	IDH1	2	208266212	2_123	0	0.0342060492842169	5.00963135181742	1.6270694175357e-06	-0.215068204124125	1
ENSG00000115020.16	PIKFYVE	2	208266644	2_123	0	0.0345331265083612	5.10060818889416	1.67245815394012e-06	0.251801275652239	1
ENSG00000144407.9	PTH2R	2	208359705	2_123	0	0.0387754890527557	6.20933500320501	2.28612394312149e-06	0.640940550055677	1
ENSG00000144406.18	UNC80	2	209772130	2_124	0	0.0754731287272473	22.6231047458385	1.62122001622958e-05	-2.4080232533605	2
ENSG00000197713.14	RPE	2	210002122	2_124	0	0.0116097445393296	4.72767550824648	5.21155974435394e-07	0.0940493129405679	1
ENSG00000144445.16	KANSL1L	2	210170701	2_124	0	0.012187082148202	5.18735465634869	6.0026507651854e-07	-0.64428386562617	1
ENSG00000115365.11	LANCL1	2	210474108	2_124	0	0.0128660962692279	5.70104897614791	6.9646446915724e-07	0.457716131108854	1
ENSG00000021826.14	CPS1	2	210477414	2_124	0	0.0116801611018547	4.78494667461295	5.30668527917955e-07	0	1
ENSG00000178568.14	ERBB4	2	212538367	2_125	0	0.014431789334612	10.6543739386507	1.45997531452161e-06	-2.69382214361033	1
ENSG00000138376.10	BARD1	2	214809500	2_127	0	0.0173629170416677	8.28943937436561	1.3666120528214e-06	-0.96897727252402	1
ENSG00000138363.14	ATIC	2	215310965	2_127	0	0.0120961605637211	4.8621228906495	5.58432738618661e-07	-0.17520928652724	3
ENSG00000118242.15	MREG	2	216033416	2_127	0	0.0125730035968628	5.22840905243871	6.24174460416851e-07	-0.388992044418475	1
ENSG00000079246.15	XRCC5	2	216108211	2_127	0	0.0119525121926282	4.74896164753965	5.38958411615691e-07	0.293259128273945	1
ENSG00000138375.12	SMARCAL1	2	216412526	2_127	0	0.0171624607571813	8.17918792079342	1.33286799707769e-06	1.05196257519652	2
ENSG00000115457.9	IGFBP2	2	216632342	2_127	0	0.311655505617117	36.7935938471036	0.000108879071895497	-3.71893275549493	1
ENSG00000171450.5	CDK5R2	2	218959212	2_129	0	0.0521944693979649	15.1868187506296	7.52642422503443e-06	1.828158884447	1
ENSG00000181378.13	CFAP65	2	219040525	2_129	0	0.0201195630992622	6.7986959806538	1.29879785768306e-06	1.09295221858907	2
ENSG00000182698.11	RESP18	2	219332702	2_129	0	0.0176786771961432	4.92977211007938	8.27511439494133e-07	-0.387008840591396	1
ENSG00000231672.6	DIRC3	2	217756664	2_129	0	0.0209537816953045	6.47022956039529	1.2872992055207e-06	0.664907238919645	1
ENSG00000188282.12	RUFY4	2	218035058	2_129	0	0.0226281587455242	7.02734753158029	1.5098647477598e-06	0.629101104122552	2
ENSG00000163466.15	ARPC2	2	218216699	2_129	0	0.0638495621970153	17.2723966779808	1.04714765375554e-05	-1.97361909995456	1
ENSG00000179921.14	GPBAR1	2	218259499	2_129	0	0.020899816749004	6.28266578624196	1.24676279104896e-06	-0.460193115295967	1
ENSG00000127837.9	AAMP	2	218270205	2_129	0	0.0321854575164369	10.2654114756535	3.13713671868427e-06	1.09172933340978	1
ENSG00000127838.13	PNKD	2	218270227	2_129	0	0.0208296596778232	6.25251971124846	1.23661537167613e-06	-0.455107489552469	1
ENSG00000135926.14	TMBIM1	2	218292256	2_129	0	0.0317079822304299	10.5315316026448	3.17071741692657e-06	1.43292718594241	2
ENSG00000018280.16	SLC11A1	2	218381984	2_129	0	0.0181478704876044	5.07720738915995	8.74878958365928e-07	-0.221682519996153	1
ENSG00000144579.7	CTDSP1	2	218398735	2_129	0	0.0204586447716592	6.21230089051215	1.20677621236304e-06	0.523609081587036	1
ENSG00000135913.10	USP37	2	218568666	2_129	0	0.0176279221611289	4.80746877654028	8.04664780805842e-07	-0.0309914205107155	1
ENSG00000115556.13	PLCD4	2	218608011	2_129	0	0.0338140494350532	11.2752380582253	3.6200977714429e-06	-1.66654564991835	1
ENSG00000074582.12	BCS1L	2	218658716	2_129	0	0.0174337303093584	4.72718541651951	7.8251083075954e-07	0.145207690822833	1
ENSG00000115568.15	ZNF142	2	218658710	2_129	0	0.0231455414571148	7.69422836177103	1.69094629149699e-06	1.27556382569704	2
ENSG00000163481.7	RNF25	2	218672452	2_129	0	0.0180954005822823	5.02989717577222	8.64220781663996e-07	0.102314382830177	1
ENSG00000163482.11	STK36	2	218672243	2_129	0	0.0178957873663113	4.93404110529841	8.38399423432461e-07	0.057294656143311	1
ENSG00000187736.12	NHEJ1	2	219160659	2_129	0	0.0341932926673015	10.9434204284537	3.55296888937735e-06	-1.05799736349078	1
ENSG00000213901.10	SLC23A3	2	219170383	2_129	0	0.018558627390292	8.43042071438961	1.48556786856716e-06	2.09863723301615	1
ENSG00000115649.15	CNPPD1	2	219178043	2_129	0	0.0213905215822957	6.54375270663554	1.32906325130076e-06	-0.547140220998764	1
ENSG00000115657.12	ABCB6	2	219218731	2_129	0	0.0190125939671962	6.09182551495443	1.09973038829862e-06	-0.971846487216783	1
ENSG00000198925.10	ATG9A	2	219229829	2_129	0	0.0206379612637468	6.99100264542108	1.36994665480689e-06	1.07035641674493	2
ENSG00000163516.13	ANKZF1	2	219229829	2_129	0	0.0201062804557767	5.86980044268664	1.12060477715205e-06	-0.282627380390771	2
ENSG00000115661.13	STK16	2	219242427	2_129	0	0.0325727075575818	11.4923703955678	3.55435557111074e-06	1.55185920051562	1
ENSG00000127824.13	TUBA4A	2	219278362	2_129	0	0.0231414361078131	7.05478194872749	1.55014134071128e-06	0.434970379060179	1
ENSG00000123992.18	DNPEP	2	219400504	2_129	0	0.0176668960663599	4.82386955714001	8.09195029374562e-07	-0.0127126736769373	1
ENSG00000175084.11	DES	2	219418182	2_129	0	0.0286296758074629	9.52305765848905	2.58875076870353e-06	1.11028238822811	2
ENSG00000072195.14	SPEG	2	219434550	2_129	0	0.0175030773960229	4.76795058555077	7.92398337599535e-07	0.0180092820324806	2
ENSG00000144591.18	GMPPA	2	219498443	2_129	0	0.144746552443738	24.8688239686634	3.41791197401605e-05	2.48416953600545	1
ENSG00000123989.13	CHPF	2	219543916	2_129	0	0.0183927444850629	5.48695521628329	9.58242326041907e-07	-0.764485200814802	1
ENSG00000188760.10	TMEM198	2	219543916	2_129	0	0.0183927444850629	5.48695521628329	9.58242326041907e-07	-0.764485200814802	1
ENSG00000123999.4	INHA	2	219572251	2_129	0	0.0188564553934363	5.6658175260398	1.01442522120738e-06	0.722895084668942	1
ENSG00000144589.21	STK11IP	2	219597918	2_130	0	0.0101310735900104	4.7367261852591	4.5564976128097e-07	-0.0341883709083787	1
ENSG00000116106.11	EPHA4	2	221574191	2_130	0	0.0123884369375544	6.62798953174574	7.79642894251722e-07	-0.650330649715073	1
ENSG00000124003.12	MOGAT1	2	222671822	2_131	0	0.0191903254602396	7.21008727343718	1.31377277743587e-06	0.797255331297767	1
ENSG00000123983.13	ACSL3	2	222860739	2_131	0	0.0185069657100183	6.86567370783231	1.20646791514296e-06	-0.760917061811377	1
ENSG00000135905.18	DOCK10	2	225041976	2_133	0	0.0177935726331758	6.14856442635798	1.03880559553126e-06	0.632283486205805	1
ENSG00000169047.5	IRS1	2	226799185	2_133	0	0.0193540583694772	6.94698685167902	1.27663257011514e-06	-0.741578488159614	1
ENSG00000168958.19	MFF	2	227324777	2_134	0	0.0122495195242986	4.85986124957248	5.65249674908565e-07	0.274798102891093	2
ENSG00000173744.17	AGFG1	2	227471599	2_134	0	0.152009605977613	28.5696877831276	4.12357525097006e-05	-2.67697429752874	2
ENSG00000135917.13	SLC19A3	2	227718030	2_134	0	0.014872956918912	6.69656025437359	9.45684993716143e-07	0.630663026593257	2
ENSG00000123977.9	DAW1	2	227865580	2_134	0	0.0188750900424756	9.10436916469315	1.63168487593309e-06	1.06955162937039	2
ENSG00000163053.10	SLC16A14	2	230069466	2_135	0	0.0248040770879229	13.981338846772	3.29282939808678e-06	-1.45568622677069	1
ENSG00000135899.17	SP110	2	230211902	2_135	0	0.00984506830674092	5.21367002015071	4.87370985749739e-07	0.289104984939551	1
ENSG00000067066.16	SP100	2	230415508	2_135	0	0.00938984545317412	4.76567330970652	4.24893521130871e-07	0.10724575804582	1
ENSG00000135916.15	ITM2C	2	230864420	2_135	0	0.00987788653853494	5.24516865488234	4.9194991215564e-07	-0.350897144976347	1
ENSG00000135898.9	GPR55	2	230901870	2_135	0	0.0107048763320016	6.00621471019083	6.10491897833624e-07	0.561549856706103	2
ENSG00000237412.6	PRSS56	2	232522297	2_136	0	0.0196095664576117	5.20081346572877	9.68359608897341e-07	-0.470268372319206	1
ENSG00000135902.9	CHRND	2	232511074	2_136	0	0.01909315987106	4.9472690345745	8.96893205361625e-07	0.101392183279676	1
ENSG00000204128.5	C2orf72	2	231028625	2_136	0	0.022108814835201	6.34120364879243	1.33117318315438e-06	0.802717210591055	1
ENSG00000135914.5	HTR2B	2	231125386	2_136	0	0.0186287914834916	4.71339018263963	8.33710884110314e-07	-0.0238149046562954	1
ENSG00000115053.15	NCL	2	231483954	2_136	0	0.0186472183393001	4.72278116820055	8.36198291006005e-07	-0.226467112946482	1
ENSG00000171596.6	NMUR1	2	231524502	2_136	0	0.0226693018160662	6.57934754101756	1.41617971438994e-06	-0.750748060537294	1
ENSG00000187514.16	PTMA	2	231707301	2_136	0	0.0221355819122957	6.35271134396736	1.33520350101179e-06	-0.637220173351132	1
ENSG00000221944.6	TIGD1	2	232550122	2_136	0	0.0226752625678638	6.58185353769542	1.41709163818594e-06	-0.712483391894437	1
ENSG00000135930.13	EIF4E2	2	232556969	2_136	0	0.0647283312567274	16.6339473398448	1.02232064179004e-05	-1.89131685916199	1
ENSG00000204120.14	GIGYF2	2	232697615	2_137	0	0.0914934602514003	18.3253244629901	1.59198555360774e-05	-1.11295864122001	1
ENSG00000182600.9	C2orf82	2	232856815	2_137	0	0.0651092012697517	20.2326267232889	1.25081198422148e-05	-2.7532264615721	1
ENSG00000168918.13	INPP5D	2	233059939	2_137	0	0.13359308992849	26.4181005085074	3.35106598774466e-05	2.95109115527933	1
ENSG00000077044.10	DGKD	2	233354365	2_137	0	0.0541358759150021	16.3079871657028	8.38268073478355e-06	1.73249804161138	1
ENSG00000085982.13	USP40	2	233565958	2_137	0	0.0311479975404615	11.0777189024909	3.27625630118983e-06	-1.32884113931125	2
ENSG00000132321.16	IQCA1	2	236488292	2_139	0	0.0263555797417789	6.57256120955599	1.64476785607565e-06	1.11566547820576	2
ENSG00000177483.11	RBM44	2	237779250	2_140	0	0.027044443423441	5.87996380220153	1.5099066482512e-06	-0.503416169208173	1
ENSG00000184182.18	UBE2F	2	237966682	2_141	0	0.027046719718265	4.77989481255804	1.22752497462966e-06	-0.132518231223212	1
ENSG00000132330.16	SCLY	2	238060509	2_141	0	0.0351690828802059	7.28676148340922	2.43328508458488e-06	-1.15399169960874	2
ENSG00000144488.14	ESPNL	2	238099426	2_141	0	0.0318221366340766	6.33114623963119	1.91297404705619e-06	1.00740070987788	2
ENSG00000178752.15	ERFE	2	238158500	2_141	0	0.0351885211317142	7.29203363037397	2.43639149523904e-06	0.900210266228176	1
ENSG00000132323.8	ILKAP	2	238203982	2_141	0	0.0496585587191768	10.5954926685059	4.99588764349501e-06	1.96929952955663	1
ENSG00000204104.11	TRAF3IP1	2	238320939	2_141	0	0.0268619783286536	4.71456525988562	1.202477732582e-06	-0.335859304878101	1
ENSG00000065802.11	ASB1	2	238426593	2_141	0	0.0306627517563882	5.97676260867599	1.74010129490396e-06	-0.875836950033222	1
ENSG00000233608.3	TWIST2	2	238847617	2_141	0	0.036890966458958	7.74397436136981	2.71257238481859e-06	0.887245324759159	1
ENSG00000068024.16	HDAC4	2	239401967	2_142	0	0.0470494414776128	16.3523743822709	7.30520976014233e-06	-1.70589386915057	1
ENSG00000172428.10	COPS9	2	240132846	2_142	0	0.0225266039745419	9.31454563130206	1.99230027762719e-06	1.08329138865865	1
ENSG00000142330.19	CAPN10	2	240587537	2_142	0	0.0139839782402829	4.78741332803623	6.35666114116286e-07	-0.045704173288407	1
ENSG00000185176.12	AQP12B	2	240682491	2_143	0	0.0362487067719699	10.2528306299403	3.5288540523688e-06	1.18275916763828	1
ENSG00000178623.11	GPR35	2	240639691	2_143	0	0.109699691482012	20.9855863728353	2.18586789596189e-05	2.1188745858854	1
ENSG00000115687.13	PASK	2	241144457	2_143	0	0.0210029784309632	5.04952918044668	1.00699930176647e-06	-0.177717964169781	2
ENSG00000115685.14	PPP1R7	2	241150035	2_143	0	0.0264280813681925	7.23627444677845	1.8158420201868e-06	-0.942567151274203	2
ENSG00000146205.13	ANO7	2	241217672	2_144	0	0.0689926983531657	17.4997887916546	1.14639249638878e-05	-1.82157538251878	1
ENSG00000115677.16	HDLBP	2	241317232	2_144	0	0.0250123303408064	7.76296510609256	1.84365300953057e-06	-0.985848441043871	1
ENSG00000006607.13	FARP2	2	241355535	2_144	0	0.0895702497881182	20.043079828428	1.70461238036754e-05	2.36450663940207	2
ENSG00000115694.14	STK25	2	241488701	2_144	0	0.0181591204275838	4.71830938990001	8.1353945598847e-07	-0.137299548944933	2
ENSG00000176720.4	BOK	2	241558372	2_144	0	0.0336143848627397	10.5825288935358	3.37762964591404e-06	1.17712466341905	1
ENSG00000168397.16	ATG4B	2	241638535	2_144	0	0.0739435958359485	18.172909107969	1.27591698118374e-05	2.00655916732275	1
ENSG00000168393.12	DTYMK	2	241687407	2_144	0	0.0525436325873701	14.8672300763809	7.41732918138643e-06	-1.68400991306657	1
ENSG00000168395.15	ING5	2	241687101	2_144	0	0.0181510468820946	4.71408685167906	8.12450022323747e-07	-0.117431598866174	1
ENSG00000134121.9	CHL1	3	196216	3_1	0	0.103265912770118	22.0246397325521	2.15954967376422e-05	-2.14176937882567	1
ENSG00000134115.12	CNTN6	3	1092103	3_1	0	0.0179623287147423	5.1990323198172	8.86711934589773e-07	0.291718017807974	1
ENSG00000072756.16	TRNT1	3	3105512	3_4	0	0.0075892687275777	5.62083626356072	4.05040324330846e-07	-0.512984628998398	2
ENSG00000113851.14	CRBN	3	3176089	3_4	0	0.0144360636420842	11.7081178076816	1.60484564652491e-06	-1.32134415877228	1
ENSG00000175928.5	LRRN1	3	3799536	3_4	0	0.00960128077428379	7.84524125210181	7.15208834229887e-07	0.88212152953603	1
ENSG00000170364.12	SETMAR	3	4303252	3_4	0	0.00706991372422483	4.95064502342391	3.32332869926034e-07	0.259216070050251	1
ENSG00000144455.13	SUMF1	3	4368748	3_4	0	0.00924225638609633	7.48462631941372	6.56818733722119e-07	0.775139541902679	2
ENSG00000196277.15	GRM7	3	6769634	3_5	0	0.0960682069839772	17.1359234171689	1.56309219478357e-05	1.81181293981411	1
ENSG00000182533.6	CAV3	3	8733693	3_7	0	0.0210982461127045	4.8056342829014	9.62707750131069e-07	0.0769160424047758	1
ENSG00000180914.10	OXTR	3	8769960	3_7	0	0.0411822966422543	11.1880255580192	4.37483229240462e-06	-1.41175086689888	1
ENSG00000070950.9	RAD18	3	8963418	3_7	0	0.0327653331426283	8.99999771927099	2.79997648602147e-06	-1.04026122193757	1
ENSG00000134077.15	THUMPD3	3	9362987	3_7	0	0.0213041031642378	4.89796776048379	9.9077850381186e-07	0.324471577252242	1
ENSG00000168137.15	SETD5	3	9397385	3_7	0	0.021258041510943	4.87736508419919	9.84477766610934e-07	-0.0748059519681246	1
ENSG00000163719.19	MTMR14	3	9649842	3_8	0	0.0101175455215474	4.72286300639033	4.5370954119131e-07	0.0239401389600048	1
ENSG00000144550.12	CPNE9	3	9703359	3_8	0	0.0229380300333176	12.3816515495067	2.69669662455286e-06	1.34839893284595	1
ENSG00000134072.10	CAMK1	3	9770367	3_8	0	0.040063349462211	17.6055976562115	6.69723324969981e-06	-1.91969454702108	1
ENSG00000171148.13	TADA3	3	9793221	3_8	0	0.043424859919061	18.4038692557186	7.58830821320471e-06	1.96663070578702	1
ENSG00000214021.15	TTLL3	3	9810464	3_8	0	0.0144202527790648	8.05057267706245	1.1022929890377e-06	-1.01095656267622	1
ENSG00000187288.10	CIDEC	3	9879932	3_8	0	0.0119818120942554	6.27060269274743	7.13393562185302e-07	-0.677563798126841	1
ENSG00000171135.13	JAGN1	3	9890428	3_8	0	0.0144582217317788	8.11727921787634	1.11435293863173e-06	-0.852572098122657	2
ENSG00000163701.18	IL17RE	3	9901869	3_8	0	0.0106321997315347	5.19665544320917	5.24619520007661e-07	-0.313467673829379	2
ENSG00000125037.12	EMC3	3	10010880	3_8	0	0.0118517892728059	6.19364610017631	6.96991857133877e-07	-0.668922022784775	1
ENSG00000144554.10	FANCD2	3	10025967	3_8	0	0.0107476299321916	5.25410820308136	5.36178151791818e-07	0.376776010917381	2
ENSG00000254999.3	BRK1	3	10115548	3_8	0	0.0114535434869879	5.86848374642978	6.38209363949326e-07	-0.709421547024588	2
ENSG00000134086.7	VHL	3	10140878	3_8	0	0.0114530412555992	5.86084474652267	6.37350658715376e-07	-0.407303552750347	1
ENSG00000134070.4	IRAK2	3	10164461	3_8	0	0.0110840841267831	5.5595068697673	5.85104558080569e-07	-0.321229170707974	1
ENSG00000157014.10	TATDN2	3	10247632	3_8	0	0.0101269200822972	4.73453561231896	4.55252319382671e-07	-0.269488093637693	2
ENSG00000157017.15	GHRL	3	10292337	3_8	0	0.0105075139028499	5.04190548078961	5.0302789586065e-07	0.70652834932737	1
ENSG00000157087.17	ATP2B2	3	10708383	3_8	0	0.0128948084134325	7.42385094409131	9.08953223702856e-07	-1.36630327508446	1
ENSG00000157103.10	SLC6A1	3	10992288	3_9	0	0.0217908299265229	11.0640522625327	2.28920869320544e-06	-1.17149452897403	1
ENSG00000197548.12	ATG7	3	11272224	3_9	0	0.0208346311630663	10.6375070912816	2.10437471981384e-06	1.70623396006331	2
ENSG00000144559.10	TAMM41	3	11808893	3_9	0	0.0113330146603815	4.86128461888421	5.23111052755482e-07	-0.159820972690295	3
ENSG00000157150.4	TIMP4	3	12159406	3_9	0	0.0880893211067564	24.4933011625957	2.04865101034617e-05	3.01627245060764	2
ENSG00000154743.17	TSEN2	3	12484699	3_9	0	0.0135986410499044	6.58788422779373	8.50626416112095e-07	0.639921074293151	1
ENSG00000075975.15	MKRN2	3	12547742	3_9	0	0.0172452005482614	8.84121181009143	1.44769622243761e-06	1.10328667646871	1
ENSG00000225526.4	MKRN2OS	3	12560995	3_9	0	0.0724133046929709	22.5829902713928	1.55273453293906e-05	2.9211541593056	2
ENSG00000132155.11	RAF1	3	12664356	3_9	0	0.0122947861798975	5.63273474814601	6.57563468130177e-07	0.267814609181363	1
ENSG00000144712.11	CAND2	3	12796583	3_9	0	0.0126551130295416	5.90642965407954	7.09722315970802e-07	0.398951964610915	1
ENSG00000131379.9	C3orf20	3	14669081	3_10	0	0.0214204003147103	5.44873100265458	1.10820561807131e-06	0.678067772720992	2
ENSG00000163528.12	CHCHD4	3	14124463	3_10	0	0.0302067990260934	8.72269616283318	2.50180149600617e-06	-1.12428239661362	1
ENSG00000170876.7	TMEM43	3	14124463	3_10	0	0.0302067990260934	8.72269616283318	2.50180149600617e-06	-1.12428239661362	1
ENSG00000131389.16	SLC6A6	3	14478656	3_10	0	0.0240304364372247	6.54260035690904	1.49282688629547e-06	0.701391117236858	1
ENSG00000154781.15	CCDC174	3	14660765	3_10	0	0.124522469385435	22.4541266228984	2.65485794923617e-05	-2.39376727328532	1
ENSG00000131368.7	MRPS25	3	15063435	3_11	0	0.0376867723875121	9.68580926296643	3.46594968649492e-06	-0.954476862856148	1
ENSG00000131381.12	RBSN	3	15099992	3_11	0	0.0490443256802549	12.2132955290085	5.68746884249505e-06	-1.53255072142216	1
ENSG00000131375.9	CAPN7	3	15206289	3_11	0	0.0307567362372565	7.74377858225344	2.26146865050689e-06	-1.03175591327476	1
ENSG00000131370.15	SH3BP5	3	15338474	3_11	0	0.0283487678006974	6.96547310699345	1.87491767534666e-06	-0.561858742502625	1
ENSG00000206562.11	METTL6	3	15437148	3_11	0	0.0285082461902113	7.01911721335172	1.89998596209746e-06	-0.716574457766086	2
ENSG00000206561.12	COLQ	3	15521671	3_11	0	0.0265399146489749	6.33693359024647	1.596893946157e-06	-0.308958262340219	2
ENSG00000131373.14	HACL1	3	15601536	3_11	0	0.0327340557586842	8.33883062893555	2.59180526377067e-06	1.20479834579601	2
ENSG00000206560.11	ANKRD28	3	15859466	3_11	0	0.0492295636522594	12.2500509566021	5.72613098721457e-06	-1.74072890255335	1
ENSG00000154813.9	DPH3	3	16264511	3_12	0	0.0127168592459475	4.75125988280727	5.7370158159647e-07	-0.247764816508775	1
ENSG00000154814.13	OXNAD1	3	16265263	3_12	0	0.0139225220523522	5.67635390554293	7.50386091901451e-07	0.51921018959634	2
ENSG00000131378.13	RFTN1	3	16513716	3_12	0	0.0180239047000991	8.93014048251875	1.52828577275883e-06	1.35754310563694	1
ENSG00000154822.17	PLCL2	3	16802230	3_12	0	0.0149732966436539	17.5354370373066	2.49305247474987e-06	-4.01583677930304	1
ENSG00000163576.17	EFHB	3	19923038	3_14	0	0.0624387261349319	16.6994045793769	9.90039261235631e-06	2.34125672905721	2
ENSG00000144566.10	RAB5A	3	19946983	3_14	0	0.12700641739313	23.6546020441961	2.85258575029298e-05	-2.92069923414825	1
ENSG00000182247.9	UBE2E2	3	23202760	3_17	0	0.037256650284054	12.3415135671482	4.36585820987057e-06	1.65326610721303	1
ENSG00000174738.12	NR1D2	3	23945256	3_18	0	0.00484970068669033	6.45926809642262	2.97437445856717e-07	-1.67364895284165	1
ENSG00000197885.10	NKIRAS1	3	23946455	3_18	0	0.00592881137517654	9.9076987238717	5.57747743936579e-07	2.34650486522887	3
ENSG00000077097.15	TOP2B	3	25664786	3_19	0	0.0388704152311701	7.74397933488214	2.85812199518097e-06	-1.02281966446321	1
ENSG00000033867.16	SLC4A7	3	27484716	3_20	0	0.0295696713478152	4.7154553964367	1.32393765859506e-06	0.116526967404535	1
ENSG00000206559.7	ZCWPW2	3	28348860	3_21	0	0.0358412050268201	12.1080799258755	4.12055085649584e-06	1.51988591572188	1
ENSG00000144642.21	RBMS3	3	28575079	3_21	0	0.0180653881645017	5.58150675867004	9.57406009781462e-07	-0.00535830737670335	1
ENSG00000197385.5	ZNF860	3	31981522	3_23	0	0.0205518153477043	9.58289616927967	1.8700118931926e-06	-1.25154061560914	1
ENSG00000144645.13	OSBPL10	3	32078058	3_23	0	0.018909709241959	8.90673741100308	1.59919306041272e-06	0.969382599051621	1
ENSG00000152642.10	GPD1L	3	32104696	3_23	0	0.180842330456888	29.9939157747836	5.15027785206658e-05	3.07409419341918	1
ENSG00000170293.8	CMTM8	3	32238241	3_23	0	0.0139451835538712	5.92388986053512	7.84383784899815e-07	-0.622271575954572	1
ENSG00000091317.7	CMTM6	3	32502466	3_24	0	0.0239320177584516	4.84693394825225	1.10139681083589e-06	-0.170019340748223	1
ENSG00000188167.8	TMPPE	3	33097285	3_24	0	0.0269250701095047	5.96934909761972	1.52609376328377e-06	1.00819855842855	1
ENSG00000170266.15	GLB1	3	33097411	3_24	0	0.0409789919576881	9.98285771166695	3.88430701191766e-06	1.05903443306368	1
ENSG00000170275.14	CRTAP	3	33113385	3_24	0	0.0240078817755105	4.87709968330379	1.11176468034084e-06	0.363749733477953	2
ENSG00000173705.8	SUSD5	3	33218930	3_25	0	0.00621481569381621	6.49894866838209	3.83502992627727e-07	-0.8192212031558	3
ENSG00000144681.10	STAC	3	36380068	3_26	0	0.0247500257971736	7.17912105793338	1.68711361196456e-06	0.528895195943659	2
ENSG00000168016.13	TRANK1	3	36944995	3_27	0	0.0227308419206314	8.00863555313102	1.72850822041977e-06	0.434126815304659	1
ENSG00000093167.17	LRRFIP2	3	37183634	3_27	0	0.0150988029498496	10.830547414881	1.55270990007683e-06	2.65449329575417	2
ENSG00000144674.16	GOLGA4	3	37243088	3_27	0	0.0151604849171665	7.78009039901722	1.11994097066496e-06	1.87087643475543	2
ENSG00000198590.11	C3orf35	3	37386585	3_27	0	0.0170048188599026	5.70871163643641	9.21738043838843e-07	-0.127522858999875	1
ENSG00000144677.14	CTDSPL	3	37860466	3_27	0	0.0149667823439338	4.78846636957061	6.80490836463e-07	0.083498093666007	1
ENSG00000136059.14	VILL	3	37989408	3_27	0	0.0156691596954783	5.37955582711479	8.00367642243515e-07	-0.338216080081127	1
ENSG00000187091.13	PLCD1	3	38029646	3_27	0	0.0651408162440815	18.8404819209002	1.16531302413576e-05	-1.8656065398524	1
ENSG00000172940.11	SLC22A13	3	38266019	3_27	0	0.0190683741197315	7.06315603529806	1.27882130069981e-06	0.849641885603893	1
ENSG00000093217.9	XYLB	3	38346523	3_28	0	0.691103399084398	23.556697459522	0.000154580543548856	4.43076099270227	2
ENSG00000114739.13	ACVR2B	3	38454810	3_28	0	0.0135098590897305	6.04435276733186	7.75350407103022e-07	1.08375524281285	1
ENSG00000168334.8	XIRP1	3	39192679	3_28	0	0.0746449242933664	21.8148113868914	1.54614115768299e-05	2.33988582515052	1
ENSG00000168329.13	CX3CR1	3	39281672	3_28	0	0.0125811853458323	4.71772390328702	5.63574686546625e-07	-0.141987325684168	1
ENSG00000144659.10	SLC25A38	3	39383433	3_28	0	0.0139371188315536	5.70318535777127	7.54723523515778e-07	0.50048840856285	1
ENSG00000168028.13	RPSA	3	39406713	3_28	0	0.0135490453031685	5.38646845046553	6.9296326420408e-07	0.474972076872394	2
ENSG00000170011.13	MYRIP	3	39808955	3_28	0	0.0161837047765089	7.04266946680731	1.08221276030064e-06	0.879116877216718	1
ENSG00000114784.3	EIF1B	3	40309993	3_29	0	0.0225728945135283	7.0525570264904	1.51158041179675e-06	0.922964873633449	1
ENSG00000168032.8	ENTPD3	3	40387447	3_29	0	0.023185343261895	7.30726360440395	1.60866532761026e-06	0.966478568662207	1
ENSG00000177873.12	ZNF619	3	40477330	3_29	0	0.028063344430821	9.12599007216625	2.43173818974396e-06	-1.18756045420034	1
ENSG00000172888.11	ZNF621	3	40524103	3_29	0	0.0180144986878406	4.90870416465439	8.39627079256767e-07	-0.266350649536516	1
ENSG00000168038.10	ULK4	3	41963289	3_30	0	0.0304005773151852	6.88996049989085	1.98882220394903e-06	-0.995013344958611	1
ENSG00000182606.14	TRAK1	3	42014240	3_30	0	0.0248991206486535	4.98692376860866	1.17900089804425e-06	-0.36564333315414	1
ENSG00000187094.11	CCK	3	42266417	3_30	0	0.0313405403716893	7.18063834900702	2.13681503704547e-06	-0.828326505174198	1
ENSG00000114812.12	VIPR1	3	42500244	3_31	0	0.0250948144941551	15.5069694615785	3.69494789119467e-06	1.70866463199223	1
ENSG00000008324.11	SS18L2	3	42587668	3_31	0	0.0131500657908458	9.13225691724792	1.14025882831726e-06	-1.00643117099474	1
ENSG00000114857.17	NKTR	3	42601933	3_31	0	0.0612969439032896	24.000979912524	1.39689959866496e-05	2.47762225065032	1
ENSG00000114853.13	ZBTB47	3	42653821	3_31	0	0.0118193161245299	8.37354762467452	9.39721666380245e-07	1.32999104973012	1
ENSG00000157119.11	KLHL40	3	42685226	3_31	0	0.010815306815196	7.52433581884551	7.72688433709178e-07	-0.873233194114315	1
ENSG00000010282.14	HHATL	3	42696978	3_31	0	0.00815319596177622	4.75517608378294	3.68122091606695e-07	0.131752298943711	2
ENSG00000181061.13	HIGD1A	3	42800848	3_31	0	0.00820617550845448	4.90051000444857	3.81838291435861e-07	-0.379721733290249	1
ENSG00000144648.15	ACKR2	3	42804792	3_31	0	0.0130975351931113	9.27612468966691	1.15359548774759e-06	-1.12396010288375	2
ENSG00000182983.14	ZNF662	3	42905991	3_31	0	0.00811475665918704	4.73665451777953	3.64959444638332e-07	0.210318041859944	1
ENSG00000144647.5	POMGNT2	3	43106046	3_31	0	0.00812671167524826	4.78897816169859	3.6953459749696e-07	-0.207742252583565	1
ENSG00000011198.7	ABHD5	3	43690029	3_31	0	0.0083569582898555	4.95265195872707	3.9299175680561e-07	0.170853193056522	2
ENSG00000160746.12	ANO10	3	43691692	3_31	0	0.0100491436730199	6.5806881668218	6.27910526745041e-07	0.139145502515291	1
ENSG00000179152.19	TCAIM	3	44338768	3_31	0	0.182381435874586	33.8100112172975	5.8549520430948e-05	-3.61160592822043	1
ENSG00000225873.3	LINC00694	3	44439661	3_31	0	0.0395738075401713	19.1704233912616	7.20339016834145e-06	2.26959777015543	1
ENSG00000178917.15	ZNF852	3	44510851	3_31	0	0.0100271936497265	6.58147829834522	6.26614229276856e-07	-0.477886054574979	2
ENSG00000196345.12	ZKSCAN7	3	44557611	3_31	0	0.0121511410680407	9.04197329789893	1.04322426438241e-06	-1.64151425088581	1
ENSG00000144792.9	ZNF660	3	44578138	3_31	0	0.0140458080559644	9.81889919467865	1.3095042956505e-06	-1.52472972483257	2
ENSG00000186448.14	ZNF197	3	44584132	3_31	0	0.00817806246341846	4.85823282669731	3.7724730358116e-07	-0.40887358443169	1
ENSG00000196653.11	ZNF502	3	44721338	3_31	0	0.00985190383326628	6.55360190540994	6.130524291537e-07	-0.747861346350425	1
ENSG00000186446.11	ZNF501	3	44721338	3_31	0	0.00985190383326628	6.55360190540994	6.130524291537e-07	-0.747861346350425	1
ENSG00000163807.5	KIAA1143	3	44761331	3_31	0	0.0406421929155867	19.0375585348818	7.34658962965913e-06	-2.11733142860621	2
ENSG00000163808.16	KIF15	3	44761638	3_31	0	0.151264721799155	32.1675388517911	4.6201160441517e-05	-3.34775308757611	1
ENSG00000169964.7	TMEM42	3	44886112	3_31	0	0.0599593904758659	22.6250403489684	1.28808335594677e-05	2.01167241926421	1
ENSG00000075914.12	EXOSC7	3	44975427	3_31	0	0.00893651703243403	5.4958633021843	4.66338859529227e-07	0.514913632835692	1
ENSG00000163814.7	CDCP1	3	45145928	3_32	0	0.0261014319485825	6.46005660039264	1.60102477961165e-06	0.657527491245858	1
ENSG00000249992.1	TMEM158	3	45226648	3_32	0	0.0225621737753486	5.07287141309105	1.08675636037675e-06	-0.398249939390283	1
ENSG00000011376.9	LARS2	3	45485320	3_32	0	0.0420042633675548	11.0066683247731	4.38981935768902e-06	1.27766477827449	1
ENSG00000144791.9	LIMD1	3	45636290	3_32	0	0.0221091402512453	4.87992173631436	1.02442957598202e-06	-0.297558431126265	1
ENSG00000211456.10	SACM1L	3	45689445	3_32	0	0.0234196221426166	5.42775076371657	1.20697195133349e-06	-0.388832493177445	1
ENSG00000163817.15	SLC6A20	3	45796686	3_32	0	0.0374740887804999	9.91327737790172	3.52732710994522e-06	-1.21266322967215	2
ENSG00000163818.16	LZTFL1	3	45916204	3_32	0	0.0276866098528754	7.02199559063172	1.84598313969532e-06	0.821474287864241	1
ENSG00000163820.14	FYCO1	3	45986828	3_32	0	0.0337770393806482	8.91983522696978	2.86072300775035e-06	-1.26173941118128	2
ENSG00000163823.3	CCR1	3	46208517	3_32	0	0.0232284924676234	5.34977485459084	1.17992370642572e-06	0.470638637600787	2
ENSG00000160791.13	CCR5	3	46370817	3_32	0	0.0260858722851405	6.45440580204578	1.59867074411436e-06	-0.729416237438454	2
ENSG00000241186.9	TDGF1	3	46574146	3_32	0	0.022069306491395	4.86276472199901	1.01898863485197e-06	0.304869504068164	2
ENSG00000163827.12	LRRC2	3	46560263	3_32	0	0.069150344564503	15.8130690399436	1.03826427840861e-05	1.91926118671398	1
ENSG00000261603.1	PRSS46	3	46736094	3_33	0	0.033509852843926	8.99484704072913	2.86196092489846e-06	1.11918867988682	1
ENSG00000178038.16	ALS2CL	3	46692951	3_33	0	0.0300073492315192	7.94062769974665	2.26245455196427e-06	0.838841310312472	1
ENSG00000188086.13	PRSS45	3	46743412	3_33	0	0.0317154270606578	8.46909537226885	2.55038052895941e-06	1.04600949332714	2
ENSG00000178055.11	PRSS42	3	46834226	3_33	0	0.0242005981040142	5.89091953699046	1.35365062171511e-06	-0.613347872290446	1
ENSG00000160801.13	PTH1R	3	46878191	3_33	0	0.0532290289619071	13.4341690572638	6.78979636746094e-06	-1.46937840454873	2
ENSG00000160796.16	NBEAL2	3	46979634	3_33	0	0.0238769477232731	5.76275684748184	1.30649123596401e-06	0.576385591563066	2
ENSG00000160799.11	CCDC12	3	46982458	3_33	0	0.021495084523544	4.76297808851627	9.72109388674731e-07	0.215603252052568	1
ENSG00000181555.20	SETD2	3	47164415	3_33	0	0.0213860364956036	4.71461545460894	9.57357129598013e-07	-0.0522843603537906	2
ENSG00000114650.18	SCAP	3	47476755	3_33	0	0.0259213724123343	6.54505700050157	1.61090089035072e-06	0.748980782216337	2
ENSG00000163832.15	ELP6	3	47513447	3_33	0	0.0218441292880059	4.91616003011057	1.01966648909267e-06	-0.15896997026746	1
ENSG00000114646.9	CSPG5	3	47580720	3_33	0	0.0308299605225013	8.19874541097726	2.40003605608222e-06	-0.937422337538824	1
ENSG00000164045.11	CDC25A	3	48187406	3_34	0	0.0644636815295567	15.4929781980667	9.48303625690326e-06	-2.66633553397827	2
ENSG00000164048.13	ZNF589	3	48256121	3_34	0	0.0855174502749602	18.2415629149316	1.4812016459819e-05	-2.81187212112128	1
ENSG00000172113.8	NME6	3	48301516	3_34	0	0.0426207992512743	11.5066508207474	4.65658913657291e-06	2.33185348836416	2
ENSG00000164049.14	FBXW12	3	48370245	3_34	0	0.056352487123995	14.1932231038145	7.59436584634816e-06	-2.15192099729096	1
ENSG00000232112.3	TMA7	3	48440024	3_34	0	0.0426217760247527	11.5068224725734	4.65676532200208e-06	1.92784946991879	1
ENSG00000164053.19	ATRIP	3	48446507	3_34	0	0.0406919178272517	11.0625073175122	4.27424218773217e-06	-1.8859977712815	1
ENSG00000213689.11	TREX1	3	48467186	3_34	0	0.0395942837224721	10.800460807847	4.06043135607716e-06	1.82361087055254	1
ENSG00000114268.11	PFKFB4	3	48562408	3_34	0	0.0212440005572788	4.86049026346224	9.8042364900245e-07	0.383609138440479	2
ENSG00000145040.3	UCN2	3	48563473	3_34	0	0.0307203011267996	8.37399362646372	2.44261765167271e-06	1.17096499281183	1
ENSG00000114270.17	COL7A1	3	48595323	3_34	0	0.0281131896201833	7.52790443696367	2.00947041226551e-06	-0.782867330915396	1
ENSG00000008300.16	CELSR3	3	48662086	3_34	0	0.176964523864417	25.4799150374192	4.28135839334462e-05	3.29553937379184	2
ENSG00000213672.7	NCKIPSD	3	48686026	3_34	0	0.0257511991077175	6.69142891566034	1.63611460835097e-06	0.505323382212557	1
ENSG00000068745.14	IP6K2	3	48694528	3_34	0	0.0220435010081554	5.21181409481244	1.09085464263769e-06	-0.512198565392824	1
ENSG00000114302.15	PRKAR2A	3	48845667	3_34	0	0.0251265089566471	6.45767331816051	1.54065578977821e-06	-0.504877325553741	2
ENSG00000221883.2	ARIH2OS	3	48919714	3_34	0	0.0440584673950327	11.82437618537	4.94657981190039e-06	2.39856815268025	1
ENSG00000178467.17	P4HTM	3	48987668	3_34	0	0.0401541604827594	10.9345491161554	4.1689705465041e-06	-2.31651949768749	1
ENSG00000178252.17	WDR6	3	49007280	3_34	0	0.0540697907836653	13.7933146127572	7.08142611258337e-06	2.46630380875005	2
ENSG00000185909.14	KLHDC8B	3	49171432	3_34	0	0.052882559442725	13.5795619722061	6.81860644145689e-06	2.33733450422111	2
ENSG00000173421.16	CCDC36	3	49199961	3_34	0	0.0899373653665213	18.7332842612518	1.59974765103696e-05	-2.839468265046	1
ENSG00000188315.7	C3orf62	3	49277527	3_34	0	0.0417216721385359	11.3017716523947	4.47719109236608e-06	-1.82547547637834	1
ENSG00000164076.16	CAMKV	3	49870590	3_35	0	0.0211706126925728	7.70960910287358	1.5497554865082e-06	-1.29804584501318	1
ENSG00000114316.12	USP4	3	49340655	3_35	0	0.0353135181132552	12.5882792566554	4.22089697435021e-06	-1.79713470334737	1
ENSG00000233276.3	GPX1	3	49358324	3_35	0	0.0191367184486186	6.7502104026264	1.22654129345409e-06	0.550403638933834	2
ENSG00000067560.10	RHOA	3	49413431	3_35	0	0.0742431819381829	19.745484200962	1.39194399436899e-05	-3.05632311070644	1
ENSG00000145022.4	TCTA	3	49412205	3_35	0	0.0278740443241357	10.3291390905968	2.73376707534759e-06	-1.51208642976704	2
ENSG00000145020.15	AMT	3	49422917	3_35	0	0.037831060411551	13.2472012907899	4.75849970865236e-06	-1.85050273597713	1
ENSG00000173531.15	MST1	3	49671336	3_35	0	0.0372411388838212	13.0966520512651	4.63106247701481e-06	2.05639077038678	2
ENSG00000164068.15	RNF123	3	49696796	3_35	0	0.0203373571051743	7.32843391843216	1.41515199320939e-06	-1.66353690022793	1
ENSG00000185614.4	FAM212A	3	49797334	3_35	0	0.0661277652373075	18.6191955737337	1.16907441634609e-05	3.06491732447141	1
ENSG00000183763.8	TRAIP	3	49856597	3_35	0	0.0838694169211719	20.9298529235008	1.66673746267485e-05	-3.20017972979481	1
ENSG00000164078.12	MST1R	3	49904003	3_35	0	0.072439620601311	19.4964269916191	1.34099942493595e-05	-2.82510604748884	1
ENSG00000004534.14	RBM6	3	49939539	3_35	0	0.0952617724198998	22.1662339167708	2.00497040466557e-05	2.79500196309859	2
ENSG00000001617.11	SEMA3F	3	50136751	3_35	0	0.0708804070552493	19.2857599207248	1.29795715219695e-05	2.71138271826842	1
ENSG00000188338.14	SLC38A3	3	50204954	3_35	0	0.0517514304793806	16.242915624614	7.98148577384356e-06	-1.40197800435299	1
ENSG00000012171.19	SEMA3B	3	50267802	3_35	0	0.0175037452478666	5.90330068758464	9.81122613010475e-07	0.300254910295072	1
ENSG00000179564.3	LSMEM2	3	50278688	3_35	0	0.0546457969560054	16.7770800979472	8.70503534578194e-06	1.44369136796776	1
ENSG00000243477.5	NAT6	3	50298716	3_35	0	0.0665595595761268	18.6795939145069	1.18052521317389e-05	1.80153886954585	2
ENSG00000186792.16	HYAL3	3	50295266	3_35	0	0.0783728507000643	20.2699767374644	1.50839919153333e-05	-2.25009218213336	1
ENSG00000114395.10	CYB561D2	3	50350442	3_35	0	0.0588603575284911	17.4967453716974	9.77861987659356e-06	2.31665715050022	1
ENSG00000007402.11	CACNA2D2	3	50504338	3_35	0	0.0163591894477921	5.26153832344143	8.17281967185066e-07	-0.205061760911502	1
ENSG00000114735.9	HEMK1	3	50569633	3_35	0	0.0156839049055291	4.86184425542391	7.24023461968149e-07	-0.0587563431017551	1
ENSG00000114738.10	MAPKAPK3	3	50611291	3_35	0	0.0310293370984849	11.3521997677383	3.34464415771752e-06	1.22213716540621	1
ENSG00000145050.15	MANF	3	51380917	3_35	0	0.0487619171520769	15.6801730598792	7.25987295311398e-06	1.78412845449273	1
ENSG00000164081.12	TEX264	3	51669048	3_35	0	0.0177472628993862	6.03453000644032	1.0168859121758e-06	0.553068447921006	1
ENSG00000164082.14	GRM2	3	51707122	3_35	0	0.0200855436487455	7.21068650933393	1.37517384132482e-06	-0.763253441713186	1
ENSG00000041880.14	PARP3	3	51933999	3_37	0	0.00621108168201345	10.0812567875728	5.94537584885463e-07	1.46149470050959	1
ENSG00000239732.3	TLR9	3	52227015	3_37	0	0.00990413510100141	26.1109060819989	2.45547714014391e-06	4.73231449333652	1
ENSG00000247596.8	TWF2	3	52239405	3_37	0	0.0578618927446047	40.4074038561321	2.2199898099199e-05	-5.64416621672404	1
ENSG00000164088.17	PPM1M	3	52245578	3_37	0	0.00395527916541028	5.28832328864905	1.9860607800706e-07	0.965116478513425	2
ENSG00000168237.17	GLYCTK	3	52291743	3_37	0	0.051748116221949	39.569875961946	1.94427024835915e-05	5.6171364593988	1
ENSG00000114841.17	DNAH1	3	52316196	3_37	0	0.00649182359644773	11.4642260060441	7.06657294109713e-07	1.93115262744686	1
ENSG00000010319.6	SEMA3G	3	52444898	3_37	0	0.00576165624267411	7.66801200256346	4.19495710357866e-07	-0.0439601980042745	1
ENSG00000114854.7	TNNC1	3	52454186	3_37	0	0.00391202465133633	5.69486376927089	2.11535041031826e-07	-1.13511054840765	2
ENSG00000010322.15	NISCH	3	52455611	3_37	0	0.00409154413467872	5.31930157355487	2.0665182735967e-07	-0.480562710016923	1
ENSG00000010327.10	STAB1	3	52495250	3_37	0	0.0039812898760434	6.12382651506204	2.3149631123894e-07	1.33316466088419	1
ENSG00000168273.7	SMIM4	3	52533172	3_37	0	0.00612685748626629	20.8862445809592	1.21505387465427e-06	-4.55171700913286	2
ENSG00000168268.10	NT5DC2	3	52534789	3_37	0	0.0179065878828204	29.3347132441917	4.98760535449263e-06	5.43856526597907	2
ENSG00000163938.16	GNL3	3	52686064	3_37	0	0.320238778564052	37.2913707690811	0.000113391281889798	6.18759906619317	1
ENSG00000163939.18	PBRM1	3	52685800	3_37	0	0.119926697711168	36.0359933651995	4.1034558983554e-05	-5.99069023986454	1
ENSG00000016864.18	GLT8D1	3	52705620	3_37	0	0.0327155844635897	20.7934132127103	6.4591870928687e-06	-0.807738688610408	1
ENSG00000114904.12	NEK4	3	52771077	3_37	0	0.00695664592596923	22.8902825598006	1.51198836774266e-06	4.88529121107082	1
ENSG00000055955.15	ITIH4	3	52833204	3_37	0	0.0224585068716804	35.0660889981983	7.47765814703083e-06	-5.42655473796008	2
ENSG00000272573.5	MUSTN1	3	52834429	3_37	0	0.0300952800460222	37.7985993833458	1.08011872024649e-05	-5.56888857371775	1
ENSG00000213533.11	TMEM110	3	52897955	3_37	0	0.0092634462453236	25.7444688140128	2.26440402374729e-06	-4.89505062939419	1
ENSG00000163935.13	SFMBT1	3	53048921	3_37	0	0.00764935201361627	23.4857285738332	1.70579203134788e-06	-4.81053594556228	1
ENSG00000163932.13	PRKCD	3	53160303	3_37	0	0.00474095330632629	8.52262539872847	3.83651123859949e-07	-1.95992304387361	1
ENSG00000163931.15	TKT	3	53234219	3_37	0	0.0044064025229883	8.09996942215489	3.38894829923768e-07	2.14676415431919	1
ENSG00000016391.10	CHDH	3	53846340	3_37	0	0.00523275836369641	7.62682409891419	3.78941183767585e-07	-0.84044410480347	1
ENSG00000113812.13	ACTR8	3	53903238	3_37	0	0.00516679444852408	7.3585015444971	3.61000635499758e-07	0.748738702165748	2
ENSG00000180376.16	CCDC66	3	56545510	3_39	0	0.0298093311976531	9.78462999018518	2.76945323709071e-06	-1.33436437171664	2
ENSG00000163946.13	FAM208A	3	56682894	3_39	0	0.0306638240352488	10.0543424598436	2.92736842684797e-06	-1.62778419454394	1
ENSG00000163947.11	ARHGEF3	3	57078950	3_39	0	0.0212237273115854	6.54932913441162	1.31982354034993e-06	-0.639810769623723	2
ENSG00000144730.17	IL17RD	3	57170597	3_39	0	0.0778979066034457	19.0289867135754	1.40746902692066e-05	-2.11737069908027	1
ENSG00000239388.8	ASB14	3	57294482	3_39	0	0.0342387772496623	11.107596602657	3.6110686288904e-06	-1.64444842400129	1
ENSG00000174844.14	DNAH12	3	57544056	3_39	0	0.0225927988948468	7.14379940705514	1.53248659629619e-06	-1.05084458054327	1
ENSG00000174840.8	PDE12	3	57556472	3_39	0	0.0178559907738929	4.90767728256792	8.32065176691321e-07	-0.229034265613696	1
ENSG00000168374.10	ARF4	3	57597784	3_39	0	0.0276723087046636	9.07508020582962	2.38447768639073e-06	-1.37324011563937	2
ENSG00000174839.12	DENND6A	3	57692733	3_39	0	0.0254525947439203	8.27830595324494	2.00064914443995e-06	-1.20486725883487	1
ENSG00000163681.14	SLMAP	3	57755619	3_39	0	0.0384389664288504	12.2146698429421	4.45811052272492e-06	-1.79153236585851	1
ENSG00000136068.14	FLNB	3	58007522	3_39	0	0.017503433750644	4.71834964330851	7.84170990657108e-07	0.272710933519403	1
ENSG00000163684.11	RPP14	3	58306531	3_40	0	0.0233363513054784	15.7922001834827	3.49923404705931e-06	-1.91385633279518	1
ENSG00000168297.15	PXK	3	58332497	3_40	0	0.0100058162018295	7.75838953925919	7.37091662887865e-07	-0.746055435797911	1
ENSG00000168291.12	PDHB	3	58434691	3_40	0	0.0475110226005207	22.5877711850185	1.0189788139414e-05	-2.51441411285177	1
ENSG00000168301.12	KCTD6	3	58491865	3_40	0	0.0182219564114396	13.4406028515731	2.32547218238892e-06	1.5292768226701	1
ENSG00000168306.12	ACOX2	3	58530656	3_40	0	0.00745712488266326	4.97734548243444	3.5242491166442e-07	0.443754227401858	1
ENSG00000168309.16	FAM107A	3	58627651	3_40	0	0.00871792569293917	6.45466508153185	5.34298890537266e-07	-0.670431462875935	1
ENSG00000198643.6	FAM3D	3	58666565	3_40	0	0.0121446346859064	9.59266598445355	1.10616821478863e-06	1.13546761447405	1
ENSG00000144724.19	PTPRG	3	61561091	3_41	0	0.00631949703607371	6.12185378596832	3.67335468350172e-07	0.606895833822292	2
ENSG00000163618.17	CADPS	3	62875160	3_42	0	0.0180990020706177	8.00509670191517	1.37568375570612e-06	0.981769912092497	2
ENSG00000163632.12	C3orf49	3	63819161	3_43	0	0.160286299955612	25.3328026575551	3.85546744667123e-05	1.79176751594533	1
ENSG00000163634.11	THOC7	3	63856953	3_43	1	0.511294239105432	40.9465747705131	0.000198786036491988	-6.24851412288946	1
ENSG00000163636.10	PSMD6	3	64023832	3_43	0	0.0126951939229698	4.84404915988184	5.83909146177281e-07	0.068362303490994	2
ENSG00000144741.17	SLC25A26	3	66134027	3_45	0	0.0170330874409002	10.9217551076758	1.76637621068706e-06	-1.28978351151658	2
ENSG00000163376.11	KBTBD8	3	66998338	3_45	0	0.0267777480561583	15.223867454296	3.87076176087171e-06	-1.74906086987423	1
ENSG00000172340.14	SUCLG2	3	67654746	3_45	0	0.0389533789170803	18.8033755244016	6.95469921307059e-06	2.49546197513741	1
ENSG00000183662.10	FAM19A1	3	68003750	3_45	0	0.00924016778824255	5.12678420206196	4.49802941958295e-07	-0.323588342168613	1
ENSG00000163377.15	FAM19A4	3	68952323	3_46	0	0.0584899786586816	13.8110987589799	7.67020710292332e-06	1.60553850488482	1
ENSG00000144747.15	TMF1	3	69052218	3_46	0	0.104667788264447	19.4831729240377	1.93628878096126e-05	-2.13433029270932	1
ENSG00000144744.16	UBA3	3	69078639	3_46	0	0.0622225048456099	14.4090525196257	8.51295448283349e-06	1.73764947652698	1
ENSG00000163380.15	LMOD3	3	69122652	3_46	0	0.0809088834137067	16.9591835112645	1.30286238012928e-05	1.71134111829022	1
ENSG00000170837.2	GPR27	3	71759415	3_48	0	0.140861622648687	33.3007775775331	4.45394098353019e-05	-3.02678473122067	1
ENSG00000144736.13	SHQ1	3	72861639	3_49	0	0.0164800754821165	5.06756945134681	7.92969170218416e-07	-0.306613955274939	1
ENSG00000172986.12	GXYLT2	3	72887991	3_49	0	0.0184515720582717	6.14028749595112	1.07577011707445e-06	0.865928001360424	2
ENSG00000163605.14	PPP4R2	3	72996720	3_49	0	0.039676504255132	13.4392467957652	5.06297435080373e-06	-2.0056050052268	1
ENSG00000255423.1	EBLN2	3	73061902	3_49	0	0.041838043288816	13.947721316634	5.54079424434261e-06	2.07212833526555	1
ENSG00000113805.8	CNTN3	3	74520712	3_50	0	0.0297846255555756	6.62258662107278	1.87291120908123e-06	-0.80049776077775	2
ENSG00000227124.8	ZNF717	3	75784818	3_51	0	0.0191705185462784	5.53947410092922	1.00832327796286e-06	0.625723482737073	1
ENSG00000185008.17	ROBO2	3	75906907	3_51	0	0.08762306494615	19.467724140997	1.61968671714267e-05	-1.91642248141014	1
ENSG00000114480.12	GBE1	3	81762506	3_54	0	0.0558196067846571	14.4566664791526	7.66217966808363e-06	1.77372241625529	1
ENSG00000206538.8	VGLL3	3	86991242	3_57	0	0.0205055828941397	7.05541179794341	1.37369995133804e-06	-0.767071648934171	1
ENSG00000083937.8	CHMP2B	3	87227121	3_57	0	0.0162706622646341	4.85851015955325	7.50595130133353e-07	-0.354957951245402	2
ENSG00000163320.10	CGGBP1	3	88122078	3_58	0	0.0242743810380305	5.41775412834164	1.24871938397736e-06	0.385947048391244	1
ENSG00000179021.9	C3orf38	3	88150148	3_58	0	0.0356014878884146	9.07157471208537	3.06653712794732e-06	1.33646011690685	1
ENSG00000184500.14	PROS1	3	93974610	3_59	0	0.0233048244735826	5.90690139106894	1.3070823610553e-06	0.547396408008258	1
ENSG00000178750.2	STX19	3	94032097	3_59	0	0.0445909571833774	12.1059190446719	5.12556749830416e-06	-1.96603590486996	1
ENSG00000178700.7	DHFR2	3	94062771	3_59	0	0.0309542393086817	8.61214798807859	2.53121488999759e-06	-1.44674229145779	1
ENSG00000178694.9	NSUN3	3	94062771	3_59	0	0.0309542393086817	8.61214798807859	2.53121488999759e-06	1.44674229145779	1
ENSG00000080200.9	CRYBG3	3	97826055	3_61	0	0.0359183250470331	13.9058008322425	4.74252335148588e-06	-1.79364334529211	1
ENSG00000170854.17	RIOX2	3	97971479	3_61	0	0.0195993928358826	8.13273990657721	1.51348073701614e-06	-1.39830502973195	1
ENSG00000231861.2	OR5K2	3	98507451	3_62	0	0.0324209175583722	6.56685171314383	2.02152868464927e-06	-0.70629504933843	1
ENSG00000080822.16	CLDND1	3	98523270	3_62	0	0.0329108937335111	6.71015591586884	2.096861203996e-06	-0.711768809543744	1
ENSG00000168386.18	FILIP1L	3	100105841	3_63	0	0.020946475672126	4.73541556352392	9.41816848959918e-07	0.058437923995527	1
ENSG00000036054.12	TBC1D23	3	100261437	3_63	0	0.0228426703925629	5.5596271220078	1.20584069060918e-06	0.737891802593788	1
ENSG00000114021.11	NIT2	3	100336281	3_63	0	0.02277172435085	5.53002998249797	1.19569606727606e-06	0.79890781122565	1
ENSG00000206535.7	LNP1	3	100402006	3_63	0	0.0303491879467238	8.26693426708888	2.38225889036149e-06	-0.87490003804899	1
ENSG00000181458.10	TMEM45A	3	100492758	3_63	0	0.0956463531372193	19.3470728875968	1.75703770065763e-05	-2.06650240223453	1
ENSG00000114354.13	TFG	3	100709093	3_63	0	0.0238996604150327	5.99007171328761	1.35931825337803e-06	0.730148434153879	1
ENSG00000154175.16	ABI3BP	3	100990397	3_64	0	0.0174556367611812	5.24059537323614	8.68587793611129e-07	-0.419051931768797	2
ENSG00000138468.15	SENP7	3	101513249	3_64	0	0.0305178045402398	10.556939644642	3.05906512294473e-06	-1.33999517331098	1
ENSG00000174173.6	TRMT10C	3	101561866	3_64	0	0.0169506941422766	4.96195990005082	7.98616234755719e-07	-0.258899243718583	1
ENSG00000114391.12	RPL24	3	101687152	3_64	0	0.017660333544341	5.35127705922004	8.97333198066865e-07	-0.37889360702055	1
ENSG00000144815.15	NXPE3	3	101779233	3_64	0	0.0176173075542616	5.32812033404962	8.91273425350531e-07	0.366303674343352	1
ENSG00000138472.10	GUCA1C	3	108722933	3_67	0	0.0395901526203188	17.7242636941546	6.66273860816153e-06	1.84836706784769	1
ENSG00000196776.14	CD47	3	108088635	3_67	0	0.0115043448474316	5.96658428503522	6.51756045275369e-07	-0.600028003992713	1
ENSG00000114446.4	IFT57	3	108222767	3_67	0	0.0526216060770155	20.4542078655862	1.0219841517312e-05	-2.98001502699211	2
ENSG00000198919.12	DZIP3	3	108590476	3_67	0	0.0385940805566962	17.4801748229443	6.40565976624931e-06	1.82782789396202	1
ENSG00000177707.10	NECTIN3	3	111070094	3_69	0	0.034013703966679	12.7252842543581	4.10978229286141e-06	-1.63492720794859	1
ENSG00000144824.20	PHLDB2	3	111732536	3_69	0	0.0147140923628085	4.75198954158813	6.63905628876619e-07	0.233559915206447	1
ENSG00000091972.18	CD200	3	112334080	3_69	0	0.0148075759986374	4.81204696603809	6.76567644264243e-07	-0.211602540984852	1
ENSG00000144848.10	ATG3	3	112562284	3_69	0	0.0221411502512474	8.63241484671461	1.81480463123309e-06	-1.18733956703733	1
ENSG00000138459.8	SLC35A5	3	112561371	3_69	0	0.0526959309912539	16.9249839631804	8.46842692561417e-06	-2.02411464498352	1
ENSG00000163606.10	CD200R1	3	112975136	3_69	0	0.0153221896310066	5.13605251024006	7.47218619008201e-07	0.329673978766445	1
ENSG00000163608.14	NEPRO	3	113019471	3_69	0	0.0157886075366258	5.4205046424134	8.1260772564541e-07	-0.435552019287488	2
ENSG00000144857.14	BOC	3	113210770	3_70	0	0.0425259618755406	8.39028818849303	3.38788313136077e-06	-0.883726958654292	2
ENSG00000206530.10	CFAP44	3	113440894	3_70	0	0.0297245324120623	4.96452592502849	1.40116800327611e-06	-0.138004562882462	2
ENSG00000163611.11	SPICE1	3	113515105	3_70	0	0.055321936617994	10.9202184277781	5.73622392863699e-06	1.52155113802967	1
ENSG00000072858.10	SIDT1	3	113532232	3_70	0	0.0605199956112464	11.7873204472456	6.77347254729162e-06	1.298981887586	2
ENSG00000121579.12	NAA50	3	113746012	3_70	0	0.0341899775939009	6.30114962984548	2.04557781822892e-06	0.680877561478998	1
ENSG00000184307.14	ZDHHC23	3	113948387	3_70	0	0.0317733632545426	5.6007813502719	1.68969844045136e-06	-0.473920823880539	1
ENSG00000163617.10	CCDC191	3	114056663	3_70	0	0.033875870669653	6.21292653446472	1.99840763935493e-06	0.56426974094776	1
ENSG00000144847.12	IGSF11	3	119146150	3_74	0	0.0301096084677734	11.8027418924873	3.37431338640099e-06	-1.49966124604952	1
ENSG00000121578.12	B4GALT4	3	119241202	3_74	0	0.0147721045376468	5.03118115716997	7.05683112113348e-07	0.365928288016832	1
ENSG00000163389.10	POGLUT1	3	119468031	3_74	0	0.0256549953997871	10.2763316798228	2.50326859580072e-06	-1.20393771110229	2
ENSG00000113845.9	TIMMDC1	3	119498465	3_74	0	0.0871128674292365	22.0428025825884	1.82325123829341e-05	-2.31210127525128	2
ENSG00000144843.11	ADPRH	3	119579733	3_74	0	0.0144024419956026	4.79087271179515	6.55161191248837e-07	0.140215921924578	2
ENSG00000183833.16	MAATS1	3	119702856	3_74	0	0.0163276813382829	5.98091713960213	9.27234747774341e-07	0.578417455678352	1
ENSG00000144852.17	NR1I2	3	119780660	3_74	0	0.0553222123802233	17.635410401941	9.26365787110066e-06	1.80508909450116	1
ENSG00000082701.14	GSK3B	3	120094435	3_74	0	0.014309008017124	4.72915711461642	6.42525941123885e-07	0.152840099264401	1
ENSG00000175697.10	GPR156	3	120285335	3_74	0	0.0144144605218526	4.79878418028	6.56790720670131e-07	0.191859883351464	2
ENSG00000163428.3	LRRC58	3	120348564	3_74	0	0.0251776840805928	10.0974842314261	2.41393938346355e-06	-1.24381996048341	2
ENSG00000065518.7	NDUFB4	3	120595989	3_74	0	0.0416870457433629	14.914512224726	5.90347284749139e-06	-1.65199891932588	1
ENSG00000144840.8	RABL3	3	120743477	3_74	0	0.0239312414109156	9.61404315463208	2.184583714735e-06	-1.04053639903793	1
ENSG00000153767.9	GTF2E1	3	120747401	3_74	0	0.0194171815184845	7.6263329679364	1.40604542014493e-06	-0.878324084603606	1
ENSG00000145087.12	STXBP5L	3	120907637	3_75	0	0.0296271669774262	4.71393641401316	1.3260846318667e-06	-0.0719239767776698	1
ENSG00000173226.16	IQCB1	3	121835057	3_75	0	0.0336026736925305	5.9162536758994	1.8876349888289e-06	-0.570809546566712	1
ENSG00000145088.8	EAF2	3	121835057	3_75	0	0.0336026736925305	5.9162536758994	1.8876349888289e-06	-0.570809546566712	1
ENSG00000163406.10	SLC15A2	3	121893969	3_75	0	0.0394729756453996	7.45683323753448	2.79480617536418e-06	-1.08494628622765	1
ENSG00000121552.3	CSTA	3	122325535	3_76	0	0.0762917486809951	17.4810656053544	1.26631825883485e-05	1.86986242958506	1
ENSG00000114023.15	FAM162A	3	122384273	3_76	0	0.0259719536860032	7.12272597597057	1.7565004003684e-06	-0.714655268886299	1
ENSG00000196981.3	WDR5B	3	122416348	3_76	0	0.0752258397420428	17.2562855453438	1.23257047321157e-05	1.80555653463621	2
ENSG00000114030.12	KPNA1	3	122514621	3_76	0	0.0257755723131147	7.0267965672754	1.71974119380688e-06	-1.10406321679021	1
ENSG00000173200.12	PARP15	3	122577955	3_76	0	0.039756534272993	11.075426063701	4.18086704921788e-06	-1.27252024851693	2
ENSG00000173193.13	PARP14	3	122680360	3_76	0	0.0299146352063571	8.77230933986524	2.49169594769544e-06	1.60280040604835	2
ENSG00000169087.10	HSPBAP1	3	122793842	3_76	0	0.0239304127868657	6.29169873389852	1.42960318115414e-06	0.871850982529691	2
ENSG00000138463.8	DIRC2	3	122795125	3_76	0	0.0228089860106552	5.84124454127553	1.26505312507615e-06	0.798177390006955	1
ENSG00000082684.14	SEMA5B	3	122921559	3_76	0	0.0368381082067761	10.5035505218644	3.67392972407167e-06	1.70586846704547	2
ENSG00000121542.11	SEC22A	3	123203570	3_76	0	0.0225470367836795	5.77684419340197	1.23673748573102e-06	0.602633191819618	1
ENSG00000206527.9	HACD2	3	123588902	3_76	0	0.0454420281362837	12.4816622283469	5.38551858341527e-06	1.47036148588499	1
ENSG00000160145.15	KALRN	3	124079163	3_77	0	0.0538084724607733	18.0708239654521	9.23264241334351e-06	-2.23775293389911	1
ENSG00000114491.13	UMPS	3	124725460	3_77	0	0.0153617016978973	5.76976096339008	8.41578332172762e-07	-0.881582906427129	2
ENSG00000221955.10	SLC12A8	3	125128554	3_77	0	0.0341135970700018	13.1306715325705	4.25316126322806e-06	-1.68855239895649	1
ENSG00000163885.11	CFAP100	3	126394612	3_78	0	0.0160663366821531	4.81185885685504	7.3405253101306e-07	-0.245849236279088	1
ENSG00000114520.10	SNX4	3	125521025	3_78	0	0.0216568736284003	7.45146669464365	1.53226867726439e-06	-0.658646533093929	1
ENSG00000144909.7	OSBPL11	3	125593286	3_78	0	0.017776926462921	6.10934585676572	1.0312139618325e-06	-0.960501663452821	1
ENSG00000189366.9	ALG1L	3	126012249	3_78	0	0.0273875933873876	10.3696804148423	2.69660068325317e-06	-1.75564305585787	1
ENSG00000114544.16	SLC41A3	3	126068283	3_78	0	0.0162224967652369	4.93948664088528	7.60846256610383e-07	0.0133297232338069	2
ENSG00000144908.13	ALDH1L1	3	126197538	3_78	0	0.0271788125136381	9.60781537982216	2.47943383727221e-06	-0.805618409711432	1
ENSG00000070476.14	ZXDC	3	126477300	3_78	0	0.0386865467149409	13.1894186876465	4.84487990849191e-06	-1.69307755694061	2
ENSG00000159650.8	UROC1	3	126517918	3_79	0	0.0137395288476314	4.78190188474556	6.23835231318526e-07	-0.12856747707533	1
ENSG00000180767.9	CHST13	3	126524576	3_79	0	0.0139127685797497	4.90067922516004	6.47391860301551e-07	-0.222896880535927	1
ENSG00000197763.14	TXNRD3	3	126655151	3_79	0	0.0254652903598764	10.6433714287126	2.5735063696631e-06	1.41159013596648	1
ENSG00000114554.11	PLXNA1	3	126988533	3_79	0	0.0160448437999451	6.25285514121944	9.52601493045344e-07	-0.747102980833665	1
ENSG00000114631.10	PODXL2	3	127628671	3_79	0	0.200009832332703	30.7972542762067	5.84871879839317e-05	2.92911724034217	1
ENSG00000114626.17	ABTB1	3	127674918	3_79	0	0.0269114541671955	11.1696398658959	2.85412988582329e-06	1.15718612433724	1
ENSG00000187715.13	KBTBD12	3	127915717	3_79	0	0.0200763871147757	8.38127161899722	1.59769131142892e-06	0.893053230373083	1
ENSG00000175792.11	RUVBL1	3	128153759	3_79	0	0.0238201256142344	10.0075916391469	2.26345059667332e-06	1.56860563698526	2
ENSG00000132394.10	EEFSEC	3	128162770	3_79	0	0.126993337332538	26.1951716832007	3.15863601098431e-05	3.42269603302093	1
ENSG00000170893.3	TRH	3	129973831	3_80	0	0.0450344227366232	15.8618022857175	6.78257381928766e-06	1.82361087055221	1
ENSG00000075785.12	RAB7A	3	128726742	3_80	0	0.014715703184901	5.34365641524832	7.46649781888057e-07	-0.280106518862792	1
ENSG00000177646.18	ACAD9	3	128881533	3_80	0	0.0508498561656338	17.1347727298551	8.27304666575473e-06	-1.60057735013344	1
ENSG00000114654.7	EFCC1	3	129004115	3_80	0	0.0180988212849038	7.57931240317742	1.30249929401966e-06	-0.956638750725929	1
ENSG00000114656.10	KIAA1257	3	129002467	3_80	0	0.0285822498424262	11.2207096037906	3.04518814737133e-06	1.16140898459807	1
ENSG00000172780.16	RAB43	3	129122387	3_80	0	0.0430581291285257	15.506400114454	6.33962455085309e-06	-2.20121501220346	2
ENSG00000240682.9	ISY1	3	129161573	3_80	0	0.0331600623109538	13.0222314375147	4.1001348857332e-06	1.99729986975197	1
ENSG00000169714.16	CNBP	3	129183756	3_80	0	0.0498294103629438	15.9702199511541	7.55603641858495e-06	1.59471204083662	1
ENSG00000181789.14	COPG1	3	129249799	3_80	0	0.0812184627380557	21.6208020884677	1.66733920962142e-05	2.93168996365934	1
ENSG00000183624.13	HMCES	3	129278028	3_80	0	0.0304210049633066	12.2558319539263	3.54008550010296e-06	2.04391153923557	1
ENSG00000163913.11	IFT122	3	129442145	3_80	0	0.0137691399407185	4.7488473627599	6.20858199879917e-07	0.06888699309563	1
ENSG00000004399.12	PLXND1	3	129615449	3_80	0	0.0300256246369183	12.1435321491484	3.46205907894832e-06	1.07937714458662	1
ENSG00000172765.16	TMCC1	3	129894308	3_80	0	0.0243911138133741	10.0448767016083	2.32634241886703e-06	-1.1361821889072	1
ENSG00000251287.8	ALG1L2	3	130102622	3_80	0	0.0194269803736347	8.06939640682335	1.4884825540025e-06	-0.841879860766838	1
ENSG00000196455.7	PIK3R4	3	130746630	3_81	0	0.128806788371496	21.9703064996001	2.68702844694249e-05	3.21230294091677	2
ENSG00000017260.19	ATP2C1	3	130850713	3_81	0	0.0222095317503505	4.97637551855276	1.04942146718476e-06	-0.380826184007991	1
ENSG00000114670.13	NEK11	3	131017601	3_81	0	0.0289446824219626	7.49908633222349	2.06098361477705e-06	-0.938968682212387	2
ENSG00000198585.11	NUDT16	3	131381465	3_81	0	0.0217324898932053	4.76983511647803	9.84260937931925e-07	-0.0372596101846957	1
ENSG00000114686.8	MRPL3	3	131502955	3_81	0	0.0216958228961995	4.7537891933732	9.7929478745601e-07	0.186723268458026	1
ENSG00000014257.15	ACPP	3	132316910	3_82	0	0.0173665707268243	5.07854942039701	8.37435079464073e-07	-0.500535886657951	2
ENSG00000240303.7	ACAD11	3	132676260	3_82	0	0.0420587808815824	13.5118422277031	5.39595901518712e-06	1.40387015444192	1
ENSG00000144868.13	TMEM108	3	133037338	3_82	0	0.0625966025025772	17.3405356608257	1.03064871906272e-05	-2.2947254548906	1
ENSG00000091527.15	CDV3	3	133573338	3_83	0	0.0148987565255292	4.95249691128816	7.00602420048972e-07	-0.18350509288893	1
ENSG00000144867.11	SRPRB	3	133788665	3_83	0	0.0148278321389419	4.93160386265105	6.94325701695316e-07	0.328804938682619	1
ENSG00000154917.10	RAB6B	3	133895902	3_83	0	0.116160646334448	25.3455237722773	2.79548835248756e-05	2.8537076762777	2
ENSG00000174640.12	SLCO2A1	3	134051958	3_83	0	0.0145283526766812	4.72154491746063	6.5132522208606e-07	-0.0205251819486896	1
ENSG00000182923.16	CEP63	3	134486229	3_83	0	0.0180894736900852	6.74735004129402	1.15892830332691e-06	0.789858189376724	1
ENSG00000129055.12	ANAPC13	3	134487078	3_83	0	0.020089524859811	7.72973630714837	1.47445574073037e-06	0.937028084418046	1
ENSG00000154928.16	EPHB1	3	134597536	3_83	0	0.0316994983791834	11.9895667160395	3.60872073797647e-06	1.33708137411943	1
ENSG00000073711.10	PPP2R3A	3	135966448	3_84	0	0.0200014386621712	15.6433389065586	2.97090035522027e-06	3.39710778130042	1
ENSG00000174579.3	MSL2	3	136192330	3_84	1	0.143941208663222	37.9402147867046	5.18540076087707e-05	6.23585261596382	2
ENSG00000118007.12	STAG1	3	136752490	3_84	0	0.0225491201417287	12.2033992534416	2.61280992710968e-06	2.52617150426812	1
ENSG00000158092.6	NCK1	3	136862055	3_84	0	0.0176742518214363	5.74258835672959	9.63709458247278e-07	0.733772761565784	1
ENSG00000066405.12	CLDN18	3	137998902	3_85	0	0.0161198090379434	5.67335502854858	8.68354883919739e-07	0.565080845118492	1
ENSG00000158163.14	DZIP1L	3	138116190	3_85	0	0.0158067860365001	5.48731781196561	8.23571075865629e-07	0.683325443648075	1
ENSG00000138231.12	DBR1	3	138174902	3_85	0	0.0734059091614335	20.1875493809773	1.40705806799595e-05	1.8689992509434	2
ENSG00000114098.17	ARMC8	3	138187690	3_85	0	0.0146908406563827	4.79288404903141	6.68560890340101e-07	0.514335388918202	2
ENSG00000181322.13	NME9	3	138336294	3_85	0	0.0279319156300248	10.9006883897906	2.89102630521679e-06	-1.72570856614464	1
ENSG00000158220.13	ESYT3	3	138434098	3_85	0	0.0151683716909977	5.09621513320632	7.33979807419062e-07	0.136996318857038	1
ENSG00000114107.8	CEP70	3	138594051	3_85	0	0.0146646731754778	4.77596836307152	6.6501467119453e-07	0.248118740001565	1
ENSG00000158234.12	FAIM	3	138609109	3_85	0	0.0320378232978948	12.2087942959958	3.71392539105812e-06	-2.24626885785277	1
ENSG00000114115.9	RBP1	3	139540080	3_85	0	0.0199811456617733	7.71238237561483	1.46320890680086e-06	-0.763830425297711	1
ENSG00000163864.15	NMNAT3	3	139673526	3_85	0	0.0705276337255715	19.7991737715629	1.32587864926198e-05	-2.08270914760411	2
ENSG00000114120.11	SLC25A36	3	140937198	3_86	0	0.0270178407250526	5.36350445578528	1.37593107649705e-06	0.160154137437525	1
ENSG00000155893.12	PXYLP1	3	141228794	3_86	0	0.0263904488393439	5.20983968680354	1.30547492086607e-06	0.263718199497353	1
ENSG00000155903.11	RASA2	3	141486623	3_86	0	0.030180598980758	6.55543282224513	1.87856671370021e-06	0.762651084483443	1
ENSG00000114125.13	RNF7	3	141737961	3_87	0	0.0325685849267148	10.8705488884912	3.36161334885614e-06	-1.12749335261395	1
ENSG00000069849.10	ATP1B3	3	141909159	3_87	0	0.0171940727797847	4.87725166399523	7.96253442678934e-07	0.189942239041738	1
ENSG00000175066.15	GK5	3	142226081	3_87	0	0.0192493587360643	5.9272213753492	1.08334008015881e-06	0.263330156922966	1
ENSG00000175054.14	ATR	3	142579130	3_87	0	0.0186210189556804	5.65882008651942	1.00052219086826e-06	0.644200720446245	2
ENSG00000120756.12	PLS1	3	142596343	3_87	0	0.0180117590989912	5.33634315551851	9.1263532716867e-07	0.498705868960564	2
ENSG00000144935.14	TRPC1	3	142724599	3_87	0	0.0596594344956902	16.893313190621	9.5695466274619e-06	1.92905625513966	1
ENSG00000181744.8	C3orf58	3	143971775	3_88	0	0.0318081532135301	7.12510000082356	2.1519234365248e-06	0.963631908295658	1
ENSG00000114698.14	PLSCR4	3	146226905	3_90	0	0.04756007106843	8.87646389286089	4.00848149016139e-06	-1.06547277642334	1
ENSG00000188313.12	PLSCR1	3	146544994	3_90	0	0.0313072536902836	4.87153629480816	1.44813253805601e-06	-0.299560125094889	2
ENSG00000152977.9	ZIC1	3	147393907	3_91	0	0.113228381816637	27.187575287613	2.92296203434779e-05	2.52258005823635	1
ENSG00000174963.17	ZIC4	3	147406919	3_91	0	0.130144307245821	28.5707730724472	3.53056786968153e-05	-2.88189118179629	1
ENSG00000144891.17	AGTR1	3	148697390	3_91	0	0.0111382387212479	4.92165022211328	5.20504710271563e-07	0.148563319980984	2
ENSG00000153002.11	CPB1	3	148791560	3_91	0	0.0133197583806189	6.61603635268792	8.3674211108447e-07	0.68170207609869	1
ENSG00000071794.15	HLTF	3	149084128	3_91	0	0.0174382736218439	9.17143102956869	1.51858109532547e-06	1.22753491859888	2
ENSG00000163755.8	HPS3	3	149129654	3_91	0	0.0222693483865049	11.4951780061147	2.43063981259668e-06	1.52882706434579	1
ENSG00000047457.13	CP	3	149222355	3_91	0	0.0368506731308548	16.2993120186833	5.70311456216707e-06	2.06932459332904	1
ENSG00000169908.11	TM4SF1	3	149378008	3_92	0	0.031726836408784	5.10048818511536	1.53651184274379e-06	-0.334898877229023	1
ENSG00000070087.13	PFN2	3	150050810	3_92	0	0.0770224878265128	13.6398751360439	9.97528548416316e-06	-1.67735846653495	1
ENSG00000144895.11	EIF2A	3	150588127	3_93	0	0.0251712118851197	6.13383716839812	1.46599930718939e-06	0.696289630648653	1
ENSG00000198843.12	SELENOT	3	150602502	3_93	0	0.0243194012891864	5.80604234068212	1.34069649618352e-06	0.635403203046211	2
ENSG00000120742.10	SERP1	3	150590936	3_93	0	0.0236971911386226	5.559310535028	1.25087871349168e-06	-0.496744846696094	2
ENSG00000174946.6	GPR171	3	151203001	3_93	0	0.0237960152650484	5.59892896377146	1.26504680196953e-06	-0.480655948395051	1
ENSG00000169313.9	P2RY12	3	151385282	3_93	0	0.0216828950645296	4.7141922240659	9.70559024178605e-07	0.152301298253639	1
ENSG00000152580.8	IGSF10	3	151458602	3_93	0	0.0217335870852506	4.73639902929727	9.77410706372402e-07	0.161169827060586	1
ENSG00000198829.6	SUCNR1	3	151874810	3_94	0	0.0235750131815875	9.83260136559439	2.20098849962194e-06	0.926718443724517	1
ENSG00000174953.13	DHX36	3	154324761	3_95	0	0.0264114474949533	5.04262792371521	1.2645806286085e-06	0.146459658603833	1
ENSG00000196549.10	MME	3	155023697	3_96	0	0.0340234978193286	7.80753111633522	2.52226132200546e-06	-0.898922954971858	1
ENSG00000240045.1	RP11-451G4.2	3	155293901	3_96	0	0.0610410084191477	13.4232198470276	7.77993197453885e-06	1.51510195498534	1
ENSG00000114805.16	PLCH1	3	155745426	3_96	0	0.0247346835025157	4.76609664460404	1.11935179215977e-06	0.552913923146186	1
ENSG00000169359.13	SLC33A1	3	155854340	3_96	0	0.0492295876665334	11.3494145199714	5.30514249297137e-06	-1.66607491690337	1
ENSG00000163655.15	GMPS	3	155870359	3_96	0	0.04480906928522	10.4453298171857	4.44411693618611e-06	-1.74920795542413	1
ENSG00000169282.17	KCNAB1	3	156037571	3_96	0	0.0272904193492946	5.70279757336519	1.47773160562559e-06	-0.448267975947565	1
ENSG00000114850.6	SSR3	3	156554503	3_97	0	0.0295642698332704	5.06082722839392	1.42064662982396e-06	-0.458361160772352	1
ENSG00000163659.12	TIPARP	3	156672810	3_97	0	0.056958145682501	11.3493203073702	6.13794640483639e-06	1.35745152091214	1
ENSG00000163660.11	CCNL1	3	157160796	3_97	0	0.0290763665739177	4.90207655784378	1.35337335469031e-06	-0.191679898119662	1
ENSG00000174899.10	PQLC2L	3	157543172	3_97	0	0.0329694218663544	6.10162390868323	1.91009146314221e-06	-0.662851581829002	2
ENSG00000174891.12	RSRC1	3	158321223	3_98	0	0.0216234012320271	5.69805026311213	1.16989714084517e-06	0.581178059846982	1
ENSG00000168827.14	GFM1	3	158644737	3_98	0	0.0223614035318187	6.017236607428	1.27759600377076e-06	-0.664027220031375	1
ENSG00000079257.7	LXN	3	158673037	3_98	0	0.0195480941128663	4.73896551001238	8.79600294226528e-07	-0.119862268887876	1
ENSG00000118849.9	RARRES1	3	158732628	3_98	0	0.0197454083275729	4.83439317503962	9.06369920214862e-07	0.24216743573391	1
ENSG00000151967.18	SCHIP1	3	159839749	3_99	0	0.0183489997590659	8.2667526638824	1.44027272297077e-06	-0.807400249533416	2
ENSG00000168811.6	IL12A	3	159988493	3_99	0	0.0183967817600109	8.59757777415036	1.50181129508502e-06	-0.943090819558465	1
ENSG00000180044.5	C3orf80	3	160225162	3_99	0	0.0130516993692894	5.39512664940477	6.68599584945334e-07	0.483609220217061	1
ENSG00000186432.8	KPNA4	3	160566027	3_99	0	0.01310211614697	5.36411965633148	6.67324852005354e-07	0.370744135576715	1
ENSG00000163590.13	PPM1L	3	160755120	3_99	0	0.0275054313367661	12.8268262652696	3.34992488566058e-06	-1.78354720358598	1
ENSG00000169251.12	NMD3	3	161105700	3_99	0	0.0281441086937857	13.8029804040736	3.6885677736991e-06	-3.75550263653348	1
ENSG00000169255.13	B3GALNT1	3	161105484	3_99	0	0.0123150128626729	5.2383041198025	6.1252380992765e-07	0.334543401219826	1
ENSG00000114200.9	BCHE	3	165837742	3_102	0	0.0246799290947681	10.2643379178915	2.40531658423348e-06	1.56712316027752	1
ENSG00000114204.14	SERPINI2	3	167479269	3_103	0	0.0247655146250703	6.00898386768931	1.41301181048891e-06	-0.921439308888807	1
ENSG00000114209.14	PDCD10	3	167735203	3_103	0	0.277355206785416	29.8678985502549	7.86571828049505e-05	-3.35744120937297	1
ENSG00000163536.12	SERPINI1	3	167735483	3_103	0	0.0227723511691963	5.21033315962382	1.12660263601152e-06	0.197535599414596	1
ENSG00000173905.8	GOLIM4	3	168096432	3_103	0	0.0640140266501899	15.1141382017526	9.18662380259447e-06	2.0803416366704	1
ENSG00000013293.5	SLC7A14	3	170585884	3_104	0	0.0282088073502008	15.5054141691925	4.15303406050082e-06	-1.51101843428433	1
ENSG00000085274.15	MYNN	3	169772149	3_104	0	0.00858480561440311	4.74278397229426	3.86599427194334e-07	0.0153821550447122	1
ENSG00000171757.15	LRRC34	3	169813035	3_104	0	0.0178920723287824	11.5577248059793	1.96349767546615e-06	-1.26447911465853	1
ENSG00000173890.16	GPR160	3	170038331	3_104	0	0.0137450159873226	8.81093827288479	1.14991252610298e-06	-1.23752046064908	1
ENSG00000173889.15	PHC3	3	170181879	3_104	0	0.00975711402748414	6.01210558737205	5.56987407292805e-07	-0.791668928688787	1
ENSG00000163558.12	PRKCI	3	170222257	3_104	0	0.0244770616830067	13.7882327843325	3.20453696767658e-06	-1.62963942211859	1
ENSG00000136603.13	SKIL	3	170357913	3_104	0	0.00962065570250048	5.78383891414469	5.28345798740104e-07	0.418693743889056	1
ENSG00000163577.7	EIF5A2	3	170908915	3_104	0	0.00952737084209754	6.89649371168796	6.23876764669334e-07	1.35567010466855	1
ENSG00000075651.15	PLD1	3	171810165	3_105	0	0.0258868857598075	5.19585151392845	1.27712655544151e-06	0.310327767884033	1
ENSG00000144959.9	NCEH1	3	172711343	3_106	0	0.0215688803815253	4.71554295843237	9.6573218257441e-07	0.294932290447822	1
ENSG00000169760.17	NLGN1	3	173396095	3_106	0	0.021830888957469	4.83036134887631	1.0012636228543e-06	0.219444805443283	1
ENSG00000197584.11	KCNMB2	3	178273180	3_109	0	0.0458332007892417	17.2388625591719	7.50215774181685e-06	2.02186863391729	1
ENSG00000177565.16	TBL1XR1	3	177227532	3_109	0	0.0129393919270818	4.95446390268363	6.08706491059484e-07	0.12194064571797	2
ENSG00000172667.10	ZMAT3	3	179072373	3_110	0	0.0336671370010541	6.35340295842635	2.03100028318276e-06	0.661589595129294	1
ENSG00000171121.16	KCNMB3	3	179266787	3_110	0	0.0283972997134597	4.72835199560285	1.27492383799416e-06	0.0809402801606168	1
ENSG00000121864.9	ZNF639	3	179327705	3_110	0	0.0350612251980208	6.74127969664143	2.24422725048701e-06	-0.864598866581156	1
ENSG00000171109.18	MFN1	3	179347428	3_110	0	0.0289248240994408	4.90389534901983	1.34681925570619e-06	-0.204810274396917	2
ENSG00000114450.9	GNB4	3	179451249	3_110	0	0.0299555029881949	5.23792710739776	1.48981884499896e-06	0.374987131932766	2
ENSG00000114757.18	PEX5L	3	180037536	3_111	0	0.00983673698860388	5.68814471958679	5.3127464972456e-07	-0.773408660675261	1
ENSG00000163728.10	TTC14	3	180601678	3_111	0	0.00923076751457663	5.32876185639285	4.67048005439775e-07	-1.39240138149613	1
ENSG00000145075.11	CCDC39	3	180871053	3_111	1	0.439429085049998	44.9782969607595	0.000187667558067696	-6.79744885270909	1
ENSG00000205981.6	DNAJC19	3	180990173	3_111	1	0.160709183582396	42.6860564583951	6.51364561022877e-05	6.53142695060581	1
ENSG00000058063.15	ATP11B	3	182793079	3_112	0	0.0196522118958042	5.87770696638904	1.09677303751421e-06	-0.715196343562087	2
ENSG00000078070.12	MCCC1	3	183110457	3_112	0	0.0187562200331859	5.43438838090882	9.67817317249802e-07	-0.55990101135366	2
ENSG00000176597.11	B3GNT5	3	183252770	3_112	0	0.0186291681947948	5.36983360475793	9.49842699264102e-07	0.43522761093554	1
ENSG00000180834.7	MAP6D1	3	183838241	3_112	0	0.0278938784830031	9.21072375865681	2.43949571074729e-06	1.52174280074307	1
ENSG00000163888.3	CAMK2N2	3	184260993	3_113	0	0.0250766210865907	6.5154742377556	1.55135948897283e-06	0.589106085245229	1
ENSG00000145191.12	EIF2B5	3	184134987	3_113	0	0.152823320864964	23.7841377582481	3.45123427726054e-05	2.4405658401618	1
ENSG00000145198.14	VWA5B2	3	184230875	3_113	0	0.0222081104438535	5.35691881014834	1.12959840269024e-06	-0.299699201136445	1
ENSG00000214160.9	ALG3	3	184258320	3_113	0	0.027718526394696	7.47765542819406	1.96803575226304e-06	0.74112674500919	1
ENSG00000145194.17	ECE2	3	184277553	3_113	0	0.0810591654807492	17.7070384509661	1.36284183137816e-05	1.83852992789238	1
ENSG00000175166.16	PSMD2	3	184298477	3_113	0	0.110220292804918	20.6078525395258	2.15670971817458e-05	2.20640590364763	2
ENSG00000114859.15	CLCN2	3	184604482	3_113	0	0.0211580122122691	4.86618497069638	9.77599280627759e-07	0.200445772982969	1
ENSG00000090539.15	CHRD	3	184379297	3_113	0	0.026471792049358	7.04142651114931	1.76987009185496e-06	0.734716012632633	1
ENSG00000182580.2	EPHB3	3	184561775	3_113	0	0.025653615066458	6.68481785216934	1.62830422120567e-06	0.649198401053995	1
ENSG00000177383.4	MAGEF1	3	184711626	3_113	0	0.0219923115215518	5.17180112934829	1.07996602256158e-06	0.165627366124523	1
ENSG00000156931.15	VPS8	3	184806704	3_113	0	0.382026652272161	21.6376018294935	7.84874436479936e-05	-3.75403247701993	2
ENSG00000187068.2	C3orf70	3	185153374	3_113	0	0.0375974831014781	10.4454386426166	3.72891816074464e-06	-1.21730709840646	1
ENSG00000073803.13	MAP3K13	3	185283295	3_113	0	0.0209318050949594	4.78706287949204	9.51422047236393e-07	-0.166892551835948	2
ENSG00000145192.12	AHSG	3	186612673	3_114	0	0.0196159247265655	6.12615308375362	1.14102202619047e-06	0.620740030875692	1
ENSG00000113889.11	KNG1	3	186717030	3_114	0	0.0195985263772662	6.11772092790102	1.13844086456467e-06	-0.586434761648337	2
ENSG00000163898.9	LIPH	3	185552333	3_114	0	0.0182583392107089	5.44488213150294	9.43946000866978e-07	0.286810183226713	1
ENSG00000163904.12	SENP2	3	185582607	3_114	0	0.0198385385371083	6.23338671647206	1.1741704418184e-06	0.728167801946022	1
ENSG00000244405.7	ETV5	3	186110676	3_114	0	0.0451002584450506	14.0727142641098	6.0263492502203e-06	-2.07703874977372	1
ENSG00000058866.14	DGKG	3	186362201	3_114	0	0.100268521311046	21.8253453672729	2.07789276959242e-05	-2.18801483257949	1
ENSG00000213139.7	CRYGS	3	186546798	3_114	0	0.0231778721921598	7.71270209270214	1.69737389013135e-06	-0.889321417043951	1
ENSG00000090520.11	DNAJB11	3	186568197	3_114	0	0.0181616842315766	5.39447793450687	9.30256982099179e-07	0.416722312374636	1
ENSG00000156976.16	EIF4A2	3	186783242	3_114	0	0.025645942797381	8.67604510423963	2.11270016949455e-06	0.966628852655529	1
ENSG00000073849.14	ST6GAL1	3	186930622	3_114	0	0.0414329620376799	13.259064986205	5.21622454118539e-06	1.48060760347524	1
ENSG00000127241.16	MASP1	3	187291951	3_115	0	0.0151153297580022	4.78989773295148	6.87450233964458e-07	0.0640691940532782	1
ENSG00000136514.2	RTP4	3	187367009	3_115	0	0.0163244098426387	5.52203094501229	8.55921080063371e-07	0.421368287944586	2
ENSG00000145012.13	LPP	3	188152990	3_115	0	0.0150520796078987	4.7589434378676	6.80149599083445e-07	0.287930610642211	1
ENSG00000073282.12	TP63	3	189631712	3_116	0	0.0249490176332979	5.25576378405206	1.2450496906964e-06	-0.300469878440455	1
ENSG00000188729.6	OSTN	3	191198981	3_117	0	0.0211140001987624	13.4093740380551	2.68829189791655e-06	-1.50785996255087	2
ENSG00000152492.13	CCDC50	3	191328981	3_117	0	0.0167651781567285	11.256093489047	1.79181538476485e-06	-1.33354597977686	1
ENSG00000187527.10	ATP13A5	3	193378740	3_118	0	0.0216948877698683	5.51538934335765	1.1361377239529e-06	-0.51783706859608	1
ENSG00000127252.5	HRASLS	3	193241004	3_118	0	0.0199409418211967	4.71398763874447	8.92547838451584e-07	-0.00278588740934841	1
ENSG00000133657.14	ATP13A3	3	194498310	3_119	0	0.0368919616217223	7.76386779631024	2.71961405246589e-06	0.820336651152083	1
ENSG00000145014.17	TMEM44	3	194642511	3_119	0	0.0465173397372143	9.98679517123072	4.41101372857546e-06	1.27948299283637	1
ENSG00000041802.10	LSG1	3	194648851	3_119	0	0.0462404430602972	9.92943134095311	4.35957105663299e-06	-1.12321376314465	1
ENSG00000114331.13	ACAP2	3	195443027	3_120	0	0.0224033777852456	4.78689462966362	1.01827426277101e-06	0.156277057239927	1
ENSG00000145113.21	MUC4	3	195824961	3_120	0	0.0232951898338978	5.10010328913905	1.12808707241859e-06	0.156517140241879	1
ENSG00000061938.16	TNK2	3	195912286	3_120	0	0.047504837327259	11.9361466689338	5.38392967794683e-06	1.53797811521062	1
ENSG00000163958.13	ZDHHC19	3	196211728	3_120	0	0.0532927820658118	12.0557130756632	6.10040533991603e-06	-2.7643899314821	2
ENSG00000163959.9	SLC51A	3	196234383	3_120	0	0.0516311604273325	11.9844418292752	5.87526005734387e-06	-2.7409889196085	1
ENSG00000163960.11	UBXN7	3	196667192	3_121	0	0.0549751275786953	21.2087166004106	1.10707751845645e-05	-1.82346060897588	1
ENSG00000185798.7	WDR53	3	196567884	3_121	0	0.0107029466156369	6.95062567580878	7.06357655419363e-07	1.2541599314605	1
ENSG00000174013.7	FBXO45	3	196568683	3_121	0	0.0094818793731184	4.85426365476177	4.37033958295486e-07	-0.205535368113304	1
ENSG00000174004.5	NRROS	3	196640093	3_121	0	0.00958462430205176	5.00182642394156	4.5519879885257e-07	0.296750574227576	1
ENSG00000163964.14	PIGX	3	196728811	3_121	0	0.014290692431452	8.55333533245078	1.160609625127e-06	1.11003622263737	1
ENSG00000180370.10	PAK2	3	196740003	3_121	0	0.0217526018703921	12.2868015211765	2.53774190309995e-06	-1.54445692063962	1
ENSG00000119231.10	SENP5	3	196866918	3_121	0	0.0107022110298923	6.02221999975429	6.11966323950401e-07	-0.630554047511917	1
ENSG00000114503.10	NCBP2	3	196851487	3_121	0	0.00934522106333591	4.75067601170565	4.21543492372399e-07	-0.286679242746798	1
ENSG00000270170.1	NCBP2-AS2	3	196943079	3_121	0	0.149114853654431	30.4032161412469	4.30464984667964e-05	3.02699219096069	1
ENSG00000119227.7	PIGZ	3	196969164	3_121	0	0.0244022494923712	13.5718780288727	3.1446130171536e-06	1.55030808294854	1
ENSG00000163975.11	MELTF	3	197019211	3_121	0	0.0114632661936641	6.73951782105706	7.33558240753909e-07	0.743128027393279	1
ENSG00000186001.12	LRCH3	3	197791099	3_122	0	0.020535997442371	4.73355797042846	9.22998294441916e-07	0.0611211956872692	1
ENSG00000182899.14	RPL35A	3	197950388	3_122	0	0.0285285274345857	7.86304191791868	2.12993986853758e-06	-0.924967000989508	2
ENSG00000114473.13	IQCG	3	197959451	3_122	0	0.0240278141186063	6.22723019048899	1.42071373830535e-06	-0.569620251315667	1
ENSG00000185621.11	LMLN	3	197959451	3_122	0	0.0214731782840557	5.15780977006679	1.05162050881985e-06	-0.243790251247193	2
ENSG00000186777.11	ZNF732	4	305472	4_1	0	0.0512120609148454	14.5463667926258	7.07333430442694e-06	1.73476794701693	1
ENSG00000131127.13	ZNF141	4	337951	4_1	0	0.0188614768664815	5.00507444125457	8.9636240517994e-07	0.156088375536713	1
ENSG00000182903.15	ZNF721	4	499142	4_1	0	0.0226321541286713	6.7375304337517	1.4478515279751e-06	-0.72013099654294	2
ENSG00000169026.12	MFSD7	4	689228	4_1	0	0.056960668589823	15.5715584947439	8.42179288294642e-06	-1.95291290025613	1
ENSG00000185619.18	PCGF3	4	705263	4_2	0	0.0246604531560661	6.23456869715101	1.45983867244316e-06	0.065541257372202	2
ENSG00000178950.16	GAK	4	932335	4_2	0	0.0298337500609787	9.14801600397402	2.59138630639011e-06	1.55293420851234	2
ENSG00000127419.16	TMEM175	4	932335	4_2	0	0.0250921654988657	6.45240857509118	1.53729565537219e-06	-0.494866165743236	1
ENSG00000145214.13	DGKQ	4	973547	4_2	0	0.0255661588278545	7.60713205971258	1.84664678842245e-06	-1.60682235529765	1
ENSG00000127415.12	IDUA	4	987108	4_2	0	0.0219287885925646	5.30824188984122	1.10525564671304e-06	0.305832836237106	1
ENSG00000145217.13	SLC26A1	4	993488	4_2	0	0.0228053927437318	6.14282646152037	1.33015790284244e-06	-1.13215012553943	1
ENSG00000178222.12	RNF212	4	1119373	4_2	0	0.0214647618903108	5.15130202201891	1.04988198909695e-06	0.472045226844189	1
ENSG00000159674.11	SPON2	4	1209371	4_2	0	0.1042979749735	20.8337254963595	2.06319468697096e-05	3.22363662428762	2
ENSG00000159692.15	CTBP1	4	1249829	4_2	0	0.0225332214753501	5.82652290251519	1.24660866132641e-06	-1.53909117739976	1
ENSG00000163945.15	UVSSA	4	1347101	4_2	0	0.0374594508149129	11.1115686263734	3.95215688140834e-06	2.27018717374131	3
ENSG00000179979.8	CRIPAK	4	1347765	4_2	0	0.0224741317274432	5.52075005327872	1.17808982255336e-06	-0.401242915052597	1
ENSG00000174137.12	FAM53A	4	1684252	4_3	0	0.0249285818071077	4.74120114003174	1.1222338107753e-06	-0.0389280462309045	1
ENSG00000168936.10	TMEM129	4	1721538	4_3	0	0.0256944580685192	5.02939999695225	1.22702394017642e-06	0.22695513814956	1
ENSG00000013810.18	TACC3	4	1721659	4_3	0	0.0261722967592102	5.20493594634389	1.29346482273109e-06	-0.40426760069671	2
ENSG00000123933.16	MXD4	4	2262585	4_3	0	0.0294452195771027	6.32829337810987	1.76928908701998e-06	0.639093032087204	1
ENSG00000063978.15	RNF4	4	2461337	4_3	0	0.0276703829320144	5.73540277857389	1.5068724354097e-06	-0.568457017551482	1
ENSG00000125386.15	FAM193A	4	2535746	4_3	0	0.0266933190484896	5.39275793823149	1.36681866534199e-06	0.452448514870115	1
ENSG00000109736.14	MFSD10	4	2934914	4_4	0	0.0227213319594677	5.11039444324754	1.10251778982554e-06	0.386976106802987	1
ENSG00000087269.15	NOP14	4	2963617	4_4	0	0.0496416187279467	12.5812868226013	5.93018708629592e-06	1.94984514535021	1
ENSG00000125388.19	GRK4	4	2958703	4_4	0	0.0608746920976742	14.5482547961178	8.40901395081736e-06	2.14030482251049	1
ENSG00000197386.10	HTT	4	3073861	4_4	0	0.0232408622357455	5.32549114173601	1.17519328094694e-06	0.359399904988195	2
ENSG00000109758.8	HGFAC	4	3445429	4_4	0	0.0363025753131596	9.57996502933347	3.30216489085259e-06	-1.13002845726578	1
ENSG00000175920.16	DOK7	4	3463046	4_4	0	0.0233772174522521	5.38117063489182	1.19444725573539e-06	-0.433413693611351	2
ENSG00000163956.10	LRPAP1	4	3499677	4_4	0	0.0231299159948322	5.2799556486789	1.15958269821287e-06	-0.243015989449413	1
ENSG00000132406.11	TMEM128	4	4247307	4_5	0	0.0285136570415775	8.75475484379399	2.37025083175745e-06	-1.01692590018167	2
ENSG00000145220.13	LYAR	4	4290098	4_5	0	0.0264011187485472	8.00535966215335	2.00678375078657e-06	-0.972178891535402	1
ENSG00000168818.9	STX18	4	4542773	4_5	1	0.136720990525249	18.964080768509	2.46186587959454e-05	-3.92022277577302	1
ENSG00000170891.10	CYTL1	4	5019066	4_6	0	0.0232874806205206	4.7398559822164	1.04805735325322e-06	0.122169542076673	1
ENSG00000072832.14	CRMP1	4	5892859	4_7	0	0.0571156994858881	17.420412195095	9.44737868033334e-06	1.8329931443789	1
ENSG00000013288.8	MAN2B2	4	6608895	4_7	0	0.0151030710957613	4.71819519909483	6.76610242651863e-07	-0.0207672426795561	1
ENSG00000163993.6	S100P	4	6692863	4_7	0	0.0178097768604093	6.28250320465833	1.0624013008201e-06	0.620705372452181	2
ENSG00000178988.10	MRFAP1L1	4	6709977	4_7	0	0.0155365347998673	4.98658671845496	7.35622382535099e-07	0.258770328507522	1
ENSG00000173013.5	CCDC96	4	7042630	4_8	0	0.0324071254889341	7.0332918991	2.1641957991458e-06	-1.11636652370067	2
ENSG00000109519.12	GRPEL1	4	7067723	4_8	0	0.0573365340134432	12.5091006198825	6.81012242132851e-06	-2.06648701868554	2
ENSG00000125089.16	SH3TC1	4	8182816	4_10	0	0.0352146108169228	10.5569551106718	3.52987206017995e-06	1.18783129530898	1
ENSG00000170801.9	HTRA3	4	8275019	4_10	0	0.0219098945701932	6.03249204210785	1.25497317303892e-06	-0.665312906718291	1
ENSG00000155275.18	TRMT44	4	8459790	4_10	0	0.0581323354477785	15.3715540260201	8.48463068985597e-06	2.01800102482602	1
ENSG00000087008.15	ACOX3	4	8440275	4_10	0	0.0266827979350244	7.90859277335843	2.00367822140486e-06	-1.18205210935807	1
ENSG00000109667.11	SLC2A9	4	10053730	4_11	0	0.0332942689986211	9.18641193956971	2.90410822697144e-06	1.55106129246244	2
ENSG00000071127.16	WDR1	4	10116726	4_11	0	0.0218153925800456	5.15689893494772	1.06819133255003e-06	-0.448978782059634	1
ENSG00000178163.7	ZNF518B	4	10457345	4_11	0	0.0336798278206127	9.29641647960988	2.9729173207046e-06	-0.956463251681672	1
ENSG00000038219.12	BOD1L1	4	13578908	4_13	0	0.0908804874229169	24.2044452056649	2.08863800878493e-05	-2.31824849939198	2
ENSG00000137449.15	CPEB2	4	15002486	4_14	0	0.0205718304888731	4.71939678161291	9.21842710657951e-07	0.13115168246433	2
ENSG00000237765.6	FAM200B	4	15688610	4_15	0	0.0207974685598312	4.72754948432273	9.33563700082115e-07	0.0372180339975845	1
ENSG00000109743.10	BST1	4	15703416	4_15	0	0.0302717940407732	8.30259265941178	2.38643323069322e-06	1.11071038252607	1
ENSG00000007062.11	PROM1	4	16077758	4_16	0	0.0215005277030046	6.40548538080419	1.30767120417375e-06	-0.749458230988343	2
ENSG00000169762.16	TAPT1	4	16228379	4_16	0	0.0636001034364305	16.7933832137205	1.01412950249743e-05	-2.0836242451097	1
ENSG00000169744.12	LDB2	4	16899207	4_16	0	0.023276490083202	7.16041562177157	1.58253426016228e-06	-0.796454116363153	1
ENSG00000151552.11	QDPR	4	17508613	4_17	0	0.0389083808684322	12.6684838239672	4.68020845105764e-06	-1.42003355116946	2
ENSG00000002549.12	LAP3	4	17576630	4_17	0	0.0951149789959496	21.308975251541	1.92445995316616e-05	-2.90922150036417	1
ENSG00000047662.4	FAM184B	4	17781082	4_17	0	0.0184417120861273	5.55110607647506	9.72026624336816e-07	0.410408548664469	1
ENSG00000163257.10	DCAF16	4	17810291	4_17	0	0.0184459987996771	5.55363700637602	9.72695850219852e-07	-0.459667865419263	2
ENSG00000109805.9	NCAPG	4	17810905	4_17	0	0.0180363879517491	5.34041720843773	9.14580950982546e-07	0.414182144498761	2
ENSG00000163138.18	PACRGL	4	20695589	4_19	0	0.0166477330091042	4.75799180618688	7.52101039223159e-07	0.0354654168551456	2
ENSG00000185774.14	KCNIP4	4	21949003	4_19	0	0.0167812646711681	4.83381368536016	7.70215032806769e-07	-0.34877589109064	1
ENSG00000109606.12	DHX15	4	24582455	4_21	0	0.0126718920235117	4.7251747028296	5.68534378040655e-07	0.0406140726814935	1
ENSG00000153012.11	LGI2	4	25031251	4_21	0	0.0128855368260666	4.88359014536428	5.97501667915336e-07	0.00472404349803774	1
ENSG00000109618.11	SEPSECS	4	25160758	4_21	0	0.0962266848580988	24.1654726613761	2.20794481687199e-05	2.61353354696701	1
ENSG00000038210.12	PI4K2B	4	25233573	4_21	0	0.0129223582290975	4.91063257084637	6.02527138874179e-07	0.120283673789464	1
ENSG00000053900.10	ANAPC4	4	25377604	4_21	0	0.0130714281529193	5.01932370961475	6.22967861585613e-07	0.419027294602639	1
ENSG00000168214.20	RBPJ	4	26163543	4_22	0	0.0433882589508454	16.5044838225728	6.79941527510803e-06	-1.51763369104593	1
ENSG00000109689.15	STIM2	4	26865350	4_22	0	0.0417227903785788	16.3382189696902	6.47255061083294e-06	1.82242196892795	1
ENSG00000174145.7	NWD2	4	37243841	4_30	0	0.0153415811005704	4.92649498194671	7.17638222403469e-07	-0.324926503210661	1
ENSG00000154274.14	C4orf19	4	37454331	4_31	0	0.015100459647296	5.56332248324947	7.97667318627425e-07	0.446184360665519	1
ENSG00000181826.9	RELL1	4	37663658	4_31	0	0.0155888395569411	5.86522567312703	8.68152281505812e-07	-0.504500573084132	1
ENSG00000169299.13	PGM2	4	37826564	4_31	0	0.208852904917385	31.1279823068583	6.17289497427251e-05	-3.23970403449383	1
ENSG00000250254.1	PTTG2	4	37960512	4_31	0	0.0153573615001699	5.72330247895619	8.345660299678e-07	0.496627896748263	1
ENSG00000109787.12	KLF3	4	38664197	4_31	0	0.086431588767089	22.2894833312212	1.82923665196357e-05	2.26847289808989	1
ENSG00000174125.7	TLR1	4	38857718	4_31	0	0.0165857347463714	6.45336963189407	1.01629234257091e-06	-0.639705334712411	1
ENSG00000121895.7	TMEM156	4	39033194	4_32	0	0.029211512136137	5.14643662218217	1.42744066395805e-06	-0.484393417056881	2
ENSG00000134962.6	KLB	4	39445546	4_32	0	0.0653530171408081	12.8787665311695	7.9916657158699e-06	1.63828796303723	2
ENSG00000163682.15	RPL9	4	39458104	4_32	0	0.0323310883740847	6.11497797636964	1.87720896104738e-06	-0.828957826304904	1
ENSG00000121897.14	LIAS	4	39458104	4_32	0	0.0347964210687495	6.81724591781087	2.25237622709661e-06	0.973771591309712	2
ENSG00000109814.11	UGDH	4	39527319	4_32	0	0.0840863469130739	15.329804226743	1.22393820269984e-05	-1.66123801795324	1
ENSG00000121892.14	PDS5A	4	39977148	4_32	0	0.0323714639920397	6.12689938015862	1.88321751901532e-06	-0.704654864025009	2
ENSG00000078177.13	N4BP2	4	40057142	4_32	0	0.0291258572109795	5.11842346866957	1.41550799572529e-06	0.333559872277301	2
ENSG00000163694.14	RBM47	4	40630445	4_33	0	0.0161972092117688	4.94246518667178	7.60118333527096e-07	-0.211207676713545	1
ENSG00000163697.16	APBB2	4	41216733	4_33	0	0.0163394907283906	5.025452158654	7.79670416759695e-07	-0.254755441515536	2
ENSG00000154277.12	UCHL1	4	41256670	4_33	0	0.0165090856338306	5.12344015865555	8.03123039927183e-07	0.308456188988654	1
[truncated: 6,330 more rows]
