# Supplementary material for: Adjusting for genetic confounders in transcriptome-wide association studies improves discovery of risk genes of complex traits
Source: Nat Genet. 2024 Jan 26;56(2):336–47. doi: 10.1038/s41588-023-01648-9 (PMC10864181; doi:10.1038/s41588-023-01648-9)
Supplement: Supplementary file 5 — cTWAS results of all analyzed genes across all tissues for IBD, SCZ, and SBP. Results are stored separately for each combination of traits and tissues. Column legends for each set of results are the same as in Supplementary Table 1. [file 41588_2023_1648_MOESM5_ESM.zip › SCZ_Brain_Caudate_basal_ganglia.csv]

id	genename	chrom	pos	region_tag	cs_index	PIP	tau2	PVE	z	num_eqtl
ENSG00000131591.17	C1orf159	1	1095253	1_1	0	0.0241774965260725	4.63042157808921	1.06299019748289e-06	-0.0485703549403233	1
ENSG00000162576.16	MXRA8	1	1362042	1_1	0	0.0425951630236868	9.93027927456682	4.01623525485588e-06	1.19761777868308	1
ENSG00000008130.15	NADK	1	1759611	1_1	0	0.0249729446418951	4.93232930879858	1.16955113830707e-06	-0.0597608366570047	1
ENSG00000169885.9	CALML6	1	1915143	1_1	0	0.196450903826074	24.675850362038	4.6028153841692e-05	2.94543239370131	1
ENSG00000178821.12	TMEM52	1	1918989	1_1	0	0.0277589901867994	5.91965307412164	1.56026122404337e-06	0.932052627013159	2
ENSG00000067606.16	PRKCZ	1	2072659	1_2	0	0.0149657720641662	7.00355888292633	9.95211320760382e-07	0.292798978255646	1
ENSG00000162585.16	FAAP20	1	2207868	1_2	0	0.0114800021076759	6.08543872466681	6.63332472942019e-07	0.72429565260117	3
ENSG00000116151.13	MORN1	1	2367872	1_2	0	0.0161413597732114	7.99051067085141	1.22465017860097e-06	-0.799310391173339	1
ENSG00000157916.19	RER1	1	2163759	1_2	2	0.147023778316742	18.519799094407	2.58536132145188e-05	-3.60727694524774	1
ENSG00000149527.17	PLCH2	1	2425928	1_2	0	0.0121199002891922	5.61014039074	6.45609887617868e-07	0.498650297522061	2
ENSG00000157881.13	PANK4	1	2533916	1_2	0	0.0598847668353499	19.4530848823817	1.10611999127376e-05	-2.21306631813637	1
ENSG00000215912.12	TTC34	1	2800905	1_2	0	0.135058620772783	28.3851860003688	3.6400843840452e-05	3.33811938317728	2
ENSG00000158109.14	TPRG1L	1	3623588	1_2	0	0.0114068703151222	5.01426664443276	5.4308939913868e-07	0.417827323543934	1
ENSG00000078900.14	TP73	1	3659047	1_2	0	0.0649231809992377	20.880363412744	1.2871680179793e-05	-2.18392730352576	1
ENSG00000116213.15	WRAP73	1	3654319	1_2	0	0.0384408514070062	16.0634652840843	5.86313148813201e-06	-1.86540644062742	2
ENSG00000235169.7	SMIM1	1	3772844	1_3	0	0.0308120000517553	4.73735032884542	1.38596667784774e-06	0.183984001614289	2
ENSG00000130764.9	LRRC47	1	3804823	1_3	0	0.0373590620282289	6.56047428632593	2.32717261814173e-06	-0.734064502174746	1
ENSG00000116198.12	CEP104	1	3856515	1_3	0	0.0314025484484638	4.91317389964796	1.46495548167856e-06	-0.233444545608624	1
ENSG00000198912.10	C1orf174	1	3891607	1_3	0	0.0641049438221847	11.5637854495529	7.03864312477815e-06	-1.38484448398624	2
ENSG00000196581.10	AJAP1	1	4654467	1_4	0	0.0294140212869168	10.3869208162777	2.90093915565726e-06	1.17728906226605	1
ENSG00000069424.14	KCNAB2	1	6004751	1_5	0	0.0351604596478866	4.96359925533773	1.657099748624e-06	-0.204082771458599	1
ENSG00000131697.17	NPHP4	1	5956524	1_5	0	0.0363014487622643	5.20184276364635	1.79299292194937e-06	-0.337527268254005	2
ENSG00000116251.9	RPL22	1	6209280	1_5	0	0.0340276759506819	4.66943623280848	1.50866958167056e-06	-0.140008853262353	1
ENSG00000116237.15	ICMT	1	6236149	1_5	0	0.0467961637835392	7.31297923581642	3.24939112084246e-06	-0.629236297757196	1
ENSG00000187017.15	ESPN	1	6424625	1_5	0	0.0432265114846452	7.24355205542695	2.97302916988111e-06	-1.0296776676938	2
ENSG00000215788.9	TNFRSF25	1	6465275	1_5	0	0.0487550491173872	8.45030587361449	3.91191513250366e-06	-1.36358637777139	2
ENSG00000162408.10	NOL9	1	6554170	1_5	0	0.0367417356632951	5.58954171974457	1.94999396442977e-06	0.71151448165295	1
ENSG00000204859.12	ZBTB48	1	6580056	1_5	0	0.0997245225009089	16.0217766053318	1.5170854190005e-05	-2.20848645781369	1
ENSG00000007923.15	DNAJC11	1	6701201	1_5	0	0.037752846298729	7.2254651771643	2.59007839372474e-06	1.55399179768129	3
ENSG00000049245.12	VAMP3	1	7771004	1_7	0	0.0133571745247455	4.67168828861127	5.92496589340762e-07	0.147691087196963	2
ENSG00000116285.12	ERRFI1	1	8026467	1_7	0	0.013454130410556	4.71308864164854	6.02086150717348e-07	-0.0614091559817941	1
ENSG00000074800.13	ENO1	1	8879251	1_7	0	0.0168477738663557	11.3034372089747	1.80821658224953e-06	2.44868725137781	1
ENSG00000142583.17	SLC2A5	1	9055292	1_7	0	0.0178525533927599	7.45517884798885	1.26373438952786e-06	-0.905113439886117	1
ENSG00000180758.11	GPR157	1	9128930	1_7	0	0.0155406290462399	6.13402065994549	9.05130553544356e-07	-0.661932166142598	1
ENSG00000049239.12	H6PD	1	9235385	1_7	0	0.0310857336893038	12.5889649555815	3.71576759939597e-06	1.46237857765197	3
ENSG00000171621.13	SPSB1	1	9292749	1_7	0	0.0180754840991886	7.41484172005125	1.27259208880521e-06	-0.820373368577476	2
ENSG00000171603.16	CLSTN1	1	9824341	1_7	0	0.0302123440184565	12.2049040239847	3.5011940891858e-06	-1.41540131228769	1
ENSG00000162441.11	LZIC	1	9943262	1_7	0	0.0140199187020795	5.14650900195221	6.85102620700073e-07	0.189286528720848	1
ENSG00000162444.11	RBP7	1	9997145	1_7	0	0.0241744259845155	10.1278290346927	2.32471613003481e-06	-1.22709286731326	2
ENSG00000130939.18	UBE4B	1	10033313	1_7	0	0.0290996373693073	11.617598167585	3.20997259517891e-06	-1.72794939323178	1
ENSG00000054523.17	KIF1B	1	10210333	1_7	0	0.0143292066760898	5.30148334219028	7.21301681574772e-07	-0.477367947874432	3
ENSG00000142657.20	PGD	1	10398376	1_7	0	0.0317878155471895	12.6475781478152	3.81738051692412e-06	1.49637678870773	2
ENSG00000175279.21	CENPS	1	10429947	1_7	0	0.0133400415878234	4.65457553976801	5.89569031639139e-07	-0.0716331575637577	2
ENSG00000160049.11	DFFA	1	10451303	1_7	0	0.0132992304942909	4.62461671751931	5.83982260145847e-07	-0.0614454682539672	2
ENSG00000204624.7	DISP3	1	11528709	1_8	0	0.0577907296368049	8.53673663299202	4.68432973221909e-06	0.919697092302558	1
ENSG00000116649.9	SRM	1	11060199	1_8	0	0.0381825528392785	4.63399430762824	1.68003316154818e-06	0.0782019712510319	2
ENSG00000198793.12	MTOR	1	11262571	1_8	0	0.0391632736065787	4.87193897478276	1.81166637292744e-06	0.171470436821062	1
ENSG00000132879.13	FBXO44	1	11659839	1_8	0	0.151486670830604	17.8144688387829	2.56238684460658e-05	2.05349697039508	1
ENSG00000116663.10	FBXO6	1	11663828	1_8	0	0.0389220886687878	4.81397177336585	1.77908653992658e-06	0.249791259112914	2
ENSG00000116670.14	MAD2L2	1	11691235	1_8	0	0.0417540878572293	5.47340764679851	2.16997231017353e-06	0.488758773802808	1
ENSG00000162490.6	DRAXIN	1	11695868	1_8	0	0.053532982092158	7.81355493844009	3.9716183045216e-06	-0.942479681551519	1
ENSG00000177000.10	MTHFR	1	11792243	1_9	0	0.125433476417797	15.8773993604561	1.89099432030205e-05	-2.34075816881255	1
ENSG00000011021.21	CLCN6	1	11805747	1_9	0	0.10381814216421	14.04297950194	1.38429902043477e-05	-2.00033665587167	2
ENSG00000116685.15	KIAA2013	1	11926801	1_9	0	0.128633376434294	16.123565683935	1.96930125342741e-05	1.99030373578979	1
ENSG00000083444.16	PLOD1	1	11940575	1_9	0	0.0774140692192449	11.2276672400716	8.2529046211811e-06	-1.66767416112158	1
ENSG00000116688.16	MFN2	1	11980422	1_9	0	0.0389074636888335	4.72490652513547	1.74551481285099e-06	0.218148133439007	1
ENSG00000116691.10	MIIP	1	12023126	1_9	0	0.0384924082221856	4.62427869020138	1.69011586885798e-06	0.148168058126963	1
ENSG00000028137.18	TNFRSF1B	1	12166660	1_9	0	0.0710764408838486	10.4139586081222	7.02811592868307e-06	1.25841041515427	1
ENSG00000162493.16	PDPN	1	13593285	1_10	0	0.040766400295406	5.52051524860162	2.13687626484918e-06	0.506617520369305	1
ENSG00000116731.22	PRDM2	1	13698512	1_10	0	0.0691626889040083	10.5119163461902	6.90321122729745e-06	-1.35842205181315	1
ENSG00000171729.13	TMEM51	1	15150450	1_11	0	0.0197037560714146	5.86120648871131	1.09656262877913e-06	-0.577547088626157	1
ENSG00000142621.19	FHAD1	1	15211208	1_11	0	0.0206968416368487	6.31903529835721	1.24180171355092e-06	0.600123615405117	3
ENSG00000132906.17	CASP9	1	15526794	1_11	0	0.0231252101376892	7.35270976315589	1.61447196447349e-06	1.03680234271588	1
ENSG00000116138.12	DNAJC16	1	15526781	1_11	0	0.0231941232481034	7.38046705884889	1.62539606327037e-06	0.948659836406149	1
ENSG00000116771.5	AGMAT	1	15585452	1_11	0	0.0222212431857516	6.98108446479329	1.47295216005283e-06	0.888174476310841	1
ENSG00000116786.11	PLEKHM2	1	15683361	1_11	0	0.0597130304916242	16.2530463713424	9.21512612804792e-06	1.86395251064658	2
ENSG00000162461.7	SLC25A34	1	15737649	1_11	0	0.0210001970874385	6.45453041615991	1.28702036542874e-06	-0.55894438735627	1
ENSG00000162458.12	FBLIM1	1	15756481	1_11	0	0.0177387338806266	4.88362554851705	8.22550124174149e-07	-0.275272675787668	1
ENSG00000116809.11	ZBTB17	1	15976487	1_11	0	0.0297743551090279	9.71169190272279	2.7455835034955e-06	-1.14096611009942	1
ENSG00000186510.11	CLCNKA	1	16018169	1_11	0	0.0310964885763728	10.1179206620863	2.98744568150946e-06	1.24166041693644	1
ENSG00000184908.17	CLCNKB	1	16044217	1_11	0	0.0255628144841892	8.28738471874963	2.01151634216849e-06	1.14886246353635	1
ENSG00000142627.12	EPHA2	1	16156481	1_11	0	0.0181775384617713	5.110948249579	8.82132763467261e-07	-0.497510375165982	1
ENSG00000142632.16	ARHGEF19	1	16203554	1_11	0	0.202749898354533	28.1318907990071	5.41572950494646e-05	3.34160747498709	1
ENSG00000132881.11	RSG1	1	16237140	1_11	0	0.020692502082813	6.31713556481731	1.2411680893332e-06	-0.923291306527981	1
ENSG00000037637.10	FBXO42	1	16352633	1_11	0	0.0455847863512815	13.7053806000591	5.93209941811174e-06	-2.00491931266705	1
ENSG00000055070.16	SZRD1	1	16352580	1_11	0	0.064490725069608	16.9821194571772	1.03988795553662e-05	2.50970627226574	1
ENSG00000183888.4	C1orf64	1	16004227	1_11	0	0.0262717324971935	8.54268213179981	2.13098482477069e-06	1.0762921112584	2
ENSG00000058453.16	CROCC	1	16963416	1_12	0	0.0409901715885848	10.1923282061907	3.9668934280838e-06	1.88818578991325	1
ENSG00000117122.13	MFAP2	1	16980375	1_12	0	0.0755119004356831	15.9669923726427	1.14481659194089e-05	-2.61287729898327	1
ENSG00000159363.17	ATP13A2	1	16988930	1_12	0	0.0963604016686767	18.3008684745793	1.67443270580156e-05	-2.76000229744879	1
ENSG00000117118.9	SDHB	1	17052140	1_12	0	0.230256189652882	26.910829547694	5.88350051467955e-05	-3.43336042041605	1
ENSG00000179051.13	RCC2	1	17439260	1_12	0	0.0423473048643295	10.4985430116603	4.22135818707205e-06	1.34419382749319	1
ENSG00000117154.11	IGSF21	1	18107880	1_12	0	0.0246607601309693	5.43811149502476	1.27336222814972e-06	0.394967014176831	2
ENSG00000142623.9	PADI1	1	17205426	1_12	0	0.0354163105181875	8.82155233176508	2.96650939662957e-06	1.18772906881721	2
ENSG00000158748.3	HTR6	1	19665573	1_13	0	0.0305877350701522	8.75824781285421	2.54367690022906e-06	1.29825157364415	1
ENSG00000159423.16	ALDH4A1	1	18902981	1_13	0	0.0459336617163988	12.5980374002789	5.49454023277076e-06	-1.37990888002628	1
ENSG00000053372.4	MRTO4	1	19253475	1_13	0	0.0201091243667573	4.87096080608766	9.30047633217656e-07	-0.290380202487219	1
ENSG00000162482.4	AKR7A3	1	19281198	1_13	0	0.0197439492115448	4.70347127957916	8.81759035131417e-07	-0.233092629299997	1
ENSG00000040487.12	PQLC2	1	19312089	1_13	0	0.0301696318824058	8.60320280057565	2.46449288348668e-06	1.00850410790613	2
ENSG00000077549.17	CAPZB	1	19508921	1_13	0	0.202283250774068	26.566591641574	5.1026192286644e-05	-2.92689692961012	1
ENSG00000173436.13	MINOS1	1	19596564	1_13	0	0.0469192831383849	12.6524811884141	5.63669408156526e-06	1.806342418535	1
ENSG00000158747.13	NBL1	1	19621479	1_13	0	0.0538460728974644	13.922896254919	7.11837754881599e-06	-2.02914077712577	1
ENSG00000169914.5	OTUD3	1	19885299	1_13	0	0.0506836932811901	13.5086565559354	6.50096474982403e-06	1.59709415903983	2
ENSG00000188257.10	PLA2G2A	1	19979930	1_13	0	0.0239700956325311	6.48691417385431	1.47640434785421e-06	0.659238143536746	1
ENSG00000127472.10	PLA2G5	1	20070181	1_13	0	0.0196955631471217	4.68231684165687	8.75642027285785e-07	0.145014288354007	1
ENSG00000090432.6	MUL1	1	20408318	1_14	0	0.0616014481220634	9.95109751350988	5.82048669017711e-06	1.25019544745496	1
ENSG00000183114.7	FAM43B	1	20552663	1_14	0	0.180809881290107	19.7368331987298	3.38841837834461e-05	2.21953038649287	1
ENSG00000158825.5	CDA	1	20597933	1_14	0	0.0351024674625048	4.68691075460346	1.56214637823669e-06	0.0289839170711856	1
ENSG00000158828.7	PINK1	1	20622995	1_14	0	0.0374661319780238	5.25668062294141	1.87002687086199e-06	0.235590805586229	2
ENSG00000117245.12	KIF17	1	20717668	1_14	0	0.144238772854602	19.3800090210663	2.65419844576399e-05	-2.99935441404226	1
ENSG00000189410.11	SH2D5	1	20733294	1_14	0	0.0432917365713653	6.55009165336925	2.69246322922919e-06	-0.65883349900142	1
ENSG00000075151.20	EIF4G3	1	21174602	1_14	0	0.130846157678116	14.819291539222	1.84113575781824e-05	3.34229767196779	1
ENSG00000117298.14	ECE1	1	21345450	1_14	0	0.034980654330669	4.75249486784244	1.57850870867539e-06	-0.447781517188904	1
ENSG00000070886.11	EPHA8	1	22570769	1_15	0	0.0333887399399507	6.9321323965364	2.19767908446098e-06	0.836868031329672	1
ENSG00000076864.19	RAP1GAP	1	21667941	1_15	0	0.0672703398021666	13.1484608095213	8.39838799190991e-06	-1.5591600286954	2
ENSG00000090686.15	USP48	1	21783662	1_15	0	0.183255012011856	20.6875364518149	3.5996645786789e-05	-2.14500487185778	2
ENSG00000142798.17	HSPG2	1	21937058	1_15	0	0.0263312130628164	4.65987559636507	1.16504469486799e-06	0.0365771201309506	1
ENSG00000142789.19	CELA3A	1	22001714	1_15	0	0.0961053617526818	16.3236303170202	1.48957290941175e-05	-1.69371603991579	1
ENSG00000070831.15	CDC42	1	21980541	1_15	0	0.0381530535206268	8.73640622015575	3.16489654280882e-06	1.16429626581614	1
ENSG00000162552.14	WNT4	1	22143622	1_15	0	0.0520407910085746	15.765793727807	7.79035280268425e-06	3.38361695228607	1
ENSG00000173372.16	C1QA	1	22636557	1_15	0	0.0269411457927788	4.90442075600801	1.25458814843372e-06	-0.352504482669444	1
ENSG00000004487.15	KDM1A	1	23000786	1_16	0	0.0328178136463118	5.18701827277319	1.61631059321184e-06	-0.361646386327373	2
ENSG00000169641.13	LUZP1	1	23176357	1_16	0	0.0522785242410923	9.56139862283997	4.74615744395911e-06	-1.29136548189037	2
ENSG00000204219.9	TCEA3	1	23375090	1_16	0	0.0368825143372787	6.2808018709105	2.19954580464368e-06	0.712005280500083	2
ENSG00000088280.18	ASAP3	1	23485008	1_16	0	0.0308798964964424	4.61757257370677	1.35390116733015e-06	-0.126228286126383	1
ENSG00000117318.8	ID3	1	23559007	1_16	0	0.0500491402395635	9.15033931970401	4.34841732516244e-06	-1.05214588164669	1
ENSG00000197880.8	MDS2	1	23581212	1_16	0	0.0577916490313402	10.5085943008101	5.7664311290108e-06	1.29211411115606	1
ENSG00000227868.5	C1orf234	1	23015869	1_16	0	0.0320632153488187	4.96932931576651	1.51287221548662e-06	0.337361346624181	1
ENSG00000179546.4	HTR1D	1	23185270	1_16	0	0.0355554186051155	5.9373362310067	2.00444819587119e-06	-0.736644895245976	1
ENSG00000142676.12	RPL11	1	23691734	1_17	0	0.0830475396734483	15.3867868632247	1.21331091785881e-05	-1.74650749799735	1
ENSG00000117308.14	GALE	1	23800401	1_17	0	0.026942808096625	4.77411281751402	1.22132973920809e-06	0.21390897872192	1
ENSG00000179163.11	FUCA1	1	23868372	1_17	0	0.0267620168442968	4.7112507632868	1.19716071597246e-06	-0.250925260041334	1
ENSG00000142677.3	IL22RA1	1	24143324	1_17	0	0.0301205173370622	5.81573640190496	1.66327682942481e-06	-0.535671778791291	1
ENSG00000185436.11	IFNLR1	1	24187118	1_17	0	0.0289070543693105	5.43139380410981	1.49077646742759e-06	-0.508830907900306	2
ENSG00000158055.15	GRHL3	1	24318866	1_17	0	0.0265609938549412	4.6408589574072	1.17041556286049e-06	0.0878788171790553	1
ENSG00000001460.17	STPG1	1	24416496	1_17	0	0.0708948807990432	13.8777930940838	9.34184552648983e-06	1.71795593843482	2
ENSG00000117602.11	RCAN3	1	24502439	1_17	0	0.0369771927104752	7.73581342298435	2.71604724466827e-06	-0.89498896025604	1
ENSG00000184454.6	NCMAP	1	24555515	1_17	0	0.0348317807136804	7.17565013500601	2.37319994664369e-06	1.0988403995901	2
ENSG00000169504.14	CLIC4	1	24745089	1_17	0	0.0278807461689959	5.09367703633929	1.3484448671359e-06	0.262473595019952	1
ENSG00000131910.4	NR0B2	1	26914363	1_18	0	0.0348380304359449	5.10330588158834	1.68811718440068e-06	-0.0129914107786767	1
ENSG00000187010.19	RHD	1	25264032	1_18	0	0.0371238099419282	5.74357149873688	2.02456613975753e-06	-0.512372230197217	1
ENSG00000183726.10	TMEM50A	1	25342566	1_18	0	0.121365513540557	16.8876062543437	1.94608044733962e-05	1.85132832059418	1
ENSG00000204178.9	TMEM57	1	25430369	1_18	0	0.0332541000704364	4.73613801201611	1.49543294972352e-06	-0.110037477685257	1
ENSG00000117640.17	MTFR1L	1	25818183	1_18	0	0.0366189717531346	5.65462877345782	1.9661092247262e-06	-0.615087213641124	1
ENSG00000158006.13	PAFAH2	1	25905865	1_18	0	0.0600388995354055	10.3263709884156	5.88678051557009e-06	1.36039903544437	1
ENSG00000158008.9	EXTL1	1	26019793	1_18	0	0.0388043375874373	6.19894221390933	2.28399557866228e-06	-0.724445342056819	2
ENSG00000158022.6	TRIM63	1	26067922	1_18	0	0.0371613410489859	5.74971720199553	2.02878142272524e-06	-0.555409608595802	2
ENSG00000197245.5	FAM110D	1	26158522	1_18	0	0.0411276900999021	6.59784174387852	2.5765205432161e-06	-0.632133637622944	2
ENSG00000236782.6	RP11-96L14.7	1	26172079	1_18	0	0.0619053473053717	10.5682397484955	6.2119538164136e-06	1.53082722800377	1
ENSG00000142675.17	CNKSR1	1	26170849	1_18	0	0.0348781285851704	5.27829971012531	1.74801283731953e-06	0.764679040508906	1
ENSG00000130695.14	CEP85	1	26233678	1_18	0	0.0731896126753249	12.208289213783	8.48401943623241e-06	-1.41465705691032	1
ENSG00000169442.8	CD52	1	26317723	1_18	0	0.0459548369071927	7.74125392346681	3.37784672620144e-06	1.30689395770429	1
ENSG00000158062.20	UBXN11	1	26317723	1_18	0	0.0603808623310892	10.6215165596957	6.08952248559952e-06	-1.68567815107573	2
ENSG00000117682.16	DHDDS	1	26427451	1_18	0	0.0390987919492781	6.24672519935179	2.31906615140592e-06	0.633073590542045	2
ENSG00000060642.10	PIGV	1	26787956	1_18	0	0.117207810602222	16.2445417119604	1.80784592215514e-05	3.10472486377496	1
ENSG00000175793.11	SFN	1	26863833	1_18	0	0.0329504761055528	4.70859161305111	1.47316066993911e-06	-0.561101633843851	1
ENSG00000142751.14	GPN2	1	26890178	1_18	0	0.0906035287634957	14.1739107592131	1.21936072766629e-05	-2.95522531070365	1
ENSG00000090273.13	NUDC	1	26899598	1_18	0	0.0806548095493399	13.2743833986846	1.01658108291633e-05	-2.87721935033404	1
ENSG00000134644.15	PUM1	1	31066204	1_20	0	0.0322080903282436	15.6458392807884	4.78477187961046e-06	1.81861228176842	1
ENSG00000121766.15	ZCCHC17	1	31296178	1_20	0	0.0597802907741385	15.623802715066	8.86833655504681e-06	-3.47517767973872	2
ENSG00000121769.7	FABP3	1	31375861	1_20	0	0.170493488805447	22.8681834473912	3.7020038156713e-05	-3.76063416052785	1
ENSG00000142910.15	TINAGL1	1	31576075	1_20	0	0.0110882275699496	6.0141354799536	6.33188085970428e-07	-0.753995154866172	1
ENSG00000162517.12	PEF1	1	31645212	1_20	0	0.009806544603294	4.69090050518524	4.36786921834002e-07	-0.22670458276454	1
ENSG00000084636.17	COL16A1	1	31708210	1_20	0	0.0108386167004725	5.55535912124076	5.71720011285842e-07	-0.450342941387424	1
ENSG00000121753.12	ADGRB2	1	31764679	1_20	0	0.0140399521625608	7.79928833296996	1.03972383730148e-06	0.729855023542494	1
ENSG00000134668.12	SPOCD1	1	31815803	1_20	0	0.0102730802367789	5.07121479968927	4.94663747271582e-07	0.274739740352648	2
ENSG00000184007.18	PTP4A2	1	31944881	1_20	0	0.0100255306296422	4.8723550970011	4.63813832996048e-07	-0.248792367336338	1
ENSG00000121775.17	TMEM39B	1	32073181	1_21	0	0.0232535234797858	4.66511856048585	1.03002757346553e-06	0.0988476313183117	1
ENSG00000025800.13	KPNA6	1	32108863	1_21	0	0.0477469616432382	11.4024526471415	5.16941519191311e-06	-1.60312708411667	1
ENSG00000084652.15	TXLNA	1	32179560	1_21	0	0.0430902779224771	10.4369225008197	4.2702091875622e-06	1.50994865460589	1
ENSG00000160051.11	IQCC	1	32205429	1_21	0	0.0458232460407174	11.0152897861699	4.79268818323045e-06	-1.56677888479158	1
ENSG00000084623.11	EIF3I	1	32222176	1_21	0	0.0379259074539469	9.23823715974279	3.32676776579519e-06	1.38181198006749	1
ENSG00000160055.19	TMEM234	1	32222176	1_21	0	0.0589769315109922	13.3965118441305	7.50190054423252e-06	-1.76211837649652	2
ENSG00000116478.11	HDAC1	1	32291652	1_21	0	0.0303812686165763	7.16118587222315	2.06579987843714e-06	-0.953241359284909	1
ENSG00000162526.6	TSSK3	1	32366691	1_21	0	0.0231792739271821	4.63530415661048	1.02017684329251e-06	0.108041527649329	1
ENSG00000176261.15	ZBTB8OS	1	32650758	1_21	0	0.0241736015078536	5.02694301158019	1.15383236640108e-06	-0.205113458688167	2
ENSG00000116497.17	S100PBP	1	32815516	1_21	0	0.0867359953439349	17.0675987862046	1.40562408026395e-05	2.05634887975269	2
ENSG00000160097.16	FNDC5	1	32872031	1_21	0	0.0265841860078214	5.91386899904561	1.49276850582538e-06	-0.629387130549197	2
ENSG00000121905.9	HPCA	1	32880447	1_21	0	0.023340616924189	4.6999705160753	1.04160932956092e-06	-0.168307597308325	1
ENSG00000004455.16	AK2	1	33080995	1_21	0	0.0282368081989207	6.47707308199179	1.73656801597632e-06	1.10300715651031	1
ENSG00000116525.13	TRIM62	1	33182762	1_21	0	0.0235417441077357	4.77996529698966	1.06846616784963e-06	0.263927989348722	1
ENSG00000134686.18	PHC2	1	33427363	1_21	0	0.0231354591666645	4.61766619399763	1.01437387413851e-06	0.182589196140896	1
ENSG00000121904.17	CSMD2	1	33794690	1_21	0	0.0265970250280456	5.91837660426611	1.49462780027218e-06	-0.54466957077523	1
ENSG00000273274.1	ZBTB8B	1	32465491	1_21	0	0.0961601422653632	18.0577336793887	1.64875352703247e-05	2.10520467907136	1
ENSG00000188910.7	GJB3	1	34774193	1_22	0	0.0263569323185894	8.71279596769402	2.18046842539917e-06	-1.00357340776528	1
ENSG00000163866.8	SMIM12	1	34732965	1_22	0	0.109172164255906	22.1988459888278	2.30112237279845e-05	-2.29155960403153	1
ENSG00000116819.6	TFAP2E	1	35573174	1_22	0	0.265466150678936	21.9185527139145	5.52482369340116e-05	4.23988844068056	1
ENSG00000126067.11	PSMB2	1	35641909	1_22	0	0.255975545739259	22.8234015822734	5.54723093454937e-05	-4.28515227822419	1
ENSG00000142686.7	C1orf216	1	35718988	1_22	0	0.176004276376673	21.2387248118997	3.54935185977867e-05	4.14534827765337	1
ENSG00000134698.10	AGO4	1	35807900	1_22	0	0.0176068736695434	4.9943985587006	8.34954561218321e-07	0.182564516604658	1
ENSG00000092847.11	AGO1	1	35870261	1_22	0	0.0290430071422504	12.7554840047669	3.51751469884831e-06	-3.09002441255171	1
ENSG00000054116.11	TRAPPC3	1	36159921	1_22	0	0.027227347840012	11.6561115353159	3.01339755059935e-06	2.73775055285535	1
ENSG00000054118.13	THRAP3	1	36224998	1_22	0	0.0309964429384374	9.17398533707287	2.70002196223476e-06	0.140151944022118	1
ENSG00000214193.10	SH3D21	1	36323945	1_22	0	0.0387732811155946	13.0669770008602	4.81066458331303e-06	-1.70102442075969	1
ENSG00000142694.6	EVA1B	1	36330346	1_22	0	0.0775497601237645	18.1767291755945	1.33842361932622e-05	-1.6103493677685	1
ENSG00000196182.10	STK40	1	36386242	1_22	0	0.0251817382849747	7.55709974438162	1.80691722171393e-06	0.00627557426467335	1
ENSG00000181817.5	LSM10	1	36393562	1_22	0	0.0182289534303285	5.24317752166636	9.0751475407244e-07	0.528796359853431	2
ENSG00000163875.15	MEAF6	1	37513172	1_23	0	0.0401021140508848	6.78808787699681	2.58471177035981e-06	-1.13791428429128	1
ENSG00000163879.10	DNALI1	1	37556733	1_23	0	0.0321791901320867	4.72523502800569	1.44376304511091e-06	0.246421642517848	2
ENSG00000116922.14	C1orf109	1	37692275	1_23	0	0.0468227429762891	8.24467679735763	3.66545493272993e-06	-1.31589698631079	1
ENSG00000134690.10	CDCA8	1	37691932	1_23	0	0.0320514436747622	4.68801748129655	1.42670510499703e-06	-0.17745727346945	2
ENSG00000196449.3	YRDC	1	37812907	1_23	0	0.356352337868281	28.3638257184044	9.59713971556798e-05	3.46725936583351	1
ENSG00000188786.9	MTF1	1	37859751	1_23	0	0.400882872472607	29.6879244854388	0.000113004239023458	-3.40021459658637	1
ENSG00000204084.12	INPP5B	1	37945678	1_23	0	0.0607654936548579	10.7056414627283	6.17685095021364e-06	1.79575392734191	1
ENSG00000183431.11	SF3A3	1	37987369	1_23	0	0.0361309861915667	5.80994636095874	1.99319291803437e-06	1.09871809709663	2
ENSG00000183386.9	FHL3	1	37921055	1_23	0	0.0320539260683719	4.68874270019723	1.42703632679827e-06	0.52138528856492	2
ENSG00000185668.7	POU3F1	1	38047752	1_23	0	0.182671692961996	21.3702923317102	3.70662895167613e-05	-2.27053117297403	1
ENSG00000116954.7	RRAGC	1	38859391	1_25	0	0.00529567734625636	4.91703853614534	2.47242157907807e-07	-0.208655340369713	1
ENSG00000158315.10	RHBDL2	1	38941917	1_25	0	0.0053501974524236	4.99852744033268	2.53927237292176e-07	-0.371772429000257	2
ENSG00000168653.10	NDUFS5	1	39026790	1_25	0	0.006033381105647	6.08601565709312	3.48651245505777e-07	-0.744779061498061	2
ENSG00000090621.13	PABPC4	1	39577125	1_25	0	0.00638453998757083	6.63118512258991	4.01992694317781e-07	0.733790443017797	1
ENSG00000163909.7	HEYL	1	39640423	1_25	0	0.0139567826456285	13.8383331033412	1.83386132760913e-06	-1.57455535803555	1
ENSG00000116983.12	HPCAL4	1	39689244	1_25	0	0.0206515159170928	17.41194626618	3.4142604821928e-06	1.88345188812165	2
ENSG00000198754.5	OXCT2	1	39718250	1_25	0	0.00726324847488347	7.81109792812073	5.38691820140796e-07	0.946256620863384	2
ENSG00000084072.16	PPIE	1	39738050	1_25	0	0.00522640780672012	4.77751658024585	2.37084353593229e-07	0.219424578128703	1
ENSG00000116985.11	BMP8B	1	39789001	1_25	0	0.00638954338648456	6.66347464101126	4.04266700122306e-07	0.692773769521593	1
ENSG00000043514.15	TRIT1	1	39883738	1_25	0	0.00514231224308559	4.63727433299814	2.26422003618782e-07	0.0784542355362938	1
ENSG00000131236.16	CAP1	1	40039889	1_25	0	0.00624424786162681	6.33881789282448	3.75825120800917e-07	0.578368848124963	2
ENSG00000131238.16	PPT1	1	40097347	1_25	0	0.0053808649751167	5.06182838255357	2.58616903603697e-07	0.305036068630408	1
ENSG00000084073.8	ZMPSTE24	1	40256236	1_25	0	0.00515230246384535	4.66667232564867	2.283000752141e-07	0.0887661970642778	2
ENSG00000187801.14	ZFP69B	1	40449693	1_25	0	0.00617611016204422	6.4407475688271	3.77701499373276e-07	0.692860725869596	1
ENSG00000187815.9	ZFP69	1	40473715	1_25	0	0.0142878088006013	13.7088244695508	1.85978714846414e-06	-1.76250286700587	2
ENSG00000164002.11	EXO5	1	40508257	1_25	0	0.00657881676532768	6.9568059476851	4.34565331678935e-07	0.688471305346407	2
ENSG00000117010.15	ZNF684	1	40531781	1_25	0	0.00778794153610296	8.41436701996985	6.22216510139179e-07	-1.01940115147451	1
ENSG00000117013.14	KCNQ4	1	40796346	1_25	0	0.0110434050402336	11.7440352094161	1.23145272056388e-06	-1.57220742527968	1
ENSG00000171790.15	SLFNL1	1	41023485	1_25	0	0.00639608144272463	6.58385838602673	3.99845177884051e-07	0.620337787701421	1
ENSG00000010803.16	SCMH1	1	41243803	1_25	0	0.00887080215063108	10.2610243953788	8.64273127805354e-07	-1.49022192032111	1
ENSG00000204060.6	FOXO6	1	41272965	1_25	0	0.0556991049614969	24.4135668903195	1.29115044409164e-05	1.73505534292125	1
ENSG00000127124.14	HIVEP3	1	42035651	1_26	0	0.0324180908505043	4.62601985914649	1.42394208084134e-06	0.238154633470906	1
ENSG00000198815.8	FOXJ3	1	42335341	1_26	0	0.051142049521296	8.90775736948616	4.32557557600743e-06	1.13273374883444	1
ENSG00000186409.14	CCDC30	1	42463059	1_26	0	0.0324206121551954	4.62674343989922	1.4242755711898e-06	-0.147373322387208	2
ENSG00000117385.15	P3H1	1	42766833	1_26	0	0.0337156778652503	4.99338040029648	1.59854160765539e-06	0.29428932093238	1
ENSG00000164008.14	C1orf50	1	42767127	1_26	0	0.0341049882526222	5.10090535360166	1.65181941512678e-06	0.592043155708627	1
ENSG00000274386.5	TMEM269	1	42785692	1_26	0	0.0331026845998393	4.82158629597939	1.51548121334162e-06	-0.000930670079133312	1
ENSG00000164010.13	ERMAP	1	42832396	1_26	0	0.0338575061984243	5.03269046769756	1.6179033850322e-06	0.361245472849265	2
ENSG00000117394.20	SLC2A1	1	42959411	1_26	0	0.315488156144297	26.864080695142	8.0473416557682e-05	3.04598934487486	1
ENSG00000243710.7	CFAP57	1	43172514	1_26	0	0.0331658359024822	4.83944431300968	1.52399604953075e-06	-0.224217639643527	1
ENSG00000179178.10	TMEM125	1	43269525	1_26	0	0.0597523597846641	10.3780124739838	5.88798434451102e-06	1.2195872990749	1
ENSG00000066056.13	TIE1	1	43301467	1_27	0	0.0729413337579219	17.8309643318853	1.23494020068521e-05	2.87160622719365	2
ENSG00000117400.16	MPL	1	43337551	1_27	0	0.102771613557941	22.6802091198533	2.21318453358291e-05	3.50199870645541	1
ENSG00000117399.13	CDC20	1	43359194	1_27	0	0.0364647510400539	12.4782352575087	4.32039862211851e-06	2.49172791644628	1
ENSG00000159479.16	MED8	1	43390239	1_27	0	0.0910444227936916	21.4394720587109	1.85338152888093e-05	-3.43104163705271	1
ENSG00000198198.15	SZT2	1	43389819	1_27	0	0.0227187293229977	5.16924709207658	1.11508693185002e-06	-0.7793178926352	1
ENSG00000126091.19	ST3GAL3	1	43705540	1_27	0	0.0780801888801772	25.3672569510302	1.88066637622099e-05	-4.17882000762841	1
ENSG00000117408.10	IPO13	1	43947230	1_27	0	0.0263218326074098	5.73590275290628	1.43355810131583e-06	-0.117925035933132	1
ENSG00000117410.13	ATP6V0B	1	43974045	1_27	0	0.0238906380156375	6.53830761418868	1.48316850344165e-06	-1.43560388599326	1
ENSG00000159214.12	CCDC24	1	43991070	1_27	0	0.0485576341398338	20.5335753863664	9.46715510353288e-06	3.87994310277898	2
ENSG00000196517.11	SLC6A9	1	44030807	1_27	0	0.0333736022961152	10.0585187415311	3.18738491205568e-06	1.91184176360257	1
ENSG00000178028.13	DMAP1	1	44213884	1_27	0	0.246978325969032	27.3860847819664	6.4222349211873e-05	3.482595959337	1
ENSG00000126106.13	TMEM53	1	44673580	1_28	0	0.0395556989657043	5.84445659910216	2.19508123827085e-06	-0.822073732536716	1
ENSG00000198520.10	C1orf228	1	44680736	1_28	0	0.0482675460135483	7.71603457674904	3.53628111030749e-06	-1.13930953823067	1
ENSG00000142945.12	KIF2C	1	44738931	1_28	0	0.118169536201142	16.261330392608	1.82456357935778e-05	-2.20659423306901	3
ENSG00000142937.11	RPS8	1	44775441	1_28	0	0.0467488686361175	7.41496344619358	3.29137613786548e-06	-1.3463844350574	1
ENSG00000142959.4	BEST4	1	44787956	1_28	0	0.0463777505290284	7.33993404002919	3.23220750306688e-06	1.34173217356171	1
ENSG00000117425.13	PTCH2	1	44842737	1_28	0	0.0941817907198634	14.0692042153566	1.25815420631396e-05	-2.08063248801166	1
ENSG00000070785.16	EIF2B3	1	44987466	1_28	0	0.0616093009395785	10.021353457019	5.86232724658054e-06	1.63016475535333	1
ENSG00000126107.14	HECTD3	1	45010991	1_28	0	0.0590246626610648	9.61553697028959	5.38895370189654e-06	-1.54358024556775	2
ENSG00000132781.17	MUTYH	1	45384647	1_28	0	0.0434204309649522	6.72001801826241	2.770524302068e-06	0.780138103642189	1
ENSG00000070759.16	TESK2	1	45607817	1_28	0	0.0581279165516811	9.47058803357277	5.22707942527267e-06	-1.31863876511572	1
ENSG00000280670.2	CCDC163	1	45499635	1_28	0	0.0441355443671924	6.87364177763475	2.88053249815782e-06	-0.956876593054609	2
ENSG00000117450.13	PRDX1	1	45540800	1_28	0	0.0347891248213379	4.64047230289634	1.53286209551475e-06	-0.12857393377457	1
ENSG00000117448.13	AKR1A1	1	45550079	1_28	0	0.0564244160292209	9.18932003634505	4.92320416981322e-06	1.1993859234283	2
ENSG00000132780.16	NASP	1	45583288	1_28	0	0.0609144355922908	9.91396990778647	5.73409940762043e-06	1.0129099459151	1
ENSG00000159588.14	CCDC17	1	45624129	1_28	0	0.0503258758649525	8.10945730966927	3.87507873201682e-06	1.10338786898606	2
ENSG00000159592.10	GPBP1L1	1	45687876	1_28	0	0.0347969552299127	4.64257464514766	1.5339017269482e-06	0.130301381622268	2
ENSG00000159596.6	TMEM69	1	45687531	1_28	0	0.0351864698492035	4.74684685053933	1.58590918537466e-06	-0.28614163733531	2
ENSG00000197429.10	IPP	1	45750903	1_28	0	0.0406077192733773	6.09079698712169	2.34844351586785e-06	0.848437826971284	1
ENSG00000086015.20	MAST2	1	45786746	1_28	0	0.057106386992778	9.30303537107322	5.04436789635209e-06	1.3095036194878	1
ENSG00000117461.14	PIK3R3	1	46132597	1_28	0	0.0393460686951787	5.79451631369345	2.16479079486808e-06	0.761901435731882	1
ENSG00000085998.13	POMGNT1	1	46256717	1_28	0	0.0347067248854965	4.61825978805767	1.52191146730729e-06	-0.202255649856589	1
ENSG00000171357.5	LURAP1	1	46201118	1_28	0	0.0372582649292582	5.28308143862367	1.86899151031246e-06	-0.300178508162531	1
ENSG00000085999.11	RAD54L	1	46263241	1_28	0	0.0602530203261816	9.81047284458943	5.61262670877247e-06	-1.00448537009124	1
ENSG00000173660.11	UQCRH	1	46309111	1_28	0	0.0529945750800915	8.59705372740162	4.32591968347638e-06	1.14531526780609	1
ENSG00000117481.10	NSUN4	1	46340570	1_28	0	0.0519726352715708	8.41320247438772	4.15177181172478e-06	-0.864298330447474	1
ENSG00000117480.15	FAAH	1	46392997	1_28	0	0.0922996107919132	13.8753306512626	1.21601969152532e-05	-1.72320066973601	3
ENSG00000186118.8	TEX38	1	46668649	1_29	0	0.0396959014287968	5.29394867161282	1.9953670278343e-06	-0.51594222698465	1
ENSG00000123472.12	ATPAF1	1	46673431	1_29	0	0.038117908781122	4.91332543152893	1.77828757297885e-06	0.378445423364562	1
ENSG00000142973.13	CYP4B1	1	46814117	1_29	0	0.0658408307145956	10.0676306376557	6.29390193994346e-06	-1.4207024131149	1
ENSG00000187048.12	CYP4A11	1	46989650	1_29	0	0.0469091989647761	6.8634849197602	3.05703279299618e-06	-0.982776948053765	1
ENSG00000162365.11	CYP4A22	1	47137271	1_29	0	0.0413993141685617	5.68847463889195	2.23607501771191e-06	0.785751847684866	1
ENSG00000162366.7	PDZK1IP1	1	47190144	1_29	0	0.0370949554047336	4.65820682789671	1.64070694987423e-06	0.0730018844790279	1
ENSG00000123473.15	STIL	1	47314279	1_29	0	0.0401429686262396	5.39908124656136	2.05791174434789e-06	-0.676589930336713	1
ENSG00000162368.13	CMPK1	1	47333764	1_29	0	0.105342185331102	14.564591304228	1.45679359315762e-05	-1.93586693345344	1
ENSG00000186564.5	FOXD2	1	47435628	1_29	0	0.0391624813929201	5.16697596397352	1.92133918273019e-06	-0.580635525531119	1
ENSG00000282881.1	RP11-49P4.7	1	46543211	1_29	0	0.0885408237270756	12.8926733269426	1.08388681556011e-05	1.4902126370139	1
ENSG00000269113.3	TRABD2B	1	47997102	1_30	0	0.0413470939844508	6.04662381484421	2.37386128829813e-06	-0.682981320985534	1
ENSG00000132122.11	SPATA6	1	48472277	1_30	0	0.0450821082799042	6.85958898349205	2.93629515666293e-06	0.784766796012156	1
ENSG00000162373.12	BEND5	1	48777294	1_31	0	0.0235116033114706	6.30739594294337	1.40808780397333e-06	1.353828552932	1
ENSG00000123091.4	RNF11	1	51235789	1_32	0	0.0282345347475688	6.76515640310833	1.81365999673655e-06	-0.687787917356425	2
ENSG00000085831.15	TTC39A	1	51344853	1_33	0	0.0208455181764203	4.94161746283491	9.78090892748069e-07	0.228983012522787	1
ENSG00000085832.16	EPS15	1	51534159	1_33	0	0.0295200345425822	8.17005251494307	2.29001910837492e-06	0.962148663329979	1
ENSG00000117859.18	OSBPL9	1	51577431	1_33	0	0.0336933078633966	9.31746134901939	2.98083987293539e-06	1.10859706225191	2
ENSG00000078618.21	NRDC	1	51826904	1_33	0	0.0240752258438571	6.2958471128129	1.43920261607101e-06	-0.629415266832554	1
ENSG00000198841.3	KTI12	1	52034079	1_33	0	0.0206891950145033	4.84084536387944	9.50959890696328e-07	-0.61138351142729	2
ENSG00000154222.14	CC2D1B	1	52352516	1_33	0	0.0279295477513799	7.6110832396012	2.01840248371759e-06	-0.930542883174812	1
ENSG00000116157.5	GPX7	1	52601914	1_33	0	0.0202203854383355	4.66268219635429	8.95205294315772e-07	-0.327957393406482	1
ENSG00000182183.14	FAM159A	1	52633013	1_33	0	0.0240723015823217	6.23917580889997	1.42607457126955e-06	0.54976522311578	1
ENSG00000162377.5	COA7	1	52690195	1_33	0	0.0201255457897399	4.62274015429721	8.83373864385744e-07	-0.0908682718497831	2
ENSG00000162378.12	ZYG11B	1	52749370	1_33	0	0.0203630977607574	4.76541998237157	9.21387730227493e-07	-0.326532393377036	1
ENSG00000121310.16	ECHDC2	1	52926925	1_33	0	0.0204066166577488	4.73216208517817	9.16912755982492e-07	-0.0760773372831772	2
ENSG00000116171.17	SCP2	1	52926925	1_33	0	0.0284396786477461	7.75703350775038	2.09468030365388e-06	-0.855105881310391	2
ENSG00000174348.13	PODN	1	53130057	1_33	0	0.0272076437145469	7.45407599960564	1.9256712434572e-06	0.957316684146891	1
ENSG00000162383.11	SLC1A7	1	53121507	1_33	0	0.0298160738821029	8.26807233228179	2.34073430488506e-06	1.03160120781342	3
ENSG00000157184.6	CPT2	1	53196294	1_33	0	0.0695437096498844	16.9734518872713	1.12079303614261e-05	2.7099047245819	2
ENSG00000157193.15	LRP8	1	53319335	1_33	0	0.0493019699953124	13.081416088429	6.12373557689971e-06	-1.52361556613567	1
ENSG00000174332.5	GLIS1	1	53737935	1_33	0	0.0300439455554543	8.33791967307669	2.37854882074923e-06	1.0069312178821	1
ENSG00000162398.11	LEXM	1	54622897	1_34	0	0.0185825620387813	5.11904111936403	9.03215966688074e-07	-0.335740945073933	2
ENSG00000058799.14	YIPF1	1	53889688	1_34	0	0.0200911628646829	5.8455497125532	1.11513598158441e-06	-0.508363310044123	2
ENSG00000116209.11	TMEM59	1	54053622	1_34	0	0.0211528207907533	6.32507687227695	1.27037370218778e-06	0.764261448612247	1
ENSG00000116221.15	MRPL37	1	54202730	1_34	0	0.18310549461126	26.9087683737338	4.67834875562806e-05	2.87683033269391	2
ENSG00000215883.10	CYB5RL	1	54154524	1_34	0	0.018443878839255	5.04934139111034	8.84268983798348e-07	0.36656025506595	1
ENSG00000157216.15	SSBP3	1	54413895	1_34	0	0.0216174410204563	6.52747820845788	1.33982201697385e-06	-0.804355723758332	1
ENSG00000162390.17	ACOT11	1	54542139	1_34	0	0.0256287499189791	8.11451094647658	1.97463654609912e-06	-0.930989934349873	2
ENSG00000162391.11	FAM151A	1	54623108	1_34	0	0.0302576107291507	9.665314097628	2.7768217355153e-06	1.12255336075923	2
ENSG00000184313.19	MROH7	1	54571936	1_34	0	0.0179531467318486	4.79845893744671	8.17974490502394e-07	0.210042264545681	3
ENSG00000243725.6	TTC4	1	54710442	1_34	0	0.102894888702832	21.2521436234091	2.07631834332904e-05	-2.11962366821922	1
ENSG00000162396.5	PARS2	1	54764560	1_34	0	0.0420581218020206	12.7513442381231	5.09217407381905e-06	1.37709212227127	1
ENSG00000116133.11	DHCR24	1	54886292	1_34	0	0.020850594841475	6.19104449680989	1.22568754105211e-06	0.599675012058397	1
ENSG00000162399.6	BSND	1	54999374	1_34	0	0.0176311961464093	4.63013942571537	7.751276742818e-07	0.031188316728883	1
ENSG00000162409.10	PRKAA2	1	56644431	1_36	0	0.0261238407637913	4.93897187792263	1.22509841504486e-06	-0.351374189596945	1
ENSG00000173406.15	DAB1	1	58546313	1_37	0	0.035157090825743	4.61987455087286	1.54219933143979e-06	0.00889569497598258	2
ENSG00000162600.11	OMA1	1	58546315	1_37	0	0.0374795730018921	5.2194722166346	1.85745636999092e-06	0.491036175497937	1
ENSG00000134716.9	CYP2J2	1	59926822	1_38	0	0.0219209715169142	5.38908633139686	1.12168867594089e-06	-0.479775718709449	2
ENSG00000162599.15	NFIA	1	60864880	1_38	0	0.0212546368773242	5.10154269889188	1.02956225506667e-06	-0.272156495449062	1
ENSG00000162604.12	TM2D1	1	61723869	1_39	0	0.0397863088902359	5.92073564923317	2.23669474731596e-06	-0.613348609551096	1
ENSG00000132849.19	PATJ	1	61742713	1_39	0	0.0481705651628602	7.71880628442821	3.53044361935798e-06	-1.01251422825307	1
ENSG00000240563.1	L1TD1	1	62194418	1_39	0	0.0346235066454944	4.61750465335388	1.51801404366774e-06	0.0872326940539667	2
ENSG00000132854.18	KANK4	1	62274393	1_39	0	0.03476009998659	4.65438522145175	1.5361751616416e-06	0.102121685427875	1
ENSG00000116641.17	DOCK7	1	62693051	1_39	0	0.0448030124126864	7.03660034742525	2.99341890948183e-06	0.871689080435038	1
ENSG00000125703.14	ATG4C	1	62784304	1_39	0	0.0615980078681007	10.0414027765512	5.87297904666599e-06	1.26461505140491	2
ENSG00000088035.15	ALG6	1	63366969	1_40	0	0.029154966199841	5.95373854123141	1.64816124434847e-06	-0.549830936531378	3
ENSG00000203965.12	EFCAB7	1	63523814	1_40	0	0.029928702731451	6.00706134507186	1.70705438088689e-06	0.229441988797293	1
ENSG00000162437.14	RAVER2	1	64746160	1_41	0	0.139244794152286	20.5403553079029	2.71571578140845e-05	3.25107264509751	2
ENSG00000162434.11	JAK1	1	64966741	1_41	0	0.0246563527425021	6.8662680424869	1.6074852055691e-06	0.667145796882811	1
ENSG00000162433.14	AK4	1	65147235	1_41	0	0.0297818203615032	8.8899563840425	2.51390155577539e-06	1.12939260460591	2
ENSG00000116675.15	DNAJC6	1	65295195	1_41	0	0.0273396285165485	7.95858969849063	2.06598004018652e-06	-0.932693803257429	1
ENSG00000213625.8	LEPROT	1	65372683	1_41	0	0.0193888314234024	4.84430455295644	8.91826699528031e-07	0.201926757976707	2
ENSG00000184588.17	PDE4B	1	65792155	1_41	0	0.0192148898460172	4.70360123689958	8.58155107831669e-07	0.357712457424432	1
ENSG00000118473.21	SGIP1	1	66532984	1_42	0	0.0429850949852963	9.63941469500876	3.93428622142096e-06	-1.30104554617863	1
ENSG00000152760.9	TCTEX1D1	1	66762015	1_42	0	0.0275158158190464	5.36849782039182	1.40259592140805e-06	-0.623507463474354	1
ENSG00000116704.7	SLC35D1	1	67049020	1_42	0	0.132574764891542	19.9936247226364	2.51680633598553e-05	-2.3373134473755	1
ENSG00000172380.5	GNG12	1	67833608	1_42	0	0.261585263995207	17.3971762473385	4.32105142656639e-05	3.46969324581287	1
ENSG00000162595.5	DIRAS3	1	68018217	1_43	0	0.137383178693663	16.9995841994544	2.21752873563077e-05	2.00465414548366	1
ENSG00000116729.13	WLS	1	68232448	1_43	0	0.0391017559653746	5.00374850879076	1.85775796257851e-06	-0.341936283098425	1
ENSG00000033122.18	LRRC7	1	69568369	1_44	0	0.0330305424697815	4.87236547212255	1.52810416695381e-06	-0.127798914904718	1
ENSG00000118454.12	ANKRD13C	1	70354325	1_44	0	0.0415569443766994	7.0255085596724	2.77216305315645e-06	-0.919767895750472	1
ENSG00000197568.13	HHLA3	1	70355624	1_44	0	0.0606112801066207	10.5844150350164	6.09140834854542e-06	1.72989369196592	2
ENSG00000116761.11	CTH	1	70411075	1_44	0	0.0406220600801545	6.8117647499087	2.62735635810279e-06	-0.783424406861601	2
ENSG00000172260.14	NEGR1	1	72267927	1_46	0	0.0506231620100731	18.37310991055	8.83139557939433e-06	2.63939994515926	2
ENSG00000162620.15	LRRIQ3	1	74198025	1_47	0	0.0180562548979835	4.88930271943684	8.38246986987557e-07	0.336003670034083	1
ENSG00000254685.6	FPGT	1	74198025	1_47	0	0.018402203373216	5.06586034168198	8.85157259613184e-07	0.40740677066634	2
ENSG00000116783.14	TNNI3K	1	74234228	1_47	0	0.0196230166749072	5.6636359079436	1.05525761847149e-06	-0.413622076056837	2
ENSG00000116791.13	CRYZ	1	74708254	1_47	0	0.0181282218764093	4.92631019951702	8.47958034987967e-07	-0.310052766291039	4
ENSG00000137968.16	SLC44A5	1	75610705	1_47	0	0.0175383079604451	4.61858857716182	7.69120461923488e-07	0.0967508300535587	1
ENSG00000117054.13	ACADM	1	75724387	1_47	0	0.017701374642217	4.70466746737388	7.90739298192477e-07	-0.102596747353335	2
ENSG00000137955.15	RABGGTB	1	75786498	1_47	0	0.0325885197564333	10.3970815507591	3.2171660829693e-06	1.41653073509147	2
ENSG00000057468.6	MSH4	1	75795152	1_47	0	0.0175524441331337	4.62608193982433	7.70989240244453e-07	-0.0362582130385089	2
ENSG00000117069.14	ST6GALNAC5	1	76867670	1_48	0	0.0135906443826714	4.65369822077438	6.0053132021891e-07	0.126548534323736	1
ENSG00000142892.14	PIGK	1	77219918	1_48	0	0.0223309126046405	9.28951157343188	1.96968486950098e-06	-1.22816022583916	1
ENSG00000077254.14	USP33	1	77759973	1_48	0	0.0163159392626544	6.26394041813289	9.70414092625593e-07	0.744536409532699	1
ENSG00000162614.18	NEXN	1	77888019	1_48	0	0.0366132338445362	13.7339916382078	4.77454801143781e-06	-1.58473345017944	2
ENSG00000162613.16	FUBP1	1	77979050	1_48	0	0.0148463766123977	5.47762528537896	7.72165137282596e-07	-0.489058021478847	1
ENSG00000137960.5	GIPC2	1	77979050	1_48	0	0.0148463766123977	5.47762528537896	7.72165137282596e-07	0.489058021478847	1
ENSG00000162616.8	DNAJB4	1	77979478	1_48	0	0.0156671820044978	5.91332904666048	8.79671114401272e-07	-0.532300551003418	1
ENSG00000137965.10	IFI44	1	78649621	1_48	0	0.0690189554006847	19.4023650742197	1.27151196350612e-05	-2.26674948433495	1
ENSG00000162618.13	ADGRL4	1	79006491	1_48	0	0.0339820665973526	13.071477936219	4.21766301823448e-06	1.4305236697163	1
ENSG00000117114.19	ADGRL2	1	81278620	1_50	0	0.102376117225947	23.017072039526	2.23741284995592e-05	2.5143218744017	2
ENSG00000203943.8	SAMD13	1	84298566	1_51	0	0.0267008035526672	4.70792034308261	1.19357807993177e-06	0.192280361263543	1
ENSG00000171517.5	LPAR3	1	84893414	1_52	0	0.0495314651432875	11.5663345850693	5.43969215457909e-06	1.53667894114903	1
ENSG00000117133.10	RPF1	1	84479257	1_52	0	0.102782338840685	18.5175108518896	1.80716788665278e-05	2.09728762171411	1
ENSG00000174021.10	GNG5	1	84506136	1_52	0	0.0556167365102698	12.6599089582946	6.68549365519166e-06	1.5155164475945	1
ENSG00000122432.17	SPATA1	1	84506243	1_52	0	0.124498769103921	20.3759963380053	2.40869221153807e-05	2.20538644881499	1
ENSG00000117151.12	CTBS	1	84572649	1_52	0	0.0238577912806225	4.72246511161064	1.06978471830863e-06	0.254411246342323	3
ENSG00000153898.12	MCOLN2	1	84997425	1_52	0	0.0768826591554299	15.7331561671671	1.14852815571836e-05	-2.02293471892912	1
ENSG00000055732.12	MCOLN3	1	85048599	1_52	0	0.0320290898847951	7.47334484967401	2.27277800499705e-06	-0.932357182761253	1
ENSG00000097096.8	SYDE2	1	85200644	1_52	0	0.0240433400691243	4.79470557823311	1.09459671422536e-06	-0.0464306307393355	1
ENSG00000162642.13	C1orf52	1	85259743	1_52	0	0.0241970182407126	4.8541308202896	1.11524613077871e-06	0.349700274451095	1
ENSG00000142867.12	BCL10	1	85276340	1_52	0	0.0312093830576367	7.23083716251217	2.14274831303516e-06	0.904512030882715	2
ENSG00000117174.10	ZNHIT6	1	85708260	1_52	0	0.0327676366094409	7.68669495937418	2.39156485269749e-06	-1.04682202144733	2
ENSG00000122417.15	ODF2L	1	86398245	1_53	0	0.0292695796491341	4.93164467708273	1.37058400916369e-06	0.482937322931646	1
ENSG00000137975.7	CLCA2	1	86424561	1_53	0	0.0305210170109852	5.32301042011714	1.54260137471322e-06	-0.302033075793852	1
ENSG00000016602.9	CLCA4	1	86547045	1_53	0	0.0338682771719184	6.29663846480393	2.02487985697927e-06	-0.2016885768092	2
ENSG00000097033.14	SH3GLB1	1	86704350	1_53	0	0.0328002000073285	5.99674083750378	1.86762280770845e-06	0.563097780220086	2
ENSG00000065243.19	PKN2	1	88684130	1_54	0	0.0315335390227951	4.71674985781658	1.41225446459506e-06	0.187350486444304	1
ENSG00000137944.17	KYAT3	1	88975121	1_54	0	0.0480658144306135	8.67257363713282	3.95805384718905e-06	-1.21516087414557	2
ENSG00000117226.11	GBP3	1	89015900	1_54	0	0.0341004608220303	5.44921343790376	1.76437730824853e-06	-0.445848198206892	2
ENSG00000117228.9	GBP1	1	89064901	1_54	0	0.0384344205060214	6.57060213300717	2.39785492848097e-06	0.664858046115477	1
ENSG00000162645.12	GBP2	1	89150019	1_54	0	0.0319539525827305	4.84065391384458	1.46867606327882e-06	-0.231427360467283	1
ENSG00000171488.14	LRRC8C	1	89755882	1_55	0	0.0234271503769424	5.50018030553977	1.2234713070717e-06	0.40471367534268	1
ENSG00000122482.20	ZNF644	1	91022402	1_55	0	0.0217511844188936	4.80838540054833	9.93069348111836e-07	-0.167206527965415	1
ENSG00000162669.15	HFM1	1	91404433	1_55	0	0.0327226522606832	8.6213848560319	2.67869289816985e-06	0.947286685567847	1
ENSG00000097046.12	CDC7	1	91500849	1_56	0	0.0368942785648241	5.34650372584693	1.87295047199212e-06	-0.434600518984779	2
ENSG00000284413.1	BTBD8	1	92080411	1_56	0	0.0344251052133059	4.66483709326904	1.52478690953796e-06	0.223846220718612	1
ENSG00000122484.8	RPAP2	1	92299545	1_56	0	0.0485751694910497	10.4839508677786	4.83544778991419e-06	-2.1918099781874	1
ENSG00000162676.11	GFI1	1	92487304	1_56	0	0.409382692656152	18.6865323091724	7.26366139988908e-05	-3.94828939838327	1
ENSG00000067208.14	EVI5	1	92789287	1_56	0	0.0389494336110464	8.73998767738599	3.23228289372861e-06	-2.17537784941137	2
ENSG00000122406.12	RPL5	1	92831623	1_56	0	0.0347976404734214	5.42987217844441	1.79405932397256e-06	1.02843052590042	1
ENSG00000154511.11	FAM69A	1	92961849	1_56	0	0.0422248689076582	6.17128572575609	2.47423736456971e-06	-0.0158124458500955	1
ENSG00000143033.17	MTF2	1	93079600	1_57	0	0.0437988751362204	6.06645469765581	2.52287255570904e-06	0.666596299169461	1
ENSG00000117500.12	TMED5	1	93180650	1_57	0	0.0386622785811055	4.89481983021252	1.79689025503709e-06	-0.32106582454298	2
ENSG00000122483.17	CCDC18	1	93179625	1_57	0	0.0414017954017176	5.53750197827291	2.17685983346685e-06	-0.53355697598934	2
ENSG00000117505.12	DR1	1	93346012	1_57	0	0.0570786104393971	8.56320651543572	4.64095338694869e-06	1.12101595793857	1
ENSG00000137936.16	BCAR3	1	93847526	1_57	0	0.0386876145533751	4.90096947973189	1.80032680234834e-06	0.459514906524917	1
ENSG00000067334.13	DNTTIP2	1	93879581	1_57	0	0.0543613171231413	8.10224733979247	4.18208508563196e-06	-1.03427082930464	2
ENSG00000023909.9	GCLM	1	93909753	1_57	0	0.0392550475501906	5.03759508442265	1.8776565694147e-06	0.375275605940247	1
ENSG00000143036.16	SLC44A3	1	94820196	1_58	0	0.041076629611604	11.6443443465313	4.54158282337721e-06	-1.21994010485178	2
ENSG00000117519.15	CNN3	1	94901302	1_58	0	0.0207593802773831	5.37731640115278	1.05993045864277e-06	0.767786503277427	1
ENSG00000172339.9	ALG14	1	95073027	1_58	0	0.142315988823531	23.8142041628378	3.21800833046555e-05	2.96372243951321	1
ENSG00000122481.16	RWDD3	1	95231973	1_58	0	0.0568281205980749	13.7775701318352	7.43418425150844e-06	1.35186542307695	1
ENSG00000117569.18	PTBP2	1	96744557	1_59	0	0.00796709640467586	10.8209093976144	8.18580189113513e-07	2.79623816440291	1
ENSG00000188641.12	DPYD	1	97921165	1_60	0	0.00902360687081294	17.9771402330751	1.54027465508977e-06	-4.06020043349864	2
ENSG00000162627.16	SNX7	1	98661649	1_60	0	0.143808390797577	28.1945708333959	3.84987928063481e-05	2.82506032916867	1
ENSG00000117600.12	PLPPR4	1	99263142	1_60	0	0.00902383492887326	4.66776585820815	3.99942541551309e-07	-0.0181554416170738	1
ENSG00000099260.10	PALMD	1	99651294	1_61	0	0.0445402907132726	5.1447775623033	2.17579035188772e-06	0.461470855082421	1
ENSG00000156869.12	FRRS1	1	99766518	1_61	0	0.0423056381099546	4.66086108462342	1.87224123442193e-06	0.0731437090061989	1
ENSG00000162688.16	AGL	1	99851033	1_61	0	0.0421292591490267	4.62160360024768	1.84873180044161e-06	-0.0421429798228478	1
ENSG00000117620.14	SLC35A3	1	99969054	1_61	0	0.0894210999918524	11.756059978221	9.98157783876179e-06	-1.70864992622327	2
ENSG00000156876.9	SASS6	1	100132743	1_61	0	0.139484957211382	16.0652794110373	2.12771303218579e-05	2.06357890908517	1
ENSG00000122435.9	TRMT13	1	100133310	1_61	0	0.0683605419416418	9.19302841585422	5.96707499755699e-06	-1.41947152517016	1
ENSG00000122477.12	LRRC39	1	100178174	1_61	0	0.0468639500689307	5.62331039500806	2.50223644176453e-06	-0.382960393719822	1
ENSG00000137992.14	DBT	1	100250235	1_61	0	0.0546702810354958	7.07610794374186	3.67318796332889e-06	0.57020056525842	1
ENSG00000137996.12	RTCA	1	100250661	1_61	0	0.0421718036613434	4.63108708360102	1.85439616426637e-06	0.00662740230285595	1
ENSG00000079335.18	CDC14A	1	100342807	1_61	0	0.0574234540072031	7.54063355414489	4.11144556563561e-06	0.91882849058996	2
ENSG00000162692.10	VCAM1	1	100717840	1_62	0	0.0328770981582616	4.62435546426456	1.44358408360697e-06	0.0525713878793761	1
ENSG00000162694.13	EXTL2	1	100896815	1_62	0	0.040775699168958	6.64265726071409	2.57182052588705e-06	0.416220821200009	1
ENSG00000162695.11	SLC30A7	1	100895622	1_62	0	0.143240245345749	18.6547032514376	2.53717718774385e-05	1.86578168561671	1
ENSG00000170989.8	S1PR1	1	101236803	1_62	0	0.0330293470285782	4.66760617851684	1.46383319340444e-06	0.285732028357446	2
ENSG00000240038.6	AMY2B	1	103555063	1_65	0	0.0201260585652198	5.68479854469022	1.08635359997258e-06	-0.862621372867287	1
ENSG00000162631.18	NTNG1	1	107148301	1_66	0	0.0231193151740593	5.32603646637353	1.16916686316321e-06	-0.297455507016982	1
ENSG00000134215.15	VAV3	1	107965542	1_67	0	0.0321655799040723	5.46893024323182	1.67028725126256e-06	0.585174845968587	1
ENSG00000085491.15	SLC25A24	1	108200420	1_67	0	0.0796881465518573	14.0309647349804	1.06164337916126e-05	1.92155906652189	1
ENSG00000116266.10	STXBP3	1	108746865	1_67	0	0.0631070785887139	11.8115810373744	7.07755913312586e-06	1.56066264607403	1
ENSG00000121940.15	CLCC1	1	108967345	1_67	0	0.0311532715600229	5.16977961972708	1.52923098044807e-06	0.315343153406097	1
ENSG00000215717.5	TMEM167B	1	109089398	1_67	0	0.0357575071620284	6.46021829526067	2.19336962305637e-06	0.660138088114515	1
ENSG00000031698.12	SARS	1	109213564	1_67	0	0.0306148473654418	5.00673547657873	1.45540593644581e-06	0.325599971427187	1
ENSG00000221986.6	MYBPHL	1	109306632	1_67	0	0.0309705963977766	5.11477631388961	1.5040892618772e-06	-0.400782871021429	1
ENSG00000143106.12	PSMA5	1	109427531	1_67	0	0.0494610631674054	9.50870211372925	4.46562331118331e-06	-1.24238871076795	1
ENSG00000162650.16	ATXN7L2	1	109483259	1_67	0	0.0293834172929413	4.62293495268626	1.28978547667924e-06	0.0864776453288915	1
ENSG00000174151.14	CYB561D1	1	109494012	1_67	0	0.0362659840435837	6.59255013398679	2.27012778409854e-06	-0.924836551116725	1
ENSG00000181754.6	AMIGO1	1	109509517	1_67	0	0.114141872210278	17.4873792157867	1.89525266691448e-05	-1.96734196777235	2
ENSG00000156097.12	GPR61	1	109539929	1_67	0	0.154617076020481	20.458052662981	3.00344127672681e-05	-2.26336990202618	1
ENSG00000065135.10	GNAI3	1	109548660	1_67	0	0.0327186303142631	5.62846352792176	1.74856736177467e-06	-0.437923825239637	2
ENSG00000168765.16	GSTM4	1	109657738	1_67	0	0.0350108146249597	6.26249049441866	2.08183685401037e-06	0.765140162202557	1
ENSG00000213366.12	GSTM2	1	109635226	1_67	0	0.0303823020119678	4.93543955565801	1.42378335272046e-06	0.282117538433196	1
ENSG00000134184.12	GSTM1	1	109704237	1_67	0	0.0293826513597274	4.62269131604998	1.28968388388629e-06	0.000725196707737263	1
ENSG00000134201.10	GSTM5	1	109704237	1_67	0	0.0373786124368312	6.87585311357888	2.44032215485524e-06	-0.814194311993767	3
ENSG00000134202.10	GSTM3	1	109724132	1_67	0	0.0301239744316572	4.85560464594597	1.3888424600231e-06	0.316914648468606	2
ENSG00000179902.12	C1orf194	1	109113015	1_67	0	0.030373996826856	4.93288352479629	1.42265698673933e-06	0.248198894034575	2
ENSG00000168710.17	AHCYL1	1	109984850	1_69	0	0.0185912877629573	15.6092649394143	2.75542961561074e-06	-1.69905233830182	1
ENSG00000143093.14	STRIP1	1	109962416	1_69	0	0.00584027617823335	4.86836569529354	2.6996904799893e-07	0.312396035173942	1
ENSG00000197106.6	SLC6A17	1	110150641	1_69	0	0.00647297123537172	5.82060231672273	3.57741234819159e-07	-0.589644393062206	2
ENSG00000134248.13	LAMTOR5	1	110407655	1_69	0	0.134773381136899	34.3604095151601	4.39703428436412e-05	-3.23218742187373	2
ENSG00000143125.5	PROK1	1	110451117	1_69	0	0.00978872310675127	9.65243964122084	8.97140649770603e-07	-1.47456092946658	1
ENSG00000177301.14	KCNA2	1	110630068	1_69	0	0.0154301402523723	13.8763026837034	2.03301711572489e-06	1.75112550983379	1
ENSG00000177272.8	KCNA3	1	110675350	1_69	0	0.0059700022118937	5.0717494353961	2.87494591119138e-07	-0.605886897444842	1
ENSG00000143119.12	CD53	1	110873219	1_69	0	0.00872978710925498	8.59123413796707	7.12125610344065e-07	1.42813643771445	1
ENSG00000121931.15	LRIF1	1	110964484	1_69	0	0.0160430363104205	14.2383002713107	2.16891289476925e-06	-1.81049277279264	1
ENSG00000156171.14	DRAM2	1	111139496	1_69	0	0.0861364645921309	30.0287855961792	2.45596519801931e-05	3.13272963253865	1
ENSG00000134255.13	CEPT1	1	111129085	1_69	0	0.0078609997434288	7.61990504025665	5.68754358859923e-07	-0.714590273949895	2
ENSG00000162777.16	DENND2D	1	111195294	1_69	0	0.00666822044633408	6.09577348318775	3.85954550758785e-07	-0.693484300218378	2
ENSG00000156150.6	ALX3	1	110070303	1_69	0	0.0739254782379922	28.5692565742958	2.00535136933736e-05	2.61799154904302	1
ENSG00000064886.13	CHI3L2	1	111200918	1_69	0	0.00596968741084558	5.07124377084909	2.87450769062904e-07	0.383284703147523	1
ENSG00000173947.13	PIFO	1	111346062	1_69	0	0.00976480184464334	9.62980073595106	8.92849237451933e-07	-1.11243886943855	1
ENSG00000085465.12	OVGP1	1	111417361	1_69	0	0.00580110417516433	4.80607098685742	2.64727002677555e-07	-0.202668372977027	1
ENSG00000116489.12	CAPZA1	1	112620420	1_69	0	0.0554991894297212	25.8497675057778	1.36219938046432e-05	2.77034202277623	1
ENSG00000007341.18	ST7L	1	112628967	1_69	0	0.00721716657580218	6.8283883531221	4.67931561449607e-07	-0.614036916471721	1
ENSG00000155363.18	MOV10	1	112696883	1_69	0	0.00663154562104418	6.04470566867134	3.80616242309751e-07	0.463946282026896	1
ENSG00000184599.13	FAM19A3	1	112720490	1_69	0	0.0139236529231042	12.9219293892089	1.70835431656701e-06	1.48043222707121	1
ENSG00000116793.15	PHTF1	1	113760344	1_70	0	0.0380274584595618	4.71892048468396	1.70387353258982e-06	-0.199720314577285	1
ENSG00000188761.11	BCL2L15	1	113886718	1_70	0	0.0426599847931865	5.79818520918363	2.34860605833621e-06	0.567087461610774	2
ENSG00000116774.11	OLFML3	1	113979663	1_70	0	0.0384393893907907	4.81999109710251	1.75921983556152e-06	-0.36426335041531	1
ENSG00000197323.11	TRIM33	1	114515074	1_71	0	0.0880281003354708	21.386530772266	1.78755357740241e-05	-3.04844591663886	1
ENSG00000175984.14	DENND2C	1	114669904	1_71	0	0.111917178779327	20.703217928177	2.20004723045933e-05	-1.84485964080768	1
ENSG00000213281.4	NRAS	1	114716596	1_71	0	0.0181658840858094	4.91399132437107	8.47594872644732e-07	0.272784804344052	1
ENSG00000009307.15	CSDE1	1	114770430	1_71	1	0.444238506787341	23.1440933193937	9.76233640702855e-05	-4.29099170952497	1
ENSG00000134198.9	TSPAN2	1	115083450	1_71	0	0.0198610386624807	8.37752573966768	1.57984734434253e-06	-1.62313532136048	2
ENSG00000163393.12	SLC22A15	1	115976190	1_72	0	0.0173748641712143	6.0877396426909	1.00432641525163e-06	-0.636511106097087	3
ENSG00000116815.15	CD58	1	116571486	1_72	0	0.0204300069658255	7.5950856450397	1.47332509764905e-06	-0.839569823619216	1
ENSG00000134247.9	PTGFRN	1	116909755	1_72	0	0.0471071220737175	15.411466353081	6.89331193936057e-06	-1.60834791289649	1
ENSG00000134256.12	CD101	1	117002080	1_72	0	0.0242301583779807	9.18480766480389	2.11311783730691e-06	1.12941035941543	1
ENSG00000116830.11	TTF2	1	117060534	1_72	0	0.0150562666287828	4.75633012027235	6.79965195553762e-07	-0.178224754347583	2
ENSG00000134253.9	TRIM45	1	117122142	1_72	0	0.017443441665644	6.12437197498098	1.01435770983389e-06	-0.64961792415159	2
ENSG00000198162.12	MAN1A2	1	117366383	1_72	0	0.165605592983871	27.5004132307658	4.32425818984643e-05	3.00832859647947	2
ENSG00000183508.4	FAM46C	1	117605765	1_72	0	0.0411493920501836	14.1399317245536	5.52469277897876e-06	-1.56227220581936	1
ENSG00000177551.5	NHLH2	1	115844102	1_72	0	0.0211610986014462	7.92253244487721	1.59184080821135e-06	-0.94115528893595	1
ENSG00000116874.11	WARS2	1	119012523	1_73	0	0.0271510585513328	10.1375062150081	2.61345662477625e-06	-1.27498446677275	1
ENSG00000203859.9	HSD3B2	1	119412845	1_73	0	0.0153295932807705	4.85204964145941	7.06241550178327e-07	-0.289747851827891	1
ENSG00000117281.15	CD160	1	145715457	1_73	0	0.0157658806498121	5.11409811542425	7.65569613164015e-07	-0.276129498518817	1
ENSG00000265241.6	RBM8A	1	145927840	1_73	0	0.0262543311194728	9.81602574058936	2.44700041845365e-06	1.25287619097172	1
ENSG00000121851.12	POLR3GL	1	145963899	1_73	0	0.0154788912600965	4.93116115745411	7.24747026550483e-07	0.439151618238223	1
ENSG00000168509.19	HFE2	1	146036954	1_73	0	0.0610448168595961	17.7284979581609	1.02758589324869e-05	-1.93138917103151	1
ENSG00000271425.7	NBPF10	1	146049817	1_73	0	0.0545326129992491	16.6891177475214	8.64145919429238e-06	1.84556689755574	1
ENSG00000131791.7	PRKAB2	1	147172620	1_73	0	0.058422336908844	17.6510231634782	9.79143187339802e-06	-2.67421395036441	1
ENSG00000131778.18	CHD1L	1	147243554	1_73	0	0.0202366385616479	7.3404097668286	1.41044474207353e-06	-0.728320164052593	1
ENSG00000131781.12	FMO5	1	147245910	1_73	0	0.0765966484064361	20.3651691012602	1.48113684022374e-05	3.25750346270595	1
ENSG00000116128.10	BCL9	1	147541592	1_73	0	0.0584687815320115	17.1332174861613	9.51174870524321e-06	1.67517173343513	1
ENSG00000162836.11	ACP6	1	147646379	1_73	0	0.0151261601608471	4.7644644519667	6.8428998253965e-07	0.403904113701982	3
ENSG00000265107.2	GJA5	1	147773393	1_73	0	0.0369113220827102	13.1140136309981	4.59613343332405e-06	-1.63849884071381	2
ENSG00000178796.12	RIIAD1	1	151727751	1_74	0	0.112898074754868	14.9297798884771	1.60043241034107e-05	-1.7912946258014	2
ENSG00000159409.14	CELF3	1	151717266	1_74	0	0.0792335486142445	11.5249920681825	8.67055982180748e-06	1.70122937679202	1
ENSG00000143376.12	SNX27	1	151616339	1_74	0	0.11625726098461	15.2142135793336	1.67944966555402e-05	1.98603633749607	1
ENSG00000143450.16	OAZ3	1	151762965	1_74	0	0.0381558129463131	4.61750477828227	1.67288258985971e-06	-0.137200220511835	2
ENSG00000143436.10	MRPL9	1	151762965	1_74	0	0.0390345950679291	4.83113668816996	1.7905910133171e-06	-0.106659757336368	1
ENSG00000182134.15	TDRKH	1	151789148	1_74	0	0.0381767324496649	4.6226461891133	1.67566348365181e-06	0.158921840888134	2
ENSG00000213171.2	LINGO4	1	151805451	1_74	0	0.0763522526903954	11.1715514444391	8.09902503683669e-06	-1.40800027842043	2
ENSG00000143365.17	RORC	1	151831413	1_74	0	0.078253795687478	11.4062225032729	8.47509642546413e-06	-1.46346230086405	1
ENSG00000196407.11	THEM5	1	151853515	1_74	0	0.0437927060801756	5.91151395533603	2.4580906695426e-06	0.323376626069266	1
ENSG00000197747.8	S100A10	1	151993591	1_74	0	0.0384069314885146	4.67904205656289	1.70633365330038e-06	-0.191007135551807	2
ENSG00000159450.12	TCHH	1	152094872	1_74	0	0.0383418380304358	4.66312826967402	1.69764815920344e-06	-0.112048790503547	1
ENSG00000197915.5	HRNR	1	152220810	1_74	0	0.110992577300332	14.7648176854511	1.55603521551657e-05	-1.84627989914618	3
ENSG00000143631.10	FLG	1	152325041	1_74	0	0.0511224296474162	7.36882266932829	3.57690156000894e-06	1.26992736734101	1
ENSG00000143536.7	CRNN	1	152414760	1_74	0	0.0710321026801727	10.483622135724	7.07071653473175e-06	-1.13279264242482	2
ENSG00000163207.6	IVL	1	152908247	1_74	0	0.0773700003719373	11.297845952918	8.29976210694616e-06	1.49004960997572	2
ENSG00000241794.1	SPRR2A	1	153057485	1_74	0	0.0759547688140122	11.1217832132031	8.02096956606091e-06	-1.37141157890082	1
ENSG00000203785.8	SPRR2E	1	153106201	1_74	0	0.0435755031865701	5.86476975501726	2.42655854790496e-06	-0.634241380791009	2
ENSG00000163263.6	C1orf189	1	154206248	1_75	0	0.0340743396745232	8.38438276987641	2.71266361364618e-06	-1.63853331514595	1
ENSG00000203782.5	LOR	1	153259400	1_75	0	0.0262586703035873	4.68768255010961	1.16876802228686e-06	0.271778799814668	1
ENSG00000163220.10	S100A9	1	153357702	1_75	0	0.0587343062779033	12.2041468983393	6.80607400242678e-06	1.38096411874205	1
ENSG00000143546.9	S100A8	1	153391654	1_75	0	0.0284137858479466	5.34894468043876	1.44309395034562e-06	0.358916544507465	1
ENSG00000197956.9	S100A6	1	153536520	1_75	0	0.0340258290041963	7.46238027888774	2.41092382435786e-06	0.962768694181302	1
ENSG00000188015.9	S100A3	1	153549177	1_75	0	0.0278642219139637	5.17327610099554	1.36870538084985e-06	-0.354280993188404	1
ENSG00000196154.11	S100A4	1	153549874	1_75	0	0.0267236461879754	4.81261920198705	1.2211657341704e-06	-0.23345128339077	1
ENSG00000196754.10	S100A2	1	153567710	1_75	0	0.0311955802076009	6.20171018471171	1.83696944009067e-06	0.638499522438334	1
ENSG00000160678.11	S100A1	1	153628302	1_75	0	0.0264386060210771	4.96658574958244	1.24679165862536e-06	0.734242248817923	1
ENSG00000143553.10	SNAPIN	1	153658595	1_75	0	0.0697434104801508	12.9586829776343	8.58146514547648e-06	-0.937852058901724	1
ENSG00000169418.9	NPR1	1	153678582	1_75	0	0.092730138846316	17.525934042558	1.54311921720673e-05	-2.60039888095979	1
ENSG00000143554.13	SLC27A3	1	153774305	1_75	0	0.0363397053084753	7.35695869657656	2.53849969616036e-06	-0.664676077358507	1
ENSG00000198837.9	DENND4B	1	153940147	1_75	0	0.0263123373997409	5.44886786063423	1.36132901873955e-06	1.04373722506586	1
ENSG00000143570.17	SLC39A1	1	153968263	1_75	0	0.24786601355926	18.5113555024489	4.35664928499429e-05	4.20896415805825	1
ENSG00000143578.15	CREB3L4	1	153968263	1_75	0	0.247866013559261	18.5113555024489	4.3566492849943e-05	4.20896415805825	1
ENSG00000143515.16	ATP8B2	1	154325898	1_75	0	0.322363998578909	29.2295470537887	8.94676471724652e-05	3.57080963749234	1
ENSG00000160712.12	IL6R	1	154405422	1_75	0	0.0379033928757889	7.71366571947218	2.77610761956797e-06	1.05962414210473	1
ENSG00000163239.12	TDRD10	1	154502081	1_75	0	0.125658232480401	20.894507307548	2.49298966635837e-05	-2.59846000505842	2
ENSG00000143603.18	KCNN3	1	154870871	1_76	1	0.464729616873103	25.7172854518278	0.000113480926480223	-4.56273985984814	1
ENSG00000163344.5	PMVK	1	154936792	1_76	1	0.229032391850183	23.906612037419	5.19891047680781e-05	4.42591706807242	1
ENSG00000160691.18	SHC1	1	154974041	1_76	0	0.0137164564135188	6.40538581560708	8.34227723195903e-07	-1.28501917019682	1
ENSG00000160685.13	ZBTB7B	1	155014317	1_76	0	0.054621880959691	24.8042682721891	1.28644276273358e-05	4.29597036731087	1
ENSG00000163354.14	DCST2	1	155033615	1_76	0	0.0505498190583262	23.0074233798663	1.10429469687095e-05	-3.70279502278638	1
ENSG00000163357.10	DCST1	1	155033615	1_76	0	0.0571193124555364	24.0344058030227	1.30350817025201e-05	-3.9052853732574	2
ENSG00000143537.13	ADAM15	1	155055287	1_76	0	0.100691916739679	27.1158258066316	2.59247657043334e-05	3.70918745528956	1
ENSG00000143590.13	EFNA3	1	155078247	1_76	0	0.0428836680835244	16.5714362563065	6.74760223402201e-06	-2.36492930348133	2
ENSG00000169242.11	EFNA1	1	155127487	1_76	0	0.0205958146997264	8.90446541609503	1.74134259775172e-06	0.41102657469066	1
ENSG00000169241.17	SLC50A1	1	155135691	1_76	0	0.0130143698636075	4.88072978509059	6.03122188301093e-07	0.211041786440534	2
ENSG00000163463.11	KRTCAP2	1	155138933	1_76	0	0.0239578326695259	11.0752584998822	2.51940969171388e-06	-2.28751536728296	1
ENSG00000177628.15	GBA	1	155244216	1_76	0	0.0188030994996536	10.3301154618829	1.84430191299393e-06	-1.47993502249878	2
ENSG00000160767.20	FAM189B	1	155255194	1_76	0	0.0158011186821092	7.79572535373733	1.16961185673419e-06	-2.00890655599013	1
ENSG00000116521.10	SCAMP3	1	155262283	1_76	0	0.0191970203697139	10.7170583826642	1.95347032867523e-06	2.00810481914978	1
ENSG00000143630.9	HCN3	1	155277916	1_76	0	0.0289504606837068	13.7836277728126	3.78892852043962e-06	-2.4657281410912	1
ENSG00000176444.18	CLK2	1	155278784	1_76	0	0.0301940757731605	13.9828516357454	4.00880459004689e-06	2.47984752851592	1
ENSG00000116580.18	GON4L	1	155859720	1_76	0	0.0422273400389128	14.5250164876938	5.82381748890656e-06	2.67224451535059	1
ENSG00000132718.8	SYT11	1	155859720	1_76	0	0.0422273400389128	14.5250164876938	5.82381748890656e-06	2.67224451535059	1
ENSG00000143622.10	RIT1	1	155911161	1_76	0	0.137531036757464	17.7770152345613	2.321437300046e-05	-2.98855337622138	1
ENSG00000163479.13	SSR2	1	156013857	1_76	0	0.652944870175218	21.9801183336217	0.000136271155090132	-3.80596999045931	1
ENSG00000116586.11	LAMTOR2	1	156055222	1_76	0	0.0732556146355328	21.1995497337047	1.47456849326714e-05	-2.50635758253915	1
ENSG00000132698.14	RAB25	1	156061029	1_76	0	0.0428704152521672	17.7515102593068	7.22587417316687e-06	-2.83660292773841	1
ENSG00000196189.12	SEMA4A	1	156147070	1_76	0	0.0132585451170434	5.30663998598401	6.68056036708592e-07	1.15567411132575	1
ENSG00000160785.13	SLC25A44	1	156193927	1_76	0	0.0196618512079785	8.58400028188297	1.60254976653211e-06	-1.0261849386615	2
ENSG00000160783.19	PMF1	1	156212919	1_76	0	0.014947097823245	5.72553117088794	8.12587349753134e-07	-0.192894922941588	1
ENSG00000160781.15	PAQR6	1	156247610	1_76	0	0.0181528878878328	7.9472595483281	1.36981058884814e-06	1.10339384227024	2
ENSG00000198952.8	SMG5	1	156279714	1_76	0	0.0133902445099935	4.97729629749632	6.32818838395726e-07	0.349200490686322	1
ENSG00000163472.18	TMEM79	1	156282500	1_76	0	0.0322926005868236	13.1803885939572	4.04137017835304e-06	1.80716674538865	1
ENSG00000198715.11	GLMP	1	156294209	1_76	0	0.0301128300096895	12.5253778278264	3.58129259325538e-06	-1.75121930804708	1
ENSG00000163467.11	TSACC	1	156337127	1_76	0	0.0308373559253866	12.7487572092627	3.73286583175119e-06	-1.77084628867404	1
ENSG00000253831.1	ETV3L	1	157079225	1_77	0	0.0949991525057942	15.9842272854241	1.44181245900538e-05	1.77923995649385	1
ENSG00000163468.14	CCT3	1	156367085	1_77	0	0.150082454368285	20.433471192549	2.91185315695456e-05	-2.18894019004235	1
ENSG00000116604.17	MEF2D	1	156510532	1_77	0	0.209727158912876	23.7814519661448	4.73576820266486e-05	-2.44288017239336	1
ENSG00000187862.11	TTC24	1	156578794	1_77	0	0.0504019205713929	9.95569584574633	4.76448651940079e-06	-1.08329312368387	2
ENSG00000160818.16	GPATCH4	1	156601175	1_77	0	0.0291415762963021	4.81513555549919	1.33235192623879e-06	-0.171277250094021	2
ENSG00000132692.18	BCAN	1	156640896	1_77	0	0.0447367792726711	8.83291402504855	3.75202838140753e-06	1.08564335436862	2
ENSG00000132688.10	NES	1	156677793	1_77	0	0.133294400651951	19.2678889183368	2.43861610094957e-05	-2.11743481537775	1
ENSG00000143320.8	CRABP2	1	156705979	1_77	0	0.0334545111049048	6.10610410947536	1.93961837234042e-06	0.637690166284275	1
ENSG00000143303.11	RRNAD1	1	156728106	1_77	0	0.0294567795040905	4.91568548083617	1.37488618584145e-06	-0.287041851337937	1
ENSG00000198400.11	NTRK1	1	156815564	1_77	0	0.0313084642983211	5.48570476771059	1.6307657937959e-06	0.482598371035804	2
ENSG00000187800.13	PEAR1	1	156893398	1_77	0	0.0342393466037808	6.32323173324837	2.05571054302889e-06	-0.525772650206451	1
ENSG00000160838.13	LRRC71	1	156920880	1_77	0	0.0555746883924515	10.8779970773643	5.74015171108945e-06	1.4580571365523	1
ENSG00000132694.18	ARHGEF11	1	157044910	1_77	0	0.0285470491170909	4.62253843149925	1.25296560559116e-06	0.00314335034303644	1
ENSG00000158473.6	CD1D	1	158180329	1_78	0	0.0252582245168412	5.23599748858877	1.2557397608803e-06	-0.536854648916171	1
ENSG00000163565.18	IFI16	1	158999686	1_78	0	0.0563047726776439	12.7576117276021	6.82043362228945e-06	-1.62044130342539	1
ENSG00000162706.12	CADM3	1	159172360	1_78	0	0.0274101924589021	5.99920909904878	1.56136155268922e-06	0.796823250201778	1
ENSG00000213088.9	ACKR1	1	159202320	1_78	0	0.0464158922754645	10.9356944854491	4.81959415478832e-06	-1.69852794188093	2
ENSG00000179639.10	FCER1A	1	159212079	1_78	0	0.0434246860828483	10.3091567796083	4.25066842261871e-06	-1.14947999157264	1
ENSG00000158714.10	SLAMF8	1	159831139	1_78	0	0.0814748962707809	16.268508927993	1.25854562125041e-05	1.7793689927662	1
ENSG00000188004.9	C1orf204	1	159854415	1_78	0	0.0539031487137475	12.3457636490591	6.31872551662594e-06	-1.45541554287488	1
ENSG00000213085.9	CFAP45	1	159899758	1_78	0	0.0241682098988679	4.82450061620704	1.10711885479889e-06	-0.219617705951935	1
ENSG00000158710.14	TAGLN2	1	159925332	1_78	0	0.0236521457858255	4.6232264046271	1.03827669461173e-06	-0.0671936825477537	1
ENSG00000085552.16	IGSF9	1	159945634	1_79	0	0.0179797636077788	6.64470748016428	1.13437655231008e-06	0.569852915654774	1
ENSG00000143315.6	PIGM	1	160031560	1_79	0	0.0533718299050747	16.8274138782498	8.52760089682905e-06	-2.01588463140587	1
ENSG00000162728.4	KCNJ9	1	160081123	1_79	0	0.020004966049604	7.63805667526715	1.45083522734642e-06	-1.05469493613078	2
ENSG00000162729.13	IGSF8	1	160099056	1_79	0	0.0341505865327976	12.6303318073435	4.09553200141125e-06	-1.64149837339549	2
ENSG00000132681.16	ATP1A4	1	160151964	1_79	0	0.0157770785177985	5.42957140192752	8.13372588980077e-07	-0.400834918440658	2
ENSG00000132716.18	DCAF8	1	160262886	1_79	0	0.303461758412401	33.9561384046602	9.78407249394505e-05	3.68907047512228	1
ENSG00000122218.14	COPA	1	160342055	1_79	0	0.0478930162147683	15.8043823252163	7.18699119776279e-06	-2.39149045269989	1
ENSG00000162736.15	NCSTN	1	160342835	1_79	0	0.118763444495153	24.4735584578401	2.75979804165155e-05	2.80175636796349	1
ENSG00000066294.14	CD84	1	160579933	1_79	0	0.014764087230681	4.81296673854052	6.74709553601269e-07	-0.346592673679561	1
ENSG00000117091.9	CD48	1	160711718	1_79	0	0.0146116731007289	4.71655252350871	6.54367948839963e-07	0.147957439253608	1
ENSG00000122223.12	CD244	1	160862395	1_79	0	0.0145587841474465	4.68287064535668	6.47343311838066e-07	0.0674176141587438	1
ENSG00000158769.17	F11R	1	161021779	1_79	0	0.0149231737197372	4.91252963006737	6.96087402655307e-07	-0.255829271855216	1
ENSG00000158773.14	USF1	1	161047971	1_79	0	0.0144590450987007	4.6190121268416	6.34141406534953e-07	-0.0104569328813727	1
ENSG00000162755.13	KLHDC9	1	161098329	1_79	0	0.034305638742517	12.6726957274862	4.12792610494863e-06	-1.58536170078649	2
ENSG00000143256.4	PFDN2	1	161099046	1_79	0	0.0534946479574756	16.8490270012799	8.55820247117747e-06	-1.88246504267631	1
ENSG00000158793.13	NIT1	1	161118210	1_79	0	0.0267764367209596	10.3558951155086	2.6329209655454e-06	1.23246284750383	1
ENSG00000143222.11	UFC1	1	161152958	1_79	0	0.0519160731980604	16.5663330679228	8.16630547653515e-06	1.78002276916959	1
ENSG00000143224.17	PPOX	1	161165947	1_79	0	0.0146389200216902	4.73386297016146	6.57994278412374e-07	0.132350693006022	3
ENSG00000158850.14	B4GALT3	1	161177981	1_79	0	0.0187772550313893	7.04852437737844	1.25668869356615e-06	-0.819237444421456	1
ENSG00000158864.12	NDUFS2	1	161196933	1_79	0	0.0436640568026235	14.9360153191987	6.19236048256088e-06	-1.77646199253849	2
ENSG00000158882.14	TOMM40L	1	161218859	1_79	0	0.0305681532966335	11.593277282054	3.36490511753172e-06	-1.38622126887186	2
ENSG00000248485.1	PCP4L1	1	161269353	1_79	0	0.0238083230395447	9.25972345769052	2.09326503862156e-06	-1.10313902636169	1
ENSG00000158887.15	MPZ	1	161310092	1_79	0	0.0153490833953632	5.17399763121701	7.54060285316485e-07	0.341922904779069	1
ENSG00000143252.14	SDHC	1	161320896	1_79	0	0.0161669196985931	5.65645015418931	8.68297683414736e-07	0.608432276414315	1
ENSG00000143226.13	FCGR2A	1	161508379	1_79	0	0.0985174180648626	22.6653585459931	2.12018135880439e-05	2.46544845395197	1
ENSG00000132185.16	FCRLA	1	161707114	1_79	0	0.0144567044782097	4.61750821796549	6.33832314825878e-07	0.0393199038171756	1
ENSG00000118217.5	ATF6	1	161766262	1_79	0	0.0210880901492784	8.12904003811309	1.62769829612053e-06	0.979738243892755	1
ENSG00000198929.12	NOS1AP	1	162070515	1_79	0	0.0209865397982092	8.08406715292769	1.61089839378181e-06	-0.90555097652328	1
ENSG00000239887.4	C1orf226	1	162366749	1_79	0	0.0144829478168297	4.63435494446915	6.37299614742147e-07	0.0741751251314247	1
ENSG00000152332.15	UHMK1	1	162496869	1_80	0	0.0106659255392169	5.46725597726113	5.53688307386256e-07	-0.534818076268463	1
ENSG00000117143.13	UAP1	1	162561114	1_80	0	0.0145710598806047	8.35941160372765	1.15654956459995e-06	-0.906324770526021	1
ENSG00000132196.13	HSD17B7	1	162790775	1_80	0	0.079440624060694	24.1133391131613	1.81885214999969e-05	2.29457893947964	2
ENSG00000117152.13	RGS4	1	163068894	1_80	0	0.0101955565068966	5.07606270501679	4.91400179851014e-07	-0.456776649203067	2
ENSG00000143228.12	NUF2	1	163266611	1_80	0	0.0467676472025524	19.1243029851388	8.49236270156755e-06	-2.06337520176743	1
ENSG00000185630.18	PBX1	1	164555760	1_80	0	0.0640555699517086	22.4998717895777	1.36846703443074e-05	2.30709726791993	1
ENSG00000143171.12	RXRG	1	165445274	1_81	0	0.0467369400442603	8.00673965667275	3.55314866674183e-06	0.980726335118543	1
ENSG00000143198.12	MGST3	1	165630412	1_81	0	0.207568009976282	22.436945392835	4.42202862296784e-05	-2.86678883882717	1
ENSG00000143149.12	ALDH9A1	1	165652366	1_81	0	0.0493634205034974	8.52177751648791	3.99422783364328e-06	-1.12944679862839	3
ENSG00000188859.6	FAM78B	1	166167240	1_81	0	0.0375979402755748	5.96240383323565	2.12854500864859e-06	0.650454355251058	1
ENSG00000143195.12	ILDR2	1	166975691	1_82	0	0.0297583293960644	11.4941693325828	3.24775705134109e-06	-1.99801822130101	1
ENSG00000143194.12	MAEL	1	166975891	1_82	0	0.0608681537023793	18.2218932713326	1.05312767085192e-05	2.46985593301419	2
ENSG00000143157.11	POGK	1	166839016	1_82	0	0.0377197517268579	13.7136128830515	4.91154478082515e-06	-2.32482414335593	1
ENSG00000152382.5	TADA1	1	166859227	1_82	0	0.176575083329452	28.5305477613895	4.78340250327794e-05	-3.00249570339005	1
ENSG00000198842.9	DUSP27	1	167094415	1_82	0	0.0144108804532355	4.73979924912525	6.48556565368497e-07	0.235108891837289	1
ENSG00000198821.10	CD247	1	167546560	1_82	0	0.0218236409201933	8.60019918277376	1.78210428233535e-06	0.974573763151944	1
ENSG00000143162.7	CREG1	1	167553767	1_82	0	0.0143891070310556	4.7257456536997	6.45656583040229e-07	0.186738834751362	2
ENSG00000198771.10	RCSD1	1	167630073	1_82	0	0.0158730970584346	5.63775930984533	8.49699963133255e-07	0.505875546493692	2
ENSG00000197965.11	MPZL1	1	167721558	1_82	0	0.0150288004618231	5.12982856156721	7.32022729781753e-07	0.361712400322625	1
ENSG00000143158.10	MPC2	1	167936749	1_82	0	0.0283071922947753	11.0267749153996	2.96375774246967e-06	1.52813459101864	1
ENSG00000143155.12	TIPRL	1	168178854	1_82	0	0.0577469302619723	17.7235969053952	9.71802839483436e-06	-1.88016392894837	1
ENSG00000203740.3	METTL11B	1	170146015	1_83	0	0.0317389676823522	4.82338042671865	1.45358927707812e-06	-0.0734489104001647	1
ENSG00000143153.12	ATP1B1	1	169130245	1_83	0	0.0422749840829803	7.51072128066959	3.0148276893979e-06	0.9874111975226	2
ENSG00000117477.12	CCDC181	1	169459706	1_83	0	0.0368563483557246	6.22330209427677	2.17786313744635e-06	0.769620592326183	2
ENSG00000117479.12	SLC19A2	1	169485770	1_83	0	0.060852795700257	10.9462697083193	6.32476038512188e-06	1.36768164711626	1
ENSG00000198734.10	F5	1	169586812	1_83	0	0.0313392818035176	4.70484481101324	1.4000119388344e-06	-0.121553493125915	1
ENSG00000000460.16	C1orf112	1	169882438	1_83	0	0.0547301861052257	9.94326727540383	5.16717815071357e-06	-1.29346639371702	1
ENSG00000188404.8	SELL	1	169667840	1_83	0	0.0313847637219702	4.718411286211	1.40608655083471e-06	-0.325293256046423	1
ENSG00000171806.11	METTL18	1	169795279	1_83	0	0.0474331802217537	8.59360043068033	3.87039060732449e-06	1.75236405038801	1
ENSG00000000457.13	SCYL3	1	169891332	1_83	0	0.0980541319574497	15.4986738217442	1.44297176938679e-05	2.33415958584417	3
ENSG00000075945.12	KIFAP3	1	170084466	1_83	0	0.0332021874153836	5.24516276490713	1.65357182195482e-06	0.771510796764224	1
ENSG00000116132.11	PRRX1	1	170662622	1_84	0	0.021132206641912	5.54301326222486	1.11221350268895e-06	-0.589502148982309	2
ENSG00000007933.12	FMO3	1	171090188	1_84	0	0.0762950604027707	17.6111090417037	1.27579390806563e-05	1.96936625153659	2
ENSG00000094963.13	FMO2	1	171185164	1_84	0	0.0271668230654807	7.88556198002239	2.03408407948451e-06	-0.821091631596899	2
ENSG00000010932.16	FMO1	1	171248552	1_84	0	0.0209460780488442	5.46061343904754	1.08602931397157e-06	0.46295282514221	1
ENSG00000076258.9	FMO4	1	171329801	1_84	0	0.0193020974955239	4.6995963925076	8.61315898116126e-07	0.143707795019248	1
ENSG00000034971.16	MYOC	1	171652737	1_84	0	0.0621726679003153	15.6655290918126	9.24787536516068e-06	-1.76373340805489	1
ENSG00000135845.9	PIGC	1	172443855	1_84	0	0.0405022238705836	11.6243035738585	4.47036732266129e-06	-1.39138569570098	1
ENSG00000094975.13	SUCO	1	172532059	1_84	0	0.0336238067618396	9.87925045386856	3.15404781910682e-06	1.16522981712642	2
ENSG00000120337.8	TNFSF18	1	173051434	1_84	0	0.0215642380213656	5.73153203122574	1.17355172855953e-06	-0.521752220200301	1
ENSG00000162753.11	SLC9C2	1	173611164	1_85	0	0.273023370632682	24.4477568180916	6.33776654596888e-05	-4.99465002398652	1
ENSG00000183831.6	ANKRD45	1	173664389	1_85	0	0.140131880266518	21.3615363461109	2.84227981310135e-05	4.78007698478929	1
ENSG00000076321.10	KLHL20	1	173714815	1_85	0	0.162263637080059	28.0460040250216	4.32105301910593e-05	3.96053638005974	1
ENSG00000117593.9	DARS2	1	173823764	1_85	0	0.0515397500039612	10.4032199813773	5.09105145441805e-06	-1.7111115041111	1
ENSG00000117601.13	SERPINC1	1	173916899	1_85	0	0.236949266930921	23.7039515476762	5.33302374008996e-05	-4.92749028895559	1
ENSG00000120333.4	MRPS14	1	175023749	1_85	0	0.0349136287306487	9.7140525498681	3.22027406707406e-06	-2.4038731843813	1
ENSG00000152092.15	ASTN1	1	177165470	1_86	0	0.0113792141137241	8.95909337062411	9.67996370318254e-07	-1.23984398748372	1
ENSG00000116147.16	TNR	1	175744070	1_86	0	0.227783074268867	34.6831893870651	7.50132313947761e-05	-3.09599412070679	1
ENSG00000235750.9	KIAA0040	1	175193171	1_86	0	0.00930462521446274	6.52693820999542	5.76641351354599e-07	0.672010086459475	1
ENSG00000143207.19	RFWD2	1	176207223	1_86	0	0.0144101934636391	10.3478680587339	1.41585275700799e-06	1.42666735303606	1
ENSG00000120341.18	SEC16B	1	177967390	1_87	0	0.112599345262251	18.5346508262146	1.98160765272432e-05	-2.03775814845599	1
ENSG00000075391.16	RASAL2	1	178094621	1_87	0	0.0551519427362243	12.7429136218234	6.67308952281145e-06	-1.48324776469884	1
ENSG00000116191.17	RALGPS2	1	178725006	1_87	0	0.0884941891324885	17.4977446409606	1.47026028185985e-05	-1.89752840662663	2
ENSG00000116194.12	ANGPTL1	1	178867836	1_87	0	0.0260011698902602	6.0418530063393	1.49162770342968e-06	0.437399442070425	1
ENSG00000143340.6	FAM163A	1	179743304	1_89	0	0.0173624473089202	5.50027947712377	9.06761546990036e-07	-0.692338819089102	1
ENSG00000162779.21	AXDND1	1	179358896	1_89	0	0.0177179324075626	5.89441279898256	9.91633030959996e-07	0.498008044600008	1
ENSG00000116199.11	FAM20B	1	179037327	1_89	0	0.016933818917965	5.53375833411355	8.89759220319969e-07	-0.313365485234063	1
ENSG00000186283.13	TOR3A	1	179081800	1_89	0	0.0165988459966044	5.31736463187614	8.38053482142683e-07	0.410773511574061	2
ENSG00000143322.19	ABL2	1	179229518	1_89	0	0.0387862680216219	12.5645877890283	4.62725715990096e-06	-1.74922301005957	2
ENSG00000057252.12	SOAT1	1	179296056	1_89	0	0.0986421562466312	21.1552639439059	1.98142848458335e-05	2.48113460989693	1
ENSG00000162782.15	TDRD5	1	179592019	1_89	0	0.018448923142525	6.41503979038114	1.12374500131964e-06	0.557209318896603	1
ENSG00000135837.15	CEP350	1	179954976	1_89	0	0.0189667369854623	6.38759770385403	1.150343584363e-06	-0.832362264394338	1
ENSG00000116260.16	QSOX1	1	180154677	1_89	0	0.0310377298508947	11.2433098636522	3.31345842285209e-06	-1.39217683137238	1
ENSG00000135835.11	KIAA1614	1	180911606	1_89	0	0.0600988442279022	15.7735942364328	9.00107087990192e-06	1.24288640744586	2
ENSG00000135823.13	STX6	1	181042373	1_89	0	0.0263895513405714	8.74030474044263	2.19005982529245e-06	0.484040588286297	1
ENSG00000153029.14	MR1	1	181055268	1_89	0	0.0155883227165939	4.63189856934551	6.85576346773461e-07	0.152055938030847	1
ENSG00000162783.10	IER5	1	181089177	1_89	0	0.0321874070009708	11.7593177974672	3.59389608614706e-06	-1.54292600977502	1
ENSG00000198216.10	CACNA1E	1	181412848	1_90	0	0.02556682927558	4.85058207157977	1.17751954757277e-06	-0.230654896020547	1
ENSG00000135828.11	RNASEL	1	182589381	1_90	0	0.0256482369407969	4.88025399162162	1.18849494586283e-06	0.315652554709279	1
ENSG00000135862.5	LAMC1	1	183023026	1_91	0	0.0472350225848417	12.2607536320264	5.49893631398191e-06	-1.86088568755297	1
ENSG00000058085.14	LAMC2	1	183186170	1_91	0	0.0221665006608077	5.17878437516642	1.08998962451155e-06	0.653723912140082	1
ENSG00000157064.10	NMNAT2	1	183417693	1_91	0	0.0661421878074402	15.4430135258632	9.69857670047364e-06	-2.18280539360339	1
ENSG00000116698.21	SMG7	1	183471970	1_91	0	0.147449116421754	23.1753668087732	3.24463753461294e-05	2.7218545940342	1
ENSG00000116701.14	NCF2	1	183590726	1_91	0	0.0225929773472524	5.35638695639761	1.14906026670664e-06	0.438472757582372	1
ENSG00000162704.15	ARPC5	1	183635461	1_91	0	0.0441456832286934	11.6242992794969	4.87250644475018e-06	-1.54135539172507	1
ENSG00000198756.10	COLGALT2	1	183966697	1_91	0	0.0459144908220602	11.993897118684	5.22886571314069e-06	-1.49632792572379	1
ENSG00000198860.11	TSEN15	1	184051811	1_91	0	0.021735874322283	4.9959954724983	1.03108993434093e-06	-0.349766673432751	1
ENSG00000116406.18	EDEM3	1	184669132	1_92	0	0.0415510326374908	8.71937749386041	3.44004955302984e-06	1.33420452035076	1
ENSG00000135842.16	FAM129A	1	184974052	1_92	0	0.106816775655635	16.6901802705464	1.69276974649258e-05	-1.86155702360328	2
ENSG00000121486.11	TRMT1L	1	185156912	1_92	0	0.0596156185995506	11.6923406528437	6.61848991526568e-06	1.57048836920264	1
ENSG00000116668.12	SWT1	1	185156912	1_92	0	0.0596156185995506	11.6923406528437	6.61848991526568e-06	-1.57048836920264	1
ENSG00000116679.15	IVNS1ABP	1	185317057	1_92	0	0.0346569889163151	6.79299286166458	2.23536981632121e-06	0.77872697013571	1
ENSG00000262180.1	OCLM	1	186400270	1_92	0	0.0600350824984947	11.6907860185074	6.66417234559468e-06	1.2790180459513	1
ENSG00000150681.9	RGS18	1	192158507	1_96	0	0.189020630399955	27.2167196737477	4.88475047964322e-05	3.20624199230218	1
ENSG00000090104.11	RGS1	1	192575969	1_96	0	0.0260545139211544	9.38768388134173	2.32240965811936e-06	1.08452972231551	2
ENSG00000127074.14	RGS13	1	192657696	1_96	0	0.1059544904351	23.159549498184	2.32995144779293e-05	-2.7962137753272	1
ENSG00000116747.12	TROVE2	1	193061470	1_96	0	0.0195961112921222	7.43341207499033	1.383106119578e-06	1.24832208417847	1
ENSG00000116750.13	UCHL5	1	193058704	1_96	0	0.0161128847443743	5.41235081809534	8.28050142692514e-07	-1.04339065263242	2
ENSG00000023572.8	GLRX2	1	193106283	1_96	0	0.0261564204325182	8.81706032002664	2.18977512589956e-06	-0.829597759182642	1
ENSG00000134371.10	CDC73	1	193121735	1_96	0	0.331092971762276	19.8014998569273	6.22508729085279e-05	4.00142905920009	1
ENSG00000000971.15	CFH	1	196651787	1_98	0	0.049748913913507	10.2709034429657	4.85165205566041e-06	1.58767462835485	1
ENSG00000177888.7	ZBTB41	1	197195884	1_98	0	0.0788171345380322	14.6330854529981	1.09510042429164e-05	1.64331873713948	2
ENSG00000203724.10	C1orf53	1	197902363	1_99	0	0.0297687313400903	4.91405081689616	1.38898439544744e-06	0.0760788746434789	2
ENSG00000081237.18	PTPRC	1	198638643	1_99	0	0.0461298138455926	9.02139676518888	3.95141716900619e-06	-0.992463833313975	1
ENSG00000081248.10	CACNA1S	1	201112570	1_101	0	0.0444264375580062	12.1201769544087	5.11267100264935e-06	1.26868331854306	2
ENSG00000163362.10	C1orf106	1	200893429	1_101	0	0.0225312765091191	6.47313895185477	1.38483529507007e-06	0.829868494718456	1
ENSG00000170128.4	GPR25	1	200872533	1_101	0	0.021350217421887	6.20915620837104	1.25872913514481e-06	0.924396275570276	1
ENSG00000118197.13	DDX59	1	200672961	1_101	0	0.0193844253305104	5.04300755199887	9.28196541264761e-07	-0.0551259238762768	1
ENSG00000116857.16	TMEM9	1	201150268	1_101	0	0.0217364345944768	6.34297310574308	1.30911734031704e-06	0.796572296060801	1
ENSG00000174307.6	PHLDA3	1	201474885	1_101	0	0.0328239932644876	9.83982531349939	3.06673464948099e-06	-1.12162877933475	1
ENSG00000198700.9	IPO9	1	201828710	1_103	0	0.0520281565583723	20.382072819103	1.00689499954085e-05	-2.35109709320547	1
ENSG00000198892.6	SHISA4	1	201888432	1_103	0	0.221638939792763	34.4681056841003	7.25372149156735e-05	3.62413928519473	1
ENSG00000176393.10	RNPEP	1	201985912	1_103	0	0.00998578108776715	4.97941028829391	4.72125382983711e-07	0.402923077686141	2
ENSG00000170075.8	GPR37L1	1	202125567	1_103	0	0.0148062249067785	8.63492029489201	1.21394796652308e-06	0.98650825503184	1
ENSG00000143851.15	PTPN7	1	202161626	1_103	0	0.0099009294246063	4.90028014404092	4.60674603267711e-07	0.257574165816661	1
ENSG00000077157.21	PPP1R12B	1	202348568	1_103	0	0.00977459947401349	4.78121645017553	4.43746328253768e-07	0.166639351346056	1
ENSG00000117139.16	KDM5B	1	202811535	1_103	0	0.00968512374824093	4.69596006667985	4.31844075681195e-07	0.136294611395359	1
ENSG00000117153.15	KLHL12	1	202928138	1_103	0	0.0254844675693909	13.6898008026314	3.31260833462543e-06	1.54405397983353	2
ENSG00000159346.12	ADIPOR1	1	202958751	1_103	0	0.0225771253132964	12.5602109137725	2.69254501378373e-06	-1.40572388836958	1
ENSG00000163444.11	TMEM183A	1	203018878	1_103	0	0.0104524739550926	5.40296791054458	5.36227248572593e-07	0.425153388428518	1
ENSG00000143847.15	PPFIA4	1	203027461	1_103	0	0.0179626966970249	10.431387680556	1.77914366997958e-06	-1.2269094757114	1
ENSG00000163485.16	ADORA1	1	203090600	1_103	0	0.033203308731089	16.1624174034722	5.09547973649531e-06	-1.7857726921309	1
ENSG00000133048.12	CHI3L1	1	203186284	1_103	0	0.0116951974456615	6.44505190841005	7.15700588848943e-07	-0.708462627363712	2
ENSG00000133063.15	CHIT1	1	203230276	1_103	0	0.0110385150526769	5.90893164538648	6.19322726531434e-07	-0.529002319699938	2
ENSG00000174567.7	GOLT1A	1	204221380	1_103	0	0.21100687163336	33.9703260026338	6.80602766685765e-05	3.27501450356552	2
ENSG00000170498.8	KISS1	1	204196915	1_103	0	0.00978438735940856	4.79049642142198	4.450528174771e-07	0.340608624815872	1
ENSG00000188783.5	PRELP	1	203475256	1_103	0	0.0119887728548871	6.67510534950865	7.59854173243899e-07	0.711034993427834	2
ENSG00000058668.14	ATP2B4	1	203626383	1_103	0	0.0129243223391907	7.3725111163143	9.04733380015882e-07	0.752539869737839	1
ENSG00000182004.12	SNRPE	1	203861428	1_103	0	0.0209032111156021	11.8425158598862	2.35046819308254e-06	1.61641763868031	2
ENSG00000143842.14	SOX13	1	204072756	1_103	0	0.097772808778816	26.3880128579007	2.44975230749584e-05	2.62254547415625	1
ENSG00000158615.8	PPP1R15B	1	204412128	1_103	0	0.0101324320024799	5.11458349637394	4.92063745019986e-07	-0.406516985964346	1
ENSG00000263528.7	IKBKE	1	206470431	1_105	0	0.0285005443090608	8.90411762057862	2.40958049695579e-06	1.06882232952183	2
ENSG00000143486.15	EIF2D	1	206604463	1_105	0	0.0187261368757432	5.09818993862046	9.064870450364e-07	-0.304393955810794	2
ENSG00000136634.5	IL10	1	206771607	1_105	0	0.0296668708415375	9.44097910417372	2.65941536775457e-06	-1.15620815379011	1
ENSG00000162896.5	PIGR	1	206945992	1_105	0	0.0534257596707872	14.7906482595089	7.50300631694173e-06	2.01484054598271	2
ENSG00000203710.10	CR1	1	207518704	1_105	0	0.0269075199548401	7.95017735847803	2.03117753772162e-06	0.671912234034367	1
ENSG00000117335.19	CD46	1	207749736	1_105	0	0.487044739892999	20.1255572682991	9.30709546795457e-05	3.89235301943595	2
ENSG00000174059.16	CD34	1	207911570	1_105	0	0.0549690982050708	14.8378326623266	7.74437684693821e-06	1.67121927389821	1
ENSG00000076356.6	PLXNA2	1	208244589	1_106	0	0.0500420439203536	12.2777985291435	5.83381884616734e-06	-1.36796849337185	1
ENSG00000008118.9	CAMK1G	1	209583125	1_106	0	0.0330819943932186	8.39085853069459	2.63569698310573e-06	-1.01773881685726	1
ENSG00000196878.14	LAMB3	1	209610349	1_106	0	0.168619734615146	23.9767363499751	3.83880335770725e-05	-2.52246082430674	1
ENSG00000117595.10	IRF6	1	209805432	1_106	0	0.0277499318749423	6.74756301909168	1.77789565033208e-06	-0.875256659199142	1
ENSG00000117597.17	DIEXF	1	209828368	1_106	0	0.0261664194004627	6.19896386538765	1.54014212527817e-06	0.630250543694978	2
ENSG00000082497.11	SERTAD4	1	210233595	1_106	0	0.0225560355285405	4.81420227950674	1.03106133479685e-06	0.134053814412977	1
ENSG00000054392.12	HHAT	1	210402433	1_106	0	0.0225949365603624	4.83026314736418	1.03628524454082e-06	0.261089811946466	1
ENSG00000143473.12	KCNH1	1	211134467	1_107	0	0.0216352588260103	4.86612964364632	9.99638944161581e-07	-0.334929492022758	1
ENSG00000117625.13	RCOR3	1	211257439	1_107	0	0.024413421952728	5.99225494169387	1.3890450667492e-06	0.689119976915695	2
ENSG00000082512.14	TRAF5	1	211326278	1_107	0	0.0212342344883713	4.69183457894972	9.45968548871676e-07	0.0760170081356461	2
ENSG00000170385.9	SLC30A1	1	211578806	1_107	0	0.0882712816233683	18.1089687794236	1.51778602236777e-05	2.03712874429578	1
ENSG00000117650.12	NEK2	1	211675781	1_107	0	0.0218246496580335	4.94732827093185	1.0252160718621e-06	0.21722717663794	1
ENSG00000143493.12	INTS7	1	212035474	1_107	0	0.0252255779798136	6.29753063338225	1.50837321324606e-06	-0.746186302523168	1
ENSG00000143476.17	DTL	1	212035474	1_107	0	0.0252255779798136	6.29753063338225	1.50837321324606e-06	0.746186302523168	1
ENSG00000065600.12	TMEM206	1	212378974	1_107	0	0.0301298382508965	7.95672090699791	2.2762938332989e-06	-1.01988879114431	2
ENSG00000162772.16	ATF3	1	212565261	1_107	0	0.0235328655368737	5.6496836275493	1.26239811934327e-06	0.425270300949922	1
ENSG00000185523.6	SPATA45	1	212847362	1_108	0	0.0213287074673418	4.6213468292053	9.35902263860379e-07	0.173221305005701	2
ENSG00000123685.8	BATF3	1	212699754	1_108	0	0.0275220255276369	7.07319451551543	1.8483890694654e-06	-0.864633025584999	2
ENSG00000203705.10	TATDN3	1	212792127	1_108	0	0.0315890198430704	8.17757591397497	2.45277737722678e-06	1.11396715432456	1
ENSG00000174606.13	ANGEL2	1	213015952	1_108	0	0.0466291223363392	11.7242034443407	5.19084407890666e-06	-1.43186905731155	2
ENSG00000152104.11	PTPN14	1	214552794	1_109	0	0.128142701198892	21.1847603036146	2.57759586163451e-05	-2.56609825345361	1
ENSG00000117724.12	CENPF	1	214602949	1_109	0	0.0257635647376308	5.96690880996254	1.45966350869756e-06	0.623542198906478	1
ENSG00000136636.12	KCTD3	1	215567710	1_109	0	0.028063768924773	6.76535990194896	1.80274499118119e-06	0.721115568695982	1
ENSG00000196482.16	ESRRG	1	217137474	1_110	0	0.0216067363297192	5.7262087383021	1.17477242615154e-06	0.567541308513487	1
ENSG00000162814.10	SPATA17	1	217631425	1_110	0	0.0196940261027811	4.86303433149048	9.09367107836212e-07	0.37583404702349	1
ENSG00000067533.5	RRP15	1	218284423	1_110	0	0.0192288852043755	4.64055575750639	8.47269355149112e-07	-0.075537404894887	2
ENSG00000136628.17	EPRS	1	220024785	1_112	0	0.163578793914919	23.5332351644283	3.65515697707262e-05	2.54989917377455	1
ENSG00000162813.17	BPNT1	1	220090556	1_112	0	0.0515727386587957	12.4197872108655	6.08179456525779e-06	-1.72996774543298	1
ENSG00000067704.9	IARS2	1	220094239	1_112	0	0.0245147583814613	5.44847168968175	1.2682349362956e-06	0.514132979990553	1
ENSG00000162817.6	C1orf115	1	220692881	1_112	0	0.0257847130230383	5.9196881130884	1.44930077652325e-06	-0.550550158323357	2
ENSG00000186205.12	MARC1	1	220797706	1_112	0	0.0269170556638964	6.32087839791063	1.61548297234358e-06	0.825665294330525	1
ENSG00000154305.16	MIA3	1	222618304	1_114	0	0.250528659743675	31.5902544659138	7.51463578144954e-05	3.32669966134917	2
ENSG00000162819.11	BROX	1	222712777	1_114	0	0.0265120014875518	10.5815796576514	2.66373132441085e-06	1.72550670562168	1
ENSG00000197520.10	FAM177B	1	222736869	1_114	0	0.0832878179380458	21.2730901358193	1.68232330485934e-05	-2.36549865956832	1
ENSG00000187554.11	TLR5	1	223142969	1_114	0	0.0197253306212997	8.05143622079789	1.50797813699032e-06	0.94577635915321	1
ENSG00000143502.14	SUSD4	1	223364043	1_114	0	0.0153096590425121	5.77611887687583	8.39651442241468e-07	0.548554513726036	2
ENSG00000203697.11	CAPN8	1	223662105	1_114	0	0.186071080757398	28.7939428671247	5.08718364244732e-05	-2.96680225625098	1
ENSG00000162909.17	CAPN2	1	223701931	1_114	0	0.0334168484917775	12.6249492868298	4.00583012907922e-06	-1.96152638714663	1
ENSG00000143514.16	TP53BP2	1	223811641	1_114	0	0.0168917053433701	6.63814990410593	1.0646771891346e-06	0.54021432113457	1
ENSG00000143756.11	FBXO28	1	224114047	1_114	0	0.0245713797867739	9.75081847376147	2.27492986906971e-06	1.10816379176999	1
ENSG00000143748.17	NVL	1	224330140	1_114	0	0.0149955674295448	5.67540989759809	8.08085909433697e-07	0.830172571977637	1
ENSG00000143771.11	CNIH4	1	224356827	1_114	0	0.560384207187397	21.2816521060307	0.000113237070045728	-3.81294616951819	2
ENSG00000185155.11	MIXL1	1	226220570	1_115	0	0.173409517233932	24.3420256355898	4.00799380349382e-05	-3.0712815219229	2
ENSG00000154380.17	ENAH	1	225654042	1_115	0	0.0696992606213166	15.5025651987722	1.02595694191703e-05	-1.88173426937219	1
ENSG00000143742.12	SRP9	1	225778101	1_115	0	0.0244502620828627	5.65474974186237	1.31278711332854e-06	-0.50599052349046	1
ENSG00000143819.12	EPHX1	1	225809711	1_115	0	0.0560608840400123	13.4385941730917	7.15337805122086e-06	-1.8253241217082	3
ENSG00000196187.11	TMEM63A	1	225877755	1_115	0	0.0516614095028707	12.6668934746084	6.21346370915689e-06	1.7213770314779	2
ENSG00000243709.1	LEFTY1	1	225912195	1_115	0	0.0218802552030881	4.61946473532409	9.59713128910129e-07	0.00994460107608057	3
ENSG00000143811.18	PYCR2	1	225920500	1_115	0	0.0489697222467066	12.1622571538224	5.65508606995673e-06	1.30109560873082	1
ENSG00000143768.12	LEFTY2	1	225941740	1_115	0	0.0337278170558939	8.66058515100171	2.77352999078958e-06	0.970914261117533	1
ENSG00000143751.9	SDE2	1	225999428	1_115	0	0.0326872212602265	8.36726473341802	2.59692202362488e-06	-1.23821638879942	1
ENSG00000163041.9	H3F3A	1	226066225	1_115	0	0.0569079024179048	13.5799521042255	7.33783958285465e-06	2.19565970258591	1
ENSG00000182827.8	ACBD3	1	226185741	1_115	0	0.0399694375367045	10.2520841568111	3.89078825392335e-06	-1.89131555581783	1
ENSG00000183814.15	LIN9	1	226309688	1_115	0	0.0399172501157603	10.2400248677792	3.88113744885725e-06	-1.27272662793282	1
ENSG00000143799.12	PARP1	1	226408138	1_115	0	0.0298856377213221	7.52898266918248	2.13646716099148e-06	-0.790353736187311	1
ENSG00000143772.9	ITPKB	1	226738931	1_116	0	0.0936027701043061	19.305674001424	1.71581739613738e-05	-2.02717391935601	1
ENSG00000143801.16	PSEN2	1	226875970	1_116	0	0.0425143211860751	11.8173438562238	4.7703749811978e-06	1.64303247704516	1
ENSG00000163050.16	COQ8A	1	226898123	1_116	0	0.114114677679154	21.2176424556711	2.29898443755145e-05	-2.48171406294954	1
ENSG00000143776.18	CDC42BPA	1	227318012	1_116	0	0.0229275241528241	6.04062972271785	1.31503336434304e-06	-1.09557659837829	2
ENSG00000181450.17	ZNF678	1	227563411	1_116	0	0.0307604134194351	8.78428013577845	2.56564014288798e-06	1.40088424667271	2
ENSG00000143740.14	SNAP47	1	227730861	1_116	0	0.0266307265339323	7.43731952459727	1.88060181929989e-06	-0.965509382072557	1
ENSG00000081692.12	JMJD4	1	227735217	1_116	0	0.0198082870651898	4.67840081486098	8.79917073499157e-07	0.248299326430675	1
ENSG00000143816.7	WNT9A	1	227947502	1_116	0	0.0235348580523485	6.28436078944858	1.40433296425509e-06	-0.809218911717184	1
ENSG00000162910.18	MRPL55	1	228109044	1_116	0	0.0196793093640918	4.61758799332419	8.628244235225e-07	0.0942460107078903	1
ENSG00000143774.16	GUK1	1	228140298	1_116	0	0.102394082258301	20.169973500763	1.96099994852245e-05	-2.09845359294878	1
ENSG00000154358.20	OBSCN	1	228210109	1_116	0	0.0210175837707175	5.2301987580016	1.04375453895632e-06	0.453861979213397	1
ENSG00000162931.11	TRIM17	1	228417087	1_116	0	0.0237655060288555	6.37529338613898	1.43861517882991e-06	0.796313626830326	1
ENSG00000168159.11	RNF187	1	228486817	1_116	0	0.0266580312560135	7.44688718348332	1.88495177744834e-06	-0.887358352860891	2
ENSG00000116574.5	RHOU	1	228734917	1_116	0	0.0600283248792966	15.0708937690698	8.58998943571933e-06	1.79329019241342	1
ENSG00000168118.11	RAB4A	1	229264900	1_117	0	0.0848635739238573	13.6050834070084	1.0962760415607e-05	-1.76607901700748	1
ENSG00000143632.14	ACTA1	1	229434388	1_117	0	0.0328153199593423	4.62886739752559	1.44227733814894e-06	-0.110324178984889	1
ENSG00000069248.11	NUP133	1	229508410	1_117	0	0.0369876498172315	5.75001360200076	2.01940304178889e-06	-0.45739421367615	1
ENSG00000177614.10	PGBD5	1	230427709	1_117	0	0.0327771571109234	4.61797573609716	1.43721031767114e-06	0.0123337857818112	1
ENSG00000135744.7	AGT	1	230698181	1_118	0	0.0313117653301329	5.02997420355276	1.49544590552675e-06	-0.329826080037826	1
ENSG00000135773.12	CAPN9	1	230745912	1_118	0	0.130282341369654	18.5877017533976	2.29936886867721e-05	-2.09191190303434	2
ENSG00000119280.16	C1orf198	1	230869758	1_118	0	0.0481268914847003	9.06385783196291	4.14188744859976e-06	1.0664661753428	2
ENSG00000173409.13	ARV1	1	230978849	1_118	0	0.0307534126072576	4.86169109249271	1.41963949312043e-06	-0.216187719910143	2
ENSG00000182118.7	FAM89A	1	231037850	1_118	0	0.0380813705567905	6.863334146504	2.48167617015223e-06	-0.852200486839247	3
ENSG00000116906.11	GNPAT	1	231241335	1_118	0	0.0299747531397084	4.62190241313262	1.31544829819663e-06	0.398885022737181	1
ENSG00000116903.7	EXOC8	1	231337950	1_118	0	0.029962587282921	4.61811918721596	1.31383808304269e-06	0.0853249901347598	1
ENSG00000116918.13	TSNAX	1	231528861	1_118	0	0.061695607015063	11.4100044771628	6.68401557438563e-06	-1.78198507271103	1
ENSG00000162946.21	DISC1	1	231627258	1_118	0	0.0301284473127085	4.66967562263562	1.33585973873428e-06	0.372941943297072	1
ENSG00000116991.10	SIPA1L2	1	232561778	1_119	0	0.0394018199040787	8.28231111967817	3.09859787621401e-06	-1.01820859402711	1
ENSG00000212916.4	MAP10	1	232801289	1_119	0	0.029611365254165	5.60708743485848	1.57649702848168e-06	-0.504521596250251	1
ENSG00000135749.18	PCNX2	1	233295495	1_120	0	0.0649928777514908	9.7844520638163	6.03809127451086e-06	1.18130689041894	1
ENSG00000143674.10	MAP3K21	1	233459150	1_120	0	0.0520084223790499	7.67589182198638	3.7905298620726e-06	-0.9029709203765	1
ENSG00000059588.9	TARBP1	1	234479133	1_121	0	0.0423609537897118	6.66728614994638	2.68171253252686e-06	-0.796493447043334	1
ENSG00000173726.10	TOMM20	1	235128439	1_121	0	0.0343877416777146	4.71115118946172	1.53825414561488e-06	-0.156111639091162	1
ENSG00000188739.14	RBM34	1	235160983	1_121	0	0.043979123284663	7.01967786855654	2.93130593440692e-06	-0.814057667009549	1
ENSG00000116957.12	TBCE	1	235365804	1_121	0	0.0965310217925702	14.4855274150976	1.32769589489324e-05	-1.74376706588241	1
ENSG00000162885.12	B3GALNT2	1	235504442	1_121	0	0.0433271312431564	6.87923140509059	2.83007047171807e-06	0.814154195262989	2
ENSG00000116962.14	NID1	1	236065637	1_122	0	0.0660451273143768	12.1628314293798	7.62733578549434e-06	-1.4015726556586	1
ENSG00000077585.13	GPR137B	1	236212587	1_122	0	0.0586383274670175	11.0355095335961	6.14428513451074e-06	1.51764119424772	1
ENSG00000086619.13	ERO1B	1	236212033	1_122	0	0.0297909286135378	4.67123618129659	1.32133598828293e-06	-0.159525365182135	2
ENSG00000077522.12	ACTN2	1	236686652	1_122	0	0.0301534812044778	4.78431876830914	1.36979306534913e-06	0.254522425271812	1
ENSG00000133019.11	CHRM3	1	239386955	1_124	0	0.0185511941770601	4.9424942650871	8.70593543654805e-07	0.406214243354805	1
ENSG00000182901.16	RGS7	1	241357612	1_126	0	0.0721910812675964	11.7342664941519	8.04334858329016e-06	1.34763190073505	1
ENSG00000180875.4	GREM2	1	240532232	1_126	0	0.0348924863001037	4.87601907016413	1.61545441999227e-06	-0.289883721144933	1
ENSG00000117009.11	KMO	1	241531649	1_127	0	0.0294162415169978	4.88920106878409	1.36559675900147e-06	0.238828033515225	1
ENSG00000203668.2	CHML	1	241640356	1_127	0	0.232648463765995	24.8286042087031	5.48466228622714e-05	2.69874898349015	1
ENSG00000174371.16	EXO1	1	241847755	1_127	0	0.0481806781320529	9.51739756373833	4.35400091791774e-06	1.10112376531596	1
ENSG00000143702.15	CEP170	1	243254880	1_128	2	0.108311316169095	21.6395585625207	2.22545915154563e-05	-4.49684108417326	1
ENSG00000054282.15	SDCCAG8	1	243257086	1_128	2	0.72504174517184	26.4063222697052	0.000181789304601275	-5.07649132424479	1
ENSG00000117020.16	AKT3	1	243851261	1_128	0	0.0176208493866392	7.00829191069015	1.1725636284004e-06	0.617994628977552	1
ENSG00000173728.10	C1orf100	1	244352788	1_129	0	0.0389979460129829	5.24984456032254	1.94395217094903e-06	0.455492491078522	1
ENSG00000203667.9	COX20	1	244834651	1_129	0	0.03885070579221	5.21435083719985	1.92351934401921e-06	0.3672084630425	1
ENSG00000203666.12	EFCAB2	1	244970187	1_129	0	0.0419093612439002	5.92588455407021	2.35809677800734e-06	-0.644535554054157	2
ENSG00000197472.14	ZNF695	1	247008034	1_130	0	0.0156671101220127	5.17280998869465	7.6950743209258e-07	-0.384989862300514	1
ENSG00000185420.18	SMYD3	1	246506728	1_130	0	0.0183256738361445	6.63019530990018	1.15367550389455e-06	-0.765775008189586	1
ENSG00000143653.9	SCCPDH	1	246723566	1_130	0	0.100143521438272	22.631606586969	2.15196716556018e-05	2.40788547442198	3
ENSG00000153207.14	AHCTF1	1	247151255	1_130	0	0.0174038741269649	6.15018553356572	1.01632251736321e-06	-0.658433830488915	1
ENSG00000277462.1	ZNF670	1	247078730	1_130	0	0.0352717922542716	12.7411723774907	4.26711469240506e-06	1.49894076711462	1
ENSG00000188295.14	ZNF669	1	247104366	1_130	0	0.0148027425109458	4.64547923907171	6.52935234394149e-07	0.119658383887012	1
ENSG00000203663.3	OR2L2	1	247965627	1_131	0	0.0396549843738205	6.16127308066665	2.31988062569244e-06	-0.664773992358332	1
ENSG00000196071.4	OR2L13	1	247956986	1_131	0	0.0336526601498484	4.62273789989239	1.47712098128432e-06	-0.0370512983326053	1
ENSG00000189181.4	OR14I1	1	248680013	1_131	0	0.0509174585610345	8.51309681778123	4.11577559814515e-06	1.14858346407298	1
ENSG00000162711.16	NLRP3	1	247416447	1_131	0	0.141250893166456	18.2977674156744	2.45406862114366e-05	2.01038501274218	1
ENSG00000162722.8	TRIM58	1	247857224	1_131	0	0.0338499216663178	4.67746165623983	1.50336799655257e-06	-0.0380227127766552	1
ENSG00000175137.10	SH3BP5L	1	248826485	1_131	0	0.0338385476284535	4.67431474100507	1.50185174418316e-06	0.1150143773074	1
ENSG00000184731.5	FAM110C	2	47011	2_1	0	0.049423574119095	7.78743345266453	3.6544825618155e-06	0.929029198255322	2
ENSG00000143727.15	ACP1	2	264429	2_1	0	0.0452415394164331	6.95488895620858	2.98761733843432e-06	1.01068807809344	1
ENSG00000189292.15	ALKAL2	2	286812	2_1	0	0.0550521046415016	8.80515085632733	4.60265183849617e-06	-1.47412922173807	1
ENSG00000151353.14	TMEM18	2	677213	2_1	0	0.0355084366408549	4.68061534619326	1.5780904827334e-06	-0.0613581040868559	1
ENSG00000032389.12	TSSC1	2	3377418	2_2	0	0.018156955659267	5.1478434969657	8.87494693359655e-07	0.389060118177684	1
ENSG00000182551.13	ADI1	2	3519553	2_2	0	0.0184979353779747	5.32094386675493	9.34564611909299e-07	0.372533545448798	2
ENSG00000171865.9	RNASEH1	2	3558879	2_2	0	0.0281794510930756	9.24470144935846	2.47356209159196e-06	1.13153052983885	1
ENSG00000171863.12	RPS7	2	3577209	2_2	0	0.034381424457378	11.1052725540397	3.62535453954034e-06	1.26558325985633	1
ENSG00000118004.17	COLEC11	2	3594575	2_2	0	0.0181810564686816	5.16017969952237	8.90802317795255e-07	0.402124293116589	3
ENSG00000151360.9	ALLC	2	3657701	2_2	0	0.027511817486694	9.02075216430354	2.35645651395791e-06	1.04345685036884	1
ENSG00000134321.11	RSAD2	2	6827812	2_5	0	0.144872024427697	19.3515870841189	2.66194154538178e-05	2.09327341117811	1
ENSG00000134326.11	CMPK2	2	6869802	2_5	0	0.0351227943426337	5.82813704666419	1.94364172212415e-06	0.540578234872214	1
ENSG00000151692.14	RNF144A	2	7024352	2_5	0	0.0348991817352096	5.76830678858972	1.91144141475755e-06	0.536379459857866	1
ENSG00000115738.9	ID2	2	8678763	2_6	0	0.0541207444775925	12.7508969346291	6.55242251902979e-06	-1.38652603679438	2
ENSG00000143797.11	MBOAT2	2	9003515	2_6	0	0.0296172160549512	7.2605004110671	2.04177642322904e-06	1.00371299472312	1
ENSG00000151693.9	ASAP2	2	9214540	2_6	0	0.0245060569509412	5.49832925596529	1.27938595379433e-06	0.376070480211458	1
ENSG00000119185.12	ITGB1BP1	2	9420800	2_6	0	0.0223841230429737	4.67060814652403	9.92683752419427e-07	0.0059269461961952	1
ENSG00000134330.18	IAH1	2	9473312	2_6	0	0.0225215270444112	4.72801305935861	1.01105294425145e-06	-0.018346313810499	2
ENSG00000151694.12	ADAM17	2	9553746	2_6	0	0.0516255844965291	12.403768983777	6.08017455465738e-06	1.64458702326447	1
ENSG00000115750.16	TAF1B	2	9843400	2_6	0	0.0229652567788434	4.89952664442104	1.06837280886377e-06	0.230396378834645	2
ENSG00000134317.17	GRHL1	2	9951890	2_6	0	0.0222895603942377	4.62582202437895	9.79011559138889e-07	-0.117755095505565	2
ENSG00000205795.4	CYS1	2	10080534	2_6	0	0.0230896390296975	4.95300612605036	1.08588392831599e-06	0.268976706858029	1
ENSG00000115761.15	NOL10	2	10689644	2_7	0	0.0149435094028374	4.62076085437368	6.55637054212918e-07	0.0872244210476057	2
ENSG00000150873.11	C2orf50	2	11130889	2_7	0	0.0149976625456555	4.65437000020668	6.62799052637938e-07	-0.0997946296959324	1
ENSG00000162976.12	PQLC3	2	11173214	2_7	0	0.0208260436368368	7.70816029211338	1.52424545285028e-06	-0.929461475204596	1
ENSG00000134318.13	ROCK2	2	11347918	2_7	0	0.0325451733587299	11.8751254046523	3.66962926518797e-06	1.52903899898153	2
ENSG00000169016.16	E2F6	2	11466649	2_7	0	0.10496884023115	22.9729206378996	2.28967587314853e-05	-2.48817000589976	1
ENSG00000196208.13	GREB1	2	11612793	2_7	0	0.0152968322078837	4.83789152785586	7.02675847828037e-07	-0.156680775516577	1
ENSG00000169006.6	NTSR2	2	11670456	2_7	0	0.0204857828298585	7.55474647999648	1.46950089940794e-06	0.816750488558878	2
ENSG00000134324.11	LPIN1	2	11677579	2_7	0	0.0554020729588323	16.8755550691513	8.8773118855458e-06	-1.81106258177011	2
ENSG00000079785.14	DDX1	2	15590379	2_9	0	0.0247111555509032	7.45673018886499	1.749600444351e-06	0.73320129357627	2
ENSG00000197872.11	FAM49A	2	16666179	2_10	0	0.0525214753865508	14.9471654192505	7.45406464864381e-06	-1.6819240917135	1
ENSG00000163032.11	VSNL1	2	17538936	2_10	0	0.0215711919469943	6.61145561631485	1.35415577725138e-06	-1.07761426697497	1
ENSG00000178295.14	GEN1	2	17749607	2_10	0	0.022951462693807	7.18937878126918	1.566747933781e-06	-0.761684544109843	3
ENSG00000163029.15	SMC6	2	17800052	2_10	0	0.0408906131208016	12.5906811426431	4.88843950256548e-06	-1.76580676015576	1
ENSG00000170745.11	KCNS3	2	18100682	2_10	0	0.180529198782372	26.8718675621129	4.60619905502787e-05	2.84225920544393	1
ENSG00000143867.6	OSR1	2	19359082	2_11	0	0.0706339445334753	10.3751540466304	6.95833623365382e-06	1.26432831765748	1
ENSG00000183891.5	TTC32	2	19901956	2_12	0	0.0454783114151806	7.3548616317317	3.17596885341022e-06	-0.861572779114961	1
ENSG00000118965.14	WDR35	2	19990398	2_12	0	0.034060774853419	4.64155578457679	1.50112028853619e-06	0.00588346373802947	1
ENSG00000132031.12	MATN3	2	20013181	2_12	0	0.0348258423794111	4.8496018938999	1.60363348297396e-06	0.215089286556674	2
ENSG00000068697.6	LAPTM4A	2	20052246	2_12	0	0.0540744756674846	8.98676256541106	4.61416352069714e-06	-1.08099178729251	1
ENSG00000115884.10	SDC1	2	20136476	2_12	0	0.0403477097222309	6.22979382554341	2.38665672441911e-06	0.701737122789282	1
ENSG00000055917.15	PUM2	2	20352364	2_12	0	0.0359438892579052	5.14567303816624	1.75616230692983e-06	0.281982424201121	1
ENSG00000143878.9	RHOB	2	20447480	2_12	0	0.0362273172562182	5.21928617985703	1.79533162696477e-06	-0.370159312059261	1
ENSG00000118960.12	HS1BP3	2	20637532	2_12	0	0.0404299376467341	6.24891068165766	2.39885935186226e-06	-0.666131047046241	1
ENSG00000143869.6	GDF7	2	20676230	2_12	0	0.0357921884613142	5.10603760771848	1.73528039220283e-06	-0.440482479298599	1
ENSG00000118961.14	LDAH	2	20683801	2_12	0	0.03548215589145	5.02451628162248	1.69278442415976e-06	0.360293023766194	3
ENSG00000119771.14	KLHL29	2	23385024	2_14	0	0.0835723466590589	15.978173184088	1.2679061777845e-05	-1.75518330802702	1
ENSG00000119778.14	ATAD2B	2	23927186	2_14	0	0.025115108403979	4.64962090050444	1.10879178254026e-06	-0.193390826275479	1
ENSG00000173960.13	UBXN2A	2	23927186	2_14	0	0.025115108403979	4.64962090050444	1.10879178254026e-06	0.193390826275479	1
ENSG00000205639.9	MFSD2B	2	24009112	2_14	0	0.0254810127906489	4.78455088573619	1.15759131693494e-06	0.155723277693124	2
ENSG00000163026.11	WDCP	2	24049526	2_14	0	0.0255543027615456	4.81138204851233	1.16743114727919e-06	-0.218013753988281	1
ENSG00000119782.13	FKBP1B	2	24049526	2_14	0	0.0255543027615456	4.81138204851233	1.16743114727919e-06	-0.218013753988281	1
ENSG00000115129.13	TP53I3	2	24064728	2_14	0	0.0278103199126027	5.60114738413607	1.47904157532864e-06	-0.654266912610593	1
ENSG00000176732.6	PFN4	2	24123159	2_14	0	0.0253824426402052	4.74841549345429	1.14440441229861e-06	0.215555898874037	2
ENSG00000186453.12	FAM228A	2	24175586	2_14	0	0.0287274171565001	5.90428941360705	1.61050328526365e-06	-0.657076156500844	1
ENSG00000198399.14	ITSN2	2	24360992	2_14	0	0.0663935979838568	13.7854307543064	8.69048355965471e-06	2.21782611089339	1
ENSG00000084676.15	NCOA1	2	24491962	2_16	0	0.00443332495213133	4.73470503885619	1.99305778591913e-07	0.349746483468496	2
ENSG00000138031.14	ADCY3	2	24931117	2_16	0	0.00463077500978315	5.24311289293894	2.30536813821887e-07	0.442062961414912	1
ENSG00000115137.11	DNAJC27	2	24971717	2_16	0	0.010483429436362	13.5063796669163	1.34443474219821e-06	2.12386692659833	1
ENSG00000119772.16	DNMT3A	2	25343038	2_16	0	0.00862610678810527	10.6515112150325	8.72415666795527e-07	1.08441742466551	1
ENSG00000138101.18	DTNB	2	25673259	2_16	0	0.00525332426220959	6.59063201998054	3.28744631438683e-07	1.04424606843286	2
ENSG00000143970.16	ASXL2	2	25878763	2_16	0	0.0464178043660664	25.421072793619	1.12040713240827e-05	-2.30614597800158	1
ENSG00000084733.10	RAB10	2	26033971	2_16	0	0.0068556283433302	8.76230005234449	5.70378022670546e-07	1.10545136748033	1
ENSG00000157833.12	GAREM2	2	26169773	2_16	0	0.00806127638044285	10.1945255052741	7.80311890327278e-07	1.35490960807792	1
ENSG00000138029.13	HADHB	2	26234639	2_16	0	0.00507331247581722	5.87379628540267	2.82948821427887e-07	-0.438141852488995	2
ENSG00000084754.10	HADHA	2	26244785	2_16	0	0.0067381140092323	8.74845295470938	5.59715085866015e-07	1.19123512715179	1
ENSG00000173567.14	ADGRF3	2	26324693	2_16	0	0.00453079247883037	4.91348191313243	2.11378557292101e-07	-0.163366411964507	1
ENSG00000157856.10	DRC1	2	26401975	2_16	0	0.00445013277040218	4.72272161356893	1.99555044892893e-07	0.194985336444678	1
ENSG00000171303.6	KCNK3	2	26574051	2_16	0	0.0161128171889512	16.0426152525689	2.45439266599558e-06	1.46840286941248	2
ENSG00000213699.8	SLC35F6	2	26717366	2_16	0	0.00617008743976122	7.05119905961433	4.13096666789936e-07	1.54930164357738	2
ENSG00000228474.5	OST4	2	27073017	2_16	0	0.0379665337175215	22.2741389035782	8.02969906104806e-06	3.66607770948891	1
ENSG00000138080.13	EMILIN1	2	27078189	2_16	0	0.00486115824798117	7.26342934362204	3.35257785586289e-07	-2.11186632369193	2
ENSG00000138030.12	KHK	2	27086791	2_16	0	0.0224330056006616	18.1872116563183	3.87392298511751e-06	-3.46753548032954	1
ENSG00000138028.15	CGREF1	2	27101801	2_16	0	0.0313325572788866	23.5484138742132	7.00575425417035e-06	-2.48022166038188	2
ENSG00000138085.16	ATRAID	2	27212382	2_16	0	0.00678023700828667	8.37988640435707	5.3948627892725e-07	1.42866315237889	2
ENSG00000138074.14	SLC5A6	2	27212382	2_16	0	0.0107275364729046	12.5404042564546	1.27734712058798e-06	-1.43334959322331	1
ENSG00000084774.13	CAD	2	27215842	2_16	0	0.0780019658427392	31.4147163899502	2.32667695437459e-05	-3.39975047556107	2
ENSG00000115194.10	SLC30A3	2	27275976	2_16	0	0.0190071829633072	19.3250968099503	3.48768160096422e-06	2.88752736435086	2
ENSG00000138100.13	TRIM54	2	27281444	2_16	0	0.0127924557107667	15.3706312253798	1.86699442827626e-06	-2.59898883530977	1
ENSG00000163794.6	UCN	2	27308797	2_16	0	0.00498955107903798	5.65508397150817	2.67915554151133e-07	0.724794410176926	1
ENSG00000115234.10	SNX17	2	27366943	2_16	0	0.0257136971135957	23.4222270377583	5.71860509860412e-06	3.207117948538	1
ENSG00000163795.13	ZNF513	2	27380806	2_16	0	0.00707982895304238	10.0667394247072	6.76719964695258e-07	-1.85202232876719	1
ENSG00000115241.10	PPM1G	2	27408324	2_16	0	0.0199682608384403	20.7712427764499	3.93822132682657e-06	-3.01828466073624	1
ENSG00000198522.13	GPN1	2	27628084	2_16	0	0.00750786343058929	13.3390673136877	9.50909585090913e-07	-2.77161293061017	2
ENSG00000176714.9	CCDC121	2	27629051	2_16	0	0.0191223028960789	19.6120539610862	3.56090731174286e-06	-2.36341579004495	2
ENSG00000243147.7	MRPL33	2	27770976	2_16	1	0.0577676790859591	20.4619081885372	1.1223503539013e-05	4.28294230194669	1
ENSG00000158019.20	BRE	2	27889824	2_16	0	0.00439936648274952	5.12313446429826	2.14004691020079e-07	-0.834857006409238	1
ENSG00000171174.13	RBKS	2	27891044	2_16	0	0.00624186565374929	7.0478145302442	4.17701736173555e-07	0.065916062611275	1
ENSG00000163803.12	PLB1	2	28596747	2_17	0	0.0358432348687321	9.92204086397387	3.37680207623173e-06	1.38806769927918	1
ENSG00000213639.9	PPP1CB	2	28751600	2_17	1	0.0892126987071903	16.8109365527022	1.42401965253984e-05	3.71830900595897	2
ENSG00000171103.10	TRMT61B	2	28869813	2_17	1	0.143132585761521	18.463425593506	2.5092746227748e-05	-3.88005802812778	1
ENSG00000189350.12	TOGARAM2	2	28976716	2_17	0	0.0404028213038711	9.65260208749298	3.70299813192761e-06	-0.678081494070925	1
ENSG00000179270.6	C2orf71	2	29065600	2_18	0	0.0875476816733878	14.8628251475492	1.23550189405881e-05	-1.8690871495175	1
ENSG00000115295.19	CLIP4	2	29097582	2_18	0	0.0305352323575422	4.9144523135874	1.42486510668121e-06	0.240528361985415	1
ENSG00000119801.12	YPEL5	2	30146010	2_18	0	0.0742161567550854	13.2845469755647	9.36143888754824e-06	-1.67382688359771	1
ENSG00000213626.11	LBH	2	30255520	2_19	0	0.0803850998272701	11.2942282446343	8.62044156665434e-06	-1.37140123559575	1
ENSG00000172954.13	LCLAT1	2	30443328	2_19	0	0.0516787613580839	7.12112374809001	3.49428259916565e-06	1.06037140966585	2
ENSG00000013016.15	EHD3	2	31234492	2_19	0	0.0508291986566453	6.98778452168162	3.37248606717167e-06	0.799423355975158	1
ENSG00000119820.10	YIPF4	2	32277426	2_20	0	0.0410824654328879	6.21399917575534	2.42395797810405e-06	-0.874087839814484	1
ENSG00000115760.13	BIRC6	2	32356560	2_20	0	0.0455014020289544	7.17439112108755	3.09961122233204e-06	0.891515290444169	1
ENSG00000018699.11	TTC27	2	32678481	2_20	0	0.0350197792562734	4.71638201823611	1.56826617640751e-06	-0.26637427292208	1
ENSG00000049323.15	LTBP1	2	32909089	2_20	0	0.0505892504928167	8.1727732194877	3.92577215311388e-06	0.823293793893297	1
ENSG00000152689.17	RASGRP3	2	33476565	2_21	0	0.0154360990872531	4.85496938018145	7.11576258740772e-07	-0.270487639030105	1
ENSG00000171055.14	FEZ2	2	36603517	2_23	0	0.0613193618560426	19.7826289758132	1.1518051848988e-05	2.4081836820947	2
ENSG00000115808.11	STRN	2	36966782	2_23	0	0.0140301233744016	5.98291782052237	7.97024964021675e-07	-0.616515548937559	1
ENSG00000152133.14	GPATCH11	2	37090105	2_23	0	0.0128349465356225	5.15606919464771	6.28362411432742e-07	-0.429537746782022	1
ENSG00000055332.16	EIF2AK2	2	37156965	2_23	0	0.0921119009017942	23.6624747176703	2.06953752092259e-05	-3.1783436744531	2
ENSG00000218739.9	CEBPZOS	2	37213212	2_23	0	0.0124822169535341	4.89754573354939	5.80453753261729e-07	0.601521551503528	1
ENSG00000115816.14	CEBPZ	2	37238763	2_23	0	0.0811292905583523	22.4469718546503	1.72915066916489e-05	3.39278839176746	1
ENSG00000003509.15	NDUFAF7	2	37231568	2_23	0	0.0871777395109528	23.134952481936	1.91501249650438e-05	-3.4264398696915	1
ENSG00000115825.9	PRKD3	2	37324522	2_23	0	0.0149680431400122	6.58223910855449	9.35483383037269e-07	-0.587251008843369	1
ENSG00000115828.15	QPCT	2	37344154	2_23	0	0.0684842009799683	20.8327813877006	1.35467478258895e-05	2.96739648578072	1
ENSG00000115841.19	RMDN2	2	37923332	2_24	0	0.042410696714966	9.01742613222173	3.63124370803913e-06	-1.12384031100985	1
ENSG00000138061.11	CYP1B1	2	38069747	2_24	0	0.0485541638626792	10.3485202580399	4.77091995997953e-06	1.20270526383512	1
ENSG00000143891.16	GALM	2	38660661	2_24	0	0.0266404911902898	4.67620606892703	1.18285978259396e-06	-0.049773050864796	1
ENSG00000152147.10	GEMIN6	2	38751622	2_24	0	0.152057343421537	21.0926349612891	3.04533891450071e-05	-2.57326927341626	1
ENSG00000163214.20	DHX57	2	38875912	2_25	0	0.158335112181436	22.853719193907	3.4358288159007e-05	-2.56689695677145	1
ENSG00000188010.12	MORN2	2	38875912	2_25	0	0.158335112181436	22.853719193907	3.4358288159007e-05	-2.56689695677145	1
ENSG00000214694.10	ARHGEF33	2	38895800	2_25	0	0.0301568871856754	8.15081869241649	2.33391556788107e-06	1.22054733175203	1
ENSG00000115904.12	SOS1	2	39124428	2_25	0	0.082888119971317	17.2927190602131	1.36098385090224e-05	2.06656484152929	1
ENSG00000162878.12	PKDCC	2	42052827	2_26	0	0.0221737986415694	11.6196414673672	2.44641552426585e-06	1.32178509443628	1
ENSG00000143924.18	EML4	2	42168854	2_26	0	0.0104387136674691	4.61816726355338	4.57734914570283e-07	0.0165812791678971	2
ENSG00000115944.14	COX7A2L	2	42425044	2_26	0	0.0125160308208472	6.30196355166932	7.48927724078969e-07	-0.590120325553205	2
ENSG00000171126.7	KCNG3	2	42494311	2_26	0	0.0130048439180098	6.65758787312278	8.22090157051944e-07	0.853629547182157	1
ENSG00000057935.13	MTA3	2	42494666	2_26	0	0.0166713346336015	8.96498562489137	1.41911425718292e-06	-1.05167732280076	1
ENSG00000162882.14	HAAO	2	42764883	2_26	0	0.0171138599492527	9.20856933745759	1.49636497060552e-06	-1.1590143417854	1
ENSG00000143921.6	ABCG8	2	43818263	2_27	0	0.0722362417270586	8.75952557262931	6.00804427238271e-06	1.09347218796518	1
ENSG00000152518.7	ZFP36L2	2	43226582	2_27	0	0.0503025742543619	5.33228410154615	2.5468354598775e-06	-0.345469219776044	1
ENSG00000115970.18	THADA	2	43595379	2_27	0	0.189621542958901	18.1568510019826	3.2690804062656e-05	2.42218527773635	1
ENSG00000152527.13	PLEKHH2	2	43636315	2_27	0	0.0466993616397329	4.63203939057282	2.05390609990551e-06	0.0717976105446247	2
ENSG00000223658.7	C1GALT1C1L	2	43676123	2_27	0	0.0518912434362461	5.62556584334615	2.77177316929401e-06	0.76384546420337	1
ENSG00000138036.18	DYNC2LI1	2	43774077	2_27	0	0.0532246635806865	5.86500802213143	2.96400500271533e-06	0.570737043021501	1
ENSG00000138095.18	LRPPRC	2	43908858	2_27	0	0.0536267831378497	5.93606423676097	3.02257951648461e-06	0.710848168622247	2
ENSG00000138079.13	SLC3A1	2	44275649	2_28	0	0.0235304453625145	6.08683341737609	1.35993753354883e-06	-0.590515797448179	1
ENSG00000138078.15	PREPL	2	44361802	2_28	0	0.0204191918184081	4.7654277368693	9.23927372869753e-07	-0.186555015536092	1
ENSG00000143919.14	CAMKMT	2	44362007	2_28	0	0.0259651479212565	7.00528830853781	1.72708698572165e-06	-0.79376219760172	1
ENSG00000068784.12	SRBD1	2	45612533	2_28	0	0.0296040611158125	8.23026640921682	2.3134631285998e-06	1.06656600816588	1
ENSG00000250565.6	ATP6V1E2	2	46541996	2_29	0	0.0796552289834163	12.2520948553553	9.26663458506488e-06	1.56104561437823	2
ENSG00000119729.11	RHOQ	2	46541511	2_29	0	0.0395421932728894	5.62882518269763	2.1133718193807e-06	0.620242772716093	2
ENSG00000151665.12	PIGF	2	46617108	2_29	0	0.0637136061048664	10.1273549342792	6.1266858767432e-06	1.36816102414911	1
ENSG00000119878.5	CRIPT	2	46617108	2_29	0	0.0358516234542376	4.70992567580613	1.6033202475023e-06	-0.128895993128602	2
ENSG00000180398.11	MCFD2	2	46923487	2_29	0	0.0882190525835642	13.2290751073427	1.10812631509009e-05	-1.69997760480773	2
ENSG00000143933.16	CALM2	2	47176244	2_30	0	0.0177882197767099	4.95809240213412	8.37422257566582e-07	-0.0444489005927684	1
ENSG00000119888.10	EPCAM	2	47345021	2_30	0	0.37680544063982	33.4253778748116	0.000119588904448156	-3.60218052109581	1
ENSG00000095002.13	MSH2	2	47403074	2_30	0	0.0549812898348115	14.7566396600566	7.70370764862081e-06	-1.96597889944224	1
ENSG00000170802.15	FOXN2	2	48315598	2_31	1	0.675688471669508	26.4945531736102	0.000169981049217068	-5.23708783281547	2
ENSG00000162869.15	PPP1R21	2	48441151	2_31	0	0.0215741787472942	5.74174661075925	1.17618515070729e-06	-0.68638714036351	1
ENSG00000243244.5	STON1	2	48519516	2_31	0	0.0339289517623091	11.2658494475687	3.62937448933701e-06	2.34492433553793	3
ENSG00000242441.7	GTF2A1L	2	48595242	2_31	0	0.0537526182852004	15.9138920101728	8.12219528147818e-06	-2.7608444298341	1
ENSG00000138039.14	LHCGR	2	48755729	2_31	0	0.0201078036337877	4.78434739395975	9.13449912774327e-07	0.370232492283554	1
ENSG00000178021.10	TSPYL6	2	54256518	2_35	0	0.0416302565591999	9.2087451096652	3.64004654003722e-06	-0.104618733448057	1
ENSG00000143942.4	CHAC2	2	53767730	2_35	0	0.0207249539644988	4.77627460601225	9.39896991315905e-07	-0.61325699058496	1
ENSG00000115239.21	ASB3	2	53717290	2_35	0	0.0284630862085898	6.98359366487119	1.88737564831264e-06	0.171793545638619	2
ENSG00000068878.14	PSME4	2	53970692	2_35	0	0.020843753458592	4.87095957824869	9.64024008771368e-07	0.511213516513974	1
ENSG00000115306.15	SPTBN1	2	54457261	2_35	0	0.0896995541344854	20.6305580053601	1.75710880820604e-05	3.06607867569291	1
ENSG00000115310.17	RTN4	2	55113533	2_36	0	0.0173807401432518	7.23395620887214	1.1938273901334e-06	0.727353544422663	1
ENSG00000143947.13	RPS27A	2	55240644	2_36	0	0.0138196159024683	7.48401821120381	9.82037800622064e-07	1.86711017763268	1
ENSG00000162994.15	CLHC1	2	55232881	2_36	0	0.0140392240626921	6.09722116507969	8.12778956079135e-07	0.768021548476462	1
ENSG00000085760.14	MTIF2	2	55269694	2_36	0	0.0170338387414755	7.34228482542918	1.18752061100992e-06	0.628025133922843	1
ENSG00000275052.4	PPP4R3B	2	55619798	2_36	0	0.0188079658838304	8.19355501810231	1.46322663977436e-06	-0.632272294765334	1
ENSG00000138035.14	PNPT1	2	55692185	2_36	0	0.0125506963126235	5.08724711211729	6.06244835369595e-07	-0.551701128863336	1
ENSG00000115380.19	EFEMP1	2	55924956	2_36	0	0.0185481800177505	9.22397058915652	1.62448837773326e-06	-1.47457018195337	2
ENSG00000055813.5	CCDC85A	2	56393468	2_37	0	0.0371869030420395	5.89322039781271	2.0808467264744e-06	-1.46765829450285	1
ENSG00000115392.11	FANCL	2	58243779	2_39	0	0.0430054470962207	13.4513176177419	5.49269762228926e-06	0.59992801774376	1
ENSG00000162928.8	PEX13	2	61020375	2_40	0	0.023157252967131	6.16533781798639	1.35563044758665e-06	-1.2094165915891	1
ENSG00000162927.13	PUS10	2	60971921	2_40	0	0.0225723688592263	6.04870542022002	1.29639387251949e-06	-0.975762865164954	2
ENSG00000162929.13	KIAA1841	2	61158113	2_40	0	0.020368940429939	4.67877250911146	9.04894116137104e-07	0.251611151318026	1
ENSG00000170264.12	FAM161A	2	61854233	2_40	0	0.0216937958976406	5.30057788110633	1.09183287464886e-06	-0.518117247370343	2
ENSG00000115484.14	CCT4	2	61888641	2_40	0	0.0233875025473765	5.95767913836938	1.32299546160263e-06	0.582894634175389	1
ENSG00000173163.10	COMMD1	2	61889168	2_40	0	0.022133769525412	5.4258521547069	1.1403042316721e-06	-0.472961130513809	1
ENSG00000186889.9	TMEM17	2	62506054	2_41	0	0.0266968363944027	6.13615242881683	1.55544026171442e-06	0.992258730517526	1
ENSG00000115507.9	OTX1	2	63074029	2_41	0	0.0261657525187239	5.94297893077703	1.47650464238499e-06	0.395161358883209	1
ENSG00000143951.15	WDPCP	2	63148603	2_41	0	0.0287240520629595	6.55554306489155	1.78793520857705e-06	-0.885058338871615	1
ENSG00000143952.19	VPS54	2	64018703	2_41	0	0.0572000782966382	13.2219533010505	7.18107791692382e-06	-1.65666555961815	2
ENSG00000197329.11	PELI1	2	64144184	2_41	0	0.0369583396805874	8.98334940900277	3.15244952360782e-06	-0.919598751625986	1
ENSG00000119862.12	LGALSL	2	64453888	2_42	0	0.0431960960377332	4.71876180295543	1.93539649461298e-06	0.179312605984804	1
ENSG00000119844.15	AFTPH	2	64524123	2_42	0	0.0465967415795418	5.43162640105745	2.40316082499374e-06	-0.532679743947054	1
ENSG00000179833.4	SERTAD2	2	64759459	2_42	0	0.0728841124758378	9.66481923002937	6.68842716173969e-06	1.28426228037039	1
ENSG00000138069.16	RAB1A	2	65129770	2_42	0	0.0847665701877346	11.1064535266533	8.93917442795979e-06	1.34256950300686	1
ENSG00000138071.13	ACTR2	2	65272194	2_42	0	0.0499585679445089	6.08788771768884	2.88784587803319e-06	-0.593577265087017	1
ENSG00000143995.19	MEIS1	2	66529138	2_43	0	0.174946036834048	19.0786530005709	3.16919684249786e-05	-2.41059402711778	1
ENSG00000197223.11	C1D	2	68111568	2_45	0	0.0445440128567839	5.61910497164647	2.37658789666191e-06	-0.511963448212273	1
ENSG00000243667.6	WDR92	2	68134727	2_45	0	0.0424752129187255	5.17199899896236	2.08588995894682e-06	-0.541106442028007	2
ENSG00000115946.7	PNO1	2	68157965	2_45	0	0.0803484111706554	11.2060214047304	8.54921300646085e-06	1.56884653770334	2
ENSG00000119865.8	CNRIP1	2	68319317	2_45	0	0.0977964194264615	13.0903074636761	1.21554264146585e-05	-1.51866423100152	2
ENSG00000115956.9	PLEK	2	68286355	2_45	0	0.0500105146186272	6.70909876450887	3.18583225887583e-06	-0.9280266666029	3
ENSG00000204923.3	FBXO48	2	68467123	2_45	0	0.0785104334043627	10.9850834818633	8.18894837676554e-06	-1.39330220522687	1
ENSG00000169621.9	APLF	2	68462021	2_45	0	0.0437060241234908	5.44050602300513	2.25776113755919e-06	0.45212170541066	1
ENSG00000163219.11	ARHGAP25	2	68679972	2_45	0	0.0515139552177094	6.98842489702276	3.41823246916535e-06	0.808780578472697	2
ENSG00000198380.12	GFPT1	2	69387506	2_46	0	0.0458860698983212	5.41626343672706	2.35981544128619e-06	-0.649223948923311	1
ENSG00000169599.12	NFU1	2	69438084	2_46	0	0.0602367912709262	7.98447944841347	4.56673523938056e-06	-1.39666360208034	1
ENSG00000196975.15	ANXA4	2	69645260	2_46	0	0.0589180914794287	7.77516995904068	4.34966648545229e-06	-0.899000968440406	1
ENSG00000087338.4	GMCL1	2	69829233	2_46	0	0.0431555871696498	4.83925194541338	1.9829540929963e-06	0.202459847949451	1
ENSG00000115998.7	C2orf42	2	70248801	2_46	0	0.0846086586995404	11.2176692165693	9.01186830502908e-06	1.33990876972609	2
ENSG00000143977.13	SNRPG	2	70293743	2_46	0	0.0480926166703638	5.85841038729912	2.6751959309335e-06	0.47909479629718	2
ENSG00000035141.7	FAM136A	2	70301695	2_46	0	0.0423686187711779	4.66626457512369	1.87720223389039e-06	-0.111661914733468	2
ENSG00000163235.15	TGFA	2	70474791	2_46	0	0.0421740505305543	4.62301869979697	1.85126402180952e-06	-0.0297515382858441	1
ENSG00000152672.7	CLEC4F	2	70900154	2_47	0	0.0166415555672844	5.31916907930109	8.40494956274997e-07	0.365172575715106	1
ENSG00000116035.2	VAX2	2	70899809	2_47	0	0.0169938966651466	5.52468950443046	8.91452577387638e-07	0.50888161162551	1
ENSG00000116039.11	ATP6V1B1	2	70935800	2_47	0	0.0251685545346212	9.21355535115945	2.201825616831e-06	-1.04559067850699	1
ENSG00000144043.11	TEX261	2	70993663	2_47	0	0.0156064002861279	4.72031658695602	6.99473500572406e-07	-0.13808861318982	2
ENSG00000124357.12	NAGK	2	71074276	2_47	0	0.0162455588444087	5.06351121739878	7.81058977967445e-07	-0.413162542908759	1
ENSG00000124383.8	MPHOSPH10	2	71130287	2_47	0	0.0944543503485046	21.3094465059997	1.91113572799561e-05	-2.46791127996265	1
ENSG00000124374.8	PAIP2B	2	71184996	2_47	0	0.0245624791644953	8.9564974627821	2.08885263978086e-06	1.22249712892925	1
ENSG00000075292.18	ZNF638	2	71276848	2_47	0	0.0201386245762736	7.11330800597967	1.36018761681599e-06	-0.741043386234496	1
ENSG00000135636.13	DYSF	2	71491238	2_47	0	0.0207052001001943	7.3207086103115	1.43922915979904e-06	-0.792400806534864	1
ENSG00000003137.8	CYP26B1	2	72145857	2_47	0	0.0188328616696802	7.04292358966689	1.25940870235215e-06	-1.15616259368062	1
ENSG00000116096.5	SPR	2	72887223	2_47	0	0.0200297687348231	6.86540150894052	1.30568757948104e-06	-0.107145560354654	1
ENSG00000135625.7	EGR4	2	73294038	2_48	0	0.0788437592469857	21.6421450840073	1.62018655556677e-05	-2.34811944450665	1
ENSG00000144040.12	SFXN5	2	73076866	2_48	0	0.0173074268909522	6.87430435138818	1.12968837224221e-06	-0.961683115469541	1
ENSG00000135631.16	RAB11FIP5	2	73156247	2_48	0	0.0149993110153703	4.9869221245542	7.10233729805158e-07	-0.574987249959366	2
ENSG00000135617.3	PRADC1	2	73233389	2_48	0	0.0705725110387594	23.7146618236945	1.58909515309171e-05	3.92142960668498	1
ENSG00000135624.15	CCT7	2	73233389	2_48	0	0.0705725110387593	23.7146618236945	1.58909515309171e-05	-3.92142960668498	1
ENSG00000116127.17	ALMS1	2	73394898	2_48	1	0.346658189819062	29.5110866194719	9.71368604331612e-05	-5.62610030182645	1
ENSG00000144034.14	TPRKB	2	73737087	2_48	0	0.0143523716160573	4.86621335358729	6.63150671430384e-07	-0.622096224142239	1
ENSG00000144048.10	DUSP11	2	73780009	2_48	0	0.014934602507982	9.85929971451617	1.39809645305987e-06	2.42308580234812	1
ENSG00000124356.15	STAMBP	2	73828835	2_48	0	0.0274294285465133	9.65662764540939	2.5150095710139e-06	0.0131334431785019	2
ENSG00000163017.13	ACTG2	2	73892213	2_48	0	0.0214605522009281	7.76900441307623	1.58308289899223e-06	0.436421566981121	1
ENSG00000163170.11	BOLA3	2	74147514	2_48	0	0.0448168390751639	15.0290562941916	6.39543855170402e-06	1.82565823399858	1
ENSG00000114978.17	MOB1A	2	74179099	2_48	0	0.0281278751605572	10.6504634163423	2.84447962719533e-06	1.22820245333689	1
ENSG00000188687.17	SLC4A5	2	74361478	2_48	0	0.014833940229988	5.0945379320735	7.17560827055061e-07	-0.422240871817304	1
ENSG00000284308.1	C2orf81	2	74421241	2_48	0	0.0166503040879926	5.96846274620395	9.43587227844729e-07	-0.572363745822563	1
ENSG00000005448.16	WDR54	2	74421241	2_48	0	0.0166503040879926	5.96846274620395	9.43587227844729e-07	-0.572363745822563	1
ENSG00000114993.16	RTKN	2	74442009	2_48	0	0.0156147784219287	5.63627849788856	8.35652403851298e-07	-0.537844738428991	2
ENSG00000239779.6	WBP1	2	74458316	2_48	0	0.0185543831533856	7.02024698498172	1.23679097961176e-06	0.628004582005425	1
ENSG00000115275.11	MOGS	2	74465064	2_48	0	0.0200673514295099	7.77342477935966	1.48115276456323e-06	0.918495777974818	2
ENSG00000135637.13	CCDC142	2	74483364	2_48	0	0.0216449993100527	8.2461975086205	1.69476195317656e-06	-0.938272064085466	1
ENSG00000115282.19	TTC31	2	74483364	2_48	0	0.0216449993100527	8.2461975086205	1.69476195317656e-06	0.938272064085466	1
ENSG00000179528.15	LBX2	2	74502935	2_48	0	0.0144947929398234	4.88130971124911	6.71808936171452e-07	0.244207761432213	1
ENSG00000115289.13	PCGF1	2	74508487	2_48	0	0.0229102777995887	8.73794254126719	1.90080224669359e-06	0.977346777284318	1
ENSG00000115325.13	DOK1	2	74548714	2_48	0	0.0141247889104331	4.62266892403054	6.19972110700453e-07	-0.0683786104533622	1
ENSG00000115350.11	POLE4	2	74958729	2_48	0	0.0157610671477553	5.69627827245613	8.52460399404476e-07	0.576592706504261	1
ENSG00000115363.13	EVA1A	2	75569460	2_49	0	0.114482482935334	13.7212009440801	1.49151821429664e-05	-0.95856056491259	2
ENSG00000115364.13	MRPL19	2	75656150	2_49	0	0.0382792291299039	5.1613526281323	1.87596232241885e-06	-0.226242382435083	1
ENSG00000005436.13	GCFC2	2	75710675	2_49	0	0.0420283951603271	5.86564243023821	2.34075407743437e-06	0.102323691369795	1
ENSG00000172023.7	REG1B	2	79088375	2_51	0	0.052822350096182	15.24639608628	7.64684547536548e-06	2.15729952968647	1
ENSG00000115386.5	REG1A	2	79119924	2_51	0	0.0325391069931229	10.6945760691811	3.30420208284601e-06	1.74845286057157	2
ENSG00000163541.11	SUCLG1	2	84460497	2_53	0	0.109731550690357	22.031823922902	2.29551093222141e-05	-2.32227629308365	1
ENSG00000115423.18	DNAH6	2	84516244	2_53	0	0.017355489084507	4.64148431127263	7.64876187358311e-07	0.241278688467516	1
ENSG00000034510.5	TMSB10	2	84905643	2_53	0	0.0243760009907335	7.80489971187474	1.80645514640645e-06	-0.954158434732621	1
ENSG00000186854.10	TRABD2A	2	84906846	2_53	0	0.0193240078635871	5.64106659157636	1.03503688993942e-06	-0.4904630740536	1
ENSG00000152291.13	TGOLN2	2	85328087	2_54	0	0.0191740127892447	5.12876586462659	9.33734236136196e-07	-0.430960548307403	1
ENSG00000042493.15	CAPG	2	85366983	2_54	0	0.0722120978175562	17.5462258556035	1.20307048919821e-05	-1.99242265591608	3
ENSG00000168906.12	MAT2A	2	85539177	2_54	0	0.0484086103166342	13.4830054448439	6.19735996198661e-06	-1.95951452272484	1
ENSG00000115486.11	GGCX	2	85561147	2_54	0	0.022720777391961	6.66011390115234	1.43681958785001e-06	1.0245911754822	2
ENSG00000118640.10	VAMP8	2	85563312	2_54	0	0.28144776108903	30.487164614124	8.14727228260877e-05	-3.30877828098114	1
ENSG00000168899.4	VAMP5	2	85588528	2_54	0	0.022331391537761	6.51779578872969	1.38201874058843e-06	0.42207303720106	1
ENSG00000168894.9	RNF181	2	85596916	2_54	0	0.0186779955823062	4.8822606189549	8.65861887545407e-07	-0.292455770662174	1
ENSG00000168890.13	TMEM150A	2	85599009	2_54	0	0.0181897792891069	4.6373008966929	8.00921777929902e-07	-0.211258086391199	1
ENSG00000168883.19	USP39	2	85615912	2_54	0	0.0181982696487006	4.64391412435796	8.02438343497555e-07	0.0291897450954849	1
ENSG00000168887.10	C2orf68	2	85610982	2_54	0	0.0190213613069391	5.03470716150459	9.09312596076764e-07	0.412024250400267	1
ENSG00000115523.16	GNLY	2	85695737	2_54	0	0.0495690819244253	14.0345222019354	6.60550315043869e-06	-1.61367463208776	1
ENSG00000115525.17	ST3GAL5	2	85904899	2_54	0	0.038137074753651	11.5434311817322	4.18003283286187e-06	1.5831218720309	1
ENSG00000068654.15	POLR1A	2	86105686	2_54	0	0.0247415089696899	7.47497760779918	1.75603624766511e-06	-1.09668852599996	1
ENSG00000132300.18	PTCD3	2	86105686	2_54	0	0.0247415089696899	7.47497760779918	1.75603624766511e-06	-1.09668852599997	1
ENSG00000132305.20	IMMT	2	86186327	2_54	0	0.0183136960746412	4.73540732549818	8.23437689177569e-07	0.223805185522856	2
ENSG00000132313.14	MRPL35	2	86199115	2_54	0	0.0230035457160688	6.67726686560297	1.45844787786788e-06	-0.803178462616775	2
ENSG00000068615.17	REEP1	2	86314543	2_54	0	0.0181831025236994	4.64252513318565	8.01529752421864e-07	-0.00784957167849295	2
ENSG00000115561.15	CHMP3	2	86563844	2_54	0	0.0188455197073096	5.10533406722482	9.13544444219264e-07	-0.923425159385942	2
ENSG00000239305.6	RNF103	2	86623855	2_54	0	0.0211468162573747	5.9394181634455	1.19257662107233e-06	-0.546708015421951	1
ENSG00000153563.15	CD8A	2	86808016	2_54	0	0.0185406335007272	5.03191715909668	8.85840329790083e-07	0.934347977559309	1
ENSG00000172116.21	CD8B	2	86861841	2_54	0	0.0203106708475562	5.52040978147869	1.06461598221808e-06	-0.122561861473597	1
ENSG00000172086.7	KRCC1	2	88056216	2_55	0	0.0328214600509706	5.02248215301401	1.56521389830667e-06	-0.30556344404465	2
ENSG00000115593.14	SMYD1	2	88067820	2_55	0	0.0765642802627291	13.0139983558173	9.46094131538286e-06	-1.48718861912106	1
ENSG00000163586.9	FABP1	2	88129052	2_55	0	0.0357497855661704	5.82284455411357	1.97654194149816e-06	0.586053004683694	3
ENSG00000144115.16	THNSL2	2	88170372	2_55	0	0.0386063002932207	6.54362700258414	2.39868995868314e-06	0.740314004086456	1
ENSG00000144029.11	MRPS5	2	95156702	2_57	0	0.0218905564281574	5.75232015235405	1.19563122056945e-06	0.48252198026489	1
ENSG00000144026.11	ZNF514	2	95156702	2_57	0	0.0218905564281574	5.75232015235405	1.19563122056945e-06	0.48252198026489	1
ENSG00000233757.6	AC092835.2	2	95207631	2_57	0	0.0606786808173458	15.3161103138681	8.82433552762548e-06	1.8004254934224	1
ENSG00000155066.15	PROM2	2	95274094	2_57	0	0.0302264494405818	8.76388547556277	2.51525039622996e-06	1.3472050133704	2
ENSG00000174501.14	ANKRD36C	2	95991827	2_57	0	0.0278508404505078	7.9994129690069	2.11540642907702e-06	-2.02681704208799	1
ENSG00000186281.12	GPAT2	2	96122088	2_57	0	0.0257755700974975	7.27598080923788	1.78072649857154e-06	0.484207567952735	1
ENSG00000274286.1	ADRA2B	2	96122088	2_57	0	0.0257755700974975	7.27598080923787	1.78072649857154e-06	0.484207567952735	1
ENSG00000188886.3	ASTL	2	96138849	2_57	0	0.02008050516673	4.94911230699287	9.43624786373624e-07	-1.15317268172535	1
ENSG00000084090.13	STARD7	2	96208677	2_57	0	0.1728656325954	25.4407971260711	4.1757719373037e-05	3.25760371766939	2
ENSG00000135956.8	TMEM127	2	96266108	2_57	0	0.174454624365638	25.5330582489413	4.22943854395736e-05	-3.55818555113168	1
ENSG00000144021.2	CIAO1	2	96268766	2_57	0	0.151921950652737	24.1595227584165	3.48502803347749e-05	-3.32755912700079	1
ENSG00000144028.14	SNRNP200	2	96305617	2_57	0	0.0206346904773855	5.20250303766826	1.01931331671644e-06	0.521794640912261	2
ENSG00000198885.9	ITPRIPL1	2	96325754	2_57	0	0.0252426001112173	7.08138318318828	1.6972647024015e-06	-1.58692417994199	2
ENSG00000196843.15	ARID5A	2	96535945	2_57	0	0.0326417125710697	9.48340648078382	2.93923762832911e-06	-1.99604280278516	1
ENSG00000114988.11	LMAN2L	2	96740129	2_57	0	0.0636405437642106	15.7683288788577	9.52833346724595e-06	-2.27826234670628	1
ENSG00000158158.11	CNNM4	2	96757889	2_57	0	0.180825059285885	25.8928824800117	4.44566171929829e-05	-2.92157766799383	1
ENSG00000168754.14	FAM178B	2	96908107	2_57	0	0.133661635510271	22.90155484184	2.90649202974658e-05	-3.16477464657427	1
ENSG00000144199.11	FAHD2B	2	97095539	2_57	0	0.0408343959133185	11.5820288116231	4.49063930166999e-06	-2.06788095015412	1
ENSG00000135940.6	COX5B	2	97648394	2_57	0	0.0310330526254855	9.0067220493232	2.65392505877217e-06	0.670046791949985	1
ENSG00000115073.7	ACTR1B	2	97663592	2_57	0	0.0274409680490075	7.85778708964043	2.04737352079157e-06	0.527079695451043	1
ENSG00000115085.13	ZAP70	2	97663592	2_57	0	0.0274409680490075	7.85778708964043	2.04737352079157e-06	-0.527079695451043	1
ENSG00000228486.10	LINC01125	2	97665171	2_57	0	0.165693428517417	25.0102687684332	3.93478529822421e-05	2.46439896241783	1
ENSG00000075568.16	TMEM131	2	97995803	2_57	0	0.0459873778743375	12.6973000981824	5.54430902218972e-06	1.799615709426	2
ENSG00000183513.8	COA5	2	98608705	2_58	0	0.0481924695670044	15.3995748785323	7.04669233823728e-06	1.81048389682253	1
ENSG00000115446.11	UNC50	2	98608705	2_58	0	0.0481924695670043	15.3995748785322	7.04669233823721e-06	1.81048389682253	1
ENSG00000071073.12	MGAT4A	2	98730539	2_58	0	0.0193188603415977	6.84802939444187	1.25615871443038e-06	-0.706718870638981	1
ENSG00000273045.5	C2orf15	2	99141233	2_58	0	0.0152606354134085	4.65517141886934	6.74536867489741e-07	-0.146332634871427	1
ENSG00000135951.14	TSGA10	2	99084690	2_58	0	0.0156916179910477	4.91397832513118	7.32147122944291e-07	0.302064925531501	2
ENSG00000158411.11	MITD1	2	99180175	2_58	0	0.0167897221917199	5.54274739395731	8.83620928268887e-07	-0.626218538658155	1
ENSG00000115514.11	TXNDC9	2	99340840	2_58	0	0.0154668128346044	4.77987550607105	7.01963955117937e-07	-0.199241876655023	1
ENSG00000135945.9	REV1	2	99490335	2_58	0	0.01661628929422	5.44620752023259	8.59262041745392e-07	-0.623062815332629	1
ENSG00000144218.18	AFF3	2	99986297	2_58	0	0.016093233845522	5.14887196231203	7.86779093128803e-07	0.207320889280749	1
ENSG00000115526.10	CHST10	2	100417294	2_58	0	0.0453450404104724	14.8262021323382	6.38347419078133e-06	-2.09810635618557	2
ENSG00000115539.13	PDCL3	2	100562583	2_58	0	0.0177944328803311	6.08323449325983	1.02781773187515e-06	-0.464342246993777	2
ENSG00000071082.10	RPL31	2	101001757	2_58	0	0.114368409282595	23.6423026120437	2.56739829992706e-05	-2.50820509111652	1
ENSG00000204634.12	TBC1D8	2	101153455	2_58	0	0.0735646770797962	19.40417822132	1.35538284514539e-05	-2.16147287258482	1
ENSG00000175874.9	CREG2	2	101386663	2_59	0	0.0299700892064682	4.62545022521989	1.31625321284034e-06	-0.287019092766237	2
ENSG00000158435.7	CNOT11	2	101252764	2_59	0	0.0924630159316331	15.2724945360713	1.34083528514075e-05	1.93783083401852	1
ENSG00000163162.8	RNF149	2	101303817	2_59	0	0.238864162818915	24.6623246122318	5.59348404040057e-05	2.95362432191474	2
ENSG00000071054.16	MAP4K4	2	101649552	2_59	0	0.0314799603215948	5.08508199617511	1.51995081060833e-06	0.403920518738382	1
ENSG00000115590.13	IL1R2	2	101991888	2_59	0	0.0658343172170336	12.0306339081867	7.52035330174865e-06	1.35469611400558	1
ENSG00000115598.9	IL1RL2	2	102186984	2_60	0	0.0263954224915741	5.00978613356444	1.25558234668208e-06	0.540782121953091	1
ENSG00000115602.16	IL1RL1	2	102310626	2_60	0	0.025385528362017	4.66522690198581	1.12449201309943e-06	-0.111718440357523	2
ENSG00000115604.10	IL18R1	2	102310626	2_60	0	0.0262155130063644	4.9335559313612	1.22804933331649e-06	-0.356490472421933	2
ENSG00000115607.9	IL18RAP	2	102418289	2_60	0	0.0260218225680086	4.88246822000315	1.20635334619783e-06	0.324296611142081	2
ENSG00000170417.15	TMEM182	2	102735277	2_60	0	0.540089079708537	21.8858993857103	0.000112234710665052	3.59800343776016	1
ENSG00000135973.2	GPR45	2	105241362	2_62	0	0.206049317786327	21.578380320849	4.22170051087643e-05	2.29246440329245	1
ENSG00000198914.3	POU3F3	2	104855039	2_62	0	0.0562907285358628	8.97540175221164	4.79720374042474e-06	1.08027973179431	1
ENSG00000135972.8	MRPS9	2	105038258	2_62	0	0.0380985948983443	5.30067311219842	1.91750885499339e-06	-0.496661235724294	2
ENSG00000135966.12	TGFBRAP1	2	105330291	2_62	0	0.0385711399764787	5.41632126647727	1.98364653456079e-06	0.374702272916247	1
ENSG00000071051.13	NCK2	2	105744677	2_63	0	0.0848104856643753	10.8533052674751	8.73995034845217e-06	1.53798032203309	1
ENSG00000115652.14	UXS1	2	106194311	2_63	0	0.044618266495019	4.76525956932978	2.0188156002041e-06	0.177194147983741	2
ENSG00000198203.9	SULT1C2	2	108287884	2_65	0	0.0936442769105068	18.4153036943726	1.63741031784396e-05	-2.07260435958688	3
ENSG00000198075.9	SULT1C4	2	108384412	2_65	0	0.0589073548605721	15.0129289404068	8.39715844004915e-06	-1.96879438386186	1
ENSG00000135968.20	GCC2	2	108447858	2_65	0	0.0219021854289911	4.93101398494512	1.02546556762582e-06	-0.270944702344393	1
ENSG00000169756.16	LIMS1	2	108535129	2_65	0	0.0211544780107948	4.61911386313049	9.27808566882692e-07	0.00625074243323126	1
ENSG00000153201.15	RANBP2	2	108719562	2_65	0	0.0340178664419758	8.90639060633082	2.8767770573523e-06	1.07676146695739	1
ENSG00000163006.11	CCDC138	2	108791703	2_65	0	0.0219976402884612	4.94267553644451	1.03237052083484e-06	0.337263150240385	1
ENSG00000186522.14	SEPT10	2	109614115	2_65	1	0.173627070697839	20.1895164254442	3.32844014865055e-05	4.20027399153819	1
ENSG00000198142.4	SOWAHC	2	109613671	2_65	0	0.0240518132814154	11.3937074739423	2.60201793374663e-06	2.79751075166301	2
ENSG00000115008.5	IL1A	2	112784348	2_66	0	0.0386257698043744	11.6404433346608	4.26917606359286e-06	-1.49343590866786	1
ENSG00000144061.12	NPHP1	2	110205149	2_66	0	0.0361578811761042	11.0212895293008	3.78384015275546e-06	1.3183370288194	1
ENSG00000169679.14	BUB1	2	110678318	2_66	0	0.0276152731531671	8.49983999739755	2.22873016280549e-06	0.970439048715674	1
ENSG00000153094.22	BCL2L11	2	111119720	2_66	0	0.0565468623607791	15.2291634280245	8.17677327934742e-06	-1.72517324769137	1
ENSG00000153107.11	ANAPC1	2	111884332	2_66	0	0.190552940025088	26.9989853542442	4.88495417397361e-05	-3.23682345576128	1
ENSG00000153208.16	MERTK	2	111898486	2_66	0	0.0648732442039723	16.5301062645121	1.01821305039528e-05	1.97271533644795	2
ENSG00000153214.9	TMEM87B	2	112055265	2_66	0	0.018212836759897	4.62046438354203	7.99025461671976e-07	0.45419941731473	1
ENSG00000144161.12	ZC3H8	2	112251022	2_66	0	0.0282497750513188	8.71205844002278	2.33686256066947e-06	1.71981387587446	2
ENSG00000169629.11	RGPD8	2	112434559	2_66	0	0.0340010839790084	10.4451354038297	3.37212941793167e-06	-1.82696098524466	2
ENSG00000114999.7	TTL	2	112482606	2_66	0	0.261253501103068	30.2308659446998	7.49911655123562e-05	-3.54378898691282	1
ENSG00000125630.15	POLR1B	2	112544150	2_66	0	0.0274427418355782	8.44135887013771	2.19956733145955e-06	1.14639167547968	1
ENSG00000125611.15	CHCHD5	2	112582142	2_66	0	0.124713616862046	22.8051742249856	2.70050301066015e-05	-2.90529478589941	1
ENSG00000125637.15	PSD4	2	113172319	2_67	0	0.0724808051301374	18.697154221244	1.28675515258371e-05	2.07667914583718	1
ENSG00000125618.16	PAX8	2	113238217	2_67	0	0.0643211030103459	17.5623089888301	1.07258691350962e-05	1.93604108488596	2
ENSG00000144134.18	RABL2A	2	113627581	2_67	0	0.0259435307785483	9.03013076204555	2.2244390831524e-06	1.29497463638171	1
ENSG00000115084.13	SLC35F5	2	113756721	2_67	0	0.0228366956052059	7.84049732070113	1.70009923001086e-06	-0.715914989498502	1
ENSG00000115091.11	ACTR3	2	113889855	2_67	0	0.0164902670463469	4.80976761717933	7.530939861957e-07	-0.285251979344647	1
ENSG00000088205.12	DDX18	2	117770496	2_69	0	0.0185287851553674	8.31573394237152	1.46300202840348e-06	-0.923956957854843	1
ENSG00000125633.10	CCDC93	2	118013874	2_69	0	0.0149555102297334	6.32379576615705	8.98000268439455e-07	0.684624682233081	2
ENSG00000125629.14	INSIG2	2	118088372	2_69	0	0.0170241085861259	7.52793593020993	1.21685180790836e-06	-1.02427010636994	1
ENSG00000115107.19	STEAP3	2	119227355	2_69	0	0.0144241575378182	5.98772860572656	8.20068181153273e-07	0.711633481405339	3
ENSG00000186132.14	C2orf76	2	119367787	2_69	0	0.0128118154873984	4.8870213685078	5.94500617712976e-07	-0.185150934428435	1
ENSG00000155368.16	DBI	2	119366128	2_69	0	0.0138482429961383	5.60928693698007	7.37564030254698e-07	-0.58141421185817	2
ENSG00000163075.12	CFAP221	2	119544252	2_69	0	0.0124523847243327	4.6228917443629	5.46592477446859e-07	0.0770743625141315	1
ENSG00000088179.8	PTPN4	2	119759674	2_69	0	0.0125673350496089	4.70817962845776	5.61815367407013e-07	-0.11468429948542	1
ENSG00000115109.13	EPB41L5	2	120067039	2_69	0	0.0129645279899646	4.99701842361247	6.15127378219228e-07	0.212561239752342	1
ENSG00000144118.13	RALB	2	120247403	2_69	0	0.019264322335946	8.67800259160283	1.5873434660439e-06	1.14396593690904	1
ENSG00000074047.21	GLI2	2	120735812	2_70	0	0.0527998319810915	9.3087937521195	4.66684466148753e-06	-1.33323388336924	2
ENSG00000115112.7	TFCP2L1	2	121285630	2_70	0	0.035869364711927	5.67346559819553	1.93227754725922e-06	0.610331126626383	1
ENSG00000074054.17	CLASP1	2	121649921	2_70	0	0.0445263954495148	7.70310856799944	3.25672400054396e-06	1.29274726413444	1
ENSG00000211460.11	TSN	2	121736192	2_70	0	0.038466754843361	6.32898293154077	2.3116222757306e-06	0.826450973923711	1
ENSG00000155052.14	CNTNAP5	2	124025355	2_72	0	0.0477327144738856	8.94997600288366	4.05634980814081e-06	-0.51209012433041	1
ENSG00000163161.12	ERCC3	2	127294150	2_75	0	0.0431224487028077	4.82265877795776	1.97463734369841e-06	0.20187499026901	1
ENSG00000169967.16	MAP3K2	2	127388195	2_75	0	0.0432834717084744	4.85769399511397	1.99640954638278e-06	-0.241344534554007	1
ENSG00000115718.17	PROC	2	127416310	2_75	0	0.0422706340062077	4.63515215109096	1.86037353673496e-06	0.176073090784874	2
ENSG00000163166.14	IWS1	2	127526967	2_75	0	0.0644801772928073	8.62048198300573	5.27782721485084e-06	1.04860008185345	1
ENSG00000144230.16	GPR17	2	127645955	2_75	0	0.0490342587936572	6.03181203197483	2.80830847690375e-06	0.709286455498595	1
ENSG00000136709.11	WDR33	2	127811674	2_75	0	0.0951108304430031	12.3308052773382	1.11357330177045e-05	1.73736238780933	2
ENSG00000144231.10	POLR2D	2	127857631	2_75	0	0.0424710115634572	4.67959149549284	1.88711316695467e-06	-0.0754193604764576	1
ENSG00000136715.17	SAP130	2	128028089	2_75	0	0.0872939527901671	11.507751423144	9.53832307348137e-06	1.43696192064449	1
ENSG00000136731.12	UGGT1	2	128091109	2_75	0	0.047871504513659	5.80570761775607	2.63894071695621e-06	-0.592553509035835	2
ENSG00000233087.7	WTH3DI	2	131364366	2_78	0	0.0493888580932361	6.93125041996172	3.25040869936927e-06	-1.50936389467554	1
ENSG00000178171.10	AMER3	2	130755277	2_78	0	0.0577963160310429	8.41535200638427	4.61816920254331e-06	1.10660753487927	1
ENSG00000163046.15	ANKRD30BL	2	132160142	2_78	0	0.0448605723526748	6.02573090962116	2.56668126482471e-06	0.7480615089535	1
ENSG00000222014.5	RAB6C	2	129972884	2_78	0	0.0679436319698576	9.94864433091218	6.41815291800554e-06	1.2164670991106	2
ENSG00000136699.19	SMPD4	2	130182517	2_78	0	0.0411630307077671	5.21719546685223	2.03911560426956e-06	-0.377580710671656	1
ENSG00000152082.13	MZT2B	2	130181775	2_78	0	0.0431400378784828	5.65798002685533	2.31760451845115e-06	-0.496519811950054	1
ENSG00000136710.9	CCDC115	2	130346476	2_78	0	0.0478841677097603	6.63971678396116	3.01883165297961e-06	-0.892009847129447	1
ENSG00000136718.9	IMP4	2	130343161	2_78	0	0.0823290783037286	11.7787321872468	9.20765837333115e-06	1.50559778048525	1
ENSG00000072135.12	PTPN18	2	130356437	2_78	0	0.0911661210164469	12.755420458289	1.10414383592172e-05	1.60942847883688	2
ENSG00000075886.10	TUBA3D	2	131475744	2_78	0	0.0407493484202247	5.1223338343863	1.98191919844768e-06	0.687224113644075	2
ENSG00000173272.15	MZT2A	2	131492520	2_78	0	0.111831237969792	14.7252606300368	1.56359228781866e-05	-2.4344686949346	1
ENSG00000163040.14	CCDC74A	2	131527737	2_78	0	0.0791370588178135	11.4009420199487	8.56678838575706e-06	2.15745739555917	1
ENSG00000183840.6	GPR39	2	132366649	2_79	0	0.0680802250182754	16.5041416854557	1.06686955665634e-05	-1.80100482888369	1
ENSG00000176771.16	NCKAP5	2	133567714	2_79	0	0.0219882150795776	6.11074452563684	1.27579677667687e-06	0.604673384398205	1
ENSG00000152128.13	TMEM163	2	134719289	2_80	0	0.0433234041999808	6.63148498952753	2.72791455066946e-06	-1.74902066867022	2
ENSG00000082258.12	CCNT2	2	134918338	2_80	0	0.0767947603095131	12.0474815824481	8.78466606332607e-06	2.35750082863044	1
ENSG00000121988.17	ZRANB3	2	135530703	2_80	0	0.0411446872523797	6.14665769839455	2.4013208439951e-06	1.25475703583151	1
ENSG00000144224.16	UBXN4	2	135741596	2_80	0	0.0487486648279846	7.74191812440524	3.58351062280266e-06	-1.67939353725692	1
ENSG00000076003.4	MCM6	2	135876201	2_80	0	0.0383660071453662	5.49032444786506	2.00005532764741e-06	-1.17194364274663	2
ENSG00000115866.10	DARS	2	135985920	2_80	0	0.0377770389622666	5.3451714734973	1.91728622851083e-06	-0.875239072021489	1
ENSG00000150540.13	HNMT	2	137964079	2_82	0	0.0338275506678578	8.87212267013992	2.84967602077145e-06	1.50385335550912	1
ENSG00000144228.8	SPOPL	2	138501652	2_82	0	0.0376539993696292	8.48909427418116	3.03507805359711e-06	0.342632070362974	1
ENSG00000115919.14	KYNU	2	142877245	2_85	0	0.0265261106053342	4.90202930986569	1.23465857369194e-06	0.273274963796708	1
ENSG00000075884.13	ARHGAP15	2	143091525	2_85	0	0.0263588324062559	4.84297710824918	1.21209310795566e-06	-0.373952427317223	1
ENSG00000121989.14	ACVR2A	2	147844091	2_88	0	0.0546350236776452	22.5934511753089	1.17206340789108e-05	2.45695399291108	2
ENSG00000135999.11	EPC2	2	148645644	2_88	0	0.00885672511255131	4.64088921265748	3.90275926568222e-07	0.120287960474344	1
ENSG00000150556.16	LYPD6B	2	149038140	2_88	0	0.0532314635220146	21.998528979125	1.11188390673035e-05	-2.51962899860834	1
ENSG00000123610.4	TNFAIP6	2	151349278	2_90	0	0.109520474315335	17.0105872463488	1.76893558898052e-05	-2.26336852814117	2
ENSG00000080345.17	RIF1	2	151422769	2_90	0	0.0605084963222012	11.3368648429177	6.51338465080022e-06	-1.80887886959649	1
ENSG00000182389.19	CACNB4	2	152099291	2_91	0	0.192836362378248	22.6785943615624	4.15243134177969e-05	2.40669917801642	2
ENSG00000157827.19	FMNL2	2	152335141	2_91	0	0.0366012742453908	6.69624502224518	2.32715300778147e-06	-0.921754307018485	1
ENSG00000177917.10	ARL6IP6	2	152717752	2_91	0	0.254309801601968	25.5138685688845	6.16079573658036e-05	3.50819047109872	1
ENSG00000177519.3	RPRM	2	153476363	2_92	0	0.0323492221733748	4.63042822470124	1.42227113502655e-06	0.0478101421292444	1
ENSG00000144278.14	GALNT13	2	153872280	2_92	0	0.0414444989230822	6.95318377051589	2.73620100352398e-06	-1.10190638604795	2
ENSG00000115159.15	GPD2	2	156434411	2_93	0	0.0210932146544414	4.70418630654828	9.42160044232769e-07	0.132507936459907	1
ENSG00000115170.13	ACVR1	2	157876051	2_95	0	0.0435246632076833	8.49264987606046	3.50974881403278e-06	1.03435637445977	1
ENSG00000153237.17	CCDC148	2	158457154	2_95	0	0.0788000241309199	14.111422256738	1.05583130552475e-05	1.86023371744334	1
ENSG00000163331.11	DAPL1	2	158795461	2_96	0	0.0272350385865016	8.34196660207964	2.15721702173367e-06	1.04197608715494	1
ENSG00000196151.10	WDSUB1	2	159287223	2_96	0	0.0186933587536121	4.91187364340885	8.7183023005235e-07	0.437910803745373	1
ENSG00000136536.14	MARCH7	2	159712477	2_96	0	0.0338139891175308	10.5308292716652	3.38108724425703e-06	-1.27430121182988	2
ENSG00000241399.6	CD302	2	159798013	2_96	0	0.0198382929493836	5.33969786265203	1.00581562943171e-06	0.0944807555673675	2
ENSG00000153250.19	RBMS1	2	160494265	2_96	0	0.0320028800074966	9.85882285406193	2.9957910785783e-06	1.35580620545248	1
ENSG00000136560.13	TANK	2	161129689	2_97	0	0.0480024969724263	6.07046567431534	2.76683482550504e-06	0.688490751156272	1
ENSG00000197635.9	DPP4	2	162074215	2_97	0	0.082614355939699	11.2193231613658	8.80074780242298e-06	-1.69878717057542	2
ENSG00000115267.5	IFIH1	2	162294461	2_97	0	0.0411313881001912	4.61750900447809	1.80334372965035e-06	0.00357858391925403	1
ENSG00000184611.11	KCNH7	2	162837826	2_98	0	0.0312471662002888	4.61985706420955	1.37068156921831e-06	-0.231582707624698	1
ENSG00000182263.13	FIGN	2	163614467	2_99	0	0.207893130125279	25.0019155688561	4.93526888731028e-05	2.61624541874674	1
ENSG00000082438.15	COBLL1	2	164847821	2_100	0	0.0207386626921493	5.84739882109193	1.15143880226644e-06	-0.563139530950497	1
ENSG00000178662.15	CSRNP3	2	165469352	2_100	0	0.0509751223863181	12.6877840769547	6.141033309918e-06	0.890554696291389	1
ENSG00000123607.14	TTC21B	2	165954060	2_100	0	0.129384887954934	17.2109499918601	2.11439339552099e-05	3.19541076779405	2
ENSG00000169432.14	SCN9A	2	166375953	2_101	0	0.0215794437566241	4.67458033295137	9.57811992069212e-07	0.386221242635265	1
ENSG00000136546.13	SCN7A	2	166493861	2_101	0	0.0248943987938048	6.006779957638	1.41984443050641e-06	-1.00415967585567	1
ENSG00000198648.10	STK39	2	168247489	2_102	0	0.0826102590967844	21.1311453329871	1.65750336216969e-05	-2.17687453970431	1
ENSG00000172292.14	CERS6	2	168456065	2_102	0	0.0190657848456934	7.34565503943913	1.32978862618574e-06	-0.985107341115183	1
ENSG00000163072.15	NOSTRIN	2	168830049	2_102	0	0.0327086050305347	12.3816392100624	3.84536495710622e-06	-1.56233349045804	1
ENSG00000163093.11	BBS5	2	169478998	2_103	0	0.0607558166193845	10.1581805594137	5.8600481898093e-06	1.6371197445297	1
ENSG00000239474.6	KLHL41	2	169509786	2_103	0	0.0353613968604928	5.06224617161715	1.69969137165598e-06	0.442482893158166	1
ENSG00000138399.17	FASTKD1	2	169552521	2_103	0	0.0653730764006272	10.8525999996925	6.73643488221714e-06	-1.60268423947315	2
ENSG00000138398.15	PPIG	2	169584491	2_103	0	0.0378779159081758	5.70670364796202	2.05243207134949e-06	0.659050353316222	1
ENSG00000154479.12	CCDC173	2	169694453	2_103	0	0.0489410031691481	8.11549484130136	3.77124953709086e-06	-1.020374858225	1
ENSG00000144362.11	PHOSPHO2	2	169693707	2_103	0	0.0813174930363345	12.9306143020549	9.98390719974626e-06	1.90736161246451	1
ENSG00000213160.9	KLHL23	2	169694446	2_103	0	0.0388544254876368	5.94549278517865	2.19343992868271e-06	-0.908142138863528	2
ENSG00000138382.14	METTL5	2	169825274	2_103	0	0.0354929456574153	5.09703521484093	1.71773860018498e-06	0.116297652879811	1
ENSG00000144357.16	UBR3	2	169827007	2_103	0	0.0340422907306893	4.70614549582514	1.52118320885132e-06	-0.250945102570093	2
ENSG00000115844.10	DLX2	2	172103018	2_104	0	0.0235614625748837	6.87453505418222	1.53795268044247e-06	-0.118901802612735	1
ENSG00000204334.7	ERICH2	2	170784343	2_104	0	0.0249800096007423	7.75891810474732	1.84031076119905e-06	-1.11161307100872	1
ENSG00000115806.12	GORASP2	2	170928386	2_104	0	0.0181157636767603	4.74795116565582	8.16695733548106e-07	-0.149216139744786	1
ENSG00000123600.19	METTL8	2	171435106	2_104	0	0.0182411521129897	5.16938285050722	8.9534076707099e-07	-0.783918290028428	1
ENSG00000071967.11	CYBRD1	2	171522308	2_104	0	0.0187527782525958	5.01322337999462	8.92647661138342e-07	-0.025477388757198	3
ENSG00000128708.12	HAT1	2	171922612	2_104	0	0.020695031632805	5.87777644952655	1.15498556327986e-06	-0.37629248572542	1
ENSG00000115840.13	SLC25A12	2	172000868	2_104	0	0.14759133934951	19.7881302121787	2.77308403239518e-05	3.73666327622202	1
ENSG00000172878.13	METAP1D	2	171995491	2_104	0	0.0193411332579445	7.95069092400261	1.46010532533721e-06	-2.39365573153348	2
ENSG00000144355.14	DLX1	2	172084313	2_104	0	0.0285081235001866	9.68329705077067	2.62113435701744e-06	1.75089238286609	1
ENSG00000091409.14	ITGA6	2	172426046	2_105	0	0.0296650971253412	15.8050232725361	4.4518273272191e-06	1.7490153930684	2
ENSG00000152256.13	PDK1	2	172555077	2_105	0	0.00902029885534317	4.85814184673528	4.16091184215433e-07	-0.281954368611489	1
ENSG00000091428.17	RAPGEF4	2	172735564	2_105	0	0.0427442137525755	18.995504775504	7.70948856284976e-06	2.13002445057542	1
ENSG00000091436.16	MAP3K20	2	173067177	2_105	0	0.0167588505514922	10.3160138093477	1.64154782390463e-06	-1.75280924452333	1
ENSG00000172845.14	SP3	2	173965538	2_105	0	0.01907069681216	12.1741627016442	2.20446424946318e-06	-1.65551258904295	1
ENSG00000144306.14	SCRN3	2	174395627	2_105	0	0.00925594152527776	5.57049165814673	4.89566313971531e-07	0.709234278189171	2
ENSG00000115935.17	WIPF1	2	174559399	2_105	0	0.0139077878904058	8.19545758970053	1.08225266167579e-06	0.775346564148741	1
ENSG00000115966.16	ATF2	2	175168771	2_106	0	0.0795475908128486	15.2784836180938	1.15399700249999e-05	-2.12083959382426	1
ENSG00000154518.9	ATP5G3	2	175185320	2_106	0	0.0420668875858948	9.2493193199697	3.69443092424097e-06	-1.25761239134064	1
ENSG00000144320.13	LNPK	2	176002028	2_106	0	0.045804960340517	10.0498315482059	4.37087805972814e-06	-1.37250024291038	1
ENSG00000128652.11	HOXD3	2	176136443	2_106	0	0.0314734450593903	6.52977025643881	1.95136980778659e-06	-0.964117096038385	1
ENSG00000128654.13	MTX2	2	176269444	2_106	0	0.126197481573941	19.727904666808	2.36389969965435e-05	-2.43304791009234	1
ENSG00000196659.9	TTC30B	2	177553217	2_107	0	0.0467318826345204	4.74343387126539	2.1047645697467e-06	-0.126173276956403	1
ENSG00000197557.6	TTC30A	2	177617090	2_107	0	0.0470985974619916	4.81702860077406	2.15419293027553e-06	0.22587907631916	2
ENSG00000128655.16	PDE11A	2	178108547	2_108	0	0.00966051175068472	4.80433160080413	4.40687269828085e-07	0.0467147808141061	2
ENSG00000155636.14	RBM45	2	178112094	2_108	0	0.00955676114117532	4.71479546306345	4.27829754362924e-07	-0.118496615461626	1
ENSG00000079156.16	OSBPL6	2	178281719	2_108	0	0.0279626904888666	14.8774037163877	3.95005825594165e-06	1.93056931903796	1
ENSG00000180228.12	PRKRA	2	178475983	2_108	0	0.00950474796469858	4.67276112008016	4.21707749345834e-07	-0.0631409992760336	1
ENSG00000204311.12	DFNB59	2	178451344	2_108	0	0.00981011314279723	5.02967005277143	4.68501417503434e-07	-0.530728004752851	1
ENSG00000079150.17	FKBP7	2	178478636	2_108	0	0.00990946104931778	5.02524843724498	4.72829940295336e-07	-0.255734158492308	1
ENSG00000116095.10	PLEKHA3	2	178480456	2_108	0	0.0100486883857361	5.18696805114038	4.94903298701823e-07	-0.528298604162024	1
ENSG00000163492.14	CCDC141	2	179049620	2_108	0	0.0104634655561607	5.50692705822573	5.47119595833896e-07	0.346129243385141	1
ENSG00000144331.18	ZNF385B	2	179860841	2_108	0	0.0118407116004849	6.62711782056794	7.45074829143917e-07	-0.720137630497041	1
ENSG00000170035.15	UBE2E3	2	180967386	2_109	0	0.0381301789125679	5.48021228386841	1.98410029494251e-06	-0.637763581912733	1
ENSG00000162998.4	FRZB	2	182830722	2_110	0	0.0290092266837941	6.9300457728243	1.90884054722772e-06	-0.892002416236734	2
ENSG00000061676.14	NCKAP1	2	183038483	2_110	0	0.0258573041420174	5.85592455288356	1.43772595564497e-06	-0.847693199679499	1
ENSG00000162999.12	DUSP19	2	183069294	2_110	0	0.0228871326654296	4.71789310813576	1.02526676795248e-06	0.138814876847553	2
ENSG00000163002.12	NUP35	2	183116059	2_110	0	0.0442355669380699	10.8843642791867	4.57164040952449e-06	1.8427010063699	1
ENSG00000170396.7	ZNF804A	2	184598393	2_112	2	0.662149337804288	31.7989750887317	0.000199924707057281	3.17200976378676	1
ENSG00000188738.14	FSIP2	2	185706561	2_112	0	0.00587357840591951	6.11701133941807	3.41145347537655e-07	1.01118951401728	1
ENSG00000138448.11	ITGAV	2	186554924	2_112	0	0.00525927357929967	4.69761888273644	2.34585378336039e-07	0.00979287046648433	1
ENSG00000144369.12	FAM171B	2	186697079	2_112	0	0.00660683853621868	6.15561369365754	3.86155697652178e-07	0.489408208231227	1
ENSG00000168542.14	COL3A1	2	188974074	2_112	0	0.00525792864912889	4.62155650927947	2.30728027248036e-07	0.0185713471896908	1
ENSG00000204262.11	COL5A2	2	189180361	2_113	0	0.033443176934694	7.24504483673847	2.30062587947773e-06	-1.01966845068366	1
ENSG00000138449.10	SLC40A1	2	189578719	2_113	0	0.0259647285384789	4.87929782295678	1.20292488873188e-06	0.252197097745491	1
ENSG00000138381.9	ASNSD1	2	189661479	2_113	0	0.031264204780778	6.6145760442892	1.96357184894022e-06	0.978507776291461	1
ENSG00000128694.11	OSGEPL1	2	189761107	2_113	0	0.0459286704037092	10.2223450139246	4.45791521769824e-06	-1.53347896085204	2
ENSG00000128699.13	ORMDL1	2	189784856	2_113	0	0.0326265254368979	7.01362740145736	2.17275577601714e-06	-1.06413031545327	1
ENSG00000064933.17	PMS1	2	189783193	2_113	0	0.0376069173729962	8.34450201417859	2.97965208004344e-06	1.0825569903757	2
ENSG00000198130.15	HIBCH	2	190341243	2_113	0	0.0288767726798125	5.87194186272218	1.61000712469761e-06	0.393039589735275	2
ENSG00000151689.12	INPP1	2	190343621	2_113	0	0.0291444836299853	5.95820822888521	1.64880554312452e-06	0.865219148839088	1
ENSG00000151690.14	MFSD6	2	190399664	2_113	0	0.0301420041094327	6.27278135716392	1.79526957827919e-06	-0.878053446745962	2
ENSG00000138378.17	STAT4	2	191151202	2_114	0	0.0212990393449124	7.81905336971352	1.58129023871986e-06	-0.840297651195398	1
ENSG00000128641.18	MYO1B	2	191245493	2_114	0	0.0263418498555639	9.85381330667845	2.46460880978827e-06	1.1858881532751	1
ENSG00000173559.12	NABP1	2	191677959	2_114	0	0.0152826165054174	4.74173647012879	6.88069846016159e-07	-0.148866131401042	1
ENSG00000196950.13	SLC39A10	2	195575506	2_115	0	0.0227330813120803	4.69533978570959	1.01349760854158e-06	0.314029498992283	1
ENSG00000118997.13	DNAH7	2	196068464	2_116	0	0.0622281099853893	12.6633244440824	7.48224184172723e-06	-1.81442866496558	1
ENSG00000138411.10	HECW2	2	196593392	2_116	0	0.0347122193627144	7.16826909168272	2.36262110143998e-06	1.79683664016894	2
ENSG00000144395.17	CCDC150	2	196640040	2_116	0	0.0521527574290982	10.9944265507477	5.44436526494219e-06	2.07427810448296	1
ENSG00000197121.14	PGAP1	2	196932578	2_116	0	0.039336923144063	8.33945951391719	3.11483960920247e-06	0.4728707363495	1
ENSG00000226124.6	FTCDNL1	2	199760858	2_118	0	0.0152628639158185	13.5641218105624	1.96573563239142e-06	-2.461934704874	4
ENSG00000178074.5	C2orf69	2	199910402	2_118	1	0.124712195174076	41.9275311629652	4.96484404333815e-05	7.87432453608291	2
ENSG00000162971.10	TYW5	2	199955071	2_118	0	0.0109510294809336	35.2492780436287	3.665241298139e-06	-7.16005888018031	2
ENSG00000162972.10	MAIP1	2	199954933	2_118	0	0.0254068042813701	18.1327240465304	4.37431940350454e-06	2.05143615844151	2
ENSG00000196141.13	SPATS2L	2	200305923	2_118	0	0.00975291329103134	9.97854449240896	9.24057418533991e-07	-1.22621225358574	2
ENSG00000163535.17	SGO2	2	200510220	2_118	0	0.00628954869124687	5.27904029802418	3.15262167886567e-07	-0.617294130508844	1
ENSG00000155729.12	KCTD18	2	200519526	2_118	0	0.0065907022290056	7.37172677856064	4.61315787529956e-07	-1.61715134777873	1
ENSG00000013441.15	CLK1	2	200864612	2_119	0	0.0420901027628429	4.62424406779544	1.8480687822972e-06	0.183794900477321	1
ENSG00000240344.8	PPIL3	2	200867394	2_119	0	0.0558873212537288	7.29565439586255	3.87146148785344e-06	-0.859589997324195	3
ENSG00000119013.8	NDUFB3	2	201074667	2_119	0	0.0588886731666812	7.79036748016977	4.35599236966197e-06	0.97493753028233	1
ENSG00000003402.19	CFLAR	2	201116120	2_119	0	0.0426322560637755	4.74451269600955	1.92055755098001e-06	-0.316739866946494	1
ENSG00000003400.14	CASP10	2	201183110	2_119	0	0.0626360552188034	8.37461036305021	4.98065437186403e-06	1.46303231725139	1
ENSG00000064012.21	CASP8	2	201233408	2_119	0	0.042068235277801	4.61936090777962	1.84515810689103e-06	0.00403710284360712	1
ENSG00000155749.12	ALS2CR12	2	201302928	2_119	0	0.0437010791867947	4.97727677286393	2.0652914638098e-06	0.440283425033537	2
ENSG00000115993.12	TRAK2	2	201452542	2_119	0	0.0483975877483608	5.9379692013384	2.72872049857421e-06	0.520021839245703	1
ENSG00000155755.18	TMEM237	2	201640822	2_119	0	0.0421269866479463	4.63247397138508	1.85298020413887e-06	-0.127379631489419	1
ENSG00000082126.17	MPP4	2	201664791	2_119	0	0.0969106958391838	12.5405689128907	1.15394828953026e-05	-1.57650233474201	1
ENSG00000155760.2	FZD7	2	202034208	2_120	0	0.0211529560963686	5.57970715040225	1.12067548171303e-06	0.0815439306374432	1
ENSG00000055044.10	NOP58	2	202264235	2_120	0	0.0628064568486483	15.7891123299108	9.41584726473161e-06	-2.35435645697382	1
ENSG00000138439.11	FAM117B	2	202634789	2_120	0	0.093518871426499	19.5865785026248	1.73922284573577e-05	-2.52109326098725	1
ENSG00000138380.17	CARF	2	202912503	2_120	0	0.0370050770579836	10.8045490396067	3.79634221868445e-06	1.52956231498363	1
ENSG00000138442.9	WDR12	2	203014780	2_120	0	0.0301281452959662	8.87978029393172	2.54022399677009e-06	1.23229398242237	2
ENSG00000204186.7	ZDBF2	2	206276156	2_122	0	0.0656137838014215	19.5218563443805	1.2162240657652e-05	2.55737484600332	1
ENSG00000114948.12	ADAM23	2	206443099	2_122	0	0.0141582609446347	5.63975924431394	7.58172231203712e-07	0.518882146195503	1
ENSG00000138400.12	MDH1B	2	206765180	2_122	0	0.014312385059863	5.65141768198626	7.68009893833017e-07	-0.551800726644018	1
ENSG00000118246.13	FASTKD2	2	206765614	2_122	0	0.0129326132088184	4.89749343860585	6.01391864013896e-07	-0.449113952649617	1
ENSG00000144401.14	METTL21A	2	207647658	2_122	0	0.321324941289278	33.7325582264429	0.000102917946520528	-3.61137310405228	1
ENSG00000163249.11	CCNYL1	2	207710546	2_122	0	0.0163106892042988	6.74915534117867	1.0452474900919e-06	-0.668427390249325	2
ENSG00000168582.4	CRYGA	2	208165848	2_123	0	0.0635948568774313	7.47833722364894	4.51569328528002e-06	0.830351468460667	1
ENSG00000188674.10	C2orf80	2	208167437	2_123	0	0.0568880993327776	6.42310440534343	3.46947531700164e-06	-0.63819420651884	1
ENSG00000115020.16	PIKFYVE	2	208266212	2_123	0	0.0484841375962896	4.91451309251664	2.26244259287438e-06	0.215068204124125	1
ENSG00000144407.9	PTH2R	2	208359705	2_123	0	0.0545832268531875	6.03225981642735	3.12634313220362e-06	0.640940550055677	1
ENSG00000144406.18	UNC80	2	209772130	2_124	0	0.0190405415416501	4.9046016931741	8.86707612033355e-07	0.404627358684064	1
ENSG00000197713.14	RPE	2	210002122	2_124	0	0.0184832912004618	4.62820475857932	8.12249152929077e-07	0.0940493129405679	1
ENSG00000115365.11	LANCL1	2	210477414	2_124	0	0.0186275214729839	4.70053038623938	8.31379542946954e-07	0	1
ENSG00000144451.18	SPAG16	2	213282149	2_126	0	0.0284251903480885	4.67105785528932	1.26071240114257e-06	0.396890999665108	2
ENSG00000138376.10	BARD1	2	214809213	2_127	0	0.0193438566663996	4.62244291345023	8.49008461672229e-07	0.0211753737020297	2
ENSG00000138363.14	ATIC	2	215312057	2_127	0	0.0193415059238947	4.621311783526	8.48697556326862e-07	-0.0221415610526009	3
ENSG00000115425.13	PECR	2	216082628	2_127	0	0.0394747021984774	11.2857999602162	4.2300802569468e-06	1.46646205659565	1
ENSG00000138375.12	SMARCAL1	2	216412526	2_127	0	0.0265341890502561	7.5682563760033	1.90677325302111e-06	1.04579022646905	2
ENSG00000197756.9	RPL37A	2	216450103	2_127	0	0.103707346242431	20.4570230211379	2.01441687987099e-05	2.51856655684584	1
ENSG00000181378.13	CFAP65	2	219041645	2_129	0	0.0249277425072395	7.43949201593956	1.76085513737448e-06	-1.75439384104155	2
ENSG00000182698.11	RESP18	2	219333525	2_129	0	0.024666102823127	5.08946502791999	1.19198301993376e-06	-0.408610792690335	1
ENSG00000231672.6	DIRC3	2	217756664	2_129	0	0.0280103421310303	6.29632944901343	1.67456979848219e-06	0.664907238919645	1
ENSG00000188282.12	RUFY4	2	218034950	2_129	0	0.0783534726680646	16.1510420266952	1.20158969027082e-05	-1.95379704639719	1
ENSG00000163464.7	CXCR1	2	218167540	2_129	0	0.0660295468972021	14.4664133265087	9.06977645964617e-06	-1.89328564405836	1
ENSG00000163466.15	ARPC2	2	218216699	2_129	0	0.0738837895067055	15.5267661213696	1.08925000458717e-05	-1.97361909995456	1
ENSG00000179921.14	GPBAR1	2	218259499	2_129	0	0.0288812141210754	6.39184031708558	1.75282581159414e-06	-0.460193115295967	1
ENSG00000127837.9	AAMP	2	218270227	2_129	0	0.0287702995552965	6.358374310019	1.73695221694248e-06	0.455107489552469	1
ENSG00000127838.13	PNKD	2	218270227	2_129	0	0.0287702995552965	6.358374310019	1.73695221694248e-06	-0.455107489552469	1
ENSG00000135926.14	TMBIM1	2	218292256	2_129	0	0.0536771124584334	12.3925120735355	6.31605484545528e-06	1.6915282883903	2
ENSG00000018280.16	SLC11A1	2	218381984	2_129	0	0.0243734929401961	4.97213311904254	1.1506888801031e-06	-0.221682519996153	1
ENSG00000135913.10	USP37	2	218566568	2_129	0	0.0428387977602384	11.0630284805946	4.49996049769222e-06	1.79382602680864	1
ENSG00000144580.13	CNOT9	2	218568272	2_129	0	0.0288416740970691	6.86571651190727	1.88019861827319e-06	1.28151770225268	1
ENSG00000115556.13	PLCD4	2	218607609	2_129	0	0.0233997379807943	4.63229081088783	1.02921049797391e-06	0.18992212992336	1
ENSG00000074582.12	BCS1L	2	218658716	2_129	0	0.023447723001266	4.64056298517322	1.03316275894215e-06	0.145207690822833	1
ENSG00000115568.15	ZNF142	2	218658710	2_129	0	0.0363374079692576	9.14846153157595	3.15645358783811e-06	1.59407363510153	1
ENSG00000163481.7	RNF25	2	218672243	2_129	0	0.0241632573242963	4.87479316716637	1.1184306737781e-06	0.057294656143311	1
ENSG00000163482.11	STK36	2	218672501	2_129	0	0.049435240873522	12.0346020464032	5.64892469455291e-06	-1.82288324647266	1
ENSG00000135929.8	CYP27A1	2	218760005	2_129	0	0.0237564921661173	4.80192620554785	1.08316643199046e-06	0.328382645857521	1
ENSG00000163501.6	IHH	2	219065469	2_129	0	0.0249631020867533	8.388359668906	1.98825916515035e-06	-2.03897390691216	1
ENSG00000187736.12	NHEJ1	2	219160586	2_129	0	0.0270030277617147	8.40381761963668	2.15469834679197e-06	1.93651564696855	2
ENSG00000213901.10	SLC23A3	2	219170383	2_129	0	0.0244427914342423	8.21305742097795	1.90613237602708e-06	2.09863723301615	1
ENSG00000144567.10	FAM134A	2	219177206	2_129	1	0.580654034343153	21.5319269159548	0.000118712852797538	-4.32496786404674	1
ENSG00000115657.12	ABCB6	2	219218557	2_129	0	0.0275419479778951	6.4011124519054	1.67396937039286e-06	-0.978027998701837	1
ENSG00000198925.10	ATG9A	2	219229829	2_129	0	0.0234923083940551	5.08220684393691	1.13364069295033e-06	0.670381528262042	2
ENSG00000163516.13	ANKZF1	2	219229829	2_129	0	0.0296736094309672	6.44498810976361	1.815891490119e-06	-0.301932444784385	2
ENSG00000115661.13	STK16	2	219248662	2_129	0	0.0551133839912745	15.6630973591391	8.19656943017291e-06	-2.56266400044019	1
ENSG00000127824.13	TUBA4A	2	219278362	2_129	0	0.0316918457893975	7.05036166183273	2.12156492286488e-06	0.434970379060179	1
ENSG00000054356.13	PTPRN	2	219308779	2_129	0	0.0233958166838397	4.6235876964489	1.02710467505816e-06	0.0336475228701385	1
ENSG00000123992.18	DNPEP	2	219399651	2_129	0	0.0233975902512402	4.64594480382215	1.03214942222326e-06	-0.180493505795541	2
ENSG00000072195.14	SPEG	2	219434296	2_129	0	0.0316251947076596	7.24651144098893	2.17600348727243e-06	-0.949087350961078	2
ENSG00000144591.18	GMPPA	2	219498443	2_129	0	0.189172784070111	23.7564129842592	4.26714026448627e-05	2.48416953600545	1
ENSG00000188760.10	TMEM198	2	219543916	2_129	0	0.0247776135797488	5.39120280041061	1.26836001176089e-06	-0.764485200814802	1
ENSG00000123999.4	INHA	2	219572251	2_129	0	0.0259735208752505	5.45225381027258	1.34463461287034e-06	-0.142077926367441	2
ENSG00000124006.14	OBSL1	2	219570312	2_129	0	0.0591019176377425	13.0105014096579	7.30117912170127e-06	1.39392507881502	1
ENSG00000123989.13	CHPF	2	219943226	2_130	0	0.0785121100617418	20.3155535741423	1.51447708670718e-05	2.34470996670656	1
ENSG00000144589.21	STK11IP	2	219597918	2_130	0	0.0156130140578977	4.63843486354992	6.87631257061924e-07	-0.0341883709083787	1
ENSG00000163082.9	SGPP2	2	222520334	2_131	0	0.0381060937070078	9.46224916242704	3.42362514729202e-06	1.20633289329366	1
ENSG00000124003.12	MOGAT1	2	222671822	2_131	0	0.0291918135679493	6.96740395623264	1.93120983443415e-06	0.797255331297767	1
ENSG00000123983.13	ACSL3	2	222860739	2_131	0	0.0282102266159863	6.64782244084254	1.78066975786672e-06	0.760917061811377	1
ENSG00000152049.6	KCNE4	2	223215473	2_131	0	0.0304834891217552	7.37214051602862	2.13380965480174e-06	0.991325673919449	1
ENSG00000124019.9	FAM124B	2	224402283	2_132	0	0.0249603442966231	5.20476448065392	1.23352810934462e-06	1.05226423558329	1
ENSG00000135905.18	DOCK10	2	225041976	2_133	0	0.0278209317624129	5.97462646867862	1.57826463938751e-06	0.632283486205805	1
ENSG00000168958.19	MFF	2	227327757	2_134	0	0.0208293477959629	5.24221515051256	1.03678310062185e-06	0.572309933935614	1
ENSG00000173744.17	AGFG1	2	227448948	2_134	0	0.0215962379341669	5.56839379521623	1.14184049557178e-06	-0.396649874378202	1
ENSG00000135917.13	SLC19A3	2	227717302	2_134	0	0.0237991080417511	6.40104069130904	1.44646745088313e-06	0.576899001327377	2
ENSG00000115009.11	CCL20	2	227807863	2_134	0	0.0313511474365624	9.21286996270192	2.74249458321032e-06	-1.1456864580955	1
ENSG00000123977.9	DAW1	2	227871016	2_134	0	0.0194260444206656	4.62861601630588	8.53754347205248e-07	0.0737391580544164	1
ENSG00000153823.18	PID1	2	229270456	2_135	0	0.0286595962307414	10.9457393659277	2.97860261944225e-06	-1.46825417912598	1
ENSG00000163053.10	SLC16A14	2	230068255	2_135	0	0.0151891704810219	5.03173285371456	7.25686474582021e-07	0.285219766614673	1
ENSG00000079263.18	SP140	2	230233269	2_135	0	0.0177159904758349	6.46234128287854	1.08705802065241e-06	-0.924536002134244	2
ENSG00000185404.16	SP140L	2	230388501	2_135	0	0.0145455078401919	4.62946188294103	6.39376688829908e-07	0.0579088696628212	1
ENSG00000135916.15	ITM2C	2	230864420	2_135	0	0.0153389730033249	5.12294084321926	7.46127454867836e-07	-0.350897144976347	1
ENSG00000135898.9	GPR55	2	230882065	2_135	0	0.0148404150254509	4.81592615328856	6.78614698785825e-07	0.241757730371018	1
ENSG00000237412.6	PRSS56	2	232520686	2_136	0	0.0299505000687813	5.20435577144636	1.48002295800021e-06	-0.46758603250174	1
ENSG00000135902.9	CHRND	2	232526097	2_136	0	0.0381380112252034	7.4672337701516	2.70405291922805e-06	0.942784416581633	2
ENSG00000204128.5	C2orf72	2	231052211	2_136	0	0.0314631588488647	5.66510714813886	1.69241882771921e-06	0.734216464784459	1
ENSG00000135914.5	HTR2B	2	231104118	2_136	0	0.0347212985228804	6.58745007265951	2.17175431053933e-06	0.698025512761495	1
ENSG00000135931.17	ARMC9	2	231198864	2_136	0	0.0579738009944203	11.4108754783267	6.28127978268314e-06	1.50832822312025	1
ENSG00000115053.15	NCL	2	231455870	2_136	0	0.0317529130370887	5.75086266685079	1.73385975947847e-06	0.532469213717358	2
ENSG00000171596.6	NMUR1	2	231530546	2_136	0	0.0303331888406908	5.32305665248154	1.53312142890501e-06	0.392001173339466	1
ENSG00000187514.16	PTMA	2	231707301	2_136	0	0.0332220674183944	6.1741351606429	1.94760187771471e-06	-0.637220173351132	1
ENSG00000144524.17	COPS7B	2	231781537	2_136	0	0.0297524994885048	5.14235421411021	1.45272309695422e-06	0.541446500314736	1
ENSG00000221944.6	TIGD1	2	232550122	2_136	0	0.0336993354078625	6.30767307728193	2.01831017180793e-06	-0.712483391894437	1
ENSG00000135930.13	EIF4E2	2	232563070	2_136	0	0.0297280503978533	5.13467036491175	1.44936040738013e-06	0.478535456255255	1
ENSG00000204120.14	GIGYF2	2	232697615	2_137	0	0.12882699713363	17.2505743784148	2.11012333694289e-05	-1.11295864122001	1
ENSG00000182600.9	C2orf82	2	232856815	2_137	0	0.0940319108456799	19.1384915617703	1.70875722313107e-05	-2.7532264615721	1
ENSG00000066248.14	NGEF	2	233012355	2_137	0	0.0259402730895958	4.91305114743492	1.2101054754896e-06	0.0738416252242112	2
ENSG00000085978.21	ATG16L1	2	233287873	2_137	0	0.02816020955493	5.66520306982148	1.51477720444184e-06	0.500052988160563	1
ENSG00000085982.13	USP40	2	233565958	2_137	0	0.0976842265504528	17.3701835509265	1.61111390760521e-05	-1.9517926236138	2
ENSG00000123485.11	HJURP	2	233854580	2_137	0	0.026214804330749	5.11570326445395	1.2733546031242e-06	-0.35516263195589	1
ENSG00000168505.6	GBX2	2	236200522	2_139	0	0.0600294694200888	10.2403968861233	5.83685212143329e-06	-1.28691685611719	1
ENSG00000132321.16	IQCA1	2	236488292	2_139	0	0.0457742841755794	7.68171109207941	3.33869639077407e-06	1.35325699397608	2
ENSG00000163359.15	COL6A3	2	237424986	2_140	0	0.0668849516529618	10.3286563465969	6.55948347274151e-06	1.22839671912162	1
ENSG00000124831.18	LRRFIP1	2	237627749	2_140	0	0.0393550842359267	5.32465119454644	1.9897082767267e-06	0.56773734228584	1
ENSG00000177483.11	RBM44	2	237798649	2_140	0	0.0366613826150715	4.65961445232479	1.622020056167e-06	-0.0743006281155183	2
ENSG00000132329.10	RAMP1	2	237858483	2_141	0	0.0401661139579387	4.64244142361129	1.77053145012084e-06	-0.0947273011488489	1
ENSG00000132330.16	SCLY	2	238060509	2_141	0	0.0583880097240177	8.16726824338619	4.52791106566298e-06	-1.32368319384609	1
ENSG00000144488.14	ESPNL	2	238121688	2_141	0	0.0659255948093741	9.31789010028854	5.83269191619572e-06	1.13287250575908	2
ENSG00000168427.8	KLHL30	2	238138379	2_141	0	0.0410282702311812	4.8418365681318	1.88621298479392e-06	0.0233643832873878	1
ENSG00000178752.15	ERFE	2	238158500	2_141	0	0.0522496889082643	7.11771633701593	3.53119565835235e-06	-0.900210266228176	1
ENSG00000144485.10	HES6	2	238245307	2_141	0	0.0486276160191096	6.44034060392056	2.97364562486687e-06	-1.10878763251911	1
ENSG00000132326.11	PER2	2	238127782	2_141	0	0.0452951238504548	5.77186694852974	2.48236225794262e-06	-0.431717662703177	2
ENSG00000204104.11	TRAF3IP1	2	238320799	2_141	0	0.0543158132471385	7.4838751574059	3.85967038316867e-06	1.24212521106784	1
ENSG00000065802.11	ASB1	2	238426832	2_141	0	0.0499741052788781	6.69769164082027	3.17810010808992e-06	-0.669895994221127	1
ENSG00000178602.7	OTOS	2	240132846	2_142	0	0.0326500835066972	8.81378516778184	2.73239922651557e-06	1.08329138865865	1
ENSG00000172428.10	COPS9	2	240132846	2_142	0	0.0319904601473457	8.62280044929227	2.61918526872518e-06	1.0548372490944	2
ENSG00000068024.16	HDAC4	2	239401967	2_142	0	0.0664122814352098	15.5008591455456	9.77465789382176e-06	-1.70589386915057	1
ENSG00000130414.11	NDUFA10	2	240027895	2_142	0	0.0209243680287676	4.66057241944795	9.25953137443293e-07	-0.15608779415023	1
ENSG00000144504.15	ANKMY1	2	240570295	2_142	0	0.0214703172233496	4.90048179976756	9.99021048522196e-07	0.152554223308608	1
ENSG00000142330.19	CAPN10	2	240586423	2_142	0	0.0350492343517057	9.47766866134261	3.15411449153244e-06	-1.10160514227396	2
ENSG00000178623.11	GPR35	2	240604773	2_142	0	0.0627965812738005	14.9698024660485	8.92584759691557e-06	-1.67804271662973	2
ENSG00000172478.17	C2orf54	2	240903988	2_143	0	0.0315079766227557	4.62155558725994	1.3826303709162e-06	0.0820605613714003	1
ENSG00000162804.13	SNED1	2	240986426	2_143	0	0.0411750379357385	7.12954843685488	2.7873623440645e-06	-0.884422995348818	2
ENSG00000122085.16	MTERF4	2	241102313	2_143	0	0.0555348319658523	9.94742894735709	5.24534073077471e-06	1.50112754410875	3
ENSG00000115687.13	PASK	2	241147445	2_143	0	0.0334979582985329	5.19467619188242	1.65224412208795e-06	-0.28059397421959	2
ENSG00000115685.14	PPP1R7	2	241149506	2_143	0	0.0342246363735729	5.39563387114305	1.75339075224372e-06	0.367328048006198	1
ENSG00000146205.13	ANO7	2	241217826	2_144	0	0.108999696862064	17.6621271277647	1.82795581274387e-05	-1.90639803860165	1
ENSG00000168385.17	SEPT2	2	241315963	2_144	0	0.0292275255642678	5.19462383319336	1.44159593689031e-06	-0.562626825638063	1
ENSG00000115677.16	HDLBP	2	241316415	2_144	0	0.0297277241395091	5.35321998718299	1.51103369829547e-06	-0.469859718421642	2
ENSG00000006607.13	FARP2	2	241356106	2_144	0	0.237422518188841	25.4036353235007	5.7268416316836e-05	2.9134836713515	3
ENSG00000115694.14	STK25	2	241500573	2_144	0	0.0274790978299541	4.61834598717119	1.20499801737645e-06	-0.311323029291544	1
ENSG00000176720.4	BOK	2	241558436	2_144	0	0.0295123723324887	5.28525898516369	1.48104342129344e-06	0.159309382440565	1
ENSG00000168397.16	ATG4B	2	241634894	2_144	0	0.0772019272597951	14.3498512619467	1.05189632666181e-05	1.7955873236822	1
ENSG00000168393.12	DTYMK	2	241683277	2_144	0	0.0817175670955942	14.8926452705301	1.15553916626353e-05	-1.95538243972928	1
ENSG00000168395.15	ING5	2	241687101	2_144	0	0.0275162881205845	4.63097646925343	1.20992881376046e-06	-0.117431598866174	1
ENSG00000134115.12	CNTN6	3	1092761	3_1	0	0.0292709790493094	5.23874931537784	1.45600297627194e-06	-0.353326563750058	1
ENSG00000091181.19	IL5RA	3	3126271	3_3	0	0.0385354962768759	9.44990827384869	3.45768914244208e-06	1.0679367550625	1
ENSG00000072756.16	TRNT1	3	3122451	3_3	0	0.0230444655143429	4.64302178279081	1.01593227516536e-06	-0.127593005100388	2
ENSG00000113851.14	CRBN	3	3180226	3_3	0	0.0295658184464355	6.96893117899456	1.95638118843746e-06	0.786144709901936	1
ENSG00000175928.5	LRRN1	3	3753577	3_3	0	0.0242514309086257	5.11901588837227	1.17874874320645e-06	0.57669822558401	2
ENSG00000170364.12	SETMAR	3	4301055	3_3	0	0.0344491817130176	8.39916411892714	2.74733978019311e-06	1.02642664001534	2
ENSG00000144455.13	SUMF1	3	4467058	3_4	0	0.0237365912043918	4.62293236588716	1.04191739051839e-06	0.0281780186940346	1
ENSG00000150995.18	ITPR1	3	4492945	3_4	0	0.023775253874655	4.63810798183189	1.04704034225979e-06	0.0815700528953291	1
ENSG00000134108.12	ARL8B	3	5132114	3_4	0	0.0458676976530413	10.7905306141202	4.69945114533462e-06	1.25425588305834	1
ENSG00000196277.15	GRM7	3	6769634	3_5	0	0.128178532622832	16.0262775373252	1.95049729214436e-05	-1.81181293981411	1
ENSG00000125046.14	SSUH2	3	8744886	3_7	0	0.0329216248222239	4.98087681789382	1.55698511065927e-06	-0.263789118377079	2
ENSG00000180914.10	OXTR	3	8769960	3_7	0	0.0337742079514053	5.22023792773411	1.67406712363608e-06	-0.449662539735051	2
ENSG00000070950.9	RAD18	3	8963418	3_7	0	0.0330579684198928	5.01957053883029	1.57557876482725e-06	-0.302348254549149	2
ENSG00000134077.15	THUMPD3	3	9362987	3_7	0	0.0322769043286527	4.79579708681949	1.46977234424224e-06	0.324471577252242	1
ENSG00000168137.15	SETD5	3	9397385	3_7	0	0.0322014221309203	4.77386704996709	1.45962995948348e-06	-0.0748059519681247	1
ENSG00000163719.19	MTMR14	3	9649842	3_8	0	0.0147130114359022	4.62513870268687	6.46135690245407e-07	0.0239401389600048	1
ENSG00000144550.12	CPNE9	3	9703359	3_8	0	0.0322162306538133	11.8187885809453	3.61530620570452e-06	1.34839893284595	1
ENSG00000114026.21	OGG1	3	9749660	3_8	0	0.0160161774393122	5.43326626682872	8.26261005759302e-07	0.406002895388766	1
ENSG00000134072.10	CAMK1	3	9770367	3_8	0	0.0540127461900974	16.5684130914862	8.49717513704335e-06	-1.91969454702108	1
ENSG00000171148.13	TADA3	3	9793221	3_8	0	0.0577499900151007	17.220631318603	9.44274755220431e-06	1.96663070578702	1
ENSG00000241553.12	ARPC4	3	9754226	3_8	0	0.0160687699629729	5.4601547524352	8.3307668849688e-07	-0.398553393235117	1
ENSG00000214021.15	TTLL3	3	9801058	3_8	0	0.0160406068925553	5.41694307991327	8.25035174464351e-07	0.415562644059557	2
ENSG00000187288.10	CIDEC	3	9879932	3_8	0	0.0174433208413383	6.15660785044396	1.01968975891677e-06	-0.677563798126841	1
ENSG00000171135.13	JAGN1	3	9890067	3_8	0	0.0340146304270438	12.3391346539413	3.98517921953837e-06	-1.47751135960033	1
ENSG00000163701.18	IL17RE	3	9716401	3_8	0	0.030070564635118	11.2576742447562	3.21430924455501e-06	-1.40293758675739	2
ENSG00000163703.17	CRELD1	3	9933125	3_8	0	0.0174053771809255	6.20851340524936	1.02604984476725e-06	0.713742483198368	1
ENSG00000125037.12	EMC3	3	10010880	3_8	0	0.0172301029802988	6.06763046942019	9.92668848957525e-07	0.668922022784775	1
ENSG00000144554.10	FANCD2	3	10025967	3_8	0	0.0147293907319579	4.64962162410008	6.50279094334594e-07	-0.0078271197706794	1
ENSG00000254999.3	BRK1	3	10115548	3_8	0	0.0758248607850619	19.6447960506942	1.41434885365732e-05	-2.11354016706355	2
ENSG00000134070.4	IRAK2	3	10174266	3_8	0	0.0147030514812782	4.62492622756625	6.45668626645211e-07	0.2152691721033	1
ENSG00000157014.10	TATDN2	3	10247632	3_8	0	0.0147509923246147	4.65240308683731	6.51622345894822e-07	-0.292317349107713	2
ENSG00000157020.17	SEC13	3	10327264	3_8	0	0.0207402444440352	7.69810598823554	1.51598587090617e-06	1.31717385001281	1
ENSG00000157087.17	ATP2B2	3	10707748	3_8	0	0.0185312175175945	7.16136838679249	1.26007781480161e-06	-1.34987599615627	1
ENSG00000157103.10	SLC6A1	3	10992288	3_9	0	0.0340965396750117	11.2783097924423	3.65133535867641e-06	1.23383582002159	2
ENSG00000197548.12	ATG7	3	11272355	3_9	0	0.024849939951565	8.32201272895249	1.96359137650382e-06	-1.33365806027936	1
ENSG00000144559.10	TAMM41	3	11847082	3_9	0	0.0482394638956627	14.5367766061303	6.65837093612428e-06	1.78997305631865	1
ENSG00000157152.16	SYN2	3	12004293	3_9	0	0.0212123534308787	6.84657870230142	1.37898599693827e-06	0.681117346011201	1
ENSG00000157150.4	TIMP4	3	12159406	3_9	0	0.124979401065704	23.6330383399735	2.80449968390276e-05	3.03630951468969	2
ENSG00000154743.17	TSEN2	3	12484507	3_9	0	0.0265747484144917	8.94814506442057	2.25787333469447e-06	1.08360921891864	2
ENSG00000075975.15	MKRN2	3	12547771	3_9	0	0.0326181376521193	10.8633075183765	3.36448527309394e-06	1.40239208316988	3
ENSG00000225526.4	MKRN2OS	3	12521966	3_9	0	0.0454093079644674	13.9676024539461	6.02232440187327e-06	2.21113659870554	2
ENSG00000132155.11	RAF1	3	12664356	3_9	0	0.0182219911602723	5.43213964891069	9.39862138132278e-07	-1.17675901151414	2
ENSG00000144712.11	CAND2	3	12796583	3_9	0	0.0298643907432788	10.0383727370585	2.8465208781613e-06	-1.13562407134987	2
ENSG00000144713.12	RPL32	3	12841494	3_9	0	0.0192597634941983	5.94747686744153	1.08762982447577e-06	-0.488567634544941	1
ENSG00000131379.9	C3orf20	3	14669081	3_10	0	0.046638903544068	8.62988487837582	3.8216484213428e-06	1.33031719219566	1
ENSG00000144711.13	IQSEC1	3	13072626	3_10	0	0.039716616555699	7.11965593843486	2.68490329208039e-06	0.877702644137306	2
ENSG00000163528.12	CHCHD4	3	14125335	3_10	0	0.0307892225747056	4.73444052010602	1.38409144628885e-06	0.302807439460449	1
ENSG00000170876.7	TMEM43	3	14124463	3_10	0	0.0346799150089121	5.84812832706041	1.92571633855244e-06	-0.640277670482581	2
ENSG00000154781.15	CCDC174	3	14660765	3_10	0	0.163279426401487	20.6727686812264	3.20499611880331e-05	-2.39376727328532	1
ENSG00000154783.11	FGD5	3	14815331	3_11	0	0.0379569754508337	5.44323871403834	1.96176226515677e-06	0.438594222906925	1
ENSG00000131368.7	MRPS25	3	15065408	3_11	0	0.0376851987565348	5.37581728273253	1.92359086555565e-06	-0.509784614902284	1
ENSG00000131370.15	SH3BP5	3	15280297	3_11	0	0.0463010969710107	7.31010744841176	3.21375257636321e-06	0.675021065603153	1
ENSG00000206562.11	METTL6	3	15431907	3_11	0	0.0369005508587367	5.17845530810341	1.81438931109938e-06	-0.31343396677362	2
ENSG00000206561.12	COLQ	3	15521294	3_11	0	0.0434619133765007	6.71463642055449	2.77095032629594e-06	0.338404791811904	2
ENSG00000131373.14	HACL1	3	15601668	3_11	0	0.0371772806685371	5.24861789380817	1.85276344556498e-06	0.628322811174071	1
ENSG00000206560.11	ANKRD28	3	15859466	3_11	0	0.0734805775930074	11.6811808028858	8.14998302630508e-06	-1.74072890255335	1
ENSG00000154814.13	OXNAD1	3	16265263	3_12	0	0.0454014460806389	12.7151674482316	5.48137060433337e-06	1.67546864130269	1
ENSG00000131378.13	RFTN1	3	16513716	3_12	0	0.027691160773393	8.62508081068923	2.26778422883365e-06	-1.35754310563694	1
ENSG00000154822.17	PLCL2	3	16802230	3_12	0	0.0227261148275953	16.9110263923616	3.64915710178036e-06	-4.01583677930304	1
ENSG00000131374.14	TBC1D5	3	18454162	3_13	0	0.0536405450199089	12.383649153713	6.30723798344536e-06	1.52693581953392	1
ENSG00000163576.17	EFHB	3	19946616	3_14	0	0.105209844936864	17.557731275671	1.75397005730879e-05	2.20929030693862	1
ENSG00000144566.10	RAB5A	3	19946616	3_14	0	0.105209844936864	17.557731275671	1.75397005730879e-05	-2.20929030693862	1
ENSG00000183977.13	PP2D1	3	20012243	3_14	0	0.0279527711244917	5.01556713769625	1.33119694885533e-06	0.305321380980371	1
ENSG00000114166.7	KAT2B	3	20063307	3_15	0	0.0264705035412612	4.61764175570123	1.16059270444335e-06	-0.0351517276312464	1
ENSG00000170142.11	UBE2E1	3	23805720	3_18	0	0.00745652693419419	4.88019567864521	3.45518434854024e-07	0.741455619289953	1
ENSG00000174738.12	NR1D2	3	23945256	3_18	0	0.00756169029994047	6.29345321479588	4.51861449395651e-07	-1.67364895284165	1
ENSG00000077097.15	TOP2B	3	25664786	3_19	0	0.0595779679982779	7.45266793245723	4.21594420309661e-06	-1.02281966446321	1
ENSG00000163491.16	NEK10	3	27359523	3_20	0	0.075234157901384	9.71230459647563	6.93800734535013e-06	-1.14275036259406	1
ENSG00000033867.16	SLC4A7	3	27484716	3_20	0	0.0439669661073558	4.63025886471691	1.93298804167656e-06	-0.12927216252496	2
ENSG00000163512.13	AZI2	3	28348860	3_21	0	0.0519914967699436	11.497119748129	5.67569137515433e-06	-1.51988591572188	1
ENSG00000206559.7	ZCWPW2	3	28350549	3_21	0	0.0392681750714636	8.85641937076163	3.3021461322601e-06	1.33172075024937	1
ENSG00000144642.21	RBMS3	3	28575079	3_21	0	0.0272979962539189	5.45318739061204	1.41344394083485e-06	-0.00535830737670335	1
ENSG00000163527.9	STT3B	3	31527953	3_23	0	0.0238182490921445	6.58448098043058	1.48911684739915e-06	-0.700407151155397	1
ENSG00000197385.5	ZNF860	3	31981522	3_23	0	0.0322713103536292	9.26000584791604	2.83743066327237e-06	-1.25154061560914	1
ENSG00000170293.8	CMTM8	3	32235646	3_23	0	0.0498427486498931	13.2873649589232	6.28837228077827e-06	1.44661071729719	2
ENSG00000153551.13	CMTM7	3	32392400	3_24	0	0.0362312621013475	4.71016417248505	1.62038011236144e-06	-0.10688748731625	1
ENSG00000144635.8	DYNC1LI1	3	32570569	3_24	0	0.0398435190145273	5.60159848877764	2.11917617025921e-06	-0.453084378662727	2
ENSG00000188167.8	TMPPE	3	33097285	3_24	0	0.040849648471152	5.83580447184107	2.26353103193267e-06	1.00819855842855	1
ENSG00000170266.15	GLB1	3	33097411	3_24	0	0.0605260654524484	9.54241532471778	5.48400894926143e-06	1.05903443306368	1
ENSG00000170275.14	CRTAP	3	33113893	3_24	0	0.0394687243510881	5.51294804742855	2.06601935894934e-06	0.65462286984653	1
ENSG00000173705.8	SUSD5	3	33215942	3_25	0	0.00880644141460885	5.4832588275428	4.58497100456641e-07	-0.539293039539975	1
ENSG00000153558.13	FBXL2	3	33277306	3_25	0	0.0603185526779544	22.3278230492157	1.27877662961522e-05	2.53478646630118	1
ENSG00000170248.13	PDCD6IP	3	33798622	3_25	0	0.0570567710461138	22.524112319594	1.22025970834618e-05	2.24021649330016	1
ENSG00000144681.10	STAC	3	36380068	3_26	0	0.029158251897271	4.85927402040344	1.34533447202556e-06	-0.0711330805538585	2
ENSG00000163673.7	DCLK3	3	36803248	3_27	0	0.0235851656902205	6.35927414343866	1.42411111436351e-06	-1.30897137404115	1
ENSG00000168016.13	TRANK1	3	36944995	3_27	0	0.0334947719574431	7.74865187796515	2.46433969150626e-06	0.434126815304659	1
ENSG00000178567.7	EPM2AIP1	3	36993455	3_27	0	0.024104097553736	7.45053806156108	1.70520230410463e-06	-1.61366211709586	1
ENSG00000076242.14	MLH1	3	36993455	3_27	0	0.024104097553736	7.45053806156109	1.70520230410463e-06	-1.61366211709586	1
ENSG00000093167.17	LRRFIP2	3	37182244	3_27	0	0.0224507674839773	8.93990068181749	1.90572961447554e-06	2.34114909485924	1
ENSG00000144674.16	GOLGA4	3	37243661	3_27	0	0.0223135203743193	7.94376795563057	1.68303070820589e-06	2.04491437965682	1
ENSG00000198590.11	C3orf35	3	37386585	3_27	0	0.0252649877530878	5.55529426566541	1.33267287250836e-06	-0.127522858999875	1
ENSG00000144668.11	ITGA9	3	37451054	3_27	0	0.0247666999538256	5.72079135528935	1.34530776310688e-06	0.707396637589351	1
ENSG00000144677.14	CTDSPL	3	37862772	3_27	0	0.0786329690393958	16.2168923227629	1.21079244946831e-05	-2.66603328439291	1
ENSG00000187091.13	PLCD1	3	38010450	3_27	0	0.022597205258261	4.72999831117413	1.01487630517888e-06	-0.20157455429883	1
ENSG00000008226.19	DLEC1	3	38044972	3_27	0	0.0223226158610662	4.72030764624998	1.00049008083416e-06	-0.00624188516437377	1
ENSG00000172939.8	OXSR1	3	38165415	3_27	0	0.0371429254889331	9.24096124376643	3.25904721817102e-06	1.14391442455275	1
ENSG00000093217.9	XYLB	3	38346523	3_28	0	0.486335230060442	22.9109464614463	0.000105797683380144	4.08181212071969	2
ENSG00000114739.13	ACVR2B	3	38454574	3_28	0	0.10170921670178	16.5903228779951	1.60218456935234e-05	3.57104697063284	1
ENSG00000114742.13	WDR48	3	39051835	3_28	0	0.0203755803131487	5.55785851416588	1.07526341674267e-06	0.436562942571482	1
ENSG00000114745.13	GORASP1	3	39107998	3_28	0	0.0413680755738171	12.1868486399125	4.78689754403398e-06	-1.50927352469411	1
ENSG00000168026.18	TTC21A	3	39107689	3_28	0	0.0325713651115409	9.99039132532613	3.08969676089907e-06	-1.26766152115547	2
ENSG00000144655.14	CSRNP1	3	39154473	3_28	0	0.0182338089937977	4.62242469261766	8.0028493641547e-07	0.196731258632573	1
ENSG00000168334.8	XIRP1	3	39190233	3_28	0	0.0554978591931101	15.1790806841567	7.99869426394525e-06	1.92673863022619	2
ENSG00000144659.10	SLC25A38	3	39383433	3_28	0	0.0201875216578746	5.57965110569074	1.06951639358434e-06	0.50048840856285	1
ENSG00000168028.13	RPSA	3	39407090	3_28	0	0.0194160369373865	5.16809819576632	9.52771467983055e-07	0.395812929953762	1
ENSG00000114784.3	EIF1B	3	40309993	3_29	0	0.033918250531481	6.76591870684089	2.17900193484745e-06	0.922964873633449	1
ENSG00000168032.8	ENTPD3	3	40420481	3_29	0	0.0274552213298365	4.78919166982828	1.24848855168295e-06	0.365883901581731	1
ENSG00000188846.13	RPL14	3	40457354	3_29	0	0.0363255947749863	7.40830723285786	2.55522480971339e-06	-1.01835852057549	1
ENSG00000177873.12	ZNF619	3	40477330	3_29	0	0.0417113668020315	8.705594307164	3.44786491744806e-06	-1.18756045420034	1
ENSG00000172888.11	ZNF621	3	40524103	3_29	0	0.0274436252330288	4.78524615412145	1.24693311780988e-06	-0.266350649536516	1
ENSG00000168038.10	ULK4	3	41963289	3_30	0	0.0460718005267568	6.50234851097439	2.84447960987738e-06	-0.995013344958611	1
ENSG00000182606.14	TRAK1	3	42013418	3_30	0	0.0757532721130224	11.2100334463919	8.06316787311388e-06	1.60997604578949	2
ENSG00000114857.17	NKTR	3	42603651	3_31	0	0.0637880108435085	20.00569610186	1.21168609342884e-05	2.27757394063643	1
ENSG00000093183.13	SEC22C	3	42602204	3_31	0	0.0170430169233379	7.72544566996819	1.2501652262063e-06	-1.27141752408513	1
ENSG00000114853.13	ZBTB47	3	42653821	3_31	0	0.0178842531218492	8.1532325191587	1.38451617134703e-06	1.32999104973012	1
ENSG00000157119.11	KLHL40	3	42685226	3_31	0	0.0162517338470974	7.25069277019195	1.11886219932237e-06	-0.873233194114315	1
ENSG00000010282.14	HHATL	3	42696978	3_31	0	0.0127008235248137	4.97537274908427	6.00005044306638e-07	0.491052719348424	3
ENSG00000181061.13	HIGD1A	3	42800848	3_31	0	0.0125186729565757	4.82576255596655	5.73616506240472e-07	-0.379721733290249	1
ENSG00000144648.15	ACKR2	3	42804792	3_31	0	0.0299460867662283	12.6168996610285	3.5874852538973e-06	-1.4218226805569	1
ENSG00000182983.14	ZNF662	3	42905991	3_31	0	0.0123493195162352	4.63994748375866	5.44068383519315e-07	0.210318041859944	1
ENSG00000240747.7	KRBOX1	3	42809057	3_31	0	0.0125187370260325	4.73965322502481	5.63383963982153e-07	-0.145697964308204	1
ENSG00000144649.8	FAM198A	3	43028896	3_31	0	0.0189449573701417	8.6116880875519	1.54909952433229e-06	-0.897979548166804	1
ENSG00000144647.5	POMGNT2	3	43106160	3_31	0	0.012490745108626	4.71315370911343	5.58981386261713e-07	0	1
ENSG00000011198.7	ABHD5	3	43690029	3_31	0	0.0126632732083323	4.81886418327964	5.79412766162642e-07	0.19327777838979	2
ENSG00000179152.19	TCAIM	3	44338737	3_31	0	0.0145959684155371	5.95952184650336	8.25927122080427e-07	-0.450491589143303	1
ENSG00000225873.3	LINC00694	3	44439661	3_31	0	0.0580748177323837	18.5366447758919	1.02215411110149e-05	2.26959777015543	1
ENSG00000185219.16	ZNF445	3	44475771	3_31	0	0.0141553915720489	5.76542141480803	7.74908350941756e-07	0.211468778241563	1
ENSG00000178917.15	ZNF852	3	44510851	3_31	0	0.0138731011375211	5.59065482190893	7.36433655873759e-07	-0.172722045848976	1
ENSG00000196345.12	ZKSCAN7	3	44557611	3_31	0	0.0185131716630995	8.85660250097242	1.55684500704855e-06	-1.6415142508858	1
ENSG00000144792.9	ZNF660	3	44534348	3_31	0	0.038140372088419	14.9694015752389	5.42109179836853e-06	-2.13220450947467	3
ENSG00000186448.14	ZNF197	3	44584405	3_31	0	0.0130297627164603	5.23634581129365	6.47831742175953e-07	-0.656290229002722	1
ENSG00000196653.11	ZNF502	3	44710169	3_31	0	0.0150593611607069	6.460692178481	9.23810714824623e-07	-0.796242537334417	2
ENSG00000186446.11	ZNF501	3	44721338	3_31	0	0.012378553285716	4.64252129794026	5.45658835779496e-07	-0.0228955636410847	2
ENSG00000163807.5	KIAA1143	3	44761638	3_31	0	0.158783827152202	28.011557709994	4.22319293728291e-05	-3.34775308757611	1
ENSG00000163808.16	KIF15	3	44761638	3_31	0	0.158783827152202	28.011557709994	4.22319293728291e-05	-3.34775308757611	1
ENSG00000169964.7	TMEM42	3	44865254	3_31	0	0.0160012165489398	6.82181047422662	1.03645404065711e-06	0.432714940348381	1
ENSG00000163814.7	CDCP1	3	45147206	3_32	0	0.0509482183691302	8.89093420834924	4.30104310329238e-06	0.969880510919454	1
ENSG00000249992.1	TMEM158	3	45226624	3_32	0	0.0506203313672171	8.83007095784998	4.24410943886521e-06	1.62705528394556	1
ENSG00000144791.9	LIMD1	3	45674196	3_32	0	0.0323732727337766	4.63213535774216	1.42385329455513e-06	-0.0693998141433796	1
ENSG00000211456.10	SACM1L	3	45688625	3_32	0	0.0480635740852141	8.34164987311569	3.8068469461005e-06	1.1671988537996	1
ENSG00000163817.15	SLC6A20	3	45796521	3_32	0	0.0493043362236219	8.5817781916461	4.01753619853648e-06	1.01013987272358	2
ENSG00000163818.16	LZTFL1	3	45916197	3_32	0	0.0371092209485614	5.91100516316433	2.08276644664684e-06	-0.774646466832619	2
ENSG00000163820.14	FYCO1	3	45910186	3_32	0	0.0454168608903527	7.80840552636624	3.36726169853621e-06	-1.09529622822679	2
ENSG00000163823.3	CCR1	3	46208883	3_32	0	0.0332229464039927	4.87460974607501	1.53771338550134e-06	0.284572805608211	1
ENSG00000121807.5	CCR2	3	46353822	3_32	0	0.0356568380851923	5.53676415196677	1.87454663858577e-06	0.524566096289128	1
ENSG00000160791.13	CCR5	3	46370170	3_32	0	0.0596053945046099	10.3737603123691	5.87109588023914e-06	-1.51759444973966	2
ENSG00000121797.9	CCRL2	3	46406497	3_32	0	0.0339557389365632	5.07888631232168	1.63749157513131e-06	-0.589046873448492	1
ENSG00000012223.12	LTF	3	46486440	3_32	0	0.0905673589048038	14.3588879342612	1.23478090831206e-05	-1.83376552725169	1
ENSG00000241186.9	TDGF1	3	46576012	3_32	0	0.0330247599722429	4.81860904724509	1.5109801476039e-06	0.302650475844205	1
ENSG00000261603.1	PRSS46	3	46735496	3_33	0	0.0383273119109492	5.92708026864081	2.15698222694534e-06	0.69844184122855	2
ENSG00000188086.13	PRSS45	3	46735496	3_33	0	0.0389120632953101	6.06914182133927	2.24237861239453e-06	0.706443351411662	2
ENSG00000178038.16	ALS2CL	3	46694727	3_33	0	0.0350875274640264	5.09914149736596	1.69881945471605e-06	-0.444275357131175	1
ENSG00000181585.3	TMIE	3	46699809	3_33	0	0.0808727303434391	12.9880744315557	9.97342373747812e-06	1.51922463378178	3
ENSG00000178055.11	PRSS42	3	46834226	3_33	0	0.037330765001046	5.67998803934015	2.01331490063768e-06	-0.613347872290446	1
ENSG00000160801.13	PTH1R	3	46877309	3_33	0	0.0375580519327735	5.73691012536157	2.04587220059234e-06	-0.483265430188344	2
ENSG00000160796.16	NBEAL2	3	46979634	3_33	0	0.0360458667879905	5.35163634172045	1.83163723837733e-06	0.54635704694972	1
ENSG00000181555.20	SETD2	3	47163449	3_33	0	0.0519304939301946	8.78429087946323	4.33138270948014e-06	-1.12005378241079	2
ENSG00000114648.11	KLHL18	3	47287254	3_33	0	0.0344879823428772	4.93769978060621	1.61692495915205e-06	0.2049062655022	1
ENSG00000114650.18	SCAP	3	47476835	3_33	0	0.0399062605005646	6.30592322067502	2.38939036765621e-06	0.761231960828313	1
ENSG00000163832.15	ELP6	3	47513447	3_33	0	0.0341543925919211	4.84667098020442	1.57176459315381e-06	-0.15896997026746	1
ENSG00000114646.9	CSPG5	3	47580841	3_33	0	0.0453466075436955	7.50698501091258	3.23227086657796e-06	-0.871592341195645	1
ENSG00000173473.10	SMARCC1	3	47781053	3_34	0	0.0397851557181047	6.54916783365131	2.47402782132038e-06	-1.2889706008377	1
ENSG00000164045.11	CDC25A	3	48184019	3_34	0	0.0499663189517572	8.69243193502917	4.12397526094407e-06	-1.83920762833561	2
ENSG00000172113.8	NME6	3	48301392	3_34	0	0.0782708398397953	12.9475547098524	9.62243852913884e-06	2.42159862848442	1
ENSG00000164049.14	FBXW12	3	48372047	3_34	0	0.0549936727968349	9.59717052218773	5.0113338220686e-06	-1.79147738926159	1
ENSG00000164051.13	CCDC51	3	48440237	3_34	0	0.0626618633501102	10.8323904809637	6.445030973558e-06	-1.917523085771	1
ENSG00000232112.3	TMA7	3	48440237	3_34	0	0.0626618633501103	10.8323904809637	6.44503097355801e-06	1.917523085771	1
ENSG00000213689.11	TREX1	3	48463903	3_34	0	0.0445681142765446	7.61586339508895	3.22285525842569e-06	1.52449400674418	1
ENSG00000114268.11	PFKFB4	3	48562408	3_34	0	0.0335803740889801	4.95973188024408	1.58139778499057e-06	0.431265925626234	1
ENSG00000145040.3	UCN2	3	48563473	3_34	0	0.0469762541788609	8.11107422245818	3.61787998573655e-06	1.17096499281183	1
ENSG00000114270.17	COL7A1	3	48595323	3_34	0	0.0430360232538949	7.28693081302435	2.97765361969311e-06	0.782867330915396	1
ENSG00000213672.7	NCKIPSD	3	48686026	3_34	0	0.0391020300423404	6.38659136189354	2.37118714085829e-06	0.505323382212557	1
ENSG00000068745.14	IP6K2	3	48694528	3_34	0	0.0342191354997402	5.13617709360332	1.66880818014654e-06	-0.512198565392824	1
ENSG00000114302.15	PRKAR2A	3	48845667	3_34	0	0.0389765979728696	6.35645026694525	2.35242604862668e-06	-0.472064951159583	2
ENSG00000221883.2	ARIH2OS	3	48919714	3_34	0	0.0731405270703708	12.3011981074738	8.54285224916616e-06	2.39856815268025	1
ENSG00000178252.17	WDR6	3	49007280	3_34	0	0.092597113727268	14.5564645349321	1.27982548283109e-05	2.50071621691782	2
ENSG00000185909.14	KLHDC8B	3	49171432	3_34	0	0.0850315191671793	13.7392668965939	1.10927926514054e-05	2.39097372107209	1
ENSG00000173421.16	CCDC36	3	49199901	3_34	0	0.121561374831482	17.1869280697618	1.98376973099568e-05	-2.74187127693173	1
ENSG00000188315.7	C3orf62	3	49277527	3_34	0	0.0689048061781569	11.7337757815723	7.67687903271227e-06	-1.82547547637834	1
ENSG00000114316.12	USP4	3	49340655	3_35	0	0.048359640068055	12.0289930449655	5.52344114050465e-06	-1.79713470334737	1
ENSG00000233276.3	GPX1	3	49359318	3_35	0	0.0501755922826742	12.3764006551435	5.89636370990241e-06	1.82713898528239	1
ENSG00000067560.10	RHOA	3	49413016	3_35	0	0.0241722593733763	5.53317404910029	1.26995687606e-06	-1.35085205437018	1
ENSG00000145022.4	TCTA	3	49412704	3_35	0	0.0282614690260008	6.99197649964304	1.87625597974883e-06	-1.58965188974166	2
ENSG00000145020.15	AMT	3	49422974	3_35	0	0.054220530519419	13.1079859751325	6.74834267278896e-06	-1.88902257136927	1
ENSG00000145029.13	NICN1	3	49431256	3_35	0	0.0463732625219364	11.6337252010368	5.1225221980644e-06	2.14755719171774	1
ENSG00000173402.11	DAG1	3	49466685	3_35	0	0.0823250185423212	17.0741925252794	1.33465619954689e-05	2.95722855124503	1
ENSG00000173531.15	MST1	3	49688252	3_35	0	0.0849189654141288	17.3715415576183	1.40068491304572e-05	2.88890511110164	1
ENSG00000164068.15	RNF123	3	49696796	3_35	0	0.0286653257711975	7.1240359755092	1.93901148942918e-06	-1.66353690022793	1
ENSG00000185614.4	FAM212A	3	49797334	3_35	0	0.0886221319660081	17.7782415793905	1.4959889775464e-05	3.06491732447141	1
ENSG00000164078.12	MST1R	3	49853180	3_35	0	0.0486448814095433	12.0815853977534	5.58031190217232e-06	-2.34488168525638	2
ENSG00000004534.14	RBM6	3	49940636	3_35	0	0.196840670338101	25.5908258831703	4.78295763435393e-05	3.22116904749149	1
ENSG00000001617.11	SEMA3F	3	50161104	3_35	0	0.0241607880084752	5.52759073607046	1.2680733395223e-06	-0.204612758343582	1
ENSG00000012171.19	SEMA3B	3	50267465	3_35	0	0.0242822698820782	5.57525662369111	1.28543920315911e-06	-0.251832072674534	1
ENSG00000179564.3	LSMEM2	3	50278688	3_35	0	0.0729158137381533	15.9152203024309	1.10187360106888e-05	1.44369136796776	1
ENSG00000243477.5	NAT6	3	50295266	3_35	0	0.112477875241222	20.0743076053571	2.14390271975282e-05	2.16189253902742	3
ENSG00000186792.16	HYAL3	3	50295266	3_35	0	0.0993232141149422	18.8738636988575	1.77995480861568e-05	-2.25009218213336	1
ENSG00000068028.17	RASSF1	3	50336862	3_35	0	0.067565087273845	15.1907036143657	9.74535421728224e-06	1.55695376220811	1
ENSG00000114395.10	CYB561D2	3	50350442	3_35	0	0.076242214671902	16.3418570433466	1.18302604762373e-05	2.31665715050022	1
ENSG00000007402.11	CACNA2D2	3	50504338	3_35	0	0.0232763846670231	5.18061711045465	1.14497081862079e-06	-0.205061760911502	1
ENSG00000114735.9	HEMK1	3	50569633	3_35	0	0.0223198020935413	4.78961433290173	1.01505197606065e-06	-0.0587563431017551	1
ENSG00000088543.14	C3orf18	3	50569633	3_35	0	0.0223198020935413	4.78961433290173	1.01505197606065e-06	0.0587563431017551	1
ENSG00000114738.10	MAPKAPK3	3	50611291	3_35	0	0.0422150450365947	10.7503186275437	4.30909421959684e-06	1.2221371654062	1
ENSG00000145050.15	MANF	3	51384757	3_35	0	0.073472051236441	15.9889209264074	1.11542074243758e-05	2.20316363127078	1
ENSG00000164080.13	RAD54L2	3	51535000	3_35	0	0.0266248493611507	6.43461026576064	1.62669751631811e-06	-1.296579221786	2
ENSG00000164081.12	TEX264	3	51661078	3_35	0	0.0222412987516534	4.75683676585384	1.00455978676203e-06	-0.0304711044152993	2
ENSG00000173389.15	IQCF1	3	51902933	3_36	0	0.0725084092543558	19.2796506837551	1.3273484134324e-05	-1.74668560193056	1
ENSG00000162244.10	RPL29	3	51993314	3_36	0	0.0175041708470236	6.86363205904928	1.14075645371833e-06	-0.518269283397423	1
ENSG00000164087.7	POC1A	3	52154292	3_36	0	0.0253099535710241	12.0932637770091	2.90624532101111e-06	1.98243296558074	2
ENSG00000239732.3	TLR9	3	52227015	3_36	0	0.0261759964719606	23.5697231700016	5.85807735185866e-06	4.73231449333652	1
ENSG00000164088.17	PPM1M	3	52244928	3_36	0	0.0173858219859312	6.91568353718509	1.14163621497308e-06	-0.606557524021344	2
ENSG00000114841.17	DNAH1	3	52316196	3_36	0	0.0223256592603402	11.0913173412381	2.35117426943907e-06	1.93115262744686	1
ENSG00000163930.9	BAP1	3	52414897	3_36	0	0.0139843591074948	6.14468482770558	8.15904966226188e-07	1.30350481153872	1
ENSG00000010319.6	SEMA3G	3	52444898	3_36	0	0.0191601203082669	7.27294337473803	1.32314010952727e-06	-0.0439601980042745	1
ENSG00000114854.7	TNNC1	3	52454186	3_36	0	0.0133361133739128	5.50262653451388	6.96781664279401e-07	-1.15752675645146	2
ENSG00000010322.15	NISCH	3	52455611	3_36	0	0.013443617651692	8.28234006383773	1.05722301106672e-06	2.40423966837175	2
ENSG00000010327.10	STAB1	3	52495250	3_36	0	0.0134431101195611	5.75790965563123	7.34957116154264e-07	1.33316466088419	1
ENSG00000168273.7	SMIM4	3	52533601	3_36	0	0.0262177027417542	23.9624323752407	5.96517147100636e-06	-5.36801337974649	1
ENSG00000168268.10	NT5DC2	3	52535082	3_36	0	0.0176702769379989	15.2864733938	2.56476782956188e-06	3.86150352483373	2
ENSG00000163938.16	GNL3	3	52680384	3_36	1	0.308129361199811	30.8905228327256	9.03765459615252e-05	6.08179732133593	3
ENSG00000163939.18	PBRM1	3	52686064	3_36	1	0.391314050975734	31.7367119001257	0.000117919266395943	-6.18759906619317	1
ENSG00000016864.18	GLT8D1	3	52705620	3_36	0	0.102613639715772	19.2296667549908	1.87358865175087e-05	-0.807738688610408	1
ENSG00000114904.12	NEK4	3	52771077	3_36	0	0.0172190235877389	20.1270400252959	3.29068133601982e-06	4.88529121107082	1
ENSG00000055955.15	ITIH4	3	52830677	3_36	0	0.0310217499948997	16.6663362440001	4.90912205218772e-06	-2.98328282533949	3
ENSG00000213533.11	TMEM110	3	52897955	3_36	0	0.0318708478574054	25.1743640805996	7.61815005525856e-06	-4.89505062939419	1
ENSG00000163935.13	SFMBT1	3	53046121	3_36	0	0.0311631969269865	17.6988855752443	5.23703314314304e-06	-3.29459912240457	1
ENSG00000163933.9	RFT1	3	53088241	3_36	0	0.0310285880482527	11.6372776737263	3.42855252607514e-06	-0.983904840768266	1
ENSG00000163931.15	TKT	3	53233280	3_36	0	0.0138200483925998	7.40258378300717	9.71382537756448e-07	2.10713117899277	1
ENSG00000157388.15	CACNA1D	3	53328538	3_36	2	0.452571956133373	23.4641155348297	0.000100829873967768	5.20873661199225	1
ENSG00000016391.10	CHDH	3	53802910	3_36	0	0.0148866565139243	5.82806779389847	8.23795014979691e-07	0.673290391061149	1
ENSG00000144771.7	LRTM1	3	54966843	3_37	0	0.0299878286934034	5.12234730032588	1.45851680956997e-06	-0.433321989050769	1
ENSG00000180376.16	CCDC66	3	56545510	3_39	0	0.0299748608950056	5.29517317888868	1.50707456894503e-06	-0.345609602842066	2
ENSG00000163946.13	FAM208A	3	56682894	3_39	0	0.047972830403846	9.70690885079217	4.42154135138005e-06	-1.62778419454394	1
ENSG00000163947.11	ARHGEF3	3	57078950	3_39	0	0.0278950359568052	4.62327042483258	1.22454181373306e-06	-0.152972175315573	1
ENSG00000174844.14	DNAH12	3	57534418	3_39	0	0.0387206343203714	7.69272040556542	2.8282631055732e-06	-0.949067588367142	3
ENSG00000168374.10	ARF4	3	57597790	3_39	0	0.0326442637138359	6.09315660329289	1.88862882895226e-06	0.786937536563242	1
ENSG00000174839.12	DENND6A	3	57692733	3_39	0	0.0424105159032259	8.54738649689622	3.44194791923162e-06	-1.20486725883487	1
ENSG00000136068.14	FLNB	3	57951256	3_39	0	0.0296543911145755	5.19475027880754	1.46268592747972e-06	0.644049205199115	3
ENSG00000163686.14	ABHD6	3	58227528	3_40	0	0.0115875464436325	5.21977545172682	5.74302497884667e-07	-0.490871512070628	1
ENSG00000163684.11	RPP14	3	58306531	3_40	0	0.0660235599580572	21.4968876752377	1.34763388246803e-05	-2.55885730978402	2
ENSG00000168297.15	PXK	3	58332772	3_40	0	0.015761764730979	8.07654965836011	1.20872667115916e-06	-0.831716814828699	2
ENSG00000168291.12	PDHB	3	58434315	3_40	0	0.0374802808510828	16.158156895374	5.75032053850698e-06	-2.03754957156283	2
ENSG00000168301.12	KCTD6	3	58491865	3_40	0	0.0265825018012242	12.9440547563786	3.267108745671e-06	1.5292768226701	1
ENSG00000168306.12	ACOX2	3	58541467	3_40	0	0.0487660001813882	18.6321617953163	8.62735719905476e-06	-1.85352810083953	1
ENSG00000168309.16	FAM107A	3	58627651	3_40	0	0.018245336836951	9.43714703178594	1.63489551999437e-06	-1.01333718720873	2
ENSG00000163689.19	C3orf67	3	59049363	3_40	0	0.112690349646473	26.6201037528669	2.84835336745472e-05	-2.71698965661944	1
ENSG00000144724.19	PTPRG	3	61561600	3_41	0	0.0121041897634971	8.02628412914978	9.22460227073947e-07	0.990716736410407	1
ENSG00000163618.17	CADPS	3	62875367	3_42	0	0.0226998080422632	5.7769232260086	1.24513424395912e-06	0.497684543241161	2
ENSG00000163632.12	C3orf49	3	63819161	3_43	0	0.210526045342933	23.7136365469722	4.74025154573169e-05	1.79176751594533	1
ENSG00000163637.12	PRICKLE2	3	64223392	3_43	0	0.0209242972261312	5.52782914300245	1.09825423957399e-06	-0.386471740564806	1
ENSG00000144741.17	SLC25A26	3	66236632	3_45	0	0.0377939179134957	10.0791889507187	3.61696993712447e-06	-1.29050937173921	1
ENSG00000172340.14	SUCLG2	3	67654746	3_45	0	0.0738293444280349	16.4013000509544	1.14975334750893e-05	2.49546197513741	1
ENSG00000163378.13	EOGT	3	68989066	3_46	0	0.0341167074540142	4.66091757951621	1.50985739880767e-06	-0.0725007111983669	1
ENSG00000144746.6	ARL6IP5	3	69088068	3_46	0	0.0357751888629754	5.10558063447878	1.73430098799472e-06	0.37691580641921	1
ENSG00000163380.15	LMOD3	3	69122652	3_46	0	0.109688351175138	15.7423924519233	1.63956500465581e-05	1.71134111829022	1
ENSG00000114861.18	FOXP1	3	71583115	3_48	0	0.0119097842469827	9.53916052532104	1.07872674902588e-06	-2.11632229661314	1
ENSG00000163412.12	EIF4E3	3	71711724	3_48	0	0.0178369120657887	11.8557064948779	2.00791122340851e-06	1.27687433339545	1
ENSG00000170837.2	GPR27	3	71735170	3_48	0	0.0860242477272198	24.8880433502314	2.03286732240082e-05	-2.49826126743949	2
ENSG00000172986.12	GXYLT2	3	72887991	3_49	0	0.08472077029748	16.129732293063	1.29752116880347e-05	1.83829929404524	2
ENSG00000113805.8	CNTN3	3	74521451	3_50	0	0.037533470666133	5.0362636434932	1.79483520129478e-06	0.552437190341916	2
ENSG00000227124.8	ZNF717	3	75800034	3_51	0	0.0390587795804964	7.53976115610359	2.79623491792323e-06	-0.880520121946409	1
ENSG00000185008.17	ROBO2	3	75906907	3_51	0	0.120002378781768	18.0107997666502	2.05220267737722e-05	-1.91642248141014	1
ENSG00000114480.12	GBE1	3	81761728	3_54	0	0.0441361785846739	8.24254528387882	3.45424761808558e-06	1.01334217378245	1
ENSG00000175161.13	CADM2	3	84951736	3_56	0	0.0525368977551619	7.73732323175295	3.85969121636609e-06	1.60533286221973	1
ENSG00000206538.8	VGLL3	3	86991242	3_57	0	0.0317298790938809	6.839695295579	2.06064210075873e-06	-0.767071648934171	1
ENSG00000083937.8	CHMP2B	3	87227421	3_57	0	0.0250589688680734	4.63476474969414	1.1027784953515e-06	-0.0632946810956223	1
ENSG00000179021.9	C3orf38	3	88150029	3_58	0	0.0572102409674504	9.84048364349585	5.34549118365951e-06	1.45370401082349	1
ENSG00000044524.10	EPHA3	3	89107369	3_59	0	0.0548973427532929	9.75792440940082	5.08634916029169e-06	-1.64151662587725	1
ENSG00000178750.2	STX19	3	94032097	3_59	0	0.0658473678985219	11.4799378594563	7.17753557496144e-06	-1.96603590486996	1
ENSG00000178700.7	DHFR2	3	94062771	3_59	0	0.046384283734634	8.16904373994259	3.5978203410066e-06	-1.44674229145779	1
ENSG00000178694.9	NSUN3	3	94062771	3_59	0	0.046384283734634	8.16904373994259	3.5978203410066e-06	1.44674229145779	1
ENSG00000080200.9	CRYBG3	3	97822174	3_61	0	0.112356866265695	20.302841096168	2.16597694777322e-05	-2.59124387421956	1
ENSG00000231861.2	OR5K2	3	98506344	3_62	0	0.0498774168944769	6.47670808105933	3.06729589493556e-06	-0.732553395395354	1
ENSG00000080822.16	CLDND1	3	98523270	3_62	0	0.0498748283718481	6.47622785438861	3.0669092912381e-06	-0.711768809543744	1
ENSG00000057019.15	DCBLD2	3	98902108	3_62	0	0.0546028939141462	7.33087407603753	3.8007457364538e-06	0.925715416494179	2
ENSG00000184220.11	CMSS1	3	99819571	3_63	0	0.0626641617555712	11.0346524582193	6.56561315784923e-06	1.31982122108789	1
ENSG00000114021.11	NIT2	3	100334239	3_63	0	0.0474906678415447	8.41555994106239	3.79479824779813e-06	1.30809368033776	1
ENSG00000154174.7	TOMM70	3	100402296	3_63	0	0.0398182708326869	6.758913773559	2.55538710543639e-06	-1.08873356895962	1
ENSG00000206535.7	LNP1	3	100402006	3_63	0	0.0455967250800813	8.03237358348089	3.477562525176e-06	-0.87490003804899	1
ENSG00000181458.10	TMEM45A	3	100469353	3_63	0	0.0325543673264987	4.8711805448847	1.50570843323905e-06	0.172846657993612	1
ENSG00000114354.13	TFG	3	100709093	3_63	0	0.0359086609050299	5.78958279897002	1.97398512609249e-06	0.73014843415388	1
ENSG00000154175.16	ABI3BP	3	100990397	3_64	0	0.028781567165706	5.64224429353299	1.54192667065118e-06	-0.561340181059594	2
ENSG00000081148.11	IMPG2	3	101320737	3_64	0	0.0284927293628016	5.54800482221826	1.50095710042902e-06	0.498458659055319	1
ENSG00000114391.12	RPL24	3	101687152	3_64	0	0.0275220031089333	5.22422149798486	1.36520860925289e-06	-0.37889360702055	1
ENSG00000144815.15	NXPE3	3	101779081	3_64	0	0.0322270385626235	6.69949863009745	2.05002944133381e-06	-0.734558962752359	1
ENSG00000170017.12	ALCAM	3	105367241	3_66	0	0.0166034301098862	4.62403776439065	7.28981635110186e-07	-0.0452091177892593	1
ENSG00000138483.2	CCDC54	3	107377044	3_67	0	0.0192301254663526	6.34881218202834	1.1592363586729e-06	0.910977226215571	1
ENSG00000114446.4	IFT57	3	108222767	3_67	0	0.0291444122001426	10.2259522162756	2.82980465381129e-06	-1.31432691491193	1
ENSG00000198919.12	DZIP3	3	108590862	3_67	0	0.0252815291185065	8.89817367266708	2.13600179273306e-06	0.928871160468263	1
ENSG00000177707.10	NECTIN3	3	111070094	3_69	0	0.0498164840765157	12.2237224288856	5.78194490717947e-06	-1.63492720794859	1
ENSG00000177494.5	ZBED2	3	111595007	3_69	0	0.0282525315643197	6.9037389202995	1.85199207882398e-06	-0.742451086463571	1
ENSG00000240891.7	PLCXD2	3	111674240	3_69	0	0.0231924618319549	5.06207241019044	1.11473747283402e-06	-0.475290472738064	1
ENSG00000144827.8	ABHD10	3	111983633	3_69	0	0.0222291642890542	4.66667943113967	9.84982469845171e-07	0.145739368593344	1
ENSG00000174500.12	GCSAM	3	112133043	3_69	0	0.0291758590119632	7.20421439916554	1.99575707478312e-06	-0.877561449482512	2
ENSG00000091972.18	CD200	3	112332580	3_69	0	0.0225903196629692	4.81687236387162	1.03320122368049e-06	-0.261726113995611	2
ENSG00000144848.10	ATG3	3	112562284	3_69	0	0.0326435845788006	8.25450099544882	2.55850378283605e-06	-1.18733956703733	1
ENSG00000138459.8	SLC35A5	3	112561371	3_69	0	0.0751376144346198	16.1175650249369	1.14988452730646e-05	-2.02411464498352	1
ENSG00000091986.15	CCDC80	3	112649146	3_69	0	0.0259598527026046	6.11350601633219	1.50691919406436e-06	-0.704774188627369	1
ENSG00000163608.14	NEPRO	3	113021232	3_69	0	0.036423925933419	9.28081317367143	3.20974241477912e-06	-1.10907960028718	1
ENSG00000151577.12	DRD3	3	114199786	3_70	0	0.064959509975444	8.83963227656205	5.45223210703383e-06	1.50351879128135	1
ENSG00000144857.14	BOC	3	113210770	3_70	0	0.084405130175405	11.3343895344401	9.08373330402367e-06	-1.44411735373204	1
ENSG00000206530.10	CFAP44	3	113453263	3_70	0	0.0582454269066979	7.80602883578927	4.31707288389962e-06	-0.853948183827124	1
ENSG00000163611.11	SPICE1	3	113515598	3_70	0	0.0416752419452577	4.65076556707137	1.84034809090918e-06	-0.0558796669096719	1
ENSG00000184307.14	ZDHHC23	3	113951951	3_70	0	0.152563235869396	17.0795422934286	2.47413570277984e-05	1.97998524196703	1
ENSG00000163617.10	CCDC191	3	114056663	3_70	0	0.0491290427185789	6.19889598697621	2.89167878000134e-06	0.564269740947761	1
ENSG00000181847.11	TIGIT	3	114276614	3_71	0	0.0289728096607705	5.35499762200588	1.47315109322485e-06	-0.356771546557977	1
ENSG00000144847.12	IGSF11	3	118902986	3_74	0	0.0367164023551738	9.5420070713481	3.32657447831834e-06	-1.20111587014706	2
ENSG00000163389.10	POGLUT1	3	119469366	3_74	0	0.0319663746634187	8.24456006302786	2.50240885612913e-06	-0.977838533284104	1
ENSG00000113845.9	TIMMDC1	3	119498467	3_74	0	0.147739508831367	22.8426606182149	3.2043558177488e-05	-2.50253399307261	1
ENSG00000144843.11	ADPRH	3	119579762	3_74	0	0.0247625803411921	5.85917665141306	1.37762141859751e-06	0.574718237824413	1
ENSG00000183833.16	MAATS1	3	119702856	3_74	0	0.0245859577739433	5.79239736492741	1.35220605237477e-06	0.578417455678352	1
ENSG00000144852.17	NR1I2	3	119780660	3_74	0	0.0793738858076917	16.8266741376068	1.26815787569232e-05	1.80508909450116	1
ENSG00000082701.14	GSK3B	3	120094435	3_74	0	0.0217142648176573	4.63454146445673	9.55540939512968e-07	0.152840099264401	1
ENSG00000175697.10	GPR156	3	120285369	3_74	0	0.0228871680493378	5.1247989166724	1.11369503812212e-06	0.42821133298378	1
ENSG00000163428.3	LRRC58	3	120348950	3_74	0	0.103204021354738	19.3452689358939	1.89569641312325e-05	2.44652008592595	1
ENSG00000065518.7	NDUFB4	3	120596154	3_74	0	0.021681395633695	4.62043286035292	9.51190042008362e-07	0.066780138284947	1
ENSG00000144840.8	RABL3	3	120743477	3_74	0	0.0357304254109997	9.28686531348764	3.15068315373982e-06	-1.04053639903793	1
ENSG00000145087.12	STXBP5L	3	120907637	3_75	0	0.0447102755207529	4.6189094036606	1.96084916199569e-06	-0.0719239767776698	1
ENSG00000180353.10	HCLS1	3	121659058	3_75	0	0.0566892533121759	6.85725355537212	3.69103651632493e-06	0.8304514611474	2
ENSG00000173230.15	GOLGB1	3	121750038	3_75	0	0.109816012248771	13.1740252510273	1.37366729175681e-05	1.79517744163589	2
ENSG00000173226.16	IQCB1	3	121835057	3_75	0	0.0504573117103372	5.75771866827571	2.7584933780134e-06	-0.570809546566712	1
ENSG00000145088.8	EAF2	3	121835057	3_75	0	0.0504573117103372	5.75771866827571	2.7584933780134e-06	-0.570809546566712	1
ENSG00000121552.3	CSTA	3	122324689	3_76	0	0.0335931538644749	5.41729628946368	1.72794838281588e-06	0.630496636178433	2
ENSG00000160124.9	CCDC58	3	122385275	3_76	0	0.0319192263067273	4.8730764339573	1.47690641206121e-06	0.0434199715456205	1
ENSG00000138496.16	PARP9	3	122321436	3_76	0	0.042848389787017	7.64938999160181	3.11213699455991e-06	1.1183429468914	1
ENSG00000173200.12	PARP15	3	122577987	3_76	0	0.0586038039866763	10.4688342983313	5.82534337139332e-06	-1.27054198906573	1
ENSG00000173193.13	PARP14	3	122680360	3_76	0	0.0454166716930637	8.46512769006747	3.65044840520763e-06	1.61149505761418	2
ENSG00000169087.10	HSPBAP1	3	122793902	3_76	0	0.0431541921068455	7.61515652878269	3.12032062673795e-06	1.14425146985541	1
ENSG00000138463.8	DIRC2	3	122795125	3_76	0	0.0348642288889471	5.65212052615479	1.87106500058657e-06	0.798177390006955	1
ENSG00000082684.14	SEMA5B	3	122910742	3_76	0	0.055352907990382	10.0852161687116	5.30057580517866e-06	1.73862615045402	2
ENSG00000121542.11	SEC22A	3	123202105	3_76	0	0.0691485619255536	12.1793294775088	7.99657341183119e-06	-1.51077258301413	1
ENSG00000206527.9	HACD2	3	123588902	3_76	0	0.0674438287430454	11.9189922469025	7.63271683748056e-06	1.47036148588499	1
ENSG00000160145.15	KALRN	3	124079163	3_77	0	0.0777391224199245	17.156632440294	1.26639468048165e-05	-2.23775293389911	1
ENSG00000114491.13	UMPS	3	124730444	3_77	0	0.0935651571026104	18.9671878589354	1.68505660173571e-05	-2.37988702734213	1
ENSG00000082781.11	ITGB5	3	124901003	3_77	0	0.0232153317105279	5.49364548300482	1.21096870609013e-06	0.665631358885312	1
ENSG00000163848.19	ZNF148	3	125372911	3_78	0	0.0798045011530725	14.7506316902457	1.11772612823331e-05	-1.37175991998032	1
ENSG00000144909.7	OSBPL11	3	125596819	3_78	0	0.0311536352202688	7.35507797652802	2.17567192974977e-06	-1.24608221131835	1
ENSG00000189366.9	ALG1L	3	125937074	3_78	0	0.0419173004962947	10.2435132181172	4.07698989443006e-06	-1.79251031766555	2
ENSG00000114547.9	ROPN1B	3	125987169	3_78	0	0.0329921771479758	7.58328374023761	2.37555821912003e-06	-1.62408502419265	1
ENSG00000114544.16	SLC41A3	3	126082617	3_78	0	0.0271413793785619	5.46994008938945	1.40965190322759e-06	0.277630174157582	2
ENSG00000070476.14	ZXDC	3	126476724	3_78	0	0.0583906083661845	12.8475215188755	7.12294762039525e-06	-1.678520906676	1
ENSG00000180767.9	CHST13	3	126522952	3_79	0	0.028178087619133	7.12380434581782	1.90599121743686e-06	-0.771315484300882	1
ENSG00000197763.14	TXNRD3	3	126651323	3_79	0	0.0515721631266464	12.7950396181992	6.26548045349962e-06	1.66826186144526	2
ENSG00000159685.10	CHCHD6	3	126713530	3_79	0	0.0319928833650572	8.31079181641397	2.52460351747853e-06	1.11540240059365	1
ENSG00000163870.14	TPRA1	3	127592355	3_79	0	0.029652275686207	7.6002918396948	2.13986164688144e-06	-1.04497336536973	1
ENSG00000114631.10	PODXL2	3	127625059	3_79	0	0.0409528454984554	10.6250966972847	4.13156291849493e-06	1.07533471530214	2
ENSG00000114626.17	ABTB1	3	127672535	3_79	0	0.0401558798329356	10.4405498906275	3.98079593989448e-06	1.16552639764588	2
ENSG00000187715.13	KBTBD12	3	127914980	3_79	0	0.033983249799463	8.8756909668831	2.86394370639801e-06	0.994192082235492	1
ENSG00000175792.11	RUVBL1	3	128153663	3_79	0	0.021547576977614	4.62124754895277	9.4548593111975e-07	-0.240848683662647	2
ENSG00000132394.10	EEFSEC	3	128153663	3_79	0	0.106785038165848	19.7332703003565	2.00081469659561e-05	2.97827280527059	2
ENSG00000170893.3	TRH	3	129974494	3_80	0	0.0285262754458314	7.19021037058016	1.9475295917568e-06	-0.82721420980862	1
ENSG00000172752.14	COL6A5	3	130345447	3_80	0	0.0213686172612533	4.62240423438381	9.37868046405593e-07	0.0566163270236186	1
ENSG00000163902.11	RPN1	3	128684707	3_80	0	0.0336303390341981	8.91810269915214	2.84774508929417e-06	-1.00637966384704	1
ENSG00000075785.12	RAB7A	3	128726742	3_80	0	0.0229463463645948	5.24657427053852	1.14310669058801e-06	-0.280106518862792	1
ENSG00000114656.10	KIAA1257	3	129002467	3_80	0	0.0440704283600306	10.9385948004416	4.57726654999397e-06	1.16140898459807	1
ENSG00000172780.16	RAB43	3	129122387	3_80	0	0.0633581435362254	14.7101588159166	8.84946878690742e-06	-2.20601117809537	2
ENSG00000240682.9	ISY1	3	129161573	3_80	0	0.0488445999217904	12.2681103041139	5.68972957709829e-06	1.99729986975197	1
ENSG00000181789.14	COPG1	3	129249511	3_80	0	0.0923341086429579	18.315278326622	1.60573206748735e-05	2.75065928600305	1
ENSG00000184897.5	H1FX	3	129316642	3_80	0	0.0789440844439028	16.5652286950512	1.24169354994843e-05	-1.66349747641689	2
ENSG00000172771.11	EFCAB12	3	129428575	3_80	0	0.0215603151930733	4.69372705937735	9.60882611048755e-07	0.10906700826398	1
ENSG00000163913.11	IFT122	3	129442145	3_80	0	0.0214621251508561	4.65634441961432	9.48888572506627e-07	0.06888699309563	1
ENSG00000251287.8	ALG1L2	3	130096756	3_80	0	0.0229134323857746	5.25874943520973	1.14411591197524e-06	-0.31190888536022	2
ENSG00000196455.7	PIK3R4	3	130746630	3_81	0	0.179477261923202	20.6947401121733	3.52668612349752e-05	3.21202262349505	2
ENSG00000017260.19	ATP2C1	3	130850713	3_81	0	0.0345026587074547	4.8811919875119	1.599100830159e-06	-0.380826184007991	1
ENSG00000198585.11	NUDT16	3	131381465	3_81	0	0.0337391657724662	4.67162496859803	1.49657921003362e-06	-0.0372596101846957	1
ENSG00000114686.8	MRPL3	3	131502955	3_81	0	0.0336729085306935	4.65322633171546	1.48775769232675e-06	0.186723268458026	1
ENSG00000014257.15	ACPP	3	132317024	3_82	0	0.0450733793246734	9.86669651195693	4.22269084643524e-06	-1.20562631326328	1
ENSG00000138246.15	DNAJC13	3	132462976	3_82	0	0.0275684194834993	5.25994631285073	1.37686251555626e-06	-0.373109543947502	1
ENSG00000240303.7	ACAD11	3	132676260	3_82	0	0.0620050450487125	12.8772011315044	7.58133876697489e-06	1.40387015444192	1
ENSG00000081307.12	UBA5	3	132654315	3_82	0	0.0257648320724451	4.6282923916569	1.132258267848e-06	0.0962176043080101	1
ENSG00000091527.15	CDV3	3	133573541	3_83	0	0.0253222854600609	5.85059810816132	1.40669700722529e-06	-0.48548149233222	1
ENSG00000163781.12	TOPBP1	3	133661286	3_83	0	0.0225879177137207	4.78497537488919	1.02625030887576e-06	0.0248867171227322	1
ENSG00000091513.14	TF	3	133745652	3_83	0	0.0344074219492039	8.7431225627396	2.85638074374548e-06	-1.03996856423394	1
ENSG00000144867.11	SRPRB	3	133782563	3_83	0	0.0221366569077978	4.62248978496419	9.71595267946147e-07	0.0662191225732231	1
ENSG00000154917.10	RAB6B	3	133895902	3_83	0	0.111924238497614	20.3456074377678	2.16218179156797e-05	2.32044275303912	1
ENSG00000182923.16	CEP63	3	134482172	3_83	0	0.0295059257665358	7.23563939594455	2.02713912996982e-06	0.834927031925852	2
ENSG00000129055.12	ANAPC13	3	134487078	3_83	0	0.0307301136346722	7.61333015517889	2.2214483830582e-06	0.937028084418046	1
ENSG00000174611.11	KY	3	134651714	3_83	0	0.0238143095012148	5.31030562582345	1.20075639225395e-06	-0.425170023934468	1
ENSG00000073711.10	PPP2R3A	3	135966448	3_84	0	0.0286511685363638	14.9066464458386	4.05526918125781e-06	3.39710778130042	1
ENSG00000174579.3	MSL2	3	136196980	3_84	0	0.0424466689556815	13.1069938384756	5.28255595877182e-06	2.71043710890009	1
ENSG00000114054.13	PCCB	3	136273803	3_84	1	0.774556776371813	41.6340429650427	0.000306195807994161	-6.72380656133062	1
ENSG00000118007.12	STAG1	3	136752490	3_84	0	0.0316136845396822	11.2127662987823	3.36577656798347e-06	2.52617150426812	1
ENSG00000158092.6	NCK1	3	136862055	3_84	0	0.0496143593066463	11.6714000140338	5.4982912124031e-06	-1.7507700720183	2
ENSG00000174564.12	IL20RB	3	136948563	3_84	0	0.0390121412150527	13.6851018459742	5.06926760627361e-06	-2.73820944063168	1
ENSG00000183770.5	FOXL2	3	138946954	3_85	0	0.0220876932302385	4.8235313588905	1.01160942043724e-06	0.469696143256326	1
ENSG00000066405.12	CLDN18	3	137998902	3_85	0	0.0238604044435119	5.54312847637807	1.25582794326448e-06	-0.565080845118492	1
ENSG00000118017.3	A4GNT	3	138132356	3_85	0	0.0237746697420077	5.50957547013523	1.24374121442804e-06	-0.760887442140387	1
ENSG00000138231.12	DBR1	3	138174902	3_85	0	0.103201963145204	19.3760638564342	1.8986762262964e-05	1.86671452212394	2
ENSG00000114098.17	ARMC8	3	138187690	3_85	0	0.0216049443371557	4.61760053677445	9.47255004540841e-07	0.366632921314855	1
ENSG00000181322.13	NME9	3	138312597	3_85	0	0.0377432331080534	9.83013184951134	3.52286368786918e-06	0.701211789565936	1
ENSG00000158220.13	ESYT3	3	138438340	3_85	0	0.0252374211576844	6.06655878703815	1.45373344619469e-06	1.12710862201592	1
ENSG00000114107.8	CEP70	3	138594051	3_85	0	0.0217677296893937	4.68754708748962	9.68849179691779e-07	-0.248118740001565	1
ENSG00000158234.12	FAIM	3	138609109	3_85	0	0.0476784500288752	12.0257701061333	5.44417933367532e-06	-2.24626885785277	1
ENSG00000051382.8	PIK3CB	3	138835505	3_85	0	0.0265509849885252	6.53961734358826	1.64865722782726e-06	-0.190450714371889	1
ENSG00000184432.9	COPB2	3	139388391	3_85	0	0.024563491739188	5.81397120827498	1.35600214347347e-06	0.587802750838224	1
ENSG00000114115.9	RBP1	3	139533281	3_85	0	0.0521929478338788	12.8795820195812	6.38279641153616e-06	-1.40320352588598	2
ENSG00000163864.15	NMNAT3	3	139683074	3_85	0	0.0625726833584666	14.5948052000055	8.67122547388334e-06	1.77305297156515	2
ENSG00000155893.12	PXYLP1	3	141232523	3_86	0	0.0682774971331059	10.4891194226567	6.80007996077829e-06	-1.40616421863799	2
ENSG00000155903.11	RASA2	3	141486623	3_86	0	0.0430262269595056	6.39242562491442	2.61153796843206e-06	0.762651084483443	1
ENSG00000114124.2	GRK7	3	141762948	3_87	0	0.0290505730733377	5.39166580230773	1.48721948173111e-06	-0.342900058434057	2
ENSG00000069849.10	ATP1B3	3	141875705	3_87	0	0.0329100628657844	6.61024062285494	2.06558645678913e-06	-0.801719424853396	1
ENSG00000175066.15	GK5	3	142229947	3_87	0	0.0355748610618786	7.27538575448603	2.45751758851679e-06	0.788939906422234	2
ENSG00000120756.12	PLS1	3	142596272	3_87	0	0.027697158148338	4.97138196380057	1.30740379106306e-06	0.418920814982682	1
ENSG00000181744.8	C3orf58	3	143972262	3_88	0	0.0530180611465367	8.2046866629322	4.13031560781171e-06	1.02213307843679	1
ENSG00000114698.14	PLSCR4	3	146250311	3_90	0	0.0753569122932289	8.95616774240721	6.4082981736078e-06	-1.14391500292568	1
ENSG00000188313.12	PLSCR1	3	146544234	3_90	0	0.0508534928559445	5.22881360206496	2.52476723027095e-06	0.289003195681791	1
ENSG00000152977.9	ZIC1	3	147393907	3_91	0	0.14636722115946	24.9809937411475	3.4717699117849e-05	2.52258005823635	1
ENSG00000144891.17	AGTR1	3	148697390	3_91	0	0.0174410268505117	4.82498059820315	7.99033557098114e-07	0.154883624340041	2
ENSG00000153002.11	CPB1	3	148791560	3_91	0	0.0207270477421591	6.43139995801	1.26572792854586e-06	0.68170207609869	1
ENSG00000163754.17	GYG1	3	148992336	3_91	0	0.0194513544112975	5.83997282131804	1.07859417288405e-06	0.606840656282691	1
ENSG00000071794.15	HLTF	3	149084128	3_91	0	0.0275808632293308	9.09546299971931	2.38193586094207e-06	1.26041736881778	2
ENSG00000163755.8	HPS3	3	149123407	3_91	0	0.0212778337131672	6.67567344260623	1.34871407959876e-06	-0.791794816597513	1
ENSG00000047457.13	CP	3	149222231	3_91	0	0.0344282063036894	11.1693224537154	3.6512252198954e-06	-1.25235132534199	1
ENSG00000206199.10	ANKUB1	3	149968184	3_92	0	0.0496105511331615	5.37532365682254	2.53207209721118e-06	-0.530928661051885	1
ENSG00000169908.11	TM4SF1	3	149379523	3_92	0	0.0460675909943613	4.67745551716977	2.04598556428432e-06	0.105966089245729	1
ENSG00000114744.8	COMMD2	3	149750743	3_92	0	0.0882180707427991	10.8420570112148	9.08168928780273e-06	-1.37581540668427	1
ENSG00000144895.11	EIF2A	3	150546992	3_93	0	0.0356686957521719	5.44229089499243	1.84317417847187e-06	0.543518705743522	2
ENSG00000198843.12	SELENOT	3	150602806	3_93	0	0.0488210787578998	8.39135122659629	3.88988415198595e-06	1.14764758467327	1
ENSG00000120742.10	SERP1	3	150602806	3_93	0	0.0327833644810039	4.65233336424827	1.44817733309867e-06	-0.100599008010301	2
ENSG00000174946.6	GPR171	3	151203001	3_93	0	0.035745751257652	5.46250986781553	1.85401848665379e-06	0.480655948395051	1
ENSG00000181631.6	P2RY13	3	151327115	3_93	0	0.0359557706289821	5.51740763264258	1.88365372781378e-06	-0.389558681358511	2
ENSG00000169313.9	P2RY12	3	151384664	3_93	0	0.0331876392057741	4.76705515124116	1.50218677180936e-06	0.335347681510512	1
ENSG00000198829.6	SUCNR1	3	151873953	3_94	0	0.0496223104238424	12.4578910982583	5.86974058854323e-06	1.57152941154099	1
ENSG00000114790.12	ARHGEF26	3	154120579	3_95	0	0.0461760714925356	5.75438595417	2.52297743230404e-06	-0.314590743982348	1
ENSG00000174953.13	DHX36	3	154318917	3_95	0	0.0465989440968986	6.11697010251569	2.70651121222895e-06	-0.954264628416737	2
ENSG00000196549.10	MME	3	155023697	3_96	0	0.0505600034526723	7.53490978215618	3.61728350900502e-06	-0.898922954971858	1
ENSG00000240045.1	RP11-451G4.2	3	155291346	3_96	0	0.0516412642517841	7.7345170829108	3.79251638407998e-06	0.964641240128063	2
ENSG00000114805.16	PLCH1	3	155745426	3_96	0	0.0372510056196663	4.66287014922599	1.64925845660373e-06	-0.552913923146186	1
ENSG00000169359.13	SLC33A1	3	155854340	3_96	0	0.0716337534655845	10.8342843513078	7.36911500595931e-06	-1.66607491690337	1
ENSG00000163655.15	GMPS	3	155870359	3_96	0	0.0655717761520804	9.99413815950682	6.22242532357381e-06	-1.74920795542413	1
ENSG00000169282.17	KCNAB1	3	156037571	3_96	0	0.04093247266068	5.54721727103488	2.15595927846605e-06	0.448267975947565	1
ENSG00000114850.6	SSR3	3	156554137	3_97	0	0.127397461890033	15.1958528237288	1.83815974572014e-05	-2.02682932474202	2
ENSG00000197980.12	LEKR1	3	156825562	3_97	0	0.0663852533914909	8.93160037571482	5.62986910246457e-06	1.18601826988972	2
ENSG00000163660.11	CCNL1	3	157160776	3_97	0	0.0968454363429629	12.5395468960102	1.15307724290924e-05	1.56685350654951	2
ENSG00000163661.3	PTX3	3	157437072	3_97	0	0.0595241089743787	7.89742471538999	4.46350262420313e-06	-0.787066561636695	1
ENSG00000197415.11	VEPH1	3	157533598	3_97	0	0.044601530926254	5.17454971406172	2.19139025713708e-06	-0.473272369450824	1
ENSG00000174899.10	PQLC2L	3	157543172	3_97	0	0.0456955704733701	5.40253640792671	2.34406258344597e-06	-0.539848778645379	1
ENSG00000174891.12	RSRC1	3	158105616	3_98	0	0.0378410600626876	6.7940911157901	2.44113646275077e-06	0.760015398874549	1
ENSG00000168827.14	GFM1	3	158644652	3_98	0	0.0349597093966657	6.05172637598179	2.00883605321465e-06	-0.716353769964785	2
ENSG00000079257.7	LXN	3	158672071	3_98	0	0.0377733175514703	6.7772831847844	2.43073804928978e-06	0.852058301318863	2
ENSG00000118849.9	RARRES1	3	158732628	3_98	0	0.0303062317164424	4.71492264227595	1.3567627387713e-06	0.24216743573391	1
ENSG00000118855.18	MFSD1	3	158732628	3_98	0	0.0303062317164424	4.71492264227595	1.3567627387713e-06	-0.24216743573391	1
ENSG00000283154.2	IQCJ-SCHIP1	3	159786017	3_99	0	0.0262921352546038	8.37624456954006	2.09108941631998e-06	-1.28963703973963	1
ENSG00000151967.18	SCHIP1	3	159838673	3_99	0	0.0515651673047227	14.8777469863329	7.28435322041427e-06	1.88265851358649	1
ENSG00000168811.6	IL12A	3	160002484	3_99	0	0.0211166108475016	6.03868395683652	1.21077630744572e-06	0.71257611435932	1
ENSG00000180044.5	C3orf80	3	160225162	3_99	0	0.0196787289154112	5.33239561213531	9.96361189169363e-07	0.483609220217061	1
ENSG00000068885.14	IFT80	3	160399019	3_99	0	0.0193334103921718	5.9701420149803	1.09594946424316e-06	1.33550916722932	1
ENSG00000113810.15	SMC4	3	160398964	3_99	0	0.0199718734320877	5.40939529077312	1.02580525732973e-06	-0.433063682960439	1
ENSG00000186432.8	KPNA4	3	160566027	3_99	0	0.0196176606593156	5.23097330867029	9.74377212702777e-07	0.370744135576715	1
ENSG00000169251.12	NMD3	3	161104141	3_99	0	0.0411569524729493	14.1292218405096	5.5215225485635e-06	-3.94343494964179	1
ENSG00000169255.13	B3GALNT1	3	161105484	3_99	0	0.018452412149337	5.08293140045948	8.90563295239988e-07	0.334543401219826	1
ENSG00000196542.8	SPTSSB	3	161372828	3_99	0	0.0210559218382447	8.89126393758729	1.7776045738909e-06	2.74347680229962	1
ENSG00000114204.14	SERPINI2	3	167481893	3_103	0	0.0375735237733972	6.31821695148705	2.25410352297024e-06	-0.978075343517237	1
ENSG00000114209.14	PDCD10	3	167735203	3_103	0	0.244417319790455	24.471775301425	5.67930052762923e-05	-3.35744120937297	1
ENSG00000163536.12	SERPINI1	3	167735203	3_103	0	0.244417319790455	24.471775301425	5.67930052762923e-05	-3.35744120937297	1
ENSG00000173905.8	GOLIM4	3	168096432	3_103	0	0.089258402933712	14.5096449573935	1.22971166945074e-05	2.0803416366704	1
ENSG00000184378.2	ACTRT3	3	169769863	3_104	0	0.0386214924345494	14.1262205910075	5.18027043510484e-06	1.81324958814201	1
ENSG00000171757.15	LRRC34	3	169813035	3_104	0	0.0271750401410759	11.058377773474	2.85337606002144e-06	-1.26447911465853	1
ENSG00000173890.16	GPR160	3	170038331	3_104	0	0.021429030103357	8.61224214390666	1.75233099906166e-06	-1.23752046064908	1
ENSG00000173889.15	PHC3	3	170181879	3_104	0	0.0151395076201144	5.80628756466427	8.34656324937904e-07	-0.791668928688787	1
ENSG00000163584.17	RPL22L1	3	170869605	3_104	0	0.0180631060780218	10.0048716221402	1.71593704217426e-06	-2.25806336137348	1
ENSG00000163577.7	EIF5A2	3	170908871	3_104	0	0.0160130114572297	6.0791644802376	9.24302877688795e-07	-0.378452684976542	2
ENSG00000154310.16	TNIK	3	171434434	3_105	0	0.04016022909455	5.3446937244562	2.038057354055e-06	-0.439871170942648	1
ENSG00000075651.15	PLD1	3	171786939	3_105	0	0.0417271303991381	5.70414383941578	2.25998930669726e-06	0.665784840055713	2
ENSG00000075420.12	FNDC3B	3	172395821	3_105	0	0.0620252625763614	9.44305092554721	5.56132582444614e-06	-1.15177106083296	1
ENSG00000121858.10	TNFSF10	3	172514435	3_105	0	0.0377781168224564	4.7709166239181	1.71135271813534e-06	-0.226105243012467	1
ENSG00000114346.13	ECT2	3	172834615	3_106	0	0.0371111748477362	6.01330285035882	2.1189230092867e-06	-0.349747789516092	1
ENSG00000169760.17	NLGN1	3	173396095	3_106	0	0.0323602337085325	4.73026817230811	1.45343230558806e-06	0.219444805443283	1
ENSG00000197584.11	KCNMB2	3	178273180	3_109	0	0.0671685323511921	16.3654158668987	1.04373513083851e-05	2.02186863391729	1
ENSG00000177565.16	TBL1XR1	3	177227697	3_109	0	0.0225788294200189	5.82664190917757	1.2491573497299e-06	0.41986843542879	1
ENSG00000172667.10	ZMAT3	3	179072373	3_110	0	0.0512045486530686	6.22766916401466	3.02782989331362e-06	0.661589595129294	1
ENSG00000121879.3	PIK3CA	3	179147773	3_110	0	0.0750796042370934	9.85500700497387	7.02548496636113e-06	1.28810139540283	1
ENSG00000171121.16	KCNMB3	3	179265181	3_110	0	0.0930705126382402	11.9099901676949	1.05249709491613e-05	-1.37428963159171	2
ENSG00000121864.9	ZNF639	3	179321943	3_110	0	0.0604621955236474	7.79823241544246	4.47690093850365e-06	0.922152586621834	1
ENSG00000171109.18	MFN1	3	179304150	3_110	0	0.0434309057704687	4.67720648423119	1.92878058912693e-06	-0.105736752521054	3
ENSG00000114450.9	GNB4	3	179531811	3_110	0	0.0977715558787375	12.3839298947947	1.14965731755948e-05	-1.58625124418555	1
ENSG00000058056.8	USP13	3	179652271	3_110	0	0.0474422748905074	5.50842217741972	2.48136196238168e-06	-0.319088377865431	1
ENSG00000114757.18	PEX5L	3	179957271	3_111	0	0.0157281235985433	5.50507294019081	8.22124115747709e-07	0.203498800211894	1
ENSG00000145075.11	CCDC39	3	180870597	3_111	0	0.0269322041029186	14.1121003002963	3.60878449655746e-06	2.72793947519334	1
ENSG00000205981.6	DNAJC19	3	180990173	3_111	1	0.282128465129502	41.2254060418482	0.00011043563807637	6.53142695060581	1
ENSG00000058063.15	ATP11B	3	182793563	3_112	0	0.0299698108161816	5.90444058059019	1.68019680563316e-06	-0.827114816908369	1
ENSG00000078070.12	MCCC1	3	183073922	3_112	0	0.0404180369059657	8.706211274827	3.341194939299e-06	-1.08995049534378	2
ENSG00000176597.11	B3GNT5	3	183252770	3_112	0	0.0279291829982564	5.24548878569271	1.39104631887155e-06	0.43522761093554	1
ENSG00000180834.7	MAP6D1	3	183819971	3_112	0	0.0946224479450382	16.7734440615829	1.50700197266957e-05	2.20336634184732	2
ENSG00000175193.13	PARL	3	183884463	3_112	0	0.0325954090820665	6.68997199054148	2.07051381320635e-06	1.07984703797297	1
ENSG00000114770.16	ABCC5	3	184037743	3_112	0	0.0547573420809986	11.5653817410539	6.01311802628443e-06	-1.49813396903929	1
ENSG00000163888.3	CAMK2N2	3	184261058	3_113	0	0.0422222821352281	7.6025171780767	3.04787049916133e-06	0.747426673813285	1
ENSG00000145191.12	EIF2B5	3	184134987	3_113	0	0.19653156512088	22.0705913934169	4.11854371493159e-05	2.4405658401618	1
ENSG00000145198.14	VWA5B2	3	184230875	3_113	0	0.0330656964383479	5.27906245956294	1.65741731486533e-06	-0.299699201136445	1
ENSG00000214160.9	ALG3	3	184258320	3_113	0	0.0414123407678976	7.40376176391573	2.91125073711625e-06	0.74112674500919	1
ENSG00000145194.17	ECE2	3	184283358	3_113	0	0.101110432259849	15.7650120310917	1.51351827896979e-05	1.76268830491745	1
ENSG00000175166.16	PSMD2	3	184308915	3_113	0	0.156908060102293	19.8975889919635	2.96444301016135e-05	2.27120503988779	1
ENSG00000163882.9	POLR2H	3	184357259	3_113	0	0.0315622077754595	4.78976800425182	1.43542084872903e-06	0.305661386554339	2
ENSG00000090539.15	CHRD	3	184380859	3_113	0	0.0324731767941605	5.09872789674143	1.57211390660858e-06	0.335339820216095	1
ENSG00000156931.15	VPS8	3	184806704	3_113	0	0.470036321261074	20.0035873124732	8.92764066197573e-05	-3.75621586303508	1
ENSG00000187068.2	C3orf70	3	185153374	3_113	0	0.0540007528363987	9.95075171916939	5.10214857976068e-06	-1.21730709840646	1
ENSG00000073803.13	MAP3K13	3	185283295	3_113	0	0.0310337229140802	4.67457769522682	1.37744306703516e-06	-0.159166576262631	2
ENSG00000090512.11	FETUB	3	186640577	3_114	0	0.0364991552853033	7.74296357689854	2.6834124267615e-06	0.84358981904801	1
ENSG00000163898.9	LIPH	3	185552609	3_114	0	0.027607779083152	5.13091680633388	1.34500482047986e-06	0.229490090407836	1
ENSG00000163904.12	SENP2	3	185582607	3_114	0	0.0304902439785496	6.05894430634995	1.75410366844275e-06	0.728167801946021	1
ENSG00000244405.7	ETV5	3	186110676	3_114	0	0.0667912522576523	13.4401187955736	8.52354170082958e-06	-2.07703874977372	1
ENSG00000213139.7	CRYGS	3	186546503	3_114	0	0.0265387743706957	4.76218367591586	1.20000871728424e-06	-0.186240474685318	1
ENSG00000090520.11	DNAJB11	3	186568197	3_114	0	0.0280767849576911	5.28825699221213	1.40979941103464e-06	0.416722312374636	1
ENSG00000156976.16	EIF4A2	3	186783242	3_114	0	0.0387768923626723	8.31068437521033	3.05989967030967e-06	0.966628852655529	1
ENSG00000163918.10	RFC4	3	186807308	3_114	0	0.0723191847176993	14.1962398872585	9.74819588962398e-06	1.61972547080149	2
ENSG00000073849.14	ST6GAL1	3	186930328	3_114	0	0.0605339244692009	12.5074736196873	7.18895595619622e-06	1.47355823638305	2
ENSG00000127241.16	MASP1	3	187291951	3_115	0	0.0234986298912568	4.69022694806281	1.04648689833197e-06	0.0640691940532782	1
ENSG00000136514.2	RTP4	3	187373256	3_115	0	0.0234819872237687	4.68229474631734	1.04397714930917e-06	-0.170039306008566	1
ENSG00000145012.13	LPP	3	188152990	3_115	0	0.0234222434598768	4.66970037852041	1.03852009296021e-06	0.287930610642211	1
ENSG00000113946.3	CLDN16	3	190322628	3_116	0	0.0473344343369209	6.99577078238927	3.14419997279814e-06	0.71934979050257	1
ENSG00000188729.6	OSTN	3	191198981	3_117	0	0.0416987966052553	15.4084539688887	6.10070441947368e-06	-1.81836723457177	1
[truncated: 6,860 more rows]
