# Supplementary material for: Adjusting for genetic confounders in transcriptome-wide association studies improves discovery of risk genes of complex traits
Source: Nat Genet. 2024 Jan 26;56(2):336–47. doi: 10.1038/s41588-023-01648-9 (PMC10864181; doi:10.1038/s41588-023-01648-9)
Supplement: Supplementary file 5 — cTWAS results of all analyzed genes across all tissues for IBD, SCZ, and SBP. Results are stored separately for each combination of traits and tissues. Column legends for each set of results are the same as in Supplementary Table 1. [file 41588_2023_1648_MOESM5_ESM.zip › SCZ_Brain_Cerebellar_Hemisphere.csv]

id	genename	chrom	pos	region_tag	cs_index	PIP	tau2	PVE	z	num_eqtl
ENSG00000131591.17	C1orf159	1	1095185	1_1	0	0.0261160039138153	4.55886421778107	1.13047452243798e-06	-0.0463279509583593	1
ENSG00000224051.6	CPTP	1	1327586	1_1	0	0.0289293953486154	5.49959853523982	1.51066351701152e-06	-0.577955657431401	1
ENSG00000169962.4	TAS1R3	1	1327586	1_1	0	0.0289293953486154	5.49959853523982	1.51066351701152e-06	-0.577955657431401	1
ENSG00000235098.8	ANKRD65	1	1421170	1_1	0	0.0455635104142682	9.69230431390742	4.19316174390871e-06	1.20559488613877	1
ENSG00000215790.6	SLC35E2	1	1759354	1_1	0	0.0270538773003067	4.88313057372571	1.25436881998283e-06	0.0202499091362766	1
ENSG00000008130.15	NADK	1	1759354	1_1	0	0.0270538773003067	4.88313057372571	1.25436881998283e-06	0.0202499091362766	1
ENSG00000169885.9	CALML6	1	1915326	1_1	0	0.0278642351938421	5.15454329943192	1.36374985104364e-06	0.678843595202774	1
ENSG00000178821.12	TMEM52	1	1918989	1_1	0	0.0274891906681701	5.02991763748171	1.31286546442134e-06	-0.359288733880375	2
ENSG00000116151.13	MORN1	1	2347542	1_2	0	0.0373229408837371	16.7156954963024	5.9237634102342e-06	-1.96860917509871	4
ENSG00000157916.19	RER1	1	2392882	1_2	0	0.0118679417050258	6.14550557313413	6.92516966614131e-07	-1.27765202900665	1
ENSG00000157911.9	PEX10	1	2409065	1_2	0	0.116990902710556	27.0864727492896	3.00885973735189e-05	-3.09923816212288	1
ENSG00000149527.17	PLCH2	1	2405838	1_2	0	0.0600333904476033	18.3846311928055	1.04796116773285e-05	1.55297968361785	1
ENSG00000157881.13	PANK4	1	2524061	1_2	0	0.0138336852042502	6.60672258573981	8.67803419006575e-07	-0.951782427535638	1
ENSG00000157873.17	TNFRSF14	1	2553309	1_2	0	0.0167384443333457	8.86203407299764	1.40846449810179e-06	1.7071821917627	2
ENSG00000142606.15	MMEL1	1	2632557	1_2	0	0.0129854769401198	6.68502661689845	8.24249026546477e-07	-1.41838694072409	2
ENSG00000215912.12	TTC34	1	2800905	1_2	0	0.0967194169997969	25.3592328092714	2.32888035556586e-05	3.1442938116322	1
ENSG00000130762.14	ARHGEF16	1	3454845	1_2	0	0.0109692627994465	4.56898421063539	4.75876759271741e-07	-0.0200107904883337	2
ENSG00000162591.15	MEGF6	1	3617000	1_2	0	0.0491720732637815	18.1281451717251	8.46387590459877e-06	1.97128489255279	1
ENSG00000116213.15	WRAP73	1	3640734	1_2	0	0.0158543612342249	7.84041340928222	1.18028016499004e-06	-0.888381572666177	1
ENSG00000235169.7	SMIM1	1	3771175	1_3	0	0.0354805877989693	5.69591703380838	1.91889785614694e-06	-0.578288443777158	1
ENSG00000116198.12	CEP104	1	3833130	1_3	0	0.0357512758467129	5.78548011978716	1.96394059579734e-06	-0.496362302252209	2
ENSG00000169598.15	DFFB	1	3852608	1_3	0	0.0312681664834257	4.55497033808407	1.35233835487076e-06	0.0115470966603823	3
ENSG00000198912.10	C1orf174	1	3891607	1_3	0	0.0599184232379213	10.5155861084305	5.98261777701575e-06	-1.30246845966384	2
ENSG00000162592.9	CCDC27	1	3746564	1_3	0	0.0648151355366469	11.2764646827476	6.93979744000549e-06	1.39118481930572	1
ENSG00000069424.14	KCNAB2	1	6014374	1_5	0	0.0481358776851993	7.36719427633504	3.36719613521681e-06	-0.858413847668482	1
ENSG00000116251.9	RPL22	1	6209280	1_5	0	0.035642338179276	4.59498051426174	1.55506038299721e-06	-0.140008853262353	1
ENSG00000116237.15	ICMT	1	6235565	1_5	0	0.0372258031232453	4.9557797728974	1.75167475785754e-06	-0.357953780175449	2
ENSG00000187017.15	ESPN	1	6424625	1_5	0	0.0397624100558223	5.7789134056302	2.18180676153893e-06	0.793427886324854	1
ENSG00000204859.12	ZBTB48	1	6579883	1_5	0	0.0918083109201568	15.1771286986092	1.32302792536618e-05	-2.30594624617073	2
ENSG00000007923.15	DNAJC11	1	6701642	1_5	1	0.287799123653851	28.0886421244439	7.67569322247061e-05	4.91692799881972	1
ENSG00000049245.12	VAMP3	1	7770202	1_6	0	0.136554747825906	21.4433562307743	2.78033394351816e-05	2.51739415111378	2
ENSG00000116288.12	PARK7	1	7954508	1_6	0	0.0300147293959737	6.54111276197993	1.86416120225771e-06	-0.484600165271514	1
ENSG00000162426.14	SLC45A1	1	8317768	1_6	0	0.141135695477315	26.244651442959	3.51702190884914e-05	-3.94157979865204	1
ENSG00000142583.17	SLC2A5	1	9088645	1_6	0	0.0274525704804255	6.25839760010517	1.6313365351736e-06	-0.786259025743782	1
ENSG00000180758.11	GPR157	1	9128930	1_6	0	0.026876908862573	5.96478146901614	1.5221983699644e-06	-0.661932166142599	1
ENSG00000049239.12	H6PD	1	9221777	1_6	0	0.0243498577241482	5.00985930935715	1.15829546137266e-06	0.364101989316238	2
ENSG00000171608.15	PIK3CD	1	9690399	1_7	0	0.0733631820720592	9.04811963753201	6.30280529803106e-06	-1.17619988222157	2
ENSG00000171603.16	CLSTN1	1	9824341	1_7	0	0.0857079255136545	10.5102084155461	8.55322129182675e-06	-1.41540131228769	1
ENSG00000173614.13	NMNAT1	1	9991107	1_7	0	0.0462826505922677	4.75605801585623	2.09007929645861e-06	0.272330187144278	1
ENSG00000162444.11	RBP7	1	9997145	1_7	0	0.0611987061461465	7.3528816536964	4.27264896458305e-06	-1.03686870211188	1
ENSG00000130939.18	UBE4B	1	10033313	1_7	0	0.0680616843751881	8.34553720214481	5.39329762237956e-06	1.72794939323178	1
ENSG00000054523.17	KIF1B	1	10210333	1_7	0	0.0762235293117115	9.40677737984369	6.80812179628611e-06	-1.89755845586964	1
ENSG00000175279.21	CENPS	1	10429947	1_7	0	0.0660969818217083	8.07176650012573	5.06579505524112e-06	1.02075777037263	1
ENSG00000241563.3	CORT	1	10446610	1_7	0	0.0455699770046267	4.6122715899697	1.99568079809731e-06	0.30169458305571	2
ENSG00000204624.7	DISP3	1	11431574	1_8	0	0.776544752991429	19.5600593292979	0.000144222843581983	3.69241356025275	2
ENSG00000175262.14	C1orf127	1	10982502	1_8	0	0.034824168537436	4.75715422851353	1.5729879091165e-06	0.343569523605867	1
ENSG00000120948.16	TARDBP	1	11012522	1_8	0	0.123083884692205	16.091278462575	1.88056843354198e-05	1.81278151043235	1
ENSG00000116649.9	SRM	1	11060199	1_8	0	0.0485763104065125	8.03487013599807	3.70596047971154e-06	-1.222269062882	2
ENSG00000171824.13	EXOSC10	1	11077721	1_8	0	0.0344127987976459	4.75532518227843	1.55380892834203e-06	0.254583201493267	1
ENSG00000132879.13	FBXO44	1	11666625	1_8	0	0.035912203933555	5.06766806070832	1.72801542816727e-06	-0.396518885380132	1
ENSG00000116663.10	FBXO6	1	11664881	1_8	0	0.0434765226803265	6.81394213807801	2.81287633556069e-06	0.76656889754479	1
ENSG00000116670.14	MAD2L2	1	11701529	1_8	0	0.129029909640542	16.594467852616	2.03306432666393e-05	1.82509249701763	1
ENSG00000162490.6	DRAXIN	1	11694961	1_8	0	0.0523351223759611	8.50677060934598	4.22722498399467e-06	-1.03739139722369	1
ENSG00000177000.10	MTHFR	1	11806394	1_9	0	0.0632637186531091	9.11694779288702	5.4764809447985e-06	-1.50175202330188	1
ENSG00000011021.21	CLCN6	1	11796790	1_9	0	0.0836000910931692	11.7299795028936	9.31110878447096e-06	-1.78505944094565	3
ENSG00000175206.10	NPPA	1	11847546	1_9	0	0.048039020532248	6.55579530278836	2.99031490491526e-06	-0.895154752464757	2
ENSG00000116685.15	KIAA2013	1	11926172	1_9	0	0.0500396144220722	6.93436388259015	3.29471595498542e-06	0.86046641764888	2
ENSG00000083444.16	PLOD1	1	11935984	1_9	0	0.0815993420352934	11.5019313474022	8.91158235138471e-06	-1.67496533325411	1
ENSG00000116691.10	MIIP	1	12054235	1_9	0	0.0907046831976988	12.4994155931402	1.07650689486333e-05	-1.52603117912911	1
ENSG00000162493.16	PDPN	1	13583657	1_11	0	0.0109201074191109	4.62676914626722	4.79735810409105e-07	0.141104874231583	1
ENSG00000171729.13	TMEM51	1	14394954	1_11	0	0.0164661366335969	8.38153162670221	1.31042599521537e-06	-0.97872258170359	2
ENSG00000162438.11	CTRC	1	15445050	1_11	0	0.0149037908481648	7.46933150344234	1.05700216964729e-06	0.906439363418301	1
ENSG00000132906.17	CASP9	1	15526781	1_11	0	0.0166472994653755	8.48169591711735	1.34067616083201e-06	1.09693810880719	2
ENSG00000116771.5	AGMAT	1	15584636	1_11	0	0.0127174407480842	6.01879821646971	7.26786586268524e-07	-0.676556890250463	1
ENSG00000116786.11	PLEKHM2	1	15680109	1_11	0	0.0181858003588715	9.29107570422336	1.60433779483248e-06	1.12205077246532	2
ENSG00000162461.7	SLC25A34	1	15735091	1_11	0	0.0135043545228597	6.5675871700839	8.42125994650467e-07	-0.626015889318118	1
ENSG00000162458.12	FBLIM1	1	15756481	1_11	0	0.0111201091200154	4.79253168109443	5.06024376221547e-07	0.275272675787668	1
ENSG00000186510.11	CLCNKA	1	15895123	1_11	0	0.0325001129341499	14.6234801694248	4.51266409347507e-06	-1.7719639323038	2
ENSG00000173641.17	HSPB7	1	16019962	1_11	0	0.0212226369331681	10.7064976958771	2.15746703721492e-06	1.34097657458974	2
ENSG00000184908.17	CLCNKB	1	16040432	1_11	0	0.0345398350330398	15.1844738671272	4.97986310444632e-06	1.62646836962795	2
ENSG00000185519.8	FAM131C	1	16323189	1_11	0	0.0428942338728505	17.1851921387597	6.99923707960491e-06	2.46475808364561	1
ENSG00000142632.16	ARHGEF19	1	16210794	1_11	0	0.209480132693393	32.2783298622803	6.42024043627071e-05	3.49062193997642	1
ENSG00000132881.11	RSG1	1	16237140	1_11	0	0.0130754028196952	6.27256301754696	7.78749009346449e-07	-0.923291306527981	1
ENSG00000055070.16	SZRD1	1	16352580	1_11	0	0.0460351034784327	17.8395562217831	7.79777261891702e-06	2.50970627226574	1
ENSG00000187144.11	SPATA21	1	16521337	1_11	0	0.0179115771469307	9.15193083646865	1.55648146775273e-06	1.18908371000588	1
ENSG00000157191.19	NECAP2	1	16440864	1_11	0	0.0191014336451057	9.74117548992164	1.76674848787546e-06	-1.50744939335364	1
ENSG00000183888.4	C1orf64	1	16004406	1_11	0	0.0175393436183309	8.95960126722251	1.49210510367695e-06	1.09495673226134	1
ENSG00000159363.17	ATP13A2	1	17011965	1_12	0	0.0348150692784764	7.78075030581607	2.57208987006507e-06	-1.51281695502098	1
ENSG00000159339.13	PADI4	1	17309868	1_12	0	0.0250115120275188	4.73719527768005	1.12501582506694e-06	-0.155505801317882	2
ENSG00000074964.16	ARHGEF10L	1	17540984	1_12	0	0.0265152056478113	5.27363140750525	1.32770676694163e-06	0.443658784282495	2
ENSG00000117154.11	IGSF21	1	18103117	1_12	0	0.0672060887322663	13.8838771066398	8.85965434946272e-06	-1.95916269697167	2
ENSG00000142623.9	PADI1	1	17205087	1_12	0	0.0414456413831426	9.39082911566605	3.69555950377209e-06	1.04299859964009	1
ENSG00000179023.8	KLHDC7A	1	18481444	1_13	0	0.0211546880300789	4.7758334513912	9.59297240241894e-07	0.457019538182258	1
ENSG00000159423.16	ALDH4A1	1	18902530	1_13	0	0.0277847527859512	7.13107925881965	1.88130494600475e-06	-0.776777973830273	1
ENSG00000127463.13	EMC1	1	19246712	1_13	0	0.032366073931907	8.43596868643416	2.5925215650922e-06	1.06057845000797	3
ENSG00000053372.4	MRTO4	1	19249541	1_13	0	0.0219069466994341	4.93704306698499	1.02694258646434e-06	-0.376487133891836	2
ENSG00000162482.4	AKR7A3	1	19288862	1_13	0	0.0222827283762624	5.07838172078223	1.0744621097549e-06	0.417531421566568	1
ENSG00000053371.12	AKR7A2	1	19310497	1_13	0	0.0505775955180681	12.4787336043733	5.99274901555021e-06	1.5178381895768	3
ENSG00000040487.12	PQLC2	1	19312063	1_13	0	0.0211314428061989	4.60414332430537	9.23794520681188e-07	0.176556845325166	3
ENSG00000077549.17	CAPZB	1	19485158	1_13	0	0.0216294807842163	4.84242160233467	9.94502981416013e-07	0.218798909096594	1
ENSG00000173436.13	MINOS1	1	19596564	1_13	0	0.0543342905067612	13.1994894063595	6.80970861529894e-06	1.806342418535	1
ENSG00000158747.13	NBL1	1	19641564	1_13	0	0.0210654127061672	4.58367254168371	9.16813401322601e-07	-0.0432908460726319	3
ENSG00000169914.5	OTUD3	1	19882290	1_13	0	0.0477580163800163	12.101126690281	5.48743620930033e-06	1.4941056175036	4
ENSG00000162543.5	UBXN10	1	20165336	1_14	0	0.0378037445261981	4.5802170688383	1.64406232500517e-06	-0.0815635761778363	1
ENSG00000162545.5	CAMK2N1	1	20256829	1_14	0	0.0397103152789717	5.04747515317633	1.903158336613e-06	0.417038275687342	2
ENSG00000183114.7	FAM43B	1	20259887	1_14	0	0.0397689849604149	5.06200296749271	1.91145597033549e-06	0.421822789732381	1
ENSG00000090432.6	MUL1	1	20500193	1_14	0	0.0406648191712914	5.29856044723676	2.04585163462124e-06	0.417115600076379	2
ENSG00000158825.5	CDA	1	20608589	1_14	0	0.0518603260018654	7.37311461462329	3.63064364651325e-06	0.869752309826504	1
ENSG00000158828.7	PINK1	1	20633253	1_14	0	0.0631124995901747	9.13931115512208	5.47679192096433e-06	-1.05313847315299	1
ENSG00000189410.11	SH2D5	1	20731767	1_14	0	0.0386829057340588	4.87464458045861	1.79043864100079e-06	0.396903015587282	2
ENSG00000075151.20	EIF4G3	1	21174602	1_14	0	0.135145037748211	14.3175115839309	1.83723641112705e-05	3.34229767196779	1
ENSG00000070886.11	EPHA8	1	22563354	1_15	0	0.0314416599040913	5.66926721393662	1.69250433587811e-06	0.614972927916889	1
ENSG00000142794.18	NBPF3	1	21438718	1_15	0	0.0317366174835206	5.59095604822377	1.68478354573438e-06	-0.358292750151236	1
ENSG00000076864.19	RAP1GAP	1	21667107	1_15	0	0.118675043997811	17.9665148415371	2.02451332090121e-05	2.14415963485447	2
ENSG00000090686.15	USP48	1	21782877	1_15	0	0.0379854890544525	7.0352607573753	2.53743728986972e-06	-0.81479083363467	1
ENSG00000187942.11	LDLRAD2	1	21811388	1_15	0	0.0280489788524821	4.55965219197442	1.21435640543273e-06	-0.165905333913059	1
ENSG00000070831.15	CDC42	1	22052387	1_15	0	0.0592723813758371	13.42480702987	7.55540631393944e-06	-2.25545908545988	1
ENSG00000162552.14	WNT4	1	22143622	1_15	0	0.0482064870485323	14.4918544826941	6.6332573295088e-06	-3.30554305259558	2
ENSG00000125945.14	ZNF436	1	23368146	1_16	0	0.0307030180798538	4.78430400975006	1.39475277265874e-06	0.239672292670461	2
ENSG00000204219.9	TCEA3	1	23424647	1_16	0	0.0316433407208609	5.06211096627193	1.52093756121982e-06	0.446658448220498	1
ENSG00000088280.18	ASAP3	1	23483896	1_16	0	0.0299199137625867	4.54646067619654	1.29160932942889e-06	0.0110791380332373	3
ENSG00000227868.5	C1orf234	1	23015869	1_16	0	0.0311036368155337	4.90367348544896	1.44820523702849e-06	0.337361346624181	1
ENSG00000142676.12	RPL11	1	23691734	1_17	0	0.082385557660241	15.069414936164	1.17881288396042e-05	-1.74650749799735	1
ENSG00000057757.9	PITHD1	1	23775590	1_17	0	0.0327875719088279	6.50260649105982	2.02438973319314e-06	-0.639084821391877	1
ENSG00000117308.14	GALE	1	23800401	1_17	0	0.0269231456314863	4.68892280693261	1.19866073782112e-06	0.21390897872192	1
ENSG00000117305.14	HMGCL	1	23802636	1_17	0	0.0324093171065105	6.39568547403249	1.96813268996204e-06	0.619113394524615	1
ENSG00000142677.3	IL22RA1	1	24143324	1_17	0	0.0325053664495955	6.42295466627303	1.98238188264441e-06	0.711999275201742	2
ENSG00000185436.11	IFNLR1	1	24187118	1_17	0	0.0267143292354173	4.61734682354514	1.17120837120239e-06	0.15633887773288	1
ENSG00000001460.17	STPG1	1	24416496	1_17	0	0.0967674142090656	16.588739502816	1.52419285086622e-05	2.15714481018687	2
ENSG00000001461.16	NIPAL3	1	24415329	1_17	0	0.09871901602301	16.7779970803781	1.57267263203997e-05	-2.18231793489263	1
ENSG00000117602.11	RCAN3	1	24502439	1_17	0	0.0372554130403471	7.68089593708587	2.7170564448248e-06	-0.89498896025604	1
ENSG00000184454.6	NCMAP	1	24556399	1_17	0	0.0319535125329187	6.26518625950021	1.90085937507368e-06	0.887992425629075	1
ENSG00000169504.14	CLIC4	1	24745089	1_17	0	0.0279607923727627	5.03663953808696	1.33717344025615e-06	0.262473595019952	1
ENSG00000134644.15	PUM1	1	31066204	1_20	0	0.0340065147504937	15.4774685341849	4.99757650171918e-06	1.81861228176842	1
ENSG00000084628.9	NKAIN1	1	31239467	1_20	0	0.0107199337139142	5.03010719714084	5.11996199388828e-07	-0.398534788099007	1
ENSG00000060688.12	SNRNP40	1	31294043	1_20	0	0.0497156080571682	20.0760363649978	9.47693988932269e-06	2.53672577665467	1
ENSG00000121766.15	ZCCHC17	1	31294315	1_20	0	0.0104232812256194	4.7838257723052	4.73453363708986e-07	0.293415536797696	1
ENSG00000162517.12	PEF1	1	31645212	1_20	0	0.0102085724803411	4.62268015064967	4.48080720972116e-07	-0.22670458276454	1
ENSG00000084636.17	COL16A1	1	31608307	1_20	0	0.0112265899424711	5.46411623387996	5.82458766362538e-07	-0.528606834036811	3
ENSG00000134668.12	SPOCD1	1	31819799	1_20	0	0.0104815247103114	4.83540478922031	4.81232218448611e-07	0.251388454446369	1
ENSG00000184007.18	PTP4A2	1	31944881	1_20	0	0.016216027831523	8.9066355366038	1.3713728873203e-06	-1.16384828183534	2
ENSG00000142698.14	C1orf94	1	34167058	1_22	0	0.0201710419296163	13.1025573663835	2.50946878997441e-06	-1.45752379345268	1
ENSG00000025800.13	KPNA6	1	32108863	1_22	0	0.0199224269361622	12.8915589663374	2.43862532140834e-06	-1.60312708411667	1
ENSG00000084652.15	TXLNA	1	32179560	1_22	0	0.0177308708282017	11.8313940503418	1.99188096644605e-06	1.50994865460589	1
ENSG00000160051.11	IQCC	1	32205429	1_22	0	0.0190149366002939	12.4671603627658	2.2509187782116e-06	1.56677888479158	1
ENSG00000084623.11	EIF3I	1	32222176	1_22	0	0.0153087331243045	10.4974913500798	1.5258863019908e-06	1.38181198006749	1
ENSG00000160055.19	TMEM234	1	32222176	1_22	0	0.0153087331243045	10.4974913500798	1.5258863019908e-06	-1.38181198006749	1
ENSG00000183615.5	FAM167B	1	32246849	1_22	0	0.0363419717886231	18.4055863723868	6.35119638331859e-06	-1.98458483069835	1
ENSG00000162526.6	TSSK3	1	32366691	1_22	0	0.00792922262840601	4.58075181804463	3.44877428082108e-07	0.108041527649329	1
ENSG00000176261.15	ZBTB8OS	1	32650758	1_22	0	0.00791607562768659	4.56559247883762	3.43166176225106e-07	-0.0918335764830099	1
ENSG00000116497.17	S100PBP	1	32817174	1_22	0	0.0184616472323386	12.2550204767911	2.14823548555426e-06	1.44867943864329	1
ENSG00000134684.10	YARS	1	32817927	1_22	0	0.0187575204695029	12.4002314089502	2.20852650525035e-06	-1.4613826010786	1
ENSG00000160097.16	FNDC5	1	32872031	1_22	0	0.0123274350593754	8.56099672650308	1.00206167216897e-06	1.10209268375522	1
ENSG00000116514.16	RNF19B	1	32970305	1_22	0	0.00860890940246162	5.30466395097358	4.33614115008219e-07	0.58155736245511	1
ENSG00000142920.16	AZIN2	1	33080995	1_22	0	0.0110973402390104	7.56110747665214	7.96712644107695e-07	-1.10300715651031	1
ENSG00000116525.13	TRIM62	1	33182762	1_22	0	0.00808578852990061	4.75610599335557	3.65149996088665e-07	0.263927989348722	1
ENSG00000184389.9	A3GALT2	1	33321277	1_22	0	0.0333209111673574	17.4746745677938	5.52870429510565e-06	-2.10555088001162	2
ENSG00000121903.14	ZSCAN20	1	33465938	1_22	0	0.0338310359549622	17.7022590226653	5.68645209251831e-06	2.00003612526949	1
ENSG00000121904.17	CSMD2	1	33850932	1_22	0	0.00794265892641066	4.59396183000187	3.46458078739192e-07	-0.124376397113473	2
ENSG00000273274.1	ZBTB8B	1	32465491	1_22	0	0.0442402443920127	20.2103726519908	8.48963923904482e-06	2.10520467907136	1
ENSG00000188910.7	GJB3	1	34781935	1_22	0	0.0115366494454237	8.01343547656045	8.77800527417912e-07	-0.974901477182222	1
ENSG00000116544.11	DLGAP3	1	34898108	1_22	0	0.00878954465167658	5.43661247154533	4.53724416267964e-07	-0.43482682695603	1
ENSG00000197056.9	ZMYM1	1	35059408	1_22	0	0.010622981276005	7.33424359429673	7.39774135246337e-07	-0.941410825383053	1
ENSG00000116819.6	TFAP2E	1	35573174	1_22	0	0.241228648034359	23.6790600331581	5.42363854091718e-05	4.23988844068056	1
ENSG00000126067.11	PSMB2	1	35641909	1_22	0	0.255712478952899	24.4578857322714	5.93838336328629e-05	-4.28515227822419	1
ENSG00000142686.7	C1orf216	1	35706594	1_22	0	0.118313296163271	22.6213261611823	2.54125948243787e-05	4.10794302476574	2
ENSG00000134698.10	AGO4	1	35807900	1_22	0	0.00834665567824333	5.04327088685024	3.99688995087714e-07	0.182564516604658	1
ENSG00000092847.11	AGO1	1	35870261	1_22	0	0.0164115961284064	13.7336097372435	2.14009434657694e-06	-3.09002441255171	1
ENSG00000054118.13	THRAP3	1	36225269	1_22	0	0.0135932207173199	8.61522974206937	1.11195350665953e-06	0.151829000626497	1
ENSG00000214193.10	SH3D21	1	36307804	1_22	0	0.0610876069638895	22.5158654227412	1.3059879008301e-05	-1.87481550431983	1
ENSG00000142694.6	EVA1B	1	36319669	1_22	0	0.0170054031676454	11.9653889691507	1.93201792170479e-06	-1.5817810515344	2
ENSG00000196182.10	STK40	1	36386242	1_22	0	0.0110853081438427	7.06600459443464	7.43736476909135e-07	0.00627557426467335	1
ENSG00000181817.5	LSM10	1	36393562	1_22	0	0.00789920409607825	4.5477032041346	3.41093030420709e-07	-0.0247690196808601	2
ENSG00000116885.18	OSCP1	1	36439159	1_22	0	0.00794474241032672	4.63537687797173	3.49673135364039e-07	0.272915052185602	1
ENSG00000163873.9	GRIK3	1	37035122	1_22	0	0.00911694054931234	5.81239615087487	5.03154922772727e-07	-0.526011570602696	1
ENSG00000163874.10	ZC3H12A	1	37475037	1_23	0	0.0356118381810815	4.78492466808466	1.61795669295368e-06	0.442444113165141	1
ENSG00000163879.10	DNALI1	1	37548877	1_23	0	0.0752008368060297	11.7323290495448	8.37730456531134e-06	1.93065414975967	1
ENSG00000134697.12	GNL2	1	37592353	1_23	0	0.0348043691950658	4.57333724207606	1.51134770719876e-06	0.294940953504825	2
ENSG00000169218.13	RSPO1	1	37630675	1_23	0	0.187451282405884	20.4943581469529	3.64770857472777e-05	-2.66146324596193	1
ENSG00000116922.14	C1orf109	1	37692045	1_23	0	0.0437184388511007	6.68022189202107	2.77301954364978e-06	0.878680320251591	1
ENSG00000134690.10	CDCA8	1	37692045	1_23	0	0.0437184388511007	6.68022189202107	2.77301954364978e-06	-0.878680320251591	1
ENSG00000204084.12	INPP5B	1	37897131	1_23	0	0.160937371527424	18.9951451670784	2.9026650097528e-05	-2.7064579584143	2
ENSG00000116981.3	NT5C1A	1	39672606	1_24	0	0.021657858908278	5.92271112346621	1.21796123992594e-06	-0.778792049450404	2
ENSG00000131233.9	GJA9	1	38881233	1_24	0	0.0441924892421338	12.4141300634148	5.20909350042641e-06	1.7677729513472	2
ENSG00000158315.10	RHBDL2	1	38941917	1_24	0	0.0236257815404971	6.68842666165878	1.50040170871063e-06	-1.08274233068181	1
ENSG00000174574.15	AKIRIN1	1	38991334	1_24	0	0.0698887687313392	16.5381966800019	1.09747071061172e-05	2.21213018299586	1
ENSG00000168653.10	NDUFS5	1	39026790	1_24	0	0.0219906424623367	6.04868441059944	1.26297932206273e-06	0.704412032570602	2
ENSG00000183682.7	BMP8A	1	39554348	1_24	0	0.0230838594696929	6.49887180071888	1.42443877930975e-06	-0.841229371519801	1
ENSG00000090621.13	PABPC4	1	39577125	1_24	0	0.0229909384397821	6.44810732462658	1.40762299467895e-06	0.733790443017797	1
ENSG00000163909.7	HEYL	1	39640410	1_24	0	0.021125569203618	5.67139065932508	1.13761518310569e-06	-0.864958719436974	1
ENSG00000043514.15	TRIT1	1	39883661	1_25	0	0.0613584213325861	18.1995208565628	1.06030675551014e-05	-1.86352249115121	2
ENSG00000131236.16	CAP1	1	40040252	1_25	0	0.0157553222992241	5.95200185642646	8.90405320776876e-07	0.340979605939734	2
ENSG00000131238.16	PPT1	1	40097321	1_25	0	0.0294034384514067	11.7700741529894	3.28605414958428e-06	-1.41479981092317	2
ENSG00000084073.8	ZMPSTE24	1	40257946	1_25	0	0.0299986431163437	11.8782126562908	3.38337475394619e-06	1.32395353778829	1
ENSG00000084070.11	SMAP2	1	40340102	1_25	0	0.0149186334051342	6.24971845192223	8.85292717954486e-07	-1.15210433871812	1
ENSG00000187801.14	ZFP69B	1	40511192	1_25	0	0.0131631194037574	4.59147446448089	5.73863220107342e-07	-0.0225259093570076	1
ENSG00000187815.9	ZFP69	1	40476891	1_25	0	0.0192104080613452	8.11811064300743	1.48077458876282e-06	-1.1323783077809	1
ENSG00000164002.11	EXO5	1	40508753	1_25	0	0.0573504575564315	17.2961311221518	9.41853276563779e-06	1.76547266500714	1
ENSG00000117010.15	ZNF684	1	40531781	1_25	0	0.0176397249330733	7.32681376595333	1.22716894991617e-06	-1.01940115147451	1
ENSG00000117016.9	RIMS3	1	40664752	1_25	0	0.0147044664646558	5.72353750596296	7.99118529744508e-07	0.925439270265539	1
ENSG00000066136.20	NFYC	1	40650589	1_25	0	0.0144165520742375	5.33378433342475	7.30120013630814e-07	-0.544073287460087	1
ENSG00000179862.6	CITED4	1	40862378	1_25	0	0.0376436103501441	14.4484623881457	5.16428614574972e-06	-1.83607981858454	1
ENSG00000171793.13	CTPS1	1	40948471	1_25	0	0.0235485859502292	9.23101520918567	2.06400952412106e-06	-0.70016660298329	1
ENSG00000171790.15	SLFNL1	1	41015615	1_25	0	0.101903013268264	22.5964015575021	2.18637023844847e-05	2.17652693072011	1
ENSG00000204060.6	FOXO6	1	41277128	1_25	0	0.0236524283506894	9.39176648248993	2.10921289630927e-06	-0.332590049207228	2
ENSG00000127124.14	HIVEP3	1	42035651	1_26	0	0.0355373720054288	4.55813999827195	1.53804968544233e-06	0.238154633470906	1
ENSG00000177181.14	RIMKLA	1	42380694	1_26	0	0.0374056374132872	5.03093673671093	1.78683031791902e-06	-0.362090958660529	1
ENSG00000066185.12	ZMYND12	1	42453818	1_26	0	0.0592612750135325	9.29754296328121	5.23162470325245e-06	-1.85100686403906	2
ENSG00000186409.14	CCDC30	1	42463059	1_26	0	0.0377288202789363	5.11047896598613	1.83076342550158e-06	0.428630243300076	1
ENSG00000164008.14	C1orf50	1	42767127	1_26	0	0.0372581186052365	4.99457471485896	1.76691977733085e-06	0.592043155708627	1
ENSG00000274386.5	TMEM269	1	42784154	1_26	0	0.0381642210277947	5.21637774216864	1.89026560622679e-06	0.27490587221794	2
ENSG00000177868.11	SVBP	1	42816759	1_26	0	0.0357088532876813	4.60254538198642	1.56052733431368e-06	-0.121015155020479	1
ENSG00000164010.13	ERMAP	1	42817988	1_26	0	0.0386188582545215	5.32580876647127	1.95291074501075e-06	0.504502050763115	2
ENSG00000179178.10	TMEM125	1	43269525	1_26	0	0.0642146681216704	10.0464584284388	6.12554353273283e-06	1.2195872990749	1
ENSG00000066056.13	TIE1	1	43300755	1_27	0	0.0720907644796123	17.1588081349591	1.17453008603296e-05	2.73176379515771	2
ENSG00000117400.16	MPL	1	43337449	1_27	0	0.0933525231029807	21.6274150262373	1.91702630214642e-05	3.46320473756727	1
ENSG00000117399.13	CDC20	1	43359194	1_27	0	0.0355416846853065	12.308338343339	4.153697187556e-06	2.49172791644628	1
ENSG00000159479.16	MED8	1	43390239	1_27	0	0.0880415203870223	21.0556840700653	1.76016866852519e-05	-3.43104163705271	1
ENSG00000126091.19	ST3GAL3	1	43705540	1_27	0	0.0746716219126549	24.7523199561478	1.7549667456907e-05	4.17882000762841	1
ENSG00000117408.10	IPO13	1	43947230	1_27	0	0.0254333423769056	5.58692008971228	1.34919056072148e-06	0.117925035933132	1
ENSG00000159214.12	CCDC24	1	43991070	1_27	0	0.0479628092048049	20.1326809028981	9.16861251568508e-06	-3.86807879980043	2
ENSG00000196517.11	SLC6A9	1	44031093	1_27	0	0.130944495124861	22.906626692532	2.84803800610272e-05	-3.18962945548658	1
ENSG00000198520.10	C1orf228	1	44674693	1_28	0	0.041821518486149	5.84656379634016	2.32165608812444e-06	-0.605255272390058	1
ENSG00000142945.12	KIF2C	1	44739744	1_28	0	0.142753374630962	17.4066181991938	2.35938157660384e-05	-2.30011385403629	2
ENSG00000142959.4	BEST4	1	44787956	1_28	0	0.0503486297374602	7.56603000368708	3.61703833379057e-06	1.34173217356171	1
ENSG00000222009.8	BTBD19	1	44809879	1_28	0	0.101826771537856	14.1695065126871	1.36997958798264e-05	-2.1538993731952	1
ENSG00000126107.14	HECTD3	1	45010727	1_28	0	0.276594370080806	24.0077676138494	6.30510773106121e-05	-3.03045988217742	2
ENSG00000132781.17	MUTYH	1	45340760	1_28	0	0.044945680707737	6.5133756609861	2.77965877426676e-06	-0.691036603983979	1
ENSG00000070759.16	TESK2	1	45491131	1_28	0	0.0384156039337238	5.06136433653863	1.8461741365839e-06	0.386657238845662	1
ENSG00000280670.2	CCDC163	1	45499635	1_28	0	0.0501974787179979	7.53810157469037	3.59286820267785e-06	-1.03514097273097	1
ENSG00000132763.14	MMACHC	1	45499635	1_28	0	0.0501974787179979	7.53810157469037	3.59286820267785e-06	-1.03514097273097	1
ENSG00000117450.13	PRDX1	1	45523092	1_28	0	0.0455454854312382	6.63621259738578	2.86987527462384e-06	-0.895053875464118	1
ENSG00000159588.14	CCDC17	1	45624129	1_28	0	0.0389193712069831	5.18171494334624	1.91485868862743e-06	0.443809199223237	1
ENSG00000159592.10	GPBP1L1	1	45688394	1_28	0	0.124732473145875	16.1058158803844	1.90747853813446e-05	-2.37085494646498	1
ENSG00000086015.20	MAST2	1	45789046	1_28	0	0.0448619346614012	6.49615056910229	2.76714220153906e-06	0.949454249196801	1
ENSG00000117461.14	PIK3R3	1	46132597	1_28	0	0.0410222096490437	5.66810558106602	2.20777279723699e-06	0.761901435731882	1
ENSG00000085998.13	POMGNT1	1	46190201	1_28	0	0.153255642051204	18.0952459679227	2.63316673207662e-05	1.91297964959309	2
ENSG00000085999.11	RAD54L	1	46263241	1_28	0	0.0597334977608012	9.15574933766372	5.19289136291795e-06	-1.00448537009124	1
ENSG00000173660.11	UQCRH	1	46309111	1_28	0	0.0547926740887634	8.3519999794976	4.34520606986432e-06	1.14531526780609	1
ENSG00000117480.15	FAAH	1	46394565	1_28	0	0.0390098281401583	5.20314085540241	1.92724539545267e-06	-0.350396042842041	1
ENSG00000079277.19	MKNK1	1	46592172	1_29	0	0.03524571020387	4.55081357712575	1.5229747671928e-06	0.123775591963596	3
ENSG00000142961.14	MOB3C	1	46616841	1_29	0	0.0367607071536151	4.93916007103056	1.72398846309257e-06	0.41291770819306	2
ENSG00000123472.12	ATPAF1	1	46674003	1_29	0	0.0391643243311448	5.52407768514028	2.05422406512917e-06	0.597373260413717	1
ENSG00000187048.12	CYP4A11	1	46940506	1_29	0	0.0399201266917578	5.70071772871971	2.16082126478323e-06	-0.597375298670439	1
ENSG00000162367.11	TAL1	1	47230909	1_29	0	0.0849986860491895	12.745207046984	1.02862364687756e-05	-1.59989393477566	1
ENSG00000162368.13	CMPK1	1	47333764	1_29	0	0.0993426365748459	14.2194661728546	1.34127049535522e-05	-1.93586693345344	1
ENSG00000186790.5	FOXE3	1	47387119	1_29	0	0.0574485580020605	9.07688736182122	4.95123426274479e-06	1.29464416990724	1
ENSG00000269113.3	TRABD2B	1	47997102	1_30	0	0.0428143112050433	5.93242794596615	2.41167527184423e-06	-0.682981320985534	1
ENSG00000117834.12	SLC5A9	1	48222704	1_30	0	0.040046583815236	5.31435903748778	2.02075547028059e-06	0.522125354286517	1
ENSG00000132122.11	SPATA6	1	48470359	1_30	0	0.0431482511367034	6.00432962323633	2.45994343313535e-06	0.622964979296692	3
ENSG00000162373.12	BEND5	1	48775925	1_31	0	0.0892103868356358	16.1109291614488	1.3646881091308e-05	1.69251363625148	1
ENSG00000162374.16	ELAVL4	1	50048717	1_32	0	0.0248888233963218	14.0088355889925	3.31057782109936e-06	-3.23273560044151	1
ENSG00000186094.16	AGBL4	1	50008401	1_32	0	0.0244089143936634	5.95313932023817	1.37972301070325e-06	-1.5443001688248	1
ENSG00000123080.10	CDKN2C	1	50958107	1_32	0	0.0249681441468485	5.04634261583317	1.19635589212202e-06	0.702132948598448	1
ENSG00000123091.4	RNF11	1	51236170	1_32	0	0.0623664667545753	13.8992706084723	8.23077155202466e-06	1.97480640510905	1
ENSG00000142700.11	DMRTA2	1	50423583	1_32	0	0.0376392570850477	9.13387268743036	3.26432501817626e-06	1.41533083999934	1
ENSG00000203995.9	ZYG11A	1	52815826	1_33	0	0.0198533961678021	4.65845458357122	8.78160849782117e-07	0.319542884061608	2
ENSG00000169213.6	RAB3B	1	51991487	1_33	0	0.0205716711612972	4.84456558107884	9.46284681187381e-07	0.644378241910084	1
ENSG00000085831.15	TTC39A	1	51344853	1_33	0	0.0308490629106212	8.63628403972165	2.52968409631181e-06	1.12358785633887	2
ENSG00000085832.16	EPS15	1	51523367	1_33	0	0.0313160429053011	8.77997781793405	2.61070436254026e-06	1.12496453349315	2
ENSG00000117859.18	OSBPL9	1	51577431	1_33	0	0.041463112615975	11.064618524489	4.35607896023178e-06	1.30195323164325	1
ENSG00000078618.21	NRDC	1	51826904	1_33	0	0.0202265722378238	4.74215792128989	9.10742700755221e-07	-0.130053294017914	3
ENSG00000198841.3	KTI12	1	52033817	1_33	0	0.0198357213905784	4.57476127380464	8.61616153512186e-07	-0.0882477546622475	2
ENSG00000154222.14	CC2D1B	1	52352516	1_33	0	0.0281605639828836	7.65687590380546	2.04734180100375e-06	-0.930542883174812	1
ENSG00000116157.5	GPX7	1	52601914	1_33	0	0.0209854906785119	5.07279840024776	1.01079742819242e-06	0.159182284070729	3
ENSG00000182183.14	FAM159A	1	52631909	1_33	0	0.0226834418882219	5.78982239360681	1.24701475349424e-06	-0.66751099068507	1
ENSG00000162377.5	COA7	1	52693551	1_33	0	0.0206369219292514	4.8765838598534	9.55560116952867e-07	0.12599706445735	1
ENSG00000162378.12	ZYG11B	1	52724144	1_33	0	0.019797280965814	4.57897575313822	8.60738615626266e-07	0.218129817633582	1
ENSG00000121310.16	ECHDC2	1	52921197	1_33	0	0.0262946260795751	7.47130127038324	1.8653513476574e-06	1.08174573651019	3
ENSG00000116171.17	SCP2	1	52923075	1_33	0	0.0208104624805758	4.93376988441894	9.74895393641117e-07	-0.117658281671667	3
ENSG00000174348.13	PODN	1	53062324	1_33	0	0.0209519980714192	5.08042602772847	1.01070164962262e-06	-0.442229790935746	1
ENSG00000162383.11	SLC1A7	1	53130458	1_33	0	0.0438388652682201	11.7775914297859	4.90245014028493e-06	1.39610056774398	2
ENSG00000157184.6	CPT2	1	53197456	1_33	0	0.0421470583665503	12.2962263836339	4.92080908372105e-06	-3.03467333004165	1
ENSG00000162384.13	C1orf123	1	53219252	1_33	0	0.0396512037788976	11.9631693615028	4.50401703597117e-06	2.99358311658173	1
ENSG00000157193.15	LRP8	1	53247877	1_33	0	0.53210485253281	20.8161417577364	0.000105170721437004	4.07296650777677	1
ENSG00000174332.5	GLIS1	1	53536147	1_33	0	0.0394648802232739	10.8596755239211	4.06934990994099e-06	1.33804881325459	3
ENSG00000058799.14	YIPF1	1	53889688	1_34	0	0.0207350710100142	5.66118249696922	1.11457700559549e-06	-0.488482731663672	2
ENSG00000211452.10	DIO1	1	53890974	1_34	0	0.024553940320997	7.21242094087993	1.68151078972516e-06	-0.947749827572692	1
ENSG00000157211.11	CDCP2	1	54144016	1_34	0	0.0241202320527093	7.04874782717895	1.61432455299746e-06	-0.787746604201747	1
ENSG00000116221.15	MRPL37	1	54204311	1_34	0	0.247021637018126	29.1142263276148	6.8286939060404e-05	3.17409880915019	1
ENSG00000215883.10	CYB5RL	1	54154524	1_34	0	0.0189482343558131	4.8351883263049	8.69920446279999e-07	0.332415555751541	2
ENSG00000157216.15	SSBP3	1	54413895	1_34	0	0.0225841495799685	6.44474008714152	1.38199523473692e-06	-0.804355723758332	1
ENSG00000162390.17	ACOT11	1	54542139	1_34	0	0.0188503196954339	4.78771532386434	8.56928202829247e-07	0.179615600449494	3
ENSG00000184313.19	MROH7	1	54548340	1_34	0	0.0207392193398092	5.66301906261857	1.11516164820038e-06	0.504615959243142	2
ENSG00000243725.6	TTC4	1	54607723	1_34	0	0.0280138827009743	8.42393747930742	2.24071095563588e-06	0.996399710536351	1
ENSG00000162396.5	PARS2	1	54764162	1_34	0	0.0317647698300221	9.58047854608722	2.88955065494906e-06	1.14208082585668	2
ENSG00000116133.11	DHCR24	1	54886940	1_34	0	0.0215756824935607	6.0256387308994	1.23442591084893e-06	-0.694165301399373	2
ENSG00000169174.10	PCSK9	1	55041976	1_34	0	0.0186336423518991	4.68179279776271	8.28337535456498e-07	-0.303570508758599	1
ENSG00000162402.13	USP24	1	55208131	1_34	0	0.0380866302127596	11.2544856127899	4.07001112601029e-06	-1.59945442175465	2
ENSG00000187889.12	C1orf168	1	57403758	1_36	0	0.0404238850850225	8.63645087063354	3.31490246241794e-06	-1.02066190577067	1
ENSG00000162600.11	OMA1	1	58547382	1_37	0	0.107005554367164	14.7448000529091	1.4981062151717e-05	2.00543523848618	1
ENSG00000184292.6	TACSTD2	1	58577785	1_37	0	0.03923885785891	5.36094370425667	1.99735380467675e-06	0.612378735696539	1
ENSG00000172456.17	FGGY	1	59296555	1_37	0	0.0575807076209652	8.91758125362667	4.87552592008277e-06	-1.14494409320009	2
ENSG00000134709.10	HOOK1	1	59814713	1_38	0	0.0634060528844676	14.9544984861039	9.00326365740514e-06	-1.92870656434414	1
ENSG00000134716.9	CYP2J2	1	59926274	1_38	0	0.0380124670709826	10.2057559883479	3.68356751402e-06	-1.35071865393964	2
ENSG00000132849.19	PATJ	1	61654743	1_39	0	0.0389969336511954	5.45731271213181	2.02072259014441e-06	-0.579851148324325	2
ENSG00000240563.1	L1TD1	1	62178446	1_39	0	0.036546578771801	4.85803832872241	1.68579616454055e-06	-0.194635326321651	2
ENSG00000116641.17	DOCK7	1	62698358	1_39	0	0.177262679675146	19.7765684110875	3.32863091905298e-05	2.26718940107952	1
ENSG00000125703.14	ATG4C	1	62784595	1_39	0	0.0543282904160455	8.53000594415099	4.40020357568914e-06	1.0410145799317	1
ENSG00000088035.15	ALG6	1	63367779	1_40	0	0.02969181400758	6.13529708041078	1.72969577653208e-06	-0.731247381330185	2
ENSG00000203965.12	EFCAB7	1	63523814	1_40	0	0.0297576982003767	5.86222733821538	1.65637775036187e-06	0.229441988797293	1
ENSG00000079739.15	PGM1	1	63592345	1_40	0	0.0332792943470344	7.02464017970119	2.2197066809309e-06	0.806576674018582	1
ENSG00000185483.11	ROR1	1	63917718	1_40	0	0.080269485125499	15.2825184862257	1.16477704695328e-05	-1.76964900002585	1
ENSG00000162437.14	RAVER2	1	64745289	1_41	0	0.0497222073917902	13.5842837901871	6.41334411861806e-06	2.17560404771385	2
ENSG00000162434.11	JAK1	1	64965916	1_41	0	0.0708842905176061	15.3595930713521	1.03377756651468e-05	2.58058549899266	2
ENSG00000162433.14	AK4	1	65147235	1_41	0	0.0295087652022804	7.79785220989179	2.18485909287852e-06	-0.772651238899213	1
ENSG00000116675.15	DNAJC6	1	65248435	1_41	0	0.0243455365619031	6.48029772870397	1.49799963241023e-06	-0.805628110822123	1
ENSG00000213625.8	LEPROT	1	65439610	1_41	0	0.0216469277210823	5.3859846826553	1.10702843894012e-06	0.578709131037199	1
ENSG00000116704.7	SLC35D1	1	67063560	1_42	0	0.0740225404230076	13.6918216252172	9.62326876428768e-06	-1.68346835831477	1
ENSG00000033122.18	LRRC7	1	69567941	1_44	0	0.160707843358275	19.7145755319957	3.00830524361538e-05	-2.20916437025229	1
ENSG00000066557.5	LRRC40	1	70204629	1_44	0	0.0320677595347146	4.55175667158144	1.38594198906936e-06	0.189155392466909	1
ENSG00000118454.12	ANKRD13C	1	70354325	1_44	0	0.0412109132551379	6.86694817192834	2.68703550618951e-06	0.919767895750472	1
ENSG00000197568.13	HHLA3	1	70356074	1_44	0	0.0638117468478419	10.9284279711754	6.62148995557757e-06	1.63290189602074	1
ENSG00000132485.13	ZRANB2	1	71081716	1_45	0	0.0413264594699845	9.12781144007868	3.58172515171265e-06	1.23779430301851	1
ENSG00000172260.14	NEGR1	1	72282986	1_46	0	0.0515515452374037	17.9435331599172	8.78308419655068e-06	2.66113396549324	1
ENSG00000254685.6	FPGT	1	74194517	1_47	0	0.0180631207971598	4.66002545851625	7.9924232111338e-07	0.157495629198764	2
ENSG00000116783.14	TNNI3K	1	74230755	1_47	0	0.0189163825225218	5.08285945546061	9.12942837574866e-07	-0.279137717859373	2
ENSG00000116791.13	CRYZ	1	74706968	1_47	0	0.0698571573551883	17.1538757114348	1.13781214495627e-05	-2.07878783207316	2
ENSG00000162623.15	TYW3	1	74733595	1_47	0	0.0815386517898501	18.6051290352277	1.44043481447489e-05	2.03748345089947	1
ENSG00000137955.15	RABGGTB	1	75786517	1_47	0	0.0238406953134799	7.20482536983731	1.63094671783666e-06	0.920107986500543	1
ENSG00000057468.6	MSH4	1	75821629	1_47	0	0.0181797815373553	4.71899961115692	8.14584230669946e-07	-0.0859299503374802	1
ENSG00000117069.14	ST6GALNAC5	1	76867670	1_48	0	0.0138106614264684	4.58157002173731	6.0079485341415e-07	-0.126548534323736	1
ENSG00000142892.14	PIGK	1	77228410	1_48	0	0.0226484266360678	9.16114511343387	1.97008605370381e-06	-1.15697817387364	1
ENSG00000036549.12	ZZZ3	1	77683032	1_48	0	0.0228555137385132	9.13325016368338	1.98204603765115e-06	-1.10263035389664	1
ENSG00000077254.14	USP33	1	77760195	1_48	0	0.0221256258433199	8.77104299108379	1.84265572339385e-06	1.15653483147273	1
ENSG00000162614.18	NEXN	1	77888397	1_48	0	0.0275446631905106	11.0198229932297	2.88210289568314e-06	-1.48449488795094	1
ENSG00000162613.16	FUBP1	1	77979050	1_48	0	0.0151255951752575	5.41806975723781	7.78134125024068e-07	-0.489058021478847	1
ENSG00000137965.10	IFI44	1	78649621	1_48	0	0.0677000404812421	18.7887570475055	1.20777038370302e-05	-2.26674948433495	1
ENSG00000162618.13	ADGRL4	1	79007674	1_48	0	0.125349941824807	24.7328413823629	2.94371354226378e-05	2.60260493046806	1
ENSG00000117114.19	ADGRL2	1	81377044	1_50	0	0.08215047439345	20.2795199782463	1.58184943379515e-05	-2.32861267954891	1
ENSG00000137941.16	TTLL7	1	84044126	1_51	0	0.030760074502897	5.45477353061193	1.59316774148819e-06	-0.498708367436102	1
ENSG00000142875.19	PRKACB	1	84077863	1_51	0	0.0304713197746297	5.36795703098518	1.55309382278073e-06	0.574625730269429	1
ENSG00000203943.8	SAMD13	1	84298566	1_51	0	0.0281318858329547	4.63288014006374	1.2375059835739e-06	0.192280361263543	1
ENSG00000117133.10	RPF1	1	84479257	1_52	0	0.271661788856969	27.4906743211362	7.09106303097685e-05	3.08629072432191	3
ENSG00000174021.10	GNG5	1	84506136	1_52	0	0.0569535605206886	12.3809143551061	6.6953147137716e-06	-1.5155164475945	1
ENSG00000122432.17	SPATA1	1	84506243	1_52	0	0.0948951197097928	17.1700551066176	1.54708068399155e-05	2.20538644881499	1
ENSG00000117151.12	CTBS	1	84574852	1_52	0	0.0288689578680004	6.09692378634111	1.67124172422844e-06	-0.733595409955984	1
ENSG00000117155.16	SSX2IP	1	84691138	1_52	0	0.042423554037196	9.64779957419841	3.88626774697623e-06	1.45988165604301	1
ENSG00000142867.12	BCL10	1	85276340	1_52	0	0.0247585089066803	4.6850334470446	1.10137338656971e-06	0.175078318978052	1
ENSG00000142871.16	CYR61	1	85584140	1_52	0	0.0245505716772435	4.60757306069593	1.07406666177436e-06	0.0944248767029146	1
ENSG00000117174.10	ZNHIT6	1	85702274	1_52	0	0.0301316627466726	6.49088540335828	1.85705358914233e-06	-0.883698858696747	2
ENSG00000171502.14	COL24A1	1	86156862	1_53	0	0.119818672273731	18.2629746236256	2.07775059455332e-05	-1.75363551512407	1
ENSG00000137975.7	CLCA2	1	86424561	1_53	0	0.0296451933651687	5.21434434140195	1.46774764307558e-06	-0.302033075793851	1
ENSG00000016602.9	CLCA4	1	86547045	1_53	0	0.0275833173897059	4.55118676390094	1.19197885459758e-06	0.418128090368145	2
ENSG00000097033.14	SH3GLB1	1	86703725	1_53	0	0.0303063015131972	5.41734975332813	1.55889624780956e-06	0.555127464676351	1
ENSG00000183291.15	SELENOF	1	86913954	1_53	0	0.0614120503679727	11.9565108734868	6.97196915995162e-06	1.74597571721722	1
ENSG00000153936.16	HS2ST1	1	86914948	1_53	0	0.0528060107535945	10.5508839672359	5.29016969780842e-06	1.61096989032353	1
ENSG00000143013.12	LMO4	1	87326303	1_53	0	0.0293576611529061	5.12465439923333	1.42851048613192e-06	-0.402462989321489	1
ENSG00000065243.19	PKN2	1	88684130	1_54	0	0.0315257737881506	4.6389937573893	1.38863126721071e-06	0.187350486444304	1
ENSG00000137947.11	GTF2B	1	88891161	1_54	0	0.0543953956693972	9.68497306139498	5.00216431874925e-06	1.38467792234583	1
ENSG00000137944.17	KYAT3	1	88992630	1_54	0	0.0543836212972472	9.68295731816371	5.00004067517826e-06	1.12333343168721	1
ENSG00000213516.9	RBMXL1	1	88992014	1_54	0	0.0353911412305465	5.70506575963363	1.91713465911571e-06	0.583446408171121	1
ENSG00000117226.11	GBP3	1	89015900	1_54	0	0.034169072310736	5.380970954276	1.74578690858758e-06	-0.449305602948585	1
ENSG00000117228.9	GBP1	1	89089190	1_54	0	0.0314519100887635	4.6173892200636	1.37892583028795e-06	0.19025250636644	1
ENSG00000162645.12	GBP2	1	89150019	1_54	0	0.0320090896552273	4.77913858655878	1.45251405734933e-06	-0.231427360467283	1
ENSG00000197147.13	LRRC8B	1	89522381	1_54	0	0.0389227864897985	6.58317732893502	2.43297067546497e-06	-0.916361656197896	1
ENSG00000171488.14	LRRC8C	1	89633477	1_55	0	0.0252577406239519	6.05244823653096	1.45151985129032e-06	0.64222404370081	1
ENSG00000171492.14	LRRC8D	1	89822083	1_55	0	0.0348570477642375	9.01718386965351	2.98441300483701e-06	-1.01086320923608	1
ENSG00000122482.20	ZNF644	1	91022402	1_55	0	0.151915801671562	22.8615175028465	3.2976563919495e-05	2.96632264922575	2
ENSG00000162669.15	HFM1	1	91404433	1_55	0	0.0258104309377343	6.25131734844659	1.53201916758713e-06	0.459621944555294	2
ENSG00000097046.12	CDC7	1	91500849	1_56	0	0.334763590435499	26.6226232762531	8.46226186859813e-05	3.40864993489591	2
ENSG00000172031.6	EPHX4	1	92029005	1_56	0	0.0686163843469372	10.4998208381287	6.84080349230919e-06	-1.05774279566327	2
ENSG00000284413.1	BTBD8	1	92080411	1_56	0	0.034258421855614	4.58761490049808	1.49228476207641e-06	0.223846220718612	1
ENSG00000067208.14	EVI5	1	92792120	1_56	0	0.036604043912832	6.31995259250631	2.19654591070014e-06	-1.64885913915263	1
ENSG00000154511.11	FAM69A	1	92960610	1_56	0	0.0416697989175445	6.60302421934169	2.61253243954162e-06	0.937356554037124	1
ENSG00000143033.17	MTF2	1	93079600	1_57	0	0.0443943891241571	5.92735486728785	2.49854059567542e-06	0.66659629916946	1
ENSG00000117500.12	TMED5	1	93180650	1_57	0	0.0446117056207966	5.97257349516102	2.52992546919516e-06	-0.699646319675296	1
ENSG00000122483.17	CCDC18	1	93180650	1_57	0	0.0446117056207966	5.97257349516102	2.52992546919516e-06	-0.699646319675296	1
ENSG00000117505.12	DR1	1	93346012	1_57	0	0.0572170033425252	8.28313569137222	4.50004939839186e-06	1.12101595793857	1
ENSG00000137942.16	FNBP1L	1	93448904	1_57	0	0.0418638711824593	5.38417213471887	2.14020669469661e-06	-0.547547193882207	1
ENSG00000137936.16	BCAR3	1	93847253	1_57	0	0.0503237712682749	7.08967077438104	3.38763526099361e-06	0.936203874039614	2
ENSG00000067334.13	DNTTIP2	1	93877677	1_57	0	0.0888973001954004	12.4120468672503	1.0476817413902e-05	-1.54892165849821	1
ENSG00000023909.9	GCLM	1	93909186	1_57	0	0.0394181679282299	4.82762758740983	1.80687285113158e-06	0.339138588140801	1
ENSG00000143036.16	SLC44A3	1	94837401	1_58	0	0.0202001857111099	4.60300116859615	8.82864072941929e-07	-0.38664717309751	3
ENSG00000117519.15	CNN3	1	94855162	1_58	0	0.0219711473021232	5.47646742304028	1.14248535337641e-06	-0.719184224225436	1
ENSG00000172339.9	ALG14	1	95073027	1_58	0	0.108671024441536	20.7091129805389	2.1368432014192e-05	2.74815795977374	2
ENSG00000122481.16	RWDD3	1	95231973	1_58	0	0.0372334238243565	9.2951386057685	3.28614135489391e-06	0.697206060207955	2
ENSG00000188641.12	DPYD	1	97921165	1_60	0	0.0113437601368359	6.54022080590067	7.04444596973744e-07	0.815456922650538	1
ENSG00000162627.16	SNX7	1	98661649	1_60	0	0.143291416164869	27.4710778497135	3.7376038746091e-05	2.82506032916866	1
ENSG00000099260.10	PALMD	1	99650838	1_62	0	0.0233695571312295	5.26606614373778	1.16851472305697e-06	0.488395316570115	1
ENSG00000117620.14	SLC35A3	1	99969054	1_62	0	0.0552801596525282	13.2145271842617	6.93614740574888e-06	-1.7140172572632	2
ENSG00000156875.13	MFSD14A	1	100037607	1_62	0	0.0226674234954535	4.98608869201495	1.07314783767062e-06	-0.424559050574522	2
ENSG00000156876.9	SASS6	1	100132743	1_62	0	0.0891209543273726	17.6876918918955	1.49674697701652e-05	2.06357890908517	1
ENSG00000122435.9	TRMT13	1	100133310	1_62	0	0.0324516679562998	8.28515325786771	2.55290683920487e-06	-1.43138006849448	2
ENSG00000122477.12	LRRC39	1	100178174	1_62	0	0.0236830457799843	5.38839158779679	1.21169718997962e-06	-0.382960393719822	1
ENSG00000137992.14	DBT	1	100249898	1_62	0	0.0248042166622783	5.81312672099104	1.3690922223432e-06	0.421310686614376	1
ENSG00000137996.12	RTCA	1	100265607	1_62	0	0.0255878412949877	6.09885124158953	1.48176415856294e-06	-0.480054011441755	1
ENSG00000162694.13	EXTL2	1	100895622	1_62	0	0.0869991562654066	17.4599972279385	1.44230333582767e-05	-1.86578168561671	1
ENSG00000162695.11	SLC30A7	1	100895622	1_62	0	0.0869991562654066	17.4599972279385	1.44230333582767e-05	1.86578168561671	1
ENSG00000170989.8	S1PR1	1	101236803	1_62	0	0.118367811778355	20.3842490990157	2.29100339979433e-05	-2.14833468865659	1
ENSG00000118733.16	OLFM3	1	101775284	1_63	0	0.06536613087153	11.3427625271535	7.03994093881959e-06	-1.34869027488882	1
ENSG00000240038.6	AMY2B	1	103555063	1_65	0	0.0205479455357676	5.55818780751404	1.0844237485175e-06	-0.862621372867287	1
ENSG00000243480.7	AMY2A	1	103586151	1_65	0	0.0249348884147292	7.35327540907826	1.74094743356443e-06	1.1611201712051	1
ENSG00000198890.7	PRMT6	1	107076229	1_66	0	0.0464166902696316	11.4381844211657	5.04113887012831e-06	-1.38180575590791	1
ENSG00000134215.15	VAV3	1	107965542	1_67	0	0.0330473694030863	5.37057653939535	1.68521455786235e-06	0.585174845968587	1
ENSG00000085491.15	SLC25A24	1	108199508	1_67	0	0.199306467141613	22.3762709409697	4.23454253693405e-05	2.78723973144658	2
ENSG00000162636.15	FAM102B	1	108635180	1_67	0	0.0453143738594566	8.28704582031008	3.56560409893825e-06	-0.991185771878758	1
ENSG00000116266.10	STXBP3	1	108753349	1_67	0	0.0302622731760936	4.5596643784389	1.31018258048597e-06	0.0738946039808824	1
ENSG00000121957.12	GPSM2	1	108830912	1_67	0	0.0303579333629234	4.58871911360473	1.32269914992675e-06	0.0737262472276542	2
ENSG00000121940.15	CLCC1	1	108863763	1_67	0	0.0302278544094387	4.5491893939578	1.30568596708558e-06	-0.0208796904266596	2
ENSG00000197780.9	TAF13	1	109073994	1_67	0	0.0461715507342367	8.46067511014285	3.70917117770803e-06	-1.10092139607061	2
ENSG00000215717.5	TMEM167B	1	109091719	1_67	0	0.0350144146686772	5.90366134802601	1.96275324733877e-06	0.613339015371765	1
ENSG00000031698.12	SARS	1	109213564	1_67	0	0.0316737118342081	4.9794208002688	1.49752881301369e-06	0.325599971427187	1
ENSG00000143126.7	CELSR2	1	109252404	1_67	0	0.030522096202801	4.63836776227343	1.3442403678771e-06	0.119294888997019	1
ENSG00000134222.16	PSRC1	1	109278685	1_67	0	0.0661186235263752	11.8017024783403	7.40910692508091e-06	1.50068536398221	3
ENSG00000143106.12	PSMA5	1	109424465	1_67	0	0.0404027856625138	7.22537898573141	2.77184753309916e-06	0.962235666196347	1
ENSG00000143028.8	SYPL2	1	109466812	1_67	0	0.0321086245828859	5.10504851944303	1.55639194048704e-06	0.36104695275553	1
ENSG00000174151.14	CYB561D1	1	109494012	1_67	0	0.039239014089108	6.95525344682326	2.59136413522109e-06	-0.924836551116725	1
ENSG00000181754.6	AMIGO1	1	109503573	1_67	0	0.0734061296461317	12.7804812349559	8.90793276052647e-06	-1.52511329313541	2
ENSG00000065135.10	GNAI3	1	109548649	1_67	0	0.0477133993627404	8.76517834816078	3.97098743815341e-06	-1.15925812517072	1
ENSG00000168765.16	GSTM4	1	109650768	1_67	0	0.0307190203335509	4.69757697533311	1.37018327943636e-06	0.317576593883175	1
ENSG00000134184.12	GSTM1	1	109704237	1_67	0	0.0349850967493479	5.89592606366812	1.95854026628336e-06	0.579791131679303	2
ENSG00000134201.10	GSTM5	1	109711119	1_67	0	0.0463001171862851	8.48643869378574	3.73082574694263e-06	-1.01523675215578	3
ENSG00000134202.10	GSTM3	1	109731286	1_67	0	0.0308789825977204	4.74539999498378	1.3913397886812e-06	0.286271084418017	2
ENSG00000168710.17	AHCYL1	1	109984850	1_68	0	0.0594588687870854	14.4858227410697	8.17819018244024e-06	1.69905233830182	1
ENSG00000197106.6	SLC6A17	1	110150641	1_68	0	0.0333585918183901	9.13191696217886	2.89245798876505e-06	1.11419015172013	1
ENSG00000134248.13	LAMTOR5	1	110407655	1_68	0	0.309630154909635	30.5590178901951	8.98421299609508e-05	-3.70812766135263	2
ENSG00000177272.8	KCNA3	1	110675201	1_68	0	0.0204148671481957	4.61882433409039	8.95314050412169e-07	-0.496906465799682	1
ENSG00000121931.15	LRIF1	1	110961918	1_68	0	0.0209363240083319	4.85007877026613	9.64154471222618e-07	-0.439673677624532	2
ENSG00000156171.14	DRAM2	1	111137871	1_68	0	0.145429354554825	22.9591906979172	3.17034152215124e-05	3.10722110852488	2
ENSG00000162777.16	DENND2D	1	111205506	1_69	0	0.0154794735111985	4.55374219776305	6.69301845146129e-07	-0.097559083344655	1
ENSG00000143110.11	C1orf162	1	111473751	1_69	0	0.0154678486037346	4.54686833796471	6.67789656779967e-07	-0.0298077123122156	1
ENSG00000121933.18	TMIGD3	1	111488292	1_69	0	0.039129350200054	13.0738574824495	4.85739900013638e-06	1.45454438651934	1
ENSG00000197852.9	FAM212B	1	111755756	1_69	0	0.0530473532771145	15.8933354129842	8.00527334742634e-06	2.02634851011162	1
ENSG00000134245.17	WNT2B	1	112468622	1_69	0	0.0314272856971934	11.0519335742959	3.29793837659091e-06	-1.55842197098066	1
ENSG00000116489.12	CAPZA1	1	112617108	1_69	0	0.10006444777884	21.8460774216341	2.07563348461763e-05	2.87982251090299	1
ENSG00000007341.18	ST7L	1	112534134	1_69	0	0.0160355893919761	4.876721293234	7.4252359746109e-07	-0.0525713878793636	1
ENSG00000155363.18	MOV10	1	112673164	1_69	0	0.075074053070926	19.135625978319	1.36404888076275e-05	-2.71755100133771	1
ENSG00000155367.15	PPM1J	1	112723259	1_69	0	0.0243325322800486	8.69906105457112	2.00981963117858e-06	0.927359996113528	1
ENSG00000184599.13	FAM19A3	1	112709992	1_69	0	0.0253253252756529	9.06636718245452	2.18014677419022e-06	0.967083947926698	2
ENSG00000155380.11	SLC16A1	1	112956760	1_70	0	0.0550870351190835	8.28297472983739	4.33244573418631e-06	0.965857307932725	1
ENSG00000198799.11	LRIG2	1	113072571	1_70	0	0.0433361748065524	6.05694443313362	2.49230713408774e-06	0.796054145682601	1
ENSG00000081026.18	MAGI3	1	113667853	1_70	0	0.0369317163466065	4.57877400817633	1.60563230297938e-06	0.0529447221268065	1
ENSG00000116793.15	PHTF1	1	113758713	1_70	0	0.0368358245601819	4.55477549976848	1.59306966729796e-06	-0.0824778581957499	1
ENSG00000188761.11	BCL2L15	1	113863380	1_70	0	0.0409464257469377	5.53214639878571	2.1508348215791e-06	0.511297256936243	3
ENSG00000134262.12	AP4B1	1	113904943	1_70	0	0.0400523528921132	5.32805140011942	2.02625377338063e-06	0.50303309138239	1
ENSG00000163349.21	HIPK1	1	113929699	1_70	0	0.0373398508666287	4.68023384175861	1.65934819947412e-06	-0.048266093513493	1
ENSG00000116774.11	OLFML3	1	113979663	1_70	0	0.0376607209995415	4.75924432400442	1.70186077076076e-06	-0.36426335041531	1
ENSG00000197323.11	TRIM33	1	114510877	1_71	0	0.0197980136481556	4.93379252061137	9.27470058871531e-07	-0.111691023084772	1
ENSG00000175984.14	DENND2C	1	114668786	1_71	0	0.0310873704330753	8.9662592772793	2.64662663126702e-06	-0.853618970346447	2
ENSG00000213281.4	NRAS	1	114715170	1_71	0	0.0204136623175089	6.01369667380394	1.16562765319281e-06	-1.11683970370596	2
ENSG00000009307.15	CSDE1	1	114758064	1_71	0	0.112925319626359	19.0462782109602	2.04220271431782e-05	-3.57505119242448	1
ENSG00000198765.11	SYCP1	1	114854824	1_71	0	0.0206914556713452	5.27460821362763	1.03628365555735e-06	-0.055555531149405	1
ENSG00000134198.9	TSPAN2	1	115082460	1_71	0	0.0197067301576245	6.00949071588924	1.12447456201959e-06	1.30611149092658	2
ENSG00000118729.11	CASQ2	1	115772550	1_72	0	0.0258140803385157	9.30981346173002	2.28189172446964e-06	-1.29243618843591	1
ENSG00000163393.12	SLC22A15	1	115976190	1_72	0	0.0197465137988518	6.85102085042285	1.28452665032659e-06	-0.836906101156262	2
ENSG00000173212.4	MAB21L3	1	116106845	1_72	0	0.0179548089304762	5.97951630481211	1.01939908419803e-06	-0.708378773004676	1
ENSG00000116815.15	CD58	1	116571486	1_72	0	0.0210142322325054	7.42148085049425	1.48081735412159e-06	-0.839569823619215	1
ENSG00000134247.9	PTGFRN	1	116909755	1_72	0	0.0473019977576336	14.8971281403588	6.69082134004095e-06	-1.60834791289649	1
ENSG00000134256.12	CD101	1	117001709	1_72	0	0.0225571216645524	8.07139657385672	1.72874033421958e-06	-0.971922613524292	2
ENSG00000116830.11	TTF2	1	117051665	1_72	0	0.0160634049702602	4.96040039197382	7.56574567603951e-07	-0.335081017466465	2
ENSG00000134253.9	TRIM45	1	117121291	1_72	0	0.0153561086851965	4.54835083480455	6.63181695034684e-07	0.0193027455122294	2
ENSG00000198162.12	MAN1A2	1	117367233	1_72	0	0.0262255414080539	9.45507634077368	2.35443605168415e-06	1.09461803371425	2
ENSG00000183508.4	FAM46C	1	117605765	1_72	0	0.0411747981662147	13.6126232098153	5.32194888980872e-06	1.56227220581936	1
ENSG00000177551.5	NHLH2	1	115843623	1_72	0	0.0434751659913829	14.1156102748934	5.82690992774892e-06	1.7834766338195	1
ENSG00000092607.13	TBX15	1	118988780	1_73	0	0.0157913571840395	4.99918090025363	7.49576057497609e-07	-0.358532205523603	1
ENSG00000116874.11	WARS2	1	119012523	1_73	0	0.0171007898398641	5.72083846561227	9.28909173249075e-07	-0.591465121379324	2
ENSG00000143067.4	ZNF697	1	119624681	1_73	0	0.0191240911452026	6.76527167618	1.22846685426351e-06	0.765481542227019	1
ENSG00000174827.13	PDZK1	1	145707383	1_73	0	0.136976180138392	25.0020651087939	3.25175883911008e-05	-2.42395729425801	1
ENSG00000186141.8	POLR3C	1	145825142	1_73	0	0.0382624057562213	13.1351315749735	4.77204023987343e-06	1.66090013227822	1
ENSG00000198483.12	ANKRD35	1	145876257	1_73	0	0.0587914344911884	17.0500468178708	9.51780997136811e-06	1.9483220276553	1
ENSG00000265241.6	RBM8A	1	145927840	1_73	0	0.0266331521478951	9.75572320826995	2.46705843748082e-06	1.25287619097172	1
ENSG00000272031.2	ANKRD34A	1	145963899	1_73	0	0.0156282609509085	4.90141716320644	7.27327013956322e-07	0.439151618238223	1
ENSG00000168509.19	HFE2	1	146036954	1_73	0	0.0622756444933477	17.6043079339823	1.04096130048814e-05	-1.93138917103151	1
ENSG00000131791.7	PRKAB2	1	147172842	1_73	0	0.0550123970893288	16.5363623738116	8.63769662660855e-06	-2.21310700604067	1
ENSG00000131778.18	CHD1L	1	147340308	1_73	0	0.026797377614209	10.0376814866168	2.55401300032307e-06	1.96507990088044	1
ENSG00000162836.11	ACP6	1	147647471	1_73	0	0.015079603639659	4.60636202641224	6.59546455297983e-07	0.297300192053219	3
ENSG00000265107.2	GJA5	1	147773193	1_73	0	0.037359411673261	12.999564772547	4.61133037002986e-06	-1.68214453386224	2
ENSG00000178796.12	RIIAD1	1	151728869	1_74	0	0.0695709896516171	9.75375826897066	6.44313997222633e-06	1.47533787733876	1
ENSG00000163206.5	SMCP	1	152786728	1_74	0	0.044019947546826	5.49460647721985	2.2965902212126e-06	-0.683416338788387	1
ENSG00000143376.12	SNX27	1	151616339	1_74	0	0.112533921721277	14.2951238196951	1.52745622298328e-05	1.98603633749607	1
ENSG00000143450.16	OAZ3	1	151762531	1_74	0	0.0836290047534902	11.4816738387923	9.1171590425415e-06	1.82060570408958	2
ENSG00000143436.10	MRPL9	1	151753342	1_74	0	0.0465398775142719	6.01028691398095	2.65593741622804e-06	1.02054182899123	2
ENSG00000182134.15	TDRKH	1	151789148	1_74	0	0.042300376897037	5.12582179689797	2.05875722968373e-06	0.7987633360607	1
ENSG00000213171.2	LINGO4	1	151805451	1_74	0	0.0681080503216401	9.55487000638196	6.17903461147565e-06	-1.08546400301019	2
ENSG00000143365.17	RORC	1	151808176	1_74	0	0.0824032360153051	11.3426331041031	8.8747381521907e-06	1.84655007229029	1
ENSG00000225556.1	C2CD4D	1	151839431	1_74	0	0.0534974032992802	7.30343474821023	3.70985770898592e-06	-0.577919931620707	1
ENSG00000159445.12	THEM4	1	151919723	1_74	0	0.0459663871928057	5.89537875109785	2.57305742913085e-06	-0.777933926047493	1
ENSG00000197747.8	S100A10	1	151993591	1_74	0	0.0397487228427136	4.55048637548195	1.7174274268271e-06	-0.106051786859953	1
ENSG00000143631.10	FLG	1	152220349	1_74	0	0.112494036806317	14.2916407561684	1.52654281437842e-05	2.09835795464552	2
ENSG00000143536.7	CRNN	1	152414760	1_74	0	0.164348960542724	17.9510031447086	2.80125781683286e-05	2.45783448718072	1
ENSG00000197084.5	LCE1C	1	152799707	1_74	0	0.0452465182891609	5.74912605858749	2.46992857210135e-06	-0.74409872592551	1
ENSG00000163207.6	IVL	1	152737689	1_74	0	0.0446306584833053	5.62218959173405	2.38251793232948e-06	-0.694197085691797	2
ENSG00000241794.1	SPRR2A	1	153057485	1_74	0	0.0787122285378703	10.9115916840066	8.1550703426143e-06	-1.37141157890082	1
ENSG00000203785.8	SPRR2E	1	153106596	1_74	0	0.0451532313001378	5.73001053250574	2.45664075396853e-06	-0.635968982592707	1
ENSG00000160716.5	CHRNB2	1	154576404	1_75	0	0.0342898436293536	5.98223883261976	1.94772056176512e-06	-0.730184310526625	1
ENSG00000163220.10	S100A9	1	153357702	1_75	0	0.063133760321286	11.6513291956691	6.98448721836509e-06	1.38096411874205	1
ENSG00000143546.9	S100A8	1	153391654	1_75	0	0.0318297950168087	5.26222238155695	1.59037828042519e-06	0.358916544507465	1
ENSG00000143556.8	S100A7	1	153460264	1_75	0	0.0367055557151051	7.0688814264982	2.46365503564254e-06	0.982419336878576	1
ENSG00000188015.9	S100A3	1	153624127	1_75	0	0.0296044916318888	4.88705358273463	1.37373228597827e-06	-0.678691939098299	1
ENSG00000196154.11	S100A4	1	153549874	1_75	0	0.0300244763802044	4.77511242625403	1.36130813588261e-06	-0.23345128339077	1
ENSG00000196754.10	S100A2	1	153567844	1_75	0	0.0333407315291568	5.61508191940125	1.77757780046127e-06	-0.478613343302207	2
ENSG00000188643.10	S100A16	1	153612510	1_75	0	0.0321773150180604	5.4113354038741	1.6532999483359e-06	-0.572000315079054	2
ENSG00000160678.11	S100A1	1	153627648	1_75	0	0.030295035368377	4.99318800600907	1.43630535371922e-06	0.608971808039798	2
ENSG00000143553.10	SNAPIN	1	153658595	1_75	0	0.0494229540451272	9.68362013181351	4.54426700815708e-06	-1.36445746201988	2
ENSG00000169418.9	NPR1	1	153678582	1_75	0	0.113070690142162	18.4187908912088	1.97746386909469e-05	-2.60039888095979	1
ENSG00000143554.13	SLC27A3	1	153774305	1_75	1	0.398443648414158	20.310798304748	7.68406974947102e-05	-4.42381947067566	2
ENSG00000198837.9	DENND4B	1	153940147	1_75	0	0.0293644264767755	5.29775296841596	1.47710246618023e-06	1.04373722506586	1
ENSG00000143570.17	SLC39A1	1	153968263	1_75	1	0.201219162710982	18.2055081925248	3.47832005471787e-05	-4.20896415805825	1
ENSG00000143569.18	UBAP2L	1	154219315	1_75	0	0.0420398479991446	11.3596068912747	4.53442096355062e-06	2.66157139681626	1
ENSG00000143515.16	ATP8B2	1	154309746	1_75	0	0.0366343191025521	6.55610872119645	2.28050835529858e-06	-0.710176535490139	2
ENSG00000160712.12	IL6R	1	154405422	1_75	0	0.047907790251872	8.71521637395628	3.96443872883247e-06	-1.05962414210473	1
ENSG00000160714.9	UBE2Q1	1	154549918	1_75	0	0.0608008576385466	11.2690403358114	6.50570004349407e-06	1.65305936232248	1
ENSG00000143603.18	KCNN3	1	154870871	1_76	1	0.408155833378283	25.1588445500795	9.75021284507147e-05	-4.56273985984814	1
ENSG00000163344.5	PMVK	1	154936792	1_76	1	0.244112754211349	23.7326067071697	5.5008944225127e-05	-4.42591706807242	1
ENSG00000163348.3	PYGO2	1	154957827	1_76	0	0.0120282337673869	5.15638222583152	5.88903803778085e-07	0.990471862701515	1
ENSG00000160691.18	SHC1	1	154974220	1_76	0	0.0113560061444044	5.31455450084205	5.73046521642401e-07	1.03576122438433	1
ENSG00000163354.14	DCST2	1	155033615	1_76	0	0.0548107247013431	26.014145889547	1.35385612021928e-05	-4.02634506908807	2
ENSG00000163357.10	DCST1	1	155033615	1_76	0	0.0421813363998984	23.2489429964204	9.31152780601674e-06	-3.70279502278638	1
ENSG00000143537.13	ADAM15	1	155060832	1_76	0	0.0157005256005158	7.57509164065631	1.12927439023128e-06	-1.22140016712628	2
ENSG00000169241.17	SLC50A1	1	155135691	1_76	0	0.0115102205585852	4.78210415684083	5.22636905176371e-07	0.260480584444706	2
ENSG00000185499.16	MUC1	1	155197995	1_76	0	0.0178939138991796	9.66748697857263	1.64254144226076e-06	-1.17662376661246	1
ENSG00000177628.15	GBA	1	155244216	1_76	0	0.0199119140727515	10.1360245366284	1.9163642455482e-06	1.20536903493763	1
ENSG00000160767.20	FAM189B	1	155255194	1_76	0	0.0153611555771749	8.47028670317035	1.23543356150587e-06	-2.00890655599013	1
ENSG00000143630.9	HCN3	1	155277916	1_76	0	0.0687473230221115	14.5931446562842	9.52581353229239e-06	-2.4657281410912	1
ENSG00000116580.18	GON4L	1	155859720	1_76	0	0.161241723200676	17.9840000623822	2.75334810773046e-05	2.67224451535059	1
ENSG00000143622.10	RIT1	1	155910600	1_76	0	0.0799275337296397	15.0554910246518	1.14258556627466e-05	-2.25159184247044	1
ENSG00000132680.10	KIAA0907	1	155934601	1_76	0	0.0593974591586719	14.1640657739074	7.98827853098623e-06	-1.92914447750278	1
ENSG00000163479.13	SSR2	1	156020665	1_76	0	0.0138325206174214	7.76995828847605	1.02051034221927e-06	1.0028233105807	1
ENSG00000116586.11	LAMTOR2	1	156055222	1_76	0	0.0798151483933081	20.5559910129546	1.55783386797174e-05	-2.50635758253915	1
ENSG00000132698.14	RAB25	1	156061029	1_76	0	0.10233199758237	21.5295146777676	2.09191044641459e-05	-2.83660292773841	1
ENSG00000196189.12	SEMA4A	1	156168070	1_76	0	0.0130507425459037	6.11276130535083	7.57478057318748e-07	-0.984400462075363	1
ENSG00000160785.13	SLC25A44	1	156194115	1_76	0	0.0147492020093868	7.05476972867169	9.87981388346585e-07	-0.665033753072254	2
ENSG00000242252.1	BGLAP	1	156240631	1_76	0	0.0125035644114041	5.43007033726321	6.44668852621825e-07	-0.583938420200236	1
ENSG00000160781.15	PAQR6	1	156249659	1_76	0	0.012306237342064	5.29307070984154	6.18486720443202e-07	0.557031321577052	1
ENSG00000198715.11	GLMP	1	156305490	1_76	0	0.0117434549450041	4.86723469147413	5.42719680454313e-07	0.402009437463944	1
ENSG00000163468.14	CCT3	1	156364325	1_76	0	0.0327142144318027	14.7533794049828	4.58274195719961e-06	-1.8606195200188	1
ENSG00000132677.12	RHBG	1	156370422	1_77	0	0.0373589469479257	5.98031166308394	2.12136715616717e-06	0.563336630336692	1
ENSG00000198952.8	SMG5	1	156765602	1_77	0	0.0418671173540299	7.03315520366981	2.79589371504539e-06	-0.825181680483344	1
ENSG00000163382.11	NAXE	1	156590832	1_77	0	0.0495983100247532	8.60315431526629	4.0515573303649e-06	-1.06747430678449	1
ENSG00000132692.18	BCAN	1	156640896	1_77	0	0.0338153052969419	5.06087738290091	1.62493698867414e-06	0.329918801939459	1
ENSG00000143320.8	CRABP2	1	156705979	1_77	0	0.0371262261608725	5.92262152294097	2.08781581615638e-06	0.637690166284275	1
ENSG00000143303.11	RRNAD1	1	156728106	1_77	0	0.0329312821923442	4.81670451742564	1.50610774701839e-06	-0.287041851337937	1
ENSG00000143314.12	MRPL24	1	156720447	1_77	0	0.122034647250766	17.0728488897539	1.97827445624371e-05	1.92563353869103	2
ENSG00000143294.14	PRCC	1	156750590	1_77	0	0.0543845367025351	9.45898089538985	4.88446698260419e-06	-1.18350290545626	1
ENSG00000198400.11	NTRK1	1	156815564	1_77	0	0.0345415214730697	5.25680251135284	1.72409233773506e-06	0.493880808968247	2
ENSG00000187800.13	PEAR1	1	156893825	1_77	0	0.0347255989366597	5.30581359588006	1.74944031374701e-06	-0.323053377012393	1
ENSG00000160838.13	LRRC71	1	156920880	1_77	0	0.060751720438006	10.4899634733258	6.05103902786213e-06	1.4580571365523	1
ENSG00000132694.18	ARHGEF11	1	157044910	1_77	0	0.0319799207982577	4.5466011571602	1.38058019433763e-06	0.00314335034303644	1
ENSG00000183853.17	KIRREL	1	157995066	1_77	0	0.0330558864891337	4.85150926085028	1.52273058192947e-06	0.30628807367651	1
ENSG00000163563.7	MNDA	1	158829124	1_78	0	0.024289263287499	4.54756260227183	1.04879455898293e-06	0.040974782478965	1
ENSG00000163565.18	IFI16	1	159000146	1_78	0	0.0558915876381626	12.2439953062634	6.49780983973559e-06	-1.59894050426061	1
ENSG00000163568.14	AIM2	1	159146891	1_78	0	0.0473108211285198	10.6959154835147	4.80480586648369e-06	1.41640959173618	2
ENSG00000213088.9	ACKR1	1	159202320	1_78	0	0.0413359565840415	9.44576616701929	3.70734138687515e-06	-1.38492839636765	1
ENSG00000179639.10	FCER1A	1	159289890	1_78	0	0.0247630746085156	4.72498968774987	1.11097126950965e-06	0.43695363487676	1
ENSG00000181036.13	FCRL6	1	159765212	1_78	0	0.0876852894390748	16.4615100902352	1.3705466082403e-05	1.81491970842198	1
ENSG00000158714.10	SLAMF8	1	159856126	1_78	0	0.0262684793928843	5.26718806733644	1.31374524017996e-06	-0.413660147894693	1
ENSG00000188004.9	C1orf204	1	159872589	1_78	0	0.0280380354960277	5.86653978068419	1.56180568003268e-06	0.588870928245624	1
ENSG00000243284.1	VSIG8	1	159862185	1_78	0	0.0277148579509146	5.75992451567134	1.51574744829774e-06	0.579144903950956	2
ENSG00000213085.9	CFAP45	1	159899758	1_78	0	0.0248262962380083	4.74840275275803	1.11932673804426e-06	-0.219617705951935	1
ENSG00000158764.6	ITLN2	1	160954636	1_79	0	0.0239802201768565	9.2926990770413	2.11588683705275e-06	1.08353940319136	1
ENSG00000085552.16	IGSF9	1	159945134	1_79	0	0.0143429101616841	4.58370981561893	6.2424028269291e-07	0.144730212295036	1
ENSG00000143315.6	PIGM	1	160029545	1_79	0	0.0549004751047723	16.9402215151023	8.83064822308819e-06	-1.88586533586131	1
ENSG00000162728.4	KCNJ9	1	160081123	1_79	0	0.0297399268414658	11.2714595138007	3.18285935297838e-06	1.52291227606109	1
ENSG00000162729.13	IGSF8	1	160101153	1_79	0	0.016793139915402	6.02677759109997	9.60980262883374e-07	-0.712360964616115	2
ENSG00000143318.12	CASQ1	1	160193656	1_79	0	0.162233600462806	27.2187275924088	4.19281811023073e-05	-3.03215573151415	1
ENSG00000132716.18	DCAF8	1	160262886	1_79	0	0.274064086138017	32.4777610720398	8.45153526274469e-05	3.68907047512228	1
ENSG00000162735.18	PEX19	1	160285766	1_79	0	0.1218070235889	24.448501125687	2.827626002516e-05	-2.79625357639743	2
ENSG00000122218.14	COPA	1	160342055	1_79	0	0.0432850033418087	14.7335052618931	6.05537348314247e-06	-2.39149045269989	1
ENSG00000162736.15	NCSTN	1	160342711	1_79	0	0.0151214641628512	5.06721991298016	7.27546899100016e-07	0.518094387798169	1
ENSG00000162738.5	VANGL2	1	160549450	1_79	0	0.0158390900415805	5.49142778681005	8.25872302665466e-07	-0.41159061649686	1
ENSG00000066294.14	CD84	1	160579090	1_79	0	0.015134226430821	5.07493714311433	7.29269904917261e-07	-0.485955532401082	2
ENSG00000158769.17	F11R	1	161021779	1_79	0	0.0147270613039961	4.82545097742298	6.7476321582195e-07	-0.255829271855215	1
ENSG00000215845.10	TSTD1	1	161039059	1_79	0	0.0409120886341194	14.2132251133977	5.5213042938151e-06	1.55383004697257	3
ENSG00000158773.14	USF1	1	161067252	1_79	0	0.0151181561793432	5.0652051705521	7.27098528730353e-07	-0.321698255272628	1
ENSG00000162755.13	KLHDC9	1	161098329	1_79	0	0.0216716414942935	8.36373321700837	1.72103370585199e-06	-1.06621515204126	2
ENSG00000158793.13	NIT1	1	161118210	1_79	0	0.0261436050518784	10.0861065970895	2.50372384004114e-06	1.23246284750383	1
ENSG00000158796.16	DEDD	1	161132100	1_79	0	0.0179279825090736	6.62554661142911	1.12784788699703e-06	-0.866715816935331	1
ENSG00000158850.14	B4GALT3	1	161177981	1_79	0	0.0731830362214607	19.6239374904606	1.36362191474587e-05	-2.15189735775194	2
ENSG00000158864.12	NDUFS2	1	161196933	1_79	0	0.0457555728862051	15.2488198393423	6.62487407269068e-06	-1.80046134125719	1
ENSG00000158859.9	ADAMTS4	1	161198399	1_79	0	0.0501910021631015	16.1068357840512	7.67597399948759e-06	-1.8204251727792	1
ENSG00000158869.10	FCER1G	1	161218797	1_79	0	0.0326678161611573	12.1361241981217	3.76441514473511e-06	-1.47869130378336	1
ENSG00000248485.1	PCP4L1	1	161259053	1_79	0	0.014805145540417	4.87381991955345	6.85140367712759e-07	0.351755930902982	1
ENSG00000158887.15	MPZ	1	161309728	1_79	0	0.0152716700111396	5.15763474640643	7.47884463103237e-07	0.475749321107997	1
ENSG00000143252.14	SDHC	1	161314507	1_79	0	0.0338286722467089	12.4579530359654	4.001557284781e-06	1.50811724202261	1
ENSG00000143226.13	FCGR2A	1	161505171	1_79	0	0.0149717012458536	4.97616780000098	7.07397573547269e-07	0.2260839472291	1
ENSG00000203747.10	FCGR3A	1	161551141	1_79	0	0.0172248029215197	6.25916954649675	1.02368979557895e-06	0.572593030933666	1
ENSG00000162747.9	FCGR3B	1	161675081	1_79	0	0.0146661306185193	4.78751782812831	6.66689092138282e-07	-0.356634461590525	1
ENSG00000162746.14	FCRLB	1	161721796	1_79	0	0.0198114774515309	7.5408698710428	1.41852079810757e-06	0.855533059374535	2
ENSG00000118217.5	ATF6	1	161766683	1_79	0	0.0160640225666902	5.62048725621384	8.57285878193792e-07	0.580933415758147	1
ENSG00000198929.12	NOS1AP	1	162267300	1_79	0	0.0157499721694944	5.43980730199146	8.13505892760762e-07	-0.514000404078054	1
ENSG00000239887.4	C1orf226	1	162267300	1_79	0	0.0157499721694944	5.43980730199146	8.13505892760762e-07	-0.514000404078054	1
ENSG00000117143.13	UAP1	1	162561114	1_80	0	0.0151269180270907	8.25021632799771	1.18498591028491e-06	-0.906324770526021	1
ENSG00000162733.16	DDR2	1	162631124	1_80	0	0.0106163252169548	5.07315098648525	5.11386664646523e-07	-0.281058741007541	1
ENSG00000132196.13	HSD17B7	1	162710221	1_80	0	0.166974790946888	30.0630185604071	4.7662946878562e-05	2.90207309817474	4
ENSG00000117152.13	RGS4	1	163069063	1_80	0	0.0102705533430791	4.7172239143262	4.60021077530295e-07	0.133522002448168	1
ENSG00000143248.12	RGS5	1	163118732	1_80	0	0.0116921345555846	5.93476153805813	6.5886202224011e-07	-0.868304196403055	2
ENSG00000162761.14	LMX1A	1	165357021	1_81	0	0.0611930267367296	10.0915284001987	5.86349120955416e-06	-1.31046344075781	1
ENSG00000143198.12	MGST3	1	165630621	1_81	0	0.187476618132974	20.7820842996019	3.69941974044678e-05	-2.77402124227657	1
ENSG00000143149.12	ALDH9A1	1	165698544	1_81	0	0.0415959150506706	6.50718640928111	2.57004854914958e-06	-0.971197117249315	2
ENSG00000143179.14	UCK2	1	165903668	1_81	0	0.0336961321404196	4.56244309402333	1.45973798761233e-06	-0.0511292645238172	1
ENSG00000143157.11	POGK	1	166839016	1_83	0	0.0194209106799718	13.1051413084312	2.41662183861687e-06	-2.32482414335593	1
ENSG00000152382.5	TADA1	1	166862708	1_83	0	0.568003346398606	28.6427858637323	0.000154476900632168	-4.02338117321847	1
ENSG00000198842.9	DUSP27	1	167094415	1_83	0	0.00798305990660286	4.56845174860026	3.4628671252303e-07	0.235108891837289	1
ENSG00000143167.11	GPA33	1	167067788	1_83	0	0.00975092598331306	6.2984689796788	5.83147276145021e-07	0.452557768841587	3
ENSG00000143162.7	CREG1	1	167553767	1_83	0	0.00837916861158394	5.01614462864957	3.99087730715983e-07	0.391830200926726	1
ENSG00000198771.10	RCSD1	1	167630346	1_83	0	0.00920067810212499	5.85705242827209	5.11677529195399e-07	0.572129195467135	1
ENSG00000197965.11	MPZL1	1	167721863	1_83	0	0.0106819759934258	7.2085233916957	7.31131181926563e-07	-0.848388513695128	2
ENSG00000143158.10	MPC2	1	167936749	1_83	0	0.0173504827050569	11.6224939701726	1.91473328983752e-06	1.52813459101864	1
ENSG00000143147.14	GPR161	1	168137980	1_83	0	0.00972865336877438	6.37239453410763	5.88644083171021e-07	-0.739564193842417	1
ENSG00000143155.12	TIPRL	1	168173653	1_83	0	0.0255701199017674	15.1669969032278	3.68238980388224e-06	-1.6333682118487	2
ENSG00000143178.12	TBX19	1	168304933	1_83	0	0.0101604178316965	6.76220010630985	6.52374509026478e-07	0.739912022438652	1
ENSG00000143153.12	ATP1B1	1	169105910	1_83	0	0.0212233475255924	13.4770455852556	2.71585125120236e-06	1.56342424744873	2
ENSG00000117475.13	BLZF1	1	169368400	1_83	0	0.00847447964362935	5.09975873484975	4.10355319944408e-07	-0.422978854352588	1
ENSG00000117477.12	CCDC181	1	169435807	1_83	0	0.0119849831837358	8.26337844757727	9.40356365816465e-07	0.975193008718458	1
ENSG00000198734.10	F5	1	169586812	1_83	0	0.00802809657787162	4.60901390625811	3.51332239201214e-07	0.121553493125915	1
ENSG00000000460.16	C1orf112	1	169877742	1_83	0	0.0125104606793987	8.697848003498	1.03319551684563e-06	-0.744407720649486	1
ENSG00000188404.8	SELL	1	169710412	1_83	0	0.0163482771586304	11.0938243782961	1.72206950080286e-06	-1.32342081633791	1
ENSG00000000457.13	SCYL3	1	169893652	1_83	0	0.0602839593780765	23.0475527465458	1.31924052254775e-05	2.38454862609699	1
ENSG00000075945.12	KIFAP3	1	170084466	1_83	0	0.0091592261157416	5.79411135778579	5.03898441536552e-07	-0.771510796764224	1
ENSG00000120370.12	GORAB	1	170532434	1_83	0	0.0171013899002748	11.4881102058184	1.8654233070038e-06	-1.45108471656795	1
ENSG00000116132.11	PRRX1	1	170663667	1_84	0	0.0192336653269681	4.83428647170713	8.8285998681616e-07	-0.324949415088799	1
ENSG00000007933.12	FMO3	1	171090188	1_84	0	0.0569819081842831	14.8512138175831	8.03519343491784e-06	1.707305124246	1
ENSG00000094963.13	FMO2	1	171185964	1_84	0	0.0197501463575842	5.077137868899	9.52109003099075e-07	0.42699747484978	1
ENSG00000034971.16	MYOC	1	171652835	1_84	0	0.0860481660245117	18.7098819885344	1.52865704974309e-05	-2.71806235170453	1
ENSG00000117533.14	VAMP4	1	171763223	1_84	0	0.256688679707966	29.3653483838293	7.15713601265652e-05	3.52706106855113	1
ENSG00000010165.19	METTL13	1	171781437	1_84	0	0.108686589447369	20.9205235831889	2.15896651826853e-05	3.01284073377247	2
ENSG00000197959.13	DNM3	1	171840580	1_84	0	0.101693133379866	20.2915861312134	1.95931842128651e-05	-2.15891854538457	1
ENSG00000135845.9	PIGC	1	172443855	1_84	0	0.0395799646809804	11.4719036920928	4.31130047054294e-06	-1.39138569570098	1
ENSG00000094975.13	SUCO	1	172532059	1_84	0	0.025849258115996	7.54677882276679	1.8522819815609e-06	0.948233440915678	2
ENSG00000162753.11	SLC9C2	1	173604513	1_85	0	0.0862878116716035	20.6882655787981	1.69500480836652e-05	-4.14138637716152	1
ENSG00000117592.8	PRDX6	1	173476539	1_85	0	0.0674693180631952	12.1538027874208	7.78602694640842e-06	-1.19272299977836	1
ENSG00000076321.10	KLHL20	1	173714815	1_85	0	0.164174065220322	26.9232941244319	4.1969147206844e-05	-3.96053638005974	1
ENSG00000117601.13	SERPINC1	1	173916899	1_85	0	0.344418632853409	23.903002333855	7.81693479264531e-05	-5.02518581553462	2
ENSG00000135870.11	RC3H1	1	174023397	1_85	0	0.111816220254577	18.8845671402281	2.00497628018391e-05	4.61793442962186	1
ENSG00000120333.4	MRPS14	1	175023749	1_85	0	0.0354218348616802	9.46215453281237	3.18242727071325e-06	-2.4038731843813	1
ENSG00000116147.16	TNR	1	175744070	1_86	0	0.227701622816677	33.8243457596528	7.31295544938693e-05	-3.09599412070679	1
ENSG00000143207.19	RFWD2	1	176207223	1_86	0	0.00857711518266924	5.38719916283343	4.38734382836758e-07	0.690750574886644	2
ENSG00000075391.16	RASAL2	1	178093563	1_87	0	0.0373852242598778	9.13529912826564	3.24279996383597e-06	0.952309639999549	2
ENSG00000143340.6	FAM163A	1	179743304	1_89	0	0.0186357813922224	5.41743119462409	9.58602171047881e-07	-0.692338819089102	1
ENSG00000116199.11	FAM20B	1	179025509	1_89	0	0.0167401249850059	4.59426818119353	7.30251462882085e-07	0.168570681342252	2
ENSG00000186283.13	TOR3A	1	179073092	1_89	0	0.0167483560358852	4.56307336336108	7.2564972091604e-07	0.103638099236422	2
ENSG00000143322.19	ABL2	1	179278359	1_89	0	0.0314801222015623	9.98465433617073	2.98446740958823e-06	-1.51850633002501	1
ENSG00000057252.12	SOAT1	1	179293868	1_89	0	0.020271175194684	6.24124543503864	1.20128923495215e-06	0.504293223310605	2
ENSG00000162782.15	TDRD5	1	179591583	1_89	0	0.019705467454562	6.2538709393565	1.17012714123436e-06	0.588315154328893	1
ENSG00000169905.12	TOR1AIP2	1	179874156	1_89	0	0.0199107686240394	6.13386448711916	1.15963042000647e-06	-0.655443723580336	1
ENSG00000143337.18	TOR1AIP1	1	179883025	1_89	0	0.0168851231580764	4.61536487101368	7.39959021881591e-07	-0.177968978240435	1
ENSG00000135837.15	CEP350	1	179954679	1_89	0	0.0333331081402525	10.8482788870048	3.43347626498936e-06	-1.17906450114501	2
ENSG00000116260.16	QSOX1	1	180154450	1_89	0	0.0218251029561817	6.90722214159139	1.43138717390617e-06	0.896480781246229	2
ENSG00000162783.10	IER5	1	181089136	1_89	0	0.0317577223822501	10.2441192789768	3.08902463123494e-06	1.07593881536207	1
ENSG00000198216.10	CACNA1E	1	181764124	1_90	0	0.0314938555050918	6.72053510709667	2.00968079131582e-06	-0.825782449837631	1
ENSG00000135821.17	GLUL	1	182392343	1_90	0	0.0677907490782643	13.828771325935	8.9012587308642e-06	2.15335258109491	1
ENSG00000203730.2	TEDDM1	1	182400603	1_90	0	0.136438281817771	20.460756204376	2.65066790217946e-05	2.63999972763252	1
ENSG00000135862.5	LAMC1	1	183024303	1_91	0	0.0467098718699667	11.5927206170844	5.14151896777696e-06	-1.83482156198286	1
ENSG00000058085.14	LAMC2	1	183186170	1_91	0	0.0263126989112892	6.29804078922546	1.57350548831071e-06	0.780807312904849	2
ENSG00000157064.10	NMNAT2	1	183417693	1_91	0	0.0713475748285121	15.5384072958059	1.05264786385367e-05	-2.18280539360339	1
ENSG00000116698.21	SMG7	1	183472962	1_91	0	0.0752688076789896	16.0402481191869	1.14636657627979e-05	1.73954002262701	1
ENSG00000116701.14	NCF2	1	183360126	1_91	0	0.0240686379856064	5.47917578234523	1.25217245261749e-06	0.457006244555192	1
ENSG00000198756.10	COLGALT2	1	183942035	1_91	0	0.0527666945357159	12.7243692954659	6.37519614665576e-06	1.50988008980254	1
ENSG00000198860.11	TSEN15	1	184051811	1_91	0	0.0226630917226682	4.92683629461379	1.06019239681159e-06	-0.349766673432751	1
ENSG00000135842.16	FAM129A	1	184973795	1_92	0	0.105071519535598	17.342195910625	1.73016091875406e-05	-2.13522589830857	2
ENSG00000121481.10	RNF2	1	185064348	1_92	0	0.0568714082957188	11.5436356291661	6.23352907464358e-06	-1.69312934722675	1
ENSG00000121486.11	TRMT1L	1	185156912	1_92	0	0.0626757687158304	12.053094543883	7.1729140882133e-06	1.57048836920264	1
ENSG00000116679.15	IVNS1ABP	1	185317057	1_92	0	0.034220828552897	6.60848998165293	2.14728728855165e-06	0.77872697013571	1
ENSG00000047410.13	TPR	1	186376149	1_92	0	0.0753223961654169	13.6288734382289	9.74723603185215e-06	1.54589671764443	1
ENSG00000157181.15	C1orf27	1	186376034	1_92	0	0.0337772151995317	6.38592932153116	2.04807258913346e-06	0.754551838892982	2
ENSG00000262180.1	OCLM	1	186400270	1_92	0	0.0543084877943802	10.6429682029674	5.4881739944438e-06	1.2790180459513	1
ENSG00000073756.11	PTGS2	1	186680089	1_92	0	0.0316365084715922	5.93246347861549	1.78205464496696e-06	-0.562065476966465	1
ENSG00000116711.9	PLA2G4A	1	186828347	1_92	0	0.0280059192810661	4.7682800448008	1.26797001504215e-06	-0.243118565058564	1
ENSG00000150681.9	RGS18	1	192154581	1_96	0	0.178761007736355	25.7432936642432	4.36952573906933e-05	3.16991711752467	1
ENSG00000090104.11	RGS1	1	192575969	1_96	0	0.0243944903127843	8.0575488225553	1.86634570250681e-06	0.927344386068348	1
ENSG00000116750.13	UCHL5	1	193058704	1_96	0	0.0246539585212769	9.66367130979045	2.2621750473312e-06	1.66987037593828	1
ENSG00000023572.8	GLRX2	1	193106283	1_96	0	0.0188076547277384	7.78074654483956	1.38948322736271e-06	1.81788218271937	2
ENSG00000134371.10	CDC73	1	193121735	1_96	0	0.31363174455886	19.4045391495391	5.77857485503964e-05	4.00142905920009	1
ENSG00000000971.15	CFH	1	196651341	1_98	0	0.051090034248378	10.2239061085507	4.9596433016014e-06	1.60896107090527	2
ENSG00000203724.10	C1orf53	1	197902363	1_99	0	0.0302899736667227	4.7225165311741	1.35821893095127e-06	0.00591827407086904	2
ENSG00000081237.18	PTPRC	1	198638643	1_99	0	0.0471664966392831	8.81277352001614	3.94678642411178e-06	-0.992463833313975	1
ENSG00000163362.10	C1orf106	1	200890285	1_102	0	0.0069976508402666	4.57124138338284	3.03727293601192e-07	-0.161294756118685	1
ENSG00000118193.11	KIF14	1	200620641	1_102	0	0.00765709259376757	5.23806538590774	3.80830927971519e-07	0.159188232735444	3
ENSG00000118197.13	DDX59	1	200669007	1_102	0	0.0108260577187953	7.84101551725646	8.06009291515107e-07	0.601859159931933	2
ENSG00000232237.3	ASCL5	1	201112815	1_102	0	0.00793218640753568	5.57366361817516	4.19789008453115e-07	0.420520036511482	1
ENSG00000116857.16	TMEM9	1	201134854	1_102	0	0.00749951925507486	5.21733827343027	3.71517963138583e-07	0.411235507102094	2
ENSG00000081277.12	PKP1	1	201281224	1_102	0	0.00813531370899612	5.88989055541422	4.54965982832451e-07	0.526926663029463	1
ENSG00000159176.13	CSRP1	1	201509157	1_102	0	0.00700917570459292	4.57624274481986	3.04560373965618e-07	-0.0850118354598255	1
ENSG00000198700.9	IPO9	1	201531007	1_102	0	0.10945785250123	28.9666160471045	3.01052392444191e-05	-3.29694081578829	3
ENSG00000198892.6	SHISA4	1	201888432	1_102	0	0.184834601044834	33.6733645360197	5.90972378876589e-05	3.62413928519473	1
ENSG00000176393.10	RNPEP	1	201995054	1_102	0	0.0133646601238653	10.4396768734336	1.32477575738636e-06	-1.23719685791046	1
ENSG00000170075.8	GPR37L1	1	202123232	1_102	0	0.0110886968240707	8.77075677496888	9.23453377345696e-07	0.988562568119322	1
ENSG00000143862.7	ARL8A	1	202144707	1_102	0	0.0207042374069665	14.4337020160671	2.83749020302383e-06	1.59662671334843	1
ENSG00000133067.17	LGR6	1	202194388	1_102	0	0.015632158718126	11.8487822018699	1.75869313883796e-06	1.40567166851239	1
ENSG00000077157.21	PPP1R12B	1	202348568	1_102	0	0.0071075535312316	4.70443746839866	3.17486480382984e-07	-0.166639351346056	1
ENSG00000117153.15	KLHL12	1	202940534	1_102	0	0.00881665345508553	6.6473756763427	5.56482346076439e-07	0.769897485014307	1
ENSG00000159346.12	ADIPOR1	1	202958751	1_102	0	0.0167509639616329	12.5187090584121	1.99111684881624e-06	-1.40572388836958	1
ENSG00000163444.11	TMEM183A	1	203025140	1_102	0	0.00762399886740961	5.3497199086578	3.87267689517136e-07	0.40019068877923	1
ENSG00000143847.15	PPFIA4	1	203027461	1_102	0	0.0096190766250015	7.43922918315363	6.7945190322359e-07	-0.892324872189557	2
ENSG00000163485.16	ADORA1	1	203042352	1_102	0	0.121110099442657	30.5092000696458	3.50839576743835e-05	2.8254764532116	2
ENSG00000133055.8	MYBPH	1	203175705	1_102	0	0.00698758637928831	4.54649613278619	3.01648668327767e-07	0.0323511379691661	1
ENSG00000133063.15	CHIT1	1	203274075	1_102	0	0.00698853834440605	4.54771874554826	3.01770892277087e-07	0.00620522238366355	1
ENSG00000122176.10	FMOD	1	203351950	1_102	0	0.0206292297470093	14.4345828529375	2.8273830302084e-06	1.55032606349281	1
ENSG00000170498.8	KISS1	1	204191322	1_103	0	0.0661677245600869	12.7136279236771	7.98754088202678e-06	1.4763511152565	1
ENSG00000188783.5	PRELP	1	203475432	1_103	0	0.0320356596792816	6.28279714498682	1.91110305143242e-06	0.711862967574607	1
ENSG00000188770.9	OPTC	1	203493789	1_103	0	0.0298682126196843	5.63674062541729	1.59858113030988e-06	-0.608670556534439	2
ENSG00000257315.2	ZBED6	1	203794817	1_103	0	0.0271426345884641	4.74165481095773	1.22202286293377e-06	0.294521993121642	2
ENSG00000182004.12	SNRPE	1	203842205	1_103	0	0.0409867660433716	9.10611750382289	3.54384158161606e-06	1.64215554316738	2
ENSG00000143842.14	SOX13	1	204072748	1_103	0	0.111120781265917	18.6743092462244	1.97032210357374e-05	2.56139728158038	2
ENSG00000143845.14	ETNK2	1	204151272	1_103	0	0.0368799897816873	7.69900506019941	2.69601804011957e-06	0.998652755732832	2
ENSG00000158615.8	PPP1R15B	1	204412110	1_103	0	0.0343122686539584	6.88280521761184	2.24239599802089e-06	-0.945973195138294	1
ENSG00000133056.13	PIK3C2B	1	204495318	1_103	0	0.153219977872966	20.3484823784968	2.96036197020616e-05	-3.08217490696643	1
ENSG00000184144.11	CNTN2	1	204991802	1_104	0	0.0454999735301241	11.0533899313627	4.77533706769159e-06	-1.4964881521329	2
ENSG00000174529.7	TMEM81	1	205085278	1_104	0	0.0651115778459329	18.1274859849294	1.12070986427656e-05	3.43406846382483	1
ENSG00000133059.16	DSTYK	1	205203311	1_104	0	0.024230576800839	5.58965075195397	1.28601437394451e-06	-1.22073199498234	2
ENSG00000163545.8	NUAK2	1	205321666	1_104	0	0.0493989779308965	11.671365083597	5.47440614318582e-06	-1.49230974365846	2
ENSG00000162873.14	KLHDC8A	1	205357695	1_104	0	0.03292724139281	9.24931462386701	2.89176033857571e-06	-1.83042430665101	1
ENSG00000117266.15	CDK18	1	205504902	1_104	0	0.0668458112534736	13.7144815377019	8.70464350166609e-06	-1.70118572146769	1
ENSG00000174514.12	MFSD4A	1	205570961	1_104	0	0.0964338995165153	17.5878239955566	1.61042030033011e-05	-2.15599476899962	1
ENSG00000158715.5	SLC45A3	1	205680045	1_104	0	0.0805737336922147	15.4953135243752	1.18547187127593e-05	1.88789108480215	2
ENSG00000069275.12	NUCKS1	1	205750404	1_104	0	0.0248534443205205	4.80133687170959	1.13304239166236e-06	-0.370830582665234	1
ENSG00000117280.12	RAB29	1	205775418	1_104	0	0.0240275470325132	4.56973333563628	1.04255191560839e-06	-0.0454928141291304	1
ENSG00000133065.10	SLC41A1	1	205813590	1_104	0	0.15399900518901	21.2092970782961	3.10128434912909e-05	2.29387658504081	1
ENSG00000174502.18	SLC26A9	1	205943691	1_104	0	0.024035177961462	4.55117463056207	1.03864764028229e-06	-0.00709924374664419	1
ENSG00000263528.7	IKBKE	1	206467517	1_105	0	0.0207170281650165	6.25382859030297	1.23018613194793e-06	-0.668970681580772	2
ENSG00000266094.7	RASSF5	1	206508423	1_105	0	0.0242687366793811	7.66828700161995	1.76702594071512e-06	0.834088499727688	1
ENSG00000143486.15	EIF2D	1	206605289	1_105	0	0.0233302840059387	7.42811014727474	1.64549193265458e-06	0.933498541597495	1
ENSG00000162889.10	MAPKAPK2	1	206694900	1_105	0	0.0171956296084096	4.58519018884461	7.48639664363979e-07	-0.230947988932163	1
ENSG00000162896.5	PIGR	1	206945992	1_105	0	0.0441764901596144	13.2212148184547	5.54574589648125e-06	-1.9540032874625	2
ENSG00000123836.14	PFKFB2	1	207034990	1_105	0	0.312371301283947	31.3078074396878	9.28583960033662e-05	3.57538633343775	1
ENSG00000180667.10	YOD1	1	207044014	1_105	0	0.0986736265665972	20.7081325066566	1.94016837943509e-05	3.00633313210401	1
ENSG00000196352.14	CD55	1	207321071	1_105	0	0.0172886714005456	4.6258964861133	7.59372607544308e-07	0	1
ENSG00000117335.19	CD46	1	207749736	1_105	0	0.445981860524818	20.1723852768221	8.54224151330311e-05	3.88724874570267	2
ENSG00000174059.16	CD34	1	207911570	1_105	0	0.0570364370158617	15.2094851138003	8.23690954762678e-06	1.67121927389821	1
ENSG00000143469.18	SYT14	1	209938388	1_106	0	0.0701018168429585	14.9640636199712	9.96038708590744e-06	-1.8683427035454	1
ENSG00000076356.6	PLXNA2	1	208244589	1_106	0	0.050821361790419	11.965889491716	5.77415825407501e-06	-1.36796849337185	1
ENSG00000008118.9	CAMK1G	1	209583074	1_106	0	0.0230322177974371	4.66556869887022	1.02032315863655e-06	-0.113150360264375	2
ENSG00000196878.14	LAMB3	1	209675255	1_106	0	0.0510802109541942	12.0130669485165	5.82644936228452e-06	1.5705790240272	1
ENSG00000123689.5	G0S2	1	209675255	1_106	0	0.058667084479658	13.3011042201788	7.40934128029364e-06	1.6781399106456	2
ENSG00000009790.14	TRAF3IP3	1	209760788	1_106	0	0.0363914388391685	8.87469251724279	3.06654921245815e-06	1.10933855986077	1
ENSG00000117597.17	DIEXF	1	209827888	1_106	0	0.022777499946767	4.56350768845683	9.86966103903381e-07	-0.0369451877901805	2
ENSG00000082497.11	SERTAD4	1	210233686	1_106	0	0.0242605148756689	5.14254213605392	1.18460965827769e-06	0.315888809122204	1
ENSG00000054392.12	HHAT	1	210388517	1_106	0	0.0282942422394535	6.55605831632986	1.76132002258133e-06	0.758844249758974	1
ENSG00000143473.12	KCNH1	1	211134467	1_107	0	0.0226889521237267	4.78909138994599	1.03172739002484e-06	-0.334929492022758	1
ENSG00000082512.14	TRAF5	1	211326278	1_107	0	0.0226534835752036	4.77473004530412	1.02702547197372e-06	0.210598430483129	1
ENSG00000170385.9	SLC30A1	1	211578806	1_107	0	0.0498202579124889	12.042523919971	5.69666768843191e-06	1.49104495825309	2
ENSG00000143493.12	INTS7	1	212035474	1_107	0	0.0263408599055235	6.15965830739265	1.54057897549254e-06	-0.746186302523168	1
ENSG00000143476.17	DTL	1	212035474	1_107	0	0.0263408599055235	6.15965830739265	1.54057897549254e-06	-0.746186302523168	1
ENSG00000065600.12	TMEM206	1	212414266	1_107	0	0.0244464340094103	5.47397398764683	1.27061987369905e-06	-0.484309421893512	2
ENSG00000162772.16	ATF3	1	212565261	1_107	0	0.0246257604429406	5.54109311652955	1.29563447539532e-06	0.425270300949922	1
ENSG00000123685.8	BATF3	1	212699732	1_108	0	0.0477271394010557	11.8671819463824	5.37787127606567e-06	-1.46123510753474	2
ENSG00000143494.15	VASH2	1	212950961	1_108	0	0.0220536031116367	4.64618706168191	9.72912184439073e-07	0.117842664420948	1
ENSG00000174606.13	ANGEL2	1	213006492	1_108	0	0.0282175597755227	6.78288893637137	1.81732062907376e-06	-0.870833002161657	2
ENSG00000136643.11	RPS6KC1	1	212684563	1_108	0	0.027613578817011	6.76422977272986	1.77352961474438e-06	-0.850062789345853	1
ENSG00000143499.13	SMYD2	1	214280940	1_108	0	0.022200503848268	4.67706925339417	9.85902637332585e-07	0.0282233419412879	1
ENSG00000117724.12	CENPF	1	214602949	1_109	0	0.0247922240461792	5.04629747575445	1.18791600317679e-06	0.367245960607768	2
ENSG00000136636.12	KCTD3	1	215567710	1_109	0	0.0293997022139176	6.61332633531436	1.84612150726088e-06	0.721115568695982	1
ENSG00000196482.16	ESRRG	1	217137474	1_110	0	0.0216363815297278	5.63876056779961	1.15841902618448e-06	0.567541308513487	1
ENSG00000092978.10	GPATCH2	1	217631213	1_110	0	0.202341780952277	26.6899319439579	5.12779236506154e-05	3.0381706149461	1
ENSG00000162814.10	SPATA17	1	217631425	1_110	0	0.0196397987549958	4.75104376708903	8.85979067792834e-07	0.37583404702349	1
ENSG00000067533.5	RRP15	1	218284423	1_110	0	0.0196166529784192	4.7402330785215	8.82921317706185e-07	-0.207943717833134	2
ENSG00000162813.17	BPNT1	1	220090119	1_112	0	0.0321651042414597	7.51970834474843	2.29658940327587e-06	-0.950457825464493	2
ENSG00000067704.9	IARS2	1	220093626	1_112	0	0.0804817448451939	16.0430684810892	1.2259767029653e-05	-1.99259550611278	2
ENSG00000116141.15	MARK1	1	220528008	1_112	0	0.0337697148981585	7.96836124349143	2.5550170663917e-06	0.988207559133948	1
ENSG00000162817.6	C1orf115	1	220689350	1_112	0	0.0485439186986781	11.3236965056732	5.21939841755355e-06	-1.63993285191773	1
ENSG00000136630.12	HLX	1	220817829	1_112	0	0.0669100243293705	14.311424844993	9.09225189014641e-06	1.7359297762671	1
ENSG00000154305.16	MIA3	1	222618304	1_114	0	0.0163744749335525	4.93633459327688	7.67484067882416e-07	-0.692059949385258	1
ENSG00000186063.12	AIDA	1	222673540	1_114	0	0.204615004781292	27.8423878250875	5.40930355490312e-05	-3.07402615649412	1
ENSG00000143514.16	TP53BP2	1	223854713	1_114	0	0.0216032043125221	7.75694368562983	1.59113199340464e-06	-1.15173996961174	1
ENSG00000143771.11	CNIH4	1	224356827	1_114	0	0.646416002648549	20.8072833129811	0.000127709991693282	-3.93042500043068	2
ENSG00000185155.11	MIXL1	1	226223616	1_115	0	0.175553182563858	23.3005791407281	3.88394274837716e-05	-3.10077399009504	1
ENSG00000185842.15	DNAH14	1	224895916	1_115	0	0.102236052314717	18.085054720332	1.75558271188437e-05	-2.27476090990958	1
ENSG00000143742.12	SRP9	1	225777848	1_115	0	0.0282878627239571	6.11846989428421	1.6433889406386e-06	-0.705127910378549	1
ENSG00000243709.1	LEFTY1	1	225912195	1_115	0	0.0244066273124086	4.76216717497086	1.10359520156953e-06	0.289744161835988	3
ENSG00000143811.18	PYCR2	1	225930109	1_115	0	0.0240218932563037	4.61626060648443	1.05291896477571e-06	0.13461100884684	1
ENSG00000143751.9	SDE2	1	225999428	1_115	0	0.0345730645912131	7.96630951642339	2.61512498779792e-06	-1.39112647632211	2
ENSG00000163041.9	H3F3A	1	226062051	1_115	0	0.0593833597704722	12.9785202419592	7.31791466621678e-06	2.17216772836324	3
ENSG00000203685.9	STUM	1	226549501	1_115	0	0.0259199578405582	5.31478192116658	1.30802828888128e-06	-0.614667949846722	1
ENSG00000143772.9	ITPKB	1	226739756	1_116	0	0.231189481507753	27.6081235519331	6.06041490473936e-05	-3.31009835881826	1
ENSG00000163050.16	COQ8A	1	226897454	1_116	0	0.0699731252730101	16.0735918284891	1.06792709185714e-05	-1.95010438764579	2
ENSG00000143776.18	CDC42BPA	1	227328090	1_116	0	0.300204482772132	30.2963287152177	8.63583973475229e-05	-3.69523858257195	1
ENSG00000143816.7	WNT9A	1	227947502	1_116	0	0.0238482960609088	6.11378669199359	1.38441097517905e-06	-0.809218911717184	1
ENSG00000162910.18	MRPL55	1	228109044	1_116	0	0.0201028610186654	4.54641011883598	8.67808453947224e-07	0.0942460107078903	1
ENSG00000143774.16	GUK1	1	228140298	1_116	0	0.101083865657233	19.5416095612333	1.87559717770353e-05	-2.09845359294878	1
ENSG00000181873.12	IBA57	1	228163240	1_116	0	0.0208266398146808	4.87069078031792	9.63179347598396e-07	0.241348336613225	1
ENSG00000154370.15	TRIM11	1	228407706	1_116	0	0.021153884268726	5.01366438914203	1.00703086129763e-06	-0.488704118367932	1
ENSG00000181218.5	HIST3H2A	1	228457362	1_116	0	0.0268989599760664	7.2195863133708	1.84393326199812e-06	0.837323089023891	1
ENSG00000168159.11	RNF187	1	228486817	1_116	0	0.0529387542712421	13.473658981094	6.77261932371152e-06	1.61699036232101	3
ENSG00000116574.5	RHOU	1	228734917	1_116	0	0.0595894445790228	14.5749084936924	8.24655521306151e-06	1.79329019241342	1
ENSG00000135775.13	COG2	1	230643327	1_118	0	0.0359148613167257	6.21370512108504	2.11895742120813e-06	-0.588497227745749	1
ENSG00000135744.7	AGT	1	230713444	1_118	0	0.0409319398641617	7.42145649156468	2.88435605325982e-06	-0.864987550830949	2
ENSG00000135773.12	CAPN9	1	230747327	1_118	0	0.0372999216968497	6.56293368419398	2.32435967756749e-06	-0.732610768695466	2
ENSG00000119280.16	C1orf198	1	230869758	1_118	0	0.0487083345318488	9.03246542918909	4.17740887381361e-06	-1.0879624994893	2
ENSG00000143643.12	TTC13	1	230978250	1_118	0	0.030392583629357	4.67502686210793	1.3491154871542e-06	0.177723287022401	1
ENSG00000173409.13	ARV1	1	230978674	1_118	0	0.0307197809564711	4.77360413862561	1.39239326146986e-06	-0.210205311652912	3
ENSG00000182118.7	FAM89A	1	231025063	1_118	0	0.0327626910608374	5.36661143992701	1.66946421931564e-06	0.320888959718552	1
ENSG00000119283.15	TRIM67	1	231162257	1_118	0	0.0397177174964261	7.14307266015797	2.69380867442032e-06	-0.784776410657141	1
ENSG00000143633.12	C1orf131	1	231222555	1_118	0	0.0505474229195606	9.37642939560076	4.50022163480916e-06	-1.25970552438491	1
ENSG00000116906.11	GNPAT	1	231241335	1_118	0	0.0300212382867864	4.56184205023017	1.30036790687862e-06	0.398885022737181	1
ENSG00000116903.7	EXOC8	1	231332860	1_118	0	0.0371349139009949	6.52212640396	2.29968858564025e-06	-1.4188875941756	1
ENSG00000010072.15	SPRTN	1	231334904	1_118	0	0.0404481600125463	7.31163182185325	2.808086498824e-06	-1.54535087724014	1
ENSG00000116918.13	TSNAX	1	231528861	1_118	0	0.0606694435660669	11.0746352831127	6.37964982551491e-06	-1.78198507271103	1
ENSG00000162946.21	DISC1	1	231627073	1_118	0	0.0317882855847598	5.08850088213949	1.53586964469276e-06	0.463615489465571	1
ENSG00000116991.10	SIPA1L2	1	232561778	1_119	0	0.0403497686585343	8.09785440733351	3.10247585376099e-06	-1.01820859402711	1
ENSG00000212916.4	MAP10	1	232801289	1_119	0	0.0304637053244748	5.50533594027502	1.59244318916784e-06	-0.504521596250251	1
ENSG00000143674.10	MAP3K21	1	233321986	1_121	0	0.0209360548868166	5.92140107941202	1.17710911720148e-06	-0.573492564027509	2
ENSG00000135750.14	KCNK1	1	233634359	1_121	0	0.0193017184263298	5.17631822098094	9.48668193342586e-07	0.423174691939244	1
ENSG00000059588.9	TARBP1	1	234405378	1_121	0	0.0205396946459017	5.74614304409672	1.12064436769991e-06	0.5493122580045	2
ENSG00000116957.12	TBCE	1	235368136	1_121	0	0.0311623640823834	9.57589928241366	2.83339656900823e-06	-1.20540254503458	2
ENSG00000162885.12	B3GALNT2	1	235504390	1_121	0	0.0236332591652179	7.03326186802036	1.5782572827415e-06	0.810596609637488	1
ENSG00000168243.10	GNG4	1	235651207	1_121	0	0.136883952246559	23.4450711199792	3.04720370269509e-05	-2.58895216436504	1
ENSG00000143669.13	LYST	1	235883940	1_122	0	0.0791599461216107	13.675991888755	1.02792569273384e-05	1.71353267261112	1
ENSG00000116962.14	NID1	1	236065381	1_122	0	0.0624199702880789	11.4511420096828	6.7868735069881e-06	-1.36676588786864	1
ENSG00000077585.13	GPR137B	1	236142585	1_122	0	0.0296177026195035	4.54853694247385	1.27914710226188e-06	-0.029255305144615	1
ENSG00000086619.13	ERO1B	1	236282016	1_122	0	0.0451404514575961	8.43845822977564	3.61681587286256e-06	-1.02895250208073	1
ENSG00000116977.18	LGALS8	1	236517797	1_122	0	0.0469890545898707	8.81038296736863	3.93087189475068e-06	-1.21077959943714	2
ENSG00000077522.12	ACTN2	1	236686652	1_122	0	0.0301140087928862	4.70149071234109	1.34431657125195e-06	-0.254522425271812	1
ENSG00000198626.15	RYR2	1	237031622	1_122	0	0.0306377495518515	4.86022306236415	1.41387319309943e-06	0.271605108944893	1
ENSG00000091483.6	FH	1	241520642	1_127	0	0.031279456590956	5.08942024231038	1.51155832376688e-06	0.382324167017922	1
ENSG00000054277.13	OPN3	1	241636236	1_127	0	0.157733640112388	20.2986678061609	3.04010972720513e-05	2.32921105642413	1
ENSG00000174371.16	EXO1	1	241845525	1_127	0	0.0705942523683444	12.6398506489456	8.47244351971978e-06	-1.48882868741144	1
ENSG00000180287.16	PLD5	1	242248834	1_128	0	0.0289093155122105	12.0193124631747	3.29924700656831e-06	1.7090566280894	2
ENSG00000143702.15	CEP170	1	243254761	1_128	2	0.57069007106785	24.8348587232735	0.00013457345648175	-5.1428286333819	2
ENSG00000054282.15	SDCCAG8	1	243256404	1_128	0	0.0201175537546083	7.71648071040907	1.47398085311203e-06	-0.00671558094917786	1
ENSG00000117020.16	AKT3	1	243851993	1_128	0	0.0372347562759042	18.8979960896245	6.68131068288573e-06	-3.37680301634799	1
ENSG00000203666.12	EFCAB2	1	244970187	1_129	0	0.0390163689466724	4.78738836541251	1.77354783376005e-06	-0.217333248793354	2
ENSG00000197472.14	ZNF695	1	247008034	1_130	0	0.0162667798184287	5.09912306895548	7.87579637191831e-07	-0.384989862300514	1
ENSG00000185420.18	SMYD3	1	246466697	1_130	0	0.0344266753951437	11.983389134088	3.91716751033005e-06	1.49944669534901	1
ENSG00000162852.13	CNST	1	246602504	1_130	0	0.0153863937191883	4.58995314302683	6.70567483347924e-07	0.240693165242542	1
ENSG00000143653.9	SCCPDH	1	246723829	1_130	0	0.0178758040068129	5.96270311276062	1.01205978270117e-06	0.557483199019032	2
ENSG00000153207.14	AHCTF1	1	246932175	1_130	0	0.0221947830670463	7.94641295996476	1.67463217880688e-06	-1.03569403484005	2
ENSG00000277462.1	ZNF670	1	247078021	1_130	0	0.015347819020712	4.56698233102887	6.65538828001106e-07	0	1
ENSG00000188295.14	ZNF669	1	247104366	1_130	0	0.0153825124827196	4.5876415735084	6.70060709192506e-07	0.119658383887012	1
ENSG00000196418.12	ZNF124	1	247124720	1_130	0	0.0200939860104963	7.03449366627897	1.34213541200112e-06	0.787722513925859	1
ENSG00000203663.3	OR2L2	1	247965627	1_131	0	0.0394248745191473	5.88851298330726	2.20431346466187e-06	-0.664049290549446	2
ENSG00000196071.4	OR2L13	1	247965627	1_131	0	0.0394403894743209	5.89214881698507	2.20654251108595e-06	-0.664773992358332	1
ENSG00000198128.3	OR2L3	1	247965627	1_131	0	0.0398054721114443	5.97730016315704	2.25915090436847e-06	-0.685386010734577	2
ENSG00000162722.8	TRIM58	1	247857224	1_131	0	0.0343213497779606	4.60887200779393	1.50195321085994e-06	-0.0380227127766552	1
ENSG00000175137.10	SH3BP5L	1	248826839	1_131	0	0.0369440887008916	5.28825923874264	1.85504774482441e-06	0.437138464337899	1
ENSG00000171163.15	ZNF692	1	248859244	1_131	0	0.183239212653909	20.4340467712164	3.55525042413533e-05	2.32396405315949	1
ENSG00000185220.11	PGBD2	1	248897507	1_131	0	0.0406768136181759	6.17746623271343	2.38591354356007e-06	0.547775926888379	1
ENSG00000184731.5	FAM110C	2	47011	2_1	0	0.213983497903778	21.7974001568162	4.42876234904184e-05	-2.68098103761105	1
ENSG00000143727.15	ACP1	2	264227	2_1	0	0.0509972709409242	8.0923554899091	3.91849489611624e-06	-1.07898102876171	1
ENSG00000151353.14	TMEM18	2	677213	2_1	0	0.0349792224571571	4.60390417490352	1.529092731588e-06	0.061358104086856	1
ENSG00000172554.11	SNTG2	2	860419	2_1	0	0.0519333790430437	8.26131470849275	4.07373846968254e-06	1.37234386041214	2
ENSG00000032389.12	TSSC1	2	3378347	2_2	0	0.0178585406701952	4.67760740108801	7.93171556728539e-07	0.138156345412506	1
ENSG00000171853.15	TRAPPC12	2	3379891	2_2	0	0.0213325095234309	6.30667333231647	1.27743755979803e-06	0.683777970129034	2
ENSG00000182551.13	ADI1	2	3490791	2_2	0	0.0255319998248191	7.95619565776752	1.92880216240668e-06	0.899069346233642	2
ENSG00000171865.9	RNASEH1	2	3558529	2_2	0	0.0179761932879041	4.73774653994771	8.08661838918313e-07	-0.19452300158892	1
ENSG00000118004.17	COLEC11	2	3577209	2_2	0	0.0194171757351166	5.4442062379944	1.00373259330177e-06	-0.442273666769059	4
ENSG00000151360.9	ALLC	2	3622147	2_2	0	0.0598083383983754	15.8250927764957	8.98680666137166e-06	1.75488457919492	1
ENSG00000143797.11	MBOAT2	2	9004209	2_6	0	0.0504397653950801	12.2769276628616	5.87976747647229e-06	1.53786919824474	2
ENSG00000151693.9	ASAP2	2	9405901	2_6	0	0.0233194374893359	5.20514922468544	1.15252048052296e-06	0.385909394960196	1
ENSG00000119185.12	ITGB1BP1	2	9417862	2_6	0	0.0232789605055684	5.19088374634919	1.14736681023434e-06	-0.427290901134151	3
ENSG00000119203.13	CPSF3	2	9399534	2_6	0	0.0230733291582063	5.11182787226866	1.11991195329334e-06	0.39467300172026	2
ENSG00000134330.18	IAH1	2	9473199	2_6	0	0.0220929278533428	4.7079428048052	9.87601746370285e-07	-0.453323310134083	1
ENSG00000151694.12	ADAM17	2	9553607	2_6	0	0.0241671731006301	5.52852473898432	1.268622783932e-06	0.702439727124345	2
ENSG00000134308.13	YWHAQ	2	9631491	2_6	0	0.0222070219839945	4.76571903207245	1.00488451465822e-06	0.205036717996577	1
ENSG00000115750.16	TAF1B	2	9843084	2_6	0	0.0226608002059745	4.95873666704671	1.06694905795767e-06	-0.421122935697071	2
ENSG00000134317.17	GRHL1	2	9951172	2_6	0	0.24610090184601	27.1753132975463	6.35016721782982e-05	2.94785509001063	3
ENSG00000172059.10	KLF11	2	10042369	2_6	0	0.031948500698495	8.08816759378514	2.45356755748865e-06	0.950333678897963	1
ENSG00000205795.4	CYS1	2	10080534	2_6	0	0.0223078647443187	4.80142691288169	1.01701116762848e-06	-0.268976706858029	1
ENSG00000171848.13	RRM2	2	10121909	2_6	0	0.0230858422251942	5.1369480954977	1.12602568650821e-06	0.305011834671482	1
ENSG00000115758.12	ODC1	2	10447743	2_7	0	0.0251543102637459	8.99179048152404	2.1476128259068e-06	-1.09945494636791	2
ENSG00000115761.15	NOL10	2	10689644	2_7	0	0.0200159949120956	6.89509428191702	1.31043289907965e-06	-0.890801935045197	2
ENSG00000143882.10	ATP6V1C2	2	10722013	2_7	0	0.0172195383942865	5.51644583084323	9.01941271047748e-07	0.410298469414473	1
ENSG00000162975.4	KCNF1	2	10835153	2_7	0	0.0225721915858634	7.99738708228753	1.71403324605199e-06	-0.865079775146016	1
ENSG00000150873.11	C2orf50	2	11137315	2_7	0	0.0523451221139777	15.7572558891992	7.83166679676149e-06	1.81731323377876	1
ENSG00000162976.12	PQLC3	2	11156843	2_7	0	0.0159088957201696	4.79177544080844	7.23825517027395e-07	0.143357321408531	1
ENSG00000134318.13	ROCK2	2	11350995	2_7	0	0.0335830607117421	11.6509101381279	3.71516001553202e-06	-1.47594016798688	2
ENSG00000134324.11	LPIN1	2	11784824	2_7	0	0.0459667189858075	14.551579664075	6.3511306065262e-06	-1.64938529780247	1
ENSG00000079785.14	DDX1	2	15589459	2_9	0	0.0189634957857718	4.83694199709108	8.70936869080872e-07	-0.26416128403654	2
ENSG00000163032.11	VSNL1	2	17538936	2_10	0	0.022434880098433	6.2673557911172	1.33507449541326e-06	1.07761426697497	1
ENSG00000178295.14	GEN1	2	17732789	2_10	0	0.0877364434875739	18.9158072673028	1.57580437848188e-05	-2.25317263745948	1
ENSG00000163029.15	SMC6	2	17799991	2_10	0	0.026157349133202	7.67693401399514	1.9066849282803e-06	1.01615071457329	2
ENSG00000183891.5	TTC32	2	19901956	2_12	0	0.0485765123180206	7.13779333316263	3.29221126276477e-06	-0.861405963534115	2
ENSG00000118965.14	WDR35	2	19989328	2_12	0	0.0367107614868887	4.54651643199458	1.58478209167638e-06	0.147426752835454	1
ENSG00000132031.12	MATN3	2	20012886	2_12	0	0.0372712705304171	4.68639764378239	1.65848187768969e-06	0.257993174405	2
ENSG00000055917.15	PUM2	2	20352364	2_12	0	0.0388037562865473	5.05852978289424	1.86378355897063e-06	0.281982424201121	1
ENSG00000118961.14	LDAH	2	20688505	2_12	0	0.0373777843355451	4.71274490616739	1.6725722358112e-06	-0.173080386748777	1
ENSG00000143869.6	GDF7	2	20917090	2_13	0	0.0208745755583298	5.4672354560848	1.08363451283942e-06	-0.561201807449556	1
ENSG00000173960.13	UBXN2A	2	23927762	2_14	0	0.0260245655409529	4.6169945842809	1.14088074366056e-06	0.162294191984388	1
ENSG00000205639.9	MFSD2B	2	24009668	2_14	0	0.136014920996787	20.0817125411449	2.59349070886649e-05	2.99183412160535	2
ENSG00000163026.11	WDCP	2	24047480	2_14	0	0.0461341226829499	9.89797768012731	4.3357689721424e-06	-1.24262068442449	1
ENSG00000119782.13	FKBP1B	2	24031978	2_14	0	0.0321361734416809	6.5578273925834	2.00102051395456e-06	-1.19555878208582	2
ENSG00000219626.8	FAM228B	2	24077362	2_14	0	0.0264584810984753	4.76897679407206	1.19808468034926e-06	0.166306576566044	1
ENSG00000115129.13	TP53I3	2	24084887	2_14	0	0.0266912455066893	4.84948384537281	1.22902793347357e-06	-0.00565095913805606	2
ENSG00000176732.6	PFN4	2	24124223	2_14	0	0.0284795937121128	5.44579205852499	1.47262524228947e-06	-0.707355560077964	1
ENSG00000186453.12	FAM228A	2	24174922	2_14	0	0.0405465674161866	8.70307214576998	3.35061149553161e-06	-0.807089342818378	1
ENSG00000198399.14	ITSN2	2	24360992	2_14	0	0.0649916480278161	13.0858255679972	8.07525180376261e-06	2.21782611089339	1
ENSG00000173557.14	C2orf70	2	26581379	2_15	0	0.020822457375719	5.31137785733991	1.05011431133138e-06	-0.344525732905962	1
ENSG00000084676.15	NCOA1	2	24492374	2_15	0	0.0297111481480339	8.32146148242253	2.34755858364585e-06	-0.820930534633794	1
ENSG00000138092.10	CENPO	2	25279900	2_15	0	0.0827907568917353	18.659436453685	1.46682320892328e-05	2.2666009093688	1
ENSG00000115137.11	DNAJC27	2	24971717	2_15	0	0.036895647030581	12.0987343711802	4.23850275238633e-06	2.12386692659833	1
ENSG00000084710.13	EFR3B	2	25041751	2_15	0	0.0191400868199121	4.9475898305512	8.99155879394445e-07	-0.399310571894487	1
ENSG00000119772.16	DNMT3A	2	25343038	2_15	0	0.035548291707639	9.99351933157853	3.37314172681672e-06	-1.08441742466551	1
ENSG00000138101.18	DTNB	2	25673919	2_15	0	0.0244103767807653	7.33343029173611	1.69972650939779e-06	1.24486369851978	1
ENSG00000084731.14	KIF3C	2	25983137	2_15	0	0.0190536299556352	4.55193638927971	8.23514608546742e-07	0.205810623419592	1
ENSG00000138029.13	HADHB	2	26241540	2_15	0	0.0223218107499444	5.87612920050353	1.24542665029588e-06	-0.442207345433463	1
ENSG00000084754.10	HADHA	2	26244798	2_15	0	0.0319051676567818	9.35383692392225	2.83366314677392e-06	1.28760050781484	1
ENSG00000173567.14	ADGRF3	2	26350584	2_15	0	0.0204086978918833	5.14530889792832	9.97066549480982e-07	-0.357990779514699	1
ENSG00000157856.10	DRC1	2	26401975	2_15	0	0.0209981007554707	5.42449110925263	1.08152462883118e-06	-0.482456350297951	2
ENSG00000157884.10	CIB4	2	26641739	2_15	0	0.0204618667097115	5.22855663924248	1.01583802423476e-06	0.486267011421703	1
ENSG00000171303.6	KCNK3	2	26691919	2_16	0	0.0718518291840273	16.1184339553544	1.09965909272313e-05	-1.65944302624526	1
ENSG00000084764.10	MAPRE3	2	26971145	2_16	0	0.0656611529793719	16.7729652654717	1.04572080576333e-05	3.78637364457005	1
ENSG00000119777.18	TMEM214	2	27031928	2_16	0	0.0654650235097064	16.4360772013215	1.02165648834184e-05	3.68378083267871	1
ENSG00000138080.13	EMILIN1	2	27078189	2_16	0	0.0339340324281098	12.5859205329118	4.05525205094516e-06	-3.12042068954649	1
ENSG00000138030.12	KHK	2	27086538	2_16	0	0.156338077385342	25.0747822897969	3.72219682679397e-05	4.2367582700443	1
ENSG00000138028.15	CGREF1	2	27101095	2_16	0	0.0423920056904954	11.8126189456813	4.75474856686393e-06	-1.7221717156751	1
ENSG00000143994.13	ABHD1	2	27122616	2_16	0	0.0784820599539767	18.8943272622655	1.40798887653314e-05	-3.82516743556971	1
ENSG00000138073.13	PREB	2	27134751	2_16	0	0.020151880984829	4.80689552135857	9.19766672866228e-07	0.0297603825961417	1
ENSG00000138085.16	ATRAID	2	27212506	2_16	0	0.0245185447206561	6.45207090773191	1.50207361602071e-06	1.34916509221876	1
ENSG00000138074.14	SLC5A6	2	27235922	2_16	0	0.0234115657391172	6.00661761586161	1.33523541259313e-06	-1.12871613442758	1
ENSG00000084774.13	CAD	2	27217016	2_16	0	0.155725333786201	24.1227445577083	3.56683800308436e-05	-3.41652833300884	2
ENSG00000115194.10	SLC30A3	2	27275976	2_16	0	0.0540026097073342	14.9250234146442	7.652919864922e-06	2.91795691874126	2
ENSG00000138100.13	TRIM54	2	27281444	2_16	0	0.0376027147452087	11.2794879425797	4.02722580733441e-06	-2.59898883530977	1
ENSG00000163794.6	UCN	2	27308797	2_16	0	0.0211998575596735	5.05147840402101	1.01683114596757e-06	-0.724794410176926	1
ENSG00000115234.10	SNX17	2	27369556	2_16	0	0.0587779658367093	16.55692771236	9.24041978995007e-06	3.11379817408571	1
ENSG00000163795.13	ZNF513	2	27380806	2_16	0	0.0267899075911404	8.19871484609135	2.08552016837481e-06	-1.85202232876719	1
ENSG00000157992.12	KRTCAP3	2	27444317	2_16	0	0.0288980483088545	7.62221947980176	2.09144938897437e-06	1.15564268806813	1
ENSG00000138002.14	IFT172	2	27489541	2_16	0	0.0277225117808189	7.26460858772319	1.91223909641461e-06	1.10367989612783	1
ENSG00000198522.13	GPN1	2	27628253	2_16	0	0.0246292411818964	9.3528044681679	2.18720899536286e-06	-2.60314569486715	1
ENSG00000176714.9	CCDC121	2	27629397	2_16	0	0.0774409552737949	17.3332655847178	1.27452538492465e-05	-2.20227867540983	1
ENSG00000158019.20	BRE	2	27889824	2_16	0	0.0198994725901162	4.89296895531448	9.24509595801003e-07	-0.834857006409238	1
ENSG00000213639.9	PPP1CB	2	28751273	2_17	1	0.0496162461327531	15.2560890901481	7.18727920507413e-06	3.6005833808171	1
ENSG00000163806.15	SPDYA	2	28782736	2_17	1	0.435489206958423	22.3895355228121	9.25805756755434e-05	-4.35951602048894	1
ENSG00000171103.10	TRMT61B	2	28869984	2_17	1	0.0927641932945068	17.3202741200172	1.52557137087973e-05	-3.87006171461085	1
ENSG00000189350.12	TOGARAM2	2	28780585	2_17	0	0.0415958210349905	11.1803891442892	4.41574532318696e-06	1.67125452231719	2
ENSG00000115295.19	CLIP4	2	29097582	2_18	0	0.0320375117789247	4.84419261511362	1.47359309867338e-06	0.240528361985415	1
ENSG00000213626.11	LBH	2	30213383	2_18	0	0.0810439451714978	13.4697360587466	1.03651849695171e-05	-1.63479422993419	1
ENSG00000158089.14	GALNT14	2	30962652	2_19	0	0.594086681228361	17.8132410081114	0.000100482436358741	-3.7007109489221	1
ENSG00000013016.15	EHD3	2	31211318	2_19	0	0.0413411491043668	4.93576939552298	1.93746917454838e-06	-0.386847844007709	1
ENSG00000158125.9	XDH	2	31415003	2_20	0	0.0526101993677299	8.67522863051516	4.3335945214687e-06	1.63121426070457	1
ENSG00000277893.1	SRD5A2	2	31574793	2_20	0	0.043612057226879	6.93552343006157	2.87199191714812e-06	0.709701321330712	1
ENSG00000162961.13	DPY30	2	32038018	2_20	0	0.0353241491693682	4.98792722578814	1.67297409151041e-06	0.429225077194358	1
ENSG00000152683.14	SLC30A6	2	32165765	2_20	0	0.0720432361675462	11.6076758174206	7.94028115109238e-06	-1.5098713217412	1
ENSG00000119820.10	YIPF4	2	32277438	2_20	0	0.0365205629593461	5.29538402823344	1.83625216769228e-06	0.609562673444849	4
ENSG00000115760.13	BIRC6	2	32356560	2_20	0	0.0442496708160299	7.06992214277907	2.97044880754415e-06	0.891515290444169	1
ENSG00000018699.11	TTC27	2	32666298	2_20	0	0.0387536375700669	5.84335777034175	2.15016777022027e-06	-0.710676294901209	1
ENSG00000049323.15	LTBP1	2	32947291	2_20	0	0.108340914824572	15.460284132551	1.59040365974324e-05	1.89056704880261	1
ENSG00000171055.14	FEZ2	2	36582990	2_23	0	0.0781787507288572	21.4204888785265	1.5900672824442e-05	-2.55005138542466	1
ENSG00000205221.12	VIT	2	36696897	2_23	0	0.0171974399937216	7.42280967249493	1.2120750861918e-06	0.916576142685383	1
ENSG00000115808.11	STRN	2	36966782	2_23	0	0.0144885384446175	5.85423506908628	8.05363849126308e-07	-0.616515548937559	1
ENSG00000218739.9	CEBPZOS	2	37156482	2_23	0	0.0881119719883376	22.5486432099028	1.88648229066824e-05	3.49579675093961	2
ENSG00000115816.14	CEBPZ	2	37231568	2_23	0	0.07657707010138	21.2279439990029	1.54349090917015e-05	3.4264398696915	1
ENSG00000003509.15	NDUFAF7	2	37253106	2_23	0	0.180127370184869	29.4259830708513	5.0327816191505e-05	-3.78072248848211	1
ENSG00000163171.7	CDC42EP3	2	37661395	2_23	0	0.0125640342976937	4.55127614735266	5.42949824470784e-07	-0.169432083349759	1
ENSG00000115841.19	RMDN2	2	37928339	2_24	0	0.0821521879464929	15.0023345248213	1.17024117958875e-05	-1.98774211844974	2
ENSG00000143891.16	GALM	2	38666042	2_24	0	0.0283589280266277	5.16288953504235	1.39020882217375e-06	0.186916725850764	1
ENSG00000115875.18	SRSF7	2	38751622	2_24	0	0.150579550709179	20.6981829782348	2.95934511988356e-05	2.57326927341626	1
ENSG00000163214.20	DHX57	2	38871216	2_25	0	0.0400562230510733	9.91222929926605	3.76997728540976e-06	1.53913195255447	1
ENSG00000188010.12	MORN2	2	38874622	2_25	0	0.0894869759243715	16.7929459599536	1.42686905449936e-05	-1.83746606480618	1
ENSG00000152154.10	TMEM178A	2	39655337	2_25	0	0.0427807355141181	11.3909399322735	4.62706079207542e-06	2.50891336370619	1
ENSG00000138050.14	THUMPD2	2	39779302	2_25	0	0.181962490466943	16.0395752762009	2.77122720075345e-05	3.46198841177402	1
ENSG00000162878.12	PKDCC	2	42047712	2_26	0	0.0226555370285696	11.2445564065766	2.41887867258242e-06	1.33959140115761	2
ENSG00000143924.18	EML4	2	42168854	2_26	0	0.0109248832341476	4.56946533547893	4.74001360001067e-07	-0.121678332194324	2
ENSG00000057935.13	MTA3	2	42495376	2_26	0	0.011912392841842	5.35993461992641	6.06255785327793e-07	-0.492027609602536	1
ENSG00000152527.13	PLEKHH2	2	43634978	2_27	0	0.043854871962218	4.58986953650227	1.91124158117883e-06	0.158531089635056	3
ENSG00000138036.18	DYNC2LI1	2	43773356	2_27	0	0.0554756069589839	6.77119579511413	3.5666856242245e-06	0.782244498707388	2
ENSG00000138032.20	PPM1B	2	44075253	2_27	0	0.045352812189062	4.90091008344432	2.11046596564624e-06	0.225163353956651	1
ENSG00000143919.14	CAMKMT	2	44362007	2_28	0	0.0268073404954935	6.85938506212204	1.74596812463214e-06	-0.79376219760172	1
ENSG00000138083.4	SIX3	2	44948382	2_28	0	0.0228021412124303	5.37313202160076	1.16332360194432e-06	0.482923904265843	1
ENSG00000068784.12	SRBD1	2	45611701	2_28	0	0.0235791469894733	5.680691921517	1.27182314342622e-06	-0.510583143406379	1
ENSG00000250565.6	ATP6V1E2	2	46540553	2_29	0	0.048295833374235	7.18826474447729	3.29633335563876e-06	0.946956481323519	2
ENSG00000119729.11	RHOQ	2	46541996	2_29	0	0.0712376144435407	10.810018547337	7.31194984145841e-06	1.44046180144331	1
ENSG00000119878.5	CRIPT	2	46623432	2_29	0	0.0554051663874423	8.46390953166458	4.45265116969687e-06	-1.10678094815482	2
ENSG00000171150.7	SOCS5	2	46698650	2_29	0	0.0426999897674271	6.04741024457225	2.45185396193119e-06	0.644096440770408	1
ENSG00000180398.11	MCFD2	2	46937829	2_29	0	0.0377760830233128	4.91485639006645	1.76288975330722e-06	-0.380575126264856	2
ENSG00000143933.16	CALM2	2	47175380	2_30	0	0.0457921856222007	13.334566630098	5.79785934329413e-06	-1.65377696439113	1
ENSG00000119888.10	EPCAM	2	47345021	2_30	0	0.383083137311398	32.9196863716902	0.000119741893451968	3.60218052109581	1
ENSG00000116062.14	MSH6	2	47940492	2_30	0	0.0243214976400533	8.73330466313897	2.01681620192561e-06	-1.62208297244894	1
ENSG00000170802.15	FOXN2	2	48327816	2_31	1	0.552974803389208	25.0280475816882	0.000131410392247287	-5.13183288624279	1
ENSG00000162869.15	PPP1R21	2	48441151	2_31	0	0.0217797737002453	5.71055333738882	1.18094304289399e-06	-0.68638714036351	1
ENSG00000243244.5	STON1	2	48536603	2_31	0	0.0704265611900544	17.6007057034388	1.1769661190028e-05	-2.89746097326365	1
ENSG00000242441.7	GTF2A1L	2	48595242	2_31	0	0.0518887812605436	15.0387877701591	7.40941120254395e-06	-2.7608444298341	1
ENSG00000068781.21	STON1-GTF2A1L	2	48595242	2_31	0	0.0518887812605436	15.0387877701591	7.40941120254395e-06	-2.7608444298341	1
ENSG00000178021.10	TSPYL6	2	54069489	2_36	0	0.0029388594984362	6.56111629373389	1.83085502385009e-07	-1.0711635256994	1
ENSG00000143942.4	CHAC2	2	53774927	2_36	3	0.0327432152700996	23.5183976213958	7.3118361165723e-06	-3.89604441183539	1
ENSG00000068912.13	ERLEC1	2	53787421	2_36	0	0.00280701490383772	6.24405602607684	1.66421298596588e-07	-1.18840924140963	1
ENSG00000115239.21	ASB3	2	53785773	2_36	0	0.00283063000485495	6.77292460323773	1.82035773586139e-07	1.33157179916135	2
ENSG00000119737.5	GPR75	2	53860333	2_36	0	0.00286988912435515	6.49390733675942	1.76957348604569e-07	-1.23664087850832	1
ENSG00000068878.14	PSME4	2	53926204	2_36	3	0.0376409126119004	18.5768830126576	6.63942374599728e-06	3.97576540944133	1
ENSG00000170634.12	ACYP2	2	53971924	2_36	0	0.00328941412413819	10.3209180420521	3.22354902121184e-07	2.57237369589408	1
ENSG00000177994.15	C2orf73	2	54331270	2_36	0	0.0159035896743829	20.1988464743152	3.05013545854806e-06	-1.85402722489931	1
ENSG00000115306.15	SPTBN1	2	54329279	2_36	0	0.00324877627267561	6.89024487196971	2.12545472312235e-07	-1.49227066091948	2
ENSG00000162994.15	CLHC1	2	55168671	2_36	0	0.0038991464148761	8.01989477838387	2.96917373790036e-07	-0.888421283719902	1
ENSG00000085760.14	MTIF2	2	55269694	2_36	0	0.00347950570591538	7.2136064106568	2.38323787634669e-07	0.628025133922844	1
ENSG00000275052.4	PPP4R3B	2	55619798	2_36	0	0.00382437865796703	7.86772981294149	2.85698342004827e-07	-0.632272294765334	1
ENSG00000115380.19	EFEMP1	2	55875609	2_36	0	0.00774321198937045	14.9375643502594	1.09824272554474e-06	1.60238779332162	2
ENSG00000055813.5	CCDC85A	2	56231045	2_37	0	0.0677279792986605	11.2526072822972	7.23633522352666e-06	-1.74232592358967	1
ENSG00000028116.16	VRK2	2	57907323	2_38	0	0.0266648331451005	27.6467017233047	6.99970269530643e-06	0.280286754319375	2
ENSG00000115421.12	PAPOLG	2	60755661	2_40	0	0.0805300469248064	17.6000174311259	1.34576257582368e-05	2.58769929481903	1
ENSG00000162924.13	REL	2	60956747	2_40	0	0.0211684019736049	4.83325155918571	9.71459881923278e-07	0.348845627192019	1
ENSG00000162927.13	PUS10	2	61017315	2_40	0	0.0237400329872983	6.28773872880367	1.41733725324552e-06	-1.03829902604087	1
ENSG00000162929.13	KIAA1841	2	61067987	2_40	0	0.0258096030659843	6.91242197312668	1.69398267486078e-06	1.16669030472719	1
ENSG00000173209.22	AHSA2	2	61177883	2_40	0	0.0220737251852118	5.18965590909423	1.08770616934576e-06	0.288889597759067	1
ENSG00000170264.12	FAM161A	2	61843541	2_40	0	0.0277184472627687	7.19736070843314	1.89425989126101e-06	0.549058845161408	4
ENSG00000115484.14	CCT4	2	61888641	2_40	0	0.0235089754968113	5.82007333968737	1.29915077700255e-06	-0.582894634175389	1
ENSG00000186889.9	TMEM17	2	62504613	2_41	0	0.0303078726077864	6.46350229059837	1.86003346079104e-06	-0.389523265864494	2
ENSG00000014641.17	MDH1	2	63588667	2_41	0	0.0241387257353036	4.55807382617096	1.04470360214974e-06	0.290259916100626	1
ENSG00000143952.19	VPS54	2	64018703	2_41	0	0.0587987735294924	12.8321286382302	7.16414502459799e-06	-1.65458866166941	2
ENSG00000119862.12	LGALSL	2	64453833	2_42	0	0.209450106689947	19.8010220080774	3.93790821337454e-05	-2.48830476291804	1
ENSG00000119844.15	AFTPH	2	64524123	2_42	0	0.0457851663165823	5.3105229222536	2.30865735414083e-06	-0.532679743947054	1
ENSG00000115902.10	SLC1A4	2	64991513	2_42	0	0.0448719366969079	5.12388066090711	2.1830878734759e-06	-0.363732058483439	1
ENSG00000138069.16	RAB1A	2	65129770	2_42	0	0.0835222814790907	10.921406978953	8.66120537651511e-06	1.34256950300686	1
ENSG00000198369.9	SPRED2	2	65551473	2_42	0	0.0520124249891242	6.49361478666935	3.20694137754142e-06	0.595699138952807	1
ENSG00000143971.7	ETAA1	2	67397828	2_44	0	0.145356939572909	18.1393461322876	2.50354150253804e-05	-2.16109256741342	1
ENSG00000197223.11	C1D	2	68110613	2_45	0	0.0645741552964168	8.69618359206854	5.33193480469042e-06	-1.14041416414871	1
ENSG00000243667.6	WDR92	2	68134727	2_45	0	0.0442287312377998	5.17776906247806	2.17442560887727e-06	-0.583949404635396	2
ENSG00000115946.7	PNO1	2	68157965	2_45	0	0.0840220999585106	11.1651793157669	8.90751640293266e-06	1.60300633056403	2
ENSG00000119865.8	CNRIP1	2	68320518	2_45	0	0.0423962732350861	4.78611375515237	1.92667337489929e-06	-0.326018987670431	1
ENSG00000115956.9	PLEK	2	68356396	2_45	0	0.0760799851765857	10.2314757040176	7.39104920237999e-06	-1.38371565589863	1
ENSG00000204923.3	FBXO48	2	68467123	2_45	0	0.0810075250197433	10.8212299105454	8.32337352326194e-06	-1.39330220522687	1
ENSG00000169621.9	APLF	2	68467927	2_45	0	0.0638493951671714	8.59076688583422	5.20818159937218e-06	-1.11839469674078	1
ENSG00000163219.11	ARHGAP25	2	68679972	2_45	0	0.0420878582293106	4.71856423987581	1.88566306589365e-06	-0.168473660517836	1
ENSG00000169604.19	ANTXR1	2	69012709	2_46	0	0.0427786317067077	4.87355737411018	1.97956774728507e-06	-0.367599862441093	1
ENSG00000198380.12	GFPT1	2	69387029	2_46	0	0.0837741086240995	11.1414290626415	8.86233396495782e-06	1.79779910012723	2
ENSG00000169599.12	NFU1	2	69438084	2_46	0	0.0577958770136721	7.66608646590804	4.20695598624924e-06	-1.39666360208034	1
ENSG00000196975.15	ANXA4	2	69645665	2_46	0	0.0766750549470156	10.3086689582673	7.50505857313792e-06	-1.35132903999425	1
ENSG00000087338.4	GMCL1	2	69829233	2_46	0	0.0639540947923495	8.61041004784567	5.22865018706129e-06	-1.55646858802089	2
ENSG00000059728.10	MXD1	2	69897673	2_46	0	0.0995363547669641	12.7706588540838	1.20695876327689e-05	2.18332609283794	1
ENSG00000244617.2	ASPRV1	2	69944578	2_46	0	0.073784171199002	9.94823829113101	6.96958276079376e-06	-1.70688088041596	2
ENSG00000115998.7	C2orf42	2	70249066	2_46	0	0.0728316003861033	9.82636315466984	6.79532230511065e-06	1.22765984280365	1
ENSG00000116001.15	TIA1	2	70245350	2_46	0	0.0415517309482596	4.60434266850918	1.81657843631179e-06	-0.400529888226131	1
ENSG00000143977.13	SNRPG	2	70289326	2_46	0	0.0414041759934739	4.57144075492733	1.79719266944635e-06	-0.379098026263155	2
ENSG00000035141.7	FAM136A	2	70302110	2_46	0	0.0443814804511213	5.21402745042143	2.19721469608698e-06	-0.173568289265528	1
ENSG00000152672.7	CLEC4F	2	70818493	2_47	0	0.019329703857689	6.44521734349447	1.18293304609078e-06	0.618491818136386	2
ENSG00000163235.15	TGFA	2	70549252	2_47	0	0.0181960458317254	5.90151700189866	1.01961937981404e-06	-0.681837039119927	1
ENSG00000116031.8	CD207	2	70885113	2_47	0	0.0156782417486161	4.55126678039357	6.7752768610737e-07	0	1
ENSG00000116035.2	VAX2	2	70904341	2_47	0	0.0157629498600487	4.5940520390594	6.87591978067831e-07	-0.0778722378399995	1
ENSG00000116039.11	ATP6V1B1	2	70928442	2_47	0	0.0240885987139227	8.51486204243962	1.9475407323035e-06	-0.924511940092748	1
ENSG00000144031.11	ANKRD53	2	70978846	2_47	0	0.0158052174811861	4.63975589605265	6.96294565000547e-07	-0.182295439165252	2
ENSG00000144043.11	TEX261	2	70994108	2_47	0	0.0180633290431215	5.87917794513614	1.0083511434518e-06	-0.643095750033126	1
ENSG00000124357.12	NAGK	2	71063928	2_47	0	0.0404348696385205	13.1526047461693	5.04969576253197e-06	1.72552557090957	2
ENSG00000124383.8	MPHOSPH10	2	71130504	2_47	0	0.0768713451320189	18.9423222228548	1.38259536754874e-05	-2.3318581327618	1
ENSG00000124374.8	PAIP2B	2	71229441	2_47	0	0.0504320778068674	15.1813275454431	7.26965848177259e-06	-1.92101794060291	1
ENSG00000135636.13	DYSF	2	71453820	2_47	0	0.0232702401945499	8.15308098973303	1.80144090237857e-06	-1.15002849502439	1
ENSG00000116096.5	SPR	2	72887223	2_47	0	0.020329667699625	6.74164110196087	1.30134756976963e-06	-0.107145560354654	1
ENSG00000135625.7	EGR4	2	73294038	2_48	0	0.0725761399524849	20.5749640691025	1.41785019825341e-05	-2.34811944450665	1
ENSG00000115297.10	TLX2	2	74513834	2_48	0	0.0179428453274718	6.3179187798473	1.07637288458126e-06	0.670086497453614	1
ENSG00000144040.12	SFXN5	2	73076866	2_48	0	0.0169957740564024	6.58578498433527	1.06278616739598e-06	-0.961683115469541	1
ENSG00000135631.16	RAB11FIP5	2	73156247	2_48	0	0.0160605781883605	7.37964980654674	1.12536738943736e-06	2.31164747644081	2
ENSG00000135632.11	SMYD5	2	73214385	2_48	0	0.0276305697933834	9.20423854532351	2.41476628422027e-06	-0.315653503918754	1
ENSG00000135617.3	PRADC1	2	73233389	2_48	0	0.0784486913111628	24.3224915040375	1.81172034022543e-05	3.92142960668498	1
ENSG00000135624.15	CCT7	2	73231565	2_48	0	0.0144936644998308	4.61929999860481	6.35699352473908e-07	-0.02024375950704	1
ENSG00000116127.17	ALMS1	2	73422533	2_48	0	0.0145060045058617	4.70885399677915	6.48575336549528e-07	-0.622000552546089	1
ENSG00000144035.3	NAT8	2	73642883	2_48	0	0.0146608591082574	11.2250280195685	1.56258715776159e-06	2.92338585936966	1
ENSG00000144034.14	TPRKB	2	73737087	2_48	0	0.0146232066707711	4.78390618252741	6.64236396443893e-07	-0.622096224142239	1
ENSG00000144048.10	DUSP11	2	73780009	2_48	0	0.0152270318394737	9.67874996735394	1.39936795152969e-06	2.42308580234812	1
ENSG00000163170.11	BOLA3	2	74147757	2_48	0	0.0373398174856918	12.9725995111024	4.59935146945003e-06	1.70731846359312	1
ENSG00000114978.17	MOB1A	2	74178740	2_48	0	0.0224806385873784	8.52931922337786	1.82062461172009e-06	-1.20870008484373	2
ENSG00000188687.17	SLC4A5	2	74361478	2_48	0	0.014923991831171	4.8951200374966	6.93658552689955e-07	-0.422240871817304	1
ENSG00000204843.12	DCTN1	2	74372241	2_48	0	0.0148811507476059	4.86865358317015	6.87927684811966e-07	0.41068896481697	1
ENSG00000284308.1	C2orf81	2	74421241	2_48	0	0.0167933428040098	5.79038880930494	9.23298811629161e-07	-0.572363745822563	1
ENSG00000005448.16	WDR54	2	74421241	2_48	0	0.0167933428040098	5.79038880930494	9.23298811629161e-07	-0.572363745822563	1
ENSG00000114993.16	RTKN	2	74442199	2_48	0	0.0389306600643297	13.7504546541049	5.08283746243698e-06	-1.64131593660465	1
ENSG00000115274.14	INO80B	2	74451794	2_48	0	0.0173753149705375	6.0559896110965	9.99114367450052e-07	-0.62368687232534	1
ENSG00000115275.11	MOGS	2	74451794	2_48	0	0.0198989588153623	7.3074011332867	1.38067257447543e-06	0.868584771288397	3
ENSG00000239779.6	WBP1	2	74458316	2_48	0	0.0155853792509106	5.19091706738502	7.68172688004142e-07	-0.505980835822753	2
ENSG00000135637.13	CCDC142	2	74483364	2_48	0	0.0216887138201145	7.96593707578489	1.64046914625931e-06	-0.938272064085466	1
ENSG00000115282.19	TTC31	2	74487477	2_48	0	0.0185680735028281	6.62115275131415	1.16734129930167e-06	0.736390545540603	1
ENSG00000179528.15	LBX2	2	74502935	2_48	0	0.0147783079794601	4.8190988024709	6.76219889158191e-07	0.244207761432213	1
ENSG00000115289.13	PCGF1	2	74508487	2_48	0	0.0229252325663161	8.43501310129688	1.83610244257538e-06	0.977346777284318	1
ENSG00000115325.13	DOK1	2	74548714	2_48	0	0.0143821143341784	4.55408791518778	6.21901413662724e-07	-0.0683786104533622	1
ENSG00000115350.11	POLE4	2	74958729	2_48	0	0.0160239846772623	5.59742824184464	8.51640786754342e-07	0.576592706504261	1
ENSG00000005436.13	GCFC2	2	75710261	2_49	0	0.0398959368018696	4.93887116025671	1.87091372493e-06	-0.197374296139303	2
ENSG00000176204.13	LRRTM4	2	77592858	2_50	0	0.119967259368934	18.1780404223247	2.0706523957576e-05	2.45366961198026	1
ENSG00000143954.12	REG3G	2	79026020	2_51	0	0.0178108718708762	4.59597116168516	7.77248461640142e-07	0.341794011838997	1
ENSG00000163541.11	SUCLG1	2	84459875	2_53	0	0.0263007685567402	7.91202166489621	1.97584696466273e-06	1.10152855157308	1
ENSG00000115423.18	DNAH6	2	84516642	2_53	0	0.0183224050672839	4.59570879533511	7.99525609291946e-07	0.281967280965829	1
ENSG00000034510.5	TMSB10	2	84905643	2_53	0	0.0253958279827355	7.59029523699876	1.83028382780718e-06	-0.95415843473262	1
ENSG00000153563.15	CD8A	2	86807953	2_54	0	0.0221268353982714	6.68521252756611	1.40453291175219e-06	1.50500982153485	1
ENSG00000152284.4	TCF7L1	2	85304456	2_54	0	0.0186350815474389	4.64654078166977	8.22163983173974e-07	-0.255720943361412	2
ENSG00000152291.13	TGOLN2	2	85328087	2_54	0	0.020348248013066	5.45785648185309	1.05449987003614e-06	-0.675127239048839	2
ENSG00000042445.13	RETSAT	2	85345926	2_54	0	0.102838626573771	20.4555150717702	1.99739557895129e-05	2.18872491370276	1
ENSG00000042493.15	CAPG	2	85414064	2_54	0	0.028076099085826	8.41341988728835	2.24288355652563e-06	-1.15539563363318	2
ENSG00000152292.16	SH2D6	2	85431870	2_54	0	0.0395708751779627	11.5619273937265	4.34413477006607e-06	1.53081199054396	1
ENSG00000168906.12	MAT2A	2	85539177	2_54	0	0.049129805322035	13.2692770849807	6.18998651654268e-06	-1.95951452272484	1
ENSG00000115486.11	GGCX	2	85561147	2_54	0	0.0220158032277052	6.13763776410268	1.28301928727679e-06	0.925823217393615	1
ENSG00000118640.10	VAMP8	2	85563312	2_54	0	0.279758486760369	29.7878760327357	7.9126180925612e-05	-3.30877828098114	1
ENSG00000115523.16	GNLY	2	85689055	2_54	0	0.0550400835417322	14.6328027403544	7.64722730472278e-06	-1.55046584415229	2
ENSG00000115525.17	ST3GAL5	2	85905398	2_54	0	0.0192237089314662	4.89568326377955	8.93609735121713e-07	-0.261716049395758	2
ENSG00000068654.15	POLR1A	2	86105686	2_54	0	0.0220264815291715	6.18189786016346	1.29289826081121e-06	-0.843175441852468	2
ENSG00000132300.18	PTCD3	2	86105686	2_54	0	0.0248735099149016	7.27166933025042	1.71738866275347e-06	1.09668852599997	1
ENSG00000132313.14	MRPL35	2	86199443	2_54	0	0.0273428899108021	8.02784661583299	2.08420712734316e-06	-1.28261345235484	1
ENSG00000068615.17	REEP1	2	86301815	2_54	0	0.090223718435922	18.8306693178981	1.61318388736778e-05	2.17554840769645	2
ENSG00000115561.15	CHMP3	2	86561390	2_54	0	0.0192523714727934	4.95730676504328	9.06207023919985e-07	-0.740558156013257	2
ENSG00000239305.6	RNF103	2	86606459	2_54	0	0.0208671106771926	5.56956140695706	1.10352128128519e-06	0.75468730472841	1
ENSG00000153561.12	RMND5A	2	86749176	2_54	0	0.0185929333144038	4.71382687133019	8.32183184966358e-07	-0.32971487542646	1
ENSG00000172086.7	KRCC1	2	88056216	2_55	0	0.0410365986223776	6.90377315550076	2.69001849600477e-06	-0.778992707546161	1
ENSG00000163586.9	FABP1	2	88128319	2_55	0	0.0383895376492208	6.2875350355	2.29187378193777e-06	0.715902775456973	2
ENSG00000144115.16	THNSL2	2	88138531	2_55	0	0.0355870387004666	5.58777243286233	1.88811289444988e-06	0.531886472599743	2
ENSG00000249715.10	FER1L5	2	96633212	2_57	0	0.0300861538910824	10.7542408640726	3.07215998801967e-06	-2.90347070930417	1
ENSG00000168658.18	VWA3B	2	98087196	2_57	0	0.0726865010652839	16.026023124072	1.106055514613e-05	1.33509450373722	1
ENSG00000144026.11	ZNF514	2	95156702	2_57	0	0.0234946999419355	6.25657333582048	1.39573779591159e-06	0.48252198026489	1
ENSG00000233757.6	AC092835.2	2	95207631	2_57	0	0.0680570987745451	15.9160285977298	1.02850294382174e-05	1.8004254934224	1
ENSG00000115042.9	FAHD2A	2	95406660	2_57	0	0.0255565884155018	8.15008160147043	1.97770828387867e-06	-2.01241427180892	1
ENSG00000186281.12	GPAT2	2	96082306	2_57	0	0.0224885277452188	5.97712445336352	1.27629397734567e-06	0.362868060636164	1
ENSG00000188886.3	ASTL	2	96138849	2_57	0	0.0192207617408992	4.96590313307914	9.06288012963586e-07	-1.15317268172535	1
ENSG00000158050.4	DUSP2	2	96151272	2_57	0	0.177036385150143	26.0911927960245	4.38585090569858e-05	3.28994793829804	1
ENSG00000084090.13	STARD7	2	96181298	2_57	0	0.0611340215439373	16.9574565017235	9.84330799205021e-06	3.00590026208262	2
ENSG00000135956.8	TMEM127	2	96107202	2_57	0	0.019213276480803	4.97370710688313	9.07358758987831e-07	-1.15909743296591	1
ENSG00000144021.2	CIAO1	2	96266108	2_57	0	0.0887737827629843	20.8172531400047	1.75471078825351e-05	-3.55818555113168	1
ENSG00000198885.9	ITPRIPL1	2	96325607	2_57	0	0.0221508900813248	5.7075959979193	1.20044371881843e-06	-0.150806448138714	2
ENSG00000114988.11	LMAN2L	2	96739703	2_57	0	0.112579688246913	15.7068381940458	1.67898264990826e-05	-3.69306940258951	2
ENSG00000158158.11	CNNM4	2	96762583	2_57	0	0.687729894493389	22.7809428439504	0.00014876028236892	-4.45560193349112	1
ENSG00000144199.11	FAHD2B	2	97095539	2_57	0	0.0307098812062612	9.83333293660054	2.86732074616512e-06	-2.06788095015412	1
ENSG00000135976.17	ANKRD36	2	97548584	2_57	0	0.0482038525212944	12.3916186929398	5.67162080531899e-06	1.17256982526201	1
ENSG00000196912.12	ANKRD36B	2	97589819	2_57	0	0.0360920268028153	9.80966839798612	3.36173127809914e-06	-0.623101301837382	1
ENSG00000115073.7	ACTR1B	2	97658891	2_57	0	0.290330164915147	32.3696489396669	8.92334217787929e-05	-3.97776934548786	1
ENSG00000228486.10	LINC01125	2	97663111	2_57	0	0.0645542444237524	16.2343963712298	9.95080794755358e-06	2.77737902894994	1
ENSG00000075568.16	TMEM131	2	97996336	2_57	0	0.0449147825798707	12.9232137231503	5.51134027049979e-06	-2.26108576641755	1
ENSG00000185674.9	LYG2	2	99252820	2_58	0	0.017082403713258	5.06450818048177	8.21454768872247e-07	0.439669667501229	2
ENSG00000040933.15	INPP4A	2	98420839	2_58	0	0.0189280655615715	6.00419926095943	1.0790926266752e-06	0.733526919096903	1
ENSG00000183513.8	COA5	2	98608705	2_58	0	0.0533882892699981	15.5619084319247	7.88871483466092e-06	1.81048389682253	1
ENSG00000071073.12	MGAT4A	2	98730539	2_58	0	0.0204283871783563	6.7033264772073	1.30023498983382e-06	-0.706718870638981	1
ENSG00000273045.5	C2orf15	2	99141233	2_58	0	0.0161958490030601	4.57665497003482	7.03800042099057e-07	-0.146332634871427	1
ENSG00000135951.14	TSGA10	2	99157239	2_58	0	0.0162427595026061	4.60312659209235	7.0992117392475e-07	0.260873665006462	1
ENSG00000144182.16	LIPT1	2	99155127	2_58	0	0.0168527208066478	4.94057623449194	7.90578551661178e-07	0.469393888984916	1
ENSG00000158411.11	MITD1	2	99180175	2_58	0	0.0177065349354764	5.39310113185996	9.0671237207159e-07	-0.626218538658155	1
ENSG00000185414.19	MRPL30	2	99180175	2_58	0	0.0177065349354764	5.39310113185996	9.0671237207159e-07	0.626218538658155	1
ENSG00000144214.9	LYG1	2	99306625	2_58	0	0.0166208901807984	4.81376726384911	7.59690623144747e-07	-0.0443653899384327	1
ENSG00000115514.11	TXNDC9	2	99340840	2_58	0	0.0162181238145667	4.58923453164542	7.06705158171542e-07	0.255584338824275	2
ENSG00000135945.9	REV1	2	99490335	2_58	0	0.0176579288049649	5.36792780747396	9.00002725598345e-07	0.623062815332629	1
ENSG00000144218.18	AFF3	2	100013653	2_58	0	0.0173591725479292	5.21166836091728	8.59019828896736e-07	0.12083896779601	2
ENSG00000115526.10	CHST10	2	100417235	2_58	0	0.0405725825742362	13.0175266222927	5.014856660735e-06	-1.97838453802601	1
ENSG00000115539.13	PDCL3	2	100562879	2_58	0	0.0162488710372267	4.60656894252502	7.10719389574269e-07	0.224535607298536	2
ENSG00000175874.9	CREG2	2	101387171	2_59	0	0.0393283818315356	6.79340937460844	2.53682939120126e-06	0.984175865530832	1
ENSG00000163162.8	RNF149	2	101308564	2_59	0	0.0709651854003341	12.280703269915	8.2749613968743e-06	1.78315399197972	1
ENSG00000115590.13	IL1R2	2	101991888	2_59	0	0.0801998049673737	13.4287953768675	1.0226046546379e-05	-1.57968276974491	2
ENSG00000115594.11	IL1R1	2	102064141	2_59	0	0.0340522398049882	5.46383008657488	1.76660829451525e-06	-0.410860917567756	1
ENSG00000115598.9	IL1RL2	2	102185873	2_60	0	0.103653173928265	17.1537299215157	1.68825704160101e-05	-2.20878686942897	1
ENSG00000115602.16	IL1RL1	2	102310521	2_60	0	0.0270912693560473	4.65885690017331	1.1984119255386e-06	-0.235256507409818	1
ENSG00000115604.10	IL18R1	2	102310626	2_60	0	0.0271994106174547	4.6954822193529	1.21265452183992e-06	-0.259550536533227	1
ENSG00000115607.9	IL18RAP	2	102418659	2_60	0	0.027822052331713	4.90358717614249	1.29538976269729e-06	0.5801292175531	2
ENSG00000135953.10	MFSD9	2	102735320	2_60	0	0.236088607654965	25.1923996537969	5.64731437907322e-05	-3.05649358176681	1
ENSG00000135966.12	TGFBRAP1	2	105330291	2_62	0	0.0385509781179372	5.22529411956142	1.91268538391346e-06	0.374702272916247	1
ENSG00000135974.9	C2orf49	2	105337683	2_62	0	0.276417353344601	24.1315716798795	6.33356612905469e-05	3.08167848929823	1
ENSG00000115641.18	FHL2	2	105483575	2_62	0	0.0366032521610697	4.7465864508084	1.64967527643192e-06	0.2770838304492	1
ENSG00000071051.13	NCK2	2	105744677	2_63	0	0.0856860654284634	10.6192649376511	8.63976746852161e-06	1.53798032203309	1
ENSG00000119147.9	C2orf40	2	106063515	2_63	0	0.0481867804561159	5.24131338299815	2.39808975947354e-06	-0.323677873994987	2
ENSG00000115652.14	UXS1	2	106194311	2_63	0	0.0500860821829233	5.60001162289806	2.66319757657568e-06	0.611447355326074	2
ENSG00000198203.9	SULT1C2	2	108287884	2_65	0	0.0576905259888135	13.4513444987908	7.36830493735139e-06	-1.66241797199292	2
ENSG00000198075.9	SULT1C4	2	108374341	2_65	0	0.0841657296820179	16.9594933785466	1.35533160071662e-05	2.25116782695007	1
ENSG00000135968.20	GCC2	2	108443158	2_65	0	0.0244107247821139	5.60105955086781	1.29821989768572e-06	0.569175792400828	1
ENSG00000169756.16	LIMS1	2	108511922	2_65	0	0.024502141756255	5.63364448068649	1.31066252369133e-06	0.585849899492391	1
ENSG00000153201.15	RANBP2	2	108703050	2_65	0	0.0244150583910848	5.55635909715467	1.28808780834109e-06	0.498649735859295	2
ENSG00000163006.11	CCDC138	2	108786314	2_65	0	0.0358082475704269	8.88210437194138	3.01992624524628e-06	1.24191981410765	1
ENSG00000172985.10	SH3RF3	2	109194740	2_65	0	0.0229043495678372	4.971026574857	1.08108899126012e-06	-0.190367969598448	1
ENSG00000186522.14	SEPT10	2	109613671	2_65	0	0.0218381968852778	4.57247731003922	9.48125294347613e-07	0.122427319848704	1
ENSG00000198142.4	SOWAHC	2	109614115	2_65	1	0.165666887341511	19.7591735250937	3.10814938979383e-05	4.20027399153819	1
ENSG00000115008.5	IL1A	2	112784348	2_66	0	0.0414400318793687	11.4095936213836	4.48939329839893e-06	-1.49343590866786	1
ENSG00000144061.12	NPHP1	2	110205149	2_66	0	0.0384690645085692	10.7219857467916	3.91637480158459e-06	1.3183370288194	1
ENSG00000169679.14	BUB1	2	110678318	2_66	0	0.0295721102586755	8.29714185323332	2.32974414360021e-06	0.970439048715674	1
ENSG00000153094.22	BCL2L11	2	111118962	2_66	0	0.0569143444676237	14.3532793294837	7.75657991984521e-06	-1.68445443858171	2
ENSG00000153107.11	ANAPC1	2	111879780	2_66	0	0.0328400534193292	9.262390617282	2.88818058320738e-06	1.07551601339658	1
ENSG00000153208.16	MERTK	2	111924414	2_66	0	0.049064960769083	12.9741044011326	6.04430319086536e-06	1.68157160496641	1
ENSG00000153214.9	TMEM87B	2	112055265	2_66	0	0.0196879214081556	4.56132313233219	8.52683979439016e-07	0.45419941731473	1
ENSG00000144161.12	ZC3H8	2	112251022	2_66	0	0.0724847363479647	16.6118816182412	1.14330680353008e-05	2.43353572462327	2
ENSG00000169629.11	RGPD8	2	112434559	2_66	0	0.0277715978753722	7.71926271046028	2.03551396617158e-06	-1.23870505140798	2
ENSG00000125630.15	POLR1B	2	112543403	2_66	0	0.0198063336711916	4.61628036539875	8.68147792750128e-07	-0.0168934749880438	3
ENSG00000125611.15	CHCHD5	2	112582142	2_66	0	0.0710811920625593	16.4285371597132	1.10879432305633e-05	-2.36062787141618	2
ENSG00000144136.10	SLC20A1	2	112645729	2_66	0	0.0197944444614188	4.6107776944023	8.66592443796834e-07	-0.0316492214981656	2
ENSG00000169607.12	CKAP2L	2	112765001	2_66	0	0.0219883740917955	5.57464875744131	1.16387951071025e-06	0.506837849764176	1
ENSG00000125637.15	PSD4	2	113186883	2_67	0	0.127135248412492	23.249648343147	2.80659509068638e-05	2.52199559132746	1
ENSG00000144119.3	C1QL2	2	119113635	2_69	0	0.0442267618348954	16.7534036645316	7.03534812468052e-06	-1.83622931902262	1
ENSG00000088205.12	DDX18	2	117832335	2_69	0	0.0552881830249363	18.8250227454759	9.88246361496098e-06	-1.90759837350786	1
ENSG00000125633.10	CCDC93	2	118013874	2_69	0	0.0127435460549785	5.32213790795837	6.43982125952016e-07	0.729664357250715	2
ENSG00000125629.14	INSIG2	2	118088243	2_69	0	0.254119150426161	33.5224963737638	8.08855874462572e-05	-3.28373337033437	1
ENSG00000163064.6	EN1	2	118808983	2_69	0	0.0156829604620569	7.22013735384134	1.07515456665445e-06	0.849819785842879	2
ENSG00000115107.19	STEAP3	2	119180360	2_69	0	0.0215164737661678	10.1171829194949	2.06694108200719e-06	1.24649993728949	1
ENSG00000155368.16	DBI	2	119366128	2_69	0	0.0118858051179476	4.68540785121735	5.28778030513977e-07	-0.233656160122112	3
ENSG00000171227.6	TMEM37	2	119429724	2_69	0	0.0443831406976294	16.7860879496214	7.07399782782457e-06	1.85604042152251	1
ENSG00000163075.12	CFAP221	2	119516427	2_69	0	0.0234977426568522	10.9254556998938	2.43760369969942e-06	-1.20691822829564	1
ENSG00000144120.12	TMEM177	2	119679105	2_69	0	0.0137998843821403	6.05011954317068	7.92751003569028e-07	0.655526595026499	2
ENSG00000088179.8	PTPN4	2	119761887	2_69	0	0.0117062629921807	4.54635024907317	5.05334051826058e-07	0.0374737651168339	1
ENSG00000115109.13	EPB41L5	2	120013132	2_69	0	0.0184936596939305	8.72945911624834	1.53287800953281e-06	-1.12927870520597	1
ENSG00000074047.21	GLI2	2	120735673	2_70	0	0.047133470020143	7.75201747387937	3.46929758636432e-06	1.03411636337327	1
ENSG00000115112.7	TFCP2L1	2	121285630	2_70	0	0.0372027887662526	5.56330810204883	1.96519660610821e-06	0.610331126626383	1
ENSG00000074054.17	CLASP1	2	121649921	2_70	0	0.0459318833395703	7.51267363879165	3.27646982610041e-06	1.29274726413444	1
ENSG00000155052.14	CNTNAP5	2	124025355	2_72	0	0.048286683614451	8.75116551404358	4.01227482894013e-06	-0.51209012433041	1
ENSG00000136717.14	BIN1	2	127202255	2_74	0	0.0270923832006905	4.6226795669278	1.18915480963567e-06	-0.0863126367083968	1
ENSG00000163161.12	ERCC3	2	127287839	2_75	0	0.0444535800334679	4.65213943486601	1.9636173559569e-06	0.157762174565231	2
ENSG00000115718.17	PROC	2	127418286	2_75	0	0.0440012135060437	4.55743141269413	1.90406685114705e-06	-0.0699195757667362	1
ENSG00000163166.14	IWS1	2	127526497	2_75	0	0.136312307266575	15.200822659467	1.96743121694485e-05	-2.02536862677209	1
ENSG00000072163.19	LIMS2	2	127680943	2_75	0	0.0446588728578681	4.69480895129852	1.99077912653128e-06	0.23159105818192	2
ENSG00000144231.10	POLR2D	2	127857631	2_75	0	0.050341820777895	5.8054530293668	2.77499644826973e-06	-0.641583019565179	2
ENSG00000144233.9	AMMECR1L	2	127885051	2_75	0	0.0730348252390106	9.2756808890526	6.43240217916013e-06	-1.19101452339045	1
ENSG00000136715.17	SAP130	2	128028089	2_75	0	0.0871880699842976	10.9413115681591	9.05782334192313e-06	1.43696192064449	1
ENSG00000222014.5	RAB6C	2	129979968	2_78	0	0.0747271185185517	11.2083890271509	7.95277744767219e-06	1.38521045025993	1
ENSG00000152076.18	CCDC74B	2	130141651	2_78	0	0.0420115967270842	5.84710666969626	2.3324245373775e-06	-0.544021265845269	1
ENSG00000136699.19	SMPD4	2	130182517	2_78	0	0.0392186195768146	5.21108136676752	1.94051745862134e-06	0.377580710671656	1
ENSG00000136710.9	CCDC115	2	130343161	2_78	0	0.0729856301124308	10.9872405650618	7.61418443037179e-06	-1.50559778048525	1
ENSG00000136718.9	IMP4	2	130342923	2_78	0	0.0693069083250969	10.5027942013997	6.91160290618668e-06	-1.45823176226156	1
ENSG00000072135.12	PTPN18	2	130356437	2_78	0	0.105762504632203	14.488491453574	1.45496415092601e-05	1.82209736988973	2
ENSG00000136002.18	ARHGEF4	2	130837191	2_78	0	0.0545845709541759	8.2750961749527	4.28884496775798e-06	0.716833603056288	1
ENSG00000075886.10	TUBA3D	2	131476103	2_78	0	0.0367325464999436	4.60628574354611	1.60656872772778e-06	-0.317294221244361	1
ENSG00000173272.15	MZT2A	2	131491799	2_78	0	0.0380085555240512	4.92156125867281	1.77615824802299e-06	-0.241719490291876	3
ENSG00000163040.14	CCDC74A	2	131527737	2_78	0	0.0808316965929822	11.9461149114785	9.16865812101949e-06	2.15745739555917	1
ENSG00000183840.6	GPR39	2	132447674	2_79	0	0.0205512978321206	5.35373914750217	1.04470544195485e-06	-0.355866063589815	1
ENSG00000150551.10	LYPD1	2	132589208	2_79	0	0.146510310730203	23.4189815303571	3.25786879830371e-05	-2.43648782230503	1
ENSG00000176771.16	NCKAP5	2	133568910	2_79	0	0.0187732029106954	4.55910868893684	8.12672786316924e-07	0.0668594558620709	1
ENSG00000152127.8	MGAT5	2	133990360	2_79	0	0.0201362632299438	5.45181150896426	1.04235849165899e-06	0.754745664262491	1
ENSG00000152128.13	TMEM163	2	134527708	2_80	0	0.0407048379852301	5.69885678180273	2.20257735623834e-06	-1.36310882260999	1
ENSG00000082258.12	CCNT2	2	134919473	2_80	0	0.0804291914922368	12.042660175289	9.19673200511074e-06	2.37937994146199	1
ENSG00000115839.17	RAB3GAP1	2	135052002	2_80	0	0.0510991507202644	7.80597074154476	3.78737229571554e-06	1.57685144358472	1
ENSG00000048991.16	R3HDM1	2	135530703	2_80	0	0.0422155667570154	6.03587023388988	2.41941247265862e-06	1.25475703583151	1
ENSG00000076003.4	MCM6	2	135876201	2_80	0	0.0382997581377431	5.13602487707214	1.86775774873521e-06	1.20456558750885	2
ENSG00000115866.10	DARS	2	136136294	2_80	0	0.0393708814598065	5.39079408349873	2.01523305451732e-06	0.646462627984325	1
ENSG00000121966.6	CXCR4	2	136122815	2_80	0	0.0422149036214928	6.0355524747277	2.41924709948055e-06	-0.452420995727812	1
ENSG00000150540.13	HNMT	2	137963983	2_82	0	0.0294469002049903	6.46586785956717	1.80785588028e-06	-0.672994691756067	2
ENSG00000075884.13	ARHGAP15	2	143091525	2_85	0	0.0273290136453124	4.76424768393252	1.23627670449344e-06	-0.373952427317223	1
ENSG00000121989.14	ACVR2A	2	147844091	2_88	0	0.050049922998471	21.0720942445051	1.00140212912703e-05	2.40603291162478	2
ENSG00000115947.13	ORC4	2	148030144	2_88	0	0.00937607401242646	4.67052377106778	4.15799545702811e-07	-0.0941417060184205	1
ENSG00000204406.12	MBD5	2	148020703	2_88	0	0.0186336512443916	11.9391791130029	2.11236920313736e-06	-1.70137011904618	1
ENSG00000168280.16	KIF5C	2	148871247	2_88	0	0.00964020945340815	6.25319510801197	5.72381839707007e-07	-1.32108180309446	1
ENSG00000123610.4	TNFAIP6	2	151358124	2_90	0	0.0334198406733018	5.35268065018708	1.69852954389865e-06	-0.556615329722159	1
ENSG00000080345.17	RIF1	2	151409047	2_90	0	0.0322254210043967	5.01729816626167	1.53520334332564e-06	-0.440860237507552	1
ENSG00000182389.19	CACNB4	2	152099291	2_91	0	0.218553423152888	23.4457689063049	4.86541052139661e-05	2.53042750205619	2
ENSG00000115145.9	STAM2	2	152176079	2_91	0	0.127534566499332	18.1615391942852	2.19926700858713e-05	-3.16235846008294	2
ENSG00000177917.10	ARL6IP6	2	152717014	2_91	0	0.232202571276614	24.0591882096962	5.30451144639991e-05	3.40113479138213	2
ENSG00000144278.14	GALNT13	2	153871549	2_92	0	0.077642051016429	12.398870198421	9.14063799627684e-06	1.76540651152751	1
ENSG00000162989.4	KCNJ3	2	154869888	2_93	0	0.0298839887015379	9.02559812124089	2.5610139983648e-06	1.9552077073154	1
ENSG00000136542.8	GALNT5	2	157257153	2_94	0	0.0348508383649452	5.8428911479259	1.93347438216007e-06	-0.586406790246107	1
ENSG00000115170.13	ACVR1	2	157876051	2_95	0	0.0439094745831191	8.29159957302208	3.45695684218286e-06	1.03435637445977	1
ENSG00000153237.17	CCDC148	2	158456264	2_95	0	0.251602104845516	25.0221098342915	5.97772033458993e-05	3.30498084234527	2
ENSG00000144283.21	PKP4	2	158457154	2_95	0	0.0636589375024349	11.7438063052006	7.09848488979534e-06	-1.80659805407838	2
ENSG00000115183.14	TANC1	2	158960291	2_96	0	0.0187759216522664	4.70769707898495	8.39280574238258e-07	0.256439815366077	2
ENSG00000196151.10	WDSUB1	2	159287223	2_96	0	0.0186935573719538	4.61796994911838	8.19672669304421e-07	0.0940790783141981	2
ENSG00000136536.14	MARCH7	2	159712477	2_96	0	0.0533556841418213	12.8916181410354	6.53108780654834e-06	-0.910838035240777	2
ENSG00000241399.6	CD302	2	159798013	2_96	0	0.0191500813118076	4.90275750074268	8.91473487830161e-07	0.264361764738102	1
ENSG00000054219.10	LY75	2	159884064	2_96	0	0.0386864053295292	12.338817181918	4.53241120023775e-06	1.94147118789489	2
ENSG00000153246.12	PLA2R1	2	160061840	2_96	0	0.0185299116557551	4.55131931712145	8.00770474784862e-07	0.00052116892545604	2
ENSG00000136560.13	TANK	2	161137402	2_97	0	0.21867190917659	20.9459216757169	4.34900461677238e-05	-2.55824304677112	2
ENSG00000115271.10	GCA	2	162974725	2_98	0	0.0475540718704964	8.24681275930086	3.72367047093868e-06	1.16550382520472	1
ENSG00000182263.13	FIGN	2	163735859	2_99	0	0.0841698069781333	15.4142448448762	1.23190149196426e-05	1.72423937422848	1
ENSG00000144285.17	SCN1A	2	166127885	2_100	0	0.0259623465662726	7.3349637622989	1.80817022016991e-06	0.701421529580482	1
ENSG00000115290.9	GRB14	2	164621693	2_100	0	0.0189480768301009	4.79355546141466	8.62422920794496e-07	0.237919804472147	1
ENSG00000082438.15	COBLL1	2	164843369	2_100	0	0.0194355298027591	5.03886055933889	9.29878316840221e-07	-0.450062542692426	1
ENSG00000178662.15	CSRNP3	2	165469352	2_100	0	0.0517128177649475	12.4568853661549	6.11652939534372e-06	-0.890554696291389	1
ENSG00000123607.14	TTC21B	2	165954060	2_100	0	0.105033030178179	18.0690681197185	1.80201767704473e-05	3.20326559881025	2
ENSG00000172318.5	B3GALT1	2	167827180	2_102	0	0.0204856193227744	7.71156672489665	1.49999259678694e-06	-1.06764417868003	1
ENSG00000198648.10	STK39	2	168247489	2_102	0	0.0823490088473882	20.5964569157247	1.61045387566975e-05	-2.17687453970431	1
ENSG00000163072.15	NOSTRIN	2	168783334	2_102	0	0.0165014203038463	5.73032523538857	8.97838025664025e-07	-0.516518041858792	1
ENSG00000152253.8	SPC25	2	168912381	2_102	0	0.0330154999999458	12.0976690329654	3.79242477028821e-06	-1.44675081751488	1
ENSG00000073737.16	DHRS9	2	169067818	2_102	0	0.0210045905202837	7.94096994786485	1.58374467886572e-06	-0.927444051836296	1
ENSG00000081479.12	LRP2	2	169362133	2_103	0	0.0351323092414646	4.55641713913262	1.51994394087541e-06	-0.0247352808836569	1
ENSG00000239474.6	KLHL41	2	169480139	2_103	0	0.0362645836029295	4.84908000782288	1.66970382404705e-06	-0.446129427927823	3
ENSG00000138398.15	PPIG	2	169584491	2_103	0	0.0403856009131299	5.84319857314358	2.24065293331764e-06	-0.659050353316222	1
ENSG00000154479.12	CCDC173	2	169685738	2_103	0	0.0731117259523093	11.364576448007	7.88928577100549e-06	-1.37417345297638	1
ENSG00000144362.11	PHOSPHO2	2	169693707	2_103	0	0.0805235812008994	12.2711417056851	9.38221648308435e-06	1.93528444914753	3
ENSG00000213160.9	KLHL23	2	169742815	2_103	0	0.104798584244039	14.7624008024539	1.46895944106443e-05	-2.1117247556301	1
ENSG00000138382.14	METTL5	2	169824369	2_103	0	0.0380069245075577	5.28230389453987	1.90626602618503e-06	-0.774319095272147	2
ENSG00000163093.11	BBS5	2	170377355	2_104	0	0.0356170018238616	10.5963168497368	3.58351883403873e-06	1.2348952461115	1
ENSG00000204334.7	ERICH2	2	170786382	2_104	0	0.031915748186537	9.59360738158604	2.90726331103138e-06	-1.20668111638952	1
ENSG00000198586.13	TLK1	2	171233200	2_104	0	0.0255908303016589	7.09682240935845	1.72443056228662e-06	0.494761170430564	1
ENSG00000123600.19	METTL8	2	171435106	2_104	0	0.0186561568130017	5.06568102416166	8.97340811175744e-07	0.783918290028428	1
ENSG00000071967.11	CYBRD1	2	171521922	2_104	0	0.0231964667702299	7.85814596094677	1.73076987465313e-06	-1.40945948497592	3
ENSG00000077380.15	DYNC1I2	2	171687403	2_104	0	0.17708736294171	18.2439444725833	3.06763517756202e-05	-4.11555350992753	1
ENSG00000128708.12	HAT1	2	171922612	2_104	0	0.0241673785721266	6.74186042257361	1.54705836716206e-06	-0.37629248572542	1
ENSG00000115840.13	SLC25A12	2	171852409	2_104	0	0.20654993624492	18.8059470035587	3.68822723049279e-05	4.16673220676012	2
ENSG00000172878.13	METAP1D	2	172083366	2_104	0	0.0317911873406187	10.3890136850956	3.13601739823321e-06	-1.88664238744964	1
ENSG00000091409.14	ITGA6	2	172426046	2_105	0	0.0262122084088394	14.0253100146752	3.49070765779115e-06	1.64385021482707	1
ENSG00000138430.15	OLA1	2	174248983	2_105	0	0.0304409065108026	16.5362330544842	4.77960011064013e-06	-2.12074054101211	1
ENSG00000144306.14	SCRN3	2	174396715	2_105	0	0.0101593893083832	6.86448587367474	6.62175358367598e-07	-1.49255013726333	1
ENSG00000163328.13	GPR155	2	174321052	2_105	0	0.00934253112505867	4.76991132625129	4.23128477841134e-07	-0.332196152977123	3
ENSG00000115935.17	WIPF1	2	174574808	2_105	0	0.0129104516952036	7.09280107975785	8.69474028408265e-07	0.624060576281891	1
ENSG00000128656.13	CHN1	2	175004667	2_106	0	0.086859699195746	15.6074218804297	1.28720253874478e-05	2.24604814662724	1
ENSG00000115966.16	ATF2	2	175168771	2_106	0	0.0795813080160367	14.7833750474295	1.11707431129159e-05	-2.12083959382426	1
ENSG00000154518.9	ATP5G3	2	175207178	2_106	0	0.0379076638314629	7.88089234244543	2.83661119285755e-06	-1.08082944036245	1
ENSG00000144320.13	LNPK	2	176002028	2_106	0	0.0473598774482209	9.94073365446162	4.47019434114498e-06	-1.37250024291038	1
ENSG00000128645.14	HOXD1	2	176188365	2_106	0	0.0368997070484985	7.63207817995181	2.6740106060831e-06	0.958632329436079	1
ENSG00000128654.13	MTX2	2	176265265	2_106	0	0.0306364874362816	5.91727888391182	1.7213072806542e-06	1.03689665689737	1
ENSG00000018510.13	AGPS	2	177391993	2_107	0	0.0814636484033051	9.54706755518552	7.38467265423038e-06	1.45590727725175	2
ENSG00000196659.9	TTC30B	2	177553217	2_107	0	0.0484118093915984	4.68829854079225	2.15508284745004e-06	-0.126173276956403	1
ENSG00000197557.6	TTC30A	2	177617090	2_107	0	0.0476770421055652	4.54645875294107	2.05816389786349e-06	0.0141870035943749	1
ENSG00000155636.14	RBM45	2	178111787	2_108	0	0.0536399799965851	19.4088974185842	9.8852320523427e-06	-2.42186149655112	2
ENSG00000204311.12	DFNB59	2	178451344	2_108	0	0.0101878407383763	4.9356253399806	4.77443218709211e-07	-0.530728004752851	1
ENSG00000079150.17	FKBP7	2	178478636	2_108	0	0.0103021811773272	4.94412491143467	4.83633097864912e-07	-0.255734158492308	1
ENSG00000116095.10	PLEKHA3	2	178480456	2_108	0	0.0104367414958279	5.09361613650276	5.04764189366081e-07	-0.528298604162024	1
ENSG00000155657.26	TTN	2	178831108	2_108	0	0.0102349281957282	4.93671389834347	4.79755713860868e-07	-0.169049936337217	1
ENSG00000170035.15	UBE2E3	2	180968140	2_109	0	0.0565284623466437	8.90545307014709	4.7799195631859e-06	0.989221526763399	1
ENSG00000188452.13	CERKL	2	181680491	2_110	0	0.0990228616565785	18.6578903873796	1.75426584119818e-05	2.07354358682737	1
ENSG00000150722.10	PPP1R1C	2	181985319	2_110	0	0.030806429987751	7.77917015422109	2.27547485442958e-06	-1.13353106041538	1
ENSG00000115252.18	PDE1A	2	182524662	2_110	0	0.10352064646356	19.0796017729642	1.87539899143977e-05	-2.20718941958399	1
ENSG00000077232.17	DNAJC10	2	182715440	2_110	0	0.124215511775045	20.8196019472417	2.45553230295804e-05	2.1758465487966	1
ENSG00000061676.14	NCKAP1	2	183038483	2_110	0	0.0237817558328957	5.39982267854446	1.21932874230499e-06	-0.816244821585973	2
ENSG00000162999.12	DUSP19	2	183077905	2_110	0	0.0220678330430997	4.71335919577925	9.87614878791993e-07	-0.28791678357264	1
ENSG00000163002.12	NUP35	2	183117184	2_110	0	0.0217446098645443	4.57799888865777	9.4520214772575e-07	0.187179323596686	1
ENSG00000170396.7	ZNF804A	2	184598808	2_112	0	0.0643130432919737	27.2349684945825	1.66311903743674e-05	-3.42197255991548	1
ENSG00000188738.14	FSIP2	2	185738225	2_112	0	0.0150644787895281	10.880127144924	1.55627190605667e-06	1.55706346441698	1
ENSG00000138448.11	ITGAV	2	186590551	2_112	0	0.0100851859556348	7.33773639477931	7.02657058003177e-07	-1.20844003040638	2
ENSG00000064989.12	CALCRL	2	187441502	2_112	0	0.0180278383667405	12.0614471063306	2.06462161170852e-06	1.53293483360707	1
ENSG00000003436.15	TFPI	2	187562083	2_112	0	0.0495288341098239	20.9887362960154	9.87056000095128e-06	-2.11703966665921	1
ENSG00000168542.14	COL3A1	2	188974074	2_112	0	0.00777993222176676	4.54731395764786	3.35914035412696e-07	0.0185713471896908	1
ENSG00000204262.11	COL5A2	2	189178183	2_113	0	0.0257933830907856	4.55210720200563	1.11485448766265e-06	-0.101336049367732	2
ENSG00000115368.9	WDR75	2	189443611	2_113	0	0.0346327855425272	7.26450527012309	2.38886090784796e-06	1.04511530713049	1
ENSG00000138381.9	ASNSD1	2	189661498	2_113	0	0.029905951775463	5.9125607242822	1.67892246235098e-06	0.896490272477098	1
ENSG00000151687.14	ANKAR	2	189671557	2_113	0	0.0312250723933822	6.30995181361999	1.8707979849507e-06	-0.988765166214026	1
ENSG00000128694.11	OSGEPL1	2	189760628	2_113	0	0.0696075635065537	13.7445484358191	9.08415017485312e-06	-1.92763312918946	2
ENSG00000128699.13	ORMDL1	2	189784079	2_113	0	0.0285435687570851	5.48353852766311	1.48616341932507e-06	-0.730318115790355	2
ENSG00000064933.17	PMS1	2	189784079	2_113	0	0.0536466963989135	11.3153099468185	5.76377254957916e-06	1.45581351561642	2
ENSG00000138379.4	MSTN	2	190059361	2_113	0	0.040764188603076	8.76963529096615	3.39435867545088e-06	1.15096035843805	1
ENSG00000151689.12	INPP1	2	190313286	2_113	0	0.0274874923758274	5.13682085108893	1.34068558062533e-06	0.568095744874169	3
ENSG00000138378.17	STAT4	2	191151202	2_114	0	0.0219537403630742	7.62406705535135	1.58925149208921e-06	-0.840297651195398	1
ENSG00000173559.12	NABP1	2	191677959	2_114	0	0.0158777648801444	4.66737312140941	7.0365419994345e-07	-0.148866131401042	1
ENSG00000118997.13	DNAH7	2	196068464	2_116	0	0.0624586844578929	12.427120545417	7.36988549788638e-06	-1.81442866496558	1
ENSG00000138411.10	HECW2	2	196593392	2_116	0	0.0463548502629044	9.65527174124234	4.24968833260165e-06	-2.32488267709502	2
ENSG00000144395.17	CCDC150	2	196640040	2_116	0	0.0516835324881181	10.6650138994856	5.23372635599133e-06	2.07427810448296	1
ENSG00000187944.2	C2orf66	2	196812479	2_116	0	0.0852893516521309	15.3488714491548	1.24299293044904e-05	-2.77624923822234	1
ENSG00000226124.6	FTCDNL1	2	199756697	2_118	0	0.0702429844980569	21.1868595388233	1.41308061883826e-05	0.998727865166822	2
ENSG00000178074.5	C2orf69	2	199911021	2_118	0	0.0128289681203129	11.5985535665084	1.41283991289692e-06	3.47574539197858	1
ENSG00000162971.10	TYW5	2	199955071	2_118	0	0.0107273345426834	34.4919998359002	3.51323820511102e-06	-7.20021459467301	2
ENSG00000162972.10	MAIP1	2	199955035	2_118	0	0.00610596219756343	13.384833462629	7.76004929295037e-07	4.62624590648247	2
ENSG00000196141.13	SPATS2L	2	200299060	2_118	0	0.0330528061864447	40.3263139577523	1.26559357323469e-05	-6.49508749535902	1
ENSG00000163535.17	SGO2	2	200505711	2_118	0	0.0379460623505472	21.3443318482999	7.69036012026774e-06	-1.9142503132776	1
ENSG00000155729.12	KCTD18	2	200519526	2_118	0	0.00624013003562762	5.12134028575531	3.03441285818297e-07	-0.00294440386926269	2
ENSG00000138356.13	AOX1	2	200586283	2_118	0	0.0172943024413823	14.8144622008566	2.43268757295087e-06	-1.3774166223787	1
ENSG00000082153.17	BZW1	2	200808364	2_119	0	0.142364353963674	15.9810068262603	2.1602439397915e-05	-2.13723669508085	1
ENSG00000240344.8	PPIL3	2	200868155	2_119	0	0.0458939581595111	5.30773690971576	2.31292899272857e-06	-0.344302729826735	2
ENSG00000119013.8	NDUFB3	2	201067007	2_119	0	0.0424994393544652	4.59622849418591	1.85473645671128e-06	-0.0699587569420549	1
ENSG00000003402.19	CFLAR	2	201113876	2_119	0	0.0532955832462982	6.69525036184806	3.38809389671928e-06	-0.374655714692732	3
ENSG00000003400.14	CASP10	2	201183110	2_119	0	0.0618429377027272	8.08033648185997	4.74478954846028e-06	1.46303231725139	1
ENSG00000064012.21	CASP8	2	201279205	2_119	0	0.044909103321262	5.10677044912597	2.17760004688435e-06	0.389455349633826	1
ENSG00000155749.12	ALS2CR12	2	201300114	2_119	0	0.0620719969990951	8.11489046697441	4.78272903695495e-06	1.1158194319215	1
ENSG00000082146.12	STRADB	2	201387816	2_119	0	0.068208025685464	8.99558301642164	5.82588880760944e-06	-1.20994643017031	1
ENSG00000115993.12	TRAK2	2	201450110	2_119	0	0.0818044230419224	10.7009577434405	8.31183343966028e-06	1.29980606118859	2
ENSG00000155755.18	TMEM237	2	201635472	2_119	0	0.048465372076402	5.81315876951957	2.67510684502141e-06	0.608240948566484	1
ENSG00000082126.17	MPP4	2	201700847	2_119	0	0.214028936130678	19.9932012455163	4.06305056345962e-05	2.24850557229063	1
ENSG00000003393.14	ALS2	2	201780819	2_119	0	0.0422938116063978	4.5513567163746	1.82774286936574e-06	-0.0513010791168802	1
ENSG00000138395.14	CDK15	2	201790118	2_119	0	0.0423944058680632	4.57333643865243	1.84093774237484e-06	-0.228092172223751	2
ENSG00000138439.11	FAM117B	2	202631852	2_120	0	0.0255336671643936	6.62901057905504	1.60716069195043e-06	0.870423048891172	2
ENSG00000138380.17	CARF	2	202912503	2_120	0	0.0387053125378926	10.4605311363785	3.84433930520791e-06	1.52956231498363	1
ENSG00000114933.15	INO80D	2	206090278	2_122	0	0.0226889898945666	8.92089233564276	1.92185605550728e-06	1.5577179457062	1
ENSG00000023228.13	NDUFS1	2	206158029	2_122	0	0.0350499813551343	12.7993833642242	4.25965312931573e-06	-1.96042028203784	2
ENSG00000183671.12	GPR1	2	206217980	2_122	0	0.0707969902504287	19.1875091047162	1.28982500144002e-05	2.27860336224954	1
ENSG00000114948.12	ADAM23	2	206443099	2_122	0	0.0140917016509445	4.68063873780155	6.26276274036279e-07	0.112356587312372	2
ENSG00000138400.12	MDH1B	2	206702719	2_122	0	0.0159165189807065	5.76086467330781	8.70629065477747e-07	-0.672976252399395	3
ENSG00000118246.13	FASTKD2	2	206765614	2_122	0	0.01418129160093	4.83161925208721	6.50587758203878e-07	-0.449113952649617	1
ENSG00000163249.11	CCNYL1	2	207712007	2_122	0	0.0139565276825953	4.59574762431305	6.09019150961343e-07	-0.253544359776461	1
ENSG00000138413.13	IDH1	2	208266212	2_123	0	0.0461893152576826	4.78860183897385	2.10013710841339e-06	-0.215068204124125	1
ENSG00000115020.16	PIKFYVE	2	208243207	2_123	0	0.155142407899019	16.2358572918385	2.39168042932896e-05	-2.53741116681454	2
ENSG00000144406.18	UNC80	2	209772130	2_124	0	0.10496968848298	20.7608518267304	2.06921907830874e-05	-2.41540413171139	2
ENSG00000078018.19	MAP2	2	209426284	2_124	0	0.0344650896853134	10.3623742877523	3.39106476746775e-06	1.71948524032086	1
ENSG00000144445.16	KANSL1L	2	210180758	2_124	0	0.0259582176922213	7.75331848555562	1.91099649713417e-06	-0.878012861377368	1
ENSG00000115361.7	ACADL	2	209936539	2_124	0	0.0230770048436149	6.67285795447317	1.46213919117465e-06	-0.683288783750717	1
ENSG00000115365.11	LANCL1	2	210477414	2_124	0	0.0184368880993278	4.61453736629934	8.07817363153761e-07	0	1
ENSG00000021826.14	CPS1	2	210477778	2_124	0	0.0183766945363606	4.58458019236373	7.99952807426248e-07	-0.0315459861174627	1
ENSG00000178568.14	ERBB4	2	212539139	2_125	0	0.0343920484324985	14.107851535405	4.60697993965084e-06	-3.41660814172673	1
ENSG00000144583.4	MARCH4	2	216381332	2_127	0	0.0190835441541253	4.79474776571239	8.68804769316413e-07	-0.343144388382504	1
ENSG00000138376.10	BARD1	2	214790563	2_127	0	0.0187140460199278	4.61558579647247	8.20147410738059e-07	0.0938024944621102	2
ENSG00000138363.14	ATIC	2	215312057	2_127	0	0.0192566960282521	4.87750187363856	8.91818786512162e-07	0.313220799441976	3
ENSG00000115425.13	PECR	2	216082628	2_127	0	0.0371588207790404	10.9210375330694	3.85321480100742e-06	1.46646205659565	1
ENSG00000079246.15	XRCC5	2	216116463	2_127	0	0.0276300584015077	8.19132398312214	2.1489845993974e-06	-0.931433882023559	1
ENSG00000138375.12	SMARCAL1	2	216412329	2_127	0	0.344376146940793	32.4939935094321	0.000106251127855612	-3.80479248321818	2
ENSG00000197756.9	RPL37A	2	216498338	2_127	0	0.139394908767568	23.3424940388161	3.08952394362623e-05	-2.93958505297908	1
ENSG00000171450.5	CDK5R2	2	218959212	2_129	0	0.0755806858396921	14.2115296259743	1.01987994071502e-05	1.828158884447	1
ENSG00000181378.13	CFAP65	2	219041645	2_129	0	0.0284492636868844	7.28406710797811	1.96762515303966e-06	-1.70812901653069	2
ENSG00000182698.11	RESP18	2	219313713	2_129	0	0.0280613241393453	5.57403528139439	1.48516693058504e-06	-0.936055074491751	2
ENSG00000231672.6	DIRC3	2	217754478	2_129	0	0.0653014554922086	12.7863904984118	7.92808361379856e-06	-1.54240414795107	1
ENSG00000163466.15	ARPC2	2	218217396	2_129	0	0.0278077895259147	5.04776711373465	1.33279444610197e-06	-0.507548463294364	1
ENSG00000018280.16	SLC11A1	2	218381984	2_129	0	0.0276594356991414	4.88079377644735	1.28183218082773e-06	-0.221682519996153	1
ENSG00000144579.7	CTDSP1	2	218398735	2_129	0	0.0309430163735511	5.90280714429437	1.73427769342197e-06	-0.523609081587036	1
ENSG00000135913.10	USP37	2	218567846	2_129	0	0.0449282027045145	9.65360199546982	4.11818480488781e-06	-1.63018291700033	1
ENSG00000115556.13	PLCD4	2	218607609	2_129	0	0.0265919971253246	4.55895429764441	1.1511014221448e-06	-0.18992212992336	1
ENSG00000074582.12	BCS1L	2	218658716	2_129	0	0.0266158793285709	4.55813273421829	1.15192759848804e-06	-0.145207690822833	1
ENSG00000115568.15	ZNF142	2	218658710	2_129	0	0.0323757259284276	6.60559143566235	2.03061981727884e-06	1.18001923370607	2
ENSG00000163481.7	RNF25	2	218672452	2_129	0	0.0275835438630899	4.83882552808739	1.26732330845475e-06	0.102314382830177	1
ENSG00000163482.11	STK36	2	218672452	2_129	0	0.0275835438630899	4.83882552808739	1.26732330845475e-06	0.102314382830177	1
ENSG00000135912.10	TTLL4	2	218713638	2_129	0	0.0609084802837302	12.6280769966405	7.30318633824517e-06	1.96150587347223	1
ENSG00000163501.6	IHH	2	219061446	2_129	0	0.0275532713417127	7.25047684658036	1.89686811286422e-06	-1.79563095953504	1
ENSG00000187736.12	NHEJ1	2	219160659	2_129	0	0.0457824546769797	9.45010659673514	4.10802594957798e-06	-1.05799736349078	1
ENSG00000213901.10	SLC23A3	2	219170383	2_129	0	0.0288562991711556	8.35355681932923	2.28880851062317e-06	2.09863723301615	1
ENSG00000144567.10	FAM134A	2	219171668	2_129	1	0.35175772970842	23.2965711630755	7.78095765426051e-05	-4.59634651982598	3
ENSG00000115649.15	CNPPD1	2	219177206	2_129	1	0.226258917244205	22.998808185602	4.94092694314502e-05	-4.46160390758644	2
ENSG00000158552.12	ZFAND2B	2	219170396	2_129	1	0.113173180769095	19.8666329700961	2.13483929090749e-05	-4.24239195820221	1
ENSG00000115657.12	ABCB6	2	219194103	2_129	1	0.324488851351555	24.7721159044252	7.63238519092132e-05	-4.5512826480251	2
ENSG00000198925.10	ATG9A	2	219229829	2_129	0	0.0306848753922655	5.69919383117948	1.66048588604142e-06	-0.400926119907807	1
ENSG00000163516.13	ANKZF1	2	219229829	2_129	0	0.0298836897692997	5.46203737643631	1.54983792386622e-06	-0.314566157477127	2
ENSG00000115661.13	STK16	2	219248662	2_129	0	0.0403907979878738	12.4367063135855	4.76963569709401e-06	-2.56266400044019	1
ENSG00000127824.13	TUBA4A	2	219278362	2_129	0	0.0430888750195444	8.2667452416754	3.38218303174163e-06	0.434970379060179	1
ENSG00000054356.13	PTPRN	2	219309801	2_129	0	0.0266578704934335	6.18773017118478	1.56622523739299e-06	1.48735393722976	1
ENSG00000123992.18	DNPEP	2	219400887	2_129	0	0.0278300369281446	4.89202756636783	1.292706924035e-06	0.108154537016608	1
ENSG00000072195.14	SPEG	2	219434550	2_129	0	0.0365075246243924	7.44655123152096	2.58127910187766e-06	0.939170850144341	1
ENSG00000123999.4	INHA	2	219568391	2_129	0	0.0326155883099645	6.5150106287186	2.01761241669353e-06	0.85630221441046	2
ENSG00000144589.21	STK11IP	2	219597918	2_130	0	0.0164389941648101	4.56807948932808	7.13027517323278e-07	-0.0341883709083787	1
ENSG00000163081.2	CCDC140	2	222307508	2_131	0	0.133627761258753	20.8206050371164	2.6417239590218e-05	-2.57446121962642	1
ENSG00000123983.13	ACSL3	2	222860739	2_131	0	0.0289635438550768	6.51023319253459	1.7903817446092e-06	-0.760917061811377	1
ENSG00000124019.9	FAM124B	2	224402706	2_132	0	0.0255798531482774	4.66698465964641	1.13352686377465e-06	0.402824834895152	1
ENSG00000169047.5	IRS1	2	226799185	2_133	0	0.0309571525405906	6.59282547328004	1.93789384388064e-06	-0.741578488159614	1
ENSG00000168958.19	MFF	2	227325204	2_134	0	0.0211491464887595	4.9328619414981	9.90579196429574e-07	0.48918429310599	3
ENSG00000168955.3	TM4SF20	2	227382257	2_134	0	0.0214251289742882	5.06273067157012	1.02992515619813e-06	-0.303808505450181	1
ENSG00000173744.17	AGFG1	2	227467196	2_134	0	0.0215604010007374	5.09729842012757	1.04350441480446e-06	-0.294500396148693	1
ENSG00000135917.13	SLC19A3	2	227717302	2_134	0	0.0207740426550009	4.75273416555561	9.37479844690674e-07	0.134329985456626	3
ENSG00000187957.7	DNER	2	229714659	2_135	0	0.116030356523322	23.7078091822107	2.61192346208511e-05	-2.9758018560159	1
ENSG00000153832.11	FBXO36	2	230013473	2_135	0	0.0395085537762406	13.6162924570156	5.10795896970148e-06	-1.12300801988261	1
ENSG00000185404.16	SP140L	2	230326798	2_135	0	0.0576092841989278	17.1148392474834	9.36187202783223e-06	2.04563918456937	2
ENSG00000135916.15	ITM2C	2	230864420	2_135	0	0.0155211367794766	5.03231027347099	7.41631782518739e-07	0.350897144976347	1
ENSG00000237412.6	PRSS56	2	232520066	2_136	0	0.0310635357911556	4.72622462634262	1.3939995806741e-06	0.167722684458622	2
ENSG00000135914.5	HTR2B	2	231125386	2_136	0	0.0316406360345781	4.89575053043396	1.47082797479589e-06	-0.433237185032434	2
ENSG00000171596.6	NMUR1	2	231526615	2_136	0	0.0411547829181603	7.32184757868362	2.86113530128356e-06	-1.03516086231915	1
ENSG00000187514.16	PTMA	2	231706100	2_136	0	0.03830843771263	6.65948117769767	2.42232400818723e-06	0.873229033911259	2
ENSG00000115468.11	EFHD1	2	232610672	2_136	0	0.0304826161108113	4.5524049172003	1.31762102842806e-06	-0.0361024632231784	1
ENSG00000204120.14	GIGYF2	2	232697615	2_137	0	0.129936090898796	16.7712749760789	2.06915618391964e-05	-1.11295864122001	1
ENSG00000182600.9	C2orf82	2	232856815	2_137	0	0.0955790371687442	18.6158353900499	1.6894392436932e-05	-2.7532264615721	1
ENSG00000066248.14	NGEF	2	233013260	2_137	0	0.0264666123772171	4.70134283673359	1.18145633711459e-06	-0.00130240503737639	1
ENSG00000077044.10	DGKD	2	233588299	2_137	0	0.0373362386000475	8.07277732584768	2.86187679601685e-06	-1.10478044602509	1
ENSG00000085982.13	USP40	2	233565958	2_137	0	0.0849815400152864	15.4851177364224	1.2495007050639e-05	-1.83405538058619	2
ENSG00000188042.7	ARL4C	2	234485150	2_138	0	0.156228364187653	18.6721704320303	2.76982343229947e-05	-2.26670425473715	1
ENSG00000115648.13	MLPH	2	237484517	2_140	0	0.0871456041659577	12.3320922533158	1.02042160888503e-05	1.52599768541454	1
ENSG00000177483.11	RBM44	2	237797961	2_140	0	0.0390947364168371	4.85932893436308	1.80381495899689e-06	0.46450651247729	2
ENSG00000132329.10	RAMP1	2	238219476	2_141	0	0.0478852211721152	6.20961039016972	2.82334042543479e-06	-0.788311388571774	1
ENSG00000132330.16	SCLY	2	238060509	2_141	0	0.057106366307571	7.84596408181172	4.25430124852338e-06	-1.32368319384609	1
ENSG00000144488.14	ESPNL	2	238099562	2_141	0	0.0430854091771438	5.23114223633065	2.14005111867055e-06	-0.807172994436307	1
ENSG00000168427.8	KLHL30	2	238099562	2_141	0	0.0430099819328177	5.21492560606873	2.12968206857332e-06	-0.801851144021014	2
ENSG00000178752.15	ERFE	2	238121339	2_141	0	0.083443026428034	11.3958285632667	9.02886898701084e-06	1.84356734280849	3
ENSG00000132323.8	ILKAP	2	238106074	2_141	0	0.0690000310507429	9.61177150023137	6.29723819260345e-06	1.90561453867531	2
ENSG00000144485.10	HES6	2	238220859	2_141	0	0.0451297849220171	5.66036934259896	2.42552318702093e-06	-0.905019822404896	1
ENSG00000132326.11	PER2	2	238289924	2_141	0	0.0551169668276678	7.51589694927578	3.93335842717677e-06	-0.739570520165613	1
ENSG00000204104.11	TRAF3IP1	2	238320799	2_141	0	0.0534331146823317	7.22745869822802	3.66685304966135e-06	1.24212521106784	1
ENSG00000065802.11	ASB1	2	238426593	2_141	0	0.0572548108165768	7.87013246660962	4.27849888411414e-06	-1.10486003544918	2
ENSG00000233608.3	TWIST2	2	238847617	2_141	0	0.0541141514477816	7.34515425367307	3.77406321512545e-06	0.887245324759159	1
ENSG00000178602.7	OTOS	2	240140799	2_142	0	0.0234146168759558	5.16585628858168	1.14848882274053e-06	0.399037198922439	1
ENSG00000068024.16	HDAC4	2	239401967	2_142	0	0.0684112272319795	15.0847618586569	9.79858211562007e-06	-1.70589386915057	1
ENSG00000063660.8	GPC1	2	240456086	2_142	0	0.0263282634480356	6.24311065257054	1.56070436199049e-06	-0.763383640775093	2
ENSG00000144504.15	ANKMY1	2	240562449	2_142	0	0.0218912173395667	4.54850430184978	9.45444237848683e-07	-0.0724250949440106	3
ENSG00000142330.19	CAPN10	2	240585899	2_142	0	0.0240946788552655	5.4287032527908	1.24198011238848e-06	-0.415981421550096	1
ENSG00000178623.11	GPR35	2	240604569	2_142	0	0.0260163961827675	6.13357702451887	1.51515951582259e-06	-0.648619813240351	1
ENSG00000130294.15	KIF1A	2	240819820	2_143	0	0.039584055735409	6.54486263702125	2.45990436017058e-06	0.853140217996419	2
ENSG00000172482.4	AGXT	2	240867975	2_143	0	0.0337805145763721	5.08154377307426	1.62989387850897e-06	-0.509838259988459	1
ENSG00000162804.13	SNED1	2	240848807	2_143	0	0.0780560445883526	12.865693937625	9.53536128349717e-06	1.65521173643061	1
ENSG00000122085.16	MTERF4	2	241094178	2_143	0	0.0386260723429285	6.31848669081291	2.31734674051131e-06	-0.61442883295022	2
ENSG00000115687.13	PASK	2	241144457	2_143	0	0.0328809669876291	4.83277241124996	1.50882308924433e-06	0.431407885908874	3
ENSG00000146205.13	ANO7	2	241214256	2_144	0	0.0281835987242378	4.83844526038788	1.29479101072905e-06	-0.0806987427624601	2
ENSG00000115677.16	HDLBP	2	241314902	2_144	0	0.0530493382418056	10.6828835035417	5.38103553407004e-06	-1.56293887800464	2
ENSG00000006607.13	FARP2	2	241356233	2_144	0	0.0728948321192509	13.6484649292927	9.44665261119918e-06	1.84651151115963	2
ENSG00000115694.14	STK25	2	241495394	2_144	0	0.0291369854383646	5.14449087239276	1.42326055979707e-06	-0.521721318431164	2
ENSG00000176720.4	BOK	2	241558436	2_144	0	0.032648154740535	6.19214901044888	1.91954119020097e-06	-0.859171058988701	2
ENSG00000176946.11	THAP4	2	241639860	2_144	0	0.0633979100323513	12.3427957343593	7.42994980454054e-06	1.57242520505815	1
ENSG00000168397.16	ATG4B	2	241636401	2_144	0	0.058231572478791	11.5501308376676	6.38620445710287e-06	1.50075498071507	1
ENSG00000168393.12	DTYMK	2	241687407	2_144	0	0.0716466787881597	13.4866569819841	9.17482463315204e-06	-1.68400991306657	1
ENSG00000168395.15	ING5	2	241687407	2_144	0	0.0716466787881597	13.4866569819841	9.17482463315204e-06	1.68400991306657	1
ENSG00000188011.5	RTP5	2	241855866	2_144	0	0.365317374594021	29.6049563865039	0.000102690944967509	-3.44444514433478	1
ENSG00000134121.9	CHL1	3	104040	3_1	0	0.128408366702216	18.934610244691	2.30859148071917e-05	2.24611840266295	2
ENSG00000134115.12	CNTN6	3	1092761	3_1	0	0.029407377747563	5.14758744174317	1.43733310913569e-06	-0.353326563750058	1
ENSG00000072756.16	TRNT1	3	3139716	3_3	0	0.0260485028233012	5.36213734295902	1.32622770767577e-06	-0.519204116447208	1
ENSG00000113851.14	CRBN	3	3180226	3_3	0	0.0306018407999058	6.84391361458376	1.98860930592871e-06	0.786144709901936	1
ENSG00000175928.5	LRRN1	3	3801193	3_3	0	0.0444095602871868	10.2817614217238	4.33552197835617e-06	1.2731177997763	1
ENSG00000170364.12	SETMAR	3	4303252	3_3	0	0.0242922355461992	4.72091640631741	1.08890800562277e-06	0.259216070050251	1
ENSG00000144455.13	SUMF1	3	4467058	3_4	0	0.0241669729032804	4.55106550219376	1.04431793874334e-06	0.0281780186940346	1
ENSG00000134109.10	EDEM1	3	5189692	3_4	0	0.119223956428338	19.430254899324	2.19957829004397e-05	2.08343292874853	1
ENSG00000182533.6	CAV3	3	8733693	3_7	0	0.0302507544483948	4.61348226189117	1.32514213198594e-06	0.0769160424047758	1
ENSG00000125046.14	SSUH2	3	8744886	3_7	0	0.0873907759262507	14.4778219836901	1.20134079347956e-05	-1.67475142771638	1
ENSG00000180914.10	OXTR	3	8769210	3_7	0	0.0302107911118784	4.60131050330595	1.31990002142339e-06	-0.216149053216279	1
ENSG00000070950.9	RAD18	3	8963418	3_7	0	0.0384785504552212	6.83177011674638	2.49602737552648e-06	-0.798406111757793	2
ENSG00000168137.15	SETD5	3	9379503	3_7	0	0.322013217184015	27.3622204352731	8.36608806819394e-05	-3.29710495134526	2
ENSG00000163719.19	MTMR14	3	9649842	3_8	0	0.0150861755177248	4.55160570452175	6.51990377199458e-07	-0.0239401389600048	1
ENSG00000144550.12	CPNE9	3	9702857	3_8	0	0.016769717398389	5.50592684115497	8.76705189448845e-07	-0.436766550991366	1
ENSG00000134072.10	CAMK1	3	9770367	3_8	0	0.0553779227411673	16.3250209079393	8.58396234820072e-06	-1.91969454702108	1
ENSG00000171148.13	TADA3	3	9793221	3_8	0	0.0597066708630194	17.0485869867862	9.66515098938073e-06	1.96663070578702	1
ENSG00000241553.12	ARPC4	3	9794702	3_8	0	0.015970090723825	5.05980927270866	7.6725358562077e-07	-0.42961489549819	1
ENSG00000214021.15	TTLL3	3	9763506	3_8	0	0.0151567644111426	4.59532628093411	6.61333084871061e-07	-0.160402189836907	3
ENSG00000187288.10	CIDEC	3	9879932	3_8	0	0.0177169960423478	5.97214565851296	1.00465714309234e-06	-0.677563798126841	1
ENSG00000163701.18	IL17RE	3	9902449	3_8	0	0.0181008079269354	6.21501937911878	1.06816377108956e-06	0.765795275255612	1
ENSG00000163702.18	IL17RC	3	9923142	3_8	0	0.0150839324599249	4.55274539932169	6.52056667526939e-07	0.0419807200108245	1
ENSG00000163703.17	CRELD1	3	9920473	3_8	0	0.0171231737543972	5.72937497401235	9.31512971990623e-07	0.47307143870265	1
ENSG00000125037.12	EMC3	3	10010880	3_8	0	0.0175464631495218	5.90832732411429	9.84354504148238e-07	0.668922022784775	1
ENSG00000144554.10	FANCD2	3	10025967	3_8	0	0.0151073960809124	4.57803166100026	6.56698167204924e-07	-0.0078271197706794	1
ENSG00000254999.3	BRK1	3	10115548	3_8	0	0.0594875272924382	16.9390756727293	9.56782056619153e-06	1.80321443559141	2
ENSG00000134086.7	VHL	3	10140878	3_8	0	0.01676222741737	5.47850089112962	8.71948554315301e-07	0.407303552750347	1
ENSG00000134070.4	IRAK2	3	10201027	3_8	0	0.0597735955900889	17.2495644443942	9.79005003137541e-06	-1.58977798845478	1
ENSG00000157017.15	GHRL	3	10296572	3_8	0	0.0278830888958788	9.98162140583585	2.64264833156657e-06	1.78702382257606	1
ENSG00000157020.17	SEC13	3	10320608	3_8	0	0.0287321378222558	10.2223222474571	2.78878417438091e-06	-1.82234383981726	1
ENSG00000157087.17	ATP2B2	3	10707748	3_8	0	0.0189483542380205	7.01685833776176	1.26244248297459e-06	-1.34987599615627	1
ENSG00000157103.10	SLC6A1	3	10992219	3_9	0	0.0167118409392275	4.71874421159457	7.48769466729989e-07	-0.265554068925154	1
ENSG00000197548.12	ATG7	3	11272224	3_9	0	0.0745927408009662	18.211403692385	1.28984458045902e-05	-2.22922302203691	2
ENSG00000144559.10	TAMM41	3	11808333	3_9	0	0.0241263098036676	7.98589171217031	1.82941280224048e-06	-0.898416367342388	2
ENSG00000157152.16	SYN2	3	11951237	3_9	0	0.0178450922861377	5.40655552953898	9.16087301076276e-07	0.544743605488996	1
ENSG00000157150.4	TIMP4	3	12156497	3_9	0	0.770549395441082	21.0531078098108	0.000154033113950185	4.24869389348073	2
ENSG00000154743.17	TSEN2	3	12484507	3_9	0	0.0356773442503582	11.1171895088466	3.76603996661151e-06	-1.55342416560797	3
ENSG00000075975.15	MKRN2	3	12555500	3_9	0	0.0167356322704607	4.85351481700581	7.71251250466602e-07	0.479136411952979	2
ENSG00000225526.4	MKRN2OS	3	12559109	3_9	0	0.0290521894010627	10.2843296941388	2.83695374140312e-06	1.89401092636842	2
ENSG00000144712.11	CAND2	3	12796583	3_9	0	0.0259955760577586	8.8313305478656	2.17983179464334e-06	-1.04403959622331	2
ENSG00000144713.12	RPL32	3	12841494	3_9	0	0.0195081654660965	6.05214335298211	1.12104496813945e-06	-0.488567634544941	1
ENSG00000131379.9	C3orf20	3	14536655	3_10	0	0.092942595185269	15.1794489942013	1.33957859340615e-05	2.02342822756406	2
ENSG00000144711.13	IQSEC1	3	13072908	3_10	0	0.0320086161707962	5.25346824513734	1.59665250597303e-06	-0.610627524349037	2
ENSG00000163528.12	CHCHD4	3	14121190	3_10	0	0.0447835015043501	8.35504588560545	3.55274701368167e-06	-1.19066128605818	1
ENSG00000170876.7	TMEM43	3	14142514	3_10	0	0.0298125357017198	4.59900379522999	1.30184740346037e-06	0.0923367261827483	1
ENSG00000154767.14	XPC	3	14170048	3_10	0	0.0726086747492448	12.8552549949828	8.86271130053088e-06	1.57986024460725	2
ENSG00000131389.16	SLC6A6	3	14459666	3_10	0	0.0351073078674137	6.10525141646176	2.03515962215088e-06	0.704728359343469	1
ENSG00000144596.12	GRIP2	3	14555907	3_10	0	0.0853824224206421	14.3783909805761	1.16567144498823e-05	-1.80509852032564	1
ENSG00000154781.15	CCDC174	3	14660765	3_10	0	0.148714693523979	19.6782752174294	2.77867854311753e-05	-2.39376727328532	1
ENSG00000131368.7	MRPS25	3	15065408	3_11	0	0.0382958144231828	5.31014182251731	1.93087796763995e-06	0.509784614902284	1
ENSG00000131375.9	CAPN7	3	15206289	3_11	0	0.0472632061322034	7.25712478999112	3.25675558666585e-06	-1.03175591327476	1
ENSG00000131370.15	SH3BP5	3	15341941	3_11	0	0.035565141225134	4.62724557804076	1.56258799508533e-06	-0.0821744993472971	1
ENSG00000206562.11	METTL6	3	15431907	3_11	0	0.0354272941970277	4.59146784480553	1.54449649759887e-06	-0.380218235624113	2
ENSG00000206561.12	COLQ	3	15521294	3_11	0	0.0366234794402688	4.89770540596947	1.70313729125141e-06	-0.150126653864715	3
ENSG00000144597.13	EAF1	3	15422811	3_11	0	0.0488470176986506	7.56276986667805	3.50765067251984e-06	-1.04278674411156	1
ENSG00000169814.12	BTD	3	15601668	3_11	0	0.037691585028127	5.16334300282828	1.84787578401115e-06	0.628322811174072	1
ENSG00000206560.11	ANKRD28	3	15857568	3_11	0	0.0561029081345142	8.84979307877856	4.71428557424346e-06	-1.45632748687005	1
ENSG00000131386.17	GALNT15	3	16170241	3_11	0	0.0368354523730927	4.95111023736008	1.73167345887891e-06	0.415668906103879	1
ENSG00000154813.9	DPH3	3	16264511	3_12	0	0.0194846126558024	4.57131372885575	8.45727010908924e-07	-0.247764816508775	1
ENSG00000154814.13	OXNAD1	3	16265263	3_12	0	0.0584435321970505	13.896499410725	7.71150715677282e-06	1.75704125974645	2
ENSG00000131378.13	RFTN1	3	16359639	3_12	0	0.173808117832189	23.5752489229916	3.89066412458508e-05	2.6279500036564	2
ENSG00000163576.17	EFHB	3	19878614	3_14	0	0.0285856951601031	4.79185666587455	1.30061863975387e-06	0.208952122607919	1
ENSG00000183977.13	PP2D1	3	19988688	3_14	0	0.0760092772876615	13.8640962685658	1.00058863406089e-05	1.96591226958309	2
ENSG00000114166.7	KAT2B	3	20039856	3_14	0	0.0469364284655755	9.36960164663604	4.17569301960036e-06	-1.08924607206749	1
ENSG00000182247.9	UBE2E2	3	23202760	3_17	0	0.0571946081121264	11.5060861867329	6.24856235737993e-06	1.65326610721303	1
ENSG00000170142.11	UBE2E1	3	23805720	3_18	0	0.00767138193358807	4.80086509509201	3.49695871133922e-07	-0.741455619289953	1
ENSG00000174738.12	NR1D2	3	23945256	3_18	0	0.00777858399855291	6.17059550208217	4.55748261778983e-07	-1.67364895284165	1
ENSG00000197885.10	NKIRAS1	3	23866284	3_18	0	0.00791123520296777	6.34908472560242	4.76927995098756e-07	1.59519071903827	2
ENSG00000151093.7	OXSM	3	25782049	3_19	0	0.0872203866218989	10.7547316962252	8.90666226627502e-06	-1.80669055294383	1
ENSG00000151092.16	NGLY1	3	25779944	3_19	0	0.050274671407048	5.60301223277411	2.67465769281973e-06	-0.804186589150229	1
ENSG00000033867.16	SLC4A7	3	27484716	3_20	0	0.044655972885229	4.54822909112364	1.92849840453699e-06	-0.116526967404535	1
ENSG00000163508.12	EOMES	3	27723132	3_20	0	0.0821809141221319	10.2379807536322	7.98882068685587e-06	1.5228226848973	1
ENSG00000206559.7	ZCWPW2	3	28348860	3_21	0	0.0524034131594128	11.3806921849621	5.66272730785497e-06	1.51988591572188	1
ENSG00000144642.21	RBMS3	3	28575079	3_21	0	0.0272301313820552	5.33368792698031	1.37903324220509e-06	-0.00535830737670335	1
ENSG00000197385.5	ZNF860	3	31959702	3_23	0	0.0322085510700492	9.3032043648818	2.84512365314001e-06	-1.06575158678387	1
ENSG00000144645.13	OSBPL10	3	31959702	3_23	0	0.0234350473046212	6.39124261868926	1.42216024900106e-06	-0.656375894044641	2
ENSG00000152642.10	GPD1L	3	32104696	3_23	0	0.227517466015083	27.1387568683974	5.86275963605196e-05	3.07409419341918	1
ENSG00000170293.8	CMTM8	3	32237688	3_23	0	0.0623190468710623	15.2647578314941	9.03250307427312e-06	1.65989610561569	3
ENSG00000091317.7	CMTM6	3	32399489	3_24	0	0.0357303577775261	4.55047040085163	1.54380006721046e-06	0.0263965255681592	1
ENSG00000182973.18	CNOT10	3	32686073	3_24	0	0.0368672105343106	4.83951639729169	1.69410233676296e-06	-0.337433217422059	1
ENSG00000188167.8	TMPPE	3	33097052	3_24	0	0.163583557975942	18.8884228435313	2.93381512495386e-05	-2.75131201032741	1
ENSG00000170266.15	GLB1	3	33045708	3_24	0	0.0999976135420839	14.1547935007074	1.34397308176355e-05	-2.41861086088692	1
ENSG00000170275.14	CRTAP	3	33113900	3_24	0	0.0374116952501004	4.97493031381319	1.76722475541565e-06	0.440004811317653	2
ENSG00000173705.8	SUSD5	3	33215942	3_25	0	0.00829912979379266	4.57846380736424	3.60786051705292e-07	0.0130299727046615	2
ENSG00000170248.13	PDCD6IP	3	33798622	3_25	0	0.0550901020075085	21.4107692563498	1.11996188912772e-05	2.22299871019575	2
ENSG00000144681.10	STAC	3	36380288	3_26	0	0.0411936228773593	7.66146938398343	2.99667369766087e-06	-1.33465807441738	1
ENSG00000163673.7	DCLK3	3	36764447	3_27	0	0.0248221096770965	5.4279970789891	1.27930969845256e-06	0.578480966787042	1
ENSG00000168016.13	TRANK1	3	36944995	3_27	0	0.0231571629734269	8.71685376013345	1.91664865587022e-06	-2.24032589360501	2
ENSG00000178567.7	EPM2AIP1	3	36993455	3_27	0	0.0246857153628591	7.13424603506989	1.67221146385557e-06	-1.61366211709586	1
ENSG00000076242.14	MLH1	3	36993455	3_27	0	0.0246857153628591	7.13424603506989	1.67221146385557e-06	-1.61366211709586	1
ENSG00000093167.17	LRRFIP2	3	37183634	3_27	0	0.0269268117354853	5.70086900209939	1.4575497668793e-06	0.203064588917402	1
ENSG00000198590.11	C3orf35	3	37386585	3_27	0	0.0842806157816929	14.8642381140243	1.1895090500918e-05	1.11785318027465	2
ENSG00000144668.11	ITGA9	3	37452932	3_27	0	0.0735139562089994	13.4564051037381	9.39282530552003e-06	0.857743743799045	1
ENSG00000172940.11	SLC22A13	3	38266019	3_27	0	0.0293033804467656	6.76201960697251	1.88144508186259e-06	0.849641885603894	1
ENSG00000144671.10	SLC22A14	3	38315377	3_28	0	0.0253824068846201	6.57112213817697	1.58368840843676e-06	-0.110086338854613	1
ENSG00000114739.13	ACVR2B	3	38454810	3_28	0	0.0212765464928667	5.80964555021343	1.17367585461357e-06	1.08375524281285	1
ENSG00000114742.13	WDR48	3	39051835	3_28	0	0.0213542576585812	5.29717138851029	1.07405346371858e-06	0.436562942571482	1
ENSG00000114745.13	GORASP1	3	39105193	3_28	0	0.0222629749233536	5.7635439670711	1.21834477305446e-06	-0.61091671845678	1
ENSG00000168026.18	TTC21A	3	39107689	3_28	0	0.0268916868224495	7.56450431754534	1.93150535591728e-06	0.926769183441592	2
ENSG00000144655.14	CSRNP1	3	39154473	3_28	0	0.0195103974404571	4.56482375025988	8.45643912846884e-07	0.196731258632573	1
ENSG00000168334.8	XIRP1	3	39192679	3_28	0	0.106977208530887	20.2812507449238	2.06007671073028e-05	2.33988582515052	1
ENSG00000144659.10	SLC25A38	3	39383433	3_28	0	0.0199817873749445	4.75780533873057	9.02689517935111e-07	0.279552066987236	2
ENSG00000168028.13	RPSA	3	39405943	3_28	0	0.0204368662848107	4.95718486383028	9.61937410615346e-07	0.372477726922446	2
ENSG00000168314.17	MOBP	3	39466391	3_28	0	0.0207086084093006	5.10318432403583	1.0034357451427e-06	-0.294715111233669	1
ENSG00000114784.3	EIF1B	3	40309292	3_29	0	0.0657295166126494	12.9043818173123	8.05369242709698e-06	1.68968275099724	1
ENSG00000168032.8	ENTPD3	3	40387447	3_29	0	0.033812971757168	6.73952237126214	2.1637638352066e-06	0.966478568662207	1
ENSG00000177873.12	ZNF619	3	40477330	3_29	0	0.0403326606664859	8.36715691625084	3.20429271963374e-06	-1.18756045420034	1
ENSG00000168038.10	ULK4	3	41963289	3_30	0	0.0483615280562845	6.54459769729404	3.00524834458289e-06	-0.995013344958611	1
ENSG00000187094.11	CCK	3	42266417	3_30	0	0.0496656174543154	6.79147186678893	3.20270650494392e-06	0.828326505174198	1
ENSG00000093183.13	SEC22C	3	42615379	3_31	0	0.0177545506586836	7.50988865275101	1.26602003955963e-06	-0.887745720763641	1
ENSG00000114853.13	ZBTB47	3	42653821	3_31	0	0.0187361224203888	8.23980197026355	1.46586469962038e-06	1.32999104973012	1
ENSG00000157119.11	KLHL40	3	42685226	3_31	0	0.0167357308287804	7.18175141104033	1.14122807586913e-06	-0.873233194114315	1
ENSG00000010282.14	HHATL	3	42682960	3_31	0	0.0128723155229825	4.76039952774049	5.81831830613309e-07	0.344042168297789	4
ENSG00000244607.5	CCDC13	3	42775829	3_31	0	0.0127040836629536	4.5791001578854	5.52358300640158e-07	-0.0416644710159352	1
ENSG00000181061.13	HIGD1A	3	42800848	3_31	0	0.0128343896016723	4.74979996113513	5.78825872417025e-07	-0.379721733290249	1
ENSG00000144648.15	ACKR2	3	42804792	3_31	0	0.0301713735430745	12.2562833414578	3.51116526087549e-06	-1.4218226805569	1
ENSG00000182983.14	ZNF662	3	42905991	3_31	0	0.0127095269268397	4.61900212331881	5.57410241947722e-07	0.286185546945215	2
ENSG00000144647.5	POMGNT2	3	43106160	3_31	0	0.0128110540397813	4.64094182635243	5.64531766012289e-07	0	1
ENSG00000163788.13	SNRK	3	43225802	3_31	0	0.0258674371139893	10.9676864962045	2.69380296555688e-06	1.12064908155759	1
ENSG00000011198.7	ABHD5	3	43690090	3_31	0	0.020201815740999	8.59552527699986	1.6487705600472e-06	-1.02514675194672	1
ENSG00000160746.12	ANO10	3	43691692	3_31	0	0.0154155984364011	6.19985754892106	9.0748508647199e-07	0.139145502515291	1
ENSG00000179152.19	TCAIM	3	44338768	3_31	0	0.228462289281023	30.791244315232	6.67942627667558e-05	-3.61160592822043	1
ENSG00000225873.3	LINC00694	3	44439661	3_31	0	0.0537035163286871	17.2621591940338	8.80228116889031e-06	2.26959777015543	1
ENSG00000178917.15	ZNF852	3	44510929	3_31	0	0.015491781444086	6.71159427213916	9.8724388618621e-07	-1.41086035550825	1
ENSG00000196345.12	ZKSCAN7	3	44555404	3_31	0	0.0132507525282958	5.07017063506101	6.37911623477713e-07	-0.676842114007694	1
ENSG00000144792.9	ZNF660	3	44578138	3_31	0	0.0275730221415896	11.4364113014288	2.99413606443933e-06	-1.9090884259359	3
ENSG00000186448.14	ZNF197	3	44584132	3_31	0	0.012692306755935	4.60926218792607	5.55481205564954e-07	-0.40887358443169	1
ENSG00000169981.10	ZNF35	3	44645808	3_31	0	0.0232838358799742	9.77877314642433	2.16190346425913e-06	1.61848124114783	1
ENSG00000196653.11	ZNF502	3	44721338	3_31	0	0.0151546285170114	6.18823100148738	8.90449324949151e-07	-0.747861346350425	1
ENSG00000186446.11	ZNF501	3	44721338	3_31	0	0.0127321643810419	4.59099169273848	5.55016814826944e-07	0.0272977933579816	2
ENSG00000163807.5	KIAA1143	3	44761331	3_31	0	0.0474691315418272	15.8649445440385	7.15067832150969e-06	-1.90758792171705	2
ENSG00000163808.16	KIF15	3	44761638	3_31	0	0.190757771964144	29.2257300585877	5.29352546573397e-05	-3.34775308757611	1
ENSG00000011376.9	LARS2	3	45393217	3_33	0	0.0272602269212776	5.23909829732331	1.35607406566696e-06	-0.533033591635551	1
ENSG00000211456.10	SACM1L	3	45688625	3_33	0	0.0279101036025777	5.45574222967088	1.44581487361204e-06	-0.628387810381763	2
ENSG00000163817.15	SLC6A20	3	45796686	3_33	0	0.0289941350005797	5.80623671199586	1.59846190653953e-06	-0.606148550186113	1
ENSG00000163818.16	LZTFL1	3	45916204	3_33	0	0.0321259875707102	6.75058953865766	2.05918604240379e-06	0.821474287864241	1
ENSG00000163820.14	FYCO1	3	45995932	3_33	0	0.0256924068583213	4.69467608020285	1.14526982966445e-06	-0.2312645165909	1
ENSG00000160791.13	CCR5	3	46370444	3_33	0	0.0334458984674426	7.12161105629386	2.2616141619991e-06	-0.871908191982995	2
ENSG00000121797.9	CCRL2	3	46407900	3_33	0	0.0319748738498109	6.70711683763499	2.03630162725575e-06	0.781986640420535	1
ENSG00000012223.12	LTF	3	46485651	3_33	0	0.0501489154663668	10.8676174205666	5.17479659075191e-06	1.40059618157571	1
ENSG00000241186.9	TDGF1	3	46576229	3_33	0	0.0256324269564999	4.67319982210315	1.13736923501384e-06	0.285672916814736	1
ENSG00000163827.12	LRRC2	3	46565765	3_33	0	0.0557706503216506	11.855074528962	6.27779881968748e-06	-1.45574601776263	2
ENSG00000261603.1	PRSS46	3	46735496	3_33	0	0.025475982771388	4.61695358783149	1.11682172145211e-06	-0.0935474367434884	2
ENSG00000188086.13	PRSS45	3	46744963	3_33	0	0.0282652095270878	5.572010040351	1.49541418634571e-06	0.548486273037669	3
ENSG00000178038.16	ALS2CL	3	46647008	3_33	0	0.0401477857333368	8.80739219336004	3.35742508069354e-06	-1.10064624041861	3
ENSG00000181585.3	TMIE	3	46701258	3_33	0	0.0261978756994787	4.87370419818039	1.21233499287831e-06	0.252584903830526	1
ENSG00000160801.13	PTH1R	3	46892800	3_33	0	0.059748908113211	12.4967665734891	7.08965378863677e-06	-1.45764490026166	1
ENSG00000160796.16	NBEAL2	3	46979634	3_33	0	0.0283834373416934	5.61040318267442	1.51201624790707e-06	0.580403820325068	2
ENSG00000181555.20	SETD2	3	47164415	3_33	0	0.0252850805499938	4.5478527803636	1.09186296626414e-06	0.0408462051120243	1
ENSG00000114648.11	KLHL18	3	47287254	3_33	0	0.0260200941417096	4.81112968666625	1.18864816436915e-06	0.2049062655022	1
ENSG00000114650.18	SCAP	3	47476776	3_33	0	0.030637496507448	6.31365186156582	1.8366707197057e-06	0.743727727830389	1
ENSG00000163832.15	ELP6	3	47513447	3_33	0	0.025731177969196	4.70853038615617	1.15038296719983e-06	0.15896997026746	1
ENSG00000114646.9	CSPG5	3	47580720	3_33	0	0.0364634782220745	7.91834270582327	2.74150968313782e-06	-0.937422337538824	1
ENSG00000164045.11	CDC25A	3	48188134	3_34	0	0.104957402650739	14.9865799130098	1.49352674973627e-05	-2.6664228210338	1
ENSG00000164048.13	ZNF589	3	48241756	3_34	0	0.0543086636688581	8.79891838158487	4.53728231674762e-06	-1.51418583530917	1
ENSG00000172113.8	NME6	3	48301800	3_34	0	0.0760048984798206	11.9383065077372	8.61552416625408e-06	2.41700312866758	1
ENSG00000164049.14	FBXW12	3	48372047	3_34	0	0.0573828439217067	9.31127147776892	5.07327558367471e-06	-1.79147738926159	1
ENSG00000164051.13	CCDC51	3	48440024	3_34	0	0.0659091259791348	10.6035161348204	6.63579331882172e-06	-1.92784946991879	1
ENSG00000232112.3	TMA7	3	48440024	3_34	0	0.0659091259791348	10.6035161348204	6.63579331882172e-06	1.92784946991879	1
ENSG00000213689.11	TREX1	3	48465783	3_34	0	0.0553060757928896	8.96818409427929	4.70949950856261e-06	1.7084597574337	2
ENSG00000164054.15	SHISA5	3	48525060	3_34	0	0.0343126361517392	4.54840360381747	1.48187126539669e-06	-0.23796793623951	1
ENSG00000114268.11	PFKFB4	3	48562511	3_34	0	0.0346284438041827	4.63288994468173	1.52328917279453e-06	0.268003852307043	2
ENSG00000145040.3	UCN2	3	48562712	3_34	0	0.0395281878819659	5.85457119750458	2.197350787741e-06	0.657224702312068	2
ENSG00000114270.17	COL7A1	3	48595323	3_34	0	0.0453323215110488	7.12217377350324	3.06561719134439e-06	0.782867330915396	1
ENSG00000213672.7	NCKIPSD	3	48686026	3_34	0	0.0411285041533941	6.22144705693491	2.42958289296482e-06	0.505323382212557	1
ENSG00000068745.14	IP6K2	3	48694528	3_34	0	0.0459230833510532	7.24214211582587	3.15787895730306e-06	-1.08956475245208	3
ENSG00000114302.15	PRKAR2A	3	48847779	3_34	0	0.0858703044545669	13.0864141397748	1.06699174538162e-05	-1.9197133996349	1
ENSG00000178467.17	P4HTM	3	48997446	3_34	0	0.0424901751697661	6.52275090454809	2.63158081736264e-06	-1.45404441378161	1
ENSG00000178252.17	WDR6	3	49007334	3_34	0	0.0867344439049633	13.1808323662709	1.08550500910865e-05	2.47560011522529	1
ENSG00000178057.14	NDUFAF3	3	49017259	3_34	0	0.0445731501046276	6.96576560425841	2.94808214998635e-06	-1.52100984872922	1
ENSG00000178149.16	DALRD3	3	49023895	3_34	0	0.0404039599727892	6.05713024131692	2.32374378377998e-06	-1.36577502746997	1
ENSG00000172037.13	LAMB2	3	49124227	3_34	0	0.0467484635923111	7.40723668397615	3.28791787197336e-06	1.12009571091352	1
ENSG00000177352.9	CCDC71	3	49170416	3_34	0	0.0587046373770219	9.52338277260231	5.3083682966653e-06	1.63292668153158	1
ENSG00000185909.14	KLHDC8B	3	49171432	3_34	0	0.094028829169945	13.9436957834057	1.24490532370111e-05	2.39097372107209	1
ENSG00000188315.7	C3orf62	3	49277527	3_34	0	0.0721660503551105	11.4522560751528	7.84732038776939e-06	-1.82547547637834	1
ENSG00000114316.12	USP4	3	49340655	3_35	0	0.0494948793506289	13.7627496701053	6.46789375467413e-06	1.79713470334737	1
ENSG00000233276.3	GPX1	3	49358927	3_35	0	0.0308493014763931	9.80900958055555	2.87321344628066e-06	0.483646041619784	2
ENSG00000067560.10	RHOA	3	49413016	3_35	0	0.0158743630530294	7.63241525575698	1.15041807422631e-06	-1.35085205437018	1
ENSG00000145022.4	TCTA	3	49412704	3_35	0	0.0181079060393387	7.62658991875687	1.31128177186632e-06	0.793439513235629	2
ENSG00000145020.15	AMT	3	49422974	3_35	0	0.0571636678861701	14.9661549077112	8.12321073963974e-06	-1.88902257136927	1
ENSG00000145029.13	NICN1	3	49428588	3_35	0	0.0154211275075353	6.86307072317804	1.00492117886174e-06	1.17037175065297	2
ENSG00000173531.15	MST1	3	49684379	3_35	0	0.0505333321398638	17.1976995523358	8.2517429453633e-06	2.88664105222005	2
ENSG00000164068.15	RNF123	3	49699132	3_35	0	0.0205211726545925	13.2501337260535	2.58178356870414e-06	-1.55271475553986	1
ENSG00000185614.4	FAM212A	3	49803410	3_35	0	0.0153618056278397	4.96534627550774	7.24251166555268e-07	-0.442902039803491	1
ENSG00000164078.12	MST1R	3	49904003	3_35	1	0.0332440096637078	17.8202646431222	5.62503133373008e-06	-3.24883115047438	2
ENSG00000004534.14	RBM6	3	49940636	3_35	1	0.405781462259018	23.4118546127132	9.0203921446878e-05	3.22116904749149	1
ENSG00000003756.16	RBM5	3	50088563	3_35	1	0.0608607893989259	19.8990421357912	1.1499187343728e-05	2.65596130077191	1
ENSG00000188338.14	SLC38A3	3	50204954	3_35	0	0.275990343173433	27.0625854063971	7.09186675921673e-05	-1.40197800435299	1
ENSG00000179564.3	LSMEM2	3	50278688	3_35	0	0.0990642249577235	18.9510448104078	1.78257331726973e-05	-1.44369136796776	1
ENSG00000214706.10	IFRD2	3	50295266	3_35	0	0.095208748416533	18.47233467703	1.66992144261318e-05	-2.25009218213336	1
ENSG00000186792.16	HYAL3	3	50295266	3_35	0	0.0952087484165328	18.47233467703	1.66992144261318e-05	-2.25009218213336	1
ENSG00000243477.5	NAT6	3	50298716	3_35	0	0.152753775911403	21.6983432577313	3.14713901103343e-05	1.93897009343341	2
ENSG00000068028.17	RASSF1	3	50336862	3_35	0	0.0800846284690156	17.3013155935405	1.31560552928642e-05	1.55695376220811	1
ENSG00000004838.13	ZMYND10	3	50350442	3_35	0	0.0391570487429501	16.7487050962277	6.22713934782549e-06	-2.31665715050022	1
ENSG00000114395.10	CYB561D2	3	50350442	3_35	0	0.0778415019801256	16.5342630078962	1.2220625787321e-05	-1.7207795987749	2
ENSG00000007402.11	CACNA2D2	3	50504484	3_35	0	0.0183872596542713	6.15593752082263	1.07475285906338e-06	-0.235943577704452	1
ENSG00000114735.9	HEMK1	3	50569633	3_35	0	0.0166034943938123	5.48483291467846	8.64689725876498e-07	-0.0587563431017551	1
ENSG00000114738.10	MAPKAPK3	3	50611291	3_35	0	0.0367889012570247	11.4735595110694	4.00785856092338e-06	1.2221371654062	1
ENSG00000164080.13	RAD54L2	3	51534121	3_35	0	0.0206275880402463	6.90279183067792	1.35198110684595e-06	0.339137145645708	2
ENSG00000164082.14	GRM2	3	51707122	3_35	0	0.0190645728883693	6.62793833333065	1.19978364054957e-06	-0.763253441713186	1
ENSG00000173389.15	IQCF1	3	51902933	3_36	0	0.0643087333632843	18.2029303642419	1.11149793503909e-05	-1.74668560193056	1
ENSG00000162244.10	RPL29	3	51993314	3_36	0	0.0166052944323815	6.4616589593062	1.01879782697084e-06	-0.518269283397423	1
ENSG00000164086.9	DUSP7	3	52057238	3_36	0	0.0284601538814239	13.6146402833123	3.67909338862588e-06	-2.33895203529919	1
ENSG00000164087.7	POC1A	3	52154292	3_36	0	0.0139326109734406	5.07689973821	6.71627537587519e-07	-0.420061552976123	2
ENSG00000239732.3	TLR9	3	52227452	3_36	0	0.0158763767381191	7.47696358657723	1.12713012740176e-06	1.6507303977665	2
ENSG00000164088.17	PPM1M	3	52245578	3_36	0	0.0160274813089593	11.6678730017424	1.77563774901477e-06	3.15009739155375	2
ENSG00000168237.17	GLYCTK	3	52287960	3_36	0	0.072793859957058	30.4558248698973	2.10505046664007e-05	4.78451737050932	2
ENSG00000114841.17	DNAH1	3	52312714	3_36	0	0.0220567765690517	9.83307791653185	2.05934410633528e-06	1.60678535488082	2
ENSG00000010319.6	SEMA3G	3	52444898	3_36	0	0.018719588875278	7.06943220274575	1.25654555172954e-06	-0.0439601980042745	1
ENSG00000114854.7	TNNC1	3	52454186	3_36	0	0.0135870303645914	5.73105802322364	7.39361356869431e-07	-1.26556115532215	1
ENSG00000010327.10	STAB1	3	52495250	3_36	0	0.0135736815487678	5.77406652512545	7.44178015661645e-07	1.33316466088419	1
ENSG00000168273.7	SMIM4	3	52533172	3_36	0	0.018877227386866	16.8668887769738	3.02322579950163e-06	-4.32223791010297	2
ENSG00000168268.10	NT5DC2	3	52535082	3_36	0	0.0198124023929512	15.5972847196253	2.93415827401437e-06	3.94877479849674	2
ENSG00000163938.16	GNL3	3	52680384	3_36	1	0.352791515207431	32.6935760710579	0.000109516096390531	6.18401163911952	2
ENSG00000163939.18	PBRM1	3	52685800	3_36	1	0.172045688095554	31.6730950911173	5.17406278040524e-05	-5.99069023986454	1
ENSG00000016864.18	GLT8D1	3	52705620	3_36	0	0.0869469657520201	18.1091151337531	1.4950270735618e-05	-0.807738688610408	1
ENSG00000114904.12	NEK4	3	52759931	3_36	0	0.0198363391393581	19.6838203260081	3.70739033731069e-06	4.87019569697231	3
ENSG00000162267.12	ITIH3	3	52794612	3_36	0	0.0340831993244372	24.9945938619243	8.08879512172013e-06	4.96009474697284	1
ENSG00000055955.15	ITIH4	3	52830677	3_36	0	0.0252858567034203	13.8239200399687	3.3189925863593e-06	-2.73938837540825	2
ENSG00000213533.11	TMEM110	3	52851096	3_36	0	0.0135081887684116	7.71696854004992	9.89785865273628e-07	2.24837273663677	1
ENSG00000272573.5	MUSTN1	3	52834507	3_36	0	0.013206566672435	7.22862746068958	9.06448570137977e-07	2.14775795703968	1
ENSG00000163935.13	SFMBT1	3	53067208	3_36	0	0.0203262490337303	18.4885796936676	3.56827394304351e-06	-4.60166447443217	1
ENSG00000163931.15	TKT	3	53234219	3_36	0	0.0145538118634365	7.67092323105591	1.06003886822435e-06	2.14676415431919	1
ENSG00000016391.10	CHDH	3	53822023	3_36	0	0.013232771943382	4.65112893719548	5.84395150925506e-07	-0.072984586314195	2
ENSG00000056736.9	IL17RB	3	53786043	3_36	0	0.0301893073367011	11.6904810899956	3.3510655969518e-06	-1.44618637404231	2
ENSG00000113812.13	ACTR8	3	53882103	3_36	0	0.091821862102184	21.1893142207945	1.84739767980938e-05	2.26789081435333	1
ENSG00000157445.14	CACNA2D3	3	54117812	3_37	0	0.0997038690099942	16.1163478055526	1.52572421668122e-05	1.88565014473944	3
ENSG00000187672.12	ERC2	3	56280014	3_38	0	0.0434464501504184	6.7622921005323	2.7896236792224e-06	-0.663262052657224	1
ENSG00000114251.14	WNT5A	3	56186965	3_38	0	0.0342441551564916	4.56364629055847	1.48386991448026e-06	0.152689233581611	1
ENSG00000180376.16	CCDC66	3	56557027	3_39	0	0.0291154941669931	4.89535564749164	1.35333655025636e-06	-0.295829373340555	1
ENSG00000163946.13	FAM208A	3	56682894	3_39	0	0.048267915525634	9.56360425616755	4.38306122749472e-06	-1.62778419454394	1
ENSG00000163947.11	ARHGEF3	3	57078950	3_39	0	0.0280538986007519	4.55366833066805	1.21297546107994e-06	-0.152972175315573	1
ENSG00000157500.10	APPL1	3	57223701	3_39	0	0.0619538116718201	11.8853289838432	6.99160099434709e-06	-1.60267520982956	1
ENSG00000239388.8	ASB14	3	57292855	3_39	0	0.0393252501659237	7.66677789810826	2.86273912160962e-06	-0.686676074148209	2
ENSG00000174840.8	PDE12	3	57556472	3_39	0	0.0286133869719696	4.73529986711149	1.28651291826637e-06	-0.229034265613696	1
ENSG00000168374.10	ARF4	3	57597784	3_39	0	0.0330781769091569	6.07036862987002	1.90657558482536e-06	0.70140269301257	3
ENSG00000174839.12	DENND6A	3	57692733	3_39	0	0.0285464951626009	4.71377625707677	1.27767134886938e-06	0.224174575846236	2
ENSG00000136068.14	FLNB	3	58088031	3_39	0	0.0479525212202318	9.50275950170353	4.32671790820371e-06	1.36773269101724	2
ENSG00000163687.13	DNASE1L3	3	58216218	3_40	0	0.0120120845513857	4.67541486500361	5.33256220885593e-07	-0.172746089735337	1
ENSG00000163686.14	ABHD6	3	58227528	3_40	0	0.0120473278938862	4.70218529173166	5.37883059185517e-07	-0.280010499800966	3
ENSG00000163684.11	RPP14	3	58305894	3_40	0	0.0126851993743954	5.17364627061819	6.23148316863109e-07	-0.463589436400127	2
ENSG00000168297.15	PXK	3	58332842	3_40	0	0.0129275168170099	5.34659396963029	6.56280820525639e-07	0.87367901785637	2
ENSG00000168301.12	KCTD6	3	58491865	3_40	0	0.0137489275274879	5.90974084316765	7.71497735989548e-07	-0.480942009782153	2
ENSG00000168306.12	ACOX2	3	58532983	3_40	0	0.0127766901608901	5.23932665745271	6.35610753660013e-07	-0.374841190614473	2
ENSG00000189283.9	FHIT	3	61250654	3_41	0	0.0248658728550798	13.4779889031365	3.18219068352579e-06	-2.00054057896563	1
ENSG00000144724.19	PTPRG	3	61561091	3_41	0	0.0104854501593303	6.22829492985025	6.20088456527416e-07	0.694382348294147	2
ENSG00000163630.10	SYNPR	3	63230651	3_42	0	0.0215364503707186	5.09784221333732	1.04245642554258e-06	0.360894982521048	2
ENSG00000163618.17	CADPS	3	62875758	3_42	0	0.067525705601632	15.6621627107595	1.00419547303557e-05	-1.82234953371381	1
ENSG00000163632.12	C3orf49	3	63819161	3_43	0	0.205682774685296	23.0320786110293	4.4980932371355e-05	1.79176751594533	1
ENSG00000163634.11	THOC7	3	63829650	3_43	1	0.13206883821625	37.1289550777732	4.6559733011497e-05	-5.91882723817753	2
ENSG00000163636.10	PSMD6	3	64024465	3_43	0	0.0196038740782413	4.90890461697832	9.13742645828256e-07	-0.533886925123094	1
ENSG00000151276.23	MAGI1	3	66019021	3_44	0	0.0335965531199689	4.8303845163786	1.54089775721519e-06	0.29808949260294	2
ENSG00000163376.11	KBTBD8	3	66998338	3_45	0	0.0563284972897419	13.3737880990588	7.15286453114773e-06	-1.74906086987423	1
ENSG00000172340.14	SUCLG2	3	67654746	3_45	0	0.0744020255830909	15.9725151553356	1.12838022105774e-05	2.49546197513741	1
ENSG00000163377.15	FAM19A4	3	69001929	3_46	0	0.0959964675126899	13.939575068895	1.27058049454213e-05	1.80820113910359	1
ENSG00000163378.13	EOGT	3	68996797	3_46	0	0.035704615047395	4.71499598585796	1.59846480777333e-06	0.383796884636001	1
ENSG00000144747.15	TMF1	3	69052218	3_46	0	0.0627426157201384	9.94350848857629	5.92379015940937e-06	1.39749723858159	2
ENSG00000144746.6	ARL6IP5	3	69088388	3_46	0	0.0633617848563504	10.0351635020362	6.03739029239368e-06	-1.29629703624251	1
ENSG00000187098.14	MITF	3	69739170	3_47	0	0.0298166008475548	5.12653547513789	1.45137452280727e-06	0.568386531182106	1
ENSG00000163412.12	EIF4E3	3	71696954	3_48	0	0.0128116427412792	7.55781960857352	9.19387803870929e-07	-0.826564523829316	1
ENSG00000170837.2	GPR27	3	71765280	3_48	0	0.0352225750169601	16.6189404047003	5.55804207359564e-06	-1.87004102562864	1
ENSG00000144736.13	SHQ1	3	72861735	3_49	0	0.031300975503614	6.54219072871963	1.94436802578499e-06	-0.753731873457641	1
ENSG00000255423.1	EBLN2	3	73071592	3_49	0	0.195619057826701	23.8631717909479	4.432377354775e-05	2.9556469637855	1
ENSG00000121440.14	PDZRN3	3	73631857	3_49	0	0.0258522875308153	4.78293094660723	1.17406052214935e-06	-0.171814016152001	1
ENSG00000113805.8	CNTN3	3	74520712	3_50	0	0.0439938121818109	6.25438579754601	2.61260443694169e-06	0.783656904681502	2
ENSG00000185008.17	ROBO2	3	75906907	3_51	0	0.123417328874726	17.6487194716044	2.06817240665867e-05	-1.91642248141014	1
ENSG00000114480.12	GBE1	3	81762506	3_54	0	0.0791325814103495	13.4287736325918	1.0089951601077e-05	1.77372241625529	1
ENSG00000206538.8	VGLL3	3	86991242	3_57	0	0.0325191354259163	6.69685504915895	2.06779407386516e-06	-0.767071648934171	1
ENSG00000083937.8	CHMP2B	3	87227121	3_57	0	0.0316075168329523	6.43487018447379	1.93120138697676e-06	0.840451480444399	3
ENSG00000163320.10	CGGBP1	3	87946451	3_58	0	0.0364396231474144	5.15900891085443	1.78499725142605e-06	0.379662756467772	2
ENSG00000179021.9	C3orf38	3	88150029	3_58	0	0.0587349039465742	9.58396653830965	5.34489217469757e-06	1.45370401082349	1
ENSG00000283434.1	RP11-249L12.1	3	88323186	3_59	0	0.0331828891224801	4.54645177146677	1.43246553327337e-06	-0.0831302934180486	1
ENSG00000184500.14	PROS1	3	93974610	3_59	0	0.0371788107072043	5.59531534859177	1.97522902250715e-06	0.547396408008258	1
ENSG00000178694.9	NSUN3	3	94062771	3_59	0	0.0501074754515067	8.35761828968003	3.97633028811035e-06	1.44674229145779	1
ENSG00000113966.9	ARL6	3	97765808	3_61	0	0.272530974945916	28.736981615719	7.43625744576878e-05	3.26910679512275	1
ENSG00000170854.17	RIOX2	3	97971479	3_61	0	0.0261072793784711	6.38906930293805	1.5837864112518e-06	1.39830502973195	1
ENSG00000231861.2	OR5K2	3	98507451	3_62	0	0.0492855049213902	6.13555589203458	2.87124679648621e-06	-0.70629504933843	1
ENSG00000064225.12	ST3GAL6	3	98723488	3_62	0	0.232694438923078	21.0031885914751	4.64054120367733e-05	-2.71236692558096	4
ENSG00000154174.7	TOMM70	3	100407477	3_63	0	0.0329928407269936	5.00921617262289	1.56923100847365e-06	-0.38046070049879	2
ENSG00000206535.7	LNP1	3	100402006	3_63	0	0.0441685677329284	7.70366940215084	3.23078717580079e-06	-0.87490003804899	1
ENSG00000181458.10	TMEM45A	3	100492481	3_63	0	0.0313819452995027	4.54804512098646	1.3551957234895e-06	-0.05787074758825	1
ENSG00000114354.13	TFG	3	100709093	3_63	0	0.0356684984747884	5.72825924967842	1.94001411259564e-06	0.73014843415388	1
ENSG00000154175.16	ABI3BP	3	100993920	3_64	0	0.0262414625890061	4.5493013761629	1.13352249253397e-06	-0.0322513100440651	1
ENSG00000138468.15	SENP7	3	101513077	3_64	0	0.0371948217892819	7.76196740634139	2.7412692456473e-06	-1.10149478288148	1
ENSG00000174173.6	TRMT10C	3	101561866	3_64	0	0.0267704191698673	4.73272817674771	1.20299585169276e-06	-0.258899243718583	1
ENSG00000066422.4	ZBTB11	3	101678167	3_64	0	0.0264147106938339	4.60977831965835	1.15617425963732e-06	0.26153182712334	1
ENSG00000114391.12	RPL24	3	101687152	3_64	0	0.0280002612672372	5.14571007149395	1.36805889218637e-06	-0.37889360702055	1
ENSG00000144815.15	NXPE3	3	101779081	3_64	0	0.0325811037644281	6.54049889896946	2.02336422357481e-06	-0.734558962752359	1
ENSG00000170017.12	ALCAM	3	105367241	3_66	0	0.0167214255150137	4.55325100103385	7.22923407821541e-07	-0.0452091177892593	1
ENSG00000114423.18	CBLB	3	105865840	3_66	0	0.152910727544974	25.2081195501467	3.65995546863178e-05	-2.85055286314881	1
ENSG00000114439.18	BBX	3	107525005	3_67	0	0.0264444587129495	9.07314480001958	2.27818989214313e-06	-1.628720315376	1
ENSG00000196776.14	CD47	3	108084656	3_67	0	0.0232778407243789	7.90172178493772	1.74647278867938e-06	0.731257445534067	1
ENSG00000114446.4	IFT57	3	108222767	3_67	0	0.0292778463866707	10.0092982990061	2.78253193221163e-06	-1.31432691491193	1
ENSG00000163507.13	KIAA1524	3	108588823	3_67	0	0.0162404793583703	4.60244909827081	7.09717043415343e-07	0	1
ENSG00000198919.12	DZIP3	3	108590476	3_67	0	0.0598220051752716	16.621448910036	9.4412009601083e-06	1.82782789396202	1
ENSG00000177707.10	NECTIN3	3	111070094	3_69	0	0.0515712261818093	11.9036931999511	5.8288996602057e-06	-1.63492720794859	1
ENSG00000240891.7	PLCXD2	3	111674240	3_69	0	0.0243600218309029	4.98191053525803	1.15231441347624e-06	0.475290472738064	1
ENSG00000144824.20	PHLDB2	3	111732536	3_69	0	0.0233197312981009	4.5812168146861	1.01438258547277e-06	0.233559915206447	1
ENSG00000091972.18	CD200	3	112334080	3_69	0	0.0234654047288769	4.63838009411154	1.03345549853485e-06	-0.211602540984852	1
ENSG00000138459.8	SLC35A5	3	112561371	3_69	0	0.0782068747975047	15.7920409899152	1.17268289608173e-05	-2.02411464498352	1
ENSG00000163606.10	CD200R1	3	112977484	3_69	0	0.0233458776035156	4.59150296884346	1.01780005627526e-06	-0.110076234555518	1
ENSG00000163608.14	NEPRO	3	113019471	3_69	0	0.0402280729171742	9.60224911821271	3.66774889094298e-06	-1.21306234819079	3
ENSG00000144857.14	BOC	3	113156155	3_70	0	0.0455401516988625	4.79515830360033	2.07345597681326e-06	0.339631519835718	5
ENSG00000206530.10	CFAP44	3	113441898	3_70	0	0.0459353428434353	4.87521475568057	2.12636644483907e-06	-0.239962358546333	1
ENSG00000163611.11	SPICE1	3	113491436	3_70	0	0.0447704663216022	4.6372620981005	1.97129063016247e-06	0.073694603314081	2
ENSG00000121579.12	NAA50	3	113746012	3_70	0	0.0518235117517653	5.9941671016651	2.94953179167081e-06	0.680877561478998	1
ENSG00000178075.19	GRAMD1C	3	113829383	3_70	0	0.0509356025570271	5.83366017276968	2.82136952859867e-06	-0.72450419027286	1
ENSG00000151576.10	QTRT2	3	114007904	3_70	0	0.0473333684448033	5.15310291017225	2.31597370517073e-06	0.544612934902301	1
ENSG00000163617.10	CCDC191	3	114056663	3_70	0	0.0512566890537546	5.89201506375284	2.86755525193051e-06	0.56426974094776	1
ENSG00000144847.12	IGSF11	3	119146065	3_74	0	0.0331283025453237	8.37014502108903	2.63287089203054e-06	-1.14550492744365	2
ENSG00000121578.12	B4GALT4	3	119239490	3_74	0	0.0685113273135626	15.1111947495802	9.83011460137372e-06	-1.78342867947796	1
ENSG00000176142.12	TMEM39A	3	119469366	3_74	0	0.0314766696026571	7.89897679829282	2.36078811674089e-06	0.977838533284104	1
ENSG00000163389.10	POGLUT1	3	119469366	3_74	0	0.0314766696026571	7.89897679829282	2.36078811674089e-06	-0.977838533284104	1
ENSG00000113845.9	TIMMDC1	3	119498467	3_74	0	0.146051965394816	22.3028931413734	3.09290090705117e-05	-2.50253399307261	1
ENSG00000144843.11	ADPRH	3	119549985	3_74	0	0.0242400980918439	5.49670520451263	1.2651272654184e-06	0.521750891016317	2
ENSG00000121577.13	POPDC2	3	119687650	3_74	0	0.0310133116554102	7.76234286986878	2.28580070452716e-06	0.973041303423366	1
ENSG00000138495.6	COX17	3	119678349	3_74	0	0.0290106938379104	7.1479874976339	1.9689708962482e-06	0.841424593566811	1
ENSG00000183833.16	MAATS1	3	119702865	3_74	0	0.0218675900241124	4.55133953937457	9.4501250600634e-07	0.157776630726991	1
ENSG00000144852.17	NR1I2	3	119780660	3_74	0	0.0774848053649032	16.2647663527187	1.1966351954519e-05	1.80508909450116	1
ENSG00000175697.10	GPR156	3	120285335	3_74	0	0.0221241861238315	4.65836686528614	9.78584625236712e-07	0.216178532335495	2
ENSG00000163428.3	LRRC58	3	120349734	3_74	0	0.034138465376404	8.64706430808207	2.80291598291839e-06	-1.1451246554757	1
ENSG00000065518.7	NDUFB4	3	120596154	3_74	0	0.0218557670897769	4.54637847678907	9.43472047424719e-07	0.066780138284947	1
ENSG00000144840.8	RABL3	3	120743477	3_74	0	0.0355968831458466	9.03287581488199	3.05306049159021e-06	-1.04053639903793	1
ENSG00000180353.10	HCLS1	3	121665718	3_75	0	0.0731707847330024	8.73604982075689	6.06946220827766e-06	1.35979986968619	1
ENSG00000173226.16	IQCB1	3	121835057	3_75	0	0.0522749557676664	5.59833714711955	2.77875412311436e-06	-0.570809546566712	1
ENSG00000145088.8	EAF2	3	121835057	3_75	0	0.0522749557676664	5.59833714711955	2.77875412311436e-06	-0.570809546566712	1
ENSG00000163406.10	SLC15A2	3	121897763	3_75	0	0.0793648064929422	9.49891297519326	7.15812482357727e-06	-1.48769600065067	1
ENSG00000121552.3	CSTA	3	122325535	3_76	0	0.107230480040777	16.0251264015169	1.63161282662867e-05	1.86986242958506	1
ENSG00000160124.9	CCDC58	3	122431007	3_76	0	0.0316760989017478	4.65383192220984	1.3997155304889e-06	-0.0313030283958981	1
ENSG00000196981.3	WDR5B	3	122416395	3_76	0	0.103256235357264	15.5917603312846	1.52865272261264e-05	1.75349167569576	1
ENSG00000114030.12	KPNA1	3	122514800	3_76	0	0.0398285779149821	6.79429301258372	2.56942809993457e-06	-0.754982808321148	1
ENSG00000173193.13	PARP14	3	122670146	3_76	0	0.0414681000797256	7.25199701318984	2.85541443932497e-06	1.45288594900517	2
ENSG00000169087.10	HSPBAP1	3	122793842	3_76	0	0.0327230101118068	4.93821840983243	1.53433763420552e-06	0.542204031345031	1
ENSG00000138463.8	DIRC2	3	122795125	3_76	0	0.0352318741455572	5.59392639983002	1.87132789170247e-06	0.798177390006955	1
ENSG00000082684.14	SEMA5B	3	123028920	3_76	0	0.032466324467094	4.86195630349509	1.49879271249079e-06	-0.169522376599413	1
ENSG00000121542.11	SEC22A	3	123184836	3_76	0	0.0535794087132484	9.51054054940874	4.83838602309855e-06	1.20891608342382	1
ENSG00000173175.14	ADCY5	3	123386796	3_76	0	0.0674697905118696	11.6831792696439	7.4845862799853e-06	-1.35685918589597	1
ENSG00000160145.15	KALRN	3	124079393	3_77	0	0.0241317061363899	5.36701265913168	1.22975343550438e-06	0.422739906116027	1
ENSG00000114491.13	UMPS	3	124720838	3_77	0	0.148886455930843	22.7208582267114	3.21201319535331e-05	-2.96898196830828	2
ENSG00000082781.11	ITGB5	3	124901003	3_77	0	0.023960193936173	5.35611539815328	1.21853399878725e-06	0.665631358885312	1
ENSG00000163885.11	CFAP100	3	126441686	3_78	0	0.0488024563128161	10.8437248559298	5.02478596773308e-06	-1.60683236021559	1
ENSG00000221955.10	SLC12A8	3	125219209	3_78	0	0.0306612103766309	7.00200151777904	2.03849144110325e-06	-0.96022625492696	2
ENSG00000114520.10	SNX4	3	125519684	3_78	0	0.036847296218675	7.95110618373873	2.78182993237965e-06	-0.642434554693692	1
ENSG00000189366.9	ALG1L	3	125937074	3_78	0	0.0590293985576723	11.6377891849019	6.52283271734881e-06	-0.826133455240774	1
ENSG00000114547.9	ROPN1B	3	125976404	3_78	0	0.0373888151734418	8.25025021123942	2.92891129989821e-06	-1.48421571894932	1
ENSG00000114544.16	SLC41A3	3	126101826	3_78	0	0.0271075083547749	5.61203355723775	1.44446577546193e-06	-0.9665454884383	2
ENSG00000144908.13	ALDH1L1	3	126197935	3_78	0	0.0255095385682358	4.86433065281041	1.17821104081466e-06	0.082429015704474	2
ENSG00000070476.14	ZXDC	3	126396805	3_78	0	0.0716313930735239	14.4611820848366	9.83568448153908e-06	-1.95675668970624	3
ENSG00000180767.9	CHST13	3	126524576	3_79	0	0.0228958142447319	4.72492154103111	1.02718363360851e-06	-0.222896880535927	1
ENSG00000197763.14	TXNRD3	3	126655652	3_79	0	0.0336090935846874	8.25490788443018	2.63430725631694e-06	1.21992955844885	1
ENSG00000114554.11	PLXNA1	3	126984208	3_79	0	0.0410751475050758	10.1069683696147	3.9418258665286e-06	1.2688941850824	2
ENSG00000163870.14	TPRA1	3	127592355	3_79	0	0.0292414649938741	6.97281525509591	1.9359970108684e-06	-0.97443134991055	2
ENSG00000114631.10	PODXL2	3	127634127	3_79	0	0.0458371806504739	11.1223146573691	4.84072567083729e-06	1.17665341935051	1
ENSG00000187715.13	KBTBD12	3	127783706	3_79	0	0.0320822247901657	7.82640885125499	2.38409966070097e-06	0.891482454215424	2
ENSG00000058262.9	SEC61A1	3	128050756	3_79	0	0.0226812647451394	4.63847462386573	9.98941025821887e-07	0.240918651513806	1
ENSG00000175792.11	RUVBL1	3	128153663	3_79	0	0.0275026106114332	6.40909668086656	1.6736634799835e-06	0.88850685600033	2
ENSG00000132394.10	EEFSEC	3	128153759	3_79	0	0.0359745862640055	8.88241143244796	3.03405947994633e-06	1.65002422922637	1
ENSG00000179348.11	GATA2	3	128493683	3_80	0	0.0262447838856444	6.13759455071889	1.52946165481044e-06	-0.907227145009386	1
ENSG00000163902.11	RPN1	3	128780367	3_80	0	0.0476724572814931	11.7396231561543	5.31396991409439e-06	-1.4951493688548	1
ENSG00000075785.12	RAB7A	3	128726742	3_80	0	0.0236089620861655	5.08565388392471	1.14004263021458e-06	-0.280106518862792	1
ENSG00000177646.18	ACAD9	3	128913611	3_80	0	0.0512312584307955	12.3221051560356	5.99400818151026e-06	-1.48299009821135	1
ENSG00000114656.10	KIAA1257	3	128993689	3_80	0	0.0344491300836984	8.78886689379997	2.87480600574285e-06	1.12739667763367	3
ENSG00000172780.16	RAB43	3	129122809	3_80	0	0.0680866794126505	14.8075055871629	9.57285445806217e-06	-2.28005410760488	2
ENSG00000240682.9	ISY1	3	129161573	3_80	0	0.0477993136045224	11.5341792596626	5.23486822388757e-06	1.99729986975197	1
ENSG00000181789.14	COPG1	3	129249281	3_80	0	0.0955174779266943	17.9878498159765	1.63139638784085e-05	2.85197108634435	1
ENSG00000184897.5	H1FX	3	129316707	3_80	0	0.151969489468709	22.4027165223229	3.23261872862153e-05	3.16473521747018	1
ENSG00000172771.11	EFCAB12	3	129428575	3_80	0	0.0224460975037936	4.64211837506517	9.89360239188597e-07	0.10906700826398	1
ENSG00000163913.11	IFT122	3	129440996	3_80	0	0.022681504407046	4.78254079801292	1.02997797325251e-06	0.284081132433046	2
ENSG00000196455.7	PIK3R4	3	130746630	3_81	0	0.164454069146201	19.3676525568957	3.02425917012412e-05	3.18513320261115	1
ENSG00000017260.19	ATP2C1	3	130850713	3_81	0	0.0472810629299367	7.57017775589539	3.39852685075008e-06	0.792233459934391	2
ENSG00000114670.13	NEK11	3	131027137	3_81	0	0.101966201897759	14.7699553566484	1.42998941293691e-05	-2.0510381394464	1
ENSG00000114686.8	MRPL3	3	131502955	3_81	0	0.0342425247927177	4.58749066357634	1.49155189790799e-06	0.186723268458026	1
ENSG00000014257.15	ACPP	3	132316910	3_82	0	0.0352812971525601	7.14019262332106	2.39194874256925e-06	-0.786463824721867	2
ENSG00000138246.15	DNAJC13	3	132462976	3_82	0	0.0285105408421372	5.17745854955868	1.40158513678256e-06	-0.373109543947502	1
ENSG00000129048.6	ACKR4	3	132592304	3_82	0	0.0309215104868901	5.9245602545468	1.73945908620731e-06	-0.483952724854895	1
ENSG00000240303.7	ACAD11	3	132658573	3_82	0	0.0539091966175889	11.0652386171686	5.66397125119618e-06	-1.31665439435743	2
ENSG00000091513.14	TF	3	133745652	3_83	0	0.0359790847547481	8.58187445494152	2.93176843814874e-06	-1.03996856423394	1
ENSG00000154917.10	RAB6B	3	133894944	3_83	0	0.159061837446964	23.0777493304563	3.48543384097953e-05	2.89789535519535	2
ENSG00000114019.14	AMOTL2	3	134375499	3_83	0	0.0430741588764829	10.2363207517092	4.1865674088927e-06	1.41410647524639	1
ENSG00000182923.16	CEP63	3	134486229	3_83	0	0.0291605926919009	6.60086438431633	1.82765640940318e-06	0.789858189376724	1
ENSG00000154928.16	EPHB1	3	134828482	3_83	0	0.0234184900866991	4.62888633808258	1.02927826981944e-06	-0.101111140966122	1
ENSG00000073711.10	PPP2R3A	3	135966448	3_84	0	0.0308986019563088	14.7620334474761	4.33094243680359e-06	3.39710778130042	1
ENSG00000174579.3	MSL2	3	136196980	3_84	0	0.0443219559747264	12.9445107747316	5.44755917005664e-06	2.71043710890009	1
ENSG00000114054.13	PCCB	3	136250913	3_84	0	0.063272364030028	24.8362157083748	1.4920963951353e-05	-4.3729182347271	1
ENSG00000118007.12	STAG1	3	136752490	3_84	0	0.0261989946167304	10.2805254412975	2.55739219025915e-06	-2.64448246233907	2
ENSG00000168917.8	SLC35G2	3	136826698	3_84	0	0.0443945028717552	14.5593567588919	6.13717888151631e-06	-2.78143862018431	1
ENSG00000066405.12	CLDN18	3	137997883	3_85	0	0.0258065899719427	5.78378416391163	1.41722921441997e-06	-0.41507197108903	1
ENSG00000158163.14	DZIP1L	3	138027279	3_85	0	0.032937621214944	8.02892273600765	2.51100111892242e-06	1.11021842476743	1
ENSG00000118017.3	A4GNT	3	138124252	3_85	0	0.0228100310066218	4.65042188329542	1.00719978875255e-06	-0.26263981947315	2
ENSG00000138231.12	DBR1	3	138174902	3_85	0	0.099825013853291	18.3673534596463	1.74093821906748e-05	1.66415369389126	2
ENSG00000114098.17	ARMC8	3	138187696	3_85	0	0.0240984638364751	5.15484274027994	1.17951149242629e-06	0.429764655125222	1
ENSG00000181322.13	NME9	3	138334345	3_85	0	0.0297914621914358	7.10438983589223	2.00962951432048e-06	-1.27639528502008	2
ENSG00000158220.13	ESYT3	3	138438340	3_85	0	0.0262314134714208	5.93396786984975	1.47796544484471e-06	-1.12710862201592	1
ENSG00000114107.8	CEP70	3	138594051	3_85	0	0.0226786209365003	4.59740561470156	9.89981002555639e-07	-0.248118740001565	1
ENSG00000158234.12	FAIM	3	138609174	3_85	0	0.0454093428515828	10.9948784661894	4.74059710479386e-06	-2.16669892905962	1
ENSG00000051382.8	PIK3CB	3	138340356	3_85	0	0.0315736997428658	7.63933729278325	2.29022713986988e-06	-1.3804120709668	1
ENSG00000114115.9	RBP1	3	139540326	3_85	0	0.0431828243122883	10.5298640815849	4.31748865974815e-06	1.41139640356608	1
ENSG00000163864.15	NMNAT3	3	139677892	3_85	0	0.0563610353759505	13.0014874680627	6.95775931110977e-06	1.68825682246825	3
ENSG00000114120.11	SLC25A36	3	140942360	3_86	0	0.0386377477564461	5.04864469793908	1.85218348573738e-06	0.343426054533026	2
ENSG00000155903.11	RASA2	3	141486721	3_86	0	0.0427343225226138	6.01841083736004	2.44205843063235e-06	0.701236524859138	1
ENSG00000114124.2	GRK7	3	141777976	3_87	0	0.0511973019667451	10.2135660000612	4.96502993469696e-06	-1.1208061871167	1
ENSG00000114126.17	TFDP2	3	142149100	3_87	0	0.0306552082235911	5.54903060444327	1.61517203724233e-06	-0.512520830699138	1
ENSG00000175066.15	GK5	3	142229947	3_87	0	0.0291905476515375	5.11646203615176	1.41810828987989e-06	-0.279717753504889	1
ENSG00000175054.14	ATR	3	142579130	3_87	0	0.029596804631592	5.27785983833342	1.48320122398906e-06	0.6235109463397	2
ENSG00000114698.14	PLSCR4	3	146268716	3_90	0	0.11652240280063	12.8955247494608	1.42674331945362e-05	-1.6364227431422	1
ENSG00000188313.12	PLSCR1	3	146544234	3_90	0	0.0495337074443362	4.85618329537216	2.28398528883037e-06	0.165347123274888	2
ENSG00000152977.9	ZIC1	3	147393907	3_91	0	0.141612155863386	24.1363588827819	3.24541086621768e-05	2.52258005823635	1
ENSG00000174963.17	ZIC4	3	147403964	3_91	0	0.103303232542489	21.113660414984	2.07097492515262e-05	-2.48753286345733	2
ENSG00000144891.17	AGTR1	3	148697390	3_91	0	0.0178708045123843	4.83376586956863	8.20213875251109e-07	0.198223045001201	2
ENSG00000153002.11	CPB1	3	148784559	3_91	0	0.0173224946389224	4.54839170971098	7.48110399050376e-07	0.0876780798549512	1
ENSG00000071794.15	HLTF	3	149083285	3_91	0	0.018249148476487	5.02565663853055	8.70828862952074e-07	-0.388154010007943	2
ENSG00000163755.8	HPS3	3	149129654	3_91	0	0.034183640770136	10.7916835173645	3.50271589531311e-06	1.52882706434579	1
ENSG00000047457.13	CP	3	149222355	3_91	0	0.0550898355175711	15.2097444694957	7.9559270123702e-06	2.06932459332904	1
ENSG00000114744.8	COMMD2	3	149727987	3_92	0	0.105383461606801	12.3016962859866	1.23093425459351e-05	-1.57760750632369	3
ENSG00000082996.19	RNF13	3	149812838	3_92	0	0.0577270544762332	6.64345389397918	3.64141955646784e-06	-0.725786439033014	1
ENSG00000070087.13	PFN2	3	150050810	3_92	0	0.108221800338693	12.5546530726791	1.29008066821724e-05	-1.67735846653495	1
ENSG00000196428.12	TSC22D2	3	150410367	3_92	0	0.143024127876277	15.2308064278209	2.06837654170368e-05	-2.15854952692581	1
ENSG00000144895.11	EIF2A	3	150546641	3_93	0	0.039153747912695	6.18336393307867	2.29877013129961e-06	0.778488875067512	2
ENSG00000198843.12	SELENOT	3	150602660	3_93	0	0.0699504739609058	11.5769630438252	7.68922740598439e-06	1.6233756319297	2
ENSG00000120742.10	SERP1	3	150603228	3_93	0	0.0330150526034053	4.60976346830455	1.4450671622641e-06	0.239976434049603	1
ENSG00000144893.12	MED12L	3	151085984	3_93	0	0.0330479886221903	4.61894608237602	1.44939020468365e-06	-0.209674970729158	1
ENSG00000169313.9	P2RY12	3	151385282	3_93	0	0.032792928504772	4.54754678302045	1.41597235541594e-06	0.152301298253639	1
ENSG00000152580.8	IGSF10	3	151457865	3_93	0	0.0593683995131826	10.044869510719	5.66235426204592e-06	1.25871995659298	2
ENSG00000174953.13	DHX36	3	154324761	3_95	0	0.0424187697656721	4.85407984901303	1.95507031599035e-06	0.146459658603833	1
ENSG00000240045.1	RP11-451G4.2	3	155293901	3_96	0	0.0842662256504164	12.4844600284743	9.98896984260069e-06	-1.51510195498534	1
ENSG00000114805.16	PLCH1	3	155745473	3_96	0	0.0361347159241022	4.60154418076895	1.57879461995377e-06	0.552913923146294	1
ENSG00000169359.13	SLC33A1	3	155849886	3_96	0	0.0562638049972919	8.70377967405528	4.64980119562125e-06	-1.55331848219136	1
ENSG00000163655.15	GMPS	3	155871632	3_96	0	0.0360247238439686	4.57337014083213	1.56435173816185e-06	0.204236719940555	2
ENSG00000169282.17	KCNAB1	3	156384149	3_97	0	0.152471237702691	16.595835079833	2.40261637643316e-05	2.05798774622161	1
ENSG00000114850.6	SSR3	3	156554697	3_97	0	0.0560895972786506	7.11992065444307	3.79188250976716e-06	-0.831221947441341	1
ENSG00000197980.12	LEKR1	3	156826795	3_97	0	0.0583710427460863	7.49114298245917	4.15186223861228e-06	0.988777630500742	1
ENSG00000163660.11	CCNL1	3	157160776	3_97	0	0.0972506129704759	12.283561102955	1.13426370299727e-05	1.56992826273419	1
ENSG00000163661.3	PTX3	3	157460801	3_97	0	0.108072990365358	13.2859029599058	1.36334459691694e-05	-1.71819159196215	1
ENSG00000174899.10	PQLC2L	3	157543172	3_97	0	0.0478658478930252	5.64708102327504	2.56653488767041e-06	-0.652267171216002	2
ENSG00000174891.12	RSRC1	3	158105616	3_98	0	0.0431810109078845	7.68547935056668	3.15109257362598e-06	1.03065418757071	2
ENSG00000178053.17	MLF1	3	158570984	3_98	0	0.0606134776854838	10.8351183042794	6.23591600254483e-06	1.53845823835312	1
ENSG00000168827.14	GFM1	3	158644602	3_98	0	0.0375692939011626	6.39855312061776	2.28250747954471e-06	-0.827568561604565	3
ENSG00000079257.7	LXN	3	158671983	3_98	0	0.0347814089322425	5.68702879001592	1.87814878705425e-06	0.677250650197087	1
ENSG00000118849.9	RARRES1	3	158732628	3_98	0	0.0309981530482938	4.62582598699838	1.36151523879822e-06	0.24216743573391	1
ENSG00000151967.18	SCHIP1	3	159839749	3_99	0	0.0440225341022679	11.7758477727848	4.922260773662e-06	-1.21909220285463	2
ENSG00000168811.6	IL12A	3	159988493	3_99	0	0.0276150511495928	8.10214733580309	2.12443469397197e-06	-0.943090819558465	1
ENSG00000180044.5	C3orf80	3	160225162	3_99	0	0.0200451408863095	5.21031227467872	9.916770505289e-07	0.483609220217061	1
ENSG00000068885.14	IFT80	3	160399019	3_99	0	0.0197649319102445	5.87460985239116	1.10248261201089e-06	1.33550916722932	1
ENSG00000113810.15	SMC4	3	160398964	3_99	0	0.0189295391379177	4.62117995041309	8.30596922982825e-07	-0.481671182712775	2
ENSG00000186432.8	KPNA4	3	160565338	3_99	0	0.0195817711697323	4.81385628493384	8.95040090160771e-07	-0.0207512714191369	1
ENSG00000163590.13	PPM1L	3	160757700	3_99	0	0.0523024335245471	17.7131394919775	8.79659982899583e-06	-3.23478916614001	1
ENSG00000169251.12	NMD3	3	161105371	3_99	0	0.0286951209568271	11.8195072856073	3.22036300737386e-06	3.06947340186697	1
ENSG00000169255.13	B3GALNT1	3	161105371	3_99	0	0.0286951209568271	11.8195072856073	3.22036300737386e-06	-3.06947340186697	1
ENSG00000196542.8	SPTSSB	3	161372828	3_99	0	0.021608213458447	8.56786225438073	1.75787801207039e-06	2.74347680229962	1
ENSG00000121871.3	SLITRK3	3	165201561	3_101	0	0.0481098951029468	6.68755459320004	3.05491511397941e-06	-0.858369565256315	1
ENSG00000114204.14	SERPINI2	3	167479269	3_103	0	0.0388070643756865	6.29933023689364	2.32114656589415e-06	-1.01380695265859	2
ENSG00000114209.14	PDCD10	3	167566054	3_103	0	0.0520542333290174	9.01965182555777	4.45803244150176e-06	-1.6968258429159	1
ENSG00000163536.12	SERPINI1	3	167735203	3_103	0	0.291380748257637	25.6952874054973	7.10905265093226e-05	-3.21988023387494	2
ENSG00000013293.5	SLC7A14	3	170585884	3_104	0	0.0419755582206285	14.4197014291328	5.74711841150272e-06	-1.51101843428433	1
ENSG00000184378.2	ACTRT3	3	169769649	3_104	0	0.065181618474558	18.4830298156166	1.14392012542528e-05	-2.17977330011415	1
ENSG00000171757.15	LRRC34	3	169813035	3_104	0	0.0271550978583692	10.7627776733158	2.77506486020207e-06	-1.26447911465853	1
ENSG00000173890.16	GPR160	3	170038331	3_104	0	0.021671923349683	8.46873282053153	1.74266249411785e-06	-1.23752046064908	1
ENSG00000173889.15	PHC3	3	170181879	3_104	0	0.0153065702210867	5.69746260787267	8.28050394893739e-07	-0.791668928688787	1
ENSG00000136603.13	SKIL	3	170358045	3_104	0	0.013693808637022	4.60757310474279	5.99092504390865e-07	-0.198907049994984	1
ENSG00000163577.7	EIF5A2	3	170908871	3_104	0	0.0149700615874498	5.3034584350513	7.53841692770449e-07	-0.246260871035565	2
ENSG00000075651.15	PLD1	3	171808514	3_105	0	0.0546680413511729	7.69342689320163	3.99347290614873e-06	1.04191325285836	2
ENSG00000075420.12	FNDC3B	3	172038590	3_105	0	0.0588057219122912	8.37259248348364	4.67494963129454e-06	-0.970264087139041	1
ENSG00000144959.9	NCEH1	3	172710992	3_106	0	0.0995761427782655	14.8531859695238	1.40434015725083e-05	2.50939414571209	1
ENSG00000114346.13	ECT2	3	172749909	3_106	0	0.0359476434968973	5.34505491513814	1.82439970907845e-06	0.985991019503516	1
ENSG00000169760.17	NLGN1	3	173396095	3_106	0	0.0333705336425136	4.65895436224032	1.47621292926258e-06	0.219444805443283	1
ENSG00000172667.10	ZMAT3	3	179072373	3_110	0	0.0499883963847875	6.42359800846102	3.04891246950646e-06	0.661589595129295	1
ENSG00000171121.16	KCNMB3	3	179251923	3_110	0	0.213207840495198	20.2779981017496	4.10511800911502e-05	-2.19292208683354	1
ENSG00000171109.18	MFN1	3	179338351	3_110	0	0.0408189086589423	4.54639562884927	1.76208158055995e-06	0.0527967341093785	3
ENSG00000114450.9	GNB4	3	179451249	3_110	0	0.0577551377513946	7.76630460628909	4.25894901494063e-06	1.00747988554685	1
ENSG00000136521.12	NDUFB5	3	179554789	3_110	0	0.0410093272412503	4.58943070569598	1.78705886610958e-06	-0.232651351066806	1
ENSG00000058056.8	USP13	3	179666120	3_111	0	0.0153660405809511	5.4315882236149	7.92476168015749e-07	-0.515179881384807	1
ENSG00000114757.18	PEX5L	3	180037206	3_111	0	0.0448724511042788	14.1551671745918	6.03103977396801e-06	-1.61353974431986	1
ENSG00000205981.6	DNAJC19	3	180990173	3_111	1	0.236716117135636	40.1798966204793	9.03096252768864e-05	6.53142695060581	1
ENSG00000058063.15	ATP11B	3	182795563	3_112	0	0.0373574626396044	7.6210337828635	2.70326520460402e-06	-1.10680159102152	1
ENSG00000078070.12	MCCC1	3	183115922	3_112	0	0.0269208104795442	4.60300730668842	1.17659552345578e-06	0.302116456133782	1
ENSG00000078081.7	LAMP3	3	183164095	3_112	0	0.0324177095743243	6.3129577853238	1.9431781085816e-06	-0.716701375984062	1
ENSG00000176597.11	B3GNT5	3	183253017	3_112	0	0.0323545950070929	6.29500246095987	1.93387887344053e-06	0.710957698824092	1
ENSG00000180834.7	MAP6D1	3	183819258	3_112	0	0.116350046053544	18.2572572447572	2.01697024368e-05	2.51265639799838	2
ENSG00000175193.13	PARL	3	183887048	3_112	0	0.0840794427125183	15.1759629377299	1.21155596045326e-05	1.90958825140061	1
ENSG00000145191.12	EIF2B5	3	184134987	3_113	0	0.174722327798659	20.7830947894043	3.44791080391282e-05	2.4405658401618	1
ENSG00000161204.11	ABCF3	3	184186438	3_113	0	0.155136564805899	19.6198406592806	2.89006122592519e-05	-2.37738456038633	1
ENSG00000145198.14	VWA5B2	3	184230365	3_113	0	0.0315885550902189	4.6626792223802	1.39850072622131e-06	0.185770582253129	1
ENSG00000145194.17	ECE2	3	184282013	3_113	0	0.217832299552854	22.9752090119098	4.75202967372317e-05	2.43476179955859	2
ENSG00000175166.16	PSMD2	3	184298477	3_113	0	0.0370606119334361	6.13578577163314	2.15913685589543e-06	0.703773286522253	2
ENSG00000114859.15	CLCN2	3	184358170	3_113	0	0.0350510154962044	5.62130886945418	1.87083484582113e-06	0.632243780235697	2
ENSG00000163882.9	POLR2H	3	184362172	3_113	0	0.032012927884491	4.78558923939937	1.45464899832591e-06	0.334285015058853	1
ENSG00000090539.15	CHRD	3	184455678	3_113	0	0.0312173898629473	4.55382432501974	1.34980259140426e-06	-0.0243663172208747	2
ENSG00000182580.2	EPHB3	3	184543611	3_113	0	0.079581063328253	13.24681786497	1.00096455630567e-05	-1.59419976174465	2
ENSG00000156931.15	VPS8	3	184812175	3_113	0	0.0901731239053511	14.4228938626984	1.23488614990299e-05	-2.63005697465897	2
ENSG00000187068.2	C3orf70	3	185149720	3_113	0	0.0313003229530059	4.57825715599733	1.36064991306924e-06	0.152445676334501	2
ENSG00000073803.13	MAP3K13	3	185283295	3_113	0	0.0317039519329628	4.6962715622553	1.41372194566819e-06	-0.171153574217798	2
ENSG00000163904.12	SENP2	3	185582607	3_114	0	0.0327283442825429	5.95011473191485	1.84904198206137e-06	-0.728167801946022	1
ENSG00000058866.14	DGKG	3	186495995	3_114	0	0.033833374399963	6.25617231452388	2.00979338980962e-06	0.677171507889516	1
ENSG00000213139.7	CRYGS	3	186547412	3_114	0	0.0351920960700327	6.61926906075805	2.21183418503572e-06	-0.772499285411325	1
ENSG00000090520.11	DNAJB11	3	186566163	3_114	0	0.0298045601466278	5.08830910086033	1.43997051445361e-06	-0.405831509178466	1
ENSG00000156976.16	EIF4A2	3	186783242	3_114	0	0.0414025306281376	8.12032130956318	3.19225442687392e-06	0.966628852655529	1
ENSG00000163918.10	RFC4	3	186807308	3_114	0	0.0293886931738649	4.95899402024462	1.38379340390057e-06	0.293230180783993	1
ENSG00000127241.16	MASP1	3	187291951	3_115	0	0.0245100715465438	4.61710894634827	1.07451404900571e-06	-0.0640691940532782	1
ENSG00000163347.5	CLDN1	3	190322099	3_116	0	0.0396707171579127	4.95662850977729	1.86704084456808e-06	-0.353400800021622	2
ENSG00000188958.9	UTS2B	3	191330947	3_117	0	0.0148613338966465	5.43401279504686	7.66788949142983e-07	0.306282546242308	1
ENSG00000127252.5	HRASLS	3	193241004	3_118	0	0.0342340160263261	5.27209672206156	1.71371506936513e-06	-0.478559920675476	2
ENSG00000127249.14	ATP13A4	3	193593967	3_118	0	0.0950859240966368	14.7943494965581	1.33570177300066e-05	-1.84418288597135	1
ENSG00000133657.14	ATP13A3	3	194487259	3_119	0	0.0404656579602445	4.67511838750649	1.79629067768556e-06	-0.173238453498108	1
ENSG00000041802.10	LSG1	3	194648851	3_119	0	0.0795814745964808	10.9742426315268	8.29247052922071e-06	-1.40444220156312	2
ENSG00000185112.5	FAM43A	3	194686237	3_119	0	0.0990858928091201	13.0438584354241	1.22719986968018e-05	-1.72564421964417	1
ENSG00000173950.15	XXYLT1	3	195067523	3_122	0	0.00502580697896604	5.01044669300392	2.39100039475079e-07	0.503657722967767	2
ENSG00000114331.13	ACAP2	3	195443027	3_122	0	0.00481875289795752	4.64850411388036	2.12689119333148e-07	0.156277057239927	1
ENSG00000176945.16	MUC20	3	195752366	3_122	0	0.0117685091498426	12.689885971334	1.41800109348927e-06	1.59328294237903	2
ENSG00000145113.21	MUC4	3	195812030	3_122	0	0.00859707022773004	9.92272539389777	8.09988483087595e-07	1.14873188815111	2
ENSG00000061938.16	TNK2	3	195870036	3_122	0	0.0698421787992723	28.9305467277575	1.91854423490832e-05	2.70613597375488	2
ENSG00000072274.12	TFRC	3	196082264	3_122	0	0.00496244215545605	4.93064135409616	2.32325172420685e-07	0.186244000096594	1
ENSG00000163958.13	ZDHHC19	3	196201574	3_122	0	0.0992174765689487	32.0626285055525	3.02054073614061e-05	-2.99509797407179	1
ENSG00000163959.9	SLC51A	3	196211106	3_122	0	0.00494492300214811	5.99387230284622	2.81426128698634e-07	-1.11678851227187	2
ENSG00000161217.11	PCYT1A	3	196221964	3_122	0	0.0174378749301813	17.2215651562649	2.85143564534947e-06	2.61037708958152	2
ENSG00000213123.10	TCTEX1D2	3	196326264	3_122	0	0.138371873559075	33.712145300294	4.42926442478726e-05	-2.7009705712993	1
ENSG00000163961.4	RNF168	3	196502604	3_122	0	0.00628079924783997	8.14371174881339	4.85662646713503e-07	-1.7492011695823	1
ENSG00000174004.5	NRROS	3	196639828	3_122	0	0.00546111911199698	5.77884031956103	2.99653765874148e-07	0.595214925816273	1
ENSG00000174007.7	CEP19	3	196711873	3_122	0	0.0104744249629397	11.6173804723743	1.15540914206314e-06	-1.30436359218815	2
ENSG00000119231.10	SENP5	3	196863524	3_122	0	0.0703220940434034	28.9483931638005	1.93291899435063e-05	-2.72407932981836	1
ENSG00000114503.10	NCBP2	3	196939695	3_122	0	0.00505540132000437	5.03148142194339	2.41517668604323e-07	0.402686997439376	1
ENSG00000270170.1	NCBP2-AS2	3	196943079	3_122	0	0.111567440158015	33.0346019916675	3.49948345092881e-05	3.02699219096069	1
ENSG00000119227.7	PIGZ	3	196949287	3_122	0	0.0048954121655983	4.80459299842288	2.23328044733358e-07	-0.480232329129888	3
ENSG00000163975.11	MELTF	3	197038601	3_122	0	0.0586583246404857	26.8844311795164	1.49736577973648e-05	3.08954758016678	1
ENSG00000075711.20	DLG1	3	197298238	3_122	0	0.071824664895161	29.2269573133335	1.99321712806486e-05	-2.68437108696545	2
ENSG00000161267.11	BDH1	3	197576462	3_122	0	0.00624635436583931	6.9990992855448	4.15112842811348e-07	-0.81720925868535	1
ENSG00000186001.12	LRCH3	3	197791099	3_122	0	0.00477462709407195	4.5647817451884	2.06945921866173e-07	-0.0611211956872692	1
ENSG00000185621.11	LMLN	3	197960381	3_122	0	0.00482733083377274	4.66286946287608	2.13726177215662e-07	0.195766399387787	1
ENSG00000186777.11	ZNF732	4	305472	4_1	0	0.0740975574400009	13.5774314139682	9.55254091498302e-06	1.73476794701693	1
ENSG00000131127.13	ZNF141	4	337301	4_1	0	0.093398399897334	15.7574101977164	1.39740300707633e-05	-1.96884020328163	1
ENSG00000182903.15	ZNF721	4	499142	4_1	0	0.0319577521753405	5.77066513191969	1.75105381960128e-06	-0.563549251798101	1
ENSG00000215375.6	MYL5	4	656087	4_1	0	0.0550956369332334	10.8100325313522	5.65511714601324e-06	1.57540568333017	1
ENSG00000169026.12	MFSD7	4	689228	4_1	0	0.0780923716270559	14.0699726740071	1.04327611124507e-05	-1.95291290025613	1
ENSG00000185619.18	PCGF3	4	705427	4_2	0	0.0370510763491366	6.0002584365418	2.11090253752313e-06	-0.0510317115839049	2
ENSG00000168993.14	CPLX1	4	838064	4_2	0	0.0307376376422549	4.67933086892799	1.36568845455977e-06	0.289749807490922	1
ENSG00000127419.16	TMEM175	4	932335	4_2	0	0.0372556038839833	6.10821681773459	2.16074466092221e-06	-0.494866165743236	1
ENSG00000145214.13	DGKQ	4	986676	4_2	0	0.0308450202582535	4.68838127775884	1.37311015677176e-06	0.523929197648923	1
ENSG00000145217.13	SLC26A1	4	993488	4_2	0	0.0340698448330858	5.89832277447263	1.90807783761312e-06	-1.13215012553943	1
ENSG00000178222.12	RNF212	4	1090273	4_2	0	0.0320848174528454	4.9975269409171	1.52248181331778e-06	0.0790450534275055	2
ENSG00000159674.11	SPON2	4	1185259	4_2	0	0.0333001660900036	5.3390553336693	1.68813905861208e-06	0.570789941558281	1
ENSG00000163945.15	UVSSA	4	1347765	4_2	0	0.0316011380416194	4.78272563501421	1.4350782677916e-06	-0.154639047501888	2
ENSG00000179979.8	CRIPAK	4	1347765	4_2	0	0.033483946376465	5.24214155289708	1.66664375182822e-06	-0.401242915052597	1
ENSG00000206113.10	CFAP99	4	2428571	4_3	0	0.0453052882020221	5.99669106634721	2.57963327274874e-06	0.675183611534751	1
ENSG00000174137.12	FAM53A	4	1681299	4_3	0	0.0473686358043473	6.40944307859979	2.88276054329638e-06	0.806859227978744	2
ENSG00000168936.10	TMEM129	4	1721565	4_3	0	0.0436426437536853	5.65045417416105	2.34148729153074e-06	-0.597952152261762	1
ENSG00000013810.18	TACC3	4	1721538	4_3	0	0.0388265696390028	4.56913077484983	1.68445730282969e-06	-0.126180511417421	3
ENSG00000123933.16	MXD4	4	2262585	4_3	0	0.045483605325407	6.03308311024748	2.6055030581845e-06	0.639093032087204	1
ENSG00000159733.13	ZFYVE28	4	2266399	4_3	0	0.0419967152751052	5.29470144000934	2.11132065594449e-06	-0.505637581989498	3
ENSG00000063978.15	RNF4	4	2469087	4_3	0	0.0413027233690586	5.1405789739705	2.01598882734863e-06	0.402374473447618	1
ENSG00000087274.16	ADD1	4	2843547	4_4	0	0.0382194177185446	5.8310930368345	2.11607683900639e-06	-1.01067706889302	2
ENSG00000087269.15	NOP14	4	2959836	4_4	0	0.101081768979006	14.9155302323557	1.4315579304073e-05	2.24177894121036	1
ENSG00000125388.19	GRK4	4	2963617	4_4	0	0.0721093116092978	11.7316668960881	8.03245811643309e-06	1.94984514535021	1
ENSG00000197386.10	HTT	4	3073861	4_4	0	0.0376177170247046	5.68453560926603	2.03041504743943e-06	0.522430708924432	1
ENSG00000159788.18	RGS12	4	3285634	4_4	0	0.0723947834292511	11.7691832191534	8.09004605375896e-06	1.30885358899133	3
ENSG00000109758.8	HGFAC	4	3285928	4_4	0	0.0581796969124246	9.72710570414019	5.37344102339574e-06	1.15467541938868	2
ENSG00000175920.16	DOK7	4	3459344	4_4	0	0.105950191261952	15.3638333872473	1.54560577099415e-05	1.89302660551823	4
ENSG00000163956.10	LRPAP1	4	3719985	4_4	0	0.0610502620173977	10.1761774709305	5.89888054212809e-06	1.37326795325232	1
ENSG00000184160.7	ADRA2C	4	3719985	4_4	0	0.0610502620173977	10.1761774709305	5.89888054212809e-06	1.37326795325232	1
ENSG00000132406.11	TMEM128	4	4247756	4_5	0	0.0311287503698814	5.35663768937445	1.58325677903526e-06	-0.446117613283019	1
ENSG00000168826.15	ZBTB49	4	4290696	4_5	0	0.031814716573408	5.55400874706731	1.67776841692945e-06	-0.593755321950884	1
ENSG00000168818.9	STX18	4	4542773	4_5	1	0.170606732504532	17.8040837918987	2.88411910686942e-05	-3.92022277577302	1
ENSG00000170891.10	CYTL1	4	5019294	4_6	0	0.0605145510931001	9.68557989718701	5.56522645278705e-06	-1.18842081994474	1
ENSG00000173040.12	EVC2	4	5709677	4_7	0	0.0246943187957432	4.74918858156793	1.11356061503581e-06	-0.0288529250671418	1
ENSG00000152969.17	JAKMIP1	4	6137483	4_7	0	0.0247945700882172	4.78639938485407	1.12684170814072e-06	-0.299029087570963	1
ENSG00000109501.13	WFS1	4	6272075	4_7	0	0.0295834972011096	6.40989875319486	1.80052053613377e-06	0.811149912223792	1
ENSG00000179010.14	MRFAP1	4	6676998	4_7	0	0.0246890265129924	4.7472188712688	1.11286021929521e-06	-0.226523829952904	1
ENSG00000178988.10	MRFAP1L1	4	6708629	4_7	0	0.0420350291335104	9.65066584255613	3.85182039014813e-06	-1.16183599295149	1
ENSG00000173013.5	CCDC96	4	7466645	4_8	0	0.0472011555490347	6.36165607922065	2.8511509727184e-06	-0.753811714841381	1
ENSG00000109519.12	GRPEL1	4	7067879	4_8	0	0.084905369943292	11.8448823427083	9.54911902279207e-06	-2.06705830365744	1
ENSG00000184985.16	SORCS2	4	7181791	4_8	0	0.04164790987064	5.20260350952856	2.05736495240624e-06	0.326216191177275	1
ENSG00000196526.10	AFAP1	4	7921749	4_9	0	0.0372814708827328	5.67143105154627	2.00762729648919e-06	0.597690318118099	2
ENSG00000163995.19	ABLIM2	4	8540274	4_10	0	0.032256278299866	5.44160640661189	1.66662840777462e-06	-0.430711038165555	1
ENSG00000170801.9	HTRA3	4	8265974	4_10	0	0.0536177538890648	10.1426873189175	5.16367679256592e-06	-1.35744476495219	1
ENSG00000155275.18	TRMT44	4	8369660	4_10	0	0.048157009895726	9.14525397124313	4.1816981521875e-06	1.39340922545928	2
ENSG00000087008.15	ACOX3	4	8440275	4_10	0	0.040613574426848	7.56775433589923	2.9183383084102e-06	-1.18205210935807	1
ENSG00000109667.11	SLC2A9	4	10053730	4_11	0	0.051923995450222	8.58829357332807	4.23420988270436e-06	1.53355944446487	2
ENSG00000178163.7	ZNF518B	4	10457345	4_11	0	0.0527170144262852	8.72909479468021	4.36935581970383e-06	-0.956463251681672	1
ENSG00000109684.14	CLNK	4	10715355	4_12	0	0.0274332469562688	6.34944149447916	1.65390338358521e-06	-0.836820025651455	1
ENSG00000002587.9	HS3ST1	4	11399463	4_12	0	0.0267877894089842	6.13050113778673	1.55930205141162e-06	0.544073287459942	1
ENSG00000038219.12	BOD1L1	4	13627813	4_13	0	0.0231490672838687	6.11050445323929	1.34309879342957e-06	-0.699913812998735	2
ENSG00000137449.15	CPEB2	4	15002486	4_14	0	0.038303680730741	6.48583917616519	2.35887040273043e-06	-0.803449738462633	1
[truncated: 6,879 more rows]
