# Supplementary material for: Adjusting for genetic confounders in transcriptome-wide association studies improves discovery of risk genes of complex traits
Source: Nat Genet. 2024 Jan 26;56(2):336–47. doi: 10.1038/s41588-023-01648-9 (PMC10864181; doi:10.1038/s41588-023-01648-9)
Supplement: Supplementary file 5 — cTWAS results of all analyzed genes across all tissues for IBD, SCZ, and SBP. Results are stored separately for each combination of traits and tissues. Column legends for each set of results are the same as in Supplementary Table 1. [file 41588_2023_1648_MOESM5_ESM.zip › SCZ_Brain_Cerebellum.csv]

id	genename	chrom	pos	region_tag	cs_index	PIP	tau2	PVE	z	num_eqtl
ENSG00000131591.17	C1orf159	1	1095253	1_1	0	0.0224814495756248	4.61999047050855	9.86194979040668e-07	-0.0485703549403233	1
ENSG00000162576.16	MXRA8	1	1362042	1_1	0	0.0388765990380204	9.72792373407919	3.59092073987579e-06	1.19761777868308	1
ENSG00000235098.8	ANKRD65	1	1417000	1_1	0	0.0359480434223824	8.99525291428943	3.07033690687431e-06	1.10660775192191	2
ENSG00000008130.15	NADK	1	1748780	1_1	0	0.0228270284903716	4.76184246369832	1.03210005493366e-06	-0.524209175275856	1
ENSG00000169885.9	CALML6	1	1915143	1_1	0	0.186424782967642	24.7680090118417	4.38421799177082e-05	2.94543239370131	1
ENSG00000178821.12	TMEM52	1	1919746	1_1	0	0.0245278250287829	5.43029990700837	1.26467883906756e-06	-0.530683129007157	1
ENSG00000157933.9	SKI	1	2274088	1_2	0	0.0107525859513272	7.51660508053156	7.67418125967055e-07	1.13072415598453	1
ENSG00000116151.13	MORN1	1	2367871	1_2	0	0.0215673600376405	11.8258817938957	2.42174225119663e-06	-1.36941877470434	1
ENSG00000157916.19	RER1	1	2392882	1_2	0	0.0111155381581707	6.29518842071009	6.64410709501485e-07	-1.27765202900665	1
ENSG00000157911.9	PEX10	1	2407130	1_2	0	0.0106919540668652	5.03108496181324	5.10759123019839e-07	-0.321096878644489	1
ENSG00000149527.17	PLCH2	1	2448853	1_2	0	0.0546994312302385	18.6269164976585	9.67433618180241e-06	-2.24080717226749	2
ENSG00000157873.17	TNFRSF14	1	2555429	1_2	0	0.116342163332186	24.3286617679118	2.68752648270562e-05	2.50053191405424	1
ENSG00000157870.14	FAM213B	1	2581666	1_2	0	0.0102349245186197	4.62867528478389	4.49819994312118e-07	-0.159684299085637	4
ENSG00000142606.15	MMEL1	1	2632557	1_2	0	0.0654945243891858	20.431338376252	1.27057178220926e-05	2.15984203398326	1
ENSG00000215912.12	TTC34	1	2800905	1_2	0	0.0819604472263642	24.1411896534936	1.87871275620199e-05	3.1442938116322	1
ENSG00000130762.14	ARHGEF16	1	3454845	1_2	0	0.0102210982835823	4.61038542861081	4.47437309776361e-07	0.022603019583648	2
ENSG00000158109.14	TPRG1L	1	3698864	1_3	0	0.117910437514492	17.8762666079955	2.00136578445703e-05	2.30481376382947	1
ENSG00000235169.7	SMIM1	1	3772844	1_3	0	0.0351295054503169	6.60930668383731	2.20457732935186e-06	0.748575825534955	1
ENSG00000130764.9	LRRC47	1	3774964	1_3	0	0.0403973332237846	7.86579939714853	3.01712261264032e-06	0.949235879427842	1
ENSG00000116198.12	CEP104	1	3831521	1_3	0	0.0291133813346158	4.8560024444564	1.34235981434594e-06	0.363188066970486	1
ENSG00000169598.15	DFFB	1	3885454	1_3	0	0.029713395379534	5.03487785183809	1.42049142880917e-06	0.39083156837464	1
ENSG00000198912.10	C1orf174	1	3891607	1_3	0	0.0756392583512532	13.7231285971981	9.85593411715887e-06	-1.61399352848196	3
ENSG00000196581.10	AJAP1	1	4654263	1_4	0	0.0194637976646865	7.0718978946516	1.30695597834009e-06	-0.7649726464686	1
ENSG00000069424.14	KCNAB2	1	5989741	1_5	0	0.0343926638195389	5.36657679876026	1.75251022333788e-06	-0.39140447760188	2
ENSG00000158286.12	RNF207	1	6203732	1_5	0	0.032165200032887	4.80404322798927	1.46720419486613e-06	0.389469131084455	1
ENSG00000116251.9	RPL22	1	6208961	1_5	0	0.0319166996848835	4.65886175539321	1.41187158434716e-06	-0.136308556097983	2
ENSG00000116237.15	ICMT	1	6235565	1_5	0	0.0395208229676836	6.39558285029756	2.39995724948977e-06	0.399700353417466	1
ENSG00000187017.15	ESPN	1	6424818	1_5	0	0.0399481073801182	7.44283169670641	2.82313602453688e-06	1.42501766057662	2
ENSG00000215788.9	TNFRSF25	1	6463665	1_5	0	0.0385099234319675	6.69795088688838	2.44913097291204e-06	-1.11786269705204	2
ENSG00000162408.10	NOL9	1	6554687	1_5	0	0.0322646228571325	5.2133680258975	1.5971377463588e-06	-0.86135671244782	1
ENSG00000204859.12	ZBTB48	1	6579883	1_5	0	0.0817004533956597	15.4047472574489	1.19502348637376e-05	-2.30295111079087	2
ENSG00000007923.15	DNAJC11	1	6701642	1_5	1	0.287923668446668	28.6670866858469	7.83715296745824e-05	4.91692799881971	1
ENSG00000049245.12	VAMP3	1	7893393	1_6	0	0.0226126629140814	4.67759531148147	1.00431916697068e-06	-0.0418761732199823	1
ENSG00000116288.12	PARK7	1	7954508	1_6	0	0.0292671805562557	6.6777689303148	1.85570813153001e-06	-0.484600165271514	1
ENSG00000116285.12	ERRFI1	1	8026467	1_6	0	0.0226813840590185	4.69131518596525	1.01032607412582e-06	-0.0614091559817941	1
ENSG00000180758.11	GPR157	1	9128930	1_6	0	0.0279250749038644	6.67236766990945	1.76917874407361e-06	-0.779021957843375	2
ENSG00000049239.12	H6PD	1	9221777	1_6	0	0.0359552919562849	8.92863749937574	3.04821367726208e-06	-1.01007715570125	2
ENSG00000171608.15	PIK3CD	1	9690399	1_7	0	0.056726443592623	7.82051837666786	4.2122922440525e-06	-0.966185608005091	1
ENSG00000171603.16	CLSTN1	1	9823902	1_7	0	0.0717372338292486	10.0417811939585	6.83994764022439e-06	-1.31489238475502	1
ENSG00000162441.11	LZIC	1	9943171	1_7	0	0.0408123634847155	4.72604561879785	1.83141620273576e-06	-0.150182004129102	1
ENSG00000130939.18	UBE4B	1	10033313	1_7	0	0.0626348534901924	8.75612516784629	5.20745377836494e-06	1.72794939323178	1
ENSG00000054523.17	KIF1B	1	10210438	1_7	0	0.0493966252446184	6.51760730419139	3.05691150132674e-06	0.447855261473618	2
ENSG00000241563.3	CORT	1	10449646	1_7	0	0.0403949126012778	4.62973539895128	1.77574352729523e-06	0.38170847124204	1
ENSG00000160049.11	DFFA	1	10477033	1_7	0	0.0460491815702633	5.85828816752187	2.56147453917792e-06	0.557821064511164	1
ENSG00000204624.7	DISP3	1	11480592	1_9	0	0.719001316944198	21.3471208266975	0.000145735847503394	3.703478712359	1
ENSG00000175262.14	C1orf127	1	10963639	1_9	0	0.0232314718862565	4.85818456711288	1.07163806936258e-06	0.24918566530584	2
ENSG00000120948.16	TARDBP	1	11012522	1_9	0	0.0922773291109343	17.4154740173085	1.52590575924163e-05	1.81278151043235	1
ENSG00000009724.16	MASP2	1	11047382	1_9	0	0.0236125942502301	4.98964788298944	1.11869320450967e-06	-0.368645072490629	1
ENSG00000171824.13	EXOSC10	1	11099766	1_9	0	0.0226562219761385	4.65985379969367	1.00243720980471e-06	0.0499210718036025	2
ENSG00000198793.12	MTOR	1	11262099	1_9	0	0.0226801857121327	4.67526390943705	1.00681605916618e-06	0.0921963225793748	1
ENSG00000132879.13	FBXO44	1	11656698	1_9	0	0.0233378717020182	4.93254771128258	1.09302460785427e-06	-0.319901106660753	4
ENSG00000116670.14	MAD2L2	1	11701529	1_9	0	0.0225836169511776	4.61267579233135	9.89108255131894e-07	0.0985998084750038	2
ENSG00000162490.6	DRAXIN	1	11691322	1_9	0	0.0360459029255564	9.02464865060785	3.08875604547242e-06	1.13592303590423	3
ENSG00000116663.10	FBXO6	1	11664881	1_9	0	0.0285832511938265	6.81780317224187	1.85034828483504e-06	0.76656889754479	1
ENSG00000177674.15	AGTRAP	1	11711464	1_9	0	0.0496863322635259	11.9787664833425	5.65127491595495e-06	1.41107520056169	2
ENSG00000177000.10	MTHFR	1	11792243	1_9	0	0.0917170755900422	17.500582941454	1.52405314239839e-05	-2.34075816881255	1
ENSG00000011021.21	CLCN6	1	11806126	1_9	0	0.0354525966944426	8.72916145805427	2.93844775492385e-06	-1.31614671340651	2
ENSG00000120937.8	NPPB	1	11859214	1_9	0	0.0894991655847175	17.3108671969108	1.47107633041966e-05	-2.23630568335687	1
ENSG00000116685.15	KIAA2013	1	11926172	1_9	0	0.0247535780088419	5.45686494752777	1.28256264040661e-06	0.516376010214526	2
ENSG00000083444.16	PLOD1	1	11935984	1_9	0	0.0530598043776384	12.4816154937346	6.28830851719989e-06	-1.67496533325411	1
ENSG00000116688.16	MFN2	1	11978534	1_9	0	0.0321137483811736	7.84476720315131	2.39204010777725e-06	1.08684104073813	2
ENSG00000116691.10	MIIP	1	12052893	1_9	0	0.067525780039802	14.8254247381238	9.50548215749622e-06	-1.67611250674636	1
ENSG00000028137.18	TNFRSF1B	1	12136091	1_9	0	0.024435784196245	5.34752428189455	1.24072759961787e-06	-0.389960929645392	1
ENSG00000116731.22	PRDM2	1	13813962	1_10	0	0.0370968341455886	5.04576800024302	1.77730320213196e-06	-0.370631130667421	1
ENSG00000171729.13	TMEM51	1	15152787	1_11	0	0.0159348435880284	4.96754672576384	7.51600676914387e-07	-0.325303605885475	1
ENSG00000215704.9	CELA2B	1	15466305	1_11	0	0.0174669408546486	5.81904347091368	9.65085627690218e-07	0.610976616304456	2
ENSG00000116138.12	DNAJC16	1	15527056	1_11	0	0.0200689984607255	7.10815778205381	1.35450357571006e-06	0.942726803900592	1
ENSG00000116771.5	AGMAT	1	15584636	1_11	0	0.0174917488538506	5.83220632212179	9.6864247564893e-07	-0.676556890250463	1
ENSG00000197312.11	DDI2	1	15593959	1_11	0	0.0723575707111243	19.1234578326153	1.31385608572577e-05	-2.00912418156966	1
ENSG00000116786.11	PLEKHM2	1	15683361	1_11	0	0.0406872368401161	13.6972188782846	5.29161196140902e-06	1.71952489895257	1
ENSG00000162461.7	SLC25A34	1	15735883	1_11	0	0.0175684085859873	5.87278135877725	9.79656112413532e-07	-0.476250083251818	1
ENSG00000162458.12	FBLIM1	1	15756481	1_11	0	0.0157519017889949	4.86048150593067	7.26958614184147e-07	0.275272675787668	1
ENSG00000186510.11	CLCNKA	1	16018332	1_11	0	0.0875668709338218	20.9408393415792	1.74113045810779e-05	-2.40332485249376	1
ENSG00000184908.17	CLCNKB	1	16025997	1_11	0	0.205870089420161	29.3108845039694	5.72953760403368e-05	2.84191211308356	4
ENSG00000173641.17	HSPB7	1	15874769	1_11	0	0.0173344716038213	5.74839620729209	9.46138464676682e-07	0.517848739581269	1
ENSG00000185519.8	FAM131C	1	16043720	1_11	0	0.0153970129569974	4.64921148496433	6.79693589641058e-07	0.312019437763402	2
ENSG00000142632.16	ARHGEF19	1	16200034	1_11	0	0.195453483818497	28.786072467325	5.34223793576633e-05	3.29435247181899	1
ENSG00000132881.11	RSG1	1	16237140	1_11	0	0.0186166566275159	6.41065934508922	1.13318752524262e-06	-0.923291306527981	1
ENSG00000037637.10	FBXO42	1	16352633	1_11	0	0.043006554027294	14.2168181625702	5.80543077541152e-06	-2.00491931266705	1
ENSG00000187144.11	SPATA21	1	16432588	1_11	0	0.0157826460277209	4.87856742048832	7.31087779106502e-07	-0.311949925541751	2
ENSG00000157191.19	NECAP2	1	16440864	1_11	0	0.0261904068029279	9.58381041283636	2.38329529077955e-06	-1.50744939335364	1
ENSG00000183888.4	C1orf64	1	16004406	1_11	0	0.0223946800952894	8.12703096682518	1.72812110585617e-06	1.09495673226134	1
ENSG00000058453.16	CROCC	1	16963416	1_12	0	0.0469427497447754	11.7703177061506	5.24631191720624e-06	1.88818578991325	1
ENSG00000117122.13	MFAP2	1	16980375	1_12	0	0.0884031433645438	17.7630774040294	1.49101946328633e-05	-2.61287729898327	1
ENSG00000159363.17	ATP13A2	1	17008419	1_12	0	0.0304688764728207	7.72564163919532	2.23505593324904e-06	-1.54050504160397	2
ENSG00000179051.13	RCC2	1	17439260	1_12	0	0.0408301858406355	10.4617998798878	4.05588060277784e-06	1.34419382749319	1
ENSG00000074964.16	ARHGEF10L	1	17540984	1_12	0	0.0234213447638655	5.27558555065328	1.17322117789094e-06	0.411760706938369	2
ENSG00000117154.11	IGSF21	1	18108097	1_12	0	0.07460100198694	16.145113556034	1.14362373808187e-05	-2.12629505370082	2
ENSG00000142623.9	PADI1	1	17205087	1_12	0	0.0315960292562394	8.06461230226003	2.41943187529611e-06	0.844414019169964	2
ENSG00000179023.8	KLHDC7A	1	18481444	1_13	0	0.0192732850565338	4.84302675196857	8.86278082826386e-07	0.457019538182258	1
ENSG00000159423.16	ALDH4A1	1	18902477	1_13	0	0.040528766039068	11.6130703935801	4.4689740877783e-06	-1.29588257337623	1
ENSG00000169991.10	IFFO2	1	18956450	1_13	0	0.0207088571830958	5.34094663610427	1.05019940665052e-06	-0.528879779749149	2
ENSG00000127463.13	EMC1	1	19227605	1_13	0	0.0224616666885583	6.07112542864595	1.29481756017657e-06	0.65730912617483	3
ENSG00000053372.4	MRTO4	1	19251910	1_13	0	0.0203132225325587	5.16954331566953	9.97076318985325e-07	-0.419248463967313	2
ENSG00000162482.4	AKR7A3	1	19288862	1_13	0	0.0219268386211247	5.86316210524421	1.22068980887582e-06	0.612922782991777	2
ENSG00000053371.12	AKR7A2	1	19310633	1_13	0	0.0401034926794012	11.4007797611784	4.34124354518585e-06	1.38246814896493	2
ENSG00000040487.12	PQLC2	1	19312063	1_13	0	0.0194727175226932	4.76236772306838	8.80535534386355e-07	0.244460916459962	4
ENSG00000077549.17	CAPZB	1	19485983	1_13	0	0.0379811371991857	10.9576298261748	3.95168197084861e-06	1.27482145116747	1
ENSG00000158747.13	NBL1	1	19641564	1_13	0	0.0192048244082571	4.65118621821853	8.48147653876757e-07	0.0293135577390546	2
ENSG00000169914.5	OTUD3	1	19882976	1_13	0	0.0483221522272294	13.2471526372112	6.07807712178985e-06	1.58045269822503	3
ENSG00000127472.10	PLA2G5	1	20008843	1_13	0	0.023066367550448	6.35625817652328	1.3921246828199e-06	0.677989766672797	1
ENSG00000162545.5	CAMK2N1	1	20259887	1_14	0	0.0338764881702125	5.14660016209809	1.65545053559819e-06	0.421822789732381	1
ENSG00000183114.7	FAM43B	1	20259887	1_14	0	0.0338764881702125	5.14660016209809	1.65545053559819e-06	0.421822789732381	1
ENSG00000090432.6	MUL1	1	20488909	1_14	0	0.126087726415777	16.733929459042	2.00340219097647e-05	1.81211833946141	2
ENSG00000158825.5	CDA	1	20589745	1_14	0	0.0323104563032961	4.69675524116673	1.44091518056737e-06	0.26996147676904	2
ENSG00000158828.7	PINK1	1	20635772	1_14	0	0.0481696082746659	8.12213052781089	3.71484310260692e-06	0.879958936319775	1
ENSG00000244038.9	DDOST	1	20659303	1_14	0	0.0345467606123847	5.29774207395302	1.73778297361338e-06	0.454973427861553	1
ENSG00000117245.12	KIF17	1	20684853	1_14	0	0.0630796144861917	10.4729459795375	6.27271116925822e-06	-1.11691323400633	1
ENSG00000189410.11	SH2D5	1	20697851	1_14	0	0.0372567723053399	5.89365326031474	2.08490948903483e-06	0.220179953092899	1
ENSG00000127483.17	HP1BP3	1	20793534	1_14	0	0.0554782366717847	11.8615805247667	6.24831056091493e-06	-2.77275785483861	1
ENSG00000075151.20	EIF4G3	1	21058943	1_14	0	0.121171060218575	14.8319903560356	1.70645853186778e-05	-0.482225808092912	1
ENSG00000187980.6	PLA2G2C	1	20175089	1_14	0	0.03338496124899	4.99679701696162	1.58394457528943e-06	0.352483481241791	1
ENSG00000070886.11	EPHA8	1	22521304	1_15	0	0.031442453622389	6.56398768307302	1.95966385900754e-06	-0.633173468297609	2
ENSG00000162551.13	ALPL	1	21514005	1_15	0	0.0289103938450068	5.88168628685593	1.61455655278092e-06	0.720363721445678	1
ENSG00000076864.19	RAP1GAP	1	21670352	1_15	0	0.0280911027628261	5.51220973274847	1.4702524739635e-06	0.458908044866104	1
ENSG00000090686.15	USP48	1	21782877	1_15	0	0.0347155391469329	7.21871114549343	2.37947406295009e-06	-0.81822073033635	2
ENSG00000187942.11	LDLRAD2	1	21812807	1_15	0	0.0268503003979734	5.16009817495883	1.31554137071231e-06	-0.475819712838789	1
ENSG00000142798.17	HSPG2	1	21859325	1_15	0	0.0264365331468184	5.23922469291761	1.31513072084493e-06	0.629002282570837	1
ENSG00000142789.19	CELA3A	1	22001714	1_15	0	0.0933055440350965	16.3399734028719	1.44762538965226e-05	-1.69371603991579	1
ENSG00000162552.14	WNT4	1	22143914	1_15	0	0.0624940763605513	14.9923079468174	8.89620423526184e-06	-2.30887851334889	1
ENSG00000184677.16	ZBTB40	1	22453334	1_15	0	0.0290255592526542	5.86277142138793	1.61577526421184e-06	-0.576574774373939	1
ENSG00000125945.14	ZNF436	1	23369659	1_16	0	0.0302486211753542	5.81868839509297	1.67119866500121e-06	-0.542713739567953	1
ENSG00000204219.9	TCEA3	1	23382426	1_16	0	0.0284575046684094	5.24957859472436	1.4184650996653e-06	0.463307953636729	2
ENSG00000088280.18	ASAP3	1	23483896	1_16	0	0.0267890182515639	4.68663935121381	1.19210834917264e-06	-0.0982674398658828	2
ENSG00000057757.9	PITHD1	1	23775590	1_17	0	0.0314236430984229	6.62215908402937	1.97584803734896e-06	-0.639084821391877	1
ENSG00000117308.14	GALE	1	23800401	1_17	0	0.0257752374738094	4.77533197750787	1.16870160596044e-06	0.21390897872192	1
ENSG00000142677.3	IL22RA1	1	24143324	1_17	0	0.0270806204034595	5.2354055366827	1.34618992002387e-06	0.367419365006489	2
ENSG00000185436.11	IFNLR1	1	24187118	1_17	0	0.0259794203380185	4.84879157933184	1.19608039054014e-06	-0.283273416042526	2
ENSG00000001460.17	STPG1	1	24417389	1_17	0	0.0827811105989608	15.7445655004362	1.23754022866385e-05	2.05007955696509	2
ENSG00000001461.16	NIPAL3	1	24415329	1_17	0	0.111091618823092	18.5677586629243	1.95856583659085e-05	-2.30559090901979	2
ENSG00000184454.6	NCMAP	1	24555524	1_17	0	0.0270757632075277	5.23372830536471	1.34551727424173e-06	0.625189296395794	1
ENSG00000169504.14	CLIC4	1	24745089	1_17	0	0.0289339891722513	5.85228738374493	1.60779752553389e-06	0.501537450712445	2
ENSG00000131910.4	NR0B2	1	26915518	1_18	0	0.0288478638397832	4.62083503651005	1.26570215878902e-06	0.269151681747133	1
ENSG00000188672.17	RHCE	1	25430369	1_18	0	0.0289577515147482	4.65629656660631	1.28027382740615e-06	-0.110037477685257	1
ENSG00000204178.9	TMEM57	1	25430369	1_18	0	0.0289577515147482	4.65629656660631	1.28027382740615e-06	-0.110037477685257	1
ENSG00000162430.16	SELENON	1	25753726	1_18	0	0.028929336812259	4.64714578875318	1.27650397594439e-06	-0.146762166025866	1
ENSG00000117640.17	MTFR1L	1	25818183	1_18	0	0.0322114823828856	5.64966828314414	1.72794954681674e-06	-0.615087213641124	1
ENSG00000158006.13	PAFAH2	1	26013412	1_18	0	0.0389754543214409	7.43143008593555	2.7501791133269e-06	0.987331896523926	1
ENSG00000158008.9	EXTL1	1	26019793	1_18	0	0.0350141963017439	6.42894629214829	2.13737810712935e-06	-0.799089134726019	2
ENSG00000158022.6	TRIM63	1	26068506	1_18	0	0.0301171270477917	5.02230574288665	1.4361972324899e-06	-0.328169546298766	1
ENSG00000175087.9	PDIK1L	1	26110771	1_18	0	0.0299362389788783	4.96612189328268	1.41160116784927e-06	0.313714834541182	1
ENSG00000197245.5	FAM110D	1	26158522	1_18	0	0.0508074851971412	9.91895170822984	4.78509838856649e-06	-1.28138274848995	1
ENSG00000236782.6	RP11-96L14.7	1	26170849	1_18	0	0.0310448120060169	5.30539764362758	1.56388340514996e-06	0.764679040508906	1
ENSG00000142675.17	CNKSR1	1	26170849	1_18	0	0.0292307425655953	4.74379703712427	1.31662878117333e-06	0.465614193193066	2
ENSG00000130695.14	CEP85	1	26219373	1_18	0	0.0301683260101323	5.03812943083505	1.44317145360408e-06	0.0862902232923083	2
ENSG00000142669.14	SH3BGRL3	1	26271790	1_18	0	0.0307399715948142	5.21322028841087	1.52162254869309e-06	0.148669567161568	1
ENSG00000169442.8	CD52	1	26317723	1_18	0	0.0389412913160357	7.42333237400118	2.74477438340776e-06	1.06970114343092	2
ENSG00000158062.20	UBXN11	1	26317588	1_18	0	0.0370790414555101	6.9644951404522	2.45197216078473e-06	0.789192387717771	1
ENSG00000176092.14	AIM1L	1	26360390	1_18	0	0.0292219608267349	4.74093277200957	1.31543849812803e-06	0.00872214826764061	2
ENSG00000176083.17	ZNF683	1	26374694	1_18	0	0.113106720306419	17.5379433496521	1.88349498964937e-05	-2.29150674463005	1
ENSG00000117682.16	DHDDS	1	26420577	1_18	0	0.0301479994596895	5.03181446883529	1.44039138502159e-06	0.152296438036115	2
ENSG00000198830.10	HMGN2	1	26471849	1_18	0	0.0327424236343284	5.80220648366511	1.80385406769982e-06	-0.65932397488826	1
ENSG00000117676.13	RPS6KA1	1	26529971	1_18	0	0.0321014789347166	5.61765013829611	1.71228923429158e-06	-0.617345524410407	1
ENSG00000117713.18	ARID1A	1	26693253	1_18	0	0.361571736954682	29.3834438021632	0.000100877559517447	3.80579284817061	2
ENSG00000060642.10	PIGV	1	26787521	1_18	0	0.0998832374094959	16.3381707612826	1.54950662658432e-05	3.01865877543539	2
ENSG00000142751.14	GPN2	1	26890178	1_18	0	0.0883408825458613	15.1609052316513	1.27169880586248e-05	-2.95522531070365	1
ENSG00000090273.13	NUDC	1	26896515	1_18	0	0.0422944910632783	8.19733311671309	3.29195419821433e-06	-2.18191712687941	2
ENSG00000188782.8	CATSPER4	1	26200063	1_18	0	0.0722771385505139	13.2497089480217	9.09294754353623e-06	1.7806706917659	1
ENSG00000162510.5	MATN1	1	30723617	1_20	0	0.0176691441165916	10.6608845524658	1.78857085747796e-06	-1.47930350135849	1
ENSG00000134644.15	PUM1	1	31066204	1_20	0	0.0309420652920411	15.8534846345648	4.65769912711098e-06	1.81861228176842	1
ENSG00000084628.9	NKAIN1	1	31241791	1_20	0	0.027619331681227	12.8274001825926	3.36394747574827e-06	-3.13362156989355	1
ENSG00000060688.12	SNRNP40	1	31294043	1_20	0	0.0163034664729379	9.08174352496383	1.40587459954679e-06	0.139442265384746	2
ENSG00000121766.15	ZCCHC17	1	31300649	1_20	0	0.133533033938476	19.42710512185	2.46316896215494e-05	-3.79872595693818	1
ENSG00000121769.7	FABP3	1	31372307	1_20	0	0.0749937908919968	20.2752187105166	1.44373754938945e-05	-3.47942254315422	2
ENSG00000142910.15	TINAGL1	1	31576075	1_20	0	0.0102308405350036	5.96197055282413	5.79159972657389e-07	-0.761445465288622	2
ENSG00000162517.12	PEF1	1	31640893	1_20	0	0.0178247044652725	11.1255887395893	1.88296712134054e-06	-1.46092197870738	2
ENSG00000084636.17	COL16A1	1	31703950	1_20	0	0.0102098627671681	5.72553737549451	5.5505185127035e-07	-0.590115074632304	2
ENSG00000184007.18	PTP4A2	1	31972633	1_20	0	0.0171917835307215	10.6591951898003	1.73997394856297e-06	-1.33215809251806	1
ENSG00000142698.14	C1orf94	1	34169243	1_22	0	0.00882124233938331	6.3124704620721	5.28720937599811e-07	-0.629574281099299	1
ENSG00000025800.13	KPNA6	1	32108863	1_22	0	0.01918440542236	13.4036823623362	2.4415738676351e-06	-1.60312708411667	1
ENSG00000084652.15	TXLNA	1	32179560	1_22	0	0.0170222827094958	12.3010270681825	1.98818397967833e-06	1.50994865460589	1
ENSG00000160051.11	IQCC	1	32205429	1_22	0	0.0182900278889571	12.9631885736131	2.25124936422258e-06	1.56677888479158	1
ENSG00000084623.11	EIF3I	1	32222176	1_22	0	0.0146354221199354	10.9100547834742	1.51610605127106e-06	1.38181198006749	1
ENSG00000160055.19	TMEM234	1	32222176	1_22	0	0.0146354221199354	10.9100547834742	1.51610605127106e-06	-1.38181198006749	1
ENSG00000183615.5	FAM167B	1	32247598	1_22	0	0.0231430062775597	15.1609247516827	3.33152335499917e-06	-1.70416575981636	1
ENSG00000225828.1	FAM229A	1	32366691	1_22	0	0.00736148640350454	4.63867740451829	3.24232900772946e-07	0.108041527649329	1
ENSG00000160058.18	BSDC1	1	32397196	1_22	0	0.00757783562940773	4.90436724122591	3.52878793940844e-07	0.288595281196995	1
ENSG00000176261.15	ZBTB8OS	1	32650758	1_22	0	0.00756148437811177	4.89304080282065	3.5130416065622e-07	-0.208450300777684	2
ENSG00000162521.18	RBBP4	1	32651632	1_22	0	0.00735982835451965	4.63968329643064	3.24230166553309e-07	0.031374045829447	1
ENSG00000116497.17	S100PBP	1	32817174	1_22	0	0.0174900132959881	12.6025013416372	2.09287981188346e-06	1.44867943864329	1
ENSG00000134684.10	YARS	1	32817927	1_22	0	0.0177766208820427	12.7529287831896	2.15256632403247e-06	-1.4613826010786	1
ENSG00000142920.16	AZIN2	1	33080995	1_22	0	0.0103759977648537	7.72230740058345	7.60806740803728e-07	-1.10300715651031	1
ENSG00000160094.14	ZNF362	1	33257610	1_22	0	0.00998243306290347	7.36777718673287	6.98345416632941e-07	1.05966057823407	2
ENSG00000184389.9	A3GALT2	1	33321277	1_22	0	0.0313404043936836	17.8115774013296	5.30034788589857e-06	-2.10417853058395	2
ENSG00000134686.18	PHC2	1	33427363	1_22	0	0.00734353203134031	4.61505884385142	3.21795252913493e-07	0.182589196140896	1
ENSG00000121904.17	CSMD2	1	34165500	1_22	0	0.00844678172539615	5.88749793165771	4.72192881914146e-07	-0.578012405378292	2
ENSG00000188910.7	GJB3	1	34776601	1_22	0	0.0079694362637337	5.38575450615642	4.07541230073968e-07	-0.483388169415452	2
ENSG00000163866.8	SMIM12	1	34859185	1_22	0	0.0100806818560506	7.55747562636247	7.23375941664452e-07	0.874590379459714	1
ENSG00000116819.6	TFAP2E	1	35573174	1_22	0	0.2316524149626	23.4856591161896	5.16579279064711e-05	4.23988844068056	1
ENSG00000126067.11	PSMB2	1	35641909	1_22	0	0.245070881685451	24.6806259075979	5.74308546660951e-05	-4.28515227822419	1
ENSG00000142686.7	C1orf216	1	35718988	1_22	0	0.151885492416595	22.8798958436041	3.29964891722803e-05	4.14534827765337	1
ENSG00000134698.10	AGO4	1	35807900	1_22	0	0.00782533088450543	6.72042338778684	4.99340442216914e-07	-1.77230822057268	2
ENSG00000092847.11	AGO1	1	35870261	1_22	0	0.0154337987327512	14.1799975578231	2.07800402911511e-06	-3.09002441255171	1
ENSG00000171812.12	COL8A2	1	36126011	1_22	0	0.0102358697070335	7.50277098617604	7.29195258704202e-07	-1.01002072111278	1
ENSG00000054116.11	TRAPPC3	1	36159921	1_22	0	0.0133055303834894	12.8461296829438	1.62293785304178e-06	2.73775055285534	1
ENSG00000054118.13	THRAP3	1	36224998	1_22	0	0.0132862834526187	9.11135883547724	1.14943405805914e-06	0.140151944022118	1
ENSG00000214193.10	SH3D21	1	36307804	1_22	0	0.058795193752407	23.1893052938572	1.29457423967038e-05	-1.87481550431983	1
ENSG00000142694.6	EVA1B	1	36323945	1_22	0	0.0163151559159304	12.7576724435764	1.97633277351752e-06	-1.70102442075969	1
ENSG00000181817.5	LSM10	1	36393562	1_22	0	0.00734323319603736	4.61509088981254	3.21784392267239e-07	0.0359837217330048	2
ENSG00000116885.18	OSCP1	1	36399959	1_22	0	0.0335285041604061	19.0181086746458	6.05450859132263e-06	-2.03614619342207	1
ENSG00000119535.17	CSF3R	1	36482287	1_22	0	0.00737181427445766	4.6457977379477	3.25186179768377e-07	-0.0656765597373449	1
ENSG00000163873.9	GRIK3	1	37035122	1_22	0	0.00847539112935192	5.89902142698018	4.74719552916735e-07	-0.526011570602697	1
ENSG00000189433.5	GJB4	1	34759243	1_22	0	0.00793175018169401	5.32991053018526	4.01408295032281e-07	0.388692944755374	1
ENSG00000163874.10	ZC3H12A	1	37474837	1_23	0	0.0339428687544811	4.86299828915697	1.56729251108188e-06	0.477755368369683	1
ENSG00000163879.10	DNALI1	1	37548877	1_23	0	0.0600695979752023	10.2221597351359	5.83035213095496e-06	1.68140841058207	3
ENSG00000134697.12	GNL2	1	37591628	1_23	0	0.0497928662871174	8.45386398015855	3.99686776024528e-06	1.42825391722151	2
ENSG00000116922.14	C1orf109	1	37692275	1_23	0	0.0544276347833467	9.29159472041981	4.8018337226104e-06	-1.31589698631079	1
ENSG00000197982.13	C1orf122	1	37806988	1_23	0	0.0340434737598699	4.89068312463481	1.58088686284722e-06	0.697797426102211	1
ENSG00000188786.9	MTF1	1	37860982	1_23	0	0.129723724997818	17.5911686855117	2.16676344874527e-05	-2.90856505186291	1
ENSG00000204084.12	INPP5B	1	37801330	1_23	0	0.0362531283232282	5.47833363093063	1.88578146299384e-06	-0.253663430843252	1
ENSG00000183431.11	SF3A3	1	37990434	1_23	0	0.0330252151015578	4.60699110078276	1.44464262589788e-06	-0.643799400115017	1
ENSG00000116981.3	NT5C1A	1	39672451	1_24	0	0.0173209222283837	4.74801697574833	7.80873476290685e-07	0.264649213791963	2
ENSG00000131233.9	GJA9	1	38881233	1_24	0	0.0485435336576756	14.2099929270349	6.54971866090175e-06	1.95118702948354	1
ENSG00000174574.15	AKIRIN1	1	38991334	1_24	0	0.0791653681744697	18.60316317366	1.39836140246922e-05	2.55554738591655	2
ENSG00000168653.10	NDUFS5	1	39026790	1_24	0	0.0203065596625491	6.19141284538668	1.19377783797943e-06	0.705940515774594	2
ENSG00000183682.7	BMP8A	1	39554348	1_24	0	0.0212580446325885	6.62108079051494	1.33644040867412e-06	-0.841229371519801	1
ENSG00000090621.13	PABPC4	1	39577125	1_24	0	0.0211462556521432	6.55732775864044	1.31661187241598e-06	0.733790443017797	1
ENSG00000163909.7	HEYL	1	39640410	1_24	0	0.0193857530432551	5.74960307579849	1.0583222746745e-06	-0.864958719436974	1
ENSG00000116983.12	HPCAL4	1	39693986	1_24	0	0.0170811846728606	4.62987431516647	7.50904291664222e-07	-0.0998041314612196	1
ENSG00000084072.16	PPIE	1	39740626	1_25	0	0.0124789419363002	4.79061848229988	5.67631837668649e-07	0.25390132335155	1
ENSG00000043514.15	TRIT1	1	39883661	1_25	0	0.060742970867641	18.9423333776751	1.09251372464846e-05	-1.88432709558441	2
ENSG00000131236.16	CAP1	1	40040200	1_25	0	0.0149157425519856	6.13940667077609	8.69498180018982e-07	0.353872916178833	2
ENSG00000131238.16	PPT1	1	40097347	1_25	0	0.0229427067695293	10.3579302551792	2.25639450600859e-06	-1.28595576997416	2
ENSG00000084073.8	ZMPSTE24	1	40254916	1_25	0	0.0272076306659786	11.6693828423097	3.01464382606458e-06	1.21818039915669	2
ENSG00000187815.9	ZFP69	1	40473715	1_25	0	0.0179840014493363	9.15299801508724	1.56295723018953e-06	-1.79046914763349	2
ENSG00000117010.15	ZNF684	1	40531781	1_25	0	0.0166495158914519	7.53662043013441	1.19144953017873e-06	-1.01940115147451	1
ENSG00000117013.14	KCNQ4	1	40783570	1_25	0	0.0129891725272705	5.06165933677904	6.24269036628995e-07	0.33111261627427	1
ENSG00000179862.6	CITED4	1	40862199	1_25	0	0.0152209173565067	6.43482546328547	9.29982971383933e-07	0.58597148242647	1
ENSG00000171793.13	CTPS1	1	40979451	1_25	0	0.019102398375348	10.0945534403233	1.830932805772e-06	1.61372506504694	1
ENSG00000171790.15	SLFNL1	1	41015615	1_25	0	0.0700340893125385	20.2695220513745	1.34787739766083e-05	2.05140952849861	2
ENSG00000010803.16	SCMH1	1	41239838	1_25	0	0.123033519381566	23.583253963668	2.75501883212684e-05	-1.89820923742032	2
ENSG00000127124.14	HIVEP3	1	41831703	1_26	0	0.0365666716056691	6.64890405909731	2.30851603018109e-06	0.522385570933223	1
ENSG00000198815.8	FOXJ3	1	42335341	1_26	0	0.0470791818977856	9.01719767610405	4.03086167228387e-06	1.13273374883444	1
ENSG00000177181.14	RIMKLA	1	42382252	1_26	0	0.229963476955624	24.3881818223895	5.32519710638508e-05	-3.18575371308224	1
ENSG00000066185.12	ZMYND12	1	42452404	1_26	0	0.0500703541999181	9.59603517390028	4.56215347872215e-06	-1.88107105209645	1
ENSG00000186409.14	CCDC30	1	42463059	1_26	0	0.0366863874543898	6.67965373112266	2.32678521089582e-06	0.919879517079529	2
ENSG00000117385.15	P3H1	1	42669767	1_26	0	0.0349021210886111	6.21346776008647	2.05912763385859e-06	-0.755938719522639	2
ENSG00000164008.14	C1orf50	1	42767127	1_26	0	0.0305221998077568	4.96152610068396	1.43789941886929e-06	0.592043155708627	1
ENSG00000274386.5	TMEM269	1	42785692	1_26	0	0.0302641361652057	4.88221419909043	1.40295101795489e-06	0.000930670079133312	1
ENSG00000177868.11	SVBP	1	42808082	1_26	0	0.0300520849289709	4.81673406015533	1.37443647862716e-06	-0.534787126945675	2
ENSG00000164010.13	ERMAP	1	42817988	1_26	0	0.0476483280007806	9.12998241685177	4.13061771814422e-06	1.06937813398786	1
ENSG00000117394.20	SLC2A1	1	42959411	1_26	0	0.300082604750356	27.1705987801469	7.74171941602891e-05	3.04598934487486	1
ENSG00000117395.12	EBNA1BP2	1	43271335	1_26	0	0.038524585520876	7.13698560503273	2.61065926339604e-06	-0.741288666205013	1
ENSG00000066056.13	TIE1	1	43300755	1_27	0	0.0680095334853568	17.6318968294114	1.13858702010123e-05	2.78348014634987	2
ENSG00000117400.16	MPL	1	43337551	1_27	0	0.0910632473156589	22.3773406571739	1.93485758040504e-05	3.50199870645541	1
ENSG00000117399.13	CDC20	1	43359194	1_27	0	0.0326948548368953	12.3527239203276	3.83477198024417e-06	-2.49172791644628	1
ENSG00000066322.14	ELOVL1	1	43297415	1_27	0	0.0375826717722532	9.21277462306379	3.28757367943134e-06	0.538361287663044	1
ENSG00000159479.16	MED8	1	43388718	1_27	0	0.11189552887801	26.8300047178169	2.8505645451866e-05	-4.08358131708056	2
ENSG00000198198.15	SZT2	1	43389819	1_27	0	0.0205074189011957	5.21363898438615	1.01519473074319e-06	-0.7793178926352	1
ENSG00000126091.19	ST3GAL3	1	43705540	1_27	0	0.0718278213665106	25.5216883729892	1.74060205608426e-05	4.17882000762841	1
ENSG00000117408.10	IPO13	1	43947230	1_27	0	0.0237321188422825	5.71058558464212	1.28681038145191e-06	0.117925035933132	1
ENSG00000159214.12	CCDC24	1	43991633	1_27	0	0.0425642911210876	19.5498340468913	7.90106940637718e-06	-3.74458569310419	1
ENSG00000196517.11	SLC6A9	1	44031093	1_27	0	0.117755316598291	22.8198127942695	2.55146725184958e-05	-3.18962945548658	1
ENSG00000178028.13	DMAP1	1	44213884	1_27	0	0.227679856411226	27.4584556391873	5.93605768928786e-05	3.482595959337	1
ENSG00000187147.17	RNF220	1	44405903	1_27	0	0.0227782046072337	5.59350990385242	1.20976578611955e-06	-0.300801006184496	1
ENSG00000198520.10	C1orf228	1	44673827	1_29	0	0.0268511614370397	7.13405308735308	1.81884968522882e-06	0.843823082303012	1
ENSG00000142945.12	KIF2C	1	44739744	1_29	0	0.0366602948409229	10.0399475277555	3.49481984613182e-06	-1.18001380209076	1
ENSG00000142959.4	BEST4	1	44787956	1_29	0	0.033055894121601	9.07278667532803	2.84765259241075e-06	1.34173217356171	1
ENSG00000117425.13	PTCH2	1	44839102	1_29	0	0.0256796868514052	6.71866319402216	1.63821157715254e-06	-0.989532939264474	1
ENSG00000126107.14	HECTD3	1	45011467	1_29	0	0.0240918924534473	6.12467156655714	1.40104187977536e-06	0.631603814334067	1
ENSG00000132781.17	MUTYH	1	45340760	1_29	0	0.0255537686802461	6.67289869047052	1.61907470292828e-06	-0.691036603983979	1
ENSG00000070759.16	TESK2	1	45470679	1_29	0	0.0206669742923532	4.69910864319092	9.22124969386064e-07	-0.15164146284282	2
ENSG00000280670.2	CCDC163	1	45499635	1_29	0	0.0273125243119571	7.2927484398834	1.89125666139979e-06	-0.981820858861597	2
ENSG00000132763.14	MMACHC	1	45499635	1_29	0	0.0290934368632911	7.8814236090142	2.17719383354893e-06	-1.03514097273097	1
ENSG00000117450.13	PRDX1	1	45523092	1_29	0	0.0262400817273335	6.91965984432979	1.72403995366947e-06	-0.895053875464118	1
ENSG00000117448.13	AKR1A1	1	45550079	1_29	0	0.0247784066911094	6.38610936045178	1.50247455237637e-06	-0.643196594533702	1
ENSG00000159592.10	GPBP1L1	1	45687876	1_29	0	0.0210762344538257	4.88130235392857	9.76846055293585e-07	-0.299235022404298	2
ENSG00000159596.6	TMEM69	1	45687531	1_29	0	0.115165098448638	20.8940790062593	2.28476486996475e-05	2.42322315945636	2
ENSG00000197429.10	IPP	1	45750903	1_29	0	0.0220626501668699	5.3064049630537	1.11161773242557e-06	0.524644998450255	2
ENSG00000086015.20	MAST2	1	45787339	1_29	0	0.0235581209906319	5.91625012803917	1.32338001412093e-06	0.697995027026404	2
ENSG00000117461.14	PIK3R3	1	46132597	1_29	0	0.0220079988952512	5.28335026406882	1.10404647614702e-06	0.528931051226395	2
ENSG00000085998.13	POMGNT1	1	46256717	1_29	0	0.020497148031189	4.62245390388386	8.99628951701086e-07	-0.202255649856589	1
ENSG00000085999.11	RAD54L	1	46169506	1_29	0	0.0464806019256029	12.2640047684141	5.41254413921981e-06	-1.29379220728765	2
ENSG00000173660.11	UQCRH	1	46309111	1_29	0	0.0345966099401228	9.49832761212915	3.12016877912921e-06	1.14531526780609	1
ENSG00000117481.10	NSUN4	1	46340570	1_29	0	0.0312931678436436	8.56123528127328	2.54380231874711e-06	0.864298330447474	1
ENSG00000117480.15	FAAH	1	46394565	1_29	0	0.0434001574954994	11.6204807624972	4.78864672008393e-06	-1.4257357543441	3
ENSG00000079277.19	MKNK1	1	46623352	1_29	0	0.020954591073832	4.82751788181329	9.60506875510446e-07	-0.183698382739144	2
ENSG00000142961.14	MOB3C	1	46534086	1_29	0	0.0207631642088006	4.74224976406139	9.34921956079232e-07	0.247411911101719	3
ENSG00000123472.12	ATPAF1	1	46664922	1_29	0	0.0204872664176505	4.61797402811251	8.98323783434281e-07	0.114573653737732	2
ENSG00000186377.7	CYP4X1	1	47023329	1_29	0	0.0440780456572818	11.7658579709861	4.92428668263942e-06	-1.36091547418981	1
ENSG00000186160.4	CYP4Z1	1	47066402	1_29	0	0.0359933655176495	9.8682662600488	3.37256798005492e-06	1.15162685399308	1
ENSG00000162368.13	CMPK1	1	47333764	1_29	0	0.07000336069214	16.1277634261676	1.07198925186532e-05	-1.93586693345344	1
ENSG00000117834.12	SLC5A9	1	48224557	1_30	0	0.0329114637051255	4.81390830116937	1.50432754451982e-06	0.282497229217691	1
ENSG00000185104.19	FAF1	1	50958107	1_32	0	0.0218058362556449	5.05420123757662	1.0464600978909e-06	0.702132948598448	1
ENSG00000123080.10	CDKN2C	1	50958107	1_32	0	0.0218058362556449	5.05420123757662	1.0464600978909e-06	0.702132948598448	1
ENSG00000123091.4	RNF11	1	51235789	1_32	0	0.0275343423928427	6.97303188997594	1.82302975345913e-06	-0.73685813008126	2
ENSG00000058799.14	YIPF1	1	53889688	1_34	0	0.0352816131534783	11.7838167979288	3.9475879311797e-06	1.44881727048714	1
ENSG00000081870.11	HSPB11	1	53945795	1_34	0	0.0190091932273541	6.0248086228218	1.0874375820757e-06	-0.433456727403898	1
ENSG00000116212.14	LRRC42	1	53910028	1_34	0	0.0209920066313277	6.94635828796895	1.38454964246019e-06	-0.849075048327549	2
ENSG00000116209.11	TMEM59	1	54053622	1_34	0	0.0196154309009038	6.31631586416355	1.17641103497771e-06	0.764261448612247	1
ENSG00000116221.15	MRPL37	1	54183963	1_34	0	0.168122720695018	26.7011236336155	4.26239156734602e-05	2.87923510451586	2
ENSG00000215883.10	CYB5RL	1	54154524	1_34	0	0.0176363308630187	5.32906206735839	8.92393530160989e-07	0.474964161732366	2
ENSG00000157216.15	SSBP3	1	54413433	1_34	0	0.019261938804815	6.1474524362143	1.12432682572657e-06	-0.619274335047476	1
ENSG00000162390.17	ACOT11	1	54542139	1_34	0	0.0163642199643026	4.63458411210296	7.20117680296957e-07	0.0378843680798321	2
ENSG00000184313.19	MROH7	1	54548340	1_34	0	0.0335976024894453	11.3268460371878	3.61338869534728e-06	1.26948936219719	2
ENSG00000162391.11	FAM151A	1	54598280	1_34	0	0.0206864155306042	6.81009932726369	1.33763026727117e-06	-0.735572515177188	1
ENSG00000243725.6	TTC4	1	54710442	1_34	0	0.0950056606752788	21.1422807159366	1.90721087335476e-05	-2.11962366821922	1
ENSG00000162396.5	PARS2	1	54764162	1_34	0	0.0182557710949429	5.6494104569171	9.79266071543852e-07	0.529111155386555	1
ENSG00000006555.10	TTC22	1	54801441	1_34	0	0.0164381288867621	4.67637777951559	7.29893281897374e-07	-0.168158228572076	1
ENSG00000116133.11	DHCR24	1	54886940	1_34	0	0.0339522167926029	11.4249247952027	3.68314555428233e-06	1.37531960197501	1
ENSG00000143001.4	TMEM61	1	54980319	1_34	0	0.0163159058905323	4.60716318166368	7.13743528118175e-07	-0.00502317288170449	1
ENSG00000162402.13	USP24	1	55214518	1_34	0	0.0528243880050506	15.56929346478	7.80909625085966e-06	-2.07245676562058	1
ENSG00000162399.6	BSND	1	54999374	1_34	0	0.0163367847907804	4.61902308287891	7.16496572747676e-07	0.031188316728883	1
ENSG00000162407.8	PLPP3	1	56550459	1_35	0	0.0503789031926153	9.77677342266906	4.67672308434246e-06	1.15228611009094	1
ENSG00000173406.15	DAB1	1	57350260	1_36	0	0.0690031790629838	14.6951015200654	9.62806663189387e-06	-1.69207556405104	1
ENSG00000162600.11	OMA1	1	58552794	1_37	0	0.0957446450621639	14.8242254977454	1.34767106154989e-05	1.96286576599237	1
ENSG00000162601.9	MYSM1	1	58700166	1_37	0	0.0952404708895937	14.773504747337	1.33598772178167e-05	-2.09961976782501	1
ENSG00000172456.17	FGGY	1	59296555	1_37	0	0.033354507833516	4.86660206257252	1.54126660797471e-06	-0.297921386038999	1
ENSG00000134709.10	HOOK1	1	59814713	1_38	0	0.0591748416400793	15.4508294611771	8.6813306991495e-06	-1.92870656434414	1
ENSG00000162599.15	NFIA	1	61012984	1_38	0	0.0789855844686258	18.1883903988308	1.36407892876355e-05	-1.91233116824442	1
ENSG00000240563.1	L1TD1	1	62178446	1_39	0	0.0366935101976261	5.74643909539187	2.00209861131809e-06	0.677896930201001	2
ENSG00000132854.18	KANK4	1	62318984	1_39	0	0.0935606371452416	14.5910919197875	1.29621893376261e-05	1.68674039394522	1
ENSG00000116641.17	DOCK7	1	62684169	1_39	0	0.115772595171828	16.642941207768	1.82950349884679e-05	2.06189450612356	1
ENSG00000125703.14	ATG4C	1	62784595	1_39	0	0.0526489642132439	9.13367623387756	4.56596776593532e-06	1.0410145799317	1
ENSG00000088035.15	ALG6	1	63382737	1_40	0	0.028690499785063	6.8371852601782	1.86257109171821e-06	-0.792104556318194	2
ENSG00000203965.12	EFCAB7	1	63520884	1_40	0	0.023466122785372	4.85084086254141	1.08082594896121e-06	-0.199606802963023	2
ENSG00000079739.15	PGM1	1	63592345	1_40	0	0.0890720079341422	17.2519420808784	1.45907168946178e-05	1.91385389445855	2
ENSG00000185483.11	ROR1	1	63766508	1_40	0	0.072451044602237	15.4591723230121	1.06347745256102e-05	-1.74310125569844	2
ENSG00000162437.14	RAVER2	1	64745289	1_41	0	0.0933628914610183	20.2506869905207	1.79519426072185e-05	2.82634086049098	2
ENSG00000162434.11	JAK1	1	64965916	1_41	0	0.0714099055408101	16.0541175438573	1.08853473988104e-05	2.67946164563695	1
ENSG00000162433.14	AK4	1	65147235	1_41	0	0.0263756782609004	7.91428082424296	1.98204034150521e-06	-0.772651238899213	1
ENSG00000213625.8	LEPROT	1	65419674	1_41	0	0.0450359904073407	14.0361151628777	6.00211120446352e-06	-1.85202769477345	2
ENSG00000116678.19	LEPR	1	65422548	1_41	0	0.0281670044555195	8.85985261114503	2.36954279395135e-06	-1.03932914045188	1
ENSG00000184588.17	PDE4B	1	65794495	1_41	0	0.0280552735885017	12.9674700121425	3.454356510201e-06	-2.6404999094036	1
ENSG00000118473.21	SGIP1	1	66532984	1_42	0	0.0480062393618712	11.4112457337761	5.20149446545497e-06	-1.38593592107269	2
ENSG00000152760.9	TCTEX1D1	1	66762015	1_42	0	0.025477743699831	5.32319032376905	1.28774643208576e-06	-0.623507463474354	1
ENSG00000116704.7	SLC35D1	1	67054400	1_42	0	0.0278051258179994	6.02941512157912	1.59183279272732e-06	0.573873933481032	1
ENSG00000081985.10	IL12RB2	1	67307648	1_42	0	0.201754881707076	23.4762778216156	4.49728788509325e-05	2.85377918582361	2
ENSG00000172380.5	GNG12	1	67833608	1_42	0	0.247142510481134	17.3310470218107	4.06695766178324e-05	3.46969324581287	1
ENSG00000033122.18	LRRC7	1	69567941	1_44	0	0.153156337845341	20.3047070621801	2.95276645460979e-05	2.20916437025229	1
ENSG00000066557.5	LRRC40	1	70207243	1_44	0	0.0298788712336878	4.75695370006244	1.34955474912912e-06	-0.78878971609256	1
ENSG00000197568.13	HHLA3	1	70356074	1_44	0	0.0597511971697131	11.2561222709347	6.38605728533601e-06	1.63290189602074	1
ENSG00000116761.11	CTH	1	70412281	1_44	0	0.0366642293751898	6.66799947106068	2.32132268064921e-06	-0.761088981438041	1
ENSG00000172260.14	NEGR1	1	72282986	1_46	0	0.0481777696452792	18.3721399235569	8.40434422537422e-06	2.66113396549324	1
ENSG00000254685.6	FPGT	1	74194517	1_47	0	0.0199161423860335	6.31576670334161	1.19434198276383e-06	0.692620911473849	2
ENSG00000116783.14	TNNI3K	1	74230755	1_47	0	0.0173179240608291	5.01819705813967	8.25165266859785e-07	-0.214500898494918	2
ENSG00000116791.13	CRYZ	1	74703302	1_47	0	0.018300201878422	5.53014492086032	9.60925658184488e-07	-0.572817564337601	2
ENSG00000162623.15	TYW3	1	74733800	1_47	0	0.0287591781265284	9.73415761221633	2.65810566742088e-06	1.17575938814678	1
ENSG00000117054.13	ACADM	1	75779924	1_47	0	0.0166539062753051	4.65552011223279	7.36176110559665e-07	0.23398269070471	1
ENSG00000137955.15	RABGGTB	1	75786498	1_47	0	0.0216498344327438	7.09128538781925	1.45772949127046e-06	0.88466485883019	1
ENSG00000057468.6	MSH4	1	75795152	1_47	0	0.0165674544554395	4.60724646202156	7.24760685965618e-07	-0.0211804202861829	3
ENSG00000117069.14	ST6GALNAC5	1	76867670	1_48	0	0.0129042726527522	4.64264374031958	5.68848066376851e-07	-0.126548534323736	1
ENSG00000142892.14	PIGK	1	77219918	1_48	0	0.0212244435477889	9.27604750117048	1.86937604716384e-06	-1.22816022583916	1
ENSG00000154027.18	AK5	1	77282053	1_48	0	0.0128859142698506	4.61768091263382	5.64984526536061e-07	0.0696273307616133	1
ENSG00000077254.14	USP33	1	77760195	1_48	0	0.0208030540992916	8.93848271152923	1.76558365534406e-06	1.15653483147273	1
ENSG00000162614.18	NEXN	1	77888019	1_48	0	0.0425040564214766	15.5984990974848	6.29521530725845e-06	-1.70516237608038	1
ENSG00000162613.16	FUBP1	1	77979050	1_48	0	0.0140503612421176	5.43248985206069	7.24742635310115e-07	-0.489058021478847	1
ENSG00000162616.8	DNAJB4	1	77979050	1_48	0	0.0140503612421176	5.43248985206069	7.24742635310115e-07	0.489058021478847	1
ENSG00000137960.5	GIPC2	1	77979050	1_48	0	0.0140503612421176	5.43248985206069	7.24742635310115e-07	0.489058021478847	1
ENSG00000162618.13	ADGRL4	1	79006491	1_48	0	0.031874814294295	12.9178354583083	3.90962234677677e-06	1.4305236697163	1
ENSG00000117114.19	ADGRL2	1	81313231	1_50	0	0.0227775330948565	9.25807803071139	2.00228050987763e-06	-1.33547022195369	1
ENSG00000203943.8	SAMD13	1	84298566	1_51	0	0.0246760095857634	4.69746048737636	1.10061508968309e-06	0.192280361263543	1
ENSG00000171517.5	LPAR3	1	84772524	1_52	0	0.023392482778103	4.88774202901555	1.08563038832447e-06	0.180194802962412	2
ENSG00000117133.10	RPF1	1	84478825	1_52	0	0.274054633299938	28.6154328772634	7.44620289399477e-05	3.06426492142739	3
ENSG00000117151.12	CTBS	1	84574387	1_52	0	0.0285295397374699	6.73609129927534	1.82473636413435e-06	-0.769814218634331	2
ENSG00000117155.16	SSX2IP	1	84691138	1_52	0	0.0411543564425729	10.1595260350299	3.96996482779031e-06	1.45988165604301	1
ENSG00000055732.12	MCOLN3	1	85047715	1_52	0	0.034977720859854	8.63781391917904	2.86875030008551e-06	-1.11352595156331	2
ENSG00000162642.13	C1orf52	1	85255060	1_52	0	0.0760132951134651	15.9472553520228	1.15099358829744e-05	2.08583392913213	3
ENSG00000117174.10	ZNHIT6	1	85708260	1_52	0	0.031515259742171	7.6643588318872	2.29347556300089e-06	-1.0468539859312	2
ENSG00000171502.14	COL24A1	1	86156862	1_53	0	0.116090261154215	18.7363009200317	2.06527095735813e-05	-1.75363551512407	1
ENSG00000137975.7	CLCA2	1	86424561	1_53	0	0.0280210788643709	5.29619750809924	1.40911494764175e-06	-0.302033075793851	1
ENSG00000016602.9	CLCA4	1	86546420	1_53	0	0.0261458278016514	4.65098341741708	1.15463464498113e-06	0.605130959509984	2
ENSG00000153936.16	HS2ST1	1	86914303	1_53	0	0.0291018439988389	5.64893140163253	1.56093279791158e-06	0.431095932222901	1
ENSG00000065243.19	PKN2	1	88622446	1_54	0	0.0296154635446896	4.80103677833846	1.35005345416355e-06	-0.252308342875395	2
ENSG00000137944.17	KYAT3	1	88917415	1_54	0	0.0479389116992282	9.30801334298637	4.23684488638848e-06	-1.29536176296031	2
ENSG00000213516.9	RBMXL1	1	88992014	1_54	0	0.0328287563304768	5.76220040838984	1.7961400058338e-06	0.583446408171121	1
ENSG00000117226.11	GBP3	1	89019515	1_54	0	0.0306685038883153	5.12691335314975	1.49295241180167e-06	-0.326695082223581	1
ENSG00000117228.9	GBP1	1	89089190	1_54	0	0.0292262041562947	4.67767050014981	1.29807395709428e-06	0.19025250636644	1
ENSG00000162645.12	GBP2	1	89150019	1_54	0	0.0298637353187837	4.87888707563668	1.38344625113512e-06	-0.231427360467283	1
ENSG00000162654.8	GBP4	1	89258962	1_54	0	0.0380750681875957	7.14797405910667	2.5841698446956e-06	0.852254956157867	1
ENSG00000122482.20	ZNF644	1	91022402	1_55	0	0.14774188264522	23.5759227922036	3.30727056953086e-05	2.99497087507164	2
ENSG00000162669.15	HFM1	1	91404433	1_55	0	0.027753276935757	7.69638733242901	2.02814304337107e-06	0.935291120069262	2
ENSG00000097046.12	CDC7	1	91500849	1_56	0	0.306353339235215	27.1823045997586	7.90690079781689e-05	3.28591209346033	2
ENSG00000172031.6	EPHX4	1	92029879	1_56	0	0.0412185613193838	7.55944780589887	2.9585594383498e-06	-1.217024988029	1
ENSG00000284413.1	BTBD8	1	92080411	1_56	0	0.0301993550390491	4.65142981552305	1.33377181904517e-06	0.223846220718612	1
ENSG00000069712.12	KIAA1107	1	92162454	1_56	0	0.0307276582312216	4.81331527441143	1.40433645446394e-06	0.709474263053636	1
ENSG00000067208.14	EVI5	1	92792062	1_56	0	0.0324318605267647	5.31706575585564	1.63734912365927e-06	-0.775485159682161	2
ENSG00000154511.11	FAM69A	1	92934792	1_56	0	0.240072114771457	24.6179332376638	5.611651658471e-05	-3.45991536607638	1
ENSG00000117500.12	TMED5	1	93181063	1_57	0	0.0342638775184203	4.777411071175	1.55427018931128e-06	0.222214213345693	1
ENSG00000122483.17	CCDC18	1	93185990	1_57	0	0.0405678080434846	6.35728490099516	2.4487847617816e-06	-0.719564677538951	1
ENSG00000117505.12	DR1	1	93345343	1_57	0	0.0357619259723466	5.17733604196209	1.75802339834226e-06	0.418049352366557	2
ENSG00000137942.16	FNBP1L	1	93448904	1_57	0	0.0370934874239544	5.51919870308899	1.94388734768356e-06	-0.547547193882207	1
ENSG00000137936.16	BCAR3	1	93847253	1_57	0	0.0448426063718989	7.29659579523009	3.10676591940937e-06	0.93192800749692	2
ENSG00000067334.13	DNTTIP2	1	93880063	1_57	0	0.0475487676209938	7.84680379708309	3.54265985220984e-06	1.00013231612306	1
ENSG00000143036.16	SLC44A3	1	94822014	1_58	0	0.0186992403443723	4.6449221267219	8.24707222207654e-07	-0.321729900989125	4
ENSG00000117519.15	CNN3	1	94855162	1_58	0	0.0196202161348248	5.16855748543541	9.62876383614476e-07	-0.521859347304662	2
ENSG00000172339.9	ALG14	1	95073027	1_58	0	0.10357940569042	21.2406874102073	2.08900451813105e-05	2.75689672351371	2
ENSG00000117569.18	PTBP2	1	96719390	1_59	0	0.00690153853356013	4.76477957349062	3.12238267251236e-07	-0.0240302180477603	1
ENSG00000188641.12	DPYD	1	97921165	1_60	0	0.00893860621509079	35.107559976903	2.97966780423306e-06	-6.0454720694388	2
ENSG00000162627.16	SNX7	1	98661649	1_60	0	0.137320109863477	28.2326791846207	3.68115099733418e-05	2.82506032916867	1
ENSG00000156869.12	FRRS1	1	99766518	1_61	0	0.0367287543045138	4.65009873416639	1.62168227557424e-06	-0.0731437090061989	1
ENSG00000162688.16	AGL	1	99859993	1_61	0	0.0387054166376648	5.14055784360997	1.88920633782392e-06	-0.48388802559702	1
ENSG00000117620.14	SLC35A3	1	99969523	1_61	0	0.0750331703209536	11.3790129980129	8.10690879397868e-06	-1.68459496970342	1
ENSG00000156876.9	SASS6	1	100132743	1_61	0	0.12027751162681	15.9068514954424	1.8166282265985e-05	2.06357890908517	1
ENSG00000122435.9	TRMT13	1	100132743	1_61	0	0.0961036955685061	13.742246349047	1.25399329607116e-05	-1.92021591991245	2
ENSG00000122477.12	LRRC39	1	100178174	1_61	0	0.0366175929100907	4.62175385579539	1.60691905678191e-06	0.298129556215712	2
ENSG00000137992.14	DBT	1	100250235	1_61	0	0.0472353346504204	7.00786825827907	3.1430429970743e-06	0.57020056525842	1
ENSG00000079335.18	CDC14A	1	100353172	1_61	0	0.0416139149835106	5.81916242785891	2.29930430266583e-06	-0.59365991759703	1
ENSG00000162692.10	VCAM1	1	100721765	1_62	0	0.0292179803831385	4.61003053938718	1.27894359810748e-06	0.113632094080339	1
ENSG00000162694.13	EXTL2	1	100895622	1_62	0	0.109428041188994	17.08815684379	1.77550231769141e-05	-1.86578168561671	1
ENSG00000162695.11	SLC30A7	1	100895622	1_62	0	0.109428041188994	17.08815684379	1.77550231769141e-05	1.86578168561671	1
ENSG00000117543.20	DPH5	1	101025552	1_62	0	0.0507078273389641	9.77049654719623	4.70423528676172e-06	0.874987530442787	1
ENSG00000170989.8	S1PR1	1	101236803	1_62	0	0.148283210955311	20.0479591422152	2.82266635780071e-05	-2.14833468865659	1
ENSG00000134215.15	VAV3	1	107754654	1_66	0	0.0276162996120212	7.53666828168048	1.97625182156237e-06	-1.4693782431813	1
ENSG00000085491.15	SLC25A24	1	108200330	1_67	0	0.170085408863605	22.2009709349829	3.58539016943502e-05	2.66654818494532	1
ENSG00000162636.15	FAM102B	1	108635180	1_67	0	0.039489419381013	8.22192418125102	3.08284445310691e-06	-0.991185771878758	1
ENSG00000134186.11	PRPF38B	1	108678631	1_67	0	0.0353332904496709	7.18157718927195	2.40935787534208e-06	0.783830072328226	1
ENSG00000116266.10	STXBP3	1	108746865	1_67	0	0.0578242800399049	11.8058630615331	6.48194545835336e-06	1.56066264607403	1
ENSG00000162641.18	AKNAD1	1	108834814	1_67	0	0.0317508573120081	6.18308535012842	1.86405230539789e-06	0.654737125407058	1
ENSG00000121957.12	GPSM2	1	108875055	1_67	0	0.027758880583283	4.93011228838737	1.29943977549442e-06	-0.310406383738399	2
ENSG00000121940.15	CLCC1	1	108963765	1_67	0	0.0536409610759198	11.0978599118378	5.65240387737046e-06	1.33505848660879	2
ENSG00000197780.9	TAF13	1	109075155	1_67	0	0.0284361403347898	5.15474894283726	1.39179593544437e-06	-0.371717361620599	1
ENSG00000215717.5	TMEM167B	1	109092227	1_67	0	0.0287753959279023	5.26529311929543	1.4386039820751e-06	0.455443793786804	1
ENSG00000031698.12	SARS	1	109213564	1_67	0	0.0278768499423163	4.969628464306	1.31542174147365e-06	0.325599971427187	1
ENSG00000143126.7	CELSR2	1	109252404	1_67	0	0.0270575498247769	4.69171191864573	1.20536118234543e-06	0.119294888997018	1
ENSG00000134222.16	PSRC1	1	109278685	1_67	0	0.103550573586833	17.3540766248889	1.70628438498367e-05	1.94127901534339	3
ENSG00000143028.8	SYPL2	1	109466156	1_67	0	0.0273776307043883	4.80126505237851	1.24809872498437e-06	0.238138311739266	1
ENSG00000162650.16	ATXN7L2	1	109483259	1_67	0	0.0268536110820535	4.62124023997652	1.17830748894838e-06	0.0864776453288915	1
ENSG00000174151.14	CYB561D1	1	109494012	1_67	0	0.0353526074233971	7.18668298894385	2.41238897799558e-06	-0.924836551116725	1
ENSG00000065135.10	GNAI3	1	109548649	1_67	0	0.0452969660298538	9.50816929697283	4.08943600952427e-06	-1.15925812517072	1
ENSG00000116337.15	AMPD2	1	109609447	1_67	0	0.12096201625285	18.8564933451129	2.16574512854717e-05	-2.0044458347866	2
ENSG00000134202.10	GSTM3	1	109737079	1_67	0	0.0416700828846923	8.72543200260128	3.45230136114569e-06	1.08479260997383	2
ENSG00000134184.12	GSTM1	1	109669671	1_67	0	0.0447973973691234	9.40408259149868	4.0000610032798e-06	1.10940859777003	3
ENSG00000134201.10	GSTM5	1	109711119	1_67	0	0.0348172007621079	7.04405750582102	2.32870320704916e-06	-0.793481705639357	3
ENSG00000143107.8	FNDC7	1	108719303	1_67	0	0.0363562680043348	7.44840097115573	2.57122298098222e-06	0.778281688766803	1
ENSG00000184371.13	CSF1	1	109934644	1_68	0	0.0209110064558168	5.88776138019601	1.16902159394963e-06	0.499313094545159	1
ENSG00000168710.17	AHCYL1	1	109984850	1_68	0	0.0530895526990349	14.5937953175934	7.35655885596293e-06	1.69905233830182	1
ENSG00000143093.14	STRIP1	1	110034040	1_68	0	0.0515274146294468	14.312629050424	7.00253300972923e-06	-1.86835588162426	2
ENSG00000197106.6	SLC6A17	1	110150641	1_68	0	0.0303034029078667	9.34098648596117	2.6877046377734e-06	-1.11419015172013	1
ENSG00000134248.13	LAMTOR5	1	110407655	1_68	0	0.281057954125939	30.9184955567084	8.25109582960216e-05	-3.64384448252745	2
ENSG00000143125.5	PROK1	1	110450727	1_68	0	0.0292212785423664	9.00153849127212	2.49754518281106e-06	-1.79316010335592	2
ENSG00000156171.14	DRAM2	1	111139496	1_68	0	0.138236667493674	23.7501725310315	3.11736332164453e-05	3.13272963253865	1
ENSG00000156150.6	ALX3	1	110065797	1_68	0	0.0223961816661197	6.52548099540962	1.38766267714926e-06	0.905423136055398	1
ENSG00000064886.13	CHI3L2	1	111200918	1_69	0	0.0131909284111328	4.93581718005255	6.18204020893983e-07	-0.383284703147523	1
ENSG00000162777.16	DENND2D	1	111205703	1_69	0	0.0596074528299202	18.9263745513766	1.07118724084447e-05	1.94897265345414	1
ENSG00000085465.12	OVGP1	1	111427438	1_69	0	0.0191900212822903	8.42564083388662	1.53523829658006e-06	-0.920770149838524	1
ENSG00000116459.10	ATP5F1	1	111448114	1_69	0	0.0139584878824476	5.44315268714155	7.21416859661002e-07	-0.476671575014813	1
ENSG00000143110.11	C1orf162	1	111473751	1_69	0	0.0131991484099857	4.93182650066271	6.18089119756808e-07	-0.29586259136063	2
ENSG00000282608.1	ADORA3	1	111503935	1_69	0	0.0187188999852989	8.15548173906559	1.44953044119239e-06	-1.07318803897116	1
ENSG00000116473.14	RAP1A	1	111619013	1_69	0	0.0164806738969421	6.97176110772168	1.09097515433017e-06	0.89523442005811	1
ENSG00000121933.18	TMIGD3	1	111514519	1_69	0	0.0559080559348735	18.3895937462961	9.76211507802581e-06	1.94063684850957	1
ENSG00000197852.9	FAM212B	1	111755756	1_69	0	0.0456534064442519	16.3869584288448	7.10344360448462e-06	2.02634851011162	1
ENSG00000134245.17	WNT2B	1	112464917	1_69	0	0.0132208609174848	5.17371640844206	6.4947098371144e-07	0.620774580209332	2
ENSG00000116489.12	CAPZA1	1	112620420	1_69	0	0.0443243763027509	15.9701245345338	6.72122343256111e-06	2.7282286533823	2
ENSG00000007341.18	ST7L	1	112626827	1_69	0	0.0129346592574279	4.82046950549294	5.92027293666545e-07	-0.147339844941668	1
ENSG00000155363.18	MOV10	1	112673095	1_69	0	0.452942522120108	25.6652766101924	0.000110378996170937	-3.75110272953757	2
ENSG00000155367.15	PPM1J	1	112712590	1_69	0	0.021354955831293	9.12447699282247	1.85013770832501e-06	0.925564433705219	2
ENSG00000184599.13	FAM19A3	1	112720490	1_69	0	0.0326010546589473	12.9718126000332	4.0154083024678e-06	1.24345227078433	2
ENSG00000155380.11	SLC16A1	1	112956760	1_70	0	0.0508605489438827	8.46956943632601	4.09015506228633e-06	0.965857307932725	1
ENSG00000198799.11	LRIG2	1	113072571	1_70	0	0.039775615297671	6.16235353452883	2.32734578626314e-06	0.796054145682601	1
ENSG00000081026.18	MAGI3	1	113775982	1_70	0	0.0349294879164542	4.9469328074343	1.64068658463688e-06	-0.371134751237935	1
ENSG00000116793.15	PHTF1	1	113758713	1_70	0	0.033682556102496	4.60730412700502	1.47349721547226e-06	-0.0824778581957499	1
ENSG00000134242.15	PTPN22	1	113875221	1_70	0	0.0626940080818527	10.4424524687506	6.21621374760452e-06	1.37086678700754	1
ENSG00000188761.11	BCL2L15	1	113887734	1_70	0	0.0341557433881621	4.7376225451165	1.53646119296768e-06	0.136556458146184	1
ENSG00000134262.12	AP4B1	1	113904943	1_70	0	0.0364622299772031	5.34840463486124	1.85167549523775e-06	0.50303309138239	1
ENSG00000116774.11	OLFML3	1	113979663	1_70	0	0.0338766742215919	4.66098506251549	1.49925627636817e-06	-0.24183560876973	2
ENSG00000197323.11	TRIM33	1	114510877	1_71	0	0.0178822264528796	5.25681978219711	8.92569568043696e-07	-0.111691023084772	1
ENSG00000175984.14	DENND2C	1	114669904	1_71	0	0.105518930998813	20.6791530255735	2.07186057579843e-05	-1.84485964080768	1
ENSG00000213281.4	NRAS	1	114716596	1_71	0	0.0210793393086051	7.21971832047907	1.44502261901983e-06	-0.807067134578776	2
ENSG00000052723.11	SIKE1	1	114787449	1_71	0	0.0269583758872005	10.6245560670147	2.71958047142197e-06	-2.14210863215061	1
ENSG00000134198.9	TSPAN2	1	115082460	1_71	0	0.0317574656278313	11.5378731799583	3.47911668405023e-06	2.06957630190666	2
ENSG00000134259.3	NGF	1	115382644	1_72	0	0.100494868153615	23.2062091824157	2.21434601125361e-05	2.30542602689659	1
ENSG00000163393.12	SLC22A15	1	115976190	1_72	0	0.0138688465381431	4.62543595648699	6.09102541374952e-07	-0.0717166753670938	2
ENSG00000173212.4	MAB21L3	1	116106845	1_72	0	0.0215155054274842	8.69971456823757	1.77727222327122e-06	-1.10714345534523	2
ENSG00000116815.15	CD58	1	116571486	1_72	0	0.019054094155518	7.57119019910561	1.36977696996803e-06	-0.839569823619215	1
ENSG00000134247.9	PTGFRN	1	116909755	1_72	0	0.0865340116607759	21.7725761711167	1.78893290821754e-05	-2.18228000240175	2
ENSG00000134256.12	CD101	1	116979120	1_72	0	0.0142946467113897	4.90562420675687	6.65832668057035e-07	-0.294176598120463	2
ENSG00000116830.11	TTF2	1	117060534	1_72	0	0.0144129638200801	4.98200677413072	6.81796876003533e-07	-0.320667373853802	1
ENSG00000134253.9	TRIM45	1	117118132	1_72	0	0.0139573783129962	4.68438767679111	6.20803385648331e-07	-0.127127177299078	2
ENSG00000198162.12	MAN1A2	1	117367404	1_72	0	0.0173112039179765	6.68083033466531	1.09813342700008e-06	0.65040837921025	2
ENSG00000183508.4	FAM46C	1	117605765	1_72	0	0.0378368974016191	13.9621441489028	5.01608666769832e-06	-1.56227220581936	1
ENSG00000116874.11	WARS2	1	119068164	1_73	0	0.0142459609278965	4.71259159092583	6.37454145288203e-07	0.203069239303197	2
ENSG00000143067.4	ZNF697	1	119647482	1_73	0	0.0289755309019648	11.3088655073327	3.11134261924726e-06	1.34010771187393	1
ENSG00000092621.11	PHGDH	1	119735449	1_73	0	0.0225615652727028	8.97961298303498	1.92364196471974e-06	-1.03410796923972	1
ENSG00000117281.15	CD160	1	145725216	1_73	0	0.0346209608600521	12.9701156306694	4.26363836760815e-06	1.60589389202445	1
ENSG00000265491.4	RNF115	1	145814456	1_73	0	0.0195015705542458	7.62526313770956	1.41195813702057e-06	0.832209826915215	1
ENSG00000198483.12	ANKRD35	1	145875906	1_73	0	0.0444759660766855	15.3154144045081	6.46772490462488e-06	1.76247566402886	1
ENSG00000265241.6	RBM8A	1	145927840	1_73	0	0.0245344089817974	9.75926631410758	2.27347491513885e-06	1.25287619097172	1
ENSG00000168509.19	HFE2	1	146036954	1_73	0	0.0572613694036819	17.6924498632279	9.61938042190712e-06	-1.93138917103151	1
ENSG00000271425.7	NBPF10	1	146051718	1_73	0	0.0544079357514472	17.2105783709987	8.89109214241197e-06	1.89324188622634	1
ENSG00000131791.7	PRKAB2	1	147195424	1_73	0	0.180576428806594	28.7759638352195	4.93387719557116e-05	-3.73749719511676	1
ENSG00000131778.18	CHD1L	1	147340308	1_73	0	0.0232588240920454	9.26294044356414	2.04566268208617e-06	1.96507990088044	1
ENSG00000162836.11	ACP6	1	147647471	1_73	0	0.0147813212701806	5.05452041088644	7.09399058660416e-07	0.540935964450512	1
ENSG00000265107.2	GJA5	1	147773193	1_73	0	0.0434206533364616	15.0903187064066	6.22145784469514e-06	-1.85645088378396	2
ENSG00000163206.5	SMCP	1	152786728	1_74	0	0.040812119423721	5.49596580960362	2.12975951850805e-06	-0.683416338788387	1
ENSG00000143376.12	SNX27	1	151616339	1_74	0	0.113973249146166	15.2452192848018	1.64981026589439e-05	1.98603633749607	1
ENSG00000143450.16	OAZ3	1	151763100	1_74	0	0.0619646815038354	9.42450496519244	5.54498232495362e-06	1.26511299715967	1
ENSG00000143436.10	MRPL9	1	151762965	1_74	0	0.0383273722402473	4.90779323713185	1.78604624354546e-06	-0.106659757336368	1
ENSG00000182134.15	TDRKH	1	151789389	1_74	0	0.0665058262476173	10.0937370354137	6.3739562227384e-06	1.66425163135155	1
ENSG00000213171.2	LINGO4	1	151805451	1_74	0	0.0546356416330179	8.23644190812565	4.27280510856191e-06	-0.908139974453566	2
ENSG00000143365.17	RORC	1	151808176	1_74	0	0.075442873397662	11.2902967873353	8.08762444358008e-06	1.77847752787697	2
ENSG00000225556.1	C2CD4D	1	151841315	1_74	0	0.0401337358700429	5.33894439269208	2.0345219628283e-06	-0.150726907840361	1
ENSG00000159445.12	THEM4	1	151910350	1_74	0	0.0392920027808549	5.14047554018841	1.91780682523405e-06	-0.572821374093563	1
ENSG00000197747.8	S100A10	1	151993591	1_74	0	0.0373161410083093	4.65761298685513	1.65027956265423e-06	-0.1715460369537	2
ENSG00000143631.10	FLG	1	152197185	1_74	0	0.0936725783746591	13.3562856461706	1.18794291002986e-05	1.98393429319781	2
ENSG00000143536.7	CRNN	1	152414760	1_74	0	0.158205999153054	18.4495377409719	2.7714422531974e-05	2.45783448718072	1
ENSG00000197084.5	LCE1C	1	152805642	1_74	0	0.0502224207428513	7.44350009981013	3.54954133018211e-06	-1.04098466940544	1
ENSG00000163207.6	IVL	1	152908196	1_74	0	0.0753480274742889	11.2783381843206	8.06890118855761e-06	-1.51960930703765	2
ENSG00000169474.4	SPRR1A	1	152984963	1_74	0	0.0392182731387686	5.12288613913343	1.9076582147719e-06	0.457932658494602	1
ENSG00000241794.1	SPRR2A	1	153057485	1_74	0	0.0767295574665232	11.4511431976071	8.34274435555347e-06	-1.43780456476699	2
ENSG00000203785.8	SPRR2E	1	153106201	1_74	0	0.038948438411744	5.05825159333752	1.87062990803293e-06	0.513127172973734	1
ENSG00000160716.5	CHRNB2	1	154583564	1_75	0	0.0390188316108263	8.17603622027309	3.02910595076675e-06	-1.17217678528531	1
ENSG00000143546.9	S100A8	1	153391654	1_75	0	0.0292152687195963	5.39103959369629	1.49547722523994e-06	0.358916544507465	1
ENSG00000188015.9	S100A3	1	153605743	1_75	0	0.0284639718503348	5.22524670752808	1.41221135222976e-06	-0.596758430545143	1
ENSG00000196754.10	S100A2	1	153567710	1_75	0	0.0322744889955032	6.30522061242039	1.93222215831844e-06	0.638499522438334	1
ENSG00000188643.10	S100A16	1	153613108	1_75	0	0.0305241829101829	5.70126790852397	1.65239127651248e-06	-0.500778388958421	1
ENSG00000160678.11	S100A1	1	153627648	1_75	0	0.0296122833392725	5.42977630627753	1.52669130111053e-06	0.417168754992059	1
ENSG00000160679.12	CHTOP	1	153633911	1_75	0	0.0279126155868603	5.102234634307	1.35225425835447e-06	-0.644016951845577	1
ENSG00000143621.16	ILF2	1	153674846	1_75	0	0.0299310144216277	5.87387327132434	1.66933463980347e-06	0.63629158130707	1
ENSG00000169418.9	NPR1	1	153678582	1_75	0	0.107774747290222	18.9325622331865	1.93742010884946e-05	-2.60039888095979	1
ENSG00000198837.9	DENND4B	1	153940147	1_75	0	0.027599477007444	6.62335133818973	1.73570551064957e-06	1.6303231447344	2
ENSG00000143570.17	SLC39A1	1	153968263	1_75	0	0.234712647917677	18.5267213832533	4.12888189397485e-05	-4.20896415805825	1
ENSG00000143578.15	CREB3L4	1	153966654	1_75	0	0.251771540546222	18.7558748607427	4.48374969898911e-05	4.23050466469319	1
ENSG00000143569.18	UBAP2L	1	154219315	1_75	0	0.037945192980689	11.3261234561671	4.08070738399294e-06	2.66157139681626	1
ENSG00000143515.16	ATP8B2	1	154322180	1_75	0	0.0847053422605086	15.7309741779945	1.26521349801387e-05	-1.99494626598012	2
ENSG00000169291.9	SHE	1	154502081	1_75	0	0.138714337637008	20.9259402250028	2.75615558379658e-05	-2.9861639876183	1
ENSG00000163239.12	TDRD10	1	154502424	1_75	0	0.0267211969576425	4.62959317075864	1.17461659877322e-06	0.400238390959991	1
ENSG00000160714.9	UBE2Q1	1	154559434	1_75	0	0.039668272475306	8.41623444549635	3.16999450426333e-06	1.55999651266237	1
ENSG00000160710.15	ADAR	1	154628057	1_75	0	0.048499824666512	9.84794816658525	4.53506294654554e-06	1.03201408452763	2
ENSG00000160691.18	SHC1	1	154974220	1_76	0	0.0109008504266921	5.48406241732747	5.67623237641526e-07	1.03576122438433	1
ENSG00000163354.14	DCST2	1	155033615	1_76	0	0.0600090251190777	24.3187005524338	1.38565251174e-05	-4.02801639680585	2
ENSG00000163357.10	DCST1	1	155029453	1_76	0	0.0396509173606342	20.359080430614	7.66494061502099e-06	-3.61130009473962	1
ENSG00000143537.13	ADAM15	1	155060832	1_76	0	0.105822809025553	27.1712286507907	2.73014654712609e-05	-2.91065853644654	1
ENSG00000143590.13	EFNA3	1	155023027	1_76	0	0.172985465676123	32.6867865984631	5.36882489336219e-05	4.15497978903443	2
ENSG00000169241.17	SLC50A1	1	155107242	1_76	0	0.0139230513541826	7.84173684822699	1.0366784865251e-06	-1.5092294324053	1
ENSG00000163463.11	KRTCAP2	1	155169734	1_76	0	0.0114010145568922	6.08460507365393	6.5867820332392e-07	-0.943031003164255	1
ENSG00000173171.14	MTX1	1	155212373	1_76	0	0.0440123305920019	18.8677285815763	7.88481273716268e-06	2.69016768053164	1
ENSG00000177628.15	GBA	1	155244682	1_76	0	0.0157226351307947	9.34347067126197	1.39486108945796e-06	-1.25849370741529	1
ENSG00000160767.20	FAM189B	1	155254510	1_76	0	0.0434748489360055	18.334532708114	7.56842173035481e-06	-2.89722352425754	2
ENSG00000143630.9	HCN3	1	155277916	1_76	0	0.0346362516942306	15.9726325796278	5.25296836483276e-06	-2.4657281410912	1
ENSG00000116580.18	GON4L	1	155859720	1_76	0	0.0543320996957087	19.0433301148974	9.82419064491252e-06	2.67224451535059	1
ENSG00000132718.8	SYT11	1	155859720	1_76	0	0.0543320996957087	19.0433301148974	9.82419064491252e-06	2.67224451535059	1
ENSG00000143622.10	RIT1	1	155910600	1_76	0	0.0276496662553584	13.9238549299474	3.6554999316458e-06	-2.25159184247044	1
ENSG00000116584.17	ARHGEF2	1	156026470	1_76	0	0.022343284802528	10.9223578592755	2.31718559377241e-06	1.92112518300093	1
ENSG00000163479.13	SSR2	1	156020665	1_76	0	0.0131875447608306	7.56864404764395	9.47718644078872e-07	1.0028233105807	1
ENSG00000116586.11	LAMTOR2	1	156054582	1_76	0	0.761882798918311	22.6948780659061	0.000164177417174294	-4.30717243636755	1
ENSG00000132698.14	RAB25	1	156068267	1_76	0	0.0110784424286781	4.77166223775673	5.01933054084632e-07	-0.947417168650015	1
ENSG00000160785.13	SLC25A44	1	156194115	1_76	0	0.01077307972699	4.77857033005487	4.88804564715529e-07	-0.108353464856643	2
ENSG00000242252.1	BGLAP	1	156240766	1_76	0	0.0501063443778346	19.8433189005963	9.44070501179734e-06	-2.55785403622198	1
ENSG00000160781.15	PAQR6	1	156248323	1_76	0	0.0126752384839809	6.53474511919042	7.86470050872299e-07	1.12995417144354	1
ENSG00000198952.8	SMG5	1	156279714	1_76	0	0.0107574691282638	4.74562669906817	4.84731315724665e-07	0.349200490686322	1
ENSG00000163472.18	TMEM79	1	156282500	1_76	0	0.0364018042676699	15.6396642272236	5.40564761969912e-06	1.80716674538865	1
ENSG00000198715.11	GLMP	1	156298013	1_76	0	0.0304418700414242	14.0106911603724	4.04975065510727e-06	-1.68318574113072	1
ENSG00000132677.12	RHBG	1	156370422	1_77	0	0.0341310017044264	6.06479235228592	1.96545166175642e-06	0.563336630336692	1
ENSG00000183856.10	IQGAP3	1	156572426	1_77	0	0.034301649247707	6.11138661614594	1.99045405461715e-06	-0.622213604360172	1
ENSG00000160818.16	GPATCH4	1	156601724	1_77	0	0.0359529465685313	6.55082247197852	2.23628791199014e-06	0.705472072966992	1
ENSG00000132702.12	HAPLN2	1	156618957	1_77	0	0.0616447916529631	11.6168113964513	6.79955865289891e-06	1.38970597293313	1
ENSG00000132688.10	NES	1	156677793	1_77	0	0.033315140147433	5.83879229199907	1.84697946694488e-06	0.563773627841109	2
ENSG00000143303.11	RRNAD1	1	156728106	1_77	0	0.0303225864537985	4.96036354225347	1.4281609255042e-06	-0.287041851337937	1
ENSG00000143314.12	MRPL24	1	156718580	1_77	0	0.0868155924662603	14.8699816045281	1.22576032868028e-05	1.6643439217612	1
ENSG00000143294.14	PRCC	1	156774613	1_77	0	0.0344844162885311	6.1610279814784	2.01731378946229e-06	0.595886388211529	2
ENSG00000198400.11	NTRK1	1	156815564	1_77	0	0.0309641548894654	5.15568559142969	1.5158040146453e-06	0.410230610043154	2
ENSG00000027869.11	SH2D2A	1	156816783	1_77	0	0.0296626580358743	4.75514151306985	1.33927853372055e-06	0.0635006682741002	1
ENSG00000187800.13	PEAR1	1	156893412	1_77	0	0.034791843766379	6.2439698833257	2.06269796865344e-06	-0.535264007547973	1
ENSG00000160838.13	LRRC71	1	156920880	1_77	0	0.0558431303802348	10.6837557901339	5.66488508649078e-06	1.4580571365523	1
ENSG00000117036.11	ETV3	1	157138777	1_77	0	0.0998438758082992	16.2100755478976	1.5367522834154e-05	1.78511110827908	1
ENSG00000163565.18	IFI16	1	159000007	1_78	0	0.0538819375773165	12.8690660116365	6.58396676273157e-06	-1.62966879340973	1
ENSG00000163568.14	AIM2	1	159146891	1_78	0	0.0222738671072034	4.61028628285473	9.75036593844063e-07	0.140923972088372	1
ENSG00000179639.10	FCER1A	1	159289239	1_78	0	0.044790084059035	11.1315297462021	4.73406400651399e-06	1.53836882342738	1
ENSG00000181036.13	FCRL6	1	159780839	1_78	0	0.0320636132525859	8.00354345558431	2.43664446732866e-06	0.92224027902101	2
ENSG00000158714.10	SLAMF8	1	159856126	1_78	0	0.0241201114529284	5.35086947563863	1.22546542967466e-06	-0.413660147894693	1
ENSG00000188004.9	C1orf204	1	159850382	1_78	0	0.0388586294420524	9.80013656143529	3.615904927195e-06	-1.14857037608588	4
ENSG00000243284.1	VSIG8	1	159862185	1_78	0	0.025389981671302	5.82835304782426	1.40509482764708e-06	0.618429483387782	2
ENSG00000213085.9	CFAP45	1	159831321	1_78	0	0.0787595743906454	16.4632078182004	1.23116204339829e-05	1.78161554507886	2
ENSG00000158710.14	TAGLN2	1	159922298	1_78	0	0.0237299058628989	5.19914009246857	1.17145317004028e-06	0.399002625640793	1
ENSG00000177807.8	KCNJ10	1	159848514	1_78	0	0.0267570864650269	6.31667105883246	1.60481317241415e-06	-0.669178749213971	1
ENSG00000162729.13	IGSF8	1	160069050	1_79	0	0.0217250349954604	9.32763498298888	1.92410790586903e-06	-1.18925630298414	2
ENSG00000132681.16	ATP1A4	1	160151698	1_79	0	0.0153673580063055	6.07953407835361	8.87088405529866e-07	0.493212232949941	2
ENSG00000143318.12	CASQ1	1	160193169	1_79	0	0.0471519514669478	14.6032236905932	6.53801339485969e-06	-3.10466143559445	1
ENSG00000162734.12	PEA15	1	160204111	1_79	0	0.412714719261428	21.4499747269403	8.40570491045585e-05	-3.96298210388411	1
ENSG00000132716.18	DCAF8	1	160262886	1_79	0	0.174564746394707	17.8536944899185	2.95925259769574e-05	3.68907047512228	1
ENSG00000122218.14	COPA	1	160342475	1_79	0	0.211080406426444	18.7213315925877	3.75216608880499e-05	-3.75278623146824	1
ENSG00000162736.15	NCSTN	1	160342835	1_79	0	0.0776654120708605	22.5119399191562	1.66011421631224e-05	2.80175636796349	1
ENSG00000171786.5	NHLH1	1	160515662	1_79	0	0.0163265163181607	6.54827051227009	1.01512035335183e-06	-0.463778860222391	1
ENSG00000162738.5	VANGL2	1	160549450	1_79	0	0.0145759985024275	5.61829040916148	7.77570715263683e-07	-0.41159061649686	1
ENSG00000066294.14	CD84	1	160579090	1_79	0	0.0132791311181538	4.88741414130073	6.16234767191282e-07	-0.441085223799484	2
ENSG00000117091.9	CD48	1	160711985	1_79	0	0.013162157543863	4.72959628818926	5.91083114605449e-07	-0.124553442224997	1
ENSG00000158769.17	F11R	1	161040984	1_79	0	0.0139498532005836	5.28622659815492	7.00185011387242e-07	0.421785507432998	1
ENSG00000215845.10	TSTD1	1	161039059	1_79	0	0.0348380268020088	13.8381636717159	4.57751112711809e-06	1.48370407284498	3
ENSG00000162755.13	KLHDC9	1	161098450	1_79	0	0.0237777816635196	10.0989187980346	2.2800460150903e-06	-1.32401297061471	1
ENSG00000158793.13	NIT1	1	161118210	1_79	0	0.0244161366449991	10.4598395061249	2.4249308823402e-06	1.23246284750383	1
ENSG00000158796.16	DEDD	1	161132100	1_79	0	0.0160150073217645	6.48364662108912	9.85924990110674e-07	-0.866715816935331	1
ENSG00000143222.11	UFC1	1	161152958	1_79	0	0.0453752318735995	16.1385064829013	6.95311792623517e-06	-1.78002276916959	1
ENSG00000143224.17	PPOX	1	161166434	1_79	0	0.0129979003757371	4.6166263174458	5.69764417726946e-07	-0.00961607938832173	2
ENSG00000158850.14	B4GALT3	1	161177981	1_79	0	0.114184590109039	24.7719339634837	2.68574519628987e-05	-2.53336094467257	2
ENSG00000158864.12	NDUFS2	1	161189357	1_79	0	0.0426151689422901	15.587398046913	6.30718016996069e-06	-1.96744635486755	2
ENSG00000158869.10	FCER1G	1	161215085	1_79	0	0.0210155470040241	8.98082543568856	1.79206744410878e-06	-1.04476268961049	1
ENSG00000158882.14	TOMM40L	1	161226376	1_79	0	0.0256242231081564	10.8165918491754	2.63171312418709e-06	1.38614515632016	1
ENSG00000248485.1	PCP4L1	1	161257834	1_79	0	0.0630442911945806	19.2358168150412	1.1514730973367e-05	2.12413043390229	2
ENSG00000143252.14	SDHC	1	161303858	1_79	0	0.0129877335717089	4.60714541558813	5.68149577316116e-07	-0.049243981277767	3
ENSG00000162746.14	FCRLB	1	161721643	1_79	0	0.0130204607616126	4.63041441991126	5.72457977406139e-07	-0.103986347861861	2
ENSG00000081721.11	DUSP12	1	161749425	1_79	0	0.0273708198129164	11.4945841675487	2.98729744273892e-06	1.36687414541843	1
ENSG00000118217.5	ATF6	1	161766262	1_79	0	0.0159976007163599	6.55013952857019	9.94953538944072e-07	0.786438643535571	3
ENSG00000239887.4	C1orf226	1	162365859	1_79	0	0.0199853832593915	8.57431985895144	1.62708244146068e-06	0.977614729270398	1
ENSG00000117143.13	UAP1	1	162561114	1_80	0	0.0137714576086213	8.34697247137112	1.09145613807532e-06	-0.906324770526021	1
ENSG00000162733.16	DDR2	1	162631124	1_80	0	0.00959993251449043	5.06379359294785	4.61574249032534e-07	-0.281058741007541	1
ENSG00000132196.13	HSD17B7	1	162790761	1_80	0	0.0766363243765334	24.1483722356497	1.75719486490108e-05	2.42245181134106	2
ENSG00000117152.13	RGS4	1	162908861	1_80	0	0.0248050614026697	13.7261218807521	3.23284999784067e-06	-1.79462782480797	1
ENSG00000143228.12	NUF2	1	163266611	1_80	0	0.0444585139060949	19.1372637466784	8.07852699829381e-06	-2.06337520176743	1
ENSG00000185630.18	PBX1	1	164555760	1_80	0	0.060588510677968	22.4551870115104	1.29182697926534e-05	2.30709726791993	1
ENSG00000162761.14	LMX1A	1	165356590	1_81	0	0.0462035189486625	8.51370792858469	3.73500508556696e-06	1.11435193053786	1
ENSG00000143198.12	MGST3	1	165630909	1_81	0	0.257323014681518	25.223650316548	6.16288359133914e-05	-3.10278406949391	2
ENSG00000143149.12	ALDH9A1	1	165698544	1_81	0	0.0310980966999426	4.80872418242551	1.41991083792344e-06	-0.33586002267688	2
ENSG00000143183.16	TMCO1	1	165740093	1_81	0	0.0545133996722904	10.0693318589115	5.21196293186131e-06	-1.27458212504797	1
ENSG00000152382.5	TADA1	1	166862708	1_82	0	0.332147467538382	35.9144624448049	0.000113265517281417	-3.71453262537184	2
ENSG00000198821.10	CD247	1	167546560	1_82	0	0.0196538946964372	8.50923196982138	1.58794839516917e-06	0.974573763151944	1
ENSG00000143162.7	CREG1	1	167535156	1_82	0	0.0146631580862676	5.79136168669874	8.06316602544836e-07	0.576454294907664	1
ENSG00000198771.10	RCSD1	1	167634520	1_82	0	0.0202460378389122	8.81582154466329	1.69472888370792e-06	1.04078945429101	1
ENSG00000197965.11	MPZL1	1	167721558	1_82	0	0.0136629982578881	5.13319277829539	6.65933686428281e-07	-0.361712400322625	1
ENSG00000143199.17	ADCY10	1	167916307	1_82	0	0.0401676531387284	15.0684886806657	5.74703114994431e-06	-1.8969853917986	2
ENSG00000143164.15	DCAF6	1	167936173	1_82	0	0.0187626581148187	8.06276794843376	1.43640174021137e-06	1.04121050041795	1
ENSG00000143158.10	MPC2	1	167936749	1_82	0	0.0250732865918761	10.6891106023445	2.54477993832816e-06	1.52813459101864	1
ENSG00000143155.12	TIPRL	1	168178854	1_82	0	0.0530058434874591	17.7230029407172	8.91986858849801e-06	-1.88016392894837	1
ENSG00000213064.9	SFT2D2	1	168225689	1_82	0	0.0166786667797663	6.98395344024827	1.10601257368449e-06	0.749664546855191	1
ENSG00000143178.12	TBX19	1	168290439	1_82	0	0.0180957820954081	7.73425971299207	1.32890368631761e-06	-0.836566192100948	1
ENSG00000117477.12	CCDC181	1	169435807	1_83	0	0.0431659887647012	7.89352024257312	3.23526468509517e-06	0.975193008718458	1
ENSG00000198734.10	F5	1	169586812	1_83	0	0.0306689333393781	4.69702851900227	1.36778949982376e-06	-0.121553493125915	1
ENSG00000000460.16	C1orf112	1	169661694	1_83	0	0.0447353630494407	8.22847441170389	3.4951650254525e-06	-0.931411273338921	1
ENSG00000171806.11	METTL18	1	169804722	1_83	0	0.0470287176840456	8.69782243667962	3.88392711445872e-06	1.75018555338736	1
ENSG00000000457.13	SCYL3	1	169891332	1_83	0	0.0844224034856994	14.2337148190668	1.1409677505798e-05	2.02016492226163	2
ENSG00000120370.12	GORAB	1	170532434	1_83	0	0.0471876489940957	8.72960044351687	3.91129077258756e-06	-1.188780255207	2
ENSG00000283683.1	RP3-454G6.2	1	171601001	1_84	0	0.0181435379547246	4.6091555220601	7.94036994186425e-07	0.0622900896217578	1
ENSG00000116132.11	PRRX1	1	170663667	1_84	0	0.0187256363213036	4.90227101765951	8.71628251819811e-07	-0.324949415088799	1
ENSG00000007933.12	FMO3	1	171088871	1_84	0	0.018292229159629	4.68490687259183	8.13701267636782e-07	-0.156369275279911	1
ENSG00000094963.13	FMO2	1	171185239	1_84	0	0.0181995456115029	4.63776081557682	8.01431279537508e-07	-0.0622801768031581	2
ENSG00000034971.16	MYOC	1	171652385	1_84	0	0.0192248848671722	5.14654403237407	9.39456849600483e-07	-0.688108434839028	2
ENSG00000117533.14	VAMP4	1	171742012	1_84	0	0.0268047946143629	8.23719341306849	2.09647237543519e-06	-0.942740324662769	1
ENSG00000010165.19	METTL13	1	171782299	1_84	0	0.0468673996440367	13.4609399385675	5.99023198014791e-06	-1.90817700062155	1
ENSG00000197959.13	DNM3	1	171834416	1_84	0	0.113390900324708	21.8622337195538	2.35380311491805e-05	-2.80107811643511	1
ENSG00000135845.9	PIGC	1	172443855	1_84	0	0.0385103357793563	11.6197962573796	4.24886776770729e-06	-1.39138569570098	1
ENSG00000094975.13	SUCO	1	172530641	1_84	0	0.024251535295575	7.30535867126784	1.6822021274909e-06	0.986592684821497	2
ENSG00000162753.11	SLC9C2	1	173611164	1_85	0	0.27232309533784	25.325840901822	6.54855901784865e-05	-4.99465002398652	1
ENSG00000120337.8	TNFSF18	1	173177782	1_85	0	0.0274974830657025	4.69005887624271	1.22452775904054e-06	-0.115163170961799	1
ENSG00000117592.8	PRDX6	1	173479356	1_85	0	0.043234965530338	13.3688915024815	5.48817451232093e-06	-2.82253854470116	1
ENSG00000117593.9	DARS2	1	173819196	1_85	0	0.027631974595151	4.74335303538195	1.24449961611032e-06	-0.134020563208565	1
ENSG00000117601.13	SERPINC1	1	173916899	1_85	0	0.283431446940961	24.6834421041725	6.64279962690998e-05	-5.00673417247828	2
ENSG00000135870.11	RC3H1	1	174023397	1_85	0	0.0920133782016443	19.987219281101	1.7462272041922e-05	4.61793442962186	1
ENSG00000152061.23	RABGAP1L	1	174173255	1_85	0	0.0344586809877074	6.69335950995785	2.18998025114107e-06	-0.77974764212808	1
ENSG00000116161.17	CACYBP	1	174997294	1_85	0	0.0310700311730526	5.73626548189829	1.69226482974881e-06	-0.0679110165249439	1
ENSG00000120333.4	MRPS14	1	175023749	1_85	0	0.0325485034763368	9.66114992339878	2.98577614336729e-06	-2.4038731843813	1
ENSG00000152092.15	ASTN1	1	177165470	1_86	0	0.0104877365851123	8.93011155253773	8.89274935326193e-07	-1.23984398748372	1
ENSG00000116147.16	TNR	1	175744070	1_86	0	0.217580094263426	34.9525740848028	7.22097301897185e-05	-3.09599412070678	1
ENSG00000235750.9	KIAA0040	1	175193132	1_86	0	0.0881503269316933	26.8017997050748	2.24328928232601e-05	2.87266469585281	2
ENSG00000143207.19	RFWD2	1	176207223	1_86	0	0.0132973964896436	10.3265137929599	1.30382031809151e-06	1.42666735303606	1
ENSG00000075391.16	RASAL2	1	178094621	1_87	0	0.0508354452935809	12.7617864096552	6.15992607983812e-06	-1.48324776469884	1
ENSG00000116191.17	RALGPS2	1	178725006	1_87	0	0.135021169787661	22.0954229425171	2.83270651992231e-05	-2.29402007298957	1
ENSG00000143340.6	FAM163A	1	179743304	1_89	0	0.0168005748372337	5.43931673835769	8.67692587460798e-07	-0.692338819089102	1
ENSG00000116199.11	FAM20B	1	179052097	1_89	0	0.0158128672145149	4.92440400406164	7.39369781299039e-07	0.619865843082349	1
ENSG00000186283.13	TOR3A	1	179081800	1_89	0	0.0596738563154325	16.7973642598377	9.51749464782408e-06	-2.09482517036148	1
ENSG00000143322.19	ABL2	1	179229518	1_89	0	0.037349354803259	12.4425824191552	4.41256409580338e-06	-1.73915324905553	2
ENSG00000162782.15	TDRD5	1	179591583	1_89	0	0.0179208446541278	6.37215606625344	1.08428206930616e-06	0.588315154328893	1
ENSG00000135837.15	CEP350	1	179954679	1_89	0	0.0248492995263271	9.1979764366179	2.17022039451582e-06	-0.929842492608066	2
ENSG00000116260.16	QSOX1	1	180154450	1_89	0	0.0196830718426224	6.94961891239214	1.29882687034944e-06	0.877525233907446	2
ENSG00000230124.6	ACBD6	1	180274389	1_89	0	0.0610119862367962	17.3423394247338	1.0046626163578e-05	2.5988306502289	2
ENSG00000135823.13	STX6	1	181042373	1_89	0	0.0258997433213155	8.79560936051998	2.16301130663351e-06	0.484040588286297	1
ENSG00000162783.10	IER5	1	181089136	1_89	0	0.029042827885565	10.4547656266484	2.88303954384503e-06	1.07593881536207	1
ENSG00000203730.2	TEDDM1	1	182400603	1_90	0	0.135836893206517	21.7734819487723	2.80829691240757e-05	2.63999972763252	1
ENSG00000135828.11	RNASEL	1	182589684	1_90	0	0.0232246843032149	5.05737646162049	1.11525068576735e-06	0.353514712085755	1
ENSG00000143333.6	RGS16	1	182604092	1_90	0	0.144370403773412	22.3702776374407	3.06652805317291e-05	-2.28616985571111	1
ENSG00000135862.5	LAMC1	1	183023890	1_91	0	0.0431658317031547	11.8566732568558	4.85959819180703e-06	-1.83690644788954	1
ENSG00000058085.14	LAMC2	1	183186170	1_91	0	0.0213203289726862	5.27535506356221	1.06793050953182e-06	0.463716259628257	3
ENSG00000157064.10	NMNAT2	1	183419124	1_91	0	0.0245170335152427	6.574468978375	1.53047414770261e-06	-0.763292089861549	1
ENSG00000116698.21	SMG7	1	183471970	1_91	0	0.143612247448775	23.3320058337029	3.18156610955962e-05	2.4579003858189	2
ENSG00000116701.14	NCF2	1	183591057	1_91	0	0.0215195227551789	5.36178403093891	1.09556802694833e-06	-0.413641961928425	1
ENSG00000198756.10	COLGALT2	1	183966697	1_91	0	0.0402709118254038	11.2061257104137	4.28493610198124e-06	-1.51347206724535	2
ENSG00000198860.11	TSEN15	1	184051811	1_91	0	0.0207192119855566	5.00961163721697	9.85540985176415e-07	-0.349766673432751	1
ENSG00000116406.18	EDEM3	1	184739140	1_92	0	0.048352144986225	10.8545639251238	4.9833974123116e-06	1.59488051210657	1
ENSG00000135842.16	FAM129A	1	184974052	1_92	0	0.045462352430885	9.39376323523574	4.05498181557357e-06	0.876357103359446	2
ENSG00000121486.11	TRMT1L	1	185156912	1_92	0	0.0566692689849937	11.8778630180898	6.39121341403217e-06	1.57048836920264	1
ENSG00000116668.12	SWT1	1	185156912	1_92	0	0.0566692689849937	11.8778630180898	6.39121341403217e-06	-1.57048836920264	1
ENSG00000116679.15	IVNS1ABP	1	185317057	1_92	0	0.0322448603435341	6.78553542651356	2.07750472078878e-06	0.77872697013571	1
ENSG00000047410.13	TPR	1	186377976	1_92	0	0.03490433870416	7.62867757253128	2.52828524902164e-06	-0.782280383606054	1
ENSG00000157181.15	C1orf27	1	186369764	1_92	0	0.0356825881755393	7.58626526731581	2.57028788359091e-06	0.880181655597359	3
ENSG00000262180.1	OCLM	1	186400270	1_92	0	0.0551984484287986	11.5585556664337	6.0579800116318e-06	1.2790180459513	1
ENSG00000116711.9	PLA2G4A	1	186828347	1_92	0	0.0262623298032384	4.87591550346388	1.21586909212757e-06	-0.243118565058564	1
ENSG00000150681.9	RGS18	1	192158507	1_96	0	0.183667122211785	27.0359298015962	4.71487440226648e-05	3.20624199230218	1
ENSG00000090104.11	RGS1	1	192575665	1_96	0	0.0161084572402543	5.04209774702139	7.71192160495609e-07	0.326687200402279	2
ENSG00000023572.8	GLRX2	1	193106283	1_96	0	0.0270327049627447	11.8122920504287	3.03194331389709e-06	2.89098456014822	2
ENSG00000134371.10	CDC73	1	193121735	1_96	0	0.309155432536562	19.7665762240332	5.80237416425294e-05	4.00142905920009	1
ENSG00000000971.15	CFH	1	196651787	1_98	0	0.0458220743835983	10.2877889163801	4.47604235713864e-06	1.58767462835485	1
ENSG00000213047.12	DENND1B	1	197774376	1_99	0	0.155421452677875	21.4354358192101	3.16330216468694e-05	-2.83703197265192	1
ENSG00000203724.10	C1orf53	1	197902889	1_99	0	0.0366572337910667	7.65199368777287	2.6633711386511e-06	0.783607194426285	1
ENSG00000081237.18	PTPRC	1	198638643	1_99	0	0.0422774853736452	8.98768906562559	3.60790076734135e-06	-0.992463833313975	1
ENSG00000118193.11	KIF14	1	200620641	1_102	0	0.00728083236621901	5.69746481507315	3.9387650953283e-07	-0.67162477105489	3
ENSG00000118197.13	DDX59	1	200672961	1_102	0	0.00693589099990555	5.16757150982694	3.40318964719963e-07	-0.0551259238762768	1
ENSG00000118200.14	CAMSAP2	1	200733267	1_102	0	0.0277722314821643	19.1858296227013	5.05928047873132e-06	2.25570977888009	1
ENSG00000116852.14	KIF21B	1	201031226	1_102	0	0.0111700587725229	13.7620995492054	1.45961241950982e-06	-3.22648034759132	1
ENSG00000232237.3	ASCL5	1	201116393	1_102	0	0.00691374473779716	5.13121943156683	3.36845946025159e-07	0.253379231694227	2
ENSG00000116857.16	TMEM9	1	201091737	1_102	0	0.00993173822037863	8.11723397640384	7.65474495596252e-07	0.664238992312506	2
ENSG00000081277.12	PKP1	1	201282928	1_102	0	0.0101054927798049	8.64368381053744	8.29380394028586e-07	0.987046860618735	1
ENSG00000118194.18	TNNT2	1	201378187	1_102	0	0.0446270438265548	22.4373282175377	9.50750707110702e-06	-2.14154954811737	1
ENSG00000174307.6	PHLDA3	1	201468871	1_102	0	0.00779207682314187	6.31200204438262	4.67000938468808e-07	0.600692092501868	1
ENSG00000159176.13	CSRP1	1	201509157	1_102	0	0.00647839874845324	4.62084976473469	2.84241130031406e-07	-0.0850118354598255	1
ENSG00000134369.15	NAV1	1	201470814	1_102	0	0.00685789853590135	5.13565139768742	3.34413644401719e-07	-0.273049837481728	2
ENSG00000198700.9	IPO9	1	201831454	1_102	0	0.151892914544009	32.8422022323537	4.73660515497442e-05	-3.59978068176079	1
ENSG00000198892.6	SHISA4	1	201888432	1_102	0	0.160504471989843	33.3700820323259	5.08559543179344e-05	3.62413928519473	1
ENSG00000163435.15	ELF3	1	202007718	1_102	0	0.0100041542790952	8.61694884517583	8.18523762910521e-07	1.01159779571977	1
ENSG00000077157.21	PPP1R12B	1	202348568	1_102	0	0.00658248358858204	4.77086043577803	2.98183696252533e-07	0.166639351346056	1
ENSG00000117139.16	KDM5B	1	202808933	1_102	0	0.00701038206973692	5.34659705662071	3.55890618316356e-07	-0.430768318339478	2
ENSG00000117153.15	KLHL12	1	202928138	1_102	0	0.0210777981404595	15.4937316322592	3.10083506890761e-06	1.66340806168926	3
ENSG00000159346.12	ADIPOR1	1	202958751	1_102	0	0.0154883675679258	12.6634925199164	1.86232958128852e-06	-1.40572388836958	1
ENSG00000163444.11	TMEM183A	1	203025140	1_102	0	0.00695184479546229	5.27057347308132	3.47900727016673e-07	0.40019068877923	1
ENSG00000143847.15	PPFIA4	1	203025545	1_102	0	0.0070754326593182	5.42728476933172	3.64613721380485e-07	0.472374260854186	2
ENSG00000133055.8	MYBPH	1	203175705	1_102	0	0.00646954746083028	4.60768663780142	2.83044184165003e-07	0.0323511379691661	1
ENSG00000133048.12	CHI3L1	1	203186284	1_102	0	0.025801379771915	17.380399079843	4.25794524436916e-06	-1.78158561734464	1
ENSG00000133063.15	CHIT1	1	203274075	1_102	0	0.00646896342214698	4.60700194178931	2.82976576152179e-07	0.00620522238366356	1
ENSG00000159388.5	BTG2	1	203305408	1_102	0	0.0109281484666264	9.45423977797895	9.81003588492366e-07	1.06677941866594	1
ENSG00000170498.8	KISS1	1	204191322	1_103	0	0.0581981524068395	13.5425979770176	7.48356578221222e-06	1.4763511152565	1
ENSG00000188783.5	PRELP	1	203475432	1_103	0	0.0261474982265476	6.36012570984618	1.579040389286e-06	0.711862967574607	1
ENSG00000188770.9	OPTC	1	203493789	1_103	0	0.0266473815780175	6.54499593863066	1.65600376197104e-06	-0.765188987696894	1
ENSG00000058668.14	ATP2B4	1	203488348	1_103	0	0.0318643039920181	8.12048865499288	2.45688029649658e-06	0.927575740304489	2
ENSG00000257315.2	ZBED6	1	203794846	1_103	0	0.0217643246077553	4.62275639724005	9.55308407034978e-07	0.130980995516059	2
ENSG00000182004.12	SNRPE	1	203861428	1_103	0	0.0346540144515329	9.57478851220049	3.15050475200979e-06	1.62974284375822	2
ENSG00000143842.14	SOX13	1	204072748	1_103	0	0.0355423035157357	9.97578569065559	3.36658883405699e-06	1.72984033095646	1
ENSG00000143845.14	ETNK2	1	204151824	1_103	0	0.0284034271079583	7.24164513995962	1.95301410845766e-06	0.935360852318887	1
ENSG00000143839.14	REN	1	204190050	1_103	0	0.0332180712209139	8.55757624701543	2.6991224410999e-06	-1.06836864792424	1
ENSG00000143850.13	PLEKHA6	1	204375557	1_103	0	0.0263006228655374	6.39637779589692	1.59734062662966e-06	0.749844217329721	1
ENSG00000158615.8	PPP1R15B	1	204412110	1_103	0	0.0263224397958659	6.41886243901329	1.60428530838862e-06	-0.545205461144886	2
ENSG00000133056.13	PIK3C2B	1	204454683	1_103	0	0.382893577938506	31.7496925769729	0.000115429018679094	-3.69970678702132	1
ENSG00000198625.12	MDM4	1	204517114	1_103	0	0.148441130189917	22.132208087804	3.11943825571322e-05	-3.21365570647681	1
ENSG00000163531.15	NFASC	1	204828332	1_104	0	0.0228024092188999	4.89533077170801	1.05988848552345e-06	-0.131090365735337	1
ENSG00000184144.11	CNTN2	1	204959027	1_104	0	0.164355674170584	26.5780806505502	4.14768450168189e-05	-3.21589738188577	3
ENSG00000174529.7	TMEM81	1	205084091	1_104	0	0.0876046642932459	20.0835413188686	1.67057093285005e-05	3.04318107140708	2
ENSG00000133059.16	DSTYK	1	205203311	1_104	0	0.0532265025866067	12.9119241777455	6.52553756855277e-06	1.67819667326404	2
ENSG00000163545.8	NUAK2	1	205321666	1_104	0	0.034494592437775	8.17313172760876	2.67692937469485e-06	-0.317903342125663	1
ENSG00000117266.15	CDK18	1	205505034	1_104	0	0.0248646563739331	5.90090904297319	1.39315288599634e-06	-0.566883096157901	1
ENSG00000174514.12	MFSD4A	1	205563954	1_104	0	0.0283687908065066	6.85749950347869	1.84715783503209e-06	-0.844032682168778	1
ENSG00000158711.13	ELK4	1	205628193	1_104	0	0.0222792428153807	4.77506624871084	1.01012989626235e-06	-0.313866587862425	1
ENSG00000158715.5	SLC45A3	1	205680319	1_104	0	0.0349456386913332	8.84433623572272	2.9346453460779e-06	0.986655582931736	1
ENSG00000117280.12	RAB29	1	205770138	1_104	0	0.0222632372942367	4.71198927574755	9.96070333408024e-07	0.210061783226363	2
ENSG00000133065.10	SLC41A1	1	205813590	1_104	0	0.153631362603257	22.3305518831733	3.25744233036579e-05	2.29387658504081	1
ENSG00000174502.18	SLC26A9	1	205943691	1_104	0	0.021963085272393	4.60903570802132	9.61171350374832e-07	-0.00709924374664419	1
ENSG00000263528.7	IKBKE	1	206462039	1_105	0	0.016620466730831	4.87700249400089	7.69650560186498e-07	0.323646803247631	1
ENSG00000143486.15	EIF2D	1	206604711	1_105	0	0.021699576948797	7.38021989544392	1.52061043240688e-06	0.90108224445574	1
ENSG00000143479.15	DYRK3	1	206637601	1_105	0	0.0186873828583749	5.96581256609962	1.05856001333113e-06	0.570748882792003	1
ENSG00000162889.10	MAPKAPK2	1	206688684	1_105	0	0.0172979047735702	5.21211497055499	8.56061342121573e-07	-0.518332178974844	1
ENSG00000123836.14	PFKFB2	1	207034990	1_105	0	0.331253424637971	32.7914291927265	0.000103137860753757	3.57538633343775	1
ENSG00000196352.14	CD55	1	207321334	1_105	0	0.030288663201157	10.1620724316973	2.92253545746636e-06	-1.23486015310077	1
ENSG00000117335.19	CD46	1	207749736	1_105	0	0.448326211424496	20.3529342975774	8.6640022835646e-05	3.88438837116471	2
ENSG00000174059.16	CD34	1	207911570	1_105	0	0.0547179907260072	15.494414207468	8.05012640677898e-06	-1.67121927389821	1
ENSG00000143469.18	SYT14	1	209938388	1_106	0	0.0669805589131791	15.2474537672039	9.69713605775058e-06	-1.8683427035454	1
ENSG00000008118.9	CAMK1G	1	209548806	1_106	0	0.0216506755162532	4.66938784233127	9.59906198692075e-07	-0.0497285848511163	3
ENSG00000196878.14	LAMB3	1	209608776	1_106	0	0.0263138844790183	6.48400243734734	1.62003922499507e-06	0.772513001815432	2
ENSG00000123689.5	G0S2	1	209675255	1_106	0	0.0452457432718648	11.5494033691943	4.96174765743535e-06	1.4654967779072	2
ENSG00000117595.10	IRF6	1	209806682	1_106	0	0.023473751632941	5.42107018147961	1.20827261270433e-06	-0.616028883350143	1
ENSG00000117597.17	DIEXF	1	209827828	1_106	0	0.0255612917633071	6.21383298203739	1.50813344178885e-06	0.796986046052721	1
ENSG00000082512.14	TRAF5	1	211292208	1_107	0	0.0235766284259459	6.21847349747215	1.39207579926027e-06	-0.779966242329377	2
ENSG00000170385.9	SLC30A1	1	211578806	1_107	0	0.0839658675563486	18.1530461160647	1.4472704247382e-05	2.03712874429578	1
ENSG00000143493.12	INTS7	1	212035474	1_107	0	0.0236281079559497	6.23875254539508	1.39966500173808e-06	-0.746186302523168	1
ENSG00000143476.17	DTL	1	212035474	1_107	0	0.0236281079559497	6.23875254539508	1.39966500173808e-06	-0.746186302523168	1
ENSG00000066027.11	PPP2R5A	1	212287827	1_107	0	0.115757300840394	21.2385309710235	2.33437305970565e-05	-2.400990529832	1
ENSG00000065600.12	TMEM206	1	212414266	1_107	0	0.0220601844675704	5.6002687040696	1.17304696898666e-06	-0.486550194606814	2
ENSG00000162772.16	ATF3	1	212565261	1_107	0	0.0222981012403882	5.69998312897681	1.20680986040781e-06	0.425270300949922	1
ENSG00000123685.8	BATF3	1	212699732	1_108	0	0.0477658202972273	12.8917056512978	5.846891276559e-06	-1.52937563325732	1
ENSG00000162769.12	FLVCR1	1	212862329	1_108	0	0.0284680780783021	7.88881314702508	2.13239283517201e-06	0.959752025514985	2
ENSG00000143494.15	VASH2	1	212950961	1_108	0	0.0201204467019473	4.70711254894771	8.99268948908731e-07	-0.117842664420948	1
ENSG00000174606.13	ANGEL2	1	213015952	1_108	0	0.0247579026848105	6.52182904169606	1.53313591922826e-06	-0.808247002513923	3
ENSG00000143499.13	SMYD2	1	214231851	1_108	0	0.0245645156045285	6.41066218360126	1.49523169111105e-06	-0.588056272077895	2
ENSG00000117724.12	CENPF	1	214603593	1_109	0	0.0241721772320997	5.71786876719868	1.3123429730019e-06	-0.630474039167016	1
ENSG00000136636.12	KCTD3	1	215567710	1_109	0	0.0269471778201954	6.72954977185361	1.72185546964426e-06	0.721115568695982	1
ENSG00000067533.5	RRP15	1	218284423	1_110	0	0.0250419046080178	7.57651945315736	1.80150095336749e-06	-0.820270689458749	2
ENSG00000162813.17	BPNT1	1	220090248	1_112	0	0.0250049923532035	6.10768105058575	1.45010841419038e-06	-0.658529439472271	2
ENSG00000067704.9	IARS2	1	220093626	1_112	0	0.123025406689524	21.1711119795506	2.47306696039961e-05	-2.38303417754705	1
ENSG00000162817.6	C1orf115	1	220692533	1_112	0	0.0234942456593565	5.52784965104784	1.23314777786994e-06	-0.771745695847374	2
ENSG00000117791.15	MARC2	1	220745611	1_112	0	0.0468911240954237	11.9834435994438	5.33543307803063e-06	-1.7298125125218	2
ENSG00000136630.12	HLX	1	220817829	1_112	0	0.0562547838588736	13.6967929260988	7.31603453937064e-06	1.6270000831845	3
ENSG00000186063.12	AIDA	1	222744387	1_114	0	0.0665842666820848	18.7007315853572	1.18229979588438e-05	-2.09591923970678	1
ENSG00000187554.11	TLR5	1	223142969	1_114	0	0.0206382126351472	8.02292077784249	1.57217897195212e-06	-0.94577635915321	1
ENSG00000143502.14	SUSD4	1	223330052	1_114	0	0.0142866616485736	4.6498057659857	6.30758291177427e-07	-0.135015497454061	1
ENSG00000143753.12	DEGS1	1	224173392	1_114	0	0.024878577443597	8.87990959045687	2.09764255339373e-06	0.614617304075161	1
ENSG00000143748.17	NVL	1	224313967	1_114	0	0.0148266150362538	6.64564152098987	9.3557006875046e-07	-1.24698429111421	1
ENSG00000143771.11	CNIH4	1	224356827	1_114	1	0.627709780774647	21.5365799458145	0.000128360981754523	-3.99707517850983	2
ENSG00000162923.14	WDR26	1	224436689	1_114	1	0.115065126621985	17.5202621236222	1.91417533536998e-05	3.57644935043697	2
ENSG00000185155.11	MIXL1	1	226201594	1_115	0	0.0265357419591481	6.38820051221206	1.60956000280443e-06	-0.956638750726001	1
ENSG00000185842.15	DNAH14	1	224895916	1_115	0	0.0963420394599426	18.5381184230766	1.69581660934421e-05	-2.27476090990958	1
ENSG00000196187.11	TMEM63A	1	225877755	1_115	0	0.120043621220833	20.660390465578	2.35491377288247e-05	2.42428750899607	2
ENSG00000243709.1	LEFTY1	1	225911608	1_115	0	0.0245073302980562	5.64792506832007	1.31426313781112e-06	-0.441081683861524	3
ENSG00000143811.18	PYCR2	1	225920500	1_115	0	0.0337806984898831	8.63952818267892	2.77112456212541e-06	0.946359895952596	2
ENSG00000143751.9	SDE2	1	225999428	1_115	0	0.0328264166689898	8.37193799249633	2.60943736938254e-06	-1.23821638879942	1
ENSG00000183814.15	LIN9	1	226309688	1_115	0	0.0532669083416568	12.9095123525431	6.52927145614614e-06	2.12683658674922	2
ENSG00000143772.9	ITPKB	1	226738931	1_116	0	0.0872268933097883	19.2724293761239	1.59618881958601e-05	-2.02717391935601	1
ENSG00000143801.16	PSEN2	1	226875130	1_116	0	0.0258619569048673	7.83482349377719	1.92392437715592e-06	1.17067953857918	2
ENSG00000163050.16	COQ8A	1	226897945	1_116	0	0.0199650238115855	5.42843602186502	1.02906297533379e-06	-0.408839056899122	3
ENSG00000143776.18	CDC42BPA	1	227298732	1_116	0	0.019189282218532	5.06044974058502	9.2203040529428e-07	0.33341587056551	1
ENSG00000181450.17	ZNF678	1	227563411	1_116	0	0.0198428110138972	5.37146143537141	1.01202922701259e-06	0.769420029486386	1
ENSG00000143740.14	SNAP47	1	227720610	1_116	0	0.0341632748575728	10.4309023643994	3.38359809802202e-06	-1.36677955448547	1
ENSG00000081692.12	JMJD4	1	227731799	1_116	0	0.190195768927912	26.8814816095816	4.85457762647971e-05	2.91566806879997	1
ENSG00000143816.7	WNT9A	1	227947502	1_116	0	0.0219629754344092	6.3146808949181	1.31686113837349e-06	-0.809218911717184	1
ENSG00000143793.12	C1orf35	1	228106599	1_116	0	0.0192289767352867	5.07963912023731	9.27441296518121e-07	0.332763005959805	1
ENSG00000162910.18	MRPL55	1	228109044	1_116	0	0.0182817641921211	4.61071093747199	8.00356350451932e-07	0.0942460107078903	1
ENSG00000143774.16	GUK1	1	228140298	1_116	0	0.0946955272643846	20.0590280353621	1.80358555633385e-05	-2.09845359294878	1
ENSG00000181873.12	IBA57	1	228163240	1_116	0	0.0187477620709553	4.84435310134323	8.62348120280268e-07	0.241348336613225	1
ENSG00000162913.9	C1orf145	1	228213855	1_116	0	0.0205450189745753	5.69448100344052	1.1108568361158e-06	0.528359387474269	2
ENSG00000154370.15	TRIM11	1	228362728	1_116	0	0.0190086890900649	4.97266393296269	8.97508713145589e-07	-0.476656329377496	1
ENSG00000162931.11	TRIM17	1	228417087	1_116	0	0.0225611901245637	6.56448615729326	1.40624224030802e-06	-0.796313626830326	1
ENSG00000181218.5	HIST3H2A	1	228457362	1_116	0	0.0252126278548998	7.59811720915171	1.81895309056621e-06	0.837323089023891	1
ENSG00000135744.7	AGT	1	230713422	1_118	0	0.0331186934696293	6.03986109367513	1.89931738316875e-06	-0.607236778747323	2
ENSG00000135773.12	CAPN9	1	230747327	1_118	0	0.0412868784562482	8.10184640654886	3.17609475928497e-06	-0.960578047585638	2
ENSG00000143643.12	TTC13	1	230978250	1_118	0	0.0284062503181007	4.60798986768924	1.24286174865505e-06	0.0126992899551107	2
ENSG00000173409.13	ARV1	1	230978674	1_118	0	0.0311117740280025	5.45636850311631	1.61185461063128e-06	-0.450347669666312	2
ENSG00000182118.7	FAM89A	1	231038158	1_118	0	0.0320710784708023	5.73984133708248	1.74787692447186e-06	-0.603311180340264	1
ENSG00000119283.15	TRIM67	1	231162257	1_118	0	0.0368404535455305	7.03519932928163	2.46092723061535e-06	0.788685983951147	2
ENSG00000143633.12	C1orf131	1	231227177	1_118	0	0.0331998727702196	6.06281955003595	1.91121021753161e-06	-0.795912449903871	3
ENSG00000116906.11	GNPAT	1	231241335	1_118	0	0.0284388736418458	4.61866786772467	1.24717248603159e-06	0.398885022737181	1
ENSG00000135766.8	EGLN1	1	231433945	1_118	0	0.0589331967207211	11.4476103370043	6.40578317070999e-06	2.19058721570422	1
ENSG00000116918.13	TSNAX	1	231528861	1_118	0	0.0576867177665899	11.246514062408	6.16014814728835e-06	-1.78198507271103	1
ENSG00000162946.21	DISC1	1	231627073	1_118	0	0.0300316100474157	5.12676840449513	1.46190688702035e-06	0.463615489465571	1
ENSG00000116991.10	SIPA1L2	1	232561778	1_119	0	0.0371214408489562	8.26507800843611	2.9131924685445e-06	-1.01820859402711	1
ENSG00000212916.4	MAP10	1	232801289	1_119	0	0.0278824564709114	5.59336393568611	1.4808173955329e-06	-0.504521596250251	1
ENSG00000143674.10	MAP3K21	1	233303525	1_120	0	0.052569753213821	8.57276902976562	4.27911992493084e-06	-1.00726123673089	1
ENSG00000135750.14	KCNK1	1	233663763	1_120	0	0.0364421328060668	5.13534465648609	1.77693188226696e-06	-0.355876673731616	1
ENSG00000183780.12	SLC35F3	1	234262946	1_120	0	0.150119185851912	18.6315394633793	2.65572032834869e-05	2.09672720145378	1
ENSG00000059588.9	TARBP1	1	234479133	1_121	0	0.0349808670065649	5.83378570321965	1.9376638545085e-06	0.525293374630883	2
ENSG00000054267.21	ARID4B	1	235301730	1_121	0	0.0386453798310283	6.76556808490908	2.48255709768505e-06	0.89690348255154	1
ENSG00000116957.12	TBCE	1	235365444	1_121	0	0.0717624023793909	12.5955368133894	8.58244536534003e-06	-1.57855006025887	1
ENSG00000162885.12	B3GALNT2	1	235504442	1_121	0	0.0311540899180696	4.75192718475351	1.40566633242115e-06	0.298408174781341	1
ENSG00000168243.10	GNG4	1	235651207	1_121	0	0.180511651801642	21.5401202156952	3.69190706255444e-05	-2.58895216436504	1
ENSG00000143669.13	LYST	1	235883940	1_122	0	0.0741097298123704	14.0543783706158	9.88972619805883e-06	1.71353267261112	1
ENSG00000116962.14	NID1	1	236065381	1_122	0	0.0610188165758198	12.2126779539684	7.07574351936759e-06	-1.41932382896721	2
ENSG00000077585.13	GPR137B	1	235920306	1_122	0	0.0541747089821876	11.0901642564287	5.70468885809343e-06	1.49578091650552	2
ENSG00000086619.13	ERO1B	1	236264099	1_122	0	0.0284897868970408	5.07135127295608	1.37186157206323e-06	0.485811732658396	2
ENSG00000116977.18	LGALS8	1	236531294	1_122	0	0.0396866917095102	8.16761704405288	3.07778062276788e-06	-1.10988377465323	2
ENSG00000119285.10	HEATR1	1	236598478	1_122	0	0.0271272718135847	4.61472077230956	1.1886361755278e-06	0.233428130237846	2
ENSG00000116984.12	MTR	1	236795952	1_122	0	0.0365406047929436	7.39473668208537	2.56564073233412e-06	0.900571079465794	1
ENSG00000155816.19	FMN2	1	240014481	1_125	0	0.0263177792222507	6.78753209866758	1.69612764424574e-06	1.09027694045571	1
ENSG00000182901.16	RGS7	1	241357612	1_126	0	0.0658057223512073	11.7562358956577	7.34563507895087e-06	-1.34763190073505	1
ENSG00000203668.2	CHML	1	241640356	1_127	0	0.0752424159568289	14.4076994181812	1.02933032587378e-05	1.91627043681266	2
ENSG00000054277.13	OPN3	1	241632982	1_127	0	0.147599602483157	20.9078115714508	2.93015883015143e-05	2.38886282346062	2
ENSG00000174371.16	EXO1	1	241847755	1_127	0	0.0447016624713601	9.49274305620498	4.02914407818058e-06	1.10112376531596	1
ENSG00000180287.16	PLD5	1	242212477	1_128	0	0.0316211375525565	13.8447909659786	4.15682067188516e-06	1.81633096149905	2
ENSG00000143702.15	CEP170	1	243254761	1_128	2	0.259502723237105	25.7087874537727	6.33462499798509e-05	-5.10569615019394	1
ENSG00000054282.15	SDCCAG8	1	243495297	1_128	0	0.0168375554884089	8.09048491320469	1.29345400267968e-06	-0.876092287431263	1
ENSG00000117020.16	AKT3	1	243851261	1_128	0	0.016541960871177	7.15671089576138	1.12408165369653e-06	0.617994628977552	1
ENSG00000203666.12	EFCAB2	1	244970187	1_129	0	0.035532897175565	4.89218033392076	1.65055679721916e-06	-0.237141069540482	2
ENSG00000197472.14	ZNF695	1	247008689	1_130	0	0.0147235923837317	4.99606786302976	6.98456738038243e-07	-0.410819402055181	1
ENSG00000162852.13	CNST	1	246552717	1_130	0	0.0311917601944328	11.9740673241968	3.54632860981352e-06	-1.38790719717952	2
ENSG00000143653.9	SCCPDH	1	246723744	1_130	0	0.0183432328328743	7.03468765836936	1.22523133390319e-06	0.787020722651449	3
ENSG00000277462.1	ZNF670	1	247078334	1_130	0	0.0151785674839228	5.27814931437478	7.60693761355689e-07	0.393042145553682	2
ENSG00000188295.14	ZNF669	1	247104366	1_130	0	0.014235864105124	4.68389126928229	6.33122919089609e-07	0.148451553611641	2
ENSG00000196418.12	ZNF124	1	247123343	1_130	0	0.0202820849236369	7.96765053056685	1.53440593918245e-06	0.896387770597682	2
ENSG00000203663.3	OR2L2	1	247965627	1_131	0	0.0373816585418429	5.99953904354075	2.12948137957514e-06	-0.664773992358332	1
ENSG00000196071.4	OR2L13	1	247965627	1_131	0	0.0378159744331426	6.1076131604191	2.19302819197036e-06	-0.683390812086375	2
ENSG00000198128.3	OR2L3	1	247965627	1_131	0	0.04019806007242	6.67947241197638	2.54943915825119e-06	-0.805433661425813	3
ENSG00000162714.12	ZNF496	1	247332083	1_131	0	0.0364112213515174	5.75352038293669	1.98914434582479e-06	-0.595633152422259	1
ENSG00000162722.8	TRIM58	1	247857146	1_131	0	0.0357106858389823	5.57188102695601	1.88928476505262e-06	0.590563774821649	2
ENSG00000175137.10	SH3BP5L	1	248822510	1_131	0	0.0348626591268467	5.34724263615264	1.77005922342554e-06	0.454225413818957	2
ENSG00000185220.11	PGBD2	1	248897507	1_131	0	0.0380544928308446	6.16644638953029	2.2281185544937e-06	0.547775926888379	1
ENSG00000184731.5	FAM110C	2	47208	2_1	0	0.0325272072960799	4.61621795132944	1.42570764946902e-06	-0.21416603418321	1
ENSG00000143727.15	ACP1	2	264429	2_1	0	0.0332134493854185	4.81115889491881	1.51726373878722e-06	0.292089774734244	2
ENSG00000151353.14	TMEM18	2	677213	2_1	0	0.0326914607757108	4.66324323172914	1.44750406575962e-06	0.0613581040868559	1
ENSG00000172554.11	SNTG2	2	860419	2_1	0	0.049235336255758	8.4990313907935	3.97323029656811e-06	1.38966886471204	1
ENSG00000171853.15	TRAPPC12	2	3379970	2_2	0	0.0174853211845184	5.46610481815094	9.07504874509701e-07	0.48773731088338	2
ENSG00000182551.13	ADI1	2	3519673	2_2	0	0.0241414544939417	8.46288446461819	1.93989954414313e-06	0.9454517536649	1
ENSG00000171865.9	RNASEH1	2	3558529	2_2	0	0.0727185161584522	18.8080370218842	1.29863132995751e-05	-1.98948046082049	2
ENSG00000171863.12	RPS7	2	3577209	2_2	0	0.0306928928862937	10.6996207371519	3.11819739464641e-06	1.26558325985633	1
ENSG00000151360.9	ALLC	2	3577209	2_2	0	0.0306928928862936	10.6996207371519	3.1181973946464e-06	-1.26558325985633	1
ENSG00000118004.17	COLEC11	2	3594371	2_2	0	0.0192201046732829	6.34410170849225	1.15777263995873e-06	-0.680981564881744	3
ENSG00000151692.14	RNF144A	2	7024352	2_5	0	0.0319196417068713	5.75108657230733	1.74303179715954e-06	0.536379459857866	1
ENSG00000115738.9	ID2	2	8678763	2_6	0	0.0275994152685083	7.07935546918957	1.85520111877883e-06	-0.674013546097626	2
ENSG00000143797.11	MBOAT2	2	9003515	2_6	0	0.0482228899481371	12.3672578306603	5.66270640657977e-06	1.51285488246221	2
ENSG00000119185.12	ITGB1BP1	2	9417862	2_6	0	0.0211614756136574	4.72757806453843	9.49909112634038e-07	0.219857105805973	2
ENSG00000134330.18	IAH1	2	9473160	2_6	0	0.0210047638384473	4.65494794926971	9.2838909165266e-07	-0.428110403549906	1
ENSG00000151694.12	ADAM17	2	9555777	2_6	0	0.0793777283228716	16.9695565635675	1.27898825524836e-05	2.14063993651723	2
ENSG00000115750.16	TAF1B	2	9842879	2_6	0	0.0209296069640066	4.62932338225808	9.19974922614817e-07	-0.158580086702573	2
ENSG00000134317.17	GRHL1	2	10049572	2_6	0	0.0285484006119939	7.49937462581968	2.03284482384134e-06	0.840908948920813	1
ENSG00000172059.10	KLF11	2	9999636	2_6	0	0.0300764381679981	7.97878980355525	2.27856186199969e-06	0.90838391149371	2
ENSG00000171848.13	RRM2	2	10121909	2_6	0	0.021815258494143	5.02223338285686	1.04029054354371e-06	0.305011834671482	1
ENSG00000115756.12	HPCAL1	2	10311039	2_7	0	0.0147045794744886	4.88942395816457	6.82665101666377e-07	0.289893396070227	1
ENSG00000115758.12	ODC1	2	10448012	2_7	0	0.0231293425415601	9.09392450441626	1.99715618327096e-06	-1.08950402496325	1
ENSG00000143882.10	ATP6V1C2	2	10722013	2_7	0	0.0155231915571289	5.3916058220388	7.94687802427313e-07	0.422899494187512	2
ENSG00000134318.13	ROCK2	2	11363225	2_7	0	0.0201990983686107	7.83490780144284	1.5026688067599e-06	-0.991507596761303	2
ENSG00000169016.16	E2F6	2	11466521	2_7	0	0.0384386387066202	13.8316356054944	5.0482276891056e-06	-1.69545791895728	1
ENSG00000196208.13	GREB1	2	11688504	2_7	0	0.0253541072904874	9.94840228975528	2.39496438427796e-06	-1.23045055090323	1
ENSG00000169006.6	NTSR2	2	11654282	2_7	0	0.0145427642934742	4.78687452599754	6.60992308380507e-07	0.177543588376108	3
ENSG00000134324.11	LPIN1	2	11784824	2_7	0	0.0430839342195326	14.900407051579	6.09552172709783e-06	-1.64938529780247	1
ENSG00000079785.14	DDX1	2	15591459	2_9	0	0.0168161734360738	4.97115498080495	7.93746599202588e-07	0.55659410126728	1
ENSG00000163032.11	VSNL1	2	17298688	2_10	0	0.0248373971042875	8.06216012122762	1.9013186012769e-06	1.02430555387312	1
ENSG00000178295.14	GEN1	2	17754094	2_10	0	0.0298886597355925	9.78676429687023	2.77742900531343e-06	-1.28068822695463	2
ENSG00000163029.15	SMC6	2	17799991	2_10	0	0.0252747515105014	8.22452582895794	1.97376371198288e-06	1.01839241698403	2
ENSG00000183891.5	TTC32	2	19901956	2_12	0	0.044038712280457	7.32786549396142	3.06414630090256e-06	-0.858289589538068	2
ENSG00000118965.14	WDR35	2	19989328	2_12	0	0.0329263926849003	4.6065123439841	1.4401700976648e-06	0.147426752835454	1
ENSG00000068697.6	LAPTM4A	2	20052246	2_12	0	0.0526561583112163	9.00740124967918	4.5034575872667e-06	-1.08099178729251	1
ENSG00000115884.10	SDC1	2	20172653	2_12	0	0.0418295607357365	6.84527845234252	2.71876593531295e-06	-0.932161061531191	2
ENSG00000055917.15	PUM2	2	20352364	2_12	0	0.0348453672844536	5.13565940806106	1.69917714276522e-06	0.281982424201121	1
ENSG00000143878.9	RHOB	2	20447480	2_12	0	0.035131148553302	5.21199449042722	1.73857605254743e-06	-0.370159312059261	1
ENSG00000118960.12	HS1BP3	2	20637959	2_12	0	0.0358746982570303	5.40777383003265	1.84206170260246e-06	0.490266252698902	1
ENSG00000143869.6	GDF7	2	20917090	2_13	0	0.0191112172826328	5.55327811079888	1.00770907733119e-06	-0.561201807449555	1
ENSG00000119771.14	KLHL29	2	23386174	2_14	0	0.0287794536239694	6.19432844730116	1.69267730379174e-06	-0.642773832620473	1
ENSG00000205639.9	MFSD2B	2	24009668	2_14	0	0.0310913757777948	6.91493774383827	2.04138825152141e-06	-0.707893499885262	1
ENSG00000163026.11	WDCP	2	24047480	2_14	0	0.0460531647899712	10.5913382640723	4.63135120702681e-06	-1.25796592020577	2
ENSG00000219626.8	FAM228B	2	24078062	2_14	0	0.0249564020644609	4.86685648838333	1.15326181008113e-06	-0.569810819435911	2
ENSG00000115129.13	TP53I3	2	24086214	2_14	0	0.0323102097990158	7.27391712856671	2.23154435599465e-06	0.803809904739868	1
ENSG00000176732.6	PFN4	2	24124223	2_14	0	0.0279954305614701	5.93685312870545	1.57812301333409e-06	-0.528945028112635	2
ENSG00000186453.12	FAM228A	2	24207450	2_14	0	0.0245129507290879	4.70001385985671	1.09393653670501e-06	0.473297253101962	1
ENSG00000198399.14	ITSN2	2	24364849	2_14	0	0.0242680601998784	4.60657129943271	1.06147619219568e-06	0.00449525789233323	1
ENSG00000173557.14	C2orf70	2	26581275	2_15	0	0.0178771697836914	4.7892758670237	8.12954080173555e-07	-0.184901352335835	1
ENSG00000157884.10	CIB4	2	26581275	2_15	0	0.0178771697836914	4.7892758670237	8.12954080173555e-07	-0.184901352335835	1
ENSG00000084676.15	NCOA1	2	24492054	2_15	0	0.0295833247092316	8.73379913203966	2.45328258862051e-06	-0.887621909803994	1
ENSG00000138031.14	ADCY3	2	24909986	2_15	0	0.0664428725591754	15.053636170639	9.4970169357371e-06	-1.25031347392776	1
ENSG00000115137.11	DNAJC27	2	24971258	2_15	0	0.0201052172979209	7.12662790052061	1.36047401718028e-06	1.44743316596263	2
ENSG00000115138.10	POMC	2	25170853	2_15	0	0.0207808732355703	7.67768994529925	1.51492718714063e-06	1.44803812468274	1
ENSG00000119772.16	DNMT3A	2	25343038	2_15	0	0.0336758171719047	10.4035518981455	3.3265739157634e-06	-1.08441742466551	1
ENSG00000138101.18	DTNB	2	25673919	2_15	0	0.0223634114319021	7.42502566901013	1.57664315623642e-06	1.24486369851978	1
ENSG00000084731.14	KIF3C	2	25982155	2_15	0	0.0214146326606168	6.36977919533463	1.29518678286077e-06	-0.823156975598515	1
ENSG00000084733.10	RAB10	2	26033971	2_15	0	0.0248343955500653	7.91200538046359	1.86568175632539e-06	1.10545136748033	1
ENSG00000138029.13	HADHB	2	26241540	2_15	0	0.020617816933368	5.99816940483391	1.17424522611704e-06	-0.442207345433463	1
ENSG00000084754.10	HADHA	2	26244798	2_15	0	0.0187231438304856	5.25386998988578	9.34018529475526e-07	0.470522677680477	2
ENSG00000138018.17	SELENOI	2	26486066	2_15	0	0.0176749588687239	4.70616675140243	7.89810894247839e-07	0.0178678092861738	1
ENSG00000157856.10	DRC1	2	26403667	2_15	0	0.0177218505384645	4.71864344105673	7.94005714186684e-07	-0.215709666959335	1
ENSG00000115155.16	OTOF	2	26538380	2_15	0	0.0211975264510639	6.37917078426985	1.28394615768828e-06	0.787815335468563	1
ENSG00000157851.16	DPYSL5	2	26816924	2_16	0	0.0658639705434208	15.7746879045596	9.86520423363119e-06	3.21111610831962	1
ENSG00000213699.8	SLC35F6	2	26717366	2_16	0	0.0203151770998468	5.4125963920058	1.04405566259889e-06	1.08743736095765	2
ENSG00000084764.10	MAPRE3	2	26971145	2_16	0	0.0616155962754208	17.1976300502203	1.00613592174977e-05	3.78637364457005	1
ENSG00000119777.18	TMEM214	2	27031928	2_16	0	0.0619656594935248	16.942145098354	9.9682029117007e-06	3.68378083267871	1
ENSG00000138080.13	EMILIN1	2	27078536	2_16	0	0.134748214236101	24.7155605635622	3.16221125523102e-05	-2.86775568536173	1
ENSG00000138030.12	KHK	2	27086538	2_16	0	0.150866707834931	25.878790556414	3.70710413604121e-05	4.2367582700443	1
ENSG00000138028.15	CGREF1	2	27101801	2_16	0	0.0238853048802085	7.05152924216563	1.59923209537621e-06	-0.56332491473902	1
ENSG00000138085.16	ATRAID	2	27212506	2_16	0	0.022307457722194	6.42830274337605	1.36158198668153e-06	1.34916509221876	1
ENSG00000084774.13	CAD	2	27217854	2_16	0	0.138226155751599	24.0013897553758	3.15009764577889e-05	-3.39245259416735	2
ENSG00000115194.10	SLC30A3	2	27274947	2_16	0	0.0614759540337495	16.840911300458	9.83033374155803e-06	3.1198722790791	2
ENSG00000163794.6	UCN	2	27308797	2_16	0	0.0195968810815077	5.15953952557871	9.6005319620677e-07	-0.724794410176926	1
ENSG00000115207.13	GTF3C2	2	27356305	2_16	0	0.0201996009131747	5.40986607584905	1.03759220385759e-06	0.800226759246745	1
ENSG00000163795.13	ZNF513	2	27380806	2_16	0	0.0244746183203793	8.23399169513564	1.91347921524922e-06	-1.85202232876719	1
ENSG00000157992.12	KRTCAP3	2	27444317	2_16	0	0.0267663127076853	7.77967492237279	1.97718539790318e-06	1.15564268806813	1
ENSG00000138002.14	IFT172	2	27488764	2_16	0	0.145785768327997	26.5998800204205	3.68207138970503e-05	3.84823696904903	1
ENSG00000198522.13	GPN1	2	27628253	2_16	0	0.0221885405691563	9.21218358192926	1.94083546153699e-06	-2.60314569486715	1
ENSG00000176714.9	CCDC121	2	27629397	2_16	0	0.0728739777956632	17.7718441022613	1.22970904545869e-05	-2.20227867540983	1
ENSG00000158019.20	BRE	2	27889824	2_16	0	0.0183004882780153	4.96694655188519	8.63077034792756e-07	-0.834857006409238	1
ENSG00000171174.13	RBKS	2	27891044	2_16	0	0.0241716745620862	6.7404106763293	1.54700063885607e-06	0.065916062611275	1
ENSG00000213639.9	PPP1CB	2	28751273	2_18	1	0.0614236677287457	16.0504096277454	9.36093571739773e-06	3.6005833808171	1
ENSG00000171103.10	TRMT61B	2	28869984	2_18	0	0.018172324363948	11.4822969719901	1.98123801266813e-06	-2.70171926413441	2
ENSG00000163811.11	WDR43	2	28894016	2_18	0	0.0200744873581943	7.77746752384424	1.48245004164699e-06	0.595038879075405	2
ENSG00000189350.12	TOGARAM2	2	28979858	2_18	0	0.0169987291511028	6.63052332165716	1.07019189573407e-06	-0.920292659180565	3
ENSG00000172954.13	LCLAT1	2	30437400	2_19	0	0.0811619143327357	11.8088253893098	9.10031404524769e-06	1.72822918066688	2
ENSG00000214711.9	CAPN14	2	31170256	2_19	0	0.051832627140844	7.6692701365867	3.77445849173084e-06	1.1498776323531	1
ENSG00000158125.9	XDH	2	31463443	2_20	0	0.0314420763768205	4.78899082189583	1.42972535739324e-06	0.381086172326431	1
ENSG00000277893.1	SRD5A2	2	31574793	2_20	0	0.0328308064942551	5.19247753315382	1.61865232074992e-06	0.183604101795406	4
ENSG00000162961.13	DPY30	2	32044289	2_20	0	0.14086357264738	19.0389884626937	2.54647822257096e-05	2.21853184094028	1
ENSG00000021574.11	SPAST	2	32064971	2_20	0	0.0490470447568819	8.95221577142645	4.16908531888582e-06	1.32234751613908	1
ENSG00000152683.14	SLC30A6	2	32164302	2_20	0	0.0326100882972368	5.12949116944462	1.58826753219284e-06	-0.551591634023696	2
ENSG00000115760.13	BIRC6	2	32354691	2_20	0	0.031316880976064	4.75180390965798	1.41297477601506e-06	0.0391135384284108	2
ENSG00000049323.15	LTBP1	2	32947291	2_20	0	0.10559369913817	16.2394919059598	1.62820032897953e-05	1.94804970632694	2
ENSG00000152689.17	RASGRP3	2	33536528	2_21	0	0.0150389152041527	5.17074826312162	7.38358539576387e-07	0.341269437122186	1
ENSG00000150938.9	CRIM1	2	36357178	2_23	0	0.0128750387643031	5.51197274955018	6.7383412919198e-07	-0.411177175976109	1
ENSG00000205221.12	VIT	2	37128391	2_23	0	0.047806802029851	17.7302481627145	8.04825826406712e-06	2.80177952915546	1
ENSG00000115808.11	STRN	2	36966782	2_23	0	0.0136228565019847	6.03488860057165	7.80611304915122e-07	-0.616515548937559	1
ENSG00000008869.11	HEATR5B	2	37084196	2_23	0	0.026922311472382	12.3612092621946	3.15988079845892e-06	-2.15116830687831	1
ENSG00000152133.14	GPATCH11	2	37072002	2_23	0	0.0122927872793968	5.08347250942039	5.93346305465033e-07	0.204973019521107	2
ENSG00000055332.16	EIF2AK2	2	37156965	2_23	0	0.0116983309149403	4.62457839770014	5.13680932398836e-07	0.149480314144282	1
ENSG00000218739.9	CEBPZOS	2	37213212	2_23	0	0.0130635166103953	5.64649905524385	7.00384874368668e-07	0.678532793428314	2
ENSG00000115816.14	CEBPZ	2	37186717	2_23	0	0.0212847837235474	10.1752707283356	2.05642375264595e-06	2.1098975063073	1
ENSG00000003509.15	NDUFAF7	2	37231568	2_23	0	0.0639469203678797	20.4729546903881	1.24307564070858e-05	-3.04408292878804	2
ENSG00000115825.9	PRKD3	2	37309293	2_23	0	0.0241173492358	11.3365667988763	2.59602290798795e-06	1.58409040933327	2
ENSG00000163171.7	CDC42EP3	2	37667637	2_23	0	0.0129645358817262	5.57607736657759	6.86409304186146e-07	0.420373173904992	1
ENSG00000138061.11	CYP1B1	2	38109003	2_24	0	0.0243800039981772	4.62663189390656	1.07101638914085e-06	0.084285960531409	1
ENSG00000119787.13	ATL2	2	38388509	2_24	0	0.0996553040354748	18.0804475073831	1.71083052606934e-05	-2.39488931053387	1
ENSG00000143891.16	GALM	2	38666042	2_24	0	0.026077900117894	5.24731492871473	1.29929313695813e-06	0.186916725850764	1
ENSG00000152147.10	GEMIN6	2	38751622	2_24	0	0.144071548456688	21.3119064883283	2.91539847731403e-05	-2.57326927341626	1
ENSG00000188010.12	MORN2	2	38875912	2_25	0	0.19770806819001	25.7557275841715	4.83499035824332e-05	-2.56689695677145	1
ENSG00000115904.12	SOS1	2	39124428	2_25	0	0.0793442310464504	17.5528472565086	1.32239234342038e-05	2.06656484152929	1
ENSG00000138050.14	THUMPD2	2	39779302	2_25	0	0.180760564989784	16.3557671319208	2.8071912755724e-05	3.46198841177402	1
ENSG00000162878.12	PKDCC	2	42047712	2_26	0	0.0205169946333186	11.4102944748503	2.22283893071544e-06	1.33183912998503	2
ENSG00000143924.18	EML4	2	42169582	2_26	0	0.00985005410241691	4.6102085686893	4.31177992603502e-07	-0.0697870862943643	1
ENSG00000115944.14	COX7A2L	2	42380148	2_26	0	0.00986652175792901	4.62565970586102	4.33346361805705e-07	0.0310637844469311	1
ENSG00000057935.13	MTA3	2	42517643	2_26	0	0.0105977424232562	5.28705113662759	5.3201547811925e-07	0.369726008641021	1
ENSG00000162881.6	OXER1	2	42764883	2_26	0	0.0161220398793234	9.17290235324099	1.40418444661018e-06	-1.1590143417854	1
ENSG00000162882.14	HAAO	2	42792668	2_26	0	0.0109875885638737	5.62131771031609	5.8645935346066e-07	0.53526660984425	1
ENSG00000115970.18	THADA	2	43594867	2_27	0	0.0412118340219143	4.61468751122448	1.80576668542494e-06	0.138040808530673	1
ENSG00000152527.13	PLEKHH2	2	43709223	2_27	0	0.0411879977233722	4.60926659799305	1.80260223460902e-06	0.0471238553518334	2
ENSG00000223658.7	C1GALT1C1L	2	43676123	2_27	0	0.0469890870147454	5.84541616809191	2.6080135300696e-06	-0.76384546420337	1
ENSG00000138036.18	DYNC2LI1	2	43774046	2_27	0	0.0523123692126788	6.85456574018029	3.40472259056277e-06	0.778811189796567	1
ENSG00000138095.18	LRPPRC	2	43946283	2_27	0	0.0572765944148593	7.70894711888951	4.19246698089816e-06	1.05859342613566	3
ENSG00000138079.13	SLC3A1	2	44275649	2_28	0	0.0187933803702388	4.60672772285982	8.22043585691227e-07	0.0709639981171826	2
ENSG00000138078.15	PREPL	2	44361802	2_28	0	0.0190769878917343	4.74578242798737	8.59636851397866e-07	-0.187191561573927	2
ENSG00000143919.14	CAMKMT	2	44362007	2_28	0	0.0242864005034171	6.98965447518293	1.61181894799364e-06	-0.79376219760172	1
ENSG00000138083.4	SIX3	2	44927769	2_28	0	0.0191095930212627	4.76163733303609	8.6398290462381e-07	-0.160487501428537	2
ENSG00000170577.7	SIX2	2	45265494	2_28	0	0.0416384609286458	12.0221494647719	4.75306975794494e-06	-1.39143004355099	1
ENSG00000250565.6	ATP6V1E2	2	46541996	2_30	0	0.0284940227120363	12.0294701633402	3.25460031569132e-06	1.44046180144331	1
ENSG00000119729.11	RHOQ	2	46541996	2_30	0	0.0375447902216712	14.5758345290295	5.19613598528461e-06	1.66925203991742	2
ENSG00000151665.12	PIGF	2	46617108	2_30	0	0.0258393640268055	11.1170002097477	2.72751301112577e-06	1.36816102414911	1
ENSG00000068724.15	TTC7A	2	46893291	2_30	0	0.0150410443214173	6.1769786842981	8.82168386818755e-07	0.602554434688341	2
ENSG00000180398.11	MCFD2	2	46941458	2_30	0	0.0128722379892416	4.734616688934	5.78677080914882e-07	0.156162233563656	1
ENSG00000143933.16	CALM2	2	47038021	2_30	0	0.0130821726709622	4.83560918945377	6.00659662979982e-07	0.626362681765837	3
ENSG00000119888.10	EPCAM	2	47345021	2_30	0	0.34161521338067	35.2047554488999	0.000114192066357985	3.60218052109581	1
ENSG00000095002.13	MSH2	2	47403074	2_30	0	0.043344093584699	15.3697134514141	6.32547426088703e-06	-1.96597889944224	1
ENSG00000116062.14	MSH6	2	47940492	2_30	0	0.0177919480658675	9.04345520148348	1.52776054692259e-06	-1.62208297244894	1
ENSG00000243244.5	STON1	2	48549078	2_31	0	0.0263855887564287	8.33010451586269	2.08696245706928e-06	1.51761909777542	2
ENSG00000242441.7	GTF2A1L	2	48595242	2_31	0	0.0494312599577583	15.466958677936	7.25945474814334e-06	-2.7608444298341	1
ENSG00000068781.21	STON1-GTF2A1L	2	48595242	2_31	0	0.0494312599577583	15.466958677936	7.25945474814334e-06	-2.7608444298341	1
ENSG00000162869.15	PPP1R21	2	48347025	2_31	0	0.0217623697032574	7.41024575715698	1.53121506066622e-06	-1.43963863396124	2
ENSG00000068912.13	ERLEC1	2	53787421	2_35	0	0.0210721863431893	6.04433088992301	1.20935895888977e-06	-1.18840924140963	1
ENSG00000115239.21	ASB3	2	53787421	2_35	0	0.0210721863431893	6.04433088992301	1.20935895888977e-06	-1.18840924140963	1
ENSG00000170634.12	ACYP2	2	53971158	2_35	1	0.0653825152555004	19.4106861202717	1.20503568371826e-05	3.99136185039096	1
ENSG00000115306.15	SPTBN1	2	54356578	2_35	0	0.0233633630654581	6.43175123451414	1.42679636186276e-06	1.04908843832423	3
ENSG00000143947.13	RPS27A	2	55233148	2_36	0	0.0119450591007502	4.93922430570035	5.60201734209276e-07	0.416914832625103	1
ENSG00000085760.14	MTIF2	2	55265299	2_36	0	0.0125778042760145	5.55272850680445	6.63145258706324e-07	-0.652884123282223	1
ENSG00000163001.11	CFAP36	2	55515263	2_36	0	0.0177387647402816	7.99332546006509	1.34631990570081e-06	-0.792751636352116	1
ENSG00000275052.4	PPP4R3B	2	55619798	2_36	0	0.0133991424111937	5.82557540868777	7.41162142541212e-07	-0.233218301603257	2
ENSG00000138035.14	PNPT1	2	55759434	2_36	0	0.0117423496406815	5.04297326580933	5.62262436769998e-07	0.657660942389524	1
ENSG00000115380.19	EFEMP1	2	55924122	2_36	0	0.0118193705069256	4.9811519461253	5.59012518302175e-07	0.435075750459033	1
ENSG00000055813.5	CCDC85A	2	56186111	2_37	0	0.114740039140053	17.4436148024931	1.90041687573071e-05	-2.29826249385138	2
ENSG00000115392.11	FANCL	2	58237892	2_39	0	0.0172653281832127	21.5760230255025	3.53706981165474e-06	-4.20049793184409	1
ENSG00000162928.8	PEX13	2	61008720	2_40	0	0.0190253332517606	4.73024206485031	8.5450190513752e-07	-0.527387455774241	2
ENSG00000162927.13	PUS10	2	60940626	2_40	0	0.0217291460614881	5.90978749493003	1.21930378159185e-06	-0.545039558693981	2
ENSG00000162929.13	KIAA1841	2	61065721	2_40	0	0.0205446143886845	5.50389500194797	1.07365692902285e-06	-0.691407860913781	1
ENSG00000237651.6	C2orf74	2	61145372	2_40	0	0.0190101067754038	4.6540257847562	8.40060835789683e-07	-0.280298718007239	1
ENSG00000082898.16	XPO1	2	61538854	2_40	0	0.0194742165196289	4.96947955607881	9.18900101264248e-07	0.501009521599992	1
ENSG00000170264.12	FAM161A	2	61854082	2_40	0	0.0288833193080842	8.42420293977488	2.31032628255018e-06	0.78349059876312	1
ENSG00000115484.14	CCT4	2	61888641	2_40	0	0.0199425816680262	5.09983703146624	9.65684085281147e-07	-0.344190612470473	2
ENSG00000186889.9	TMEM17	2	62506118	2_41	0	0.0436952659538235	10.4550177410383	4.33767049076712e-06	-1.24396547341488	1
ENSG00000143952.19	VPS54	2	64018703	2_41	0	0.0539668422767875	13.0099249419467	6.66652013307204e-06	-1.64678629066732	2
ENSG00000119862.12	LGALSL	2	64453833	2_42	0	0.19798733438189	20.4231783782617	3.83935381104644e-05	-2.48830476291804	1
ENSG00000119844.15	AFTPH	2	64524123	2_42	0	0.0565239586813804	8.29255279312196	4.45059639797177e-06	-1.16229604087513	2
ENSG00000115902.10	SLC1A4	2	64988805	2_42	0	0.0440756815067017	5.95294821853726	2.49131439740724e-06	-0.572999242394171	3
ENSG00000138069.16	RAB1A	2	65129770	2_42	0	0.0769252880432086	11.2111725623393	8.18874910898486e-06	1.34256950300686	1
ENSG00000138071.13	ACTR2	2	65259794	2_42	0	0.0431449046981292	5.75275062300502	2.35668999963591e-06	-0.51839347199415	1
ENSG00000143971.7	ETAA1	2	67397828	2_44	0	0.136585867369071	18.7092250926157	2.42638080582436e-05	-2.16109256741342	1
ENSG00000197223.11	C1D	2	68110613	2_45	0	0.053419624099876	8.1036809401504	4.11036660065862e-06	-1.14041416414871	1
ENSG00000243667.6	WDR92	2	68157965	2_45	0	0.0383279645414626	4.98722822964355	1.81498230830399e-06	-0.698778730335278	1
ENSG00000115946.7	PNO1	2	68158823	2_45	0	0.0385083093669466	5.0311628970501	1.83958655989583e-06	0.717809284895456	1
ENSG00000221823.10	PPP3R1	2	68246623	2_45	0	0.0655630687149361	10.0375283508299	6.24861050336676e-06	-1.79399989745787	2
ENSG00000115956.9	PLEK	2	68273446	2_45	0	0.306684424761674	25.3012784800369	7.36769406595742e-05	3.02986260029613	2
ENSG00000204923.3	FBXO48	2	68467123	2_45	0	0.0747833453911625	11.2860466741095	8.01390385813167e-06	-1.39330220522687	1
ENSG00000169621.9	APLF	2	68467927	2_45	0	0.0558399346298484	8.5212371472094	4.51798671894271e-06	-1.11839469674078	1
ENSG00000163219.11	ARHGAP25	2	68679529	2_45	0	0.0368291585945875	4.61400164306177	1.61349245397757e-06	0.0549570593474243	1
ENSG00000169605.5	GKN1	2	68974850	2_46	0	0.0432162904803336	5.93033804448603	2.43346067696958e-06	-0.564454421672269	1
ENSG00000169604.19	ANTXR1	2	69012709	2_46	0	0.0388783791366852	4.9392757637015	1.82334487743621e-06	-0.367599862441093	1
ENSG00000198380.12	GFPT1	2	69386826	2_46	0	0.082853483613497	12.0802960928453	9.50354748831871e-06	1.84994963642465	2
ENSG00000196975.15	ANXA4	2	69645665	2_46	0	0.0722728000745881	10.779914393771	7.39754455840584e-06	-1.35132903999425	1
ENSG00000115977.18	AAK1	2	69676444	2_46	0	0.0375334797824746	4.60980659116686	1.64285385680206e-06	-0.0606044443715043	1
ENSG00000087338.4	GMCL1	2	69829233	2_46	0	0.0547430996089836	8.15286238237919	4.23776522054083e-06	-1.4496865444132	2
ENSG00000124380.10	SNRNP27	2	69893476	2_46	0	0.17656644619133	19.4352000254035	3.25832640147282e-05	-2.79931724893746	1
ENSG00000059728.10	MXD1	2	69897673	2_46	0	0.08586921562488	12.4214612018706	1.01276242458033e-05	2.18332609283794	1
ENSG00000244617.2	ASPRV1	2	69944578	2_46	0	0.0640854693498442	9.64056209864739	5.86623318794638e-06	-1.72826488256124	2
ENSG00000116005.11	PCYOX1	2	70276014	2_46	0	0.0383228125021881	4.80455089708772	1.74826623356228e-06	0.331817319110661	1
ENSG00000035141.7	FAM136A	2	70301695	2_46	0	0.0381025707898962	4.75061889255691	1.7187070837793e-06	0.456946794957992	1
ENSG00000163235.15	TGFA	2	70471443	2_46	0	0.0386755799250229	4.89031133297473	1.79585281544189e-06	0.353638455405154	1
ENSG00000116035.2	VAX2	2	70900154	2_47	0	0.0157429258434487	5.02251268000917	7.5076477590882e-07	-0.349886845564358	2
ENSG00000144031.11	ANKRD53	2	70978846	2_47	0	0.015230107391747	4.74533201719792	6.86225680618885e-07	-0.210252194269136	2
ENSG00000124357.12	NAGK	2	71065572	2_47	0	0.0740457412668152	19.1793402477276	1.3484385059073e-05	2.23909805677174	1
ENSG00000124374.8	PAIP2B	2	71235921	2_47	0	0.0213966365577357	7.80963319621554	1.58662225971488e-06	-0.92320213495981	1
ENSG00000075292.18	ZNF638	2	71276848	2_47	0	0.0198222142812989	7.19403681184459	1.35401108292918e-06	-0.741043386234496	1
ENSG00000135636.13	DYSF	2	71453820	2_47	0	0.0225184731002513	8.34082752105622	1.78338650721377e-06	-1.15002849502439	1
ENSG00000135625.7	EGR4	2	73294038	2_48	0	0.0622812971141935	20.405067694416	1.20668269784002e-05	-2.34811944450665	1
ENSG00000115297.10	TLX2	2	74513834	2_48	0	0.0161332897051629	6.48818334035789	9.93901721360122e-07	0.670086497453614	1
ENSG00000214513.3	NOTO	2	73200275	2_48	0	0.0238206617029073	8.73136826210885	1.97484731551299e-06	-0.051998021332945	2
ENSG00000144040.12	SFXN5	2	73076866	2_48	0	0.0154045116373638	6.77501659863682	9.90959019702556e-07	-0.961683115469541	1
ENSG00000135631.16	RAB11FIP5	2	73157004	2_48	0	0.0686480193171473	23.496002253529	1.53150839987086e-05	3.70888589145397	1
ENSG00000135632.11	SMYD5	2	73214385	2_48	0	0.0241420673160163	9.1669728954173	2.1013471270368e-06	-0.315653503918754	1
ENSG00000135617.3	PRADC1	2	73233389	2_48	0	0.0676730966748956	24.1739023684023	1.5533174120154e-05	3.92142960668498	1
ENSG00000135624.15	CCT7	2	73231565	2_48	0	0.0129106555708443	4.68104852708545	5.73837380539018e-07	-0.02024375950704	1
ENSG00000163013.11	FBXO41	2	73284340	2_48	0	0.0469255028543822	17.9382183393045	7.99255507969734e-06	2.25788803649838	1
ENSG00000144034.14	TPRKB	2	73737087	2_48	0	0.0128427282637087	4.91122385691167	5.98886357854877e-07	0.413622824307072	2
ENSG00000144048.10	DUSP11	2	73780218	2_48	0	0.013270565555541	10.0708288013079	1.26897200674516e-06	2.51098990584535	1
ENSG00000124356.15	STAMBP	2	73829414	2_48	0	0.0252183780739959	9.74694008753769	2.33390322824315e-06	0.0653844471038298	1
ENSG00000114978.17	MOB1A	2	74178928	2_48	0	0.0454555356560826	15.9822711058427	6.89799174041296e-06	-1.9023635882916	1
ENSG00000065911.11	MTHFD2	2	74198820	2_48	0	0.0214867019838355	9.34340310887205	1.9062165832543e-06	-1.17026115758295	1
ENSG00000188687.17	SLC4A5	2	74343527	2_48	0	0.0134244660654221	5.06688493360351	6.45855645270123e-07	-0.434146059327761	2
ENSG00000204843.12	DCTN1	2	74372241	2_48	0	0.0133644502791802	5.01815854437002	6.3678507338989e-07	0.41068896481697	1
ENSG00000284308.1	C2orf81	2	74421241	2_48	0	0.0150591560595087	5.92874658420745	8.47736569711342e-07	0.572363745822563	1
ENSG00000005448.16	WDR54	2	74421241	2_48	0	0.0150591560595087	5.92874658420745	8.47736569711342e-07	-0.572363745822563	1
ENSG00000114993.16	RTKN	2	74442199	2_48	0	0.0136047349711969	5.1483930366503	6.65057471573548e-07	-0.442521947020567	2
ENSG00000115274.14	INO80B	2	74454375	2_48	0	0.0160718921008673	6.46206647557797	9.86133758181137e-07	-0.660403236713572	1
ENSG00000239779.6	WBP1	2	74458316	2_48	0	0.022516062343428	9.8175110629966	2.09889754032288e-06	-1.19945591659328	2
ENSG00000115275.11	MOGS	2	74463251	2_48	0	0.0176660398225211	7.40073017334152	1.24139837404798e-06	0.858750631632527	3
ENSG00000135637.13	CCDC142	2	74483364	2_48	0	0.0195963615636824	8.20565279396852	1.52681345085026e-06	-0.938272064085466	1
ENSG00000115282.19	TTC31	2	74483364	2_48	0	0.0195963615636823	8.20565279396852	1.52681345085025e-06	0.938272064085466	1
ENSG00000179528.15	LBX2	2	74502935	2_48	0	0.0131495434462819	4.87060085640398	6.08121855435747e-07	0.244207761432213	1
ENSG00000115289.13	PCGF1	2	74506707	2_48	0	0.0245945866269078	10.3718744153302	2.4221117358025e-06	1.03686731904979	2
ENSG00000144045.13	DQX1	2	74518953	2_48	0	0.0171604819331652	7.03788344364744	1.14675052396014e-06	0.772641202537053	1
ENSG00000115325.13	DOK1	2	74548714	2_48	0	0.0128107263875559	4.6132770340592	5.61152223108375e-07	-0.0683786104533622	1
ENSG00000115350.11	POLE4	2	74958729	2_48	0	0.0142951795679973	5.68452179596884	7.7157997523281e-07	0.576592706504261	1
ENSG00000005436.13	GCFC2	2	75710675	2_49	0	0.0414549399361639	5.93152697958197	2.33474899512245e-06	0.102323691369795	1
ENSG00000176204.13	LRRTM4	2	77593146	2_50	0	0.0281213378268159	5.4251123361224	1.44857874962043e-06	0.354789878891356	1
ENSG00000143954.12	REG3G	2	79025824	2_51	0	0.127943773993934	24.2422104123299	2.94502353833963e-05	3.04450743373842	2
ENSG00000163541.11	SUCLG1	2	84459875	2_53	0	0.0241142360608788	8.01902301680774	1.83608323368201e-06	1.10152855157308	1
ENSG00000115423.18	DNAH6	2	84516948	2_53	0	0.0293655953823092	9.85395939789758	2.74755867555749e-06	1.22326877370377	1
ENSG00000153563.15	CD8A	2	86807953	2_54	0	0.0211607131688887	6.67314664152888	1.34078260141026e-06	1.50500982153485	1
ENSG00000172116.21	CD8B	2	86861841	2_54	0	0.0201594621835801	5.58082018530645	1.06825360792121e-06	-0.122561861473597	1
ENSG00000125551.18	PLGLB2	2	86869271	2_54	0	0.0249120877276444	8.30748779139777	1.96506641462652e-06	-1.39458049862145	1
ENSG00000152284.4	TCF7L1	2	85304456	2_54	0	0.024820722634361	7.66844544530624	1.80725381639107e-06	-0.94765634925577	1
ENSG00000152291.13	TGOLN2	2	85322751	2_54	0	0.0531038791604659	14.7813712680154	7.45312438180247e-06	-1.70036580070041	2
ENSG00000042493.15	CAPG	2	85394936	2_54	0	0.0456173692131108	13.3684955054714	5.7904213457994e-06	-1.68167871558079	4
ENSG00000168906.12	MAT2A	2	85431739	2_54	0	0.0217243918142364	6.45987625714144	1.3325061516704e-06	0.780499790755272	2
ENSG00000152292.16	SH2D6	2	85431870	2_54	0	0.0386311042510374	11.7889345020219	4.32423287335745e-06	1.53081199054396	1
ENSG00000115486.11	GGCX	2	85561147	2_54	0	0.0223039744730454	6.65136726165263	1.40860940783864e-06	0.925823217393615	1
ENSG00000118640.10	VAMP8	2	85561147	2_54	0	0.0223039744730454	6.65136726165263	1.40860940783864e-06	0.925823217393614	1
ENSG00000168899.4	VAMP5	2	85590432	2_54	0	0.019399704592301	5.35215584923872	9.85873662690015e-07	0.434258344422385	1
ENSG00000168878.16	SFTPB	2	85660396	2_54	0	0.0239122159728752	7.28466777442247	1.65396749950278e-06	-0.873270390925941	1
ENSG00000115523.16	GNLY	2	85701860	2_54	0	0.0262634217562446	8.25426721577829	2.05838794106162e-06	1.09963568484017	1
ENSG00000115525.17	ST3GAL5	2	85902964	2_54	0	0.0391555805991543	12.0077423901645	4.46429029199157e-06	1.64614364392721	1
ENSG00000068654.15	POLR1A	2	86105686	2_54	0	0.0244525723427483	7.50732277010981	1.74303873161731e-06	-1.09460798231708	2
ENSG00000132300.18	PTCD3	2	86105686	2_54	0	0.0243067564452283	7.455235483108	1.72062319005042e-06	1.09668852599997	1
ENSG00000132305.20	IMMT	2	85998305	2_54	0	0.0179896772100027	4.71600101933144	8.0555399893481e-07	0.305750866185238	2
ENSG00000132313.14	MRPL35	2	86199115	2_54	0	0.0257036669922622	7.8487754543228	1.91555394685576e-06	-1.24943148747445	1
ENSG00000068615.17	REEP1	2	86291126	2_54	0	0.0878570843229199	19.1061714130523	1.59385149065183e-05	2.16602025799682	2
ENSG00000115561.15	CHMP3	2	86563844	2_54	0	0.023933138596123	7.11595484186753	1.617075271788e-06	-1.03481901403105	1
ENSG00000115593.14	SMYD1	2	88067820	2_55	0	0.0710686706022784	13.0603893074407	8.81316114650888e-06	-1.48718861912106	1
ENSG00000163586.9	FABP1	2	88129052	2_55	0	0.0336685672072025	6.03362140989932	1.92885725082143e-06	0.634308738036013	2
ENSG00000144115.16	THNSL2	2	88136482	2_55	0	0.033525281765852	5.99378629699302	1.90796800595334e-06	0.611231763172757	2
ENSG00000153574.8	RPIA	2	88691440	2_55	0	0.0291560927568697	4.69080042601504	1.29859484916974e-06	0.0394227071651883	1
ENSG00000168658.18	VWA3B	2	98111475	2_57	0	0.0188596041508189	4.99773340974626	8.94958827162848e-07	0.294148262798109	1
ENSG00000144026.11	ZNF514	2	95125518	2_57	0	0.0226137644022651	6.49085112284335	1.39370836952997e-06	0.475675934212394	2
ENSG00000155066.15	PROM2	2	95264882	2_57	0	0.0400869755301476	11.8153594290635	4.49725616051166e-06	1.62668924537991	2
ENSG00000174501.14	ANKRD36C	2	95991827	2_57	0	0.0233626972746162	7.28151250104961	1.61525828693438e-06	-2.02681704208799	1
ENSG00000186281.12	GPAT2	2	96082306	2_57	0	0.020074682177889	5.71878002672645	1.09005764904188e-06	0.362868060636164	1
ENSG00000274286.1	ADRA2B	2	96092356	2_57	0	0.0188259205186383	5.09468511486865	9.10690831956615e-07	0.221775853284501	1
ENSG00000188886.3	ASTL	2	96138849	2_57	0	0.01818485468261	4.84220830230518	8.3608551548973e-07	-1.15317268172535	1
ENSG00000158050.4	DUSP2	2	96145593	2_57	0	0.0375436536997458	11.2282503867491	4.00263529666482e-06	0.751368222475321	2
ENSG00000084090.13	STARD7	2	96181298	2_57	0	0.0848580533489713	19.5618215305615	1.57615801196704e-05	3.00788571707054	2
ENSG00000135956.8	TMEM127	2	96266108	2_57	0	0.12260889315546	23.2516750418838	2.70690873440039e-05	-3.55818555113168	1
ENSG00000144021.2	CIAO1	2	96266108	2_57	0	0.12260889315546	23.2516750418838	2.70690873440039e-05	-3.55818555113168	1
ENSG00000198885.9	ITPRIPL1	2	96325607	2_57	0	0.0182115427567628	4.69675373704654	8.1216061357231e-07	-0.357856437071631	2
ENSG00000196843.15	ARID5A	2	96535945	2_57	0	0.0253878685659485	8.08390571275654	1.94869951703397e-06	-1.99604280278516	1
ENSG00000114988.11	LMAN2L	2	96734587	2_57	0	0.230788029086362	29.7862682545509	6.52719776705357e-05	-3.67133462617214	2
ENSG00000158158.11	CNNM4	2	96757889	2_57	0	0.0339429821877995	10.9727342231681	3.53640709364451e-06	-1.94785900153069	2
ENSG00000196912.12	ANKRD36B	2	97591883	2_57	0	0.0259715206062665	7.60648819983354	1.87576734293568e-06	-0.431543797309982	1
ENSG00000115073.7	ACTR1B	2	97658891	2_57	0	0.533793379006927	23.9830580022237	0.000121555646422512	-3.97776934548786	1
ENSG00000228486.10	LINC01125	2	97663592	2_57	0	0.0291344419188101	8.58389777005655	2.37459001328088e-06	-0.527079695451043	1
ENSG00000115085.13	ZAP70	2	97713755	2_57	0	0.15734773950662	23.7108962909358	3.54246751082877e-05	-2.3116974667566	1
ENSG00000075568.16	TMEM131	2	97995803	2_57	0	0.0226919313693758	6.48512903788024	1.39729298931925e-06	0.550070653484585	2
ENSG00000185674.9	LYG2	2	99254906	2_58	0	0.0154952301039719	4.88260416496173	7.18367943207178e-07	0.315047870893329	2
ENSG00000273045.5	C2orf15	2	99141233	2_58	0	0.0150914129254559	4.63781541116661	6.64570039707916e-07	-0.146332634871427	1
ENSG00000144182.16	LIPT1	2	99157239	2_58	0	0.0151387705209094	4.66685802885803	6.70830178626116e-07	0.260873665006462	1
ENSG00000158411.11	MITD1	2	99180175	2_58	0	0.0165235690411784	5.47843212926263	8.59523077966549e-07	-0.626218538658155	1
ENSG00000185414.19	MRPL30	2	99180175	2_58	0	0.0165235690411784	5.47843212926263	8.59523077966549e-07	0.626218538658155	1
ENSG00000144214.9	LYG1	2	99306625	2_58	0	0.0154873274428415	4.87787112908635	7.17305564102464e-07	-0.0443653899384327	1
ENSG00000115514.11	TXNDC9	2	99340840	2_58	0	0.0152966480612504	4.76302860431753	6.91794111793938e-07	-0.199241876655023	1
ENSG00000135945.9	REV1	2	99490335	2_58	0	0.0164002994867738	5.408983482809	8.42296179542722e-07	0.623062815332629	1
ENSG00000144218.18	AFF3	2	100048812	2_58	0	0.0217421133201569	8.02660066513001	1.65703166825142e-06	0.707533288632794	2
ENSG00000170500.12	LONRF2	2	100322655	2_58	0	0.035935999547585	12.7095644877643	4.33668417252797e-06	-1.98470156807437	1
ENSG00000115526.10	CHST10	2	100417235	2_58	0	0.0370598007875334	12.9975342764141	4.57363443108532e-06	-1.97838453802601	1
ENSG00000115539.13	PDCL3	2	100562583	2_58	0	0.0263651043043036	9.8201486861783	2.45835701774493e-06	1.34716353725507	2
ENSG00000175874.9	CREG2	2	101387171	2_59	0	0.0384044152195141	7.57368901283667	2.7617605498818e-06	0.897234925392498	2
ENSG00000158435.7	CNOT11	2	101252764	2_59	0	0.100190300192335	16.649195903357	1.58385834854282e-05	1.93783083401852	1
ENSG00000196460.12	RFX8	2	101474613	2_59	0	0.0308653863149776	5.53174824810619	1.62118105808122e-06	-0.408834722547351	1
ENSG00000115590.13	IL1R2	2	101991888	2_59	0	0.075468950550432	13.9406973748957	9.98964850096413e-06	-1.57182368683819	2
ENSG00000115594.11	IL1R1	2	102064141	2_59	0	0.0309988554757908	5.57202639159641	1.64004672345078e-06	-0.410860917567756	1
ENSG00000115598.9	IL1RL2	2	102186984	2_60	0	0.0261623585382116	5.0237685038558	1.24796931968752e-06	0.540782121953091	1
ENSG00000115602.16	IL1RL1	2	102310521	2_60	0	0.0252512301501012	4.69377885772739	1.1253887294684e-06	-0.235256507409818	1
ENSG00000115604.10	IL18R1	2	102310626	2_60	0	0.025340604834757	4.72666624648325	1.13728499912566e-06	-0.259550536533227	1
ENSG00000115607.9	IL18RAP	2	102418289	2_60	0	0.0263743826828675	5.09893555454258	1.2769068686339e-06	0.680738872463362	1
ENSG00000135973.2	GPR45	2	105241362	2_62	0	0.196347316392156	21.7937390631599	4.06306821170393e-05	-2.29246440329245	1
ENSG00000198914.3	POU3F3	2	104733692	2_62	0	0.0353349680746589	5.33757598091481	1.79079622554256e-06	-0.410158176319643	1
ENSG00000135966.12	TGFBRAP1	2	105330291	2_62	0	0.0355205099599244	5.3865388262691	1.81671324966303e-06	0.374702272916247	1
ENSG00000115641.18	FHL2	2	105429806	2_62	0	0.0330466992432634	4.71208259157855	1.47855804528489e-06	0.209140660696184	2
ENSG00000071051.13	NCK2	2	105744677	2_63	0	0.0795756448638502	10.8695066608348	8.21272718707006e-06	1.53798032203309	1
ENSG00000119147.9	C2orf40	2	106073280	2_63	0	0.0442883689197553	5.33394872559644	2.24303432422068e-06	-0.325948320324927	1
ENSG00000115652.14	UXS1	2	106194311	2_63	0	0.0459490865558124	5.67944470826651	2.47787934150941e-06	0.610150285330221	1
ENSG00000144057.15	ST6GAL2	2	106864526	2_64	0	0.0276720730078122	4.91598636499811	1.29166461191474e-06	0.178881049747352	2
ENSG00000198203.9	SULT1C2	2	108287884	2_65	0	0.0810324290297372	17.4336295166297	1.34135603271713e-05	-2.00334692459143	2
ENSG00000198075.9	SULT1C4	2	108385167	2_65	0	0.0415848429768921	11.255006701896	4.44404267458757e-06	1.71232277222277	1
ENSG00000135968.20	GCC2	2	108449888	2_65	0	0.0582481164735735	14.4822863557738	8.00970301804778e-06	2.02275605784877	1
ENSG00000169756.16	LIMS1	2	108511922	2_65	0	0.0223300265662492	5.54186176670692	1.17501206324699e-06	0.585849899492391	1
ENSG00000153201.15	RANBP2	2	108719562	2_65	0	0.0320929181729686	8.75474927798292	2.66778188156974e-06	1.07676146695739	1
ENSG00000163006.11	CCDC138	2	108786314	2_65	0	0.0327030708365438	8.86295593490856	2.7521019745958e-06	1.24191981410765	1
ENSG00000186522.14	SEPT10	2	109613671	2_65	0	0.0203651518562086	5.05076143304687	9.76656635840799e-07	0.650985694367053	2
ENSG00000198142.4	SOWAHC	2	109613671	2_65	0	0.0206740742382812	8.35249906095435	1.63960752826055e-06	2.07113307734534	2
ENSG00000115008.5	IL1A	2	112784348	2_66	0	0.0373356447301625	11.7616345229706	4.16954564267879e-06	-1.49343590866786	1
ENSG00000144061.12	NPHP1	2	110205149	2_66	0	0.0342382593855448	10.951988979956	3.56042689268085e-06	1.3183370288194	1
ENSG00000169679.14	BUB1	2	110678318	2_66	0	0.0263355140557352	8.50441374898547	2.12658907140465e-06	0.970439048715674	1
ENSG00000153094.22	BCL2L11	2	111160983	2_66	0	0.0418858212841328	12.838451050321	5.10595592642124e-06	-1.42929434724711	1
ENSG00000153107.11	ANAPC1	2	111884850	2_66	0	0.0410188144995009	12.6424934035203	4.92394549583322e-06	1.88729512005394	1
ENSG00000153208.16	MERTK	2	111932070	2_66	0	0.0418798247773653	12.8371103758361	5.10469182084462e-06	1.63341623662325	1
ENSG00000153214.9	TMEM87B	2	112055265	2_66	0	0.0173152127525634	4.60726132626586	7.574746014067e-07	0.45419941731473	1
ENSG00000144152.12	FBLN7	2	112127596	2_66	0	0.0336922810618833	10.8018923410971	3.45563334621288e-06	-1.6633497599923	1
ENSG00000144161.12	ZC3H8	2	112251444	2_66	0	0.0670939845212115	17.2757626198299	1.10057136463567e-05	2.66350998669315	1
ENSG00000169629.11	RGPD8	2	112434559	2_66	0	0.0302487361251768	9.79550132087616	2.81339879858148e-06	-1.74837267730655	2
ENSG00000114999.7	TTL	2	112482606	2_66	0	0.253024354600793	30.2921084401175	7.27761748946805e-05	-3.54378898691282	1
ENSG00000125630.15	POLR1B	2	112544150	2_66	0	0.0266678493540317	8.62124225475897	2.18300755516175e-06	1.14639167547968	1
ENSG00000125611.15	CHCHD5	2	112580572	2_66	0	0.0256499599844153	8.25888090651541	2.01143170937705e-06	-1.65963737141359	3
ENSG00000144136.10	SLC20A1	2	112663745	2_66	0	0.0543509749445894	15.2862986282246	7.88872969234268e-06	-1.61530474444818	1
ENSG00000169607.12	CKAP2L	2	112765001	2_66	0	0.0193573058945729	5.64200876622105	1.03699357704858e-06	0.506837849764176	1
ENSG00000144134.18	RABL2A	2	113627627	2_67	0	0.0319552045578404	11.162802892111	3.38697705858694e-06	-1.62870260929558	2
ENSG00000115084.13	SLC35F5	2	113756814	2_67	0	0.0245987067230771	8.72457985949761	2.03776544603816e-06	1.224075643763	2
ENSG00000088205.12	DDX18	2	117814219	2_69	0	0.0491057814454392	18.6907797634693	8.71480037704629e-06	-2.00840208931834	2
ENSG00000125633.10	CCDC93	2	118013086	2_69	0	0.0108151338097009	4.60665676378898	4.73058824851797e-07	0.29266822457047	3
ENSG00000125629.14	INSIG2	2	118088243	2_69	0	0.31811882954991	37.0713892665382	0.000111976176562983	-3.66249207668318	2
ENSG00000115107.19	STEAP3	2	119180360	2_69	0	0.0209345789971879	10.7292034645341	2.13269676128669e-06	1.27217444329931	3
ENSG00000186132.14	C2orf76	2	119366701	2_69	0	0.0133845336701386	6.58000563225699	8.36232238882673e-07	-0.733273155746367	1
ENSG00000155368.16	DBI	2	119366113	2_69	0	0.0155795456184044	7.98726877713641	1.18154558840705e-06	-0.871856610253516	1
ENSG00000171227.6	TMEM37	2	119430196	2_69	0	0.011274852972284	4.99188817733656	5.34408223224449e-07	0.316058450762137	1
ENSG00000080293.9	SCTR	2	119525231	2_69	0	0.0165195118534059	8.53050291303114	1.33804044880582e-06	0.989973837190112	1
ENSG00000163075.12	CFAP221	2	119527792	2_69	0	0.0131329095703029	6.40422009114595	7.98591345499694e-07	0.62364217176354	1
ENSG00000144120.12	TMEM177	2	119679197	2_69	0	0.0129302463456592	6.26018370555771	7.68583883874958e-07	0.675048193282376	1
ENSG00000088179.8	PTPN4	2	119761887	2_69	0	0.0108149668203872	4.60651376406022	4.73036836210033e-07	0.0374737651168339	1
ENSG00000115109.13	EPB41L5	2	120012211	2_69	0	0.011516831434891	5.18842475519415	5.67369427051279e-07	-0.417003925637921	2
ENSG00000226479.3	TMEM185B	2	120229296	2_69	0	0.0111591336573039	4.89641109339491	5.18806907008292e-07	-0.41547425453009	1
ENSG00000074047.21	GLI2	2	120735869	2_70	0	0.0586030648820166	10.8363105930074	6.0297481224833e-06	1.38552948867475	1
ENSG00000115112.7	TFCP2L1	2	121285630	2_70	0	0.0337556427747594	5.65894809921313	1.81375862167856e-06	0.610331126626383	1
ENSG00000074054.17	CLASP1	2	121649921	2_70	0	0.0418878346729246	7.67846955526767	3.05393630027286e-06	1.29274726413444	1
ENSG00000155438.11	NIFK	2	121736192	2_70	0	0.0362043604926091	6.31344034826187	2.17032292976563e-06	0.826450973923712	1
ENSG00000136732.14	GYPC	2	126655525	2_74	0	0.0834245050760909	16.24184969046	1.28654956602564e-05	-1.80779994660641	1
ENSG00000136717.14	BIN1	2	127130174	2_74	0	0.0622089395522862	13.45517512374	7.9476649379799e-06	2.0942034997671	2
ENSG00000163161.12	ERCC3	2	127292055	2_75	0	0.0404681293480865	4.67367421758301	1.79584546580799e-06	0.112540157686412	2
ENSG00000169967.16	MAP3K2	2	127388195	2_75	0	0.0410612489460624	4.80998486571665	1.8753108300384e-06	-0.241344534554007	1
ENSG00000163166.14	IWS1	2	127526497	2_75	0	0.126973694162351	15.550220280952	1.8747687139053e-05	-2.02536862677209	1
ENSG00000169994.18	MYO7B	2	127813543	2_75	0	0.0428965381250233	5.21984279781951	2.12606758183115e-06	-0.547079402265506	1
ENSG00000144230.16	GPR17	2	127648067	2_75	0	0.0410617189561519	4.81009027690574	1.87537339394996e-06	0.226350319390563	1
ENSG00000072163.19	LIMS2	2	127648067	2_75	0	0.0420124944863597	5.02460783095315	2.00437065643137e-06	0.343330371620346	2
ENSG00000144231.10	POLR2D	2	127858003	2_75	0	0.053366735845525	7.27205991333212	3.68489812233072e-06	-1.19678893586058	1
ENSG00000136715.17	SAP130	2	128028089	2_75	0	0.104090952815123	13.6266640858508	1.34679014830117e-05	1.77100435740887	2
ENSG00000178171.10	AMER3	2	130755277	2_78	0	0.0483258233303215	8.519150628123	3.90906557453683e-06	1.10660753487927	1
ENSG00000222014.5	RAB6C	2	129979968	2_78	0	0.0673844752704409	11.6556697414644	7.45752093140901e-06	1.38521045025993	1
ENSG00000152082.13	MZT2B	2	130181775	2_78	0	0.0359714483043854	5.75201468489564	1.96460528004509e-06	-0.496519811950054	1
ENSG00000136710.9	CCDC115	2	130343161	2_78	0	0.0668870761486398	11.5854674660871	7.3578879642773e-06	-1.50559778048525	1
ENSG00000136718.9	IMP4	2	130342325	2_78	0	0.0679848618228068	11.7397314713679	7.57822995041496e-06	-1.52810049523359	2
ENSG00000072135.12	PTPN18	2	130352524	2_78	0	0.0606757285168341	10.6634297503579	6.14340728641873e-06	1.41492333670084	2
ENSG00000075886.10	TUBA3D	2	131475744	2_78	0	0.0861442216330936	13.9921231866265	1.14447726020842e-05	2.31414467988949	1
ENSG00000163040.14	CCDC74A	2	131527737	2_78	0	0.0701863559464662	12.0419623221919	8.02504276419316e-06	2.15745739555917	1
ENSG00000163046.15	ANKRD30BL	2	132378401	2_79	0	0.0323014913986904	10.1854400706781	3.12391903411464e-06	-1.22942848214514	1
ENSG00000183840.6	GPR39	2	132418731	2_79	0	0.0275995547064595	8.7813853436197	2.30124314162568e-06	1.14000000136986	2
ENSG00000176771.16	NCKAP5	2	133568916	2_79	0	0.0217581598702225	6.28645532466421	1.29874950123488e-06	-0.530135995090483	1
ENSG00000082258.12	CCNT2	2	134918197	2_80	0	0.0965013537615211	14.9012526007177	1.36538013322665e-05	2.62279494334561	2
ENSG00000115839.17	RAB3GAP1	2	135052002	2_80	0	0.0460500595711681	7.88883719673246	3.44937639203912e-06	1.57685144358472	1
ENSG00000121988.17	ZRANB3	2	135530703	2_80	0	0.0379605124479012	6.07816529948518	2.19079615556228e-06	1.25475703583151	1
ENSG00000048991.16	R3HDM1	2	135530703	2_80	0	0.0370976646493142	5.86304958019302	2.06522576528517e-06	1.20994807526296	2
ENSG00000144224.16	UBXN4	2	135741596	2_80	0	0.0451381020020111	7.7010667687019	3.3005899972461e-06	-1.67939353725692	1
ENSG00000076003.4	MCM6	2	135876201	2_80	0	0.034391447248334	5.1549415009776	1.68333901801324e-06	1.20816708187737	2
ENSG00000115866.10	DARS	2	136025599	2_80	0	0.0361072035998634	5.6099803495678	1.92332462326551e-06	1.07707566047484	2
ENSG00000150540.13	HNMT	2	137963983	2_82	0	0.0329332119785458	9.18382227676633	2.87180506479459e-06	1.55201056030746	2
ENSG00000144228.8	SPOPL	2	138501652	2_82	0	0.0243280899016813	5.48435889983185	1.26686773740667e-06	-0.290966202796777	2
ENSG00000168702.17	LRP1B	2	142131604	2_85	0	0.0495250663401661	11.2690012530567	5.29917046131761e-06	1.69499500866389	2
ENSG00000121989.14	ACVR2A	2	147844091	2_88	0	0.0466099223701163	21.8560070187621	9.67267504572075e-06	2.43263998753046	2
ENSG00000115947.13	ORC4	2	148018368	2_88	0	0.0829139635913305	24.9576272268245	1.96484532103812e-05	2.62773387014336	1
ENSG00000150556.16	LYPD6B	2	149038442	2_88	0	0.044140051850245	21.0208761876589	8.81010430183676e-06	-2.44065436336167	1
ENSG00000187123.14	LYPD6	2	149339585	2_88	0	0.0266517352511834	15.3092400543105	3.8741507892696e-06	1.57920108557213	1
ENSG00000184898.6	RBM43	2	151261757	2_90	0	0.030579468043609	5.27689497558674	1.53216583371727e-06	-0.765715730067033	1
ENSG00000123609.10	NMI	2	151353521	2_90	0	0.0342306020858956	6.32985713594785	2.05733892479156e-06	0.696205990119097	1
ENSG00000123610.4	TNFAIP6	2	151358124	2_90	0	0.0311107975511272	5.43760703087209	1.60626190679701e-06	-0.556615329722159	1
ENSG00000080345.17	RIF1	2	151409047	2_90	0	0.0299448831499891	5.08129709675628	1.44475633616994e-06	-0.440860237507552	1
ENSG00000183091.19	NEB	2	151734675	2_91	0	0.04673065534656	9.38180438103913	4.1628009177841e-06	1.23250140327742	1
ENSG00000182389.19	CACNB4	2	152099342	2_91	0	0.0882286608190323	15.3986509071312	1.29000014048497e-05	1.75464159695676	1
ENSG00000115145.9	STAM2	2	152180736	2_91	0	0.132001985192274	19.2850220913709	2.41711882160487e-05	-3.34247774771176	1
ENSG00000157827.19	FMNL2	2	152335141	2_91	0	0.0413461878472696	8.23307134188985	3.23217412276866e-06	-0.921754307018485	1
ENSG00000177917.10	ARL6IP6	2	152719458	2_91	0	0.0799198993058926	14.4548824824711	1.09689963014642e-05	2.3915161685949	1
ENSG00000177519.3	RPRM	2	153476363	2_92	0	0.0303663758371905	4.62081763035889	1.33232196622224e-06	0.0478101421292444	1
ENSG00000144278.14	GALNT13	2	153871549	2_92	0	0.0750825426677521	13.1330703587831	9.36273301403295e-06	2.10643399498126	2
ENSG00000162989.4	KCNJ3	2	154857849	2_93	0	0.0313191995495544	10.690130148197	3.17900377259433e-06	2.1197375271743	1
ENSG00000115159.15	GPD2	2	156437479	2_93	0	0.0421460300986687	12.5052967701388	5.0043545649087e-06	1.8123919159134	1
ENSG00000136542.8	GALNT5	2	157261171	2_94	0	0.0310681857795431	5.81223654261378	1.71457533090805e-06	-0.541300192968456	1
ENSG00000115170.13	ACVR1	2	157876051	2_95	0	0.0400696436207527	8.47098195318225	3.22289853569039e-06	1.03435637445977	1
ENSG00000153237.17	CCDC148	2	158456264	2_95	0	0.242333933103491	25.8919050735435	5.95765889213053e-05	3.31374856921458	2
ENSG00000144283.21	PKP4	2	158457154	2_95	0	0.0617299936019813	12.5356378501205	7.34750796905271e-06	-1.86023371744334	1
ENSG00000163331.11	DAPL1	2	158794343	2_96	0	0.0229088261390493	7.27342614116608	1.58211943735344e-06	0.82822861600168	1
ENSG00000123636.17	BAZ2B	2	159306009	2_96	0	0.0196470294557853	6.15256830151435	1.14775907868155e-06	-0.873705761624851	1
ENSG00000136536.14	MARCH7	2	159712247	2_96	0	0.0400738253251877	11.8289847820367	4.50096536137832e-06	2.73493014721383	1
ENSG00000241399.6	CD302	2	159789553	2_96	0	0.0204356581629238	7.82797953879831	1.5189228238406e-06	1.90846672780854	2
ENSG00000054219.10	LY75	2	159904571	2_96	0	0.0209777060994936	6.55957800694871	1.30656582508661e-06	-0.918663578848487	2
ENSG00000153250.19	RBMS1	2	160494127	2_96	0	0.029908982599562	9.66704395679909	2.74531845926722e-06	-1.13993335621639	1
ENSG00000197635.9	DPP4	2	162073199	2_97	0	0.139057609177935	17.4886122206469	2.30912531878993e-05	2.33053037083785	3
ENSG00000144285.17	SCN1A	2	166049775	2_100	0	0.0823254508545752	20.5878898151496	1.60932348808039e-05	2.73647214708474	3
ENSG00000115290.9	GRB14	2	164617002	2_100	0	0.0167566072050586	4.71612339406903	7.50358222193761e-07	0.109057625045956	1
ENSG00000082438.15	COBLL1	2	164852282	2_100	0	0.0217483831078229	7.03176530110461	1.45207396354582e-06	-0.769413849432034	1
ENSG00000178662.15	CSRNP3	2	165469352	2_100	0	0.0489335529414468	12.9907631783368	6.03585519794282e-06	-0.890554696291389	1
ENSG00000115339.13	GALNT3	2	165872386	2_100	0	0.0169285217527555	4.83223370719361	7.76719776549359e-07	-0.47467845338803	1
ENSG00000123607.14	TTC21B	2	165861072	2_100	0	0.0205861787732328	8.19418660037396	1.60169192594359e-06	1.80037382074943	2
ENSG00000169432.14	SCN9A	2	166375953	2_101	0	0.0199280485965017	4.66480008585536	8.8266357891235e-07	0.386221242635265	1
ENSG00000136546.13	SCN7A	2	166493861	2_101	0	0.0230141933525255	6.00291396351756	1.31176268667244e-06	-1.00415967585567	1
ENSG00000172318.5	B3GALT1	2	167826301	2_102	0	0.0215211528398523	9.05774168147851	1.85089959086766e-06	-1.2204047964075	1
ENSG00000198648.10	STK39	2	168247489	2_102	0	0.0781058839391988	21.150858408607	1.56858893263933e-05	-2.17687453970431	1
ENSG00000172292.14	CERS6	2	168456065	2_102	0	0.0178389494687353	7.31512689694665	1.23904915657359e-06	-0.985107341115183	1
ENSG00000163072.15	NOSTRIN	2	168791213	2_102	0	0.0282761064592065	11.598135701559	3.11390379446634e-06	-1.36415825713807	1
ENSG00000081479.12	LRP2	2	169362133	2_103	0	0.031376141123061	4.61612374832043	1.37522693337146e-06	-0.0247352808836569	1
ENSG00000163093.11	BBS5	2	169489122	2_103	0	0.032484602439086	4.94018039004622	1.52376418036822e-06	0.668403344398079	1
ENSG00000239474.6	KLHL41	2	169509786	2_103	0	0.0328292163150404	5.03870485184624	1.57064064574815e-06	0.442482893158166	1
ENSG00000138399.17	FASTKD1	2	169565197	2_103	0	0.042257082180717	7.40037679954618	2.96927714717992e-06	-0.970510595244923	2
ENSG00000138398.15	PPIG	2	169584236	2_103	0	0.0518082893945598	9.31431626980113	4.58192135075024e-06	-1.57967441896795	1
ENSG00000154479.12	CCDC173	2	169694539	2_103	0	0.0658557913852994	11.5790700643547	7.24044154459739e-06	-1.38753328934406	2
ENSG00000144362.11	PHOSPHO2	2	169693707	2_103	0	0.0674593439463657	11.806805151973	7.5626135100806e-06	1.83238157687388	2
ENSG00000213160.9	KLHL23	2	169694622	2_103	0	0.104710842124063	16.0050403189459	1.59127713213924e-05	-2.18891454897911	2
ENSG00000138382.14	METTL5	2	169824369	2_103	0	0.0434962286856637	7.67139073170137	3.1682767010688e-06	-1.20912549452133	1
ENSG00000144357.16	UBR3	2	169827007	2_103	0	0.0361011632307976	5.92640156460107	2.03146651336825e-06	-0.568549198382032	2
ENSG00000115806.12	GORASP2	2	170928386	2_104	0	0.0176375645161334	4.75604699788529	7.96493341755107e-07	-0.149216139744786	1
ENSG00000123600.19	METTL8	2	171435106	2_104	0	0.0180514600203466	5.4533555774711	9.34702806580582e-07	0.813446942684251	2
ENSG00000071967.11	CYBRD1	2	171522308	2_104	0	0.0186187828098061	5.23460474821224	9.25406567748566e-07	0.246992062289017	2
ENSG00000077380.15	DYNC1I2	2	171685728	2_104	0	0.0609832555137551	14.6908685265301	8.50658946307723e-06	-3.49779405909462	2
ENSG00000128708.12	HAT1	2	171922612	2_104	0	0.0188668279034895	5.43291902705674	9.73261439612157e-07	0.333702742522425	2
ENSG00000172878.13	METAP1D	2	171999243	2_104	0	0.0182083497282829	5.30661690055004	9.1745700069534e-07	0.53115449521201	1
ENSG00000152256.13	PDK1	2	172616472	2_105	0	0.00835587493292034	4.74799142236205	3.76703151482518e-07	-0.252198192165112	1
ENSG00000091428.17	RAPGEF4	2	172982962	2_105	0	0.0146951425983212	9.98341194863765	1.39299703947107e-06	-1.23487632367705	1
ENSG00000091436.16	MAP3K20	2	173075527	2_105	0	0.0780705821834952	25.0649310619904	1.85802404185302e-05	2.5367442126795	1
ENSG00000172845.14	SP3	2	173965538	2_105	0	0.0178251084271815	12.128228085319	2.05270685590686e-06	-1.65551258904295	1
ENSG00000138433.15	CIR1	2	174396697	2_105	0	0.0084157383925686	5.71706008456332	4.5683816675479e-07	1.04596760761979	1
ENSG00000144306.14	SCRN3	2	174395627	2_105	0	0.0111764787376633	9.77154068462552	1.03696819818007e-06	-2.05403255729048	2
ENSG00000163328.13	GPR155	2	174321052	2_105	0	0.00834585262292631	5.55186689751885	4.39953881661211e-07	-0.889045591097951	1
ENSG00000115935.17	WIPF1	2	174575588	2_105	0	0.0108387855160266	6.66926780478842	6.86366654181082e-07	0.509408025327699	2
ENSG00000128656.13	CHN1	2	174905554	2_106	0	0.0494412055744703	11.229581076199	5.27169170040768e-06	1.83302287234058	1
ENSG00000115966.16	ATF2	2	175037495	2_106	0	0.0902985057464932	16.9384739751804	1.45228630394107e-05	2.17136749110914	2
ENSG00000154518.9	ATP5G3	2	175185320	2_106	0	0.0407036688975613	9.40460413298755	3.63472428969181e-06	-1.25761239134064	1
ENSG00000144320.13	LNPK	2	176002028	2_106	0	0.0442020453454769	10.1776053853211	4.27154878321211e-06	-1.37250024291038	1
ENSG00000128645.14	HOXD1	2	176188221	2_106	0	0.0366611073030246	8.4255432093319	2.93292451132368e-06	1.04033678999122	1
ENSG00000116044.15	NFE2L2	2	177392663	2_107	0	0.108684537336653	13.2046507479635	1.3626743360437e-05	1.85903936013287	1
ENSG00000018510.13	AGPS	2	177392663	2_107	0	0.0570157052095449	7.05718121883453	3.82052606376314e-06	1.17362896936795	2
ENSG00000196659.9	TTC30B	2	177553107	2_107	0	0.0482711357673642	5.48966338242345	2.51611582493107e-06	0.563268331642494	1
ENSG00000197557.6	TTC30A	2	177606679	2_107	0	0.0448521307916345	4.79976003011777	2.04408994321295e-06	0.260401123922523	1
ENSG00000180228.12	PRKRA	2	178459464	2_108	0	0.0108580660796216	6.28138342627902	6.47597526671391e-07	-0.572646715267687	1
ENSG00000204311.12	DFNB59	2	178451344	2_108	0	0.00931720962214988	5.01996393880346	4.44103157232999e-07	-0.530728004752851	1
ENSG00000079150.17	FKBP7	2	178478636	2_108	0	0.00940758902476602	5.01139305944188	4.47645476982036e-07	-0.255734158492308	1
ENSG00000155657.26	TTN	2	178831108	2_108	0	0.00936862291238894	5.02842336878245	4.47306276096842e-07	0.169049936337217	1
ENSG00000187231.13	SESTD1	2	179264718	2_108	0	0.0266657282935785	15.2257374699179	3.85504261799681e-06	-1.98459477827634	1
ENSG00000144331.18	ZNF385B	2	179860841	2_108	0	0.0112339914708557	6.60325095091935	7.04351249193374e-07	0.720137630497041	1
ENSG00000188452.13	CERKL	2	181680491	2_110	0	0.0975051064797174	19.0713049146532	1.76565223077766e-05	2.07354358682737	1
ENSG00000150722.10	PPP1R1C	2	181984001	2_110	0	0.0281741126297019	7.36414730564408	1.97001761912429e-06	-1.03897171760757	2
ENSG00000162998.4	FRZB	2	182866860	2_110	0	0.0307602160668963	8.18298673209166	2.39000398746354e-06	-0.965641762597783	1
ENSG00000163002.12	NUP35	2	183117700	2_110	0	0.0319876613638179	8.54811532693875	2.59627241665222e-06	1.26837695436358	2
ENSG00000170396.7	ZNF804A	2	184598393	2_112	0	0.148849803621773	32.6838796217599	4.61933293767127e-05	-3.17200976378676	1
ENSG00000188738.14	FSIP2	2	185738225	2_112	0	0.0134185260762097	11.0654386892389	1.40984330880051e-06	1.55706346441698	1
ENSG00000065548.17	ZC3H15	2	186485252	2_112	0	0.00911112262936531	7.37659695727933	6.38153776801449e-07	-0.687825152393021	2
ENSG00000138448.11	ITGAV	2	186591184	2_112	0	0.0102586123747529	8.66696233228038	8.44214730942942e-07	-1.3121281738885	3
ENSG00000064989.12	CALCRL	2	187450850	2_112	0	0.00716259306711098	4.96852188633594	3.37905205348174e-07	0.183560321350043	1
ENSG00000003436.15	TFPI	2	187565964	2_112	0	0.0164081757343332	12.559983982849	1.95680153830301e-06	-1.28072189883538	1
ENSG00000168542.14	COL3A1	2	188974074	2_112	0	0.00686055411154429	4.60733920437961	3.00128182474845e-07	0.0185713471896908	1
ENSG00000204262.11	COL5A2	2	189160936	2_113	0	0.0242399904653472	4.62973696889046	1.06558024253186e-06	0.00494460315416234	1
ENSG00000138449.10	SLC40A1	2	189584239	2_113	0	0.0259380876323726	5.25992647694842	1.29543320134189e-06	0.442731054695576	1
ENSG00000138381.9	ASNSD1	2	189661479	2_113	0	0.0300259130388866	6.62362927705278	1.88838106187556e-06	0.978507776291461	1
ENSG00000151687.14	ANKAR	2	189677460	2_113	0	0.0287488602361781	6.21838870060793	1.69744571343936e-06	-0.918259439713849	1
ENSG00000128699.13	ORMDL1	2	189784079	2_113	0	0.0269194474688196	5.60575135120549	1.43283891663382e-06	-0.720755004988368	2
ENSG00000064933.17	PMS1	2	189784079	2_113	0	0.0243506231715785	4.67210447250572	1.08023942182944e-06	-0.245958917972159	1
ENSG00000189362.11	NEMP2	2	190532036	2_113	0	0.0247032965163222	4.80590918859391	1.12726978974489e-06	-0.302148304701141	1
ENSG00000138386.16	NAB1	2	190689787	2_113	0	0.030021133943985	6.62215192948454	1.88765937515405e-06	0.718065900879921	1
ENSG00000138378.17	STAT4	2	191151202	2_114	0	0.0201612124582823	7.7742267940044	1.48823409191965e-06	-0.840297651195398	1
ENSG00000173559.12	NABP1	2	191677959	2_114	0	0.014504723105236	4.73109998491351	6.51581830877501e-07	-0.148866131401042	1
ENSG00000196950.13	SLC39A10	2	195575506	2_116	0	0.0154432339575287	5.74970011840075	8.43103402211334e-07	0.800002918890691	2
ENSG00000118997.13	DNAH7	2	196068738	2_116	0	0.149763323722906	26.1941276996231	3.72483300700525e-05	-2.88760743725252	2
ENSG00000081320.10	STK17B	2	196171103	2_116	0	0.0259911137430123	10.2364363060102	2.52621945301479e-06	-1.59801953176792	1
ENSG00000138411.10	HECW2	2	196593392	2_116	0	0.0140743403411923	5.19143081319363	6.93765207491975e-07	-0.727357404969092	1
ENSG00000144395.17	CCDC150	2	196640040	2_116	0	0.0263719195098986	11.3503185545373	2.84215126884261e-06	2.07427810448296	1
ENSG00000226124.6	FTCDNL1	2	199851396	2_118	0	0.0278230381383989	16.8780639651438	4.45886759532589e-06	-2.10686407296069	2
ENSG00000178074.5	C2orf69	2	199911021	2_118	0	0.0128543609647849	11.9539764005948	1.4590167646344e-06	3.47574539197858	1
ENSG00000162971.10	TYW5	2	199955071	2_118	0	0.00593515886851725	21.6835144721837	1.22196683587044e-06	-5.56577987612476	1
ENSG00000162972.10	MAIP1	2	199955071	2_118	0	0.00593515886851725	21.6835144721837	1.22196683587044e-06	5.56577987612476	1
ENSG00000196141.13	SPATS2L	2	200305923	2_118	0	0.00960992823715801	10.4477184966168	9.53320657385402e-07	-1.31419104021836	2
ENSG00000163535.17	SGO2	2	200510220	2_118	0	0.00598951204441733	5.3421698382725	3.03813123964148e-07	-0.617294130508844	1
ENSG00000155729.12	KCTD18	2	200519526	2_118	0	0.00620526501172947	7.37892350341162	4.34761159915194e-07	-1.61715134777873	1
ENSG00000082153.17	BZW1	2	200810095	2_119	0	0.0421219012322762	5.37606258658013	2.15015455373691e-06	-0.237212183274122	1
ENSG00000013441.15	CLK1	2	200864612	2_119	0	0.0388005675666574	4.6067187402705	1.69717713726478e-06	0.183794900477321	1
ENSG00000240344.8	PPIL3	2	200889218	2_119	0	0.0401163381360613	4.91896984857168	1.87366886692106e-06	-0.300639887956921	1
ENSG00000155744.9	FAM126B	2	201063360	2_119	0	0.0510360571145994	7.17876133336366	3.47875646538698e-06	0.956333961175557	1
ENSG00000119013.8	NDUFB3	2	201067007	2_119	0	0.038819230330349	4.61121955542315	1.69965242433184e-06	-0.0699587569420549	1
ENSG00000003402.19	CFLAR	2	201113876	2_119	0	0.16412232149873	18.3970769230851	2.86690876527036e-05	-2.05678705581282	2
ENSG00000003400.14	CASP10	2	201185430	2_119	0	0.0614258940487486	8.92597763624407	5.20600615816316e-06	1.5125029087995	1
ENSG00000064012.21	CASP8	2	201233408	2_119	0	0.0409542877001974	5.11261877739538	1.98810896818096e-06	0.384697751717214	2
ENSG00000082146.12	STRADB	2	201388150	2_119	0	0.057128204235151	8.2411469302899	4.47028926646432e-06	-1.12125566922737	1
ENSG00000115993.12	TRAK2	2	201450110	2_119	0	0.0622960003626207	9.05898254238014	5.35842286926345e-06	1.15509010298981	1
ENSG00000155755.18	TMEM237	2	201643776	2_119	0	0.0396710270198568	4.81443325813282	1.81349353262201e-06	0.254036946703812	1
ENSG00000082126.17	MPP4	2	201664791	2_119	0	0.0392442081701774	4.71314904790504	1.75624112092006e-06	0.0400881825141017	3
ENSG00000116030.16	SUMO1	2	202238678	2_120	0	0.0293899756229067	9.21745859965003	2.5722182679966e-06	0.974447698522655	1
ENSG00000138439.11	FAM117B	2	202634789	2_120	0	0.0896073223049847	19.7210142285384	1.67791572015973e-05	2.52109326098725	1
ENSG00000163596.16	ICA1L	2	202871777	2_120	0	0.0445549995375742	13.1084513132877	5.54555766537389e-06	-1.54854315884316	1
ENSG00000138380.17	CARF	2	202912503	2_120	0	0.034160945430782	10.6215137005891	3.44519407810752e-06	1.52956231498363	1
ENSG00000138442.9	WDR12	2	203016269	2_120	0	0.0402906846072053	12.165283842309	4.65397761491485e-06	1.67221518270576	1
ENSG00000023228.13	NDUFS1	2	206136541	2_122	0	0.0284637915322585	12.6246637016875	3.41200740395473e-06	-1.96926409655611	2
ENSG00000183671.12	GPR1	2	206217980	2_122	0	0.058233673274103	19.5465849611503	1.08079287705057e-05	2.27860336224954	1
ENSG00000114948.12	ADAM23	2	206442954	2_122	0	0.0118269640297543	5.12665977590212	5.75711851368072e-07	0.355522092726555	2
ENSG00000138400.12	MDH1B	2	206746533	2_122	0	0.011581196558292	4.89159920116977	5.37900186417623e-07	-0.243856332373152	3
ENSG00000118246.13	FASTKD2	2	206765614	2_122	0	0.0118924543337523	5.30600872386857	5.9915177313563e-07	-0.57257669570299	2
ENSG00000144401.14	METTL21A	2	207619957	2_122	0	0.584882778998127	20.8407648931734	0.000115739042586888	-4.06764303771293	1
ENSG00000163249.11	CCNYL1	2	207712007	2_122	0	0.0112037477518756	4.6807252587402	4.97936393539166e-07	-0.253544359776461	1
ENSG00000188674.10	C2orf80	2	208167974	2_123	0	0.0431930931274031	4.83928819340056	1.984692318577e-06	0.209062691357451	1
ENSG00000138413.13	IDH1	2	208266212	2_123	0	0.0433496436983929	4.87321273779795	2.0058492930934e-06	-0.215068204124125	1
ENSG00000115020.16	PIKFYVE	2	208265568	2_123	0	0.0442029897251234	5.05610636949247	2.12209705748121e-06	-0.736072347426133	3
ENSG00000144406.18	UNC80	2	209772130	2_124	0	0.0986486224926988	21.2247627435347	1.98806814351208e-05	-2.41425906597393	2
ENSG00000078018.19	MAP2	2	209426284	2_124	0	0.0318028595712002	10.5355210179657	3.18140959231842e-06	1.71948524032086	1
ENSG00000144445.16	KANSL1L	2	210170701	2_124	0	0.0175563589353467	5.00817887342592	8.34856206102335e-07	0.64428386562617	1
ENSG00000115361.7	ACADL	2	210228429	2_124	0	0.0185471582023992	5.51767762628283	9.71697524112745e-07	0.793209044321052	1
ENSG00000115365.11	LANCL1	2	210477778	2_124	0	0.0168823583870926	4.64500556686081	7.44589231563307e-07	-0.0315459861174627	1
ENSG00000021826.14	CPS1	2	210477414	2_124	0	0.0169379969371811	4.67552673944626	7.51951780250756e-07	0	1
ENSG00000178568.14	ERBB4	2	212538367	2_125	0	0.0209630624940941	10.2351999527532	2.03726937702116e-06	-2.69382214361033	1
ENSG00000030419.16	IKZF2	2	213152393	2_126	0	0.0263458754544228	4.62282707768399	1.15642555342862e-06	0.0339216705189243	1
ENSG00000144451.18	SPAG16	2	213283575	2_126	0	0.0527361122695118	10.6762110428122	5.34592248396994e-06	1.82350831476551	1
ENSG00000144583.4	MARCH4	2	216174930	2_127	0	0.0197968800503266	6.24330597991557	1.17356937657262e-06	-0.825721891166019	2
ENSG00000138376.10	BARD1	2	214809652	2_127	0	0.0293842367733798	9.91786702428508	2.76713337633157e-06	1.14567240364367	1
ENSG00000138363.14	ATIC	2	215312057	2_127	0	0.0165963065221668	4.60666833035651	7.25931746297452e-07	0.037032693989085	2
ENSG00000118242.15	MREG	2	215955631	2_127	0	0.017667275372021	5.18679636425639	8.70093997853311e-07	-0.355391729421859	2
ENSG00000115425.13	PECR	2	216081891	2_127	0	0.0165975544016623	4.60736549075586	7.26096198001879e-07	-0.0397417016190703	1
ENSG00000138375.12	SMARCAL1	2	216412526	2_127	0	0.0177472634534248	5.22868992815781	8.81092858497934e-07	0.215890481452767	1
ENSG00000197756.9	RPL37A	2	216498338	2_127	0	0.170328103992789	26.6734075034378	4.31382187953397e-05	-2.93958505297908	1
ENSG00000115457.9	IGFBP2	2	216632342	2_127	0	0.345134624900714	33.9924102376259	0.00011139556160233	3.71893275549493	1
ENSG00000181378.13	CFAP65	2	219041645	2_129	0	0.023592264183824	7.16027884316245	1.60397263618502e-06	-1.70230999674912	2
ENSG00000182698.11	RESP18	2	219332702	2_129	0	0.0229675410945421	4.78111230432353	1.04265551308581e-06	-0.387008840591396	1
ENSG00000127831.10	VIL1	2	218419492	2_129	0	0.0322638442056248	8.06977664486512	2.47215116546191e-06	-1.41666684603265	1
ENSG00000231672.6	DIRC3	2	217756664	2_129	0	0.0271535842328092	6.263371707281	1.61485207879991e-06	0.664907238919645	1
ENSG00000163466.15	ARPC2	2	218217396	2_129	0	0.0243617180602143	5.34196602500104	1.23568117689587e-06	-0.507548463294364	1
ENSG00000127837.9	AAMP	2	218270205	2_129	0	0.0417973708019853	10.0166824194199	3.9753032652559e-06	1.09172933340978	1
ENSG00000127838.13	PNKD	2	218270205	2_129	0	0.0417973708019853	10.0166824194199	3.9753032652559e-06	-1.09172933340978	1
ENSG00000135926.14	TMBIM1	2	218292256	2_129	0	0.0227342657038364	4.63233835052899	9.99950729134595e-07	0.214199172768447	2
ENSG00000158428.3	CATIP	2	218369982	2_129	0	0.0261754579037478	6.04577514715973	1.50260100704537e-06	0.764033486008267	1
ENSG00000018280.16	SLC11A1	2	218381984	2_129	0	0.0236308134891992	4.94405216176482	1.10932579915624e-06	-0.221682519996153	1
ENSG00000135913.10	USP37	2	218567846	2_129	0	0.0395702612593473	9.90803753497119	3.72266501287747e-06	-1.63018291700033	1
ENSG00000144580.13	CNOT9	2	218568272	2_129	0	0.0284516676345562	6.8275743397307	1.84446985191745e-06	1.28151770225268	1
ENSG00000115556.13	PLCD4	2	218608011	2_129	0	0.041218082643078	10.2877397851141	4.02629093481945e-06	-1.66654564991835	1
ENSG00000074582.12	BCS1L	2	218658710	2_129	0	0.0362047584571604	9.13091063236474	3.13889756678519e-06	-1.59407363510153	1
ENSG00000115568.15	ZNF142	2	218658710	2_129	0	0.0274963980303887	6.53328655423497	1.70570887732231e-06	1.11805316355729	2
ENSG00000163481.7	RNF25	2	218672243	2_129	0	0.0232715224382657	4.79521212241505	1.05957088534748e-06	0.057294656143311	1
ENSG00000135929.8	CYP27A1	2	218780754	2_129	0	0.0303946728923764	7.35316514064891	2.12211634453416e-06	-1.18486097665188	2
ENSG00000163501.6	IHH	2	219058317	2_129	0	0.0237343545415754	9.0441300786064	2.03817571360803e-06	-2.3712866882507	2
ENSG00000187736.12	NHEJ1	2	219160659	2_129	0	0.0647946917674443	13.397328092633	8.24242526699593e-06	-1.05799736349078	1
ENSG00000144567.10	FAM134A	2	219177206	2_129	1	0.239936482441248	22.943135016705	5.22692712744528e-05	-4.32496786404674	1
ENSG00000115649.15	CNPPD1	2	219177953	2_129	1	0.167899147831818	21.1817170192125	3.37681330555128e-05	-4.19880923835586	1
ENSG00000158552.12	ZFAND2B	2	219194103	2_129	1	0.162535964871663	20.306248733729	3.13383821460779e-05	-4.20067879672135	1
ENSG00000115657.12	ABCB6	2	219194103	2_129	1	0.162535964871663	20.306248733729	3.13383821460779e-05	-4.20067879672135	1
ENSG00000198925.10	ATG9A	2	219196674	2_129	1	0.209977857406526	22.3334208422197	4.45272779297703e-05	-4.2727195331405	2
ENSG00000163516.13	ANKZF1	2	219229829	2_129	0	0.0257770901238676	5.59604932033931	1.36966014990784e-06	-0.301647668845566	2
ENSG00000115661.13	STK16	2	219248662	2_129	0	0.0415120500911688	13.8028347231766	5.44051317370849e-06	-2.56266400044019	1
ENSG00000127824.13	TUBA4A	2	219278362	2_129	0	0.0314189799043165	7.19171338800226	2.14546704661356e-06	0.434970379060179	1
ENSG00000054356.13	PTPRN	2	219309334	2_129	0	0.0250043044021103	6.97735521730335	1.65654412137626e-06	1.52340259213398	1
ENSG00000123992.18	DNPEP	2	219399651	2_129	0	0.0232099032104646	4.76176373858238	1.04939398282912e-06	0.00356150287227463	1
ENSG00000175084.11	DES	2	219418233	2_129	0	0.0227397085249965	4.6097537403685	9.95313777587802e-07	-0.0277501625187707	2
ENSG00000072195.14	SPEG	2	219437563	2_129	0	0.0964359719345458	18.8363432758579	1.72477740889506e-05	2.23679203583214	2
ENSG00000144591.18	GMPPA	2	219498443	2_129	0	0.154094268589291	22.8440552603954	3.34238970258073e-05	2.48416953600545	1
ENSG00000188760.10	TMEM198	2	219541422	2_129	0	0.0249893355797749	5.43753775230023	1.29019213828524e-06	0.613189676471368	2
ENSG00000123999.4	INHA	2	219568391	2_129	0	0.0258918742253984	5.92607038510486	1.45689311477614e-06	0.821475954445366	1
ENSG00000144589.21	STK11IP	2	219597918	2_130	0	0.0149086073099388	4.62897322454613	6.5526827373269e-07	-0.0341883709083787	1
ENSG00000116106.11	EPHA4	2	221479476	2_130	0	0.0225415493734045	8.38342638404711	1.79433164088095e-06	-1.04146512657916	1
ENSG00000163081.2	CCDC140	2	222296887	2_131	0	0.0411837180012178	10.6564086915427	4.16709898078411e-06	1.43339312968612	1
ENSG00000135903.18	PAX3	2	222294400	2_131	0	0.0524438582056609	12.926314463217	6.43675157931917e-06	-1.57023424931926	1
ENSG00000124019.9	FAM124B	2	224402283	2_132	0	0.0230440218955366	5.19417628237672	1.1365076433313e-06	1.05226423558329	1
ENSG00000135905.18	DOCK10	2	224982951	2_133	0	0.0327754227367244	8.20053102490416	2.5520411611202e-06	-0.676688467044349	2
ENSG00000144468.16	RHBDD1	2	226837941	2_133	0	0.0646643387877198	14.5833544149844	8.95405315854783e-06	1.73638029408033	1
ENSG00000168958.19	MFF	2	227327757	2_134	0	0.0197802413895765	5.22429971321566	9.81198934834511e-07	0.572309933935614	1
ENSG00000173744.17	AGFG1	2	227448948	2_134	0	0.020539168418839	5.56396977085554	1.08508813499051e-06	-0.396649874378202	1
ENSG00000135917.13	SLC19A3	2	227718030	2_134	0	0.0469737755850377	13.3105693107801	5.93676005729006e-06	1.45379268295944	1
ENSG00000153823.18	PID1	2	229270456	2_135	0	0.0265707088552495	10.931992371146	2.75803553525066e-06	-1.46825417912598	1
ENSG00000163053.10	SLC16A14	2	230069466	2_135	0	0.0665276867355548	19.5406172277783	1.23434936245373e-05	-1.96249019218788	2
ENSG00000079263.18	SP140	2	230234455	2_135	0	0.0134956256590887	4.64173132700107	5.94799259378943e-07	-0.20315851164545	1
ENSG00000185404.16	SP140L	2	230328083	2_135	0	0.0380928291127731	14.2942355019905	5.17013112929469e-06	1.78497375619822	1
ENSG00000135932.10	CAB39	2	230712812	2_135	0	0.017245883195858	6.91482904905798	1.13230724187109e-06	-0.758452235128893	1
ENSG00000135916.15	ITM2C	2	230871926	2_135	0	0.0149160733548377	5.56900827859508	7.88732562308652e-07	0.469593947655755	1
ENSG00000237412.6	PRSS56	2	232522925	2_136	0	0.0279446621603069	5.25744186828098	1.39498886075091e-06	0.360806001085494	1
ENSG00000135902.9	CHRND	2	232524103	2_136	0	0.0267694160944708	4.85716520838642	1.23457981069602e-06	0.221612689387451	1
ENSG00000204128.5	C2orf72	2	231037242	2_136	0	0.0260585168976456	4.60651592207344	1.13977641993414e-06	0.145599876767102	2
ENSG00000135914.5	HTR2B	2	231032064	2_136	0	0.0304048888157082	6.0440943729438	1.74490606924746e-06	0.510411283786049	2
ENSG00000135931.17	ARMC9	2	231197437	2_136	0	0.0400264676982647	8.61358530466355	3.27362268523294e-06	1.18024356211412	2
ENSG00000115053.15	NCL	2	231455870	2_136	0	0.0315433801927897	6.38707180528323	1.9129667699035e-06	0.760495777453561	1
ENSG00000171596.6	NMUR1	2	231526615	2_136	0	0.0356819119609746	7.53852943480357	2.55406619578682e-06	-1.03516086231915	1
ENSG00000187514.16	PTMA	2	231706100	2_136	0	0.0329100061280923	6.7829940020061	2.11956526114087e-06	0.870282616500631	1
ENSG00000144524.17	COPS7B	2	231781537	2_136	0	0.0275791138529508	5.13475126403279	1.34461240924954e-06	0.541446500314736	1
ENSG00000163273.3	NPPC	2	231974018	2_136	0	0.0524262548884874	11.1473266459083	5.54902854273359e-06	1.47914931493806	1
ENSG00000221944.6	TIGD1	2	232550810	2_136	0	0.0565192343646962	11.8556823990941	6.36238906993869e-06	1.50302247359566	1
ENSG00000135930.13	EIF4E2	2	232550011	2_136	0	0.0361786153034185	7.66777745470087	2.6340185985857e-06	-0.953435623559561	2
ENSG00000115468.11	EFHD1	2	232610672	2_136	0	0.0260789817356015	4.61382545452489	1.14248152984113e-06	-0.0361024632231783	1
ENSG00000144481.16	TRPM8	2	233978788	2_137	0	0.164248928125436	22.4185540163832	3.49629072647898e-05	2.29892563000481	1
ENSG00000204120.14	GIGYF2	2	232697500	2_137	0	0.0241722910757248	17.4236859030068	3.99903537153652e-06	-3.83145161029002	2
ENSG00000066248.14	NGEF	2	233013260	2_137	0	0.0238437864163196	4.76823966392954	1.07952000729751e-06	-0.00130240503737639	1
ENSG00000168918.13	INPP5D	2	233060456	2_137	0	0.0463498405567032	10.4814750027221	4.61283631644391e-06	1.18888898860035	1
ENSG00000085978.21	ATG16L1	2	233253769	2_137	0	0.0249566897031286	5.30314959568169	1.25666133907499e-06	-0.435972711192083	1
ENSG00000085982.13	USP40	2	233565958	2_137	0	0.0969619714478622	17.8690905879756	1.64513402399452e-05	-1.99477478280291	2
ENSG00000188042.7	ARL4C	2	234413132	2_138	0	0.0690862335128908	11.8369891349311	7.76479799716479e-06	-1.39026792409448	1
ENSG00000132321.16	IQCA1	2	236508787	2_139	0	0.139997250963943	19.4803662503034	2.58948871305309e-05	2.11339957920944	1
ENSG00000124839.12	RAB17	2	237601116	2_140	0	0.0348359882264113	4.6637066309531	1.54261217728516e-06	-0.299420966941896	2
ENSG00000124831.18	LRRFIP1	2	237623791	2_140	0	0.0365680294517964	5.11732470545602	1.77681384515013e-06	-0.491544423623391	1
ENSG00000177483.11	RBM44	2	237798821	2_140	0	0.0398888398624064	5.9307663385447	2.24625789266374e-06	0.76045437676655	2
ENSG00000132329.10	RAMP1	2	237895803	2_141	0	0.0375989425458834	4.63164286219171	1.65351482053018e-06	-0.0701781632789876	1
ENSG00000184182.18	UBE2F	2	237966682	2_141	0	0.0482211344508777	6.96466491714324	3.18885701755517e-06	-0.970835103675437	2
ENSG00000132330.16	SCLY	2	238060509	2_141	0	0.0539402103718541	8.01919887207958	4.10715427727176e-06	-1.32368319384609	1
ENSG00000144488.14	ESPNL	2	238099356	2_141	0	0.0615639273892538	9.26638837712257	5.41669288450027e-06	0.895928171699503	1
ENSG00000168427.8	KLHL30	2	238099562	2_141	0	0.0427200329840872	5.82766069263202	2.36386806632587e-06	-1.02500198247901	2
ENSG00000178752.15	ERFE	2	238231421	2_141	0	0.0456192670166983	6.44367026146255	2.79112320994719e-06	-1.06024676556238	1
ENSG00000144485.10	HES6	2	238231421	2_141	0	0.0413636758756482	5.52519573797381	2.17002227211931e-06	-0.834955648237229	2
ENSG00000204104.11	TRAF3IP1	2	238319497	2_141	0	0.0410484825585757	5.45347065111156	2.12553119985052e-06	0.699545841005196	2
ENSG00000065802.11	ASB1	2	238426593	2_141	0	0.061579327738736	9.26900686312261	5.41957890803871e-06	-1.39428158772888	3
ENSG00000233608.3	TWIST2	2	238847617	2_141	0	0.0506804150051788	7.432272982434	3.57650809150889e-06	0.887245324759159	1
ENSG00000178602.7	OTOS	2	240140799	2_142	0	0.0243905655787625	6.52357198185914	1.51079217447457e-06	0.708076731055141	2
ENSG00000068024.16	HDAC4	2	239401967	2_142	0	0.0635003430132691	15.4884592750652	9.33859811915997e-06	-1.70589386915057	1
ENSG00000130414.11	NDUFA10	2	240028144	2_142	0	0.0266839592900114	7.3601360368067	1.86480535497347e-06	0.818626196161751	1
ENSG00000063660.8	GPC1	2	240456121	2_142	0	0.0199216076326538	4.64217781449074	8.78099137671574e-07	-0.223588200872288	2
ENSG00000144504.15	ANKMY1	2	240566924	2_142	0	0.0227443925066027	5.87360163611355	1.26845839304953e-06	0.53726167398768	1
ENSG00000142330.19	CAPN10	2	240586750	2_142	0	0.0648319716877755	15.6847870201201	9.65528844088584e-06	-1.77402455496902	1
ENSG00000172478.17	C2orf54	2	240897157	2_144	0	0.0412706138819912	6.3256667320902	2.47881795368552e-06	0.853334990019423	1
ENSG00000130294.15	KIF1A	2	240820475	2_144	0	0.0360386546619683	5.05686667402227	1.73040384109748e-06	0.407199525637247	1
ENSG00000172482.4	AGXT	2	240868126	2_144	0	0.0583255333918269	9.57781950633943	5.30423509217694e-06	1.32195208521001	1
ENSG00000162804.13	SNED1	2	241070688	2_144	0	0.0475450676921028	7.65353383097375	3.45513382401342e-06	-1.22982748207418	1
ENSG00000122085.16	MTERF4	2	241094178	2_144	0	0.0409206757306514	6.24588506937221	2.42680109358986e-06	-0.565466125951625	3
ENSG00000115687.13	PASK	2	241150035	2_144	0	0.0408427073948964	6.22801515545205	2.41524716235694e-06	0.839412789670663	1
ENSG00000115685.14	PPP1R7	2	241149230	2_144	0	0.0395211201709662	5.91993847781044	2.2214873049837e-06	0.760776086855213	2
ENSG00000146205.13	ANO7	2	241189349	2_144	0	0.0372819997068302	5.37407503753519	1.90239336081079e-06	-0.271558496467393	3
ENSG00000115677.16	HDLBP	2	241314902	2_144	0	0.0627698519418337	10.2716030036084	6.12190698400837e-06	-1.53693027156143	1
ENSG00000006607.13	FARP2	2	241454588	2_144	0	0.0523126557649958	8.55224583472649	4.24799837036087e-06	1.14895118377621	1
ENSG00000176946.11	THAP4	2	241632422	2_144	0	0.0671830795792258	10.9147557602832	6.96259808229286e-06	1.57132810689066	1
ENSG00000168397.16	ATG4B	2	241668036	2_144	0	0.036879041562946	5.27243085299788	1.846238976865e-06	0.503973943641011	1
ENSG00000168393.12	DTYMK	2	241687407	2_144	0	0.0918603776769926	13.8942024804916	1.21187896406936e-05	-1.68400991306657	1
ENSG00000204099.11	NEU4	2	241809136	2_144	0	0.0480108656733671	7.74513562602174	3.53074181206384e-06	-1.24905760093475	1
ENSG00000134121.9	CHL1	3	194819	3_1	0	0.0875803038248643	16.2096689368472	1.34796305511835e-05	1.96568535770094	1
ENSG00000072756.16	TRNT1	3	3129282	3_3	0	0.0229835661900453	5.27653398928039	1.15149896690641e-06	-0.554650580579458	1
ENSG00000113851.14	CRBN	3	3172005	3_3	0	0.0918949146782863	18.3108711833167	1.59770974104709e-05	1.9690191135863	1
ENSG00000175928.5	LRRN1	3	3705115	3_3	0	0.0316877619704524	8.26810379754241	2.48768211591103e-06	1.01610862379671	2
ENSG00000170364.12	SETMAR	3	4303252	3_3	0	0.0243340547477992	5.80764536352505	1.34187470548074e-06	0.592970676702529	2
ENSG00000144455.13	SUMF1	3	4368850	3_3	0	0.0273095438618779	6.88165093035333	1.78445040662201e-06	0.718311775700567	1
ENSG00000134108.12	ARL8B	3	5126312	3_4	0	0.0273337783568486	6.35086681957145	1.6482765151259e-06	0.647174686421808	1
ENSG00000125046.14	SSUH2	3	8744886	3_7	0	0.0849087043824609	14.9903857918657	1.2085438726339e-05	-1.67475142771638	1
ENSG00000180914.10	OXTR	3	8769210	3_7	0	0.0282324929668987	4.62704540962807	1.24036752487557e-06	-0.0706819645646867	2
ENSG00000070950.9	RAD18	3	8963418	3_7	0	0.0295613900914913	5.05582453058116	1.41910405802086e-06	-0.328628370329385	3
ENSG00000168137.15	SETD5	3	9397385	3_7	0	0.0286131963986146	4.75187816770127	1.29100840573051e-06	0.0748059519681247	1
ENSG00000156959.8	LHFPL4	3	9529110	3_8	0	0.0158813203437185	5.47476630826154	8.25561799013451e-07	0.405881880411426	2
ENSG00000114026.21	OGG1	3	9749660	3_8	0	0.0157513683577764	5.40571607657221	8.08479321290213e-07	0.406002895388766	1
ENSG00000134072.10	CAMK1	3	9746484	3_8	0	0.092498848202207	21.7312149393593	1.90861234729612e-05	-2.30507471030748	1
ENSG00000171148.13	TADA3	3	9560711	3_8	0	0.0161544425723142	5.61491582701327	8.61256720369395e-07	0.495539956069181	1
ENSG00000241553.12	ARPC4	3	9788307	3_8	0	0.0186262431029511	6.89746038805727	1.21986530299598e-06	0.761627235097999	1
ENSG00000214021.15	TTLL3	3	9808746	3_8	0	0.0200987165219453	7.63513406231125	1.45707661677436e-06	-0.965902092522814	2
ENSG00000163702.18	IL17RC	3	9906020	3_8	0	0.0163886931295574	5.77472268104407	8.98613322774134e-07	-0.616034878841054	2
ENSG00000254999.3	BRK1	3	10115548	3_8	0	0.0545688338869238	16.7415879766361	8.67438551150208e-06	1.73842360102978	2
ENSG00000134086.7	VHL	3	10140878	3_8	0	0.016219750201787	5.62118597042404	8.65704174766589e-07	0.407303552750347	1
ENSG00000134070.4	IRAK2	3	10224373	3_8	0	0.0169455697653947	6.04851330058378	9.73200251732469e-07	-0.376144201010114	1
ENSG00000157014.10	TATDN2	3	10247632	3_8	0	0.0144794221551795	4.60797366413356	6.33517499030927e-07	-0.200442172423167	2
ENSG00000157017.15	GHRL	3	10273419	3_8	0	0.0145197287370193	4.62836300185222	6.38092019249801e-07	0.505039657980596	2
ENSG00000157020.17	SEC13	3	10272760	3_8	0	0.015376955523953	5.18207653780988	7.56609130857241e-07	0.0305499830929374	1
ENSG00000157087.17	ATP2B2	3	10708383	3_8	0	0.0183311297325869	7.18701312362163	1.25093592699171e-06	-1.36630327508446	1
ENSG00000157103.10	SLC6A1	3	10992869	3_9	0	0.0157752915023544	5.16328878543661	7.73394725508459e-07	0.357933902381944	1
ENSG00000197548.12	ATG7	3	11272457	3_9	0	0.069950152668389	18.7207159169714	1.24339328173122e-05	-2.23553687138246	2
ENSG00000144559.10	TAMM41	3	11808893	3_9	0	0.028227429621969	10.591180642293	2.83865821791039e-06	-1.31099637295133	1
ENSG00000157152.16	SYN2	3	11956040	3_9	0	0.0153595291429934	4.92579774497053	7.1837609920779e-07	0.33049446943279	1
ENSG00000157150.4	TIMP4	3	12156497	3_9	0	0.794412052042336	21.31075821951	0.000160746721051853	4.27786585913554	2
ENSG00000154743.17	TSEN2	3	12484507	3_9	0	0.0447727119489512	14.0751913139387	5.98363514617974e-06	-1.81509208256054	2
ENSG00000075975.15	MKRN2	3	12557101	3_9	0	0.0292973419940711	10.1534430555413	2.82448293373896e-06	-0.953437031940159	1
ENSG00000225526.4	MKRN2OS	3	12559109	3_9	0	0.0259162647653616	10.3060480828699	2.53607427790315e-06	1.85706013238316	2
ENSG00000144712.11	CAND2	3	12776123	3_9	0	0.0444557997513524	14.5969139964941	6.16150596874091e-06	-1.42725199013338	3
ENSG00000131379.9	C3orf20	3	14674864	3_10	0	0.0819327708024182	14.8792741843766	1.15754207396159e-05	1.9503913138721	1
ENSG00000144711.13	IQSEC1	3	13072908	3_10	0	0.037254205704797	7.44523183182133	2.63360677360541e-06	-1.03750909128123	1
ENSG00000163528.12	CHCHD4	3	14124463	3_10	0	0.0399380338160701	8.09633342963331	3.07024096829482e-06	-1.12428239661362	1
ENSG00000170876.7	TMEM43	3	14124463	3_10	0	0.0614659707019121	12.1512761686998	7.09176005028717e-06	-1.49315956049374	3
ENSG00000154767.14	XPC	3	14181071	3_10	0	0.0456664542676158	9.35306180879518	4.05553817347015e-06	1.20492894650834	1
ENSG00000170860.3	LSM3	3	14179885	3_10	0	0.0317633313534454	5.95538132251341	1.79611035419504e-06	0.767743623429467	1
ENSG00000131389.16	SLC6A6	3	14478656	3_10	0	0.0330374609917966	6.32254670546664	1.983335138824e-06	0.701391117236858	1
ENSG00000154781.15	CCDC174	3	14660765	3_10	0	0.144546597489153	20.363555795333	2.79485244971981e-05	-2.39376727328532	1
ENSG00000154783.11	FGD5	3	14815331	3_11	0	0.0349765569598834	5.41833255878386	1.7994513508602e-06	0.438594222906925	1
ENSG00000131368.7	MRPS25	3	15064685	3_11	0	0.0333749179151173	4.98039300385997	1.57826969453323e-06	-0.293282861997505	1
ENSG00000131381.12	RBSN	3	15099772	3_11	0	0.0394430446808128	6.54244567929409	2.45023621081095e-06	0.779995709039141	2
ENSG00000131375.9	CAPN7	3	15206289	3_11	0	0.0432249161514684	7.40057573225658	3.03736555479009e-06	-1.03175591327476	1
ENSG00000131370.15	SH3BP5	3	15341941	3_11	0	0.0323709117597901	4.69516193275512	1.44312152360605e-06	-0.0821744993472971	1
ENSG00000206562.11	METTL6	3	15520104	3_11	0	0.0349362929524727	5.40734162653947	1.79373394062632e-06	0.0178889199984394	1
ENSG00000144597.13	EAF1	3	15406708	3_11	0	0.0350216078539878	5.43012707532057	1.8056911546858e-06	0.00837351465238528	2
ENSG00000206561.12	COLQ	3	15521294	3_11	0	0.0331370790734449	4.91348846887949	1.54597177993999e-06	-0.153457800302059	3
ENSG00000131373.14	HACL1	3	15551332	3_11	0	0.0320653326821891	4.60664327282835	1.40254798886619e-06	-0.427403545344242	2
ENSG00000206560.11	ANKRD28	3	15859466	3_11	0	0.0687446162268387	11.7738510170095	7.68519027779005e-06	-1.74072890255335	1
ENSG00000154813.9	DPH3	3	16264511	3_12	0	0.0178068360656377	4.62203398623138	7.8147896354496e-07	-0.247764816508775	1
ENSG00000154814.13	OXNAD1	3	16265068	3_12	0	0.0385124393574658	11.9969675194378	4.38702295966345e-06	-1.67165290293743	1
ENSG00000131378.13	RFTN1	3	16359639	3_12	0	0.16595138089463	24.2290704026198	3.81781622429971e-05	2.61931842068822	2
ENSG00000154822.17	PLCL2	3	16781483	3_12	0	0.021336272365478	14.1754505578094	2.8717908999866e-06	3.49479946321866	1
ENSG00000163576.17	EFHB	3	19946690	3_14	0	0.0279229229481141	5.65516777766771	1.4993525713978e-06	0.512692697473876	2
ENSG00000144566.10	RAB5A	3	19946616	3_14	0	0.115188783613688	19.0526626075977	2.08383470097341e-05	-2.20929030693862	1
ENSG00000183977.13	PP2D1	3	20012089	3_14	0	0.0274509732885165	5.49636238106696	1.43261832646533e-06	0.527850970198952	1
ENSG00000114166.7	KAT2B	3	20051491	3_15	0	0.0291975538570332	6.09011783186762	1.68837751753388e-06	-0.706151746917332	1
ENSG00000182247.9	UBE2E2	3	23202760	3_17	0	0.0529430767118	11.7717348606922	5.91761960691047e-06	1.65326610721303	1
ENSG00000174738.12	NR1D2	3	23945256	3_18	0	0.0070908672250154	6.27380931663349	4.22404041657767e-07	-1.67364895284165	1
ENSG00000151090.17	THRB	3	24495987	3_18	0	0.00809986331158063	6.2673341769962	4.82012098232656e-07	0.861834257954773	1
ENSG00000077097.15	TOP2B	3	25664786	3_19	0	0.0552236074897952	7.41971102658707	3.89053352152481e-06	-1.02281966446321	1
ENSG00000151092.16	NGLY1	3	25792911	3_19	0	0.0936674680939656	12.4381892377039	1.10622466583997e-05	-1.94104691587489	1
ENSG00000163491.16	NEK10	3	27370689	3_20	0	0.135326236349778	16.216898872552	2.08375765746351e-05	2.0650266375784	1
ENSG00000033867.16	SLC4A7	3	27486241	3_20	0	0.0418367060118849	5.03081127561182	1.99844824568495e-06	0.34221765214257	1
ENSG00000206559.7	ZCWPW2	3	28348860	3_21	0	0.0474330833330416	11.6615906223686	5.25214303145356e-06	1.51988591572188	1
ENSG00000197385.5	ZNF860	3	31933400	3_23	0	0.0463867031475183	13.4307406206742	5.91549192182276e-06	1.77719707198058	2
ENSG00000144645.13	OSBPL10	3	31959702	3_23	0	0.0176954790166202	4.64062404280579	7.79715389330343e-07	0.0953919883090325	2
ENSG00000152642.10	GPD1L	3	32096623	3_23	0	0.182265650668196	26.1033824423514	4.51750886410295e-05	2.91843834035486	2
ENSG00000170293.8	CMTM8	3	32237688	3_23	0	0.0582052639981413	15.5858762300703	8.61372263633564e-06	1.65568505556755	3
ENSG00000153551.13	CMTM7	3	32397100	3_24	0	0.0531454879036314	8.98866616374125	4.53585378448975e-06	-1.11676411054711	1
ENSG00000091317.7	CMTM6	3	32399489	3_24	0	0.0333049583696423	4.60745408979383	1.45702602262312e-06	-0.0384229882231796	2
ENSG00000144635.8	DYNC1LI1	3	32570569	3_24	0	0.0338825996232881	4.76805710442271	1.53396541759366e-06	0.228655077825894	1
ENSG00000188167.8	TMPPE	3	33097285	3_24	0	0.0379649719284938	5.83170846031978	2.1022109040354e-06	1.00819855842855	1
ENSG00000170266.15	GLB1	3	33045708	3_24	0	0.107876686272276	15.7262205280112	1.61082868849474e-05	-2.41861086088692	1
ENSG00000170275.14	CRTAP	3	33113772	3_24	0	0.0334084284435831	4.63643542950753	1.47074594352338e-06	0.0576766085727911	2
ENSG00000173705.8	SUSD5	3	33219383	3_25	0	0.00755367454595324	4.80082557566366	3.44327407949751e-07	0.167436107454637	1
ENSG00000153558.13	FBXL2	3	33273612	3_25	0	0.160358187712651	31.1506607641367	4.74302921265932e-05	-3.47607436350824	1
ENSG00000170248.13	PDCD6IP	3	33783255	3_25	0	0.0292193713763971	17.0660800628382	4.73480441420646e-06	1.97120777170802	1
ENSG00000144681.10	STAC	3	36380068	3_28	0	0.0214061543344559	21.1169742372155	4.29207931786175e-06	-2.29289443310641	2
ENSG00000168016.13	TRANK1	3	36945501	3_28	0	0.00421291071430463	12.7034919118529	5.08162680496471e-07	-2.90544690907729	1
ENSG00000178567.7	EPM2AIP1	3	36993455	3_28	0	0.00392337578796342	7.34636608970236	2.73671688086118e-07	-1.61366211709586	1
ENSG00000076242.14	MLH1	3	36993455	3_28	0	0.00392337578796342	7.34636608970236	2.73671688086118e-07	-1.61366211709586	1
ENSG00000093167.17	LRRFIP2	3	37183634	3_28	0	0.00434222841769982	5.9065764594361	2.4352631224938e-07	0.203064588917402	1
ENSG00000198590.11	C3orf35	3	37386585	3_28	0	0.00425632110641039	9.60230594545801	3.88067542735932e-07	-2.17144837027019	2
ENSG00000144668.11	ITGA9	3	37454355	3_28	0	0.0111794846408443	13.3683207316326	1.41904457256278e-06	0.794727400167257	1
ENSG00000144677.14	CTDSPL	3	37954986	3_28	0	0.0133155253972235	16.0057016413116	2.02362679414028e-06	-2.10007947494199	1
ENSG00000136059.14	VILL	3	37987184	3_28	0	0.00367023982983572	4.64254205603917	1.6178851445871e-07	0.0870739302472358	1
ENSG00000187091.13	PLCD1	3	38002413	3_28	0	0.00441592588297701	6.16534115818326	2.58509367798524e-07	-0.685964295649384	1
ENSG00000172936.12	MYD88	3	38137763	3_28	0	0.00508525379814073	8.07673469886669	3.89983153914686e-07	1.07832028706259	1
ENSG00000172939.8	OXSR1	3	38165415	3_28	0	0.00661557226213827	9.94693283665832	6.24818672663259e-07	1.14391442455275	1
ENSG00000144671.10	SLC22A14	3	38210915	3_28	0	0.00383516024692721	5.11675239380611	1.86326794793813e-07	-0.454240029852276	2
ENSG00000093217.9	XYLB	3	38326146	3_28	0	0.00405648303709416	5.52761664050327	2.12904566529567e-07	0.387540748644054	2
ENSG00000114739.13	ACVR2B	3	38454810	3_28	0	0.00439246265738413	6.54887124438114	2.7313158613875e-07	1.08375524281285	1
ENSG00000157036.12	EXOG	3	38518812	3_28	0	0.0185765062469997	16.7329419350305	2.95143850421369e-06	-2.8073012383802	1
ENSG00000168356.11	SCN11A	3	38990978	3_28	0	0.00373417218181638	4.77954924767915	1.69464477509114e-07	0.143004372096069	1
ENSG00000114742.13	WDR48	3	39051835	3_28	0	0.00409784647676614	5.5919356379369	2.17578132439115e-07	0.436562942571482	1
ENSG00000114745.13	GORASP1	3	39105193	3_28	0	0.00500951097600877	7.51242502644747	3.57332798063309e-07	-0.866448111719906	2
ENSG00000168026.18	TTC21A	3	39107689	3_28	0	0.00516463634091635	7.84539510328521	3.84726377820258e-07	0.904938869589705	1
ENSG00000144655.14	CSRNP1	3	39154473	3_28	0	0.00367311769830603	4.66115041321449	1.62564367698253e-07	0.196731258632573	1
ENSG00000168334.8	XIRP1	3	39192679	3_28	0	0.0323857970637489	24.6768782093027	7.58826003013089e-06	2.33988582515052	1
ENSG00000144659.10	SLC25A38	3	39383433	3_28	0	0.00377634105053148	4.89441090434642	1.75496731957047e-07	0.270050565742136	2
ENSG00000168028.13	RPSA	3	39406713	3_28	0	0.00400890080400029	5.43400717508288	2.06843993744024e-07	0.475523462365234	2
ENSG00000114784.3	EIF1B	3	40309993	3_29	0	0.030975064647205	6.81225395328151	2.00355121248099e-06	0.922964873633449	1
ENSG00000168032.8	ENTPD3	3	40387447	3_29	0	0.0317815815619623	7.05211817492224	2.12810221387501e-06	0.966478568662207	1
ENSG00000177873.12	ZNF619	3	40477330	3_29	0	0.0382192627300062	8.77589475493184	3.18471892107354e-06	-1.18756045420034	1
ENSG00000172888.11	ZNF621	3	40524103	3_29	0	0.0249198493479138	4.78543051171775	1.13230603901438e-06	-0.266350649536516	1
ENSG00000182606.14	TRAK1	3	42026587	3_30	0	0.0364037299637162	4.68984051998969	1.62106845802806e-06	-0.0806528266463888	1
ENSG00000114853.13	ZBTB47	3	42653821	3_31	0	0.01830762149621	8.39635510702515	1.459553839298e-06	1.32999104973012	1
ENSG00000010282.14	HHATL	3	42712261	3_31	0	0.0127032607548386	5.00033579274655	6.03131178307716e-07	0.531355994259747	2
ENSG00000244607.5	CCDC13	3	42749631	3_31	0	0.0142735622484381	6.17218737525259	8.36505637305034e-07	0.791320959950884	1
ENSG00000181061.13	HIGD1A	3	42800848	3_31	0	0.012472964687967	4.80813019474618	5.6943388721982e-07	-0.379721733290249	1
ENSG00000144648.15	ACKR2	3	42802658	3_31	0	0.0125069625843296	4.74465586011064	5.63448160028903e-07	-0.135977959393219	1
ENSG00000182983.14	ZNF662	3	43207388	3_31	0	0.0342834403344205	14.3404579890671	4.6681501342263e-06	1.69094361995499	1
ENSG00000240747.7	KRBOX1	3	42809057	3_31	0	0.0125305943570084	4.76146449300716	5.6651265792335e-07	-0.145697964308204	1
ENSG00000144649.8	FAM198A	3	43047594	3_31	0	0.0252092033785001	11.2700031596189	2.69761865708779e-06	-1.43529960140101	1
ENSG00000144647.5	POMGNT2	3	43110995	3_31	0	0.0128742932346764	5.02093365704057	6.13769462129897e-07	-0.263597027777978	1
ENSG00000011198.7	ABHD5	3	43690090	3_31	0	0.0196588616182988	8.70737834788558	1.62533608689164e-06	-1.02514675194672	1
ENSG00000160746.12	ANO10	3	43691692	3_31	0	0.0151144288344673	6.35522382505463	9.12052813677617e-07	0.139145502515291	1
ENSG00000179152.19	TCAIM	3	44338768	3_31	0	0.234214770066883	31.6789685913888	7.04502776789166e-05	-3.61160592822043	1
ENSG00000225873.3	LINC00694	3	44439661	3_31	0	0.0549942260785002	17.9605245505195	9.37850270247937e-06	2.26959777015543	1
ENSG00000178917.15	ZNF852	3	44510851	3_31	0	0.0145041158502097	6.00496499516406	8.26987865002312e-07	-0.172722045848976	1
ENSG00000196345.12	ZKSCAN7	3	44536769	3_31	0	0.0130456810364376	5.25675365127401	6.51151098783204e-07	-0.789136220071829	2
ENSG00000144792.9	ZNF660	3	44578138	3_31	0	0.0270801817583202	11.6808176386116	3.00346251105599e-06	-1.90334372495211	3
ENSG00000186448.14	ZNF197	3	44584132	3_31	0	0.0123148434848264	4.62936941710161	5.41312594286336e-07	-0.40887358443169	1
ENSG00000169981.10	ZNF35	3	44656267	3_31	0	0.0137547010376544	5.49631908900327	7.17828157359549e-07	0.832329092567968	1
ENSG00000196653.11	ZNF502	3	44721338	3_31	0	0.0147354682150493	6.26729730487072	8.76882966161403e-07	-0.747861346350425	1
ENSG00000186446.11	ZNF501	3	44721338	3_31	0	0.0147354682150493	6.26729730487072	8.76882966161403e-07	-0.747861346350425	1
ENSG00000169964.7	TMEM42	3	44861353	3_31	0	0.0123803665688546	4.75913939647064	5.59447485525589e-07	-0.475976722476452	1
ENSG00000249992.1	TMEM158	3	45226648	3_33	0	0.0237610355547342	4.99175903053897	1.12620220480167e-06	-0.398249939390283	1
ENSG00000011376.9	LARS2	3	45388191	3_33	0	0.0236271470688458	4.93915895734214	1.10805593613181e-06	-0.084646476390004	1
ENSG00000144791.9	LIMD1	3	45462179	3_33	0	0.037297497332428	9.19685609185805	3.2569904057502e-06	-1.14160143448127	3
ENSG00000211456.10	SACM1L	3	45462179	3_33	0	0.0319074162800647	7.73840416308385	2.34444713130616e-06	-1.06416085311531	3
ENSG00000163817.15	SLC6A20	3	45796686	3_33	0	0.0261584122291469	5.88635263582537	1.46202585288408e-06	-0.606148550186113	1
ENSG00000163818.16	LZTFL1	3	45916197	3_33	0	0.028035985698905	6.53205968013096	1.7388550084178e-06	-0.857128896740157	2
ENSG00000163820.14	FYCO1	3	45995932	3_33	0	0.0231802863993188	4.76159773936905	1.04801837593691e-06	-0.2312645165909	1
ENSG00000163823.3	CCR1	3	46208857	3_33	0	0.0245298200991128	5.28800276241076	1.2316390023125e-06	0.473539966931825	1
ENSG00000160791.13	CCR5	3	46370170	3_33	0	0.0329935477031155	8.0508874683986	2.52214568963543e-06	-1.07194751825613	2
ENSG00000012223.12	LTF	3	46486440	3_33	0	0.0690973512491818	14.9998990406282	9.84117902649644e-06	-1.83376552725169	1
ENSG00000241186.9	TDGF1	3	46576012	3_33	0	0.0230689751039991	4.71683015628256	1.03317986901645e-06	0.302650475844205	1
ENSG00000163827.12	LRRC2	3	46579124	3_33	0	0.133482298100421	21.3246793799306	2.70273572408116e-05	-2.35703445125625	2
ENSG00000261603.1	PRSS46	3	46735496	3_33	0	0.0228666355051453	4.63490705438223	1.00633063875867e-06	-0.0699541598994109	2
ENSG00000178038.16	ALS2CL	3	46657048	3_33	0	0.0327518167716239	7.98221064894411	2.48230977237246e-06	-1.02527123225515	2
ENSG00000181585.3	TMIE	3	46701257	3_33	0	0.0241470073015154	5.14165583396998	1.1788640210102e-06	0.355845630077889	1
ENSG00000188086.13	PRSS45	3	46656569	3_33	0	0.0229944546349368	4.68674228045546	1.02327316084215e-06	0.141276843455243	3
ENSG00000178055.11	PRSS42	3	46834226	3_33	0	0.0263002888969117	5.9367255608431	1.48253477422524e-06	0.613347872290446	1
ENSG00000160801.13	PTH1R	3	46892800	3_33	0	0.0541347946623839	12.6935789637452	6.52466141336811e-06	-1.45764490026166	1
ENSG00000160796.16	NBEAL2	3	47002132	3_33	0	0.028297033342759	6.618428133028	1.77825140580858e-06	0.788529939482178	1
ENSG00000114648.11	KLHL18	3	47287254	3_33	0	0.0235474081459605	4.90774550339723	1.09729283166217e-06	0.2049062655022	1
ENSG00000114650.18	SCAP	3	47476776	3_33	0	0.0274750865929811	6.34375472554315	1.65494227396011e-06	0.743727727830389	1
ENSG00000163832.15	ELP6	3	47513447	3_33	0	0.0231765327171172	4.76009064139247	1.04751701026108e-06	0.15896997026746	1
ENSG00000229453.2	SPINK8	3	48329090	3_34	0	0.108047203502297	16.8462923850409	1.72828460622658e-05	-2.8365462365219	1
ENSG00000164045.11	CDC25A	3	48188134	3_34	0	0.0825274002845775	14.262237581107	1.11759185496284e-05	-2.6664228210338	1
ENSG00000164048.13	ZNF589	3	48241004	3_34	0	0.0924569532941883	15.34822977927	1.34739604231987e-05	-2.76599079929676	2
ENSG00000172113.8	NME6	3	48301516	3_34	0	0.0568705604860076	10.7317639839411	5.7950343983961e-06	2.34792303634871	2
ENSG00000164049.14	FBXW12	3	48372047	3_34	0	0.0496453099866064	9.45230886853889	4.45567522994893e-06	-1.79147738926159	1
ENSG00000164051.13	CCDC51	3	48440237	3_34	0	0.0564915780459165	10.6688563188833	5.72267351638718e-06	-1.917523085771	1
ENSG00000232112.3	TMA7	3	48440237	3_34	0	0.0564915780459165	10.6688563188833	5.72267351638718e-06	1.917523085771	1
ENSG00000213689.11	TREX1	3	48467186	3_34	0	0.0534503306007101	10.1473068309016	5.149897499179e-06	1.82361087055254	1
ENSG00000114268.11	PFKFB4	3	48562408	3_34	0	0.0310498650169733	5.0576993251052	1.49111150364566e-06	0.431265925626234	1
ENSG00000145040.3	UCN2	3	48564341	3_34	0	0.0560529879270017	10.5953907763588	5.63914346331211e-06	-1.91412640778306	2
ENSG00000114270.17	COL7A1	3	48595323	3_34	0	0.0409099203673922	7.63584283610408	2.9660810342291e-06	0.782867330915396	1
ENSG00000068745.14	IP6K2	3	48694054	3_34	0	0.0295999050863569	4.61162874668807	1.2961105717492e-06	0.0236125272671441	2
ENSG00000114302.15	PRKAR2A	3	48847779	3_34	0	0.0728270438330163	13.0724010149183	9.03952146562052e-06	-1.9197133996349	1
ENSG00000177479.19	ARIH2	3	48919714	3_34	0	0.0674641846870833	12.3467863509163	7.90905519161185e-06	-2.39856815268025	1
ENSG00000178467.17	P4HTM	3	48995534	3_34	0	0.0351348250521959	6.21192603626763	2.07234218767394e-06	-1.39166659269567	1
ENSG00000178252.17	WDR6	3	49007334	3_34	0	0.0742649536145706	13.2581973894563	9.34901359825284e-06	2.47560011522529	1
ENSG00000178149.16	DALRD3	3	49023895	3_34	0	0.03467219749212	6.08805581486023	2.00427537131244e-06	-1.36577502746997	1
ENSG00000177352.9	CCDC71	3	49151883	3_34	0	0.0721142400107493	12.9789933076375	8.88708709323078e-06	1.91137549717589	1
ENSG00000185909.14	KLHDC8B	3	49171432	3_34	0	0.0828373731698764	14.2983695504567	1.12463147246623e-05	2.39097372107209	1
ENSG00000188315.7	C3orf62	3	49277527	3_34	0	0.0622433756969014	11.5843918429282	6.84642372338537e-06	-1.82547547637834	1
ENSG00000164076.16	CAMKV	3	49870590	3_35	0	0.0199641580991043	16.233647568721	3.07726225894041e-06	-1.60575687436339	2
ENSG00000114316.12	USP4	3	49340655	3_35	0	0.0462985591847337	13.9500745530328	6.13255428630468e-06	1.79713470334737	1
ENSG00000233276.3	GPX1	3	49358324	3_35	0	0.0281832877931849	9.82506763331251	2.62920591634054e-06	0.42864121380044	2
ENSG00000145022.4	TCTA	3	49412704	3_35	0	0.0168460708201962	7.88408738321721	1.261093966941e-06	0.891889828079992	2
ENSG00000145020.15	AMT	3	49422974	3_35	0	0.0528250951631445	16.7290065250873	8.39088628413568e-06	-2.30737673402939	2
ENSG00000145029.13	NICN1	3	49428588	3_35	0	0.018938191549782	7.07933810481719	1.27300044697676e-06	-0.0318641306133103	2
ENSG00000164061.4	BSN	3	49556627	3_35	0	0.0382362543780045	12.3305680791601	4.47667765909026e-06	-1.65800867379488	1
ENSG00000173531.15	MST1	3	49653194	3_35	0	0.026631807406857	9.31242960262962	2.35483803022414e-06	0.473949236912773	1
ENSG00000164068.15	RNF123	3	49699132	3_35	0	0.0197547816934175	13.7430632142803	2.57782348313625e-06	-1.55271475553986	1
ENSG00000185614.4	FAM212A	3	49803410	3_35	0	0.0143861707377931	5.0710019236532	6.92685955727912e-07	-0.442902039803491	1
ENSG00000183763.8	TRAIP	3	49856597	3_35	0	0.0235975717660274	16.9528191088564	3.79845197931711e-06	-3.20017972979481	1
ENSG00000164078.12	MST1R	3	49904003	3_35	1	0.0311095385376654	18.087440309041	5.34278965933491e-06	-3.25326145351063	2
ENSG00000004534.14	RBM6	3	49940636	3_35	1	0.426705541279756	24.0045354258347	9.72565780023346e-05	3.22116904749149	1
ENSG00000188338.14	SLC38A3	3	50204954	3_35	0	0.295159559551143	28.1815853330588	7.89804621656183e-05	-1.40197800435299	1
ENSG00000012171.19	SEMA3B	3	50267465	3_35	0	0.0177085360861224	6.18165479503367	1.03940501158212e-06	-0.251832072674534	1
ENSG00000214706.10	IFRD2	3	50295266	3_35	0	0.0720635943028985	16.88252837474	1.15518304145961e-05	-2.25009218213336	1
ENSG00000243477.5	NAT6	3	50295266	3_35	0	0.241168846783957	26.9022819381402	6.16038313572053e-05	2.80840129345282	2
ENSG00000186792.16	HYAL3	3	50295266	3_35	0	0.0720635943028987	16.88252837474	1.15518304145962e-05	-2.25009218213336	1
ENSG00000068028.17	RASSF1	3	50336862	3_35	0	0.0965125465762745	19.709370397265	1.8061504476491e-05	1.55695376220811	1
ENSG00000114388.12	NPRL2	3	50341371	3_35	0	0.0508655603697744	14.5909362659991	7.04700193214558e-06	1.39193380580172	1
ENSG00000114395.10	CYB561D2	3	50350442	3_35	0	0.0312673719153543	15.1191292043803	4.48864805512499e-06	2.31665715050022	1
ENSG00000007402.11	CACNA2D2	3	50504338	3_35	0	0.0174480012977906	6.33452964960245	1.04943961665771e-06	-0.205061760911502	1
ENSG00000114735.9	HEMK1	3	50569633	3_35	0	0.0158736100132114	5.66744717846637	8.54202000431555e-07	-0.0587563431017551	1
ENSG00000114738.10	MAPKAPK3	3	50615038	3_35	0	0.0193454815650983	7.08269446738214	1.30099446675749e-06	-0.522133146686304	1
ENSG00000164080.13	RAD54L2	3	51534121	3_35	0	0.0197963745196302	7.19995067818324	1.3533576420762e-06	0.326736017307059	2
ENSG00000164082.14	GRM2	3	51707122	3_35	0	0.0177042546385859	6.63056495170956	1.11461678253242e-06	-0.763253441713186	1
ENSG00000173389.15	IQCF1	3	51902507	3_36	0	0.0269819655067903	12.3152234837892	3.15510107719492e-06	-1.36005698746446	1
ENSG00000243989.8	ACY1	3	51987300	3_36	0	0.013133039470103	6.65528325261981	8.29906546282416e-07	-1.34462090150848	2
ENSG00000162244.10	RPL29	3	51993314	3_36	0	0.0137981554818484	6.2284984640188	8.16021859748432e-07	-0.518269283397423	1
ENSG00000164087.7	POC1A	3	52154292	3_36	0	0.0298307575013422	15.687156252645	4.44330270284583e-06	2.54241109255105	1
ENSG00000239732.3	TLR9	3	52227452	3_36	0	0.0146299427475375	7.90538899798832	1.09815405189599e-06	1.66101892557133	2
ENSG00000164088.17	PPM1M	3	52244928	3_36	0	0.0316033958522718	22.1308443340098	6.64093349695891e-06	4.48086915843923	2
ENSG00000168237.17	GLYCTK	3	52291743	3_36	0	0.13571409622043	37.6285292681532	4.84885949384854e-05	5.6171364593988	1
ENSG00000164091.11	WDR82	3	52288401	3_36	0	0.0322463589417232	22.351196541459	6.84350924298685e-06	-4.49896757685959	1
ENSG00000114841.17	DNAH1	3	52297777	3_36	0	0.019610399375521	10.1258126142502	1.88544436247493e-06	1.65185623915041	2
ENSG00000010319.6	SEMA3G	3	52444898	3_36	0	0.0117523400940081	4.99213809865971	5.57068162438556e-07	0.704944113536737	2
ENSG00000114854.7	TNNC1	3	52454186	3_36	0	0.0122008472658092	5.97883897659144	6.92634698534525e-07	-1.26556115532215	1
ENSG00000010322.15	NISCH	3	52455611	3_36	0	0.012132750259142	5.09865501622361	5.87370705571343e-07	-0.480562710016923	1
ENSG00000010327.10	STAB1	3	52495757	3_36	0	0.0125777045388868	6.42979633792768	7.67884678627307e-07	1.42345208706032	1
ENSG00000168273.7	SMIM4	3	52533601	3_36	0	0.0399817559871513	25.715330601402	9.76228254651797e-06	5.36801337974649	1
ENSG00000168268.10	NT5DC2	3	52534789	3_36	0	0.0410343045232691	26.356797672726	1.02692119292128e-05	5.16420265956011	2
ENSG00000163938.16	GNL3	3	52682927	3_36	0	0.0505062190408282	27.2539973665025	1.30699060059129e-05	5.51543957656877	2
ENSG00000163939.18	PBRM1	3	52685800	3_36	0	0.166422322893531	35.0410886044579	5.53715353716546e-05	-5.99069023986454	1
ENSG00000016864.18	GLT8D1	3	52702426	3_36	0	0.022763500610138	11.6203366616964	2.51162707883301e-06	1.58361587488391	1
ENSG00000114904.12	NEK4	3	52770471	3_36	0	0.0273360711855993	22.0257620322384	5.71695055764769e-06	4.87543198722298	1
ENSG00000055955.15	ITIH4	3	52833204	3_36	0	0.0610843259774614	30.242730501748	1.754075094872e-05	-5.53534099522807	2
ENSG00000272573.5	MUSTN1	3	52834507	3_36	0	0.0118456699163486	7.42317768667798	8.34923874425944e-07	2.14775795703968	1
ENSG00000163935.13	SFMBT1	3	53046121	3_36	0	0.0141617559898585	15.0232710017592	2.02012854494418e-06	-4.30623782479257	3
ENSG00000163933.9	RFT1	3	53075336	3_36	0	0.01733426354371	7.32777937115881	1.20607739237194e-06	0.404262852706624	2
ENSG00000163932.13	PRKCD	3	53155654	3_36	0	0.011485558609315	4.82465277681021	5.26157278315654e-07	-0.434569174322108	1
ENSG00000163931.15	TKT	3	53255618	3_36	0	0.0123227206362322	6.75207816311017	7.90026139102627e-07	1.77540729606772	2
ENSG00000157388.15	CACNA1D	3	53328538	3_36	0	0.368829997221145	23.5023900351011	8.23067894503941e-05	5.20873661199225	1
ENSG00000016391.10	CHDH	3	53822023	3_36	0	0.0121074873222427	5.01101621667868	5.76072611661726e-07	-0.597616063143841	3
ENSG00000056736.9	IL17RB	3	53845345	3_36	0	0.0323446081492114	13.0667519830861	4.01297947811249e-06	-1.56675059825643	2
ENSG00000113812.13	ACTR8	3	53882103	3_36	0	0.0803142481797977	21.3292768091503	1.62654515956028e-05	2.26789081435333	1
ENSG00000113811.10	SELENOK	3	53891990	3_36	0	0.065775836937509	19.4095926541176	1.21221652655834e-05	-2.06357109022411	1
ENSG00000157445.14	CACNA2D3	3	54120910	3_37	0	0.0415992768175971	8.76853096569225	3.46345873379198e-06	1.02720330280594	1
ENSG00000187672.12	ERC2	3	56166433	3_38	0	0.0312035347608062	4.67157534887467	1.38409069471825e-06	-0.0146105703359916	1
ENSG00000114251.14	WNT5A	3	55447047	3_38	0	0.0310881434972818	4.63703036129146	1.36877518822121e-06	-0.0258270198896225	1
ENSG00000180376.16	CCDC66	3	56557150	3_39	0	0.0353895679440215	7.7971958991936	2.62005919261055e-06	-1.11825424870826	2
ENSG00000163946.13	FAM208A	3	56682894	3_39	0	0.0432149313131769	9.66744636908812	3.96682457712798e-06	-1.62778419454394	1
ENSG00000157500.10	APPL1	3	57223701	3_39	0	0.0548766205996635	11.9130941498193	6.20739425195792e-06	-1.60267520982956	1
ENSG00000239388.8	ASB14	3	57283558	3_39	0	0.11914526128512	19.310306323621	2.18455676372845e-05	-2.19837940598676	1
ENSG00000174844.14	DNAH12	3	57544056	3_39	0	0.0257554138581684	4.83311226269089	1.18193287518366e-06	-0.105617500452384	3
ENSG00000174840.8	PDE12	3	57556472	3_39	0	0.0257583176158259	4.83415953791411	1.18232226953765e-06	-0.229034265613696	1
ENSG00000168374.10	ARF4	3	57597784	3_39	0	0.0287527716189061	5.8586500934086	1.59946474611045e-06	0.593366689412628	2
ENSG00000174839.12	DENND6A	3	57692733	3_39	0	0.0254042800294892	4.70532728349369	1.13499546079748e-06	0.130568674160424	2
ENSG00000163681.14	SLMAP	3	57755619	3_39	0	0.0546228955504353	11.8694021401075	6.15603328343878e-06	-1.79153236585851	1
ENSG00000136068.14	FLNB	3	57968708	3_39	0	0.0271264363201762	5.31608834695939	1.36924867559415e-06	-0.345424305515931	3
ENSG00000163687.13	DNASE1L3	3	58214627	3_40	0	0.0248261864098308	12.7586592182629	3.00754716280314e-06	1.80240347056523	1
ENSG00000163686.14	ABHD6	3	58236705	3_40	0	0.0103229641338499	4.61977495754528	4.52816908725934e-07	-0.0949717584763862	1
ENSG00000168297.15	PXK	3	58342238	3_40	0	0.0744365155442909	23.0653703023692	1.63021116527766e-05	-2.6281456564319	2
ENSG00000168291.12	PDHB	3	58346781	3_40	0	0.0123012229885834	6.24242855515992	7.29120431904543e-07	-0.730366390093608	2
ENSG00000168301.12	KCTD6	3	58608928	3_40	0	0.0121824781189862	6.15261893285007	7.11693590116658e-07	-0.558650093069138	1
ENSG00000168306.12	ACOX2	3	58541467	3_40	0	0.0466917114333884	18.661192761168	8.27325839274666e-06	-1.85352810083953	1
ENSG00000168309.16	FAM107A	3	58627651	3_40	0	0.0123035373421891	6.24417050290866	7.29461107821383e-07	-0.670431462875935	1
ENSG00000163689.19	C3orf67	3	59049363	3_40	0	0.107366028652877	26.5710909031967	2.70877960771266e-05	-2.71698965661944	1
ENSG00000189283.9	FHIT	3	61260817	3_41	0	0.00804367961161501	4.66738600742921	3.5647237573345e-07	-0.202176997610121	1
ENSG00000144724.19	PTPRG	3	61561600	3_41	0	0.0113217195955664	8.00162624982561	8.60177450284368e-07	0.990716736410407	1
ENSG00000163630.10	SYNPR	3	63312511	3_42	0	0.171460537665699	25.8377954516676	4.20646261820323e-05	3.39897302884961	3
ENSG00000163618.17	CADPS	3	62875758	3_42	0	0.0619307511278558	16.0106585936868	9.41483993959896e-06	-1.82234953371381	1
ENSG00000163632.12	C3orf49	3	63819161	3_43	0	0.201578062755761	23.8014399820588	4.55558229588572e-05	1.79176751594533	1
ENSG00000163634.11	THOC7	3	63826866	3_43	0	0.0177387807304171	5.04638511091643	8.49965997871096e-07	0.845504757371649	2
ENSG00000163636.10	PSMD6	3	64024465	3_43	0	0.0179561242144353	4.9973835521892	8.52025672822169e-07	-0.533886925123094	1
ENSG00000151276.23	MAGI1	3	66018540	3_44	0	0.0296087101250844	4.66489196249041	1.31147034583086e-06	0.152896335638223	2
ENSG00000144741.17	SLC25A26	3	66228162	3_45	0	0.0526611915019312	13.8825642140833	6.94157098136784e-06	-1.64850551693574	1
ENSG00000163376.11	KBTBD8	3	67087387	3_45	0	0.0212765204611602	5.41384552488669	1.09371422818333e-06	-0.517588462618568	1
ENSG00000172340.14	SUCLG2	3	67604795	3_45	0	0.152695559983263	24.089785794035	3.49266348743522e-05	3.14341955239544	1
ENSG00000144747.15	TMF1	3	69052218	3_46	0	0.127942442160763	18.1238410964584	2.20172097002838e-05	2.13433029270932	1
ENSG00000144744.16	UBA3	3	69078639	3_46	0	0.082120402587976	13.8543177392234	1.08027322046256e-05	1.73764947652698	1
ENSG00000144746.6	ARL6IP5	3	69088388	3_46	0	0.0561711428232429	10.2540974777626	5.46900220234773e-06	-1.29629703624251	1
ENSG00000163380.15	LMOD3	3	69122652	3_46	0	0.104007620658951	16.1182415368912	1.59176964190198e-05	1.71134111829022	1
ENSG00000170837.2	GPR27	3	71735170	3_48	0	0.0202407348276772	12.5009436758745	2.40251700601136e-06	-1.48053603590435	1
ENSG00000144736.13	SHQ1	3	72861639	3_49	0	0.024378600285389	4.9361020762536	1.14258967588508e-06	-0.306613955274939	1
ENSG00000172986.12	GXYLT2	3	72887991	3_49	0	0.0465657820214772	10.9825676155497	4.85588265654325e-06	1.297895282146	1
ENSG00000113805.8	CNTN3	3	74520712	3_50	0	0.039688860868219	6.32106549965888	2.38207988335195e-06	0.773760812194671	2
ENSG00000227124.8	ZNF717	3	75808465	3_51	0	0.032153649776821	6.35479775842957	1.94012364009069e-06	-0.743062936056616	1
ENSG00000185008.17	ROBO2	3	75906907	3_51	0	0.114948297659017	18.0924495803232	1.97468265608894e-05	-1.91642248141014	1
ENSG00000114480.12	GBE1	3	81761728	3_54	0	0.189902904812165	23.1439632112685	4.1731763256858e-05	2.99198011299815	2
ENSG00000064835.10	POU1F1	3	87272380	3_57	0	0.0796387129750692	16.1905483492139	1.22428685779451e-05	2.13579773122721	1
ENSG00000083937.8	CHMP2B	3	87229424	3_57	0	0.0636899496137457	14.0701495475365	8.50877452800534e-06	-1.84469067200689	1
ENSG00000163320.10	CGGBP1	3	88150148	3_58	0	0.0477224865087512	8.85903072889964	4.01427082208668e-06	1.33646011690685	1
ENSG00000283434.1	RP11-249L12.1	3	88317201	3_59	0	0.0438625526056415	8.18034298334235	3.40692687326995e-06	0.837441540706457	1
ENSG00000178750.2	STX19	3	94032097	3_59	0	0.0623774347847921	11.4958875474378	6.80875041098013e-06	-1.96603590486996	1
ENSG00000178700.7	DHFR2	3	94062771	3_59	0	0.0439092466261567	8.19044682826812	3.41476622952247e-06	-1.44674229145779	1
ENSG00000178694.9	NSUN3	3	94062771	3_59	0	0.0439092466261567	8.19044682826812	3.41476622952247e-06	1.44674229145779	1
ENSG00000113966.9	ARL6	3	97765808	3_61	0	0.222359932781544	28.028336894036	5.9176770426103e-05	3.26910679512275	1
ENSG00000080200.9	CRYBG3	3	97822174	3_61	0	0.0649363236521341	16.0319255067448	9.88486586787524e-06	-2.59124387421956	1
ENSG00000170854.17	RIOX2	3	97953468	3_61	0	0.128713250373194	22.5896891185603	2.76077433237421e-05	2.99501020062364	1
ENSG00000231861.2	OR5K2	3	98504835	3_62	0	0.0486701201247383	6.94539789698183	3.20964459978551e-06	-0.835086071340012	1
ENSG00000080822.16	CLDND1	3	98523270	3_62	0	0.0502659936181984	7.24876643539273	3.45967875748933e-06	-0.881949849671886	2
ENSG00000080819.6	CPOX	3	98586529	3_62	0	0.0381239587327182	4.65511184925065	1.6850993375968e-06	0.00487912275972604	1
ENSG00000057019.15	DCBLD2	3	98901528	3_62	0	0.0452913341363819	6.26955106983831	2.69618044768375e-06	-0.68536941778131	1
ENSG00000144810.15	COL8A1	3	99637305	3_62	0	0.0385497464290101	4.7590632291818	1.74196890108609e-06	0.29746874789631	1
ENSG00000036054.12	TBC1D23	3	100261437	3_63	0	0.0318735375182551	5.45623264782283	1.65127932555412e-06	-0.737891802593789	1
ENSG00000114021.11	NIT2	3	100338826	3_63	0	0.0296255999758519	4.77388731514768	1.34287848163048e-06	-0.0563795789313437	2
ENSG00000154174.7	TOMM70	3	100410524	3_63	0	0.0291079219684149	4.60953021253332	1.27398778686901e-06	0	1
ENSG00000206535.7	LNP1	3	100402006	3_63	0	0.0409057753403858	7.78905315402509	3.02528778017883e-06	-0.87490003804899	1
ENSG00000181458.10	TMEM45A	3	100492450	3_63	0	0.06485322360069	12.1271702119934	7.46772708750674e-06	-1.66120325266284	1
ENSG00000114354.13	TFG	3	100709274	3_63	0	0.0326682601462404	5.68606945023086	1.76374405144165e-06	-0.445621160676302	1
ENSG00000154175.16	ABI3BP	3	100992739	3_64	0	0.0272374392923987	5.7282523997284	1.48144597304487e-06	0.516262990708012	1
ENSG00000138468.15	SENP7	3	101513077	3_64	0	0.0344551828567186	7.92120069298565	2.59145082817359e-06	-1.10149478288148	1
ENSG00000066422.4	ZBTB11	3	101673197	3_64	0	0.0261223438586727	5.33893474626854	1.32423222318162e-06	0.409390777136189	2
ENSG00000114391.12	RPL24	3	101687152	3_64	0	0.0258129000714022	5.22798189375507	1.28135147077043e-06	-0.37889360702055	1
ENSG00000182504.10	CEP97	3	101726282	3_64	0	0.0310744846600295	6.95696241586608	2.05267876215113e-06	0.961288465653883	1
ENSG00000170017.12	ALCAM	3	105371505	3_66	0	0.0324261291632222	11.6498791441929	3.58685586381746e-06	-1.4840392622114	1
ENSG00000114423.18	CBLB	3	105869225	3_66	0	0.146224781419545	25.9775848007474	3.60675920478644e-05	-2.8464469900663	1
ENSG00000196776.14	CD47	3	108044193	3_67	0	0.0212118183824014	7.90740767706385	1.59260995766616e-06	0.728327489025815	1
ENSG00000114446.4	IFT57	3	108222767	3_67	0	0.0743220144654108	19.6586773354177	1.38729609496359e-05	-2.9941976257826	2
ENSG00000198919.12	DZIP3	3	108590476	3_67	0	0.0564026879661639	17.0509733056766	9.13158934730499e-06	1.82782789396202	1
ENSG00000176040.13	TMPRSS7	3	112011640	3_69	0	0.0220806286125438	5.14662119931744	1.07902382604657e-06	0.393566279827411	1
ENSG00000177707.10	NECTIN3	3	111070094	3_69	0	0.0470505785533484	12.2111251007741	5.45529254997945e-06	-1.63492720794859	1
ENSG00000144824.20	PHLDB2	3	111732536	3_69	0	0.0209156713832911	4.64288852177196	9.22056349253086e-07	0.233559915206447	1
ENSG00000144834.13	TAGLN3	3	111998904	3_69	0	0.037825864229739	10.165375047392	3.65098175418282e-06	1.20665328441694	1
ENSG00000114529.12	C3orf52	3	112088908	3_69	0	0.0291143855993276	7.7207777122992	2.13435214723574e-06	-0.86685138542937	1
ENSG00000091972.18	CD200	3	112332580	3_69	0	0.0212974791719562	4.81098340182358	9.7288040787866e-07	-0.270035807769736	1
ENSG00000144848.10	ATG3	3	112562284	3_69	0	0.030841362745973	8.25819159218633	2.41833193300635e-06	-1.18733956703733	1
ENSG00000138459.8	SLC35A5	3	112561371	3_69	0	0.0711059141996653	16.108687323624	1.08758515989939e-05	-2.02411464498352	1
ENSG00000163606.10	CD200R1	3	112977484	3_69	0	0.0209381594741193	4.65287328856902	9.25032785743444e-07	-0.110076234555518	1
ENSG00000163608.14	NEPRO	3	113019778	3_69	0	0.0364263972891844	9.81273403273324	3.39393596886991e-06	-1.1821413652564	3
ENSG00000144857.14	BOC	3	113138261	3_70	0	0.0424485585715626	4.79185653494203	1.9313640858164e-06	0.303684068229361	4
ENSG00000206530.10	CFAP44	3	113441282	3_70	0	0.0581282011327267	7.74825787782651	4.27649872149617e-06	-0.83866626456179	2
ENSG00000163611.11	SPICE1	3	113515598	3_70	0	0.0417341237267268	4.63275094369174	1.83580965342241e-06	-0.055879666909672	1
ENSG00000072858.10	SIDT1	3	113603500	3_70	0	0.0640629159651276	8.66689952136514	5.27190846498623e-06	0.999830323646805	1
ENSG00000121579.12	NAA50	3	113746012	3_70	0	0.0484439428537979	6.03196068287629	2.77456805690969e-06	0.680877561478998	1
ENSG00000114573.9	ATP6V1A	3	113746914	3_70	0	0.0484907076656767	6.041029399349	2.78142188992946e-06	-0.6827087574597	1
ENSG00000178075.19	GRAMD1C	3	113829383	3_70	0	0.0479957370828925	5.94460563585855	2.70908799217748e-06	-0.72450419027286	1
ENSG00000151576.10	QTRT2	3	114007904	3_70	0	0.0444421937904612	5.22231373238082	2.20371711321004e-06	0.544612934902301	1
ENSG00000163617.10	CCDC191	3	114056663	3_70	0	0.048271747892511	5.99849211643348	2.74936572266556e-06	0.564269740947761	1
ENSG00000114638.7	UPK1B	3	119173703	3_74	0	0.0208153190205124	4.85354901087473	9.5926784636102e-07	0.298968219359354	1
ENSG00000144847.12	IGSF11	3	119128478	3_74	0	0.0246631469704132	6.43070478393651	1.50592887454723e-06	-0.842988549304532	2
ENSG00000176142.12	TMEM39A	3	119467987	3_74	0	0.0728785570720944	16.5976926906599	1.14853671169348e-05	1.98032435337821	1
ENSG00000163389.10	POGLUT1	3	119469366	3_74	0	0.0302239451751184	8.32489502931203	2.38906142306674e-06	-0.977838533284104	1
ENSG00000113845.9	TIMMDC1	3	119498467	3_74	0	0.138927016167958	22.8078620670582	3.00862931516621e-05	-2.50253399307261	1
ENSG00000144843.11	ADPRH	3	119579733	3_74	0	0.0210536284294642	4.95932347496733	9.91395143313407e-07	0.315462540449101	1
ENSG00000183833.16	MAATS1	3	119702856	3_74	0	0.0214000966751803	5.11099857772424	1.03852963092736e-06	0.416584794748745	2
ENSG00000082701.14	GSK3B	3	120094435	3_74	0	0.0203368561072863	4.63750589791688	8.95500200750367e-07	0.152840099264401	1
ENSG00000175697.10	GPR156	3	120285335	3_74	0	0.0204596957943389	4.69345876469011	9.11778979365667e-07	0.210255007526132	2
ENSG00000163428.3	LRRC58	3	120348950	3_74	0	0.0973051253029671	19.356389938406	1.78837040996761e-05	2.44652008592595	1
ENSG00000163430.11	FSTL1	3	120460233	3_74	0	0.0221368378185676	5.42559664827546	1.14040860130118e-06	-0.443109949549371	1
ENSG00000065518.7	NDUFB4	3	120596154	3_74	0	0.0202721220586168	4.60789690186977	8.86950458879073e-07	0.066780138284947	1
ENSG00000144840.8	RABL3	3	120743477	3_74	0	0.0326863739529453	9.05579228026259	2.81054532855598e-06	-1.04053639903793	1
ENSG00000153767.9	GTF2E1	3	120743477	3_74	0	0.0326863739529453	9.05579228026259	2.81054532855598e-06	1.04053639903793	1
ENSG00000145087.12	STXBP5L	3	120907637	3_75	0	0.0434544896786362	4.60709640428718	1.90090035082872e-06	-0.0719239767776698	1
ENSG00000173226.16	IQCB1	3	121835057	3_75	0	0.0490423970158384	5.74299179898947	2.67428249553491e-06	-0.570809546566712	1
ENSG00000163406.10	SLC15A2	3	121897763	3_75	0	0.0756034811612867	9.83359492116356	7.05913527003849e-06	-1.48769600065067	1
ENSG00000121552.3	CSTA	3	122324689	3_76	0	0.0319366612424337	5.15333108977736	1.5626976327344e-06	0.563323775548227	2
ENSG00000160124.9	CCDC58	3	122380747	3_76	0	0.0304600897694081	4.65754780131181	1.34705676269267e-06	-0.0933905349450223	1
ENSG00000114023.15	FAM162A	3	122384273	3_76	0	0.0387987002207361	6.91289497112337	2.54668090584753e-06	-0.714655268886299	1
ENSG00000173200.12	PARP15	3	122577955	3_76	0	0.0541640737299274	9.93768411590074	5.11085906643096e-06	-1.19286057841227	2
ENSG00000173193.13	PARP14	3	122680360	3_76	0	0.0561304972356802	10.6647879456073	5.68392725175208e-06	2.05687723073116	2
ENSG00000169087.10	HSPBAP1	3	122793842	3_76	0	0.0315986175804651	4.9782514880832	1.49362753747054e-06	0.542204031345031	1
ENSG00000138463.8	DIRC2	3	122795125	3_76	0	0.0911001000514075	15.2114994442147	1.31579513596905e-05	2.4954019895978	2
ENSG00000121542.11	SEC22A	3	123203570	3_76	0	0.0337350104370031	5.60514163938837	1.79541495001469e-06	0.602633191819618	1
ENSG00000173175.14	ADCY5	3	124448118	3_77	0	0.024963808485698	6.85285392231472	1.62435037597684e-06	-1.1488834702154	1
ENSG00000175455.14	CCDC14	3	123989066	3_77	0	0.0240814362659952	6.26528797152776	1.43258638575032e-06	-0.604725950956672	1
ENSG00000114491.13	UMPS	3	124729538	3_77	0	0.100328904773833	19.8609443326962	1.89200971597778e-05	-2.5855709108563	2
ENSG00000163885.11	CFAP100	3	126441686	3_78	0	0.0466507486398511	11.0965280306028	4.91522189873254e-06	-1.60683236021559	1
ENSG00000144909.7	OSBPL11	3	125594988	3_78	0	0.0267642588569385	6.25669523563558	1.59000181237324e-06	-1.01514524517946	2
ENSG00000189366.9	ALG1L	3	126018778	3_78	0	0.0356274607277342	9.08888444633507	3.0746299176847e-06	-1.65786741679744	1
ENSG00000114544.16	SLC41A3	3	126102058	3_78	0	0.024142868020374	5.0764615032388	1.16371693426768e-06	-0.850238896787814	1
ENSG00000144908.13	ALDH1L1	3	126197935	3_78	0	0.027582153958013	6.05867556868882	1.58673087522766e-06	-0.239280816644296	1
ENSG00000070476.14	ZXDC	3	126475593	3_78	0	0.0683221686383512	14.6438187880289	9.49977645554574e-06	-1.83233502762617	2
ENSG00000197763.14	TXNRD3	3	126655652	3_79	0	0.0292168096445513	8.37686958394361	2.32387060190387e-06	1.21992955844885	1
ENSG00000114554.11	PLXNA1	3	126972261	3_79	0	0.0647331070591892	15.8420835658471	9.73724616408023e-06	1.91549943738213	2
ENSG00000163870.14	TPRA1	3	127592355	3_79	0	0.0243942530633795	6.69669985052553	1.55112127882428e-06	-0.965755482523867	2
ENSG00000114631.10	PODXL2	3	127634127	3_79	0	0.0407080063847549	11.4762349045416	4.43584803895845e-06	1.17665341935051	1
ENSG00000114626.17	ABTB1	3	127672535	3_79	0	0.150625476017595	23.9693831979492	3.42809372950421e-05	-2.52871738878582	1
ENSG00000074416.13	MGLL	3	127693222	3_79	0	0.0322008843092612	9.28409118656348	2.83860257710137e-06	1.25915160358034	1
ENSG00000187715.13	KBTBD12	3	127914980	3_79	0	0.0309040997532766	8.90045822155598	2.61171545916972e-06	0.994192082235492	1
ENSG00000058262.9	SEC61A1	3	128039252	3_79	0	0.0315018453669118	9.07938382037064	2.7157498731096e-06	-1.18522600900442	1
ENSG00000175792.11	RUVBL1	3	128153663	3_79	0	0.025776901330351	7.20997134078838	1.76466244940239e-06	1.07383292356173	2
ENSG00000132394.10	EEFSEC	3	128148554	3_79	0	0.217948820943703	27.660981157036	5.72426197736568e-05	3.63555044339346	1
ENSG00000170893.3	TRH	3	129974494	3_80	0	0.027279881711424	7.15721743738662	1.85389055123387e-06	0.82721420980862	1
ENSG00000163902.11	RPN1	3	128664696	3_80	0	0.0208582276226894	4.78487772224144	9.47644929425621e-07	-0.0799995769529393	1
ENSG00000075785.12	RAB7A	3	128726742	3_80	0	0.0218653875084228	5.17914268979352	1.07525742868029e-06	-0.280106518862792	1
ENSG00000114654.7	EFCC1	3	129005353	3_80	0	0.03054088637338	8.56546770960064	2.48387717250393e-06	1.08869619935604	1
ENSG00000114656.10	KIAA1257	3	129004115	3_80	0	0.0274943966208397	7.55772141517675	1.97302446057353e-06	0.956638750725929	1
ENSG00000172780.16	RAB43	3	129122387	3_80	0	0.0602173900902656	14.5880807841098	8.34098778219343e-06	-2.20655245637975	2
ENSG00000181789.14	COPG1	3	129249799	3_80	0	0.0994011232594114	19.3149310383575	1.82297977638277e-05	2.93168996365934	1
ENSG00000184897.5	H1FX	3	129316707	3_80	0	0.145039623930482	22.970725551034	3.16343397646393e-05	-3.16473521747018	1
ENSG00000172771.11	EFCAB12	3	129428575	3_80	0	0.0207590178597414	4.71893255749812	9.30139247232369e-07	0.10906700826398	1
ENSG00000129071.9	MBD4	3	129440835	3_80	0	0.0249882892917467	6.55791753941517	1.55596517809231e-06	0.623050796592404	1
ENSG00000163913.11	IFT122	3	129440835	3_80	0	0.0216864770754668	5.1948286972167	1.06968925970078e-06	0.426780260199583	2
ENSG00000251287.8	ALG1L2	3	130102721	3_80	0	0.020831750755373	4.7732652129961	9.44145076876006e-07	0.285300138554303	1
ENSG00000196455.7	PIK3R4	3	130746630	3_81	0	0.155533376804992	19.8924993258063	2.93771966162829e-05	3.18513320261115	1
ENSG00000017260.19	ATP2C1	3	130860227	3_81	0	0.0543804259501951	9.80753186631879	5.06407034325118e-06	1.14193214394403	1
ENSG00000114670.13	NEK11	3	131022843	3_81	0	0.0371014678000806	6.21883737942825	2.19077455693039e-06	-0.712603949597371	2
ENSG00000198585.11	NUDT16	3	131381465	3_81	0	0.0313963418992982	4.65893521513378	1.38887486375568e-06	0.0372596101846957	1
ENSG00000114686.8	MRPL3	3	131502955	3_81	0	0.031339472720218	4.64203064571586	1.38132885914875e-06	0.186723268458026	1
ENSG00000196353.11	CPNE4	3	132285419	3_82	0	0.0256576580723774	5.24811635265912	1.27855043677795e-06	-0.51541003125763	2
ENSG00000014257.15	ACPP	3	132317024	3_82	0	0.042157227943793	9.88548831339052	3.95701384533799e-06	1.20562631326328	1
ENSG00000138246.15	DNAJC13	3	132462976	3_82	0	0.0256725787460899	5.25351665981131	1.28061034336866e-06	-0.373109543947502	1
ENSG00000129048.6	ACKR4	3	132602246	3_82	0	0.0304303231587297	6.83780579172191	1.97569874037421e-06	-0.681437692831408	1
ENSG00000240303.7	ACAD11	3	132652934	3_82	0	0.0244693159311444	4.80673670346224	1.11678496548401e-06	-0.352261376307017	1
ENSG00000144868.13	TMEM108	3	133061273	3_82	0	0.0783942613879491	15.7405541397701	1.17166022486593e-05	-2.18163382642056	1
ENSG00000091513.14	TF	3	133745840	3_83	0	0.0267129889933186	6.97239472139838	1.76848690109751e-06	-0.712808344123442	1
ENSG00000144867.11	SRPRB	3	133788275	3_83	0	0.0702458276466559	16.2585558068671	1.08442593762958e-05	-1.92672278776928	1
ENSG00000154917.10	RAB6B	3	133895069	3_83	0	0.0776149074961068	17.6021940007093	1.2972071811975e-05	2.20729569133339	2
ENSG00000163785.12	RYK	3	134247447	3_83	0	0.0330652745390635	8.85529083807895	2.78017644357407e-06	0.970088839013413	1
ENSG00000114019.14	AMOTL2	3	134375499	3_83	0	0.0385302175322035	10.4156832343977	3.81054084551424e-06	1.41410647524639	1
ENSG00000182923.16	CEP63	3	134486229	3_83	0	0.0260096801311223	6.69602591881772	1.65367261340087e-06	0.789858189376723	1
ENSG00000129055.12	ANAPC13	3	134486389	3_83	0	0.022041365700792	5.1843654375713	1.0850044107945e-06	0.456677017076465	1
ENSG00000154928.16	EPHB1	3	134828482	3_83	0	0.0208511306791094	4.69230046703784	9.28993811350881e-07	-0.101111140966122	1
ENSG00000174611.11	KY	3	134651714	3_83	0	0.0222075433392621	5.28752194939866	1.11493641019171e-06	-0.425170023934468	1
ENSG00000073711.10	PPP2R3A	3	135966448	3_84	0	0.0303258728864871	18.8574534948383	5.42992401723645e-06	4.00503077265966	2
ENSG00000174579.3	MSL2	3	136196980	3_84	0	0.0409971998175973	13.179727265936	5.13048018632156e-06	-2.71043710890009	1
ENSG00000114054.13	PCCB	3	136250913	3_84	0	0.0581027246597722	25.2919119319658	1.39532558071955e-05	-4.3729182347271	1
ENSG00000118007.12	STAG1	3	136752490	3_84	0	0.0247925885498357	9.25924960265869	2.17969165459795e-06	-2.29036448704936	2
ENSG00000168917.8	SLC35G2	3	136827370	3_84	0	0.0265680990578829	8.05851114537622	2.0328844297215e-06	-1.89989115322887	1
ENSG00000158092.6	NCK1	3	136862055	3_84	0	0.0252511235118669	5.66618574493276	1.35852898921815e-06	0.733772761565784	1
ENSG00000183770.5	FOXL2	3	138946954	3_85	0	0.0211429464957794	4.78722533235595	9.61051758153797e-07	0.469696143256326	1
ENSG00000066405.12	CLDN18	3	137998902	3_85	0	0.0228823276269463	5.52210654848503	1.1997821002425e-06	-0.565080845118492	1
ENSG00000158163.14	DZIP1L	3	138116190	3_85	0	0.0224273156915663	5.33536758866254	1.13615880705564e-06	0.683325443648075	1
ENSG00000118017.3	A4GNT	3	138124252	3_85	0	0.0209428610835497	4.69884041668651	9.34381227334685e-07	-0.291080771596198	2
ENSG00000138231.12	DBR1	3	138174902	3_85	0	0.102670622950062	19.6615607830823	1.91673284127079e-05	1.83633732418303	1
ENSG00000114098.17	ARMC8	3	138187690	3_85	0	0.0207384052150211	4.60768326468958	9.0730931697909e-07	0.366632921314855	1
ENSG00000181322.13	NME9	3	138333912	3_85	0	0.0209231152710471	4.69010633518023	9.31765087491637e-07	-0.569166273514603	1
ENSG00000158220.13	ESYT3	3	138434098	3_85	0	0.0218753557849294	5.10375984842977	1.06009003708045e-06	-0.849818124539433	2
ENSG00000114107.8	CEP70	3	138593825	3_85	0	0.0234736809586432	5.75945524064852	1.28368953848885e-06	-0.779361145021638	3
ENSG00000158234.12	FAIM	3	138609174	3_85	0	0.0415155042107913	11.0801256307479	4.36769595206338e-06	-2.16669892905962	1
ENSG00000051382.8	PIK3CB	3	138834445	3_85	0	0.0707617625556761	16.1039724824503	1.08200447882251e-05	-2.75818725387334	1
ENSG00000114115.9	RBP1	3	139556600	3_85	0	0.0364750834272772	9.86899927339565	3.41795867601782e-06	1.13546826993123	1
ENSG00000163864.15	NMNAT3	3	139672326	3_85	0	0.0247727141728135	6.26048515378647	1.47258027400724e-06	0.722192938539692	3
ENSG00000114120.11	SLC25A36	3	140942632	3_86	0	0.0351233332505231	5.11203667373763	1.70485356425855e-06	0.182888442199975	1
ENSG00000155903.11	RASA2	3	141486721	3_86	0	0.0387961388911131	6.123812992141	2.25583755280489e-06	0.701236524859138	1
ENSG00000114125.13	RNF7	3	141737984	3_87	0	0.0612238724203313	13.8922840456296	8.07591699459381e-06	-1.53706683067563	2
ENSG00000114124.2	GRK7	3	141778308	3_87	0	0.0410766520960629	10.1379680573675	3.95406090937431e-06	-1.10362213539373	1
ENSG00000069849.10	ATP1B3	3	141883004	3_87	0	0.387941555645862	32.3904028055336	0.000119310879929117	3.48441688471382	1
ENSG00000175066.15	GK5	3	142207794	3_87	0	0.0228312602867486	4.65808095596942	1.00979755352822e-06	-0.0262113136460703	1
ENSG00000175054.14	ATR	3	142579130	3_87	0	0.0230708161568566	4.75514585793225	1.04165570830621e-06	-0.0792219738466987	1
ENSG00000120756.12	PLS1	3	142596343	3_87	0	0.0231696774178382	4.79491148035272	1.05486766029417e-06	-0.391044948283288	2
ENSG00000152952.11	PLOD2	3	146155281	3_90	0	0.0718222763076236	9.15088039929085	6.24050077380775e-06	-1.28317847220793	1
ENSG00000114698.14	PLSCR4	3	146226279	3_90	0	0.0666765376124539	8.44588412904938	5.34706613115506e-06	-1.0515821158544	1
ENSG00000188313.12	PLSCR1	3	146544234	3_90	0	0.0459817079916638	4.94236969667027	2.15783247098445e-06	0.169684325817455	2
ENSG00000152977.9	ZIC1	3	147393907	3_91	0	0.140806123263491	25.0124816969769	3.34407278997925e-05	2.52258005823635	1
ENSG00000153002.11	CPB1	3	148791565	3_91	0	0.0191988424362829	6.17573653229526	1.12579988806788e-06	-0.675583913776268	1
ENSG00000071794.15	HLTF	3	149083285	3_91	0	0.0174093177902075	5.26759774226068	8.70746530374634e-07	0.492220946648952	3
ENSG00000163755.8	HPS3	3	149129654	3_91	0	0.0547700955647241	15.968813466299	8.30450103120501e-06	2.02016291062949	2
ENSG00000047457.13	CP	3	149221606	3_91	0	0.0300232598186276	10.3357810039315	2.94644636728262e-06	1.46072994346506	2
ENSG00000169908.11	TM4SF1	3	149378008	3_92	0	0.044614774366512	4.9762412711207	2.1080335887918e-06	-0.334898877229023	1
ENSG00000114744.8	COMMD2	3	149750743	3_92	0	0.0821193206205319	10.7428178918548	8.37646847480213e-06	-1.36311277132582	2
ENSG00000082996.19	RNF13	3	149812070	3_92	0	0.0446581397307654	4.98535855139636	2.11394860134284e-06	0.400850599619969	1
ENSG00000196428.12	TSC22D2	3	150427847	3_92	0	0.0525355701597198	6.51226124425645	3.24849842853129e-06	-0.938147335709727	1
ENSG00000144895.11	EIF2A	3	150546641	3_93	0	0.0355711795281313	6.1939114333766	2.09199505856534e-06	0.775879339604616	2
ENSG00000198843.12	SELENOT	3	150602535	3_93	0	0.0949395811544702	15.469368415781	1.39449605776642e-05	1.98984707468251	2
ENSG00000120742.10	SERP1	3	150602806	3_93	0	0.0372991020051461	6.6374815459029	2.35071024172418e-06	-0.907909271185516	2
ENSG00000144893.12	MED12L	3	151109216	3_93	0	0.0493853440774935	9.26955757374863	4.34664815345631e-06	-1.13209371709556	1
ENSG00000174946.6	GPR171	3	151233688	3_93	0	0.0300506140431722	4.61920499011658	1.31800780820267e-06	0.00858762411071274	1
ENSG00000174944.8	P2RY14	3	151278646	3_93	0	0.0311492497230188	4.95416329960316	1.46526206145154e-06	-0.332226975194621	1
ENSG00000152580.8	IGSF10	3	151458602	3_93	0	0.030080108475535	4.62835389424453	1.32191446098521e-06	0.161169827060586	1
ENSG00000152601.17	MBNL1	3	152256390	3_94	0	0.0219113256897386	5.41317800904934	1.12620735650896e-06	-0.476625541276768	1
ENSG00000169860.6	P2RY1	3	152834408	3_94	0	0.056994764012375	14.3539564883901	7.76790636643017e-06	1.87845150422154	1
ENSG00000174953.13	DHX36	3	154315277	3_95	0	0.0388146927899512	4.91334806877302	1.81080248257207e-06	0.127773664052073	2
ENSG00000240045.1	RP11-451G4.2	3	155293729	3_96	0	0.088739789360177	14.4856632613763	1.22054606672837e-05	-1.67053510179584	1
ENSG00000174928.15	C3orf33	3	155805406	3_96	0	0.0598091277782613	10.7372070909115	6.09756158379365e-06	1.47122102566215	1
ENSG00000169282.17	KCNAB1	3	156384149	3_97	0	0.146644778612694	16.965188922751	2.36223283170906e-05	2.05798774622161	1
ENSG00000197980.12	LEKR1	3	156825562	3_97	0	0.0542110171652119	7.42616823468333	3.82251973681773e-06	0.964144536516556	2
ENSG00000163660.11	CCNL1	3	157160796	3_97	0	0.0414045616650052	4.89424287319457	1.92411535394421e-06	-0.237354693516825	2
ENSG00000197415.11	VEPH1	3	157487260	3_97	0	0.093353739444888	12.5869131945075	1.11570236310552e-05	1.70809322556417	1
ENSG00000174899.10	PQLC2L	3	157543172	3_97	0	0.0454553893983694	5.76965596987515	2.49019121902525e-06	-0.644127867708407	2
ENSG00000168827.14	GFM1	3	158644249	3_98	0	0.0342233569592073	6.24092028599429	2.02800321598911e-06	-0.752029013038365	3
ENSG00000079257.7	LXN	3	158672347	3_98	0	0.0315551421206139	5.48298776699418	1.64280045417772e-06	-0.481215958392283	2
ENSG00000118849.9	RARRES1	3	158732628	3_98	0	0.0290675544748281	4.71707206619487	1.30190232672297e-06	0.24216743573391	1
ENSG00000151967.18	SCHIP1	3	159839749	3_99	0	0.0309200805971087	9.2619946988124	2.71920870674788e-06	-0.980043347598389	2
ENSG00000168811.6	IL12A	3	159982537	3_99	0	0.0195272076338509	5.42577025029466	1.00600222422639e-06	0.518323762040083	1
ENSG00000068885.14	IFT80	3	160399019	3_99	0	0.0187531298867355	5.44732732510505	9.69961800103102e-07	0.963682940071475	2
ENSG00000186432.8	KPNA4	3	160565338	3_99	0	0.0184645723256525	4.72759258815449	8.28851433470036e-07	0.0536187794413904	2
ENSG00000169255.13	B3GALNT1	3	161105484	3_99	0	0.0181617132120535	5.10620943181268	8.80547592066546e-07	0.334543401219826	1
ENSG00000196542.8	SPTSSB	3	161372828	3_99	0	0.020536597428345	8.8708830026453	1.72978743480958e-06	2.74347680229962	1
ENSG00000121871.3	SLITRK3	3	165196267	3_101	0	0.0353947267191287	4.71818421244021	1.5856628573447e-06	-0.266555796929396	1
ENSG00000169064.12	ZBBX	3	167381644	3_102	0	0.0354892760764525	9.82445710932977	3.31057246296237e-06	1.18456319680591	1
ENSG00000114204.14	SERPINI2	3	167473864	3_103	0	0.0323266722761815	5.62592483347144	1.72684088514843e-06	-0.846130474728337	2
ENSG00000114209.14	PDCD10	3	167734716	3_103	0	0.0330310776751452	5.82712689134958	1.82757250395085e-06	0.387966733172952	1
ENSG00000163536.12	SERPINI1	3	167701831	3_103	0	0.32860283510788	28.2753295405896	8.82218941742849e-05	-3.39156221931698	2
ENSG00000184378.2	ACTRT3	3	169769863	3_104	0	0.0350038602072735	13.7312878778494	4.56377904386781e-06	-1.81324958814201	1
ENSG00000171757.15	LRRC34	3	169812107	3_104	0	0.0481119679543581	16.6017279927336	7.58409583521686e-06	1.98697855758595	1
ENSG00000173890.16	GPR160	3	170037757	3_104	0	0.0126883605677565	4.70395201938171	5.66716414243923e-07	0.118079723463743	2
ENSG00000173889.15	PHC3	3	170181879	3_104	0	0.0141894095011775	5.76106572085008	7.76183754689019e-07	-0.791668928688787	1
ENSG00000163558.12	PRKCI	3	170222257	3_104	0	0.0126669302251501	4.80137354359944	5.77476439560719e-07	-0.17596447171489	2
ENSG00000163577.7	EIF5A2	3	170908871	3_104	0	0.0136851252373752	5.35565058888454	6.95918542286287e-07	-0.437600595839098	1
ENSG00000075651.15	PLD1	3	171786939	3_105	0	0.0361945012024855	4.60726844513648	1.58337400328212e-06	0.063326560967526	2
ENSG00000144959.9	NCEH1	3	172710992	3_106	0	0.0911823195913934	15.3899924382091	1.33243624927354e-05	2.50939414571209	1
ENSG00000169760.17	NLGN1	3	173395769	3_106	0	0.0638651957556123	12.0028923019651	7.27859498374953e-06	-1.32160535007072	1
ENSG00000177565.16	TBL1XR1	3	177227920	3_109	0	0.0404677119470706	11.7045639361105	4.49739761325311e-06	1.36462316296751	1
ENSG00000171121.16	KCNMB3	3	179266787	3_110	0	0.0371011504060819	4.61434891427648	1.62553080285148e-06	0.0809402801606168	1
ENSG00000171109.18	MFN1	3	179338351	3_110	0	0.0386983611403752	5.00874069656368	1.84042667287753e-06	-0.2765002617861	2
ENSG00000114450.9	GNB4	3	179451249	3_110	0	0.0478152288279412	6.99253680429771	3.17466859782084e-06	0.855308914759932	2
ENSG00000114757.18	PEX5L	3	180037206	3_111	0	0.0203246930983947	8.2983222094652	1.60144374313007e-06	-0.864343273058849	2
ENSG00000145075.11	CCDC39	3	180870597	3_111	0	0.0252178423375682	14.0398017212705	3.36175683413774e-06	2.72793947519334	1
ENSG00000205981.6	DNAJC19	3	180990173	3_111	1	0.254869569235977	41.0644457278871	9.93759622626782e-05	6.53142695060581	1
ENSG00000058063.15	ATP11B	3	182793563	3_112	0	0.0283757914235775	5.86205198377675	1.57941058893843e-06	-0.827114816908369	1
ENSG00000078070.12	MCCC1	3	183116069	3_112	0	0.0278684561075456	5.69392719774904	1.50668413936867e-06	-0.545815318983895	1
ENSG00000078081.7	LAMP3	3	183153676	3_112	0	0.0677305046748943	14.0282479226605	9.02163268867936e-06	-1.63715535940733	1
ENSG00000053524.12	MCF2L2	3	183181950	3_112	0	0.030912246366283	6.6604153742378	1.95492129503236e-06	0.681362036365851	1
ENSG00000180834.7	MAP6D1	3	183825503	3_112	0	0.0799996069069006	15.6101638103164	1.18574884500051e-05	2.05078937626724	1
ENSG00000163888.3	CAMK2N2	3	184261058	3_113	0	0.0380910202453213	7.13841502876131	2.58179524278901e-06	0.747426673813285	1
ENSG00000145191.12	EIF2B5	3	184135073	3_113	0	0.0525761937131166	10.1169020277456	5.05049659875211e-06	1.20349630328657	1
ENSG00000161202.17	DVL3	3	184156654	3_113	0	0.0404716446950137	7.64848292181035	2.93916218754048e-06	0.951981893114334	1
ENSG00000161203.13	AP2M1	3	184179380	3_113	0	0.040497120252582	7.65096875921119	2.94196815255249e-06	-1.00938843506455	1
ENSG00000161204.11	ABCF3	3	184208576	3_113	0	0.0340129137862075	6.06728538240285	1.95945664205535e-06	-0.58926304453241	1
ENSG00000145198.14	VWA5B2	3	184230365	3_113	0	0.0293506422623575	4.6753354975854	1.30295010963112e-06	0.185770582253129	1
ENSG00000145194.17	ECE2	3	184277553	3_113	0	0.101011173172401	16.2841225808316	1.56182070108907e-05	1.83852992789238	1
ENSG00000175166.16	PSMD2	3	184312599	3_113	0	0.152174429804629	20.1889417962236	2.91710885717462e-05	2.2611312626325	1
ENSG00000114859.15	CLCN2	3	184355763	3_113	0	0.043332383095296	8.26802789621245	3.40182449572981e-06	1.07943388116862	2
ENSG00000163882.9	POLR2H	3	184362172	3_113	0	0.0298587127068983	4.82304915995291	1.36738296623826e-06	0.334285015058853	1
ENSG00000090539.15	CHRD	3	184503767	3_113	0	0.0853510771169571	14.5962626518984	1.18290011130248e-05	1.71464611522927	1
ENSG00000156931.15	VPS8	3	184812175	3_113	0	0.334847268004517	21.2380754204566	6.7524179458533e-05	-3.62889207745065	2
ENSG00000187068.2	C3orf70	3	185072626	3_113	0	0.044835196308806	8.48099729031352	3.61046714147305e-06	0.944145314730879	2
ENSG00000073803.13	MAP3K13	3	185283295	3_113	0	0.0294670252113444	4.73025476124999	1.32348256049142e-06	-0.169366741904709	2
ENSG00000145192.12	AHSG	3	186612673	3_114	0	0.0296118248232251	5.92462559873394	1.66580238300105e-06	0.620740030875692	1
ENSG00000163898.9	LIPH	3	185553061	3_114	0	0.027830434057696	5.34629597440604	1.41276645557866e-06	0.296751170507123	1
ENSG00000163904.12	SENP2	3	185582607	3_114	0	0.0297525713110869	5.96884814903055	1.68621299492091e-06	-0.77718055250516	3
ENSG00000244405.7	ETV5	3	186110676	3_114	0	0.0648046033594466	13.2749425508224	8.1683794472501e-06	-2.07703874977372	1
ENSG00000213139.7	CRYGS	3	186546503	3_114	0	0.0327106071863565	6.8532691624852	2.12854968302117e-06	-0.78289164674251	2
ENSG00000090520.11	DNAJB11	3	186622454	3_114	0	0.0264600820531957	4.87594249138118	1.22503122361429e-06	-0.253361712861393	1
ENSG00000163923.9	RPL39L	3	187182939	3_115	0	0.075233670993899	16.3125073268015	1.16528020785635e-05	-2.11732391529962	1
ENSG00000127241.16	MASP1	3	187296943	3_115	0	0.0408278829101143	10.5673894116342	4.09658498607819e-06	-1.18053788789934	1
ENSG00000136514.2	RTP4	3	187368612	3_115	0	0.0240501831776081	5.63502034651672	1.28680065651907e-06	-0.620707982496985	1
ENSG00000188001.9	TPRG1	3	188946721	3_115	0	0.0228615789740941	5.16761708617286	1.12174448929356e-06	-0.385049278606096	1
ENSG00000152492.13	CCDC50	3	191328981	3_117	0	0.0241488917724596	10.8051539786701	2.47756788028319e-06	1.33354597977686	1
ENSG00000188958.9	UTS2B	3	191330947	3_117	0	0.0134725600148156	5.52644489906929	7.06957600517315e-07	0.306282546242308	1
ENSG00000127252.5	HRASLS	3	193241984	3_118	0	0.0309145712401128	5.36238193716914	1.57404943517072e-06	-0.483600501425164	1
[truncated: 6,981 more rows]
