# Supplementary material for: Adjusting for genetic confounders in transcriptome-wide association studies improves discovery of risk genes of complex traits
Source: Nat Genet. 2024 Jan 26;56(2):336–47. doi: 10.1038/s41588-023-01648-9 (PMC10864181; doi:10.1038/s41588-023-01648-9)
Supplement: Supplementary file 5 — cTWAS results of all analyzed genes across all tissues for IBD, SCZ, and SBP. Results are stored separately for each combination of traits and tissues. Column legends for each set of results are the same as in Supplementary Table 1. [file 41588_2023_1648_MOESM5_ESM.zip › SCZ_Brain_Cortex.csv]

id	genename	chrom	pos	region_tag	cs_index	PIP	tau2	PVE	z	num_eqtl
ENSG00000131591.17	C1orf159	1	1095185	1_1	0	0.0200796584390924	4.61056579897089	8.79038592209277e-07	-0.0463279509583593	1
ENSG00000186891.13	TNFRSF18	1	1197558	1_1	0	0.022833403145172	5.80262971661625	1.25803550790609e-06	-0.566427324831821	1
ENSG00000176022.4	B3GALT6	1	1166689	1_1	0	0.020077042345904	4.60935782681564	8.78693787162704e-07	0.0556069845250362	1
ENSG00000162576.16	MXRA8	1	1362042	1_1	0	0.0349175844161614	9.75399371452404	3.23388118765644e-06	1.19761777868308	1
ENSG00000235098.8	ANKRD65	1	1418181	1_1	0	0.0293685330804805	8.14163699335646	2.27034253754015e-06	0.996477925962198	1
ENSG00000215790.6	SLC35E2	1	1762664	1_1	0	0.0213216738261823	5.16708028467015	1.04607759797408e-06	-0.319458106864419	1
ENSG00000008130.15	NADK	1	1759354	1_1	0	0.0200677291590931	4.60505320255385	8.77465964337197e-07	-0.271994346795454	2
ENSG00000169885.9	CALML6	1	1915143	1_1	0	0.16810380236227	24.738013807996	3.94856927022396e-05	2.94543239370131	1
ENSG00000178821.12	TMEM52	1	1918697	1_1	0	0.0395577963457682	10.9189263033096	4.10118558100963e-06	-1.43026058698564	2
ENSG00000162585.16	FAAP20	1	2179409	1_2	0	0.012828361421182	8.45933503553479	1.03039753146383e-06	-0.813992899465425	2
ENSG00000116151.13	MORN1	1	2367872	1_2	0	0.0212534623371549	12.8792671971516	2.59907157660434e-06	-1.22693396047246	3
ENSG00000157916.19	RER1	1	2391287	1_2	0	0.0230766478777709	14.7493357536689	3.23178590192022e-06	2.09166552159675	1
ENSG00000157911.9	PEX10	1	2404771	1_2	0	0.138977540579683	30.124093775708	3.97517277686591e-05	-3.04638716901455	3
ENSG00000149527.17	PLCH2	1	2425928	1_2	0	0.0115985453204143	7.11955889225875	7.84068501806166e-07	-0.612591664054397	2
ENSG00000157881.13	PANK4	1	2489151	1_2	0	0.0133725039638661	7.92375992518041	1.00610067612562e-06	-0.0408261255848183	1
ENSG00000142606.15	MMEL1	1	2632573	1_2	0	0.113300466589343	26.5797119391433	2.85942931361711e-05	2.55114582548028	1
ENSG00000215912.12	TTC34	1	2801395	1_2	0	0.0390375403603868	18.5986940332041	6.89385735554882e-06	1.95026061326778	1
ENSG00000162591.15	MEGF6	1	3540307	1_2	0	0.0153974789241084	10.1199880041042	1.47954102817585e-06	-1.14838486218435	1
ENSG00000158109.14	TPRG1L	1	3623460	1_2	0	0.0486955899615222	20.6719888025159	9.55804981500306e-06	2.13621194273373	2
ENSG00000116213.15	WRAP73	1	3650142	1_2	0	0.0145300185912884	9.55834058350433	1.3187001878139e-06	-1.11211840921233	1
ENSG00000235169.7	SMIM1	1	3772081	1_3	0	0.0247722981392331	4.795666795879	1.12800933975137e-06	0.270304036313777	2
ENSG00000130764.9	LRRC47	1	3796513	1_3	0	0.0834656011552248	16.1266848484917	1.27805640585675e-05	-1.828550654747	2
ENSG00000116198.12	CEP104	1	3857574	1_3	0	0.0311249934479558	6.89288147328509	2.03707714439635e-06	0.905757540882188	1
ENSG00000169598.15	DFFB	1	3876164	1_3	0	0.0400462347187899	9.22411636196722	3.50738837525181e-06	1.21179828328199	2
ENSG00000198912.10	C1orf174	1	3891607	1_3	0	0.083061898493098	15.991533037342	1.2612156458504e-05	-1.8196144552293	2
ENSG00000116251.9	RPL22	1	6208961	1_5	0	0.0275885021446322	4.6418559912911	1.21595410063625e-06	0.148443829239132	2
ENSG00000158292.6	GPR153	1	6265329	1_5	0	0.0357605890555729	6.69340816777956	2.27273798276819e-06	-0.474409127826111	2
ENSG00000187017.15	ESPN	1	6424818	1_5	0	0.0388147011853555	8.40213072095654	3.09658551486188e-06	-1.31528152127517	2
ENSG00000215788.9	TNFRSF25	1	6508327	1_5	0	0.0492766934032205	15.1762334148851	7.10072922958092e-06	-3.04812977129895	1
ENSG00000171680.21	PLEKHG5	1	6508327	1_5	0	0.0492766934032205	15.1762334148851	7.10072922958092e-06	-3.04812977129895	1
ENSG00000173662.20	TAS1R1	1	6554687	1_5	0	0.0279879763012407	5.1704450282089	1.3740319120794e-06	0.86135671244782	1
ENSG00000204859.12	ZBTB48	1	6579787	1_5	0	0.0373975735366501	8.80244605225224	3.12567769556485e-06	-1.67232715443005	1
ENSG00000007923.15	DNAJC11	1	6701642	1_5	1	0.276392164701403	28.2732344911981	7.41990968697907e-05	4.91692799881971	1
ENSG00000049245.12	VAMP3	1	7773891	1_6	0	0.029497899074204	9.20169266980166	2.57724796982142e-06	1.39719932857239	1
ENSG00000116288.12	PARK7	1	7949703	1_6	0	0.0186873171955613	4.63901282921036	8.23132837821951e-07	0.157678812570706	1
ENSG00000074800.13	ENO1	1	8879783	1_6	0	0.0296309246963113	8.04246922500282	2.26272621943504e-06	0.230839969436418	1
ENSG00000142583.17	SLC2A5	1	9083273	1_6	0	0.019325127335164	4.95448608891657	9.09114059786659e-07	-0.348244549872158	1
ENSG00000180758.11	GPR157	1	9128930	1_6	0	0.0232232379609079	6.66787591802138	1.47030582747505e-06	-0.761770885856667	2
ENSG00000049239.12	H6PD	1	9221777	1_6	0	0.0582450483298291	15.1916196705532	8.40157068990822e-06	1.7350946356199	3
ENSG00000171621.13	SPSB1	1	9292749	1_6	0	0.0324216993448491	9.69149441665617	2.98348542679419e-06	-1.17066543150762	2
ENSG00000171608.15	PIK3CD	1	9651429	1_7	0	0.0366305155235223	4.60973145707248	1.60330465540138e-06	-0.0934316340651687	2
ENSG00000171603.16	CLSTN1	1	9824341	1_7	0	0.0713124888697103	10.8689164437429	7.35951578002076e-06	-1.41540131228769	1
ENSG00000162441.11	LZIC	1	9943262	1_7	0	0.0402410059447997	5.48781774495347	2.09684295655681e-06	0.189286528720848	1
ENSG00000162444.11	RBP7	1	9996852	1_7	0	0.0495542709682572	7.43767765708827	3.49957931212048e-06	-1.03169601904433	2
ENSG00000130939.18	UBE4B	1	10033313	1_7	0	0.0561213255338955	8.60711794858187	4.58651767315177e-06	1.72794939323178	1
ENSG00000054523.17	KIF1B	1	10210468	1_7	0	0.0435719630496884	6.23179908975621	2.57820809046829e-06	-0.625530195263079	2
ENSG00000142657.20	PGD	1	10398376	1_7	0	0.0551479284346512	8.44260560545713	4.42082274380196e-06	1.19715924570004	2
ENSG00000175279.21	CENPS	1	10429947	1_7	0	0.0545463537985702	8.33943031701632	4.31916212376322e-06	1.02075777037263	1
ENSG00000160049.11	DFFA	1	10469137	1_7	0	0.0385066055835829	5.0761416067918	1.85595038587085e-06	0.315981387211234	1
ENSG00000204624.7	DISP3	1	11471002	1_8	0	0.320913803749318	27.9546374593731	8.51803968886666e-05	3.03973721770615	3
ENSG00000120948.16	TARDBP	1	11012522	1_8	0	0.0963755970375946	15.8960358140178	1.45463258142668e-05	-1.81278151043235	1
ENSG00000009724.16	MASP2	1	11047382	1_8	0	0.0299558567165062	4.89366611016927	1.39191743875361e-06	-0.368645072490629	1
ENSG00000116649.9	SRM	1	11059078	1_8	0	0.0298698928315629	4.86693317649429	1.38034118004769e-06	-0.235987774696517	2
ENSG00000171824.13	EXOSC10	1	11099766	1_8	0	0.0303445843333144	5.01370692271491	1.44456647998295e-06	0.342731560796275	2
ENSG00000198793.12	MTOR	1	11284572	1_8	0	0.0302245062533628	4.9767933921365	1.42825654686117e-06	0.287738292380643	1
ENSG00000116663.10	FBXO6	1	11663828	1_8	0	0.0301817781763901	4.96361708910841	1.42246140200164e-06	0.322983449235481	1
ENSG00000116670.14	MAD2L2	1	11679301	1_8	0	0.0634515609568594	11.9232492868775	7.1834708115435e-06	1.4129987488036	2
ENSG00000177674.15	AGTRAP	1	11739991	1_9	0	0.0819481693359994	13.6585070046299	1.06277145871774e-05	-1.58293085483031	1
ENSG00000177000.10	MTHFR	1	11806394	1_9	0	0.0515762158404813	9.28276322864629	4.54594466166034e-06	-1.50175202330188	1
ENSG00000011021.21	CLCN6	1	11805747	1_9	0	0.0780615835917374	13.1963455954134	9.78111656888489e-06	-1.95381631083035	2
ENSG00000120937.8	NPPB	1	11859214	1_9	0	0.107188156014546	16.2277081679743	1.65158673243638e-05	-2.23630568335687	1
ENSG00000116685.15	KIAA2013	1	11926172	1_9	0	0.0590197787199888	10.5510747768104	5.91277937850515e-06	1.39285956228743	2
ENSG00000083444.16	PLOD1	1	11935354	1_9	0	0.0714920420150144	12.3623560645799	8.39182361204651e-06	-1.74157269191224	1
ENSG00000116691.10	MIIP	1	12022869	1_9	0	0.0315109160258686	4.67563621149039	1.39894016243932e-06	-0.0380007621937368	1
ENSG00000048707.13	VPS13D	1	12229081	1_9	0	0.0324443967021473	4.94760745387822	1.52416622951562e-06	0.299179986194979	2
ENSG00000162493.16	PDPN	1	13583417	1_10	0	0.130024293626098	18.689514697196	2.30738425218622e-05	2.14882120667992	1
ENSG00000116731.22	PRDM2	1	13706633	1_10	0	0.0293820114509739	4.61712299370236	1.28810232506806e-06	0.0707493736675723	1
ENSG00000171729.13	TMEM51	1	15150450	1_11	0	0.0154516345205261	5.91929472540574	8.68443938512385e-07	-0.597187068732522	2
ENSG00000142634.12	EFHD2	1	15410646	1_11	0	0.0134261540688081	4.61972020885365	5.88931381899157e-07	0.0647885136852792	1
ENSG00000132906.17	CASP9	1	15526794	1_11	0	0.0177772092261035	7.21716538223746	1.21822536526925e-06	1.03680234271588	1
ENSG00000116138.12	DNAJC16	1	15526781	1_11	0	0.0191089168088486	7.88638948080278	1.4309079218257e-06	1.11584243408175	2
ENSG00000116771.5	AGMAT	1	15585452	1_11	0	0.0171160207226768	6.86618143432852	1.11587481452008e-06	0.88817447631084	1
ENSG00000197312.11	DDI2	1	15593959	1_11	0	0.0670291520957495	19.6088039539697	1.24799322304484e-05	-2.00912418156966	1
ENSG00000116786.11	PLEKHM2	1	15684135	1_11	0	0.0210118849461285	8.76644299620656	1.74898394978148e-06	1.0746705724195	1
ENSG00000162461.7	SLC25A34	1	15737649	1_11	0	0.0162021367415202	6.35818911361972	9.78144756331414e-07	-0.55894438735627	1
ENSG00000233954.6	UQCRHL	1	15809022	1_11	0	0.0196207243624155	8.1313498795553	1.51486901271497e-06	-1.10019479677428	1
ENSG00000116809.11	ZBTB17	1	15976487	1_11	0	0.0231951016524092	9.68360225911103	2.13270417935756e-06	-1.14096611009942	1
ENSG00000186510.11	CLCNKA	1	15985068	1_11	0	0.0208287354642946	8.68525793478923	1.71768301679571e-06	1.02798767763002	2
ENSG00000173641.17	HSPB7	1	16019124	1_11	0	0.0152386708240487	5.79088139185847	8.37894142612281e-07	0.523783635728462	1
ENSG00000184908.17	CLCNKB	1	16043819	1_11	0	0.0156387632557631	6.03068278650798	8.95501437254829e-07	0.520420779752751	2
ENSG00000185519.8	FAM131C	1	16054713	1_11	0	0.0183029977006662	7.48716416666065	1.30117879685239e-06	-0.870353962819444	1
ENSG00000142627.12	EPHA2	1	16156481	1_11	0	0.0141238351391	5.08814486319574	6.82353626271247e-07	-0.497510375165982	1
ENSG00000142632.16	ARHGEF19	1	16210794	1_11	0	0.14222779404565	26.8283391178275	3.6230611012716e-05	3.16023892975917	2
ENSG00000132881.11	RSG1	1	16237140	1_11	0	0.016588769136933	6.57652286928658	1.03587629467285e-06	-0.923291306527981	1
ENSG00000037637.10	FBXO42	1	16352633	1_11	0	0.0341421496775008	13.2796387420786	4.30501351711185e-06	-2.00491931266705	1
ENSG00000055070.16	SZRD1	1	16352086	1_11	0	0.0241333378567387	10.0517662436679	2.30333533503673e-06	1.59526714470699	1
ENSG00000157191.19	NECAP2	1	16440864	1_11	0	0.0222215339480506	9.28569551138468	1.95923202147302e-06	-1.50744939335364	1
ENSG00000219481.10	NBPF1	1	16488717	1_11	0	0.185768025077904	29.4688801820095	5.19794875773305e-05	3.07992679616025	1
ENSG00000183888.4	C1orf64	1	16004406	1_11	0	0.0210942658092436	8.80273064912775	1.76310925159874e-06	1.09495673226134	1
ENSG00000058453.16	CROCC	1	16974953	1_12	0	0.054258132023253	14.4474417181552	7.44308855221252e-06	2.17484132487802	1
ENSG00000117122.13	MFAP2	1	16980453	1_12	0	0.0264684549622101	7.7415880739162	1.94561115165911e-06	-1.58723883457874	1
ENSG00000159363.17	ATP13A2	1	17011965	1_12	0	0.0256894217534261	7.46398253012588	1.82063270453871e-06	-1.51281695502098	1
ENSG00000117118.9	SDHB	1	17005181	1_12	0	0.0387565176162286	11.2945142336214	4.15632693235812e-06	-1.95153104373119	1
ENSG00000159339.13	PADI4	1	17346607	1_12	0	0.0298069227257289	8.84650336527233	2.5037224615125e-06	-1.01105836032818	1
ENSG00000179051.13	RCC2	1	17439260	1_12	0	0.0353986389737607	10.4486071559778	3.51190178785308e-06	-1.34419382749319	1
ENSG00000117154.11	IGSF21	1	18107880	1_12	0	0.02141006057288	5.77242553457557	1.17347443312351e-06	0.487210142698538	2
ENSG00000158748.3	HTR6	1	19682107	1_13	0	0.0227719719026371	7.92426010242441	1.71339209253496e-06	1.06419178596584	1
ENSG00000179023.8	KLHDC7A	1	18481287	1_13	0	0.0162468441281589	4.75462432419532	7.33470444588335e-07	-0.0790497181191943	2
ENSG00000159423.16	ALDH4A1	1	18902055	1_13	0	0.0174967403947479	5.47096772061146	9.08905428469819e-07	-0.519950663038488	1
ENSG00000127481.14	UBR4	1	19211261	1_13	0	0.0229200010670936	7.90120469814936	1.71951252504708e-06	-1.01734014786863	1
ENSG00000127463.13	EMC1	1	19244445	1_13	0	0.024088890549978	8.35032206691739	1.90992987264322e-06	-1.07127533739545	1
ENSG00000053372.4	MRTO4	1	19251533	1_13	0	0.0159358010972591	4.60173574865064	6.9629451368848e-07	-0.0575281748636897	3
ENSG00000162482.4	AKR7A3	1	19288862	1_13	0	0.0516782676217743	15.3655991367525	7.53971348067757e-06	-1.77772738579838	2
ENSG00000040487.12	PQLC2	1	19312063	1_13	0	0.0468818813922586	14.4497874572493	6.43226439653343e-06	1.70681228181235	2
ENSG00000173436.13	MINOS1	1	19596564	1_13	0	0.0421117776736496	13.5110628679177	5.4024466437689e-06	1.806342418535	1
ENSG00000158747.13	NBL1	1	19640599	1_13	0	0.0170910754278901	5.2389468876662	8.5017980231122e-07	0.340268844759822	2
ENSG00000162542.13	TMCO4	1	19676189	1_13	0	0.028549199593905	9.96802683530388	2.70209449171549e-06	1.30038376360749	1
ENSG00000169914.5	OTUD3	1	19882213	1_13	0	0.0477412776936023	14.7821778175481	6.70084939045341e-06	1.70896138877179	4
ENSG00000188257.10	PLA2G2A	1	19979786	1_13	0	0.0198104079767971	6.60864143141731	1.24309123728842e-06	0.692323770846786	1
ENSG00000127472.10	PLA2G5	1	20070181	1_13	0	0.0160327473365075	4.65723847799453	7.08979735691402e-07	0.145014288354007	1
ENSG00000009709.11	PAX7	1	18691361	1_13	0	0.0290585939152693	10.5494576212334	2.91073135685984e-06	1.41115709258184	1
ENSG00000158816.15	VWA5B1	1	20290926	1_14	0	0.0395180596281342	7.52767033343259	2.82457818319305e-06	1.13480495051228	2
ENSG00000090432.6	MUL1	1	20500417	1_14	0	0.0985920055872063	16.0565974812377	1.50311641749911e-05	1.92641506557352	1
ENSG00000183114.7	FAM43B	1	20552199	1_14	0	0.137724612683299	18.8810279507722	2.46907675951181e-05	2.17296606810006	1
ENSG00000158825.5	CDA	1	20597933	1_14	0	0.0284982512563802	4.68259114593783	1.26707361522093e-06	0.0289839170711856	1
ENSG00000158828.7	PINK1	1	20633737	1_14	0	0.0354258208774796	6.6373527773718	2.23260668254064e-06	0.831625879003091	1
ENSG00000244038.9	DDOST	1	20662264	1_14	0	0.0401379836513101	7.67451195688221	2.92485078958129e-06	-0.74857894322578	1
ENSG00000189410.11	SH2D5	1	20733294	1_14	0	0.0418736433707373	8.9098468110643	3.54248796838534e-06	-1.47811990311737	2
ENSG00000075151.20	EIF4G3	1	21169081	1_14	0	0.0523829628120628	12.3228254075193	6.12911472931148e-06	-2.56798554100846	2
ENSG00000117298.14	ECE1	1	21345480	1_14	0	0.0296039555279188	5.05188021744849	1.42003871408228e-06	-0.533084817135051	2
ENSG00000187980.6	PLA2G2C	1	20175177	1_14	0	0.0289206126448858	4.81589236844307	1.3224572981561e-06	0.216635541112421	1
ENSG00000070886.11	EPHA8	1	22521304	1_15	0	0.0238840696686032	5.81573894265462	1.3188962388269e-06	-0.528193276459737	2
ENSG00000142794.18	NBPF3	1	21440603	1_15	0	0.0253221908249111	6.41546948596442	1.5425069081732e-06	0.79049302075187	1
ENSG00000076864.19	RAP1GAP	1	21666813	1_15	0	0.0765774975711392	16.2538710672736	1.18183099961617e-05	-1.84517621167226	2
ENSG00000090686.15	USP48	1	21783303	1_15	0	0.203233484948557	23.5064542325077	4.53607038916073e-05	-2.48919774062666	2
ENSG00000142789.19	CELA3A	1	22001714	1_15	0	0.0787979401331655	16.4658579085939	1.23196005025028e-05	-1.69371603991579	1
ENSG00000070831.15	CDC42	1	22052387	1_15	0	0.0445915484642353	13.7158429071993	5.8072758096832e-06	2.25545908545988	1
ENSG00000162552.14	WNT4	1	22143622	1_15	0	0.0243953453859966	11.9018541816759	2.75688717499147e-06	2.77038917102522	2
ENSG00000184677.16	ZBTB40	1	22491224	1_15	0	0.0211270620269918	4.67439163008908	9.37694999025269e-07	0.11986812348645	1
ENSG00000173372.16	C1QA	1	22636557	1_15	0	0.0214913854412881	4.87760660194404	9.95333404672999e-07	-0.352504482669444	1
ENSG00000159189.11	C1QC	1	22644432	1_15	0	0.0210287361667824	4.63769939222924	9.26004642511591e-07	0.130303878720592	1
ENSG00000004487.15	KDM1A	1	23018558	1_16	0	0.0284494615831763	5.97514203115055	1.61406002458497e-06	0.621617501338744	1
ENSG00000169641.13	LUZP1	1	23200512	1_16	0	0.0318720529888222	7.03264015935665	2.128265631804e-06	-0.947205354229202	1
ENSG00000125945.14	ZNF436	1	23369659	1_16	0	0.0279736926147781	5.81827823754272	1.54540275132715e-06	-0.542713739567953	1
ENSG00000204219.9	TCEA3	1	23424647	1_16	0	0.0260109859861756	5.14198151272497	1.26994444509641e-06	0.446658448220498	1
ENSG00000088280.18	ASAP3	1	23483104	1_16	0	0.0248739037172423	4.72668039722693	1.11634281986744e-06	-0.130463666790236	2
ENSG00000197880.8	MDS2	1	23581212	1_16	0	0.050352768458415	11.3081807723441	5.40646620820508e-06	1.38532220913868	2
ENSG00000227868.5	C1orf234	1	23015869	1_16	0	0.0254868930035518	4.95284196963141	1.1985847940855e-06	0.337361346624181	1
ENSG00000179546.4	HTR1D	1	23198048	1_16	0	0.0269599294454209	5.47504122349786	1.40153368936244e-06	-0.60899905135096	1
ENSG00000142676.12	RPL11	1	23691734	1_17	0	0.0671832972676879	15.1159582149262	9.64260538786661e-06	-1.71324852305289	2
ENSG00000117308.14	GALE	1	23800401	1_17	0	0.0221821282845471	4.75458421527932	1.00141283544132e-06	0.21390897872192	1
ENSG00000117305.14	HMGCL	1	23814521	1_17	0	0.0264930732429988	6.4038090827506	1.61089826110914e-06	0.592977985193483	1
ENSG00000185436.11	IFNLR1	1	24187118	1_17	0	0.0242990341354994	5.60066694283526	1.29218934299471e-06	-0.543816660581307	2
ENSG00000001460.17	STPG1	1	24416496	1_17	0	0.0554827892310829	13.311130997245	7.01246392399665e-06	1.6596082609363	2
ENSG00000001461.16	NIPAL3	1	24415622	1_17	0	0.0223732102776651	4.83416923265817	1.02694586642435e-06	-0.238181829317408	1
ENSG00000117602.11	RCAN3	1	24502439	1_17	0	0.0304085256554291	7.68602816573577	2.21919125568399e-06	-0.89498896025604	1
ENSG00000184454.6	NCMAP	1	24556448	1_17	0	0.0263888363764291	6.3671534179928	1.59537562174589e-06	0.876346394080628	1
ENSG00000175707.8	KDF1	1	26961225	1_19	0	0.0498597810112736	23.7898181969414	1.12626058755152e-05	3.00430267330483	1
ENSG00000183726.10	TMEM50A	1	25341420	1_19	0	0.00630494305633833	4.61582339265933	2.76329816829331e-07	0.0661558138687675	1
ENSG00000188672.17	RHCE	1	25382767	1_19	0	0.00737154160819897	6.05693184999991	4.23943914148578e-07	0.587753082958049	1
ENSG00000204178.9	TMEM57	1	25430369	1_19	0	0.00632776706931637	4.6491353835638	2.79331603153388e-07	-0.110037477685257	1
ENSG00000117640.17	MTFR1L	1	25818183	1_19	0	0.00725047554510316	5.90421893354319	4.06467982591674e-07	-0.615087213641124	1
ENSG00000127423.10	AUNIP	1	25858853	1_19	0	0.00792694995224663	6.7269405567763	5.06315360387624e-07	-0.681262783163596	2
ENSG00000117632.22	STMN1	1	25909425	1_19	0	0.0153874937632976	12.8538070504708	1.87800637900217e-06	1.47211259159493	1
ENSG00000158006.13	PAFAH2	1	25998029	1_19	0	0.0101125279863629	8.97418642957692	8.61692316830311e-07	1.09697377672811	1
ENSG00000158008.9	EXTL1	1	26020058	1_19	0	0.00661825202155242	5.06293393960017	3.18158081056849e-07	-0.373535379948005	1
ENSG00000175087.9	PDIK1L	1	26110771	1_19	0	0.00657980103272315	5.00920770426682	3.12953056701225e-07	0.313714834541182	1
ENSG00000142675.17	CNKSR1	1	26170849	1_19	0	0.00730402565621191	5.97209617769459	4.1417747871443e-07	0.764679040508906	1
ENSG00000169442.8	CD52	1	26317723	1_19	0	0.0111152416610362	9.8472529971109	1.03927720579816e-06	1.30689395770429	1
ENSG00000158062.20	UBXN11	1	26316120	1_19	0	0.00792912050374894	6.72945345168391	5.06643188655035e-07	0.661621140460338	2
ENSG00000117682.16	DHDDS	1	26427451	1_19	0	0.00960714256290784	8.50089477544977	7.75454414440308e-07	1.06418084566345	2
ENSG00000198830.10	HMGN2	1	26471849	1_19	0	0.00705016597196062	5.64586081834223	3.77943521752237e-07	-0.555121180605573	3
ENSG00000060642.10	PIGV	1	26787956	1_19	0	0.0618028406558322	25.8099961323667	1.51458542537487e-05	3.10472486377496	1
ENSG00000142751.14	GPN2	1	26890178	1_19	0	0.0454783999002891	22.927554630199	9.90057253468462e-06	-2.95522531070365	1
ENSG00000090273.13	NUDC	1	26896515	1_19	0	0.0163373515911408	13.4069166685456	2.07973481614876e-06	-2.14902414583486	2
ENSG00000142733.14	MAP3K6	1	27006146	1_19	0	0.0114834281027449	10.1482685286049	1.10652416505804e-06	-1.14170322771402	3
ENSG00000116329.10	OPRD1	1	28860207	1_19	0	0.0164955276293535	13.4971376019154	2.11400146441806e-06	1.93805472544398	1
ENSG00000174950.10	CD164L2	1	27383368	1_19	0	0.00729995031796027	5.96691975751838	4.13587589786549e-07	0.647043038162792	1
ENSG00000090020.10	SLC9A1	1	27166703	1_19	0	0.0183637204103443	14.49077218487	2.52667624653855e-06	-1.75580666864231	2
ENSG00000142765.17	SYTL1	1	27342119	1_19	0	0.256605628249666	39.7297019459139	9.68007855067815e-05	3.61214318446576	1
ENSG00000158195.10	WASF2	1	27484872	1_19	0	0.00784222219755548	6.62782798071053	4.93523421560488e-07	-0.681432429584004	1
ENSG00000126705.13	AHDC1	1	27604387	1_19	0	0.00785111626739765	6.63827398140042	4.94861854980302e-07	0.873214491458892	2
ENSG00000000938.12	FGR	1	27634281	1_19	0	0.00658391522589519	5.01496770253047	3.13508822936848e-07	0.390800674845132	1
ENSG00000126709.14	IFI6	1	27671883	1_19	0	0.00752889562221581	6.2517216997205	4.46918476768807e-07	-0.787179633591158	1
ENSG00000117748.9	RPA2	1	27914572	1_19	0	0.0112743807670771	9.97855047849053	1.0682122485995e-06	1.15753495118573	1
ENSG00000130768.14	SMPDL3B	1	27935089	1_19	0	0.00641716126571135	4.7784636841336	2.91157941315165e-07	-0.157478463721161	1
ENSG00000158156.7	XKR8	1	27958990	1_19	0	0.00723930274061424	5.88999559764779	4.04863947969554e-07	0.507097854799284	1
ENSG00000158161.15	EYA3	1	28088507	1_19	0	0.0129889526728674	11.2866441785982	1.39199079997063e-06	1.40992457826689	1
ENSG00000169403.11	PTAFR	1	28193492	1_19	0	0.00780647813314117	6.58568211569208	4.88150016407158e-07	0.722160786184153	1
ENSG00000126698.10	DNAJC8	1	28232589	1_19	0	0.023334319823605	16.7121671549185	3.70275786986474e-06	1.71928049376007	1
ENSG00000130770.17	ATPIF1	1	28231161	1_19	0	0.0090038012682504	7.90218126354073	6.75569890072092e-07	-1.15050792535065	1
ENSG00000130766.4	SESN2	1	28259165	1_19	0	0.0231617023421215	16.6432335637646	3.66020643968098e-06	1.78682126848489	1
ENSG00000204138.12	PHACTR4	1	28349072	1_19	0	0.00999443973800196	8.86554274501793	8.41319933057618e-07	-1.5839560060948	2
ENSG00000180098.9	TRNAU1AP	1	28553045	1_19	0	0.0212454580214113	15.8419685165393	3.19574884724981e-06	1.64174100431463	1
ENSG00000198492.15	YTHDF2	1	28736301	1_19	0	0.00696773754097713	5.53740486258078	3.66349377509955e-07	0.486933305438645	1
ENSG00000159023.19	EPB41	1	28886806	1_19	0	0.0229516873815699	16.5586462270943	3.60858420845706e-06	1.83004151780839	1
ENSG00000253304.1	TMEM200B	1	29123661	1_19	0	0.0131766388119605	11.4192873504907	1.42869998392872e-06	1.34450762456907	1
ENSG00000116353.15	MECR	1	29235239	1_19	0	0.0128095743197455	11.1581255165348	1.35713589389374e-06	-1.32874041235859	1
ENSG00000162511.7	LAPTM5	1	30759512	1_20	0	0.00827624430874463	4.89800650650245	3.84901901608795e-07	0.345153850719541	1
ENSG00000168528.11	SERINC2	1	31409124	1_20	0	0.020878550636951	13.3326186913325	2.64309761360969e-06	-2.79841997248401	1
ENSG00000142910.15	TINAGL1	1	31576075	1_20	0	0.00910019069014978	5.94538538700566	5.13721688108219e-07	-0.753995154866172	1
ENSG00000162517.12	PEF1	1	31644486	1_20	0	0.00827724240093741	4.88311246611545	3.83777754544113e-07	-0.339942910206636	2
ENSG00000084636.17	COL16A1	1	31703950	1_20	0	0.00848369240276059	5.07722949320083	4.08986624114965e-07	-0.357587732609336	3
ENSG00000121753.12	ADGRB2	1	31764679	1_20	0	0.0117015677905635	7.85400278494966	8.72634744444093e-07	0.729855023542494	1
ENSG00000184007.18	PTP4A2	1	31944881	1_20	0	0.00824728071877656	4.83498051903829	3.78619434572673e-07	-0.248792367336338	1
ENSG00000025800.13	KPNA6	1	32108863	1_21	0	0.0391190598595969	11.3966973477792	4.23316133756323e-06	-1.60312708411667	1
ENSG00000084652.15	TXLNA	1	32179560	1_21	0	0.0352837537594241	10.4333166018409	3.49538135811035e-06	1.50994865460589	1
ENSG00000160051.11	IQCC	1	32205464	1_21	0	0.0337869945760519	10.0290676365796	3.21741823657848e-06	-1.46785544549792	1
ENSG00000084623.11	EIF3I	1	32222176	1_21	0	0.0310328652855854	9.23679647920027	2.72170247070198e-06	1.38181198006749	1
ENSG00000160055.19	TMEM234	1	32222176	1_21	0	0.0310328652855854	9.23679647920027	2.72170247070198e-06	-1.38181198006749	1
ENSG00000183615.5	FAM167B	1	32246849	1_21	0	0.0697112145119042	16.8269840273107	1.11379772984318e-05	-1.98458483069835	1
ENSG00000176261.15	ZBTB8OS	1	32650943	1_21	0	0.0198695772315993	5.09508089972015	9.61251670542889e-07	-0.230091879795816	1
ENSG00000162521.18	RBBP4	1	32651491	1_21	0	0.0189444788030537	4.6532164634142	8.37015141354477e-07	-0.00787074947521619	1
ENSG00000116497.17	S100PBP	1	32815516	1_21	0	0.0686087808108699	16.6761175242045	1.08635569607707e-05	2.05567101266228	1
ENSG00000134684.10	YARS	1	32817927	1_21	0	0.040245926161527	11.6621202307781	4.45653002995448e-06	-1.4613826010786	1
ENSG00000160097.16	FNDC5	1	32872031	1_21	0	0.0256575529750189	7.46753671403578	1.81924000487354e-06	1.10209268375522	1
ENSG00000121900.18	TMEM54	1	32895686	1_21	0	0.029175723413444	8.66235798599954	2.39969008818778e-06	-1.03503114385336	2
ENSG00000004455.16	AK2	1	33080995	1_21	0	0.0228734870155723	6.40092153773681	1.39018397312064e-06	1.10300715651031	1
ENSG00000142920.16	AZIN2	1	33080047	1_21	0	0.024634945626163	7.08970517565656	1.65835376201434e-06	-1.13335227907832	2
ENSG00000121904.17	CSMD2	1	34165500	1_21	0	0.0250269721883286	7.23635269030727	1.71959206902198e-06	0.791410278747278	1
ENSG00000273274.1	ZBTB8B	1	32465491	1_21	0	0.0808703436218569	18.2360602994486	1.40028908897369e-05	2.10520467907136	1
ENSG00000188910.7	GJB3	1	34780696	1_22	0	0.019817446522169	7.68273155713407	1.44564197741777e-06	-1.00237572934772	1
ENSG00000163866.8	SMIM12	1	34859185	1_22	0	0.0193373370356862	7.43477034830996	1.36509105763683e-06	0.874590379459714	1
ENSG00000163867.16	ZMYM6	1	35031112	1_22	0	0.0350123073293038	12.8351169064334	4.26695396547209e-06	-1.51850415229524	1
ENSG00000197056.9	ZMYM1	1	35059408	1_22	0	0.0184545115107621	7.00609694768505	1.22765431138617e-06	-0.941410825383053	1
ENSG00000116560.10	SFPQ	1	35194135	1_22	0	0.0216660855061021	8.74260346955523	1.79853390984759e-06	-1.26361461506926	1
ENSG00000116819.6	TFAP2E	1	35573174	1_22	0	0.241668348557137	22.2359356785199	5.10237742271086e-05	4.23988844068056	1
ENSG00000126067.11	PSMB2	1	35641909	1_22	0	0.226210081867787	23.1142407765484	4.96465399872268e-05	-4.28515227822419	1
ENSG00000142686.7	C1orf216	1	35718988	1_22	0	0.15817116739742	21.3881954223297	3.21217250467541e-05	4.14534827765337	1
ENSG00000134698.10	AGO4	1	35807900	1_22	0	0.0147204118670682	4.98638709982034	6.9695277006771e-07	0.182564516604658	1
ENSG00000092847.11	AGO1	1	35870261	1_22	0	0.0251769151206686	12.7490443471668	3.04773739909852e-06	-3.09002441255171	1
ENSG00000214193.10	SH3D21	1	36292460	1_22	0	0.0359374056732258	13.9584569244108	4.76301039769839e-06	-1.78365926756642	1
ENSG00000142694.6	EVA1B	1	36323945	1_22	0	0.0322823778650712	12.9160118868681	3.95905330752224e-06	-1.70102442075969	1
ENSG00000196182.10	STK40	1	36518226	1_22	0	0.0211539423386388	8.33394590850748	1.67393808467595e-06	1.00186699873375	1
ENSG00000181817.5	LSM10	1	36393562	1_22	0	0.0150076706284759	5.0681854021234	7.22209472256572e-07	0.412914128369431	2
ENSG00000116898.11	MRPS15	1	36464387	1_22	0	0.0248037838599549	9.59062662015421	2.2587195898881e-06	1.18364135460052	1
ENSG00000183317.16	EPHA10	1	37731729	1_23	0	0.0406155068955134	8.21255810856843	3.16714341791874e-06	1.37478532420396	2
ENSG00000163877.10	SNIP1	1	37554146	1_23	0	0.148228272880654	20.5454337899516	2.89163691512216e-05	-2.48233591506468	1
ENSG00000163879.10	DNALI1	1	37556733	1_23	0	0.0278725189101747	4.7021461705149	1.24442790459449e-06	0.24441639097712	2
ENSG00000116922.14	C1orf109	1	37691952	1_23	0	0.0507757006036446	10.3042755153388	4.96787641717758e-06	1.39061958911502	1
ENSG00000134690.10	CDCA8	1	37692586	1_23	0	0.0413251065515401	8.37433360150392	3.28595518696037e-06	1.05641050900688	1
ENSG00000196449.3	YRDC	1	37812907	1_23	0	0.299400469177624	27.6889711989183	7.87148537572101e-05	3.46725936583351	1
ENSG00000197982.13	C1orf122	1	37806988	1_23	0	0.0316799353146869	5.89393356305214	1.77291093665426e-06	-0.697797426102211	1
ENSG00000188786.9	MTF1	1	37879269	1_23	0	0.0285179366243383	4.91508841116266	1.3309043070753e-06	-0.329193340270925	1
ENSG00000204084.12	INPP5B	1	37901732	1_23	0	0.0487356688137655	9.91951883744068	4.59023514359765e-06	-1.48464851819838	2
ENSG00000183431.11	SF3A3	1	37990434	1_23	0	0.0282179661882496	4.81675611986948	1.29055870152796e-06	0.643799400115017	1
ENSG00000185668.7	POU3F1	1	38047752	1_23	0	0.170898799097686	21.9497331793613	3.56176820758795e-05	-2.27053117297403	1
ENSG00000116981.3	NT5C1A	1	39672606	1_24	0	0.0249999981251247	9.53701071308424	2.26386040322072e-06	1.43968917394983	2
ENSG00000131233.9	GJA9	1	38881233	1_24	0	0.0417569676894175	14.2707502794533	5.65813306673956e-06	1.95118702948354	1
ENSG00000158315.10	RHBDL2	1	38941917	1_24	0	0.0185040825295173	6.79269852950345	1.19345842294824e-06	-1.08274233068181	1
ENSG00000174574.15	AKIRIN1	1	38991334	1_24	0	0.0555351402141268	16.8465985998965	8.88336481300788e-06	2.21213018299586	1
ENSG00000168653.10	NDUFS5	1	38988113	1_24	0	0.0186240652426691	6.83915615952233	1.20941235610006e-06	-1.14874446916657	3
ENSG00000090621.13	PABPC4	1	39577125	1_24	0	0.018021149319204	6.55793449109441	1.12213977372881e-06	0.733790443017797	1
ENSG00000163909.7	HEYL	1	39640423	1_24	0	0.0342968146028059	12.5053289000588	4.07236129467353e-06	-1.57455535803555	1
ENSG00000116983.12	HPCAL4	1	39691971	1_24	0	0.0145471250182322	4.62393286186584	6.38684075062901e-07	-0.0200718839137946	2
ENSG00000198815.8	FOXJ3	1	42335341	1_26	0	0.0417240676417303	8.90234015013859	3.52686001057819e-06	1.13273374883444	1
ENSG00000177181.14	RIMKLA	1	42380694	1_26	0	0.0277785570188064	5.10871701513476	1.34746944394944e-06	-0.362090958660529	1
ENSG00000066185.12	ZMYND12	1	42461691	1_26	0	0.0467848002316783	9.97417162317728	4.43076802509375e-06	-1.89671304494212	1
ENSG00000186409.14	CCDC30	1	42546161	1_26	0	0.0336902062609041	6.90528907475671	2.20893497046774e-06	1.15050954812929	1
ENSG00000117385.15	P3H1	1	42763388	1_26	0	0.0262938683364019	4.59809148718684	1.14796722462277e-06	-0.226757474461369	2
ENSG00000164008.14	C1orf50	1	42767127	1_26	0	0.0276213297129168	5.05600106755925	1.32601713397438e-06	0.592043155708627	1
ENSG00000177868.11	SVBP	1	42808082	1_26	0	0.0267871786453414	4.77084248585202	1.21344319069203e-06	-0.0198995712726578	2
ENSG00000164010.13	ERMAP	1	42816309	1_26	0	0.026724403128807	4.74903377829351	1.20506554590324e-06	0.0369646012872541	1
ENSG00000117394.20	SLC2A1	1	42959411	1_26	0	0.2840456797229	27.5704142261464	7.43582013436228e-05	3.04598934487486	1
ENSG00000243710.7	CFAP57	1	43172514	1_26	0	0.0269456526254739	4.82569765452082	1.23465668427317e-06	-0.224217639643527	1
ENSG00000179178.10	TMEM125	1	43269525	1_26	0	0.0489625589366731	10.4009989310848	4.83544620258183e-06	1.2195872990749	1
ENSG00000066056.13	TIE1	1	43300755	1_27	0	0.0725301140777533	20.9889200631597	1.44545924395623e-05	3.18446978909538	1
ENSG00000117399.13	CDC20	1	43359194	1_27	0	0.0291765117039866	12.6443071825507	3.50288437399583e-06	2.49172791644628	1
ENSG00000159479.16	MED8	1	43390239	1_27	0	0.0833810893320115	23.0712444618605	1.82656857847193e-05	-3.43104163705271	1
ENSG00000198198.15	SZT2	1	43388718	1_27	0	0.0201300122038151	7.410092586878	1.4163320059748e-06	1.5277037606412	2
ENSG00000117408.10	IPO13	1	43947230	1_27	0	0.0207561289933599	10.3368145491762	2.03718506013351e-06	-2.66385749619453	2
ENSG00000117410.13	ATP6V0B	1	43974045	1_27	0	0.0184429053576037	5.35720619974019	9.38134477705389e-07	-0.822058831630902	2
ENSG00000196517.11	SLC6A9	1	44031093	1_27	0	0.107019069849345	23.1600820156162	2.35341578357526e-05	-3.18962945548658	1
ENSG00000178028.13	DMAP1	1	44213884	1_27	0	0.203179721496991	27.4960223316951	5.30453878693942e-05	3.482595959337	1
ENSG00000117419.14	ERI3	1	44355849	1_27	0	0.0220511581997787	6.28091858990828	1.31507937357335e-06	1.22546315463734	1
ENSG00000187147.17	RNF220	1	44405903	1_27	0	0.01984204141416	5.51890031166401	1.03976764223265e-06	-0.300801006184496	1
ENSG00000126106.13	TMEM53	1	44651628	1_28	0	0.0411437858975077	7.11840113408854	2.7808918911631e-06	-1.0922659166278	1
ENSG00000198520.10	C1orf228	1	44674693	1_28	0	0.0362615235191204	5.9383317460501	2.04459784912109e-06	-0.605255272390058	1
ENSG00000142945.12	KIF2C	1	44739744	1_28	0	0.054410231846611	9.73904595536548	5.03146421690722e-06	-1.18001380209076	1
ENSG00000126107.14	HECTD3	1	45010991	1_28	0	0.054658098239592	9.78179751470364	5.07657237621744e-06	-1.49191884294607	2
ENSG00000162415.6	ZSWIM5	1	45285956	1_28	0	0.0382741590812552	6.44266274236333	2.34136138844348e-06	-0.75034373958628	1
ENSG00000132781.17	MUTYH	1	45384647	1_28	0	0.0384449322982242	6.48423579283723	2.36698385899228e-06	0.780138103642189	1
ENSG00000070759.16	TESK2	1	45475677	1_28	0	0.0342902294352833	5.4168663237249	1.7636642270152e-06	-0.420348676479818	1
ENSG00000280670.2	CCDC163	1	45499635	1_28	0	0.0397238489874312	6.79003185347793	2.56106458504154e-06	-0.970087957143438	2
ENSG00000132763.14	MMACHC	1	45499668	1_28	0	0.0356727102913094	5.78557183931494	1.95965578622306e-06	0.771798716546526	1
ENSG00000117450.13	PRDX1	1	45523019	1_28	0	0.0315243167979515	4.63309997841351	1.38680293469388e-06	0.115336934447856	2
ENSG00000117448.13	AKR1A1	1	45550079	1_28	0	0.05007948820701	8.95970248967466	4.26040482320192e-06	1.2296600658349	2
ENSG00000159592.10	GPBP1L1	1	45688394	1_28	0	0.133664016393617	18.3190472979576	2.32495626421851e-05	-2.37085494646498	1
ENSG00000159596.6	TMEM69	1	45687531	1_28	0	0.031764655630229	4.70383746779854	1.41871073610578e-06	-0.242052815054178	2
ENSG00000197429.10	IPP	1	45750903	1_28	0	0.0366258844233903	6.03164080905918	2.09759185662475e-06	0.848437826971284	1
ENSG00000086015.20	MAST2	1	45805380	1_28	0	0.0373192950844957	6.20672905423788	2.19934629488422e-06	0.866638089354125	1
ENSG00000117461.14	PIK3R3	1	46132597	1_28	0	0.0354303516582396	5.72195407689651	1.92494013479881e-06	0.761901435731882	1
ENSG00000117472.9	TSPAN1	1	46183374	1_28	0	0.0318686932398683	4.73430042813568	1.43257532472733e-06	-0.119530569248397	1
ENSG00000173660.11	UQCRH	1	46309111	1_28	0	0.0487526896970434	8.70774641073897	4.03089746029454e-06	1.14531526780609	1
ENSG00000117481.10	NSUN4	1	46340570	1_28	0	0.0489369925551531	8.74307849725073	4.06255309946142e-06	-0.864298330447474	1
ENSG00000117480.15	FAAH	1	46392997	1_28	0	0.0795471861751133	13.3291433870505	1.00675653788003e-05	-1.68207171837208	3
ENSG00000079277.19	MKNK1	1	46616841	1_29	0	0.0352381260267044	6.26746824036433	2.09701889251909e-06	0.747799779334023	1
ENSG00000142961.14	MOB3C	1	46617353	1_29	0	0.0347615779096763	6.14046179964281	2.02673941063897e-06	0.72403571676859	1
ENSG00000186118.8	TEX38	1	46668649	1_29	0	0.0314410073088641	5.2047062533763	1.55378194945684e-06	-0.51594222698465	1
ENSG00000123472.12	ATPAF1	1	46674003	1_29	0	0.0324328746351239	5.49405336402267	1.69190398596658e-06	-0.597373260413717	1
ENSG00000159658.10	EFCAB14	1	46719483	1_29	0	0.029464810988912	4.60032790845786	1.28703348249803e-06	0.0991816080995236	1
ENSG00000186377.7	CYP4X1	1	47023329	1_29	0	0.0609523971417807	11.4045624905393	6.60034772927331e-06	-1.36091547418981	1
ENSG00000186160.4	CYP4Z1	1	47065554	1_29	0	0.115574227257639	17.5042371198148	1.92088596332733e-05	2.22899794611132	1
ENSG00000162366.7	PDZK1IP1	1	47189927	1_29	0	0.0295713507867692	4.63391808173969	1.30111867973449e-06	0.0740728065024458	2
ENSG00000162367.11	TAL1	1	47230909	1_29	0	0.0719093430232345	12.9672517460303	8.85381942188353e-06	-1.59989393477566	1
ENSG00000162368.13	CMPK1	1	47333764	1_29	0	0.0841801222062261	14.4641586526223	1.1561125761864e-05	-1.93586693345344	1
ENSG00000186790.5	FOXE3	1	47387119	1_29	0	0.0483049166010219	9.21744853026919	4.22765417619842e-06	1.29464416990724	1
ENSG00000282881.1	RP11-49P4.7	1	46534086	1_29	0	0.0302893349324542	4.85721691034996	1.39692996294242e-06	0.350112499029412	1
ENSG00000269113.3	TRABD2B	1	47997102	1_30	0	0.0331568278187356	6.03343705839914	1.89948189009019e-06	-0.682981320985534	1
ENSG00000162373.12	BEND5	1	48777294	1_31	0	0.0190205554343533	6.27650661379893	1.13354452213152e-06	1.353828552932	1
ENSG00000162374.16	ELAVL4	1	50048717	1_32	0	0.0190208667886769	14.2939181813019	2.58154079658549e-06	-3.23273560044151	1
ENSG00000123080.10	CDKN2C	1	50952800	1_32	0	0.0617382211501595	12.6819024532703	7.43422870036226e-06	-2.09536274197572	1
ENSG00000123091.4	RNF11	1	51236170	1_32	0	0.0499942808178743	14.4897636287866	6.87826688545338e-06	1.97480640510905	1
ENSG00000085831.15	TTC39A	1	51345495	1_33	0	0.0160940034548038	4.61768282501565	7.05643891253063e-07	-0.0819402267873176	2
ENSG00000085832.16	EPS15	1	51534159	1_33	0	0.0235347112491952	8.11885171614117	1.81426566032791e-06	0.962148663329979	1
ENSG00000117859.18	OSBPL9	1	51577431	1_33	0	0.0326900216199476	11.0386681452858	3.42633073477297e-06	1.30195323164325	1
ENSG00000078618.21	NRDC	1	51562424	1_33	0	0.019342720908145	6.31163757484453	1.15919637748133e-06	-0.621524035774722	2
ENSG00000198841.3	KTI12	1	52034079	1_33	0	0.016568825479251	4.84534975995911	7.62279520677313e-07	-0.628852168210976	2
ENSG00000154222.14	CC2D1B	1	52352516	1_33	0	0.0222472112028307	7.54803214496488	1.59443461986355e-06	-0.930542883174812	1
ENSG00000116157.5	GPX7	1	52602421	1_33	0	0.037199843640795	12.3184167200993	4.35104327740603e-06	1.35233000191455	1
ENSG00000182183.14	FAM159A	1	52633013	1_33	0	0.0189186682373028	6.06588779785982	1.08963822720155e-06	0.54976522311578	1
ENSG00000162378.12	ZYG11B	1	52726410	1_33	0	0.0198805799035604	6.48606638388925	1.22435633989164e-06	0.593940325823216	2
ENSG00000121310.16	ECHDC2	1	52926925	1_33	0	0.0199570763985335	6.59931956468675	1.25052815977127e-06	-0.719491753906456	3
ENSG00000116171.17	SCP2	1	52934953	1_33	0	0.0297066971356631	10.364981767745	2.92361585095682e-06	1.22054806599832	1
ENSG00000174348.13	PODN	1	53144121	1_33	0	0.0461377416796726	14.3323565019419	6.27872312375445e-06	1.61800347896127	1
ENSG00000162383.11	SLC1A7	1	53130458	1_33	0	0.0253077870572722	8.84389256050671	2.12517660493646e-06	1.16633506830668	3
ENSG00000157184.6	CPT2	1	53196294	1_33	0	0.0541553329305927	16.8442729398137	8.6614558672723e-06	2.54900659335411	2
ENSG00000162384.13	C1orf123	1	53219252	1_33	0	0.0579841136263055	14.9892027451185	8.25248898707421e-06	2.99358311658173	1
ENSG00000157193.15	LRP8	1	53280462	1_33	0	0.0839528033487362	16.4146654379226	1.30847260634005e-05	3.22734695521477	1
ENSG00000174332.5	GLIS1	1	53737935	1_33	0	0.0220380968470297	7.51092731894112	1.57168331781676e-06	0.878377893390137	2
ENSG00000116212.14	LRRC42	1	53753811	1_33	0	0.0163681700862355	4.76790379155144	7.41011604995548e-07	-0.229176704780821	1
ENSG00000162398.11	LEXM	1	54805572	1_34	0	0.0154167462845086	5.36138387608758	7.848145136776e-07	-0.431277501715001	1
ENSG00000058799.14	YIPF1	1	53889688	1_34	0	0.0728683254980788	19.8626935830535	1.37427716181331e-05	-2.12439773719474	2
ENSG00000211452.10	DIO1	1	53890974	1_34	0	0.018597399796714	7.09799367425617	1.25338713339305e-06	-0.947749827572692	1
ENSG00000116205.12	TCEANC2	1	54053622	1_34	0	0.0169918489202422	6.26176942868275	1.01026453318111e-06	0.764261448612248	1
ENSG00000157211.11	CDCP2	1	54171494	1_34	0	0.016489742492859	5.9840852163021	9.36934087925578e-07	0.71599649776308	1
ENSG00000116221.15	MRPL37	1	54183963	1_34	0	0.211815995758657	30.2519974639896	6.08429420091848e-05	3.16520879341228	2
ENSG00000215883.10	CYB5RL	1	54154524	1_34	0	0.0148234673436435	4.99832540417774	7.03512347383471e-07	0.36656025506595	1
ENSG00000157216.15	SSBP3	1	54413433	1_34	0	0.0200868565733228	7.81199615647061	1.4899489768736e-06	-0.951663102297306	2
ENSG00000162390.17	ACOT11	1	54548340	1_34	0	0.0182774766512456	6.93723633343654	1.20392691760724e-06	-0.786865845734167	2
ENSG00000184313.19	MROH7	1	54548340	1_34	0	0.0162694423019245	5.85958501910615	9.05184112702185e-07	0.516019711151891	3
ENSG00000162391.11	FAM151A	1	54602072	1_34	0	0.016370129655052	5.9166930163972	9.19662657927067e-07	-0.562610733987264	2
ENSG00000243725.6	TTC4	1	54607723	1_34	0	0.0148490079089438	5.0142484407637	7.06969509051722e-07	-0.309788113171673	2
ENSG00000162396.5	PARS2	1	54764162	1_34	0	0.0158398773636178	5.61193558764766	8.44037785381999e-07	0.529111155386555	1
ENSG00000006555.10	TTC22	1	54737957	1_34	0	0.0142100009459979	4.60739566520494	6.2165153877921e-07	-0.0134807166664488	2
ENSG00000143001.4	TMEM61	1	54980319	1_34	0	0.0141959109007705	4.59822101258678	6.19798475063452e-07	-0.00502317288170449	1
ENSG00000162402.13	USP24	1	55214518	1_34	0	0.046197828065551	15.5691240504931	6.82940917996843e-06	-2.07245676562058	1
ENSG00000162407.8	PLPP3	1	56506681	1_35	0	0.0394341314712878	8.64027640990835	3.23517153664704e-06	1.01409319228349	1
ENSG00000187889.12	C1orf168	1	56819948	1_36	0	0.063937345038844	15.4567207862227	9.383597201597e-06	1.80800205813869	2
ENSG00000173406.15	DAB1	1	58546732	1_37	0	0.0285612955920622	4.59820661453066	1.24699233094994e-06	-0.0530069819683722	2
ENSG00000162600.11	OMA1	1	58546759	1_37	0	0.0305572736882579	5.22687345923907	1.51654040931141e-06	0.501207284908129	1
ENSG00000134709.10	HOOK1	1	59756132	1_38	0	0.0161980853525848	4.67390571216498	7.18854551506694e-07	-0.206070554150116	2
ENSG00000134716.9	CYP2J2	1	59975596	1_38	0	0.0161738754879202	4.66006427802397	7.1565448829701e-07	-0.216780877840356	1
ENSG00000162599.15	NFIA	1	60864880	1_38	0	0.0169240541368685	5.07976787843541	8.1629224422574e-07	-0.272156495449062	1
ENSG00000162604.12	TM2D1	1	61723869	1_39	0	0.0325789076580573	5.90321132152196	1.82609028399573e-06	-0.613348609551096	1
ENSG00000132849.19	PATJ	1	61742713	1_39	0	0.0395146114150547	7.70423004362918	2.89057574608516e-06	-1.01251422825307	1
ENSG00000162607.12	USP1	1	62436136	1_39	0	0.0451369297389585	8.94890446542819	3.83529949388219e-06	1.22283684151908	1
ENSG00000125703.14	ATG4C	1	62784304	1_39	0	0.0502085064707986	9.94741987521985	4.74225768788551e-06	1.20679485206626	2
ENSG00000088035.15	ALG6	1	63390980	1_40	0	0.0257761158223622	7.13828357718638	1.74706341041818e-06	-0.855753712652304	1
ENSG00000203965.12	EFCAB7	1	63523814	1_40	0	0.0200262390115071	4.75238396615363	9.036667728275e-07	-0.251637432842213	2
ENSG00000142856.16	ITGB3BP	1	63593801	1_40	0	0.0398899007544055	11.2440406974736	4.25875602936553e-06	1.350333115829	1
ENSG00000079739.15	PGM1	1	63592459	1_40	0	0.0239382573585901	6.16739769030016	1.40181880726162e-06	-0.284824328538069	1
ENSG00000177414.13	UBE2U	1	64252994	1_40	0	0.0233566705133402	6.16153520273264	1.36646107585193e-06	-0.658646533093726	1
ENSG00000162434.11	JAK1	1	64843319	1_41	0	0.0158132952592609	4.80337759739457	7.21217913265724e-07	0.471502426118317	1
ENSG00000162433.14	AK4	1	65147680	1_41	0	0.0183906352341092	6.31217632919553	1.10223259465251e-06	0.840790913301072	1
ENSG00000116675.15	DNAJC6	1	65248258	1_41	0	0.0156850656421562	4.61113614288308	6.867389533227e-07	0.0628166925482139	2
ENSG00000213625.8	LEPROT	1	65435436	1_41	0	0.0156983894033246	4.65984115177658	6.94582131812467e-07	-0.417929395648916	1
ENSG00000184588.17	PDE4B	1	65791733	1_41	0	0.024402706517818	10.4289801313688	2.41644677477685e-06	-1.73032197260142	2
ENSG00000118473.21	SGIP1	1	66533102	1_42	0	0.0327165888444499	8.81052663704857	2.73695263380801e-06	1.20994846150469	1
ENSG00000116704.7	SLC35D1	1	67059360	1_42	0	0.0383004677256373	10.0409779563342	3.65155198684378e-06	-1.24986488268274	1
ENSG00000081985.10	IL12RB2	1	67307648	1_42	0	0.0260085494485932	6.55815183659995	1.6195523683852e-06	-0.894931830450932	2
ENSG00000172380.5	GNG12	1	67640596	1_42	0	0.0217475432277886	4.93912482294635	1.01990002273561e-06	-0.125104696470361	3
ENSG00000203963.11	C1orf141	1	67182611	1_42	0	0.0222683184902618	5.26997453027797	1.11427743857458e-06	0.346486506749637	1
ENSG00000116729.13	WLS	1	68163847	1_43	0	0.0923225390542159	14.905343612154	1.3066134637475e-05	1.86688417433853	1
ENSG00000116745.6	RPE65	1	68451599	1_43	0	0.0325089272126572	5.07584837935857	1.5667823687029e-06	0.369256105771045	1
ENSG00000033122.18	LRRC7	1	69568369	1_45	0	0.0203260357216757	4.84151769725787	9.34397364758052e-07	-0.127798914904718	1
ENSG00000066557.5	LRRC40	1	70204629	1_45	0	0.0198463656154372	4.62013352041175	8.7062856338165e-07	0.189155392466909	1
ENSG00000116754.13	SRSF11	1	70207243	1_45	0	0.0203180547481496	4.83793263086969	9.33338841051575e-07	-0.78878971609256	1
ENSG00000118454.12	ANKRD13C	1	70355197	1_45	0	0.0271967978633793	7.54495389141978	1.948371464265e-06	-0.960974872444673	1
ENSG00000050628.20	PTGER3	1	70903591	1_45	0	0.0252586047731916	6.85781110090017	1.64472113225511e-06	0.789946435840282	3
ENSG00000172260.14	NEGR1	1	72282161	1_46	0	0.031417478267419	15.3021275492117	4.56478721322691e-06	2.23394653334236	2
ENSG00000178965.13	ERICH3	1	74709504	1_47	0	0.0322628374949117	12.4151329519656	3.80321898352598e-06	-1.50526867796503	1
ENSG00000162620.15	LRRIQ3	1	74198465	1_47	0	0.0143131974187568	4.87447513270628	6.62463442975045e-07	0.33600367003402	1
ENSG00000254685.6	FPGT	1	74202417	1_47	0	0.0138924531504525	4.59856446284371	6.0659470707184e-07	-0.150730820232192	1
ENSG00000116783.14	TNNI3K	1	74234228	1_47	0	0.0159134529817649	5.85497934236747	8.84681996182699e-07	-0.477997805691751	2
ENSG00000116791.13	CRYZ	1	74708254	1_47	0	0.0173849457902349	6.67369541911249	1.10163346324284e-06	-0.757143517499866	4
ENSG00000162623.15	TYW3	1	74733800	1_47	0	0.0236661580977049	9.53342959057092	2.14227057011897e-06	1.17575938814678	1
ENSG00000137968.16	SLC44A5	1	75610705	1_47	0	0.013892543359689	4.5986237073235	6.06606460898284e-07	-0.0967508300535586	1
ENSG00000117054.13	ACADM	1	75726384	1_47	0	0.0139018773643178	4.60483448863744	6.07833839837623e-07	0.155989153557524	1
ENSG00000137955.15	RABGGTB	1	75761337	1_47	0	0.0277148092299525	11.0007565216624	2.89488851272365e-06	1.47873329005701	2
ENSG00000057468.6	MSH4	1	75795749	1_47	0	0.0163026707233992	6.07862841555723	9.40939606797768e-07	0.618560930081266	1
ENSG00000117069.14	ST6GALNAC5	1	76866942	1_48	0	0.0110624454266405	4.62363329814326	4.85659536199962e-07	-0.111835768080947	1
ENSG00000142892.14	PIGK	1	77219918	1_48	0	0.0110563216730829	4.61060392362081	4.84022864911314e-07	-0.11916420684836	2
ENSG00000154027.18	AK5	1	77282053	1_48	0	0.0110538232416737	4.6061818215574	4.83449359791357e-07	-0.0696273307616132	1
ENSG00000077254.14	USP33	1	77760195	1_48	0	0.0177534768598969	8.86590062665109	1.49452668696135e-06	1.15653483147273	1
ENSG00000162614.18	NEXN	1	77886599	1_48	0	0.0110589770668417	4.61268674091414	4.84357819976588e-07	0.0613426319670693	1
ENSG00000162613.16	FUBP1	1	77973649	1_48	0	0.0377826739133283	15.871280875708	5.69379811536223e-06	1.83031186801491	2
ENSG00000162616.8	DNAJB4	1	77979478	1_48	0	0.0126454867314768	5.7985005019082	6.96223448597027e-07	-0.532300551003419	1
ENSG00000162618.13	ADGRL4	1	79006456	1_48	0	0.0317384991265973	14.2521576467173	4.2950121823664e-06	1.5483502939463	2
ENSG00000203943.8	SAMD13	1	84298566	1_51	0	0.021691575850513	4.68722966267644	9.65394308254244e-07	0.192280361263543	1
ENSG00000171517.5	LPAR3	1	84893414	1_52	0	0.0403316143110817	11.500002437145	4.40393534696283e-06	1.53667894114903	1
ENSG00000117133.10	RPF1	1	84479257	1_52	0	0.0750476265650143	17.3440633048854	1.2359053400416e-05	2.09728762171411	1
ENSG00000174021.10	GNG5	1	84506136	1_52	0	0.0456457483327176	12.6583865840676	5.48625617951916e-06	1.5155164475945	1
ENSG00000122432.17	SPATA1	1	84506653	1_52	0	0.0909913393221845	19.1783072231276	1.65694359954111e-05	2.2222394829944	1
ENSG00000117151.12	CTBS	1	84574387	1_52	0	0.0221589535025819	5.924407191315	1.24649787769148e-06	-0.513671449803452	2
ENSG00000153898.12	MCOLN2	1	84997425	1_52	0	0.0610301248570768	15.3883629646952	8.91731435349479e-06	-2.02293471892912	1
ENSG00000162643.12	WDR63	1	84999343	1_52	0	0.0242864903825324	6.7753837709672	1.56241376394881e-06	-0.913133629275427	1
ENSG00000055732.12	MCOLN3	1	85043600	1_52	0	0.0457138801686376	12.6723500700686	5.50050601566819e-06	-1.69428427492078	2
ENSG00000097096.8	SYDE2	1	85201203	1_52	0	0.0197663395530494	4.86479121269499	9.13035900461651e-07	0.418449198394709	1
ENSG00000162642.13	C1orf52	1	85259743	1_52	0	0.0192204340199544	4.60521846668454	8.40447954636299e-07	-0.0400411960156383	2
ENSG00000142871.16	CYR61	1	85584140	1_52	0	0.0193786389246642	4.68118621040057	8.61343904275336e-07	0.0944248767029146	1
ENSG00000117174.10	ZNHIT6	1	85708260	1_52	0	0.0323349092347369	9.43764396298274	2.89756129942469e-06	-1.260340342514	2
ENSG00000171502.14	COL24A1	1	86156862	1_53	0	0.101775903611628	18.958790161318	1.8321160675776e-05	1.75363551512407	1
ENSG00000137975.7	CLCA2	1	86424561	1_53	0	0.0237822688701111	5.28816388298172	1.19414093786705e-06	-0.302033075793851	1
ENSG00000016602.9	CLCA4	1	86547045	1_53	0	0.0267074555864829	6.36572789837389	1.61427671548506e-06	-0.229370759266885	2
ENSG00000097033.14	SH3GLB1	1	86704350	1_53	0	0.0231816611584537	5.05070761836186	1.11171682541717e-06	0.334110388719343	1
ENSG00000183291.15	SELENOF	1	86914303	1_53	0	0.0247008768426409	5.64009374783496	1.32280579811827e-06	-0.4310959322229	1
ENSG00000065243.19	PKN2	1	88684130	1_54	0	0.0250907439290867	4.69233321647494	1.11789182442242e-06	0.187350486444304	1
ENSG00000137944.17	KYAT3	1	88974992	1_54	0	0.0447563141824289	10.088403436529	4.28720402784317e-06	-1.41904963233078	3
ENSG00000213516.9	RBMXL1	1	88992014	1_54	0	0.028147649692692	5.76096297070157	1.53969471117832e-06	0.583446408171121	1
ENSG00000117226.11	GBP3	1	89015900	1_54	0	0.0273403479592598	5.49033952834983	1.42528146299363e-06	-0.445070885506564	2
ENSG00000213512.1	GBP7	1	89176923	1_54	0	0.02639459323329	5.16306678665996	1.29395780085265e-06	0.464513549180898	2
ENSG00000162654.8	GBP4	1	89199262	1_54	0	0.0252132216389928	4.73757018918845	1.13417846151934e-06	-0.145211792650204	1
ENSG00000197147.13	LRRC8B	1	89522381	1_54	0	0.0249713117819511	4.64800991686514	1.10206142159593e-06	0.228559356059362	3
ENSG00000171492.14	LRRC8D	1	89728193	1_55	0	0.0461421683436369	13.8287856848316	6.05869990939418e-06	-1.71324185328511	1
ENSG00000122482.20	ZNF644	1	91022402	1_55	0	0.0174668986317557	4.78803143853526	7.9409084660319e-07	0.167206527965415	1
ENSG00000097046.12	CDC7	1	91500849	1_56	0	0.0286600456585695	5.18646568074332	1.41138592848998e-06	0.523375032041665	2
ENSG00000172031.6	EPHX4	1	92029005	1_56	0	0.0375203004938078	8.07218362525733	2.87577389677785e-06	1.15205001087625	1
ENSG00000230667.5	SETSIP	1	92066426	1_56	0	0.0430604154219133	8.27427772635548	3.38302888597534e-06	0.510101214543812	1
ENSG00000284413.1	BTBD8	1	92080411	1_56	0	0.0268177085550494	4.6496659717165	1.18397032708391e-06	0.223846220718612	1
ENSG00000069712.12	KIAA1107	1	92114094	1_56	0	0.0446626457108393	12.9933659438393	5.51015115878558e-06	2.66248676803714	2
ENSG00000122484.8	RPAP2	1	92296097	1_56	0	0.117230049846359	17.5544383216707	1.95399426448878e-05	-3.68750281041188	2
ENSG00000162676.11	GFI1	1	92487304	1_56	0	0.221734302310808	18.1515344857088	3.82158589705389e-05	-3.94828939838327	1
ENSG00000067208.14	EVI5	1	92559287	1_56	0	0.32887742828138	19.5469535563818	6.10394407067968e-05	-4.0751705307696	2
ENSG00000122406.12	RPL5	1	92831623	1_56	0	0.026936013304604	5.37806906756933	1.37548889987587e-06	1.02843052590042	1
ENSG00000154511.11	FAM69A	1	92961317	1_56	0	0.0270254202840868	5.56196434164422	1.42724343358248e-06	-1.1280427247686	2
ENSG00000203910.8	C1orf146	1	92215463	1_56	0	0.0286823979036566	5.33382809881711	1.45261949410335e-06	0.526293713203046	1
ENSG00000143033.17	MTF2	1	93079600	1_57	0	0.0348105080763251	6.08010019317882	2.00964105736453e-06	0.666596299169461	1
ENSG00000117500.12	TMED5	1	93180650	1_57	0	0.030474234665329	4.84039445163414	1.40058979843764e-06	-0.317297964101098	2
ENSG00000122483.17	CCDC18	1	93180650	1_57	0	0.0605220625194494	11.2642727235428	6.47312917080068e-06	-1.46794386058185	2
ENSG00000117505.12	DR1	1	93346012	1_57	0	0.0446061096641531	8.39731324715151	3.55657604195566e-06	1.12101595793857	1
ENSG00000137936.16	BCAR3	1	93847253	1_57	0	0.0388284668887646	7.09977135601325	2.61753201745912e-06	0.93186827149295	2
ENSG00000067334.13	DNTTIP2	1	93879160	1_57	0	0.0296955165682019	4.59943346611146	1.29685858729994e-06	0.0985150125556626	1
ENSG00000023909.9	GCLM	1	93909020	1_57	0	0.0324724728372884	5.43193811948845	1.67481781878615e-06	0.499969197808657	1
ENSG00000137962.12	ARHGAP29	1	94275736	1_58	0	0.0701339783230015	18.3546146598202	1.22228123082367e-05	1.97818358239922	1
ENSG00000117528.11	ABCD3	1	94408965	1_58	0	0.0196343934662778	6.93056055055412	1.29206168737958e-06	0.816536098235569	1
ENSG00000117525.13	F3	1	94542362	1_58	0	0.058958297601411	17.1668081896729	9.6101880600949e-06	1.96237923041958	1
ENSG00000143036.16	SLC44A3	1	94837100	1_58	0	0.0268948719426659	9.86119048374439	2.5182348246505e-06	-0.963969794328033	1
ENSG00000117519.15	CNN3	1	94887607	1_58	0	0.0152391778602914	4.67677937426999	6.7671502210299e-07	0.0213286646092287	2
ENSG00000172339.9	ALG14	1	95073027	1_58	0	0.117588408177195	24.1661720210139	2.69817286663941e-05	2.96372243951321	1
ENSG00000122481.16	RWDD3	1	95224713	1_58	0	0.0171593290352121	6.37867262100871	1.03926909276465e-06	-0.954554135617934	1
ENSG00000117569.18	PTBP2	1	96721522	1_59	0	0.00906700598929644	15.0202346938042	1.29311758606659e-06	-3.18288864196539	1
ENSG00000188641.12	DPYD	1	97921165	1_60	0	0.00885148909156841	6.6455424989805	5.58527003335424e-07	0.815456922650538	1
ENSG00000162627.16	SNX7	1	98661649	1_60	0	0.121648721764798	28.5778054949845	3.30091105918066e-05	2.82506032916867	1
ENSG00000099260.10	PALMD	1	99691102	1_61	0	0.0346137278677759	5.38366084905401	1.7693895778647e-06	0.54210984091511	1
ENSG00000156869.12	FRRS1	1	99766518	1_61	0	0.031969224435031	4.64285173437447	1.40933524292894e-06	-0.0731437090061989	1
ENSG00000117620.14	SLC35A3	1	99969054	1_61	0	0.0696571785747008	11.9485895783143	7.90278051209146e-06	-1.70699223404281	2
ENSG00000156875.13	MFSD14A	1	100038319	1_61	0	0.0472593707672585	8.29518712012239	3.72230125613524e-06	1.07931554268406	1
ENSG00000156876.9	SASS6	1	100132743	1_61	0	0.111071685878841	16.4030753969223	1.72992008767153e-05	2.06357890908517	1
ENSG00000122435.9	TRMT13	1	100133310	1_61	0	0.0526898374130418	9.31606906054955	4.66076230206636e-06	-1.41947152517016	1
ENSG00000122477.12	LRRC39	1	100178174	1_61	0	0.0367856511063926	5.9514819353668	2.07874378587137e-06	-0.510193295102758	2
ENSG00000079335.18	CDC14A	1	100344610	1_61	0	0.0567860220521121	10.020379778318	5.40285143149418e-06	1.26411047637742	1
ENSG00000181656.6	GPR88	1	100538206	1_62	0	0.0268792084658706	4.98599545195865	1.2725233213988e-06	-0.397397160412926	1
ENSG00000162694.13	EXTL2	1	100895622	1_62	0	0.102278575285106	17.5662745116483	1.70593206300771e-05	-1.86578168561671	1
ENSG00000162695.11	SLC30A7	1	100895622	1_62	0	0.102278575285106	17.5662745116483	1.70593206300771e-05	1.86578168561671	1
ENSG00000060718.20	COL11A1	1	103107935	1_64	0	0.0427354850896823	8.34975994815443	3.3881296812205e-06	1.10490560237349	1
ENSG00000198890.7	PRMT6	1	107052011	1_66	0	0.15806238369352	25.764437905117	3.86675446723872e-05	2.89747911635119	1
ENSG00000134215.15	VAV3	1	108037662	1_67	0	0.0236370558218356	4.59800962622391	1.03195474851775e-06	-0.190373715821091	1
ENSG00000162636.15	FAM102B	1	108635180	1_67	0	0.0356596876484461	8.42447639176244	2.8524487431584e-06	-0.991185771878758	1
ENSG00000162639.15	HENMT1	1	108662004	1_67	0	0.0269017561917594	5.79992059209629	1.48149461345771e-06	0.542351754959578	1
ENSG00000116266.10	STXBP3	1	108671021	1_67	0	0.0406539197000099	9.64869741653373	3.72450454795434e-06	1.32813132674913	2
ENSG00000121957.12	GPSM2	1	108875055	1_67	0	0.0238686821425903	4.68854714036814	1.06258608598718e-06	-0.180191184836636	1
ENSG00000121940.15	CLCC1	1	108964042	1_67	0	0.0249821946653224	5.11199611845288	1.21260261455366e-06	0.420520036511542	1
ENSG00000197780.9	TAF13	1	109075155	1_67	0	0.0251708558385044	5.18188513770039	1.23846335643238e-06	-0.371717361620599	1
ENSG00000215717.5	TMEM167B	1	109080495	1_67	0	0.0239434227898933	4.71757598788089	1.07251292676732e-06	-0.177203038981527	1
ENSG00000116299.16	KIAA1324	1	109113798	1_67	0	0.024799327634719	5.04375331703494	1.18765729521877e-06	-0.429965554975369	1
ENSG00000031698.12	SARS	1	109213564	1_67	0	0.0247364779667046	5.02018399931232	1.17911155631319e-06	0.325599971427187	1
ENSG00000143126.7	CELSR2	1	109252404	1_67	0	0.0238299777812765	4.67347922081678	1.05745367357262e-06	-0.119294888997019	1
ENSG00000134222.16	PSRC1	1	109279544	1_67	0	0.0478346788521287	11.1717550222801	5.0741308580245e-06	1.33031500071826	1
ENSG00000134243.11	SORT1	1	109402544	1_67	0	0.0299805885205003	6.80790181234992	1.93798688661037e-06	-0.743526830713893	1
ENSG00000143106.12	PSMA5	1	109424465	1_67	0	0.0304662206505956	6.95748641700303	2.01265041449644e-06	-0.962235666196347	1
ENSG00000162650.16	ATXN7L2	1	109483259	1_67	0	0.0236397004221967	4.59904830632066	1.03230334974678e-06	-0.0864776453288915	1
ENSG00000174151.14	CYB561D1	1	109494012	1_67	0	0.0295833300191083	6.68374708001738	1.87743306588053e-06	-0.924836551116725	1
ENSG00000181754.6	AMIGO1	1	109510068	1_67	0	0.028069259510917	6.19496056796356	1.65107537023175e-06	-0.686352604586214	1
ENSG00000156097.12	GPR61	1	109539929	1_67	0	0.129680169061906	20.6668135119685	2.54474626388932e-05	-2.26336990202618	1
ENSG00000065135.10	GNAI3	1	109548660	1_67	0	0.0241315178140544	4.79023598341481	1.09758697437569e-06	-0.187641504622924	1
ENSG00000168765.16	GSTM4	1	109649355	1_67	0	0.0316362869457981	7.30843767284839	2.19536861071908e-06	0.910554989345573	1
ENSG00000134201.10	GSTM5	1	109712056	1_67	0	0.0588805317745423	13.1246213620748	7.33763160275054e-06	-1.52462708836097	1
ENSG00000134184.12	GSTM1	1	109605179	1_67	0	0.0305003945271664	6.9679245084343	2.01793090015722e-06	0.687391399307899	4
ENSG00000134202.10	GSTM3	1	109726206	1_67	0	0.0238155006218748	4.66783688835283	1.05553535309612e-06	0.204851094980901	3
ENSG00000143107.8	FNDC7	1	108702681	1_67	0	0.0451999880677798	10.640735125609	4.5667511793799e-06	-1.32639777384855	2
ENSG00000179902.12	C1orf194	1	109113015	1_67	0	0.0245240668282755	4.94008621408601	1.15033521764264e-06	0.263263193236959	2
ENSG00000168710.17	AHCYL1	1	109984850	1_68	0	0.0450778414647586	14.3143775320668	6.12678973259281e-06	-1.69905233830182	1
ENSG00000143093.14	STRIP1	1	110034040	1_68	0	0.106800864614721	22.4877853049309	2.28044105835359e-05	-2.54416600744336	1
ENSG00000197106.6	SLC6A17	1	110150825	1_68	0	0.0158581359740221	4.59782428125699	6.92312070461211e-07	0.0818591591386535	1
ENSG00000116396.14	KCNC4	1	110257527	1_68	0	0.0514982247853221	15.563073829577	7.61000659361287e-06	2.29316642410269	1
ENSG00000177272.8	KCNA3	1	110675201	1_68	0	0.0160026587139964	4.68179877694268	7.11381036432704e-07	-0.496906465799682	1
ENSG00000143119.12	CD53	1	110875293	1_68	0	0.0171656725953017	5.33126182816314	8.68936886971629e-07	-1.00535982796253	1
ENSG00000156171.14	DRAM2	1	111139496	1_68	0	0.10499224904329	22.3231426898155	2.22540967044381e-05	3.13272963253865	1
ENSG00000134255.13	CEPT1	1	111139496	1_68	0	0.10499224904329	22.3231426898155	2.22540967044381e-05	3.13272963253865	1
ENSG00000162777.16	DENND2D	1	111205506	1_69	0	0.0118433948989525	4.60670545758999	5.18040903904346e-07	-0.097559083344655	1
ENSG00000173947.13	PIFO	1	111346062	1_69	0	0.019859832804537	9.38990284326302	1.77065554338337e-06	1.11243886943855	1
ENSG00000085465.12	OVGP1	1	111417361	1_69	0	0.0121139956341884	4.81544336135084	5.53886893561268e-07	-0.202668372977027	1
ENSG00000143110.11	C1orf162	1	111471470	1_69	0	0.0126236906499608	5.19631171697098	6.2284349907716e-07	-0.448699094058953	1
ENSG00000282608.1	ADORA3	1	111495413	1_69	0	0.0234230485599347	10.9206583175632	2.42878814712336e-06	-1.35134707754278	2
ENSG00000121933.18	TMIGD3	1	111484054	1_69	0	0.0521568170131296	18.390836820958	9.10772622713147e-06	1.87915330258176	2
ENSG00000171385.9	KCND3	1	111988885	1_69	0	0.0625545970068632	20.1024332748245	1.19400255641391e-05	2.51280321783623	1
ENSG00000143079.14	CTTNBP2NL	1	112375375	1_69	0	0.107148747737262	25.227306487948	2.56658339407104e-05	2.58893318604892	1
ENSG00000007341.18	ST7L	1	112613804	1_69	0	0.0123565274407643	4.9986256052373	5.86468167428376e-07	-0.14713371338356	1
ENSG00000155363.18	MOV10	1	112673164	1_69	0	0.067681262374633	20.8466497424439	1.33968321735166e-05	-2.71755100133771	1
ENSG00000184599.13	FAM19A3	1	112720490	1_69	0	0.0272660208771924	12.3320621825012	3.19267613254062e-06	1.48043222707121	1
ENSG00000155380.11	SLC16A1	1	112956760	1_70	0	0.0448390228462002	8.45873406770051	3.60129674045799e-06	0.965857307932725	1
ENSG00000198799.11	LRIG2	1	113072822	1_70	0	0.0340390369240619	5.88379715028071	1.90165772661934e-06	0.727406293880157	1
ENSG00000188761.11	BCL2L15	1	113887734	1_70	0	0.0300030290230342	4.70798969517941	1.34121376654146e-06	0.136556458146184	1
ENSG00000118655.4	DCLRE1B	1	113915147	1_70	0	0.0368045238630639	6.61251209310963	2.31081447735099e-06	0.825931761922985	1
ENSG00000163349.21	HIPK1	1	113929699	1_70	0	0.0301509960454743	4.75378392806769	1.36093849499808e-06	-0.048266093513493	1
ENSG00000116752.5	BCAS2	1	114581126	1_71	0	0.0153115339550324	5.98429814244268	8.70020169439682e-07	0.972592245781375	1
ENSG00000175984.14	DENND2C	1	114669904	1_71	0	0.0959753809355353	20.979963791717	1.91188592351144e-05	-1.84485964080768	1
ENSG00000213281.4	NRAS	1	114716596	1_71	0	0.0149738476628511	4.91277144839816	6.98485456149171e-07	0.272784804344052	1
ENSG00000052723.11	SIKE1	1	114766891	1_71	0	0.015400444180826	8.46221690708139	1.23741334931872e-06	1.77987733612305	1
ENSG00000134198.9	TSPAN2	1	115089590	1_71	0	0.0358016535726239	11.4845265909483	3.90403390165706e-06	-0.891994693556076	1
ENSG00000173218.14	VANGL1	1	115642000	1_72	0	0.0143347486628347	6.04367956820344	8.22600387482725e-07	-0.638796609053045	1
ENSG00000173212.4	MAB21L3	1	116106845	1_72	0	0.0144284031547197	6.10390576443701	8.36225651718744e-07	-0.708378773004675	1
ENSG00000163399.15	ATP1A1	1	116374907	1_72	0	0.0177661486576405	8.02986055789164	1.35456138904676e-06	-0.893219091837842	1
ENSG00000134256.12	CD101	1	117001709	1_72	0	0.0175382375563683	7.91028086161548	1.31727135806421e-06	0.947491517196793	2
ENSG00000116830.11	TTF2	1	117060534	1_72	0	0.012329781676057	4.65077670743532	5.44475411864721e-07	-0.124989278240088	2
ENSG00000134253.9	TRIM45	1	117121424	1_72	0	0.0122625882278016	4.60027845422469	5.35628481526283e-07	-0.0271289629936159	2
ENSG00000198162.12	MAN1A2	1	117367233	1_72	0	0.0264830110213945	11.7333828588941	2.95044823838597e-06	1.54840893176129	2
ENSG00000183508.4	FAM46C	1	117605765	1_72	0	0.0334091660780511	13.89573328164	4.40802959591535e-06	-1.56227220581936	1
ENSG00000177551.5	NHLH2	1	115845990	1_72	0	0.0147854956104485	6.33004326690655	8.88668859423801e-07	0.776477061954014	1
ENSG00000092607.13	TBX15	1	118989585	1_73	0	0.02833314977881	12.2376123257805	3.29222073113191e-06	-1.58030736626357	1
ENSG00000116874.11	WARS2	1	119035043	1_73	0	0.0150351023627197	6.36134181416418	9.08139400104517e-07	-0.708566092909572	2
ENSG00000203859.9	HSD3B2	1	119416239	1_73	0	0.0180515563781105	8.05394994970528	1.38045093510687e-06	-0.980384825178095	1
ENSG00000143067.4	ZNF697	1	119647482	1_73	0	0.0255858254311236	11.2895157311125	2.74266107121449e-06	1.34010771187393	1
ENSG00000092621.11	PHGDH	1	119659675	1_73	0	0.0253509964389482	11.2038907081016	2.69687796429336e-06	-1.28170381451267	2
ENSG00000265241.6	RBM8A	1	145927840	1_73	0	0.0219069767550106	9.84822925032544	2.04850955453859e-06	1.25287619097172	1
ENSG00000121851.12	POLR3GL	1	145963899	1_73	0	0.0128921001520528	4.93939484631356	6.04637128023774e-07	0.439151618238223	1
ENSG00000168509.19	HFE2	1	146036954	1_73	0	0.0513712000285044	17.7968011073467	8.68078609120014e-06	-1.93138917103151	1
ENSG00000131791.7	PRKAB2	1	147171976	1_73	0	0.18712870387577	30.2345022223624	5.37205721073298e-05	-3.86630868832165	1
ENSG00000131778.18	CHD1L	1	147243554	1_73	0	0.0167111533880497	7.33931269839725	1.16455288047416e-06	-0.728320164052593	1
ENSG00000162836.11	ACP6	1	147647471	1_73	0	0.0127543182058449	4.84015264629436	5.86156659029801e-07	0.44980413014686	4
ENSG00000178796.12	RIIAD1	1	151715696	1_74	0	0.038557379093435	5.75468173511707	2.10681407948285e-06	-0.46428458550136	1
ENSG00000143376.12	SNX27	1	151616339	1_74	0	0.107322692830095	15.4366572276002	1.57304888239541e-05	1.98603633749607	1
ENSG00000143450.16	OAZ3	1	151762531	1_74	0	0.0345291410903664	4.72476854020683	1.54904384382656e-06	0.01883547937192	1
ENSG00000159445.12	THEM4	1	151919723	1_74	0	0.0393171034948866	5.93699154271258	2.21638571690591e-06	-0.777933926047493	1
ENSG00000197747.8	S100A10	1	151993591	1_74	0	0.0340906109722161	4.6055799706926	1.49079013162339e-06	-0.153651798986611	2
ENSG00000197915.5	HRNR	1	152220810	1_74	0	0.0720107302054153	11.6274846144832	7.95024267020991e-06	-1.54654053038494	3
ENSG00000143631.10	FLG	1	152187297	1_74	0	0.0428070213940744	6.73225894028912	2.73635990511978e-06	0.864197597393188	3
ENSG00000143536.7	CRNN	1	152414760	1_74	0	0.14982166886774	18.6785878185614	2.6571499639848e-05	-2.45783448718072	1
ENSG00000198854.5	C1orf68	1	152719996	1_74	0	0.0424644739683884	6.65707069482157	2.68414710900294e-06	-0.89631969510795	1
ENSG00000163207.6	IVL	1	152908196	1_74	0	0.0646455196346413	10.6066731753896	6.51051006492595e-06	1.42109479466692	2
ENSG00000163216.6	SPRR2D	1	153042265	1_74	0	0.0346061611984185	4.7455482188933	1.55932705366499e-06	-0.083937417531488	1
ENSG00000241794.1	SPRR2A	1	153057485	1_74	0	0.0677187790558777	11.0456768037355	7.10229729955751e-06	-1.37141157890082	1
ENSG00000203785.8	SPRR2E	1	153106201	1_74	0	0.0379168902588363	5.59822270974048	2.01548829383159e-06	-0.531080548420026	2
ENSG00000203782.5	LOR	1	153259400	1_75	0	0.0207178083462786	4.683166004065	9.2125691454477e-07	0.271778799814668	1
ENSG00000163220.10	S100A9	1	153367306	1_75	0	0.0237965185583655	5.87111220627216	1.32657314585163e-06	0.484192687666076	1
ENSG00000143546.9	S100A8	1	153391654	1_75	0	0.0224913568479878	5.36862136902499	1.14650467149465e-06	0.358916544507465	1
ENSG00000143556.8	S100A7	1	153460264	1_75	0	0.0258309592604692	7.13915988640253	1.75099553903074e-06	0.982419336878576	1
ENSG00000197956.9	S100A6	1	153535924	1_75	0	0.0523634551805209	13.9933947023155	6.95742889456728e-06	1.74873479014854	1
ENSG00000196420.7	S100A5	1	153541765	1_75	0	0.0212992487894953	4.88939178659428	9.88818360508047e-07	0.250805432491062	1
ENSG00000188015.9	S100A3	1	153548996	1_75	0	0.0220771292636476	5.20280611706198	1.09063050171931e-06	-0.362934099862175	1
ENSG00000196154.11	S100A4	1	153549874	1_75	0	0.0210924113658274	4.80846064225718	9.63007557140081e-07	-0.23345128339077	1
ENSG00000196754.10	S100A2	1	153567710	1_75	0	0.0246208144776371	6.19143812608245	1.44740926956499e-06	0.638499522438334	1
ENSG00000160678.11	S100A1	1	153628302	1_75	0	0.0208410144974096	4.9248290382838	9.74557372758089e-07	0.734242248817923	1
ENSG00000189171.14	S100A13	1	153628302	1_75	0	0.0208410144974096	4.9248290382838	9.74557372758089e-07	0.734242248817923	1
ENSG00000143553.10	SNAPIN	1	153658595	1_75	0	0.0552708858384584	12.9532692099561	6.79787561231985e-06	-0.937852058901724	1
ENSG00000169418.9	NPR1	1	153678582	1_75	0	0.0737315415883382	17.4783927715873	1.22363588706166e-05	-2.60039888095979	1
ENSG00000143554.13	SLC27A3	1	153774305	1_75	0	0.0288593204418568	7.40113437618413	2.02806460999582e-06	-0.664676077358508	1
ENSG00000198837.9	DENND4B	1	153940147	1_75	0	0.0207472728960174	5.38815976009374	1.06144838441676e-06	1.04373722506586	1
ENSG00000143570.17	SLC39A1	1	153968263	1_75	0	0.207126396415054	18.4335922765464	3.62529058776793e-05	4.20896415805825	1
ENSG00000143578.15	CREB3L4	1	153966654	1_75	0	0.222483340193866	18.6751495566508	3.9451087677165e-05	4.23050466469319	1
ENSG00000143545.8	RAB13	1	153989479	1_75	0	0.0791003809394391	20.1774336401164	1.51545100297524e-05	3.43284610198705	1
ENSG00000143549.19	TPM3	1	154194640	1_75	0	0.0226903766361668	8.68002162120797	1.87007880699671e-06	2.53695235164502	1
ENSG00000143612.19	C1orf43	1	154199074	1_75	0	0.0263535902755764	8.15268636627866	2.04003642437366e-06	-1.55757337288139	1
ENSG00000143515.16	ATP8B2	1	154325898	1_75	0	0.270248148794126	29.5272565533287	7.57675461222802e-05	-3.57080963749234	1
ENSG00000160712.12	IL6R	1	154405422	1_75	0	0.0304711509604027	7.88055116228341	2.28004200722683e-06	1.05962414210473	1
ENSG00000169291.9	SHE	1	154502081	1_75	0	0.0362568721795141	9.8870248382073	3.40371632384363e-06	-2.01009658827956	2
ENSG00000163239.12	TDRD10	1	154502081	1_75	0	0.102173738297861	20.253253350891	1.96485938543669e-05	-2.9861639876183	1
ENSG00000160714.9	UBE2Q1	1	154559434	1_75	0	0.0324224063237273	8.97377817105843	2.76259976567207e-06	1.55999651266237	1
ENSG00000160710.15	ADAR	1	154628057	1_75	0	0.0446280960218978	12.3275571203043	5.22375475113817e-06	-1.79703985665709	1
ENSG00000143603.18	KCNN3	1	154870871	1_76	1	0.364116762221872	25.9553545651109	8.97356545563803e-05	-4.56273985984814	1
ENSG00000163344.5	PMVK	1	154936792	1_76	1	0.201138926187804	24.3548562817977	4.65135080421113e-05	4.42591706807242	1
ENSG00000160691.18	SHC1	1	154974220	1_76	0	0.00884699084116159	5.48025319164904	4.60355777680602e-07	-1.03576122438433	1
ENSG00000160685.13	ZBTB7B	1	155007875	1_76	1	0.0963585292136561	24.308853134559	2.22408831815728e-05	4.11690917810211	1
ENSG00000163354.14	DCST2	1	155033974	1_76	0	0.0450419805989031	26.8442683918032	1.14806492346545e-05	-4.04568060613193	2
ENSG00000163357.10	DCST1	1	155033615	1_76	0	0.0399931257819561	25.8685071381541	9.82322546732397e-06	-3.99414134151569	2
ENSG00000243364.7	EFNA4	1	155072656	1_76	0	0.0148424400671121	9.6631171227113	1.36182074056977e-06	1.48385025010698	2
ENSG00000169242.11	EFNA1	1	155133578	1_76	0	0.00901567881567056	5.06538447150135	4.3361893952545e-07	-0.353635935030433	1
ENSG00000169241.17	SLC50A1	1	155127471	1_76	0	0.0108821823252367	7.23116450604276	7.47173802944772e-07	0.353515898264256	1
ENSG00000185499.16	MUC1	1	155177242	1_76	0	0.0306084461862493	15.8003621779516	4.59204063357717e-06	2.4171422712433	1
ENSG00000177628.15	GBA	1	155244216	1_76	0	0.0227527743047904	10.8898712480825	2.35263471311502e-06	-1.65660540420741	2
ENSG00000160767.20	FAM189B	1	155254510	1_76	0	0.0476829925433153	14.5831093997429	6.60253989599396e-06	2.34595055193347	2
ENSG00000116521.10	SCAMP3	1	155262283	1_76	0	0.0237289997860156	10.6207197416037	2.39293431774099e-06	2.00810481914978	1
ENSG00000143630.9	HCN3	1	155277916	1_76	0	0.0471716988236514	13.9943531715942	6.26803977517853e-06	-2.4657281410912	1
ENSG00000176444.18	CLK2	1	155278784	1_76	0	0.0502568626779735	14.3409779657494	6.84339391454938e-06	2.47984752851592	1
ENSG00000163374.19	YY1AP1	1	155689149	1_76	0	0.171935056915227	20.5598819651447	3.35646753247071e-05	-3.08246156948678	1
ENSG00000143622.10	RIT1	1	155910600	1_76	0	0.126256961679147	19.8296530322061	2.37721162858963e-05	-2.68950803942192	2
ENSG00000132680.10	KIAA0907	1	155934601	1_76	0	0.0488820619542059	16.9178369932369	7.85220718238632e-06	-1.92914447750278	1
ENSG00000163479.13	SSR2	1	156020665	1_76	0	0.0103790601079982	7.6346742847949	7.52395063587178e-07	1.0028233105807	1
ENSG00000116586.11	LAMTOR2	1	156054582	1_76	0	0.198512024322281	30.1036293361938	5.67417953149076e-05	-3.28225221378357	2
ENSG00000196189.12	SEMA4A	1	156183252	1_76	0	0.00892625834313643	4.99767427300353	4.235793660692e-07	-0.777334622018832	1
ENSG00000160785.13	SLC25A44	1	156193927	1_76	0	0.009065101795662	5.16955454761939	4.44962287665899e-07	-0.722346566908029	2
ENSG00000242252.1	BGLAP	1	156240766	1_76	0	0.0557950434792109	22.3318735833945	1.18309107423018e-05	2.55785403622198	1
ENSG00000160781.15	PAQR6	1	156248323	1_76	0	0.0108392398585004	6.75372242020226	6.95087423330334e-07	1.12995417144354	1
ENSG00000198952.8	SMG5	1	156279714	1_76	0	0.0108890538397987	6.91441160782782	7.14895841813994e-07	-0.787822693941616	2
ENSG00000183856.10	IQGAP3	1	156572426	1_77	0	0.0296162010277811	5.99613407824421	1.68615727844062e-06	-0.622213604360172	1
ENSG00000187862.11	TTC24	1	156579671	1_77	0	0.0306350000732435	6.31097478642101	1.83574235215486e-06	0.685038911252215	2
ENSG00000163382.11	NAXE	1	156592216	1_77	0	0.0269727405314504	5.12647005034796	1.31292795638245e-06	-0.402395585274826	1
ENSG00000160818.16	GPATCH4	1	156601724	1_77	0	0.0309983774690352	6.42077384492591	1.88983432355648e-06	0.705472072966992	1
ENSG00000132692.18	BCAN	1	156645322	1_77	0	0.039693301892741	8.72721657660749	3.28920072787762e-06	1.06322574557061	1
ENSG00000132688.10	NES	1	156678139	1_77	0	0.0642356424054077	13.2478231628808	8.08012335347128e-06	-1.59853217622382	1
ENSG00000143319.16	ISG20L2	1	156728554	1_77	0	0.0264133663477446	4.9316650024481	1.23684341151572e-06	0.358096602959179	2
ENSG00000143303.11	RRNAD1	1	156727264	1_77	0	0.112995899170293	18.634443679274	1.99929330131388e-05	2.04104965471729	1
ENSG00000143314.12	MRPL24	1	156718580	1_77	0	0.071758911188571	14.2955059563976	9.74030975066772e-06	1.6643439217612	1
ENSG00000187800.13	PEAR1	1	156893412	1_77	0	0.0303121070321071	6.21232184391988	1.78799981627828e-06	-0.535264007547973	1
ENSG00000132694.18	ARHGEF11	1	157044910	1_77	0	0.0276925407950249	5.3713445502124	1.41235285593053e-06	-0.486313912599357	2
ENSG00000158473.6	CD1D	1	158180266	1_78	0	0.0189562672697897	4.89210978756562	8.80534577624414e-07	-0.381136142767811	1
ENSG00000163563.7	MNDA	1	158829124	1_78	0	0.0183636566883663	4.59784375384993	8.01697945293772e-07	0.040974782478965	1
ENSG00000163564.14	PYHIN1	1	158930485	1_78	0	0.0776191340615311	18.0791032321479	1.33242592670612e-05	1.92479207203318	2
ENSG00000163565.18	IFI16	1	158999863	1_78	0	0.0436519196530099	12.6552358932899	5.24530792840519e-06	-1.60756835680464	1
ENSG00000163568.14	AIM2	1	159147011	1_78	0	0.0365651409995164	10.9993328861842	3.81883588640064e-06	1.41643154936149	1
ENSG00000213088.9	ACKR1	1	159203749	1_78	0	0.0547038577725622	14.7725514342247	7.67310006452542e-06	-2.0829688615128	2
ENSG00000179639.10	FCER1A	1	159288755	1_78	0	0.0425537337421608	12.4166791937604	5.01695873804201e-06	-1.37467101706744	1
ENSG00000132693.12	CRP	1	159644196	1_78	0	0.0293071487340126	8.93731794933001	2.487013676904e-06	1.09528627167597	1
ENSG00000158714.10	SLAMF8	1	159830315	1_78	0	0.0491382326684161	13.7648173224549	6.42225257058654e-06	1.63005655418077	1
ENSG00000188004.9	C1orf204	1	159834863	1_78	0	0.0905418883929108	19.5461458272951	1.68038222716583e-05	-2.08180027725433	2
ENSG00000243284.1	VSIG8	1	159856126	1_78	0	0.0185055348333133	4.66914400507723	8.20420127876647e-07	0.15139223612366	2
ENSG00000158710.14	TAGLN2	1	159925332	1_78	0	0.0183714612743804	4.60178011365755	8.02725319045875e-07	-0.0671936825477537	1
ENSG00000143315.6	PIGM	1	160029545	1_79	0	0.0459560402293857	17.3473384780218	7.56959859633434e-06	-1.88586533586131	1
ENSG00000162729.13	IGSF8	1	160102029	1_79	0	0.034195067785717	14.5845015148827	4.73535405080144e-06	-1.79563374110657	1
ENSG00000018625.14	ATP1A2	1	160114853	1_79	0	0.0117676994655095	4.69160337993927	5.24215980046088e-07	-0.178413209239091	1
ENSG00000132681.16	ATP1A4	1	160141022	1_79	0	0.0202380665000249	9.70889401095186	1.86567578795018e-06	1.00896048910359	2
ENSG00000143318.12	CASQ1	1	160193169	1_79	0	0.139456772429536	27.9254291468236	3.69774418193064e-05	-3.10466143559445	1
ENSG00000162735.18	PEX19	1	160285766	1_79	0	0.0451456740799255	17.1806381198691	7.3646621569414e-06	2.19432422549434	2
ENSG00000162736.15	NCSTN	1	160343943	1_79	0	0.0385060620203386	15.6924956042856	5.7374447767002e-06	2.19169291592984	1
ENSG00000171786.5	NHLH1	1	160370157	1_79	0	0.104258807797695	25.108323549348	2.48558069755769e-05	-2.64991714177915	1
ENSG00000066294.14	CD84	1	160579789	1_79	0	0.0132835667053173	5.81143303223405	7.32985418799876e-07	-0.635138713695285	2
ENSG00000117091.9	CD48	1	160711718	1_79	0	0.0117508574003337	4.67837071412348	5.21989281296287e-07	0.147957439253608	1
ENSG00000122223.12	CD244	1	160862395	1_79	0	0.0117248630675104	4.65791070620544	5.18556801410485e-07	0.0674176141587439	1
ENSG00000158769.17	F11R	1	161021088	1_79	0	0.0146909521967803	6.74266274625035	9.40543269756122e-07	-0.724326519892488	1
ENSG00000215845.10	TSTD1	1	161061016	1_79	0	0.0315261473021721	13.8271719439463	4.13905941507921e-06	1.51746421037858	1
ENSG00000158773.14	USF1	1	161047971	1_79	0	0.0116490744337623	4.59799675752037	5.08577892426295e-07	-0.0104569328813727	1
ENSG00000162755.13	KLHDC9	1	161098329	1_79	0	0.0281028086300192	12.7572619518346	3.40411792167942e-06	-1.57313905067902	2
ENSG00000158793.13	NIT1	1	161118210	1_79	0	0.0212931712939464	10.1802097549965	2.05823268692384e-06	1.23246284750383	1
ENSG00000143222.11	UFC1	1	161152958	1_79	0	0.0421991235317858	16.5488134447126	6.63082685635793e-06	1.78002276916959	1
ENSG00000143224.17	PPOX	1	161167668	1_79	0	0.0189889683625896	9.11842271519225	1.64406312743789e-06	1.11719877091664	1
ENSG00000158850.14	B4GALT3	1	161177981	1_79	0	0.0150634945444845	6.97430342113538	9.97525413849982e-07	-0.819237444421455	1
ENSG00000158864.12	NDUFS2	1	161196933	1_79	0	0.0314325743607137	13.7995051274964	4.11851697773487e-06	-1.73589306022216	2
ENSG00000158869.10	FCER1G	1	161215085	1_79	0	0.0230325069592283	10.9087410409388	2.38568577016125e-06	-1.36940098026176	2
ENSG00000158874.11	APOA2	1	161223893	1_79	0	0.0125526462818346	5.28828892315486	6.30300806020879e-07	0.411654423662765	1
ENSG00000158882.14	TOMM40L	1	161226376	1_79	0	0.0242490170562814	11.3865443696045	2.62170292476732e-06	1.38614515632016	1
ENSG00000248485.1	PCP4L1	1	161257828	1_79	0	0.058855788826221	19.6718196896647	1.09933768727321e-05	2.07365718270238	2
ENSG00000143252.14	SDHC	1	161311979	1_79	0	0.0125724276073077	5.30283595054416	6.33030641501407e-07	-0.464774537468579	1
ENSG00000143226.13	FCGR2A	1	161505035	1_79	0	0.178341421088362	30.3507998463321	5.13948686431883e-05	3.14038785658642	1
ENSG00000173110.7	HSPA6	1	161524102	1_79	0	0.019020444055753	9.13382199701138	1.64956940228034e-06	-1.31448049175468	1
ENSG00000203747.10	FCGR3A	1	161551141	1_79	0	0.0133788821492095	5.87751208657881	7.46639145605617e-07	0.572593030933666	1
ENSG00000162746.14	FCRLB	1	161723213	1_79	0	0.0126549920661551	5.3633315957706	6.44456966450521e-07	-0.426182987779924	1
ENSG00000081721.11	DUSP12	1	161749589	1_79	0	0.0126384534941717	5.35124116648447	6.42163852510597e-07	-0.368669513910761	1
ENSG00000118217.5	ATF6	1	161766419	1_79	0	0.01252687796567	5.26929262443291	6.26747428470689e-07	0.440078237809143	2
ENSG00000198929.12	NOS1AP	1	162066689	1_79	0	0.0196017217742689	9.41278439272577	1.75190167670665e-06	1.09683220928907	1
ENSG00000117143.13	UAP1	1	162561114	1_80	0	0.0101121257959995	6.78435519783274	6.5140102551537e-07	-0.667177235202995	2
ENSG00000162733.16	DDR2	1	162631124	1_80	0	0.00826481295961878	4.97227835122889	3.90198736740808e-07	-0.281058741007541	1
ENSG00000132196.13	HSD17B7	1	162790775	1_80	0	0.0194482856331429	12.9731159534214	2.39564808118292e-06	1.48599374489835	3
ENSG00000117152.13	RGS4	1	163068894	1_80	0	0.00802711671516099	4.69207494120529	3.57620095229087e-07	0.352830519199431	2
ENSG00000143228.12	NUF2	1	163266611	1_80	0	0.0384961954358353	19.0711100331586	6.9709373422852e-06	-2.06337520176743	1
ENSG00000185630.18	PBX1	1	164555760	1_80	0	0.0533454173789441	22.5384911644932	1.14161417636257e-05	2.30709726791993	1
ENSG00000143171.12	RXRG	1	165443554	1_81	0	0.198787038062037	24.2252621708789	4.57250243379605e-05	2.52807272130383	1
ENSG00000143149.12	ALDH9A1	1	165699056	1_81	0	0.026154084387503	4.87522087682888	1.2106851461317e-06	-0.284097234575189	1
ENSG00000143183.16	TMCO1	1	165741852	1_81	0	0.0442517038928439	9.77944819969463	4.10905302007532e-06	-1.26793620898624	1
ENSG00000143179.14	UCK2	1	165825697	1_81	0	0.0495039228682752	10.830849764368	5.09095834836543e-06	-1.31400894714837	1
ENSG00000188859.6	FAM78B	1	166164613	1_81	0	0.0263913416137106	4.95915345509137	1.24270032613731e-06	0.351269264086766	1
ENSG00000143195.12	ILDR2	1	166975891	1_82	0	0.022127615171565	11.7827240918737	2.47558427218243e-06	-2.05676285203769	1
ENSG00000143194.12	MAEL	1	166975691	1_82	0	0.0451704677514118	18.4622240592211	7.91837384384802e-06	2.44455010528419	2
ENSG00000143157.11	POGK	1	166839016	1_82	0	0.0261620643380603	13.3505226085859	3.3164058511608e-06	-2.32482414335593	1
ENSG00000152382.5	TADA1	1	166895383	1_82	0	0.0127653249366301	5.61768738758102	6.80905494738605e-07	-0.334716665879813	1
ENSG00000198842.9	DUSP27	1	167094253	1_82	0	0.0115169788512915	4.78995496898719	5.23802294730854e-07	0.341242331382231	2
ENSG00000143167.11	GPA33	1	167166436	1_82	0	0.01620526885761	7.87698594702028	1.21203094493894e-06	0.875218954698044	1
ENSG00000198821.10	CD247	1	167514069	1_82	0	0.0493426732176954	18.2197438447288	8.53615589586367e-06	1.86610042442702	2
ENSG00000143162.7	CREG1	1	167553767	1_82	0	0.012126984379576	5.22747834153615	6.01925104847991e-07	0.391830200926726	1
ENSG00000198771.10	RCSD1	1	167631605	1_82	0	0.0217874897468402	10.6400098225664	2.20113470551515e-06	1.22242235082436	1
ENSG00000197965.11	MPZL1	1	167720961	1_82	0	0.0127909141547439	5.73147479338785	6.9608995672442e-07	-0.540856579146608	2
ENSG00000143199.17	ADCY10	1	167910417	1_82	0	0.0206705475125371	10.0423078450262	1.97098313152679e-06	-1.44609204784424	1
ENSG00000143164.15	DCAF6	1	167936173	1_82	0	0.0167367624402133	8.18636161575636	1.30094750766816e-06	1.04121050041795	1
ENSG00000143158.10	MPC2	1	167936749	1_82	0	0.0224657870453721	10.8107287280243	2.30607806271559e-06	1.52813459101864	1
ENSG00000143147.14	GPR161	1	168137980	1_82	0	0.0135553128945621	6.25240137497803	8.0473667350517e-07	-0.739564193842417	1
ENSG00000143155.12	TIPRL	1	168178654	1_82	0	0.0471047290480631	17.754610555416	7.94096089525771e-06	-1.91777385773399	2
ENSG00000143178.12	TBX19	1	168290439	1_82	0	0.0160712961139927	7.8188257575011	1.19313568442729e-06	-0.836566192100948	1
ENSG00000143184.4	XCL1	1	168580253	1_82	0	0.0120549946199778	5.16562224078842	5.91271656521602e-07	0.333981715487129	1
ENSG00000143196.4	DPT	1	168728935	1_82	0	0.0113418768899414	4.60676160386869	4.96110094878251e-07	0.112986798279675	1
ENSG00000143153.12	ATP1B1	1	169128225	1_83	0	0.0671585927513068	13.8367089516333	8.82331511708447e-06	1.76326225097521	1
ENSG00000143156.13	NME7	1	169128225	1_83	0	0.0315935393586467	6.7662483340814	2.02975496167016e-06	0.92964265426122	3
ENSG00000117477.12	CCDC181	1	169441248	1_83	0	0.0340981943429883	7.47723724503568	2.42086147410563e-06	0.904047301103713	2
ENSG00000117479.12	SLC19A2	1	169486744	1_83	0	0.0641578635451491	13.4047393421797	8.16593020731363e-06	-1.59928455130512	1
ENSG00000198734.10	F5	1	169589797	1_83	0	0.0312919969186093	6.67691935472529	1.98384074777214e-06	-0.725227102659533	1
ENSG00000000460.16	C1orf112	1	169662405	1_83	0	0.0255367273605358	4.78635315338199	1.16055940607642e-06	-0.0488700657636288	1
ENSG00000188404.8	SELL	1	169712216	1_83	0	0.1114150386243	18.6668511298238	1.9747506975288e-05	-2.46423034456638	1
ENSG00000000457.13	SCYL3	1	169893652	1_83	0	0.104336575488498	18.0344352621945	1.7866378170174e-05	2.71548707779599	2
ENSG00000075945.12	KIFAP3	1	170084466	1_83	0	0.0262972578796077	5.05907504702549	1.26321997326115e-06	0.771510796764224	1
ENSG00000116132.11	PRRX1	1	170618199	1_84	0	0.018627434647132	6.51262442515748	1.15187798724754e-06	0.630928840773037	2
ENSG00000007933.12	FMO3	1	171090188	1_84	0	0.0446384215227913	14.6471390399741	6.20810465988052e-06	1.74414219797396	3
ENSG00000094963.13	FMO2	1	171185239	1_84	0	0.0542246178574768	16.472710385462	8.48123232238142e-06	-1.8056924281037	1
ENSG00000076258.9	FMO4	1	171360138	1_84	0	0.0192528593311077	6.81861763856795	1.24649049761635e-06	0.906776659660708	1
ENSG00000034971.16	MYOC	1	171652737	1_84	0	0.0484944089882753	15.4237371376823	7.10196753529706e-06	-1.76373340805489	1
ENSG00000117533.14	VAMP4	1	171742012	1_84	0	0.0360999621831114	12.6624873142727	4.34033416120105e-06	-1.55992297829029	2
ENSG00000010165.19	METTL13	1	171759843	1_84	0	0.0201860031026151	7.25733159069457	1.39099221411788e-06	0.908397557210073	1
ENSG00000197959.13	DNM3	1	171840580	1_84	0	0.0823822489251601	20.4281132078207	1.59793568749695e-05	2.15891854538457	1
ENSG00000135845.9	PIGC	1	172443657	1_84	0	0.0190059226401882	6.69900525551466	1.20891752266968e-06	-0.650413371794374	1
ENSG00000094975.13	SUCO	1	172532503	1_84	0	0.017756943675704	6.06929458288299	1.02330201921332e-06	0.679141010262881	1
ENSG00000162753.11	SLC9C2	1	173611164	1_85	0	0.227680297041998	24.7296173587273	5.34613895627526e-05	-4.99465002398651	1
ENSG00000120337.8	TNFSF18	1	173177782	1_85	0	0.0216710785482714	4.66787133730256	9.60498740993073e-07	-0.115163170961799	1
ENSG00000183831.6	ANKRD45	1	173664389	1_85	0	0.146370338961383	22.7797041709854	3.16590993082584e-05	4.82236875000055	2
ENSG00000076321.10	KLHL20	1	173714815	1_85	0	0.127689622655026	27.5546453628493	3.34077960916015e-05	3.96053638005974	1
ENSG00000117593.9	DARS2	1	173810981	1_85	0	0.0786760403634386	22.8696458956836	1.70843842798605e-05	3.89149843644704	2
ENSG00000117601.13	SERPINC1	1	173916899	1_85	0	0.193070067644644	23.8613967494197	4.37429640185548e-05	-4.92749028895559	1
ENSG00000152061.23	RABGAP1L	1	174159002	1_85	0	0.078248265257428	17.757522110673	1.31933316283122e-05	3.40469575801102	1
ENSG00000120333.4	MRPS14	1	175023749	1_85	0	0.0273308595299819	9.71014969879657	2.51986115794931e-06	-2.4038731843813	1
ENSG00000120332.15	TNN	1	175068634	1_85	0	0.0860571039728574	17.463876229315	1.4270026134519e-05	1.92029518173306	2
ENSG00000152092.15	ASTN1	1	177165470	1_86	0	0.00913596443572562	8.92669656415064	7.74359390973949e-07	-1.23984398748372	1
ENSG00000116147.16	TNR	1	175744070	1_86	0	0.202113970946424	35.5400920791239	6.82043823269838e-05	-3.09599412070679	1
ENSG00000235750.9	KIAA0040	1	175193132	1_86	0	0.0367503616997622	20.4421035702142	7.13320325214467e-06	2.3256073278753	2
ENSG00000143207.19	RFWD2	1	176207359	1_86	0	0.00665332657783979	5.3302531097921	3.36731752236018e-07	-0.300103450559523	1
ENSG00000120341.18	SEC16B	1	177967390	1_87	0	0.0534779796571887	13.7734688065382	6.99384041327193e-06	-1.59753355772763	2
ENSG00000075391.16	RASAL2	1	178093563	1_87	0	0.0233823136522945	7.0734686912718	1.57042541207583e-06	0.684671053456916	2
ENSG00000116191.17	RALGPS2	1	178725006	1_87	0	0.122823842981344	22.2145418069782	2.5907018693887e-05	-2.29402007298957	1
ENSG00000143340.6	FAM163A	1	179743304	1_89	0	0.0257864774481101	10.7687240074388	2.63665715986576e-06	-1.36975277096815	2
ENSG00000116199.11	FAM20B	1	179013985	1_89	0	0.0132442562043335	4.82851967931402	6.07210084890533e-07	-0.0814114419217228	1
ENSG00000186283.13	TOR3A	1	179081800	1_89	0	0.0514319719180153	16.8057523868145	8.20707746842669e-06	2.09482517036148	1
ENSG00000143322.19	ABL2	1	179229518	1_89	0	0.0325604005469371	12.573287156922	3.88719180027194e-06	-1.74854562099292	2
ENSG00000162782.15	TDRD5	1	179591583	1_89	0	0.0153260991693497	6.34509972321128	9.23352395576724e-07	0.588315154328893	1
ENSG00000135837.15	CEP350	1	179954679	1_89	0	0.0275884195323654	11.5458827123374	3.0244844769123e-06	-1.23934819284041	1
ENSG00000116260.16	QSOX1	1	180154677	1_89	0	0.0256597235056719	11.0039988539871	2.68101908553181e-06	-1.37170293536503	2
ENSG00000230124.6	ACBD6	1	180502528	1_89	0	0.0195143019617113	7.89908539917728	1.46361626408487e-06	0.933539676739035	2
ENSG00000135835.11	KIAA1614	1	180936558	1_89	0	0.0490098675659947	15.4744685676058	7.20106396962065e-06	1.19493266627149	1
ENSG00000198216.10	CACNA1E	1	181412848	1_90	0	0.0189324984347669	4.84407732634016	8.70795936106125e-07	-0.230654896020547	1
ENSG00000135821.17	GLUL	1	182392371	1_90	0	0.268966419006464	30.289542013838	7.73549597296554e-05	3.36519200599672	1
ENSG00000135828.11	RNASEL	1	182586901	1_90	0	0.0273346697818517	8.25279736152025	2.14196519734227e-06	1.10425128106244	1
ENSG00000143333.6	RGS16	1	182604092	1_90	0	0.121611674939282	22.3475349172967	2.58049065882047e-05	-2.28616985571111	1
ENSG00000135862.5	LAMC1	1	183023026	1_91	0	0.0381948687696913	12.1443494679277	4.40429778595082e-06	-1.86088568755297	1
ENSG00000058085.14	LAMC2	1	183186170	1_91	0	0.018144769546383	5.22471788373536	9.00143393771663e-07	0.653723912140082	1
ENSG00000116698.21	SMG7	1	183471970	1_91	0	0.145008413475163	24.8363465939554	3.41962363139135e-05	2.60105993238636	2
ENSG00000116701.14	NCF2	1	183590900	1_91	0	0.0176610224695822	4.9744438186958	8.34176152753193e-07	0.287453676622491	1
ENSG00000162704.15	ARPC5	1	183635770	1_91	0	0.0187174306552833	5.51258346236017	9.79712857139216e-07	-0.585113137320508	1
ENSG00000198756.10	COLGALT2	1	183966697	1_91	0	0.0376156243956612	12.0017245543224	4.28656414796688e-06	-1.49632792572379	1
ENSG00000198860.11	TSEN15	1	184051811	1_91	0	0.0176884513964783	4.98881132255971	8.37884754793084e-07	-0.349766673432751	1
ENSG00000116406.18	EDEM3	1	184702964	1_92	0	0.332042387894007	28.0787584591563	8.85255892428389e-05	3.70123900219622	2
ENSG00000135842.16	FAM129A	1	184974052	1_92	0	0.0916298001868894	17.694951747685	1.53951356174351e-05	-1.99768563809291	2
ENSG00000121486.11	TRMT1L	1	185073437	1_92	0	0.0315096549967328	8.02464599159525	2.40086050500466e-06	1.13098929154144	2
ENSG00000116668.12	SWT1	1	185156912	1_92	0	0.0499629669104791	12.2173943245391	5.79594436249475e-06	-1.57048836920264	1
ENSG00000116679.15	IVNS1ABP	1	185317057	1_92	0	0.0267697475659406	6.59550364945324	1.67644626527377e-06	0.77872697013571	1
ENSG00000157181.15	C1orf27	1	186376149	1_92	0	0.0632225330526798	14.3982715558458	8.64330123379594e-06	1.54589671764443	1
ENSG00000116711.9	PLA2G4A	1	186828347	1_92	0	0.0222542522617331	4.86065254951994	1.0270816763863e-06	-0.243118565058564	1
ENSG00000150681.9	RGS18	1	192158507	1_96	0	0.207446651196309	29.5118317662632	5.81299556636107e-05	3.39251382379918	2
ENSG00000090104.11	RGS1	1	192575665	1_96	0	0.0134586044316258	4.89818759345066	6.25940193054839e-07	0.26661543654857	1
ENSG00000116750.13	UCHL5	1	193058704	1_96	0	0.0195143143004103	9.89420477070979	1.83329176065107e-06	1.66987037593828	1
ENSG00000023572.8	GLRX2	1	193104652	1_96	0	0.0175720928350025	10.3104083969191	1.72027054746056e-06	2.39711103266051	2
ENSG00000134371.10	CDC73	1	193121735	1_96	0	0.272563776772483	19.8250228922303	5.13073084763025e-05	4.00142905920009	1
ENSG00000000971.15	CFH	1	196651787	1_98	0	0.04036018720464	10.1971628852106	3.90777837599752e-06	1.58767462835485	1
ENSG00000177888.7	ZBTB41	1	197196056	1_98	0	0.0513267158993254	12.4490684203157	6.06705214702907e-06	1.51831488411123	2
ENSG00000134376.15	CRB1	1	197477572	1_99	0	0.0230622029926301	4.70500345325402	1.0302867954193e-06	-0.321179299294698	1
ENSG00000213047.12	DENND1B	1	197773818	1_99	0	0.0236838067224373	4.9520727486113	1.11361717705956e-06	0.59500375136594	1
ENSG00000203724.10	C1orf53	1	197902889	1_99	0	0.0311193886376856	7.49052935062093	2.21330346155418e-06	0.783607194426285	1
ENSG00000081237.18	PTPRC	1	198638643	1_99	0	0.0366585175495427	9.0179591083015	3.13892223772507e-06	-0.992463833313975	1
ENSG00000081248.10	CACNA1S	1	201090702	1_101	0	0.0142241278002764	4.79939343466891	6.48200550509296e-07	-0.468193335611923	1
ENSG00000163362.10	C1orf106	1	200890285	1_101	0	0.0141731126194649	4.61575079808557	6.21162155421217e-07	-0.161294756118685	1
ENSG00000118197.13	DDX59	1	200636295	1_101	0	0.0147780621543169	5.04946894936672	7.08533830684542e-07	0.022965480025502	3
ENSG00000118200.14	CAMSAP2	1	200740218	1_101	0	0.0277966428260383	11.503762110594	3.03619482466334e-06	1.65875394430119	2
ENSG00000116852.14	KIF21B	1	200893429	1_101	0	0.0336302910666856	14.9504869256049	4.77401039610295e-06	2.15088328964862	3
ENSG00000116857.16	TMEM9	1	201168999	1_101	0	0.0446474497532015	14.8308814075116	6.28725414874537e-06	1.47674652829985	1
ENSG00000081277.12	PKP1	1	201261578	1_101	0	0.0154293037824416	5.26634343996598	7.71530153989856e-07	0.313038151136255	1
ENSG00000118194.18	TNNT2	1	201378187	1_101	0	0.0833509644851393	20.9657513638346	1.65927533501513e-05	2.14154954811737	1
ENSG00000159166.13	LAD1	1	201459957	1_101	0	0.0177205547645579	6.66992309974224	1.12226530663678e-06	-0.732087011260824	1
ENSG00000174307.6	PHLDA3	1	201469321	1_101	0	0.0212758613573938	8.27792654358448	1.67226891384183e-06	-0.930632981410367	1
ENSG00000198700.9	IPO9	1	201828710	1_102	0	0.052447190937356	15.6852014028555	7.81105559226767e-06	-2.35109709320547	1
ENSG00000198892.6	SHISA4	1	201888432	1_102	0	0.278327795984675	18.3131999797403	4.83969747601332e-05	3.62413928519473	1
ENSG00000163431.12	LMOD1	1	201902705	1_102	0	0.237719197114711	18.1280048527246	4.09177420657559e-05	3.57580313374905	1
ENSG00000134375.10	TIMM17A	1	201963880	1_102	0	0.0238389288919573	7.09665988747553	1.60634241466734e-06	0.890710738131311	1
ENSG00000176393.10	RNPEP	1	201981821	1_102	0	0.0204515492079761	5.51755395728276	1.07144577626836e-06	0.426931754675469	1
ENSG00000163435.15	ELF3	1	202007073	1_102	0	0.0190107478924562	4.86787675473256	8.7869099067366e-07	-0.0565015139381747	1
ENSG00000170075.8	GPR37L1	1	202123232	1_102	0	0.0296005162291391	8.9587994922048	2.51794650261694e-06	-0.988562568119322	1
ENSG00000143851.15	PTPN7	1	202161626	1_102	0	0.0189255570690571	4.88040238537127	8.7700425249536e-07	0.257574165816661	1
ENSG00000133067.17	LGR6	1	202194388	1_102	0	0.0193360416898991	5.06443123612875	9.29813075802928e-07	0.453801594589568	2
ENSG00000077152.9	UBE2T	1	202333104	1_102	0	0.0191035225006788	4.95542744873556	8.98859831817933e-07	-0.287188485653582	1
ENSG00000077157.21	PPP1R12B	1	202348568	1_102	0	0.0188149045686459	4.8023431866674	8.57931490942042e-07	0.166639351346056	1
ENSG00000117153.15	KLHL12	1	202928968	1_102	0	0.019224570314444	5.0376431141831	9.1956288827824e-07	0.382330398572874	1
ENSG00000159346.12	ADIPOR1	1	202958379	1_102	0	0.0683748686190686	16.7139988517702	1.08511125884374e-05	-1.88994374157193	2
ENSG00000163444.11	TMEM183A	1	202990837	1_102	0	0.0190934760437728	4.99723363368212	9.05966317911898e-07	0.305674279971619	2
ENSG00000163485.16	ADORA1	1	203090600	1_102	0	0.0538664887322682	14.5854667869447	7.45995824392629e-06	-1.7857726921309	1
ENSG00000133048.12	CHI3L1	1	203166324	1_102	0	0.018795640363795	4.80827006841669	8.58110816555196e-07	0.193884803434148	1
ENSG00000159388.5	BTG2	1	203305408	1_102	0	0.0264657991899231	7.95725808335347	1.99961254995751e-06	-0.904518871220852	2
ENSG00000122176.10	FMOD	1	203351950	1_102	0	0.0531533971762949	14.4245264836438	7.27997669216187e-06	1.55032606349281	1
ENSG00000188783.5	PRELP	1	203475256	1_103	0	0.0251838863063869	6.5163469585297	1.55820411455385e-06	0.718306170822037	2
ENSG00000058668.14	ATP2B4	1	203626383	1_103	0	0.0506905873183633	12.9185423860881	6.21782127317245e-06	1.44158849872379	2
ENSG00000257315.2	ZBED6	1	203795675	1_103	0	0.0263859855086374	7.42668473294783	1.86065435861657e-06	-1.36154655746319	1
ENSG00000182004.12	SNRPE	1	203861428	1_103	0	0.0315702308678817	9.22424966348629	2.76507046714942e-06	1.63229336208866	2
ENSG00000143842.14	SOX13	1	204072756	1_103	0	0.126435495110321	22.4428059549584	2.69428519586398e-05	2.62254547415625	1
ENSG00000143850.13	PLEKHA6	1	204262036	1_103	0	0.0589026195891977	14.0506625965226	7.85830374579027e-06	-1.53804635965879	1
ENSG00000158615.8	PPP1R15B	1	204412110	1_103	0	0.0266650191983816	7.03956574362089	1.78231789154675e-06	-0.945973195138294	1
ENSG00000133056.13	PIK3C2B	1	204495318	1_103	0	0.11269486931848	19.9616124366695	2.13597989416492e-05	-3.08217490696643	1
ENSG00000198625.12	MDM4	1	204520429	1_103	0	0.127230728695359	21.1039705982437	2.5494915945802e-05	-3.15225680546931	1
ENSG00000174567.7	GOLT1A	1	205092486	1_104	0	0.0537235099974657	13.4312198693238	6.85136704958105e-06	1.54519540913154	1
ENSG00000186007.9	LEMD1	1	205659180	1_104	0	0.0201247676203901	5.27916005747814	1.00877218887173e-06	0.590374816671226	1
ENSG00000163531.15	NFASC	1	204828332	1_104	0	0.0191978822726107	4.86428878106439	8.86686448269576e-07	-0.131090365735337	1
ENSG00000174529.7	TMEM81	1	205084022	1_104	0	0.0745698400399132	20.0341448767181	1.4185067878172e-05	3.06865782350487	3
ENSG00000133059.16	DSTYK	1	205210869	1_104	0	0.0301930930188806	13.2766458265553	3.80621548472167e-06	-2.96714233810718	1
ENSG00000133069.15	TMCC2	1	205275825	1_104	0	0.0189455186042733	6.05291796357301	1.08885157227646e-06	1.55419613381537	1
ENSG00000163545.8	NUAK2	1	205321666	1_104	0	0.0294569073995802	8.23379847639284	2.30295143532832e-06	-0.317903342125663	1
ENSG00000117266.15	CDK18	1	205505034	1_104	0	0.0555718267163715	14.9079336507371	7.86628216959993e-06	-1.68236676919213	2
ENSG00000158715.5	SLC45A3	1	205680199	1_104	0	0.271976638788003	29.0914641415233	7.51267459943526e-05	3.01538392433167	2
ENSG00000069275.12	NUCKS1	1	205750404	1_104	0	0.0198555662827432	5.1479464741456	9.70540576515051e-07	-0.370830582665234	1
ENSG00000117280.12	RAB29	1	205770138	1_104	0	0.0201485315475337	5.27203314574696	1.00859991793165e-06	0.41437767526324	1
ENSG00000133065.10	SLC41A1	1	205817807	1_104	0	0.0195448202334282	5.03984461285524	9.35289855130815e-07	0.160061342929824	1
ENSG00000162877.12	PM20D1	1	205849911	1_104	0	0.0655906147834601	16.3242127142095	1.01664971588995e-05	2.09551061973972	1
ENSG00000174502.18	SLC26A9	1	205941755	1_104	0	0.0238142833860262	6.85186305246894	1.54932878001612e-06	-0.831752575891883	1
ENSG00000263528.7	IKBKE	1	206470213	1_105	0	0.0259967764945488	10.2410348860343	2.52790496406228e-06	1.22732137399093	2
ENSG00000266094.7	RASSF5	1	206509762	1_105	0	0.0149239860410803	5.28996595100816	7.49609544528341e-07	0.401459382477468	1
ENSG00000143486.15	EIF2D	1	206605289	1_105	0	0.019989160552671	7.96040646985069	1.51087034495876e-06	0.963487935768314	2
ENSG00000143479.15	DYRK3	1	206634569	1_105	0	0.016112845335857	6.03397014594466	9.231511016425e-07	0.622348998145372	1
ENSG00000162894.11	FCMR	1	206923405	1_105	0	0.0222042887937838	8.73459441353084	1.84152240694477e-06	1.26662008760609	1
ENSG00000162896.5	PIGR	1	206945992	1_105	0	0.0347464748486135	12.7608606041009	4.21005831887289e-06	-1.71234501491061	1
ENSG00000123838.10	C4BPA	1	207116298	1_105	0	0.0490602354209567	15.9619464783747	7.43554617449793e-06	-1.57010412903947	1
ENSG00000196352.14	CD55	1	207321334	1_105	0	0.0223505971411585	9.37137608175089	1.98879442698781e-06	1.25921920182142	2
ENSG00000203710.10	CR1	1	207510847	1_105	0	0.0199274762798871	7.4601600094015	1.41155511528429e-06	0.609835133107038	1
ENSG00000117335.19	CD46	1	207749736	1_105	0	0.418043245033961	20.5012472465058	8.1376478153524e-05	3.88965788694857	2
ENSG00000174059.16	CD34	1	207911570	1_105	0	0.0444481708528777	15.0052659057884	6.33278853257129e-06	1.67121927389821	1
ENSG00000143469.18	SYT14	1	209882285	1_106	0	0.0188023928332034	4.77851754163172	8.53107388842486e-07	0.205923643945122	2
ENSG00000076356.6	PLXNA2	1	208244589	1_106	0	0.04210593284115	12.2796977934298	4.90939944358773e-06	-1.36796849337185	1
ENSG00000008118.9	CAMK1G	1	209584155	1_106	0	0.0237652464273457	6.95100551018813	1.56851021541863e-06	0.918912284775697	1
ENSG00000123689.5	G0S2	1	209675255	1_106	0	0.0447107392203008	12.8415765256264	5.4516452953419e-06	-1.5705790240272	1
ENSG00000117597.17	DIEXF	1	209828509	1_106	0	0.0189603311239498	4.85602625571891	8.74227252274299e-07	-0.221525237937532	1
ENSG00000143473.12	KCNH1	1	211134467	1_107	0	0.0175331661844125	4.84768264899675	8.07034177388035e-07	-0.334929492022758	1
ENSG00000117625.13	RCOR3	1	211164056	1_107	0	0.0170665941796755	4.59792929308772	7.45086246529277e-07	-0.0808557360668493	1
ENSG00000082512.14	TRAF5	1	211326278	1_107	0	0.0171917561543115	4.66558467759497	7.61594353239757e-07	0.0744897597754242	2
ENSG00000117650.12	NEK2	1	211675781	1_107	0	0.0248100749914605	8.06711217489418	1.90039364613503e-06	-1.00031247113531	2
ENSG00000123684.12	LPGAT1	1	211839351	1_107	0	0.0178834729699993	5.03089255566435	8.54268321029588e-07	-0.273390072393703	2
ENSG00000143476.17	DTL	1	212035474	1_107	0	0.0204783937307482	6.28649529036373	1.2223677409613e-06	0.746186302523168	1
ENSG00000066027.11	PPP2R5A	1	212196066	1_107	0	0.0216883291693318	6.81886789063268	1.40422198839922e-06	-0.732263198109342	2
ENSG00000065600.12	TMEM206	1	212414848	1_107	0	0.0566863955833405	15.7862919548952	8.49681906748414e-06	-1.8723708717543	2
ENSG00000162772.16	ATF3	1	212565261	1_107	0	0.0191804482068205	5.67953974369866	1.03435422143025e-06	0.425270300949922	1
ENSG00000185523.6	SPATA45	1	212848000	1_108	0	0.0354231927142544	11.3075351322566	3.80323397817208e-06	1.59666958913487	1
ENSG00000123685.8	BATF3	1	212699754	1_108	0	0.0218671921341701	7.17448715656301	1.48963984424979e-06	-0.871231113541372	2
ENSG00000174606.13	ANGEL2	1	213008574	1_108	0	0.0263881719671775	8.67056823516907	2.17247237549885e-06	-1.13571992256753	1
ENSG00000136643.11	RPS6KC1	1	213051377	1_108	0	0.0402084049209317	12.5953733411205	4.80867345971326e-06	1.55129619135281	1
ENSG00000143499.13	SMYD2	1	214275218	1_108	0	0.0817241596491708	17.7994394580951	1.38119241909181e-05	1.7055504030581	1
ENSG00000152104.11	PTPN14	1	214452591	1_109	0	0.0192188284962844	5.08124586538795	9.27245037261866e-07	-0.575377662145032	1
ENSG00000136636.12	KCTD3	1	215567710	1_109	0	0.0229466206637696	6.72535072569647	1.46531525411957e-06	0.721115568695982	1
ENSG00000196482.16	ESRRG	1	217137474	1_110	0	0.0169175740843625	5.71794142844841	9.18491594274687e-07	0.567541308513487	1
ENSG00000092978.10	GPATCH2	1	217631213	1_110	0	0.174115474951195	27.7827545787763	4.5931441054104e-05	3.0381706149461	1
ENSG00000162814.10	SPATA17	1	217631425	1_110	0	0.0153397673840808	4.81180267359615	7.0084822832814e-07	0.37583404702349	1
ENSG00000067533.5	RRP15	1	218284423	1_110	0	0.0150019815669494	4.60579660312014	6.56070906598364e-07	-0.0448344517447695	2
ENSG00000196660.10	SLC30A10	1	219963598	1_112	0	0.0265117011896058	8.18029383458458	2.0592254485053e-06	-1.16242378098596	1
ENSG00000162813.17	BPNT1	1	220089717	1_112	0	0.0185484512903061	4.86592605007956	8.56979740615396e-07	0.271239779490433	2
ENSG00000067704.9	IARS2	1	220094239	1_112	0	0.0502985318461378	14.1591399027622	6.76222439956138e-06	1.73846046210155	2
ENSG00000116141.15	MARK1	1	220528008	1_112	0	0.0263730548699229	8.13159958167173	2.03626276560199e-06	0.988207559133948	1
ENSG00000162817.6	C1orf115	1	220699127	1_112	0	0.0204611876947831	5.77554561078006	1.12207336620475e-06	0.572754866835983	1
ENSG00000117791.15	MARC2	1	220747806	1_112	0	0.025466764000372	7.8066479386509	1.8877120785394e-06	-0.875741203060927	1
ENSG00000186205.12	MARC1	1	220765184	1_112	0	0.0224420133291626	6.63265835582635	1.41334061821566e-06	1.03316998493298	1
ENSG00000136630.12	HLX	1	220880203	1_112	0	0.0569946429567299	15.3341693205721	8.29834886215128e-06	1.68681207190082	1
ENSG00000162819.11	BROX	1	222712777	1_114	0	0.0260341110290249	11.2797484365646	2.78830041566487e-06	1.72550670562168	1
ENSG00000186063.12	AIDA	1	222706825	1_114	0	0.156194854725029	27.9136544432368	4.13981389753512e-05	-3.0112631379477	1
ENSG00000143502.14	SUSD4	1	223344804	1_114	0	0.0144443080368488	5.99514696954275	8.22231238290283e-07	0.628640719026972	1
ENSG00000203697.11	CAPN8	1	223623734	1_114	0	0.0146604080405954	6.07463949069467	8.45598032939274e-07	-0.476418290430316	2
ENSG00000162909.17	CAPN2	1	223701813	1_114	0	0.0282549020854562	11.9954197327669	3.21815273764483e-06	1.96853715049553	1
ENSG00000143514.16	TP53BP2	1	223802921	1_114	0	0.0152959520720216	6.56299224201755	9.53181932651114e-07	0.574121813057032	1
ENSG00000143771.11	CNIH4	1	224356827	1_114	0	0.118910790675462	22.2170984788424	2.50845320518217e-05	-3.24203492328511	2
ENSG00000162923.14	WDR26	1	224436689	1_114	0	0.223243390379256	19.6003673419174	4.15470523375727e-05	-3.58645729305491	2
ENSG00000185155.11	MIXL1	1	226223616	1_115	0	0.144017407208699	24.1575745102175	3.30343459371853e-05	-3.10077399009504	1
ENSG00000185842.15	DNAH14	1	224895338	1_115	0	0.0182070625885503	4.64823711704436	8.03573407361033e-07	-0.042645173269131	2
ENSG00000154380.17	ENAH	1	225654789	1_115	0	0.0181181561935064	4.60289275117744	7.91848779959658e-07	0.00839411729228333	1
ENSG00000143742.12	SRP9	1	225777848	1_115	0	0.0216350271002488	6.24728771323031	1.28335364305047e-06	-0.705127910378549	1
ENSG00000143819.12	EPHX1	1	225818396	1_115	0	0.0440814334368197	12.8765503244463	5.38955160583128e-06	-1.79325059321891	1
ENSG00000196187.11	TMEM63A	1	225881227	1_115	0	0.0395885860287859	11.8710419140751	4.46227391392436e-06	1.56727158578953	1
ENSG00000243709.1	LEFTY1	1	225920500	1_115	0	0.0238124336943252	7.13719031312113	1.61372102674735e-06	-0.697353111094778	2
ENSG00000143811.18	PYCR2	1	225924245	1_115	0	0.018118656185189	4.6031482713884	7.91914591036038e-07	0.0128318077801572	2
ENSG00000143768.12	LEFTY2	1	225889531	1_115	0	0.0443925763965712	12.9425555800121	5.45541490868186e-06	1.72611412470055	2
ENSG00000143751.9	SDE2	1	225999428	1_115	0	0.0274426211268101	8.4556338184898	2.20327726758824e-06	-1.23821638879942	1
ENSG00000163041.9	H3F3A	1	226062051	1_115	0	0.077508250004519	18.1943367749917	1.33900302267653e-05	2.5757909702951	2
ENSG00000182827.8	ACBD3	1	226185741	1_115	0	0.0325332659860563	10.0392063528021	3.10116191500614e-06	-1.89131555581783	1
ENSG00000183814.15	LIN9	1	226309688	1_115	0	0.0330379913708463	10.1829227484126	3.19435722186188e-06	-1.27272662793282	1
ENSG00000143772.9	ITPKB	1	226738931	1_116	0	0.264397745270417	31.6562681694543	7.94721313325299e-05	-3.58223834883822	2
ENSG00000143801.16	PSEN2	1	226870643	1_116	0	0.0741277793943047	19.1522432739567	1.34802527993118e-05	2.48888841213077	1
ENSG00000163050.16	COQ8A	1	226897454	1_116	0	0.0522124214048716	15.8450211900841	7.8553231503237e-06	-2.18263087561628	3
ENSG00000143776.18	CDC42BPA	1	227318012	1_116	0	0.104421465254366	22.4238142076762	2.22329282378816e-05	-2.94681812833162	2
ENSG00000181450.17	ZNF678	1	227375425	1_116	0	0.0156076462556011	4.60345872591561	6.82211543576131e-07	0.14372521299922	1
ENSG00000143740.14	SNAP47	1	227730861	1_116	0	0.0214467859087293	7.54764384860287	1.5369898947599e-06	-0.965509382072557	1
ENSG00000081692.12	JMJD4	1	227739541	1_116	0	0.0211887879310263	7.43537706346169	1.49591359297468e-06	0.925203017390986	1
ENSG00000143816.7	WNT9A	1	227947502	1_116	0	0.0185906572846416	6.22283714651251	1.09845071810091e-06	0.809218911717184	1
ENSG00000162910.18	MRPL55	1	228109044	1_116	0	0.0155978854479857	4.59767062973009	6.80927664882529e-07	0.0942460107078903	1
ENSG00000143774.16	GUK1	1	228140298	1_116	0	0.0849527130098794	20.4492904630392	1.64950217812932e-05	-2.09845359294878	1
ENSG00000181873.12	IBA57	1	228163240	1_116	0	0.0160771180169494	4.87772609335597	7.44599954967218e-07	0.241348336613225	1
ENSG00000154358.20	OBSCN	1	228211422	1_116	0	0.020248623437229	7.01457126402059	1.34863377674054e-06	0.779152631011359	2
ENSG00000162913.9	C1orf145	1	228213855	1_116	0	0.0158910229579321	4.76996631249086	7.19721644736465e-07	-0.182430531997549	1
ENSG00000154370.15	TRIM11	1	228407706	1_116	0	0.0164799316010187	5.10677732880275	7.99097410511995e-07	-0.488704118367932	1
ENSG00000162931.11	TRIM17	1	228417087	1_116	0	0.0191585112322112	6.50161998154496	1.18271671930722e-06	0.796313626830326	1
ENSG00000181218.5	HIST3H2A	1	228457362	1_116	0	0.0214242465067026	7.53790623983793	1.53339373541749e-06	0.83732308902389	1
ENSG00000168159.11	RNF187	1	228484557	1_116	0	0.0415283836368082	13.6997152994081	5.40199237232828e-06	1.63443318783247	1
ENSG00000168118.11	RAB4A	1	229270336	1_117	0	0.0269524571215863	4.64415483409502	1.18850893514835e-06	-0.0790867507642651	1
ENSG00000143632.14	ACTA1	1	229433845	1_117	0	0.0268663909432115	4.61442001677451	1.17712843148222e-06	0.00393029791240893	1
ENSG00000069248.11	NUP133	1	229508410	1_117	0	0.0302738320531649	5.72520782740852	1.6457203919219e-06	-0.45739421367615	1
ENSG00000135775.13	COG2	1	230690196	1_118	0	0.0311125200898559	6.84721987841891	2.02277166321967e-06	-0.694308904752788	1
ENSG00000135744.7	AGT	1	230698181	1_118	0	0.0253777038536446	4.95220039587253	1.19329530631378e-06	-0.329826080037826	1
ENSG00000135773.12	CAPN9	1	230747327	1_118	0	0.0273265798096892	5.6398611187144	1.46335968187881e-06	-0.550267153855758	2
ENSG00000119280.16	C1orf198	1	230839708	1_118	0	0.0248164664442124	4.74444497198229	1.11795096226296e-06	-0.190549317912397	1
ENSG00000173409.13	ARV1	1	230978849	1_118	0	0.0249161515247989	4.78168715374712	1.13125241332866e-06	-0.176719140223208	2
ENSG00000182118.7	FAM89A	1	231037681	1_118	0	0.0285573011912313	6.04963822715236	1.64037810204121e-06	-0.697621349659592	2
ENSG00000119283.15	TRIM67	1	231162257	1_118	0	0.0328181125370944	7.34438084558347	2.28858046208282e-06	-0.784776410657141	1
ENSG00000116903.7	EXOC8	1	231332860	1_118	0	0.0299935127820536	6.5063297871756	1.85293763303431e-06	-1.4087953920837	2
ENSG00000010072.15	SPRTN	1	231341696	1_118	0	0.0622708073531072	13.3461411348552	7.89110107973896e-06	-2.32745380919879	1
ENSG00000116918.13	TSNAX	1	231528861	1_118	0	0.0502044917292971	11.3198311373622	5.39609913512163e-06	-1.78198507271103	1
ENSG00000162946.21	DISC1	1	231627073	1_118	0	0.0258540899696812	5.12502688945196	1.25812212819201e-06	0.463615489465571	1
ENSG00000116991.10	SIPA1L2	1	232643441	1_119	0	0.027003500471336	6.83446678134107	1.75235502906696e-06	0.794368979631399	1
ENSG00000212916.4	MAP10	1	232805407	1_119	0	0.023934939207596	5.71372112670233	1.29852036514914e-06	-0.485902818746461	1
ENSG00000135778.11	NTPCR	1	232953982	1_119	0	0.0238709862998184	5.68889347709928	1.28942344378894e-06	-0.453705318465388	2
ENSG00000135749.18	PCNX2	1	233295495	1_120	0	0.0524158934263719	9.8115480330826	4.88312592386664e-06	1.18130689041894	1
ENSG00000143674.10	MAP3K21	1	233321986	1_120	0	0.0348845483406568	6.00069159428158	1.987612905658e-06	-0.574414716282071	2
ENSG00000135750.14	KCNK1	1	233595183	1_120	0	0.0317515893161199	5.12356207446773	1.54466699732379e-06	-0.344485906367738	1
ENSG00000059588.9	TARBP1	1	234479133	1_121	0	0.0338787456069053	6.65422844927689	2.14053545304016e-06	-0.796493447043334	1
ENSG00000188739.14	RBM34	1	235160983	1_121	0	0.0358429527125048	7.17990176247287	2.44354126885001e-06	-0.814057667009549	1
ENSG00000116957.12	TBCE	1	235362921	1_121	0	0.0294775363193196	5.35799172697742	1.4996524405191e-06	-0.388802037664312	1
ENSG00000162885.12	B3GALNT2	1	235504442	1_121	0	0.035582465880426	7.11183075263545	2.40278466266939e-06	0.813508072309042	2
ENSG00000116962.14	NID1	1	236065637	1_122	0	0.0535231557064076	12.2406820297296	6.22077831168312e-06	-1.4015726556586	1
ENSG00000077585.13	GPR137B	1	236129560	1_122	0	0.027711168565304	6.08944766226202	1.60224947908752e-06	0.666166670051194	1
ENSG00000086619.13	ERO1B	1	236260682	1_122	0	0.0328703509583208	7.67886646908081	2.39661820202404e-06	1.03174033641759	1
ENSG00000116977.18	LGALS8	1	236518450	1_122	0	0.0274688165070383	6.00776288084836	1.56693192229077e-06	-0.579391092717169	1
ENSG00000119285.10	HEATR1	1	236604526	1_122	0	0.0240641853568094	4.77818759710293	1.0917715111025e-06	0.391691700574501	1
ENSG00000077522.12	ACTN2	1	236686652	1_122	0	0.0240216257355019	4.76175090101698	1.08609162716648e-06	0.254522425271812	1
ENSG00000133019.11	CHRM3	1	239386955	1_124	0	0.014815959250902	4.92127760726777	6.92317063480656e-07	0.406214243354805	1
ENSG00000155816.19	FMN2	1	239998136	1_125	0	0.0183347305916362	4.66369080755767	8.11898388872369e-07	-0.122083728316166	1
ENSG00000182901.16	RGS7	1	241357612	1_126	0	0.0587453933668152	11.7966696720442	6.58007178547461e-06	1.34763190073505	1
ENSG00000162843.17	WDR64	1	241690335	1_127	0	0.0435471947628928	10.3166872216244	4.2657740153433e-06	-1.24301880885402	1
ENSG00000117009.11	KMO	1	241531649	1_127	0	0.024264978322091	4.86624517771421	1.12116954126754e-06	0.238828033515225	1
ENSG00000203668.2	CHML	1	241640356	1_127	0	0.206158878514632	25.2797139907002	4.94847745446496e-05	-2.69874898349015	1
ENSG00000054277.13	OPN3	1	241676920	1_127	0	0.0246893958016137	5.02728216550178	1.17853129750344e-06	0.317340047106885	1
ENSG00000174371.16	EXO1	1	241847755	1_127	0	0.0432197146592659	10.2460248941083	4.20469693988773e-06	1.1884465082319	2
ENSG00000143702.15	CEP170	1	243254880	1_128	2	0.287938627035104	22.331601802662	6.1054432884722e-05	4.49684108417326	1
ENSG00000054282.15	SDCCAG8	1	243256404	1_128	0	0.0105817395891766	6.27138378470126	6.30112137274668e-07	0.00671558094917786	1
ENSG00000117020.16	AKT3	1	243851993	1_128	0	0.0324389312188407	19.7867850958362	6.09451528481184e-06	-3.37680301634799	1
ENSG00000173728.10	C1orf100	1	244352788	1_129	0	0.0315710382796256	5.22936382606705	1.56759951319672e-06	-0.455492491078522	1
ENSG00000203667.9	COX20	1	244836094	1_129	0	0.0341549775399014	5.96250394437039	1.93365985208174e-06	0.568127527514931	1
ENSG00000197472.14	ZNF695	1	247008034	1_130	0	0.0127052500702128	5.18274965492107	6.25231493354235e-07	-0.384989862300514	1
ENSG00000185420.18	SMYD3	1	246507763	1_130	0	0.0257861746345768	11.7402322522147	2.87449134151901e-06	1.31623097101606	1
ENSG00000162852.13	CNST	1	246558011	1_130	0	0.0148860093379114	6.64746982780188	9.39576311078287e-07	-0.713539852930006	1
ENSG00000143653.9	SCCPDH	1	246723418	1_130	0	0.012116080214995	4.74394788956342	5.4575716559094e-07	0.174732531015553	2
ENSG00000277462.1	ZNF670	1	247078730	1_130	0	0.0289947399017951	12.830768719989	3.53239523895412e-06	1.49894076711462	1
ENSG00000188295.14	ZNF669	1	247104366	1_130	0	0.0119740114860519	4.63496360810354	5.26966971276176e-07	0.119658383887012	1
ENSG00000196418.12	ZNF124	1	247126128	1_130	0	0.0222234681209317	10.3596769815733	2.18602661599294e-06	1.18236046008842	1
ENSG00000203663.3	OR2L2	1	247829993	1_131	0	0.0476562995547957	9.99071824431505	4.52079095139141e-06	1.31451233465053	1
ENSG00000196071.4	OR2L13	1	247949325	1_131	0	0.0270924322602906	4.71958222312246	1.21408459785428e-06	0.185642766071379	1
ENSG00000189181.4	OR14I1	1	248682157	1_131	0	0.0309413747244294	5.95558254330245	1.74969056737302e-06	0.769622233526781	1
ENSG00000177462.6	OR2T8	1	247852011	1_131	0	0.0286737070946767	5.24714690953448	1.42857966887645e-06	0.51762062045732	1
ENSG00000162714.12	ZNF496	1	247323376	1_131	0	0.0269367271642813	4.66599773991247	1.1934019642338e-06	0.162824055216296	2
ENSG00000162722.8	TRIM58	1	247853448	1_131	0	0.031367021554075	6.08282213554229	1.81165625092728e-06	0.710433282624943	3
ENSG00000238243.3	OR2W3	1	247851213	1_131	0	0.0269707355533149	4.67772722159317	1.19791245451045e-06	-0.0535461757204217	3
ENSG00000171163.15	ZNF692	1	248859244	1_131	0	0.155977619215456	21.3280224851049	3.15871377143544e-05	2.32396405315949	1
ENSG00000184731.5	FAM110C	2	47011	2_1	0	0.0490434786013458	10.0059396412876	4.65947023950176e-06	1.27213780125736	2
ENSG00000143727.15	ACP1	2	264429	2_1	0	0.0354840813177094	6.97850814049902	2.35122154174751e-06	1.01068807809344	1
ENSG00000171853.15	TRAPPC12	2	3379970	2_2	0	0.0143669333849533	4.90880911150345	6.69634188879601e-07	0.33876946760765	1
ENSG00000182551.13	ADI1	2	3519553	2_2	0	0.0139377085795633	4.62830711465218	6.12506843851398e-07	-0.118546742080479	1
ENSG00000171865.9	RNASEH1	2	3558529	2_2	0	0.0141897993405579	4.7940739860416	6.45919480864799e-07	-0.19452300158892	1
ENSG00000171863.12	RPS7	2	3577209	2_2	0	0.0280645522277413	11.1170563441427	2.96241106353079e-06	1.26558325985633	1
ENSG00000118004.17	COLEC11	2	3606600	2_2	0	0.0158454449118423	5.81502518746186	8.74889964383129e-07	-0.544443033502875	2
ENSG00000115738.9	ID2	2	8678763	2_6	0	0.0186955276411369	4.84575931040589	8.6019509608984e-07	-0.105578985168478	2
ENSG00000143797.11	MBOAT2	2	9003515	2_6	0	0.0241320227286979	7.22731889142855	1.65603053376917e-06	1.00371299472312	1
ENSG00000119185.12	ITGB1BP1	2	9420800	2_6	0	0.0182281217751882	4.64808972225838	8.04477349354588e-07	0.0059269461961952	1
ENSG00000134330.18	IAH1	2	9473160	2_6	0	0.018289715515438	4.67863434043164	8.12500152749327e-07	-0.0252045271480342	2
ENSG00000151694.12	ADAM17	2	9553607	2_6	0	0.025574015082107	7.75092849476244	1.8821318504471e-06	1.09650275964933	3
ENSG00000134308.13	YWHAQ	2	9631491	2_6	0	0.0186389412585295	4.85385059907786	8.59023492602314e-07	0.205036717996577	1
ENSG00000115750.16	TAF1B	2	9843688	2_6	0	0.0203399842106791	5.65621164603769	1.09237979806553e-06	-0.565020842128205	1
ENSG00000172059.10	KLF11	2	10042369	2_6	0	0.027230303223275	8.35105042706129	2.15919059763515e-06	0.950333678897963	1
ENSG00000171848.13	RRM2	2	10121909	2_6	0	0.0189513330721427	5.01359173166429	9.02165316417997e-07	0.305011834671482	1
ENSG00000115761.15	NOL10	2	10689644	2_7	0	0.012058739605017	4.60002875741512	5.26695806616712e-07	0.0821279412274036	2
ENSG00000143882.10	ATP6V1C2	2	10722013	2_7	0	0.0120916635877982	4.6252250083004	5.31026650888163e-07	0.0667978773035321	2
ENSG00000143870.12	PDIA6	2	10682596	2_7	0	0.0234500056318957	10.7581360295082	2.39539632807941e-06	-1.35387965818697	2
ENSG00000162975.4	KCNF1	2	10875868	2_7	0	0.0149925836930499	6.61337530875277	9.4144954148413e-07	0.721522929842072	1
ENSG00000150873.11	C2orf50	2	11126423	2_7	0	0.0121104871938587	4.63959577152043	5.33505812640566e-07	-0.141215262947666	3
ENSG00000162976.12	PQLC3	2	11156148	2_7	0	0.0121692004381058	4.68428222586356	5.41255714267172e-07	0.0385569353726168	2
ENSG00000134318.13	ROCK2	2	11347918	2_7	0	0.0272790961064771	12.1633551163788	3.15050925005134e-06	1.52781256414667	2
ENSG00000169016.16	E2F6	2	11466058	2_7	0	0.0320132165685769	13.6526883582177	4.1499693229544e-06	1.79023069193526	1
ENSG00000196208.13	GREB1	2	11612793	2_7	0	0.0123328266592606	4.80770963018374	5.62986854071611e-07	-0.156680775516577	1
ENSG00000169006.6	NTSR2	2	11669387	2_7	0	0.0148792199057221	6.54315503539801	9.24410287405001e-07	0.681658842552606	2
ENSG00000134324.11	LPIN1	2	11784824	2_7	0	0.0367794044937066	14.9469203545979	5.21979936627141e-06	-1.64938529780247	1
ENSG00000071575.11	TRIB2	2	12717952	2_8	0	0.0400362153663034	9.46861547989073	3.5994562047667e-06	1.13422989529084	1
ENSG00000151779.12	NBAS	2	15561827	2_9	0	0.0308436372848591	12.839550064477	3.76021596583222e-06	-2.41213387164249	1
ENSG00000079785.14	DDX1	2	15590379	2_9	0	0.0249876101430149	9.78848252800993	2.32240248866884e-06	1.01845263944913	2
ENSG00000134323.11	MYCN	2	15939632	2_9	0	0.090176908336097	21.5679862795186	1.8467254616707e-05	2.32282665838442	1
ENSG00000214842.5	RAD51AP2	2	17515306	2_10	0	0.0145703734602246	4.74419069786064	6.56342033027147e-07	0.0914906492238711	1
ENSG00000197872.11	FAM49A	2	16666179	2_10	0	0.0436943964058967	14.9524729264666	6.20349113444492e-06	-1.6819240917135	1
ENSG00000163032.11	VSNL1	2	17522321	2_10	0	0.0203020878294045	7.8160049347842	1.50668659356471e-06	0.97120497094347	1
ENSG00000178295.14	GEN1	2	17753453	2_10	0	0.0313103461208163	11.8409356225283	3.52023199012196e-06	-1.41273386555931	2
ENSG00000170745.11	KCNS3	2	17878114	2_10	0	0.0227330295767876	8.86501794483624	1.91352584685158e-06	1.15647716508155	2
ENSG00000240857.1	RDH14	2	18560992	2_11	0	0.0451319998429831	7.95561303919926	3.40922469507563e-06	0.944143737846797	1
ENSG00000183891.5	TTC32	2	19906608	2_12	0	0.0377762517009805	7.22392801299989	2.59113278726189e-06	-0.850535757247466	1
ENSG00000118965.14	WDR35	2	19989328	2_12	0	0.0285004393493375	4.59799140017648	1.24427709441411e-06	0.147426752835454	1
ENSG00000132031.12	MATN3	2	20004137	2_12	0	0.0287236113858602	4.67055489031705	1.27381077902919e-06	0.118888338618585	2
ENSG00000115884.10	SDC1	2	20225748	2_12	0	0.0336229305632432	6.13719918982761	1.95931011044993e-06	0.634555777357919	1
ENSG00000055917.15	PUM2	2	20346517	2_12	0	0.0356150583868778	6.67402163964444	2.25693300643026e-06	-0.777421683195624	1
ENSG00000143878.9	RHOB	2	20447480	2_12	0	0.030410966283001	5.20181618889391	1.50204387408441e-06	-0.370159312059261	1
ENSG00000119771.14	KLHL29	2	23386174	2_14	0	0.0207184331731051	4.66833077232759	9.18366272967767e-07	-0.0933206333893214	2
ENSG00000119778.14	ATAD2B	2	23927186	2_14	0	0.0206323069866579	4.62969847874429	9.06980385775606e-07	-0.151850107002906	2
ENSG00000173960.13	UBXN2A	2	23927186	2_14	0	0.0206159960453804	4.62238114277423	9.04831000965404e-07	0.19339082627548	1
ENSG00000176732.6	PFN4	2	24123159	2_14	0	0.0237388536341751	5.93096837858265	1.33685020839832e-06	-0.696627908789675	2
ENSG00000205639.9	MFSD2B	2	24009668	2_14	0	0.0262825492608056	6.87654118580492	1.71606973603635e-06	-0.707893499885262	1
ENSG00000163026.11	WDCP	2	24049787	2_14	0	0.0216194371901751	5.06316340173338	1.03935455617623e-06	-0.322061935247517	1
ENSG00000119782.13	FKBP1B	2	24049775	2_14	0	0.0270879382595	7.157233790825	1.84085063364928e-06	1.15859074907447	2
ENSG00000219626.8	FAM228B	2	24077362	2_14	0	0.020799297287821	4.70446796048857	9.29087408526849e-07	0.166306576566044	1
ENSG00000115129.13	TP53I3	2	24064728	2_14	0	0.0234789562049038	5.82877609958225	1.29943199424867e-06	-0.683237292572893	2
ENSG00000186453.12	FAM228A	2	24150633	2_14	0	0.0233204311310857	5.76600536007179	1.27675925198945e-06	1.26169680257517	1
ENSG00000198399.14	ITSN2	2	24360239	2_14	0	0.0207926970149136	4.70153721771652	9.28213969808765e-07	0.198774185310479	2
ENSG00000084676.15	NCOA1	2	24488615	2_15	0	0.0164036242531	5.25997530377353	8.19258421767281e-07	0.370067979859437	3
ENSG00000138092.10	CENPO	2	24791738	2_15	0	0.0168556855871524	5.46088795038661	8.73991248584153e-07	-0.113687292281278	2
ENSG00000115137.11	DNAJC27	2	24971258	2_15	0	0.0157533974165214	5.82125555512864	8.70739590792404e-07	1.13396998239464	2
ENSG00000084710.13	EFR3B	2	25041751	2_15	0	0.0152020257908108	5.00775950971789	7.2284024782952e-07	-0.399310571894487	1
ENSG00000119772.16	DNMT3A	2	25343038	2_15	0	0.0289731612002042	10.3353377402822	2.8432690177154e-06	1.08441742466551	1
ENSG00000138101.18	DTNB	2	25673259	2_15	0	0.020746748721258	8.0704556734302	1.58981100972965e-06	1.32975883622279	2
ENSG00000143970.16	ASXL2	2	25878763	2_15	0	0.0984422076339112	21.3298426687154	1.9937302273043e-05	-2.30614597800158	1
ENSG00000084731.14	KIF3C	2	25983137	2_15	0	0.0151176734830391	4.60135724397303	6.60493138810089e-07	-0.205810623419592	1
ENSG00000084733.10	RAB10	2	26033971	2_15	0	0.0213471183354362	7.84192697591851	1.58949603232858e-06	1.10545136748033	1
ENSG00000138029.13	HADHB	2	26241540	2_15	0	0.017747664804536	5.95278312837928	1.00313336387486e-06	-0.442207345433463	1
ENSG00000084754.10	HADHA	2	26244798	2_15	0	0.025272448355024	9.42903861065421	2.26262264119415e-06	1.28760050781484	1
ENSG00000173567.14	ADGRF3	2	26324693	2_15	0	0.0158454846445385	5.02458785160083	7.55967922365366e-07	-0.163366411964507	1
ENSG00000115155.16	OTOF	2	26558897	2_15	0	0.0155577405788386	4.82430430134175	7.1265381790055e-07	-0.0871997145378875	1
ENSG00000157851.16	DPYSL5	2	26847964	2_16	0	0.018590006713198	5.76994162760988	1.01847028610521e-06	0.956426443784479	1
ENSG00000171303.6	KCNK3	2	26717426	2_16	0	0.0226797006495496	7.31419988793995	1.57507609287536e-06	-1.83463649741714	1
ENSG00000084764.10	MAPRE3	2	26971145	2_16	0	0.0627989458064011	18.5403182428519	1.1055208421792e-05	-3.78637364457005	1
ENSG00000119777.18	TMEM214	2	27031928	2_16	0	0.0641869163752658	18.4645755829617	1.1253386589646e-05	3.68378083267871	1
ENSG00000138080.13	EMILIN1	2	27078189	2_16	0	0.0276685691677286	12.6293026658181	3.31790134971579e-06	-3.12042068954649	1
ENSG00000138030.12	KHK	2	27086791	2_16	0	0.045298667046158	15.1657362242585	6.52298406476142e-06	-3.46753548032954	1
ENSG00000138085.16	ATRAID	2	27209632	2_16	0	0.0697140535686247	18.1771145783995	1.20321344826295e-05	2.96373554950153	2
ENSG00000084774.13	CAD	2	27217016	2_16	0	0.119362799494248	23.6123329814242	2.67611820130762e-05	-3.38211823676225	2
ENSG00000163793.12	DNAJC5G	2	27270177	2_16	0	0.0168492445186538	5.09411744294639	8.14979684412381e-07	0.619388866023664	1
ENSG00000115194.10	SLC30A3	2	27276169	2_16	0	0.0170182067355418	5.12251649298333	8.27741171345951e-07	1.1953333369305	2
ENSG00000138100.13	TRIM54	2	27264937	2_16	0	0.0171530662394515	5.33420496214194	8.6877809159338e-07	-1.38534274879666	2
ENSG00000163794.6	UCN	2	27308797	2_16	0	0.0175969649546034	5.25386333638678	8.77837112427827e-07	0.724794410176926	1
ENSG00000115234.10	SNX17	2	27369556	2_16	0	0.0451711860375486	15.9820733928858	6.85475617174462e-06	3.1137981740857	1
ENSG00000163795.13	ZNF513	2	27380806	2_16	0	0.0390049291006013	14.5307078557642	5.38150391856694e-06	-2.98855034439588	2
ENSG00000115241.10	PPM1G	2	27408324	2_16	0	0.0423631235610219	15.1855742785578	6.10824701862569e-06	-3.01828466073624	1
ENSG00000115216.13	NRBP1	2	27427062	2_16	0	0.0260610994944684	10.6127686883189	2.62614577468294e-06	-2.48845602674129	1
ENSG00000157992.12	KRTCAP3	2	27444317	2_16	0	0.0243795729994887	8.02315625032423	1.85724304953649e-06	1.15564268806813	1
ENSG00000138002.14	IFT172	2	27490767	2_16	0	0.0430719590380964	15.5824975330167	6.37278238718295e-06	3.09904192964092	1
ENSG00000221843.4	C2orf16	2	27536773	2_16	0	0.128976516438601	31.6689677809303	3.87830488956369e-05	4.4158485473015	1
ENSG00000176714.9	CCDC121	2	27629397	2_16	0	0.0665165488530353	17.9560607755929	1.13406558592814e-05	-2.20227867540983	1
ENSG00000158019.20	BRE	2	27889824	2_16	0	0.0162120453669162	4.96087984227841	7.63649224850811e-07	-0.834857006409238	1
ENSG00000171174.13	RBKS	2	27891044	2_16	0	0.0205097726797215	6.41224606230341	1.24872964834389e-06	0.065916062611275	1
ENSG00000163803.12	PLB1	2	28596747	2_17	0	0.0289978845904019	9.84633029627996	2.71105366196191e-06	1.38806769927918	1
ENSG00000213639.9	PPP1CB	2	28751273	2_17	1	0.230321302933581	20.0269662046898	4.37972326674543e-05	4.13741853421129	2
ENSG00000163806.15	SPDYA	2	28780892	2_17	0	0.0179987924870978	4.77832223029302	8.16612832179973e-07	-0.373386046096246	1
ENSG00000171103.10	TRMT61B	2	28869813	2_17	1	0.0999713962490726	18.1326196718962	1.72120939084759e-05	-3.88005802812778	1
ENSG00000163811.11	WDR43	2	28894016	2_17	0	0.0250192891310942	7.54257839794443	1.79181098892988e-06	0.602324732128152	2
ENSG00000179270.6	C2orf71	2	29065615	2_18	0	0.0756231542826008	15.4994432952405	1.112931114919e-05	-1.95042401363419	1
ENSG00000115295.19	CLIP4	2	29062388	2_18	0	0.0619143762540882	13.6068781566271	7.99921546015823e-06	-1.78541058016011	2
ENSG00000119801.12	YPEL5	2	30146010	2_18	0	0.0602140601990592	13.344320608118	7.62942445178188e-06	-1.67382688359771	1
ENSG00000172954.13	LCLAT1	2	30431453	2_19	0	0.0322630493939156	4.60105153408354	1.40948321187345e-06	0.172265660143542	1
ENSG00000214711.9	CAPN14	2	31170256	2_19	0	0.0441608573716977	7.66628771876384	3.21454868606247e-06	1.1498776323531	1
ENSG00000013016.15	EHD3	2	31193439	2_19	0	0.0333371111323961	4.96542937911302	1.57174529550082e-06	0.478678420756515	2
ENSG00000162959.13	MEMO1	2	32011261	2_20	0	0.044052922609474	9.52981987255338	3.9861791652692e-06	1.25341098509258	1
ENSG00000162961.13	DPY30	2	32044289	2_20	0	0.122660047015121	19.2561660146583	2.24269567280898e-05	2.21853184094028	1
ENSG00000021574.11	SPAST	2	32064971	2_20	0	0.040378337279479	8.71469109396069	3.34116424807171e-06	1.32234751613908	1
ENSG00000152683.14	SLC30A6	2	32165765	2_20	0	0.0556429650879557	11.7216991685376	6.19295939541633e-06	-1.5098713217412	1
ENSG00000091106.18	NLRC4	2	32226377	2_20	0	0.0454209005091649	9.81627570333879	4.2335031247449e-06	-1.74576120242835	1
ENSG00000119820.10	YIPF4	2	32282723	2_20	0	0.0270390902551114	4.97706202821398	1.27779894591775e-06	-0.614216344537794	1
ENSG00000115760.13	BIRC6	2	32356560	2_20	0	0.0339722598167038	7.10215004745577	2.29092924922029e-06	0.891515290444169	1
ENSG00000018699.11	TTC27	2	32548578	2_20	0	0.0275383128174538	5.14719134924368	1.34587597093341e-06	-0.4792787855416	2
ENSG00000049323.15	LTBP1	2	32853708	2_20	0	0.0899102472716122	16.2682783111339	1.38882710043625e-05	-2.0863286185291	1
ENSG00000152689.17	RASGRP3	2	33397381	2_21	0	0.019909373874861	9.32081969190947	1.76201298986301e-06	-1.08834083896316	1
ENSG00000119812.18	FAM98A	2	33598472	2_21	0	0.0121042594801309	4.71583539781387	5.41993726815221e-07	-0.299574890819599	2
ENSG00000150938.9	CRIM1	2	36347704	2_23	0	0.0115543360908763	6.38443269709951	7.00429946750485e-07	0.748141766598875	1
ENSG00000171055.14	FEZ2	2	36553406	2_23	0	0.0455666505885822	19.1279457343689	8.27585426760239e-06	2.37841529689722	1
ENSG00000115808.11	STRN	2	36966782	2_23	0	0.0104716664372415	5.47584666313369	5.44458114641542e-07	-0.616515548937559	1
ENSG00000055332.16	EIF2AK2	2	37161693	2_23	0	0.287086244296302	37.0773049492456	0.000101068993206362	-4.20506764827737	1
ENSG00000218739.9	CEBPZOS	2	37195255	2_23	0	0.0126504650328463	7.22243682764141	8.67536266735211e-07	1.49079458625412	1
ENSG00000115816.14	CEBPZ	2	37231568	2_23	0	0.066780427303755	22.7264234832775	1.44104547304294e-05	3.4264398696915	1
ENSG00000003509.15	NDUFAF7	2	37253106	2_23	0	0.15029319650055	30.5218936034719	4.35560203660864e-05	-3.78072248848211	1
ENSG00000115825.9	PRKD3	2	37323933	2_23	0	0.0105158113962058	5.51417633953212	5.50580512276536e-07	0.285034513853653	2
ENSG00000138061.11	CYP1B1	2	38107617	2_24	0	0.023938879145642	5.47860541913231	1.24529209646279e-06	-0.276675953629599	1
ENSG00000143889.15	HNRNPLL	2	38603270	2_24	0	0.0658933878177442	14.7784933404113	9.24633009591591e-06	-1.8087898520309	1
ENSG00000143891.16	GALM	2	38666042	2_24	0	0.0229902862631683	5.16434132984206	1.12734466599993e-06	-0.186916725850764	1
ENSG00000152147.10	GEMIN6	2	38752163	2_24	0	0.0317420577405079	8.18909577343491	2.46813223649253e-06	-1.08572806938659	1
ENSG00000163214.20	DHX57	2	38875912	2_25	0	0.185385658071709	26.0621145655131	4.58757501990915e-05	-2.56689695677145	1
ENSG00000188010.12	MORN2	2	38877418	2_25	0	0.0223755662129992	6.88971010687609	1.46376844114753e-06	-0.710849467988991	1
ENSG00000214694.10	ARHGEF33	2	38888401	2_25	0	0.0205763238089475	6.27837235435181	1.22662624201264e-06	0.911395183096789	2
ENSG00000115904.12	SOS1	2	39124428	2_25	0	0.0715223975934375	17.5337087152715	1.19072987145708e-05	-2.06656484152929	1
ENSG00000138050.14	THUMPD2	2	39779290	2_25	0	0.178811231616122	16.7367882798751	2.84160896107289e-05	3.5136845740698	1
ENSG00000162878.12	PKDCC	2	42035362	2_26	0	0.00862440511254925	4.82893232423208	3.95437329091527e-07	0.279286031239141	1
ENSG00000143924.18	EML4	2	42169582	2_26	0	0.00841571819611808	4.60292178363336	3.6780885138183e-07	-0.0697870862943643	1
ENSG00000115944.14	COX7A2L	2	42421227	2_26	0	0.00849210761692287	4.68629364290441	3.7786997417389e-07	-0.113969230340747	1
ENSG00000171126.7	KCNG3	2	42494311	2_26	0	0.010491584552504	6.63792442508203	6.61257765613472e-07	0.853629547182157	1
ENSG00000057935.13	MTA3	2	42494666	2_26	0	0.0134481870988379	8.93184102206919	1.14051794756701e-06	-1.05167732280076	1
ENSG00000152527.13	PLEKHH2	2	43634978	2_27	0	0.0356569929505997	4.60582578454036	1.55937159394449e-06	-0.0378123703979475	4
ENSG00000223658.7	C1GALT1C1L	2	43676123	2_27	0	0.0406647695010678	5.83324892635921	2.2522999205525e-06	-0.76384546420337	1
ENSG00000138036.18	DYNC2LI1	2	43774077	2_27	0	0.0404761072668994	5.78977019844123	2.22514061796468e-06	0.570737043021501	1
ENSG00000138095.18	LRPPRC	2	43901773	2_27	0	0.0513331062528184	8.01626323211755	3.9072114191767e-06	1.17205949879892	1
ENSG00000138079.13	SLC3A1	2	44266837	2_28	0	0.107006222077392	22.4416642486171	2.28013987008279e-05	-2.30034378891983	2
ENSG00000143919.14	CAMKMT	2	44362007	2_28	0	0.0205689907683686	6.9423469774229	1.35586576738471e-06	-0.79376219760172	1
ENSG00000250565.6	ATP6V1E2	2	46541996	2_29	0	0.0637116617516468	12.1002692016796	7.32000473310621e-06	1.5720537911267	2
ENSG00000119729.11	RHOQ	2	46541511	2_29	0	0.0326180701675936	5.82502146025639	1.80406918777779e-06	0.679094673771039	2
ENSG00000151665.12	PIGF	2	46617108	2_29	0	0.03634610374639	6.83425414688976	2.35855703917708e-06	0.872470357642093	2
ENSG00000119878.5	CRIPT	2	46641342	2_29	0	0.0814569518571997	14.4289233437184	1.11598787876763e-05	-1.741699019927	1
ENSG00000068724.15	TTC7A	2	46916091	2_29	0	0.0655748514692492	12.3725698940855	7.70361603047495e-06	-1.60911835727893	1
ENSG00000180398.11	MCFD2	2	46921024	2_29	0	0.0715581082392542	13.1987751449118	8.96788184778648e-06	-1.73056324003633	2
ENSG00000119888.10	EPCAM	2	47346151	2_30	0	0.0168836060285317	5.36947921594455	8.60785161704524e-07	0.562230165727806	2
ENSG00000095002.13	MSH2	2	47403074	2_30	0	0.0386980427273658	12.7285698319504	4.67698531319505e-06	-1.36370296837325	2
ENSG00000170802.15	FOXN2	2	48327816	2_31	1	0.513331820723808	25.6038335009818	0.000124795974748554	-5.13183288624279	1
ENSG00000243244.5	STON1	2	48529416	2_31	0	0.0410251283496308	14.8210462961454	5.77332769873322e-06	2.63708177139881	3
ENSG00000242441.7	GTF2A1L	2	48595242	2_31	0	0.0442002776241987	15.9535638429337	6.69545520189377e-06	-2.7608444298341	1
ENSG00000143942.4	CHAC2	2	53767730	2_35	0	0.0168149957530956	4.75011450575635	7.58399848468551e-07	-0.61325699058496	1
ENSG00000068912.13	ERLEC1	2	53787421	2_35	0	0.0177005269927408	6.05404269740012	1.01748747773919e-06	-1.18840924140963	1
ENSG00000115239.21	ASB3	2	53787166	2_35	0	0.016822571927565	4.62579973878014	7.38884604988134e-07	0.00962928740110355	2
ENSG00000119737.5	GPR75	2	53832150	2_35	0	0.0173045348196271	4.79527204938295	7.87899050002201e-07	-0.129155306979128	2
ENSG00000068878.14	PSME4	2	53970692	2_35	0	0.0169034375391457	4.83822928877026	7.76531139812695e-07	0.511213516513974	1
ENSG00000170634.12	ACYP2	2	53965962	2_35	0	0.0173983589192588	9.13583439113697	1.50922468869433e-06	2.07109355813262	1
ENSG00000177994.15	C2orf73	2	54330223	2_35	0	0.0197070395810383	5.84219855890719	1.09318861201949e-06	-0.275935227948379	1
ENSG00000115306.15	SPTBN1	2	54695367	2_36	0	0.0828471835716093	26.1832653961455	2.05967621373235e-05	-3.32533075244441	1
ENSG00000115310.17	RTN4	2	55002372	2_36	0	0.0868048159919314	21.8182366171723	1.79829470254093e-05	-2.28857432612137	1
ENSG00000163001.11	CFAP36	2	55483358	2_36	0	0.019569221345029	10.4465050884621	1.94107341915045e-06	-1.33636436342328	1
ENSG00000275052.4	PPP4R3B	2	55619798	2_36	0	0.0158963432436786	8.20822605130971	1.23892191964644e-06	-0.632272294765334	1
ENSG00000115380.19	EFEMP1	2	55931511	2_36	0	0.0145361809180306	7.34113931256245	1.01323733067353e-06	-0.856922277558692	1
ENSG00000055813.5	CCDC85A	2	56183655	2_37	0	0.247738760509735	26.5288074945233	6.2403519687941e-05	2.94691155687879	1
ENSG00000028116.16	VRK2	2	57906783	2_38	2	0.715126056114521	33.5298780882983	0.000227673232299184	4.2475816936169	2
ENSG00000162928.8	PEX13	2	61020375	2_40	0	0.0184702150236719	6.08782036221321	1.06765558703703e-06	-1.2094165915891	1
ENSG00000162927.13	PUS10	2	61017315	2_40	0	0.0190080925000591	6.491278335936	1.17156439595417e-06	-1.03829902604087	1
ENSG00000162929.13	KIAA1841	2	61065721	2_40	0	0.0176249898717694	5.48641158692069	9.18152154919724e-07	0.691407860913781	1
ENSG00000237651.6	C2orf74	2	61144588	2_40	0	0.0164214013677723	4.71079254844586	7.3451656125582e-07	-0.144884675356268	1
ENSG00000115464.14	USP34	2	61471028	2_40	0	0.0263577888964647	9.23403953096731	2.3109901879911e-06	-1.65720773362398	1
ENSG00000170264.12	FAM161A	2	61854427	2_40	0	0.0240313899489036	8.12501050957994	1.85395939815279e-06	0.744614006886286	1
ENSG00000186889.9	TMEM17	2	62504619	2_41	0	0.0188091099366211	4.86731295835786	8.69270443131217e-07	0.627969022192339	2
ENSG00000014641.17	MDH1	2	63588667	2_41	0	0.0184509398136302	4.60909402976962	8.07479410344305e-07	0.290259916100626	1
ENSG00000143951.15	WDPCP	2	63822493	2_41	0	0.020030122744655	5.442586582625	1.03510964221112e-06	0.468691699459813	1
ENSG00000169764.15	UGP2	2	63840574	2_41	0	0.0200527971797343	5.37775496805901	1.02393731040084e-06	0.071361872439784	3
ENSG00000143952.19	VPS54	2	64018703	2_41	0	0.0461092866124648	13.191115979336	5.77520411923382e-06	-1.65343631290448	2
ENSG00000197329.11	PELI1	2	64144184	2_41	0	0.0297296784640256	8.96095786835821	2.52954287164559e-06	-0.919598751625986	1
ENSG00000119844.15	AFTPH	2	64524123	2_42	0	0.037299827264899	5.41764689892985	1.91873462762585e-06	0.532679743947054	1
ENSG00000011523.13	CEP68	2	65053897	2_42	0	0.0355968723527012	4.98148796657486	1.68371400209539e-06	-0.347471345888901	1
ENSG00000138069.16	RAB1A	2	65129770	2_42	0	0.0362021007832793	5.1388077105712	1.76641822522258e-06	0.299381531342438	2
ENSG00000138071.13	ACTR2	2	65228167	2_42	0	0.0341670469113258	4.5991047873757	1.49203202700743e-06	0.0216658617364898	1
ENSG00000143995.19	MEIS1	2	66525119	2_43	0	0.15979965863193	19.9254557148516	3.02330182999955e-05	-2.46853030577187	1
ENSG00000143971.7	ETAA1	2	67397170	2_44	0	0.129725039666543	19.2700493822071	2.37358088881583e-05	-2.35495786581812	2
ENSG00000243667.6	WDR92	2	68154906	2_45	0	0.0525355525426621	9.0499806080976	4.51438245833366e-06	1.04559140939655	2
ENSG00000115946.7	PNO1	2	68157965	2_45	0	0.0359932356297377	5.50961177820857	1.88295215406141e-06	0.698778730335278	1
ENSG00000119865.8	CNRIP1	2	68271376	2_45	0	0.129852852660995	17.6779257217977	2.17961704941663e-05	-2.02278062771724	2
ENSG00000115956.9	PLEK	2	68365183	2_45	0	0.0354568017889705	5.36950617879242	1.80772058229453e-06	-0.623240472402429	1
ENSG00000204923.3	FBXO48	2	68467123	2_45	0	0.0646191038110827	11.0002501748663	6.74933352321128e-06	-1.39330220522687	1
ENSG00000169621.9	APLF	2	68484301	2_45	0	0.0326562614371292	4.60233603865201	1.42705984636759e-06	-0.0871903012487478	1
ENSG00000163219.11	ARHGAP25	2	68735005	2_45	0	0.0598607190427056	10.2784854794314	5.84209281859485e-06	1.27233551180187	1
ENSG00000198380.12	GFPT1	2	69382972	2_46	0	0.102367301640045	15.5059147404506	1.50714849450286e-05	-2.15523463197906	1
ENSG00000169599.12	NFU1	2	69423598	2_46	0	0.0514999347522137	8.99008684304182	4.39610404520964e-06	1.19567310436821	1
ENSG00000196975.15	ANXA4	2	69645260	2_46	0	0.0630060369693303	10.8882411922725	6.51384309511485e-06	-1.36135349011093	2
ENSG00000087338.4	GMCL1	2	69830316	2_46	0	0.117318245715332	16.8193682487045	1.87358170206248e-05	-2.5440646580657	1
ENSG00000124380.10	SNRNP27	2	69893500	2_46	0	0.16964449830734	20.4267100518212	3.29030078316214e-05	-2.86676036866681	1
ENSG00000244617.2	ASPRV1	2	69960041	2_46	0	0.0937547856736617	14.6640722870485	1.30540549039605e-05	-1.97433222437823	2
ENSG00000115998.7	C2orf42	2	70249066	2_46	0	0.057955032999999	10.1005147665964	5.55817302469731e-06	1.22765984280365	1
ENSG00000143977.13	SNRPG	2	70293366	2_46	0	0.037700447719582	6.06922576573877	2.17258710457447e-06	0.471277830254962	2
ENSG00000035141.7	FAM136A	2	70301469	2_46	0	0.0385625818489961	6.28039365228568	2.29958975920718e-06	0.519407072054271	2
ENSG00000163235.15	TGFA	2	70490521	2_46	0	0.0323078907036972	4.62950921510566	1.4201720288402e-06	0.159061869013721	1
ENSG00000135638.13	EMX1	2	72945316	2_47	0	0.0142132781950415	14.2964297831286	1.92938655978545e-06	-3.12183793289711	1
ENSG00000075340.22	ADD2	2	70767997	2_47	0	0.0180696435856085	7.72112993106982	1.32473144127885e-06	0.976333627733428	1
ENSG00000152672.7	CLEC4F	2	70820139	2_47	0	0.0139667128658084	5.46815715217265	7.25157910798838e-07	-0.456221640283606	1
ENSG00000116035.2	VAX2	2	70900154	2_47	0	0.0133523269504557	5.03874660795739	6.38817601264235e-07	-0.4135314649317	2
ENSG00000116039.11	ATP6V1B1	2	70935800	2_47	0	0.0208256895057751	9.19347664915565	1.81792751641609e-06	-1.04559067850699	1
ENSG00000144043.11	TEX261	2	70990491	2_47	0	0.0145842311813889	5.84783407851922	8.09796655002266e-07	-0.603589542231604	3
ENSG00000124357.12	NAGK	2	71063957	2_47	0	0.027611014095085	11.7884983069605	3.09056754698505e-06	1.504765628167	2
ENSG00000124374.8	PAIP2B	2	71227813	2_47	0	0.0298687995358747	12.1843038517067	3.45553969151345e-06	1.84843307652565	1
ENSG00000116096.5	SPR	2	72887223	2_47	0	0.0165086783418633	6.82618375419912	1.0700096080492e-06	-0.107145560354654	1
ENSG00000135625.7	EGR4	2	73294038	2_48	0	0.058696463738809	21.1853615104388	1.1807153608035e-05	-2.34811944450665	1
ENSG00000115297.10	TLX2	2	74513834	2_48	0	0.0141630069278613	6.49051904286962	8.72835281429367e-07	0.670086497453614	1
ENSG00000144040.12	SFXN5	2	73076866	2_48	0	0.01399517937068	6.91605138331153	9.19039287171086e-07	-0.961683115469541	1
ENSG00000135631.16	RAB11FIP5	2	73111915	2_48	0	0.0809417446025864	26.02757667716	2.00033941399088e-05	-3.45409006076971	1
ENSG00000135632.11	SMYD5	2	73214385	2_48	0	0.0212619528573577	9.26166997098801	1.86977715398652e-06	-0.315653503918754	1
ENSG00000135617.3	PRADC1	2	73234064	2_48	0	0.0815457528970985	26.2638541251265	2.03356098540896e-05	3.76578878869246	1
ENSG00000135624.15	CCT7	2	73233389	2_48	0	0.0575853033107158	23.5846256775855	1.28954957662836e-05	-3.92142960668498	1
ENSG00000144034.14	TPRKB	2	73737087	2_48	0	0.0113972137696249	4.833097743702	5.23024061931137e-07	-0.622096224142239	1
ENSG00000163170.11	BOLA3	2	74147757	2_48	0	0.0298540098716187	13.2915371138979	3.76769099496092e-06	1.70731846359312	1
ENSG00000114978.17	MOB1A	2	74178928	2_48	0	0.0122920999097652	5.42403835915679	6.33061978248297e-07	-0.603872989407517	2
ENSG00000065911.11	MTHFD2	2	74198820	2_48	0	0.0191631095920672	9.48138375516659	1.72518274164628e-06	1.17026115758295	1
ENSG00000188687.17	SLC4A5	2	74361478	2_48	0	0.0118083858166652	5.078793532952	5.69440679848472e-07	-0.422240871817304	1
ENSG00000284308.1	C2orf81	2	74421241	2_48	0	0.0132295791782389	5.93628786377668	7.45690103483281e-07	-0.572363745822563	1
ENSG00000005448.16	WDR54	2	74421241	2_48	0	0.0132295791782389	5.93628786377668	7.45690103483281e-07	-0.572363745822563	1
ENSG00000114993.16	RTKN	2	74442009	2_48	0	0.011882666676384	5.22773132561814	5.89826893940366e-07	-0.314824787086962	2
ENSG00000239779.6	WBP1	2	74460654	2_48	0	0.0886590865877668	23.2154051762488	1.95432558317774e-05	-2.22347603492154	1
ENSG00000115275.11	MOGS	2	74465064	2_48	0	0.0144102936148645	6.8353776339258	9.35260816511409e-07	0.783243224774408	2
ENSG00000135637.13	CCDC142	2	74483364	2_48	0	0.0171907304460228	8.202516136113	1.33887126488417e-06	-0.938272064085466	1
ENSG00000115282.19	TTC31	2	74483364	2_48	0	0.0171907304460228	8.202516136113	1.33887126488417e-06	0.938272064085466	1
ENSG00000179528.15	LBX2	2	74502935	2_48	0	0.011551668462078	4.87682890413763	5.34908663731528e-07	0.244207761432213	1
ENSG00000115289.13	PCGF1	2	74508487	2_48	0	0.0181774766121869	8.68173868864761	1.49843428441492e-06	0.977346777284318	1
ENSG00000115325.13	DOK1	2	74548714	2_48	0	0.0112388323709168	4.60297179514261	4.91198355586564e-07	0.0683786104533622	1
ENSG00000115350.11	POLE4	2	74958729	2_48	0	0.0125099431428265	5.64367058558498	6.7036971972987e-07	-0.576592706504261	1
ENSG00000005436.13	GCFC2	2	75711125	2_49	0	0.0467118523823713	8.07602567373321	3.58197192415035e-06	0.384379491868237	2
ENSG00000176204.13	LRRTM4	2	77593146	2_50	0	0.0239002082997112	5.41757747549823	1.22943115273962e-06	0.354789878891356	1
ENSG00000172023.7	REG1B	2	79088375	2_51	0	0.0439151218735797	15.4590379669819	6.44605420126005e-06	2.15729952968646	1
ENSG00000163541.11	SUCLG1	2	84459875	2_53	0	0.0205050034960532	8.06700009728392	1.57061342977903e-06	1.10152855157308	1
ENSG00000115423.18	DNAH6	2	84516860	2_53	0	0.0141349461377296	4.62240336715367	6.20382295728907e-07	0.245906421159162	1
ENSG00000034510.5	TMSB10	2	84905643	2_53	0	0.019662213546471	7.6779183394985	1.43341945330889e-06	-0.954158434732621	1
ENSG00000186854.10	TRABD2A	2	84906737	2_53	0	0.0176531510133413	6.67930215366615	1.1195686357736e-06	-0.764236730371142	2
ENSG00000152291.13	TGOLN2	2	85328087	2_54	0	0.0163669135678656	4.8352599859915	7.51422190593079e-07	-0.263000267744559	3
ENSG00000115459.17	ELMOD3	2	85371898	2_54	0	0.0298107716708064	10.3746565438041	2.93659694819861e-06	1.2875499425287	1
ENSG00000042493.15	CAPG	2	85392602	2_54	0	0.016001239206421	4.61898270042873	7.01774122940813e-07	-0.179191016590466	3
ENSG00000168906.12	MAT2A	2	85539177	2_54	0	0.052741365765576	15.4468694515484	7.73551521750524e-06	-1.95951452272484	1
ENSG00000115486.11	GGCX	2	85561147	2_54	0	0.0199363753897099	6.62266531634543	1.25365029555322e-06	0.925823217393614	1
ENSG00000118640.10	VAMP8	2	85561615	2_54	0	0.0168100569441401	5.05446981655845	8.06755971807145e-07	-0.341321424635288	1
ENSG00000168894.9	RNF181	2	85596916	2_54	0	0.0167031674192841	5.02084540792092	7.96293334803613e-07	-0.292455770662174	1
ENSG00000168890.13	TMEM150A	2	85600891	2_54	0	0.0162482831856206	4.75684516476236	7.33878038960186e-07	-0.384546899439657	1
ENSG00000115523.16	GNLY	2	85693126	2_54	0	0.0703285194794199	18.3380221865267	1.22456365536677e-05	-1.96667011586983	1
ENSG00000115525.17	ST3GAL5	2	85905398	2_54	0	0.0170082783728713	5.24586318761164	8.47178083527002e-07	0.4598433653387	1
ENSG00000068654.15	POLR1A	2	86105686	2_54	0	0.0220626406150978	7.5674764640374	1.58527994824501e-06	-1.08977826332861	2
ENSG00000132305.20	IMMT	2	86195484	2_54	0	0.0159748517177905	4.60242448818667	6.98105250205187e-07	0.0233382404114854	1
ENSG00000132313.14	MRPL35	2	86195693	2_54	0	0.0169157156907228	5.06316201927317	8.13222898403795e-07	-0.410894142198467	2
ENSG00000115561.15	CHMP3	2	86563593	2_54	0	0.0161206984965889	4.76418574655299	7.29239085454785e-07	-0.629729412030582	2
ENSG00000239305.6	RNF103	2	86623855	2_54	0	0.0159769085620304	4.60310625425535	6.98298559843028e-07	0.170325376492014	2
ENSG00000153563.15	CD8A	2	86807953	2_54	0	0.0187309567098951	6.56408651940573	1.16743216197606e-06	1.50500982153485	1
ENSG00000172116.21	CD8B	2	86861841	2_54	0	0.0180979770496365	5.59090802768579	9.6074863909005e-07	-0.122561861473597	1
ENSG00000172086.7	KRCC1	2	88056216	2_55	0	0.0338095859275632	7.04858440230485	2.26276344041292e-06	-0.778992707546161	1
ENSG00000115593.14	SMYD1	2	88069079	2_55	0	0.0344473990059885	7.22284886529592	2.3624485541199e-06	-0.832084951366497	1
ENSG00000163586.9	FABP1	2	88136482	2_55	0	0.0365564708538613	7.77726383849101	2.69953207271868e-06	0.918794084014314	2
ENSG00000144115.16	THNSL2	2	88153919	2_55	0	0.0432572211371041	9.35035619803687	3.84046816089532e-06	1.16358340483701	3
ENSG00000172071.11	EIF2AK3	2	88633362	2_55	0	0.0295324514497644	5.78872097876371	1.62322795022287e-06	-0.838259214522765	1
ENSG00000153574.8	RPIA	2	88691440	2_55	0	0.026226997859205	4.68480534860141	1.16664178818969e-06	0.0394227071651883	1
ENSG00000168658.18	VWA3B	2	98111475	2_57	0	0.0151617587020486	4.72790207240131	6.80636836900285e-07	0.294148262798109	1
ENSG00000233757.6	AC092835.2	2	95207631	2_57	0	0.0511258460712062	15.8163829293396	7.6779464008875e-06	1.8004254934224	1
ENSG00000155066.15	PROM2	2	95264882	2_57	0	0.0264573531913233	9.91976578371205	2.49198377214601e-06	1.49021514821713	1
ENSG00000174501.14	ANKRD36C	2	95991827	2_57	0	0.0188664497897466	7.19289960286807	1.28852123283958e-06	-2.02681704208799	1
ENSG00000186281.12	GPAT2	2	96082306	2_57	0	0.0189166729695915	6.69222913556493	1.20202349071435e-06	0.362868060636164	1
ENSG00000188886.3	ASTL	2	96138165	2_57	0	0.0167647262173154	6.01477752957009	9.57444107762236e-07	-1.82619291345646	1
ENSG00000158050.4	DUSP2	2	96145593	2_57	0	0.0374392683927848	12.4591442244583	4.42907427565952e-06	0.706291381800025	2
ENSG00000084090.13	STARD7	2	96232558	2_57	0	0.0151887545710375	4.70535030033266	6.78596354683059e-07	-0.0398548307337381	2
ENSG00000135956.8	TMEM127	2	96266108	2_57	0	0.0974973792819506	22.7463116237215	2.10572340116924e-05	-3.55818555113168	1
ENSG00000144021.2	CIAO1	2	96266108	2_57	0	0.140391852484604	26.3685286129937	3.51499893586231e-05	-3.6690082255479	2
ENSG00000198885.9	ITPRIPL1	2	96325607	2_57	0	0.0263727603759446	10.513912006356	2.63279669151896e-06	-2.49155364284724	2
ENSG00000163121.9	NEURL3	2	96506388	2_57	0	0.0346114156076833	12.9918636816538	4.26961007049209e-06	-2.89233102881343	1
ENSG00000114988.11	LMAN2L	2	96739703	2_57	0	0.482068218453407	27.6316377832478	0.000126477282127653	-4.23928096792046	2
ENSG00000158158.11	CNNM4	2	96745212	2_57	0	0.112031666442081	19.3193298279657	2.05508717899238e-05	-3.62525293358077	2
ENSG00000163126.14	ANKRD23	2	96867112	2_57	0	0.0465729308805246	15.3399839315862	6.78353188775064e-06	-2.44406392349677	1
ENSG00000168754.14	FAM178B	2	96990429	2_57	0	0.105225633951701	23.3147292929836	2.32942817967156e-05	-3.36613634454904	1
ENSG00000144199.11	FAHD2B	2	97082241	2_57	0	0.0596061245955265	18.0395900086969	1.02097461944834e-05	-2.96561257626531	2
ENSG00000135976.17	ANKRD36	2	97352062	2_57	0	0.125791588285202	23.7025253277412	2.83102442825233e-05	2.59161119313828	1
ENSG00000196912.12	ANKRD36B	2	97589819	2_57	0	0.0221745286664884	7.88918191938919	1.66105405179207e-06	-0.623101301837382	1
ENSG00000115073.7	ACTR1B	2	97658891	2_57	0	0.179785033740339	28.8087419730624	4.91784941571597e-05	-3.23174593468156	2
ENSG00000228486.10	LINC01125	2	97665171	2_57	0	0.121522592919246	23.3349268814807	2.69253197005123e-05	2.46439896241784	1
ENSG00000115085.13	ZAP70	2	97713755	2_57	0	0.0895986787454449	20.5001165356893	1.74403554541997e-05	-2.3116974667566	1
ENSG00000075568.16	TMEM131	2	97995803	2_57	0	0.032358302077875	11.6530928690101	3.58034048497844e-06	1.88045962106242	2
ENSG00000185674.9	LYG2	2	99254906	2_58	0	0.0130015049170005	4.8723914360137	6.01496621782442e-07	0.320734265352191	2
ENSG00000115446.11	UNC50	2	98608705	2_58	0	0.0432534081353436	16.0391235681101	6.58716228778247e-06	1.81048389682253	1
ENSG00000273045.5	C2orf15	2	99141233	2_58	0	0.0126663691800432	4.63101246679899	5.56961901876778e-07	-0.146332634871427	1
ENSG00000144182.16	LIPT1	2	99155070	2_58	0	0.0131542606470609	4.98036719793224	6.2204987029447e-07	0.459298004679211	1
ENSG00000158411.11	MITD1	2	99182804	2_58	0	0.0132149994562563	5.02295404969151	6.30265814347725e-07	-0.475451906450555	1
ENSG00000185414.19	MRPL30	2	99180175	2_58	0	0.0138756067137109	5.47395792301873	7.21191888444612e-07	0.626218538658155	1
ENSG00000144214.9	LYG1	2	99310826	2_58	0	0.01747706427064	7.609259459954	1.26272352906048e-06	-0.951014403489461	1
ENSG00000115514.11	TXNDC9	2	99340840	2_58	0	0.0128484068732795	4.76290080783242	5.81056300690315e-07	-0.199241876655023	1
ENSG00000115526.10	CHST10	2	100417235	2_58	0	0.0250094965514057	10.932739037375	2.59615924393407e-06	-1.75157275851013	2
ENSG00000115539.13	PDCL3	2	100562583	2_58	0	0.0379649004998962	14.8198153397712	5.34222843959484e-06	1.88076139713655	2
ENSG00000071082.10	RPL31	2	101001757	2_58	0	0.0954543646573502	23.5212593583392	2.13183583811981e-05	-2.50820509111652	1
ENSG00000175874.9	CREG2	2	101387500	2_59	0	0.0307723803536485	7.00257517990307	2.0460501233502e-06	0.682894432863933	1
ENSG00000158435.7	CNOT11	2	101252764	2_59	0	0.0790034324392301	15.8581925140538	1.18958928283138e-05	1.93783083401852	1
ENSG00000163162.8	RNF149	2	101305898	2_59	0	0.163393293908817	22.8837476535197	3.55024868121949e-05	2.68815626292275	1
ENSG00000115594.11	IL1R1	2	102046190	2_59	0	0.0634215966897241	13.7773382107747	8.29659495491443e-06	-1.55120414391897	1
ENSG00000115598.9	IL1RL2	2	102186984	2_60	0	0.0247847472102124	5.84642938168631	1.37585478557752e-06	-0.546187714691727	2
ENSG00000115602.16	IL1RL1	2	102309801	2_60	0	0.0314930343805023	8.07428437201416	2.41443737372334e-06	1.23954654221743	1
ENSG00000115604.10	IL18R1	2	102315074	2_60	0	0.0606362133307434	14.2091602466975	8.18083966624383e-06	-2.04932250851619	1
ENSG00000115607.9	IL18RAP	2	102418915	2_60	0	0.024287245719598	5.6581017695586	1.3048074211793e-06	-0.377916412774067	1
ENSG00000135974.9	C2orf49	2	105337683	2_62	0	0.239622179394432	25.2864727551421	5.75324228601481e-05	3.08167848929823	1
ENSG00000071051.13	NCK2	2	105744677	2_63	0	0.105886854104098	15.1046679078891	1.51862527493259e-05	2.08958823641056	2
ENSG00000119147.9	C2orf40	2	106063485	2_63	0	0.0409951494159646	6.12548772728109	2.38435295605258e-06	-0.525241269921099	2
ENSG00000115652.14	UXS1	2	106194693	2_63	0	0.0349125921383101	4.62558636087103	1.53336761064225e-06	-0.0657015746749967	1
ENSG00000144057.15	ST6GAL2	2	106886868	2_64	0	0.0236392485436533	4.6026735193144	1.03309731753703e-06	-0.0608032765447553	2
ENSG00000198203.9	SULT1C2	2	108287884	2_65	0	0.0439463887088768	12.9452972306698	5.40172680881674e-06	-1.5800993474074	3
ENSG00000153201.15	RANBP2	2	108719562	2_65	0	0.0282477289566256	8.72907678880285	2.34125785878648e-06	1.07676146695739	1
ENSG00000163006.11	CCDC138	2	108786314	2_65	0	0.0283680592261821	8.7174946740833	2.34811148349116e-06	1.20301568660983	2
ENSG00000198142.4	SOWAHC	2	109614115	2_65	1	0.14060034806118	20.1530761420923	2.69045131894039e-05	4.20027399153819	1
ENSG00000144130.11	NT5DC4	2	112711575	2_66	0	0.0174312846510851	5.74498422474344	9.5085792872535e-07	-0.695431942434462	1
ENSG00000115008.5	IL1A	2	112784348	2_66	0	0.032627410920855	11.5664548138598	3.58327611718135e-06	-1.49343590866786	1
ENSG00000144061.12	NPHP1	2	110205149	2_66	0	0.0304559068938196	10.9249400630797	3.15927911070961e-06	1.3183370288194	1
ENSG00000169679.14	BUB1	2	110678318	2_66	0	0.0234798938434002	8.50668824107665	1.896505220944e-06	0.970439048715673	1
ENSG00000153094.22	BCL2L11	2	111118962	2_66	0	0.0220057373909511	7.90492774881395	1.65170022346457e-06	0.961923121878286	1
ENSG00000153208.16	MERTK	2	111901533	2_66	0	0.0575055077202693	16.8726512786155	9.21276874194188e-06	-2.23759248451635	1
ENSG00000153214.9	TMEM87B	2	112054279	2_66	0	0.0920930501510582	21.3382146294323	1.86587408610338e-05	-2.20776491069418	2
ENSG00000144152.12	FBLN7	2	112140336	2_66	0	0.0172212691915203	5.6327428735623	9.21048456220532e-07	-0.617000620755761	2
ENSG00000169629.11	RGPD8	2	112434559	2_66	0	0.045987583049769	14.7731928798052	6.45078177016557e-06	-2.08487886161213	1
ENSG00000114999.7	TTL	2	112479174	2_66	0	0.0188764757030545	6.48277717959599	1.16192850148085e-06	-0.737973673061971	1
ENSG00000125630.15	POLR1B	2	112545778	2_66	0	0.022476632828085	8.10139262518457	1.72897346543259e-06	1.05465897922197	1
ENSG00000125611.15	CHCHD5	2	112585105	2_66	0	0.0178029961430817	5.94035664777088	1.00416022416676e-06	0.335662663435567	2
ENSG00000169607.12	CKAP2L	2	112765001	2_66	0	0.0172355944708922	5.64043568489342	9.23073568658464e-07	0.506837849764176	1
ENSG00000125637.15	PSD4	2	113155926	2_66	0	0.0157057144968285	4.7800128380837	7.12827027916572e-07	-0.4191654244544	2
ENSG00000125618.16	PAX8	2	113230915	2_67	0	0.0134904554432634	4.66461447312619	5.97502551412963e-07	0.121792300815579	3
ENSG00000144134.18	RABL2A	2	113627627	2_67	0	0.0190086247743017	7.83833990919167	1.41472551878367e-06	-1.10564916135704	1
ENSG00000115084.13	SLC35F5	2	113756761	2_67	0	0.0188622319882076	7.76668655148981	1.39099720383878e-06	1.18661390248171	2
ENSG00000088205.12	DDX18	2	117812637	2_69	0	0.0539921928717797	20.6865435164936	1.06051372737138e-05	-2.0905641591108	2
ENSG00000125633.10	CCDC93	2	118010713	2_69	0	0.0124486354907701	7.03788817687081	8.31881582812674e-07	0.859734100619548	3
ENSG00000125629.14	INSIG2	2	118089309	2_69	0	0.111201482016551	27.5556352894394	2.90950025835397e-05	-2.70386743909859	1
ENSG00000115107.19	STEAP3	2	119241585	2_69	0	0.0619244305954053	21.9775586729229	1.29222716600948e-05	2.28554971013979	1
ENSG00000155368.16	DBI	2	119366113	2_69	0	0.0102286737261392	5.22353621576496	5.0731923932976e-07	-0.379686717909696	2
ENSG00000171227.6	TMEM37	2	119430196	2_69	0	0.0099303900887675	4.9502931192036	4.66761063896327e-07	0.316058450762137	1
ENSG00000080293.9	SCTR	2	119601228	2_69	0	0.0417610713811177	18.277701903962	7.24753996367333e-06	-1.93826545680336	1
ENSG00000163075.12	CFAP221	2	119546566	2_69	0	0.010469597597116	5.43850156192647	5.40638094956769e-07	0.409590276566395	1
ENSG00000144120.12	TMEM177	2	119679105	2_69	0	0.0111682139032585	6.03507854692705	6.39976529511079e-07	0.633436410438527	2
ENSG00000115109.13	EPB41L5	2	120013281	2_69	0	0.0114802434547152	6.28962163407995	6.85603482759656e-07	-0.763956157263605	1
ENSG00000074047.21	GLI2	2	120735869	2_70	0	0.0506808799687695	10.8620316116734	5.22700127545338e-06	1.38552948867475	1
ENSG00000074054.17	CLASP1	2	121649921	2_70	0	0.0359746608633783	7.65444345899433	2.61461485724402e-06	1.29274726413444	1
ENSG00000211460.11	TSN	2	121736192	2_70	0	0.0311079203884211	6.29948296745442	1.86068682124411e-06	-0.826450973923712	1
ENSG00000155052.14	CNTNAP5	2	124025249	2_72	0	0.0343963356339867	7.91431395129946	2.5847756222264e-06	-0.37263656850469	1
ENSG00000136732.14	GYPC	2	126655525	2_74	0	0.0736369349958473	16.3049156673683	1.14001786504754e-05	-1.80779994660641	1
ENSG00000163161.12	ERCC3	2	127296171	2_75	0	0.0347367895141247	4.62124934072322	1.52421585712784e-06	0.0654067919291561	1
ENSG00000169967.16	MAP3K2	2	127387545	2_75	0	0.0346889954378	4.60840748793337	1.51788892994971e-06	-0.0103840615600969	1
ENSG00000115718.17	PROC	2	127418654	2_75	0	0.0569779912484254	9.25659310050227	5.00790065013249e-06	1.36668661370238	2
ENSG00000163166.14	IWS1	2	127526497	2_75	0	0.109087483552565	15.4340639152776	1.59864713867248e-05	-2.02536862677209	1
ENSG00000169994.18	MYO7B	2	127581139	2_75	0	0.0347063744210586	4.61308040889647	1.52018929248192e-06	-0.174915982944751	1
ENSG00000144230.16	GPR17	2	127648067	2_75	0	0.0353033677115331	4.7721645919128	1.59966464771697e-06	0.226350319390563	1
ENSG00000072163.19	LIMS2	2	127648067	2_75	0	0.0353033677115331	4.7721645919128	1.59966464771697e-06	0.226350319390563	1
ENSG00000136715.17	SAP130	2	128028089	2_75	0	0.0715384957328027	11.4057054188554	7.7474601534058e-06	1.43696192064449	1
ENSG00000222014.5	RAB6C	2	129972884	2_78	0	0.04178865643514	8.26854133722987	3.28083739874715e-06	1.00877444724624	1
ENSG00000152082.13	MZT2B	2	130205977	2_78	0	0.028376783703889	4.65870474117578	1.25523706090723e-06	-0.120995235525588	1
ENSG00000136710.9	CCDC115	2	130343161	2_78	0	0.0631116784945641	12.141453799943	7.27575085625065e-06	-1.50559778048525	1
ENSG00000136718.9	IMP4	2	130342325	2_78	0	0.0320326101262298	5.78685447719491	1.76007950516732e-06	-0.798235069749441	1
ENSG00000072135.12	PTPN18	2	130356437	2_78	0	0.0704889927048494	13.1866803916292	8.82580202744765e-06	1.61242586829116	2
ENSG00000075886.10	TUBA3D	2	131475744	2_78	0	0.0324835675463857	5.91702983650955	1.82500843510357e-06	-0.512347627879582	2
ENSG00000173272.15	MZT2A	2	131492500	2_78	0	0.0281912064701668	4.59767012272323	1.23069055348001e-06	0.18685157381057	1
ENSG00000163040.14	CCDC74A	2	131527737	2_78	0	0.0642232294386	12.306354919038	7.50445180803112e-06	2.15745739555917	1
ENSG00000183840.6	GPR39	2	132392746	2_79	0	0.054037083164447	16.3026564183264	8.36464802482491e-06	-1.78260308429219	1
ENSG00000152128.13	TMEM163	2	134719289	2_80	0	0.0380920362530918	7.20008637662502	2.6041697647486e-06	-1.53771155934364	1
ENSG00000082258.12	CCNT2	2	134918338	2_80	0	0.0632043284400034	11.9521284437704	7.17281235607561e-06	2.35750082863044	1
ENSG00000115839.17	RAB3GAP1	2	135052002	2_80	0	0.0407524823411816	7.83097912655331	3.03017374588414e-06	1.57685144358472	1
ENSG00000121988.17	ZRANB3	2	135531995	2_80	0	0.0313212872922068	5.37481726351119	1.59845606309982e-06	-0.998162907800505	1
ENSG00000048991.16	R3HDM1	2	135530703	2_80	0	0.0336728037770723	6.04940337542993	1.93414585188867e-06	1.25475703583151	1
ENSG00000144224.16	UBXN4	2	135741596	2_80	0	0.0400352134152837	7.66496756576671	2.91373376171877e-06	-1.67939353725692	1
ENSG00000076003.4	MCM6	2	135876392	2_80	0	0.031638373772059	5.46867100798309	1.64283272932444e-06	-1.0891654825278	1
ENSG00000115866.10	DARS	2	135985920	2_80	0	0.0310993850736769	5.3086028893582	1.56757900320348e-06	-0.875239072021489	1
ENSG00000150540.13	HNMT	2	137985596	2_82	0	0.0228375410711885	6.57021938137987	1.42471044806188e-06	-0.67237846940108	1
ENSG00000144228.8	SPOPL	2	138501652	2_82	0	0.0303352396806493	8.47393175491013	2.44078648305763e-06	0.342632070362974	1
ENSG00000168702.17	LRP1B	2	142131430	2_85	0	0.026901544970715	7.08876390722689	1.81069428812782e-06	1.00531684339152	2
ENSG00000075884.13	ARHGAP15	2	143091525	2_85	0	0.0210764438504213	4.82302258992114	9.65192700258137e-07	-0.373952427317223	1
ENSG00000121989.14	ACVR2A	2	147844091	2_88	0	0.0438633627730066	22.5504420425954	9.39191989978942e-06	2.45127874135162	2
ENSG00000115947.13	ORC4	2	148030144	2_88	0	0.00718956762585432	4.71990490939546	3.22205848323178e-07	-0.0941417060184205	1
ENSG00000150556.16	LYPD6B	2	149038210	2_88	0	0.0496496342684624	23.3438006504909	1.10048725263751e-05	-2.60463113124051	1
ENSG00000187123.14	LYPD6	2	149329628	2_88	0	0.00713912193707189	4.68522579100588	3.17594316495804e-07	-0.125128705538141	1
ENSG00000184898.6	RBM43	2	151261518	2_90	0	0.0533928159300098	12.0045420392785	6.08591412130179e-06	1.49071499868236	1
ENSG00000123609.10	NMI	2	151289140	2_90	0	0.0533672538970559	11.9999599523469	6.08067860699405e-06	1.82375967084041	2
ENSG00000123610.4	TNFAIP6	2	151357910	2_90	0	0.0828689037037607	16.1610883396812	1.27162657225642e-05	-2.25549574969519	3
ENSG00000080345.17	RIF1	2	151409959	2_90	0	0.154820438864377	22.2005012382509	3.26353647497593e-05	-2.7496099726287	1
ENSG00000162980.16	ARL5A	2	151834090	2_91	0	0.0384006908622986	9.0529011300832	3.30083801157712e-06	1.1229442175101	2
ENSG00000182389.19	CACNB4	2	152099291	2_91	0	0.0901825742572787	17.103616214631	1.46456269521255e-05	1.86204220779834	2
ENSG00000115145.9	STAM2	2	152176079	2_91	0	0.0319963178891427	7.35152576213168	2.23344305109656e-06	-1.7175701425602	2
ENSG00000157827.19	FMNL2	2	152335141	2_91	0	0.0323957835619025	7.46616619461646	2.29659036516064e-06	-0.921754307018485	1
ENSG00000177917.10	ARL6IP6	2	152717752	2_91	0	0.219722122657792	25.8392521149149	5.39077396321516e-05	3.50819047109872	1
ENSG00000144278.14	GALNT13	2	153872211	2_92	0	0.0275192856814278	5.09133336068639	1.33035053126828e-06	-0.57175054467873	1
ENSG00000162989.4	KCNJ3	2	154870188	2_93	0	0.0244379053431383	9.27062355969086	2.15114815153718e-06	1.70394593449674	2
ENSG00000115165.9	CYTIP	2	157488690	2_94	0	0.0295106047684844	6.53018797767203	1.8297897460357e-06	-0.717608737646518	1
ENSG00000115170.13	ACVR1	2	157876051	2_95	0	0.0356620679707598	8.46488166392701	2.86632090680988e-06	1.03435637445977	1
ENSG00000153237.17	CCDC148	2	158456264	2_95	0	0.09567988874319	17.7727607913676	1.61462976431131e-05	2.55851716944435	2
ENSG00000144283.21	PKP4	2	158457154	2_95	0	0.0650177897286957	14.099838593637	8.70449819489203e-06	-1.86155632653776	2
ENSG00000196151.10	WDSUB1	2	159287223	2_96	0	0.014767199993993	4.60014619113663	6.45011097876144e-07	0.0943018979240927	2
ENSG00000136536.14	MARCH7	2	159712477	2_96	0	0.0240374416364706	8.32625459338711	1.90035757267455e-06	-0.188316779138912	2
ENSG00000054219.10	LY75	2	159904571	2_96	0	0.0152786374719873	5.32271874699344	7.72174652962108e-07	-0.968247616825609	1
ENSG00000136560.13	TANK	2	161137402	2_97	0	0.138219239691899	18.2406829202266	2.39390543372902e-05	-2.21215001261297	2
ENSG00000197635.9	DPP4	2	162073222	2_97	0	0.071805634719178	11.9518812498355	8.14877247225242e-06	1.70249189025209	2
ENSG00000115267.5	IFIH1	2	162294461	2_97	0	0.0328014843767489	4.59767937093076	1.43195567761338e-06	0.00357858391925403	1
ENSG00000184611.11	KCNH7	2	162838376	2_98	0	0.0260686571307107	4.84334157200146	1.19883980713101e-06	-0.36729821132393	1
ENSG00000182263.13	FIGN	2	163735859	2_99	0	0.0693188853034307	15.9309858852206	1.04855597651701e-05	1.72423937422848	1
ENSG00000144285.17	SCN1A	2	166127885	2_100	0	0.0207263478857234	7.54317574138339	1.48448018932245e-06	0.701421529580482	1
ENSG00000082438.15	COBLL1	2	164843369	2_100	0	0.0152591323709035	5.1071401247592	7.39954492113914e-07	-0.450062542692426	1
ENSG00000169507.9	SLC38A11	2	164961659	2_100	0	0.0145496961067727	4.67281831712664	6.45550489720215e-07	-0.335425009618217	1
ENSG00000115339.13	GALNT3	2	165796250	2_100	0	0.0184632677723285	8.72299027633201	1.5292248736905e-06	-1.98005040857531	2
ENSG00000123607.14	TTC21B	2	165954114	2_100	0	0.0283852813970807	11.3921847437715	3.07041882374792e-06	1.72886879713495	1
ENSG00000136546.13	SCN7A	2	166493861	2_101	0	0.0198307294690823	5.98434202379751	1.12681467293709e-06	-1.00415967585567	1
ENSG00000172318.5	B3GALT1	2	167769720	2_102	0	0.0116737473796043	4.68704186458068	5.19525082936861e-07	-0.337166542288021	1
ENSG00000172292.14	CERS6	2	168456065	2_102	0	0.0155491243548289	7.33741266879678	1.08329385318576e-06	-0.985107341115183	1
ENSG00000163072.15	NOSTRIN	2	168786836	2_102	0	0.011561951861322	4.59814350368151	5.04790385698704e-07	0.00467853374707288	1
ENSG00000152253.8	SPC25	2	168876533	2_102	0	0.0123659191646242	5.21928500868257	6.1282265628386e-07	0.477686790509041	1
ENSG00000163093.11	BBS5	2	169486573	2_103	0	0.0278333897165065	4.97332891193558	1.3143489412472e-06	0.647319296504676	1
ENSG00000239474.6	KLHL41	2	169509786	2_103	0	0.0280958736753835	5.06062571528044	1.35003229091814e-06	0.442482893158166	1
ENSG00000138399.17	FASTKD1	2	169574063	2_103	0	0.0812304501663584	15.0273482238225	1.15904048788216e-05	-2.21053841165157	1
ENSG00000138398.15	PPIG	2	169584491	2_103	0	0.029677286814239	5.57010788632337	1.56958629416314e-06	0.659050353316222	1
ENSG00000154479.12	CCDC173	2	169694453	2_103	0	0.0541865769702262	11.199456155514	5.7621697430205e-06	-1.59821749208749	2
ENSG00000144362.11	PHOSPHO2	2	169693707	2_103	0	0.0544953278411178	11.2527819301643	5.8225948119876e-06	1.79731480901518	2
ENSG00000213160.9	KLHL23	2	169694217	2_103	0	0.155007366753061	21.269366312617	3.13043208627682e-05	-2.45639163693583	2
ENSG00000138382.14	METTL5	2	169825274	2_103	0	0.027665272380881	4.91698360634613	1.29160913387923e-06	0.116297652879811	1
ENSG00000144357.16	UBR3	2	169827007	2_103	0	0.026739803992055	4.60063652585578	1.16808255891749e-06	-0.0157351937507825	2
ENSG00000115844.10	DLX2	2	172103018	2_104	0	0.019649868421198	7.17138511701874	1.33801224811671e-06	-0.118901802612735	1
ENSG00000204335.3	SP5	2	170719161	2_104	0	0.0196428251105315	7.22109747577645	1.34680448567935e-06	0.690980975918382	1
ENSG00000204334.7	ERICH2	2	170784343	2_104	0	0.0199780309460404	7.67208304842964	1.45533633910746e-06	-1.11161307100872	1
ENSG00000071967.11	CYBRD1	2	171528864	2_104	0	0.0152283635581612	4.99606794125948	7.22402048754945e-07	-0.180631572306275	2
ENSG00000077380.15	DYNC1I2	2	171687403	2_104	0	0.139278262173355	18.7119689510222	2.47457273907608e-05	-4.11555350992753	1
ENSG00000128708.12	HAT1	2	171922612	2_104	0	0.0193688257660777	6.98007541153002	1.28369190907545e-06	-0.376292485725421	1
ENSG00000115840.13	SLC25A12	2	171996549	2_104	0	0.262773522961226	20.4722389364992	5.10792300295095e-05	4.15800456232417	1
ENSG00000144355.14	DLX1	2	172084313	2_104	0	0.0258768722831501	10.5942776876705	2.60303813836264e-06	1.77767383161179	2
ENSG00000091409.14	ITGA6	2	172400734	2_105	0	0.00711865478886042	4.85423619401744	3.28107557386219e-07	0.331557162850915	2
ENSG00000152256.13	PDK1	2	172555077	2_105	0	0.0076533382968752	5.53023120148562	4.01875560159745e-07	-0.504240579863913	2
ENSG00000091436.16	MAP3K20	2	173077543	2_105	0	0.0666907060235947	25.2617318604927	1.59965317719193e-05	2.57405304413724	1
ENSG00000172845.14	SP3	2	173965538	2_105	0	0.00727225192002268	5.04118154056162	3.48095692450788e-07	-0.347621587401389	2
ENSG00000138430.15	OLA1	2	174228805	2_105	0	0.142741573667589	23.0562729514201	3.12490617367893e-05	4.2918922769689	1
ENSG00000144306.14	SCRN3	2	174395627	2_105	0	0.0278541564595907	18.9432077146824	5.01003695029614e-06	-2.71517968858323	1
ENSG00000115935.17	WIPF1	2	174574808	2_105	0	0.0097940853782712	7.22935917883136	6.72296863097124e-07	0.624060576281891	1
ENSG00000138435.15	CHRNA1	2	174761455	2_106	0	0.0216523214262216	5.00612433128758	1.02920880685797e-06	-0.376348295225275	1
ENSG00000128656.13	CHN1	2	175004667	2_106	0	0.0702715306818017	16.0170091780997	1.06870596848547e-05	-2.24604814662724	1
ENSG00000115966.16	ATF2	2	175168771	2_106	0	0.064264166975142	15.1719948432502	9.25782496774174e-06	-2.12083959382426	1
ENSG00000154518.9	ATP5G3	2	175185320	2_106	0	0.034229901183399	9.26479169695027	3.0111937586299e-06	-1.25761239134064	1
ENSG00000144320.13	LNPK	2	176002028	2_106	0	0.0377826241140606	10.1862977517892	3.65431416348347e-06	-1.37250024291038	1
ENSG00000128645.14	HOXD1	2	176188365	2_106	0	0.029193450852596	7.78231060218768	2.1572048660685e-06	0.958632329436079	1
ENSG00000116044.15	NFE2L2	2	177392663	2_107	0	0.0915745499379529	12.729254361996	1.10681530151114e-05	-1.85903936013287	1
ENSG00000018510.13	AGPS	2	177392663	2_107	0	0.0915745499379529	12.729254361996	1.10681530151114e-05	1.85903936013287	1
ENSG00000196659.9	TTC30B	2	177553217	2_107	0	0.0392545595053123	4.73710899260647	1.76563480918191e-06	-0.126173276956403	1
ENSG00000197557.6	TTC30A	2	177618742	2_107	0	0.0601088894449406	8.73505016042819	4.98541715935727e-06	-1.13438992296152	1
ENSG00000128655.16	PDE11A	2	178108391	2_108	0	0.0444928481347527	20.5028868919917	8.6616896713705e-06	-2.65736042577005	1
ENSG00000155636.14	RBM45	2	178112094	2_108	0	0.00764361199892372	4.6833151763863	3.3989863154416e-07	-0.118496615461626	1
ENSG00000180228.12	PRKRA	2	178457274	2_108	0	0.00887326102044961	5.98703704589535	5.04420350247166e-07	-0.515052149782331	1
ENSG00000204311.12	DFNB59	2	178446802	2_108	0	0.0124086134639966	9.01681096048185	1.06236466593125e-06	1.12332202834546	1
ENSG00000079150.17	FKBP7	2	178478636	2_108	0	0.00794156897813114	5.00915665471961	3.77718558040605e-07	-0.255734158492308	1
ENSG00000116095.10	PLEKHA3	2	178480456	2_108	0	0.00805372717224739	5.17152272295804	3.95469274727796e-07	-0.528298604162024	1
ENSG00000155657.26	TTN	2	178831108	2_108	0	0.00788451967666093	4.99589409328436	3.74012279771878e-07	-0.169049936337217	1
ENSG00000163510.13	CWC22	2	180006668	2_108	0	0.0095609675407462	6.80876042428354	6.18112168948254e-07	-1.13505896074417	1
ENSG00000162992.3	NEUROD1	2	181680491	2_110	0	0.0848834626614647	19.2776497188898	1.55372648560947e-05	-2.07354358682737	1
ENSG00000077232.17	DNAJC10	2	182716604	2_110	0	0.0317702289219486	10.0359408235368	3.02744200811726e-06	1.46971515721386	2
ENSG00000162998.4	FRZB	2	182833364	2_110	0	0.0313401809365536	9.90899846550591	2.94868687982099e-06	-1.15339826250967	2
ENSG00000061676.14	NCKAP1	2	183038483	2_110	0	0.0203202380041331	5.88342253892116	1.13515777236331e-06	0.847693199679499	1
ENSG00000162999.12	DUSP19	2	183079224	2_110	0	0.0187846874323606	5.15515744219277	9.19482151353033e-07	0.411242866054106	1
ENSG00000163002.12	NUP35	2	183117700	2_110	0	0.0191958475279174	5.35578992097279	9.76176215979704e-07	0.473319919206795	1
ENSG00000204262.11	COL5A2	2	189182368	2_113	0	0.0309986936005046	8.53950127262711	2.513467626154e-06	-1.22185202453355	1
ENSG00000115368.9	WDR75	2	189442861	2_113	0	0.0295993351715226	8.10947169475478	2.27914478775729e-06	1.15500040680571	2
ENSG00000138449.10	SLC40A1	2	189576083	2_113	0	0.0208010469972738	4.83281981208617	9.54515961569346e-07	0.190251042680549	1
ENSG00000138381.9	ASNSD1	2	189661479	2_113	0	0.0251598095662349	6.59849564812125	1.57633921960501e-06	0.978507776291461	1
ENSG00000128694.11	OSGEPL1	2	189763842	2_113	0	0.0257320595419592	6.80744365176174	1.66324413087663e-06	-1.03203512513976	1
ENSG00000128699.13	ORMDL1	2	189784856	2_113	0	0.0262798075103857	7.00318355216012	1.74749155615058e-06	-1.06413031545327	1
ENSG00000064933.17	PMS1	2	189784079	2_113	0	0.0204261897137732	4.66419245188299	9.04609657263819e-07	-0.245958917972159	1
ENSG00000198130.15	HIBCH	2	190341243	2_113	0	0.0211371329790776	4.98144995251157	9.9976803656409e-07	0.0928089249110055	2
ENSG00000151689.12	INPP1	2	190366777	2_113	0	0.0203129028893447	4.61262788490398	8.89647185578325e-07	0.127772795924671	1
ENSG00000151690.14	MFSD6	2	190408754	2_113	0	0.0234046338291911	5.92699065264205	1.31714470398342e-06	-0.88140727645857	2
ENSG00000189362.11	NEMP2	2	190534707	2_113	0	0.0227856566910437	5.67819398450138	1.2284830585085e-06	0.693107695304456	1
ENSG00000138378.17	STAT4	2	191151202	2_114	0	0.0171405818307909	7.76705533630669	1.26409395902169e-06	-0.840297651195398	1
ENSG00000173559.12	NABP1	2	191677959	2_114	0	0.0123185944290545	4.72221261691009	5.52336941790383e-07	-0.148866131401042	1
ENSG00000118997.13	DNAH7	2	196068464	2_116	0	0.0505678197902477	12.6517761099392	6.07467607013014e-06	-1.81442866496558	1
ENSG00000138411.10	HECW2	2	196593392	2_116	0	0.0213792551927114	4.62605529116813	9.39076099104391e-07	0.727357404969092	1
ENSG00000144395.17	CCDC150	2	196640040	2_116	0	0.0407544460113413	10.6319894412626	4.11421447119284e-06	2.07427810448296	1
ENSG00000187944.2	C2orf66	2	196816616	2_116	0	0.0592344115018513	14.1413073012619	7.95355035090945e-06	-2.34512054950281	1
ENSG00000226124.6	FTCDNL1	2	199756697	2_118	0	0.00933961808546191	13.8056102367167	1.22428385506445e-06	-3.13424325666941	3
ENSG00000162971.10	TYW5	2	199955071	2_118	0	0.00567863476081076	23.5950893558021	1.27222217095172e-06	-5.6974490850459	2
ENSG00000162972.10	MAIP1	2	199955071	2_118	0	0.00515822680525357	21.4116150011012	1.04869031354991e-06	5.56577987612476	1
ENSG00000196141.13	SPATS2L	2	200305189	2_118	0	0.00469666404566793	5.02138265734636	2.23928933195647e-07	-0.588130683100857	1
ENSG00000163535.17	SGO2	2	200510401	2_118	0	0.00534487981547394	5.50455234734451	2.7935557772215e-07	-0.553558005319093	1
ENSG00000155729.12	KCTD18	2	200519526	2_118	0	0.00538109910352591	7.35187250961855	3.75635262450342e-07	-1.61715134777873	1
ENSG00000013441.15	CLK1	2	200864612	2_119	0	0.032989034122445	4.6071100671419	1.44309720285995e-06	0.183794900477321	1
ENSG00000240344.8	PPIL3	2	200889218	2_119	0	0.0341231208139603	4.92219869797489	1.59479652900089e-06	-0.300639887956921	1
ENSG00000119013.8	NDUFB3	2	201074667	2_119	0	0.0456185319501478	7.63563905610897	3.30737997532144e-06	0.97493753028233	1
ENSG00000003402.19	CFLAR	2	201116120	2_119	0	0.0334439033405962	4.73475346405082	1.5035287148756e-06	-0.316739866946494	1
ENSG00000003400.14	CASP10	2	201183110	2_119	0	0.0495088745687828	8.40300624151266	3.95016409361884e-06	1.46303231725139	1
ENSG00000064012.21	CASP8	2	201279205	2_119	0	0.0345882760750461	5.04845705021313	1.6580017300536e-06	0.389455349633826	1
ENSG00000155749.12	ALS2CR12	2	201319442	2_119	0	0.0437213366177599	7.2378074398181	3.0046774098522e-06	1.0047852036203	1
ENSG00000155755.18	TMEM237	2	201640822	2_119	0	0.0329861945201325	4.60630738703006	1.44272158119312e-06	0.00807435235851309	2
ENSG00000082126.17	MPP4	2	201664791	2_119	0	0.0780640937777864	12.7011130064317	9.41435345160701e-06	-1.57650233474201	1
ENSG00000003393.14	ALS2	2	201780819	2_119	0	0.0330154317617866	4.61456467974828	1.44658885750375e-06	-0.0513010791168802	1
ENSG00000116030.16	SUMO1	2	202238678	2_120	0	0.0254598622097436	9.31413711738124	2.25162505565226e-06	0.974447698522655	1
ENSG00000204217.13	BMPR2	2	202379787	2_120	0	0.0157448584457293	4.85875280600712	7.26375122518203e-07	-0.0811395190739732	1
ENSG00000138439.11	FAM117B	2	202634789	2_120	0	0.0760950263930517	19.5760090341536	1.4144181660538e-05	-2.52109326098725	1
ENSG00000138442.9	WDR12	2	203016269	2_120	0	0.0362089829952252	12.5934245199003	4.32969762331911e-06	1.67221518270576	1
ENSG00000144426.18	NBEAL1	2	203018972	2_120	0	0.0601710065268023	17.3547515606076	9.91523642135582e-06	2.47503486817497	1
ENSG00000114933.15	INO80D	2	206087791	2_122	0	0.0366965257651106	16.2289743173568	5.65475012987526e-06	2.40188973552459	1
ENSG00000023228.13	NDUFS1	2	206158198	2_122	0	0.0187494295950464	10.3250721130207	1.83813984928368e-06	-1.75797680417269	2
ENSG00000114948.12	ADAM23	2	206443099	2_122	0	0.010703862954444	5.77484365551043	5.8691899838512e-07	0.518882146195503	1
ENSG00000138400.12	MDH1B	2	206746533	2_122	0	0.00969339077223108	4.78551891378825	4.40455618975411e-07	-0.138754016784261	2
ENSG00000118246.13	FASTKD2	2	206765180	2_122	0	0.0123177216420827	7.06388094018475	8.26173295486139e-07	-0.811934809066021	2
ENSG00000144401.14	METTL21A	2	207649619	2_122	0	0.736166346930415	21.2978150568263	0.00014887041823794	-4.28415785539609	1
ENSG00000163249.11	CCNYL1	2	207712007	2_122	0	0.00952014518925637	4.71216782057656	4.2595303564472e-07	-0.253544359776461	1
ENSG00000118231.4	CRYGD	2	208124857	2_123	0	0.0867947083763639	12.4254562983044	1.02400715533393e-05	1.57982555452575	1
ENSG00000188674.10	C2orf80	2	208167437	2_123	0	0.0534707945597476	7.84130545961427	3.98109376660459e-06	-0.903397951537976	3
ENSG00000138413.13	IDH1	2	208266212	2_123	0	0.0388544286346512	4.84930067374677	1.78902758271198e-06	-0.215068204124125	1
ENSG00000115020.16	PIKFYVE	2	208266212	2_123	0	0.0388544286346512	4.84930067374677	1.78902758271198e-06	0.215068204124125	1
ENSG00000144406.18	UNC80	2	209772425	2_124	0	0.0907312432369221	21.7961414253382	1.877733159848e-05	-2.44811995411813	1
ENSG00000197713.14	RPE	2	210002122	2_124	0	0.0144533859681736	4.61160106129712	6.32876147193892e-07	0.0940493129405679	1
ENSG00000144445.16	KANSL1L	2	210170701	2_124	0	0.0151089431563184	5.02192161797674	7.20445966135866e-07	-0.64428386562617	1
ENSG00000115365.11	LANCL1	2	210477414	2_124	0	0.0145401986049214	4.66699052990774	6.4432451425346e-07	0	1
ENSG00000021826.14	CPS1	2	210477414	2_124	0	0.0145401986049214	4.66699052990774	6.4432451425346e-07	0	1
ENSG00000178568.14	ERBB4	2	212538367	2_125	0	0.0178166834466785	10.2162304249829	1.72828332763864e-06	-2.69382214361033	1
ENSG00000144452.14	ABCA12	2	215138684	2_127	0	0.0182550361159591	6.56483486833427	1.13789948172914e-06	-0.757889470116894	1
ENSG00000138376.10	BARD1	2	214809224	2_127	0	0.0154261870228232	5.0060292987713	7.33245449064534e-07	-0.329957871475714	2
ENSG00000138363.14	ATIC	2	215310965	2_127	0	0.01513039870513	4.82690038336814	6.93451521205348e-07	-0.225475578260368	3
ENSG00000118242.15	MREG	2	216024465	2_127	0	0.0304267654606001	11.308222220485	3.26698783948654e-06	-1.34747417224697	1
ENSG00000163449.10	TMEM169	2	216078577	2_127	0	0.018197725505301	6.53570976425817	1.12929463408236e-06	-0.637315822308958	1
ENSG00000079246.15	XRCC5	2	216108211	2_127	0	0.0148105857734095	4.62926347962688	6.51000814986289e-07	0.293259128273945	1
ENSG00000138375.12	SMARCAL1	2	216412846	2_127	0	0.159106380361485	27.032453093994	4.08385628674776e-05	2.88083756529029	2
ENSG00000197756.9	RPL37A	2	216498338	2_127	0	0.174948872608249	27.9727834001183	4.64669564515604e-05	-2.93958505297908	1
ENSG00000163497.2	FEV	2	218984911	2_129	0	0.0219277350246099	5.33995092099056	1.11180452382216e-06	0.690511618949879	1
ENSG00000171450.5	CDK5R2	2	218959212	2_129	0	0.0605456934546883	14.46374771034	8.314985425817e-06	1.828158884447	1
ENSG00000181378.13	CFAP65	2	219041992	2_129	0	0.0216280265211889	7.43977670218449	1.52782703646641e-06	-1.78716778115841	1
ENSG00000231672.6	DIRC3	2	217756664	2_129	0	0.0250990271831431	6.25968544172017	1.49178692208036e-06	0.664907238919645	1
ENSG00000163466.15	ARPC2	2	218216699	2_129	0	0.026810025210193	7.05970750631746	1.79713758541712e-06	-0.957535658609293	2
ENSG00000179921.14	GPBAR1	2	218259499	2_129	0	0.0256043870713086	6.26033292694685	1.52198092877576e-06	-0.460193115295967	1
ENSG00000127837.9	AAMP	2	218270227	2_129	0	0.0255196106852582	6.23127652553151	1.50990097612709e-06	0.455107489552469	1
ENSG00000127838.13	PNKD	2	218245902	2_129	0	0.0268132091774276	6.7086662229136	1.70797841524265e-06	-0.634989872819597	2
ENSG00000135926.14	TMBIM1	2	218292881	2_129	0	0.0472278002208216	12.2521695027085	5.49424612645094e-06	1.57689670603752	2
ENSG00000158428.3	CATIP	2	218357400	2_129	0	0.0331198264040506	9.23087225873829	2.90287402692207e-06	1.31262327038108	1
ENSG00000018280.16	SLC11A1	2	218381984	2_129	0	0.0218314486439619	4.93445204675688	1.0228663328668e-06	-0.221682519996153	1
ENSG00000144580.13	CNOT9	2	218568272	2_129	0	0.0252292227703431	6.53965955701021	1.56659381877755e-06	1.23937509453071	2
ENSG00000115556.13	PLCD4	2	218608011	2_129	0	0.0376548160686944	10.318285300697	3.68914274048177e-06	-1.66654564991835	1
ENSG00000074582.12	BCS1L	2	218658710	2_129	0	0.0327306895099708	9.06454717655871	2.81707665531462e-06	-1.59407363510153	1
ENSG00000115568.15	ZNF142	2	218658710	2_129	0	0.0268046420502259	7.15018516409517	1.81980434414257e-06	1.29048601658535	2
ENSG00000163481.7	RNF25	2	218672243	2_129	0	0.0216624832457274	4.84705931460518	9.96974317720443e-07	0.057294656143311	1
ENSG00000163482.11	STK36	2	218672243	2_129	0	0.0283975933699139	7.71113635428298	2.07920502296747e-06	-1.38541117855936	2
ENSG00000163501.6	IHH	2	219062697	2_129	0	0.0235683953641928	9.34969969740223	2.09230538943817e-06	-2.21844127592701	1
ENSG00000187736.12	NHEJ1	2	219160400	2_129	0	0.0261274039338943	9.03258363840892	2.24081316856942e-06	1.87445971211987	2
ENSG00000213901.10	SLC23A3	2	219170383	2_129	0	0.0356264615048337	14.3062526853007	4.83944967214806e-06	3.43001674815899	2
ENSG00000115649.15	CNPPD1	2	219177206	2_129	1	0.628396234165007	22.6294862961942	0.000135022351066457	-4.46820025542749	2
ENSG00000158552.12	ZFAND2B	2	219154400	2_129	0	0.0251608324093107	6.02953922735	1.44047765818491e-06	-0.287556698511447	1
ENSG00000115657.12	ABCB6	2	219218557	2_129	0	0.0242151904784801	6.37628734828443	1.466064800739e-06	-0.978027998701837	1
ENSG00000198925.10	ATG9A	2	219230067	2_129	0	0.0409084953390557	11.7312312291368	4.5567426086569e-06	1.67457252892425	1
ENSG00000163516.13	ANKZF1	2	219229829	2_129	0	0.026660909466387	6.42932667647385	1.6275631558831e-06	-0.313481397361389	2
ENSG00000115661.13	STK16	2	219242427	2_129	0	0.0290414184414425	9.63747721343885	2.65753250608011e-06	-1.86922357095859	2
ENSG00000127824.13	TUBA4A	2	219278362	2_129	0	0.0283697579619656	6.99589383862667	1.88450041711241e-06	0.434970379060179	1
ENSG00000054356.13	PTPRN	2	219303894	2_129	0	0.0237285835606312	6.959246041329	1.5679470860695e-06	1.3966706928936	1
ENSG00000123992.18	DNPEP	2	219400887	2_129	0	0.0220098769489036	4.95860928296778	1.03627471235508e-06	0.108154537016608	1
ENSG00000175084.11	DES	2	219418233	2_129	0	0.0220730428687758	5.04705153862846	1.05778485133659e-06	-0.292715442847315	1
ENSG00000072195.14	SPEG	2	219434550	2_129	0	0.0274841797096782	7.17167426403632	1.87154697480059e-06	0.939170850144341	1
ENSG00000188760.10	TMEM198	2	219547560	2_129	0	0.0384911775197107	9.99623087584343	3.65338021202551e-06	1.18682600334397	1
ENSG00000123999.4	INHA	2	219559853	2_129	0	0.0230868973388036	5.70340327042631	1.25025053443978e-06	0.76195450400474	2
ENSG00000124006.14	OBSL1	2	219570312	2_129	0	0.0528946444258826	12.9605834912892	6.5092904852324e-06	1.39392507881502	1
ENSG00000144589.21	STK11IP	2	219588401	2_129	0	0.0251819007737336	6.2014202782629	1.48278119697901e-06	0.586778394823693	1
ENSG00000116106.11	EPHA4	2	221574191	2_130	0	0.0154613103226403	6.41229520982268	9.41363167924271e-07	-0.650330649715073	1
ENSG00000163082.9	SGPP2	2	222520334	2_131	0	0.0307389440831293	9.44871409228973	2.75777639283285e-06	1.20633289329366	1
ENSG00000124003.12	MOGAT1	2	222671822	2_131	0	0.0234911138859177	6.94875880958491	1.54991629694576e-06	0.797255331297767	1
ENSG00000123983.13	ACSL3	2	222860739	2_131	0	0.0226950972424491	6.62878402546572	1.42844431205623e-06	-0.760917061811377	1
ENSG00000135900.3	MRPL44	2	223956499	2_131	0	0.0190995397610035	5.02927943970709	9.12065578798334e-07	0.401030287249344	1
ENSG00000124019.9	FAM124B	2	224402283	2_132	0	0.0206363882506679	5.18161549552375	1.01530440315336e-06	1.05226423558329	1
ENSG00000036257.12	CUL3	2	224589492	2_132	1	0.757493546028305	30.0681634758329	0.000216263504565862	-5.7295265933241	1
ENSG00000135905.18	DOCK10	2	225041976	2_133	0	0.0213694935954298	5.98823503815173	1.21503969212966e-06	0.632283486205805	1
ENSG00000169031.18	COL4A3	2	227197255	2_133	0	0.183315929572406	26.4015920174039	4.59544653607342e-05	2.60670018580442	1
ENSG00000168958.19	MFF	2	227324777	2_134	0	0.0148963731668854	4.60281123811168	6.51030154576097e-07	0.173554680649158	3
ENSG00000173744.17	AGFG1	2	227472263	2_134	0	0.169194605619437	26.9771129828833	4.33390492782804e-05	-2.68792922333383	1
ENSG00000135917.13	SLC19A3	2	227717302	2_134	0	0.0149567559536311	4.65604312698442	6.61228856984441e-07	-0.203608018616273	2
ENSG00000123977.9	DAW1	2	227864239	2_134	0	0.0407567695230747	14.4971491670834	5.61021826605568e-06	1.72184473098055	3
ENSG00000163053.10	SLC16A14	2	230068255	2_135	0	0.0121678013623299	5.00429115166708	5.78165372422095e-07	0.285219766614673	1
ENSG00000185404.16	SP140L	2	230326798	2_135	0	0.0405066273112494	16.1697091110931	6.21907347931372e-06	-1.89902612892533	1
ENSG00000067066.16	SP100	2	230415508	2_135	0	0.0117100375962028	4.6499954631329	5.17021038145984e-07	0.10724575804582	1
ENSG00000135916.15	ITM2C	2	230864420	2_135	0	0.0122858179845999	5.09350077299291	5.94179754661215e-07	-0.350897144976347	1
ENSG00000135898.9	GPR55	2	230932834	2_135	0	0.0120787982193706	4.93646854727756	5.66157803023559e-07	-0.271391709686305	2
ENSG00000204128.5	C2orf72	2	231052211	2_136	0	0.0260956187216969	5.65230642342395	1.40052444334178e-06	0.734216464784459	1
ENSG00000135914.5	HTR2B	2	231125386	2_136	0	0.0242486858436596	4.97038870839167	1.14439501614788e-06	-0.45526533612505	2
ENSG00000135931.17	ARMC9	2	231199468	2_136	0	0.0320543301152755	7.56590157139276	2.30273938537672e-06	-1.04498368979698	1
ENSG00000187514.16	PTMA	2	231706100	2_136	0	0.0294328254795863	6.7714578838038	1.89239387508656e-06	0.870282616500631	1
ENSG00000156973.13	PDE6D	2	231789271	2_136	0	0.0250565818877032	5.27479097897299	1.25494437897752e-06	0.427841062672651	1
ENSG00000221944.6	TIGD1	2	232550122	2_136	0	0.0282109196230982	6.37696095340876	1.70815941146101e-06	-0.712483391894437	1
ENSG00000135930.13	EIF4E2	2	232556969	2_136	0	0.0771373577637469	15.8142623790766	1.15827343370041e-05	-1.89131685916199	1
ENSG00000204120.14	GIGYF2	2	232697500	2_137	0	0.0260393929063867	16.769744567405	4.14624250109575e-06	-3.4301869700911	1
ENSG00000066248.14	NGEF	2	233013260	2_137	0	0.0215279500559235	4.75808221250896	9.72594962236948e-07	0.00130240503737639	1
ENSG00000077044.10	DGKD	2	233354365	2_137	0	0.0666962127503403	15.327418432914	9.70661008294042e-06	-1.73249804161138	1
ENSG00000085982.13	USP40	2	233565958	2_137	0	0.0494214094454537	12.5496754125951	5.88904695278495e-06	-1.53305819641577	2
ENSG00000168505.6	GBX2	2	236215566	2_139	0	0.0787397298156665	14.7827894069825	1.10521738337957e-05	-1.7420505826804	1
ENSG00000132321.16	IQCA1	2	236508696	2_139	0	0.0310241292885688	6.03484351362494	1.77771857994817e-06	0.656401763885215	2
ENSG00000198612.10	COPS8	2	237087790	2_140	0	0.0491830191380933	9.45697702937992	4.4163645551995e-06	1.22598058079733	1
ENSG00000124839.12	RAB17	2	237588086	2_140	0	0.0561047206290178	10.6943231213847	5.69705094135603e-06	-1.29585072364185	3
ENSG00000177483.11	RBM44	2	237798821	2_140	0	0.0329071830995042	5.69985990549878	1.78095229259738e-06	0.689857102650682	2
ENSG00000132329.10	RAMP1	2	237858483	2_141	0	0.0326039984638159	4.62383770691984	1.43143239990646e-06	-0.0947273011488489	1
ENSG00000184182.18	UBE2F	2	237968772	2_141	0	0.0337693787656629	4.95117856127952	1.58755601295389e-06	0.300300510719447	1
ENSG00000132330.16	SCLY	2	238060509	2_141	0	0.0404692589504337	6.64084612381196	2.55179666756424e-06	-1.05023165711678	2
ENSG00000144488.14	ESPNL	2	238099426	2_141	0	0.0332408970191744	4.80410441687142	1.51629104417653e-06	0.0223760699611342	2
ENSG00000178752.15	ERFE	2	238158500	2_141	0	0.0421617179327505	7.02401431166255	2.81190784257125e-06	0.900210266228176	1
ENSG00000132323.8	ILKAP	2	238128632	2_141	0	0.0615250690978568	10.5736186056489	6.17693666160517e-06	1.87504376614536	2
ENSG00000144485.10	HES6	2	238231421	2_141	0	0.0366560751746633	5.71640450527204	1.9896024732148e-06	-0.850646934098307	2
ENSG00000132326.11	PER2	2	238289924	2_141	0	0.0449955779284964	7.63288872872978	3.26104027434154e-06	-0.739570520165613	1
ENSG00000204104.11	TRAF3IP1	2	238320731	2_141	0	0.0348984701851557	5.2578378616684	1.74225201631077e-06	0.450217819838092	1
ENSG00000065802.11	ASB1	2	238426832	2_141	0	0.0392901850172359	6.36445575787858	2.37433908981429e-06	-0.657657425637632	2
ENSG00000178602.7	OTOS	2	240144251	2_143	0	0.0136451820302089	5.28553138784023	6.84802578034739e-07	-0.386931071453905	1
ENSG00000068024.16	HDAC4	2	239354404	2_143	0	0.0176965857271574	7.69127478633814	1.29236506207445e-06	-0.853977047620258	2
ENSG00000063660.8	GPC1	2	240450585	2_143	0	0.0214556546987367	9.47651119661023	1.93057931201866e-06	-1.2721153040871	2
ENSG00000142330.19	CAPN10	2	240586423	2_143	0	0.0228816128277815	10.0734885964115	2.18858757181261e-06	-1.18035531956067	1
ENSG00000178623.11	GPR35	2	240605715	2_143	0	0.0154476488207514	6.43311022958751	9.43584455191432e-07	-0.693306724042127	2
ENSG00000130294.15	KIF1A	2	240819820	2_143	0	0.0205903502149556	9.09471983412287	1.77807655378466e-06	1.14608052772114	1
ENSG00000122085.16	MTERF4	2	241094178	2_143	0	0.0223916662583933	9.8726323815066	2.09902095917604e-06	1.33914328822251	4
ENSG00000115685.14	PPP1R7	2	241149230	2_143	0	0.0156728769115848	6.56704424169265	9.77273363271052e-07	-0.793470260320433	2
ENSG00000146205.13	ANO7	2	241217672	2_144	0	0.0298008945175029	7.82028257480157	2.21283556570318e-06	-0.716288127525364	3
ENSG00000168385.17	SEPT2	2	241315963	2_144	0	0.0222812892194808	5.11844047559716	1.08286762556711e-06	-0.562626825638063	1
ENSG00000115677.16	HDLBP	2	241314902	2_144	0	0.0340531934167355	9.06315392423082	2.93045190325944e-06	-1.53693027156143	1
ENSG00000006607.13	FARP2	2	241405280	2_144	0	0.334156126239103	31.3649897096708	9.95157851546072e-05	3.41694525973783	2
ENSG00000115694.14	STK25	2	241509931	2_144	0	0.0210700576106346	4.59989702419115	9.20261449160582e-07	0.0831051339564336	1
ENSG00000168397.16	ATG4B	2	241636401	2_144	0	0.0375592149712486	9.97749917329127	3.55824300048522e-06	1.25332361726595	2
ENSG00000168393.12	DTYMK	2	241683277	2_144	0	0.0686739843402242	15.646041349638	1.02022066373416e-05	-1.95538243972928	1
ENSG00000134121.9	CHL1	3	194092	3_1	0	0.0245452197004085	5.71032729343015	1.33083839399231e-06	-0.72464614801921	1
ENSG00000134115.12	CNTN6	3	1092103	3_1	0	0.0228580777679811	5.04918722998415	1.09586883883168e-06	0.291718017807974	1
ENSG00000072756.16	TRNT1	3	3126390	3_4	0	0.0094902142036617	5.49560350447884	4.95209313088913e-07	0.501466815319662	1
ENSG00000175928.5	LRRN1	3	3799536	3_4	0	0.018762122450669	11.797440760424	2.10168279070613e-06	1.36528508320557	2
ENSG00000170364.12	SETMAR	3	4303252	3_4	0	0.00882128832975071	4.82100829381569	4.03800909624829e-07	0.259216070050251	1
ENSG00000144455.13	SUMF1	3	4368850	3_4	0	0.0121725567643589	7.79448364521991	9.00879190834486e-07	0.861056037288784	2
ENSG00000134108.12	ARL8B	3	5119888	3_4	0	0.0100350401578805	6.01092340446825	5.72740250952189e-07	0.577522388544008	1
ENSG00000071282.11	LMCD1	3	8502071	3_6	0	0.0282343819222415	6.89333440853919	1.84801303109083e-06	0.690161643930824	1
ENSG00000182533.6	CAV3	3	8733693	3_7	0	0.0259169704703813	4.68096255288663	1.15190535574283e-06	0.0769160424047758	1
ENSG00000125046.14	SSUH2	3	8744602	3_7	0	0.0264156214971085	4.85807656341809	1.21849172699088e-06	-0.215502157180512	2
ENSG00000180914.10	OXTR	3	8769477	3_7	0	0.030243955733842	6.11700085807412	1.75660668808245e-06	-0.681431854782896	2
ENSG00000070950.9	RAD18	3	8963418	3_7	0	0.0339153973142864	7.18439262036922	2.31357916198228e-06	-0.817552054575382	2
ENSG00000134077.15	THUMPD3	3	9362987	3_7	0	0.0261762006087894	4.77346777738888	1.18641875216509e-06	0.324471577252242	1
ENSG00000168137.15	SETD5	3	9397385	3_7	0	0.0261204954541511	4.75364696238239	1.17897808419784e-06	-0.0748059519681247	1
ENSG00000132164.9	SLC6A11	3	10815382	3_8	0	0.0725661442312887	22.8955023103504	1.57754450606799e-05	3.36432275730879	1
ENSG00000144550.12	CPNE9	3	9703359	3_8	0	0.0282135031791667	11.940845470649	3.19881769163955e-06	1.34839893284595	1
ENSG00000134072.10	CAMK1	3	9778238	3_8	0	0.0221017532417054	9.69497331896038	2.03456111947226e-06	-1.25393377144787	1
ENSG00000241553.12	ARPC4	3	9794702	3_8	0	0.0134913433092068	5.18588729371474	6.64317456107778e-07	-0.42961489549819	1
ENSG00000214021.15	TTLL3	3	9801058	3_8	0	0.0133446287922415	5.08233848985688	6.43972735369655e-07	0.361049238095592	2
ENSG00000171135.13	JAGN1	3	9890067	3_8	0	0.0304571302515146	12.6692585884611	3.66384909530071e-06	-1.47751135960033	1
ENSG00000163701.18	IL17RE	3	9901869	3_8	0	0.0142399614602133	5.71188040347218	7.72298722068321e-07	-0.524112858441853	2
ENSG00000163703.17	CRELD1	3	9939821	3_8	0	0.0170360652273934	7.42885386831997	1.20167909631281e-06	0.824317207859397	1
ENSG00000125037.12	EMC3	3	10010880	3_8	0	0.0126445918766952	4.60014586074818	5.52298438846441e-07	0.000700023873509045	2
ENSG00000254999.3	BRK1	3	10115548	3_8	0	0.0130934989354889	4.91059818335402	6.10502592969479e-07	-0.464754976130419	1
ENSG00000134086.7	VHL	3	10148893	3_8	0	0.0136236881181167	5.28569979007849	6.8374566005834e-07	-0.416591904344195	1
ENSG00000157014.10	TATDN2	3	10247632	3_8	0	0.0134325690828851	5.13410315107953	6.54818694387796e-07	0.243266427512167	1
ENSG00000157017.15	GHRL	3	10317566	3_8	0	0.0128332574565665	4.71771561418601	5.74865256496637e-07	0.680847784306472	1
ENSG00000157103.10	SLC6A1	3	10992288	3_9	0	0.0224037791600238	9.27196735676837	1.97237992593847e-06	-1.03428085482479	2
ENSG00000197548.12	ATG7	3	11272457	3_9	0	0.0218660977755012	9.04668533306264	1.87827062835356e-06	1.57103921515117	1
ENSG00000144559.10	TAMM41	3	11837258	3_9	0	0.0231565536819991	9.57869841408775	2.10609434312751e-06	-1.21357410902935	1
ENSG00000157152.16	SYN2	3	12001361	3_9	0	0.0222013735175395	9.18780815627684	1.9368195435253e-06	-1.33722495527561	1
ENSG00000157150.4	TIMP4	3	12159406	3_9	0	0.106090062617052	23.8959817609729	2.40711578392824e-05	3.04901997753295	2
ENSG00000154743.17	TSEN2	3	12484507	3_9	0	0.0202348039403145	8.32750668784933	1.59996833533004e-06	0.963430950139552	2
ENSG00000075975.15	MKRN2	3	12557284	3_9	0	0.0460413906592833	15.9848441819602	6.98802156905184e-06	1.89030735463339	1
ENSG00000225526.4	MKRN2OS	3	12560442	3_9	0	0.0681524406860287	19.6766955602008	1.27330069604781e-05	2.75215693174593	2
ENSG00000132155.11	RAF1	3	12664356	3_9	0	0.0147582899346776	5.40501165692563	7.57408317032422e-07	0.267814609181363	1
ENSG00000144712.11	CAND2	3	12796583	3_9	0	0.022488550161294	9.30702095560456	1.98732797444243e-06	-1.05893695780775	2
ENSG00000144713.12	RPL32	3	12841494	3_9	0	0.0156417239400115	5.94293218666996	8.82638339676982e-07	-0.488567634544941	1
ENSG00000131379.9	C3orf20	3	14669081	3_10	0	0.0390189376464755	9.10201209753153	3.3721760999169e-06	1.33031719219566	1
ENSG00000144711.13	IQSEC1	3	13072162	3_10	0	0.0362279831137953	8.40899812366016	2.89258286359309e-06	-1.18475905287897	1
ENSG00000163528.12	CHCHD4	3	14116720	3_10	0	0.0265149417042573	5.50227013917329	1.38525581554203e-06	-0.574672280155508	1
ENSG00000170876.7	TMEM43	3	14124463	3_10	0	0.036356951933068	8.44216098757688	2.91432842663699e-06	-1.12428239661362	1
ENSG00000170860.3	LSM3	3	14179885	3_10	0	0.0283287852466279	6.11754677124296	1.6455180379303e-06	0.767743623429467	1
ENSG00000131389.16	SLC6A6	3	14478656	3_10	0	0.0289401829688312	6.31619301306259	1.73561766710804e-06	0.701391117236858	1
ENSG00000154781.15	CCDC174	3	14660765	3_10	0	0.15920567706746	22.5129549170883	3.4032076476616e-05	-2.49694373837825	2
ENSG00000131368.7	MRPS25	3	15063435	3_11	0	0.0471302052824739	9.37804762100696	4.19671195357749e-06	-0.979641659433525	2
ENSG00000131375.9	CAPN7	3	15206289	3_11	0	0.0382205279133442	7.41765491659384	2.69191103886543e-06	-1.03175591327476	1
ENSG00000206562.11	METTL6	3	15441199	3_11	0	0.0303064825935446	5.25396735125101	1.51189037085532e-06	-0.340495339751316	1
ENSG00000131373.14	HACL1	3	15600464	3_11	0	0.0285102832784945	4.68556781481035	1.26841438045576e-06	0.430797115425006	2
ENSG00000206560.11	ANKRD28	3	15859466	3_11	0	0.0598480886624497	11.6242025809977	6.60557840727916e-06	-1.74072890255335	1
ENSG00000131386.17	GALNT15	3	16184227	3_11	0	0.0435341729119647	8.6345583326398	3.56917483689005e-06	1.07870421962935	1
ENSG00000154814.13	OXNAD1	3	16265536	3_12	0	0.0216490733138327	7.32742229139036	1.5062183329319e-06	-1.0178189563314	1
ENSG00000131378.13	RFTN1	3	16513716	3_12	0	0.0185090345147323	6.74394272688635	1.18520925860078e-06	1.07797542075383	2
ENSG00000182568.16	SATB1	3	18440698	3_13	0	0.0314044044330774	9.53893728186564	2.84438219735913e-06	-1.33780369637722	1
ENSG00000163576.17	EFHB	3	19899966	3_14	0	0.0326009308638513	8.25295384274724	2.55468179845761e-06	0.955510160659355	2
ENSG00000144566.10	RAB5A	3	19948012	3_14	0	0.0728704002253878	15.8035528491547	1.09346096688218e-05	-2.24954005262425	1
ENSG00000183977.13	PP2D1	3	20012243	3_14	0	0.0229868592880744	5.0037897372158	1.09213439864496e-06	0.305321380980371	1
ENSG00000197885.10	NKIRAS1	3	23946511	3_18	0	0.00668428934446996	8.48303290421194	5.38398435693917e-07	2.17702821784738	1
ENSG00000151090.17	THRB	3	24495987	3_18	0	0.00688312846014383	6.25615982278969	4.08875517266299e-07	0.861834257954773	1
ENSG00000077097.15	TOP2B	3	25664786	3_19	0	0.0479682038731687	7.44829572473212	3.39240555110808e-06	-1.02281966446321	1
ENSG00000163491.16	NEK10	3	27364507	3_20	0	0.0482864476671299	7.33026069980753	3.36079539744085e-06	1.19458774316576	1
ENSG00000033867.16	SLC4A7	3	27484716	3_20	0	0.0369380675432133	4.82355540690449	1.69176033934057e-06	0.273722228349566	2
ENSG00000163512.13	AZI2	3	28348550	3_21	0	0.020445837996233	4.6778621276416	9.08133569100002e-07	-0.113485187841154	1
ENSG00000206559.7	ZCWPW2	3	28348860	3_21	0	0.0428829662081187	11.5733692132774	4.71239864873104e-06	1.51988591572188	1
ENSG00000144642.21	RBMS3	3	28575079	3_21	0	0.0203267097313996	4.62368096556676	8.92385165666581e-07	0.016526852502831	2
ENSG00000152642.10	GPD1L	3	32166860	3_23	0	0.211376051817205	28.7937463442508	5.7789821486107e-05	3.14080142834855	1
ENSG00000170293.8	CMTM8	3	32238447	3_23	0	0.0408886388162597	13.6377771271492	5.29472780729459e-06	1.50423063535276	1
ENSG00000153551.13	CMTM7	3	32391850	3_24	0	0.0290680173188597	4.60388557715528	1.27068331805388e-06	0.0382603784777782	1
ENSG00000091317.7	CMTM6	3	32502466	3_24	0	0.0294413196824723	4.72263049233239	1.32019668116513e-06	-0.170019340748223	1
ENSG00000144635.8	DYNC1LI1	3	32570942	3_24	0	0.0330673441957154	5.80431989847431	1.82241823719488e-06	-0.508992889078195	1
ENSG00000188167.8	TMPPE	3	33097052	3_24	0	0.0796038083820511	14.0618402980087	1.06285349188333e-05	-1.97662617353084	2
ENSG00000170266.15	GLB1	3	33097411	3_24	0	0.0494466541156622	9.56627699999366	4.49135370965363e-06	1.05903443306368	1
ENSG00000170275.14	CRTAP	3	33113893	3_24	0	0.031963942796738	5.48814551750696	1.66564850625502e-06	0.649510993484389	2
ENSG00000173705.8	SUSD5	3	33218930	3_25	0	0.0205209483892281	15.1335301111188	2.94873041984369e-06	-1.7531686042374	2
ENSG00000153558.13	FBXL2	3	33277306	3_25	0	0.0500013406457107	22.575155320519	1.07179022703726e-05	2.53478646630118	1
ENSG00000153560.11	UBP1	3	33443783	3_25	0	0.0495107559529897	22.9403294545429	1.07844153241142e-05	-2.93820767202005	1
ENSG00000144681.10	STAC	3	36380288	3_26	0	0.0330134124358509	7.74414606625551	2.42751180281401e-06	-1.33465807441738	1
ENSG00000168016.13	TRANK1	3	36908471	3_27	0	0.0193731932359239	5.11615029418018	9.41113278577086e-07	-0.536016579112382	2
ENSG00000178567.7	EPM2AIP1	3	36993455	3_27	0	0.0202676513629431	7.45935424613994	1.43549622337543e-06	-1.61366211709586	1
ENSG00000144674.16	GOLGA4	3	37243661	3_27	0	0.0187172543971632	7.86489597410404	1.39775972535113e-06	2.04491437965682	1
ENSG00000198590.11	C3orf35	3	37386585	3_27	0	0.0213088773002944	5.57444223099144	1.12787088168951e-06	-0.127522858999875	1
ENSG00000136059.14	VILL	3	37987123	3_27	0	0.0189750199155252	4.86979579080311	8.77385367316411e-07	-0.155675950995141	2
ENSG00000187091.13	PLCD1	3	37989408	3_27	0	0.0196146137053986	5.24183638813282	9.76249034924012e-07	0.338216080081127	1
ENSG00000172936.12	MYD88	3	38137763	3_27	0	0.025595736027309	7.90788233814636	1.92187535712996e-06	1.07832028706259	1
ENSG00000172939.8	OXSR1	3	38173945	3_27	0	0.0199163740039657	5.10550918790222	9.65487670359709e-07	0.196071771588251	1
ENSG00000172940.11	SLC22A13	3	38266019	3_27	0	0.0237475377065869	6.84126105091279	1.54259580287468e-06	0.849641885603893	1
ENSG00000114739.13	ACVR2B	3	38454574	3_28	0	0.130919776748077	21.169341099274	2.63154010769369e-05	3.57104697063284	1
ENSG00000183873.15	SCN5A	3	38661667	3_28	0	0.0878228121781093	21.1310559835674	1.76208127838542e-05	-1.99080812630758	1
ENSG00000168356.11	SCN11A	3	38990978	3_28	0	0.0147210151143002	4.71210683692008	6.58643308517991e-07	0.143004372096068	1
ENSG00000114742.13	WDR48	3	39054235	3_28	0	0.0454613511170328	15.2487242634459	6.5822329310026e-06	-1.77173083090795	1
ENSG00000114745.13	GORASP1	3	39108714	3_28	0	0.0606154578303702	17.596168972347	1.01274220771318e-05	2.14538281617555	1
ENSG00000168026.18	TTC21A	3	39107217	3_28	0	0.0182602517863442	6.61819272452209	1.14747588750569e-06	0.582158012281406	2
ENSG00000144655.14	CSRNP1	3	39154473	3_28	0	0.0145121037657807	4.60848436562704	6.35017787243943e-07	0.196731258632573	1
ENSG00000168334.8	XIRP1	3	39192679	3_28	0	0.0862745797639818	21.2261198642679	1.73880492537802e-05	2.33988582515052	1
ENSG00000144659.10	SLC25A38	3	39383433	3_28	0	0.0160001349790612	5.5249126949136	8.39356509486948e-07	0.50048840856285	1
ENSG00000168028.13	RPSA	3	39406713	3_28	0	0.0156291104073603	5.26075522246635	7.80692039328737e-07	0.471117726163559	2
ENSG00000168314.17	MOBP	3	39467949	3_28	0	0.0145430189624767	4.62040205001573	6.38016242500285e-07	0.151883086043743	1
ENSG00000170011.13	MYRIP	3	39808955	3_28	0	0.0184485408685987	6.78682433290548	1.18884716832457e-06	0.879116877216718	1
ENSG00000114784.3	EIF1B	3	40309786	3_29	0	0.0645618980787814	14.9302355818494	9.15251284611896e-06	-1.70424547355139	1
ENSG00000168032.8	ENTPD3	3	40387447	3_29	0	0.028091327515494	7.13887986838226	1.90414375962792e-06	0.966478568662207	1
ENSG00000177873.12	ZNF619	3	40477330	3_29	0	0.0338919268079668	8.88686911753427	2.85984463893591e-06	-1.18756045420034	1
ENSG00000177842.11	ZNF620	3	40520426	3_29	0	0.0229517061728606	5.26149295451828	1.14662489149699e-06	0.543274281260488	1
ENSG00000172888.11	ZNF621	3	40524103	3_29	0	0.0217489664658531	4.76203997146523	9.83397402613507e-07	-0.266350649536516	1
ENSG00000168038.10	ULK4	3	41963289	3_31	0	0.00893289809612274	7.8616178006416	6.66809383807098e-07	-0.995013344958611	1
ENSG00000182606.14	TRAK1	3	42189251	3_31	0	0.0572116411436523	24.9867067851081	1.35734679917134e-05	2.42447596985684	1
ENSG00000187094.11	CCK	3	42266931	3_31	0	0.0063189558876886	4.69547177960378	2.81722773383495e-07	-0.249853495316989	1
ENSG00000114812.12	VIPR1	3	42492996	3_31	0	0.0277649061395144	18.3568592488807	4.83940517348838e-06	1.82953353601148	3
ENSG00000114857.17	NKTR	3	42603651	3_31	0	0.0379736114112402	21.3879314142353	7.71166368915502e-06	2.27757394063643	1
ENSG00000093183.13	SEC22C	3	42602204	3_31	0	0.00922564757142175	8.31469963151251	7.28351169435089e-07	-1.27141752408513	1
ENSG00000114853.13	ZBTB47	3	42653821	3_31	0	0.00974682967143803	8.80621121257997	8.14985479592517e-07	1.32999104973012	1
ENSG00000010282.14	HHATL	3	42696805	3_31	0	0.00643720193406538	4.84474172002006	2.96118239713633e-07	-0.167812375237029	3
ENSG00000181061.13	HIGD1A	3	42800848	3_31	0	0.00635334627742712	4.81449632786966	2.90436224789279e-07	-0.379721733290249	1
ENSG00000144648.15	ACKR2	3	42804792	3_31	0	0.015842013015148	12.9896201654372	1.95390846505521e-06	-1.4218226805569	1
ENSG00000144649.8	FAM198A	3	42979596	3_31	0	0.00804702234840926	6.89480738503815	5.2681088812339e-07	-0.774481015458556	2
ENSG00000144647.5	POMGNT2	3	43106046	3_31	0	0.00626728455679515	4.6681028548561	2.77790396055479e-07	-0.207742252583565	1
ENSG00000011198.7	ABHD5	3	43690029	3_31	0	0.00644004392055297	4.83880781795098	2.95886124600917e-07	0.127474796806518	2
ENSG00000160746.12	ANO10	3	43691692	3_31	0	0.0073664416521565	5.99817736300821	4.19541042973527e-07	0.139145502515291	1
ENSG00000225873.3	LINC00694	3	44439661	3_31	0	0.0354395667604188	20.2433555551464	6.81190063096057e-06	2.26959777015543	1
ENSG00000178917.15	ZNF852	3	44510929	3_31	0	0.00829080041869046	7.53755482683269	5.93368300900195e-07	-1.41086035550825	1
ENSG00000196345.12	ZKSCAN7	3	44557611	3_31	0	0.00996290718004877	9.32788056641719	8.8240194714859e-07	-1.6415142508858	1
ENSG00000144792.9	ZNF660	3	44535598	3_31	0	0.00910791897744168	8.04304298686881	6.955637579187e-07	-1.28630120247775	2
ENSG00000196653.11	ZNF502	3	44721338	3_31	0	0.00751593104517168	6.30046742813895	4.49627592075832e-07	-0.747861346350425	1
ENSG00000186446.11	ZNF501	3	44721338	3_31	0	0.00751593104517168	6.30046742813895	4.49627592075832e-07	-0.747861346350425	1
ENSG00000163808.16	KIF15	3	44761638	3_31	0	0.148110365687636	33.8293172873873	4.75747028465979e-05	-3.34775308757611	1
ENSG00000075914.12	EXOSC7	3	44976704	3_31	0	0.0238083888988547	16.3566532268602	3.69761637240352e-06	1.74675669545807	1
ENSG00000249992.1	TMEM158	3	45226648	3_32	0	0.0279852296647831	4.93547772346774	1.31146126584882e-06	-0.398249939390283	1
ENSG00000011376.9	LARS2	3	45388191	3_32	0	0.0517391339299876	10.6765707628369	5.24503432092717e-06	1.28324554365905	2
ENSG00000144791.9	LIMD1	3	45561554	3_32	0	0.0274445856187529	4.75405887647223	1.23884973007401e-06	-0.314956255366328	2
ENSG00000163817.15	SLC6A20	3	45796686	3_32	0	0.0371001302512548	7.56245145602124	2.66400742548453e-06	-0.933957438137752	2
ENSG00000163818.16	LZTFL1	3	45916204	3_32	0	0.0342301005116503	6.81126018062312	2.21377277002726e-06	0.821474287864241	1
ENSG00000163820.14	FYCO1	3	45995913	3_32	0	0.0270243546172142	4.61058757918669	1.18306608304055e-06	-0.101530299461908	1
ENSG00000160791.13	CCR5	3	46370444	3_32	0	0.0374433396137464	7.64844037633196	2.71922321470677e-06	-0.977368021829742	2
ENSG00000121797.9	CCRL2	3	46406413	3_32	0	0.0292110207867794	5.33429121201608	1.47952003909053e-06	-0.634535033325741	1
ENSG00000241186.9	TDGF1	3	46576229	3_32	0	0.0271974543457159	4.6699480051224	1.20597331573125e-06	0.285672916814736	1
ENSG00000163827.12	LRRC2	3	46558494	3_32	0	0.123124862413923	18.9313090987779	2.21321600116075e-05	2.29054922697219	1
ENSG00000261603.1	PRSS46	3	46735496	3_33	0	0.0283956926203278	5.63385970048298	1.51899341348076e-06	0.593498225956415	2
ENSG00000178038.16	ALS2CL	3	46692951	3_33	0	0.0264391604884862	4.97003581467683	1.24768391478916e-06	0.255171480086446	2
ENSG00000188086.13	PRSS45	3	46744963	3_33	0	0.0276813251236256	5.39687963477718	1.41849237379499e-06	0.52952222845273	2
ENSG00000178055.11	PRSS42	3	46834226	3_33	0	0.028801634063981	5.76591243618452	1.5768216262362e-06	-0.613347872290446	1
ENSG00000160801.13	PTH1R	3	46877309	3_33	0	0.0595787045505125	12.5670593962358	7.10922272391305e-06	-1.44444342997226	2
ENSG00000160796.16	NBEAL2	3	46979634	3_33	0	0.0283471717973305	5.61795122260076	1.51211595791875e-06	0.581933138994609	2
ENSG00000181555.20	SETD2	3	47164415	3_33	0	0.0254028396084319	4.59846512804353	1.10915581470078e-06	0.0408462051120243	1
ENSG00000114650.18	SCAP	3	47476755	3_33	0	0.0305741160216971	6.32175115832399	1.83522240618789e-06	0.743345883673484	2
ENSG00000163832.15	ELP6	3	47513447	3_33	0	0.0259201902117563	4.7857973193204	1.17784972019691e-06	-0.15896997026746	1
ENSG00000114646.9	CSPG5	3	47580841	3_33	0	0.0344654014408775	7.4380680097324	2.43411382574656e-06	-0.871592341195645	1
ENSG00000229453.2	SPINK8	3	48329090	3_34	0	0.101087175432984	18.1136963395156	1.73860346722537e-05	2.83654623652189	1
ENSG00000164045.11	CDC25A	3	48187406	3_34	0	0.0761501538047146	15.4101740875633	1.11423225557395e-05	-2.66779126034241	2
ENSG00000172113.8	NME6	3	48301597	3_34	0	0.0540821706915323	12.1779312790604	6.25352701441249e-06	2.41233067128322	1
ENSG00000164049.14	FBXW12	3	48372047	3_34	0	0.0420633917625981	9.82103611030226	3.92246424563955e-06	-1.79147738926159	1
ENSG00000164051.13	CCDC51	3	48440024	3_34	0	0.0486808450581763	11.1897996364215	5.17222984041353e-06	-1.92784946991879	1
ENSG00000232112.3	TMA7	3	48440024	3_34	0	0.0486808450581762	11.1897996364215	5.17222984041352e-06	1.92784946991879	1
ENSG00000213689.11	TREX1	3	48465783	3_34	0	0.0403624576151271	9.43500765219252	3.61590702880818e-06	1.70442225102063	2
ENSG00000114268.11	PFKFB4	3	48562408	3_34	0	0.0248960054152206	4.9334530898639	1.16621351374873e-06	0.381930979331931	2
ENSG00000145040.3	UCN2	3	48563473	3_34	0	0.0353465651711269	8.19576623746023	2.75064267684261e-06	1.17096499281183	1
ENSG00000068745.14	IP6K2	3	48694528	3_34	0	0.0255065337185243	5.1585280342524	1.24932271068205e-06	-0.512198565392824	1
ENSG00000114302.15	PRKAR2A	3	48847779	3_34	0	0.0629352245195879	13.6062499461184	8.13073164348537e-06	-1.9197133996349	1
ENSG00000178467.17	P4HTM	3	48995534	3_34	0	0.0291364754774192	6.39569289467674	1.76938366838388e-06	-1.39166659269567	1
ENSG00000178252.17	WDR6	3	49007280	3_34	0	0.0744942597941	15.2017095686649	1.07525788746708e-05	2.48473313472689	2
ENSG00000172053.17	QARS	3	49106005	3_34	0	0.0294811732550015	6.50513773752791	1.82095266419519e-06	-1.39267756669774	1
ENSG00000177352.9	CCDC71	3	49120338	3_34	0	0.0743896106636972	15.188352326355	1.07280390453731e-05	2.55340855652	1
ENSG00000185909.14	KLHDC8B	3	49171432	3_34	0	0.0714060488324245	14.8003255918835	1.00346832635429e-05	2.39097372107209	1
ENSG00000188315.7	C3orf62	3	49277527	3_34	0	0.0530520446500246	11.9972584680225	6.04340276043426e-06	-1.82547547637834	1
ENSG00000164076.16	CAMKV	3	49870590	3_35	0	0.0239399747048603	7.24961561628173	1.64791977129973e-06	-1.29804584501318	1
ENSG00000114316.12	USP4	3	49340655	3_35	0	0.0398578473840694	11.997538218112	4.54049685032044e-06	1.79713470334737	1
ENSG00000233276.3	GPX1	3	49359318	3_35	0	0.0413637461546361	12.3442710423222	4.848224366762e-06	1.82713898528239	1
ENSG00000067560.10	RHOA	3	49413431	3_35	0	0.0768757701066161	18.1799890658283	1.32702924473064e-05	-3.05632311070644	1
ENSG00000145022.4	TCTA	3	49412704	3_35	0	0.0206747901965548	5.88933091309448	1.15612412907872e-06	-0.731320324375072	1
ENSG00000145020.15	AMT	3	49422917	3_35	0	0.0426098565521491	12.6219366820017	5.10661911003248e-06	-1.85050273597713	1
ENSG00000145029.13	NICN1	3	49426267	3_35	0	0.0198553176144305	5.5144017691546	1.03961524696768e-06	-0.694784687589635	1
ENSG00000173402.11	DAG1	3	49466685	3_35	0	0.0658986726195075	16.7205419791073	1.04622336343448e-05	2.95722855124503	1
ENSG00000164061.4	BSN	3	49559580	3_35	0	0.0202820210601038	5.71182828336316	1.09997741634733e-06	-1.41699023423003	1
ENSG00000173531.15	MST1	3	49688252	3_35	0	0.0693046951262159	17.1978153162262	1.13170526152037e-05	2.88890511110164	1
ENSG00000164068.15	RNF123	3	49699132	3_35	0	0.0215131637713789	6.25809117825665	1.2783317231058e-06	-1.55271475553986	1
ENSG00000185614.4	FAM212A	3	49803410	3_35	0	0.0183287792531877	4.77325564439007	8.30702719621126e-07	0.442902039803491	1
ENSG00000183763.8	TRAIP	3	49856597	3_35	0	0.0893150514819418	19.6060727438819	1.66269526242286e-05	-3.20017972979481	1
ENSG00000164078.12	MST1R	3	49904003	3_35	0	0.0761297239433144	18.0818372115721	1.30705603534527e-05	-2.82510604748884	1
ENSG00000004534.14	RBM6	3	49940636	3_35	0	0.15110625027961	24.6846516319547	3.54165968548883e-05	3.22116904749149	1
ENSG00000003756.16	RBM5	3	50088563	3_35	0	0.0620231975843535	16.1432822230005	9.50699769248506e-06	2.65596130077191	1
ENSG00000001617.11	SEMA3F	3	50161104	3_35	0	0.0201743969569678	5.66113475697041	1.08442982029671e-06	-0.204612758343582	1
ENSG00000188338.14	SLC38A3	3	50206077	3_35	0	0.0182797679266751	4.74848781212071	8.24182525382288e-07	-0.402426569340011	1
ENSG00000012171.19	SEMA3B	3	50267465	3_35	0	0.0199101662005728	5.53996242715153	1.04731928701187e-06	-0.251832072674534	1
ENSG00000179564.3	LSMEM2	3	50278688	3_35	0	0.0592311941735118	15.7124884766023	8.83675588129947e-06	1.44369136796776	1
ENSG00000243477.5	NAT6	3	50295266	3_35	0	0.0833719293349957	18.9510451246661	1.5002043287548e-05	2.20971605790417	3
ENSG00000186792.16	HYAL3	3	50295266	3_35	0	0.0880391294759767	19.4696325026146	1.62753707509388e-05	-2.25009218213336	1
ENSG00000068028.17	RASSF1	3	50341515	3_35	0	0.0750059743587687	17.9447302309591	1.27799803982068e-05	1.6007138152246	1
ENSG00000114395.10	CYB561D2	3	50350442	3_35	0	0.0618758301945088	16.126379195659	9.47447825407675e-06	2.31665715050022	1
ENSG00000114735.9	HEMK1	3	50569633	3_35	0	0.0183422429475004	4.77986876503656	8.32464670288738e-07	-0.0587563431017551	1
ENSG00000088543.14	C3orf18	3	50529576	3_35	0	0.0184179301369786	4.81799168514459	8.42566648222876e-07	0.0532150050427349	1
ENSG00000114738.10	MAPKAPK3	3	50611291	3_35	0	0.0355262884158084	10.9229541485889	3.68457452131089e-06	1.2221371654062	1
ENSG00000145050.15	MANF	3	51384757	3_35	0	0.0605122396758698	15.9158090389237	9.14469749899092e-06	2.20316363127078	1
ENSG00000164082.14	GRM2	3	51707122	3_35	0	0.0234945837629519	7.07571555162607	1.57846703992195e-06	-0.763253441713186	1
ENSG00000187672.12	ERC2	3	56468050	3_39	0	0.125565282372644	21.454917611297	2.55796045134196e-05	2.52647207572679	1
ENSG00000180376.16	CCDC66	3	56557150	3_39	0	0.0687755782997208	15.6927628893156	1.02478098979574e-05	-2.26113126263262	1
ENSG00000163946.13	FAM208A	3	56682894	3_39	0	0.0349869705761887	9.34828139573281	3.10552845791257e-06	-1.62778419454394	1
ENSG00000163947.11	ARHGEF3	3	57078950	3_39	0	0.0210007873226985	4.60218492448709	9.17692197144673e-07	-0.152972175315573	1
ENSG00000144730.17	IL17RD	3	57169500	3_39	0	0.0330956542755438	8.83008956468193	2.77481144205929e-06	0.800473780445156	2
ENSG00000157500.10	APPL1	3	57232352	3_39	0	0.0463231096748401	11.9721241284417	5.26582368676394e-06	-1.60267520983017	1
ENSG00000239388.8	ASB14	3	57269656	3_39	0	0.0345276641046591	9.22496002443236	3.02432937486952e-06	-1.4850855720566	1
ENSG00000174844.14	DNAH12	3	57544429	3_39	0	0.0277720129364574	7.19738156422166	1.89792603268372e-06	1.19047008643584	1
ENSG00000174840.8	PDE12	3	57556472	3_39	0	0.0214358069609224	4.79233928047929	9.7540458143527e-07	-0.229034265613696	1
ENSG00000168374.10	ARF4	3	57597784	3_39	0	0.0224682232012541	5.22874509084382	1.11548464425398e-06	0.387649110182289	1
ENSG00000174839.12	DENND6A	3	57692733	3_39	0	0.0314426471592637	8.35267209202901	2.4936869426565e-06	-1.20486725883487	1
ENSG00000163681.14	SLMAP	3	57755619	3_39	0	0.0455354684193178	11.8114045345223	5.10679882042507e-06	1.79153236585851	1
ENSG00000136068.14	FLNB	3	58024201	3_39	0	0.0223728635652143	5.18928485818832	1.10236770669097e-06	0.584710851861743	1
ENSG00000163686.14	ABHD6	3	58234692	3_40	0	0.00918612398699203	4.59803173639856	4.01052902891067e-07	0.146571276668768	2
ENSG00000163684.11	RPP14	3	58305894	3_40	0	0.010270521911295	5.62810192630762	5.48847719792856e-07	-0.578810042020429	2
ENSG00000168297.15	PXK	3	58332737	3_40	0	0.0117528056633135	6.8732406806025	7.67009077235627e-07	-0.557747933790355	3
ENSG00000168301.12	KCTD6	3	58491865	3_40	0	0.0221113466952065	12.7233292881942	2.67124276010309e-06	1.5292768226701	1
ENSG00000168306.12	ACOX2	3	58530656	3_40	0	0.00939338222417896	4.80396291311823	4.28468636260656e-07	0.443754227401858	1
ENSG00000144724.19	PTPRG	3	61561091	3_41	0	0.00767735440253536	5.71804439723417	4.16827639406354e-07	0.553527433215644	1
ENSG00000163618.17	CADPS	3	62875710	3_42	0	0.0178275875043199	5.58969140902734	9.46188806439356e-07	0.746437140284528	2
ENSG00000163632.12	C3orf49	3	63819161	3_43	0	0.139079334368288	22.1484423752688	2.92484724628911e-05	1.79176751594533	1
ENSG00000163634.11	THOC7	3	63829650	3_43	1	0.616460974724737	40.6482073664979	0.000237927358418927	-6.41017860014582	3
ENSG00000163636.10	PSMD6	3	64023832	3_43	0	0.0174565228667709	10.0463449811566	1.66518782061024e-06	-2.46106746406962	2
ENSG00000151276.23	MAGI1	3	66040764	3_44	0	0.140285819225143	20.7786072410794	2.76775474199312e-05	2.2647841442642	1
ENSG00000144741.17	SLC25A26	3	66236632	3_45	0	0.03005136764604	10.0785704032796	2.8758125347562e-06	-1.29050937173921	1
ENSG00000163376.11	KBTBD8	3	66998338	3_45	0	0.0445570911744737	13.755275495725	5.81947116725558e-06	-1.74906086987423	1
ENSG00000172340.14	SUCLG2	3	67654746	3_45	0	0.0592126200452532	16.4252686488953	9.23472902683536e-06	2.49546197513741	1
ENSG00000183662.10	FAM19A1	3	68003750	3_45	0	0.0172939390296634	4.94983958155317	8.12797659754222e-07	-0.323588342168612	1
ENSG00000144747.15	TMF1	3	69052218	3_46	0	0.117096221815588	18.5642537109128	2.06403840784472e-05	-2.13433029270932	1
ENSG00000163380.15	LMOD3	3	69122652	3_46	0	0.0892410644667031	15.9544311660762	1.35189656110198e-05	1.71134111829022	1
ENSG00000170837.2	GPR27	3	71735170	3_48	0	0.043503397377604	20.790266911787	8.5877745784189e-06	-2.12177720552022	2
ENSG00000163421.8	PROK2	3	71781190	3_48	0	0.0133798374621305	10.9658615206805	1.39312790576099e-06	1.52437385573824	1
ENSG00000144736.13	SHQ1	3	72861735	3_49	0	0.0254031522315892	6.72801031745925	1.62282487618565e-06	-0.753731873457641	1
ENSG00000113805.8	CNTN3	3	74521451	3_50	0	0.0332426825846529	5.7757413022436	1.82306096585155e-06	0.543282468292197	1
ENSG00000227124.8	ZNF717	3	75785558	3_51	0	0.0308550323293074	7.79798750748852	2.28457772315362e-06	1.15202401882079	1
ENSG00000114480.12	GBE1	3	81762506	3_54	0	0.0380226683676436	8.7084888181734	3.14400180706755e-06	-1.40098781300679	2
ENSG00000064835.10	POU1F1	3	87272380	3_57	0	0.0706086153292158	16.5054407749438	1.10657847520572e-05	2.13579773122721	1
ENSG00000206538.8	VGLL3	3	86991242	3_57	0	0.0251952451791375	6.85804837180406	1.64065221688589e-06	-0.767071648934171	1
ENSG00000083937.8	CHMP2B	3	87227121	3_57	0	0.0203281633917015	4.86605723005934	9.39231721510252e-07	-0.18533038866956	1
ENSG00000179021.9	C3orf38	3	88150029	3_58	0	0.0466606503986446	9.80239094412754	4.34290374783774e-06	1.45370401082349	1
ENSG00000184500.14	PROS1	3	93972160	3_59	0	0.0451533796359764	9.96887317447891	4.27399224244808e-06	1.34076644258054	2
ENSG00000178700.7	DHFR2	3	94073881	3_59	0	0.109899509337749	18.4021902289097	1.92027163153221e-05	2.20783158989346	1
ENSG00000178694.9	NSUN3	3	94062771	3_59	0	0.0396766319929425	8.75903384567214	3.29980594493307e-06	1.44674229145779	1
ENSG00000113966.9	ARL6	3	97763730	3_61	0	0.0201489520268682	6.20194341099353	1.18652709186901e-06	0.598677816327158	1
ENSG00000080200.9	CRYBG3	3	97822174	3_61	0	0.09180236958611	20.4216205960088	1.78008807753861e-05	-2.59124387421956	1
ENSG00000170854.17	RIOX2	3	97749587	3_61	0	0.019014340510769	5.66476488358464	1.02272895810711e-06	-0.850513517204138	1
ENSG00000231861.2	OR5K2	3	98506344	3_62	0	0.0401080768195677	6.48086379128696	2.46809645832709e-06	-0.732553395395354	1
ENSG00000080822.16	CLDND1	3	98523270	3_62	0	0.0400741511261987	6.47296392952872	2.46300285560272e-06	-0.711768809543744	1
ENSG00000057019.15	DCBLD2	3	98901456	3_62	0	0.0340875500626325	4.96246377994503	1.60616639636982e-06	-0.393906840274244	1
ENSG00000144810.15	COL8A1	3	99638508	3_62	0	0.0328441856198018	4.61610337263112	1.43956546849437e-06	-0.515519229505831	1
ENSG00000036054.12	TBC1D23	3	100261437	3_63	0	0.0279023631582882	5.45151774232234	1.44429468666448e-06	-0.737891802593788	1
ENSG00000114021.11	NIT2	3	100334239	3_63	0	0.0386974038433366	8.49975432416578	3.12309790967726e-06	1.30809368033776	1
ENSG00000154174.7	TOMM70	3	100410524	3_63	0	0.0254635085068342	4.60127025362134	1.11248299668936e-06	0	1
ENSG00000206535.7	LNP1	3	100402006	3_63	0	0.0363412592387785	7.91309780702247	2.73051082233629e-06	-0.87490003804899	1
ENSG00000181458.10	TMEM45A	3	100492481	3_63	0	0.0254642238103685	4.60153196577027	1.11257752565505e-06	-0.05787074758825	1
ENSG00000114354.13	TFG	3	100709093	3_63	0	0.028929023044164	5.78762668712741	1.58976039995943e-06	0.73014843415388	1
ENSG00000154175.16	ABI3BP	3	100990397	3_64	0	0.021945285659293	5.18066662554409	1.07950406391244e-06	0.319640149869707	3
ENSG00000081148.11	IMPG2	3	101320737	3_64	0	0.0227547553246174	5.51676876339551	1.19193987156571e-06	0.498458659055319	1
ENSG00000138468.15	SENP7	3	101513077	3_64	0	0.0293904254731352	7.89473124276201	2.20313251505753e-06	-1.10149478288148	1
ENSG00000174173.6	TRMT10C	3	101561866	3_64	0	0.0211041529196256	4.81814195607069	9.65483627009436e-07	-0.258899243718583	1
ENSG00000144815.15	NXPE3	3	101779081	3_64	0	0.0206211606567891	4.60344418133478	9.01349836095116e-07	0.077997432430904	3
ENSG00000138483.2	CCDC54	3	107377044	3_67	0	0.0152113907449141	6.32051037968853	9.12890038670765e-07	-0.910977226215571	1
ENSG00000138472.10	GUCA1C	3	108727002	3_67	0	0.0681630097807151	20.3134051969307	1.31470673305419e-05	2.07922950309578	2
ENSG00000114446.4	IFT57	3	108223938	3_67	0	0.0622259531009868	19.4491022120574	1.14912828016463e-05	-2.97809483252547	1
ENSG00000177707.10	NECTIN3	3	111070094	3_69	0	0.0411593636779203	12.1723189931768	4.75706815780608e-06	-1.63492720794859	1
ENSG00000240891.7	PLCXD2	3	111674240	3_69	0	0.0191259647659209	5.04192504480375	9.15623927147598e-07	0.475290472738064	1
ENSG00000091972.18	CD200	3	112332580	3_69	0	0.0186317495390855	4.79934819584199	8.49050053512124e-07	-0.270035807769736	1
ENSG00000138459.8	SLC35A5	3	112561371	3_69	0	0.0633395431395959	16.2211990267143	9.75562900480964e-06	-2.02411464498352	1
ENSG00000163606.10	CD200R1	3	112977484	3_69	0	0.0183253617613506	4.6457358568645	8.08359351912494e-07	-0.110076234555518	1
ENSG00000163607.15	GTPBP8	3	112989647	3_69	0	0.0190920729581414	5.02548994749006	9.11022054424566e-07	0.351857923700233	1
ENSG00000163608.14	NEPRO	3	113019471	3_69	0	0.0232845958528801	6.86662361968389	1.51813133422758e-06	-0.928062711907552	2
ENSG00000144857.14	BOC	3	113232682	3_70	0	0.0354178740467087	4.59847890347352	1.54644359567854e-06	0.0118905557328068	1
ENSG00000206530.10	CFAP44	3	113440894	3_70	0	0.0362133837305807	4.80573950418515	1.65244392007318e-06	-0.125777064667962	2
ENSG00000072858.10	SIDT1	3	113603455	3_70	0	0.0504327388764931	7.90552603177464	3.78565231054339e-06	0.895575811934752	1
ENSG00000176542.9	USF3	3	113695274	3_70	0	0.0545018442302188	8.63465602234968	4.46841639142049e-06	1.07804352799069	1
ENSG00000114573.9	ATP6V1A	3	113259917	3_70	0	0.0439475705715674	6.61505815780093	2.76036133638105e-06	-0.836413965476133	1
ENSG00000178075.19	GRAMD1C	3	113829383	3_70	0	0.0408295716695094	5.92649633163329	2.29757787578102e-06	-0.72450419027286	1
ENSG00000184307.14	ZDHHC23	3	113965718	3_70	0	0.0382152980454653	5.3081051065217	1.92607929036236e-06	0.540965749652906	1
ENSG00000163617.10	CCDC191	3	114056663	3_70	0	0.0574515142942069	9.1306645411213	4.980824782087e-06	1.31410990391139	2
ENSG00000113845.9	TIMMDC1	3	119498467	3_74	0	0.124492479305472	23.06022169934	2.7258627895371e-05	-2.50253399307261	1
ENSG00000144847.12	IGSF11	3	119146150	3_74	0	0.0359186048033229	11.2820381304722	3.84772848880961e-06	-1.49966124604952	1
ENSG00000121578.12	B4GALT4	3	119241202	3_74	0	0.018066751373083	4.8960863757515	8.39897978045931e-07	0.365928288016832	1
ENSG00000176142.12	TMEM39A	3	119468017	3_74	0	0.0284361560971513	9.10582448113824	2.45859821055194e-06	1.03777823777513	1
ENSG00000163389.10	POGLUT1	3	119469366	3_74	0	0.0466936934320249	13.7355004849722	6.08975909892631e-06	-1.62281007544581	2
ENSG00000144843.11	ADPRH	3	119579762	3_74	0	0.0199979847565254	5.83716214359639	1.10837159430494e-06	0.574718237824413	1
ENSG00000144837.8	PLA1A	3	119598432	3_74	0	0.0434642269273023	13.0639930685017	5.39144646979683e-06	-1.54985575852935	1
ENSG00000121577.13	POPDC2	3	119656594	3_74	0	0.017500877333999	4.60135515520061	7.64615280781346e-07	0.0336594847689236	1
ENSG00000138495.6	COX17	3	119678017	3_74	0	0.0240780776353329	7.55973423899889	1.72832628714085e-06	0.869790174754944	1
ENSG00000175697.10	GPR156	3	120285369	3_74	0	0.0184856956041954	5.10845051067958	8.96648826881628e-07	0.42821133298378	1
ENSG00000163428.3	LRRC58	3	120349385	3_74	0	0.0221314243771111	6.77723454942166	1.42416162400036e-06	-0.751417754270391	2
ENSG00000163430.11	FSTL1	3	120450401	3_74	0	0.0175043886395262	4.60321070301435	7.65077091619569e-07	-0.17624262191333	1
ENSG00000065518.7	NDUFB4	3	120596154	3_74	0	0.0174939759383707	4.59770257292674	7.6370704136582e-07	0.066780138284947	1
ENSG00000113924.11	HGD	3	120690679	3_74	0	0.0199859048813851	5.83155683430445	1.1066383733151e-06	0.564772628167312	1
ENSG00000153767.9	GTF2E1	3	120739333	3_74	0	0.0217528065992815	6.61715797032766	1.36673462813035e-06	-0.768070364256117	1
ENSG00000051341.13	POLQ	3	121546329	3_75	0	0.0369362143462707	4.79888091652568	1.68302184009401e-06	0.1207236262452	1
ENSG00000180353.10	HCLS1	3	121659058	3_75	0	0.0516848987152704	7.94451102885187	3.89877559266752e-06	1.02821909487219	1
ENSG00000173230.15	GOLGB1	3	121750038	3_75	0	0.0410205906321701	5.77881054484966	2.25080443704918e-06	0.561980566327038	1
ENSG00000173226.16	IQCB1	3	121835057	3_75	0	0.0362659440203227	4.6279440806582	1.59361895362933e-06	-0.0925834311222089	2
ENSG00000145088.8	EAF2	3	121835057	3_75	0	0.0429394854772164	6.20650408211404	2.53047049790368e-06	-0.670880921129447	2
ENSG00000163406.10	SLC15A2	3	121893969	3_75	0	0.036415203620833	4.66627710137745	1.61343199451082e-06	-0.0085153090360632	2
ENSG00000121552.3	CSTA	3	122325535	3_76	0	0.0885218056431477	16.5527042250013	1.39128664261957e-05	1.86986242958506	1
ENSG00000114023.15	FAM162A	3	122384273	3_76	0	0.0316110398125161	6.86661705928322	2.06100481625462e-06	-0.714655268886299	1
ENSG00000196981.3	WDR5B	3	122416395	3_76	0	0.0853846288661327	16.1317741931471	1.3078538829394e-05	1.75349167569576	1
ENSG00000114030.12	KPNA1	3	122514621	3_76	0	0.0316268217818958	6.85052574965267	2.05720158943916e-06	-1.10406321679021	1
ENSG00000173200.12	PARP15	3	122577955	3_76	0	0.0313670808609905	6.71716356790745	2.0005869157319e-06	-0.612154491351229	3
ENSG00000173193.13	PARP14	3	122687467	3_76	0	0.0448330407221338	10.4076903792431	4.43047158696487e-06	1.87143321780308	1
ENSG00000169087.10	HSPBAP1	3	122793213	3_76	0	0.0331103966617595	7.2099012837539	2.26668462558367e-06	1.1646850081831	3
ENSG00000138463.8	DIRC2	3	122795125	3_76	0	0.0279000204132873	5.66173235256984	1.49986182999362e-06	0.798177390006955	1
ENSG00000082684.14	SEMA5B	3	122911476	3_76	0	0.04889659530794	10.9958411245008	5.10510258013938e-06	1.83545782302754	1
ENSG00000206527.9	HACD2	3	123584476	3_76	0	0.0714632646793693	14.5250863201272	9.8559608821468e-06	1.718300302002	1
ENSG00000175455.14	CCDC14	3	123963214	3_77	0	0.0232753218788219	8.00543804734279	1.76920514378236e-06	1.3345405188989	1
ENSG00000160145.15	KALRN	3	124079163	3_77	0	0.0626425584654367	17.2429154719827	1.0255989864679e-05	-2.23775293389911	1
ENSG00000114491.13	UMPS	3	124730301	3_77	0	0.0218785431501457	7.16595216723071	1.48864005870447e-06	-1.30880950785871	1
ENSG00000082781.11	ITGB5	3	124894424	3_77	0	0.129014263219221	23.1938979180224	2.84124617926231e-05	2.60206250673494	1
ENSG00000163885.11	CFAP100	3	126394504	3_79	0	0.00703171282910009	4.78691652934014	3.19605598009764e-07	-0.355368563343745	2
ENSG00000159650.8	UROC1	3	126479359	3_79	0	0.00744018318045059	5.30626842864979	3.74860984008395e-07	0.503645403032689	2
ENSG00000163848.19	ZNF148	3	125372911	3_79	0	0.0233682536746831	15.2325482394975	3.37984059109008e-06	-1.37175991998032	1
ENSG00000114520.10	SNX4	3	125520862	3_79	0	0.00732620804872053	5.55495342240843	3.86417748851253e-07	1.05646084639879	2
ENSG00000144909.7	OSBPL11	3	125594988	3_79	0	0.0079732457099948	6.10771590995732	4.62393130110087e-07	-0.864312843576907	2
ENSG00000189366.9	ALG1L	3	125930730	3_79	0	0.0151727629242902	12.228300219964	1.76168461425929e-06	-1.77906019678233	3
ENSG00000114547.9	ROPN1B	3	125984509	3_79	0	0.0120932565761321	9.94591579568209	1.14205085172324e-06	-1.63773331038388	1
ENSG00000144908.13	ALDH1L1	3	126200156	3_79	0	0.00850642044982653	6.5776078745113	5.31266242567111e-07	-0.683604210140061	1
ENSG00000070476.14	ZXDC	3	126476297	3_79	0	0.00752365059567384	5.37895016701081	3.84258546764378e-07	0.346907386931701	1
ENSG00000180767.9	CHST13	3	126515183	3_79	0	0.00741963929336642	5.27208075263626	3.71417397881281e-07	-0.403104225861853	1
ENSG00000159685.10	CHCHD6	3	126703986	3_79	0	0.0271882024864614	17.2079402439126	4.44228872297635e-06	1.91857075910005	1
ENSG00000163870.14	TPRA1	3	127592355	3_79	0	0.010344899077769	8.3167889824824	8.1691964027879e-07	-1.04497336536973	1
ENSG00000114631.10	PODXL2	3	127625059	3_79	0	0.0121366010237582	9.83916903144527	1.13384292276694e-06	1.02732105669707	2
ENSG00000187715.13	KBTBD12	3	127914980	3_79	0	0.0111304606350319	9.02634345714987	9.53942920755088e-07	0.994192082235492	1
ENSG00000175792.11	RUVBL1	3	128153759	3_79	0	0.0303499668677153	17.897151090857	5.15750339575386e-06	2.51524475531627	2
ENSG00000132394.10	EEFSEC	3	128148554	3_79	0	0.145792700720671	32.3101708929241	4.47272743047325e-05	3.58857617296057	2
ENSG00000163902.11	RPN1	3	128602383	3_80	0	0.0176115745537703	4.72535413935838	7.90187116336022e-07	0.537745086705416	1
ENSG00000075785.12	RAB7A	3	128726742	3_80	0	0.0187719920047114	5.21369492939344	9.29294513089671e-07	-0.280106518862792	1
ENSG00000177646.18	ACAD9	3	128861731	3_80	0	0.0175303224911699	4.64922320982664	7.73869444935273e-07	0.0841515239930253	2
ENSG00000114654.7	EFCC1	3	129001644	3_80	0	0.0334222177609269	10.1996209726986	3.23680617965067e-06	-1.0796132156629	1
ENSG00000114656.10	KIAA1257	3	128993689	3_80	0	0.0183446179923907	5.07226374490516	8.83502732267402e-07	0.409327615778353	1
ENSG00000172780.16	RAB43	3	129122809	3_80	0	0.0583912489489618	15.7248838907219	8.71831605192523e-06	-2.28231392100111	2
ENSG00000240682.9	ISY1	3	129161573	3_80	0	0.0402995664633546	12.2675347902728	4.69412952792603e-06	1.99729986975197	1
ENSG00000181789.14	COPG1	3	129249281	3_80	0	0.0885055673174068	19.6882306828999	1.65453011457304e-05	2.85197108634435	1
ENSG00000183624.13	HMCES	3	129278028	3_80	0	0.0381365376100292	11.812172046785	4.27728729674274e-06	2.04391153923557	1
ENSG00000129071.9	MBD4	3	129431118	3_80	0	0.0176679199909628	4.67924890679326	7.84980680444212e-07	0.128884497184521	1
ENSG00000163913.11	IFT122	3	129442145	3_80	0	0.0175352612425809	4.61739082905613	7.68787428992161e-07	0.200953368216478	2
ENSG00000004399.12	PLXND1	3	129615449	3_80	0	0.0368687792338931	11.5012512552433	4.02625470900607e-06	1.07937714458662	1
ENSG00000172765.16	TMCC1	3	129892955	3_80	0	0.0200664233430373	5.78855806182247	1.10290412478666e-06	-0.596027123557859	1
ENSG00000196455.7	PIK3R4	3	130746630	3_81	0	0.148298366650407	20.864596104998	2.93794557738625e-05	3.20152148552542	2
ENSG00000017260.19	ATP2C1	3	130850713	3_81	0	0.0272064313200353	4.79545152337196	1.23879225316829e-06	-0.380826184007991	1
ENSG00000114670.13	NEK11	3	131027137	3_81	0	0.0676859122079173	13.3311020154133	8.56765036033778e-06	-1.75064234434628	2
ENSG00000198585.11	NUDT16	3	131381465	3_81	0	0.026787290485323	4.65108673789592	1.18298877229392e-06	-0.0372596101846957	1
ENSG00000114686.8	MRPL3	3	131502955	3_81	0	0.0267545838361217	4.6397418636249	1.17866236225826e-06	0.186723268458026	1
ENSG00000138246.15	DNAJC13	3	132417408	3_82	0	0.0222717212072479	5.26770583750477	1.11396794294136e-06	-0.353438781768815	2
ENSG00000240303.7	ACAD11	3	132795814	3_82	0	0.0354203465082135	9.58352612600627	3.22311301158073e-06	-1.10802800148104	1
ENSG00000113971.19	NPHP3	3	132717480	3_82	0	0.0308573772413483	8.298119756416	2.43128631114922e-06	1.01468280721209	2
ENSG00000144868.13	TMEM108	3	133037338	3_82	0	0.0740669135758811	16.5148718431295	1.16144019590367e-05	-2.29472545489059	1
ENSG00000091527.15	CDV3	3	133573541	3_83	0	0.0205358032014858	5.82640095321861	1.13608142338676e-06	-0.48548149233222	1
ENSG00000091513.14	TF	3	133745840	3_83	0	0.0236601698751994	7.14155895272029	1.6043838469693e-06	-0.712808344123442	1
ENSG00000154917.10	RAB6B	3	133895761	3_83	0	0.0938164211443996	20.503071252212	1.82639697615902e-05	2.3019742461447	2
ENSG00000221972.3	C3orf36	3	133939126	3_83	0	0.0182415526886838	4.94715428952564	8.56869439520595e-07	0.652151860362857	1
ENSG00000174640.12	SLCO2A1	3	134051702	3_83	0	0.0183426689551344	4.79107755667085	8.34436179574124e-07	0.141306759334909	2
ENSG00000163785.12	RYK	3	134250508	3_83	0	0.017941533345659	4.60124365550947	7.83848596411108e-07	0.0259058249730045	2
ENSG00000182923.16	CEP63	3	134482172	3_83	0	0.0240216477863835	7.2381255760931	1.65092105074653e-06	0.832199384722062	2
ENSG00000129055.12	ANAPC13	3	134486229	3_83	0	0.0225019474916444	6.64322735136467	1.41937326036825e-06	0.789858189376724	1
ENSG00000073711.10	PPP2R3A	3	135967692	3_84	0	0.0246891175647014	18.7548604254939	4.39659843478403e-06	4.15210007833854	1
ENSG00000174579.3	MSL2	3	136192330	3_84	1	0.0617170874202297	35.9264338602978	2.10531424756746e-05	6.2898226485514	2
ENSG00000114054.13	PCCB	3	136273803	3_84	1	0.683544697267842	41.3980609036929	0.000268685552402158	-6.72380656133062	1
ENSG00000118007.12	STAG1	3	136752490	3_84	0	0.0263818437089459	11.2361971421599	2.81463374624819e-06	2.52617150426812	1
ENSG00000168917.8	SLC35G2	3	136827370	3_84	0	0.0225730155590397	7.69621673417327	1.64954537767746e-06	-1.89989115322887	1
ENSG00000183770.5	FOXL2	3	138946954	3_85	0	0.018238255100702	4.78886705486483	8.29303433315979e-07	0.469696143256326	1
ENSG00000066405.12	CLDN18	3	137998902	3_85	0	0.0197298796133711	5.51729729040346	1.03358980735334e-06	0.565080845118492	1
ENSG00000158163.14	DZIP1L	3	138029744	3_85	0	0.0190001159464809	5.16797976841891	9.32340291393938e-07	0.400393422756395	2
ENSG00000118017.3	A4GNT	3	138132356	3_85	0	0.0197559403518142	5.52954761897923	1.03725301404385e-06	-0.760887442140387	1
ENSG00000138231.12	DBR1	3	138174902	3_85	0	0.0907386666126876	19.8208402997339	1.70770107668288e-05	1.83633732418303	1
ENSG00000114098.17	ARMC8	3	138187690	3_85	0	0.0179338439160583	4.63294205095134	7.88910344042845e-07	0.463090715650867	2
ENSG00000181322.13	NME9	3	138286240	3_85	0	0.0331774356123088	10.3463370225409	3.25931873363145e-06	0.773610702449622	1
ENSG00000158220.13	ESYT3	3	138438340	3_85	0	0.0207790063203267	5.99770994574282	1.18333478484282e-06	1.12710862201592	1
ENSG00000114107.8	CEP70	3	138594992	3_85	0	0.0235749755909407	7.16886305131149	1.6047187702906e-06	1.64791075649745	1
ENSG00000158234.12	FAIM	3	138609174	3_85	0	0.0364318124699095	11.2189929693523	3.88089640859754e-06	-2.16669892905962	1
ENSG00000114115.9	RBP1	3	139533281	3_85	0	0.0419390752018004	12.5351427694989	4.99166614705292e-06	-1.42421454421923	1
ENSG00000163864.15	NMNAT3	3	139677620	3_85	0	0.0180783361962398	4.70724670352554	8.0802131131408e-07	0.201906928048718	2
ENSG00000155893.12	PXYLP1	3	141232523	3_86	0	0.0309715169913446	5.40126073730291	1.58838222051368e-06	0.562953849465331	1
ENSG00000114125.13	RNF7	3	141736426	3_87	0	0.0719620112869542	16.0156092691994	1.09431954176644e-05	-1.64185184568324	2
ENSG00000069849.10	ATP1B3	3	141875705	3_87	0	0.0258100686576725	6.6129393567486	1.62061963602334e-06	-0.801719424853395	1
ENSG00000114126.17	TFDP2	3	142149100	3_87	0	0.0234198293417769	5.64238957136728	1.25471240282994e-06	-0.512520830699138	1
ENSG00000175066.15	GK5	3	142304109	3_87	0	0.0335672415321743	8.95673118463649	2.85471390468344e-06	0.978028277950092	1
ENSG00000120756.12	PLS1	3	142599787	3_87	0	0.0227028930415434	5.41023549082858	1.16625835733534e-06	-0.625029066677981	1
ENSG00000163710.7	PCOLCE2	3	142889245	3_87	0	0.0246756725025407	6.14207958079677	1.4390697147713e-06	-0.596798253262649	1
ENSG00000152952.11	PLOD2	3	146150702	3_90	0	0.048318854573327	6.85420305032796	3.14464042618404e-06	-0.926524152980537	1
ENSG00000114698.14	PLSCR4	3	146226441	3_90	0	0.0620107009722214	9.20098417974958	5.41749253328577e-06	-1.15362453282818	2
ENSG00000188313.12	PLSCR1	3	146544994	3_90	0	0.038183043478675	4.65073122327793	1.68612271887097e-06	0.017046067373073	2
ENSG00000152977.9	ZIC1	3	147393907	3_91	0	0.125119034560885	25.3108911183646	3.00696391937319e-05	2.52258005823635	1
ENSG00000153002.11	CPB1	3	148790298	3_91	0	0.0433338684582937	15.2379422005225	6.26976379054411e-06	-1.97709633370886	2
ENSG00000163754.17	GYG1	3	148981965	3_91	0	0.0141675124208767	4.84790900809046	6.52146936776255e-07	-0.27916442524509	2
ENSG00000071794.15	HLTF	3	149083285	3_91	0	0.0146578979195668	5.16261990225016	7.18520628237403e-07	0.47250062894261	3
ENSG00000163755.8	HPS3	3	149129654	3_91	0	0.0277687529889581	11.0868773845386	2.92323021240546e-06	1.52882706434579	1
ENSG00000047457.13	CP	3	149221350	3_91	0	0.0258939820800358	10.4370666748489	2.56610662419222e-06	1.43140900437099	2
ENSG00000169908.11	TM4SF1	3	149378899	3_92	0	0.0459908979973114	6.66056241607857	2.90857447618257e-06	0.749260785928954	1
ENSG00000114744.8	COMMD2	3	149750743	3_92	0	0.0712942203915344	10.789202286922	7.30366856275911e-06	-1.360466208843	2
ENSG00000070087.13	PFN2	3	150050810	3_92	0	0.0900331009393642	13.0087766503508	1.11208008247278e-05	-1.67735846653495	1
ENSG00000144895.11	EIF2A	3	150546641	3_93	0	0.0292887368204335	5.82430457610787	1.61972809863148e-06	0.70218645298939	3
ENSG00000198843.12	SELENOT	3	150630046	3_93	0	0.110151540270286	18.320199929641	1.91610004017313e-05	2.23947898363765	1
ENSG00000120742.10	SERP1	3	150602806	3_93	0	0.0427224495420825	9.34660037715694	3.79146644451183e-06	-1.14136976451092	2
ENSG00000181631.6	P2RY13	3	151327115	3_93	0	0.0257286030289293	4.61919362461366	1.12844337227678e-06	-0.0883640009086477	1
ENSG00000169313.9	P2RY12	3	151384664	3_93	0	0.0260681947278748	4.74104487414576	1.17349817688168e-06	0.335347681510512	1
ENSG00000152580.8	IGSF10	3	151458602	3_93	0	0.025730521633524	4.61988702708602	1.12869692830166e-06	0.161169827060586	1
ENSG00000174953.13	DHX36	3	154324761	3_95	0	0.0330772787672232	4.93041785634679	1.54849888787556e-06	0.144039033046971	2
ENSG00000196549.10	MME	3	155023697	3_96	0	0.0400787637209508	7.54313695312901	2.87054068306681e-06	-0.898922954971858	1
ENSG00000240045.1	RP11-451G4.2	3	155293692	3_96	0	0.0437110295396619	8.35470989458177	3.46752664309396e-06	-1.01001240051561	2
ENSG00000114805.16	PLCH1	3	155745473	3_96	0	0.0293644705259472	4.64233320748977	1.29436237531058e-06	0.552913923146294	1
ENSG00000169359.13	SLC33A1	3	155849886	3_96	0	0.0455876177824872	8.74842369706333	3.78681512847734e-06	-1.55331848219136	1
ENSG00000163655.15	GMPS	3	155872996	3_96	0	0.0328361000308488	5.68289881235614	1.7718171050316e-06	0.558626065900515	1
ENSG00000114850.6	SSR3	3	156554137	3_97	0	0.0783284342646654	12.3642798618186	9.19571851332521e-06	-1.75702522741171	1
ENSG00000163659.12	TIPARP	3	156672810	3_97	0	0.0667417018356595	10.847026611667	6.87393433144707e-06	1.35745152091214	1
ENSG00000197980.12	LEKR1	3	156825562	3_97	0	0.0460570241493794	7.35632670860231	3.21702384083273e-06	0.961996102147769	2
ENSG00000163660.11	CCNL1	3	157160775	3_97	0	0.0784026834420407	12.373272452598	9.21112975220915e-06	1.54899720119734	2
ENSG00000197415.11	VEPH1	3	157533558	3_97	0	0.0371744923406836	5.35235638368067	1.88924145340536e-06	0.585863622476243	1
ENSG00000174899.10	PQLC2L	3	157543172	3_97	0	0.0391766286790914	5.84231768316854	2.1732496866517e-06	-0.661679523342044	2
ENSG00000174891.12	RSRC1	3	158106320	3_98	0	0.0403484232247067	9.40725649659224	3.60401798845283e-06	1.21050307557829	2
ENSG00000168827.14	GFM1	3	158634583	3_98	0	0.0245257776219239	4.76981072143484	1.11076280457832e-06	-0.311881735415146	2
ENSG00000118849.9	RARRES1	3	158732628	3_98	0	0.0243628154517945	4.70789699198146	1.08906004274391e-06	0.24216743573391	1
ENSG00000079257.7	LXN	3	158672071	3_98	0	0.0305884661467393	6.8238444816672	1.98191131542653e-06	0.855605222376083	1
ENSG00000118855.18	MFSD1	3	158841513	3_98	0	0.0320247186109324	7.25119320473058	2.20491674713726e-06	-0.877981172070006	1
ENSG00000151967.18	SCHIP1	3	159837236	3_99	0	0.0172625804410588	5.96798634310712	9.78207374988388e-07	0.741571202088537	2
ENSG00000168811.6	IL12A	3	160002484	3_99	0	0.0174787835537437	6.09537459610055	1.01160042200032e-06	0.71257611435932	1
ENSG00000068885.14	IFT80	3	160399019	3_99	0	0.0151453130361147	4.82474768792543	6.9382550042634e-07	0.704730415170932	3
ENSG00000113810.15	SMC4	3	160399019	3_99	0	0.0187067745775481	8.00235441760763	1.4213927360929e-06	1.70083918589574	2
ENSG00000213186.7	TRIM59	3	160490898	3_99	0	0.017114424121295	5.88737369286064	9.56712151200856e-07	-0.682935928438876	1
ENSG00000186432.8	KPNA4	3	160566027	3_99	0	0.0161331813030712	5.2177547474737	7.99283914771964e-07	0.370744135576715	1
ENSG00000163590.13	PPM1L	3	160755120	3_99	0	0.0330400030443555	12.2765874325268	3.85136905509962e-06	-1.78354720358598	1
ENSG00000169255.13	B3GALNT1	3	161105484	3_99	0	0.0151840132557889	5.09431599021665	7.34462879323828e-07	0.334543401219826	1
ENSG00000196542.8	SPTSSB	3	161372828	3_99	0	0.0171998394888362	8.82658637989529	1.44149973383986e-06	2.74347680229962	1
ENSG00000169064.12	ZBBX	3	167357085	3_103	0	0.0122921357701499	6.99139826534473	8.15997423999771e-07	0.830618809472953	2
ENSG00000114200.9	BCHE	3	165788464	3_103	0	0.0232692803507394	12.9005790006245	2.85029329699e-06	1.70707198092171	1
ENSG00000114204.14	SERPINI2	3	167479269	3_103	0	0.0118935819250817	6.68683167058084	7.55145182146301e-07	-0.921439308888807	1
ENSG00000114209.14	PDCD10	3	167734716	3_103	0	0.0104514919202349	5.49294891945523	5.45106356462802e-07	-0.387966733172952	1
ENSG00000163536.12	SERPINI1	3	167735203	3_103	0	0.141257701111676	29.9490497005695	4.01691440321861e-05	-2.96773367069685	2
ENSG00000013293.5	SLC7A14	3	170585884	3_104	0	0.0328559488827659	14.7574072909179	4.60385327857114e-06	-1.51101843428433	1
ENSG00000184378.2	ACTRT3	3	169769863	3_104	0	0.030264941746814	14.1421184598429	4.06398138365416e-06	1.81324958814201	1
ENSG00000085274.15	MYNN	3	169772149	3_104	0	0.0104252676924111	4.62948885040196	4.58266018576815e-07	0.0153821550447122	1
ENSG00000171757.15	LRRC34	3	169813035	3_104	0	0.0212044883030942	11.0554389722441	2.22587711856019e-06	-1.26447911465853	1
ENSG00000173890.16	GPR160	3	170038331	3_104	0	0.0164744439870622	8.48496224931914	1.32726632967532e-06	1.23752046064908	1
ENSG00000173889.15	PHC3	3	170181879	3_104	0	0.0118195706406949	5.84334551484311	6.55783770017242e-07	-0.791668928688787	1
ENSG00000163558.12	PRKCI	3	170222257	3_104	0	0.029004688202214	13.2499397374773	3.64904736876559e-06	-1.62963942211859	1
ENSG00000136603.13	SKIL	3	170358045	3_104	0	0.0105067010118685	4.67759664444059	4.66644917272039e-07	-0.198907049994984	1
ENSG00000013297.10	CLDN11	3	170445686	3_104	0	0.0522689587674181	19.7498588277896	9.8017865581578e-06	-2.09065179066151	1
ENSG00000163577.7	EIF5A2	3	170908871	3_104	0	0.0112924775961428	5.34117605252419	5.72695179458249e-07	-0.437600595839098	1
ENSG00000075651.15	PLD1	3	171810805	3_105	0	0.0429784162203138	7.81332658881111	3.18848062248778e-06	0.894889593786704	1
ENSG00000121858.10	TNFSF10	3	172514435	3_105	0	0.0310259798973399	4.77150642343345	1.4056539468417e-06	-0.226105243012467	1
ENSG00000144959.9	NCEH1	3	172706385	3_106	0	0.0995014525619029	17.4700135085663	1.65051721489053e-05	-2.46260252729764	1
ENSG00000197584.11	KCNMB2	3	178273180	3_109	0	0.0545907338655026	16.4046151251411	8.50319962838809e-06	2.02186863391729	1
ENSG00000177565.16	TBL1XR1	3	177227697	3_109	0	0.0180999676382551	5.80464321053001	9.97586872730306e-07	0.41986843542879	1
ENSG00000172667.10	ZMAT3	3	179072373	3_110	0	0.0397702042462111	6.12508945460715	2.31295750618166e-06	0.661589595129294	1
ENSG00000121879.3	PIK3CA	3	179147773	3_110	0	0.0917195420263896	14.0106470907937	1.22016192356574e-05	1.71456934732487	2
[truncated: 7,036 more rows]
