# Supplementary material for: Adjusting for genetic confounders in transcriptome-wide association studies improves discovery of risk genes of complex traits
Source: Nat Genet. 2024 Jan 26;56(2):336–47. doi: 10.1038/s41588-023-01648-9 (PMC10864181; doi:10.1038/s41588-023-01648-9)
Supplement: Supplementary file 5 — cTWAS results of all analyzed genes across all tissues for IBD, SCZ, and SBP. Results are stored separately for each combination of traits and tissues. Column legends for each set of results are the same as in Supplementary Table 1. [file 41588_2023_1648_MOESM5_ESM.zip › SCZ_Brain_Frontal_Cortex_BA9.csv]

id	genename	chrom	pos	region_tag	cs_index	PIP	tau2	PVE	z	num_eqtl
ENSG00000131591.17	C1orf159	1	1095185	1_1	0	0.016665260511914	4.57815258318278	7.24435570956845e-07	-0.0463279509583593	1
ENSG00000186891.13	TNFRSF18	1	1197558	1_1	0	0.0189578222044894	5.76366180186789	1.03749098621906e-06	-0.566427324831821	1
ENSG00000127054.20	INTS11	1	1325353	1_1	0	0.0176396484609579	5.10066086629674	8.5430661995138e-07	-0.413988088560894	1
ENSG00000235098.8	ANKRD65	1	1422081	1_1	0	0.0248520507299709	8.25779842229472	1.94860541701079e-06	0.999932755820527	1
ENSG00000008130.15	NADK	1	1755713	1_1	0	0.0198458606056066	6.18490028668202	1.16546714663275e-06	0.443965554917071	2
ENSG00000169885.9	CALML6	1	1915143	1_1	0	0.143955134587413	24.762570665487	3.38470080411754e-05	2.94543239370131	1
ENSG00000178821.12	TMEM52	1	1919749	1_1	0	0.0182077042825349	5.39222028638657	9.32223859177086e-07	0.520858032067866	1
ENSG00000142609.17	CFAP74	1	1942186	1_1	0	0.0859216094224387	19.819314993477	1.61691965465525e-05	-2.24614036081558	1
ENSG00000162585.16	FAAP20	1	2189679	1_2	0	0.00776494094113167	6.63779776731315	4.89395047782547e-07	0.951310912684166	3
ENSG00000157933.9	SKI	1	2230051	1_2	0	0.0292065494191183	17.7752779726182	4.92939986085796e-06	2.08616717089904	1
ENSG00000116151.13	MORN1	1	2368188	1_2	0	0.0103638573062068	7.44802412612014	7.32925608692671e-07	-0.710073353957026	1
ENSG00000157916.19	RER1	1	2391287	1_2	0	0.0208069746542112	14.9667399960823	2.9568789737239e-06	2.09166552159675	1
ENSG00000157911.9	PEX10	1	2404771	1_2	0	0.0987919129600501	28.0689484816313	2.63296408522517e-05	-2.82746157500631	2
ENSG00000149527.17	PLCH2	1	2425928	1_2	0	0.0131337647214341	8.90810664456685	1.11089250444544e-06	0.326994681727345	2
ENSG00000157873.17	TNFRSF14	1	2555429	1_2	0	0.100399705861396	26.4384254577349	2.5203765162603e-05	2.50053191405424	1
ENSG00000215912.12	TTC34	1	2801460	1_2	0	0.0114228963642049	10.0434640616369	1.08932422865697e-06	1.84020981923789	1
ENSG00000130762.14	ARHGEF16	1	3454845	1_2	0	0.0125152431151147	9.316778327761	1.10713976548701e-06	-1.05210778530031	1
ENSG00000158109.14	TPRG1L	1	3627214	1_2	0	0.00751249416558431	4.71988419153256	3.366765647954e-07	0.275922871779619	1
ENSG00000116213.15	WRAP73	1	3654319	1_2	0	0.0591439957694991	23.4588334218225	1.31739032706437e-05	-2.33237296501436	1
ENSG00000235169.7	SMIM1	1	3772081	1_3	0	0.0212387472094009	4.65058966016037	9.37852011686509e-07	0.172816586509421	2
ENSG00000130764.9	LRRC47	1	3776468	1_3	0	0.0213853052479567	4.70419677804512	9.55208834624179e-07	0.181721029570371	1
ENSG00000116198.12	CEP104	1	3856515	1_3	0	0.0230700615201183	5.41135992905953	1.18536628563879e-06	0.434036955626286	2
ENSG00000169598.15	DFFB	1	3872404	1_3	0	0.0266439772964425	6.72095958807149	1.70030853866276e-06	-0.713955906067648	3
ENSG00000198912.10	C1orf174	1	3891607	1_3	0	0.043920143178637	11.3023363568836	4.71334654140263e-06	-1.36131123536704	2
ENSG00000131697.17	NPHP4	1	5900258	1_5	0	0.0299563632405536	6.72823924142821	1.91376192754866e-06	0.799409694895566	1
ENSG00000158286.12	RNF207	1	6204712	1_5	0	0.0234284126881786	4.63166225105495	1.0303318962568e-06	-0.328391403224176	2
ENSG00000116251.9	RPL22	1	6209280	1_5	0	0.0234925417148232	4.61244534397546	1.02886557521682e-06	-0.140008853262353	1
ENSG00000116237.15	ICMT	1	6236149	1_5	0	0.0328344666455346	7.36360304909714	2.29571373085832e-06	-0.629236297757196	1
ENSG00000187017.15	ESPN	1	6424615	1_5	0	0.0295377329229972	7.19649930943796	2.01834704972286e-06	-1.21352085766812	2
ENSG00000215788.9	TNFRSF25	1	6508327	1_5	0	0.0421622723911954	15.2058346196495	6.08739760695352e-06	-3.04812977129895	1
ENSG00000171680.21	PLEKHG5	1	6508327	1_5	0	0.0421622723911954	15.2058346196495	6.08739760695352e-06	-3.04812977129895	1
ENSG00000162408.10	NOL9	1	6554170	1_5	0	0.0249238020421969	5.32080680150222	1.25918395170262e-06	0.71151448165295	1
ENSG00000173662.20	TAS1R1	1	6554687	1_5	0	0.0238578001490327	5.16021320388866	1.16894866352167e-06	0.86135671244782	1
ENSG00000007923.15	DNAJC11	1	6701642	1_5	1	0.222484572214031	28.8414327161728	6.09276080052552e-05	4.91692799881972	1
ENSG00000049245.12	VAMP3	1	7771004	1_6	0	0.015280676434177	4.62599923845325	6.71190086666603e-07	0.138276969377471	2
ENSG00000116288.12	PARK7	1	7954388	1_6	0	0.0153021388536417	4.71486616369711	6.8504469049194e-07	0.267558719510973	2
ENSG00000116285.12	ERRFI1	1	8026467	1_6	0	0.0153631988236057	4.65691693409017	6.79324908975138e-07	-0.0614091559817941	1
ENSG00000142599.17	RERE	1	8388344	1_6	1	0.315827543881477	28.1595069806648	8.4444709609152e-05	5.57931773296058	1
ENSG00000074800.13	ENO1	1	8879251	1_6	0	0.0196066880626136	11.1496739419894	2.07569626256136e-06	2.44868725137781	1
ENSG00000142583.17	SLC2A5	1	9068430	1_6	0	0.0155071992446563	4.79156171253698	7.05517595941601e-07	-0.311655329739024	1
ENSG00000180758.11	GPR157	1	9128930	1_6	0	0.0177749516511936	6.07771325765494	1.0257606420995e-06	-0.661932166142599	1
ENSG00000049239.12	H6PD	1	9235385	1_6	0	0.0516170033632453	15.7577779480907	7.72298445986318e-06	1.8624380115948	2
ENSG00000171621.13	SPSB1	1	9289091	1_6	0	0.165780894610822	26.596907626399	4.18661495678404e-05	-2.65969419325646	1
ENSG00000171608.15	PIK3CD	1	9690399	1_7	0	0.0431980571771029	7.80049905183016	3.19951389174591e-06	-0.966185608005091	1
ENSG00000171603.16	CLSTN1	1	9824341	1_7	0	0.0597584132605592	10.8270318334805	6.14335861571961e-06	-1.41540131228769	1
ENSG00000162441.11	LZIC	1	9943171	1_7	0	0.0308659751318693	4.68446630357314	1.37289561548993e-06	0.150182004129102	1
ENSG00000173614.13	NMNAT1	1	9948307	1_7	0	0.0499917033482938	9.1599717602412	4.34799930607044e-06	1.79622913858048	1
ENSG00000162444.11	RBP7	1	9997145	1_7	0	0.0416905420110936	7.47042423861	2.9571966383758e-06	-1.03686870211188	1
ENSG00000130939.18	UBE4B	1	10033313	1_7	0	0.0462531737003636	8.43599090706617	3.7048876047705e-06	1.72794939323178	1
ENSG00000054523.17	KIF1B	1	10210822	1_7	0	0.0322663258785417	5.09489333833461	1.56092490145194e-06	0.459990792701131	1
ENSG00000142657.20	PGD	1	10398382	1_7	0	0.0449917636558316	8.17881874051474	3.49398469166833e-06	1.15892610045471	1
ENSG00000175279.21	CENPS	1	10429947	1_7	0	0.0449714545528773	8.17461521640078	3.49061258941137e-06	1.02075777037263	1
ENSG00000204624.7	DISP3	1	11471002	1_8	0	0.329599519169985	29.749711464955	9.31036536422545e-05	3.23422390335127	2
ENSG00000116649.9	SRM	1	11059078	1_8	0	0.0246584022835833	4.76363932278817	1.11532439616407e-06	-0.241987483031892	2
ENSG00000171824.13	EXOSC10	1	11100617	1_8	0	0.0241373220888375	4.56664751924138	1.04660781668964e-06	-0.0103303090794583	1
ENSG00000198793.12	MTOR	1	11262571	1_8	0	0.0244335773416714	4.6791562182877	1.08555541648432e-06	0.171470436821062	1
ENSG00000116661.9	FBXO2	1	11653506	1_8	0	0.0449951537288035	10.3322862695932	4.41427684793057e-06	-1.14086717734937	1
ENSG00000116670.14	MAD2L2	1	11691235	1_8	0	0.0261268140305394	5.29734112081016	1.31414047285114e-06	0.488758773802808	1
ENSG00000132879.13	FBXO44	1	11885638	1_9	0	0.0360910982993623	7.56235360243395	2.59151946713743e-06	-1.02037339257018	1
ENSG00000177000.10	MTHFR	1	11794419	1_9	0	0.0758367765691607	14.4948569087356	1.04373727642923e-05	-2.24610432695076	1
ENSG00000011021.21	CLCN6	1	11805747	1_9	0	0.0789001411083018	14.8685189466692	1.11389149334744e-05	-2.13008263555228	1
ENSG00000175206.10	NPPA	1	11872485	1_9	0	0.0261910725141092	4.59730866946879	1.14328457368921e-06	-0.274898144205691	1
ENSG00000120937.8	NPPB	1	11859214	1_9	0	0.0868183263497774	15.7727469537274	1.30021790430996e-05	-2.23630568335687	1
ENSG00000116685.15	KIAA2013	1	11926801	1_9	0	0.0922533057633947	16.3489211739255	1.4320838070983e-05	1.99030373578979	1
ENSG00000083444.16	PLOD1	1	11935984	1_9	0	0.0634258807488605	12.8151162142591	7.71767440312564e-06	-1.95376499250847	2
ENSG00000116691.10	MIIP	1	12036322	1_9	0	0.0432784494356853	9.24786379523666	3.80023553096578e-06	-0.944417015499743	1
ENSG00000162494.5	LRRC38	1	13519704	1_10	0	0.0305774806208333	6.35859974722224	1.84612279521377e-06	-0.719521637745625	1
ENSG00000162493.16	PDPN	1	13582937	1_10	0	0.0553407096161613	11.8697487919302	6.2371135144134e-06	1.45446790066853	1
ENSG00000142634.12	EFHD2	1	15410646	1_11	0	0.0120508078986421	4.58891415237093	5.25077602248259e-07	0.0647885136852792	1
ENSG00000142615.7	CELA2A	1	15456727	1_11	0	0.0250503503290236	11.3194476491323	2.69238049660843e-06	-1.4064016176762	1
ENSG00000116138.12	DNAJC16	1	15526794	1_11	0	0.0160351305172849	7.21215986417141	1.0980831836297e-06	1.03680234271588	1
ENSG00000116771.5	AGMAT	1	15585235	1_11	0	0.0160600282632585	7.22642878248354	1.10196405637318e-06	0.937939967507674	1
ENSG00000197312.11	DDI2	1	15593959	1_11	0	0.0601686343209802	19.4541729665147	1.11142541563581e-05	-2.00912418156966	1
ENSG00000116786.11	PLEKHM2	1	15684135	1_11	0	0.0187194580887388	8.63555047330181	1.53490215497979e-06	1.0746705724195	1
ENSG00000116809.11	ZBTB17	1	15976487	1_11	0	0.0211782431649532	9.77165125062929	1.9649671120696e-06	-1.14096611009942	1
ENSG00000186510.11	CLCNKA	1	16018332	1_11	0	0.012450785420855	4.88856147332245	5.77929982728466e-07	0.216374530706374	2
ENSG00000173641.17	HSPB7	1	16017340	1_11	0	0.0135289382293602	5.65092019197602	7.25905830117244e-07	0.53504649328423	1
ENSG00000184908.17	CLCNKB	1	16044217	1_11	0	0.0177614301709806	8.15227373162768	1.37484609106729e-06	-1.14886246353635	1
ENSG00000142627.12	EPHA2	1	16156481	1_11	0	0.0127537523153254	5.10923523647123	6.18715895921752e-07	-0.497510375165982	1
ENSG00000142632.16	ARHGEF19	1	16200034	1_11	0	0.147467032580934	27.9879781593295	3.91889713733295e-05	3.29435247181899	1
ENSG00000132881.11	RSG1	1	16237140	1_11	0	0.0143807349049279	6.21167627827216	8.48178562762881e-07	-0.923291306527981	1
ENSG00000037637.10	FBXO42	1	16352580	1_11	0	0.0511341581855002	17.9337269396542	8.70721082994212e-06	-2.53379194702772	2
ENSG00000055070.16	SZRD1	1	16352580	1_11	0	0.045614869980884	16.8696724761431	7.30651851173935e-06	2.50970627226574	1
ENSG00000157191.19	NECAP2	1	16440864	1_11	0	0.0200450935291662	9.26532002340215	1.76346119796001e-06	-1.50744939335364	1
ENSG00000183888.4	C1orf64	1	16004406	1_11	0	0.0179084404275661	8.22808654418162	1.39911693831382e-06	1.04977217091685	2
ENSG00000117122.13	MFAP2	1	16980375	1_12	0	0.0676612949110058	17.7548807245597	1.14065802694142e-05	-2.61287729898327	1
ENSG00000159363.17	ATP13A2	1	17011965	1_12	0	0.0226036028276138	7.57243632503364	1.62521452295387e-06	-1.51281695502098	1
ENSG00000117118.9	SDHB	1	17023648	1_12	0	0.0387984318064066	12.5663351996669	4.62935205093833e-06	-2.26803778803534	1
ENSG00000159339.13	PADI4	1	17347907	1_12	0	0.0198021407151946	6.35374398981232	1.1946460486772e-06	-0.631595740395218	1
ENSG00000117148.7	ACTL8	1	17826087	1_12	0	0.0164195805097795	4.63065963109072	7.21942010160465e-07	0.103932014117212	1
ENSG00000158748.3	HTR6	1	19665573	1_13	0	0.0235341467413844	9.15282001886833	2.04527060352008e-06	1.29825157364415	1
ENSG00000159423.16	ALDH4A1	1	18902477	1_13	0	0.0304774336483794	11.5522487012044	3.34304575932447e-06	-1.29588257337623	1
ENSG00000127481.14	UBR4	1	19214169	1_13	0	0.0149800302018177	5.01795423665529	7.13734651402755e-07	0.388514418033801	1
ENSG00000053372.4	MRTO4	1	19251533	1_13	0	0.0142949833125416	4.57494973736379	6.20965363483279e-07	-0.0882098757444811	3
ENSG00000040487.12	PQLC2	1	19312063	1_13	0	0.0219645891231974	8.40237186554787	1.75235615646967e-06	1.05832748129663	2
ENSG00000173436.13	MINOS1	1	19596564	1_13	0	0.0372768338881595	13.2868618631866	4.70282518248474e-06	1.806342418535	1
ENSG00000158747.13	NBL1	1	19636380	1_13	0	0.0143032233337277	4.58012419151131	6.2202604689982e-07	-0.0212190746288373	2
ENSG00000169914.5	OTUD3	1	19882976	1_13	0	0.0170128084274401	6.17691800196459	9.97804009185796e-07	0.688192439539617	3
ENSG00000127472.10	PLA2G5	1	20082881	1_13	0	0.0149834967308333	5.00537410849827	7.12110053279415e-07	0.332123050492831	1
ENSG00000090432.6	MUL1	1	20508287	1_14	0	0.0910472734649155	16.3000716761222	1.40913906776963e-05	1.95838324115722	2
ENSG00000183114.7	FAM43B	1	20552663	1_14	0	0.131203599533288	19.3774431636218	2.41401307736463e-05	2.21953038649287	1
ENSG00000158825.5	CDA	1	20587992	1_14	0	0.0266711967334327	5.16260818963688	1.30740176117507e-06	0.288782109537734	1
ENSG00000158828.7	PINK1	1	20633253	1_14	0	0.0415559979951891	9.09943031526469	3.59042051632677e-06	-1.05313847315299	1
ENSG00000075151.20	EIF4G3	1	21174602	1_14	0	0.0932832885572689	14.5207836016243	1.28614904079832e-05	3.34229767196779	1
ENSG00000117298.14	ECE1	1	21345480	1_14	0	0.0252370221202841	4.71111016245774	1.12890855676182e-06	-0.404628501927379	2
ENSG00000187980.6	PLA2G2C	1	20156905	1_14	0	0.0249159843779848	4.57617259553069	1.08262447920778e-06	-0.0299147311257472	1
ENSG00000142794.18	NBPF3	1	21439691	1_15	0	0.0183836090482298	4.57896987738618	7.99274502644261e-07	0.112642686048904	1
ENSG00000076864.19	RAP1GAP	1	21666813	1_15	0	0.0734207991886948	16.9524280137604	1.18181204823402e-05	-1.91675394445308	1
ENSG00000090686.15	USP48	1	21783459	1_15	0	0.142060394528	21.2405136600343	2.86507126086884e-05	-2.20854981921837	2
ENSG00000142798.17	HSPG2	1	21937058	1_15	0	0.0184079392672271	4.60410572174964	8.04725673729658e-07	0.0365771201309506	1
ENSG00000142789.19	CELA3A	1	22001714	1_15	0	0.0426721637261535	14.4481813188454	5.85403405669423e-06	-2.26392661239563	2
ENSG00000162552.14	WNT4	1	22151000	1_15	0	0.0199053044222969	7.43350600675221	1.40494692255242e-06	1.61664099646261	1
ENSG00000184677.16	ZBTB40	1	22500071	1_15	0	0.0212105266409597	5.89673264683231	1.18757292106054e-06	0.559481234502636	1
ENSG00000173372.16	C1QA	1	22636557	1_15	0	0.0188188531499308	4.83364946471213	8.63705534235926e-07	-0.352504482669444	1
ENSG00000173369.15	C1QB	1	22653162	1_15	0	0.032901915073161	9.82503246927605	3.06939349299426e-06	1.14903441971651	1
ENSG00000004487.15	KDM1A	1	23018558	1_16	0	0.0240909945547712	5.93437954234797	1.35746126246843e-06	0.621617501338744	1
ENSG00000169641.13	LUZP1	1	23178302	1_16	0	0.0239045469363329	5.86274055300999	1.33069519668974e-06	-0.719709994426914	1
ENSG00000204219.9	TCEA3	1	23382496	1_16	0	0.0210106187635558	4.67358556905842	9.32366021481062e-07	0.192878145358982	3
ENSG00000088280.18	ASAP3	1	23484995	1_16	0	0.0207856584666086	4.57444698441582	9.02817112855114e-07	0.00432334307028122	2
ENSG00000117318.8	ID3	1	23559582	1_16	0	0.0212488710487081	4.77743986718619	9.63892247106824e-07	-0.179804096050101	1
ENSG00000197880.8	MDS2	1	23559582	1_16	0	0.0216446773081274	4.9474476911475	1.01678638764245e-06	-0.261557971558785	2
ENSG00000227868.5	C1orf234	1	23015869	1_16	0	0.0215802958353803	4.92000423526932	1.00813865539068e-06	0.337361346624181	1
ENSG00000179546.4	HTR1D	1	23176963	1_16	0	0.024112949615173	5.94278477722384	1.36062277964845e-06	-0.736653957288845	1
ENSG00000142676.12	RPL11	1	23691734	1_17	0	0.0595730399949203	15.420401818157	8.72253759329658e-06	-1.74650749799735	1
ENSG00000117308.14	GALE	1	23800401	1_17	0	0.0187844343368723	4.72675341546799	8.43059962774125e-07	0.21390897872192	1
ENSG00000179163.11	FUCA1	1	23868759	1_17	0	0.0184787061953836	4.57576628834619	8.02847004890808e-07	-0.148650366052732	1
ENSG00000185436.11	IFNLR1	1	24187118	1_17	0	0.0202986889896374	5.44034607282753	1.04855668478628e-06	-0.512015394591213	2
ENSG00000158055.15	GRHL3	1	24318866	1_17	0	0.0185093745580465	4.59102147060113	8.0686051770248e-07	-0.0878788171790553	1
ENSG00000001460.17	STPG1	1	24416496	1_17	0	0.0473604763880393	13.2787728255257	5.97133449994728e-06	1.66166436885059	2
ENSG00000001461.16	NIPAL3	1	24415622	1_17	0	0.0189233539511176	4.79455281196161	8.61476859587874e-07	-0.238181829317408	1
ENSG00000117602.11	RCAN3	1	24502439	1_17	0	0.0256621846209413	7.60139136519863	1.85218394376798e-06	-0.89498896025604	1
ENSG00000184454.6	NCMAP	1	24555515	1_17	0	0.0204383467864788	5.50347141514331	1.06802120541761e-06	0.718970048855527	1
ENSG00000169504.14	CLIC4	1	24745177	1_17	0	0.0286348062157296	8.61339246312353	2.34188670542137e-06	1.17592126799541	1
ENSG00000175707.8	KDF1	1	26961225	1_18	0	0.0697853119925097	14.2658327050603	9.45275818146548e-06	3.00430267330483	1
ENSG00000204178.9	TMEM57	1	25430369	1_18	0	0.0249784164402299	4.62650739245959	1.09727518859699e-06	-0.110037477685257	1
ENSG00000157978.11	LDLRAP1	1	25566751	1_18	0	0.0259030483961106	4.95090994649251	1.21768035804688e-06	0.310079989662479	1
ENSG00000162430.16	SELENON	1	25799884	1_18	0	0.0314781997506223	6.73288603982401	2.01237330427616e-06	0.74869329367711	1
ENSG00000117640.17	MTFR1L	1	25819958	1_18	0	0.0289626818066711	6.01416469423494	1.65390852819121e-06	-0.679357614794189	1
ENSG00000127423.10	AUNIP	1	25858853	1_18	0	0.0275157676941719	5.47409616774205	1.43018248055553e-06	-0.40451777932803	1
ENSG00000158006.13	PAFAH2	1	25998029	1_18	0	0.0362844777147484	8.10714658547677	2.79309880182809e-06	1.09697377672811	1
ENSG00000158014.14	SLC30A2	1	26043673	1_18	0	0.0261982492933806	5.08108050123929	1.26393791803113e-06	-0.488579012993852	2
ENSG00000175087.9	PDIK1L	1	26110771	1_18	0	0.0256305063697071	4.85284390451463	1.18100274032793e-06	0.313714834541182	1
ENSG00000142675.17	CNKSR1	1	26170849	1_18	0	0.0262182732888644	5.16939551484491	1.28688946188148e-06	0.764679040508906	1
ENSG00000130695.14	CEP85	1	26234254	1_18	0	0.0293353047126212	6.29009972710809	1.75204610956808e-06	-1.01597207598365	1
ENSG00000169442.8	CD52	1	26317908	1_18	0	0.036278350801462	8.3325968500995	2.87028686088861e-06	1.37107376060633	1
ENSG00000158062.20	UBXN11	1	26316120	1_18	0	0.0285588909271546	5.98785122775585	1.62371475057927e-06	-0.930927640652916	2
ENSG00000117682.16	DHDDS	1	26432111	1_18	0	0.0308528439207714	6.55680140412521	1.92081097572086e-06	0.715736295035771	2
ENSG00000117676.13	RPS6KA1	1	26529971	1_18	0	0.027446887130939	5.49298025570576	1.43152366253473e-06	-0.617345524410407	1
ENSG00000117713.18	ARID1A	1	26693642	1_18	0	0.0497992973321332	11.7084143888686	5.5362882834757e-06	2.74676117984853	1
ENSG00000060642.10	PIGV	1	26787521	1_18	0	0.0815430952856209	15.5666400279205	1.20525647189814e-05	3.09207077771821	1
ENSG00000142751.14	GPN2	1	26890178	1_18	0	0.0649241616984104	13.7256205808898	8.46127357151407e-06	-2.95522531070365	1
ENSG00000090273.13	NUDC	1	26896515	1_18	0	0.0365429209218805	9.21158910342729	3.19620931057749e-06	-2.29517372234763	2
ENSG00000174950.10	CD164L2	1	27383368	1_19	0	0.0108115948237973	5.87651745394604	6.03263693642468e-07	0.647043038162792	1
ENSG00000090020.10	SLC9A1	1	27167188	1_19	0	0.0174129414596567	10.2531140482796	1.69521710155791e-06	-1.33968165513037	1
ENSG00000142784.15	WDTC1	1	27183660	1_19	0	0.0350003483513519	16.6940767115993	5.54794527345911e-06	-2.08910412935342	2
ENSG00000186501.14	TMEM222	1	27344371	1_19	0	0.0101946343110855	5.3376691146874	5.16678864940594e-07	-0.469846581133428	1
ENSG00000142765.17	SYTL1	1	27342119	1_19	0	0.288429392275726	37.0248066474874	0.000101398075167218	3.61214318446576	1
ENSG00000142733.14	MAP3K6	1	27367112	1_19	0	0.00943749720499576	4.63016195037675	4.14906668046851e-07	0.255971723802209	1
ENSG00000142748.12	FCN3	1	27375143	1_19	0	0.0107256797742075	5.80333516678736	5.91016869114095e-07	-0.634560344025999	1
ENSG00000158195.10	WASF2	1	27484872	1_19	0	0.0136382564017036	8.00789285165789	1.03698983980212e-06	-0.875574881259781	2
ENSG00000126705.13	AHDC1	1	27604387	1_19	0	0.0217316997413164	12.2924140800128	2.53646149644665e-06	-1.36813464012928	2
ENSG00000000938.12	FGR	1	27634281	1_19	0	0.009770518967959	4.948079025714	4.59041189309508e-07	0.390800674845132	1
ENSG00000126709.14	IFI6	1	27671883	1_19	0	0.0109332348497142	5.97913949421733	6.20704307805688e-07	-0.787179633591158	1
ENSG00000130775.15	THEMIS2	1	27874249	1_19	0	0.00964912321386679	4.83345146017197	4.42835685138758e-07	-0.319736699284691	1
ENSG00000117748.9	RPA2	1	27914481	1_19	0	0.0165028788832196	9.7595601568184	1.52928121708986e-06	1.23504878206027	3
ENSG00000158156.7	XKR8	1	27958990	1_19	0	0.0102510003865606	5.38821469214626	5.24455372225667e-07	0.245749137984334	2
ENSG00000169403.11	PTAFR	1	28193492	1_19	0	0.0115129922390008	6.45309382719204	7.0542945317995e-07	0.722160786184153	1
ENSG00000126698.10	DNAJC8	1	28232721	1_19	0	0.0567497942593496	21.18957831914	1.14178413001915e-05	2.06330086711634	1
ENSG00000204138.12	PHACTR4	1	28369680	1_19	0	0.0104079082904343	5.52752081209629	5.46249735902363e-07	-0.615510635198469	2
ENSG00000180198.15	RCC1	1	28510006	1_19	0	0.0119777246109741	6.81618277675613	7.75198543440339e-07	-0.721130661551161	1
ENSG00000180098.9	TRNAU1AP	1	28553045	1_19	0	0.0306912288491162	15.4781676169844	4.51056784688133e-06	1.64174100431463	1
ENSG00000188060.7	RAB42	1	28129609	1_19	0	0.0119253399945526	6.77600276916622	7.67258558141411e-07	-0.817351941976085	1
ENSG00000198492.15	YTHDF2	1	28736724	1_19	0	0.010460751725632	5.57395716940116	5.53635485656887e-07	0.524325080030247	1
ENSG00000159023.19	EPB41	1	28886806	1_19	0	0.0316188440900527	15.7536129820702	4.72959069423183e-06	1.83004151780839	1
ENSG00000253304.1	TMEM200B	1	29123287	1_19	0	0.0342182677430557	16.4848840867577	5.35600920444666e-06	2.2249674283194	1
ENSG00000060656.19	PTPRU	1	29238102	1_19	0	0.01838334992538	10.7519555167547	1.8767633324467e-06	-1.37332104646827	1
ENSG00000162510.5	MATN1	1	30723617	1_20	0	0.0129875761119234	10.580734535393	1.30479210674788e-06	-1.47930350135849	1
ENSG00000162511.7	LAPTM5	1	30767953	1_20	0	0.0164182888672002	13.0100361859486	2.02816738139379e-06	-1.58422132884095	1
ENSG00000162512.15	SDC3	1	30907849	1_20	0	0.0112629675028261	8.90099316738299	9.51894232582387e-07	0.710246881299015	1
ENSG00000134644.15	PUM1	1	31066204	1_20	0	0.0221308101466444	15.5360584122247	3.26464193345983e-06	1.81861228176842	1
ENSG00000084628.9	NKAIN1	1	31202834	1_20	0	0.0110090121773085	10.532659830924	1.1009910968504e-06	-2.43080755943256	2
ENSG00000121769.7	FABP3	1	31375861	1_20	0	0.119750713560639	23.2801517867848	2.64704493844116e-05	-3.76063416052785	1
ENSG00000168528.11	SERINC2	1	31409124	1_20	0	0.0159169960415739	12.5625446626329	1.89861157320898e-06	-2.79841997248401	1
ENSG00000142910.15	TINAGL1	1	31576075	1_20	0	0.00753782944857506	5.94217450774071	4.25293852836362e-07	-0.753995154866172	1
ENSG00000162517.12	PEF1	1	31644486	1_20	0	0.00679425169661874	4.81202711007859	3.10432436590391e-07	-0.326193807221908	2
ENSG00000084636.17	COL16A1	1	31699458	1_20	0	0.00757332764121754	5.76728070876563	4.14720241614495e-07	-0.568453096300583	2
ENSG00000184007.18	PTP4A2	1	31944881	1_20	0	0.00975247665735546	8.15900439001467	7.55526119570053e-07	-1.03854310034326	2
ENSG00000025800.13	KPNA6	1	32108863	1_21	0	0.0343180346529903	11.7054347680735	3.81423418598021e-06	-1.60312708411667	1
ENSG00000084652.15	TXLNA	1	32179560	1_21	0	0.0308678537976324	10.7249163400273	3.14338621675119e-06	1.50994865460589	1
ENSG00000160051.11	IQCC	1	32205464	1_21	0	0.0295222155329051	10.3128493534592	2.89084640205097e-06	-1.46785544549792	1
ENSG00000084623.11	EIF3I	1	32222176	1_21	0	0.0270425855942985	9.5024379501016	2.43994845724504e-06	1.38181198006749	1
ENSG00000160055.19	TMEM234	1	32222176	1_21	0	0.0270425855942985	9.5024379501016	2.43994845724504e-06	-1.38181198006749	1
ENSG00000183615.5	FAM167B	1	32247598	1_21	0	0.0419331615986901	13.5642197822543	5.40069712764597e-06	-1.70416575981636	1
ENSG00000116478.11	HDAC1	1	32291652	1_21	0	0.0211368744021573	7.23039974238337	1.4511104581567e-06	-0.953241359284909	1
ENSG00000225828.1	FAM229A	1	32366691	1_21	0	0.015851884611914	4.58327321112263	6.89849010497659e-07	0.108041527649329	1
ENSG00000160058.18	BSDC1	1	32397196	1_21	0	0.0162478030472999	4.81001606451802	7.42059227013781e-07	0.288595281196995	1
ENSG00000176261.15	ZBTB8OS	1	32650943	1_21	0	0.0166499938028361	5.03479940129019	7.95964401431897e-07	-0.230091879795816	1
ENSG00000162521.18	RBBP4	1	32650943	1_21	0	0.0166499938028361	5.03479940129019	7.95964401431897e-07	0.230091879795816	1
ENSG00000116497.17	S100PBP	1	32815516	1_21	0	0.0595198139896243	16.8294860185059	9.51107956249126e-06	2.05567101266227	1
ENSG00000134684.10	YARS	1	32817927	1_21	0	0.0341765991652746	11.6671960674034	3.78610573100813e-06	-1.4613826010786	1
ENSG00000160097.16	FNDC5	1	32858968	1_21	0	0.0166541786201095	5.03711102048368	7.96530001181728e-07	-0.446962378453278	1
ENSG00000142920.16	AZIN2	1	33080995	1_21	0	0.0192859455974463	6.38665882984764	1.16953184395727e-06	-1.10300715651031	1
ENSG00000004455.16	AK2	1	33066182	1_21	0	0.0195921423228498	6.53164046998374	1.21507083014876e-06	1.09552884532142	1
ENSG00000116525.13	TRIM62	1	33182762	1_21	0	0.01607216384014	4.71011277557362	7.18791699752709e-07	0.263927989348722	1
ENSG00000121903.14	ZSCAN20	1	33471534	1_21	0	0.11125499349856	22.7444583234249	2.40266104834967e-05	2.61932900337537	1
ENSG00000121904.17	CSMD2	1	34165500	1_21	0	0.0293041420642529	10.2443324032587	2.85042796196778e-06	1.18175871818645	2
ENSG00000273274.1	ZBTB8B	1	32465491	1_21	0	0.0689908401138989	18.2144236478229	1.19317532582632e-05	2.10520467907136	1
ENSG00000188910.7	GJB3	1	34781935	1_22	0	0.0175677032341567	7.72494641145559	1.28856953280746e-06	-0.974901477182222	1
ENSG00000163867.16	ZMYM6	1	35031112	1_22	0	0.0304042471979797	12.696269983062	3.66528543133469e-06	-1.51850415229524	1
ENSG00000197056.9	ZMYM1	1	35080556	1_22	0	0.028998618249396	14.1706739674895	3.90180182608749e-06	-2.49581455813105	1
ENSG00000116819.6	TFAP2E	1	35573174	1_22	0	0.214890901257721	22.6481961637099	4.62113910773209e-05	4.23988844068056	1
ENSG00000126067.11	PSMB2	1	35641909	1_22	0	0.20589812692017	23.051446281944	4.50658919866802e-05	-4.28515227822419	1
ENSG00000142686.7	C1orf216	1	35719866	1_22	0	0.164999757524967	22.1973119889744	3.47761170539397e-05	4.24773306986884	1
ENSG00000134698.10	AGO4	1	35808004	1_22	0	0.0183919405393946	8.98013528794529	1.56822304118583e-06	-1.61031618126564	1
ENSG00000214193.10	SH3D21	1	36294989	1_22	0	0.0363357094013398	15.2407931512447	5.25821826268594e-06	-1.89183762933051	1
ENSG00000142694.6	EVA1B	1	36323945	1_22	0	0.0282420011943045	12.819826342891	3.43775566272341e-06	-1.70102442075969	1
ENSG00000181817.5	LSM10	1	36393562	1_22	0	0.012473898629458	4.59037183163861	5.43685152579611e-07	0.119636036815299	3
ENSG00000116885.18	OSCP1	1	36446312	1_22	0	0.0172539531560071	7.64332001848515	1.25218372505473e-06	1.05208989003566	2
ENSG00000116898.11	MRPS15	1	36457358	1_22	0	0.0140925140686718	5.63897528340327	7.54546597108311e-07	0.522332660342512	2
ENSG00000183317.16	EPHA10	1	37765311	1_23	0	0.0408122083206965	9.00318285153292	3.48886015767565e-06	0.980557302606779	1
ENSG00000163875.15	MEAF6	1	37513172	1_23	0	0.0317260571063583	6.66939472806099	2.00909244390615e-06	-1.13791428429128	1
ENSG00000163877.10	SNIP1	1	37549771	1_23	0	0.104520733000076	17.8383240609792	1.77032862981298e-05	-2.30357731074007	3
ENSG00000163879.10	DNALI1	1	37546396	1_23	0	0.0254534539390077	4.63425917727968	1.1200165452279e-06	-0.0606639001929569	1
ENSG00000169218.13	RSPO1	1	37606127	1_23	0	0.0332613813223773	7.10674722232604	2.24444282386232e-06	-1.38601415089627	1
ENSG00000116922.14	C1orf109	1	37691952	1_23	0	0.0260790593128074	4.85833537205668	1.20303097599058e-06	-0.336707141863623	2
ENSG00000134690.10	CDCA8	1	37692586	1_23	0	0.0370652428532184	8.10980479042262	2.85413589366688e-06	1.05641050900688	1
ENSG00000197982.13	C1orf122	1	37806988	1_23	0	0.0266016358574918	5.04151958768629	1.2734069032838e-06	-0.697797426102211	1
ENSG00000188786.9	MTF1	1	37860982	1_23	0	0.096520841689286	17.0779074346592	1.56513986202266e-05	-2.90856505186291	1
ENSG00000204084.12	INPP5B	1	37897131	1_23	0	0.123142697704222	19.4104597462741	2.26956111665186e-05	-2.57631410985055	2
ENSG00000183431.11	SF3A3	1	37990434	1_23	0	0.025296196449762	4.5771028045329	1.09936850029644e-06	0.643799400115017	1
ENSG00000183386.9	FHL3	1	37997832	1_23	0	0.0255909522162628	4.68392155749575	1.13813415335078e-06	0.418147259533003	1
ENSG00000183520.11	UTP11	1	38009833	1_23	0	0.0253113207909882	4.582603767374	1.10134786089742e-06	0.0203261026758927	1
ENSG00000116981.3	NT5C1A	1	39674449	1_24	0	0.0186237256179936	8.29676874134739	1.46714469088665e-06	1.27158144370653	1
ENSG00000214114.8	MYCBP	1	38869316	1_24	0	0.0126036320263907	4.78096062700928	5.72147861481296e-07	-0.211221809078627	2
ENSG00000131233.9	GJA9	1	38881233	1_24	0	0.0353773951712069	14.1508710853379	4.7534225716668e-06	1.95118702948354	1
ENSG00000158315.10	RHBDL2	1	38941917	1_24	0	0.0156795388263883	6.73708956068729	1.00300477927469e-06	-1.08274233068181	1
ENSG00000174574.15	AKIRIN1	1	38991334	1_24	0	0.0583565147192451	18.5962633825714	1.03041561538197e-05	2.53583712305286	2
ENSG00000168653.10	NDUFS5	1	39024465	1_24	0	0.0134970461281905	5.39965926642587	6.9199424785375e-07	0.692638547555254	1
ENSG00000183682.7	BMP8A	1	39491437	1_24	0	0.0494674262203434	16.9002945932144	7.93799802400256e-06	-2.71642154238939	2
ENSG00000163909.7	HEYL	1	39640410	1_24	0	0.0271547342957997	11.7308767636884	3.02463815847936e-06	-1.64553233421249	2
ENSG00000116983.12	HPCAL4	1	39685904	1_24	0	0.0217349508296356	9.80748089736072	2.02401408179728e-06	1.26471119408319	2
ENSG00000127124.14	HIVEP3	1	42035651	1_26	0	0.0225506732847457	4.57752399458797	9.80138704257937e-07	0.238154633470906	1
ENSG00000066185.12	ZMYND12	1	42452404	1_26	0	0.0391643014617117	9.68045120669585	3.59984152133944e-06	-1.88107105209645	1
ENSG00000186409.14	CCDC30	1	42463059	1_26	0	0.0240619763373559	5.17553655327988	1.18245350346703e-06	0.428630243300076	1
ENSG00000171960.10	PPIH	1	42658184	1_26	0	0.0225225779803018	4.56603101346935	9.7645976529501e-07	0.300914340589397	1
ENSG00000065978.18	YBX1	1	42679786	1_26	0	0.0225871542750495	4.59242011730041	9.84919023199313e-07	0.101832741608552	1
ENSG00000117385.15	P3H1	1	42766833	1_26	0	0.0234571417519428	4.94078129232905	1.10044443627404e-06	0.29428932093238	1
ENSG00000164008.14	C1orf50	1	42767127	1_26	0	0.023767611180906	5.06204494213476	1.14237562396676e-06	0.592043155708627	1
ENSG00000274386.5	TMEM269	1	42784154	1_26	0	0.0395112202750667	9.76235437771265	3.6624559355577e-06	-1.14897620935331	1
ENSG00000177868.11	SVBP	1	42816309	1_26	0	0.0228263880653488	4.68949781915457	1.01639128213249e-06	-0.0383037949363016	2
ENSG00000164010.13	ERMAP	1	42816759	1_26	0	0.0232414459586136	4.85562811783021	1.07153400649154e-06	0.318135116985149	2
ENSG00000117394.20	SLC2A1	1	42959411	1_26	0	0.260707991953591	27.9152258986025	6.91023613148326e-05	3.04598934487486	1
ENSG00000243710.7	CFAP57	1	43180080	1_26	0	0.022555335751948	4.5794246159681	9.80748397841737e-07	-0.0530241251022541	1
ENSG00000117395.12	EBNA1BP2	1	43185070	1_26	0	0.0236245516598879	5.00633385428657	1.12300264690973e-06	0.422831431883729	2
ENSG00000066056.13	TIE1	1	43300755	1_27	0	0.0558054438937254	18.2963633250001	9.69479744196157e-06	2.79573808392526	2
ENSG00000117400.16	MPL	1	43337449	1_27	0	0.0705395344176013	22.4150882042312	1.50131020894428e-05	3.46320473756727	1
ENSG00000117399.13	CDC20	1	43359194	1_27	0	0.0238929340682186	11.735005794019	2.66225830082853e-06	2.49172791644628	1
ENSG00000159479.16	MED8	1	43390239	1_27	0	0.087919971944549	27.231115234651	2.27326657119324e-05	-4.0529508326644	2
ENSG00000198198.15	SZT2	1	43391309	1_27	0	0.0182442670401483	7.47859027324409	1.29551831623199e-06	1.38160119448501	1
ENSG00000126091.19	ST3GAL3	1	43705540	1_27	0	0.0540989104315621	25.152466744825	1.29201185510656e-05	-4.17882000762841	1
ENSG00000117408.10	IPO13	1	43947230	1_27	0	0.018253572839961	10.3541252995698	1.79456294602803e-06	-2.66724913256922	2
ENSG00000117410.13	ATP6V0B	1	43974113	1_27	0	0.0167547100583862	8.99173142962039	1.43046633079026e-06	2.46662659572044	1
ENSG00000117411.16	B4GALT2	1	43980979	1_27	0	0.0362795290257036	16.6082428403867	5.72114195288311e-06	-2.88347032103896	1
ENSG00000159214.12	CCDC24	1	43991070	1_27	0	0.0318171359345762	19.8217336751039	5.98825267095603e-06	3.87669896337278	2
ENSG00000196517.11	SLC6A9	1	44031577	1_27	0	0.0156267792897272	4.62170589529249	6.85755312176141e-07	0.142954327490309	1
ENSG00000117419.14	ERI3	1	44354647	1_27	0	0.0156285653048417	4.64259623109979	6.88933690174092e-07	-0.179624502475503	1
ENSG00000126106.13	TMEM53	1	44673580	1_28	0	0.0305661843235167	5.78630611749883	1.67934540477185e-06	-0.822073732536716	1
ENSG00000198520.10	C1orf228	1	44672527	1_28	0	0.0387540271135223	7.98443888315257	2.93804630703162e-06	-1.18509352274663	2
ENSG00000142945.12	KIF2C	1	44739744	1_28	0	0.0467631936191975	9.73026994303225	4.32042478316218e-06	-1.18001380209076	1
ENSG00000142959.4	BEST4	1	44787956	1_28	0	0.0374523939305146	7.66755293085659	2.72667742313292e-06	1.34173217356171	1
ENSG00000117425.13	PTCH2	1	44842737	1_28	0	0.0792245597403866	14.669423258639	1.1034947485815e-05	-2.08063248801166	1
ENSG00000126107.14	HECTD3	1	45010991	1_28	0	0.0483691470437526	10.0447097671805	4.61320993316025e-06	-1.54345821873154	2
ENSG00000132781.17	MUTYH	1	45336998	1_28	0	0.108952958526028	17.6965485521501	1.83073294257036e-05	2.0577563847559	1
ENSG00000280670.2	CCDC163	1	45499635	1_28	0	0.0349296033549802	7.02121109635224	2.3286439038642e-06	-0.979705992621606	2
ENSG00000132763.14	MMACHC	1	45499635	1_28	0	0.0316590253280116	6.11115166528927	1.83703740438209e-06	-0.714735777470072	2
ENSG00000117448.13	AKR1A1	1	45550079	1_28	0	0.031366223749608	6.0252092752817	1.79445168220721e-06	0.643196594533702	1
ENSG00000132780.16	NASP	1	45583288	1_28	0	0.0451657478260461	9.40680290094782	4.03411845718233e-06	1.0129099459151	1
ENSG00000159588.14	CCDC17	1	45604898	1_28	0	0.0528311974695527	10.8674938325695	5.45151553075092e-06	-1.17238120655229	1
ENSG00000159592.10	GPBP1L1	1	45687876	1_28	0	0.0269288408734266	4.61571600188819	1.18019599433882e-06	-0.12661523073916	2
ENSG00000159596.6	TMEM69	1	45687531	1_28	0	0.0271418891353347	4.68846435953017	1.20828139407638e-06	-0.244287130840276	2
ENSG00000197429.10	IPP	1	45750903	1_28	0	0.0281836920184639	5.03630475007203	1.34774361445486e-06	0.450088711035066	2
ENSG00000086015.20	MAST2	1	45787339	1_28	0	0.0267882337218129	4.56738033208976	1.16173922627122e-06	0.0285453948418258	1
ENSG00000117461.14	PIK3R3	1	46132597	1_28	0	0.0307276254935964	5.83498496016124	1.70241775020986e-06	0.761901435731882	1
ENSG00000117472.9	TSPAN1	1	46174934	1_28	0	0.026843220820654	4.58631306560994	1.16894941389713e-06	-0.148140087885213	2
ENSG00000085999.11	RAD54L	1	46255483	1_28	0	0.0284070648681205	5.10925139999293	1.37810095090236e-06	-0.442640651270464	1
ENSG00000173660.11	UQCRH	1	46309111	1_28	0	0.0430778171620958	8.96667112030718	3.66760306000149e-06	1.14531526780609	1
ENSG00000117481.10	NSUN4	1	46337556	1_28	0	0.0370816479292538	7.57529520110563	2.66720246878563e-06	-0.988117254700682	1
ENSG00000117480.15	FAAH	1	46391817	1_28	0	0.0338126099889905	6.72023511560063	2.15754846273308e-06	-0.848952046806439	1
ENSG00000079277.19	MKNK1	1	46616841	1_29	0	0.0293752302374342	6.25953421518647	1.745905341444e-06	0.747799779334023	1
ENSG00000142961.14	MOB3C	1	46615311	1_29	0	0.0363387932932926	8.22832739308718	2.83909197180854e-06	1.05339733301069	2
ENSG00000186118.8	TEX38	1	46668649	1_29	0	0.0262051557638026	5.20486596946561	1.29507134069733e-06	-0.51594222698465	1
ENSG00000123472.12	ATPAF1	1	46674003	1_29	0	0.0270526586400355	5.49868992732206	1.41242884949624e-06	-0.597373260413717	1
ENSG00000187048.12	CYP4A11	1	46940278	1_29	0	0.0505348569953872	11.2935504384382	5.41899728799129e-06	-1.59311327182239	2
ENSG00000186377.7	CYP4X1	1	47023329	1_29	0	0.0515126365768448	11.472276113688	5.61126483747913e-06	-1.36091547418981	1
ENSG00000186160.4	CYP4Z1	1	47065907	1_29	0	0.081141520352163	15.7358516465379	1.21235774192082e-05	2.0720126811375	2
ENSG00000162365.11	CYP4A22	1	47137271	1_29	0	0.0274590720198435	5.63637699902808	1.46954634485369e-06	0.785751847684867	1
ENSG00000162367.11	TAL1	1	47166279	1_29	0	0.0524582137921357	11.6419929500856	5.79880129837375e-06	-1.45130183880446	2
ENSG00000123473.15	STIL	1	47314279	1_29	0	0.0269228347607003	5.45427638117876	1.39429709783386e-06	-0.676589930336713	1
ENSG00000162368.13	CMPK1	1	47333764	1_29	0	0.0728533165862306	14.7196484143461	1.01822594995002e-05	-1.93586693345344	1
ENSG00000282881.1	RP11-49P4.7	1	46533567	1_29	0	0.0376206772745028	8.54973250573884	3.05405274864436e-06	-0.866450062170353	1
ENSG00000269113.3	TRABD2B	1	47997102	1_30	0	0.028762397537478	5.98905080311158	1.63561271645158e-06	0.682981320985534	1
ENSG00000132122.11	SPATA6	1	48470359	1_30	0	0.0272523379205787	5.49092699329996	1.42084541976336e-06	0.519566589185269	1
ENSG00000162373.12	BEND5	1	48777294	1_31	0	0.01626680320272	6.21817326965627	9.60422727908928e-07	1.353828552932	1
ENSG00000185104.19	FAF1	1	50882742	1_32	0	0.0264812628272478	10.9889867973121	2.76308178644465e-06	2.15284942046295	1
ENSG00000123091.4	RNF11	1	51236170	1_32	0	0.0415284451871023	14.2703656669068	5.62701625931033e-06	1.97480640510905	1
ENSG00000085831.15	TTC39A	1	51345495	1_33	0	0.014062249610072	4.57076741424905	6.10297121942626e-07	0.00671110995074921	2
ENSG00000085832.16	EPS15	1	51523919	1_33	0	0.014444564991725	4.83466334743997	6.63083318475544e-07	-0.305714094117221	1
ENSG00000117859.18	OSBPL9	1	51577175	1_33	0	0.0145549464573719	4.86786586676309	6.72739009973651e-07	0.199677271728086	2
ENSG00000078618.21	NRDC	1	51826904	1_33	0	0.0166971272524874	6.16641371990261	9.77623906385405e-07	-0.629415266832554	1
ENSG00000198841.3	KTI12	1	52034267	1_33	0	0.0148295277098475	4.99259412297215	7.02992963127265e-07	-0.745327788951251	1
ENSG00000134744.13	ZCCHC11	1	52562236	1_33	0	0.0337118719235914	12.30675843426	3.93934431085238e-06	-1.73826199999528	1
ENSG00000116157.5	GPX7	1	52602758	1_33	0	0.0159058018107331	5.64489349881987	8.52528126577837e-07	-0.380272910863779	2
ENSG00000182183.14	FAM159A	1	52633219	1_33	0	0.0165049678552955	5.96322611219018	9.34530235055334e-07	0.499919753167941	2
ENSG00000162377.5	COA7	1	52689553	1_33	0	0.0141611698897144	4.62584681139338	6.21996264455604e-07	0.0287668519280014	2
ENSG00000121310.16	ECHDC2	1	52921197	1_33	0	0.0173708977994724	6.50718494079269	1.07327944481262e-06	-0.75500860462559	3
ENSG00000116171.17	SCP2	1	52927236	1_33	0	0.0165701958911881	6.0192418858194	9.47036756912132e-07	-0.537102253120452	2
ENSG00000174348.13	PODN	1	53062324	1_33	0	0.0294700266890608	11.2697417745813	3.15349314339177e-06	1.29618421688064	2
ENSG00000162383.11	SLC1A7	1	53130458	1_33	0	0.026181068575186	10.3192026768462	2.56525715379853e-06	1.30741259572951	3
ENSG00000157184.6	CPT2	1	53196294	1_33	0	0.196264501638027	20.9390831610295	3.90208579858776e-05	3.74752709555537	1
ENSG00000162384.13	C1orf123	1	53218652	1_33	0	0.0425068258397485	14.1834271523668	5.7244959814696e-06	3.0031877829989	1
ENSG00000157193.15	LRP8	1	53280462	1_33	0	0.0611000144378248	15.7028197024417	9.10995756218071e-06	3.22734695521477	1
ENSG00000174332.5	GLIS1	1	53737935	1_33	0	0.0207239029680173	8.13468153033836	1.60069836789964e-06	1.0069312178821	1
ENSG00000162398.11	LEXM	1	54805572	1_34	0	0.0168837837994928	7.3845634928385	1.18383726871677e-06	-0.881607001314161	2
ENSG00000058804.11	NDC1	1	53838107	1_34	0	0.012657971379458	4.73834936669336	5.69493255373986e-07	-0.345755674319159	1
ENSG00000058799.14	YIPF1	1	53889535	1_34	0	0.077442657826785	21.5241184642645	1.58271609910103e-05	-2.22425079337635	3
ENSG00000116221.15	MRPL37	1	54203106	1_34	0	0.149200914401271	27.7999554197075	3.93833795641289e-05	2.95809198839334	1
ENSG00000215883.10	CYB5RL	1	54154524	1_34	0	0.012848729955064	4.87564579908749	5.94825729970351e-07	0.330004491227263	2
ENSG00000157216.15	SSBP3	1	54413433	1_34	0	0.0146035035957049	6.05116086423834	8.39060269271097e-07	-0.619274335047476	1
ENSG00000243725.6	TTC4	1	54571936	1_34	0	0.0236466180581379	10.4859124846943	2.35435887043645e-06	1.21686773138021	1
ENSG00000162396.5	PARS2	1	54764162	1_34	0	0.0138460759493605	5.56199939935807	7.31231756336137e-07	0.529111155386555	1
ENSG00000116133.11	DHCR24	1	54886940	1_34	0	0.0258197043053431	11.2968676506952	2.76953400480019e-06	-1.37531960197501	1
ENSG00000162402.13	USP24	1	55214518	1_34	0	0.0399504814919585	15.3359705483983	5.81742349413212e-06	-2.07245676562058	1
ENSG00000162600.11	OMA1	1	58546759	1_38	0	0.00843598197416762	4.66310679764993	3.73515304967748e-07	-0.0946665125322313	2
ENSG00000184292.6	TACSTD2	1	58577785	1_38	0	0.00957632713791345	5.82511097710776	5.29664144129537e-07	0.612378735696539	1
ENSG00000172456.17	FGGY	1	59320744	1_38	0	0.0241155260932491	14.312910886031	3.27734457492954e-06	-1.65470836631712	2
ENSG00000134709.10	HOOK1	1	59814713	1_38	0	0.0301467131115682	16.3737753985563	4.6869054624426e-06	-1.92870656434414	1
ENSG00000134716.9	CYP2J2	1	59943385	1_38	0	0.00894184014952471	5.19674920796492	4.41220880711668e-07	-0.41748526750792	1
ENSG00000162599.15	NFIA	1	60864880	1_38	0	0.008743677062646	4.99138254286528	4.14392953255311e-07	-0.272156495449062	1
ENSG00000162604.12	TM2D1	1	61723869	1_39	0	0.0272412733241129	5.86443441853415	1.51687898447202e-06	-0.613348609551096	1
ENSG00000132849.19	PATJ	1	61742713	1_39	0	0.0329736220406932	7.62985465096778	2.38880289681191e-06	-1.01251422825307	1
ENSG00000132854.18	KANK4	1	62310467	1_39	0	0.0858550938584708	16.5715334720166	1.35090920983951e-05	1.83331404422237	2
ENSG00000162607.12	USP1	1	62436136	1_39	0	0.0377563488500713	8.88472293062522	3.18516016639998e-06	-1.22283684151908	1
ENSG00000125703.14	ATG4C	1	62784595	1_39	0	0.0381123458132734	8.97171765915584	3.24667393954309e-06	1.0410145799317	1
ENSG00000088035.15	ALG6	1	63365138	1_40	0	0.0253264448083356	8.52603531491976	2.05030633735198e-06	-1.08740798266629	1
ENSG00000203965.12	EFCAB7	1	63523814	1_40	0	0.0199596515222263	5.91253863342001	1.1205322047016e-06	0.229441988797293	1
ENSG00000142856.16	ITGB3BP	1	63593801	1_40	0	0.0342773589520636	11.2050276611381	3.64684816658722e-06	1.350333115829	1
ENSG00000177414.13	UBE2U	1	64224780	1_40	0	0.020080235842637	6.16470931741061	1.1753813877486e-06	-0.669795708642052	1
ENSG00000162433.14	AK4	1	65147235	1_41	0	0.0186852827139185	7.84664003703769	1.39213322932833e-06	1.04599309901987	2
ENSG00000116675.15	DNAJC6	1	65248258	1_41	0	0.0134006732539022	4.60835923621818	5.86368107646956e-07	-0.0940772366018938	1
ENSG00000213625.8	LEPROT	1	65397619	1_41	0	0.0135312392813336	5.0594754330751	6.50040569731367e-07	0.628260648440456	2
ENSG00000116678.19	LEPR	1	65427205	1_41	0	0.0137467932410527	4.76518445819158	6.21982999128709e-07	0.11401089224091	1
ENSG00000184588.17	PDE4B	1	65792155	1_41	0	0.0135124479723205	4.66051942721484	5.97951217116062e-07	0.357712457424432	1
ENSG00000118473.21	SGIP1	1	66533081	1_42	0	0.0279180811851056	8.75937726126887	2.32196780712767e-06	1.20994846150455	1
ENSG00000152760.9	TCTEX1D1	1	66755869	1_42	0	0.0243712520822545	7.37008279015656	1.70548382561377e-06	-0.993296177118544	2
ENSG00000116717.11	GADD45A	1	67670783	1_42	0	0.0254568030183833	7.62262185931002	1.84249210159781e-06	0.797761348390077	1
ENSG00000172410.4	INSL5	1	66801397	1_42	0	0.0178995112933211	4.61224321930985	7.83882143523237e-07	-0.0811471060793661	1
ENSG00000203963.11	C1orf141	1	67108259	1_42	0	0.0216999682434119	6.29099917736423	1.29621225591194e-06	-0.680333852148759	1
ENSG00000116729.13	WLS	1	68232448	1_43	0	0.0274053933568612	4.95055093276948	1.28821090075508e-06	-0.341936283098425	1
ENSG00000033122.18	LRRC7	1	69567941	1_45	0	0.0996114854068083	21.3904195690874	2.02314083703798e-05	2.20916437025229	1
ENSG00000118454.12	ANKRD13C	1	70354325	1_45	0	0.0216208102155205	7.14078081186855	1.46593618112802e-06	-0.919767895750472	1
ENSG00000197568.13	HHLA3	1	70355624	1_45	0	0.0345852314239032	11.4791697111342	3.76962856315004e-06	1.75126501483395	2
ENSG00000050628.20	PTGER3	1	70570287	1_45	0	0.0365279093804066	11.9854963164304	4.15698288351247e-06	-1.41021979786814	2
ENSG00000132485.13	ZRANB2	1	71081716	1_45	0	0.0272554015528839	9.27665913227056	2.40072038701135e-06	1.23779430301851	1
ENSG00000172260.14	NEGR1	1	72282986	1_46	0	0.0425115985961923	20.0662206726918	8.09972766839562e-06	2.88702288197869	2
ENSG00000162620.15	LRRIQ3	1	74198465	1_47	0	0.0122391386533276	4.83380276172175	5.61742363352422e-07	0.33600367003402	1
ENSG00000254685.6	FPGT	1	74198025	1_47	0	0.0122423493797124	4.83620984080226	5.62169529849642e-07	0.336003670034083	1
ENSG00000116783.14	TNNI3K	1	74230755	1_47	0	0.0210146763934699	9.8028556609506	1.9560173896843e-06	1.35728632014349	1
ENSG00000116791.13	CRYZ	1	74706968	1_47	0	0.0132241372307771	5.54428815001649	6.96162359167373e-07	-0.590935350293308	2
ENSG00000162623.15	TYW3	1	74733800	1_47	0	0.0206915606260912	9.66015637012339	1.89790644704542e-06	1.17575938814678	1
ENSG00000137955.15	RABGGTB	1	75786326	1_47	0	0.0176612071012284	8.20280692633246	1.37556231543847e-06	-1.01371302447279	1
ENSG00000057468.6	MSH4	1	75795749	1_47	0	0.0118960156909763	4.57287567442458	5.16521399721212e-07	-0.0710421841105454	3
ENSG00000162621.6	LRRC53	1	74511741	1_47	0	0.0390122604457306	15.5197238092378	5.74887015791974e-06	-1.77589074454291	1
ENSG00000142892.14	PIGK	1	77221177	1_48	0	0.00943551885328875	4.67802857364072	4.19108099306961e-07	-0.184362073287383	2
ENSG00000154027.18	AK5	1	77525823	1_48	0	0.019228381672509	11.0499639964336	2.01744170218679e-06	1.40380552972124	1
ENSG00000077254.14	USP33	1	77759973	1_48	0	0.0112643885194503	6.20923913842079	6.64115175614317e-07	0.744536409532699	1
ENSG00000162614.18	NEXN	1	77888019	1_48	0	0.0379808675943637	17.5328523790999	6.32287875540855e-06	-2.01013800579407	2
ENSG00000162613.16	FUBP1	1	77979050	1_48	0	0.00939517452831085	4.61161384884105	4.1139137627981e-07	0.0685368660481037	2
ENSG00000162616.8	DNAJB4	1	77979050	1_48	0	0.0103026609476327	5.42201559620775	5.30404948256756e-07	-0.438699812798383	2
ENSG00000137960.5	GIPC2	1	77979050	1_48	0	0.0102201329712253	5.40572067479068	5.2457494541923e-07	0.489058021478847	1
ENSG00000122420.9	PTGFR	1	78304263	1_48	0	0.0183330450277336	10.7107432940324	1.86445374095588e-06	1.37284426733065	1
ENSG00000162618.13	ADGRL4	1	79006491	1_48	0	0.0233026721429013	12.8584407680535	2.84506000386322e-06	1.4305236697163	1
ENSG00000142875.19	PRKACB	1	84077863	1_51	0	0.0202845934881596	5.38222869440503	1.0366349638838e-06	-0.574625730269429	1
ENSG00000203943.8	SAMD13	1	84298566	1_51	0	0.0187412638078958	4.65383673252927	8.28146963702376e-07	0.192280361263543	1
ENSG00000171517.5	LPAR3	1	84893414	1_52	0	0.0354754626609296	11.4710874240757	3.86393715787479e-06	1.53667894114903	1
ENSG00000117133.10	RPF1	1	84479656	1_52	0	0.0967174728581088	20.866230898848	1.91622431171344e-05	2.24867866624097	1
ENSG00000174021.10	GNG5	1	84506136	1_52	0	0.0401179240001565	12.6116226106708	4.80404220943757e-06	1.5155164475945	1
ENSG00000122432.17	SPATA1	1	84497317	1_52	0	0.0185650049977665	5.49445599029639	9.68539118857751e-07	-0.446695943943947	2
ENSG00000117151.12	CTBS	1	84569909	1_52	0	0.0172526420413626	4.8201024430648	7.89603885877954e-07	-0.240959399897091	3
ENSG00000117155.16	SSX2IP	1	84691138	1_52	0	0.034830658527463	11.301133648469	3.73749907027332e-06	1.45988165604301	1
ENSG00000162643.12	WDR63	1	84998363	1_52	0	0.0474508259929262	14.1723816015094	6.38533976412932e-06	1.64160102891651	1
ENSG00000055732.12	MCOLN3	1	85047715	1_52	0	0.0261698087571678	8.65796402653184	2.15136313641331e-06	-1.14179752982907	2
ENSG00000117174.10	ZNHIT6	1	85708260	1_52	0	0.0232612150976902	7.57123439101837	1.67223182860012e-06	-1.05383187186603	2
ENSG00000122417.15	ODF2L	1	86394599	1_53	0	0.0198697722362412	4.92943394255244	9.30009397179148e-07	0.503009612425055	1
ENSG00000137975.7	CLCA2	1	86424561	1_53	0	0.0234136443260724	6.44131241262184	1.43199261116089e-06	-0.651462875361841	2
ENSG00000016602.9	CLCA4	1	86546111	1_53	0	0.0196091740826314	4.80791224967183	8.95185896787167e-07	0.764001729356292	2
ENSG00000097033.14	SH3GLB1	1	86704350	1_53	0	0.0200127696772912	4.99543992521925	9.49245035607946e-07	0.334110388719343	1
ENSG00000183291.15	SELENOF	1	86913954	1_53	0	0.0443891944376202	12.3615392191012	5.2101138261736e-06	1.74597571721722	1
ENSG00000153936.16	HS2ST1	1	86914303	1_53	0	0.0213574210112245	5.59426669409336	1.13446048191974e-06	0.4310959322229	1
ENSG00000065243.19	PKN2	1	88684130	1_54	0	0.0212448287340546	4.65993644046289	9.40005996973111e-07	0.187350486444304	1
ENSG00000137947.11	GTF2B	1	88891179	1_54	0	0.0228361550500734	5.32546670336471	1.15472363083271e-06	0.58888274841062	1
ENSG00000137944.17	KYAT3	1	88975213	1_54	0	0.0427611135145319	11.128521701189	4.51839172518918e-06	-1.49986606406905	2
ENSG00000213516.9	RBMXL1	1	88992014	1_54	0	0.0238916998835628	5.74203102016587	1.30259672473757e-06	0.583446408171121	1
ENSG00000117226.11	GBP3	1	89010159	1_54	0	0.0223569441456493	5.1300136994028	1.08900121293572e-06	-0.361425429707065	1
ENSG00000213512.1	GBP7	1	89171264	1_54	0	0.0238934315645655	5.74269806296844	1.30284246912683e-06	0.643264904063231	2
ENSG00000162654.8	GBP4	1	89199262	1_54	0	0.0213272990875726	4.69562384842571	9.50881845630507e-07	-0.145211792650204	1
ENSG00000197147.13	LRRC8B	1	89525128	1_54	0	0.0231647319715722	5.45714740246563	1.20030153352207e-06	-0.350187964389715	2
ENSG00000171488.14	LRRC8C	1	89633477	1_55	0	0.0171586109338577	6.12122935311019	9.97282448460161e-07	0.64222404370081	1
ENSG00000122482.20	ZNF644	1	91022402	1_55	0	0.0147883446023659	4.75490300941422	6.67665016939594e-07	0.167206527965415	1
ENSG00000162669.15	HFM1	1	91404433	1_55	0	0.022318910409395	8.54147124647255	1.81010208620031e-06	0.947286685567847	1
ENSG00000097046.12	CDC7	1	91500849	1_56	0	0.0244404026595025	4.8452874110143	1.12441154718289e-06	0.411181576937408	2
ENSG00000284413.1	BTBD8	1	92080411	1_56	0	0.0236704528764938	4.61187927065296	1.03653004185485e-06	0.223846220718612	1
ENSG00000069712.12	KIAA1107	1	92114094	1_56	0	0.0299811354878626	8.17942032646649	2.32845581021259e-06	1.63284487185488	2
ENSG00000122484.8	RPAP2	1	92296097	1_56	0	0.177895389496624	17.8644359772102	3.017528624075e-05	-3.81384839999896	1
ENSG00000162676.11	GFI1	1	92487304	1_56	0	0.257600768251221	18.5893295889207	4.54682540817441e-05	-3.94828939838327	1
ENSG00000067208.14	EVI5	1	92792062	1_56	0	0.0259795597571261	7.70253775660166	1.90004120785766e-06	-1.93795779671358	2
ENSG00000122406.12	RPL5	1	92831623	1_56	0	0.0239569796031175	5.33172167399164	1.2128216201724e-06	1.02843052590042	1
ENSG00000154511.11	FAM69A	1	92961790	1_56	0	0.0303323819092194	9.25745254349768	2.66621646875032e-06	-2.06665356531147	1
ENSG00000143033.17	MTF2	1	93079600	1_57	0	0.0291230937788259	5.97882411086601	1.65329625769437e-06	0.66659629916946	1
ENSG00000117500.12	TMED5	1	93176489	1_57	0	0.0266700578571353	5.16613890309633	1.30824002965853e-06	-0.44199871083597	2
ENSG00000122483.17	CCDC18	1	93179625	1_57	0	0.0277541638439441	5.53404210800768	1.45837094689351e-06	-0.530735371494506	2
ENSG00000117505.12	DR1	1	93346012	1_57	0	0.0386277555176127	8.59372329725124	3.15194214201023e-06	1.12101595793857	1
ENSG00000137936.16	BCAR3	1	93847253	1_57	0	0.031639917107898	6.74516708945749	2.02640125704397e-06	0.900364679938072	2
ENSG00000067334.13	DNTTIP2	1	93880063	1_57	0	0.0619254125636226	12.9922832355643	7.63926868631912e-06	1.65767717793312	2
ENSG00000023909.9	GCLM	1	93905582	1_57	0	0.0260730118693263	4.9571578996426	1.22721696913639e-06	0.378969488897577	1
ENSG00000143036.16	SLC44A3	1	94818635	1_58	0	0.0188464183732345	7.38189517916739	1.32097347968962e-06	-0.617008221729678	2
ENSG00000172339.9	ALG14	1	95073027	1_58	0	0.023517482637805	9.83340540642547	2.19579692850328e-06	1.52402655857327	2
ENSG00000122481.16	RWDD3	1	95234038	1_58	0	0.0142533788574436	4.98884825419362	6.75173704678381e-07	-0.461749508176867	2
ENSG00000188641.12	DPYD	1	97921165	1_60	0	0.00621690249451401	16.1641345767118	9.54165940975139e-07	-3.8310474381507	2
ENSG00000162627.16	SNX7	1	98661649	1_60	0	0.106168863438271	28.6639156943497	2.8895491283157e-05	2.82506032916867	1
ENSG00000099260.10	PALMD	1	99650838	1_61	0	0.0282733815027868	5.14021387739518	1.37992772329054e-06	0.488395316570115	1
ENSG00000156869.12	FRRS1	1	99766518	1_61	0	0.026706864736298	4.61384127248269	1.16999216448227e-06	-0.0731437090061989	1
ENSG00000117620.14	SLC35A3	1	99969054	1_61	0	0.0513967266333821	10.6850744017346	5.214472816454e-06	-1.54502248993815	2
ENSG00000156876.9	SASS6	1	100132743	1_61	0	0.0990342357821979	16.8595604049846	1.5853640216596e-05	2.09790851060835	2
ENSG00000122477.12	LRRC39	1	100178174	1_61	0	0.0292485625670513	5.45351400749219	1.51453166275875e-06	-0.382960393719822	1
ENSG00000137992.14	DBT	1	100249898	1_61	0	0.0314909585570637	6.13645556679407	1.83485128792016e-06	0.421310686614376	1
ENSG00000079335.18	CDC14A	1	100344610	1_61	0	0.0479103089261405	10.0304668318096	4.56296895673488e-06	1.26411047637742	1
ENSG00000162695.11	SLC30A7	1	100895622	1_62	0	0.1007339146531	18.9583948301168	1.81332092023848e-05	1.86578168561671	1
ENSG00000170989.8	S1PR1	1	101236803	1_62	0	0.119592315655703	20.6012795917602	2.3393481948472e-05	-2.14833468865659	1
ENSG00000240038.6	AMY2B	1	103555063	1_65	0	0.0136072042750799	5.61723230461488	7.25752743400677e-07	-0.862621372867287	1
ENSG00000134215.15	VAV3	1	107965542	1_67	0	0.0220786213768297	5.41018439708827	1.13417851537385e-06	-0.585174845968587	1
ENSG00000085491.15	SLC25A24	1	108200010	1_67	0	0.0262061247872129	6.99061663723865	1.73946497213242e-06	0.818204937816331	1
ENSG00000162636.15	FAM102B	1	108635180	1_67	0	0.0306442471954707	8.43591015176944	2.45458626264839e-06	-0.991185771878758	1
ENSG00000162639.15	HENMT1	1	108662004	1_67	0	0.0228057923070319	5.70880677249106	1.23619762599374e-06	0.542351754959578	1
ENSG00000162641.18	AKNAD1	1	108858479	1_67	0	0.0204135142845421	4.68793947090313	9.08651126629349e-07	-0.216471341897277	1
ENSG00000121957.12	GPSM2	1	108875057	1_67	0	0.0214269959658708	5.13418657632255	1.04455264113344e-06	-0.430282497566056	1
ENSG00000121940.15	CLCC1	1	108967345	1_67	0	0.0214394763467404	5.13955055558864	1.04625299160086e-06	0.315343153406097	1
ENSG00000197780.9	TAF13	1	109075155	1_67	0	0.0215096488219427	5.16965181457169	1.05582516818736e-06	-0.371717361620599	1
ENSG00000116299.16	KIAA1324	1	109123675	1_67	0	0.0632995627810157	15.184462532545	9.12635864120865e-06	1.80658739202111	1
ENSG00000031698.12	SARS	1	109213564	1_67	0	0.0215777246674468	5.19876041174331	1.06513056435386e-06	0.554817484784236	2
ENSG00000134222.16	PSRC1	1	109279544	1_67	0	0.0603890869647638	14.7434423773487	8.45385426884003e-06	1.70809254952732	2
ENSG00000221986.6	MYBPHL	1	109306632	1_67	0	0.021331672045859	5.09311585270857	1.03158697527056e-06	0.400782871021429	1
ENSG00000162650.16	ATXN7L2	1	109483259	1_67	0	0.0201648284886488	4.57508425499686	8.75973616315627e-07	-0.0864776453288915	1
ENSG00000174151.14	CYB561D1	1	109494012	1_67	0	0.0250827025332039	6.58631434429422	1.5686071088333e-06	-0.924836551116725	1
ENSG00000181754.6	AMIGO1	1	109509517	1_67	0	0.0866704737135859	18.1448855643309	1.49321657013935e-05	-2.00027509394579	2
ENSG00000156097.12	GPR61	1	109539929	1_67	0	0.112549744156565	20.6336786281062	2.2050506566799e-05	-2.26336990202619	1
ENSG00000116337.15	AMPD2	1	109617417	1_67	0	0.0575105469651474	14.2864018928101	7.80131399209466e-06	-1.62171228631906	1
ENSG00000168765.16	GSTM4	1	109657738	1_67	0	0.0241000179831999	6.21768793559317	1.42279943657989e-06	0.765140162202557	1
ENSG00000213366.12	GSTM2	1	109704188	1_67	0	0.0225092522038911	5.58818384066219	1.19434322177761e-06	-0.542127841283368	1
ENSG00000134201.10	GSTM5	1	109712056	1_67	0	0.0762980227576429	16.9403278091842	1.22724844443216e-05	-1.89889447192762	2
ENSG00000134184.12	GSTM1	1	109671748	1_67	0	0.026288134382553	7.01945451652047	1.75210660687165e-06	0.967345770652435	4
ENSG00000134202.10	GSTM3	1	109731286	1_67	0	0.0204736641759824	4.71503112594888	9.16595110541233e-07	0.317407185458115	3
ENSG00000179902.12	C1orf194	1	109110504	1_67	0	0.021257505348379	5.06103494939438	1.02152507173592e-06	0.302260918082189	2
ENSG00000168710.17	AHCYL1	1	109984850	1_68	0	0.0389962772402031	14.3282163103422	5.30533332949452e-06	-1.69905233830182	1
ENSG00000116396.14	KCNC4	1	110215332	1_68	0	0.0740564717026334	20.3192090945224	1.42878608910954e-05	2.31621812322391	1
ENSG00000134248.13	LAMTOR5	1	110407817	1_68	0	0.0145140936325235	5.21137657196836	7.18190694087318e-07	-0.168392127395415	2
ENSG00000143125.5	PROK1	1	110450727	1_68	0	0.0226384938114173	9.30085953581155	1.99925417347777e-06	-1.47534369378258	1
ENSG00000177272.8	KCNA3	1	110675350	1_68	0	0.0138770308774875	4.79914152493794	6.32349979367214e-07	-0.605886897444842	1
ENSG00000143119.12	CD53	1	110873219	1_68	0	0.0180651033394553	7.22316353554645	1.23898284915619e-06	-1.42813643771445	1
ENSG00000156171.14	DRAM2	1	111139496	1_68	0	0.109547996301496	24.0344955985009	2.49998180266706e-05	3.13272963253865	1
ENSG00000156150.6	ALX3	1	110070303	1_68	0	0.111520632944371	24.2055451638808	2.56311145050186e-05	2.61799154904302	1
ENSG00000064886.13	CHI3L2	1	111200918	1_69	0	0.0106259020792565	4.94775153580737	4.99195990542738e-07	-0.383284703147523	1
ENSG00000162777.16	DENND2D	1	111205506	1_69	0	0.0102010208503664	4.57354090723228	4.42989670850948e-07	-0.097559083344655	1
ENSG00000173947.13	PIFO	1	111414040	1_69	0	0.0108291432693648	5.12151447394594	5.2661096863296e-07	-0.366535306591939	1
ENSG00000085465.12	OVGP1	1	111427097	1_69	0	0.0102640010353956	4.62997958778567	4.51225006958854e-07	0.14460164482769	1
ENSG00000143110.11	C1orf162	1	111473751	1_69	0	0.0101928164905969	4.56616320854894	4.41919364694112e-07	-0.0298077123122156	1
ENSG00000282608.1	ADORA3	1	111503935	1_69	0	0.0151665107615123	8.2135934976517	1.18281351879851e-06	-1.07318803897116	1
ENSG00000197852.9	FAM212B	1	111755756	1_69	0	0.0358480227034331	16.1459004987837	5.49572350070994e-06	2.02634851011162	1
ENSG00000171385.9	KCND3	1	111988885	1_69	0	0.0544713668492094	20.0371899428047	1.0363405343833e-05	2.51280321783623	1
ENSG00000116489.12	CAPZA1	1	112620907	1_69	0	0.0487135938271698	18.995087362459	8.78595273824449e-06	2.62824830853193	1
ENSG00000007341.18	ST7L	1	112626827	1_69	0	0.0103712213570731	4.72527077158723	4.65322443877008e-07	-0.147339844941668	1
ENSG00000155363.18	MOV10	1	112673095	1_69	0	0.181454755031609	31.5379001005548	5.43373586372465e-05	-3.37703443519094	1
ENSG00000184599.13	FAM19A3	1	112720490	1_69	0	0.0227144894455766	11.9300896586862	2.57302546228575e-06	1.48043222707121	1
ENSG00000155380.11	SLC16A1	1	112956760	1_70	0	0.03763541787059	8.41071846146466	3.00557268357838e-06	0.965857307932725	1
ENSG00000134242.15	PTPN22	1	113871109	1_70	0	0.0342369746531046	7.5337102127564	2.44907276626955e-06	0.986135282365939	1
ENSG00000188761.11	BCL2L15	1	113970866	1_70	0	0.040061193811712	8.99028445657018	3.41975282513037e-06	-1.16339642392191	1
ENSG00000134262.12	AP4B1	1	113905292	1_70	0	0.0369401938133244	8.23783870053184	2.88941451794138e-06	1.05822596617683	1
ENSG00000118655.4	DCLRE1B	1	113904943	1_70	0	0.0268516431761934	5.28719426082399	1.34801129621587e-06	-0.50303309138239	1
ENSG00000163349.21	HIPK1	1	113929699	1_70	0	0.0252875793415731	4.73332052181947	1.13650295528405e-06	-0.048266093513493	1
ENSG00000116774.11	OLFML3	1	113979663	1_70	0	0.0253716845076523	4.76396153302432	1.147664492513e-06	-0.36426335041531	1
ENSG00000116752.5	BCAS2	1	114581126	1_71	0	0.0127079076742911	5.84876854196736	7.05725618029391e-07	0.972592245781375	1
ENSG00000175984.14	DENND2C	1	114669904	1_71	0	0.0819913636248992	21.0268766705429	1.63696831594826e-05	-1.84485964080768	1
ENSG00000009307.15	CSDE1	1	114758064	1_71	0	0.0663931513061171	18.7737006252045	1.18350628210272e-05	-3.57505119242448	1
ENSG00000052723.11	SIKE1	1	114784843	1_71	0	0.179726036473545	21.2543270379298	3.62706845595209e-05	4.07297471987969	1
ENSG00000134198.9	TSPAN2	1	115089590	1_71	0	0.0437494257977027	15.1091955704079	6.27640698143279e-06	-1.64908709883432	2
ENSG00000163393.12	SLC22A15	1	115976190	1_72	0	0.0147546393169473	7.88131162563706	1.10414089121269e-06	-0.97640650760908	1
ENSG00000173212.4	MAB21L3	1	116106845	1_72	0	0.0121108456728045	6.06839500706395	6.97823690272972e-07	-0.708378773004676	1
ENSG00000116815.15	CD58	1	116561593	1_72	0	0.0138029928818063	7.26895015776682	9.52669698302856e-07	-0.831640821966851	2
ENSG00000143061.17	IGSF3	1	116663714	1_72	0	0.0184671443876796	9.94455867878555	1.74374371895483e-06	-1.2302286977744	1
ENSG00000134247.9	PTGFRN	1	116948038	1_72	0	0.0123333632635319	6.23547446960224	7.30211091685024e-07	-0.670398806810679	1
ENSG00000134256.12	CD101	1	117001709	1_72	0	0.0117027132994458	5.75383752454033	6.39354250187892e-07	0.54390362186842	1
ENSG00000116830.11	TTF2	1	117060534	1_72	0	0.0107263052023769	4.95466133565759	5.04616586534872e-07	-0.320667373853802	1
ENSG00000134253.9	TRIM45	1	117122142	1_72	0	0.0144023156556234	7.65926118332085	1.04740972341908e-06	-0.88646819696412	3
ENSG00000198162.12	MAN1A2	1	117366383	1_72	0	0.0703290750088527	22.3509227889912	1.49254612254699e-05	2.6858580913591	2
ENSG00000183508.4	FAM46C	1	117605762	1_72	0	0.0203017834542339	10.8162761230284	2.08501581525402e-06	-1.26998251882264	2
ENSG00000177551.5	NHLH2	1	115912032	1_72	0	0.0258730837043313	13.0515080374786	3.20631572875896e-06	-1.46647627590313	1
ENSG00000092607.13	TBX15	1	118989585	1_73	0	0.0232843570778714	12.192586821899	2.69561276575747e-06	-1.58030736626357	1
ENSG00000116874.11	WARS2	1	119029918	1_73	0	0.0109383131969804	5.27565588376064	5.47928904613326e-07	-0.440939873206484	3
ENSG00000143067.4	ZNF697	1	119612175	1_73	0	0.0143638646369433	7.7887324275552	1.06227139029201e-06	0.928722962192834	2
ENSG00000174827.13	PDZK1	1	145707383	1_73	0	0.102549171116017	25.9706942825913	2.52879201274922e-05	2.42395729425801	1
ENSG00000198483.12	ANKRD35	1	145874605	1_73	0	0.0345900535649513	15.7981435592653	5.18865371486144e-06	1.79555624550465	1
ENSG00000265241.6	RBM8A	1	145927840	1_73	0	0.0184716968213946	10.0576423276426	1.76400729043696e-06	1.25287619097172	1
ENSG00000272031.2	ANKRD34A	1	145932077	1_73	0	0.0109575207443648	5.29795739320077	5.51211360249514e-07	-0.458494516640787	1
ENSG00000168509.19	HFE2	1	146036954	1_73	0	0.0442402161690428	18.1242466103354	7.61332904102128e-06	-1.93138917103151	1
ENSG00000271425.7	NBPF10	1	146051718	1_73	0	0.0409305062610331	17.4188160885617	6.76960216651151e-06	1.89324188622634	1
ENSG00000131791.7	PRKAB2	1	147170781	1_73	0	0.0313842860397384	15.4716763823156	4.61048934747012e-06	-2.66563519464153	3
ENSG00000131778.18	CHD1L	1	147243554	1_73	0	0.013515679416225	7.13115873729381	9.15156529363214e-07	-0.728320164052593	1
ENSG00000116128.10	BCL9	1	147541592	1_73	0	0.0403995242078528	17.0723477338391	6.5488779274019e-06	1.67517173343513	1
ENSG00000162836.11	ACP6	1	147633018	1_73	0	0.0104201586119294	4.91432224995025	4.86222842387962e-07	0.525574360528578	3
ENSG00000265107.2	GJA5	1	147773393	1_73	0	0.018913789748756	10.3437218574145	1.85760250318796e-06	-1.31905147507159	2
ENSG00000178796.12	RIIAD1	1	151715696	1_74	0	0.0331034084997813	5.80831773037861	1.82566241787012e-06	-0.46428458550136	1
ENSG00000143376.12	SNX27	1	151616339	1_74	0	0.0951831452711643	15.6922855004873	1.41822014321338e-05	1.98603633749607	1
ENSG00000143450.16	OAZ3	1	151762965	1_74	0	0.0312723710048638	5.28183409534947	1.56834990615002e-06	0.302328463612753	2
ENSG00000182134.15	TDRKH	1	151791573	1_74	0	0.0576800280677691	10.9722096194234	6.00920411338791e-06	-1.45663715560181	1
ENSG00000213171.2	LINGO4	1	151805451	1_74	0	0.0429064750416588	8.21394638545343	3.34635566171956e-06	-0.963537699404322	2
ENSG00000196407.11	THEM5	1	151853096	1_74	0	0.0407795903993289	7.74162604417201	2.99759147634888e-06	-0.856835192237479	1
ENSG00000159445.12	THEM4	1	151919723	1_74	0	0.0341378446501663	6.09319480136748	1.9750521046002e-06	-0.777933926047493	1
ENSG00000197747.8	S100A10	1	151993591	1_74	0	0.0289837958294974	4.57926114866099	1.26022493954253e-06	-0.106051786859953	1
ENSG00000197915.5	HRNR	1	152223083	1_74	0	0.0371039664706666	6.86519406296845	2.41863622863139e-06	-0.731979429934217	3
ENSG00000143631.10	FLG	1	152266212	1_74	0	0.0369018363423752	6.81454869101181	2.38771492568094e-06	0.899392044166968	2
ENSG00000163207.6	IVL	1	152908247	1_74	0	0.0581411104907352	11.0466843329294	6.09835445372227e-06	1.49138953933844	2
ENSG00000169474.4	SPRR1A	1	152961484	1_74	0	0.0331380929296796	5.81801235069728	1.83062566649034e-06	0.811057956629667	1
ENSG00000163209.14	SPRR3	1	152961484	1_74	0	0.0394586676489076	7.43594968729689	2.78596885019699e-06	-0.671695347708439	3
ENSG00000241794.1	SPRR2A	1	153057485	1_74	0	0.0575269950504503	10.947359815834	5.97968736532199e-06	-1.37141157890082	1
ENSG00000203785.8	SPRR2E	1	153106201	1_74	0	0.0304393027201848	5.0321502422006	1.45440612768753e-06	0.513127172973734	1
ENSG00000159516.8	SPRR2G	1	153174470	1_74	0	0.0374492158351667	6.95107199668876	2.47167811285612e-06	-0.872781911391261	1
ENSG00000160716.5	CHRNB2	1	154152591	1_75	0	0.0237079651115052	10.2870665408973	2.31570495690505e-06	2.89140288788579	1
ENSG00000143546.9	S100A8	1	153391654	1_75	0	0.0201618682321003	5.37286374381897	1.02857033775715e-06	0.358916544507465	1
ENSG00000143556.8	S100A7	1	153460264	1_75	0	0.0232527922737392	7.15537407758961	1.57980997613978e-06	0.982419336878576	1
ENSG00000197956.9	S100A6	1	153536399	1_75	0	0.0241485422410169	7.42976674409025	1.70358377542838e-06	0.976046139962859	1
ENSG00000196420.7	S100A5	1	153541765	1_75	0	0.01898227605471	4.84451390068029	8.73164133515574e-07	0.250805432491062	1
ENSG00000188015.9	S100A3	1	153548996	1_75	0	0.0196689602461352	5.15233611350411	9.62239068262207e-07	-0.362934099862175	1
ENSG00000196154.11	S100A4	1	153549961	1_75	0	0.0186506600702353	4.69591757009215	8.31595380824114e-07	-0.187461781408783	1
ENSG00000196754.10	S100A2	1	153567710	1_75	0	0.0219656352002017	6.14615366238319	1.28187175252372e-06	-0.638499522438334	1
ENSG00000188643.10	S100A16	1	153612510	1_75	0	0.0195708606821465	5.17525252085684	9.61698342929193e-07	-0.620317085729422	1
ENSG00000160678.11	S100A1	1	153627648	1_75	0	0.0201721050179147	5.29343825614998	1.01387979651061e-06	0.417168754992059	1
ENSG00000189171.14	S100A13	1	153628302	1_75	0	0.0185212447903161	4.88644480774874	8.59331172626555e-07	0.789848285570212	2
ENSG00000143553.10	SNAPIN	1	153658595	1_75	0	0.04677434250508	12.4477041103948	5.52833490439904e-06	-0.937852058901725	1
ENSG00000169418.9	NPR1	1	153678582	1_75	0	0.0704791735467868	17.9575828190173	1.20172771604314e-05	-2.60039888095979	1
ENSG00000143554.13	SLC27A3	1	153774134	1_75	0	0.0249085857877386	7.05421037169838	1.66837961419895e-06	-0.605469793823359	1
ENSG00000143614.9	GATAD2B	1	153923736	1_75	0	0.038758102634154	14.2748944100936	5.25330734193698e-06	3.38146069677878	1
ENSG00000198837.9	DENND4B	1	153940147	1_75	0	0.0185988266508096	5.37074490995225	9.48456612980876e-07	1.04373722506586	1
ENSG00000143570.17	SLC39A1	1	153968263	1_75	0	0.0694079755485949	18.151548783677	1.19624589732674e-05	3.64661765439508	2
ENSG00000143578.15	CREB3L4	1	153966654	1_75	0	0.220045471887687	19.0456913684246	3.97929902257187e-05	4.23050466469319	1
ENSG00000143543.14	JTB	1	153980122	1_75	0	0.0307616341735442	12.6115910354955	3.68363574868742e-06	-3.14864259704384	1
ENSG00000143612.19	C1orf43	1	154218791	1_75	0	0.0318201255409778	9.98554067621432	3.016969159229e-06	-1.24042063506172	1
ENSG00000143515.16	ATP8B2	1	154325898	1_75	0	0.26554871725878	30.2220489477082	7.62018489811426e-05	-3.57080963749234	1
ENSG00000160712.12	IL6R	1	154405422	1_75	0	0.0263739598361302	7.60231080002926	1.90378700413747e-06	1.05962414210473	1
ENSG00000169291.9	SHE	1	154502081	1_75	0	0.0384003687204392	11.4573669946961	4.17751112973775e-06	-2.07132165305515	2
ENSG00000163239.12	TDRD10	1	154502081	1_75	0	0.112285999514123	22.822869614626	2.43328654784442e-05	-2.80762041665026	2
ENSG00000160691.18	SHC1	1	154974220	1_76	0	0.00828596595651743	5.46405280156699	4.29888105531797e-07	-1.03576122438433	1
ENSG00000163354.14	DCST2	1	155033615	1_76	0	0.0576141576137091	27.5859648651383	1.50908878602548e-05	-4.0293810173138	2
ENSG00000143537.13	ADAM15	1	155061442	1_76	0	0.00850341739997496	5.81016229844941	4.69114825436423e-07	-0.599379908715271	1
ENSG00000169242.11	EFNA1	1	155123125	1_76	0	0.00828815400367144	5.07249000086865	3.99187017502069e-07	-0.425409136074987	1
ENSG00000169241.17	SLC50A1	1	155135691	1_76	0	0.00987060726240985	6.37607415189224	5.97578038220734e-07	0.676592437631155	1
ENSG00000177628.15	GBA	1	155244216	1_76	0	0.0155639001374384	10.4312219746281	1.54152658733137e-06	1.20536903493763	1
ENSG00000160767.20	FAM189B	1	155254510	1_76	0	0.0248382068413443	14.6912651815237	3.46478933648308e-06	2.34576188479352	2
ENSG00000143630.9	HCN3	1	155277916	1_76	0	0.022623245116589	13.8103029711609	2.96657617169838e-06	-2.4657281410912	1
ENSG00000176444.18	CLK2	1	155278784	1_76	0	0.0238767437945722	14.049079865846	3.18508023800573e-06	2.47984752851592	1
ENSG00000116584.17	ARHGEF2	1	156006597	1_76	0	0.706972556697368	22.450342459132	0.000150703355618831	-3.81556917493527	1
ENSG00000163479.13	SSR2	1	156020665	1_76	0	0.0122788711861795	9.2920109710579	1.08334193370731e-06	1.0028233105807	1
ENSG00000116586.11	LAMTOR2	1	156054582	1_76	0	0.0730550076490869	25.7486631585208	1.78608479462153e-05	-2.98133590570636	2
ENSG00000196189.12	SEMA4A	1	156147070	1_76	0	0.00849370398895832	5.3674966770894	4.32878785553417e-07	1.15567411132575	1
ENSG00000160785.13	SLC25A44	1	156193927	1_76	0	0.0085502688508865	5.25827838834726	4.2689468004686e-07	-0.789059572007127	2
ENSG00000242252.1	BGLAP	1	156240066	1_76	0	0.0541070294200022	22.2231150328515	1.14171057073491e-05	2.55785403622236	1
ENSG00000160781.15	PAQR6	1	156248323	1_76	0	0.0101033156157656	6.89405866772702	6.61357513375212e-07	1.12995417144354	1
ENSG00000198952.8	SMG5	1	156282346	1_76	0	0.0207112635316511	13.1978927239256	2.59542560880081e-06	-1.79342225977814	1
ENSG00000163472.18	TMEM79	1	156282500	1_76	0	0.0210856670651717	13.3634920859305	2.67549844235541e-06	1.80716674538865	1
ENSG00000198715.11	GLMP	1	156298013	1_76	0	0.0180494255299626	11.926717832916	2.04400392470512e-06	-1.68318574113072	1
ENSG00000183856.10	IQGAP3	1	156572426	1_77	0	0.0249927501532992	6.07404784591187	1.44141704392469e-06	-0.622213604360172	1
ENSG00000187862.11	TTC24	1	156579671	1_77	0	0.139497699348472	22.2243066314537	2.94369399789474e-05	2.37700782211892	1
ENSG00000160818.16	GPATCH4	1	156601543	1_77	0	0.0254749017065524	6.25033713585738	1.51186619731462e-06	0.658492632956115	1
ENSG00000132692.18	BCAN	1	156645322	1_77	0	0.0322820191431256	8.43838756113364	2.58653021122343e-06	1.06322574557061	1
ENSG00000132688.10	NES	1	156677793	1_77	0	0.0867485686018119	17.6742938557193	1.45580023645668e-05	-2.00446752032959	2
ENSG00000143320.8	CRABP2	1	156705979	1_77	0	0.024677130541397	5.9568172419019	1.39574580498735e-06	0.637690166284275	1
ENSG00000143303.11	RRNAD1	1	156727264	1_77	0	0.100316911645793	19.0549321380419	1.81500972645562e-05	2.04104965471729	1
ENSG00000143294.14	PRCC	1	156750590	1_77	0	0.0347127885186014	9.11046847521775	3.0028083089844e-06	-1.18350290545626	1
ENSG00000143321.18	HDGF	1	156763509	1_77	0	0.0212958892295152	4.59852912447368	9.29848334126085e-07	-0.0950769907003308	1
ENSG00000198400.11	NTRK1	1	156815564	1_77	0	0.0224953279110366	5.10336181916309	1.09004916130897e-06	0.365362362163949	2
ENSG00000027869.11	SH2D2A	1	156816783	1_77	0	0.0216026899777542	4.73028442544499	9.702697349882e-07	0.0635006682741002	1
ENSG00000187800.13	PEAR1	1	156893251	1_77	0	0.0239012751728833	5.66220365365879	1.28500244603016e-06	-0.423708727093116	1
ENSG00000132694.18	ARHGEF11	1	157044910	1_77	0	0.021224731772175	4.56769997268644	9.20528368712288e-07	0.00314335034303644	1
ENSG00000158473.6	CD1D	1	158180266	1_78	0	0.016798175621209	4.83465769151713	7.71125818668543e-07	-0.381136142767811	1
ENSG00000163563.7	MNDA	1	158831951	1_78	0	0.0165044923676976	4.67250553691766	7.32233160258287e-07	-0.116285528268947	1
ENSG00000163565.18	IFI16	1	158995674	1_78	0	0.0462675986858327	14.1973014113062	6.23706340910501e-06	-1.75198746559539	1
ENSG00000213088.9	ACKR1	1	159203354	1_78	0	0.0285322977978301	9.71594155707165	2.63220093329423e-06	-1.64485630633155	1
ENSG00000181036.13	FCRL6	1	159800388	1_78	0	0.021794886071798	7.23118948897611	1.49644838561136e-06	0.833427456480293	1
ENSG00000158714.10	SLAMF8	1	159826640	1_78	0	0.0325803913094713	10.9428175584227	3.38518845858794e-06	-1.23939345211259	1
ENSG00000188004.9	C1orf204	1	159831139	1_78	0	0.087453552741342	20.1702726268905	1.67489128257564e-05	-2.10159747041725	3
ENSG00000243284.1	VSIG8	1	159856858	1_78	0	0.0174000490339183	5.15835612303994	8.52234655759772e-07	0.40254891016798	2
ENSG00000158710.14	TAGLN2	1	159925114	1_78	0	0.0227283637138699	7.61763956799785	1.64394009326632e-06	0.862071849308383	2
ENSG00000085552.16	IGSF9	1	159945134	1_79	0	0.0101832004366371	4.58852137974011	4.43664263636683e-07	0.144730212295036	1
ENSG00000143315.6	PIGM	1	160031560	1_79	0	0.0374092395741026	16.5721763364624	5.88648203379285e-06	-2.01588463140587	1
ENSG00000162728.4	KCNJ9	1	159995454	1_79	0	0.0279600852618001	13.8780679601744	3.68438408852744e-06	-1.84563482862073	1
ENSG00000162729.13	IGSF8	1	160099056	1_79	0	0.0251279797913514	12.892247831448	3.07598077226798e-06	-1.77799500826803	2
ENSG00000132681.16	ATP1A4	1	160151660	1_79	0	0.0917697324368799	24.9763194352954	2.17633277486764e-05	2.45603438967643	1
ENSG00000143318.12	CASQ1	1	160193169	1_79	0	0.092047100117987	25.003525752916	2.18528840111028e-05	-3.10466143559445	1
ENSG00000132716.18	DCAF8	1	160262886	1_79	0	0.237741294109342	34.282262811532	7.73876215443722e-05	3.68907047512228	1
ENSG00000162735.18	PEX19	1	160285766	1_79	0	0.0255185329519489	13.034247734232	3.15819594285749e-06	2.04940391545088	2
ENSG00000122218.14	COPA	1	160343943	1_79	0	0.0251664215558145	12.9058564357866	3.08393839231496e-06	-2.19169291592984	1
ENSG00000162739.13	SLAMF6	1	160522480	1_79	0	0.0136499751642827	7.27695055766528	9.43145467857766e-07	-0.917776151236634	1
ENSG00000066294.14	CD84	1	160579933	1_79	0	0.0119436078195719	6.05116472846964	6.86233486853792e-07	-0.728537346933998	2
ENSG00000117091.9	CD48	1	160711718	1_79	0	0.0102485632872654	4.64718803809479	4.52220899715501e-07	0.147957439253608	1
ENSG00000122223.12	CD244	1	160862395	1_79	0	0.010255608810994	4.65349130573265	4.531455823027e-07	0.0674176141587438	1
ENSG00000179914.4	ITLN1	1	160884736	1_79	0	0.0508321260455107	19.4229041041273	9.37453720722826e-06	2.28130612101717	1
ENSG00000158769.17	F11R	1	161021088	1_79	0	0.0134671816669246	7.15315250627055	9.1468508985323e-07	-0.782742419663896	2
ENSG00000162755.13	KLHDC9	1	161098329	1_79	0	0.0248660871844735	12.7955638556219	3.02109427076466e-06	-1.53614311370997	2
ENSG00000158793.13	NIT1	1	161118210	1_79	0	0.0187776747058361	10.2083603109274	1.82009978539815e-06	1.23246284750383	1
ENSG00000143222.11	UFC1	1	161152958	1_79	0	0.0374855928933372	16.5910576599389	5.90521689654526e-06	1.78002276916959	1
ENSG00000143224.17	PPOX	1	161165947	1_79	0	0.0168068228722124	9.18848270140734	1.46631346234206e-06	1.12765898341158	2
ENSG00000158864.12	NDUFS2	1	161197908	1_79	0	0.0143270564904495	7.72152766608785	1.05040698707352e-06	-1.01755875694824	2
ENSG00000158869.10	FCER1G	1	161215268	1_79	0	0.0299625420885957	14.5171716528826	4.13007621353295e-06	-1.72182134783006	2
ENSG00000158874.11	APOA2	1	161223893	1_79	0	0.011160134570848	5.42868011729083	5.75255897862213e-07	0.411654423662765	1
ENSG00000143257.11	NR1I3	1	161240939	1_79	0	0.0232124584799365	12.1609911549989	2.68032532197997e-06	-1.43954045299058	1
ENSG00000248485.1	PCP4L1	1	161259010	1_79	0	0.0562499841388947	20.36846170507	1.0878725838355e-05	-2.0495020593559	2
ENSG00000158887.15	MPZ	1	161309728	1_79	0	0.0108668486442216	5.1844065835279	5.34933835178257e-07	-0.475749321107997	1
ENSG00000143252.14	SDHC	1	161314507	1_79	0	0.0245173830454118	12.6652919963935	2.9484021274385e-06	1.50811724202261	1
ENSG00000143226.13	FCGR2A	1	161505171	1_79	0	0.0106932497036175	5.03671503852602	5.11392654559754e-07	-0.2260839472291	1
ENSG00000203747.10	FCGR3A	1	161550682	1_79	0	0.0132958182502216	7.03555909374906	8.88200639958804e-07	-0.88584039597342	1
ENSG00000162746.14	FCRLB	1	161707114	1_79	0	0.0103160592082746	4.70738152734205	4.61095221633517e-07	0.184943976594753	2
ENSG00000081721.11	DUSP12	1	161749589	1_79	0	0.0109997852887953	5.29593284043091	5.5312600076549e-07	-0.368669513910761	1
ENSG00000118217.5	ATF6	1	161766683	1_79	0	0.0103532654864258	4.74039680161216	4.66003784710063e-07	0.230255507052855	2
ENSG00000171722.12	SPATA46	1	162374768	1_79	0	0.0103023958096885	4.69522907347988	4.59295736076898e-07	0.197045643307621	1
ENSG00000117143.13	UAP1	1	162561114	1_80	0	0.00859351113320706	6.69910207322929	5.46618889921822e-07	-0.656997443847374	2
ENSG00000132196.13	HSD17B7	1	162790761	1_80	0	0.0670096547444047	25.5265671944114	1.6241539475753e-05	2.39625483010731	3
ENSG00000143228.12	NUF2	1	163266611	1_80	0	0.032878365090262	18.9368482935306	5.91173979617543e-06	-2.06337520176743	1
ENSG00000143171.12	RXRG	1	165444407	1_81	0	0.0223995995396451	4.59585917258441	9.77472084605627e-07	0.111538328581924	1
ENSG00000143198.12	MGST3	1	165630412	1_81	0	0.211390481456323	25.8562974526061	5.18978253212585e-05	-2.96605724046054	2
ENSG00000143149.12	ALDH9A1	1	165698544	1_81	0	0.0226129348747829	4.68321371616586	1.00553757922054e-06	-0.296837200088459	1
ENSG00000143195.12	ILDR2	1	166975691	1_82	0	0.0181237673222483	11.180537849836	1.92401551993029e-06	-1.99801822130101	1
ENSG00000143194.12	MAEL	1	166975891	1_82	0	0.0392750058865785	18.3763724985393	6.85288495845051e-06	2.46370835463338	2
ENSG00000152382.5	TADA1	1	166876513	1_82	0	0.0230716656312077	12.0933685465203	2.64925421542643e-06	1.25144723786674	1
ENSG00000198842.9	DUSP27	1	167094415	1_82	0	0.00991131526340927	4.63200727777374	4.35911092428851e-07	0.235108891837289	1
ENSG00000143167.11	GPA33	1	167165807	1_82	0	0.0106080940509174	5.29159956850848	5.32993276576956e-07	0.538015487046812	1
ENSG00000143162.7	CREG1	1	167545296	1_82	0	0.010205884563205	4.87206322676935	4.72129311960387e-07	0.283821461658788	2
ENSG00000198771.10	RCSD1	1	167630296	1_82	0	0.0138805098835647	7.69313687863023	1.01392603808886e-06	0.894386362495957	1
ENSG00000197965.11	MPZL1	1	167721546	1_82	0	0.0108970701340937	5.46403820899605	5.65354522292464e-07	0.472057987444289	2
ENSG00000143199.17	ADCY10	1	167918686	1_82	0	0.0179346977364945	10.0217696325273	1.70661623980855e-06	-1.26358898429692	1
ENSG00000143164.15	DCAF6	1	167936285	1_82	0	0.0211345153299423	11.4271761677625	2.29312966345286e-06	1.6041692221617	1
ENSG00000143158.10	MPC2	1	167936749	1_82	0	0.0193957826285821	10.6441529463267	1.96026962924034e-06	1.52813459101864	1
ENSG00000143147.14	GPR161	1	168137478	1_82	0	0.0107060059780084	5.30909203550167	5.39690946180878e-07	-0.543634889725226	2
ENSG00000143155.12	TIPRL	1	168178654	1_82	0	0.0386886162479125	17.0752366691404	6.27259612634741e-06	-1.87709932762939	2
ENSG00000143178.12	TBX19	1	168284594	1_82	0	0.0179561792928288	10.0093198720336	1.70653774493923e-06	-1.13370752669567	1
ENSG00000143196.4	DPT	1	168726239	1_82	0	0.0147797571394618	8.27347822143907	1.16105507901304e-06	-0.946029135428955	1
ENSG00000143153.12	ATP1B1	1	169129799	1_83	0	0.0542987720662478	12.9302990318225	6.66647068760662e-06	1.69681131164918	1
ENSG00000143156.13	NME7	1	169364597	1_83	0	0.0295379968766382	7.27697190600382	2.04093482055228e-06	1.08011095884572	2
ENSG00000117477.12	CCDC181	1	169441248	1_83	0	0.0307073083394784	7.63587683491889	2.22637369122215e-06	0.946475747820383	2
ENSG00000198734.10	F5	1	169579654	1_83	0	0.0248239186866428	5.67160394037399	1.33682214852814e-06	-0.572244295826461	1
ENSG00000000460.16	C1orf112	1	169661963	1_83	0	0.0224486622746768	4.74428558630698	1.01125035475059e-06	0.291765027390833	1
ENSG00000188404.8	SELL	1	169667840	1_83	0	0.0222530605601485	4.66366406561103	9.85404193815213e-07	-0.325293256046423	1
ENSG00000171806.11	METTL18	1	169795279	1_83	0	0.0341097310621831	8.60815690685061	2.78795568690773e-06	1.75236405038801	1
ENSG00000000457.13	SCYL3	1	169891332	1_83	0	0.0424067667309441	10.6276963820852	4.27928978296574e-06	1.85269390434444	2
ENSG00000116132.11	PRRX1	1	170662622	1_85	0	0.00560891406994302	4.65806900874098	2.48074486810354e-07	0.0965512435545712	3
ENSG00000007933.12	FMO3	1	171090188	1_85	0	0.0269211068952434	18.9418006198902	4.84185266788632e-06	1.97205451777905	2
ENSG00000094963.13	FMO2	1	171184225	1_85	0	0.00579688458139216	4.94611906094431	2.72242933991511e-07	0.363905099858994	1
ENSG00000010932.16	FMO1	1	171248552	1_85	0	0.00612861032556877	5.46573658020489	3.18059302704976e-07	0.462952825142211	1
ENSG00000076258.9	FMO4	1	171314704	1_85	0	0.00689760691840025	6.52000225653392	4.27015445343185e-07	0.76485112318658	2
ENSG00000117523.15	PRRC2C	1	171484568	1_85	0	0.00972398712681399	9.50559390206252	8.77649335691691e-07	1.44114446439472	1
ENSG00000034971.16	MYOC	1	171652737	1_85	0	0.0740145001480744	27.8460923664918	1.95694430921875e-05	-2.88665943835557	2
ENSG00000135845.9	PIGC	1	172443855	1_85	0	0.0125381312454985	11.9814324598801	1.42639219023389e-06	-1.39138569570098	1
ENSG00000094975.13	SUCO	1	172532059	1_85	0	0.00809808483479369	8.00039609787579	6.15164419306771e-07	0.944342004783208	2
ENSG00000120337.8	TNFSF18	1	173051434	1_85	0	0.00567967065658837	4.73724494285075	2.55473813545463e-07	-0.137500627600562	2
ENSG00000162753.11	SLC9C2	1	173611164	1_85	0	0.20570781893404	27.3219263200722	5.33653684306443e-05	-4.99465002398652	1
ENSG00000152061.23	RABGAP1L	1	174159319	1_85	0	0.00614520823059894	12.0404943322278	7.02551746813329e-07	-2.83642703037819	2
ENSG00000183831.6	ANKRD45	1	173677634	1_85	0	0.152298355059398	26.1654079382655	3.78372983578871e-05	4.92361884892178	1
ENSG00000076321.10	KLHL20	1	173714815	1_85	0	0.0373302716992751	29.6676826191946	1.05157964722307e-05	3.96053638005974	1
ENSG00000120334.15	CENPL	1	173827031	1_85	0	0.00639398125769919	5.69959712907893	3.46029332305653e-07	0.276847038651704	1
ENSG00000117593.9	DARS2	1	173821939	1_85	0	0.0260804381480844	26.1251756027642	6.46951163538745e-06	3.97615355934455	2
ENSG00000117601.13	SERPINC1	1	173916899	1_85	0	0.160407873282358	26.4723041441753	4.03194706379813e-05	-4.92749028895559	1
ENSG00000120333.4	MRPS14	1	175022306	1_85	0	0.0311912446740709	22.2111172782452	6.5781005479617e-06	3.03033369434081	2
ENSG00000120332.15	TNN	1	175066959	1_85	0	0.0350248700799289	23.398007169281	7.78131146844141e-06	2.65368490927784	1
ENSG00000116147.16	TNR	1	175744070	1_86	0	0.185572848015488	35.8759984570125	6.32143717984301e-05	-3.09599412070679	1
ENSG00000235750.9	KIAA0040	1	175193171	1_86	0	0.00647513421618751	6.44968009419697	3.96537574407018e-07	0.672010086459475	1
ENSG00000075391.16	RASAL2	1	178093563	1_87	0	0.0519568108295631	15.6099800919874	7.70091325977169e-06	1.65467959032704	2
ENSG00000116191.17	RALGPS2	1	178675321	1_87	0	0.0736783190536161	18.5681915090579	1.29899270614046e-05	-1.96311659636387	2
ENSG00000143340.6	FAM163A	1	179743304	1_89	0	0.0356162176994943	15.2870427614404	5.16973967387284e-06	-1.81375627745315	3
ENSG00000116199.11	FAM20B	1	179032305	1_89	0	0.0215339708857266	10.94122734681	2.23711114092864e-06	-1.13135919120356	1
ENSG00000186283.13	TOR3A	1	179081458	1_89	0	0.012181321879256	5.49695465198404	6.35790405927678e-07	0.531489339773212	1
ENSG00000143322.19	ABL2	1	179229518	1_89	0	0.0276746839333886	12.5382587900726	3.29471077204552e-06	-1.74451688223207	2
ENSG00000162782.15	TDRD5	1	179592019	1_89	0	0.0127619609548639	6.15575961435438	7.45927228450205e-07	0.588101599022722	2
ENSG00000169905.12	TOR1AIP2	1	179878267	1_89	0	0.0145548126689914	6.9484043202511	9.60260574922286e-07	-0.832986813350841	1
ENSG00000135837.15	CEP350	1	179954679	1_89	0	0.0264603180648592	12.5620302650291	3.15611117143373e-06	-1.46366009495447	2
ENSG00000116260.16	QSOX1	1	180154450	1_89	0	0.0123661493891686	5.72967440537028	6.72762582351589e-07	-0.561741314264896	2
ENSG00000230124.6	ACBD6	1	180502528	1_89	0	0.0157436542001451	7.87688882602959	1.1774911586813e-06	1.20927880708874	1
ENSG00000135835.11	KIAA1614	1	180936558	1_89	0	0.041437231237162	15.3636209477726	6.0447968424482e-06	1.19493266627149	1
ENSG00000135823.13	STX6	1	181042373	1_89	0	0.0185749108802838	8.63714149403046	1.52333061311473e-06	0.484040588286297	1
ENSG00000153029.14	MR1	1	181033343	1_89	0	0.0109962529365305	4.58541817428145	4.7876353580739e-07	0.0847414424141742	2
ENSG00000198216.10	CACNA1E	1	181412848	1_90	0	0.0162290697040498	4.80765824823829	7.40840320020407e-07	-0.230654896020547	1
ENSG00000135821.17	GLUL	1	182392371	1_90	0	0.246265909486552	30.583261431507	7.15130812538698e-05	3.36519200599672	1
ENSG00000135828.11	RNASEL	1	182589684	1_90	0	0.0165480095810602	4.98657501409434	7.83511755919297e-07	0.353514712085755	1
ENSG00000143333.6	RGS16	1	182604092	1_90	0	0.108574954109005	22.5194208408506	2.32158328524727e-05	-2.28616985571111	1
ENSG00000135829.16	DHX9	1	182809519	1_91	0	0.015157637003679	4.91441282610432	7.07294913541024e-07	-0.274137298791129	1
ENSG00000135862.5	LAMC1	1	183023026	1_91	0	0.033082634123893	12.1085828395054	3.80356459330985e-06	-1.86088568755297	1
ENSG00000058085.14	LAMC2	1	183186170	1_91	0	0.0155773839511957	5.16540316817742	7.64004903372855e-07	0.653723912140082	1
ENSG00000157064.10	NMNAT2	1	183419124	1_91	0	0.0171263853926267	6.03683607762295	9.81685763283423e-07	-0.763292089861549	1
ENSG00000116698.21	SMG7	1	183472842	1_91	0	0.0270883524870705	10.2607366828778	2.63911631480667e-06	1.07641875851946	2
ENSG00000116701.14	NCF2	1	183590726	1_91	0	0.015841090388423	5.31968860130061	8.00144970199458e-07	0.438472757582371	1
ENSG00000162704.15	ARPC5	1	183635461	1_91	0	0.0149390875411068	4.78097763207762	6.78169385837948e-07	-0.309699381395597	2
ENSG00000198756.10	COLGALT2	1	183966697	1_91	0	0.0324345984100846	11.9255961540063	3.67270478034186e-06	-1.49632792572379	1
ENSG00000198860.11	TSEN15	1	183972594	1_91	0	0.0148216824166511	4.70849509593966	6.62639045294981e-07	-0.245381034694379	2
ENSG00000116667.12	C1orf21	1	184385111	1_91	0	0.0176943746707249	6.33688871477697	1.0646545050794e-06	-1.11710057958052	1
ENSG00000116406.18	EDEM3	1	184702964	1_92	0	0.587281383990913	22.5794755035198	0.000125909204727549	4.01738476076708	1
ENSG00000135842.16	FAM129A	1	184974052	1_92	0	0.0906596239236427	18.344822843135	1.57915526301721e-05	-1.97091947174578	1
ENSG00000121486.11	TRMT1L	1	185156912	1_92	0	0.0405935607807849	11.7347213276356	4.52300768585568e-06	1.57048836920264	1
ENSG00000116668.12	SWT1	1	185156912	1_92	0	0.0405935607807848	11.7347213276355	4.52300768585563e-06	-1.57048836920264	1
ENSG00000116679.15	IVNS1ABP	1	185317057	1_92	0	0.0233645586745412	6.87917370079574	1.5261290336372e-06	0.77872697013571	1
ENSG00000047410.13	TPR	1	186376149	1_92	0	0.0578290998179278	14.8064078142196	8.13005597745353e-06	1.54589671764443	1
ENSG00000073756.11	PTGS2	1	186680089	1_92	0	0.0205364958810831	5.80029045393278	1.13102832389787e-06	0.562065476966465	1
ENSG00000150681.9	RGS18	1	192154393	1_96	0	0.0127971431621779	5.68257399807508	6.90487029596426e-07	0.722099934537021	1
ENSG00000090104.11	RGS1	1	192575665	1_96	0	0.0121998484763662	5.22865777299435	6.05678350949557e-07	0.409133531818586	2
ENSG00000116747.12	TROVE2	1	193061470	1_96	0	0.0143347126119949	7.39998448463964	1.00720343075761e-06	1.24832208417847	1
ENSG00000023572.8	GLRX2	1	193104652	1_96	0	0.0115415836555375	5.03777631823706	5.52079576281535e-07	0.524739804433427	2
ENSG00000134371.10	CDC73	1	193121735	1_96	0	0.235405367486164	19.7316858396185	4.41039970014331e-05	4.00142905920009	1
ENSG00000000971.15	CFH	1	196651787	1_98	0	0.03454881246833	10.1710629963148	3.3365440671419e-06	1.58767462835485	1
ENSG00000177888.7	ZBTB41	1	197200897	1_98	0	0.0648289313604185	16.0332406807653	9.86932774623904e-06	1.75979455075345	1
ENSG00000203724.10	C1orf53	1	197902889	1_99	0	0.0266025566200848	7.43771280560631	1.87871186345232e-06	0.783607194426285	1
ENSG00000151414.14	NEK7	1	198155624	1_99	0	0.0226205013639824	5.94226613998308	1.2762969228872e-06	-0.706233367830571	1
ENSG00000081237.18	PTPRC	1	198638643	1_99	0	0.0313463075423135	8.9540192447235	2.66502820965928e-06	-0.992463833313975	1
ENSG00000081248.10	CACNA1S	1	201112570	1_101	0	0.041529875903719	14.7842615888277	5.8298538627028e-06	1.51158869636839	2
ENSG00000163362.10	C1orf106	1	200891082	1_101	0	0.0127671505552249	4.91513436651618	5.95836043757687e-07	-0.304838761449455	1
ENSG00000118197.13	DDX59	1	200658184	1_101	0	0.0126948968561971	4.85187139900726	5.84838365425947e-07	-0.184503690147173	1
ENSG00000116852.14	KIF21B	1	201018995	1_101	0	0.0325239804840809	17.2494574559383	5.32692434016902e-06	2.58237461909802	1
ENSG00000232237.3	ASCL5	1	201126714	1_101	0	0.0214226017787117	9.78302008145921	1.98995179739684e-06	-1.42289739451779	1
ENSG00000116857.16	TMEM9	1	201134854	1_101	0	0.0235552855478133	9.93782895044402	2.22268177000166e-06	1.00424054545106	1
ENSG00000174307.6	PHLDA3	1	201469321	1_101	0	0.0189101180555917	8.25990362420871	1.48308696197798e-06	-0.930632981410367	1
ENSG00000198700.9	IPO9	1	201828710	1_102	0	0.0441335369983283	15.6187123464347	6.54502572407018e-06	-2.35109709320547	1
ENSG00000198892.6	SHISA4	1	201887834	1_102	0	0.485415545462677	21.4752292409991	9.89803273510284e-05	3.88708322678913	2
ENSG00000163431.12	LMOD1	1	201847815	1_102	0	0.0849445815112117	14.9292424178254	1.20412298891131e-05	3.2992254535096	1
ENSG00000176393.10	RNPEP	1	201979953	1_102	0	0.016790128612292	5.55878234059188	8.8619865954799e-07	0.76941823702396	1
ENSG00000163435.15	ELF3	1	202007718	1_102	0	0.0228839496576273	8.17193620762969	1.7756335743248e-06	1.01159779571977	1
ENSG00000143851.15	PTPN7	1	202161992	1_102	0	0.0239909972152745	8.6998095458477	1.98178000520187e-06	1.03236780208545	1
ENSG00000077157.21	PPP1R12B	1	202348568	1_102	0	0.0158594955211866	4.77701807842437	7.19355635498193e-07	0.166639351346056	1
ENSG00000117139.16	KDM5B	1	202809133	1_102	0	0.0242345387343504	8.67004540528761	1.99504881599555e-06	-1.08800321017709	1
ENSG00000183155.4	RABIF	1	202889900	1_102	0	0.0304215874964731	10.6105621292322	3.0649095520348e-06	-1.38605328597411	1
ENSG00000117153.15	KLHL12	1	202928138	1_102	0	0.0367581355847783	12.3098226301534	4.29637981412248e-06	1.5392079535513	2
ENSG00000159346.12	ADIPOR1	1	202958379	1_102	0	0.0622771434184815	17.2538259932932	1.02026148987053e-05	-1.9326831907998	2
ENSG00000163444.11	TMEM183A	1	203024771	1_102	0	0.0258868964185583	9.20261953409664	2.26198046543384e-06	1.20364256560094	1
ENSG00000143847.15	PPFIA4	1	203027461	1_102	0	0.0278295976236438	9.86927246063064	2.60789116217038e-06	-1.2269094757114	1
ENSG00000133055.8	MYBPH	1	203175705	1_102	0	0.0154614360112675	4.56638067304098	6.70377357899996e-07	0.0323511379691661	1
ENSG00000133048.12	CHI3L1	1	203186284	1_102	0	0.0547628148584425	16.1899910972145	8.41840411911155e-06	1.78158561734464	1
ENSG00000133063.15	CHIT1	1	203227351	1_102	0	0.0267189000489639	9.57366701982208	2.4288141837548e-06	-1.18416085508588	1
ENSG00000159388.5	BTG2	1	203305808	1_102	0	0.0213050356873761	7.48188180598964	1.51352816123872e-06	-0.872836523489769	1
ENSG00000122176.10	FMOD	1	203342608	1_102	0	0.0440499021213341	14.2364023200088	5.95446294798915e-06	1.55924672636359	1
ENSG00000174567.7	GOLT1A	1	204214495	1_103	0	0.0456761437654424	12.9988714730109	5.63757688324649e-06	-1.51666884249272	1
ENSG00000188783.5	PRELP	1	203475432	1_103	0	0.0212286510629185	6.30931080864431	1.271749915534e-06	0.711862967574607	1
ENSG00000058668.14	ATP2B4	1	203626383	1_103	0	0.0242987160648066	7.4542247751965	1.71982084065161e-06	-0.752539869737838	1
ENSG00000058673.16	ZC3H11A	1	203795675	1_103	0	0.0226567993883924	7.35583388025992	1.58244224690356e-06	1.36154655746319	1
ENSG00000257315.2	ZBED6	1	203795675	1_103	0	0.0226567993883924	7.35583388025992	1.58244224690356e-06	-1.36154655746319	1
ENSG00000182004.12	SNRPE	1	203861428	1_103	0	0.0271097998508765	9.13965154667181	2.35262845987416e-06	1.63061421986156	2
ENSG00000143842.14	SOX13	1	204072756	1_103	0	0.112198518553478	22.5311436336235	2.40031232743518e-05	2.62254547415625	1
ENSG00000143850.13	PLEKHA6	1	204285667	1_103	0	0.0780906515183316	18.220989861299	1.35104062893119e-05	-2.33822654466137	1
ENSG00000158615.8	PPP1R15B	1	204412128	1_103	0	0.0186854283535727	5.07713249256456	9.00780449983963e-07	-0.406516985964346	1
ENSG00000133056.13	PIK3C2B	1	204502549	1_103	0	0.0769380179505922	18.1259826626389	1.32415843395263e-05	-2.26962001060888	1
ENSG00000186007.9	LEMD1	1	205457492	1_104	0	0.021392654949833	6.86237589265882	1.39391594606527e-06	-1.01213049783338	1
ENSG00000174529.7	TMEM81	1	205067698	1_104	0	0.0258891078763645	10.302850083714	2.53263067330639e-06	2.28346110134492	2
ENSG00000133059.16	DSTYK	1	205210869	1_104	0	0.0289003728731725	13.5312977609753	3.71313119077565e-06	-2.96714233810718	1
ENSG00000163545.8	NUAK2	1	205322025	1_104	0	0.0253966028191246	7.54079984888306	1.81840424904193e-06	-0.213470971230871	1
ENSG00000117266.15	CDK18	1	205504902	1_104	0	0.0854707320028552	19.1283087799491	1.55235624812367e-05	-2.17728326206221	2
ENSG00000174514.12	MFSD4A	1	205564392	1_104	0	0.0218690719335173	6.62662159842366	1.37600471345949e-06	0.904618196595788	1
ENSG00000158711.13	ELK4	1	205631216	1_104	0	0.0206049678012401	6.18475433971975	1.21001788895066e-06	-0.871845711274034	1
ENSG00000158715.5	SLC45A3	1	205680319	1_104	0	0.0173406384279351	4.64299648099759	7.64470681167077e-07	0.0767457219067074	2
ENSG00000069275.12	NUCKS1	1	205687455	1_104	0	0.0234783623789655	7.50700973269072	1.6735248949518e-06	0.986205900025159	2
ENSG00000117280.12	RAB29	1	205770138	1_104	0	0.0184940524581452	5.14873402812212	9.04128042776427e-07	0.41437767526324	1
ENSG00000133065.10	SLC41A1	1	205813381	1_104	0	0.0222744811974712	6.98838897284693	1.47802596684607e-06	0.76084842569986	1
ENSG00000162877.12	PM20D1	1	205849911	1_104	0	0.0677566832625813	17.2835379672311	1.11194212546998e-05	2.09551061973972	1
ENSG00000174502.18	SLC26A9	1	205943691	1_104	0	0.017190363495132	4.57083898255721	7.46067942686699e-07	-0.00709924374664419	1
ENSG00000263528.7	IKBKE	1	206470191	1_105	0	0.0196142862165773	8.71043056020186	1.62221916555025e-06	1.05732397903252	2
ENSG00000143486.15	EIF2D	1	206605289	1_105	0	0.0164900299900249	7.24226713794187	1.13394863461548e-06	0.861196042591187	2
ENSG00000162896.5	PIGR	1	206946508	1_105	0	0.0344295438155852	13.9664546493771	4.56577852123201e-06	1.95603579831865	1
ENSG00000196352.14	CD55	1	207321334	1_105	0	0.0234144024907548	10.0998720430042	2.24541359615661e-06	-1.23486015310077	1
ENSG00000203710.10	CR1	1	207495998	1_105	0	0.0182753628628554	7.70862059801629	1.33764255493675e-06	0.691655689543196	2
ENSG00000117335.19	CD46	1	207749736	1_105	0	0.367550112528677	20.646175197181	7.20532484191748e-05	3.88977583397197	2
ENSG00000174059.16	CD34	1	207911570	1_105	0	0.0390741636323624	14.8298598317204	5.5020449468243e-06	1.67121927389821	1
ENSG00000143469.18	SYT14	1	209938388	1_106	0	0.0492277472716665	15.2173632559594	7.1129010473567e-06	-1.8683427035454	1
ENSG00000076356.6	PLXNA2	1	208244589	1_106	0	0.0356283358540189	12.2134713675046	4.13173113641445e-06	-1.36796849337185	1
ENSG00000008118.9	CAMK1G	1	209587591	1_106	0	0.0190523318752585	6.43542908220939	1.16418779917909e-06	0.891457867807714	2
ENSG00000123689.5	G0S2	1	209675255	1_106	0	0.0380866661533325	12.8320340867987	4.64051157762287e-06	-1.5705790240272	1
ENSG00000117597.17	DIEXF	1	209827888	1_106	0	0.0156460736692995	4.62410428055924	6.86958318883316e-07	-0.0887182969184561	1
ENSG00000054392.12	HHAT	1	210349473	1_106	0	0.0162979434921295	4.99927133678518	7.73636432032013e-07	-0.311897390835693	2
ENSG00000143473.12	KCNH1	1	211134467	1_107	0	0.0149678490393627	4.8103493492798	6.83649356108326e-07	-0.334929492022758	1
ENSG00000117625.13	RCOR3	1	211257612	1_107	0	0.0153717138419043	5.05497080918621	7.3779947167616e-07	-0.268719755726323	1
ENSG00000082512.14	TRAF5	1	211327291	1_107	0	0.0146189007876311	4.59364069872854	6.3763058193981e-07	0.0215863471801593	1
ENSG00000170385.9	SLC30A1	1	211578806	1_107	0	0.0634352598074482	18.1806861052254	1.09506119235329e-05	2.03712874429578	1
ENSG00000117650.12	NEK2	1	211675781	1_107	0	0.0150883530202529	4.88401728339559	6.99707333303796e-07	0.21722717663794	1
ENSG00000143493.12	INTS7	1	212035474	1_107	0	0.0175349447277188	6.265348375305	1.04315062440301e-06	-0.746186302523168	1
ENSG00000065600.12	TMEM206	1	212414848	1_107	0	0.0376722339225619	13.3239921806381	4.76599014614201e-06	-1.63979473801425	2
ENSG00000185523.6	SPATA45	1	212847437	1_109	0	0.00814440348722423	7.77438541192153	6.01205222847746e-07	1.04379101922163	2
ENSG00000123685.8	BATF3	1	212700127	1_109	0	0.00760508286250583	7.1528475499119	5.16511881349359e-07	0.767499769091212	1
ENSG00000174606.13	ANGEL2	1	213010891	1_109	0	0.0133046745299419	12.2131932581628	1.54287549394345e-06	-1.41319245315435	1
ENSG00000143499.13	SMYD2	1	214280940	1_109	0	0.00580629305901581	4.68094316374984	2.58065362058985e-07	0.0282233419412879	1
ENSG00000152104.11	PTPN14	1	214353084	1_109	0	0.0086913374136115	8.60353161993602	7.10003952387431e-07	1.04843803108263	2
ENSG00000117724.12	CENPF	1	214602949	1_109	0	0.00636941582336681	5.54536195289968	3.3537207475546e-07	0.506495068139094	2
ENSG00000136636.12	KCTD3	1	215567710	1_109	0	0.0071728111596866	6.63154739459395	4.51649643536091e-07	0.721115568695982	1
ENSG00000092978.10	GPATCH2	1	217631425	1_110	0	0.013353963913521	4.80288376391048	6.08989312976855e-07	-0.37583404702349	1
ENSG00000162814.10	SPATA17	1	217631425	1_110	0	0.013353963913521	4.80288376391048	6.08989312976855e-07	0.37583404702349	1
ENSG00000067533.5	RRP15	1	218284423	1_110	0	0.0130139130134544	4.5660773941016	5.64220114505961e-07	-0.00684579745653027	2
ENSG00000143353.11	LYPLAL1	1	219173067	1_111	0	0.0233857701339335	4.57517531826311	1.01591369296176e-06	-0.0653549443053	1
ENSG00000162813.17	BPNT1	1	220089717	1_112	0	0.0158006187633166	4.67759029649095	7.01768178334592e-07	0.186362692531052	2
ENSG00000067704.9	IARS2	1	220091246	1_112	0	0.0156358466877117	4.58125547334168	6.80147821060128e-07	-0.052773264717659	2
ENSG00000116141.15	MARK1	1	220528008	1_112	0	0.0228646161110708	8.07842722339661	1.75383255705755e-06	0.988207559133948	1
ENSG00000162817.6	C1orf115	1	220692391	1_112	0	0.018152384284423	5.95338941241178	1.02611341279661e-06	-0.885567209747698	1
ENSG00000117791.15	MARC2	1	220771641	1_112	0	0.0227593905656375	8.03591638239311	1.73657455990134e-06	1.32914349834028	1
ENSG00000136630.12	HLX	1	220880203	1_112	0	0.0497980414760956	15.2878881900587	7.22864933031823e-06	1.68681207190082	1
ENSG00000143507.17	DUSP10	1	221742965	1_113	0	0.379953613604936	34.8114496431191	0.000125588561183552	-3.64674714287599	1
ENSG00000154305.16	MIA3	1	222618304	1_114	0	0.0109345430441974	5.03731432630329	5.22994458004477e-07	-0.692059949385258	1
ENSG00000162819.11	BROX	1	222712777	1_114	0	0.0218361777240239	11.2349816810699	2.32941241491478e-06	1.72550670562168	1
ENSG00000186063.12	AIDA	1	222673540	1_114	0	0.114955993979955	26.4352682764233	2.88544459716574e-05	-2.90795417553911	2
ENSG00000197520.10	FAM177B	1	222736869	1_114	0	0.068629078322262	21.7984878036671	1.42046955580693e-05	-2.36549865956832	1
ENSG00000203697.11	CAPN8	1	223622616	1_114	0	0.0108917753071526	4.9999561332716	5.17085386631096e-07	-0.166618377419949	1
ENSG00000143514.16	TP53BP2	1	223802921	1_114	0	0.0274080741348409	13.5784205450946	3.53366335226646e-06	1.63044777423197	2
ENSG00000143756.11	FBXO28	1	224114047	1_114	0	0.0223070199736674	10.9064259894848	2.31005015656168e-06	1.10816379176999	1
ENSG00000143771.11	CNIH4	1	224357044	1_114	0	0.0209241425341992	11.6406866099476	2.31272323650741e-06	-1.49503686335149	1
ENSG00000162923.14	WDR26	1	224436689	1_114	0	0.272801284247418	18.7626318126255	4.86001448408221e-05	-3.67352166494241	1
ENSG00000185842.15	DNAH14	1	224895338	1_115	0	0.0161477833271543	4.56801511118784	7.00386621950929e-07	0.0609657540787133	1
ENSG00000143742.12	SRP9	1	225777848	1_115	0	0.0192670123262826	6.19237620459285	1.13284138193727e-06	-0.705127910378549	1
ENSG00000143819.12	EPHX1	1	225809711	1_115	0	0.024169295607253	8.28070401035607	1.90032836801365e-06	-1.11869631577266	1
ENSG00000196187.11	TMEM63A	1	225877755	1_115	0	0.016625945505917	4.83627138274387	7.63474282281523e-07	0.447116213699811	2
ENSG00000243709.1	LEFTY1	1	225911608	1_115	0	0.0164363781569457	4.73084991388431	7.38316699788797e-07	0.254103755367088	4
ENSG00000143811.18	PYCR2	1	225921584	1_115	0	0.0167631235603427	4.91181063236283	7.81796924887513e-07	-0.271903642836721	2
ENSG00000143751.9	SDE2	1	225999428	1_115	0	0.0249349130251788	8.5683629332983	2.02863123597067e-06	-1.23821638879942	1
ENSG00000163041.9	H3F3A	1	226058962	1_115	0	0.0314019304866774	10.6982148850267	3.18981180948314e-06	1.85109312800852	2
ENSG00000182827.8	ACBD3	1	226185741	1_115	0	0.0313762701470633	10.6905872786288	3.18493281760967e-06	-1.89131555581783	1
ENSG00000183814.15	LIN9	1	226309688	1_115	0	0.0286870593835615	9.86244006890855	2.68638223213122e-06	-1.27272662793282	1
ENSG00000143799.12	PARP1	1	226408138	1_115	0	0.0219093188618321	7.37573170807529	1.53437454026422e-06	-0.790353736187311	1
ENSG00000143772.9	ITPKB	1	226738931	1_116	0	0.290289506399242	33.4909668660392	9.23116299243803e-05	-3.73453505536593	2
ENSG00000143801.16	PSEN2	1	226870739	1_116	0	0.043181336622894	15.046217998593	6.16908604700707e-06	2.11743561005472	2
ENSG00000163050.16	COQ8A	1	226897945	1_116	0	0.0324266454096569	12.390607767548	3.81497791914411e-06	-1.66312927248147	1
ENSG00000181450.17	ZNF678	1	227563411	1_116	0	0.0150499165073111	5.31629299141522	7.59696971545246e-07	0.769420029486386	1
ENSG00000143740.14	SNAP47	1	227735217	1_116	0	0.0139586175826592	4.62482968824135	6.12964820857688e-07	-0.248299326430675	1
ENSG00000143761.15	ARF1	1	228116584	1_116	0	0.0225466643845887	9.03532359808135	1.9342981140175e-06	1.1987794603567	1
ENSG00000162910.18	MRPL55	1	228109044	1_116	0	0.0138704574960919	4.56665001339298	6.01431141023328e-07	0.0942460107078903	1
ENSG00000143774.16	GUK1	1	228140298	1_116	0	0.0742022232835805	20.1096549078842	1.41683387799861e-05	-2.09845359294878	1
ENSG00000154358.20	OBSCN	1	228222533	1_116	0	0.0315426241759119	12.1350146419827	3.6344234244977e-06	1.39004766957471	1
ENSG00000162913.9	C1orf145	1	228213855	1_116	0	0.0141694659056664	4.76251336197871	6.407477421508e-07	-0.182430531997549	1
ENSG00000162931.11	TRIM17	1	228416547	1_116	0	0.0192373064202067	7.57347347229953	1.38336495045418e-06	0.976283374592515	1
ENSG00000181218.5	HIST3H2A	1	228457362	1_116	0	0.0188446471408107	7.38368181243537	1.321169015319e-06	0.83732308902389	1
ENSG00000069248.11	NUP133	1	229508410	1_117	0	0.0260593433869162	5.68963635662715	1.40781431060246e-06	-0.45739421367615	1
ENSG00000135744.7	AGT	1	230689701	1_118	0	0.0242390573348008	5.84508564418124	1.34525310066779e-06	-0.584185537347987	2
ENSG00000135773.12	CAPN9	1	230749339	1_118	0	0.0249217355462631	6.1012706500895	1.44376320892637e-06	-0.640676570443387	2
ENSG00000143643.12	TTC13	1	230976451	1_118	0	0.0506642850605867	12.6771736822471	6.0984821322085e-06	1.58318221425481	1
ENSG00000173409.13	ARV1	1	230978849	1_118	0	0.0214855431145712	4.73368113893193	9.65701116629204e-07	-0.186925268184934	2
ENSG00000182118.7	FAM89A	1	231037850	1_118	0	0.0232144626535182	5.44693870831667	1.20062814732733e-06	-0.532107028239776	1
ENSG00000116906.11	GNPAT	1	231240905	1_118	0	0.0212912020596903	4.6500338064579	9.4005591976382e-07	0.555437115590684	2
ENSG00000116903.7	EXOC8	1	231334904	1_118	0	0.0282569039727013	7.26079274160476	1.94807652315096e-06	-1.53158959548575	2
ENSG00000010072.15	SPRTN	1	231341724	1_118	0	0.0429115835279735	11.1307673011245	4.5352062398891e-06	-2.11359017520409	1
ENSG00000116918.13	TSNAX	1	231528861	1_118	0	0.0432273340014528	11.1993764637247	4.59673737637856e-06	-1.78198507271103	1
ENSG00000116991.10	SIPA1L2	1	232597644	1_119	0	0.0348396082009725	10.5814242568512	3.50037671924042e-06	1.38091866805831	1
ENSG00000135749.18	PCNX2	1	233295495	1_120	0	0.0442710601190452	9.76529047041125	4.10489908178579e-06	1.18130689041894	1
ENSG00000143674.10	MAP3K21	1	233377042	1_120	0	0.044065404728169	9.72198222908243	4.06770999909402e-06	-1.14206613307222	1
ENSG00000135750.14	KCNK1	1	233621799	1_120	0	0.0274033173250516	5.32156969853742	1.38465089648873e-06	0.406875283211767	1
ENSG00000168275.14	COA6	1	234372958	1_120	0	0.0317711764676399	6.6884821883216	2.01770777935236e-06	-0.795159213406887	1
ENSG00000059588.9	TARBP1	1	234479133	1_121	0	0.0284530910438621	6.613954450844	1.78684980867298e-06	-0.796493447043334	1
ENSG00000188739.14	RBM34	1	235160983	1_121	0	0.0300894731620872	7.13071896554039	2.03725457129848e-06	-0.814057667009549	1
ENSG00000162885.12	B3GALNT2	1	235504442	1_121	0	0.0298572674860789	7.05909083657159	2.00122641254151e-06	0.813215595107373	2
ENSG00000143669.13	LYST	1	235883940	1_122	0	0.0213778852638115	5.12434645173486	1.04016113577173e-06	0.439742878160007	2
ENSG00000077585.13	GPR137B	1	236142585	1_122	0	0.0202357986388095	4.61872762440365	8.87442243253188e-07	0.0103443720557338	2
ENSG00000086619.13	ERO1B	1	236238470	1_122	0	0.0251895590859369	6.63683143052965	1.5873721250188e-06	0.888106227016346	1
ENSG00000116977.18	LGALS8	1	236531294	1_122	0	0.0308645630147205	8.51345020165966	2.49495736931778e-06	-1.16595215133455	1
ENSG00000119285.10	HEATR1	1	236604526	1_122	0	0.0204612966527197	4.72076396235018	9.17155204818887e-07	0.391691700574501	1
ENSG00000077522.12	ACTN2	1	236686652	1_122	0	0.0204688923316778	4.72418151846531	9.18159885838779e-07	0.254522425271812	1
ENSG00000116984.12	MTR	1	236809428	1_122	0	0.02325277928208	5.8990179944211	1.30242279007664e-06	-0.532136725327479	1
ENSG00000133019.11	CHRM3	1	239386955	1_124	0	0.0125459263785027	4.88597149046624	5.8203762516239e-07	0.406214243354806	1
ENSG00000162843.17	WDR64	1	241690335	1_127	0	0.0293064235325722	7.93485956422232	2.20800200403142e-06	-0.930422408588082	2
ENSG00000203668.2	CHML	1	241640370	1_127	0	0.0614486195417871	14.8179325566087	8.64563987226218e-06	-1.69194675768523	1
ENSG00000054277.13	OPN3	1	241592265	1_127	0	0.020403775585039	4.59513399049112	8.9023797190571e-07	0.00896700045881169	2
ENSG00000174371.16	EXO1	1	241847755	1_127	0	0.0344611084417398	9.43377535077642	3.08682613967335e-06	1.10112376531596	1
ENSG00000054282.15	SDCCAG8	1	243254880	1_128	2	0.245102744814739	22.184762924924	5.16297905957494e-05	-4.49684108417326	1
ENSG00000179397.17	C1orf101	1	244449682	1_129	0	0.10163646834015	17.8590248003441	1.72347386838539e-05	-2.67620276099979	1
ENSG00000203666.12	EFCAB2	1	244974779	1_129	0	0.061800312867373	13.1620267166161	7.72344109321861e-06	-1.57408125137808	1
ENSG00000162849.15	KIF26B	1	245155106	1_129	0	0.02637960613908	5.25375261580044	1.31593768165914e-06	-0.43178902568636	1
ENSG00000185420.18	SMYD3	1	246507807	1_130	0	0.0166235338296229	9.05168022216927	1.42872929972236e-06	1.08041164443866	1
ENSG00000143653.9	SCCPDH	1	246719132	1_130	0	0.0130359707286004	6.81837292016978	8.43959340321834e-07	0.836702388734718	3
ENSG00000153207.14	AHCTF1	1	246932175	1_130	0	0.0140522423632378	7.50763581443549	1.0017197253971e-06	-0.893606427297221	1
ENSG00000277462.1	ZNF670	1	247078021	1_130	0	0.0150397647319164	8.13150697072059	1.16120655306382e-06	0.94120849710508	3
ENSG00000188295.14	ZNF669	1	247104366	1_130	0	0.0103048158306538	4.66136981523386	4.56090672672797e-07	0.162596057600443	2
ENSG00000196418.12	ZNF124	1	247126128	1_130	0	0.0188687862711461	10.2168970889752	1.83046058153561e-06	1.18236046008842	1
ENSG00000196071.4	OR2L13	1	247936006	1_131	0	0.0237161563552565	4.88808154149422	1.10072832863632e-06	0.303005585785141	1
ENSG00000189181.4	OR14I1	1	248682055	1_131	0	0.0288921466675365	6.71015596254174	1.84081363329916e-06	0.926336077412815	1
ENSG00000259823.5	LYPD8	1	248781824	1_131	0	0.0343993738278391	8.32402809284599	2.71882635560155e-06	1.05644744760012	1
ENSG00000162714.12	ZNF496	1	247330860	1_131	0	0.0229162661181607	4.57179236056446	9.9478161730824e-07	-0.0483083437730266	3
ENSG00000162722.8	TRIM58	1	247857146	1_131	0	0.0291808696839262	6.80203925005215	1.88466758712398e-06	0.833275430808354	2
ENSG00000238243.3	OR2W3	1	247895495	1_131	0	0.0229024360356196	4.56622821183258	9.92971282644347e-07	0.0108207181830004	1
ENSG00000175137.10	SH3BP5L	1	248826485	1_131	0	0.0231992598118875	4.68492534194569	1.03198693677333e-06	0.1150143773074	1
ENSG00000171163.15	ZNF692	1	248859244	1_131	0	0.1379027126362	21.4103372604927	2.80345580686858e-05	2.32396405315949	1
ENSG00000184731.5	FAM110C	2	47011	2_1	0	0.0412465822243612	9.53024053543175	3.73240898861188e-06	1.19256747793565	2
ENSG00000143727.15	ACP1	2	264227	2_1	0	0.0351373580238071	8.04337965649999	2.68352143709382e-06	-1.07898102876171	1
ENSG00000189292.15	ALKAL2	2	286812	2_1	0	0.0377609186769838	8.71081067159789	3.12319084468762e-06	-1.47412922173807	1
ENSG00000151353.14	TMEM18	2	677213	2_1	0	0.0242778048217379	4.62664891521335	1.06653069126128e-06	0.0613581040868559	1
ENSG00000032389.12	TSSC1	2	3378347	2_2	0	0.0118470721752929	4.70012417447907	5.28710290053861e-07	0.138156345412506	1
ENSG00000171853.15	TRAPPC12	2	3379970	2_2	0	0.0121438383817785	4.9271520140019	5.6813211170449e-07	0.331752757530219	3
ENSG00000182551.13	ADI1	2	3519673	2_2	0	0.0177057794276346	8.39107876022919	1.41068563482527e-06	0.945451753664899	1
ENSG00000171865.9	RNASEH1	2	3558529	2_2	0	0.0119230561104806	4.75878618862964	5.38742425272141e-07	-0.19452300158892	1
ENSG00000171863.12	RPS7	2	3577209	2_2	0	0.0230897578202937	10.8355746536156	2.37557487414969e-06	1.26558325985633	1
ENSG00000151360.9	ALLC	2	3577209	2_2	0	0.0230897578202937	10.8355746536156	2.37557487414969e-06	-1.26558325985633	1
ENSG00000118004.17	COLEC11	2	3606600	2_2	0	0.0134673990804489	5.87673443516044	7.51479594448452e-07	-0.568347110919222	2
ENSG00000115738.9	ID2	2	8678763	2_6	0	0.0328387899063715	11.4346057487689	3.56537928792808e-06	-1.25159920635177	1
ENSG00000143797.11	MBOAT2	2	9003515	2_6	0	0.0203324155443969	7.17054607555972	1.38432672941496e-06	1.00371299472312	1
ENSG00000119185.12	ITGB1BP1	2	9420800	2_6	0	0.0153675526497162	4.61789070882362	6.73822884962516e-07	0.0059269461961952	1
ENSG00000134330.18	IAH1	2	9473199	2_6	0	0.0154899927066962	4.67730661393852	6.8793031900425e-07	-0.453323310134083	1
ENSG00000151694.12	ADAM17	2	9553746	2_6	0	0.0356779704462757	12.2940391776183	4.1647806305135e-06	1.64458702326447	1
ENSG00000134308.13	YWHAQ	2	9631491	2_6	0	0.0157136423969405	4.82179392230071	7.19420663198831e-07	0.205036717996577	1
ENSG00000115750.16	TAF1B	2	9843557	2_6	0	0.0206383729216837	7.2975108525973	1.43003807873238e-06	0.91984322346582	1
ENSG00000172059.10	KLF11	2	10042369	2_6	0	0.0229704733437751	8.2962373838217	1.80945801931965e-06	0.950333678897963	1
ENSG00000205795.4	CYS1	2	10080534	2_6	0	0.015857969704708	4.89995885897051	7.37797899123321e-07	-0.268976706858029	1
ENSG00000171848.13	RRM2	2	10121909	2_6	0	0.0159674279730324	4.97452065917074	7.5419491754183e-07	0.305011834671482	1
ENSG00000115761.15	NOL10	2	10649903	2_7	0	0.010339144989902	4.66342215575848	4.57811559443858e-07	-0.244490285754998	2
ENSG00000143882.10	ATP6V1C2	2	10722013	2_7	0	0.0102813415383786	4.6120172428275	4.50233810501536e-07	0.0405419737055014	2
ENSG00000143870.12	PDIA6	2	10830034	2_7	0	0.0132580365838142	6.94497641974918	8.74273642176661e-07	-0.857420454239558	1
ENSG00000150873.11	C2orf50	2	11132658	2_7	0	0.0116503842680376	5.75862424508206	6.37024870491691e-07	-0.611529206520778	3
ENSG00000162976.12	PQLC3	2	11156843	2_7	0	0.0105106959188415	4.81432795128975	4.80468079051878e-07	0.143357321408531	1
ENSG00000134318.13	ROCK2	2	11347918	2_7	0	0.0231111215646566	12.0562136356619	2.6456315059463e-06	1.54075384467139	2
ENSG00000169016.16	E2F6	2	11466097	2_7	0	0.0690160592785051	22.220887541153	1.45615952805903e-05	2.43111844698149	1
ENSG00000196208.13	GREB1	2	11594132	2_7	0	0.0151576576067205	8.17478843299687	1.17653814233793e-06	0.968704325579351	1
ENSG00000169006.6	NTSR2	2	11670590	2_7	0	0.0177365491273201	9.6191572219708	1.61995722128127e-06	1.09891310597907	1
ENSG00000134324.11	LPIN1	2	11784824	2_7	0	0.0312608842292202	14.8449597308544	4.40633669015435e-06	-1.64938529780247	1
ENSG00000151779.12	NBAS	2	15560914	2_9	0	0.0268635999850032	12.6999389920332	3.23939004648706e-06	-2.41617018975417	1
ENSG00000134323.11	MYCN	2	15843938	2_9	0	0.0119819047896264	4.58569358921756	5.21708957447017e-07	0.0666086990681587	1
ENSG00000214842.5	RAD51AP2	2	17515306	2_10	0	0.0125579731046973	4.70098442876609	5.6053890144178e-07	0.0914906492238711	1
ENSG00000178295.14	GEN1	2	17753564	2_10	0	0.0125315658480305	4.68166345240076	5.57061222507814e-07	0.0108314943302968	2
ENSG00000163029.15	SMC6	2	17800052	2_10	0	0.0288065257889357	12.3429259921871	3.37603083902906e-06	-1.76580676015576	1
ENSG00000068697.6	LAPTM4A	2	20052246	2_12	0	0.0389435219005854	8.93742856861219	3.30480017847535e-06	-1.08099178729251	1
ENSG00000183891.5	TTC32	2	19901956	2_12	0	0.0326257456937881	7.29722456140803	2.26055748125641e-06	-0.864511535548101	2
ENSG00000118965.14	WDR35	2	19989328	2_12	0	0.02428251746724	4.56897198179388	1.05343950659185e-06	0.125921916895019	2
ENSG00000143878.9	RHOB	2	20447480	2_12	0	0.025909393252349	5.1672310717334	1.27119601457773e-06	-0.370159312059261	1
ENSG00000118960.12	HS1BP3	2	20650679	2_12	0	0.0244638989590812	4.63760610328542	1.07725105986434e-06	-0.0494338450999778	1
ENSG00000118961.14	LDAH	2	20823571	2_12	0	0.0250935141865082	4.87200277179009	1.16082408202417e-06	0.303442068211643	1
ENSG00000119778.14	ATAD2B	2	23927186	2_14	0	0.0178339210581744	4.58823307929834	7.76943984244963e-07	-0.19339082627548	1
ENSG00000173960.13	UBXN2A	2	23927186	2_14	0	0.0178339210581744	4.58823307929834	7.76943984244963e-07	0.193390826275479	1
ENSG00000205639.9	MFSD2B	2	24009112	2_14	0	0.0183107923581138	4.83094144744281	8.399168778208e-07	0.195706077432291	1
ENSG00000163026.11	WDCP	2	24049787	2_14	0	0.0186333512030962	4.99165108247997	8.83146164028605e-07	-0.322061935247517	1
ENSG00000119782.13	FKBP1B	2	24049526	2_14	0	0.0207100492912876	5.9643377316887	1.17284536748855e-06	0.90343000590071	2
ENSG00000219626.8	FAM228B	2	24077362	2_14	0	0.0179637494527313	4.65495614113469	7.93980761434859e-07	0.166306576566044	1
ENSG00000115129.13	TP53I3	2	24084887	2_14	0	0.0205816142087892	5.90702015723336	1.15437066787936e-06	0.472106616059699	2
ENSG00000176732.6	PFN4	2	24123159	2_14	0	0.0178730613939488	4.60838291890558	7.82068695155856e-07	0.12154803951165	1
ENSG00000198399.14	ITSN2	2	24359729	2_14	0	0.0179208011222745	4.63292442269775	7.88333591538909e-07	0.0471332019485078	1
ENSG00000084676.15	NCOA1	2	24491962	2_15	0	0.0135466557500045	4.68497310470159	6.02610359553184e-07	0.504501831204361	2
ENSG00000115137.11	DNAJC27	2	24971258	2_15	0	0.0138908032853324	5.64367783339183	7.443667615169e-07	1.09187838143782	2
ENSG00000119772.16	DNMT3A	2	25343038	2_15	0	0.0258364949222059	10.2761110824449	2.52092417062241e-06	1.08441742466551	1
ENSG00000084733.10	RAB10	2	26033971	2_15	0	0.0189161544137187	7.74357255735006	1.3908222166075e-06	1.10545136748033	1
ENSG00000138029.13	HADHB	2	26241540	2_15	0	0.0157881853947888	5.9081771022904	8.85692810689596e-07	-0.442207345433463	1
ENSG00000084754.10	HADHA	2	26244479	2_15	0	0.0225292565365284	9.34201848071988	1.99841177121791e-06	1.26644740423471	2
ENSG00000157856.10	DRC1	2	26445922	2_15	0	0.0135581760872788	4.64350524083243	5.97784440621812e-07	-0.05865143503362	1
ENSG00000115155.16	OTOF	2	26558897	2_15	0	0.0138630974659852	4.80326510591322	6.32257850683081e-07	-0.0871997145378875	1
ENSG00000171303.6	KCNK3	2	26691919	2_16	0	0.0601925466391485	16.9743436924058	9.70137084234482e-06	1.65944302624526	1
ENSG00000115163.14	CENPA	2	26763923	2_16	0	0.213571064880116	22.8094102432409	4.62544867443019e-05	-4.13158443210759	1
ENSG00000084764.10	MAPRE3	2	26971145	2_16	0	0.0405409627002207	15.582362461143	5.99825267588178e-06	-3.78637364457005	1
ENSG00000228474.5	OST4	2	27071114	2_16	0	0.0139783134364959	5.30787089504551	7.04486251651191e-07	1.22577655079013	2
ENSG00000138080.13	EMILIN1	2	27078536	2_16	0	0.0966857514012686	24.5590853543724	2.25461328663228e-05	2.86775568536173	1
ENSG00000138030.12	KHK	2	27086538	2_16	0	0.106084095472444	23.8313527652665	2.40047048176762e-05	-4.2367582700443	1
ENSG00000138028.15	CGREF1	2	27101095	2_16	0	0.0845614793801622	24.1301209601371	1.93744538066755e-05	-3.7157409435848	2
ENSG00000138073.13	PREB	2	27134751	2_16	0	0.0143367595167151	4.87697753796304	6.63894625137179e-07	0.0297603825961417	1
ENSG00000138085.16	ATRAID	2	27212382	2_16	0	0.0185001769914442	7.03877291850908	1.2364319944834e-06	1.42560475668414	2
ENSG00000084774.13	CAD	2	27217016	2_16	0	0.12084638847937	24.7784802616688	2.84318905754954e-05	-3.38843517288593	2
ENSG00000138100.13	TRIM54	2	27264937	2_16	0	0.0239243427470192	9.4418625133205	2.14484090980565e-06	1.05284404941414	1
ENSG00000163794.6	UCN	2	27308797	2_16	0	0.0149573751283965	5.14183685667582	7.30249175965318e-07	0.724794410176926	1
ENSG00000115234.10	SNX17	2	27369556	2_16	0	0.0470257331114387	18.0149483920254	8.04388760800365e-06	3.1137981740857	1
ENSG00000163795.13	ZNF513	2	27380806	2_16	0	0.0199562822680675	8.83909562132237	1.67488451369708e-06	-1.85202232876719	1
ENSG00000138002.14	IFT172	2	27482029	2_16	0	0.0151652627955199	5.27568051712662	7.59671485096845e-07	-0.254802582209592	1
ENSG00000084734.8	GCKR	2	27497518	2_16	0	0.020286558855016	7.64595711424266	1.4727791925503e-06	-1.11811789845742	1
ENSG00000198522.13	GPN1	2	27628084	2_16	0	0.0188298768631192	10.6052116773542	1.89611301004475e-06	-2.6631773241582	2
ENSG00000176714.9	CCDC121	2	27629397	2_16	0	0.0516019799175221	17.1116130674372	8.38406648305421e-06	-2.20227867540983	1
ENSG00000158019.20	BRE	2	27889824	2_16	0	0.0139638062542121	4.93917781900182	6.54871172255866e-07	-0.834857006409238	1
ENSG00000171174.13	RBKS	2	27891044	2_16	0	0.0194749762506788	6.87907915761886	1.27205134185198e-06	0.065916062611275	1
ENSG00000163803.12	PLB1	2	28596747	2_17	0	0.023793908863029	9.50218165659203	2.14677495145081e-06	1.38806769927918	1
ENSG00000213639.9	PPP1CB	2	28751273	2_17	0	0.0213755220675967	13.1387809943781	2.66666954449049e-06	3.18226642862921	3
ENSG00000163806.15	SPDYA	2	28782736	2_17	1	0.35382312511365	22.8846674655865	7.68826274697629e-05	4.35951602048894	1
ENSG00000171103.10	TRMT61B	2	28869984	2_17	1	0.0727072796656179	17.5888379256695	1.21426209959824e-05	-3.87006171461085	1
ENSG00000189350.12	TOGARAM2	2	28979858	2_17	0	0.0249015207645855	10.4653868251217	2.47444926161898e-06	1.69102314365255	1
ENSG00000179270.6	C2orf71	2	29074202	2_18	0	0.0538039868355458	13.4215320303858	6.85668102960305e-06	-1.6975240701418	1
ENSG00000172954.13	LCLAT1	2	30447348	2_19	0	0.0294618068110036	5.29921314198585	1.48240940617481e-06	-0.412408682941437	1
ENSG00000158089.14	GALNT14	2	31149603	2_19	0	0.0588937112210218	11.6571603978294	6.5186714343882e-06	-1.48543437939698	2
ENSG00000013016.15	EHD3	2	31255826	2_19	0	0.0390576699805145	7.95053190856469	2.94849172462703e-06	1.00084570045716	2
ENSG00000162961.13	DPY30	2	32040056	2_20	0	0.0376244480930716	8.9264771025714	3.18894941415228e-06	-1.31842520571368	1
ENSG00000152683.14	SLC30A6	2	32164985	2_20	0	0.0314385163153187	7.26306296212575	2.1680996926829e-06	-1.05706750162519	1
ENSG00000119820.10	YIPF4	2	32277438	2_20	0	0.025064230404757	5.17001284316524	1.23039170034226e-06	0.49533995761184	1
ENSG00000115760.13	BIRC6	2	32356560	2_20	0	0.0307844138069765	7.06860044318657	2.06614938642239e-06	0.891515290444169	1
ENSG00000018699.11	TTC27	2	32684415	2_20	0	0.0238583508249525	4.71526027839412	1.06817765199577e-06	0.620940058183454	1
ENSG00000049323.15	LTBP1	2	32949739	2_20	0	0.0272225112571674	5.93238500410915	1.53339806639143e-06	0.724671950378774	1
ENSG00000152689.17	RASGRP3	2	33457670	2_21	0	0.0105799682214499	4.96543063297337	4.98814051754421e-07	-0.336027269518502	2
ENSG00000119812.18	FAM98A	2	33600209	2_21	0	0.0156408185864583	8.55397328306543	1.27035401653884e-06	-1.1312523615142	2
ENSG00000171055.14	FEZ2	2	36605369	2_23	0	0.031139602407696	16.4885279187249	4.87519895627802e-06	2.14445318817233	1
ENSG00000115808.11	STRN	2	36966782	2_23	0	0.0099582645081705	5.99925594344039	5.67255146670022e-07	-0.616515548937559	1
ENSG00000055332.16	EIF2AK2	2	37156965	2_23	0	0.00852701788125354	4.5770778718656	3.70580763566417e-07	0.149480314144282	1
ENSG00000218739.9	CEBPZOS	2	37195255	2_23	0	0.0119460690280696	7.66898830100453	8.69882295706891e-07	1.49079458625412	1
ENSG00000115816.14	CEBPZ	2	37231568	2_23	0	0.0649365098006625	23.3289343511949	1.43840518632653e-05	3.4264398696915	1
ENSG00000003509.15	NDUFAF7	2	37231568	2_23	0	0.0649365098006625	23.3289343511949	1.43840518632653e-05	-3.4264398696915	1
ENSG00000115825.9	PRKD3	2	37324522	2_23	0	0.0105368426268961	6.51587004143842	6.51898984066765e-07	-0.587251008843369	1
ENSG00000115828.15	QPCT	2	37340493	2_23	0	0.0399575911941859	18.7995841207932	7.13255186121426e-06	2.82096563988067	1
ENSG00000115841.19	RMDN2	2	37922508	2_24	0	0.018382215015435	4.70647069800316	8.21467900402007e-07	0.228639752237969	1
ENSG00000143891.16	GALM	2	38666042	2_24	0	0.0192937011872714	5.12700228729188	9.39239732215448e-07	-0.186916725850764	1
ENSG00000163214.20	DHX57	2	38875912	2_25	0	0.129400294763825	23.9796019630506	2.94628417016839e-05	-2.56689695677145	1
ENSG00000188010.12	MORN2	2	38875912	2_25	0	0.129400294763825	23.9796019630506	2.94628417016839e-05	-2.56689695677145	1
ENSG00000214694.10	ARHGEF33	2	38890144	2_25	0	0.0179566666233107	6.63585959451781	1.13141076072328e-06	0.950986951406983	1
ENSG00000115904.12	SOS1	2	39124428	2_25	0	0.0594022446097851	17.4303721123095	9.83120860493919e-06	-2.1019896983504	2
ENSG00000138050.14	THUMPD2	2	39779290	2_25	0	0.152295851461948	16.6975486520975	2.41456103353509e-05	3.5136845740698	1
ENSG00000162878.12	PKDCC	2	42066282	2_26	0	0.0129080419285595	10.0654368580746	1.23364554010991e-06	1.21897812075277	1
ENSG00000143924.18	EML4	2	41971077	2_26	0	0.00712253720680944	4.61442301636625	3.12068208872429e-07	0.0557050662569109	1
ENSG00000115944.14	COX7A2L	2	42425044	2_26	0	0.00758205036059523	5.18703744707329	3.73425047437314e-07	-0.415495891267254	1
ENSG00000057935.13	MTA3	2	42494666	2_26	0	0.0113056267848524	8.84909033659988	9.49927958478533e-07	-1.05167732280076	1
ENSG00000162881.6	OXER1	2	42764706	2_26	0	0.00741670077668066	4.98507563492414	3.51058834514078e-07	-0.349865021525327	1
ENSG00000162882.14	HAAO	2	42792787	2_26	0	0.0236001267201312	15.6152643594578	3.499138016783e-06	-1.80256777042572	1
ENSG00000143921.6	ABCG8	2	43836592	2_27	0	0.0338720086868399	5.37307836088533	1.72807076582331e-06	-0.455893165930272	1
ENSG00000152518.7	ZFP36L2	2	43226582	2_27	0	0.0343748190963212	5.50951860229963	1.79825580871139e-06	-0.345469219776044	1
ENSG00000115970.18	THADA	2	43591341	2_27	0	0.096651939198055	15.1899810680173	1.39400779221559e-05	2.18679203290674	1
ENSG00000152527.13	PLEKHH2	2	43710361	2_27	0	0.0312823080079556	4.6370468728926	1.37732893261507e-06	0.220290976122808	1
ENSG00000138036.18	DYNC2LI1	2	43774077	2_27	0	0.0350840266714185	5.69868157374716	1.89837156350545e-06	-0.570737043021501	1
ENSG00000138095.18	LRPPRC	2	43995523	2_27	0	0.0354870658666191	5.80450128969848	1.95583584563328e-06	0.565671472471634	2
ENSG00000138083.4	SIX3	2	45112329	2_28	0	0.0154740629494027	5.78251738415669	8.49608215200213e-07	0.557714220341571	1
ENSG00000138079.13	SLC3A1	2	44275649	2_28	0	0.0158717917071499	6.01573947590058	9.0659302233211e-07	-0.590515797448179	1
ENSG00000138078.15	PREPL	2	44361802	2_28	0	0.0137676657150562	4.70921530801111	6.15610837092637e-07	-0.186555015536092	1
ENSG00000143919.14	CAMKMT	2	44362007	2_28	0	0.0175266525627343	6.92756311417466	1.15286078171398e-06	-0.79376219760172	1
ENSG00000170577.7	SIX2	2	45009664	2_28	0	0.0223537911493593	9.16703048678279	1.94570619420566e-06	1.12062896242128	1
ENSG00000068784.12	SRBD1	2	45612533	2_28	0	0.0199926317993198	8.13884297905465	1.5450055161769e-06	1.06656600816588	1
ENSG00000250565.6	ATP6V1E2	2	46541996	2_29	0	0.0500279310435681	11.3275200403648	5.38077433557422e-06	1.44046180144331	1
ENSG00000151665.12	PIGF	2	46617108	2_29	0	0.0440707985540685	10.1471441509263	4.24611885693393e-06	1.36816102414911	1
ENSG00000119878.5	CRIPT	2	46622302	2_29	0	0.0265332940057915	5.44770160471167	1.37246689391782e-06	-0.468387934132812	1
ENSG00000068724.15	TTC7A	2	46916091	2_29	0	0.0556754806866791	12.3258177357606	6.51594055427245e-06	-1.60911835727893	1
ENSG00000180398.11	MCFD2	2	46923487	2_29	0	0.0582554932286509	12.7493561281414	7.05216610259025e-06	-1.66895411816099	2
ENSG00000143933.16	CALM2	2	47175990	2_30	0	0.0302405305865283	12.5639730503629	3.60756196773407e-06	-2.20543820439234	1
ENSG00000119888.10	EPCAM	2	47345021	2_30	0	0.329110742107437	35.0600947980171	0.000109560130436701	-3.60218052109581	1
ENSG00000095002.13	MSH2	2	47403074	2_30	0	0.0407568531898329	15.155399744354	5.864965176075e-06	-1.96597889944224	1
ENSG00000170820.11	FSHR	2	49154446	2_31	0	0.0208839266877658	8.53039955038904	1.69152698330461e-06	-1.01695508206977	1
ENSG00000170802.15	FOXN2	2	48327816	2_31	1	0.455005937932515	25.501531284136	0.00011017440666034	-5.13183288624279	1
ENSG00000162869.15	PPP1R21	2	48441316	2_31	0	0.0146660210253625	5.55668652187371	7.73794426034944e-07	-0.659258977993002	1
ENSG00000243244.5	STON1	2	48529416	2_31	0	0.0381619528116346	15.8960153994864	5.75991748388895e-06	2.7120351444498	2
ENSG00000242441.7	GTF2A1L	2	48595242	2_31	0	0.037450407813863	15.906535522737	5.65626238850148e-06	-2.7608444298341	1
ENSG00000143942.4	CHAC2	2	53767730	2_35	0	0.0139577379431671	4.70877750284209	6.24051752002038e-07	-0.61325699058496	1
ENSG00000068912.13	ERLEC1	2	53784242	2_35	1	0.0561646258600016	21.079670103756	1.1241495135017e-05	-4.09893820633618	1
ENSG00000115239.21	ASB3	2	53787166	2_35	0	0.0140988992972102	4.69585860728119	6.28633639244908e-07	0.39508850732943	2
ENSG00000119737.5	GPR75	2	53860333	2_35	0	0.0149747250479112	6.23156419312125	8.86039997060325e-07	-1.23664087850832	1
ENSG00000068878.14	PSME4	2	53970692	2_35	0	0.0140409409290245	4.79730413060812	6.39574089105697e-07	0.511213516513974	1
ENSG00000170634.12	ACYP2	2	53971158	2_35	1	0.0442870125210884	19.1090538342966	8.03550111496274e-06	3.99136185039096	1
ENSG00000177994.15	C2orf73	2	54330223	2_35	0	0.0700941454497616	18.9002359029502	1.25790072391823e-05	-1.85349932714105	2
ENSG00000115306.15	SPTBN1	2	54532901	2_36	0	0.0351253645569573	19.2372330718984	6.41594812584351e-06	-3.11153369372853	1
ENSG00000115310.17	RTN4	2	55111623	2_36	0	0.0502643831308736	20.2408625812138	9.66021450921489e-06	-2.04110768404264	1
ENSG00000085760.14	MTIF2	2	55264940	2_36	0	0.03070871800529	16.0026174311751	4.6660577113171e-06	2.05129899298705	2
ENSG00000115380.19	EFEMP1	2	55923729	2_36	0	0.0154742250939727	10.0405649471471	1.47524603641169e-06	-1.21693803203787	2
ENSG00000055813.5	CCDC85A	2	56183655	2_37	0	0.227754608596125	26.8710333557647	5.81097408279269e-05	2.94691155687879	1
ENSG00000162929.13	KIAA1841	2	61067987	2_40	0	0.0176869498355405	7.07126109440593	1.18753717551384e-06	1.16669030472719	1
ENSG00000082898.16	XPO1	2	61538854	2_40	0	0.0142862516189762	4.93184277583994	6.68998146953792e-07	0.501009521599992	1
ENSG00000170264.12	FAM161A	2	61853338	2_40	0	0.0163423293404776	6.00220356628782	9.31369637183242e-07	0.380820552020009	2
ENSG00000115484.14	CCT4	2	61888641	2_40	0	0.015986525914611	5.87431623961569	8.91679568499558e-07	0.582894634175389	1
ENSG00000173163.10	COMMD1	2	61890135	2_40	0	0.0255343659007974	10.2522766372978	2.48566610620178e-06	1.27323153696883	1
ENSG00000186889.9	TMEM17	2	62506054	2_41	0	0.0170161901050243	5.26772682982572	8.5110466546698e-07	-0.359325950798946	2
ENSG00000014641.17	MDH1	2	63588667	2_41	0	0.0157174222916009	4.57724679688308	6.83098053889069e-07	-0.290259916100626	1
ENSG00000143951.15	WDPCP	2	63819852	2_41	0	0.016353347437314	4.99418320430565	7.75476301350277e-07	0.3375744460153	1
ENSG00000169764.15	UGP2	2	63841654	2_41	0	0.0176873675113195	5.6556440043256	9.49822955408359e-07	0.124068610104498	1
ENSG00000143952.19	VPS54	2	64018703	2_41	0	0.0389972313675718	13.0212699071982	4.82152600002477e-06	-1.64802167903714	2
ENSG00000197329.11	PELI1	2	64144184	2_41	0	0.0253182994337376	8.89135749879582	2.13746986770467e-06	-0.919598751625986	1
ENSG00000119862.12	LGALSL	2	64453888	2_42	0	0.0288975574451219	4.67097183466811	1.28163919668877e-06	0.179312605984804	1
ENSG00000119844.15	AFTPH	2	64524123	2_42	0	0.0312159135786393	5.38436745318613	1.59590904778192e-06	-0.532679743947054	1
ENSG00000011523.13	CEP68	2	65053897	2_42	0	0.0298030623423036	4.95611546245633	1.40248977480811e-06	-0.347471345888901	1
ENSG00000143971.7	ETAA1	2	67397170	2_44	0	0.0496875204814129	11.374511381591	5.36633118022434e-06	-1.69043066537633	1
ENSG00000243667.6	WDR92	2	68149121	2_45	0	0.106800244744814	17.1651672185797	1.74067496537151e-05	2.04774166477915	1
ENSG00000115946.7	PNO1	2	68157965	2_45	0	0.0319722740924068	5.86174425849915	1.77949917480703e-06	0.698778730335278	1
ENSG00000221823.10	PPP3R1	2	68282616	2_45	0	0.0337329349079965	6.3578725597306	2.03640119647856e-06	-0.895559052420689	1
ENSG00000119865.8	CNRIP1	2	68276788	2_45	0	0.0553882380301172	10.9683580232076	5.76841589271509e-06	-1.41060213285173	2
ENSG00000115956.9	PLEK	2	68365183	2_45	0	0.0305635075593977	5.44496215031587	1.58013959476835e-06	-0.623240472402429	1
ENSG00000204923.3	FBXO48	2	68467123	2_45	0	0.0555401635617524	10.993945937735	5.79773215946814e-06	-1.39330220522687	1
ENSG00000169621.9	APLF	2	68467927	2_45	0	0.0431288080224558	8.6371413078351	3.53699851239525e-06	-1.11839469674078	1
ENSG00000163219.11	ARHGAP25	2	68679529	2_45	0	0.0506307651051329	10.1300877007517	4.8699566158791e-06	1.25185091142943	2
ENSG00000198380.12	GFPT1	2	69382972	2_46	0	0.0860514595649493	14.8165988047952	1.21060972762577e-05	-2.17001253980554	2
ENSG00000169599.12	NFU1	2	69437844	2_46	0	0.0660076720509898	12.3171614636683	7.71973598523431e-06	-1.94490894435211	1
ENSG00000087338.4	GMCL1	2	69829233	2_46	0	0.0478458124841119	9.30952740349841	4.22930460570355e-06	-1.64989334748517	2
ENSG00000124380.10	SNRNP27	2	69901185	2_46	0	0.0843698380319844	14.6296363827617	1.17197445078755e-05	-2.36897405791466	1
ENSG00000244617.2	ASPRV1	2	69963740	2_46	0	0.0881605144322054	15.0465804815175	1.25953234555932e-05	-2.03760391349971	1
ENSG00000115998.7	C2orf42	2	70249066	2_46	0	0.0509296902357109	9.89157007754979	4.78336656596629e-06	1.22765984280365	1
ENSG00000143977.13	SNRPG	2	70293366	2_46	0	0.0365636092045704	6.81100524245346	2.36459991620947e-06	0.557752504917523	2
ENSG00000163235.15	TGFA	2	70487496	2_46	0	0.0449269124055022	8.72369245148986	3.72138254259125e-06	-0.964457828833579	1
ENSG00000075340.22	ADD2	2	70771105	2_47	0	0.0944080302547395	24.2061505045427	2.16986174175701e-05	2.60813065622642	1
ENSG00000116035.2	VAX2	2	70899809	2_47	0	0.0109913865760618	4.69843931788668	4.90346976272438e-07	-0.185246797952926	2
ENSG00000124357.12	NAGK	2	71063957	2_47	0	0.0123016999408766	5.8029611782128	6.77816585796631e-07	0.604640959185008	1
ENSG00000124370.10	MCEE	2	71126347	2_47	0	0.0326665481172995	14.684040603148	4.55455780511512e-06	1.92165050846657	2
ENSG00000135636.13	DYSF	2	71453820	2_47	0	0.0163237729285475	8.32115028406939	1.28973744033752e-06	-1.15002849502439	1
ENSG00000116096.5	SPR	2	72887223	2_47	0	0.014001101865762	6.75479701784904	8.97990857493019e-07	-0.107145560354654	1
ENSG00000135625.7	EGR4	2	73294038	2_48	0	0.0538681486660847	21.1675673920674	1.08268070716806e-05	-2.34811944450665	1
ENSG00000144040.12	SFXN5	2	73076866	2_48	0	0.0118179231715767	6.5643642064761	7.36599174522708e-07	-0.961683115469541	1
ENSG00000135631.16	RAB11FIP5	2	73156338	2_48	0	0.0120546219352404	6.93963172656119	7.94305216900195e-07	-1.5481585055434	2
ENSG00000135617.3	PRADC1	2	73233389	2_48	0	0.0567838543858241	24.7012119025208	1.33180464861289e-05	3.92142960668498	1
ENSG00000144035.3	NAT8	2	73646375	2_48	1	0.049779178061682	24.1260872027705	1.14033383732921e-05	5.10908932846196	1
ENSG00000144034.14	TPRKB	2	73737087	2_48	0	0.0106155404041992	11.7855823164478	1.18792917893681e-06	-3.02050432130766	2
ENSG00000114956.19	DGUOK	2	73926204	2_48	0	0.0124748935719995	6.47246697969758	7.66662267798556e-07	0.719510902309995	1
ENSG00000163170.11	BOLA3	2	74149685	2_48	0	0.0980182714929313	24.5262203616926	2.28262759082763e-05	2.57351427125979	1
ENSG00000114978.17	MOB1A	2	74178825	2_48	0	0.0103953965742697	4.82306629455333	4.76059997682023e-07	-0.404993320849007	2
ENSG00000188687.17	SLC4A5	2	74361478	2_48	0	0.0106046277575913	5.01266326160839	5.04732599968766e-07	-0.422240871817304	1
ENSG00000284308.1	C2orf81	2	74421241	2_48	0	0.0119255425839493	5.89222159134316	6.67197815203748e-07	-0.572363745822563	1
ENSG00000005448.16	WDR54	2	74421241	2_48	0	0.0119255425839493	5.89222159134316	6.67197815203748e-07	-0.572363745822563	1
ENSG00000114993.16	RTKN	2	74442009	2_48	0	0.0102079650283408	4.68297897910088	4.53898532512172e-07	-0.178465340814012	2
ENSG00000115274.14	INO80B	2	74454375	2_48	0	0.0126968221045004	6.39483175936824	7.70941731108717e-07	-0.660403236713572	1
ENSG00000239779.6	WBP1	2	74458316	2_48	0	0.0121677605747386	6.07462578520762	7.01822975517383e-07	-0.67921121245913	2
ENSG00000115275.11	MOGS	2	74465064	2_48	0	0.0144809447304568	7.74359120567306	1.064723183735e-06	0.924362244792939	2
ENSG00000135637.13	CCDC142	2	74483364	2_48	0	0.0154574248163434	8.10475643249956	1.1895275566393e-06	-0.938272064085466	1
ENSG00000115282.19	TTC31	2	74483364	2_48	0	0.0154574248163434	8.10475643249956	1.1895275566393e-06	0.938272064085466	1
ENSG00000179528.15	LBX2	2	74502935	2_48	0	0.0104208873526227	4.85627801948464	4.80513551283419e-07	0.244207761432213	1
ENSG00000115289.13	PCGF1	2	74508487	2_48	0	0.0163835969393543	8.60089400951359	1.33798192872992e-06	0.977346777284318	1
ENSG00000115325.13	DOK1	2	74548714	2_48	0	0.0101250983482909	4.57427960822761	4.39763676730342e-07	0.0683786104533622	1
ENSG00000115350.11	POLE4	2	74958729	2_48	0	0.0103507573026937	4.81257584560645	4.72984718459126e-07	-0.309209271039109	2
ENSG00000115353.10	TACR1	2	75180968	2_48	0	0.0126595829182689	6.58880789286759	7.91997188061887e-07	-0.802574416970386	1
ENSG00000005436.13	GCFC2	2	75711125	2_49	0	0.0317409598836318	6.34021899803629	1.91082850861306e-06	0.18218826015016	1
ENSG00000163541.11	SUCLG1	2	84459875	2_54	0	0.00830558428598738	8.55957357961522	6.75024780356681e-07	1.10152855157308	1
ENSG00000115423.18	DNAH6	2	84516642	2_54	0	0.00835866105513572	8.61913064280369	6.84065322481723e-07	1.09733472683701	2
ENSG00000034510.5	TMSB10	2	84905643	2_54	0	0.00775913800339712	7.94339660128044	5.85217251040189e-07	-0.95415843473262	1
ENSG00000186854.10	TRABD2A	2	84906737	2_54	0	0.00584680741453647	5.35627283520573	2.97357486157743e-07	-0.458259978547712	2
ENSG00000152284.4	TCF7L1	2	85038572	2_54	0	0.00677157873531487	6.69868488938981	4.30701989703252e-07	-0.711464916463516	1
ENSG00000152291.13	TGOLN2	2	85325138	2_54	0	0.0336921842165953	21.4091254409745	6.84897356836922e-06	-2.02795411454547	1
ENSG00000042445.13	RETSAT	2	85340538	2_54	0	0.0134787686785005	13.040740953084	1.66897520559512e-06	1.5003234721799	1
ENSG00000042493.15	CAPG	2	85394936	2_54	0	0.00765366325445593	7.84089026075155	5.69812697458511e-07	-0.953990306865242	2
ENSG00000168906.12	MAT2A	2	85539177	2_54	0	0.0219480470233809	17.4060555535101	3.62738492736303e-06	-1.95951452272484	1
ENSG00000115486.11	GGCX	2	85561017	2_54	0	0.0062016366060359	5.89366078583644	3.47047441776349e-07	0.705199332758327	3
ENSG00000118640.10	VAMP8	2	85561147	2_54	0	0.00708232560758937	7.10729840823799	4.77944905120142e-07	-0.925823217393614	1
ENSG00000168890.13	TMEM150A	2	85600891	2_54	0	0.00553070682473889	4.85035143209249	2.54713076281889e-07	-0.384546899439657	1
ENSG00000168887.10	C2orf68	2	85610982	2_54	0	0.00569741607314345	5.11425790403462	2.76667380548888e-07	-0.412024250400267	1
ENSG00000115523.16	GNLY	2	85693206	2_54	0	0.0409453936955982	23.2319202254288	9.03207542808364e-06	-2.2054156596826	1
ENSG00000115525.17	ST3GAL5	2	85905398	2_54	0	0.00579357460406249	5.2996753454451	2.91536722033715e-07	0.4598433653387	1
ENSG00000068654.15	POLR1A	2	86105686	2_54	0	0.00815249303705956	8.40149035071025	6.50345540031983e-07	-1.09668852599996	1
ENSG00000132300.18	PTCD3	2	86105686	2_54	0	0.00815249303705956	8.40149035071025	6.50345540031983e-07	-1.09668852599996	1
ENSG00000132305.20	IMMT	2	86197126	2_54	0	0.00597355488499363	5.50660566436809	3.12330381949141e-07	-0.422464632350248	1
ENSG00000068615.17	REEP1	2	86336724	2_54	0	0.00544074461722832	4.71103539383569	2.43372837127401e-07	0.193328643181847	1
ENSG00000115561.15	CHMP3	2	86563593	2_54	0	0.00555368906944165	4.96311417972233	2.61717778255519e-07	-0.705461468054085	4
ENSG00000239305.6	RNF103	2	86626280	2_54	0	0.00988488986522673	10.0637390502851	9.44557930690382e-07	1.27514567244678	1
ENSG00000153563.15	CD8A	2	86807953	2_54	0	0.00744331127792608	7.789081966539	5.50490530073021e-07	1.50500982153485	1
ENSG00000172086.7	KRCC1	2	88056216	2_55	0	0.0227317259889215	4.93541629859013	1.06525504605868e-06	-0.280292126436983	2
ENSG00000115593.14	SMYD1	2	88067820	2_55	0	0.0317451352438789	8.01893146079059	2.41708030663507e-06	-0.955616331176536	2
ENSG00000163586.9	FABP1	2	88129315	2_55	0	0.0254475193268254	5.97612928149617	1.44398550476159e-06	0.618389640585757	3
ENSG00000144115.16	THNSL2	2	88170372	2_55	0	0.02709496013442	6.55511688664876	1.68642236578943e-06	0.740314004086456	1
ENSG00000153574.8	RPIA	2	88715210	2_55	0	0.0218643247761648	4.57691167829947	9.50180248449089e-07	-0.15322228902588	1
ENSG00000168658.18	VWA3B	2	98087196	2_57	0	0.0144559787834387	4.88781489821868	6.70902870031949e-07	0.371765699369231	2
ENSG00000163060.7	TEKT4	2	94871756	2_57	0	0.0171770930790324	6.30413561682958	1.02818819454533e-06	-0.598170769628506	1
ENSG00000144026.11	ZNF514	2	95164907	2_57	0	0.0168908966819094	6.26410363728741	1.00463669403326e-06	0.814714624116132	1
ENSG00000233757.6	AC092835.2	2	95207631	2_57	0	0.0464998190517586	15.3533591057917	6.77878824375685e-06	1.8004254934224	1
ENSG00000155066.15	PROM2	2	95034985	2_57	0	0.0163707484826499	6.08368067505342	9.4565417288647e-07	1.01259433460888	1
ENSG00000186281.12	GPAT2	2	96122088	2_57	0	0.018964529646491	7.28112911383745	1.31110720806794e-06	0.484207567952735	1
ENSG00000188886.3	ASTL	2	96138849	2_57	0	0.0142527078272375	4.97002779014733	6.72594940904886e-07	1.15317268172535	1
ENSG00000158050.4	DUSP2	2	96145593	2_57	0	0.0303864875017941	10.9598651092614	3.16215465698096e-06	0.756234835413484	2
ENSG00000084090.13	STARD7	2	96208853	2_57	0	0.126059429308975	25.5971529496938	3.06382811368707e-05	3.30263217226299	1
ENSG00000135956.8	TMEM127	2	96266108	2_57	0	0.0838395670500512	22.1158633198188	1.76055793470415e-05	-3.55818555113168	1
ENSG00000144021.2	CIAO1	2	96268766	2_57	0	0.102454354377616	23.5613627916889	2.29207183300031e-05	-3.32755912700079	1
ENSG00000144028.14	SNRNP200	2	96305671	2_57	0	0.0735894861122756	20.2401058355007	1.4142492140874e-05	3.03995070735616	1
ENSG00000198885.9	ITPRIPL1	2	96349335	2_57	0	0.0233115860146992	10.1856923757323	2.25454949710543e-06	-2.48678212507749	1
ENSG00000163121.9	NEURL3	2	96506388	2_57	0	0.0291539849936161	12.2597879645253	3.39373776887793e-06	-2.89233102881343	1
ENSG00000114988.11	LMAN2L	2	96739703	2_57	0	0.602172604088876	25.9336889097235	0.000148280037452278	-4.31419672898507	2
ENSG00000158158.11	CNNM4	2	96757889	2_57	0	0.0457228770512421	13.8313693695152	6.00476652739949e-06	-2.92157766799383	1
ENSG00000163126.14	ANKRD23	2	96855702	2_57	0	0.0302472387539289	12.0162507606745	3.4510568533888e-06	-2.19314252119909	1
ENSG00000168754.14	FAM178B	2	96912592	2_57	0	0.116282308321815	24.9800714099149	2.7580663947176e-05	-3.40718559702045	1
ENSG00000144199.11	FAHD2B	2	97082241	2_57	0	0.0182590520280616	7.49916079912143	1.30013451829657e-06	-1.79851355576849	1
ENSG00000196912.12	ANKRD36B	2	97591883	2_57	0	0.0200613430413592	7.50586650555095	1.42974384996397e-06	-0.431543797309982	1
ENSG00000115073.7	ACTR1B	2	97673217	2_57	0	0.0178243787163687	6.90268460176121	1.16823396286901e-06	1.40721117716681	1
ENSG00000115085.13	ZAP70	2	97713755	2_57	0	0.1131235037503	23.0899656996407	2.48012478533356e-05	-2.3116974667566	1
ENSG00000075568.16	TMEM131	2	97995531	2_57	0	0.0192684626127214	7.43694890023428	1.36062754549919e-06	1.27606229417359	2
ENSG00000185674.9	LYG2	2	99254906	2_58	0	0.0108714020270839	4.59054959185857	4.73857366626412e-07	-0.0282606809387549	2
ENSG00000183513.8	COA5	2	98608705	2_58	0	0.0371144302991101	15.9010938358698	5.60360089301923e-06	1.81048389682253	1
ENSG00000273045.5	C2orf15	2	99141233	2_58	0	0.0108793227105759	4.59723039084485	4.74892734355648e-07	-0.146332634871427	1
ENSG00000144182.16	LIPT1	2	99155127	2_58	0	0.0113393162208231	4.97709735478379	5.35871178409347e-07	0.469393888984916	1
ENSG00000158411.11	MITD1	2	99180175	2_58	0	0.0119282125290016	5.4416211905051	6.16312634712618e-07	-0.626218538658155	1
ENSG00000144214.9	LYG1	2	99305023	2_58	0	0.0108464494803444	4.56947440181295	4.70599263668044e-07	0.193112327118132	2
ENSG00000115514.11	TXNDC9	2	99340840	2_58	0	0.0110298019852288	4.72322870625537	4.9465691867435e-07	-0.199241876655023	1
ENSG00000144218.18	AFF3	2	100143014	2_58	0	0.0110389567131713	4.73083921505493	4.95865182703476e-07	-0.325519788326559	1
ENSG00000170500.12	LONRF2	2	100322655	2_58	0	0.0255385986566397	12.4440587756884	3.01756416502346e-06	-1.98470156807437	1
ENSG00000115526.10	CHST10	2	100412540	2_58	0	0.0463450374879734	17.9642207770845	7.90513003813415e-06	-2.3812277745021	2
ENSG00000115539.13	PDCL3	2	100562660	2_58	0	0.0108936828881228	4.60932888862944	4.76770991091671e-07	-0.0582345895423322	2
ENSG00000170485.16	NPAS2	2	100820707	2_58	0	0.057485898495008	19.9739590232933	1.09024191587049e-05	-2.34416107777141	1
ENSG00000175874.9	CREG2	2	101387500	2_59	0	0.0330585310950307	8.84086956450517	2.77508271525575e-06	1.0297630021045	2
ENSG00000158435.7	CNOT11	2	101252764	2_59	0	0.0763728359890272	16.6529657787939	1.2076133463935e-05	1.93783083401852	1
ENSG00000163162.8	RNF149	2	101308564	2_59	0	0.048584062946048	12.415429697541	5.7273402260541e-06	1.78315399197972	1
ENSG00000196460.12	RFX8	2	101474758	2_59	0	0.0265501049460986	6.81438287738049	1.71786950509267e-06	-0.674781302860524	1
ENSG00000115590.13	IL1R2	2	101990064	2_59	0	0.0501901447572602	12.7185434596797	6.06112475875756e-06	-1.51618670824258	2
ENSG00000115594.11	IL1R1	2	102046190	2_59	0	0.0526627557516828	13.1671149434127	6.58402702500309e-06	-1.55120414391897	1
ENSG00000115598.9	IL1RL2	2	102186984	2_60	0	0.0542578172690952	14.549598627343	7.49567465828305e-06	2.32465633092538	2
ENSG00000115602.16	IL1RL1	2	102310626	2_60	0	0.0186765131354986	4.67763464611235	8.29505924069776e-07	-0.259550536533227	1
ENSG00000115604.10	IL18R1	2	102310626	2_60	0	0.0188840186153433	4.77930264436609	8.56951709152934e-07	-0.36727621679584	2
ENSG00000115607.9	IL18RAP	2	102418289	2_60	0	0.0307198847541161	9.26667838249784	2.70296902679307e-06	-1.67774482263638	2
ENSG00000135972.8	MRPS9	2	105082985	2_62	0	0.0272347395816082	5.37308512738386	1.38945454902402e-06	-0.529526641734707	1
ENSG00000135966.12	TGFBRAP1	2	105330291	2_62	0	0.0303654121508917	6.3784501080447	1.83904238985432e-06	-0.758042140147123	2
ENSG00000135974.9	C2orf49	2	105336368	2_62	0	0.049364456391935	10.8875962069117	5.1032137732305e-06	1.44078210421435	3
ENSG00000071051.13	NCK2	2	105744677	2_63	0	0.0574823633688959	11.133426430198	6.07660289410652e-06	1.53798032203309	1
ENSG00000119147.9	C2orf40	2	106063485	2_63	0	0.262724393294218	25.8738733516534	6.45445002609675e-05	-2.85386876678024	1
ENSG00000115652.14	UXS1	2	106194693	2_63	0	0.028480887662148	4.61083235981942	1.24689605261222e-06	-0.0657015746749967	1
ENSG00000144057.15	ST6GAL2	2	106886868	2_64	0	0.0272099428818998	7.31632403610277	1.89024439438488e-06	1.10806546077672	1
ENSG00000198203.9	SULT1C2	2	108288592	2_65	0	0.0388137141538935	13.2062943389755	4.86702494830112e-06	-1.57900804119495	3
ENSG00000135968.20	GCC2	2	108448667	2_65	0	0.0169572745638404	5.6435503077577	9.08669288094089e-07	0.595877581712251	1
ENSG00000169756.16	LIMS1	2	108534258	2_65	0	0.0230566630592404	8.45675183691407	1.85138796482406e-06	1.41233768550507	1
ENSG00000153201.15	RANBP2	2	108719562	2_65	0	0.0240534705856073	8.7039408286417	1.98788416700469e-06	1.07676146695739	1
ENSG00000163006.11	CCDC138	2	108786314	2_65	0	0.0248086916629251	8.92459761863886	2.10227682387139e-06	1.24191981410765	1
ENSG00000198142.4	SOWAHC	2	109613671	2_65	0	0.0181500453459218	11.9829601370857	2.06509115124175e-06	2.87756917214549	2
ENSG00000144130.11	NT5DC4	2	112722037	2_66	0	0.0312631606069649	12.4544754924595	3.69705337735496e-06	-1.32286812627337	1
ENSG00000115008.5	IL1A	2	112784230	2_66	0	0.013892385887408	4.98300460557273	6.57302862372507e-07	-0.427770490089403	2
ENSG00000144061.12	NPHP1	2	110205149	2_66	0	0.0263328685996065	10.8688320998627	2.71755566490884e-06	1.3183370288194	1
ENSG00000169679.14	BUB1	2	110678318	2_66	0	0.0201515414818819	8.40270567106587	1.6077733330535e-06	0.970439048715674	1
ENSG00000153094.22	BCL2L11	2	111119720	2_66	0	0.0415656299276876	15.0943369445659	5.95724969560426e-06	-1.72517324769137	1
ENSG00000153208.16	MERTK	2	111924414	2_66	0	0.0339754810343803	13.2244571149687	4.26619658462556e-06	1.68157160496641	1
ENSG00000153214.9	TMEM87B	2	112055305	2_66	0	0.039023325905578	14.5084106984299	5.37578038945674e-06	-1.82263325330109	1
ENSG00000144152.12	FBLN7	2	112120827	2_66	0	0.0139322958938499	5.00933754274656	6.62674688825424e-07	0.219995949974619	1
ENSG00000144161.12	ZC3H8	2	112257028	2_66	0	0.0143471674776089	5.27883713861403	7.19120762972305e-07	0.627401629910951	2
ENSG00000169629.11	RGPD8	2	112434559	2_66	0	0.0380897455018616	14.2837598731337	5.16592394820796e-06	-2.08487886161213	1
ENSG00000125630.15	POLR1B	2	112544150	2_66	0	0.0135152711860631	4.73028838689089	6.0702947584568e-07	0.0607155359461738	2
ENSG00000125611.15	CHCHD5	2	112580572	2_66	0	0.0438793262132582	15.5975524100528	6.49851013434644e-06	-2.38336136916932	2
ENSG00000169607.12	CKAP2L	2	112765001	2_66	0	0.0148914528740793	5.62087148597762	7.94763885040466e-07	0.506837849764176	1
ENSG00000125637.15	PSD4	2	113156693	2_66	0	0.0140225470788525	5.06864346727449	6.74863666664528e-07	0.328513497743316	1
ENSG00000125618.16	PAX8	2	113253300	2_67	0	0.0682092649750047	21.2960589323066	1.37924051599633e-05	2.30193325611717	2
ENSG00000136682.14	CBWD2	2	113476548	2_67	0	0.0189115867468306	9.39500410437229	1.68702819182539e-06	1.37568646274981	1
ENSG00000144134.18	RABL2A	2	113627627	2_67	0	0.0116131820361266	4.91500856047253	5.41967081808314e-07	-0.594009976459416	2
ENSG00000115084.13	SLC35F5	2	113756721	2_67	0	0.0152193847952259	7.39783425396009	1.06905264211551e-06	1.20655432825938	2
ENSG00000144119.3	C1QL2	2	119158412	2_69	0	0.010651136142231	7.10304219780595	7.18352698236226e-07	-0.8009969654853	1
ENSG00000088205.12	DDX18	2	117832335	2_69	0	0.0352335329986034	18.1193005068197	6.06170808711373e-06	-1.90759837350786	1
ENSG00000125633.10	CCDC93	2	118013990	2_69	0	0.00826759770973107	4.78095146444146	3.75310805159153e-07	0.228791900083283	1
ENSG00000125629.14	INSIG2	2	118084055	2_69	0	0.181416251910652	33.6702886403845	5.79989894024607e-05	-3.19815850276677	2
ENSG00000115107.19	STEAP3	2	119224095	2_69	0	0.012215761779247	8.36043114954407	9.69720610860693e-07	1.10875973130065	2
ENSG00000186132.14	C2orf76	2	119366701	2_69	0	0.00998709893148564	6.51275354434502	6.17591617423019e-07	-0.733273155746367	1
ENSG00000155368.16	DBI	2	119366701	2_69	0	0.00998709893148564	6.51275354434502	6.17591617423019e-07	-0.733273155746368	1
ENSG00000080293.9	SCTR	2	119525231	2_69	0	0.0122679046134131	8.39952223777494	9.78413353949611e-07	0.989933077042234	2
ENSG00000163075.12	CFAP221	2	119544252	2_69	0	0.00808254378494144	4.57354714564782	3.5099313561967e-07	-0.0770743625141315	1
ENSG00000144120.12	TMEM177	2	119679105	2_69	0	0.0093088489354678	5.86802072835377	5.18662702581126e-07	0.619451421258645	2
ENSG00000115109.13	EPB41L5	2	120007218	2_69	0	0.0144104651022311	9.87737964942131	1.35150339675529e-06	-1.2723791517235	2
ENSG00000226479.3	TMEM185B	2	120223118	2_69	0	0.0161942276872944	10.9496731599475	1.68367705666312e-06	-1.30109928540756	1
ENSG00000144118.13	RALB	2	120068102	2_69	0	0.0173691257282812	11.5936123033904	1.91202747623897e-06	1.48545129395691	2
ENSG00000074047.21	GLI2	2	120735673	2_70	0	0.0363598452875989	9.24785268168749	3.19271627593254e-06	-1.32845656585237	2
ENSG00000115112.7	TFCP2L1	2	121285630	2_70	0	0.0244466475842029	5.57813605921227	1.29480930530675e-06	-0.610331126626383	1
ENSG00000074054.17	CLASP1	2	121647283	2_70	0	0.0411751924772884	10.4017554616218	4.06667695203065e-06	1.66577342737273	1
ENSG00000211460.11	TSN	2	121736192	2_70	0	0.0262136458775913	6.2220145818423	1.54865917405974e-06	0.826450973923711	1
ENSG00000155052.14	CNTNAP5	2	124025249	2_72	0	0.0294046385960983	7.84231023269965	2.18956207059588e-06	-0.37263656850469	1
ENSG00000136732.14	GYPC	2	126655525	2_74	0	0.0185974739967787	4.59066429642229	8.10637876532539e-07	0.131054283420928	2
ENSG00000136717.14	BIN1	2	127107479	2_74	0	0.0353091963071628	10.5077072225386	3.5228422212614e-06	-1.71466811396601	2
ENSG00000186684.12	CYP27C1	2	127213143	2_74	0	0.0211112831386541	5.75775102518149	1.15415704945482e-06	-0.576753735812887	1
ENSG00000163161.12	ERCC3	2	127294150	2_75	0	0.0296564564054811	4.59416218373627	1.29366841870986e-06	0.0817599653151946	2
ENSG00000115718.17	PROC	2	127419101	2_75	0	0.0472240236503642	8.90872223884702	3.99462304356176e-06	1.32643645089078	1
ENSG00000163166.14	IWS1	2	127526497	2_75	0	0.094341778169089	15.4105725990793	1.38044856681762e-05	-2.02536862677209	1
ENSG00000144230.16	GPR17	2	127645955	2_75	0	0.034338847634773	5.95043688327001	1.94013507182953e-06	0.709286455498595	1
ENSG00000072163.19	LIMS2	2	127648067	2_75	0	0.0301512806143957	4.74712420319499	1.35904474032855e-06	0.226350319390563	1
ENSG00000136709.11	WDR33	2	127810860	2_75	0	0.0509750440274487	9.62098554273957	4.65666041539525e-06	1.35989709482175	2
ENSG00000136715.17	SAP130	2	128028089	2_75	0	0.062128575764813	11.4706115105648	6.76667574681309e-06	1.43696192064449	1
ENSG00000136720.6	HS6ST1	2	128316388	2_75	0	0.0365420975534413	6.52660435500236	2.26453040347529e-06	-0.742840399363365	1
ENSG00000233087.7	WTH3DI	2	131344954	2_78	0	0.0273756646416407	5.74880740898038	1.49430699137494e-06	-1.41613579560391	1
ENSG00000222014.5	RAB6C	2	129979058	2_78	0	0.0541265415217955	12.0747408873386	6.20562452765391e-06	1.43985126153037	1
ENSG00000152082.13	MZT2B	2	130181715	2_78	0	0.0255653474189568	5.11724215536718	1.24218152195155e-06	-0.367662701604701	1
ENSG00000136710.9	CCDC115	2	130343161	2_78	0	0.0542065794698868	12.0885290930631	6.22189761443593e-06	-1.50559778048525	1
ENSG00000136718.9	IMP4	2	130342325	2_78	0	0.027625603285787	5.83272270470845	1.52996148347175e-06	-0.798235069749441	1
ENSG00000072135.12	PTPN18	2	130356437	2_78	0	0.0610535754222783	13.2009912816893	7.65270625026544e-06	1.60811578174941	2
ENSG00000136002.18	ARHGEF4	2	130836842	2_78	0	0.054239296530857	12.0940882621679	6.22851591866615e-06	1.20454751279085	2
ENSG00000075886.10	TUBA3D	2	131475744	2_78	0	0.0241484498246576	4.59127609519238	1.05273742775122e-06	-0.0458474112914547	2
ENSG00000173272.15	MZT2A	2	131472010	2_78	0	0.0273285554635946	5.73285451160581	1.48759597110786e-06	-0.767766029773195	2
ENSG00000163040.14	CCDC74A	2	131527737	2_78	0	0.054661408939458	12.1665918185006	6.31461906597662e-06	2.15745739555917	1
ENSG00000183840.6	GPR39	2	132409911	2_79	0	0.0749678653753626	20.9213903194425	1.489234483121e-05	-2.25829157078158	1
ENSG00000152128.13	TMEM163	2	134721005	2_80	0	0.0235318910745149	4.57608964428209	1.02246570440439e-06	-0.360168085870276	2
ENSG00000082258.12	CCNT2	2	134918338	2_80	0	0.0527839661999374	12.0632067181099	6.04591708607808e-06	2.35750082863044	1
ENSG00000115839.17	RAB3GAP1	2	135052002	2_80	0	0.0337737956257775	7.91412022329649	2.53793158794744e-06	1.57685144358472	1
ENSG00000048991.16	R3HDM1	2	135531995	2_80	0	0.0257231965397546	5.39739798984265	1.31827730583565e-06	0.998162907800505	1
ENSG00000144224.16	UBXN4	2	135741596	2_80	0	0.0332294672114649	7.76369697320027	2.44956715861209e-06	-1.67939353725692	1
ENSG00000076003.4	MCM6	2	135876392	2_80	0	0.0259332321781024	5.47247431008388	1.34752793323179e-06	-1.0891654825278	1
ENSG00000144229.11	THSD7B	2	136765602	2_81	0	0.052487894295677	12.3375814460314	6.14874637577244e-06	-1.9982111447197	1
ENSG00000150540.13	HNMT	2	137963983	2_82	0	0.016593472860388	4.98620449651245	7.85605964690024e-07	-0.387157173834978	1
ENSG00000144228.8	SPOPL	2	138501652	2_82	0	0.025746859054246	8.39608377442412	2.05257207265367e-06	0.342632070362974	1
ENSG00000168702.17	LRP1B	2	142131604	2_85	0	0.0180617780256485	4.87625870821542	8.36266377859648e-07	-0.368612954607129	1
ENSG00000075884.13	ARHGAP15	2	143091525	2_85	0	0.0178897578116309	4.78823244671856	8.13349273795438e-07	-0.373952427317223	1
ENSG00000121964.14	GTDC1	2	144329174	2_86	0	0.0124820453708349	5.08525119188961	6.02692190311802e-07	-0.697523412398499	1
ENSG00000121989.14	ACVR2A	2	147844091	2_88	0	0.038038746187873	22.5180111121508	8.13305331805397e-06	2.46743927600226	2
ENSG00000115947.13	ORC4	2	147946396	2_88	0	0.00610067728520702	4.70172707313189	2.72353439642783e-07	-0.159584883579268	1
ENSG00000204406.12	MBD5	2	148020703	2_88	0	0.0124379963603616	12.2075936451645	1.44170991974144e-06	-1.70137011904618	1
ENSG00000150556.16	LYPD6B	2	149038442	2_88	0	0.0330537807591498	20.8741286800107	6.55129107016232e-06	-2.44065436336167	1
ENSG00000184898.6	RBM43	2	151261518	2_90	0	0.0321594503972212	8.48595238480593	2.59123383270046e-06	-1.26775553711005	2
ENSG00000123610.4	TNFAIP6	2	151357910	2_90	0	0.0442293380209385	11.441607881496	4.8050166400209e-06	-1.61132899328473	1
ENSG00000123609.10	NMI	2	151290158	2_90	0	0.0311087454868568	8.17867518108337	2.41581044672321e-06	1.28867316068734	1
ENSG00000080345.17	RIF1	2	151412050	2_90	0	0.0210335801276587	4.56714351866038	9.12126883858981e-07	-0.0770759736247648	2
ENSG00000182389.19	CACNB4	2	152099291	2_91	0	0.12325163285508	21.3502358621062	2.49857710158347e-05	2.22844892462679	2
ENSG00000157827.19	FMNL2	2	152335141	2_91	0	0.0270197485171853	7.11710189982087	1.82592057866976e-06	-0.921754307018485	1
ENSG00000177917.10	ARL6IP6	2	152717752	2_91	0	0.196611099613692	25.9237142913139	4.83952408219526e-05	3.50819047109872	1
ENSG00000162989.4	KCNJ3	2	154784661	2_93	0	0.0183293290145317	6.89871590234812	1.20063838614406e-06	0.496153923774343	1
ENSG00000115159.15	GPD2	2	156434411	2_93	0	0.0141799433613953	4.6514441109941	6.26267248168329e-07	0.132507936459907	1
ENSG00000115165.9	CYTIP	2	157488690	2_94	0	0.0252691432529817	6.4826812271952	1.55540174133017e-06	-0.717608737646518	1
ENSG00000115170.13	ACVR1	2	157876051	2_95	0	0.0307359638289005	8.41458027880292	2.45570780953556e-06	1.03435637445977	1
ENSG00000153237.17	CCDC148	2	158457154	2_95	0	0.0563597494483309	14.0484039858265	7.51784622562254e-06	1.86023371744334	1
ENSG00000144283.21	PKP4	2	158436970	2_95	0	0.0205835999007905	4.715382255095	9.21585500276902e-07	-0.531854230459949	1
ENSG00000163331.11	DAPL1	2	158795222	2_96	0	0.0159718194673963	6.91284022480584	1.04835484985999e-06	-0.847864314643758	1
ENSG00000196151.10	WDSUB1	2	159290634	2_96	0	0.0154427678940702	6.56784368216943	9.63042267687175e-07	0.704648376122015	1
ENSG00000136536.14	MARCH7	2	159712509	2_96	0	0.0981665502343858	20.0089920527863	1.86503135597834e-05	-3.38941725910407	2
ENSG00000241399.6	CD302	2	159798279	2_96	0	0.0389069729297781	15.6908982593634	5.79659083747274e-06	-1.86507275863245	1
ENSG00000054219.10	LY75	2	159904571	2_96	0	0.0130295268605241	5.39747018825109	6.67753686897735e-07	-0.968247616825608	1
ENSG00000197635.9	DPP4	2	162074564	2_97	0	0.0300949989418948	5.30903378444608	1.51707558181307e-06	-0.422635303583284	1
ENSG00000115290.9	GRB14	2	164621693	2_100	0	0.0125124222476201	4.81957875059921	5.72595419426448e-07	0.237919804472147	1
ENSG00000082438.15	COBLL1	2	164843369	2_100	0	0.0128492424173267	5.07501429125479	6.19173255281436e-07	-0.450062542692426	1
ENSG00000169507.9	SLC38A11	2	164935829	2_100	0	0.0122305218530293	4.58979950385586	5.33010911078184e-07	-0.00324708174538338	1
ENSG00000178662.15	CSRNP3	2	165469352	2_100	0	0.036126348233075	12.8961909315095	4.42367196938734e-06	0.890554696291389	1
ENSG00000115339.13	GALNT3	2	165857585	2_100	0	0.0307111826076971	14.8866779110672	4.34101942449302e-06	-2.77552387357719	1
ENSG00000123607.14	TTC21B	2	165954114	2_100	0	0.0239197236434489	11.3139020367544	2.56960263248655e-06	1.72886879713495	1
ENSG00000136546.13	SCN7A	2	166493861	2_101	0	0.0169341434357211	5.93253588907319	9.53895950199668e-07	-1.00415967585567	1
ENSG00000172292.14	CERS6	2	168456065	2_102	0	0.0132754062265379	7.27207028850366	9.16649453918824e-07	-0.985107341115183	1
ENSG00000239474.6	KLHL41	2	169508867	2_103	0	0.0324208948633393	7.43436862788778	2.28858204352587e-06	-1.04464756145003	1
ENSG00000138399.17	FASTKD1	2	169573465	2_103	0	0.0276051673413466	5.94793395885753	1.55902801296588e-06	-0.715938666451701	1
ENSG00000154479.12	CCDC173	2	169694539	2_103	0	0.0306107553561243	6.90294620002002	2.00634646846029e-06	-0.838981322426983	1
ENSG00000144362.11	PHOSPHO2	2	169693707	2_103	0	0.059515789795816	13.0841002395322	7.39389809456488e-06	1.90736161246451	1
ENSG00000138382.14	METTL5	2	169825274	2_103	0	0.0248384356327604	4.97318346186105	1.17288685037073e-06	0.116297652879811	1
ENSG00000144357.16	UBR3	2	169826710	2_103	0	0.0453505997054925	10.5479425769606	4.54201106671472e-06	1.50972817842682	2
ENSG00000071909.18	MYO3B	2	170178516	2_103	0	0.0420590191538559	9.84743190934244	3.93259772585242e-06	1.3594576413792	1
ENSG00000115844.10	DLX2	2	172103018	2_104	0	0.0159576409919787	6.68439241494741	1.01281010280518e-06	-0.118901802612735	1
ENSG00000204335.3	SP5	2	170714891	2_104	0	0.0163360174442001	6.95491514575381	1.07878629620735e-06	0.663292947549714	1
ENSG00000115806.12	GORASP2	2	170928386	2_104	0	0.0125243412977178	4.70217865487756	5.59179725370119e-07	-0.149216139744786	1
ENSG00000123600.19	METTL8	2	171435106	2_104	0	0.0125449141256189	5.09168784253869	6.06494490392009e-07	-0.783918290028428	1
ENSG00000071967.11	CYBRD1	2	171505166	2_104	0	0.0135214894750592	5.33442040847678	6.84871621268537e-07	0.367315378095871	1
ENSG00000077380.15	DYNC1I2	2	171687403	2_104	0	0.138496980486965	18.6314423578914	2.45010208006694e-05	-4.11555350992753	1
ENSG00000128708.12	HAT1	2	171922612	2_104	0	0.016129334326346	6.72967939400903	1.03064289917292e-06	-0.37629248572542	1
ENSG00000115840.13	SLC25A12	2	172030734	2_104	0	0.108132381515232	18.0178558669155	1.84993416575302e-05	4.0277471967978	1
ENSG00000172878.13	METAP1D	2	171997407	2_104	0	0.022123772733747	13.7138582863481	2.88082079065286e-06	-3.52180940176527	2
ENSG00000144355.14	DLX1	2	172084313	2_104	0	0.0139984676121458	6.43464015449433	8.55267872524181e-07	1.43976962236851	2
ENSG00000091409.14	ITGA6	2	172427651	2_105	0	0.0077413072094481	6.96673539198019	5.12083774058124e-07	0.803701506567824	1
ENSG00000152256.13	PDK1	2	172555077	2_105	0	0.00643709406839799	5.29709546308052	3.23761387275998e-07	-0.451844358746873	2
ENSG00000091436.16	MAP3K20	2	173075527	2_105	0	0.0584231017323447	25.1335649100282	1.39423538201928e-05	2.5367442126795	1
ENSG00000144354.13	CDCA7	2	173309614	2_105	0	0.00612137387757394	4.87723804921523	2.83478584754513e-07	0.0791244722200381	1
ENSG00000172845.14	SP3	2	173965538	2_105	0	0.0128329698657699	11.9846663557984	1.46032835977959e-06	-1.65551258904295	1
ENSG00000138430.15	OLA1	2	174248036	2_105	0	0.00759552980934475	12.6585668562537	9.12935318751386e-07	3.0374797823876	1
ENSG00000144306.14	SCRN3	2	174395627	2_105	0	0.0229558705281789	18.5713881426231	4.04795364259303e-06	-2.71517968858323	1
ENSG00000163328.13	GPR155	2	174486532	2_105	0	0.0085770117731041	8.3477085205967	6.79830553747691e-07	0.995417399168115	2
ENSG00000115935.17	WIPF1	2	174575588	2_105	0	0.00782717869785954	6.6092690159435	4.91197417820468e-07	0.511805183277432	1
ENSG00000154518.9	ATP5G3	2	175185320	2_106	0	0.0299951820513323	9.34857657774434	2.66252925777419e-06	-1.25761239134064	1
ENSG00000144320.13	LNPK	2	176002028	2_106	0	0.0324481338525033	10.0756042153646	3.10426094518503e-06	-1.37250024291038	1
ENSG00000128645.14	HOXD1	2	176188365	2_106	0	0.0250247449294254	7.67557924157068	1.82380421870809e-06	0.958632329436079	1
ENSG00000128654.13	MTX2	2	176269444	2_106	0	0.0904808076881899	19.6629627432345	1.68928459574873e-05	-2.43304791009234	1
ENSG00000018510.13	AGPS	2	177392663	2_107	0	0.0833293069034551	13.4795660584462	1.06652509258594e-05	1.85903936013287	1
ENSG00000196659.9	TTC30B	2	177553217	2_107	0	0.0325054086643827	4.68816961299717	1.44695939116214e-06	-0.126173276956403	1
ENSG00000155636.14	RBM45	2	178111787	2_108	0	0.0697543125623161	25.7628887954491	1.70632996975441e-05	-3.08417088121081	2
ENSG00000079156.16	OSBPL6	2	178193987	2_108	0	0.0194140698987536	14.7412194353211	2.71736136757429e-06	2.17911710611455	1
ENSG00000180228.12	PRKRA	2	178419285	2_108	0	0.00666858233083123	4.93552234444549	3.12510084691999e-07	-0.165795590629207	1
ENSG00000204311.12	DFNB59	2	178451344	2_108	0	0.00661983535482302	4.94976076159888	3.11120618389525e-07	-0.530728004752851	1
ENSG00000079150.17	FKBP7	2	178478636	2_108	0	0.00670417809133872	4.9723541036661	3.16522792344865e-07	-0.255734158492308	1
ENSG00000116095.10	PLEKHA3	2	178480456	2_108	0	0.00678391210292129	5.11189827743402	3.29275798944028e-07	-0.528298604162024	1
ENSG00000155657.26	TTN	2	178831108	2_108	0	0.00664933597386908	4.94907299716116	3.12463673040959e-07	-0.169049936337217	1
ENSG00000144331.18	ZNF385B	2	179861799	2_108	0	0.00817745531928271	6.88697531682244	5.34741762455785e-07	-0.985494656244519	1
ENSG00000170035.15	UBE2E3	2	180967386	2_109	0	0.0266910553845853	5.41335132667354	1.37192179946886e-06	-0.637763581912733	1
ENSG00000162992.3	NEUROD1	2	181680491	2_110	0	0.0656912696789405	18.2213310829747	1.13654111745471e-05	-2.07354358682737	1
ENSG00000188452.13	CERKL	2	181680491	2_110	0	0.0656912696789405	18.2213310829747	1.13654111745471e-05	-2.07354358682737	1
ENSG00000162998.4	FRZB	2	182866669	2_110	0	0.0376606681329849	13.033971975859	4.66081859736656e-06	-1.62254919566457	2
ENSG00000163002.12	NUP35	2	183116059	2_110	0	0.0307697888988308	11.1626704438793	3.26129449007182e-06	1.87354566249077	2
ENSG00000170396.7	ZNF804A	2	184598393	2_112	0	0.030299998015177	20.7303496776784	5.9641234555117e-06	2.31386310872154	2
ENSG00000065548.17	ZC3H15	2	186486293	2_112	0	0.00567648930803966	5.43705898865186	2.93049689666184e-07	-0.34992972714679	1
ENSG00000138448.11	ITGAV	2	186578558	2_112	0	0.00522353103526951	4.60790611552251	2.28541565563721e-07	0.127230999081377	1
ENSG00000163012.3	ZSWIM2	2	186849535	2_112	0	0.0203848536745896	17.3845442357709	3.36487011190509e-06	1.99943582353689	1
ENSG00000168542.14	COL3A1	2	188974074	2_112	0	0.00519732556014907	4.56687394309546	2.25370123572692e-07	0.0185713471896908	1
ENSG00000204262.11	COL5A2	2	189180039	2_113	0	0.0349743528591209	10.9864516151864	3.64841751133888e-06	-1.56798571880534	3
ENSG00000138449.10	SLC40A1	2	189576083	2_113	0	0.0179148245726855	4.81370224826233	8.18821391621199e-07	0.190251042680549	1
ENSG00000138381.9	ASNSD1	2	189582892	2_113	0	0.0192975717072086	5.49778231358403	1.00736672199445e-06	0.717967577692568	2
ENSG00000128699.13	ORMDL1	2	189784856	2_113	0	0.0228974000128854	7.07310814772929	1.53777878988356e-06	-1.06413031545327	1
ENSG00000064933.17	PMS1	2	189783193	2_113	0	0.0266028734531465	8.45666129709162	2.13611624150335e-06	1.11155814947517	2
ENSG00000151689.12	INPP1	2	190343615	2_113	0	0.018427220987179	5.07312580142327	8.87631841077367e-07	-0.277238016011705	1
ENSG00000151690.14	MFSD6	2	190421006	2_113	0	0.0215837917071355	6.52870861877552	1.33798863389194e-06	0.832787306325752	1
ENSG00000189362.11	NEMP2	2	190531462	2_113	0	0.0203927875546754	6.00594361258726	1.16293446663298e-06	0.857709288890146	1
ENSG00000138386.16	NAB1	2	190647213	2_113	0	0.0311357725208457	9.91044471497645	2.92988237742764e-06	1.59202256415788	1
ENSG00000138378.17	STAT4	2	191151202	2_114	0	0.0145090417005486	7.70392176400824	1.06132401044227e-06	-0.840297651195398	1
ENSG00000173559.12	NABP1	2	191677959	2_114	0	0.0104356432369902	4.68916628528216	4.64635356084689e-07	-0.148866131401042	1
ENSG00000118997.13	DNAH7	2	196068464	2_116	0	0.0430443802516534	12.5716431213007	5.13813960482871e-06	-1.81442866496558	1
ENSG00000138411.10	HECW2	2	196593392	2_116	0	0.0211338849121268	5.99465974444595	1.20293253884882e-06	1.5445269300715	2
ENSG00000144395.17	CCDC150	2	196640040	2_116	0	0.0353822261443428	10.753882056824	3.61283243950832e-06	2.07427810448296	1
ENSG00000187944.2	C2orf66	2	196812479	2_116	0	0.0598717589315048	15.6500509868341	8.8968275123862e-06	-2.77624923822234	1
ENSG00000115541.10	HSPE1	2	197499794	2_117	0	0.0230245947294663	8.23039066440101	1.7993259415581e-06	-0.9191833300696	1
ENSG00000162944.10	RFTN2	2	197675986	2_117	0	0.0726950429266103	21.0582711426768	1.45353303773058e-05	2.84039216463932	1
ENSG00000247626.4	MARS2	2	197707737	2_117	0	0.019957100794568	7.43837585011737	1.40952559475752e-06	1.00178079399636	1
ENSG00000226124.6	FTCDNL1	2	199850549	2_118	0	0.0095694249776519	16.8301381303274	1.52922334455351e-06	-3.6144469567875	3
ENSG00000162971.10	TYW5	2	199955071	2_118	0	0.00439513159893834	21.2183189431383	8.85483051931665e-07	-5.56577987612476	1
ENSG00000162972.10	MAIP1	2	199954933	2_118	0	0.0044605317523051	6.05481140778761	2.56439341220454e-07	-0.795945041000296	1
ENSG00000196141.13	SPATS2L	2	200305189	2_118	0	0.00399627215284026	4.98344525496774	1.89095914256172e-07	-0.588130683100857	1
ENSG00000163535.17	SGO2	2	200510220	2_118	0	0.00440936790504087	5.28533034513627	2.21281889053936e-07	-0.617294130508844	1
ENSG00000082153.17	BZW1	2	200810095	2_119	0	0.029862164840198	5.19963407887906	1.47431901452931e-06	-0.237212183274122	1
ENSG00000013441.15	CLK1	2	200864612	2_119	0	0.0279200423583873	4.57827338682763	1.21371073214934e-06	0.183794900477321	1
ENSG00000240344.8	PPIL3	2	200870198	2_119	0	0.0320496889776678	5.85341008739551	1.78127169866281e-06	-0.438534038217714	2
ENSG00000155744.9	FAM126B	2	201071138	2_119	0	0.0283248744402369	4.71124622470943	1.26707170447535e-06	-0.316188387787112	1
ENSG00000119013.8	NDUFB3	2	201075522	2_119	0	0.0395943714352628	7.81226340572608	2.93702557052384e-06	1.03498922995484	1
ENSG00000003402.19	CFLAR	2	201113876	2_119	0	0.133959645897177	19.3134959176337	2.45658773824302e-05	-2.04922859960906	2
ENSG00000003400.14	CASP10	2	201183110	2_119	0	0.0423955006466656	8.44701683218398	3.40032575220998e-06	1.46303231725139	1
ENSG00000064012.21	CASP8	2	201279205	2_119	0	0.029340641409388	5.03678838252774	1.40320364787328e-06	0.389455349633826	1
ENSG00000155749.12	ALS2CR12	2	201302928	2_119	0	0.0317603018443806	5.76949758194979	1.73988287560673e-06	0.730384703283413	1
ENSG00000115993.12	TRAK2	2	201450110	2_119	0	0.0468914754242523	9.38452200047308	4.17833687264797e-06	1.15509010298981	1
ENSG00000155755.18	TMEM237	2	201640822	2_119	0	0.0279370439415112	4.58389564791696	1.21594118896255e-06	-0.140198818075039	2
ENSG00000082126.17	MPP4	2	201664791	2_119	0	0.0665187367271671	12.6526037237987	7.9913710478412e-06	-1.57650233474201	1
ENSG00000003393.14	ALS2	2	201780819	2_119	0	0.0279187336148025	4.57784012539735	1.21353898661314e-06	-0.0513010791168802	1
ENSG00000116030.16	SUMO1	2	202238678	2_120	0	0.0217340135808343	9.19712992392585	1.89797135030386e-06	0.974447698522655	1
ENSG00000138439.11	FAM117B	2	202634789	2_120	0	0.0672014117590999	19.6775390336673	1.25558632238291e-05	-2.52109326098725	1
ENSG00000138380.17	CARF	2	202912503	2_120	0	0.025076703353472	10.5160962499583	2.50393119976418e-06	1.52956231498363	1
ENSG00000138442.9	WDR12	2	203016269	2_120	0	0.029569784763895	12.0379343619324	3.37985081452588e-06	1.67221518270576	1
ENSG00000118257.16	NRP2	2	205683783	2_121	0	0.0195941408010574	4.79957077157927	8.92947696338365e-07	-0.238309684919818	1
ENSG00000114933.15	INO80D	2	206087791	2_122	0	0.0218827377640978	12.9757499489615	2.69607221392003e-06	2.11606113531588	2
ENSG00000023228.13	NDUFS1	2	206136541	2_122	0	0.0141235695086219	9.23224253668838	1.23808104205714e-06	-1.62325124603299	1
ENSG00000183671.12	GPR1	2	206217980	2_122	0	0.0429702145100073	19.4971574163596	7.95492732976653e-06	2.27860336224954	1
ENSG00000204186.7	ZDBF2	2	206273755	2_122	0	0.0341257856811623	16.8549169717854	5.46143379339651e-06	2.40734024860643	1
ENSG00000114948.12	ADAM23	2	206443099	2_122	0	0.00912713538430332	5.66369529625587	4.90830757746722e-07	0.518882146195503	1
ENSG00000138400.12	MDH1B	2	206747102	2_122	0	0.0081599481006982	4.60847851794322	3.57060953774276e-07	-0.0652260893629818	2
ENSG00000118246.13	FASTKD2	2	206765369	2_122	0	0.00820816708093131	4.68026173430693	3.64765475015483e-07	-0.0610225202567878	1
ENSG00000118263.14	KLF7	2	207148831	2_122	0	0.0174532952541329	12.1029461600789	2.00569981177701e-06	-2.07238250303929	1
ENSG00000144401.14	METTL21A	2	207619957	2_122	0	0.482129211358146	21.9390395225526	0.000100433466482116	-4.06764303771293	1
ENSG00000163249.11	CCNYL1	2	207712007	2_122	0	0.00813792446236827	4.62520332776515	3.57389575423452e-07	-0.253544359776461	1
ENSG00000118231.4	CRYGD	2	208124828	2_123	0	0.0333526751561705	4.71951848332233	1.49460269723876e-06	0.213450473443197	1
ENSG00000168582.4	CRYGA	2	208165848	2_123	0	0.0418933778542957	6.83363228356615	2.71828119953617e-06	0.830351468460667	1
ENSG00000188674.10	C2orf80	2	208168414	2_123	0	0.138284644901875	18.1187647887563	2.37903013243108e-05	-2.07734321167661	2
ENSG00000138413.13	IDH1	2	208266212	2_123	0	0.0338594829982427	4.85914545411148	1.56220354440339e-06	-0.215068204124125	1
ENSG00000115020.16	PIKFYVE	2	208266265	2_123	0	0.0331248128410542	4.65607623856897	1.46443774071172e-06	-0.39633334326945	2
ENSG00000144407.9	PTH2R	2	208359705	2_123	0	0.0380248965149131	5.93430573235642	2.14257165309547e-06	0.640940550055677	1
ENSG00000144406.18	UNC80	2	209772425	2_124	0	0.0790135382024084	21.8316521914262	1.6378929380058e-05	-2.44811995411813	1
ENSG00000078018.19	MAP2	2	209422351	2_124	0	0.0310031124660021	13.1050197505052	3.85780589447285e-06	1.6117231593644	2
ENSG00000197713.14	RPE	2	210002122	2_124	0	0.0122836366768658	4.58094055143706	5.34292422683436e-07	0.0940493129405679	1
ENSG00000021826.14	CPS1	2	210477414	2_124	0	0.0123631681147565	4.64016963382776	5.44704582920305e-07	0	1
ENSG00000178568.14	ERBB4	2	212538367	2_125	0	0.0150899223418867	10.1189166161809	1.4498344625059e-06	-2.69382214361033	1
ENSG00000138376.10	BARD1	2	214802424	2_127	0	0.018096243052972	7.40592136649914	1.27252087088026e-06	0.843880000215189	3
ENSG00000138363.14	ATIC	2	215311040	2_127	0	0.0136335633336335	4.80352959967265	6.21823667579333e-07	0.240681994268774	4
ENSG00000079246.15	XRCC5	2	216108211	2_127	0	0.0132992186790061	4.57555574533505	5.77786479378583e-07	0.173791677558876	2
ENSG00000138375.12	SMARCAL1	2	216412526	2_127	0	0.0452518539326727	15.8773656459855	6.82200792882291e-06	2.00302972409805	3
ENSG00000197756.9	RPL37A	2	216500041	2_127	0	0.0264385093899412	10.8990036548096	2.73603192681865e-06	-1.39806102118304	1
ENSG00000171450.5	CDK5R2	2	218959212	2_129	0	0.0529517457557399	14.3465794779122	7.21316801476407e-06	1.828158884447	1
ENSG00000181378.13	CFAP65	2	219041645	2_129	0	0.0191084569761901	7.32256806017973	1.32857609082178e-06	-1.77292326467564	2
ENSG00000231672.6	DIRC3	2	217756664	2_129	0	0.0218708407611153	6.21128595659827	1.28986541786316e-06	0.664907238919645	1
ENSG00000188282.12	RUFY4	2	218035058	2_129	0	0.0413865364931114	11.9396570271565	4.69189550950119e-06	1.39056320527566	1
ENSG00000163466.15	ARPC2	2	218216699	2_129	0	0.0249045318018117	7.5584306640317	1.78734097537141e-06	-1.01529151313491	2
ENSG00000179921.14	GPBAR1	2	218259499	2_129	0	0.0217370429133481	6.01078136452111	1.24059147024581e-06	-0.460193115295967	1
ENSG00000127837.9	AAMP	2	218270227	2_129	0	0.0216716672716361	5.98420620348282	1.23139183925578e-06	0.455107489552469	1
ENSG00000127838.13	PNKD	2	218270205	2_129	0	0.0335875198420973	9.91779924076416	3.16293775792461e-06	-1.09172933340978	1
ENSG00000135926.14	TMBIM1	2	218292881	2_129	0	0.0405133719059617	11.9806215698242	4.60866497011788e-06	1.56084711711259	1
ENSG00000018280.16	SLC11A1	2	218381984	2_129	0	0.0190071361972197	4.89051779019554	8.82610168377415e-07	-0.221682519996153	1
ENSG00000135913.10	USP37	2	218566568	2_129	0	0.0358542891464351	11.2456130354938	3.82843826699628e-06	-1.79382602680864	1
ENSG00000144580.13	CNOT9	2	218568272	2_129	0	0.0233137323199706	6.91948322072748	1.53173227369081e-06	1.28151770225268	1
ENSG00000115556.13	PLCD4	2	218608011	2_129	0	0.0341680222201807	10.4395087347725	3.38686042668373e-06	-1.66654564991835	1
ENSG00000074582.12	BCS1L	2	218658716	2_129	0	0.0183140556437817	4.57347534810142	7.95295030389803e-07	0.145207690822833	1
ENSG00000115568.15	ZNF142	2	218658710	2_129	0	0.0239538672667224	7.2145305377588	1.64089620856064e-06	1.26716706049449	2
ENSG00000163481.7	RNF25	2	218672452	2_129	0	0.0189443165536208	4.84561335541883	8.71615804530156e-07	0.102314382830177	1
ENSG00000163482.11	STK36	2	218672243	2_129	0	0.0225164847898404	6.62126374903728	1.41559452795077e-06	-1.14685604526206	2
ENSG00000135929.8	CYP27A1	2	218780830	2_129	0	0.0250068534761857	7.43636133088682	1.76570005314818e-06	1.24156616890215	1
ENSG00000187736.12	NHEJ1	2	219160586	2_129	0	0.0239977124152468	9.11803154677219	2.07763059356033e-06	1.85134975842733	2
ENSG00000213901.10	SLC23A3	2	219170383	2_129	0	0.0189321101688442	7.90578761257096	1.42115537754873e-06	2.09863723301615	1
ENSG00000144567.10	FAM134A	2	219176369	2_129	1	0.228564167067638	21.1183364565425	4.58316240532841e-05	-4.16920644062651	1
ENSG00000115649.15	CNPPD1	2	219177636	2_129	1	0.0972984323964693	19.4206809709102	1.79418695241222e-05	-3.85817564989738	2
ENSG00000158552.12	ZFAND2B	2	219194103	2_129	1	0.255625515301247	21.225094425852	5.1517078751268e-05	-4.20067879672135	1
ENSG00000115657.12	ABCB6	2	219218731	2_129	0	0.0197116434527402	5.84714232189536	1.09436928793396e-06	-0.971846487216783	1
ENSG00000198925.10	ATG9A	2	219229829	2_129	0	0.0205132663484722	6.12396646552648	1.19279282949217e-06	0.944662960646386	2
ENSG00000163516.13	ANKZF1	2	219229585	2_129	0	0.0219149484332399	6.00875854868576	1.25032410169428e-06	-0.400189531173338	2
ENSG00000115661.13	STK16	2	219241541	2_129	0	0.0199409952892501	5.84471684576554	1.10664341412115e-06	-0.917563570738125	1
ENSG00000127824.13	TUBA4A	2	219278362	2_129	0	0.0240575454085898	6.75819056153088	1.54375772720648e-06	0.434970379060179	1
ENSG00000054356.13	PTPRN	2	219309183	2_129	0	0.0209655698416297	7.25730725644954	1.44470633839665e-06	1.52272224791145	1
ENSG00000123992.18	DNPEP	2	219400504	2_129	0	0.0186234940301288	4.69376501497901	8.30003463180928e-07	-0.0127126736769373	1
ENSG00000175084.11	DES	2	219418182	2_129	0	0.0183122723474481	4.65594297350043	8.09556730710108e-07	0.345715051449767	2
ENSG00000072195.14	SPEG	2	219434550	2_129	0	0.022564715685201	6.71276761367605	1.43823176155477e-06	-0.939170850144341	1
ENSG00000144591.18	GMPPA	2	219476044	2_129	0	0.0271361096356125	8.47533829007562	2.18374550445695e-06	1.1863673650016	1
ENSG00000123989.13	CHPF	2	219543916	2_129	0	0.0194939674238253	5.42107963669427	1.00342154085418e-06	-0.764485200814802	1
ENSG00000188760.10	TMEM198	2	219543916	2_129	0	0.0194939674238253	5.42107963669427	1.00342154085418e-06	-0.764485200814802	1
ENSG00000123999.4	INHA	2	219572251	2_129	0	0.0200123605854803	5.59951820068879	1.06401163464122e-06	0.722895084668942	1
ENSG00000124006.14	OBSL1	2	219578608	2_129	0	0.021086755832028	5.79300314500994	1.15987431258659e-06	-0.523508152620833	1
ENSG00000144589.21	STK11IP	2	219597918	2_130	0	0.0107425473381916	4.58809260493754	4.67990296060961e-07	-0.0341883709083787	1
ENSG00000116106.11	EPHA4	2	221561296	2_130	0	0.0107136445158683	4.56647375441615	4.64531955561795e-07	-0.0526602612442498	1
ENSG00000163082.9	SGPP2	2	222556438	2_131	0	0.0182993570764899	6.09106847061698	1.05834365370753e-06	0.734232909821141	1
ENSG00000116120.9	FARSB	2	222681330	2_131	0	0.0163022332532612	5.02835048603117	7.78341237988088e-07	0.328622270207702	2
ENSG00000124003.12	MOGAT1	2	222671953	2_131	0	0.021313179854992	7.49450094091927	1.51666046143318e-06	0.88684517532642	1
ENSG00000123983.13	ACSL3	2	222860739	2_131	0	0.0193065424395522	6.58407349066706	1.20697026408301e-06	-0.760917061811378	1
ENSG00000124019.9	FAM124B	2	224402706	2_132	0	0.0363879470076592	15.6882347465343	5.42037120530781e-06	3.02040298247003	2
ENSG00000135905.18	DOCK10	2	225041976	2_133	0	0.0184353633710895	5.92568956590964	1.03726087061868e-06	0.632283486205805	1
ENSG00000144468.16	RHBDD1	2	226785832	2_133	0	0.0944202015783545	21.133368047238	1.89465891020506e-05	2.24874536527097	1
ENSG00000169031.18	COL4A3	2	227130112	2_133	0	0.0216458275971125	7.40365421710332	1.5216603313019e-06	-1.14213145827928	1
ENSG00000168958.19	MFF	2	227261778	2_134	0	0.0127802594661514	4.62327454857319	5.61030861904132e-07	0.0690298031245419	1
ENSG00000173744.17	AGFG1	2	227472263	2_134	0	0.151587758479574	27.2097411038536	3.91639004039452e-05	-2.68792922333383	1
ENSG00000135917.13	SLC19A3	2	227717302	2_134	0	0.0140902100172723	5.45466022529993	7.29764220240964e-07	0.392948621925969	2
ENSG00000115009.11	CCL20	2	227804319	2_134	0	0.0206008422808263	9.06370556060838	1.77291601372929e-06	-1.11984035476017	1
ENSG00000123977.9	DAW1	2	227894838	2_134	0	0.0187370480550693	8.29834728109458	1.4763528720971e-06	1.12107429013014	1
ENSG00000187957.7	DNER	2	229714856	2_135	0	0.157348160813928	30.6119340029286	4.57351213877795e-05	-3.37615471493903	1
ENSG00000163053.10	SLC16A14	2	230068255	2_135	0	0.0238602603823161	12.8643118634274	2.91446695437338e-06	-1.48041794731444	2
ENSG00000079263.18	SP140	2	230203422	2_135	0	0.0418745011302711	18.0682552779955	7.18394933497075e-06	-2.11601110962785	1
ENSG00000135899.17	SP110	2	230211902	2_135	0	0.0101787278125223	5.03403147847874	4.86526863585563e-07	0.289104984939551	1
ENSG00000067066.16	SP100	2	230415508	2_135	0	0.00971889462658526	4.61019025595949	4.25434904823301e-07	0.10724575804582	1
ENSG00000237412.6	PRSS56	2	232520686	2_136	0	0.0196422903419951	4.56962837483482	8.52256663566767e-07	-0.0995422910758384	2
ENSG00000135902.9	CHRND	2	232526097	2_136	0	0.0374822239157085	10.5371987836725	3.75014379549501e-06	1.37950545988668	1
ENSG00000173699.15	SPATA3	2	231012492	2_136	0	0.0438345790970982	11.9908405089375	4.99072757486574e-06	-1.48490530492644	1
ENSG00000135914.5	HTR2B	2	231125386	2_136	0	0.0197843732939996	4.63597419074379	8.7088478675082e-07	-0.0017392855009236	2
ENSG00000135931.17	ARMC9	2	231198864	2_136	0	0.0411065822476453	11.3937513769612	4.4470857601386e-06	-1.50832822312025	1
ENSG00000187514.16	PTMA	2	231706100	2_136	0	0.0247813303751037	6.71105076478107	1.57911056197547e-06	0.870282616500631	1
ENSG00000144524.17	COPS7B	2	231779174	2_136	0	0.0210903612443869	5.22457063751735	1.04624168795512e-06	-0.427841062672848	1
ENSG00000221944.6	TIGD1	2	232550122	2_136	0	0.0235412202481511	6.23761954746356	1.39426475617665e-06	-0.712483391894437	1
ENSG00000115468.11	EFHD1	2	232613222	2_136	0	0.023093640516771	6.06065964618493	1.32895321942588e-06	0.610727707829174	1
ENSG00000204120.14	GIGYF2	2	232694905	2_137	0	0.017907517773505	14.9346276378647	2.5393770282928e-06	-3.62392251630213	1
ENSG00000182600.9	C2orf82	2	232856815	2_137	0	0.0689462894386419	19.2079818268787	1.25744799043673e-05	-2.7532264615721	1
ENSG00000066248.14	NGEF	2	233013260	2_137	0	0.0179867949373087	4.72071862610842	8.06230633743005e-07	0.00130240503737639	1
ENSG00000077044.10	DGKD	2	233354365	2_137	0	0.0569368243789693	15.4052380732617	8.32835160840039e-06	-1.73249804161138	1
ENSG00000085982.13	USP40	2	233467531	2_137	0	0.0222081976532923	6.7824470046398	1.43020113990031e-06	-0.856383774605259	3
ENSG00000123485.11	HJURP	2	233831164	2_137	0	0.026488378839338	8.32696168415033	2.09430216743981e-06	0.998281609650147	2
ENSG00000130147.15	SH3BP4	2	234951552	2_138	0	0.0390110934788144	8.88018239723793	3.28932970249692e-06	1.12927239886653	1
ENSG00000132321.16	IQCA1	2	236506648	2_139	0	0.0368519083204818	9.02973192070569	3.15960095045836e-06	1.08916345359879	1
ENSG00000124839.12	RAB17	2	237587120	2_140	0	0.0553433433314975	11.9254431722762	6.26667707194919e-06	-1.34617517662157	3
ENSG00000177483.11	RBM44	2	237798821	2_140	0	0.0291082290797817	5.95867034908336	1.64688221891815e-06	0.77994201440386	2
ENSG00000132329.10	RAMP1	2	237858483	2_141	0	0.0279871908978315	4.59107140389317	1.22003068617267e-06	-0.0947273011488489	1
ENSG00000184182.18	UBE2F	2	237966682	2_141	0	0.0281151890237812	4.63322982919531	1.23686485157758e-06	-0.132518231223212	1
ENSG00000132330.16	SCLY	2	238060509	2_141	0	0.035950915491003	6.90766148342194	2.35797066247896e-06	-1.13958859541381	3
ENSG00000144488.14	ESPNL	2	238099356	2_141	0	0.0460383654276064	9.20405186167808	4.02342907216788e-06	-0.895928171699502	1
ENSG00000178752.15	ERFE	2	238157147	2_141	0	0.0348018720167591	6.60681231162612	2.1831922036875e-06	1.49503955507381	1
ENSG00000132323.8	ILKAP	2	238203982	2_141	0	0.0504829085695334	10.0627211835319	4.8234436038374e-06	1.96929952955663	1
ENSG00000132326.11	PER2	2	238289924	2_141	0	0.0370708681585682	7.19189218943486	2.53147313056815e-06	-0.739570520165613	1
ENSG00000204104.11	TRAF3IP1	2	238273263	2_141	0	0.106540840931394	17.101797530632	1.73003654679349e-05	2.0956202810044	1
ENSG00000068024.16	HDAC4	2	239401967	2_142	0	0.0473872892178467	15.5124617186778	6.97975189372909e-06	-1.70589386915057	1
ENSG00000130414.11	NDUFA10	2	240027895	2_142	0	0.0145518621406554	4.60800299145238	6.36691014597151e-07	-0.15608779415023	1
ENSG00000063660.8	GPC1	2	240377297	2_142	0	0.0144855441636021	4.56604576287096	6.28018549071341e-07	0.00737264275821551	1
ENSG00000144504.15	ANKMY1	2	240566924	2_142	0	0.0165928023004406	5.81411026092492	9.16010388656168e-07	0.53726167398768	1
ENSG00000142330.19	CAPN10	2	240586423	2_142	0	0.0438514310460481	14.7908348814822	6.15848455077764e-06	-1.68561379147848	2
ENSG00000178623.11	GPR35	2	240605435	2_142	0	0.0146595545377231	4.67573903198392	6.508313046538e-07	-0.243198787307277	1
ENSG00000162804.13	SNED1	2	240991974	2_143	0	0.0905081632647882	18.2303591042946	1.56668026186142e-05	-1.97128161451162	1
ENSG00000122085.16	MTERF4	2	241094178	2_143	0	0.0252892395351065	6.33668211541531	1.52158103908699e-06	0.900682178958167	3
ENSG00000115687.13	PASK	2	241125943	2_143	0	0.024601459426594	6.08232975371301	1.42078456346623e-06	0.821950913461363	3
ENSG00000115685.14	PPP1R7	2	241144605	2_143	0	0.0264013757770595	6.73385107991531	1.68805838306464e-06	-0.867831133804431	1
ENSG00000146205.13	ANO7	2	241217672	2_144	0	0.0684793800762085	16.7155237496149	1.08686901006738e-05	-1.82157538251878	1
ENSG00000168385.17	SEPT2	2	241314902	2_144	0	0.0324828478018997	9.76782838984852	3.01265579428516e-06	1.53693027156143	1
ENSG00000115677.16	HDLBP	2	241316415	2_144	0	0.0286512180634211	8.6072871576312	2.34156802529269e-06	1.1910877930027	1
ENSG00000006607.13	FARP2	2	241356106	2_144	0	0.163354149736216	25.0364501703287	3.88329443208871e-05	2.83506971151257	2
ENSG00000115694.14	STK25	2	241454383	2_144	0	0.0315331771479693	9.49331581240726	2.84238600461703e-06	-1.43289029611188	1
ENSG00000176720.4	BOK	2	241558372	2_144	0	0.0334501607129992	10.0394209198301	3.18863103395206e-06	1.17712466341905	1
ENSG00000168397.16	ATG4B	2	241636401	2_144	0	0.0430090667209722	12.3708052093656	5.051907429326e-06	1.50075498071507	1
ENSG00000168393.12	DTYMK	2	241682911	2_144	0	0.0816195710408088	18.3697243419855	1.42362086341438e-05	-2.13283149792418	2
ENSG00000168395.15	ING5	2	241687007	2_144	0	0.018935197534659	4.78889508142594	8.60998825837531e-07	-0.359515748889221	1
ENSG00000204099.11	NEU4	2	241809136	2_144	0	0.0268386608126192	8.00372547077406	2.03962545004108e-06	-1.24905760093475	1
ENSG00000134121.9	CHL1	3	242389	3_1	0	0.0264708713859958	7.85705650026099	1.97481087839601e-06	0.824716441535524	1
ENSG00000113851.14	CRBN	3	2626910	3_4	0	0.0060063882261836	10.7218443358523	6.1147723638729e-07	1.23923699888111	4
ENSG00000170364.12	SETMAR	3	4303252	3_4	0	0.00315989708851738	4.81863157344769	1.44575285132411e-07	0.259216070050251	1
ENSG00000144455.13	SUMF1	3	4367381	3_4	0	0.00394425811731836	6.85095885361135	2.56574850165885e-07	0.731789269781022	3
ENSG00000134108.12	ARL8B	3	5132114	3_4	0	0.00624333796027954	11.0445074791566	6.54727518536335e-07	1.25425588305834	1
ENSG00000125046.14	SSUH2	3	8744924	3_7	0	0.0211901739510459	4.58081061307841	9.21667461667794e-07	0.100162493668143	1
ENSG00000180914.10	OXTR	3	8769960	3_7	0	0.033216149262415	8.7305140606777	2.75350897450657e-06	-1.127811081285	3
ENSG00000070950.9	RAD18	3	8963418	3_7	0	0.0223150286553295	5.05732599747395	1.07155827639125e-06	-0.340032723823481	3
ENSG00000168137.15	SETD5	3	9397385	3_7	0	0.0214965673238011	4.71303353061147	9.61982211873768e-07	-0.0748059519681247	1
ENSG00000163719.19	MTMR14	3	9649842	3_8	0	0.0108080829985601	4.57577505156104	4.69581235306523e-07	0.0239401389600048	1
ENSG00000134072.10	CAMK1	3	9777130	3_8	0	0.0119193077825749	5.42705776637851	6.14204332320011e-07	-0.578444505076371	1
ENSG00000241553.12	ARPC4	3	9792302	3_8	0	0.0213550809386964	10.7027642635107	2.17017411188076e-06	-1.33905895264062	1
ENSG00000214021.15	TTLL3	3	9810464	3_8	0	0.015799231305299	8.04915198663619	1.20748983125745e-06	-1.01095656267622	1
ENSG00000187288.10	CIDEC	3	9885582	3_8	0	0.0168583717327743	8.54371816567509	1.36760265877635e-06	-1.11348879939177	1
ENSG00000171135.13	JAGN1	3	9890289	3_8	0	0.0404596029385502	16.6470301829592	6.39522428557882e-06	-1.74822877631409	2
ENSG00000163701.18	IL17RE	3	9902449	3_8	0	0.0129824950870501	6.25384376936327	7.70908068999958e-07	-0.765795275255612	1
ENSG00000144554.10	FANCD2	3	10025967	3_8	0	0.0108036897256854	4.58152576154158	4.69980276856091e-07	-0.0078271197706794	1
ENSG00000254999.3	BRK1	3	10115548	3_8	0	0.0111959498485736	4.89010825587507	5.19848523394605e-07	-0.464754976130419	1
ENSG00000134086.7	VHL	3	10140878	3_8	0	0.012170758881374	5.63078438377265	6.50704713799189e-07	-0.407303552750347	1
ENSG00000134070.4	IRAK2	3	10164461	3_8	0	0.0117950681245439	5.35145818205389	5.99335477534453e-07	-0.321229170707974	1
ENSG00000157014.10	TATDN2	3	10247632	3_8	0	0.0114688446053384	5.09650696090664	5.54995787658935e-07	0.243266427512167	1
ENSG00000157017.15	GHRL	3	10273419	3_8	0	0.0108923708107449	4.64943867886665	4.80861867411415e-07	0.103410887192128	1
ENSG00000157020.17	SEC13	3	10317778	3_8	0	0.0131146054745324	6.34585458924872	7.90210404078579e-07	-0.857629599579039	1
ENSG00000157087.17	ATP2B2	3	10707748	3_8	0	0.0135024793103273	6.99361660941315	8.96628910280887e-07	-1.34987599615627	1
ENSG00000157103.10	SLC6A1	3	10986095	3_9	0	0.0237697786513048	11.2550802782594	2.54021883169916e-06	-1.32835344119712	2
ENSG00000197548.12	ATG7	3	11272224	3_9	0	0.021093663637772	10.1545029178034	2.03379924568373e-06	1.70429541729077	2
ENSG00000144559.10	TAMM41	3	11815096	3_9	0	0.0117504139088631	4.7768705289997	5.3295928430844e-07	-0.212295558328157	3
ENSG00000157152.16	SYN2	3	11999743	3_9	0	0.048738189769774	17.9060890594658	8.28643125215745e-06	2.85024587913519	1
ENSG00000157150.4	TIMP4	3	12159406	3_9	0	0.0861995774496616	23.2579204166934	1.90358999627493e-05	3.03254592336857	2
ENSG00000132170.19	PPARG	3	12288284	3_9	0	0.0893280643846108	23.595582825351	2.00131766821946e-05	2.46868264655726	1
ENSG00000154743.17	TSEN2	3	12484699	3_9	0	0.0139407339891583	6.34581810408641	8.39983308956242e-07	0.639921074293151	1
ENSG00000075975.15	MKRN2	3	12548995	3_9	0	0.0300052711987944	13.4056756958495	3.81929902634926e-06	1.66402096251041	2
ENSG00000225526.4	MKRN2OS	3	12560995	3_9	0	0.0633107259717884	20.3508734781694	1.22336976970975e-05	2.83348183350756	1
ENSG00000132155.11	RAF1	3	12664356	3_9	0	0.0126068013735381	5.42238801215253	6.49072035544361e-07	0.267814609181363	1
ENSG00000131379.9	C3orf20	3	14669081	3_10	0	0.0330629409372616	8.85874520117734	2.78106467427008e-06	1.33031719219566	1
ENSG00000163528.12	CHCHD4	3	14135694	3_10	0	0.0355875895420702	9.54019495890309	3.2236896100265e-06	-1.24340947376881	1
ENSG00000170876.7	TMEM43	3	14124463	3_10	0	0.0311663371797444	8.31217626802956	2.45978928831613e-06	-1.12428239661362	1
ENSG00000154767.14	XPC	3	14169162	3_10	0	0.0300810271816854	7.9844424009748	2.28052402148089e-06	0.991631665875524	2
ENSG00000170860.3	LSM3	3	14179885	3_10	0	0.0243557137478416	6.03505834266978	1.39566031870704e-06	0.767743623429467	1
ENSG00000154781.15	CCDC174	3	14660765	3_10	0	0.122757797008337	21.1877127494556	2.46962242044914e-05	-2.39376727328532	1
ENSG00000131375.9	CAPN7	3	15206289	3_11	0	0.0325357602153105	7.28495618870127	2.25053255601727e-06	-1.03175591327476	1
ENSG00000131370.15	SH3BP5	3	15321957	3_11	0	0.0534619593566433	11.8992610378072	6.04035217130346e-06	-1.56586414924546	1
ENSG00000206561.12	COLQ	3	15521324	3_11	0	0.0290343634688155	6.23179912730979	1.71799997082132e-06	0.648098462981502	2
ENSG00000131373.14	HACL1	3	15601536	3_11	0	0.0361185649592702	8.25242241225256	2.83014921445794e-06	1.1039754804865	1
ENSG00000206560.11	ANKRD28	3	15859466	3_11	0	0.0517933963934073	11.603574582615	5.70641806659682e-06	-1.74072890255335	1
ENSG00000154814.13	OXNAD1	3	16265536	3_12	0	0.0182241293998983	7.27260253220418	1.25844442185493e-06	-1.0178189563314	1
ENSG00000131378.13	RFTN1	3	16513716	3_12	0	0.0189582666514634	8.50798045502384	1.53151941863481e-06	1.35754310563694	1
ENSG00000154822.17	PLCL2	3	16802230	3_12	0	0.0154184125286472	16.5920966506584	2.42906047280652e-06	-4.01583677930304	1
ENSG00000144566.10	RAB5A	3	19946983	3_14	0	0.133615040304817	23.0792043718386	2.92801688443222e-05	-2.92069923414825	1
ENSG00000183977.13	PP2D1	3	20011436	3_14	0	0.0187127431982921	4.68282990924152	8.32038146688297e-07	0.269910023396876	1
ENSG00000170142.11	UBE2E1	3	23805720	3_18	0	0.0050104060664482	4.82250008055864	2.29425963834083e-07	0.741455619289953	1
ENSG00000197885.10	NKIRAS1	3	23946511	3_18	0	0.00563610822024541	8.40231779217037	4.49651269275581e-07	2.17702821784738	1
ENSG00000151090.17	THRB	3	24495732	3_18	0	0.00529771800097734	6.95342645525903	3.49772047517972e-07	-1.56980319441729	1
ENSG00000077092.18	RARB	3	25174179	3_18	0	0.00597554027548086	6.33267886743941	3.59303990049856e-07	0.517693367269578	1
ENSG00000163491.16	NEK10	3	27404321	3_20	0	0.0327869200762586	5.26836726183593	1.64011409584489e-06	-0.355770229889527	1
ENSG00000206559.7	ZCWPW2	3	28348550	3_21	0	0.0172940246660519	4.67008866307663	7.66864434682548e-07	-0.113485187841154	1
ENSG00000144642.21	RBMS3	3	28575079	3_21	0	0.0186142316343514	5.346751141819	9.45001464564953e-07	-0.00535830737670335	1
ENSG00000144645.13	OSBPL10	3	32078058	3_23	0	0.0198672945287314	8.40039628896269	1.58465929120268e-06	0.969382599051621	1
ENSG00000152642.10	GPD1L	3	32192116	3_23	0	0.0480602167035391	16.2694023581996	7.42428647498189e-06	2.11111874263671	2
ENSG00000170293.8	CMTM8	3	32235711	3_23	0	0.051796395152112	17.0362272643475	8.37857877366952e-06	1.79119929274285	2
ENSG00000153551.13	CMTM7	3	32416546	3_24	0	0.0251011258794094	5.00171574043629	1.19209153623991e-06	0.421977289626411	1
ENSG00000091317.7	CMTM6	3	32491754	3_24	0	0.0266334925620265	5.5485637483396	1.40315645304063e-06	-0.336603374319803	2
ENSG00000188167.8	TMPPE	3	33097052	3_24	0	0.0821130732426922	16.0422199646193	1.2507605375436e-05	-2.2271842864717	2
ENSG00000170275.14	CRTAP	3	33113772	3_24	0	0.0241121554768646	4.63098023958358	1.06024530989125e-06	0.155297333810008	2
ENSG00000173705.8	SUSD5	3	33218930	3_25	0	0.0189090684447891	15.6250932396977	2.80536999872439e-06	-1.90536755265353	1
ENSG00000163539.16	CLASP2	3	33800089	3_25	0	0.00660116579749592	6.24436429222002	3.91386885365347e-07	0.622729150802741	1
ENSG00000144681.10	STAC	3	36380288	3_26	0	0.0208565938409677	4.9623154595314	9.8270948983271e-07	-0.689655731450425	2
ENSG00000163673.7	DCLK3	3	36764447	3_27	0	0.0166637878267198	5.4112685507651	8.56190119479587e-07	-0.578480966787042	1
ENSG00000093167.17	LRRFIP2	3	37184525	3_27	0	0.0156389074772173	10.5690631929961	1.56942404333665e-06	2.72733732601613	1
ENSG00000144674.16	GOLGA4	3	37243661	3_27	0	0.0155685651545618	7.80083765332883	1.15315377491036e-06	2.04491437965682	1
ENSG00000198590.11	C3orf35	3	37386585	3_27	0	0.0177258873857655	5.53426919361874	9.31463116358049e-07	-0.127522858999875	1
ENSG00000144677.14	CTDSPL	3	37862772	3_27	0	0.0551370534480276	16.026920116674	8.39056145274619e-06	-2.66603328439291	1
ENSG00000136059.14	VILL	3	37987123	3_27	0	0.0157878810553422	4.83782556514411	7.25222797517887e-07	-0.140334406008553	2
ENSG00000187091.13	PLCD1	3	38044972	3_27	0	0.0155739537637876	4.66597720444137	6.89983794269325e-07	-0.00624188516437377	1
ENSG00000008226.19	DLEC1	3	38039461	3_27	0	0.0156054258363217	4.69555657158991	6.95761026967844e-07	0.0794673726090005	1
ENSG00000172939.8	OXSR1	3	38156346	3_27	0	0.0722197784586685	18.0925789976299	1.24066355889287e-05	-1.82998401544845	1
ENSG00000172940.11	SLC22A13	3	38266019	3_27	0	0.0197983211916979	6.81334049931193	1.28081338036975e-06	0.849641885603894	1
ENSG00000093217.9	XYLB	3	38354071	3_28	0	0.0151240664340616	5.87093525854061	8.43088692153695e-07	0.732319312068825	1
ENSG00000168356.11	SCN11A	3	38974530	3_28	0	0.0261508923175969	10.8209469932997	2.68688561875657e-06	-1.3877090079309	1
ENSG00000144655.14	CSRNP1	3	39154473	3_28	0	0.0133361288302164	4.57616756282618	5.79467519004418e-07	0.196731258632573	1
ENSG00000168334.8	XIRP1	3	39192679	3_28	0	0.0790018713026249	21.0048188198756	1.57562809125009e-05	2.33988582515052	1
ENSG00000168329.13	CX3CR1	3	39281672	3_28	0	0.0133444679028586	4.57439567970947	5.79605350679448e-07	-0.141987325684168	1
ENSG00000168028.13	RPSA	3	39406928	3_28	0	0.0133408489518273	4.58106461052333	5.80292931954208e-07	-0.145376699990216	1
ENSG00000114784.3	EIF1B	3	40309601	3_29	0	0.0467198597832266	13.2980422688075	5.89911192949075e-06	1.68968275099756	1
ENSG00000168032.8	ENTPD3	3	40420481	3_29	0	0.0185084643907925	4.73660872918584	8.3240617935446e-07	0.365883901581731	1
ENSG00000188846.13	RPL14	3	40458560	3_29	0	0.0381193586700326	11.4076590363202	4.12894895830654e-06	1.361907735906	1
ENSG00000177873.12	ZNF619	3	40492899	3_29	0	0.0198927450710782	5.40040088060003	1.02004213903988e-06	-0.629758053722095	1
ENSG00000172888.11	ZNF621	3	40524103	3_29	0	0.0184988329811975	4.73181938080519	8.31131776360248e-07	-0.266350649536516	1
ENSG00000168038.10	ULK4	3	41963289	3_30	0	0.0315967824940419	6.46930545880898	1.94087655927292e-06	-0.995013344958611	1
ENSG00000182606.14	TRAK1	3	42013418	3_30	0	0.055122389801513	11.6402604201012	6.0923960981783e-06	1.67151450277249	1
ENSG00000114812.12	VIPR1	3	42503691	3_31	0	0.0193003372303968	11.5728887175999	2.12082127442158e-06	1.2233353557033	1
ENSG00000114857.17	NKTR	3	42603651	3_31	0	0.0467096113647585	19.9223482151236	8.83576542093292e-06	2.27757394063643	1
ENSG00000114853.13	ZBTB47	3	42653821	3_31	0	0.0130014346244901	8.17838777827057	1.00961634319787e-06	1.32999104973012	1
ENSG00000157119.11	KLHL40	3	42685226	3_31	0	0.0117682229223218	7.24942420344137	8.10049944782214e-07	0.873233194114315	1
ENSG00000010282.14	HHATL	3	42702091	3_31	0	0.00892440506464964	4.67830669880795	3.96428948487685e-07	0.353184085399441	3
ENSG00000181061.13	HIGD1A	3	42800848	3_31	0	0.00897925920597842	4.75838560600707	4.0569302263938e-07	-0.379721733290249	1
ENSG00000182983.14	ZNF662	3	42905991	3_31	0	0.00886933015981228	4.58820698259834	3.86394752750914e-07	0.210318041859944	1
ENSG00000144649.8	FAM198A	3	42993669	3_31	0	0.01022602972441	5.89940102054222	5.72812341596683e-07	-0.753252759033013	1
ENSG00000144647.5	POMGNT2	3	43106160	3_31	0	0.00896687254097606	4.65736627561939	3.96532499383956e-07	0	1
ENSG00000011198.7	ABHD5	3	43689274	3_31	0	0.0117088412038904	7.15471543387096	7.95433134641931e-07	-0.737368076872721	2
ENSG00000160746.12	ANO10	3	43691692	3_31	0	0.0109002021933917	6.31927375565265	6.54032184925726e-07	0.139145502515291	1
ENSG00000179152.19	TCAIM	3	44338372	3_31	0	0.0292987146346082	15.0565263706818	4.18861799049601e-06	2.09058041457784	1
ENSG00000225873.3	LINC00694	3	44439661	3_31	0	0.0395228086146081	17.768476700339	6.66799696158892e-06	2.26959777015543	1
ENSG00000185219.16	ZNF445	3	44475771	3_31	0	0.0101649981585751	5.69591082697721	5.49753347648373e-07	0.211468778241563	1
ENSG00000178917.15	ZNF852	3	44510851	3_31	0	0.0109959766827901	6.41158017415024	6.6941630200721e-07	-0.44406085273643	2
ENSG00000196345.12	ZKSCAN7	3	44534348	3_31	0	0.0252624518303062	13.7361123868332	3.29485821519632e-06	1.9565811145076	1
ENSG00000144792.9	ZNF660	3	44578138	3_31	0	0.0146280162346835	9.06663988204177	1.25929998090104e-06	-1.52677315291034	2
ENSG00000186448.14	ZNF197	3	44580623	3_31	0	0.0111345479521902	6.87266399502295	7.26599506369985e-07	-1.1609690010069	2
ENSG00000196653.11	ZNF502	3	44711871	3_31	0	0.00887275431674905	4.59809827453955	3.87377241442651e-07	-0.0990359686516872	2
ENSG00000186446.11	ZNF501	3	44721338	3_31	0	0.0108014771770196	6.3842247049218	6.54769910586771e-07	-0.747861346350425	1
ENSG00000163807.5	KIAA1143	3	44761331	3_31	0	0.0364289941884882	16.7151177412361	5.78167955197958e-06	-1.97403771320991	2
ENSG00000163808.16	KIF15	3	44761638	3_31	0	0.159990044735486	30.9654872664282	4.70401041893311e-05	-3.34775308757611	1
ENSG00000169964.7	TMEM42	3	44861352	3_31	0	0.00890502853798403	4.70203220414476	3.97574307947635e-07	-0.437906333396906	1
ENSG00000075914.12	EXOSC7	3	44975427	3_31	0	0.0101822630424351	5.68541608379268	5.49672440331836e-07	0.514913632835692	1
ENSG00000163815.5	CLEC3B	3	45003775	3_31	0	0.00888678774379259	4.58856650552893	3.8718563382244e-07	-0.0405100824347935	1
ENSG00000249992.1	TMEM158	3	45226624	3_32	0	0.0231965589513877	4.61676704458287	1.01685475336116e-06	0.243812157610786	2
ENSG00000011376.9	LARS2	3	45388659	3_32	0	0.0444695352876809	10.6396481782595	4.49249140803681e-06	1.28371500067766	2
ENSG00000211456.10	SACM1L	3	45688625	3_32	0	0.0350670630490686	8.43500711379879	2.80855054481593e-06	-1.12535136246958	2
ENSG00000163817.15	SLC6A20	3	45796686	3_32	0	0.0265022704484427	5.84568497883915	1.47101088385266e-06	-0.606148550186113	1
ENSG00000163818.16	LZTFL1	3	45916197	3_32	0	0.0257784925223415	5.5901241899863	1.36828438282651e-06	-0.702378088267692	2
ENSG00000163820.14	FYCO1	3	46004977	3_32	0	0.0543918825006758	12.5167048777117	6.46429993927088e-06	-1.74214913302727	1
ENSG00000163823.3	CCR1	3	46208857	3_32	0	0.0245234346835331	5.12965914465709	1.19444787199516e-06	0.473539966931825	1
ENSG00000160791.13	CCR5	3	46370817	3_32	0	0.0277182833702516	6.25991860883699	1.64752651849119e-06	-0.744358838470626	2
ENSG00000121797.9	CCRL2	3	46406497	3_32	0	0.0245420474419698	5.1366488072111	1.19698321957607e-06	0.286396657345957	2
ENSG00000241186.9	TDGF1	3	46574146	3_32	0	0.0233906011619487	4.6935516468072	1.04241435085621e-06	0.298047394664602	2
ENSG00000163827.12	LRRC2	3	46562940	3_32	0	0.070667698470799	14.9697493253609	1.00446052100121e-05	1.91872372684706	1
ENSG00000261603.1	PRSS46	3	46735496	3_33	0	0.0215072867780194	4.73425125395371	9.66794844167003e-07	0.28257078245747	1
ENSG00000178038.16	ALS2CL	3	46621882	3_33	0	0.0278092481763189	7.10442461137223	1.87592536097911e-06	0.765277682631076	2
ENSG00000181585.3	TMIE	3	46700908	3_33	0	0.0541384839225403	13.287339281475	6.83032723811193e-06	-1.52160557244508	2
ENSG00000188086.13	PRSS45	3	46744963	3_33	0	0.0259923797267654	6.48064211900399	1.59941615707117e-06	0.762247179632759	2
ENSG00000160801.13	PTH1R	3	46892800	3_33	0	0.0504643566344394	12.631557560519	6.05255915971135e-06	-1.45764490026166	1
ENSG00000160796.16	NBEAL2	3	46979634	3_33	0	0.0230060345317075	5.35499418490592	1.16976377385669e-06	0.54635704694972	1
ENSG00000160799.11	CCDC12	3	46982458	3_33	0	0.0212218861093356	4.61119935990977	9.29170204935969e-07	0.215603252052568	1
ENSG00000181555.20	SETD2	3	47164415	3_33	0	0.0211217722573588	4.56764580222751	9.16052093535107e-07	-0.0408462051120244	1
ENSG00000114650.18	SCAP	3	47475926	3_33	0	0.0337810136479687	8.90322365545761	2.85573140219081e-06	1.12070577961437	2
ENSG00000114646.9	CSPG5	3	47580841	3_33	0	0.0287485397907645	7.41128216770372	2.02304962398463e-06	-0.871592341195645	1
ENSG00000229453.2	SPINK8	3	48329090	3_34	0	0.0839990207469151	17.8981204125184	1.4275096259537e-05	2.8365462365219	1
ENSG00000164045.11	CDC25A	3	48187406	3_34	0	0.0624707422635208	15.1106168928185	8.96305905309698e-06	-2.66853386751059	2
ENSG00000164048.13	ZNF589	3	48241004	3_34	0	0.0710430816411229	16.3179086913704	1.10073730926662e-05	-2.76741350419478	2
ENSG00000172113.8	NME6	3	48301392	3_34	0	0.0450887920435083	12.0667566747736	5.16602558298185e-06	2.42159862848442	1
ENSG00000232112.3	TMA7	3	48440024	3_34	0	0.0436770988237362	11.7710674581689	4.88165438606229e-06	1.92784946991879	1
ENSG00000213689.11	TREX1	3	48465783	3_34	0	0.035552164813676	9.86086641276279	3.32872963702487e-06	1.69743387843001	2
ENSG00000114268.11	PFKFB4	3	48562408	3_34	0	0.0206910388945201	4.86219346620828	9.55238744772945e-07	0.391774376847613	2
ENSG00000145040.3	UCN2	3	48563473	3_34	0	0.0297332247653103	8.20682858222129	2.31693992333275e-06	1.17096499281183	1
ENSG00000114270.17	COL7A1	3	48595323	3_34	0	0.0268425340469882	7.262008813932	1.85087752176739e-06	-0.782867330915396	1
ENSG00000008300.16	CELSR3	3	48662086	3_34	0	0.0610050058856682	14.8884119976258	8.6240496547923e-06	2.22369486766941	1
ENSG00000213672.7	NCKIPSD	3	48686026	3_34	0	0.0240376185542436	6.24367987469453	1.42504790446756e-06	0.505323382212557	1
ENSG00000068745.14	IP6K2	3	48694528	3_34	0	0.0212069944065237	5.08903866399492	1.02473664978373e-06	-0.512198565392824	1
ENSG00000114302.15	PRKAR2A	3	48847779	3_34	0	0.0492714096195013	12.8928810601779	6.03173649225712e-06	-1.9197133996349	1
ENSG00000178467.17	P4HTM	3	48998452	3_34	0	0.0533983134446853	13.6430575203878	6.91730057366774e-06	-2.47854134901628	1
ENSG00000178252.17	WDR6	3	49007280	3_34	0	0.0591450280198306	14.5984590263838	8.19827824457186e-06	2.48967326361178	2
ENSG00000178057.14	NDUFAF3	3	49015786	3_34	0	0.0265874633449033	7.17390562374138	1.81104799569893e-06	-1.50377510236376	1
ENSG00000185909.14	KLHDC8B	3	49171432	3_34	0	0.05756088058877	14.3444908300035	7.83988989320475e-06	2.3737350018526	2
ENSG00000173421.16	CCDC36	3	49199901	3_34	0	0.0849796211107077	18.0081743176188	1.45305439754536e-05	-2.74187127693173	1
ENSG00000188315.7	C3orf62	3	49277527	3_34	0	0.04173239138018	11.3477955082992	4.49657839547457e-06	-1.82547547637834	1
ENSG00000164076.16	CAMKV	3	49869678	3_35	0	0.0242751606606663	8.039629003372	1.85308575655641e-06	-1.41884107986543	2
ENSG00000114316.12	USP4	3	49340655	3_35	0	0.0363886239158366	11.78244361323	4.07097466198919e-06	1.79713470334737	1
ENSG00000233276.3	GPX1	3	49358927	3_35	0	0.0210457624884407	6.72453619259316	1.34376831647239e-06	0.622680553214897	2
ENSG00000067560.10	RHOA	3	49413431	3_35	0	0.0747715907708175	18.5053301175056	1.31380482977745e-05	-3.05632311070644	1
ENSG00000145022.4	TCTA	3	49412704	3_35	0	0.0216025464495415	6.96569006119088	1.42878371313532e-06	-1.5736475472744	2
ENSG00000145020.15	AMT	3	49422917	3_35	0	0.0388671789213729	12.3935048378667	4.5737724795027e-06	-1.85050273597713	1
ENSG00000145029.13	NICN1	3	49429438	3_35	0	0.0377139802686306	12.1141166642043	4.33801968177985e-06	1.82696082194294	1
ENSG00000173531.15	MST1	3	49688252	3_35	0	0.0663016207043581	17.3754184750453	1.09384759045173e-05	2.88890511110164	1
ENSG00000164068.15	RNF123	3	49699132	3_35	0	0.0203258423107294	6.40431560832486	1.2360005807455e-06	-1.55271475553986	1
ENSG00000183763.8	TRAIP	3	49856597	3_35	0	0.0847838981428309	19.6898433912927	1.5850867625056e-05	-3.20017972979481	1
ENSG00000164078.12	MST1R	3	49904003	3_35	0	0.110377014035493	22.1967254876402	2.32629586651023e-05	-3.23535818669316	2
ENSG00000004534.14	RBM6	3	49939539	3_35	0	0.0967492292843224	20.9359940699507	1.92326220643088e-05	2.79186954267737	2
ENSG00000003756.16	RBM5	3	50088563	3_35	0	0.0590493762559814	16.2835821500935	9.12982936607279e-06	2.65596130077191	1
ENSG00000001617.11	SEMA3F	3	50148075	3_35	0	0.0173233356107899	4.93314236910746	8.11432811825668e-07	0.00828524975617886	1
ENSG00000188338.14	SLC38A3	3	50204954	3_35	0	0.0525878708242582	15.1992514664572	7.58936053422462e-06	-1.40197800435299	1
ENSG00000012171.19	SEMA3B	3	50267465	3_35	0	0.0187112613379895	5.64255114604472	1.00248057413372e-06	-0.251832072674534	1
ENSG00000243477.5	NAT6	3	50295266	3_35	0	0.0830782294822334	19.4967971099152	1.53797013280359e-05	2.15803725195338	3
ENSG00000186792.16	HYAL3	3	50295266	3_35	0	0.0569265652954431	15.9442840525726	8.61821651766902e-06	-1.91513639572426	2
ENSG00000007402.11	CACNA2D2	3	50504484	3_35	0	0.0178814807084334	5.22505630326052	8.87139363520304e-07	-0.235943577704452	1
ENSG00000114735.9	HEMK1	3	50568446	3_35	0	0.0173126944217992	4.92786963662266	8.10067615880579e-07	-0.165778783362308	2
ENSG00000114738.10	MAPKAPK3	3	50611291	3_35	0	0.0333444282593838	10.9729987643601	3.4741294943743e-06	1.2221371654062	1
ENSG00000145050.15	MANF	3	51380917	3_35	0	0.0542184700038046	15.4900865436769	7.97440886291691e-06	1.87110988815204	2
ENSG00000164080.13	RAD54L2	3	51589531	3_35	0	0.0370196096834257	11.9413213949624	4.19741219113398e-06	-1.8947054795674	1
ENSG00000164082.14	GRM2	3	51707122	3_35	0	0.0214016333105361	6.87945780504535	1.39797217302727e-06	0.763253441713186	1
ENSG00000041880.14	PARP3	3	51933999	3_36	0	0.0124994371251134	7.7379639202355	9.18363370908863e-07	1.03843643172524	2
ENSG00000162244.10	RPL29	3	51993314	3_36	0	0.0109223769548803	6.2252541700636	6.45612076619145e-07	-0.518269283397423	1
ENSG00000164086.9	DUSP7	3	52057238	3_36	0	0.0184729346313444	13.2789244469139	2.32914319757688e-06	-2.33895203529919	1
ENSG00000247596.8	TWF2	3	52238012	3_36	0	0.0132485302704323	8.16278124085021	1.02684113219318e-06	1.16635388197307	1
ENSG00000164088.17	PPM1M	3	52244928	3_36	0	0.00912026014853262	6.33622122869136	5.48699993964187e-07	1.80585355443517	3
ENSG00000168237.17	GLYCTK	3	52291743	3_36	0	0.100280076926571	38.138168387446	3.63138158693823e-05	5.6171364593988	1
ENSG00000114841.17	DNAH1	3	52312714	3_36	0	0.0156610845976558	10.5937840492088	1.57532566326702e-06	1.84684027901876	1
ENSG00000010318.20	PHF7	3	52414035	3_36	0	0.0132076236483124	9.69876256631337	1.21629356643886e-06	-2.0187822155446	1
ENSG00000010319.6	SEMA3G	3	52444898	3_36	0	0.0120069241882399	6.66935687894554	7.60349251123411e-07	-0.0439601980042745	1
ENSG00000114854.7	TNNC1	3	52454186	3_36	0	0.00938543176838824	5.72530170658729	5.10211250884101e-07	-1.1999346910865	2
ENSG00000010322.15	NISCH	3	52455611	3_36	0	0.00954958607122647	5.08409189981063	4.60994067407916e-07	-0.480562710016923	1
ENSG00000010327.10	STAB1	3	52495757	3_36	0	0.00980547969557466	6.35347053299958	5.91530662448578e-07	1.42345208706032	1
ENSG00000168273.7	SMIM4	3	52533601	3_36	0	0.0276046870699607	25.7263416191203	6.74307914934505e-06	-5.36801337974649	1
ENSG00000168268.10	NT5DC2	3	52535464	3_36	0	0.011163240730907	6.70427382087722	7.10623279860708e-07	0.737988715872838	1
ENSG00000163938.16	GNL3	3	52681295	3_36	0	0.197918254236897	35.111184481602	6.59824943199481e-05	6.09278989772167	2
ENSG00000163939.18	PBRM1	3	52685382	3_36	0	0.0602466862396479	31.0643622057424	1.77702281000792e-05	-5.8114953103812	2
ENSG00000114902.13	SPCS1	3	52705504	3_36	0	0.0198345390450037	22.6467030055841	4.26505359962077e-06	-4.99422463315005	1
ENSG00000016864.18	GLT8D1	3	52705620	3_36	0	0.055072491305829	17.8542312287521	9.33626724888158e-06	-0.807738688610408	1
ENSG00000114904.12	NEK4	3	52770471	3_36	0	0.0184204713627549	21.6928343300946	3.79414946689544e-06	4.87543198722297	1
ENSG00000162267.12	ITIH3	3	52794612	3_36	0	0.0307750294429859	26.7081585365921	7.80440537544918e-06	4.96009474697284	1
ENSG00000055955.15	ITIH4	3	52832283	3_36	0	0.0110598353575804	10.8271168114794	1.13699585381657e-06	-2.98113653140559	2
ENSG00000213533.11	TMEM110	3	52894318	3_36	0	0.0820264066066715	30.2177805264157	2.35349698267242e-05	-6.00649130040681	2
ENSG00000163935.13	SFMBT1	3	53046121	3_36	0	0.0167793908010758	15.4393742367079	2.45981972731901e-06	-3.29459912240457	1
ENSG00000163933.9	RFT1	3	53088241	3_36	0	0.0323256608223594	14.3422928152372	4.40213537059496e-06	-0.983904840768266	1
ENSG00000163932.13	PRKCD	3	53159532	3_36	0	0.0119767142889592	8.9188776936941	1.01425064960924e-06	-2.10304886811968	3
ENSG00000163931.15	TKT	3	53231190	3_36	0	0.009811699211278	7.47519425776417	6.964085683649e-07	2.14539702537322	1
ENSG00000157388.15	CACNA1D	3	53328538	3_36	0	0.303251534615322	23.4981665936058	6.76603722075756e-05	5.20873661199225	1
ENSG00000016391.10	CHDH	3	53831543	3_36	0	0.0136176168925892	8.27951250745079	1.07054092732359e-06	0.992701197100409	1
ENSG00000056736.9	IL17RB	3	53871281	3_36	0	0.0471836920416761	18.5301989921216	8.30174521653699e-06	-1.98666393603989	1
ENSG00000113812.13	ACTR8	3	53882103	3_36	0	0.06474955487302	21.4497906403317	1.31873411580257e-05	2.26789081435333	1
ENSG00000180376.16	CCDC66	3	56557037	3_39	0	0.0393653586719783	11.2058538025478	4.18848111588756e-06	-1.57937856625991	2
ENSG00000157500.10	APPL1	3	57219853	3_39	0	0.019902432238307	4.90459699445242	9.26844502727867e-07	-0.0204785840917139	1
ENSG00000174844.14	DNAH12	3	57544056	3_39	0	0.0272412671734624	7.79829179475919	2.01708492639107e-06	-1.00734130101329	2
ENSG00000174840.8	PDE12	3	57556472	3_39	0	0.0195763742277116	4.75252250768251	8.83392764162016e-07	-0.229034265613696	1
ENSG00000168374.10	ARF4	3	57597784	3_39	0	0.0203945511606836	5.12945659656212	9.93305655112062e-07	0.394731006288408	2
ENSG00000174839.12	DENND6A	3	57692733	3_39	0	0.0292317609518649	8.44973455113231	2.34528400183647e-06	-1.20486725883487	1
ENSG00000136068.14	FLNB	3	58125384	3_39	0	0.0206276581314115	5.23412153815002	1.02515875450746e-06	0.53820564086379	1
ENSG00000163686.14	ABHD6	3	58209984	3_40	0	0.0080873137279579	4.95170208316605	3.80238593915062e-07	0.508928749483097	2
ENSG00000163684.11	RPP14	3	58305380	3_40	0	0.00897107989529999	5.90201148994559	5.02738531108457e-07	-0.571167839049961	2
ENSG00000168297.15	PXK	3	58332721	3_40	0	0.00888359041690057	5.81218765104192	4.90258972996295e-07	-0.407198805576732	2
ENSG00000168291.12	PDHB	3	58434691	3_40	0	0.00842709705452593	5.3287781619103	4.26386094992844e-07	-0.473109930451611	2
ENSG00000168301.12	KCTD6	3	58491865	3_40	0	0.0186918629820657	12.641497319639	2.24361586610877e-06	1.5292768226701	1
ENSG00000168306.12	ACOX2	3	58537792	3_40	0	0.00951237528125215	6.43901191045889	5.81574827975629e-07	-0.468767482533139	1
ENSG00000168309.16	FAM107A	3	58627651	3_40	0	0.00925796591478911	6.19052635118614	5.44177462104152e-07	-0.670431462875935	1
ENSG00000144724.19	PTPRG	3	61561600	3_41	0	0.00814040425454476	7.91850663452058	6.12049650556336e-07	0.990716736410407	1
ENSG00000114405.10	C3orf14	3	62318243	3_41	0	0.00584614740450651	4.6975576375994	2.60758981281181e-07	0.0222022369527481	1
ENSG00000163618.17	CADPS	3	62875367	3_42	0	0.0153543722079492	5.70529782532317	8.31778673799494e-07	0.495580231828368	1
ENSG00000163634.11	THOC7	3	63856953	3_43	1	0.5691511973191	39.9246209038196	0.000215757475359579	-6.410881936511	2
ENSG00000163636.10	PSMD6	3	64045567	3_43	0	0.018267982310231	7.90356544899767	1.37091659365011e-06	-1.36856166627265	1
ENSG00000144741.17	SLC25A26	3	66236632	3_45	0	0.0253981828449308	10.0111788684457	2.41426680523834e-06	-1.29050937173921	1
ENSG00000163376.11	KBTBD8	3	66998338	3_45	0	0.0378020877117872	13.689306980568	4.91354168511567e-06	-1.74906086987423	1
ENSG00000172340.14	SUCLG2	3	67408138	3_45	0	0.0616608567180156	18.2482229055795	1.06838437678208e-05	1.9773682536309	2
ENSG00000183662.10	FAM19A1	3	68003750	3_45	0	0.0146036245360814	4.91743442483899	6.81862226980668e-07	-0.323588342168613	1
ENSG00000163378.13	EOGT	3	68996797	3_46	0	0.0240242597838408	4.83278370453575	1.10241412860935e-06	0.383796884636001	1
ENSG00000144747.15	TMF1	3	69052218	3_46	0	0.103294356792199	18.4571672265892	1.81025201473308e-05	-2.13433029270932	1
ENSG00000144746.6	ARL6IP5	3	69088388	3_46	0	0.0420710639774665	10.0170881932956	4.00149602392814e-06	-1.29629703624251	1
ENSG00000163380.15	LMOD3	3	69122652	3_46	0	0.0805810737292692	16.0998220311557	1.2318321142831e-05	1.71134111829022	1
ENSG00000163412.12	EIF4E3	3	71708389	3_48	0	0.00600115214140862	4.59488816116302	2.61822508288199e-07	0.0289570552892444	3
ENSG00000170837.2	GPR27	3	71735170	3_48	0	0.0145167712597201	12.3900747321482	1.70781709467929e-06	-1.48053603590435	1
ENSG00000163605.14	PPP4R2	3	72996737	3_49	0	0.0417817597665746	12.8304922965248	5.09011324579165e-06	-1.98052727903575	1
ENSG00000113805.8	CNTN3	3	74521451	3_50	0	0.0285201178709483	5.73641819158131	1.55342223533443e-06	0.543282468292197	1
ENSG00000227124.8	ZNF717	3	75785558	3_51	0	0.0260565134539797	7.94419949256787	1.96545833531964e-06	1.15202401882079	1
ENSG00000185008.17	ROBO2	3	75906907	3_51	0	0.0887848963796118	18.476444066187	1.55759620566295e-05	-1.91642248141014	1
ENSG00000114480.12	GBE1	3	81761728	3_54	0	0.031750139634856	8.4128277668902	2.53620897019273e-06	1.05025486487805	2
ENSG00000206538.8	VGLL3	3	86991242	3_57	0	0.0215040218666318	6.76567715631681	1.38142833620091e-06	-0.767071648934171	1
ENSG00000083937.8	CHMP2B	3	87227372	3_57	0	0.0284186859906752	9.33749918840752	2.51960213233766e-06	-1.09662987236502	2
ENSG00000163320.10	CGGBP1	3	88122078	3_58	0	0.0248815883212331	5.22586313067852	1.2346206255403e-06	0.385947048391244	1
ENSG00000179021.9	C3orf38	3	88144755	3_58	0	0.0373960471240277	8.99342580384004	3.19336272210685e-06	1.33098338203153	2
ENSG00000044524.10	EPHA3	3	89108441	3_59	0	0.0367984695470713	9.40144328375334	3.28489645051857e-06	1.23777803950507	1
ENSG00000184500.14	PROS1	3	93974610	3_59	0	0.024476493835857	5.6319018276296	1.3088855691157e-06	0.547396408008258	1
ENSG00000178700.7	DHFR2	3	94062771	3_59	0	0.0220901368625092	4.68620587059946	9.82917725815493e-07	-0.00430152033880467	2
ENSG00000178694.9	NSUN3	3	94062771	3_59	0	0.0332781263190658	8.47005056675228	2.67634604425888e-06	1.44674229145779	1
ENSG00000080200.9	CRYBG3	3	97819433	3_61	0	0.0868794620672844	21.2462613797268	1.75265743710627e-05	-2.60266434797182	2
ENSG00000170854.17	RIOX2	3	97971479	3_61	0	0.0197655423073014	7.47022331290206	1.40197321384906e-06	-1.39830502973195	1
ENSG00000231861.2	OR5K2	3	98501399	3_62	0	0.0316688534848165	5.86826133139411	1.76457118739944e-06	-0.653630056753621	2
ENSG00000080822.16	CLDND1	3	98523270	3_62	0	0.0336721936892335	6.43591260605461	2.05768525644287e-06	-0.711768809543744	1
ENSG00000064225.12	ST3GAL6	3	98731659	3_62	0	0.07072068688434	13.3537383448529	8.96699090584465e-06	-1.78991688589361	2
ENSG00000057019.15	DCBLD2	3	98901456	3_62	0	0.0286217756769283	4.93299944045272	1.34061797032844e-06	-0.393906840274244	1
ENSG00000144810.15	COL8A1	3	99638508	3_62	0	0.0275646911108226	4.5854251583903	1.2001350965915e-06	-0.515519229505831	1
ENSG00000114021.11	NIT2	3	100336281	3_63	0	0.023281186543021	5.47342358974009	1.20993368295743e-06	0.79890781122565	1
ENSG00000154174.7	TOMM70	3	100410524	3_63	0	0.0211098252856515	4.5712428134844	9.1625493392341e-07	0	1
ENSG00000181458.10	TMEM45A	3	100492481	3_63	0	0.0211043217693513	4.56884224660434	9.15535016670881e-07	-0.05787074758825	1
ENSG00000114354.13	TFG	3	100709093	3_63	0	0.0240338824278753	5.76677766162982	1.31599590105498e-06	0.73014843415388	1
ENSG00000081148.11	IMPG2	3	101320263	3_64	0	0.020260455609369	5.82403196747417	1.12039291616396e-06	0.550546796321644	2
ENSG00000114391.12	RPL24	3	101687152	3_64	0	0.0188612194179459	5.16533270460264	9.25050546992939e-07	-0.37889360702055	1
ENSG00000144815.15	NXPE3	3	101779081	3_64	0	0.0178712731068323	4.66933232760557	7.92332870479881e-07	-0.175421501280302	2
ENSG00000138483.2	CCDC54	3	107377044	3_67	0	0.0128005419868295	6.27885341606433	7.63143306761231e-07	-0.910977226215571	1
ENSG00000138472.10	GUCA1C	3	108724488	3_67	0	0.0646996477649201	21.2704575740829	1.30670076610061e-05	2.18696025573685	2
ENSG00000114439.18	BBX	3	107291200	3_67	0	0.0143720345159599	7.34212232630515	1.00192973180328e-06	-0.926646568556989	1
ENSG00000114446.4	IFT57	3	108213036	3_67	0	0.0139191901124957	7.04794129282294	9.31480228987554e-07	-1.33424620124929	2
ENSG00000198919.12	DZIP3	3	108590476	3_67	0	0.0375087728556919	16.1883733308044	5.76545337139219e-06	1.82782789396202	1
ENSG00000177707.10	NECTIN3	3	111070094	3_69	0	0.0346154776580309	12.0968456943843	3.97594040778031e-06	-1.63492720794859	1
ENSG00000240891.7	PLCXD2	3	111674240	3_69	0	0.0160428555840707	5.00481867881657	7.62372844990541e-07	0.475290472738064	1
ENSG00000144824.20	PHLDB2	3	111732257	3_69	0	0.0179737783162846	6.04981377673698	1.03247319240657e-06	0.691345174284242	2
ENSG00000144834.13	TAGLN3	3	111998628	3_69	0	0.0265754740802237	9.6530659443174	2.43581157824776e-06	1.17905492020786	1
ENSG00000091972.18	CD200	3	112332580	3_69	0	0.0156113993011915	4.7542662321237	7.04729946769349e-07	-0.266045115485313	2
ENSG00000144848.10	ATG3	3	112562284	3_69	0	0.0228516883327488	8.26059924777934	1.79236825093519e-06	-1.18733956703733	1
ENSG00000138459.8	SLC35A5	3	112561371	3_69	0	0.0530757669345072	16.0698924752644	8.09853840444866e-06	-2.02411464498352	1
ENSG00000091986.15	CCDC80	3	112649146	3_69	0	0.0179609117186725	6.04322661545994	1.03061071930922e-06	-0.704774188627369	1
ENSG00000163606.10	CD200R1	3	112975558	3_69	0	0.0153007327167117	4.56955986372243	6.63871456995295e-07	0.0790362642622812	1
ENSG00000163608.14	NEPRO	3	113019471	3_69	0	0.0195612223055258	6.82858310265559	1.26830581764564e-06	-0.928055140064431	2
ENSG00000144857.14	BOC	3	113210516	3_70	0	0.0408749136736208	7.64487485781129	2.96704836645845e-06	-0.823901213859296	2
ENSG00000206530.10	CFAP44	3	113440894	3_70	0	0.0296530654728282	4.67179600270331	1.31537887867087e-06	-0.0711293491644085	1
ENSG00000163611.11	SPICE1	3	113515598	3_70	0	0.0294198551550178	4.5988204993006	1.28464871126826e-06	-0.0558796669096719	1
ENSG00000072858.10	SIDT1	3	113532232	3_70	0	0.0293322194772825	4.57125004295198	1.27314333300485e-06	-0.244263727491687	2
ENSG00000121579.12	NAA50	3	113746012	3_70	0	0.0343089889835033	6.02106654734189	1.96145678651031e-06	0.680877561478998	1
ENSG00000184307.14	ZDHHC23	3	113948387	3_70	0	0.0320738668919744	5.3975000013451	1.64377121282757e-06	-0.473920823880539	1
ENSG00000163617.10	CCDC191	3	114056663	3_70	0	0.0494231785231162	9.41144067672731	4.41656044290256e-06	1.38690141634263	2
ENSG00000181722.16	ZBTB20	3	115146925	3_71	0	0.0200899410144423	5.1952382083119	9.91017956673721e-07	-0.41479886153005	1
ENSG00000144847.12	IGSF11	3	119145976	3_74	0	0.0290685044796771	10.4960035130673	2.89697036725254e-06	-1.42160995248691	2
ENSG00000121578.12	B4GALT4	3	119241202	3_74	0	0.0157650014728927	4.85907298569567	7.27352330811308e-07	0.365928288016832	1
ENSG00000163389.10	POGLUT1	3	119464857	3_74	0	0.0235211918911434	8.54160982701107	1.90764013559319e-06	-1.10451168461692	2
ENSG00000113845.9	TIMMDC1	3	119498467	3_74	0	0.110915944943267	23.0416701013957	2.42663990235983e-05	-2.50253399307261	1
ENSG00000144843.11	ADPRH	3	119579733	3_74	0	0.0158720915754191	4.92129090573218	7.41669799322607e-07	0.315462540449101	1
ENSG00000144852.17	NR1I2	3	119780660	3_74	0	0.0568541004727108	16.7268752438788	9.02971425311898e-06	1.80508909450116	1
ENSG00000175697.10	GPR156	3	120285537	3_74	0	0.0257487448534405	9.37611462834922	2.29232593936435e-06	1.57692530352835	1
ENSG00000163428.3	LRRC58	3	120349734	3_74	0	0.0241632945986757	8.78997430560641	2.01669931693687e-06	-1.1451246554757	1
ENSG00000163430.11	FSTL1	3	120450401	3_74	0	0.0152764182043083	4.56976902272311	6.62846832338361e-07	-0.17624262191333	1
ENSG00000065518.7	NDUFB4	3	120596154	3_74	0	0.015270281923605	4.56607947048584	6.62045621830113e-07	0.066780138284947	1
ENSG00000144840.8	RABL3	3	120743477	3_74	0	0.0251265216846656	9.15049449688882	2.18310353787093e-06	-1.04053639903793	1
ENSG00000051341.13	POLQ	3	121546196	3_75	0	0.0331630302495346	5.17046873415847	1.62810166386724e-06	0.291221950204044	1
ENSG00000180353.10	HCLS1	3	121659058	3_75	0	0.0442857527086399	7.85359531164005	3.30240205705601e-06	1.02821909487219	1
ENSG00000173226.16	IQCB1	3	121835057	3_75	0	0.0350595965111703	5.68545113012641	1.89264534653344e-06	-0.570809546566712	1
ENSG00000145088.8	EAF2	3	121835057	3_75	0	0.0350595965111703	5.68545113012641	1.89264534653344e-06	-0.570809546566712	1
ENSG00000163406.10	SLC15A2	3	121893969	3_75	0	0.0409696508492073	7.13030477522441	2.7737527971418e-06	-1.08494628622765	1
ENSG00000121552.3	CSTA	3	122324689	3_76	0	0.0227980017275843	4.84375504825469	1.04851911314406e-06	0.44597898145955	1
ENSG00000160124.9	CCDC58	3	122387538	3_76	0	0.023202251841967	4.9735866519039	1.09571402851668e-06	-0.540201298528378	1
ENSG00000114030.12	KPNA1	3	122514621	3_76	0	0.0287126123476433	6.90363388362313	1.88212236740658e-06	-1.10406321679021	1
ENSG00000173200.12	PARP15	3	122576951	3_76	0	0.0387613676371039	9.59242755200472	3.53040896024934e-06	-1.18543437703865	2
ENSG00000173193.13	PARP14	3	122680360	3_76	0	0.0249145092081615	5.83426500054597	1.38018049221365e-06	1.05574063495338	1
ENSG00000169087.10	HSPBAP1	3	122793213	3_76	0	0.0266892732318198	6.1772899487707	1.56542451693837e-06	1.0214176809492	2
ENSG00000138463.8	DIRC2	3	122795125	3_76	0	0.022384802637849	4.6342738328471	9.84991218196608e-07	-0.180852549118831	2
ENSG00000082684.14	SEMA5B	3	123028920	3_76	0	0.0222994311541178	4.63996468048879	9.82439591998499e-07	-0.198592648876336	2
ENSG00000206527.9	HACD2	3	123585847	3_76	0	0.050351084717354	12.1453619407276	5.80653020376861e-06	1.49837504185232	1
ENSG00000065534.18	MYLK	3	123879815	3_77	0	0.0150774681456439	4.85917393666285	6.95645950779327e-07	0.488535542909522	1
ENSG00000114491.13	UMPS	3	124725460	3_77	0	0.0307996382241006	11.5618578215896	3.38119825769049e-06	-1.82544613191729	3
ENSG00000082781.11	ITGB5	3	124901003	3_77	0	0.0161207478823354	5.39779689554575	8.26226503286672e-07	0.665631358885312	1
ENSG00000163885.11	CFAP100	3	126394504	3_78	0	0.0166310769627519	4.63693014001031	7.32231356742583e-07	-0.480987771197429	1
ENSG00000163848.19	ZNF148	3	125392783	3_78	0	0.0372580642189976	11.4620472128831	4.05489746423955e-06	-1.03589439585168	1
ENSG00000114520.10	SNX4	3	125521025	3_78	0	0.0222398796076398	7.15206102056528	1.51029241007107e-06	-0.658646533093929	1
ENSG00000144909.7	OSBPL11	3	125594988	3_78	0	0.0181744399449393	5.67766555786411	9.79779256241588e-07	-0.885709107634333	2
ENSG00000189366.9	ALG1L	3	126018778	3_78	0	0.0253491476458672	8.97499661733413	2.16020541952906e-06	-1.65786741679744	1
ENSG00000114547.9	ROPN1B	3	125987169	3_78	0	0.0225101211115836	7.53806351663627	1.61114645840495e-06	-1.62408502419265	1
ENSG00000114544.16	SLC41A3	3	126107160	3_78	0	0.0278457872141215	9.04291849631975	2.39092257964606e-06	1.17565860158036	1
ENSG00000144908.13	ALDH1L1	3	126200156	3_78	0	0.0202495189657443	6.52981995649767	1.25549016361871e-06	-0.683604210140061	1
ENSG00000070476.14	ZXDC	3	126475233	3_78	0	0.0240842439031131	8.09939357914867	1.85217883388903e-06	-1.22068548627896	3
ENSG00000197763.14	TXNRD3	3	126372817	3_78	0	0.0395165255619164	12.6087017301679	4.73092998559372e-06	1.79640390519039	1
ENSG00000159650.8	UROC1	3	126518056	3_79	0	0.0149490953292323	5.01118509032179	7.11299907210999e-07	-0.345533134681655	1
ENSG00000180767.9	CHST13	3	126562391	3_79	0	0.0233132192569447	9.10014311834014	2.01440999437361e-06	-1.14216954097437	1
ENSG00000159685.10	CHCHD6	3	126703986	3_79	0	0.0440025390623801	14.9786072755943	6.25815864091978e-06	1.91857075910005	1
ENSG00000114554.11	PLXNA1	3	126988533	3_79	0	0.016591795913708	5.9693283423988	9.40407884682521e-07	-0.747102980833665	1
ENSG00000114631.10	PODXL2	3	127628671	3_79	0	0.175145791044964	28.1188877073562	4.67622327694166e-05	2.92911724034217	1
ENSG00000114626.17	ABTB1	3	127672535	3_79	0	0.0821635104926225	20.8277001192523	1.62486655394651e-05	-2.52871738878582	1
ENSG00000187715.13	KBTBD12	3	127914677	3_79	0	0.0200859531122664	7.72750862551097	1.47376873779076e-06	0.941454447591346	2
ENSG00000058262.9	SEC61A1	3	128050756	3_79	0	0.0144566498441421	4.70344894865827	6.45626716331025e-07	-0.240918651513806	1
ENSG00000175792.11	RUVBL1	3	128153663	3_79	0	0.0218119988792591	8.48681800399768	1.75767166858157e-06	-1.65212181121181	1
ENSG00000132394.10	EEFSEC	3	128148554	3_79	0	0.0982907065287797	22.526132104838	2.10230866513336e-05	3.20015708650796	2
ENSG00000179348.11	GATA2	3	128476018	3_80	0	0.0207444024017289	7.61318231112615	1.49956244345435e-06	1.07531582966605	1
ENSG00000114654.7	EFCC1	3	129001644	3_80	0	0.0281343566890131	10.0130700270038	2.67486359114103e-06	-1.0796132156629	1
ENSG00000114656.10	KIAA1257	3	129002467	3_80	0	0.019968024843756	7.49212985735836	1.42048875903813e-06	0.972426477227757	2
ENSG00000172780.16	RAB43	3	129122809	3_80	0	0.050423556295609	15.7350693548118	7.53354749831619e-06	-2.28326188714779	2
ENSG00000240682.9	ISY1	3	129161573	3_80	0	0.0347249317954523	12.29012777695	4.05224034649331e-06	1.99729986975197	1
ENSG00000181789.14	COPG1	3	129249511	3_80	0	0.0639604605560978	17.9724007290487	1.09147821638153e-05	2.75065928600305	1
ENSG00000183624.13	HMCES	3	129278028	3_80	0	0.0327765759197743	11.8168599398041	3.67758794270997e-06	2.04391153923557	1
ENSG00000184897.5	H1FX	3	129315915	3_80	0	0.0708544590771518	18.6401070787743	1.25404461175368e-05	-1.89959664145849	2
ENSG00000163913.11	IFT122	3	129400675	3_80	0	0.0163643070172819	5.37883116598828	8.35762591336301e-07	-0.291348662307823	1
ENSG00000004399.12	PLXND1	3	129615449	3_80	0	0.0312150164869571	11.3620041138733	3.36756438348079e-06	1.07937714458662	1
ENSG00000251287.8	ALG1L2	3	130102807	3_80	0	0.0159121048988556	5.18741453874118	7.83747168521034e-07	-0.325723897059281	1
ENSG00000196455.7	PIK3R4	3	130746630	3_81	0	0.117000700856355	19.8286222392572	2.2028168964555e-05	3.18513320261115	1
ENSG00000017260.19	ATP2C1	3	130850713	3_81	0	0.0238735426953941	4.95677008745206	1.12360339461478e-06	0.442808659731048	2
ENSG00000114670.13	NEK11	3	131029889	3_81	0	0.0329960846333832	7.94604926546237	2.48949385731051e-06	-0.950188968519648	1
ENSG00000198585.11	NUDT16	3	131381465	3_81	0	0.0230128241109482	4.61825292145757	1.00912514652173e-06	-0.0372596101846957	1
ENSG00000114686.8	MRPL3	3	131502955	3_81	0	0.0229767296517096	4.60379518928577	1.00438820938548e-06	0.186723268458026	1
ENSG00000014257.15	ACPP	3	132317024	3_82	0	0.0315120112442011	9.80834482152225	2.93473738869719e-06	-1.20562631326328	1
ENSG00000138246.15	DNAJC13	3	132462976	3_82	0	0.0191480203530904	5.21298236040069	9.47779983832333e-07	-0.373109543947502	1
ENSG00000113971.19	NPHP3	3	132679742	3_82	0	0.0185090083313184	4.90066337907639	8.61262265826467e-07	0.426251725996771	1
ENSG00000091527.15	CDV3	3	133573338	3_83	0	0.0158603987767507	4.81766218895854	7.2551741856621e-07	-0.18350509288893	1
ENSG00000091513.14	TF	3	133745652	3_83	0	0.0240680917469664	8.67080424123658	1.98151989211785e-06	-1.03996856423394	1
ENSG00000144867.11	SRPRB	3	133756968	3_83	0	0.0154454414733003	4.58282156909187	6.72095010615343e-07	-0.0310096977101559	1
ENSG00000154917.10	RAB6B	3	133895069	3_83	0	0.0604259585039336	17.8132028057194	1.02202838409441e-05	2.21586131364374	2
ENSG00000174640.12	SLCO2A1	3	134051958	3_83	0	0.0154382764244618	4.5789627272104	6.71217572684457e-07	-0.0205251819486896	1
ENSG00000154928.16	EPHB1	3	134597811	3_83	0	0.0417289708737889	13.6872886582993	5.42316099587262e-06	-1.74057604165265	1
ENSG00000174611.11	KY	3	134651714	3_83	0	0.0165987430191883	5.25374609782454	8.28021623709649e-07	-0.425170023934468	1
ENSG00000073711.10	PPP2R3A	3	135967692	3_84	0	0.020817589747631	18.6589153391758	3.68819807313793e-06	4.15210007833854	1
ENSG00000174579.3	MSL2	3	136196980	3_84	0	0.0294093746923003	12.9568001804767	3.61810318578879e-06	2.71043710890009	1
ENSG00000114054.13	PCCB	3	136273803	3_84	1	0.646997466831708	41.0652513168576	0.000252275143629905	-6.72380656133062	1
ENSG00000118007.12	STAG1	3	136752490	3_84	0	0.0221521954255852	11.2577230607181	2.36790749243381e-06	2.52617150426812	1
ENSG00000066405.12	CLDN18	3	137998902	3_85	0	0.0171203507052923	5.46099107209211	8.87731274356588e-07	-0.565080845118492	1
ENSG00000118017.3	A4GNT	3	138132356	3_85	0	0.0171234789751189	5.46268261512938	8.88168507832616e-07	-0.760887442140387	1
ENSG00000138231.12	DBR1	3	138174902	3_85	0	0.0732401720967104	18.9465658786913	1.31758079872103e-05	1.86618145092018	2
ENSG00000181322.13	NME9	3	138312597	3_85	0	0.0276173287411701	9.86622244881076	2.58719980252492e-06	0.701211789565936	1
ENSG00000158220.13	ESYT3	3	138434098	3_85	0	0.0390353053328151	13.069067754405	4.84394927940568e-06	2.20906487669964	2
ENSG00000114107.8	CEP70	3	138594992	3_85	0	0.0201775980957207	6.97271294400347	1.33588369909162e-06	1.64791075649745	1
ENSG00000158234.12	FAIM	3	138609109	3_85	0	0.0328035815803546	11.4570308067297	3.56854141492616e-06	-2.24626885785277	1
ENSG00000114115.9	RBP1	3	139533281	3_85	0	0.0184743049896157	6.16108135396454	1.08074304486389e-06	-0.606969645023428	2
ENSG00000163864.15	NMNAT3	3	139632357	3_85	0	0.0157362091982519	4.68599700363126	7.00163591708189e-07	0.239570925456124	3
ENSG00000158258.16	CLSTN2	3	139935130	3_85	0	0.0164575755159064	5.09797755319016	7.96638281775412e-07	-0.526183645156001	1
ENSG00000114120.11	SLC25A36	3	140939473	3_86	0	0.0275080554342222	5.3647729955379	1.40122745355281e-06	-0.751038754541359	1
ENSG00000175093.4	SPSB4	3	141052136	3_86	0	0.032976611904142	6.73207263575376	2.1079107713757e-06	-0.691610084448309	1
ENSG00000155893.12	PXYLP1	3	141235056	3_86	0	0.0260905651863683	4.72512632767875	1.17056169378575e-06	0.312305540952288	1
ENSG00000155903.11	RASA2	3	141486623	3_86	0	0.0311215700778958	6.30426805466797	1.86291726061252e-06	0.762651084483443	1
ENSG00000069849.10	ATP1B3	3	141883004	3_87	0	0.347413456156053	33.669937259326	0.000111067332002316	3.48441688471382	1
ENSG00000114126.17	TFDP2	3	142155931	3_87	0	0.0403656609463967	12.6706605770598	4.85633594276829e-06	1.53054116092186	1
ENSG00000175054.14	ATR	3	142579130	3_87	0	0.0186718802074295	5.54916407846172	9.83814038667731e-07	0.644341818127085	2
ENSG00000144935.14	TRPC1	3	142724599	3_87	0	0.0590614014871461	16.2174160023581	9.09458323932604e-06	1.92905625513966	1
ENSG00000163714.17	U2SURP	3	143007727	3_87	0	0.0177482130564126	5.08247856072161	8.56500430603851e-07	0.637468626826115	1
ENSG00000181744.8	C3orf58	3	143971850	3_88	0	0.0291652508428725	5.80644906122015	1.60795441782836e-06	0.650861043666927	1
ENSG00000152952.11	PLOD2	3	146166423	3_90	0	0.0567751623813054	9.75015671933041	5.25614549253841e-06	-1.35051749273566	1
ENSG00000114698.14	PLSCR4	3	146226441	3_90	0	0.0493530300104922	8.44244378436046	3.95621053809828e-06	-1.06269576611878	2
ENSG00000152977.9	ZIC1	3	147393907	3_91	0	0.110248851204526	25.3779722096419	2.6566135722416e-05	2.52258005823635	1
ENSG00000144891.17	AGTR1	3	148697390	3_91	0	0.0149731364050925	6.77959482434383	9.63859910710033e-07	0.665388736281012	1
ENSG00000153002.11	CPB1	3	148791560	3_91	0	0.0143077599356956	6.36203589352707	8.64301280568032e-07	0.68170207609869	1
ENSG00000163754.17	GYG1	3	148991343	3_91	0	0.0133830859326856	5.74850908114161	7.30480934101879e-07	0.601299065695968	1
ENSG00000071794.15	HLTF	3	149082494	3_91	0	0.0150125799090672	6.80373241779685	9.69839691240682e-07	0.878440711856113	2
ENSG00000163755.8	HPS3	3	149129654	3_91	0	0.0237142975276989	11.0110611326054	2.47934426968121e-06	1.52882706434579	1
ENSG00000047457.13	CP	3	149221606	3_91	0	0.0177111274754158	8.32329180742877	1.39971213103605e-06	1.1636628923941	3
ENSG00000169908.11	TM4SF1	3	149378008	3_92	0	0.0329599962967606	4.92901595062828	1.54256962228092e-06	-0.334898877229023	1
ENSG00000114744.8	COMMD2	3	149741554	3_92	0	0.0316994010908088	4.56817341277959	1.37496307624593e-06	0.0583073220922131	1
ENSG00000196428.12	TSC22D2	3	150410367	3_92	0	0.104758589430257	15.7665183484003	1.56827723884301e-05	-2.15854952692581	1
ENSG00000214237.10	MINDY4B	3	150885298	3_93	0	0.0247658878490536	5.52840340325421	1.30002296539357e-06	-0.508974454440065	1
ENSG00000144895.11	EIF2A	3	150546992	3_93	0	0.0237428837141557	5.13937213120108	1.15861975042139e-06	0.490467449130641	2
ENSG00000198843.12	SELENOT	3	150628684	3_93	0	0.0974476087476859	18.3170527492492	1.69482233779559e-05	2.24672377763765	1
ENSG00000120742.10	SERP1	3	150603228	3_93	0	0.0223705599465669	4.5905763254527	9.75082729237456e-07	0.211895535612249	2
ENSG00000144893.12	MED12L	3	151085984	3_93	0	0.0224903721461169	4.63979814150182	9.90816260138224e-07	-0.209674970729158	1
ENSG00000174946.6	GPR171	3	151203001	3_93	0	0.0244284470051563	5.40186774581275	1.25295998744232e-06	-0.480655948395051	1
ENSG00000181631.6	P2RY13	3	151372636	3_93	0	0.0239205758802045	5.20811947239416	1.18290526816475e-06	0.545237289171947	1
ENSG00000169313.9	P2RY12	3	151384664	3_93	0	0.022636785700789	4.69960002130159	1.01012019371454e-06	0.335347681510512	1
ENSG00000198829.6	SUCNR1	3	151873953	3_94	0	0.0331407934987221	12.1575569763072	3.82566213943243e-06	1.30320666973653	2
ENSG00000114790.12	ARHGEF26	3	154120764	3_95	0	0.0319395837374924	5.79010994353895	1.75595531049725e-06	-0.335897449663172	1
ENSG00000174953.13	DHX36	3	154320623	3_95	0	0.0313676917357827	5.85526502587129	1.743919827217e-06	-0.839444134523424	2
ENSG00000240045.1	RP11-451G4.2	3	155293901	3_96	0	0.0588852478643068	12.8147650192554	7.1649728867022e-06	-1.51510195498534	1
ENSG00000174928.15	C3orf33	3	155805406	3_96	0	0.0458619692292817	10.4824787106527	4.56471938390925e-06	1.47122102566215	1
ENSG00000169359.13	SLC33A1	3	155851189	3_96	0	0.0364776102719654	8.35654793744959	2.89434758428077e-06	-1.54401932148482	2
ENSG00000163655.15	GMPS	3	155870359	3_96	0	0.0438910403936146	10.0740392851346	4.1983332876688e-06	1.74920795542413	1
ENSG00000163659.12	TIPARP	3	156669843	3_97	0	0.0304362111289955	4.586320548247	1.32541655283708e-06	-0.019225963140429	1
ENSG00000197980.12	LEKR1	3	156825562	3_97	0	0.0306316146581577	4.64549262792644	1.35113598887137e-06	-0.110901986861085	1
ENSG00000163660.11	CCNL1	3	157160775	3_97	0	0.0320521379593652	5.0647759524539	1.5413974587566e-06	-0.429425807686528	1
ENSG00000174899.10	PQLC2L	3	157543546	3_97	0	0.0316905658863811	4.95982001687336	1.49242772393434e-06	-0.344929992200066	2
ENSG00000174891.12	RSRC1	3	158106120	3_98	0	0.0288675538107975	7.72733611000109	2.11805475768221e-06	0.828429617899366	2
ENSG00000178053.17	MLF1	3	158572081	3_98	0	0.0278882151841413	7.40849392328024	1.96176980879662e-06	-0.981386281561141	1
ENSG00000168827.14	GFM1	3	158644737	3_98	0	0.0232200068073499	5.71821194298966	1.26072390514527e-06	-0.664027220031375	1
ENSG00000079257.7	LXN	3	158672071	3_98	0	0.0256956472621759	6.65256425171423	1.62310283523244e-06	0.849618194738648	2
ENSG00000118849.9	RARRES1	3	158724365	3_98	0	0.0206611933349178	4.642485096327	9.10758674962368e-07	0.17554485878324	2
ENSG00000068885.14	IFT80	3	160397216	3_99	0	0.0131017029977771	4.59365989412878	5.71457562863665e-07	0.234963228882738	1
ENSG00000113810.15	SMC4	3	160398964	3_99	0	0.0142035620062934	5.34338036450728	7.20627379275051e-07	0.433063682960439	1
ENSG00000186432.8	KPNA4	3	160566027	3_99	0	0.0139538519686553	5.16871717123286	6.84816596168082e-07	0.370744135576715	1
ENSG00000163590.13	PPM1L	3	160755120	3_99	0	0.0285849201350057	12.1670012258782	3.30231070020552e-06	-1.78354720358598	1
ENSG00000169251.12	NMD3	3	161104141	3_99	0	0.0282445846006497	13.8647828024654	3.71831055312356e-06	-3.94343494964179	1
ENSG00000169255.13	B3GALNT1	3	161105484	3_99	0	0.0131385118243285	5.0405430941481	6.28812121797814e-07	0.334543401219826	1
ENSG00000169064.12	ZBBX	3	167381644	3_102	0	0.0255605622082278	9.76753384890223	2.37056967057707e-06	1.18456319680591	1
ENSG00000114200.9	BCHE	3	165845575	3_102	0	0.0149255837546792	4.81530736523126	6.82421555520261e-07	-0.323154440881581	1
ENSG00000114204.14	SERPINI2	3	167479269	3_103	0	0.0257130217462601	5.97604113830548	1.45902956518158e-06	-0.921439308888807	1
ENSG00000163536.12	SERPINI1	3	167735203	3_103	0	0.203808634253525	25.5989501941266	4.95384177195631e-05	-3.03140211939625	2
ENSG00000173905.8	GOLIM4	3	168094948	3_103	0	0.0259735844983519	6.06906853463599	1.49675710145138e-06	0.910449078679452	2
ENSG00000013293.5	SLC7A14	3	170585884	3_104	0	0.0288393232367716	14.6874888329698	4.02188835707561e-06	-1.51101843428433	1
ENSG00000171757.15	LRRC34	3	169813035	3_104	0	0.018543734659339	10.9812964412781	1.93351798764318e-06	-1.26447911465853	1
ENSG00000173889.15	PHC3	3	170177203	3_104	0	0.0107439999117348	6.14018584906575	6.2639013483353e-07	-0.873490805613958	2
ENSG00000163558.12	PRKCI	3	170222257	3_104	0	0.025272783063759	13.1230392503199	3.14908870383533e-06	-1.62963942211859	1
ENSG00000163584.17	RPL22L1	3	170659578	3_104	0	0.0185471292290887	10.6324240385432	1.87243341747213e-06	-1.13884657225291	1
ENSG00000163577.7	EIF5A2	3	170903790	3_104	0	0.0100058681490597	5.40788072949567	5.13782464015405e-07	-0.436006092891282	2
ENSG00000075651.15	PLD1	3	171808363	3_105	0	0.113653217673824	18.5468185458999	2.00146756048736e-05	2.15921283158752	1
ENSG00000121858.10	TNFSF10	3	172523969	3_105	0	0.0270488185834036	5.10239786681038	1.31044868151408e-06	-0.363048818955663	1
ENSG00000177565.16	TBL1XR1	3	177227697	3_109	0	0.0186186761280146	7.34711062123313	1.29886128803657e-06	0.714713793041114	2
ENSG00000172667.10	ZMAT3	3	179072373	3_110	0	0.0342086073592912	6.15384675227196	1.99884661024441e-06	0.661589595129294	1
ENSG00000121879.3	PIK3CA	3	179147773	3_110	0	0.0516427317385172	9.98098282537374	4.89417970847836e-06	1.28810139540283	1
ENSG00000171121.16	KCNMB3	3	179265181	3_110	0	0.0362014432499612	6.6783855979682	2.29559237002415e-06	-0.626916634829335	2
ENSG00000121864.9	ZNF639	3	179322863	3_110	0	0.0323829531384877	5.64615232043276	1.73606682623424e-06	-0.636654270784497	1
ENSG00000171109.18	MFN1	3	179357294	3_110	0	0.0335364890280938	5.97011558115039	1.90106834238878e-06	-0.714629283314626	1
ENSG00000114450.9	GNB4	3	179427146	3_110	0	0.0641804620734854	12.0138320558123	7.32119193884506e-06	1.55490392089825	1
ENSG00000114757.18	PEX5L	3	180037536	3_111	0	0.0102170456030346	5.49421552983128	5.33001487126484e-07	-0.773408660675262	1
ENSG00000163728.10	TTC14	3	180601678	3_111	0	0.00961946057267027	5.14828025176728	4.70229959730837e-07	-1.39240138149613	1
ENSG00000145075.11	CCDC39	3	180870597	3_111	0	0.0182598826779335	13.9499253799552	2.41861790770722e-06	2.72793947519334	1
ENSG00000205981.6	DNAJC19	3	180990173	3_111	1	0.176393245650591	40.4972457971039	6.78273478993231e-05	6.53142695060581	1
ENSG00000058063.15	ATP11B	3	182793079	3_112	0	0.0182092743537817	4.64087804753329	8.02398655595211e-07	-0.130461173775524	1
ENSG00000176597.11	B3GNT5	3	183252770	3_112	0	0.0193184828514897	5.18497357173976	9.51079806216239e-07	0.43522761093554	1
ENSG00000053524.12	MCF2L2	3	183429556	3_112	0	0.0436507430413249	12.7200991643682	5.27205017265812e-06	-1.5777500647765	1
ENSG00000172578.11	KLHL6	3	183556466	3_112	0	0.0180743723054246	4.57247292458068	7.84714654620719e-07	-0.0462522916201877	1
ENSG00000180834.7	MAP6D1	3	183825503	3_112	0	0.0596331360101089	15.6300993059216	8.85007157144583e-06	2.05078937626724	1
ENSG00000114770.16	ABCC5	3	183691779	3_112	0	0.0189636323069459	5.01436522842804	9.02890089487496e-07	0.467461396715307	2
ENSG00000163888.3	CAMK2N2	3	184260993	3_113	0	0.0272640339682287	6.14315270790868	1.59029913310582e-06	0.589106085245229	1
ENSG00000145191.12	EIF2B5	3	184134987	3_113	0	0.0435958238407446	10.4145498850306	4.31104732494389e-06	1.38983303277111	2
ENSG00000161204.11	ABCF3	3	184193677	3_113	0	0.0279601306108598	6.33380158439895	1.68151616592667e-06	-0.761483315456796	1
ENSG00000145198.14	VWA5B2	3	184237321	3_113	0	0.0281922994907912	6.46158068750569	1.72968360513942e-06	-0.640066278506596	1
ENSG00000145194.17	ECE2	3	184282013	3_113	0	0.0603568483712534	13.4619586220444	7.71493377514595e-06	1.59804915992995	1
ENSG00000175166.16	PSMD2	3	184319106	3_113	0	0.117552392208891	19.6816968116309	2.19680448065603e-05	2.20852223440886	1
ENSG00000163882.9	POLR2H	3	184362172	3_113	0	0.0238161971123969	4.85687624839233	1.09831483775072e-06	0.334285015058853	1
ENSG00000090539.15	CHRD	3	184380859	3_113	0	0.0240648655440707	4.98495485108403	1.13904810416643e-06	0.335339820216095	1
ENSG00000156931.15	VPS8	3	184806704	3_113	0	0.34722770490118	21.4753007005059	7.08028957471597e-05	-3.75621586303508	1
ENSG00000187068.2	C3orf70	3	185075991	3_113	0	0.0274491936568945	6.09162932469194	1.58767079719978e-06	0.578559006780881	1
ENSG00000073803.13	MAP3K13	3	185283295	3_113	0	0.0232265554309081	4.66173827734495	1.02808753017659e-06	-0.173329405153788	2
ENSG00000145192.12	AHSG	3	186612673	3_115	0	0.00861996421572675	6.0255438199833	4.93172792006585e-07	0.620740030875692	1
ENSG00000090512.11	FETUB	3	186640577	3_115	0	0.0102117156126429	7.57884814319616	7.34851040750165e-07	0.84358981904801	1
ENSG00000113889.11	KNG1	3	186717581	3_115	0	0.00856741376707537	5.96950901114054	4.8560790828468e-07	-0.597566091740417	2
ENSG00000163898.9	LIPH	3	185552333	3_115	0	0.00779871783793773	5.10822371855286	3.78260083120215e-07	0.286810183226713	1
ENSG00000163904.12	SENP2	3	185582607	3_115	0	0.00883854780454585	6.25502401337149	5.24937130982037e-07	0.728167801946022	1
ENSG00000213139.7	CRYGS	3	186546503	3_115	0	0.00746870879199013	4.7121719003957	3.34167375964737e-07	-0.186240474685318	1
ENSG00000090520.11	DNAJB11	3	186424357	3_115	0	0.00864358732419035	6.05062302260145	4.96582620839858e-07	0.60949434447161	2
ENSG00000156976.16	EIF4A2	3	186783242	3_115	0	0.0111186598162863	8.35921527819386	8.82501291415908e-07	0.966628852655529	1
ENSG00000163918.10	RFC4	3	186807308	3_115	0	0.00766949184009513	4.95516320661814	3.6084604511572e-07	0.293230180783993	1
ENSG00000073849.14	ST6GAL1	3	186929863	3_115	0	0.0197082002821344	13.6181803094068	2.54837563394679e-06	1.51491156843438	3
ENSG00000127241.16	MASP1	3	186838248	3_115	0	0.0100680626149383	7.44894476507339	7.1209520034539e-07	-0.827313019280251	2
ENSG00000136514.2	RTP4	3	187368612	3_115	0	0.00842674335083638	5.81780667773906	4.65496531818769e-07	-0.620707982496985	1
ENSG00000145012.13	LPP	3	188152990	3_115	0	0.0107528813137139	8.05233581148033	8.22136873839383e-07	-0.751852385666357	2
ENSG00000113946.3	CLDN16	3	190322650	3_116	0	0.0295401456413499	6.17682840863278	1.73250926520291e-06	0.62033922588319	1
ENSG00000073282.12	TP63	3	189629575	3_116	0	0.0300381349787026	6.33135858233141	1.80579011844735e-06	0.749592115594199	1
[truncated: 6,778 more rows]
