# Supplementary material for: Adjusting for genetic confounders in transcriptome-wide association studies improves discovery of risk genes of complex traits
Source: Nat Genet. 2024 Jan 26;56(2):336–47. doi: 10.1038/s41588-023-01648-9 (PMC10864181; doi:10.1038/s41588-023-01648-9)
Supplement: Supplementary file 5 — cTWAS results of all analyzed genes across all tissues for IBD, SCZ, and SBP. Results are stored separately for each combination of traits and tissues. Column legends for each set of results are the same as in Supplementary Table 1. [file 41588_2023_1648_MOESM5_ESM.zip › SCZ_Brain_Hippocampus.csv]

id	genename	chrom	pos	region_tag	cs_index	PIP	tau2	PVE	z	num_eqtl
ENSG00000131591.17	C1orf159	1	1094425	1_1	0	0.0207965861549295	4.69103378361029	9.26313528898539e-07	-0.0356697798571619	1
ENSG00000008130.15	NADK	1	1748780	1_1	0	0.0211662819515136	4.85750503187215	9.76236930871285e-07	-0.524209175275856	1
ENSG00000169885.9	CALML6	1	1914634	1_1	0	0.0939777488071328	19.1050807086175	1.7047916555332e-05	2.46165699956266	2
ENSG00000116151.13	MORN1	1	2368718	1_2	0	0.0117017832325415	6.82092593288049	7.57866620252838e-07	-0.573076642834328	2
ENSG00000157916.19	RER1	1	2391602	1_2	0	0.0173387738285612	11.6830858251585	1.92341653603461e-06	-1.42074311558526	1
ENSG00000157911.9	PEX10	1	2404771	1_2	0	0.0757073639677756	25.7206572993418	1.84891771933733e-05	-2.83488595474338	1
ENSG00000149527.17	PLCH2	1	2459928	1_2	0	0.00999372495953432	19.3375521160808	1.83495867030111e-06	3.85089073285129	1
ENSG00000157881.13	PANK4	1	2505866	1_2	0	0.0205723698291604	11.8925512464695	2.32304033930205e-06	-1.63502309728448	1
ENSG00000157870.14	FAM213B	1	2586971	1_2	0	0.0519164644120309	19.8589536344348	9.78946295621172e-06	2.06984788173963	1
ENSG00000142606.15	MMEL1	1	2632573	1_2	0	0.137618961257183	29.5589485673202	3.86246586308998e-05	3.17324235728311	2
ENSG00000215912.12	TTC34	1	2801460	1_2	0	0.0143134675703324	10.4191801467279	1.41604091550961e-06	1.84020981923789	1
ENSG00000130762.14	ARHGEF16	1	3454845	1_2	0	0.00917482614831111	4.74034361760887	4.12957220748757e-07	0.172323097328408	2
ENSG00000116213.15	WRAP73	1	3655191	1_2	0	0.0884884077574678	25.5621332625341	2.14773587732947e-05	-2.39962670866399	2
ENSG00000235169.7	SMIM1	1	3772081	1_3	0	0.0292018247908762	5.61253633979858	1.55620409452538e-06	0.508704409350738	1
ENSG00000116198.12	CEP104	1	3856947	1_3	0	0.0324480727583935	6.57252830758211	2.02497081914796e-06	-0.724707120795362	1
ENSG00000169598.15	DFFB	1	3874969	1_3	0	0.0333639591801569	6.84102672963668	2.16718639318977e-06	-0.713664388379571	1
ENSG00000198912.10	C1orf174	1	3891607	1_3	0	0.0593855641051575	12.2956372243413	6.93312968913083e-06	-1.43395066137918	2
ENSG00000196581.10	AJAP1	1	4727098	1_4	0	0.0698317879177125	20.3585992514852	1.34989022316358e-05	2.08971388232045	1
ENSG00000131697.17	NPHP4	1	5989741	1_5	0	0.0362015434710209	7.14978344762317	2.45763493692926e-06	-0.889423152382673	1
ENSG00000116251.9	RPL22	1	6295872	1_5	0	0.0298363715532032	5.24720536755123	1.48652242695665e-06	0.311567655114265	1
ENSG00000158292.6	GPR153	1	6263050	1_5	0	0.0404535603323598	8.03047381155252	3.08457487640361e-06	-0.736813193063899	1
ENSG00000187017.15	ESPN	1	6424615	1_5	0	0.0338975936553808	6.86785072139086	2.21048266240834e-06	-0.981592954691433	2
ENSG00000215788.9	TNFRSF25	1	6466259	1_5	0	0.0780304199354749	16.022102524901	1.18708234895009e-05	2.17614202432327	1
ENSG00000171680.21	PLEKHG5	1	6520190	1_5	0	0.0288873424940049	5.58084454752627	1.53075227264277e-06	-0.866027239102348	1
ENSG00000162408.10	NOL9	1	6554687	1_5	0	0.0287692300995753	5.5428136914148	1.51410473506323e-06	0.86135671244782	1
ENSG00000173662.20	TAS1R1	1	6555635	1_5	0	0.0288131328805498	5.54552089269803	1.51715595029504e-06	0.85573042530117	1
ENSG00000204859.12	ZBTB48	1	6579883	1_5	0	0.0445966312737308	10.3367875319137	4.37708560849668e-06	-1.51975357120626	1
ENSG00000041988.15	THAP3	1	6625791	1_5	0	0.122574630542627	17.3079190179395	2.01438669466344e-05	-1.52159867565176	1
ENSG00000007923.15	DNAJC11	1	6701201	1_5	1	0.441650169011946	27.4691850792288	0.000115191802283198	-5.0611962267863	2
ENSG00000049245.12	VAMP3	1	7771004	1_6	0	0.0201047615096247	4.72701639755271	9.02367471133923e-07	0.154475991000149	2
ENSG00000116288.12	PARK7	1	7954508	1_6	0	0.0260245714660626	6.76342079177056	1.67127298040683e-06	-0.484600165271514	1
ENSG00000116285.12	ERRFI1	1	8026467	1_6	0	0.0202439840827354	4.76738906636604	9.16376577372538e-07	-0.0614091559817941	1
ENSG00000142599.17	RERE	1	8371547	1_6	0	0.078328069731692	29.2612439725453	2.17624409722705e-05	5.0355403087056	1
ENSG00000180758.11	GPR157	1	9128930	1_6	0	0.0234078047727403	6.21281502817789	1.38085000919819e-06	-0.661932166142598	1
ENSG00000049239.12	H6PD	1	9235385	1_6	0	0.0632779216149817	15.5649088379178	9.35182097447823e-06	1.71992682047936	2
ENSG00000171603.16	CLSTN1	1	9824341	1_7	0	0.0811982809399691	11.0147714117259	8.49219035282534e-06	-1.41540131228769	1
ENSG00000162441.11	LZIC	1	9943171	1_7	0	0.0424625536874457	4.78980075604666	1.93117199107274e-06	0.150182004129102	1
ENSG00000173614.13	NMNAT1	1	9943262	1_7	0	0.0460380090087293	5.56091824110598	2.43086275927044e-06	-0.189286528720848	1
ENSG00000162444.11	RBP7	1	9997145	1_7	0	0.0689500026013935	9.43435220883427	6.17651882243857e-06	-1.2533152471403	2
ENSG00000130939.18	UBE4B	1	10033313	1_7	0	0.0637533793079656	8.67963564925798	5.25414557627456e-06	-1.72794939323178	1
ENSG00000054523.17	KIF1B	1	10210438	1_7	0	0.0423796558774888	4.77117318316257	1.91990616641346e-06	0.552441591524102	2
ENSG00000142657.20	PGD	1	10398423	1_7	0	0.0741701065758474	10.138580560549	7.14008622176393e-06	1.45930751807861	1
ENSG00000175279.21	CENPS	1	10429947	1_7	0	0.0617669046495681	8.37545967225621	4.91203990744747e-06	1.02075777037263	1
ENSG00000241563.3	CORT	1	10449352	1_7	0	0.0421483166803006	4.71900913614523	1.88854983466721e-06	0.388988594236128	1
ENSG00000160049.11	DFFA	1	10476578	1_7	0	0.0485095301272553	6.06040288882053	2.79142498450924e-06	0.539848778645279	1
ENSG00000116649.9	SRM	1	11060463	1_8	0	0.143368646701494	18.7308165934562	2.54981278282697e-05	2.16801086852193	1
ENSG00000171824.13	EXOSC10	1	11099514	1_8	0	0.0367140151436995	5.53984571500967	1.93119865051201e-06	0.524182110792381	1
ENSG00000171819.4	ANGPTL7	1	11187963	1_8	0	0.0545125987122482	9.31152118073868	4.81964353221868e-06	1.10947234011302	1
ENSG00000198793.12	MTOR	1	11262571	1_8	0	0.0346913634657144	5.00124276013056	1.64739104779774e-06	0.171470436821062	1
ENSG00000132879.13	FBXO44	1	11657243	1_8	0	0.0395898775994173	6.25735957886972	2.35219145656957e-06	0.587760425036794	1
ENSG00000116663.10	FBXO6	1	11663463	1_8	0	0.0335503807497166	4.68360288953382	1.49202092922703e-06	-0.00342729253925835	1
ENSG00000116670.14	MAD2L2	1	11651428	1_8	0	0.033554917686983	4.68488682298789	1.49263176017575e-06	0.0118535866033601	1
ENSG00000177000.10	MTHFR	1	11794419	1_9	0	0.101443161121301	15.1784682101919	1.46200250310587e-05	-2.2651301367874	2
ENSG00000011021.21	CLCN6	1	11805747	1_9	0	0.0766093674452709	12.44855282136	9.05520193370015e-06	-1.86443639717841	2
ENSG00000120937.8	NPPB	1	11859214	1_9	0	0.114119463098395	16.3334078511532	1.76983966135011e-05	-2.23630568335687	1
ENSG00000116685.15	KIAA2013	1	11926172	1_9	0	0.038025272244036	5.73597787564555	2.07098615912939e-06	-0.621616987193624	2
ENSG00000083444.16	PLOD1	1	11926172	1_9	0	0.0769432904728174	12.4907967399442	9.12553411381195e-06	-1.67532004564387	2
ENSG00000116691.10	MIIP	1	12023126	1_9	0	0.0341043835445659	4.70150631930066	1.52245556078382e-06	0.148168058126963	1
ENSG00000028137.18	TNFRSF1B	1	12166660	1_9	0	0.0639391024488339	10.70495395279	6.4990329050826e-06	1.25841041515427	1
ENSG00000162493.16	PDPN	1	13583417	1_10	0	0.139782732874691	19.0696669009292	2.53101098997505e-05	2.14882120667992	1
ENSG00000142615.7	CELA2A	1	15456727	1_11	0	0.032516724404184	11.8347795145496	3.65396479100336e-06	1.4064016176762	1
ENSG00000132906.17	CASP9	1	15526794	1_11	0	0.0210821571067059	7.73208816888229	1.54778003322583e-06	1.03680234271588	1
ENSG00000116771.5	AGMAT	1	15585235	1_11	0	0.0208970972114241	7.64880148647538	1.51766790305324e-06	0.937939967507674	1
ENSG00000197312.11	DDI2	1	15667108	1_11	0	0.0177591760243037	6.11280265105925	1.03076718397607e-06	-0.647722353047039	1
ENSG00000162461.7	SLC25A34	1	15737649	1_11	0	0.0185626601310759	6.53032156140853	1.15099166041003e-06	-0.55894438735627	1
ENSG00000162458.12	FBLIM1	1	15756481	1_11	0	0.0157010771069955	4.95124511929246	7.38144300059307e-07	-0.275272675787668	1
ENSG00000186510.11	CLCNKA	1	16017999	1_11	0	0.0171475946531856	5.78221777875991	9.41445210378265e-07	0.52478326406682	1
ENSG00000173641.17	HSPB7	1	16019240	1_11	0	0.034607057153286	12.4263967817586	4.08326234485775e-06	-1.44521532949923	1
ENSG00000184908.17	CLCNKB	1	16043819	1_11	0	0.0178034856945489	6.1363084650774	1.03731251994289e-06	0.511390377658799	2
ENSG00000142632.16	ARHGEF19	1	16203554	1_11	0	0.135995475880264	25.6531814316341	3.31255494467976e-05	3.07304317975075	2
ENSG00000132881.11	RSG1	1	16237140	1_11	0	0.018376357203017	6.43515967165487	1.12283553414212e-06	-0.923291306527981	1
ENSG00000037637.10	FBXO42	1	16352633	1_11	0	0.0442971109979271	14.7762196666824	6.21492852793239e-06	-2.00491931266705	1
ENSG00000055070.16	SZRD1	1	16352580	1_11	0	0.0345628269953129	12.4141735891041	4.0740323026452e-06	1.99979959084008	2
ENSG00000157191.19	NECAP2	1	16441466	1_11	0	0.0156379021747166	4.91323645865018	7.29530669986351e-07	0.182554895692173	1
ENSG00000183888.4	C1orf64	1	16004406	1_11	0	0.0238091259128684	8.88188517372842	2.00791813787709e-06	1.09495673226134	1
ENSG00000117122.13	MFAP2	1	16980375	1_12	0	0.0851362158647989	18.6250532002661	1.5055988052861e-05	-2.61287729898327	1
ENSG00000159363.17	ATP13A2	1	17011965	1_12	0	0.0277379793813954	7.89593422475283	2.07958051542042e-06	-1.51281695502098	1
ENSG00000117154.11	IGSF21	1	18111324	1_12	0	0.225276869103724	28.3416969835234	6.06233384752332e-05	2.93571720759946	1
ENSG00000142623.9	PADI1	1	17233181	1_12	0	0.0329367281202866	9.52505263346383	2.97882668603485e-06	1.23663246652254	1
ENSG00000158748.3	HTR6	1	19665573	1_13	0	0.0289441392286631	9.47827410782164	2.60487747036805e-06	1.29825157364415	1
ENSG00000159423.16	ALDH4A1	1	18902527	1_13	0	0.022449541988682	7.08987039856576	1.51127388677069e-06	-0.724385583950177	1
ENSG00000127463.13	EMC1	1	19251910	1_13	0	0.0174383780023785	4.7011473598267	7.7840810408042e-07	0.105702165922921	1
ENSG00000053372.4	MRTO4	1	19253475	1_13	0	0.0178664432840666	4.9236745148982	8.35266065341469e-07	-0.290380202487219	1
ENSG00000162482.4	AKR7A3	1	19288862	1_13	0	0.0186265993689873	5.29949728649873	9.37272003006581e-07	-0.417531421566568	1
ENSG00000053371.12	AKR7A2	1	19310633	1_13	0	0.0199288291068988	5.91775727566578	1.11978933746226e-06	0.558683862746126	2
ENSG00000040487.12	PQLC2	1	19312089	1_13	0	0.0177859364549453	4.89532666046562	8.26714986130017e-07	0.231351898028787	1
ENSG00000077549.17	CAPZB	1	19485158	1_13	0	0.0179315195877664	4.97769510088425	8.47506002805169e-07	0.218798909096594	1
ENSG00000173436.13	MINOS1	1	19596564	1_13	0	0.0464016605293511	13.8464642276146	6.10056146738047e-06	1.806342418535	1
ENSG00000158747.13	NBL1	1	19644641	1_13	0	0.0190611104015687	5.52938726904777	1.00074309413726e-06	0.383168816660298	1
ENSG00000169914.5	OTUD3	1	19885299	1_13	0	0.0545887813577118	15.5049841481107	8.0365957349741e-06	1.73524305481611	2
ENSG00000188257.10	PLA2G2A	1	19979930	1_13	0	0.0215472732438545	6.67294322034489	1.36523415664462e-06	0.659238143536746	1
ENSG00000127472.10	PLA2G5	1	20032693	1_13	0	0.0324800834777456	10.5813700975924	3.26329577165083e-06	1.21694126037232	1
ENSG00000158816.15	VWA5B1	1	20291853	1_14	0	0.0361546894168963	6.27429113648863	2.15390576493032e-06	0.795809787534236	1
ENSG00000162545.5	CAMK2N1	1	20480580	1_14	0	0.144818332713202	19.3197095316853	2.65657164291196e-05	2.15511246968604	1
ENSG00000090432.6	MUL1	1	20500193	1_14	0	0.0328914675437282	5.50371408735204	1.71884419827664e-06	0.374348998452169	2
ENSG00000158825.5	CDA	1	20594003	1_14	0	0.0339303767455622	5.74049461045902	1.84941932849792e-06	0.482342101237186	2
ENSG00000158828.7	PINK1	1	20633737	1_14	0	0.0381493580492805	6.83338270040139	2.47525744246351e-06	0.831625879003091	1
ENSG00000117245.12	KIF17	1	20717668	1_14	0	0.141783648287304	20.304257708899	2.73344702114863e-05	-2.99935441404226	1
ENSG00000127483.17	HP1BP3	1	20793534	1_14	0	0.0612718962107103	11.6986281743184	6.80602680742635e-06	-2.77275785483861	1
ENSG00000117298.14	ECE1	1	21345450	1_14	0	0.030364020145331	4.80198600914904	1.38445090031523e-06	-0.447781517188904	1
ENSG00000187980.6	PLA2G2C	1	20174949	1_14	0	0.0339476630053142	5.75994582681648	1.85663134371742e-06	-0.528330171989567	2
ENSG00000070886.11	EPHA8	1	22563354	1_15	0	0.0264960829605578	5.87473899740708	1.47797690657743e-06	0.614972927916889	1
ENSG00000142794.18	NBPF3	1	21460257	1_15	0	0.0275363586759111	6.04915856393184	1.58160808127658e-06	-0.412284185508519	1
ENSG00000076864.19	RAP1GAP	1	21669538	1_15	0	0.0316047231950201	7.64123438706422	2.2930467505216e-06	0.854329820030605	1
ENSG00000090686.15	USP48	1	21783925	1_15	0	0.186274202134208	22.0518846437018	3.90028031064125e-05	-2.24509217813634	2
ENSG00000070831.15	CDC42	1	22052387	1_15	0	0.0505467633503911	14.0908878877014	6.76283992723499e-06	2.25545908545988	1
ENSG00000162552.14	WNT4	1	22143914	1_15	0	0.0258225748363579	6.21808616151585	1.52459214231816e-06	-1.01349316624835	2
ENSG00000125944.18	HNRNPR	1	23343277	1_16	0	0.0480496439966841	10.5859158812419	4.82965390030686e-06	-1.20839318998087	1
ENSG00000204219.9	TCEA3	1	23424647	1_16	0	0.0272975112189239	5.20937621556265	1.350225086765e-06	0.446658448220498	1
ENSG00000088280.18	ASAP3	1	23484165	1_16	0	0.0267464368003321	5.01623304207569	1.27391670973257e-06	-0.202529260682207	1
ENSG00000197880.8	MDS2	1	23581686	1_16	0	0.0311099981689937	6.44856201616765	1.90484772323456e-06	-0.66922023703122	1
ENSG00000227868.5	C1orf234	1	23015869	1_16	0	0.026832370285973	5.04660848067063	1.28574856569329e-06	0.337361346624181	1
ENSG00000142676.12	RPL11	1	23691734	1_17	0	0.074331165587638	15.8539619307519	1.1189383291506e-05	-1.74650749799735	1
ENSG00000117308.14	GALE	1	23800401	1_17	0	0.0234442669797164	4.84707102874034	1.07898011040313e-06	0.21390897872192	1
ENSG00000142677.3	IL22RA1	1	24143324	1_17	0	0.0262582293430121	5.9195888274787	1.47589131058573e-06	0.535671778791291	1
ENSG00000185436.11	IFNLR1	1	24187123	1_17	0	0.0302826984201786	7.27070684391151	2.09058871850682e-06	-0.895482250486616	1
ENSG00000001460.17	STPG1	1	24416496	1_17	0	0.0635646232012671	14.3455734385118	8.65826326197904e-06	1.72846832869468	2
ENSG00000001461.16	NIPAL3	1	24415622	1_17	0	0.0236483164824924	4.92902079088457	1.10677228594944e-06	-0.238181829317408	1
ENSG00000117602.11	RCAN3	1	24502439	1_17	0	0.03235208595124	7.8978158551549	2.42608877279323e-06	-0.894988960256039	1
ENSG00000184454.6	NCMAP	1	24556399	1_17	0	0.0281241069304963	6.56973205663085	1.754380512974e-06	0.887992425629075	1
ENSG00000169504.14	CLIC4	1	24745089	1_17	0	0.0265701836030646	6.03140210800648	1.52163411186733e-06	0.750285094985465	2
ENSG00000204178.9	TMEM57	1	25430369	1_18	0	0.0285770422440252	4.74366348761048	1.28714817862934e-06	-0.110037477685257	1
ENSG00000157978.11	LDLRAP1	1	25563426	1_18	0	0.0289433554174344	4.85846461869769	1.33519691070849e-06	0.20959117615601	1
ENSG00000162430.16	SELENON	1	25799884	1_18	0	0.0354445988930966	6.75323840570605	2.27279122770757e-06	0.74869329367711	1
ENSG00000117640.17	MTFR1L	1	25818183	1_18	0	0.0315165654301595	5.68829182648804	1.70222964294187e-06	-0.615087213641124	1
ENSG00000117632.22	STMN1	1	25909425	1_18	0	0.0581404296014264	11.5425774948812	6.3720391030987e-06	1.47211259159493	1
ENSG00000158006.13	PAFAH2	1	25998029	1_18	0	0.0413573802232797	8.27903605451788	3.25109897632824e-06	1.09697377672811	1
ENSG00000158008.9	EXTL1	1	26019793	1_18	0	0.0401050118979572	7.98649419572189	3.04125073342062e-06	-1.04383583750113	1
ENSG00000158014.14	SLC30A2	1	26045653	1_18	0	0.0330714185963253	6.15745274234988	1.93353175268562e-06	-0.779682368255729	1
ENSG00000158022.6	TRIM63	1	26068506	1_18	0	0.0293819843308181	4.99560291531851	1.39369078961695e-06	-0.328169546298766	1
ENSG00000236782.6	RP11-96L14.7	1	26171145	1_18	0	0.104104575016065	17.0949662855036	1.68980060394834e-05	2.28096637557714	1
ENSG00000142675.17	CNKSR1	1	26170849	1_18	0	0.0287185382201397	4.83077508783644	1.31727529000674e-06	0.455632399136912	2
ENSG00000130695.14	CEP85	1	26233990	1_18	0	0.0358323375423315	6.74714003884779	2.29557909680561e-06	0.730812447651673	1
ENSG00000169442.8	CD52	1	26317723	1_18	0	0.0380689892060173	7.42504920410412	2.68391080352064e-06	1.30689395770429	1
ENSG00000158062.20	UBXN11	1	26319249	1_18	0	0.0285863882830649	4.74288666765132	1.28735828504199e-06	0.117749688314409	1
ENSG00000176083.17	ZNF683	1	26374140	1_18	0	0.10294514773707	16.9431285219616	1.65613937676513e-05	-2.20658381660131	1
ENSG00000117682.16	DHDDS	1	26432658	1_18	0	0.0301888514501123	5.21224453925628	1.49406251654292e-06	0.199337010731736	1
ENSG00000117713.18	ARID1A	1	26693253	1_18	0	0.056669291378641	11.8577714858645	6.38040512954857e-06	2.67637160860518	1
ENSG00000060642.10	PIGV	1	26787521	1_18	0	0.10955244356879	17.3565674545163	1.80544102300537e-05	3.09667084371086	2
ENSG00000142751.14	GPN2	1	26890178	1_18	0	0.0812439899874473	14.6469453477166	1.12988879505552e-05	-2.95522531070365	1
ENSG00000090273.13	NUDC	1	26896349	1_18	0	0.0402328081550862	8.95975323747666	3.42273906758874e-06	-2.07822384842978	2
ENSG00000253368.3	TRNP1	1	26994239	1_18	0	0.0511033220073226	10.4330044404948	5.06239375440506e-06	-1.35857757028373	1
ENSG00000142784.15	WDTC1	1	27055087	1_18	0	0.0419180638512103	8.49760624377311	3.38216830085004e-06	-1.10691633008628	1
ENSG00000121766.15	ZCCHC17	1	31300649	1_20	0	0.142872944393464	19.7160530659876	2.67465253171864e-05	-3.79872595693818	1
ENSG00000168528.11	SERINC2	1	31409124	1_20	0	0.02171903550232	13.782106488658	2.84219278873429e-06	-2.79841997248401	1
ENSG00000142910.15	TINAGL1	1	31576075	1_20	0	0.00961802490074604	6.03974303806495	5.51571421164627e-07	-0.753995154866172	1
ENSG00000162517.12	PEF1	1	31645212	1_20	0	0.0085346130716405	4.70699266698858	3.8143870130269e-07	-0.155594841298786	2
ENSG00000084636.17	COL16A1	1	31703950	1_20	0	0.00973370430754472	5.89375098692882	5.44712483802057e-07	-0.542910054954273	2
ENSG00000134668.12	SPOCD1	1	31819799	1_20	0	0.00881712642714616	4.98655006529188	4.17469400871384e-07	0.251388454446368	1
ENSG00000184007.18	PTP4A2	1	31945136	1_20	0	0.0164226217547065	11.0171597860526	1.71794610586514e-06	-1.38529192455148	1
ENSG00000142698.14	C1orf94	1	34167058	1_21	0	0.049208368983461	13.3685409524042	6.24626460772532e-06	1.45752379345268	1
ENSG00000121775.17	TMEM39B	1	32070338	1_21	0	0.0197408049929246	4.69955435993706	8.80884427858164e-07	-0.0627464073959897	1
ENSG00000025800.13	KPNA6	1	32108863	1_21	0	0.0408076436209949	11.5824599384539	4.48786434819193e-06	-1.60312708411667	1
ENSG00000084652.15	TXLNA	1	32179560	1_21	0	0.0367814750793916	10.5939113443093	3.6998394016597e-06	1.50994865460589	1
ENSG00000160051.11	IQCC	1	32205429	1_21	0	0.0391360604482013	11.1842213077458	4.15604513156346e-06	-1.56677888479158	1
ENSG00000084623.11	EIF3I	1	32222176	1_21	0	0.032330647148057	9.36863981715785	2.87599639364371e-06	1.38181198006749	1
ENSG00000160055.19	TMEM234	1	32222176	1_21	0	0.032330647148057	9.36863981715785	2.87599639364371e-06	-1.38181198006749	1
ENSG00000183615.5	FAM167B	1	32246914	1_21	0	0.0745799551247378	17.3633723814645	1.22957094990765e-05	-1.99580624313167	1
ENSG00000176261.15	ZBTB8OS	1	32650943	1_21	0	0.0207353893468526	5.16375967660189	1.01665971047606e-06	-0.230091879795816	1
ENSG00000162521.18	RBBP4	1	32650943	1_21	0	0.020106258419148	4.87276442084362	9.30259411127365e-07	0.0998986243783437	2
ENSG00000134684.10	YARS	1	32817927	1_21	0	0.0439938161266723	12.2990222146297	5.13759207208907e-06	-1.4613826010786	1
ENSG00000121900.18	TMEM54	1	32895686	1_21	0	0.0235972053324214	6.38567898718171	1.43075427037596e-06	-0.504998922015764	1
ENSG00000142920.16	AZIN2	1	33080995	1_21	0	0.0241256052934247	6.59513202740861	1.51077263289546e-06	-1.10300715651031	1
ENSG00000160094.14	ZNF362	1	33266591	1_21	0	0.0802073975148511	18.0671989391143	1.37594998698175e-05	2.27920311933534	1
ENSG00000121903.14	ZSCAN20	1	33482375	1_21	0	0.0931625742931745	19.521879314892	1.72687340437153e-05	2.33878222597869	1
ENSG00000273274.1	ZBTB8B	1	32465491	1_21	0	0.0874595512574069	18.9071881890063	1.57011545467046e-05	2.10520467907136	1
ENSG00000188910.7	GJB3	1	34760816	1_22	0	0.018986430397738	6.70324831554043	1.20844259843296e-06	0.743706211422367	1
ENSG00000197056.9	ZMYM1	1	35059408	1_22	0	0.0200712287920867	7.25008106875599	1.38170147450747e-06	-0.941410825383053	1
ENSG00000116819.6	TFAP2E	1	35573174	1_22	0	0.304011734796842	22.4160699315487	6.47063968857883e-05	4.23988844068056	1
ENSG00000126067.11	PSMB2	1	35641909	1_22	0	0.287445259356477	22.8804486369542	6.24477913807882e-05	-4.28515227822419	1
ENSG00000134698.10	AGO4	1	35808529	1_22	0	0.0174278706811254	6.00819847246056	9.94228014248066e-07	0.437058290872306	1
ENSG00000092847.11	AGO1	1	35870261	1_22	0	0.0276124012081012	13.3529344227804	3.50088857163332e-06	-3.09002441255171	1
ENSG00000054118.13	THRAP3	1	36225269	1_22	0	0.0268443116017095	8.9831086052102	2.28968805475095e-06	0.151829000626497	1
ENSG00000214193.10	SH3D21	1	36307804	1_22	0	0.106692717397871	22.3983471650546	2.26907131189405e-05	-1.87481550431983	1
ENSG00000142694.6	EVA1B	1	36323945	1_22	0	0.0304624820680013	11.5670028196454	3.34567325598633e-06	-1.58428649045835	2
ENSG00000181817.5	LSM10	1	36393562	1_22	0	0.0160397571792247	5.04385755353623	7.68171161675302e-07	0.356190893759163	2
ENSG00000116885.18	OSCP1	1	36449952	1_22	0	0.0244066474617988	8.92320870148776	2.06788591698729e-06	-1.10578455871678	1
ENSG00000163874.10	ZC3H12A	1	37464693	1_23	0	0.0324037993129632	4.72494026546374	1.45374974959481e-06	0.0580616700957106	2
ENSG00000163875.15	MEAF6	1	37514479	1_23	0	0.0426675637817628	7.34201962469685	2.974478157805e-06	0.904060767265145	1
ENSG00000163877.10	SNIP1	1	37554146	1_23	0	0.168426798484452	20.7187740845073	3.31339067165745e-05	-2.48233591506468	1
ENSG00000163879.10	DNALI1	1	37557547	1_23	0	0.0325907941188282	4.77958257903475	1.47904813808902e-06	0.242627703857021	1
ENSG00000134697.12	GNL2	1	37593092	1_23	0	0.0514759953026386	9.13430592192233	4.46455011232399e-06	1.55242261261403	1
ENSG00000116922.14	C1orf109	1	37692275	1_23	0	0.0517106636782219	9.17778647535041	4.50625182530411e-06	-1.31589698631079	1
ENSG00000134690.10	CDCA8	1	37692586	1_23	0	0.0484692685173075	8.55875086863517	3.93889357967885e-06	1.05641050900688	1
ENSG00000197982.13	C1orf122	1	37806988	1_23	0	0.0344436906633291	5.30473018428685	1.73488373801251e-06	-0.697797426102211	1
ENSG00000204084.12	INPP5B	1	37897131	1_23	0	0.138905251641503	18.7875209832978	2.4779100722621e-05	-2.45722474547029	2
ENSG00000183431.11	SF3A3	1	37990434	1_23	0	0.0323993403126969	4.72367786945527	1.45316134772818e-06	0.643799400115017	1
ENSG00000116954.7	RRAGC	1	38861636	1_24	0	0.0212212076251195	7.91649179657922	1.59514533202076e-06	0.879203417116832	1
ENSG00000131233.9	GJA9	1	38881233	1_24	0	0.0434265324444141	14.622479624008	6.02939275156922e-06	1.91661476825372	2
ENSG00000158315.10	RHBDL2	1	39016016	1_24	0	0.0665680063162062	18.220036563326	1.15162793542319e-05	2.77886988411041	1
ENSG00000174574.15	AKIRIN1	1	38991334	1_24	0	0.168759489966432	27.147345013937	4.35003712422831e-05	3.3127222338467	2
ENSG00000168653.10	NDUFS5	1	39026790	1_24	0	0.0179985424309393	6.37444105377433	1.08937359026832e-06	0.712938591339204	1
ENSG00000183682.7	BMP8A	1	39491596	1_24	0	0.0217308285609128	8.17917692112289	1.68765350122767e-06	-1.01201016818125	1
ENSG00000090621.13	PABPC4	1	39570256	1_24	0	0.0194909015286739	6.98053399467979	1.29186749376046e-06	1.47837251772097	1
ENSG00000163909.7	HEYL	1	39640423	1_24	0	0.0361183200123824	12.9220660666646	4.43156267130917e-06	-1.57455535803555	1
ENSG00000116983.12	HPCAL4	1	39691971	1_24	0	0.0150163475780775	4.69788488911536	6.69829206562547e-07	-0.244967657713117	1
ENSG00000043514.15	TRIT1	1	39883756	1_25	0	0.0986275213393474	23.973937436138	2.24509582983999e-05	-2.23984811545738	2
ENSG00000131236.16	CAP1	1	40039999	1_25	0	0.0125276494358962	5.23342489045253	6.22519534900803e-07	0.108153876827824	1
ENSG00000131238.16	PPT1	1	40097321	1_25	0	0.0351695322948163	14.766283498522	4.93100214944912e-06	-1.62006472580506	2
ENSG00000084073.8	ZMPSTE24	1	40257123	1_25	0	0.023981367552945	11.1700946615531	2.54347923127949e-06	1.29968041371885	2
ENSG00000187801.14	ZFP69B	1	40450251	1_25	0	0.0123693990526714	5.12261751425453	6.01641696842115e-07	0.230663563403086	1
ENSG00000187815.9	ZFP69	1	40477181	1_25	0	0.0167520401437495	8.14465480565271	1.29550109441194e-06	-1.08585207045579	1
ENSG00000164002.11	EXO5	1	40508257	1_25	0	0.0150031527247501	6.75387833336477	9.62128678097308e-07	0.496993346128071	2
ENSG00000117010.15	ZNF684	1	40531781	1_25	0	0.0159447117125893	7.67114896801238	1.16138037941553e-06	-1.01940115147451	1
ENSG00000117016.9	RIMS3	1	40664752	1_25	0	0.0122684559312242	5.33864787879432	6.21897170790479e-07	-0.871875036654368	2
ENSG00000171793.13	CTPS1	1	40979451	1_25	0	0.0176202562301729	9.74484116309081	1.63036326379153e-06	1.61372506504694	1
ENSG00000171790.15	SLFNL1	1	41023485	1_25	0	0.0147879405318901	6.81927887239904	9.57510496167907e-07	0.620337787701421	1
ENSG00000010803.16	SCMH1	1	41239838	1_25	0	0.0135295187384147	5.98370072369173	7.68687129135123e-07	-0.349225151570573	1
ENSG00000198815.8	FOXJ3	1	42335341	1_26	0	0.0448164373480173	9.15228266954696	3.89461158444991e-06	1.13273374883444	1
ENSG00000066185.12	ZMYND12	1	42452404	1_26	0	0.0482796970661912	9.86285895362164	4.52131489856838e-06	-1.88107105209645	1
ENSG00000186409.14	CCDC30	1	42464495	1_26	0	0.0451153867398079	9.21562231377727	3.94772370092543e-06	1.80166772078707	1
ENSG00000117385.15	P3H1	1	42766833	1_26	0	0.0291294939347742	5.05623876807874	1.39848531616172e-06	0.29428932093238	1
ENSG00000164008.14	C1orf50	1	42767127	1_26	0	0.0294486473194199	5.15954987584946	1.44269511974067e-06	0.592043155708627	1
ENSG00000177868.11	SVBP	1	42816759	1_26	0	0.0281828812575469	4.74316236389705	1.26926054128426e-06	-0.121015155020479	1
ENSG00000117394.20	SLC2A1	1	42959411	1_26	0	0.297517170896735	27.9871240629011	7.90619834475614e-05	3.04598934487486	1
ENSG00000179178.10	TMEM125	1	43269525	1_26	0	0.0520129750806747	10.5752144673192	5.22273843560896e-06	1.2195872990749	1
ENSG00000117395.12	EBNA1BP2	1	43271335	1_26	0	0.0365139527306724	7.20102648880926	2.49660970417878e-06	-0.741288666205013	1
ENSG00000253313.5	C1orf210	1	43286030	1_26	0	0.0293049205424297	5.11315216152332	1.42274366978858e-06	0.352972523475052	1
ENSG00000066056.13	TIE1	1	43300755	1_27	0	0.0733364133754726	19.0250577497025	1.32477781540138e-05	2.76105801598033	2
ENSG00000117400.16	MPL	1	43337551	1_27	0	0.101912638547986	24.4195967942224	2.36300114090388e-05	3.50199870645541	1
ENSG00000159479.16	MED8	1	43389819	1_27	0	0.019985911661508	5.29117032358456	1.00409106395064e-06	0.7793178926352	1
ENSG00000198198.15	SZT2	1	43388718	1_27	0	0.0210611714374078	5.86512763305617	1.17289028069346e-06	0.971623348874716	2
ENSG00000126091.19	ST3GAL3	1	43705540	1_27	0	0.0700860574945277	26.0917224069796	1.73632803200481e-05	-4.17882000762841	1
ENSG00000117408.10	IPO13	1	43947230	1_27	0	0.0231947147549242	5.8267055112571	1.28324476627503e-06	-0.117925035933132	1
ENSG00000132768.13	DPH2	1	43989531	1_27	0	0.0910567956145742	25.6975777073096	2.22178457726517e-05	3.65507877244094	1
ENSG00000117410.13	ATP6V0B	1	43974045	1_27	0	0.0211556109909353	6.76424321902341	1.35875821976995e-06	-1.43560388599326	1
ENSG00000159214.12	CCDC24	1	43991633	1_27	0	0.040129032790882	19.4925844048941	7.42720673354061e-06	3.74458569310419	1
ENSG00000196517.11	SLC6A9	1	44030807	1_27	0	0.0568069035253058	14.7405142057145	7.95080582993812e-06	-2.01031752467737	2
ENSG00000198520.10	C1orf228	1	44672527	1_28	0	0.048698130873769	8.26187562785794	3.82021972111347e-06	-1.18300792215335	2
ENSG00000142945.12	KIF2C	1	44739926	1_28	0	0.0816864359377601	13.2372373116316	1.02670268866625e-05	-1.90882911725684	1
ENSG00000173846.12	PLK3	1	44802360	1_28	0	0.0444180178679717	7.3834933524078	3.11399893328111e-06	-0.966302528258301	1
ENSG00000126107.14	HECTD3	1	45010991	1_28	0	0.0599328905359654	10.2502667692286	5.8330780706491e-06	-1.56531182863598	2
ENSG00000126088.13	UROD	1	44990792	1_28	0	0.0856924934584859	13.7018032552858	1.11485376272151e-05	-1.98592906915742	1
ENSG00000132781.17	MUTYH	1	45384647	1_28	0	0.0413279497590352	6.69603691145002	2.62759905297339e-06	0.780138103642189	1
ENSG00000070759.16	TESK2	1	45491131	1_28	0	0.035432443076881	5.23165050599931	1.76009949630601e-06	-0.386657238845662	1
ENSG00000280670.2	CCDC163	1	45499635	1_28	0	0.0429330503131929	7.05918723799087	2.87768891223638e-06	-0.980418919468338	2
ENSG00000132763.14	MMACHC	1	45500626	1_28	0	0.0372647253952907	5.71096823048517	2.02071500456009e-06	-0.479033207910163	1
ENSG00000117450.13	PRDX1	1	45523092	1_28	0	0.0415696015734651	6.75158998484883	2.66489019595476e-06	-0.895053875464118	1
ENSG00000117448.13	AKR1A1	1	45550079	1_28	0	0.053343233819929	9.13328149679642	4.62597818442092e-06	1.1816802861004	2
ENSG00000159588.14	CCDC17	1	45624129	1_28	0	0.0492563205778847	8.37069650256288	3.91490258446244e-06	1.09326946920018	2
ENSG00000159592.10	GPBP1L1	1	45687531	1_28	0	0.0334786804988735	4.69284329715427	1.49176970106447e-06	0.165755602438374	2
ENSG00000159596.6	TMEM69	1	45687531	1_28	0	0.0339255058451653	4.8187431061515	1.55223511094108e-06	-0.252492235550347	2
ENSG00000197429.10	IPP	1	45750903	1_28	0	0.039441086968563	6.25102893243026	2.34098041898807e-06	0.848437826971284	1
ENSG00000086015.20	MAST2	1	45787045	1_28	0	0.0522343188354155	8.93227409857787	4.4301188134074e-06	1.27091024276656	1
ENSG00000117461.14	PIK3R3	1	46132601	1_28	0	0.0334937634273238	4.6971261331373	1.49380382737615e-06	0.0765097752166059	1
ENSG00000117481.10	NSUN4	1	46341925	1_28	0	0.0432936246693872	7.13892646371719	2.9346360817954e-06	0.558777675257734	1
ENSG00000117480.15	FAAH	1	46394565	1_28	0	0.100817882393521	15.2856981809567	1.46325577917407e-05	-1.73249891916887	2
ENSG00000079277.19	MKNK1	1	46616841	1_29	0	0.0366622724002175	6.48133736919763	2.25621979288662e-06	0.747799779334023	1
ENSG00000142973.13	CYP4B1	1	46763936	1_29	0	0.0877905530065727	14.8621515883669	1.23887322851767e-05	-1.91543427396998	1
ENSG00000187048.12	CYP4A11	1	46940506	1_29	0	0.034727611717718	5.96606961110473	1.96725487509563e-06	-0.597375298670439	1
ENSG00000186377.7	CYP4X1	1	47029933	1_29	0	0.0600096703810013	11.1879178859402	6.37481973247669e-06	-1.25258201240741	1
ENSG00000162365.11	CYP4A22	1	47137271	1_29	0	0.0346854067101727	5.95451692885772	1.96105928179455e-06	0.785751847684867	1
ENSG00000162366.7	PDZK1IP1	1	47190144	1_29	0	0.0319824751950473	5.18417111204808	1.57430471522397e-06	0.346188103472857	2
ENSG00000162368.13	CMPK1	1	47333764	1_29	0	0.0909723762593986	15.2085113354642	1.31369226110938e-05	-1.93586693345344	1
ENSG00000269113.3	TRABD2B	1	47997102	1_30	0	0.0369816652261566	6.16316772488958	2.16415242916234e-06	-0.682981320985534	1
ENSG00000117834.12	SLC5A9	1	48222704	1_30	0	0.0374033019264417	6.27098449076935	2.22711717165422e-06	0.65283116248174	2
ENSG00000132122.11	SPATA6	1	48472491	1_30	0	0.0371813674392687	6.21438090842416	2.19391917776349e-06	-0.555003346833702	1
ENSG00000162373.12	BEND5	1	48777294	1_31	0	0.0204913701362655	6.41698583771455	1.24853141874877e-06	1.353828552932	1
ENSG00000123091.4	RNF11	1	51235789	1_32	0	0.026236375618417	7.4684957872212	1.86052014639568e-06	-0.796297265175385	2
ENSG00000085831.15	TTC39A	1	51344853	1_33	0	0.0182024118023915	5.30192778202805	9.16347374950291e-07	-0.390660776884175	3
ENSG00000085832.16	EPS15	1	51534159	1_33	0	0.0255329776518497	8.41866503004302	2.04099570890538e-06	0.962148663329979	1
ENSG00000117859.18	OSBPL9	1	51577175	1_33	0	0.0264534887255639	8.67365905593103	2.17862608524143e-06	1.00568053979578	2
ENSG00000078618.21	NRDC	1	51826904	1_33	0	0.0203714595381427	6.35658922944495	1.22954291088163e-06	-0.629415266832554	1
ENSG00000198841.3	KTI12	1	52033817	1_33	0	0.0171086333345316	4.68734653321354	7.61447170936006e-07	-0.05069453335089	1
ENSG00000154222.14	CC2D1B	1	52352516	1_33	0	0.0237668495388631	7.71371387451303	1.74073450921392e-06	-0.930542883174812	1
ENSG00000085840.12	ORC1	1	52384774	1_33	0	0.0456456959735099	13.5763101030545	5.88408556377938e-06	-1.89890705166742	1
ENSG00000134744.13	ZCCHC11	1	52553683	1_33	0	0.0176755302494424	4.99361542063258	8.38078964863302e-07	-0.29513164914186	1
ENSG00000182183.14	FAM159A	1	52633413	1_33	0	0.0171884469429058	4.7206548408463	7.7043549315082e-07	0.0480044447255315	1
ENSG00000162377.5	COA7	1	52693551	1_33	0	0.0176089361655064	4.92378005407664	8.23245111616525e-07	0.12599706445735	1
ENSG00000162378.12	ZYG11B	1	52731887	1_33	0	0.0201694869817713	6.14005197208652	1.17588349872195e-06	0.500212274273488	1
ENSG00000121310.16	ECHDC2	1	52921197	1_33	0	0.0183043779746134	5.30273061566772	9.2162009805291e-07	-0.394141220549233	3
ENSG00000116171.17	SCP2	1	52926925	1_33	0	0.0270879042184671	8.95105468936212	2.3022210076122e-06	-1.02403484777119	2
ENSG00000174348.13	PODN	1	53062324	1_33	0	0.0178566133904235	5.12747470127235	8.69360730452511e-07	-0.442229790935746	1
ENSG00000162383.11	SLC1A7	1	53134406	1_33	0	0.0429432822610438	13.4234143146479	5.47338033214513e-06	1.54497660418515	2
ENSG00000157184.6	CPT2	1	53196294	1_33	0	0.274794267338845	20.7247817571494	5.40748135998911e-05	3.74752709555537	1
ENSG00000162384.13	C1orf123	1	53227418	1_33	0	0.0200368845810599	7.80220874484361	1.48438022083374e-06	2.02878170386222	1
ENSG00000157193.15	LRP8	1	53319335	1_33	0	0.0421538562338057	13.3679902685364	5.35057957723083e-06	-1.52361556613567	1
ENSG00000174332.5	GLIS1	1	53737935	1_33	0	0.0253467596593303	8.40138662249179	2.02195187456477e-06	1.0069312178821	1
ENSG00000162398.11	LEXM	1	54805572	1_34	0	0.0195183502345545	6.86177151637977	1.27167682339382e-06	-0.80617063277701	2
ENSG00000058799.14	YIPF1	1	53889688	1_34	0	0.0176095798553959	5.89055412487063	9.84923595723818e-07	-0.493848387711559	2
ENSG00000116212.14	LRRC42	1	53945795	1_34	0	0.0180250999323632	6.11058258560457	1.04582181346475e-06	0.433456727403898	1
ENSG00000116221.15	MRPL37	1	54175965	1_34	0	0.152694973827631	26.6660075508975	3.86616278800557e-05	2.82192629090173	2
ENSG00000215883.10	CYB5RL	1	54154524	1_34	0	0.0162506793149267	5.13316115144244	7.92052220360537e-07	0.36656025506595	1
ENSG00000157216.15	SSBP3	1	54413433	1_34	0	0.0185629453830877	6.38804076272732	1.12593148164079e-06	-0.647667040198404	2
ENSG00000162390.17	ACOT11	1	54542148	1_34	0	0.0241352230611333	8.86812025081235	2.03226476372804e-06	-0.998866745572912	2
ENSG00000184313.19	MROH7	1	54641346	1_34	0	0.0155187401733259	4.69869898982178	6.92359224213459e-07	0.0196872283956516	2
ENSG00000006555.10	TTC22	1	54801441	1_34	0	0.0156318015498644	4.76712291853582	7.07559196209217e-07	0.168158228572076	1
ENSG00000116133.11	DHCR24	1	54886940	1_34	0	0.103524541194668	22.8211384452246	2.24325175856157e-05	-2.297260255341	2
ENSG00000143001.4	TMEM61	1	54980319	1_34	0	0.0154937429201668	4.68350432467708	6.89008640232782e-07	0.00502317288170449	1
ENSG00000162399.6	BSND	1	55000630	1_34	0	0.0172192688705728	5.67912391417385	9.28524674105655e-07	0.478328433945502	1
ENSG00000162407.8	PLPP3	1	56547119	1_35	0	0.0359241016106104	7.20843703709801	2.45880689506444e-06	-0.801598485853982	1
ENSG00000173406.15	DAB1	1	58546313	1_38	0	0.0105083183915958	4.73615971425517	4.7256000143226e-07	0.094709447665114	2
ENSG00000162600.11	OMA1	1	58546732	1_38	0	0.0113465791166012	5.45821499169674	5.8804827511637e-07	0.49195015628077	1
ENSG00000184292.6	TACSTD2	1	58577785	1_38	0	0.0120112137125723	5.99392786159096	6.8359016049783e-07	0.612378735696539	1
ENSG00000172456.17	FGGY	1	59296555	1_38	0	0.023207373868254	12.2058554853516	2.68962429623078e-06	-1.44437827752133	2
ENSG00000134709.10	HOOK1	1	59814713	1_38	0	0.0546653983851253	20.3525661315778	1.05640169367279e-05	-2.14350085571067	2
ENSG00000134716.9	CYP2J2	1	59943385	1_38	0	0.0112297081768193	5.36077828951287	5.71601965398679e-07	-0.41748526750792	1
ENSG00000162599.15	NFIA	1	60864880	1_38	0	0.0109506218277685	5.12401275750196	5.32778119106565e-07	-0.272156495449062	1
ENSG00000162604.12	TM2D1	1	61723869	1_39	0	0.033521165250382	6.03124526607838	1.91965636671602e-06	-0.613348609551096	1
ENSG00000132849.19	PATJ	1	61742713	1_39	0	0.0407917803187177	7.8980630997296	3.05907874159726e-06	-1.01251422825307	1
ENSG00000132854.18	KANK4	1	62318984	1_39	0	0.0860523407254302	15.068880590648	1.23123535097254e-05	1.68674039394522	1
ENSG00000162607.12	USP1	1	62437203	1_39	0	0.214431182276925	24.1689631372179	4.92088659101108e-05	2.65247169571461	1
ENSG00000203965.12	EFCAB7	1	63523814	1_40	0	0.0256911907201247	6.10498648042969	1.48924563714182e-06	-0.229441988797293	1
ENSG00000177414.13	UBE2U	1	64252994	1_40	0	0.0256268439442855	6.29472188675074	1.53168361974629e-06	-0.658646533093726	1
ENSG00000162434.11	JAK1	1	64966741	1_41	0	0.0216627938808518	6.93990496140675	1.42746473282492e-06	0.667145796882811	1
ENSG00000162433.14	AK4	1	65147235	1_41	0	0.0274680697744713	9.39291334997342	2.44977306142001e-06	1.14450693372319	2
ENSG00000116678.19	LEPR	1	65433313	1_41	0	0.0174626017158902	5.24853378357034	8.70250622447095e-07	0.684711160236498	1
ENSG00000184588.17	PDE4B	1	65794495	1_41	0	0.0267699676334503	13.3053380847498	3.38198095179234e-06	-2.6404999094036	1
ENSG00000152760.9	TCTEX1D1	1	66759808	1_42	0	0.0251087542000273	5.71372129188881	1.36220231570575e-06	-0.708383629948291	1
ENSG00000116704.7	SLC35D1	1	67054457	1_42	0	0.0566620336695844	13.3375170043704	7.17570441491758e-06	1.39486748619358	1
ENSG00000172380.5	GNG12	1	67832765	1_42	0	0.0253883682486451	6.72871211175943	1.6220496110111e-06	1.5830495538834	2
ENSG00000203963.11	C1orf141	1	67135003	1_42	0	0.0236290377553147	5.22529527779179	1.17234185420925e-06	-0.302756841230822	1
ENSG00000116745.6	RPE65	1	68451599	1_43	0	0.034535304267546	5.18629447979109	1.70066140527431e-06	0.369256105771045	1
ENSG00000033122.18	LRRC7	1	69567941	1_44	0	0.146618405441258	21.011958744379	2.92517887379018e-05	2.20916437025229	1
ENSG00000118454.12	ANKRD13C	1	70355197	1_44	0	0.0358783862539629	7.37817377017513	2.51350166519684e-06	-0.960974872444672	1
ENSG00000197568.13	HHLA3	1	70354325	1_44	0	0.0535515474347241	11.1983840821066	5.6940959414838e-06	1.57347081262452	2
ENSG00000050628.20	PTGER3	1	71047606	1_45	0	0.0228187227111768	5.19256887723132	1.1250478490688e-06	0.517276396967276	2
ENSG00000132485.13	ZRANB2	1	71081716	1_45	0	0.035941555765758	9.49839425308495	3.24148831854391e-06	1.23779430301851	1
ENSG00000172260.14	NEGR1	1	72280279	1_46	0	0.0467195750872285	19.4438603893231	8.62539067818007e-06	2.84634768940738	2
ENSG00000162620.15	LRRIQ3	1	74198025	1_47	0	0.0155847694004384	4.96184306653072	7.34244668461663e-07	0.336003670034083	1
ENSG00000254685.6	FPGT	1	74198025	1_47	0	0.0153556829094806	4.82226382182448	7.03100649022928e-07	0.175800082908553	2
ENSG00000116783.14	TNNI3K	1	74234228	1_47	0	0.0196437048554762	7.14533607154417	1.33273393800301e-06	-0.725012692547712	1
ENSG00000116791.13	CRYZ	1	74701793	1_47	0	0.0165524568286995	5.52977449332008	8.69095060418203e-07	-0.529840724332116	3
ENSG00000117054.13	ACADM	1	75726384	1_47	0	0.0151420947812615	4.69026240131687	6.74342446967538e-07	0.155989153557524	1
ENSG00000137955.15	RABGGTB	1	75786517	1_47	0	0.0203883340993912	7.49668976830224	1.45127153606823e-06	0.920107986500543	1
ENSG00000057468.6	MSH4	1	75795152	1_47	0	0.0152143929459833	4.73515435795112	6.8404735241605e-07	-0.196701714070618	2
ENSG00000117069.14	ST6GALNAC5	1	76866942	1_48	0	0.0114893826052163	4.70943397488377	5.13762973009782e-07	-0.111835768080947	1
ENSG00000142892.14	PIGK	1	77219918	1_48	0	0.0229377630683317	11.283473913821	2.4574873357159e-06	-1.39347594403964	2
ENSG00000154027.18	AK5	1	77282053	1_48	0	0.0114862963380039	4.69715710112187	5.12286013878398e-07	-0.0696273307616133	1
ENSG00000077254.14	USP33	1	77759973	1_48	0	0.0140376874899256	6.51007121856182	8.67718199199852e-07	0.744536409532699	1
ENSG00000180488.14	MIGA1	1	77778879	1_48	0	0.0369928346860645	15.5228510805385	5.45238481435992e-06	1.58324850517555	1
ENSG00000162614.18	NEXN	1	77888397	1_48	0	0.0536151267777486	19.394959979712	9.87355663952619e-06	-2.13242808422885	2
ENSG00000162613.16	FUBP1	1	77979050	1_48	0	0.0114719496602664	4.68698615993687	5.10538267771521e-07	-0.0336743052418247	2
ENSG00000162616.8	DNAJB4	1	77979050	1_48	0	0.0127658471295462	5.64417578462447	6.84144070707785e-07	-0.467933639520223	2
ENSG00000137960.5	GIPC2	1	77979050	1_48	0	0.0125838775531276	5.57109223390665	6.65659645157156e-07	0.489058021478847	1
ENSG00000137965.10	IFI44	1	78649621	1_48	0	0.0605645252554475	19.9994088990394	1.15009277175781e-05	-2.26674948433495	1
ENSG00000162618.13	ADGRL4	1	79006491	1_48	0	0.0290777651383169	13.3513200367196	3.68623168227879e-06	1.4305236697163	1
ENSG00000203943.8	SAMD13	1	84298566	1_51	0	0.0232893732863612	4.77609304742807	1.05615577424511e-06	0.192280361263543	1
ENSG00000171517.5	LPAR3	1	84893414	1_52	0	0.0446188248101401	11.909409225626	5.04551780161485e-06	1.53667894114903	1
ENSG00000117133.10	RPF1	1	84478825	1_52	0	0.0245891115453283	6.25096567444822	1.45944370606189e-06	0.732948555090037	2
ENSG00000174021.10	GNG5	1	84506653	1_52	0	0.10833566330905	20.4729477573948	2.10595565353396e-05	-2.2222394829944	1
ENSG00000122432.17	SPATA1	1	84508444	1_52	0	0.0495360145823706	12.9077935619864	6.07114311051091e-06	-1.47236667645806	1
ENSG00000117151.12	CTBS	1	84574387	1_52	0	0.0208706032234862	4.700973037494	9.315800056006e-07	-0.0116973205066441	2
ENSG00000117155.16	SSX2IP	1	84691138	1_52	0	0.0455379357369093	12.1039546139418	5.2335698301539e-06	1.45988165604301	1
ENSG00000055732.12	MCOLN3	1	85048599	1_52	0	0.0292541112400609	7.89598395386912	2.19326224326538e-06	-0.932357182761253	1
ENSG00000097096.8	SYDE2	1	85200644	1_52	0	0.021251875595895	4.87199391028278	9.83108381143657e-07	-0.0464306307393355	1
ENSG00000162642.13	C1orf52	1	85259743	1_52	0	0.0213488180276578	4.91500153329387	9.9631091874086e-07	-0.349700274451095	1
ENSG00000142867.12	BCL10	1	85276340	1_52	0	0.0211682448365657	4.83474711018792	9.717532667857e-07	0.175078318978052	1
ENSG00000117174.10	ZNHIT6	1	85708260	1_52	0	0.0290799336553248	7.839403872972	2.16458102625688e-06	-1.05079833158957	2
ENSG00000171502.14	COL24A1	1	86156862	1_53	0	0.108144990865042	19.4060398615458	1.99269450953637e-05	1.75363551512407	1
ENSG00000122417.15	ODF2L	1	86396707	1_53	0	0.0242013888430543	5.05106720833354	1.16070226913995e-06	0.495738792991588	1
ENSG00000137975.7	CLCA2	1	86455221	1_53	0	0.0285959520472638	6.63079139502606	1.80039302652514e-06	-0.750981853784628	1
ENSG00000016602.9	CLCA4	1	86547045	1_53	0	0.026062346460157	5.75200796367246	1.42341123445958e-06	-0.0434257466223349	2
ENSG00000097033.14	SH3GLB1	1	86704810	1_53	0	0.0283732014690568	6.55666904904467	1.76639977871279e-06	0.637311861064287	1
ENSG00000183291.15	SELENOF	1	86913954	1_53	0	0.0553268417054506	12.9164475913804	6.78541418641687e-06	1.74597571721722	1
ENSG00000065243.19	PKN2	1	88684130	1_54	0	0.0271300667325195	4.78653835088506	1.23301909338646e-06	0.187350486444304	1
ENSG00000137944.17	KYAT3	1	88975234	1_54	0	0.0410002508022656	8.70786688219755	3.38996872446156e-06	-1.18716386811644	2
ENSG00000213516.9	RBMXL1	1	88993078	1_54	0	0.0326485605613354	6.54206898855178	2.02804017897384e-06	-0.636385156342408	1
ENSG00000117226.11	GBP3	1	89019515	1_54	0	0.0281935062444133	5.15075997748618	1.37885246196026e-06	-0.323242938828854	2
ENSG00000162654.8	GBP4	1	89199262	1_54	0	0.0271880016094408	4.80674166466291	1.24086765904234e-06	-0.145211792650204	1
ENSG00000162664.16	ZNF326	1	89987238	1_55	0	0.0532882988397686	14.9296038871469	7.55400969917445e-06	1.59616816435164	1
ENSG00000122482.20	ZNF644	1	91022402	1_55	0	0.0184871460021339	4.87923090666499	8.56482786889609e-07	0.167206527965415	1
ENSG00000162669.15	HFM1	1	91404433	1_55	0	0.0277945565495746	8.73422131340807	2.30505524423195e-06	0.971940352172101	2
ENSG00000097046.12	CDC7	1	91500849	1_56	0	0.0627743018863856	11.8443563966156	7.05977329697763e-06	1.68177560652542	3
ENSG00000172031.6	EPHX4	1	92029879	1_56	0	0.0348018396622382	7.04433528062152	2.32776758923677e-06	1.217024988029	1
ENSG00000284413.1	BTBD8	1	92080411	1_56	0	0.0298079970689072	4.73358296047388	1.33973895261242e-06	0.223846220718612	1
ENSG00000069712.12	KIAA1107	1	92114094	1_56	0	0.0441266882532536	9.81810084274447	4.11363940757317e-06	1.7018286573254	1
ENSG00000162676.11	GFI1	1	92487304	1_56	0	0.395550128195347	19.0969601509314	7.17237797512519e-05	-3.94828939838327	1
ENSG00000067208.14	EVI5	1	92792120	1_56	0	0.0330393827394111	7.61824339091499	2.38992441172857e-06	-1.64885913915263	1
ENSG00000143033.17	MTF2	1	93079600	1_57	0	0.0389548515061469	6.14304362095177	2.27217903919519e-06	0.666596299169461	1
ENSG00000117500.12	TMED5	1	93180650	1_57	0	0.0394959376306319	6.27434397378605	2.35297953115123e-06	-0.699646319675296	1
ENSG00000122483.17	CCDC18	1	93180861	1_57	0	0.0338049228839006	4.79497863329723	1.53909002191994e-06	-0.149784535765627	1
ENSG00000117505.12	DR1	1	93346012	1_57	0	0.0513317827256622	8.77553044332212	4.27717600048468e-06	1.12101595793857	1
ENSG00000137942.16	FNBP1L	1	93448904	1_57	0	0.0367439113037362	5.58718907295297	1.94928862809575e-06	0.547547193882207	1
ENSG00000137936.16	BCAR3	1	93847253	1_57	0	0.0427147559598321	7.02067711754605	2.8474383272447e-06	0.800718223857559	1
ENSG00000067334.13	DNTTIP2	1	93880246	1_57	0	0.0516330146221788	8.83150385678844	4.32971731112807e-06	1.15141068187312	1
ENSG00000023909.9	GCLM	1	93909020	1_57	0	0.0362064912051575	5.44709873982402	1.87261752613098e-06	0.499969197808657	1
ENSG00000143036.16	SLC44A3	1	94837100	1_58	0	0.02978098608442	9.92434272426404	2.80632667320232e-06	-0.963969794328033	1
ENSG00000117519.15	CNN3	1	94927032	1_58	0	0.0178236714432153	5.23972951082408	8.86754564768108e-07	-0.464963436340202	1
ENSG00000172339.9	ALG14	1	95073327	1_58	0	0.048408980251359	14.4568424628972	6.64502745288933e-06	-1.98381827657009	1
ENSG00000122481.16	RWDD3	1	95251198	1_58	0	0.0325509908339675	12.3578398381092	3.81947939856369e-06	-1.96230523888104	1
ENSG00000117569.18	PTBP2	1	96744557	1_59	0	0.00686025363656395	11.0505348149441	7.19814957084229e-07	2.79623816440291	1
ENSG00000188641.12	DPYD	1	97921399	1_60	0	0.00860184665649655	40.1299445206003	3.27761284015949e-06	-6.36723940337558	1
ENSG00000162627.16	SNX7	1	98651799	1_60	0	0.136230710910002	29.4064692162661	3.80377922737331e-05	2.80958244703219	2
ENSG00000099260.10	PALMD	1	99651294	1_61	0	0.036842470474903	5.16633776763439	1.8072945428839e-06	0.461470855082421	1
ENSG00000156869.12	FRRS1	1	99766518	1_61	0	0.0352005772741049	4.73298047592612	1.58191045196137e-06	-0.0731437090061989	1
ENSG00000117620.14	SLC35A3	1	99969054	1_61	0	0.0675938733117025	10.9709990950257	7.04126856693034e-06	-1.5736959940065	1
ENSG00000156875.13	MFSD14A	1	100037607	1_61	0	0.0484509519294655	7.77695340307854	3.5777435527664e-06	0.879325204202874	2
ENSG00000156876.9	SASS6	1	100132743	1_61	0	0.110950013066381	15.7878407524669	1.663211547671e-05	2.06357890908517	1
ENSG00000122435.9	TRMT13	1	100132743	1_61	0	0.110950013066381	15.7878407524669	1.663211547671e-05	-2.06357890908517	1
ENSG00000122477.12	LRRC39	1	100178174	1_61	0	0.0360387759071112	4.95664327752318	1.69611420963318e-06	0.457377679154346	2
ENSG00000079335.18	CDC14A	1	100344610	1_61	0	0.0623530221476368	10.1943460705702	6.03551421712279e-06	1.26411047637742	1
ENSG00000181656.6	GPR88	1	100538206	1_62	0	0.0289457859850563	5.0859948659082	1.39784385299449e-06	-0.397397160412926	1
ENSG00000162694.13	EXTL2	1	100895622	1_62	0	0.109171786942666	17.8382650649825	1.84910012827918e-05	-1.86578168561671	1
ENSG00000162695.11	SLC30A7	1	100895622	1_62	0	0.109171786942666	17.8382650649825	1.84910012827918e-05	1.86578168561671	1
ENSG00000185946.15	RNPC3	1	103509781	1_65	0	0.0158859706964393	4.92941871722459	7.43544325683257e-07	-0.437953247527839	1
ENSG00000240038.6	AMY2B	1	103555063	1_65	0	0.0171763179085289	5.79033229639223	9.4434558497935e-07	-0.862621372867287	1
ENSG00000198890.7	PRMT6	1	107076229	1_66	0	0.0397107773837719	12.0556141023588	4.54564089560599e-06	-1.38180575590791	1
ENSG00000134215.15	VAV3	1	107965542	1_67	0	0.0280065423473579	5.56356180418375	1.479482417735e-06	0.585174845968587	1
ENSG00000134186.11	PRPF38B	1	108715528	1_67	0	0.037412932658543	8.31218389790956	2.95280176624998e-06	-1.04383583750115	1
ENSG00000143107.8	FNDC7	1	108715528	1_67	0	0.037412932658543	8.31218389790956	2.95280176624998e-06	-1.04383583750115	1
ENSG00000121940.15	CLCC1	1	108963213	1_67	0	0.0255228292424735	4.68420319088877	1.13517269771647e-06	0.065026023938268	2
ENSG00000197780.9	TAF13	1	109075155	1_67	0	0.033486205189971	7.25842081316754	2.30783881867187e-06	-0.824046214186525	2
ENSG00000215717.5	TMEM167B	1	109089398	1_67	0	0.0312606042071406	6.60565708895457	1.96069837811107e-06	0.660138088114515	1
ENSG00000031698.12	SARS	1	109213564	1_67	0	0.0276327679790287	5.43627818247816	1.42634130619528e-06	0.562014831032813	2
ENSG00000134222.16	PSRC1	1	109279782	1_67	0	0.0256914968210142	4.74654541125609	1.15788237854959e-06	0.142906237823632	3
ENSG00000221986.6	MYBPHL	1	109525165	1_67	0	0.0338622814980762	7.36447948921049	2.36785808266824e-06	0.734064952693137	1
ENSG00000162650.16	ATXN7L2	1	109489809	1_67	0	0.0346985790127341	7.59622314860669	2.50268851592595e-06	-1.04102230167108	1
ENSG00000174151.14	CYB561D1	1	109494012	1_67	0	0.0318817197376827	6.79232854198239	2.05616433033048e-06	-0.924836551116725	1
ENSG00000181754.6	AMIGO1	1	109509517	1_67	0	0.0626732366090322	13.243309271021	7.88090407555488e-06	-1.46807400635287	2
ENSG00000156097.12	GPR61	1	109539929	1_67	0	0.139020410168398	21.0172313202943	2.77428750902164e-05	-2.26336990202619	1
ENSG00000065135.10	GNAI3	1	109548660	1_67	0	0.0258740680350863	4.81357182439774	1.18257738350749e-06	-0.187641504622924	1
ENSG00000168765.16	GSTM4	1	109657738	1_67	0	0.0311686505348392	6.57771009947193	1.94666009048712e-06	0.765140162202557	1
ENSG00000213366.12	GSTM2	1	109667893	1_67	0	0.0288259180253021	5.83681238613204	1.59755668899628e-06	-0.573978013480699	1
ENSG00000134184.12	GSTM1	1	109671748	1_67	0	0.0282173863560389	5.63462288376212	1.50965961071891e-06	-0.522953423858193	1
ENSG00000134201.10	GSTM5	1	109711871	1_67	0	0.109038611051883	18.617004338262	1.92746946864825e-05	-2.0082902972079	3
ENSG00000134202.10	GSTM3	1	109724132	1_67	0	0.0256851357495082	4.74420164659624	1.15702409194881e-06	0.00646411183673923	3
ENSG00000179902.12	C1orf194	1	109113015	1_67	0	0.026491083388375	5.03668106066874	1.2668977570674e-06	0.251946934281708	1
ENSG00000143093.14	STRIP1	1	110034040	1_68	0	0.100466997208721	21.8291820874015	2.08237184132212e-05	-2.54416600744336	1
ENSG00000134248.13	LAMTOR5	1	110407817	1_68	0	0.019121388331364	5.96932861247513	1.08378292862245e-06	-0.386118923593378	2
ENSG00000143125.5	PROK1	1	110450350	1_68	0	0.0270319084287705	9.24236561750794	2.37223248673248e-06	-1.2427205998872	2
ENSG00000177272.8	KCNA3	1	110675201	1_68	0	0.0168579190566144	4.78063235878917	7.6522069678402e-07	-0.496906465799682	1
ENSG00000121931.15	LRIF1	1	110964484	1_68	0	0.0367585970289668	12.158725812505	4.24369720776665e-06	-1.81049277279264	1
ENSG00000156171.14	DRAM2	1	111139496	1_68	0	0.111382561614462	22.8397032722404	2.41548895438229e-05	3.13272963253865	1
ENSG00000134255.13	CEPT1	1	111139496	1_68	0	0.111382561614462	22.8397032722404	2.41548895438229e-05	3.13272963253865	1
ENSG00000156150.6	ALX3	1	110071052	1_68	0	0.111739987585365	22.8715172163256	2.42661563057662e-05	2.56788381112929	1
ENSG00000173947.13	PIFO	1	111346062	1_69	0	0.0206421206582825	9.69813904189086	1.90081615928437e-06	-1.11243886943855	1
ENSG00000116455.13	WDR77	1	111449473	1_69	0	0.0121866002078805	4.73789633117117	5.48233430319289e-07	-0.144884675356257	1
ENSG00000143110.11	C1orf162	1	111478407	1_69	0	0.0132551621931508	5.52602760050284	6.95497371090346e-07	-0.47213306007466	1
ENSG00000121933.18	TMIGD3	1	111490897	1_69	0	0.0687834229663364	21.1626644114613	1.38213837834765e-05	2.08317026258115	2
ENSG00000197852.9	FAM212B	1	111754009	1_69	0	0.0778480661402333	22.3328623177624	1.65078157847081e-05	2.35253981455961	1
ENSG00000143079.14	CTTNBP2NL	1	112375375	1_69	0	0.110839095263776	25.8125506467583	2.71657243789009e-05	2.58893318604892	1
ENSG00000007341.18	ST7L	1	112624254	1_69	0	0.0135599715733891	5.81373003360049	7.48533147144658e-07	-0.554555891436742	1
ENSG00000155363.18	MOV10	1	112673015	1_69	0	0.336016875866837	31.7306548464899	0.000101236593086903	-3.68413717670901	2
ENSG00000184599.13	FAM19A3	1	112720490	1_69	0	0.0261321309826078	12.0006536575699	2.97767383786749e-06	1.48043222707121	1
ENSG00000155380.11	SLC16A1	1	112956760	1_70	0	0.0475788070757987	8.65546449367899	3.91022119007367e-06	0.965857307932725	1
ENSG00000116793.15	PHTF1	1	113758713	1_70	0	0.0313681946338645	4.69060709896619	1.39706295629767e-06	-0.0824778581957499	1
ENSG00000081019.13	RSBN1	1	114243361	1_70	0	0.0320110225809453	4.88309000688778	1.48419742565633e-06	-0.239968982312629	1
ENSG00000188761.11	BCL2L15	1	113887734	1_70	0	0.0317021129955941	4.7910720207517	1.4421761386648e-06	0.136556458146184	1
ENSG00000118655.4	DCLRE1B	1	113904943	1_70	0	0.0342577303935877	5.52710598900888	1.79785133432319e-06	-0.50303309138239	1
ENSG00000134207.14	SYT6	1	114154379	1_70	0	0.041137460601161	7.2678193127656	2.83882746192723e-06	0.533630163968265	1
ENSG00000116752.5	BCAS2	1	114587088	1_71	0	0.052458129590245	14.5781542065731	7.26127255127316e-06	1.32430302628867	1
ENSG00000213281.4	NRAS	1	114716596	1_71	0	0.0226214849882318	9.53753250657731	2.04858759587451e-06	-1.56561284166473	2
ENSG00000009307.15	CSDE1	1	114757749	1_71	0	0.169970059731222	20.9933380358368	3.38806179371894e-05	-3.92573564038365	1
ENSG00000134259.3	NGF	1	115349981	1_72	0	0.0273796594703977	11.8155938079426	3.07171551778431e-06	1.34792147938443	1
ENSG00000118729.11	CASQ2	1	115768346	1_72	0	0.0187652503132211	8.24397623231847	1.46888734666155e-06	1.14666605136044	1
ENSG00000134247.9	PTGFRN	1	116909700	1_72	0	0.0372556683447928	14.7385636951103	5.21368655788786e-06	-1.51116773786169	2
ENSG00000134256.12	CD101	1	117001709	1_72	0	0.0130009628485741	4.78464054403211	5.90639149592119e-07	0.0960337812896474	2
ENSG00000116830.11	TTF2	1	117060534	1_72	0	0.0134162664113758	5.08075067494013	6.47227488413891e-07	-0.320667373853802	1
ENSG00000134253.9	TRIM45	1	117122142	1_72	0	0.0241760758207912	10.6377351394748	2.44192532419375e-06	-1.25120047883221	3
ENSG00000198162.12	MAN1A2	1	117367233	1_72	0	0.0268259658337116	11.6221381616028	2.9603209445473e-06	1.49869498840835	2
ENSG00000183508.4	FAM46C	1	117605765	1_72	0	0.0357416989483046	14.3441233269251	4.86795550265207e-06	-1.56227220581936	1
ENSG00000177551.5	NHLH2	1	115843484	1_72	0	0.062627315530507	19.7026852845947	1.17161955992004e-05	2.13288186676636	2
ENSG00000116874.11	WARS2	1	119012523	1_73	0	0.0240105055601488	10.3512394956675	2.35988618721545e-06	-1.27498446677275	1
ENSG00000143067.4	ZNF697	1	119624681	1_73	0	0.0168178413670762	7.03515012249508	1.12341706786769e-06	0.765481542227019	1
ENSG00000092621.11	PHGDH	1	119659675	1_73	0	0.018597270588282	8.0028562618267	1.41316093526575e-06	-0.901981058154463	1
ENSG00000117281.15	CD160	1	145704906	1_73	0	0.0786178609761484	21.5929132195794	1.61186943311393e-05	2.18877311498234	2
ENSG00000265241.6	RBM8A	1	145927840	1_73	0	0.0245934814835093	10.5777777962282	2.47008471835977e-06	1.25287619097172	1
ENSG00000121851.12	POLR3GL	1	145963899	1_73	0	0.0138176890261056	5.16784245522328	6.78019331758876e-07	0.439151618238223	1
ENSG00000271425.7	NBPF10	1	146051718	1_73	0	0.0529230111518739	17.8676486074447	8.97861492346569e-06	1.89324188622634	1
ENSG00000131791.7	PRKAB2	1	147172620	1_73	0	0.0540309278560569	18.4086015298237	9.44410092471185e-06	-2.67421395036441	1
ENSG00000131778.18	CHD1L	1	147243554	1_73	0	0.0177710049367864	7.45047590615167	1.25716823439136e-06	-0.728320164052593	1
ENSG00000162836.11	ACP6	1	147657928	1_73	0	0.0154820954740207	6.3798723015226	9.37862398490601e-07	0.90766247438352	1
ENSG00000265107.2	GJA5	1	147773193	1_73	0	0.0334814243728313	13.62998923973	4.33308127701366e-06	-1.68569837354996	2
ENSG00000178796.12	RIIAD1	1	151715696	1_74	0	0.0389144951551986	5.87652050965885	2.17134610325438e-06	-0.46428458550136	1
ENSG00000143376.12	SNX27	1	151608244	1_74	0	0.0796458491564089	12.745524957338	9.63869574214652e-06	1.66064328414711	2
ENSG00000143450.16	OAZ3	1	151762965	1_74	0	0.0432237265278063	6.87694340513976	2.82237719184719e-06	0.642409601258414	2
ENSG00000182134.15	TDRKH	1	151799191	1_74	0	0.0629270953935746	10.4721222656592	6.25705232518955e-06	1.61987159477006	1
ENSG00000213171.2	LINGO4	1	151805451	1_74	0	0.125858804609145	17.2202835166909	2.05788592495232e-05	-2.1980233337926	1
ENSG00000143365.17	RORC	1	151831413	1_74	0	0.0724500646782521	11.8298368528028	8.13794835753369e-06	-1.46346230086405	1
ENSG00000196407.11	THEM5	1	151853515	1_74	0	0.0389641464039755	5.88864255664159	2.17860129035553e-06	0.323376626069266	1
ENSG00000159445.12	THEM4	1	151910350	1_74	0	0.036075165401072	5.15590580060399	1.76608133983873e-06	-0.572821374093562	1
ENSG00000197747.8	S100A10	1	151994269	1_74	0	0.0434579101582322	6.92846533159799	2.85892842548294e-06	-0.646184316297151	1
ENSG00000159450.12	TCHH	1	152116129	1_74	0	0.0371600574798603	5.43763160307463	1.91859608922082e-06	-0.704028148960672	1
ENSG00000143631.10	FLG	1	152256244	1_74	0	0.0506469861001712	8.39039016375257	4.03490356822755e-06	0.869091217749374	2
ENSG00000143536.7	CRNN	1	152414760	1_74	0	0.150607298989521	19.006013921601	2.71790617110993e-05	-2.45783448718072	1
ENSG00000169509.5	CRCT1	1	152513776	1_74	0	0.0507544447075929	8.41066799536156	4.05323670905733e-06	-1.35326107503466	1
ENSG00000163207.6	IVL	1	152908247	1_74	0	0.0769435474679261	12.4113871422354	9.06754928617518e-06	1.59869175519543	2
ENSG00000241794.1	SPRR2A	1	153057485	1_74	0	0.0694121096024899	11.4165083449383	7.52429716208623e-06	1.37141157890082	1
ENSG00000203785.8	SPRR2E	1	153106201	1_74	0	0.0357285386845477	5.06412791545817	1.71797689028414e-06	0.480000416219566	2
ENSG00000160716.5	CHRNB2	1	154576516	1_75	0	0.0346456254127697	9.2655777607993	3.04802347493821e-06	1.28679420664625	1
ENSG00000163263.6	C1orf189	1	154206248	1_75	0	0.0302365336802439	8.56689953337509	2.45953537169488e-06	-1.63853331514595	1
ENSG00000203782.5	LOR	1	153259400	1_75	0	0.0233996976948212	4.77829627595648	1.06164842053278e-06	0.271778799814668	1
ENSG00000143546.9	S100A8	1	153391654	1_75	0	0.0255124805828821	5.51124361556676	1.33505664491996e-06	0.358916544507465	1
ENSG00000143556.8	S100A7	1	153460264	1_75	0	0.0288457128220686	7.20374060278335	1.97304385454114e-06	0.982419336878576	1
ENSG00000197956.9	S100A6	1	153536399	1_75	0	0.030266208756717	7.5789195469985	2.17802428036821e-06	0.976046139962859	1
ENSG00000188015.9	S100A3	1	153548996	1_75	0	0.0239481911514118	5.01461161581512	1.140269256211e-06	-0.386339405103807	2
ENSG00000196154.11	S100A4	1	153549874	1_75	0	0.0238471869652062	4.91174757719002	1.11216850679987e-06	-0.23345128339077	1
ENSG00000196754.10	S100A2	1	153567710	1_75	0	0.0280229610661651	6.38238756678887	1.69822250985872e-06	0.638499522438334	1
ENSG00000160678.11	S100A1	1	153627648	1_75	0	0.0240490483430079	5.1534361839813	1.17677164322502e-06	0.617467937009762	2
ENSG00000189171.14	S100A13	1	153628302	1_75	0	0.0234262642935167	5.08804268497695	1.13175176774117e-06	0.734242248817923	1
ENSG00000143553.10	SNAPIN	1	153658595	1_75	0	0.0598106484583374	12.7284706991488	7.22856573804133e-06	-0.937852058901725	1
ENSG00000143621.16	ILF2	1	153672987	1_75	0	0.0267237654621191	6.03254233938243	1.53071883835583e-06	-0.744998170981768	1
ENSG00000169418.9	NPR1	1	153678582	1_75	0	0.0943858189539553	19.2919659047825	1.72894282188674e-05	-2.60039888095979	1
ENSG00000198837.9	DENND4B	1	153940147	1_75	0	0.0233324902394254	5.4989074995535	1.21824574679385e-06	1.04373722506586	1
ENSG00000143570.17	SLC39A1	1	153968263	1_75	0	0.236927440357285	19.1637603501882	4.3111535420256e-05	4.20896415805825	1
ENSG00000143578.15	CREB3L4	1	153966654	1_75	0	0.254907985290177	19.3960478487295	4.69455124452753e-05	4.23050466469319	1
ENSG00000143549.19	TPM3	1	154194640	1_75	0	0.0250509169834069	9.12757694751052	2.1710835030265e-06	2.53695235164502	1
ENSG00000143569.18	UBAP2L	1	154219315	1_75	0	0.0320354302740062	11.2762394498234	3.42998521285835e-06	2.66157139681626	1
ENSG00000143612.19	C1orf43	1	154219315	1_75	0	0.0320354302740062	11.2762394498234	3.42998521285835e-06	-2.66157139681626	1
ENSG00000143515.16	ATP8B2	1	154315876	1_75	0	0.170578033116127	22.9338680145653	3.71447814966996e-05	-2.48136049248973	2
ENSG00000169291.9	SHE	1	154348466	1_75	0	0.023663741427545	4.96912489792877	1.11650512453486e-06	-0.628402700719261	2
ENSG00000163239.12	TDRD10	1	154502081	1_75	0	0.126486367975703	21.744181406299	2.61146483097626e-05	-2.9861639876183	1
ENSG00000143603.18	KCNN3	1	154870871	1_76	1	0.472208017173216	26.7542648970128	0.000119956497255411	-4.56273985984814	1
ENSG00000163344.5	PMVK	1	154936792	1_76	1	0.22782310519871	24.9624520488051	5.39985884571743e-05	4.42591706807242	1
ENSG00000160691.18	SHC1	1	154974041	1_76	0	0.0122576512081465	6.40351091254899	7.45285737229965e-07	-1.28501917019682	1
ENSG00000163354.14	DCST2	1	155036782	1_76	0	0.0342373650982443	21.8479973342429	7.10246929677683e-06	-3.48460030325321	1
ENSG00000163357.10	DCST1	1	155033615	1_76	0	0.046124698935275	24.7296118592316	1.0830493379985e-05	-3.70279502278638	1
ENSG00000169242.11	EFNA1	1	155081243	1_76	0	0.0407850888630236	18.2561245465214	7.06980442017795e-06	2.30078017175125	1
ENSG00000177628.15	GBA	1	155244216	1_76	0	0.0166611576770918	10.1831874766978	1.61096576278175e-06	-1.41988320431386	2
ENSG00000160767.20	FAM189B	1	155254510	1_76	0	0.028766931362603	14.6150845398982	3.99201593096994e-06	2.21499296935166	2
ENSG00000143630.9	HCN3	1	155277916	1_76	0	0.0279512826639751	14.2421199650484	3.77984315005328e-06	-2.4657281410912	1
ENSG00000132676.15	DAP3	1	155688294	1_76	0	0.039468107512978	16.1203104724089	6.04111497434076e-06	-2.66415783066477	1
ENSG00000116580.18	GON4L	1	155859720	1_76	0	0.0429949260529943	15.1074029307167	6.16743265024928e-06	2.67224451535059	1
ENSG00000143622.10	RIT1	1	155910600	1_76	0	0.0203270473195311	11.3777441199459	2.19597735539658e-06	-2.25159184247044	1
ENSG00000132680.10	KIAA0907	1	155932607	1_76	0	0.0124493622822136	5.10064776501985	6.02934084398633e-07	0.470621449211471	1
ENSG00000116584.17	ARHGEF2	1	156006597	1_76	0	0.753371369839396	21.9996343486824	0.000157370009544738	-3.81556917493527	1
ENSG00000163479.13	SSR2	1	156020665	1_76	0	0.0181271644073043	9.88976530382953	1.70221046366406e-06	1.0028233105807	1
ENSG00000116586.11	LAMTOR2	1	156054582	1_76	0	0.123745219062979	28.3197972409088	3.32748391860404e-05	-3.28570874161616	2
ENSG00000196189.12	SEMA4A	1	156168070	1_76	0	0.0135364820072154	6.54463072515232	8.41178868331087e-07	-0.984400462075363	1
ENSG00000160785.13	SLC25A44	1	156193927	1_76	0	0.0121351254478519	5.31319792080035	6.12206111948367e-07	-0.75325840963274	2
ENSG00000160783.19	PMF1	1	156212919	1_76	0	0.0136618812150988	5.87002640467024	7.61461511518433e-07	-0.192894922941588	1
ENSG00000242252.1	BGLAP	1	156263688	1_76	0	0.0805141684118066	22.7743756205599	1.74106982110133e-05	2.59059278618678	1
ENSG00000160781.15	PAQR6	1	156248323	1_76	0	0.0134907652877332	6.09860018168394	7.8120343753988e-07	0.809525223856376	2
ENSG00000198952.8	SMG5	1	156282346	1_76	0	0.0291110356425487	13.263614479591	3.66620666803774e-06	-1.79342225977814	1
ENSG00000198715.11	GLMP	1	156298013	1_76	0	0.0253616877140188	11.9646419073433	2.88121224922713e-06	-1.68318574113072	1
ENSG00000163467.11	TSACC	1	156337127	1_76	0	0.0282820521118298	12.9906943077767	3.48851567045891e-06	-1.77084628867404	1
ENSG00000163468.14	CCT3	1	156367085	1_77	0	0.137037028253843	20.8646022724949	2.714847501017e-05	-2.18894019004235	1
ENSG00000116604.17	MEF2D	1	156499572	1_77	0	0.0524250195322341	11.5209276433497	5.73486827258459e-06	-1.312838976316	1
ENSG00000183856.10	IQGAP3	1	156572426	1_77	0	0.0300338373986954	6.21628644101551	1.77271630863836e-06	-0.622213604360172	1
ENSG00000163382.11	NAXE	1	156592216	1_77	0	0.0272317627170581	5.28814832980578	1.36734082046638e-06	-0.402395585274826	1
ENSG00000132702.12	HAPLN2	1	156619658	1_77	0	0.050733543538442	11.2071184578438	5.39866720049275e-06	-1.33804441127533	1
ENSG00000132692.18	BCAN	1	156645322	1_77	0	0.0416013150055059	9.31269024949516	3.67857498830163e-06	1.06322574557061	1
ENSG00000132688.10	NES	1	156677793	1_77	0	0.121743461611958	19.6921666602767	2.27633693752414e-05	-2.11743481537775	1
ENSG00000143320.8	CRABP2	1	156609786	1_77	0	0.038466155640202	8.56662944967975	3.1288602301916e-06	-0.880186910905674	1
ENSG00000143319.16	ISG20L2	1	156728554	1_77	0	0.0264344580643221	5.00675326359483	1.25667795804046e-06	-0.223504770204146	1
ENSG00000143303.11	RRNAD1	1	156728106	1_77	0	0.0263178489344301	4.96489763127689	1.24067515367606e-06	-0.287041851337937	1
ENSG00000143294.14	PRCC	1	156750590	1_77	0	0.0438002885530235	9.80369632513065	4.0772206833299e-06	-1.18350290545626	1
ENSG00000198400.11	NTRK1	1	156815564	1_77	0	0.0269859229824354	5.2022638737765	1.33299048816004e-06	0.392065170527215	2
ENSG00000027869.11	SH2D2A	1	156816783	1_77	0	0.0260103233817279	4.85361886234498	1.19869534344791e-06	0.0635006682741002	1
ENSG00000187800.13	PEAR1	1	156893825	1_77	0	0.0278166638331276	5.48944344332399	1.44987564228251e-06	-0.323053377012393	1
ENSG00000160838.13	LRRC71	1	156920880	1_77	0	0.051093399241583	11.2747348325662	5.4697632706972e-06	1.4580571365523	1
ENSG00000132694.18	ARHGEF11	1	157045234	1_77	0	0.0366068240323386	8.09538337356927	2.81382360689122e-06	-1.01273896134958	1
ENSG00000158473.6	CD1D	1	158180266	1_78	0	0.0210669437430233	5.0213793395807	1.00443529177658e-06	0.38251924743181	2
ENSG00000163564.14	PYHIN1	1	158930391	1_78	0	0.0541155017556542	13.9858740684946	7.18635553948972e-06	1.55273110542973	2
ENSG00000163565.18	IFI16	1	158999686	1_78	0	0.049173991349482	13.069636762211	6.10233962936854e-06	-1.62044130342539	1
ENSG00000163568.14	AIM2	1	159147011	1_78	0	0.0405177720682481	11.2223499004914	4.31744445715108e-06	1.41643154936149	1
ENSG00000213088.9	ACKR1	1	159203749	1_78	0	0.0364596373392841	10.2179565161792	3.53731545346919e-06	-1.65191412321854	1
ENSG00000179639.10	FCER1A	1	159234143	1_78	0	0.0420052350107818	11.5657291048543	4.61289778689724e-06	-1.25553955058931	1
ENSG00000158714.10	SLAMF8	1	159826512	1_78	0	0.0211951039786618	5.07867935491517	1.02207729924334e-06	-0.254807843744492	2
ENSG00000188004.9	C1orf204	1	159854415	1_78	0	0.0479853102968767	12.8357894290575	5.84828176245935e-06	-1.45541554287488	1
ENSG00000243284.1	VSIG8	1	159856126	1_78	0	0.0207902683997119	4.89649485625679	9.66591107687075e-07	-0.239080038084945	2
ENSG00000158710.14	TAGLN2	1	159925332	1_78	0	0.0211368330524582	5.05266955729059	1.01404729392591e-06	0.286261529688628	2
ENSG00000085552.16	IGSF9	1	159945634	1_79	0	0.0166170525086232	6.63833307433041	1.04739483531665e-06	0.569852915654774	1
ENSG00000143315.6	PIGM	1	160029545	1_79	0	0.0540363939557651	17.8282469676052	9.14728894094257e-06	-1.88586533586131	1
ENSG00000177807.8	KCNJ10	1	160063712	1_79	0	0.0302155106832436	12.2909312593631	3.52624209322527e-06	1.56404305941623	1
ENSG00000162728.4	KCNJ9	1	160081123	1_79	0	0.0285361091430169	11.748844059543	3.18337127924386e-06	-1.52291227606109	1
ENSG00000162729.13	IGSF8	1	160099056	1_79	0	0.030940750253978	12.5158785683237	3.67696569429366e-06	-1.59523430888174	2
ENSG00000018625.14	ATP1A2	1	160114853	1_79	0	0.0136330617881211	4.77302511665732	6.17852089212131e-07	-0.178413209239091	1
ENSG00000132681.16	ATP1A4	1	160134931	1_79	0	0.0192070213704756	8.00492965516244	1.45987252849331e-06	0.91896710149989	3
ENSG00000122218.14	COPA	1	160343943	1_79	0	0.0592203358140566	18.7066698011326	1.05187647656217e-05	-2.19169291592984	1
ENSG00000066294.14	CD84	1	160579090	1_79	0	0.0145101781487846	5.36039666687027	7.38528177371758e-07	-0.508120556358301	2
ENSG00000117091.9	CD48	1	160711718	1_79	0	0.0136273140695968	4.76905402700189	6.17077774367441e-07	0.147957439253608	1
ENSG00000122223.12	CD244	1	160862395	1_79	0	0.0361876679766668	14.0033087448182	4.81159049195993e-06	-1.75456275128766	2
ENSG00000158769.17	F11R	1	161021085	1_79	0	0.0152854442602898	5.85088543971628	8.49174720960561e-07	0.518445618684169	3
ENSG00000215845.10	TSTD1	1	161039733	1_79	0	0.031238737029466	12.6068019195704	3.73934721460744e-06	1.36034220088683	1
ENSG00000162755.13	KLHDC9	1	161098329	1_79	0	0.0144312624272656	5.30901095970935	7.27470426601292e-07	-0.459027118750887	1
ENSG00000158793.13	NIT1	1	161118210	1_79	0	0.0252221216112261	10.5798311065725	2.5337149090963e-06	1.23246284750383	1
ENSG00000143222.11	UFC1	1	161152958	1_79	0	0.0497792744514667	17.0429745580368	8.05547872152793e-06	1.78002276916959	1
ENSG00000143224.17	PPOX	1	161167668	1_79	0	0.0223833158224654	9.45052402373397	2.00852716450212e-06	1.11719877091664	1
ENSG00000158850.14	B4GALT3	1	161177981	1_79	0	0.0176199758145686	7.19106997061203	1.20308474299792e-06	-0.819237444421455	1
ENSG00000158864.12	NDUFS2	1	161189357	1_79	0	0.0559349180596608	18.1591411450133	9.64441094570856e-06	-1.95787606883214	2
ENSG00000158869.10	FCER1G	1	161215085	1_79	0	0.021189927174052	8.93277197715907	1.79726910555093e-06	-1.04476268961049	1
ENSG00000158882.14	TOMM40L	1	161226376	1_79	0	0.0287917935029138	11.8333648163584	3.23500062892608e-06	-1.38614515632016	1
ENSG00000158887.15	MPZ	1	161310092	1_79	0	0.0142985053011134	5.22194181670942	7.08957279366541e-07	0.341922904779069	1
ENSG00000132185.16	FCRLA	1	161707114	1_79	0	0.0135117091437699	4.68881488092987	6.01548670693562e-07	0.110205784459007	2
ENSG00000162746.14	FCRLB	1	161721827	1_79	0	0.0138628727765987	4.93047412914743	6.48991963203651e-07	0.208464354761381	1
ENSG00000081721.11	DUSP12	1	161749589	1_79	0	0.0145752233310894	5.4025333365395	7.47670198197068e-07	-0.368669513910761	1
ENSG00000118217.5	ATF6	1	161766245	1_79	0	0.0175893818529793	7.17467135510252	1.19825703236418e-06	0.787178434031941	2
ENSG00000198929.12	NOS1AP	1	162369063	1_79	0	0.0136839469863611	4.80811430987464	6.24717344809897e-07	-0.188190410075358	1
ENSG00000117143.13	UAP1	1	162561114	1_80	0	0.00989019986155548	6.07752750076704	5.70728286206402e-07	-0.497423265710425	2
ENSG00000162733.16	DDR2	1	162631124	1_80	0	0.00883853119373501	5.06923059138225	4.25421606089821e-07	-0.281058741007541	1
ENSG00000132196.13	HSD17B7	1	162790775	1_80	0	0.02263014885426	13.9509789815653	2.99770913818602e-06	1.63478516951913	2
ENSG00000117152.13	RGS4	1	163069063	1_80	0	0.00866212938629929	4.84222846321035	3.98260596159718e-07	0.133522002448168	1
ENSG00000143228.12	NUF2	1	163266611	1_80	0	0.0421052294788857	19.6444000017709	7.85366195759117e-06	-2.06337520176743	1
ENSG00000185630.18	PBX1	1	164555760	1_80	0	0.0582695410499241	23.1700003197702	1.28193213387987e-05	2.30709726791993	1
ENSG00000143171.12	RXRG	1	165445274	1_81	0	0.0408064207509855	8.19179998757921	3.17398770391647e-06	0.980726335118543	1
ENSG00000143198.12	MGST3	1	165630621	1_81	0	0.170819193538938	22.1350220384408	3.59016180859215e-05	-2.77402124227657	1
ENSG00000143149.12	ALDH9A1	1	165614853	1_81	0	0.0286344435653727	4.82690144242078	1.31236480894637e-06	-0.276405991810766	3
ENSG00000188859.6	FAM78B	1	166167240	1_81	0	0.0326213127555118	6.06322928604135	1.87803128475981e-06	-0.650454355251058	1
ENSG00000143194.12	MAEL	1	166975891	1_83	0	0.0369442159068287	20.6517972540929	7.24438801172886e-06	2.46882514711644	2
ENSG00000152382.5	TADA1	1	166876513	1_83	0	0.0172006484595539	12.5966576738536	2.05729961082909e-06	1.25144723786674	1
ENSG00000143190.21	POU2F1	1	167187182	1_83	0	0.00868968617603838	6.45567884103978	5.32651808636006e-07	0.726784852758366	1
ENSG00000143162.7	CREG1	1	167553767	1_83	0	0.00775755925824706	5.30966867367393	3.91101895000699e-07	0.391830200926726	1
ENSG00000197965.11	MPZL1	1	167720961	1_83	0	0.00728509094300756	4.72018805603441	3.26506383109333e-07	-0.103800019768151	1
ENSG00000143199.17	ADCY10	1	167913803	1_83	0	0.00800585965584377	5.60283669978502	4.25905583975102e-07	-0.464389832463699	1
ENSG00000143158.10	MPC2	1	167936749	1_83	0	0.0162092705740596	12.1688339514455	1.87287948963884e-06	1.52813459101864	1
ENSG00000143147.14	GPR161	1	168137545	1_83	0	0.0106261177358615	8.27391273110618	8.34800991444745e-07	-0.988934990960024	2
ENSG00000143155.12	TIPRL	1	168178654	1_83	0	0.0377124161528107	20.1849235645278	7.22784554851163e-06	-1.98630716731025	2
ENSG00000213064.9	SFT2D2	1	168225689	1_83	0	0.0095023497047344	7.21432238315153	6.50914508131551e-07	0.749664546855191	1
ENSG00000143178.12	TBX19	1	168281906	1_83	0	0.0106686398223703	8.3204092081807	8.42851639955308e-07	0.965855594431383	3
ENSG00000143153.12	ATP1B1	1	169110442	1_83	0	0.0295709294689873	17.8828932589029	5.02111486413003e-06	1.85229357549432	2
ENSG00000143156.13	NME7	1	169364597	1_83	0	0.00939779084806258	7.09606259945421	6.331995684919e-07	0.842593523020281	2
ENSG00000117477.12	CCDC181	1	169461980	1_83	0	0.00740497123001749	4.87071465558481	3.42462844853017e-07	0.220756718674493	1
ENSG00000117479.12	SLC19A2	1	169486744	1_83	0	0.0219049577207975	15.0651704141758	3.13338575532321e-06	-1.59928455130512	1
ENSG00000000460.16	C1orf112	1	169661963	1_83	0	0.00725938846933882	4.68614377732302	3.23007824899472e-07	0.291765027390833	1
ENSG00000188404.8	SELL	1	169671523	1_83	0	0.00949680463071068	7.1957445177429	6.48859452871416e-07	-0.843886504516039	1
ENSG00000171806.11	METTL18	1	169795279	1_83	0	0.0166318553697155	12.3609005190345	1.95203773022677e-06	1.75236405038801	1
ENSG00000000457.13	SCYL3	1	169787840	1_83	0	0.00980297252544338	7.44796231427379	6.93254428847525e-07	1.14875330462475	2
ENSG00000075945.12	KIFAP3	1	170084466	1_83	0	0.00858857814098624	6.24352535476099	5.09153282293564e-07	0.771510796764224	1
ENSG00000116132.11	PRRX1	1	170662622	1_84	0	0.0187179087604868	6.03509541701462	1.07260264509876e-06	-0.624283489094267	1
ENSG00000007933.12	FMO3	1	171090188	1_84	0	0.0394962490863967	13.1092532450693	4.91621879929273e-06	1.56057285098033	2
ENSG00000094963.13	FMO2	1	171185164	1_84	0	0.0164990230842483	4.84476203286832	7.58976059343931e-07	0.330657853859629	2
ENSG00000010932.16	FMO1	1	171249786	1_84	0	0.0436293296295838	14.0574982581948	5.82349859733456e-06	-1.60649904605345	1
ENSG00000076258.9	FMO4	1	171399571	1_84	0	0.019851548739136	6.59019280707038	1.24219538644734e-06	-0.671869075980016	1
ENSG00000034971.16	MYOC	1	171652737	1_84	0	0.119720490513291	23.8172361650528	2.70743006546935e-05	-2.80821234641765	2
ENSG00000010165.19	METTL13	1	171781417	1_84	0	0.0273674802302133	9.62632560184002	2.50145535993802e-06	-1.29387699555815	1
ENSG00000197959.13	DNM3	1	171841542	1_84	0	0.045083240986659	14.3702025305496	6.15142049518472e-06	-1.73387416248783	1
ENSG00000135845.9	PIGC	1	172444386	1_84	0	0.0326773034874985	11.3077001023498	3.50847099251887e-06	-1.32385210470831	1
ENSG00000094975.13	SUCO	1	172532059	1_84	0	0.0248268092188243	8.70398336481949	2.05180628612577e-06	1.02091204568934	2
ENSG00000120337.8	TNFSF18	1	173051434	1_84	0	0.0183379711422391	5.84156371512979	1.01713312855923e-06	-0.521752220200301	1
ENSG00000162753.11	SLC9C2	1	173604513	1_85	0	0.218261000890457	25.3119281343371	5.2456434503767e-05	-4.92354439300269	2
ENSG00000183831.6	ANKRD45	1	173664389	1_85	0	0.112407185928076	21.9317301094562	2.34080030397275e-05	4.78007698478929	1
ENSG00000076321.10	KLHL20	1	173714815	1_85	0	0.126609405225711	28.3821828950663	3.41200107802246e-05	3.96053638005974	1
ENSG00000117593.9	DARS2	1	173829600	1_85	0	0.231737627259168	24.9072310941689	5.48049016821291e-05	5.01585133070806	1
ENSG00000117601.13	SERPINC1	1	173916899	1_85	0	0.192946789552078	24.6271726870474	4.51179656441484e-05	-4.92749028895559	1
ENSG00000116161.17	CACYBP	1	175000135	1_85	0	0.0275876901031115	5.80535381068559	1.52069258690928e-06	-0.116809250558327	1
ENSG00000120333.4	MRPS14	1	175023749	1_85	0	0.0298748505662476	10.0024734241916	2.83733453769144e-06	-2.4038731843813	1
ENSG00000120332.15	TNN	1	175069235	1_85	0	0.0292407260573191	6.09667002560842	1.69269315863086e-06	0.34461533759411	1
ENSG00000152092.15	ASTN1	1	177165274	1_86	0	0.00953452803472843	9.01206654813602	8.15870042671159e-07	-1.2160987926206	1
ENSG00000116147.16	TNR	1	175744070	1_86	0	0.214139663588353	36.2028618557532	7.36101013950759e-05	-3.09599412070679	1
ENSG00000235750.9	KIAA0040	1	175193171	1_86	0	0.00671842473757001	5.16187646805691	3.29285388587649e-07	0.309616237541508	2
ENSG00000143207.19	RFWD2	1	176209590	1_86	0	0.0982708519442966	30.1530204441742	2.81353900353481e-05	3.03168398227211	1
ENSG00000120341.18	SEC16B	1	177966530	1_87	0	0.107015756155604	19.6501122892381	1.99668776958862e-05	-2.07319806737009	1
ENSG00000075391.16	RASAL2	1	178093905	1_87	0	0.0617766208740208	15.2389355873774	8.93873740770844e-06	-1.73120920230843	2
ENSG00000116191.17	RALGPS2	1	178725006	1_87	0	0.0972589163563811	20.0576410336806	1.85228017205137e-05	-2.05568472052461	2
ENSG00000143340.6	FAM163A	1	179743263	1_89	0	0.0145739891332037	5.01398777812615	6.93839641774689e-07	-0.241928511046816	1
ENSG00000116199.11	FAM20B	1	179026148	1_89	0	0.0143926545395726	4.85560213122747	6.63561822825817e-07	0.324730002288595	1
ENSG00000186283.13	TOR3A	1	179081458	1_89	0	0.0157605377241512	5.67973089163566	8.49955496502504e-07	-0.531489339773212	1
ENSG00000143322.19	ABL2	1	179214631	1_89	0	0.036332194129913	13.1026128509276	4.52008843416125e-06	-1.75404795559894	2
ENSG00000162782.15	TDRD5	1	179592019	1_89	0	0.0165109482106943	6.36152915961032	9.97311746284088e-07	0.557209318896604	1
ENSG00000169905.12	TOR1AIP2	1	179878267	1_89	0	0.0188514216818079	7.17607375415734	1.28448311171285e-06	-0.832986813350841	1
ENSG00000135837.15	CEP350	1	179954679	1_89	0	0.0299702212751174	11.6669107731692	3.32003928548711e-06	-1.39345088035796	2
ENSG00000116260.16	QSOX1	1	180154677	1_89	0	0.0284189481305396	11.490408493839	3.10056517390306e-06	-1.39217683137238	1
ENSG00000230124.6	ACBD6	1	180504920	1_89	0	0.0209574735178263	7.92894062135238	1.577798316493e-06	0.905931047454076	1
ENSG00000198216.10	CACNA1E	1	181412848	1_90	0	0.0201829267311453	4.93878697995208	9.46459064519904e-07	-0.230654896020547	1
ENSG00000135821.17	GLUL	1	182392371	1_90	0	0.284635610251815	30.8585229033465	8.33991767605124e-05	3.36519200599672	1
ENSG00000135828.11	RNASEL	1	182579472	1_90	0	0.022307732964025	5.88448160476371	1.24641034078492e-06	0.723746133528009	1
ENSG00000143333.6	RGS16	1	182604092	1_90	0	0.129789536224642	22.8085563941476	2.81083191510474e-05	-2.28616985571111	1
ENSG00000058085.14	LAMC2	1	183187901	1_91	0	0.0212968851179302	6.16124080936852	1.24589564652789e-06	0.881996490768338	2
ENSG00000157064.10	NMNAT2	1	183419124	1_91	0	0.0226572060694822	6.74639664109958	1.45136158039324e-06	-0.763292089861549	1
ENSG00000116698.21	SMG7	1	183471970	1_91	0	0.14597575340562	24.692667298361	3.42252104338533e-05	2.51815159236223	2
ENSG00000143344.15	RGL1	1	183635770	1_91	0	0.0201391146170169	5.63326203569465	1.07720342016127e-06	0.585113137320508	1
ENSG00000198756.10	COLGALT2	1	183966697	1_91	0	0.0408061754515522	12.327216152944	4.7762637456678e-06	-1.49632792572379	1
ENSG00000198860.11	TSEN15	1	184051811	1_91	0	0.0190131525421697	5.09007777559293	9.18916284005167e-07	-0.349766673432751	1
ENSG00000135842.16	FAM129A	1	184974052	1_92	0	0.111736399628968	18.8772979981229	2.00277380223075e-05	-2.04323144248643	2
ENSG00000121486.11	TRMT1L	1	185156912	1_92	0	0.0519839683991241	12.0318089145452	5.93878704872878e-06	1.57048836920264	1
ENSG00000116668.12	SWT1	1	185156912	1_92	0	0.0519839683991241	12.0318089145452	5.93878704872878e-06	-1.57048836920264	1
ENSG00000116679.15	IVNS1ABP	1	185317057	1_92	0	0.0297501470582434	6.92949296875556	1.95743780606868e-06	0.77872697013571	1
ENSG00000157181.15	C1orf27	1	186376034	1_92	0	0.0703043576059551	14.7696167540113	9.85936324253135e-06	1.56167852188309	1
ENSG00000262180.1	OCLM	1	186400270	1_92	0	0.0487902044276529	11.3485487046071	5.25739200568712e-06	1.2790180459513	1
ENSG00000150681.9	RGS18	1	192158507	1_96	0	0.176814522342362	27.9790705474146	4.69730339963193e-05	3.20624199230218	1
ENSG00000116747.12	TROVE2	1	193061470	1_96	0	0.0175463559571381	7.58291711843253	1.26334114732043e-06	1.24832208417847	1
ENSG00000023572.8	GLRX2	1	193106302	1_96	0	0.0201488969822901	9.77250201779236	1.86962472146946e-06	1.64263930776126	1
ENSG00000134371.10	CDC73	1	193121735	1_96	0	0.317518071832309	20.2535309718009	6.10613769912282e-05	4.00142905920009	1
ENSG00000000971.15	CFH	1	196651787	1_98	0	0.0293098332742147	6.55239360023751	1.82352080337637e-06	0.911030255599601	2
ENSG00000244414.6	CFHR1	1	196820070	1_98	0	0.0690444547192383	14.7325095718955	9.6583498550816e-06	-2.44003557971252	1
ENSG00000177888.7	ZBTB41	1	197200897	1_98	0	0.0831676083513223	16.5321966906989	1.30551592278535e-05	1.75979455075345	1
ENSG00000203724.10	C1orf53	1	197909571	1_99	0	0.204288049510752	25.4803081757177	4.94248130248413e-05	2.964404333784	1
ENSG00000081237.18	PTPRC	1	198638198	1_99	0	0.0323612010437646	7.50728009306237	2.30677187549558e-06	1.08626162573124	2
ENSG00000081248.10	CACNA1S	1	201112815	1_101	0	0.0170901810167077	5.80565735756582	9.42096651681391e-07	0.420520036511481	1
ENSG00000163362.10	C1orf106	1	200887871	1_101	0	0.0246347337823619	10.6527061199155	2.49175429960553e-06	1.5692685392194	1
ENSG00000162702.7	ZNF281	1	200413761	1_101	0	0.225433281476853	26.8145682176637	5.7396609361105e-05	3.9934977281314	1
ENSG00000118197.13	DDX59	1	200672961	1_101	0	0.0157403950780088	5.11893736711176	7.6505532328682e-07	-0.0551259238762768	1
ENSG00000116852.14	KIF21B	1	201018890	1_101	0	0.0298914489828245	12.8638332112104	3.65102465064338e-06	1.81492708768732	2
ENSG00000232237.3	ASCL5	1	201127640	1_101	0	0.0282053178819114	10.9498882785285	2.9325004241185e-06	-1.50588348884545	1
ENSG00000118194.18	TNNT2	1	201378187	1_101	0	0.0906715603905943	21.4436521209713	1.84615108365288e-05	2.14154954811737	1
ENSG00000174307.6	PHLDA3	1	201470345	1_101	0	0.0321763989702631	11.7244261365671	3.58200699849564e-06	-1.26394675036412	1
ENSG00000122180.4	MYOG	1	203082926	1_102	0	0.116500707234263	21.8544433258124	2.41749568323389e-05	2.27716688296041	1
ENSG00000198700.9	IPO9	1	201828710	1_102	0	0.0504172869072574	15.7303958058881	7.53037352124213e-06	-2.35109709320547	1
ENSG00000198892.6	SHISA4	1	201887834	1_102	0	0.644043351661142	20.4516962498824	0.000125066740727415	3.91145123864363	2
ENSG00000176393.10	RNPEP	1	201979953	1_102	0	0.0204038137054855	5.66252888887558	1.09703169971465e-06	0.76941823702396	1
ENSG00000163435.15	ELF3	1	202008126	1_102	0	0.0348900506964456	10.1000797572212	3.34598354286629e-06	1.06117459996194	1
ENSG00000170075.8	GPR37L1	1	202122918	1_102	0	0.026137413935443	7.65380895652059	1.89949270665394e-06	0.819222583767415	1
ENSG00000143862.7	ARL8A	1	202144070	1_102	0	0.0193495285027898	4.86311350125847	8.9347455615282e-07	-0.309873017903995	1
ENSG00000077152.9	UBE2T	1	202333104	1_102	0	0.0198486698599005	5.0945687587749	9.60143692165499e-07	-0.287188485653582	1
ENSG00000077157.21	PPP1R12B	1	202324251	1_102	0	0.0218229454004469	5.89293007782753	1.2210741880503e-06	0.528440526658392	2
ENSG00000183155.4	RABIF	1	202889900	1_102	0	0.037812412854335	10.9718252461739	3.93922393108437e-06	-1.38605328597411	1
ENSG00000117153.15	KLHL12	1	202928138	1_102	0	0.0461075815906206	12.7968148678525	5.6023679296946e-06	1.5404879123558	2
ENSG00000159346.12	ADIPOR1	1	202958751	1_102	0	0.0433971703850142	12.4207833919465	5.11808858101803e-06	-1.40572388836958	1
ENSG00000133048.12	CHI3L1	1	203186284	1_102	0	0.0222328868272	6.19000910881072	1.30672602950612e-06	-0.687066131818699	2
ENSG00000133063.15	CHIT1	1	203230276	1_102	0	0.0268072143546362	7.91892149916042	2.01564999416558e-06	-0.886765968840491	2
ENSG00000159388.5	BTG2	1	203305408	1_102	0	0.0318839559264665	9.58604090721567	2.90207662313156e-06	1.06677941866594	1
ENSG00000122176.10	FMOD	1	203351950	1_102	0	0.0558169341195579	14.8256791342105	7.85738388036168e-06	1.55032606349281	1
ENSG00000174567.7	GOLT1A	1	204214495	1_103	0	0.0592631181914521	13.6081940051814	7.65741857708345e-06	-1.51666884249272	1
ENSG00000170498.8	KISS1	1	204196426	1_103	0	0.0290459535474834	7.04523189289985	1.94302472789473e-06	0.694319165835781	2
ENSG00000188783.5	PRELP	1	203475432	1_103	0	0.0269834078796721	6.51962634644952	1.67038622960276e-06	0.711862967574607	1
ENSG00000257315.2	ZBED6	1	203795675	1_103	0	0.0289512027484686	7.63656147629814	2.09923887276109e-06	-1.36154655746319	1
ENSG00000182004.12	SNRPE	1	203861428	1_103	0	0.0339368536635807	9.25631355481812	2.98268252885624e-06	1.60017373147847	2
ENSG00000143842.14	SOX13	1	204072756	1_103	0	0.137308337802686	22.8569652956602	2.97997674847679e-05	2.62254547415625	1
ENSG00000158615.8	PPP1R15B	1	204412128	1_103	0	0.0236687461729987	5.22097663875852	1.17334141208465e-06	-0.406516985964346	1
ENSG00000133056.13	PIK3C2B	1	204495053	1_103	0	0.0947511698818376	18.039827220175	1.62298442201504e-05	-2.75354751358928	1
ENSG00000170382.11	LRRN2	1	204655829	1_103	0	0.0226847517990317	4.84972875217804	1.04459724867341e-06	-0.153060925198351	1
ENSG00000186007.9	LEMD1	1	205457492	1_104	0	0.0255977617264246	7.15928867606309	1.74008019199522e-06	1.01213049783338	1
ENSG00000184144.11	CNTN2	1	205043070	1_104	0	0.0205596016697275	4.79405608695076	9.35869305627149e-07	-0.221130322294959	1
ENSG00000174529.7	TMEM81	1	205084091	1_104	0	0.0448073035177207	14.2006470317408	6.04163297536252e-06	2.5217207312675	2
ENSG00000133059.16	DSTYK	1	205210869	1_104	0	0.0388940608051845	15.1347097281177	5.58926603652013e-06	-3.04288727562396	2
ENSG00000133069.15	TMCC2	1	205228311	1_104	0	0.0216533613956856	7.92672636966591	1.62973348114365e-06	2.13261082238954	2
ENSG00000163545.8	NUAK2	1	205321837	1_104	0	0.028845454472042	7.40067743004208	2.02696503798541e-06	-0.150523514167607	1
ENSG00000117266.15	CDK18	1	205519359	1_104	0	0.0242951787134443	6.28973014466546	1.45094018044385e-06	-0.755863900211343	1
ENSG00000174514.12	MFSD4A	1	205568730	1_104	0	0.102065257427397	20.0713118762931	1.94514101441295e-05	2.37267513855156	1
ENSG00000158715.5	SLC45A3	1	205680319	1_104	0	0.0334249978139957	9.30013174598815	2.95160260619767e-06	0.986655582931736	1
ENSG00000117280.12	RAB29	1	205775418	1_104	0	0.0205925615256705	4.9040855832297	9.5888342068603e-07	-0.17105258713726	2
ENSG00000133065.10	SLC41A1	1	205813269	1_104	0	0.16533191839844	23.8798747020992	3.74874712358043e-05	2.54291974484488	2
ENSG00000162877.12	PM20D1	1	205813590	1_104	0	0.112240617214777	20.1596788375515	2.14847869839767e-05	-2.29387658504081	1
ENSG00000117322.17	CR2	1	207454573	1_105	0	0.0188045596990096	7.29817737553913	1.30309170466859e-06	-1.09369006837408	3
ENSG00000263528.7	IKBKE	1	206470431	1_105	0	0.0253066955127285	9.45499010977179	2.27192460722625e-06	1.11217217018955	1
ENSG00000143486.15	EIF2D	1	206605289	1_105	0	0.0212006012497742	7.93261600602229	1.59684221891087e-06	0.933498541597496	1
ENSG00000162896.5	PIGR	1	206945992	1_105	0	0.046335176311687	15.2315460179942	6.70119419513602e-06	2.01285279220043	2
ENSG00000196352.14	CD55	1	207399097	1_105	0	0.0580078846124915	17.8528861219011	9.83315442905477e-06	2.04479769809083	1
ENSG00000203710.10	CR1	1	207503423	1_105	0	0.0251078361035881	8.92246228999766	2.12711711974882e-06	0.833133157069409	2
ENSG00000117335.19	CD46	1	207749736	1_105	0	0.469169655144812	20.6306724406005	9.19053293298592e-05	3.89146608151342	2
ENSG00000174059.16	CD34	1	207911570	1_105	0	0.048611401885501	15.3838348302405	7.1006834299264e-06	1.67121927389821	1
ENSG00000143469.18	SYT14	1	209878032	1_106	0	0.0212882040942949	5.27894890316424	1.0670478138012e-06	0.383476966394458	1
ENSG00000008118.9	CAMK1G	1	209584155	1_106	0	0.0258374016534755	7.11039700348025	1.74437592144351e-06	0.918912284775697	1
ENSG00000117597.17	DIEXF	1	209827828	1_106	0	0.0205975967962185	4.96741386074417	9.7150333108828e-07	-0.281890592695353	2
ENSG00000082497.11	SERTAD4	1	210233686	1_106	0	0.0214261241241567	5.33996302292521	1.08637374947875e-06	0.315888809122204	1
ENSG00000143473.12	KCNH1	1	211134467	1_107	0	0.0177826242078837	4.68994085449959	7.91882259184253e-07	-0.0289060971929938	2
ENSG00000117625.13	RCOR3	1	211257439	1_107	0	0.0182074397616375	4.91269226730746	8.4930922087832e-07	-0.0998510903761798	1
ENSG00000082512.14	TRAF5	1	211325193	1_107	0	0.0857034259291548	19.6864581118492	1.60200241610767e-05	-2.41592100128482	2
ENSG00000170385.9	SLC30A1	1	211578806	1_107	0	0.077353495775053	18.6928238314372	1.37294220291772e-05	2.03712874429578	1
ENSG00000123684.12	LPGAT1	1	211838633	1_107	0	0.0217309557518385	6.58317046592822	1.35834886820768e-06	-0.568779891896196	2
ENSG00000143493.12	INTS7	1	212035474	1_107	0	0.0213629212564437	6.42177227631303	1.30260558941196e-06	-0.746186302523168	1
ENSG00000143476.17	DTL	1	212035474	1_107	0	0.0213629212564437	6.42177227631303	1.30260558941196e-06	0.746186302523168	1
ENSG00000066027.11	PPP2R5A	1	212285049	1_107	0	0.0201527093153602	5.87090636636646	1.1234040659629e-06	-0.618768750373079	1
ENSG00000065600.12	TMEM206	1	212415300	1_107	0	0.0809377993202171	19.1314333746083	1.47026730015966e-05	-2.17103623611154	1
ENSG00000162772.16	ATF3	1	212565261	1_107	0	0.0199950780617109	5.79675235824863	1.10053852055288e-06	0.425270300949922	1
ENSG00000185523.6	SPATA45	1	212847437	1_108	0	0.0236030760182153	6.97446531286682	1.56306457553316e-06	1.02091009292052	2
ENSG00000203705.10	TATDN3	1	212792127	1_108	0	0.0275431313129729	8.39477082820527	2.19542979608018e-06	1.11396715432456	1
ENSG00000143494.15	VASH2	1	212950961	1_108	0	0.018595096257033	4.79297717844835	8.46254885119443e-07	0.117842664420948	1
ENSG00000174606.13	ANGEL2	1	213016121	1_108	0	0.0245142199864995	7.26436733245821	1.69088188961641e-06	-0.90752219474048	2
ENSG00000152104.11	PTPN14	1	214554052	1_109	0	0.104422977707325	20.9308167703493	2.07529407414335e-05	2.34704567367595	1
ENSG00000117724.12	CENPF	1	214602949	1_109	0	0.0217508590447205	5.9099022833496	1.22054588515932e-06	0.623542198906478	1
ENSG00000136636.12	KCTD3	1	215567710	1_109	0	0.0242503926433916	6.93837355169431	1.59762132717209e-06	0.721115568695982	1
ENSG00000092978.10	GPATCH2	1	217631293	1_110	0	0.027500486708995	9.59214435847599	2.5046871231986e-06	1.22499770649261	1
ENSG00000162814.10	SPATA17	1	217631425	1_110	0	0.0251280945305494	8.7380165003749	2.08482599964793e-06	1.15933033384712	2
ENSG00000067533.5	RRP15	1	218284423	1_110	0	0.0164065336944379	4.71164432111575	7.33984231665931e-07	-0.0800652678521297	2
ENSG00000143353.11	LYPLAL1	1	219173067	1_111	0	0.0292869405464618	4.6973352660849	1.30623994630193e-06	-0.0807286693965388	2
ENSG00000196660.10	SLC30A10	1	219959023	1_112	0	0.0201559179133239	4.75269841454582	9.09578601097345e-07	0.0941609835201968	1
ENSG00000162813.17	BPNT1	1	220089717	1_112	0	0.0363071525197211	10.3271404989574	3.56016127526382e-06	-1.33146573500139	2
ENSG00000116141.15	MARK1	1	220528008	1_112	0	0.0294991386297467	8.35589932593561	2.34045303359332e-06	0.988207559133948	1
ENSG00000197520.10	FAM177B	1	222736869	1_114	0	0.0895463246502325	22.442613285144	1.9081766984097e-05	-2.36549865956832	1
ENSG00000143502.14	SUSD4	1	223344804	1_114	0	0.0208514837165121	8.77348580998068	1.73702687578441e-06	1.02477697748261	2
ENSG00000203697.11	CAPN8	1	223622616	1_114	0	0.0490447604431768	16.5867461191617	7.72415911758748e-06	-1.82018871946795	2
ENSG00000162909.17	CAPN2	1	223701931	1_114	0	0.0310762285743672	12.3502844212496	3.64420385530677e-06	-1.96152638714663	1
ENSG00000143756.11	FBXO28	1	224114047	1_114	0	0.0278130410977119	10.9334931122258	2.88738575810295e-06	1.10816379176999	1
ENSG00000143771.11	CNIH4	1	224356329	1_114	0	0.0723964687512502	17.3407755993651	1.19201933079044e-05	-2.93908896217733	3
ENSG00000162923.14	WDR26	1	224437373	1_114	0	0.123437080491032	18.7675629973967	2.19963651448961e-05	-3.2521240946494	1
ENSG00000185155.11	MIXL1	1	226223616	1_115	0	0.158840008562164	24.7746595908296	3.73650006792008e-05	-3.10077399009504	1
ENSG00000143742.12	SRP9	1	225777848	1_115	0	0.0236073536400274	6.37201560395617	1.42830689684922e-06	-0.705127910378549	1
ENSG00000143819.12	EPHX1	1	225809711	1_115	0	0.0296383260896611	8.52615286161458	2.39940844682609e-06	-1.11869631577266	1
ENSG00000196187.11	TMEM63A	1	225833667	1_115	0	0.0457563840630834	12.6560956742457	5.49855840796364e-06	1.66724802497443	3
ENSG00000243709.1	LEFTY1	1	225912195	1_115	0	0.019935130403725	4.77431474648199	9.03706745851096e-07	-0.0739074072875063	3
ENSG00000143811.18	PYCR2	1	225924542	1_115	0	0.0262718667080334	7.38389715930635	1.84193359117267e-06	-0.787075673291291	1
ENSG00000143768.12	LEFTY2	1	225937917	1_115	0	0.0311585265964235	9.00048453398262	2.66281012488649e-06	-1.0714291562867	2
ENSG00000143751.9	SDE2	1	225999428	1_115	0	0.0404970796229023	11.4919682147248	4.41891368821638e-06	-1.78553396359832	2
ENSG00000163041.9	H3F3A	1	226062051	1_115	0	0.0520236048497215	13.8827491258318	6.85761840093897e-06	2.19734723653342	2
ENSG00000183814.15	LIN9	1	226309688	1_115	0	0.0366476827981328	10.5415236371733	3.6681518303058e-06	-1.27272662793282	1
ENSG00000143772.9	ITPKB	1	226738931	1_116	0	0.0842986274630371	19.7512918632267	1.58093278897421e-05	-2.02717391935601	1
ENSG00000143801.16	PSEN2	1	226875970	1_116	0	0.0415411307312706	12.9533266570275	5.10924852413103e-06	1.64303247704516	1
ENSG00000163050.16	COQ8A	1	226938296	1_116	0	0.0253441344369673	8.26301720733988	1.98844470041015e-06	-1.27054198906559	1
ENSG00000143776.18	CDC42BPA	1	227318816	1_116	0	0.0984931264938472	21.2659430826584	1.98878560364917e-05	-2.81510530739645	1
ENSG00000181450.17	ZNF678	1	227563411	1_116	0	0.0190400723981228	5.56003844558379	1.00517987941531e-06	0.769420029486386	1
ENSG00000143740.14	SNAP47	1	227735217	1_116	0	0.0174753048819335	4.75080833799097	7.88296626806661e-07	-0.248299326430675	1
ENSG00000081692.12	JMJD4	1	227735217	1_116	0	0.0174753048819335	4.75080833799097	7.88296626806661e-07	0.248299326430675	1
ENSG00000143816.7	WNT9A	1	227947502	1_116	0	0.0208535423374052	6.41912299723329	1.27102160306705e-06	-0.809218911717184	1
ENSG00000162910.18	MRPL55	1	228109044	1_116	0	0.0173549665479262	4.68562428360681	7.72126822557843e-07	0.0942460107078903	1
ENSG00000143774.16	GUK1	1	228140298	1_116	0	0.0943500676363316	20.847020432381	1.86759887940441e-05	-2.09845359294878	1
ENSG00000162931.11	TRIM17	1	228417087	1_116	0	0.0210744419556625	6.51864336973405	1.30439973532658e-06	0.796313626830326	1
ENSG00000168159.11	RNF187	1	228486817	1_116	0	0.0176565088497643	4.84811915971895	8.12784698230972e-07	-0.215826101578644	2
ENSG00000116574.5	RHOU	1	228734917	1_116	0	0.0542889049378525	15.5103900733369	7.99523435918265e-06	1.79329019241342	1
ENSG00000168118.11	RAB4A	1	229270336	1_117	0	0.0287938366344469	4.73148135743181	1.29358230544468e-06	-0.0790867507642651	1
ENSG00000143632.14	ACTA1	1	229434388	1_117	0	0.0286826230336854	4.69480683977174	1.27859791109915e-06	-0.110324178984889	1
ENSG00000069248.11	NUP133	1	229508410	1_117	0	0.0324210035108182	5.85671044251989	1.80292475947875e-06	-0.45739421367615	1
ENSG00000135775.13	COG2	1	230690196	1_118	0	0.0340807253621342	7.06066006520328	2.28481756734444e-06	-0.694308904752788	1
ENSG00000135744.7	AGT	1	230713948	1_118	0	0.0353999026131457	7.42148290945994	2.4945381818873e-06	0.860945876777845	1
ENSG00000135773.12	CAPN9	1	230746362	1_118	0	0.0418522700978783	9.01477613352368	3.58237761457814e-06	-1.08269846286624	3
ENSG00000119280.16	C1orf198	1	230869835	1_118	0	0.0490186581835447	10.5231671159583	4.89784777403177e-06	1.18820997926678	1
ENSG00000143643.12	TTC13	1	230978849	1_118	0	0.0266745306625801	4.73714733134786	1.19980612756792e-06	0.165242518211576	1
ENSG00000173409.13	ARV1	1	230979465	1_118	0	0.0291109406708033	5.56518318633547	1.53827187716785e-06	-0.458009174981037	1
ENSG00000182118.7	FAM89A	1	231036940	1_118	0	0.0303307036017209	5.95437459601006	1.71481010848286e-06	-0.660151142599745	2
ENSG00000116906.11	GNPAT	1	231241335	1_118	0	0.0265352863824699	4.68757959843741	1.18105420806662e-06	0.398885022737181	1
ENSG00000212916.4	MAP10	1	232805608	1_119	0	0.0330598265720119	8.22697563376782	2.58248720697822e-06	-0.95282498931759	1
ENSG00000135778.11	NTPCR	1	232950261	1_119	0	0.0365247868417757	9.17397272106693	3.18157768025632e-06	-0.962096812276469	3
ENSG00000135749.18	PCNX2	1	233295495	1_120	0	0.0570974789841855	10.0351350549089	5.44048418030274e-06	1.18130689041894	1
ENSG00000059588.9	TARBP1	1	234478952	1_121	0	0.0342325206602445	6.08886403658423	1.97912193480497e-06	-0.664938111277828	1
ENSG00000173726.10	TOMM20	1	235129799	1_121	0	0.0300567212706451	4.85427356612125	1.38536192814492e-06	0.209127706162731	1
ENSG00000188739.14	RBM34	1	235161669	1_121	0	0.0396361765887061	7.48258986200873	2.81605474003912e-06	-0.843214721560731	1
ENSG00000116957.12	TBCE	1	235362921	1_121	0	0.0327980147792005	5.68236312799671	1.76959522448983e-06	-0.547549966125175	2
ENSG00000143669.13	LYST	1	235883940	1_122	0	0.0700478287691219	14.4442144014233	9.6069604160294e-06	1.71353267261112	1
ENSG00000116962.14	NID1	1	236065637	1_122	0	0.0575391146008879	12.552233824243	6.85774910756242e-06	-1.4015726556586	1
ENSG00000086619.13	ERO1B	1	236266653	1_122	0	0.0272194252642067	5.42323910937285	1.40163553834575e-06	0.580299792125759	1
ENSG00000116977.18	LGALS8	1	236531294	1_122	0	0.0307482978470208	6.57862609961392	1.92067409877812e-06	-0.84088087342405	2
ENSG00000077522.12	ACTN2	1	236738549	1_122	0	0.0269614632469508	5.33305676284033	1.36526532886327e-06	-0.398563880704076	1
ENSG00000133019.11	CHRM3	1	239386955	1_124	0	0.0158627328457396	5.01869891727028	7.55903835601332e-07	0.406214243354805	1
ENSG00000155816.19	FMN2	1	240014481	1_125	0	0.0248826455750631	6.92274474653698	1.63558179926233e-06	1.09027694045571	1
ENSG00000203668.2	CHML	1	241640356	1_127	0	0.181050660947674	23.9150287929462	4.11119824678171e-05	2.52470165647725	2
ENSG00000054277.13	OPN3	1	241682413	1_127	0	0.0249481060489143	4.71131572507191	1.11603338782555e-06	-0.0717002041967086	1
ENSG00000143702.15	CEP170	1	243254880	1_128	2	0.323624016021454	22.9545536670706	7.05353770838544e-05	-4.49684108417326	1
ENSG00000054282.15	SDCCAG8	1	243251389	1_128	2	0.0710051026412509	18.7536660699699	1.26436694980721e-05	-4.03855219536045	1
ENSG00000117020.16	AKT3	1	243851993	1_128	0	0.0350593369751168	20.372136438621	6.78168590653705e-06	-3.37680301634799	1
ENSG00000179456.10	ZBTB18	1	244361481	1_129	0	0.0382356935455227	6.73948238887083	2.44676867464548e-06	0.769029508431082	1
ENSG00000173728.10	C1orf100	1	244348945	1_129	0	0.0310438298827797	4.76001781472722	1.40307623843401e-06	0.184195977655848	1
ENSG00000203667.9	COX20	1	244836094	1_129	0	0.0357356445401429	6.09644258896489	2.06859516244742e-06	0.568127527514931	1
ENSG00000203666.12	EFCAB2	1	244970187	1_129	0	0.0308210436005716	4.69169707286562	1.37301316055627e-06	-0.0977164330106867	1
ENSG00000162849.15	KIF26B	1	245155106	1_129	0	0.0332844871403453	5.42142148144789	1.71337505062424e-06	-0.43178902568636	1
ENSG00000197472.14	ZNF695	1	247008034	1_130	0	0.0136319238408933	5.28772980679945	6.84421751433863e-07	-0.384989862300514	1
ENSG00000143653.9	SCCPDH	1	246723566	1_130	0	0.0259644127180809	11.3698454710815	2.80304753557761e-06	1.3202525196311	2
ENSG00000153207.14	AHCTF1	1	246932175	1_130	0	0.0176613319067304	7.72867453438293	1.29606226999024e-06	-0.893606427297221	1
ENSG00000277462.1	ZNF670	1	247078730	1_130	0	0.0313450811845178	13.1545611227438	3.91510270171391e-06	1.49894076711462	1
ENSG00000188295.14	ZNF669	1	247104366	1_130	0	0.0128326399842426	4.71873567922947	5.7496188830354e-07	0.119658383887012	1
ENSG00000196418.12	ZNF124	1	247123343	1_130	0	0.0246028163349441	10.8600859435692	2.53697088675574e-06	1.19605753000661	1
ENSG00000203663.3	OR2L2	1	247949325	1_131	0	0.0286994730344651	4.69213431882337	1.27862077097134e-06	0.0644793193549161	2
ENSG00000196071.4	OR2L13	1	247949325	1_131	0	0.0290369598274033	4.80293379012764	1.32420474674428e-06	0.185642766071379	1
ENSG00000162714.12	ZNF496	1	247333032	1_131	0	0.0288132062081102	4.7296167130179	1.29394236158595e-06	-0.13770706406097	2
ENSG00000162722.8	TRIM58	1	247857146	1_131	0	0.0347107672396703	6.49654476055828	2.14113497261473e-06	0.755424358076033	2
ENSG00000238243.3	OR2W3	1	247914294	1_131	0	0.0399135073383067	7.82485652660531	2.96547093940122e-06	1.06874024420126	2
ENSG00000175137.10	SH3BP5L	1	248826595	1_131	0	0.0332690347937978	6.09362424065391	1.92492258571797e-06	0.542811938906674	2
ENSG00000171163.15	ZNF692	1	248859244	1_131	0	0.167488317043541	21.7809742765356	3.46385112245353e-05	2.32396405315949	1
ENSG00000184731.5	FAM110C	2	47011	2_1	0	0.0655077527053621	12.1168437393539	7.53667182482681e-06	1.49747264450145	2
ENSG00000143727.15	ACP1	2	264227	2_1	0	0.0308475574175495	4.92754597174472	1.44327424838119e-06	-0.199705227010965	2
ENSG00000151353.14	TMEM18	2	677295	2_1	0	0.0389241614446957	7.13701569221585	2.63774806810931e-06	-0.80035713826162	1
ENSG00000032389.12	TSSC1	2	3378347	2_2	0	0.0148506693803604	4.84661500709298	6.83410975182124e-07	0.138156345412506	1
ENSG00000171853.15	TRAPPC12	2	3379970	2_2	0	0.0150829696214	4.99287900747956	7.15048162642093e-07	0.33876946760765	1
ENSG00000182551.13	ADI1	2	3519553	2_2	0	0.0146067789111008	4.69058168630029	6.50546816842769e-07	-0.118546742080479	1
ENSG00000171865.9	RNASEH1	2	3558995	2_2	0	0.0711674125528614	19.7429012635696	1.33410357129348e-05	-2.02763724042309	1
ENSG00000118004.17	COLEC11	2	3585937	2_2	0	0.0203635451086709	7.82467113438407	1.51292318127523e-06	0.92233954944935	4
ENSG00000151360.9	ALLC	2	3577209	2_2	0	0.0294659659886236	11.3204295277592	3.16724008660972e-06	-1.26558325985633	1
ENSG00000134321.11	RSAD2	2	6827812	2_5	0	0.130162697499276	20.1473218202155	2.49001097201359e-05	2.09327341117811	1
ENSG00000115738.9	ID2	2	8678763	2_6	0	0.0416243183290104	11.7988392364623	4.66319755684047e-06	-1.25159920635177	1
ENSG00000134313.15	KIDINS220	2	8837975	2_6	0	0.019630207064805	4.86912283827977	9.0755511440972e-07	0.292530644489779	1
ENSG00000143797.11	MBOAT2	2	9004209	2_6	0	0.0287619715622095	8.44749229068348	2.30698012720164e-06	1.15680546039975	1
ENSG00000134330.18	IAH1	2	9473160	2_6	0	0.0195619213196234	4.83439620567914	8.97947912069933e-07	0.0012695339812571	2
ENSG00000151694.12	ADAM17	2	9555777	2_6	0	0.059676467543794	15.3216872746893	8.68174645705537e-06	1.86596627544631	1
ENSG00000115750.16	TAF1B	2	9843401	2_6	0	0.0228680728869111	6.30059204043472	1.36807001662919e-06	-0.678151545071351	1
ENSG00000205795.4	CYS1	2	10080534	2_6	0	0.0199918745608637	5.03137559871791	9.55075389184745e-07	-0.268976706858029	1
ENSG00000171848.13	RRM2	2	10121909	2_6	0	0.0201452273130579	5.11544882932286	9.78483065335697e-07	0.305011834671482	1
ENSG00000115758.12	ODC1	2	10448012	2_7	0	0.0212349365054225	9.33853477788106	1.88289934353087e-06	1.08950402496325	1
ENSG00000115761.15	NOL10	2	10684271	2_7	0	0.0129829422383605	4.69860065553644	5.79214008165294e-07	0	1
ENSG00000143882.10	ATP6V1C2	2	10688524	2_7	0	0.0133067153502028	4.93054951808679	6.22964915373066e-07	0.396047861859344	2
ENSG00000150873.11	C2orf50	2	11137315	2_7	0	0.0461325328797488	16.7018627432796	7.31593110538937e-06	1.81731323377876	1
ENSG00000134318.13	ROCK2	2	11348754	2_7	0	0.0204904014907619	9.0013865377275	1.75128680882257e-06	1.19372771801751	1
ENSG00000196208.13	GREB1	2	11521897	2_7	0	0.0130100690897026	4.71825509166956	5.82852168911886e-07	0.120938580437692	1
ENSG00000169006.6	NTSR2	2	11670456	2_7	0	0.0235377987122249	10.3117261693092	2.30459498802467e-06	1.13892275795025	1
ENSG00000134324.11	LPIN1	2	11678577	2_7	0	0.0408382754226467	15.5394944727574	6.02561912690293e-06	-1.6641643383942	2
ENSG00000151779.12	NBAS	2	15561827	2_9	0	0.0343175777333525	13.1533426755516	4.28598017168637e-06	-2.41213387164249	1
ENSG00000079785.14	DDX1	2	15591459	2_9	0	0.0158671690725809	5.37028893272446	8.09085649785877e-07	-0.727214352921332	2
ENSG00000214842.5	RAD51AP2	2	17515306	2_10	0	0.0150399344887091	4.853313814723	6.93077364045849e-07	0.0914906492238711	1
ENSG00000197872.11	FAM49A	2	16666179	2_10	0	0.0455715556842862	15.3544006190208	6.64391578655638e-06	-1.6819240917135	1
ENSG00000163032.11	VSNL1	2	17538936	2_10	0	0.0182665999955229	6.68619764135133	1.15966974121777e-06	1.07761426697497	1
ENSG00000178295.14	GEN1	2	17754513	2_10	0	0.0329056057528435	12.2550902118189	3.82898618446651e-06	-1.44709927130541	2
ENSG00000163029.15	SMC6	2	17800052	2_10	0	0.0358597910088232	13.0717968548843	4.45082420218712e-06	-1.76580676015576	1
ENSG00000170745.11	KCNS3	2	17878114	2_10	0	0.218934175970986	30.7833903901124	6.39922540178548e-05	-3.10867724897665	1
ENSG00000240857.1	RDH14	2	18560992	2_11	0	0.049207364262952	8.13229189864391	3.79962256925905e-06	-0.944143737846797	1
ENSG00000143867.6	OSR1	2	19359082	2_11	0	0.0638167067786084	10.6247292876616	6.43798053089494e-06	1.26432831765748	1
ENSG00000183891.5	TTC32	2	19901956	2_12	0	0.0401260425554701	7.39396983662105	2.81709440283825e-06	-0.861572779114961	1
ENSG00000118965.14	WDR35	2	19989254	2_12	0	0.0366008024916543	6.51901192739057	2.26552980492566e-06	0.722112165704635	1
ENSG00000068697.6	LAPTM4A	2	20052509	2_12	0	0.0324679857995313	5.38079386967668	1.65881937513879e-06	0.43719522916625	1
ENSG00000055917.15	PUM2	2	20352364	2_12	0	0.0319404138118036	5.22531327582201	1.58471171429448e-06	0.281982424201121	1
ENSG00000143869.6	GDF7	2	20684621	2_12	0	0.0603012427056568	11.2881010340476	6.46315463776448e-06	1.27227968124811	1
ENSG00000118961.14	LDAH	2	20682296	2_12	0	0.0345452858502964	5.96968989555974	1.95811393949503e-06	-0.525475399611278	2
ENSG00000119771.14	KLHL29	2	23385024	2_14	0	0.0763152992305756	16.4794456155343	1.19412999041332e-05	-1.75518330802702	1
ENSG00000173960.13	UBXN2A	2	23927186	2_14	0	0.0222254295051453	4.71315468538219	9.94624728980869e-07	0.193390826275479	1
ENSG00000205639.9	MFSD2B	2	24009668	2_14	0	0.0284747255254268	7.05790640873428	1.90823931116105e-06	-0.707893499885262	1
ENSG00000119782.13	FKBP1B	2	24049526	2_14	0	0.024789675993385	5.74575766558463	1.35243235597287e-06	1.00620505859029	2
ENSG00000219626.8	FAM228B	2	24077362	2_14	0	0.0224177181044031	4.79458249603059	1.02056247578115e-06	0.166306576566044	1
ENSG00000176732.6	PFN4	2	24123824	2_14	0	0.022514954607727	4.83549595090376	1.03373565620735e-06	0.195956507830153	1
ENSG00000198399.14	ITSN2	2	24360239	2_14	0	0.0232371914614358	5.13403821796897	1.13276580490774e-06	0.447538713316476	2
ENSG00000084676.15	NCOA1	2	24491962	2_15	0	0.0167720067766354	4.96161602473869	7.90142782715016e-07	0.644457460969811	1
ENSG00000138031.14	ADCY3	2	24898984	2_15	0	0.0602892607225997	14.9906810770903	8.58141134341745e-06	-1.36776858699265	1
ENSG00000115137.11	DNAJC27	2	24971258	2_15	0	0.0167412337974004	5.41768525862872	8.61189308147069e-07	0.897614700077368	2
ENSG00000084710.13	EFR3B	2	25041751	2_15	0	0.0166234684253279	5.14061751352457	8.11398744020617e-07	-0.399310571894487	1
ENSG00000119772.16	DNMT3A	2	25343038	2_15	0	0.0321611265290089	10.6573244662365	3.25444426042399e-06	1.08441742466551	1
ENSG00000138101.18	DTNB	2	25673259	2_15	0	0.0241729004950485	8.34353606886991	1.91503320581136e-06	0.993834610094872	1
ENSG00000084731.14	KIF3C	2	25983137	2_15	0	0.0165642433589999	4.69186162624718	7.37928348277705e-07	-0.205810623419592	1
ENSG00000138029.13	HADHB	2	26241540	2_15	0	0.0195041933614984	6.09448131024798	1.12865741765999e-06	-0.442207345433463	1
ENSG00000084754.10	HADHA	2	26244798	2_15	0	0.0280353502265833	9.73563895534481	2.591599230831e-06	-1.28760050781484	1
ENSG00000157856.10	DRC1	2	26401975	2_15	0	0.0184652191014009	5.67609175158553	9.95179151072763e-07	0.537602734700264	2
ENSG00000213699.8	SLC35F6	2	26764613	2_16	0	0.38500335848114	21.3855384733084	7.81775587758158e-05	4.20867494310735	1
ENSG00000119777.18	TMEM214	2	27031928	2_16	0	0.0468190358729581	16.321960268872	7.25591488012795e-06	3.68378083267871	1
ENSG00000228474.5	OST4	2	27072299	2_16	0	0.0183344944926739	5.11482026362033	8.90423706815206e-07	0.0368241420527354	1
ENSG00000138080.13	EMILIN1	2	27078189	2_16	0	0.0176364294784973	6.11968566577134	1.02479542599505e-06	-1.90812178264557	2
ENSG00000138030.12	KHK	2	27086791	2_16	0	0.0335898567475685	13.5137311836922	4.31003527018525e-06	-3.46753548032954	1
ENSG00000138073.13	PREB	2	27134751	2_16	0	0.0182847100689824	5.14770731378424	8.93715563840227e-07	0.0297603825961417	1
ENSG00000138085.16	ATRAID	2	27212382	2_16	0	0.0217380226323244	6.61126886078014	1.36459021367687e-06	1.42718256236556	2
ENSG00000084774.13	CAD	2	27218777	2_16	0	0.078196214109712	18.8500158417132	1.39957070465644e-05	-2.94214102026158	1
ENSG00000115194.10	SLC30A3	2	27275976	2_16	0	0.118202593489888	20.7303834151207	2.32665364297369e-05	-2.03695972570685	1
ENSG00000138100.13	TRIM54	2	27281444	2_16	0	0.0338436523825009	11.8013325125662	3.79232605257977e-06	-2.59898883530977	1
ENSG00000163794.6	UCN	2	27308797	2_16	0	0.0191390489142524	5.50202449683478	9.99862473388555e-07	0.724794410176926	1
ENSG00000115234.10	SNX17	2	27369556	2_16	0	0.0550730275020909	17.6808938785672	9.24571635272111e-06	3.11379817408571	1
ENSG00000163795.13	ZNF513	2	27380806	2_16	0	0.0461744841708813	15.8693784655636	6.95759855637109e-06	-2.96743979545554	2
ENSG00000157992.12	KRTCAP3	2	27512105	2_16	0	0.0590573831759188	13.2692472395823	7.44077003630922e-06	0.879266372412745	1
ENSG00000138002.14	IFT172	2	27489541	2_16	0	0.025938537817074	8.04712919479069	1.98190969196109e-06	1.10367989612783	1
ENSG00000243943.9	ZNF512	2	27585287	2_16	0	0.0185195223030872	13.7366577886467	2.41550675370515e-06	3.50351291593425	1
ENSG00000198522.13	GPN1	2	27628084	2_16	0	0.0472702249509069	14.6828830989875	6.5901667997589e-06	-2.03668383663965	1
ENSG00000176714.9	CCDC121	2	27629397	2_16	0	0.0600126064518203	17.0191588289456	9.6979061598448e-06	-2.20227867540983	1
ENSG00000158019.20	BRE	2	27889824	2_16	0	0.0174802645356698	5.14354597669976	8.53705390570386e-07	-0.834857006409238	1
ENSG00000171174.13	RBKS	2	27857994	2_16	0	0.0298845268100977	10.5795095308996	3.00199050697747e-06	1.74977992978065	1
ENSG00000163803.12	PLB1	2	28596959	2_17	0	0.0317321359420948	10.4993384725837	3.16343299069572e-06	1.57233349230848	1
ENSG00000213639.9	PPP1CB	2	28751273	2_17	1	0.0412653981661997	16.4289568794428	6.43714699372883e-06	3.6005833808171	1
ENSG00000163806.15	SPDYA	2	28783004	2_17	1	0.546688645125664	23.1311305131496	0.000120069944363344	-4.41378038307589	1
ENSG00000171103.10	TRMT61B	2	28869813	2_17	0	0.0235996649584295	13.0815846064589	2.931322412482e-06	-2.92001162453448	2
ENSG00000163811.11	WDR43	2	28895415	2_17	0	0.0252033754401295	9.41900681332909	2.25403791364696e-06	-1.85859891362687	1
ENSG00000189350.12	TOGARAM2	2	28981189	2_17	0	0.0271829541089356	7.30721562002903	1.88601859951145e-06	-0.331209315770461	1
ENSG00000179270.6	C2orf71	2	29065243	2_18	0	0.0768564226030688	15.0971506903469	1.10172334601826e-05	-1.85810754613807	2
ENSG00000115295.19	CLIP4	2	29097582	2_18	0	0.0266740309657838	4.98852497801065	1.26345040484098e-06	0.240528361985415	1
ENSG00000172954.13	LCLAT1	2	30416486	2_19	0	0.0351784554464333	4.80078129296072	1.60356321637791e-06	0.292301813016963	1
ENSG00000013016.15	EHD3	2	31234492	2_19	0	0.044762268584883	7.14068208841151	3.03493353007785e-06	0.799423355975158	1
ENSG00000162961.13	DPY30	2	32032590	2_20	0	0.0379024591245962	7.02502288110708	2.52820640916571e-06	-0.999741372416191	1
ENSG00000152683.14	SLC30A6	2	32165765	2_20	0	0.0652485072388467	12.2197527360134	7.5706016526395e-06	-1.5098713217412	1
ENSG00000018699.11	TTC27	2	32687049	2_20	0	0.0399670049558327	7.52978760665792	2.85747031458691e-06	-0.926524779501198	2
ENSG00000049323.15	LTBP1	2	32947295	2_20	0	0.0376126289672056	6.95200124378428	2.48279537554843e-06	0.87878082107497	1
ENSG00000171055.14	FEZ2	2	36605369	2_23	0	0.0389757568912645	17.2240204301803	6.37421174895916e-06	2.14445318817233	1
ENSG00000205221.12	VIT	2	36696897	2_23	0	0.0144303710753092	7.8237997296862	1.07199465730716e-06	-0.916576142685382	1
ENSG00000008869.11	HEATR5B	2	37084196	2_23	0	0.0235027463150712	12.4278628751957	2.77339968850734e-06	2.15116830687831	1
ENSG00000152133.14	GPATCH11	2	37090105	2_23	0	0.0109625590687127	5.23603257509657	5.45019050781443e-07	-0.429537746782022	1
ENSG00000055332.16	EIF2AK2	2	37158021	2_23	0	0.022307196254082	11.9342972376748	2.52777977777171e-06	-2.37861720334705	1
ENSG00000218739.9	CEBPZOS	2	37227143	2_23	0	0.0231514326629855	12.2854755339373	2.70064338058741e-06	2.33442975901331	1
ENSG00000115816.14	CEBPZ	2	37231568	2_23	0	0.0252725487453338	13.1143395145427	3.14697188176891e-06	2.14837545482949	3
ENSG00000003509.15	NDUFAF7	2	37231568	2_23	0	0.0835373277644663	24.5414665723982	1.94660792730504e-05	-3.4264398696915	1
ENSG00000115825.9	PRKD3	2	37324893	2_23	0	0.201076945050223	33.2592773092692	6.34998184159028e-05	-4.01607917428296	1
ENSG00000115828.15	QPCT	2	37344154	2_23	0	0.0600737064593215	21.3599193798441	1.21837627643853e-05	2.96739648578072	1
ENSG00000115841.19	RMDN2	2	37952945	2_24	0	0.100829109685028	18.6078807811382	1.78147710010379e-05	-2.1648952482448	1
ENSG00000143889.15	HNRNPLL	2	38603270	2_24	0	0.0709733051144783	15.2796454787878	1.02968812606303e-05	-1.8087898520309	1
ENSG00000143891.16	GALM	2	38666042	2_24	0	0.0242634576703079	5.28283522893642	1.21707446928835e-06	-0.186916725850764	1
ENSG00000163214.20	DHX57	2	38875912	2_25	0	0.19699703458147	26.6921167992575	4.9927532389107e-05	-2.56689695677145	1
ENSG00000214694.10	ARHGEF33	2	38882417	2_25	0	0.102798196044743	21.557562824636	2.10417836409141e-05	2.44154966368118	1
ENSG00000115904.12	SOS1	2	39124428	2_25	0	0.0756533016287816	17.9302259182347	1.28798570962647e-05	2.06656484152929	1
ENSG00000138050.14	THUMPD2	2	39779302	2_25	0	0.180410154786098	16.8296222010003	2.88292100711561e-05	3.46198841177402	1
ENSG00000162878.12	PKDCC	2	42047712	2_26	0	0.00888378672732149	4.68658170592408	3.95322664270078e-07	-0.0704915955345093	1
ENSG00000143924.18	EML4	2	42171333	2_26	0	0.00892982936103759	4.7351755209292	4.01491762058338e-07	-0.147133713383517	1
ENSG00000115944.14	COX7A2L	2	42425044	2_26	0	0.00895494852518031	4.76158225837122	4.04866442793502e-07	-0.0697125853432354	2
ENSG00000171126.7	KCNG3	2	42467197	2_26	0	0.00888664663072025	4.68960777152994	3.95705265028448e-07	0.0595439311021495	2
ENSG00000057935.13	MTA3	2	42494666	2_26	0	0.0142309342695138	9.12035636544604	1.23237425654878e-06	-1.05167732280076	1
ENSG00000162881.6	OXER1	2	42788925	2_26	0	0.0348689000716184	17.5935449636107	5.82490705522006e-06	-1.929447198239	1
ENSG00000162882.14	HAAO	2	42792787	2_26	0	0.028655681796813	15.7314811664104	4.28033497120353e-06	-1.80256777042572	1
ENSG00000152518.7	ZFP36L2	2	43226582	2_27	0	0.0432149147622861	5.44593476492619	2.23461902682595e-06	-0.345469219776044	1
ENSG00000115970.18	THADA	2	43595379	2_27	0	0.171459789392375	18.880961172625	3.07385786492707e-05	2.42218527773635	1
ENSG00000152527.13	PLEKHH2	2	43708597	2_27	0	0.0416872946772175	5.10291128037824	2.01985003757026e-06	0.399924453502784	1
ENSG00000223658.7	C1GALT1C1L	2	43676123	2_27	0	0.0445604957629471	5.73837606539592	2.42793143003354e-06	0.76384546420337	1
ENSG00000138036.18	DYNC2LI1	2	43774046	2_27	0	0.0514263473146013	7.10741664753124	3.47052238957748e-06	0.778811189796567	1
ENSG00000138095.18	LRPPRC	2	43995523	2_27	0	0.0692793018451753	9.96897124440386	6.55769543598367e-06	1.33046471137693	1
ENSG00000143919.14	CAMKMT	2	44362007	2_28	0	0.0224598095114623	7.1489801857969	1.5245706638392e-06	-0.79376219760172	1
ENSG00000170577.7	SIX2	2	44964104	2_28	0	0.0186198282368134	5.37806809497378	9.5082231123168e-07	-0.47921290314703	3
ENSG00000068784.12	SRBD1	2	45612533	2_28	0	0.0256758061060499	8.4147514680241	2.05145869769256e-06	1.06656600816588	1
ENSG00000250565.6	ATP6V1E2	2	46541996	2_29	0	0.0656325544049377	12.0743256292845	7.52453363876022e-06	1.56264439826959	2
ENSG00000119729.11	RHOQ	2	46541996	2_29	0	0.0740716688727751	13.2408583413079	9.3124867035899e-06	1.67558683649116	2
ENSG00000151665.12	PIGF	2	46617108	2_29	0	0.054964556772324	10.3708184622378	5.41244079970314e-06	1.36816102414911	1
ENSG00000180398.11	MCFD2	2	46921024	2_29	0	0.0808295897146978	14.0856887689933	1.08105019469289e-05	-1.73832799746328	2
ENSG00000143933.16	CALM2	2	47147428	2_30	0	0.083046287680554	19.3847877968125	1.52854655804381e-05	-2.5980361628274	1
ENSG00000119888.10	EPCAM	2	47345021	2_30	0	0.0167130276359561	4.69165187004768	7.44523323291289e-07	0.0983346909044227	2
ENSG00000095002.13	MSH2	2	47403074	2_30	0	0.0810733849040302	19.176374801592	1.47618983967927e-05	-1.96597889944224	1
ENSG00000116062.14	MSH6	2	47797737	2_30	0	0.0927983482636258	25.5461435166671	2.25093518947591e-05	-3.37521990933911	1
ENSG00000162869.15	PPP1R21	2	48439199	2_31	0	0.0327047126084278	13.1572397846561	4.08575690648655e-06	2.79652910388473	2
ENSG00000243244.5	STON1	2	48521669	2_31	0	0.0396176594479739	14.3659234665564	5.40405499110967e-06	2.59399695118019	3
ENSG00000242441.7	GTF2A1L	2	48595242	2_31	0	0.0482863161932915	16.4280385972543	7.53194578460109e-06	-2.7608444298341	1
ENSG00000143942.4	CHAC2	2	53767465	2_35	0	0.0187755750972163	5.15319319594992	9.18685940114907e-07	-0.409898885595126	1
ENSG00000068912.13	ERLEC1	2	53787421	2_35	0	0.018865501438622	6.14023643729848	1.09989402895359e-06	-1.18840924140963	1
ENSG00000115239.21	ASB3	2	53787421	2_35	0	0.018865501438622	6.14023643729848	1.09989402895359e-06	-1.18840924140963	1
ENSG00000119737.5	GPR75	2	53860333	2_35	0	0.0191938295118674	6.37562468412261	1.16193483752733e-06	-1.23664087850832	1
ENSG00000068878.14	PSME4	2	53970692	2_35	0	0.0180428988375109	4.93342976843012	8.45186712943177e-07	0.511213516513974	1
ENSG00000170634.12	ACYP2	2	53970692	2_35	0	0.0180428988375109	4.93342976843012	8.45186712943177e-07	0.511213516513974	1
ENSG00000115306.15	SPTBN1	2	54456574	2_35	0	0.0223548671787132	7.14003747830271	1.51554899901718e-06	1.1296256764248	1
ENSG00000275052.4	PPP4R3B	2	55619011	2_36	0	0.0139966623946801	7.30661401935906	9.71042079010287e-07	0.958069719636914	1
ENSG00000115380.19	EFEMP1	2	55907964	2_36	0	0.0119594377383195	7.7899462998328	8.84591216674289e-07	-1.77665858749869	2
ENSG00000028116.16	VRK2	2	57906783	2_38	2	0.170340080269097	35.1393738621069	5.68340052439004e-05	3.79838464122361	2
ENSG00000119866.20	BCL11A	2	60639214	2_40	0	0.0728815848515981	17.4471224720349	1.20736620222738e-05	-2.90000646533769	1
ENSG00000162924.13	REL	2	60881694	2_40	0	0.0167245859055655	4.72267779782796	7.4996515822633e-07	-0.0706086260430863	1
ENSG00000162928.8	PEX13	2	61001370	2_40	0	0.0187925126679271	6.0654691902439	1.08229748565848e-06	-1.13108927908656	1
ENSG00000162927.13	PUS10	2	61019010	2_40	0	0.0190593856253573	6.37901341671849	1.15440928064116e-06	-1.34770201478397	1
ENSG00000162929.13	KIAA1841	2	61065721	2_40	0	0.0181866636026514	5.64326190566038	9.74497292959445e-07	0.691407860913781	1
ENSG00000237651.6	C2orf74	2	61144588	2_40	0	0.0168372731375706	4.80399058794338	7.68017828666715e-07	-0.144884675356268	1
ENSG00000173209.22	AHSA2	2	61177873	2_40	0	0.0861390546631158	19.4663334876803	1.59214148045513e-05	2.44976558920308	2
ENSG00000082898.16	XPO1	2	61538854	2_40	0	0.0172098080289073	5.09395600023296	8.32393369335818e-07	0.501009521599992	1
ENSG00000170264.12	FAM161A	2	61853877	2_40	0	0.025366948076691	8.57820857311374	2.06615176385045e-06	0.778711997405122	2
ENSG00000115484.14	CCT4	2	61888641	2_40	0	0.0191847647955447	6.0359833724601	1.09951690414237e-06	0.582894634175389	1
ENSG00000186889.9	TMEM17	2	62502162	2_41	0	0.0230222139953413	6.07837175884501	1.32871470570433e-06	0.977762906707529	1
ENSG00000143951.15	WDPCP	2	63825476	2_41	0	0.0235939921273283	6.26308358417686	1.40309486296614e-06	0.949032293656661	1
ENSG00000143952.19	VPS54	2	64018703	2_41	0	0.0494843493554099	13.2882629864315	6.2435770518538e-06	-1.63899820129125	2
ENSG00000119862.12	LGALSL	2	64453833	2_42	0	0.193943620974324	20.9658331075562	3.86086859760232e-05	2.48830476291804	1
ENSG00000119844.15	AFTPH	2	64524123	2_42	0	0.0397985605275366	5.4926521191836	2.07561525875948e-06	0.532679743947054	1
ENSG00000115902.10	SLC1A4	2	64988123	2_42	0	0.0729154861424292	11.2939585250502	7.81921871215241e-06	1.37661451935009	2
ENSG00000138069.16	RAB1A	2	65129770	2_42	0	0.0743153718551912	11.4776574029738	8.09896103162314e-06	1.34256950300686	1
ENSG00000138071.13	ACTR2	2	65263987	2_42	0	0.0435643430692583	6.35408719118809	2.62834116000017e-06	-0.614460590026904	1
ENSG00000143995.19	MEIS1	2	66529138	2_43	0	0.159819163707645	19.6725435915036	2.98529165460443e-05	-2.41059402711777	1
ENSG00000197223.11	C1D	2	68110613	2_45	0	0.0567761127486691	9.21863167703929	4.96969246932182e-06	-1.14041416414871	1
ENSG00000243667.6	WDR92	2	68134727	2_45	0	0.0378417763618149	5.34474650252587	1.92041912929581e-06	-0.536321806668047	2
ENSG00000115946.7	PNO1	2	68157965	2_45	0	0.0400284363958725	5.87939855921842	2.23459552283236e-06	0.696045976826057	2
ENSG00000119865.8	CNRIP1	2	68320518	2_45	0	0.0362357479514199	4.93232755467768	1.69701834525099e-06	-0.326018987670431	1
ENSG00000115956.9	PLEK	2	68365568	2_45	0	0.0388545044351905	5.59604253431293	2.06452324834289e-06	-0.638981039024179	1
ENSG00000204923.3	FBXO48	2	68467123	2_45	0	0.0703314532728061	11.2776193349049	7.53120413681762e-06	-1.39330220522687	1
ENSG00000169621.9	APLF	2	68470846	2_45	0	0.0384192838916139	5.48884512892659	2.00229304815257e-06	0.393743749669522	2
ENSG00000163219.11	ARHGAP25	2	68679972	2_45	0	0.036007757314377	4.8723256119941	1.66582652721574e-06	-0.168473660517836	1
ENSG00000169604.19	ANTXR1	2	69012709	2_46	0	0.0369222543770006	5.02415698365498	1.76136275072156e-06	0.367599862441093	1
ENSG00000198380.12	GFPT1	2	69410087	2_46	0	0.0935447183890125	13.9551741872322	1.23951540991497e-05	-2.0500186978184	1
ENSG00000169599.12	NFU1	2	69437844	2_46	0	0.0823779674303208	12.719490289196	9.94897127531542e-06	-1.94490894435211	1
ENSG00000087338.4	GMCL1	2	69829233	2_46	0	0.0571497002817299	9.19486686881621	4.98949738585289e-06	-1.59357277554701	2
ENSG00000059728.10	MXD1	2	69897673	2_46	0	0.0878623429881014	13.3452360465671	1.11333647313911e-05	2.18332609283794	1
ENSG00000244617.2	ASPRV1	2	69960595	2_46	0	0.0718013723586302	11.3905869963306	7.76562200485107e-06	-1.71818865294757	1
ENSG00000115998.7	C2orf42	2	70248695	2_46	0	0.0677079798248156	10.8243723028169	6.95889004249435e-06	1.28698321127175	1
ENSG00000143977.13	SNRPG	2	70293983	2_46	0	0.0356962155387429	4.70310593111628	1.59405878405084e-06	-0.365986025570788	1
ENSG00000035141.7	FAM136A	2	70302482	2_46	0	0.0358830802957554	4.75273357135937	1.61931218182476e-06	-0.428263601598958	1
ENSG00000163235.15	TGFA	2	70552390	2_47	0	0.0166923566367736	6.76735478730652	1.07259062645794e-06	0.811985313561417	1
ENSG00000075340.22	ADD2	2	70767997	2_47	0	0.0190801283066859	7.90685835258441	1.43246047086065e-06	0.976333627733428	1
ENSG00000116035.2	VAX2	2	70899809	2_47	0	0.0158609827545743	6.28607239444668	9.4668799105874e-07	0.614037459578174	2
ENSG00000144043.11	TEX261	2	70989116	2_47	0	0.0139696948619548	5.08000160917298	6.73826623923602e-07	-0.271207747277174	2
ENSG00000124357.12	NAGK	2	71065572	2_47	0	0.0394145164098354	14.8242173213824	5.54785845607202e-06	1.7400745362683	2
ENSG00000124370.10	MCEE	2	71130504	2_47	0	0.0659431940328231	19.4888214213205	1.22026161953054e-05	-2.3318581327618	1
ENSG00000124383.8	MPHOSPH10	2	71130504	2_47	0	0.0370558096541079	14.1152118171492	4.96639323120165e-06	-1.87268586664719	2
ENSG00000124374.8	PAIP2B	2	71229672	2_47	0	0.0135137608410215	4.78134265301169	6.13512610491798e-07	0.290410433823624	1
ENSG00000135636.13	DYSF	2	71453820	2_47	0	0.0200351502552845	8.46835582467948	1.61097610439495e-06	1.15002849502439	1
ENSG00000115297.10	TLX2	2	74513834	2_48	0	0.0158721133957269	6.66235959097192	1.0040612897227e-06	0.670086497453614	1
ENSG00000144040.12	SFXN5	2	73076866	2_48	0	0.0149191779743515	6.84807493744903	9.7008724789208e-07	-0.961683115469541	1
ENSG00000135631.16	RAB11FIP5	2	73156338	2_48	0	0.0282029825518172	13.7642655324827	3.68591637375556e-06	2.06751255420515	1
ENSG00000135632.11	SMYD5	2	73214469	2_48	0	0.0170359773622508	8.51009950718109	1.37657249999847e-06	-1.49768798885821	1
ENSG00000135617.3	PRADC1	2	73233389	2_48	0	0.0736772141756041	25.7589084882443	1.80201353768412e-05	3.92142960668498	1
ENSG00000163013.11	FBXO41	2	73326080	2_48	1	0.0484511215172885	26.7181506275077	1.22915775344252e-05	-4.94305845685715	1
ENSG00000144035.3	NAT8	2	73642431	2_48	0	0.0143376066601139	14.1008659119888	1.91964022306827e-06	3.18372873547146	2
ENSG00000144034.14	TPRKB	2	73737087	2_48	0	0.0127077291949745	4.92142204681858	5.93821555908274e-07	-0.622096224142239	1
ENSG00000144048.10	DUSP11	2	73780218	2_48	0	0.0129635944640826	10.2789758857271	1.26523932175554e-06	-2.51098990584535	1
ENSG00000163017.13	ACTG2	2	73892213	2_48	0	0.0192446020283242	7.99578515281565	1.46105796891244e-06	0.436421566981121	1
ENSG00000163170.11	BOLA3	2	74148330	2_48	0	0.032966979601897	13.4758953741248	4.2182681774822e-06	1.68090772780012	1
ENSG00000114978.17	MOB1A	2	74178825	2_48	0	0.0140062289444804	5.74155405118851	7.63568625857453e-07	-0.665239592918855	2
ENSG00000065911.11	MTHFD2	2	74198820	2_48	0	0.0209959334179949	9.48891910192232	1.8916872108538e-06	1.17026115758295	1
ENSG00000188687.17	SLC4A5	2	74361478	2_48	0	0.0130216876909535	5.06884606007797	6.2672031701946e-07	-0.422240871817304	1
ENSG00000204843.12	DCTN1	2	74391633	2_48	0	0.0132409322318583	5.13310027395938	6.45350584580313e-07	0.250202071407994	1
ENSG00000284308.1	C2orf81	2	74421241	2_48	0	0.014806231634732	6.08934800554255	8.56076806192259e-07	-0.572363745822563	1
ENSG00000005448.16	WDR54	2	74421241	2_48	0	0.014806231634732	6.08934800554256	8.5607680619226e-07	-0.572363745822563	1
ENSG00000114993.16	RTKN	2	74442199	2_48	0	0.0352511734113932	14.5376438500244	4.86592039680096e-06	-1.64131593660465	1
ENSG00000239779.6	WBP1	2	74458316	2_48	0	0.016656706981647	7.23210689830529	1.14380339035131e-06	0.628004582005425	1
ENSG00000115275.11	MOGS	2	74465064	2_48	0	0.0181116631181252	8.04915048668682	1.38422208931014e-06	0.928912577876174	2
ENSG00000135637.13	CCDC142	2	74483364	2_48	0	0.0193637771270918	8.44904469537838	1.55344213162179e-06	-0.938272064085466	1
ENSG00000115282.19	TTC31	2	74483364	2_48	0	0.0193637771270918	8.44904469537837	1.55344213162179e-06	0.938272064085466	1
ENSG00000115325.13	DOK1	2	74548714	2_48	0	0.0125121278039388	4.68910851446861	5.57081648147219e-07	-0.0683786104533622	1
ENSG00000115350.11	POLE4	2	74958729	2_48	0	0.0139984710378382	5.80478089259247	7.71549566132591e-07	-0.576592706504261	1
ENSG00000115353.10	TACR1	2	75200118	2_48	0	0.0125438823318316	4.72210504587772	5.62425511821706e-07	0	1
ENSG00000115363.13	EVA1A	2	75547171	2_49	0	0.036941095273377	5.97903192754723	2.09719125010051e-06	-0.336964275972203	1
ENSG00000005436.13	GCFC2	2	75713253	2_49	0	0.0508565167161479	8.46304888106971	4.08668211407071e-06	0.48005546304674	1
ENSG00000115386.5	REG1A	2	79119924	2_51	0	0.026126845570452	10.1416296876315	2.51589275035093e-06	1.61251385041168	1
ENSG00000163541.11	SUCLG1	2	84459875	2_53	0	0.0220322878267973	8.27117570390113	1.73031128367765e-06	1.10152855157308	1
ENSG00000115423.18	DNAH6	2	84516642	2_53	0	0.0151506432804603	4.73744258287433	6.81510308159967e-07	0.281967280965829	1
ENSG00000034510.5	TMSB10	2	84905643	2_53	0	0.0210691661682503	7.84882105701866	1.57017902993969e-06	-0.954158434732621	1
ENSG00000186854.10	TRABD2A	2	84906737	2_53	0	0.0201103350320491	7.40889149904831	1.41471818931201e-06	-0.888702955135327	1
ENSG00000152291.13	TGOLN2	2	85328139	2_54	0	0.0266744320501275	9.7541583617478	2.470485903897e-06	-1.21493748086004	1
ENSG00000042493.15	CAPG	2	85394936	2_54	0	0.0268332395527591	9.81945044265745	2.50182937393678e-06	-1.26059940682919	4
ENSG00000152292.16	SH2D6	2	85419294	2_54	0	0.0195427026742683	6.81008200044183	1.26367200024707e-06	0.826168152470476	1
ENSG00000168906.12	MAT2A	2	85539177	2_54	0	0.118747908733479	23.6398534746375	2.66543531293708e-05	-2.63157704748911	2
ENSG00000115486.11	GGCX	2	85562012	2_54	0	0.244534622089968	31.0778691178354	7.21587476033666e-05	3.24933466228374	1
ENSG00000168899.4	VAMP5	2	85583547	2_54	0	0.0802871351367822	19.8926108873382	1.51647461833224e-05	2.70082457992158	1
ENSG00000168890.13	TMEM150A	2	85607518	2_54	0	0.0240064623566135	8.75408837882089	1.99542996574784e-06	0.678657115231521	1
ENSG00000115523.16	GNLY	2	85693206	2_54	0	0.0994311653767288	22.2271472495057	2.09847429121186e-05	-2.2054156596826	1
ENSG00000115525.17	ST3GAL5	2	85904899	2_54	0	0.0317847659399243	11.4187011408669	3.44614161966996e-06	1.55856843913232	2
ENSG00000068654.15	POLR1A	2	86105686	2_54	0	0.0213678243030166	7.61223248108166	1.54443538815273e-06	-1.09668852599997	1
ENSG00000132300.18	PTCD3	2	86105686	2_54	0	0.0213678243030166	7.61223248108165	1.54443538815273e-06	-1.09668852599996	1
ENSG00000132305.20	IMMT	2	86195484	2_54	0	0.015630729005465	4.68991405380802	6.96051725573928e-07	0.0233382404114854	1
ENSG00000132313.14	MRPL35	2	86199115	2_54	0	0.0232914297664258	8.31279453008613	1.83840245694212e-06	-1.24943148747445	1
ENSG00000068615.17	REEP1	2	86332235	2_54	0	0.0173012024475053	5.67987453732474	9.33066135386979e-07	0.466194610371598	2
ENSG00000115561.15	CHMP3	2	86563844	2_54	0	0.0214895221230474	7.48018550441399	1.52628811676639e-06	-1.03481901403105	1
ENSG00000172086.7	KRCC1	2	88049768	2_55	0	0.0392116544061213	7.76409664817692	2.89070315182626e-06	-0.876898691446852	1
ENSG00000115593.14	SMYD1	2	88067820	2_55	0	0.0701691758775126	13.3363006301798	8.88544431601881e-06	-1.48718861912106	1
ENSG00000163586.9	FABP1	2	88129315	2_55	0	0.0329867915365909	6.12086577212054	1.91712454896974e-06	0.624619844207575	2
ENSG00000144115.16	THNSL2	2	88170372	2_55	0	0.0349552429738625	6.67136112559489	2.21423734890095e-06	0.740314004086456	1
ENSG00000172071.11	EIF2AK3	2	88633362	2_55	0	0.032144381621914	5.87529855776909	1.79321520522238e-06	-0.838259214522765	1
ENSG00000153574.8	RPIA	2	88691440	2_55	0	0.0286144383149213	4.77214477086857	1.2965707872908e-06	0.0394227071651883	1
ENSG00000144026.11	ZNF514	2	95164907	2_57	0	0.0204814852626243	6.5711000689447	1.27790016161834e-06	0.814714624116132	1
ENSG00000155066.15	PROM2	2	95295669	2_57	0	0.0225568092193056	7.64677704048425	1.63777218371759e-06	1.1389473010979	1
ENSG00000115041.12	KCNIP3	2	95301998	2_57	0	0.0404375462131368	13.1628165856153	5.05395092933651e-06	-1.78236669858583	1
ENSG00000174501.14	ANKRD36C	2	95991827	2_57	0	0.0200831471218343	7.04998256496208	1.34436503787102e-06	-2.02681704208799	1
ENSG00000274286.1	ADRA2B	2	96155557	2_57	0	0.0179935499078718	5.37405924497825	9.18156471186084e-07	0.0286018874267293	1
ENSG00000188886.3	ASTL	2	96138849	2_57	0	0.016903600408718	5.0463689944997	8.09945166049175e-07	-1.15317268172535	1
ENSG00000158050.4	DUSP2	2	96145593	2_57	0	0.0167840910240568	4.72412907977588	7.52864776053021e-07	0.115570432482433	1
ENSG00000084090.13	STARD7	2	96208677	2_57	0	0.0172644520493959	5.05899028291233	8.29304536334717e-07	-0.58342331970253	1
ENSG00000135956.8	TMEM127	2	96266108	2_57	0	0.09834160350924	22.6838249700576	2.11812199365579e-05	-3.55818555113168	1
ENSG00000144021.2	CIAO1	2	96275729	2_57	0	0.122039442141365	24.232233646696	2.80796091464137e-05	-3.30339846527334	1
ENSG00000144028.14	SNRNP200	2	96305671	2_57	0	0.096293391095489	21.733249188633	1.98709457442864e-05	3.03995070735616	1
ENSG00000198885.9	ITPRIPL1	2	96325607	2_57	0	0.0178620204025841	5.24047716269447	8.88789285775695e-07	-0.140188260781697	2
ENSG00000196843.15	ARID5A	2	96535945	2_57	0	0.0203982533106883	7.47054142141087	1.44691312294127e-06	-1.99604280278516	1
ENSG00000114988.11	LMAN2L	2	96739703	2_57	0	0.582831413218272	26.6573309940143	0.000147522075009672	-4.26121978184526	2
ENSG00000168754.14	FAM178B	2	96990429	2_57	0	0.119551255096915	24.220226138706	2.74934810157182e-05	-3.36613634454904	1
ENSG00000144199.11	FAHD2B	2	97082241	2_57	0	0.0216697501066309	7.67699270729707	1.57958291590759e-06	-1.79851355576849	1
ENSG00000135976.17	ANKRD36	2	97548584	2_57	0	0.037418431577787	11.700946713926	4.15722928664019e-06	1.17256982526201	1
ENSG00000196912.12	ANKRD36B	2	97589819	2_57	0	0.0289519904631471	9.36562084378979	2.57461559610754e-06	-0.623101301837382	1
ENSG00000115073.7	ACTR1B	2	97658891	2_57	0	0.309286999132417	33.9633990603986	9.97401942282177e-05	-3.97776934548786	1
ENSG00000115085.13	ZAP70	2	97713755	2_57	0	0.138014157530666	23.8583289030196	3.12651888911657e-05	-2.3116974667566	1
ENSG00000075568.16	TMEM131	2	97995531	2_57	0	0.0219785872325355	7.18327817449268	1.49906289498144e-06	1.18776566277695	2
ENSG00000144191.11	CNGA3	2	98345664	2_57	0	0.0236844375390516	8.32737554873939	1.87270177983197e-06	1.40395228086178	1
ENSG00000185674.9	LYG2	2	99254906	2_58	0	0.0144799922182169	5.01331774014031	6.89272506738453e-07	0.332412902980478	2
ENSG00000071073.12	MGAT4A	2	98731454	2_58	0	0.0231520104992414	9.44228838120603	2.07569418084798e-06	-1.14887620671162	1
ENSG00000158411.11	MITD1	2	99180175	2_58	0	0.0153851626476239	5.58471584174437	8.15831686568288e-07	-0.626218538658155	1
ENSG00000144214.9	LYG1	2	99305150	2_58	0	0.0139838081479778	4.68483691537257	6.22038593869368e-07	0.0070018554324007	1
ENSG00000115514.11	TXNDC9	2	99340840	2_58	0	0.0142138324413665	4.83853300904425	6.53013705658822e-07	-0.199241876655023	1
ENSG00000135945.9	REV1	2	99490335	2_58	0	0.0144261394881736	4.97821292735213	6.81900473725392e-07	-0.361708672820037	2
ENSG00000115526.10	CHST10	2	100417235	2_58	0	0.0412839372870731	14.9297044981099	5.85234227971004e-06	-2.07688078205239	2
ENSG00000115539.13	PDCL3	2	100562712	2_58	0	0.0160152829523472	5.96308605776006	9.06782415961412e-07	0.66356839823686	2
ENSG00000175874.9	CREG2	2	101387171	2_59	0	0.0342202123966285	7.08177439566028	2.30102949129779e-06	0.984175865530832	1
ENSG00000158435.7	CNOT11	2	101252764	2_59	0	0.0957351425576427	16.9613177198112	1.54180118296169e-05	1.93783083401852	1
ENSG00000163162.8	RNF149	2	101308564	2_59	0	0.0613970301773661	12.6629907510063	7.3821191560345e-06	1.78315399197972	1
ENSG00000196460.12	RFX8	2	101474758	2_59	0	0.0342900492745105	7.10113812551388	2.31203000654186e-06	-0.674781302860524	1
ENSG00000115590.13	IL1R2	2	101991888	2_59	0	0.0585480627127212	12.2067328866002	6.78592987487519e-06	1.35469611400558	1
ENSG00000115616.2	SLC9A2	2	102641101	2_60	0	0.0805403906436531	16.2582453234071	1.24332538552532e-05	-2.38069665227113	1
ENSG00000115598.9	IL1RL2	2	102200235	2_60	0	0.0251512372929125	5.14000233630519	1.22749594985222e-06	0.746128449729507	1
ENSG00000115602.16	IL1RL1	2	102309801	2_60	0	0.0245920433104888	4.92737818125215	1.15055638770685e-06	0.280314261209226	2
ENSG00000115604.10	IL18R1	2	102310626	2_60	0	0.0319750550875516	7.41471996985891	2.25114490870514e-06	-1.08272173419648	2
ENSG00000115607.9	IL18RAP	2	102418584	2_60	0	0.0248006595612245	5.00727875188039	1.17913192097779e-06	0.28597304838163	1
ENSG00000135972.8	MRPS9	2	105038372	2_62	0	0.0377037830097906	6.83264630363136	2.44608341987851e-06	-0.809747292343135	2
ENSG00000135966.12	TGFBRAP1	2	105332024	2_62	0	0.160979957064417	20.9314527892858	3.19940026521117e-05	2.35357798804038	1
ENSG00000135974.9	C2orf49	2	105337683	2_62	0	0.25457217953337	25.6447868236598	6.19879723823822e-05	3.08167848929823	1
ENSG00000071051.13	NCK2	2	105744677	2_63	0	0.0736599075289058	11.1836228817739	7.82187876060712e-06	1.53798032203309	1
ENSG00000119147.9	C2orf40	2	106054107	2_63	0	0.0398000618971793	5.28457382651129	1.99706000299439e-06	-0.369357104392056	1
ENSG00000115652.14	UXS1	2	106194693	2_63	0	0.0374822279655002	4.71358801268132	1.67754591263384e-06	0.0657015746749967	1
ENSG00000198203.9	SULT1C2	2	108288834	2_65	0	0.0326385751847411	9.79863057595201	3.03664464536653e-06	-1.21532644305122	2
ENSG00000135968.20	GCC2	2	108448548	2_65	0	0.0503713889445701	13.9699733755597	6.68154505825791e-06	1.92170719344375	2
ENSG00000169756.16	LIMS1	2	108534258	2_65	0	0.0285363656698687	8.54889033304302	2.31635865298735e-06	1.41233768550507	1
ENSG00000153201.15	RANBP2	2	108719562	2_65	0	0.0302647508517659	8.96616875651631	2.57656681204404e-06	1.07676146695739	1
ENSG00000186522.14	SEPT10	2	109574715	2_65	0	0.0205927026066478	5.36747219923091	1.04949542099368e-06	0.179874494487457	1
ENSG00000198142.4	SOWAHC	2	109614275	2_65	0	0.0249934423020577	13.7181549558755	3.25551106534838e-06	3.13705395743188	1
ENSG00000115008.5	IL1A	2	112784230	2_66	0	0.0172620841200681	5.00704201622438	8.20676242207226e-07	-0.390175104228301	2
ENSG00000144061.12	NPHP1	2	110205149	2_66	0	0.0333552372760141	11.2385314423498	3.55935246485428e-06	-1.3183370288194	1
ENSG00000169679.14	BUB1	2	110678318	2_66	0	0.0254997686280498	8.69297769669472	2.10475816056621e-06	0.970439048715674	1
ENSG00000153094.22	BCL2L11	2	111118962	2_66	0	0.0239449387392681	8.09774350920943	1.84109052825088e-06	0.961923121878286	1
ENSG00000153208.16	MERTK	2	111924414	2_66	0	0.0429353550835402	13.6405176638259	5.56087724244353e-06	1.6815716049664	1
ENSG00000153214.9	TMEM87B	2	112055265	2_66	0	0.0275807659674741	9.43574224727677	2.47104007531048e-06	-0.977722105538264	2
ENSG00000144161.12	ZC3H8	2	112259159	2_66	0	0.0411917493629015	13.2454329231015	5.18052520149947e-06	1.94817041325439	1
ENSG00000169629.11	RGPD8	2	112444220	2_66	0	0.0186210320574939	5.72200302801285	1.01169412462926e-06	-0.604750568910329	1
ENSG00000114999.7	TTL	2	112487093	2_66	0	0.0169505337433	4.83526676568666	7.78217896937169e-07	0.40728533067125	1
ENSG00000125630.15	POLR1B	2	112544150	2_66	0	0.0260782968619299	8.90533764462895	2.20509351442634e-06	1.14639167547968	1
ENSG00000125611.15	CHCHD5	2	112585522	2_66	0	0.0867570262033074	20.4020155918591	1.68064167692437e-05	-2.64481562275839	1
ENSG00000144136.10	SLC20A1	2	112646085	2_66	0	0.0167070849892261	4.69882687692531	7.45396798101474e-07	-0.0763152121159897	1
ENSG00000136689.18	IL1RN	2	113109711	2_66	0	0.0201934587303105	6.48732797777528	1.24386704826519e-06	-0.630468305018691	1
ENSG00000125637.15	PSD4	2	113191992	2_67	0	0.0181405259365992	6.9508148930752	1.19724489496886e-06	0.769244579634288	1
ENSG00000125618.16	PAX8	2	113234393	2_67	0	0.0154579755753926	5.44172065152986	7.98704731569704e-07	0.41665464177148	2
ENSG00000144134.18	RABL2A	2	113627627	2_67	0	0.0203697248122331	8.04491635659479	1.55598029132028e-06	-1.10564916135704	1
ENSG00000115084.13	SLC35F5	2	113756521	2_67	0	0.015303820504978	5.34724894741382	7.77011888629234e-07	0.592181418020062	1
ENSG00000144119.3	C1QL2	2	119168085	2_69	0	0.133067570366339	29.3783718215979	3.71190922693077e-05	2.7701653279599	1
ENSG00000088205.12	DDX18	2	117816768	2_69	0	0.0148360717706629	8.35804627394091	1.1773920353853e-06	-1.0087058739602	1
ENSG00000125633.10	CCDC93	2	118013438	2_69	0	0.0104615013148015	5.06909953945111	5.03526381974852e-07	0.424194418303512	2
ENSG00000125629.14	INSIG2	2	118088243	2_69	0	0.143308720604276	30.1159611723791	4.09795083972512e-05	-2.75766191888781	2
ENSG00000115107.19	STEAP3	2	119223081	2_69	0	0.0100463465613286	4.68824314645776	4.47214297775198e-07	0.0174257664672255	2
ENSG00000186132.14	C2orf76	2	119320838	2_69	0	0.0102105219084759	4.84069622993283	4.69302824854307e-07	0.22888872561347	1
ENSG00000155368.16	DBI	2	119366113	2_69	0	0.0126091634605299	6.82621304922665	8.17266147800956e-07	-0.791479143810974	3
ENSG00000171227.6	TMEM37	2	119199240	2_69	0	0.0192963279393652	10.8370876985435	1.98556750164982e-06	-1.41077384954042	2
ENSG00000163075.12	CFAP221	2	119544252	2_69	0	0.0100472184639708	4.68905951282672	4.47330991055001e-07	0.0770743625141315	1
ENSG00000144120.12	TMEM177	2	119679105	2_69	0	0.0117325339267641	6.14794160785267	6.84887042043108e-07	0.637464308940286	2
ENSG00000088179.8	PTPN4	2	119759674	2_69	0	0.0101435244073361	4.77877953403011	4.60260039506188e-07	-0.11468429948542	1
ENSG00000115109.13	EPB41L5	2	120013281	2_69	0	0.0121528578478646	6.47923167513058	7.47651697822249e-07	-0.763956157263605	1
ENSG00000074047.21	GLI2	2	120735673	2_70	0	0.0474142468205824	9.7173587401975	4.37476258333683e-06	-1.35354162979454	2
ENSG00000074054.17	CLASP1	2	121649921	2_70	0	0.0389022284335981	7.83089958835792	2.89256769618554e-06	1.29274726413444	1
ENSG00000155052.14	CNTNAP5	2	124025355	2_72	0	0.0420612228188881	9.13889278212954	3.64983199098994e-06	-0.51209012433041	1
ENSG00000136732.14	GYPC	2	126655525	2_74	0	0.0807559735043374	16.6903527007308	1.27978662762136e-05	-1.80779994660641	1
ENSG00000136717.14	BIN1	2	127107516	2_74	0	0.0276918015220957	6.45728532282732	1.69784712519489e-06	-0.951058285808478	1
ENSG00000163161.12	ERCC3	2	127288972	2_75	0	0.0372347172760028	4.69239631794981	1.65897615076072e-06	0.0853801022546119	2
ENSG00000115718.17	PROC	2	127418286	2_75	0	0.0372272292741173	4.69048356256687	1.65796641590379e-06	-0.0699195757667362	1
ENSG00000163166.14	IWS1	2	127526497	2_75	0	0.120856216594961	16.0550222278597	1.84237190585382e-05	-2.02536862677209	1
ENSG00000144230.16	GPR17	2	127645955	2_75	0	0.0435261765732945	6.17912175701554	2.55372818192279e-06	0.709286455498595	1
ENSG00000072163.19	LIMS2	2	127681837	2_75	0	0.0392936037700961	5.20447836968959	1.94176409434872e-06	0.416914469039959	1
ENSG00000136715.17	SAP130	2	128028089	2_75	0	0.0773924597386452	11.7033594946196	8.60016121170397e-06	1.43696192064449	1
ENSG00000136731.12	UGGT1	2	128091310	2_75	0	0.0384467047833774	4.99711190124789	1.82421320227102e-06	0.274212260886362	1
ENSG00000178171.10	AMER3	2	130755277	2_78	0	0.051409447493911	8.65687114073283	4.22572553951896e-06	1.10660753487927	1
ENSG00000163046.15	ANKRD30BL	2	132160816	2_78	0	0.0366226203453823	5.42264893728621	1.8856379089664e-06	0.539848892220569	1
ENSG00000222014.5	RAB6C	2	129979968	2_78	0	0.0727967174951061	11.9994574864073	8.29412936755852e-06	1.38521045025993	1
ENSG00000152076.18	CCDC74B	2	130144976	2_78	0	0.0373347106728842	5.60578344428317	1.98722253543702e-06	0.4592546019719	1
ENSG00000136699.19	SMPD4	2	130182517	2_78	0	0.0361818903126498	5.30754352932479	1.82340110719577e-06	-0.377580710671656	1
ENSG00000152082.13	MZT2B	2	130183461	2_78	0	0.0357513663488133	5.19375930118627	1.76307935494661e-06	-0.347650672065167	1
ENSG00000136718.9	IMP4	2	130342325	2_78	0	0.0691077902316708	11.4976889758069	7.54457811474826e-06	1.43777845429196	2
ENSG00000072135.12	PTPN18	2	130356437	2_78	0	0.092167514447011	14.2871763104281	1.25032143508078e-05	1.6814916837418	1
ENSG00000136002.18	ARHGEF4	2	130837191	2_78	0	0.0513937012861141	8.65383499222119	4.22294964364627e-06	-0.716833603056288	1
ENSG00000075886.10	TUBA3D	2	131475454	2_78	0	0.0379551422344244	5.76255962176391	2.0767463309064e-06	1.04465816281377	2
ENSG00000173272.15	MZT2A	2	131492500	2_78	0	0.0339012374649669	4.68889660311403	1.50932791347011e-06	0.18685157381057	1
ENSG00000163040.14	CCDC74A	2	131527737	2_78	0	0.0732465104977856	12.0589700800266	8.3867665409441e-06	2.15745739555917	1
ENSG00000152128.13	TMEM163	2	134719289	2_80	0	0.040689606558852	7.42747412580494	2.8696044351873e-06	-1.53771155934364	1
ENSG00000082258.12	CCNT2	2	134918338	2_80	0	0.0682215527229653	12.3754396089558	8.01640465781966e-06	2.35750082863044	1
ENSG00000115839.17	RAB3GAP1	2	135052002	2_80	0	0.0440979824613715	8.19417543189331	3.43100518886641e-06	1.57685144358472	1
ENSG00000121988.17	ZRANB3	2	134594194	2_80	0	0.033295876424003	5.52005456118227	1.74514379804857e-06	0.438820650735797	2
ENSG00000144224.16	UBXN4	2	135743939	2_80	0	0.0313288555020645	4.94230648877539	1.47018368971838e-06	-0.430128561872573	1
ENSG00000076003.4	MCM6	2	135876201	2_80	0	0.0323217627860067	5.23860798983982	1.60771230726449e-06	1.17325757147883	1
ENSG00000144229.11	THSD7B	2	136765308	2_81	0	0.0535826206113564	10.6479180890435	5.41733944117831e-06	-1.7946925028093	1
ENSG00000150540.13	HNMT	2	137963983	2_82	0	0.0209154445970622	5.12250655213144	1.01729525806788e-06	-0.387157173834978	1
ENSG00000144228.8	SPOPL	2	138501652	2_82	0	0.0326488515794708	8.67453522141234	2.68912828732774e-06	-0.342632070362974	1
ENSG00000168702.17	LRP1B	2	142131968	2_85	0	0.111370562921332	20.3628311050071	2.15330709170004e-05	2.60821350000144	1
ENSG00000115919.14	KYNU	2	142877245	2_85	0	0.0223630137594333	4.97289040598337	1.05593361603107e-06	0.273274963796708	1
ENSG00000075884.13	ARHGAP15	2	143091525	2_85	0	0.0222339949565102	4.91820240871731	1.03829627936836e-06	-0.373952427317223	1
ENSG00000121989.14	ACVR2A	2	147844140	2_88	0	0.0887447803145375	27.8676971208071	2.34823359621156e-05	2.73302004587984	1
ENSG00000184898.6	RBM43	2	151261518	2_90	0	0.0590075790252902	12.2616051898198	6.86993331828558e-06	1.49071499868235	1
ENSG00000123609.10	NMI	2	151290158	2_90	0	0.0396351410876599	8.45849456838179	3.18325096951155e-06	1.28867316068734	1
ENSG00000123610.4	TNFAIP6	2	151356837	2_90	0	0.0353650938825382	7.37427250813587	2.47623235881469e-06	-1.08398086045374	2
ENSG00000080345.17	RIF1	2	151405528	2_90	0	0.0998455820458071	17.3513821658998	1.64497887507691e-05	-2.31391337697776	1
ENSG00000183091.19	NEB	2	151734675	2_91	0	0.0411114277065676	9.52070808450462	3.71645779573715e-06	1.23250140327742	1
ENSG00000182389.19	CACNB4	2	152099291	2_91	0	0.167360557627302	23.1861095205902	3.68449858388279e-05	2.35484612916968	2
ENSG00000115145.9	STAM2	2	152176079	2_91	0	0.109856250556893	18.9991114594932	1.98178008398604e-05	-3.16592832325984	2
ENSG00000157827.19	FMNL2	2	152335728	2_91	0	0.0265444800809536	5.36695774382749	1.35269472384919e-06	-0.43051411100641	1
ENSG00000177917.10	ARL6IP6	2	152717752	2_91	0	0.23173937955423	26.5243940492178	5.8363685410069e-05	3.50819047109872	1
ENSG00000144278.14	GALNT13	2	153872099	2_92	0	0.0401567048115145	8.15202755340859	3.10828694124045e-06	1.29422253815896	2
ENSG00000162989.4	KCNJ3	2	154857849	2_93	0	0.0293540392711918	11.031588003937	3.07470392042362e-06	2.1197375271743	1
ENSG00000115165.9	CYTIP	2	157488690	2_94	0	0.031839151401285	6.68025141858298	2.01953641651866e-06	-0.717608737646518	1
ENSG00000115170.13	ACVR1	2	157876051	2_95	0	0.0380398853341246	8.67452576796214	3.13315829716847e-06	1.03435637445977	1
ENSG00000153237.17	CCDC148	2	158456264	2_95	0	0.173959128407343	23.4703830409367	3.87672323552273e-05	3.0307946775808	1
ENSG00000163331.11	DAPL1	2	158791767	2_96	0	0.0290682555733127	10.8333041802396	2.9900421069014e-06	1.17850526885586	1
ENSG00000115183.14	TANC1	2	158968845	2_96	0	0.0246828878442659	9.17463978324481	2.15021748211485e-06	1.04460117842821	1
ENSG00000196151.10	WDSUB1	2	159287223	2_96	0	0.0155798922557634	4.99745205327534	7.39282596929047e-07	0.437910803745373	1
ENSG00000123636.17	BAZ2B	2	159616439	2_96	0	0.0501872404511916	13.9830637165156	6.66335651061643e-06	-2.9104311572773	1
ENSG00000136536.14	MARCH7	2	159712477	2_96	0	0.037996558359762	12.0182567129702	4.33593870541573e-06	-0.681663566664114	2
ENSG00000241399.6	CD302	2	159798257	2_96	0	0.0183053852696198	6.37763913226155	1.1085013143684e-06	-0.555565999448934	1
ENSG00000153246.12	PLA2R1	2	160062509	2_96	0	0.0470203920319585	15.1895023184278	6.78152218787688e-06	-1.79202017389773	1
ENSG00000153250.19	RBMS1	2	160494127	2_96	0	0.0269496157010504	9.97620403067932	2.5527912112087e-06	-1.13993335621639	1
ENSG00000136560.13	TANK	2	161137402	2_97	0	0.0577724793027651	9.16257304585109	5.02615470908587e-06	1.13519869788904	1
ENSG00000115233.11	PSMD14	2	161310502	2_97	0	0.037409110818545	5.01244500677817	1.78042794897764e-06	-0.359552029858741	1
ENSG00000197635.9	DPP4	2	162074564	2_97	0	0.0392046141826392	5.45850709609296	2.03192867995521e-06	0.422635303583284	1
ENSG00000182263.13	FIGN	2	163735859	2_99	0	0.0752441578804761	16.3229045737309	1.16618546574541e-05	1.72423937422848	1
ENSG00000115290.9	GRB14	2	164621693	2_100	0	0.0162080776737787	4.9466706346543	7.61275583215377e-07	0.237919804472147	1
ENSG00000123607.14	TTC21B	2	165954114	2_100	0	0.0312519791870745	11.7062293567596	3.4736971478434e-06	1.72886879713495	1
ENSG00000169432.14	SCN9A	2	166375953	2_101	0	0.0187626877342119	4.7411915932839	8.446561589933e-07	0.386221242635265	1
ENSG00000136546.13	SCN7A	2	166493861	2_101	0	0.0216810844758646	6.10649382068789	1.25710142974306e-06	-1.00415967585567	1
ENSG00000172292.14	CERS6	2	168456065	2_102	0	0.0163039253490694	7.52530851503425	1.16496770027758e-06	-0.985107341115183	1
ENSG00000163072.15	NOSTRIN	2	168827417	2_102	0	0.119857860591587	26.6219061095472	3.02972398940393e-05	-2.62967968364318	1
ENSG00000152254.10	G6PC2	2	168901052	2_102	0	0.0121944879094129	4.78939141652744	5.54550748421825e-07	0.0254628817857534	1
ENSG00000152253.8	SPC25	2	168881341	2_102	0	0.0302348940793611	13.3633434557754	3.83637435131215e-06	1.72537990421686	1
ENSG00000163093.11	BBS5	2	169478998	2_103	0	0.0554182399391242	10.519318863658	5.5352564308319e-06	1.6371197445297	1
ENSG00000138399.17	FASTKD1	2	169565197	2_103	0	0.0402234486949108	7.45844410825921	2.84855716907294e-06	-0.972934090649141	2
ENSG00000138398.15	PPIG	2	169584236	2_103	0	0.05225659631743	9.95668588250357	4.94029999450657e-06	-1.57967441896795	1
ENSG00000154479.12	CCDC173	2	169694539	2_103	0	0.0390959479641245	7.18777103977549	2.66823071601344e-06	-0.838981322426983	1
ENSG00000138382.14	METTL5	2	169825274	2_103	0	0.0315738194157921	5.15716087991725	1.54609151636657e-06	0.116297652879811	1
ENSG00000144357.16	UBR3	2	169827007	2_103	0	0.0355212749192795	6.27579755589921	2.11667834862833e-06	0.740349694290009	1
ENSG00000204334.7	ERICH2	2	170786382	2_104	0	0.0269551632190985	9.97080480324473	2.55193481548485e-06	-1.20668111638952	1
ENSG00000128683.13	GAD1	2	170813611	2_104	0	0.0359739857163348	12.2778992343611	4.19382224960125e-06	-1.46696252153618	1
ENSG00000115806.12	GORASP2	2	170928918	2_104	0	0.016467763991025	5.57115258842437	8.71118194270311e-07	-0.80610160273936	1
ENSG00000123600.19	METTL8	2	171435106	2_104	0	0.0156374921286997	5.24152103695994	7.78254846824616e-07	-0.783918290028428	1
ENSG00000115827.13	DCAF17	2	171435106	2_104	0	0.0156374921286997	5.24152103695994	7.78254846824616e-07	-0.783918290028428	1
ENSG00000071967.11	CYBRD1	2	171521922	2_104	0	0.0163242604497723	5.69282306872531	8.82385978354545e-07	-0.684415574661997	3
ENSG00000077380.15	DYNC1I2	2	171686599	2_104	0	0.016569013401148	7.41088632110504	1.16590777235395e-06	2.13243427550363	1
ENSG00000115840.13	SLC25A12	2	172008155	2_104	0	0.0650694182742632	18.1202042932534	1.11953431737481e-05	3.74925093734835	1
ENSG00000172878.13	METAP1D	2	171999243	2_104	0	0.0163077028339284	5.48297797021942	8.48998038163602e-07	-0.53115449521201	1
ENSG00000144355.14	DLX1	2	172084313	2_104	0	0.026517931133949	10.5272021564529	2.65063542621373e-06	1.7832385830883	2
ENSG00000091409.14	ITGA6	2	172426046	2_106	0	0.0135465496414924	15.2484731343066	1.96133802646127e-06	1.64385021482707	1
ENSG00000152256.13	PDK1	2	172545380	2_106	0	0.00548036672621211	6.79928634307193	3.53810199933153e-07	-0.742165959821025	2
ENSG00000172845.14	SP3	2	173965538	2_106	0	0.01042133274968	13.2553881610444	1.31163534013571e-06	-1.65551258904295	1
ENSG00000138430.15	OLA1	2	174248983	2_106	0	0.00631348642697971	8.13285110494293	4.87539120223553e-07	-0.884893225230878	2
ENSG00000144306.14	SCRN3	2	174395627	2_106	0	0.00457050870418252	5.70520094239259	2.47589876054574e-07	0.849303021513238	2
ENSG00000115935.17	WIPF1	2	174575588	2_106	0	0.00629110596249127	7.52832970957291	4.49700145497392e-07	0.567487988001289	2
ENSG00000115966.16	ATF2	2	175168771	2_106	0	0.023552208890284	20.3251981169144	4.54531335370948e-06	-2.12083959382426	1
ENSG00000154518.9	ATP5G3	2	175185320	2_106	0	0.00841375428222657	10.8066156255572	8.63330185684389e-07	-1.25761239134064	1
ENSG00000144320.13	LNPK	2	176002028	2_106	0	0.00933144058457114	11.759538488658	1.04192478692047e-06	-1.37250024291038	1
ENSG00000128652.11	HOXD3	2	176135663	2_106	0	0.00436967283298362	4.70482737840771	1.95204584015132e-07	0.0208759354859229	2
ENSG00000116044.15	NFE2L2	2	177392663	2_107	0	0.0970773760878414	12.9839364326279	1.1968006230377e-05	1.85903936013287	1
ENSG00000018510.13	AGPS	2	177392663	2_107	0	0.0970773760878413	12.9839364326279	1.1968006230377e-05	1.85903936013287	1
ENSG00000196659.9	TTC30B	2	177553107	2_107	0	0.0452488646773884	5.62825145297691	2.41812404684923e-06	0.563268331642494	1
ENSG00000180228.12	PRKRA	2	178451344	2_108	0	0.00848104871409749	5.10864590564874	4.11389076785371e-07	0.530728004752851	1
ENSG00000204311.12	DFNB59	2	178451344	2_108	0	0.00848104871409749	5.10864590564874	4.11389076785371e-07	-0.530728004752851	1
ENSG00000079150.17	FKBP7	2	178478636	2_108	0	0.00857518455926975	5.11174679593649	4.16207791596984e-07	-0.255734158492308	1
ENSG00000116095.10	PLEKHA3	2	178480456	2_108	0	0.00869605003570706	5.27689633587362	4.35710463263604e-07	-0.528298604162024	1
ENSG00000155657.26	TTN	2	178831108	2_108	0	0.00852021461544261	5.10760088043606	4.13204349411676e-07	-0.169049936337217	1
ENSG00000163492.14	CCDC141	2	179049620	2_108	0	0.00905808096221272	5.60359070590763	4.81947798982264e-07	0.346129243385141	1
ENSG00000144331.18	ZNF385B	2	179860841	2_108	0	0.0102660621410662	6.75312551415751	6.58273098375972e-07	-0.720137630497041	1
ENSG00000163510.13	CWC22	2	180006668	2_108	0	0.010360176251424	6.98026402010608	6.86651527087226e-07	-1.13505896074417	1
ENSG00000115232.13	ITGA4	2	181499946	2_110	0	0.0210020691797698	5.79540286989568	1.15569467705602e-06	-0.501695365380077	1
ENSG00000138434.16	SSFA2	2	181913977	2_110	0	0.0317497306185411	9.70750709507115	2.92647729016963e-06	-1.10045743507209	1
ENSG00000115252.18	PDE1A	2	182585676	2_110	0	0.020880890364024	5.74073954601221	1.13818865786188e-06	-0.672705875272154	1
ENSG00000077232.17	DNAJC10	2	182715440	2_110	0	0.116201600808177	22.1970158382268	2.44908636089407e-05	-2.1758465487966	1
ENSG00000162998.4	FRZB	2	182866669	2_110	0	0.0226401179195614	6.50512197280879	1.3984003545977e-06	-0.682283914582881	2
ENSG00000163002.12	NUP35	2	183116059	2_110	0	0.0528306107858884	14.5588672886595	7.30315664189001e-06	2.17257652676138	3
ENSG00000170396.7	ZNF804A	2	184598393	2_112	0	0.146115970736836	33.8124848066968	4.69107278960389e-05	3.17200976378676	1
ENSG00000065548.17	ZC3H15	2	186486293	2_112	0	0.00689350100263053	5.62129336127229	3.67937023319954e-07	-0.34992972714679	1
ENSG00000138448.11	ITGAV	2	186590551	2_112	0	0.0204160222375835	15.4484825471711	2.99470710818631e-06	-1.73034106417678	1
ENSG00000144369.12	FAM171B	2	186697079	2_112	0	0.00696057961405672	5.48146815555185	3.62276111383005e-07	0.489408208231227	1
ENSG00000168542.14	COL3A1	2	188974074	2_112	0	0.00628702234337542	4.68425755222347	2.79629615953152e-07	0.0185713471896908	1
ENSG00000204262.11	COL5A2	2	189180039	2_113	0	0.0563011403094522	13.8682250895017	7.41370788096147e-06	-1.83695102436264	2
ENSG00000115368.9	WDR75	2	189446256	2_113	0	0.0214246565297491	4.6834196537484	9.52739868457775e-07	0.0614181418535868	1
ENSG00000138449.10	SLC40A1	2	189581210	2_113	0	0.0221053677482491	4.9789937376717	1.04504916146777e-06	0.258499337706989	1
ENSG00000138381.9	ASNSD1	2	189661498	2_113	0	0.0251622683744535	6.20389207678855	1.48221574092082e-06	0.896490272477098	1
ENSG00000128699.13	ORMDL1	2	189784856	2_113	0	0.027524656407387	7.05347637033608	1.84341246103348e-06	-1.06413031545327	1
ENSG00000064933.17	PMS1	2	189783193	2_113	0	0.0804008444895548	17.3011869398038	1.32079040679835e-05	2.11013640245702	1
ENSG00000151689.12	INPP1	2	190343621	2_113	0	0.0246465274560147	6.00796158237935	1.40598368839889e-06	0.865219148839088	1
ENSG00000138386.16	NAB1	2	190646582	2_113	0	0.0389272722799827	10.3440485415663	3.8233311879727e-06	-1.42414690071564	1
ENSG00000115415.18	STAT1	2	191021099	2_113	0	0.0597566148324353	14.4397366745387	8.1929943859758e-06	-1.80027415289499	1
ENSG00000138378.17	STAT4	2	191151202	2_114	0	0.0183409961642003	7.99208623541307	1.39181168449523e-06	-0.840297651195398	1
ENSG00000128641.18	MYO1B	2	191244832	2_114	0	0.0257607994791578	11.2569506347906	2.7534519080273e-06	1.30338979736327	1
ENSG00000173559.12	NABP1	2	191677959	2_114	0	0.0130743722352576	4.81153917183065	5.97313414203052e-07	-0.148866131401042	1
ENSG00000196950.13	SLC39A10	2	195575506	2_115	0	0.0198014502910853	4.76347214890346	8.95608129374667e-07	0.314029498992283	1
ENSG00000118997.13	DNAH7	2	196068464	2_116	0	0.0555250054686445	12.9449376363179	6.82473777557315e-06	-1.81442866496558	1
ENSG00000138411.10	HECW2	2	196593392	2_116	0	0.0394210254343174	9.67451329949948	3.62121607744366e-06	2.21758365982447	2
ENSG00000144395.17	CCDC150	2	196640040	2_116	0	0.0432165817472562	10.5504067682801	4.32929334556469e-06	2.07427810448296	1
ENSG00000187944.2	C2orf66	2	196813099	2_116	0	0.118478750289076	20.2986903739778	2.28352557778707e-05	-2.96447295858025	1
ENSG00000197121.14	PGAP1	2	196932578	2_116	0	0.0347650781175407	8.47842886710818	2.79869767636138e-06	0.4728707363495	1
ENSG00000115520.8	COQ10B	2	197453059	2_117	0	0.0713720686923636	35.9987028088002	2.43956578144825e-05	-5.68925026009562	1
ENSG00000115541.10	HSPE1	2	197499794	2_117	0	0.0280773158455513	8.2364601903825	2.19580408111319e-06	-0.9191833300696	1
ENSG00000162944.10	RFTN2	2	197675986	2_117	0	0.0908043442994891	21.4090188209357	1.8458686227715e-05	2.84039216463932	1
ENSG00000115896.15	PLCL1	2	197804386	2_117	0	0.023426313415703	7.41228808493816	1.6487455497184e-06	1.11182214658106	1
ENSG00000226124.6	FTCDNL1	2	199756697	2_118	0	0.0050119207221766	16.9477622205856	8.06517790575919e-07	-4.55294725567847	3
ENSG00000178074.5	C2orf69	2	199911021	2_118	0	0.0116923810731133	12.1212815021911	1.34570199223397e-06	3.47574539197858	1
ENSG00000162971.10	TYW5	2	199955071	2_118	0	0.00551670963307827	22.3127673238191	1.16877512330225e-06	-5.56577987612477	1
ENSG00000162972.10	MAIP1	2	199954636	2_118	0	0.00873186295327522	16.0970915767972	1.33460184958805e-06	4.79197750086669	2
ENSG00000196141.13	SPATS2L	2	200305923	2_118	0	0.00840021195811625	10.0821071797233	8.04153490325693e-07	-1.22761338530301	2
ENSG00000163535.17	SGO2	2	200510475	2_118	0	0.00555101390118007	5.47189814653165	2.88408274722637e-07	-0.604388234406833	1
ENSG00000155729.12	KCTD18	2	200519526	2_118	0	0.00573691690637546	7.55380616861632	4.11473426348945e-07	-1.61715134777873	1
ENSG00000082153.17	BZW1	2	200810095	2_119	0	0.0395458921596024	5.09984146165318	1.91494123011836e-06	-0.237212183274122	1
ENSG00000013441.15	CLK1	2	200864612	2_119	0	0.0378821698049561	4.69081096110437	1.68725286609606e-06	0.183794900477321	1
ENSG00000240344.8	PPIL3	2	200889218	2_119	0	0.0392303297576145	5.02357783000278	1.87125291815312e-06	-0.300639887956921	1
ENSG00000155744.9	FAM126B	2	201075522	2_119	0	0.0541631878864808	8.10298873141106	4.16722403674067e-06	1.03498922995484	1
ENSG00000003402.19	CFLAR	2	201116120	2_119	0	0.0383833648426217	4.81586320221496	1.75515139219101e-06	-0.316739866946494	1
ENSG00000003400.14	CASP10	2	201183110	2_119	0	0.0638362463026165	9.68016202142702	5.86742253982272e-06	1.52775282504893	2
ENSG00000064012.21	CASP8	2	201232852	2_119	0	0.0386946505895609	4.89272223938357	1.79762412393628e-06	0.269930750474689	1
ENSG00000155749.12	ALS2CR12	2	201357198	2_119	0	0.0380143639822121	4.72395079528638	1.70510249877587e-06	-0.022217032654286	1
ENSG00000155755.18	TMEM237	2	201643412	2_119	0	0.0390941718342633	4.99048422563126	1.85247391569351e-06	0.277162272558092	2
ENSG00000082126.17	MPP4	2	201696387	2_119	0	0.0749549386373478	11.2283026227704	7.99119556098033e-06	1.29604071056266	1
ENSG00000003393.14	ALS2	2	201780819	2_119	0	0.0379192350913429	4.70011428989925	1.69225335379394e-06	-0.0513010791168802	1
ENSG00000116030.16	SUMO1	2	202238678	2_120	0	0.0272126562550943	9.42963926940009	2.43648314673392e-06	0.974447698522655	1
ENSG00000055044.10	NOP58	2	202264235	2_120	0	0.0551448038435462	16.1534967065477	8.45801674234169e-06	-2.35435645697382	1
ENSG00000138439.11	FAM117B	2	202634789	2_120	0	0.0835511578669292	20.1579927608141	1.5991792812617e-05	-2.52109326098725	1
ENSG00000138380.17	CARF	2	202912503	2_120	0	0.032646558878564	11.1559012583669	3.45811530103801e-06	1.52956231498363	1
ENSG00000023228.13	NDUFS1	2	206158896	2_122	0	0.0256331114925125	11.816983174586	2.87610899579661e-06	-1.85108573434549	2
ENSG00000183671.12	GPR1	2	206217980	2_122	0	0.0627668040233376	20.1983585098236	1.20376992553904e-05	2.27860336224954	1
ENSG00000114948.12	ADAM23	2	206443099	2_122	0	0.0131071693495314	5.75263795633286	7.15934597126769e-07	0.518882146195503	1
ENSG00000138400.12	MDH1B	2	206765180	2_122	0	0.0123325851147056	5.13648081956653	6.01474457332621e-07	-0.40518468683296	2
ENSG00000118246.13	FASTKD2	2	206765614	2_122	0	0.0119715573534476	4.99355823752638	5.67620623619208e-07	-0.449113952649617	1
ENSG00000168582.4	CRYGA	2	208165676	2_123	0	0.0418196774298196	4.71895826751476	1.87380421724917e-06	-0.147579698003736	1
ENSG00000188674.10	C2orf80	2	208170500	2_123	0	0.0992966082058234	13.0472063650575	1.23012527641205e-05	-1.41391473730204	1
ENSG00000138413.13	IDH1	2	208266212	2_123	0	0.0429704525173658	4.97769609062921	2.03093349197915e-06	-0.215068204124125	1
ENSG00000115020.16	PIKFYVE	2	208266265	2_123	0	0.157343848909962	17.5997002441651	2.62937444318971e-05	-2.60803484224045	1
ENSG00000144407.9	PTH2R	2	208359705	2_123	0	0.0487028558265361	6.17294528039094	2.85459336500861e-06	0.640940550055677	1
ENSG00000144406.18	UNC80	2	209772425	2_124	0	0.0991663101211308	22.2880938399987	2.09862324174992e-05	-2.44811995411813	1
ENSG00000144451.18	SPAG16	2	213282149	2_126	0	0.0242432925337532	4.70344878514785	1.08269322258176e-06	0.370421038456315	1
ENSG00000138376.10	BARD1	2	214807537	2_127	0	0.0158422791162386	4.71062947285516	7.08588341234655e-07	0.0641352581839243	3
ENSG00000138363.14	ATIC	2	215310965	2_127	0	0.0160240789556874	4.81819934750644	7.33086526222343e-07	0.180180402131024	4
ENSG00000079246.15	XRCC5	2	216141991	2_127	0	0.0254359489450497	9.18202466241665	2.21760297883949e-06	-0.964177949182925	1
ENSG00000138375.12	SMARCAL1	2	216412329	2_127	0	0.0160392741264148	4.82711191392785	7.35139019221516e-07	0.187236207248616	2
ENSG00000115457.9	IGFBP2	2	216632342	2_127	0	0.346038897599067	35.0476254444453	0.000115154500391774	-3.71893275549493	1
ENSG00000181378.13	CFAP65	2	219041992	2_129	0	0.0242290945842427	7.85172303819764	1.80634022808796e-06	-1.78716778115841	1
ENSG00000182698.11	RESP18	2	219328485	2_129	0	0.0249075209921974	5.9727169491845	1.41253700974445e-06	-0.8322887100972	3
ENSG00000231672.6	DIRC3	2	217756535	2_129	0	0.0314348526946138	7.94108199659303	2.37021917239932e-06	0.907698518593335	1
ENSG00000163466.15	ARPC2	2	218216699	2_129	0	0.0293949692448944	7.54759327099582	2.10658455414928e-06	-0.961050663989134	2
ENSG00000179921.14	GPBAR1	2	218259499	2_129	0	0.0266182747635152	6.18955597432063	1.56436033335824e-06	-0.460193115295967	1
ENSG00000127837.9	AAMP	2	218270227	2_129	0	0.0265273179705432	6.15941321678509	1.55142248156654e-06	0.455107489552469	1
ENSG00000127838.13	PNKD	2	218270205	2_129	0	0.0420698123453545	10.393344516859	4.15167448550938e-06	-1.09172933340978	1
ENSG00000135926.14	TMBIM1	2	218292881	2_129	0	0.0224674288415214	4.75242579145063	1.01383228217425e-06	0.0805962705156016	2
ENSG00000144579.7	CTDSP1	2	218398735	2_129	0	0.0263934070129039	6.23609756299006	1.56280845773918e-06	0.523609081587036	1
ENSG00000135913.10	USP37	2	218568666	2_129	0	0.0225487796059929	4.77644525246659	1.0226458088642e-06	-0.0309914205107155	1
ENSG00000144580.13	CNOT9	2	218568874	2_129	0	0.0364368710472646	9.68290664654901	3.34999545037892e-06	1.58025846917918	1
ENSG00000115556.13	PLCD4	2	218608011	2_129	0	0.0396940289651354	10.5229992395535	3.96608591707908e-06	-1.66654564991835	1
ENSG00000074582.12	BCS1L	2	218658710	2_129	0	0.0347666646487751	9.32391494638375	3.07792992797647e-06	-1.59407363510153	1
ENSG00000115568.15	ZNF142	2	218659583	2_129	0	0.0222806970559097	4.69816967349999	9.93927868099617e-07	0.172853723235123	1
ENSG00000163481.7	RNF25	2	218672243	2_129	0	0.0228964813820948	4.90210351606633	1.06573351078367e-06	0.057294656143311	1
ENSG00000163482.11	STK36	2	218672452	2_129	0	0.0277033748667992	7.07877530735987	1.86203655536216e-06	-1.2348091979902	2
ENSG00000135929.8	CYP27A1	2	218782732	2_129	0	0.0231473165904439	5.10793471625132	1.12264742969282e-06	0.421790977848794	1
ENSG00000187736.12	NHEJ1	2	219160659	2_129	0	0.0326062593337036	8.77938704066505	2.71808210029512e-06	-1.05799736349078	1
ENSG00000213901.10	SLC23A3	2	219170383	2_129	1	0.0502360083086843	15.1429783401326	7.22310322749319e-06	3.48375911043782	2
ENSG00000115649.15	CNPPD1	2	219177206	2_129	1	0.533222376516908	21.9593845603986	0.000111179809929399	-4.29960261160659	2
ENSG00000115657.12	ABCB6	2	219218557	2_129	0	0.0267157168044205	6.67034204433353	1.69204664962337e-06	-0.978027998701837	1
ENSG00000198925.10	ATG9A	2	219229829	2_129	0	0.0222969737386742	4.99596694312036	1.05770090326477e-06	0.547768652165646	2
ENSG00000163516.13	ANKZF1	2	219229585	2_129	0	0.0292468723942582	6.8503203503535	1.90233811073681e-06	-0.401803239572488	2
ENSG00000115661.13	STK16	2	219241541	2_129	0	0.0275024601936676	6.83453199403164	1.78475136356751e-06	-0.917563570738125	1
ENSG00000127824.13	TUBA4A	2	219278362	2_129	0	0.0302993163841043	7.18016828012162	2.06568858514703e-06	-0.434970379060179	1
ENSG00000054356.13	PTPRN	2	219309801	2_129	0	0.0240221162095943	6.98636077516051	1.59352789098784e-06	1.48735393722976	1
ENSG00000123992.18	DNPEP	2	219395442	2_129	0	0.0224519569947724	4.74610279691421	1.01178617035157e-06	-0.0366768528212706	2
ENSG00000175084.11	DES	2	219418182	2_129	0	0.0342446924346824	8.4659193915883	2.75273747832047e-06	0.788703411948537	2
ENSG00000072195.14	SPEG	2	219434550	2_129	0	0.0302488148253635	7.38042495529688	2.11976212808131e-06	0.939170850144341	1
ENSG00000144591.18	GMPPA	2	219498443	2_129	0	0.186083157101976	24.3587332972155	4.30387017884017e-05	2.48416953600545	1
ENSG00000123999.4	INHA	2	219568391	2_129	0	0.0261369115285803	6.21121713855568	1.54144621845488e-06	0.821475954445366	1
ENSG00000124006.14	OBSL1	2	219572251	2_129	0	0.0242975268548441	5.64113064696426	1.30144441962721e-06	0.722895084668942	1
ENSG00000144589.21	STK11IP	2	219597918	2_130	0	0.0135606274960999	4.70649560191732	6.06003092250453e-07	-0.0341883709083787	1
ENSG00000116106.11	EPHA4	2	221574191	2_130	0	0.0165373467713144	6.5625275309689	1.0304676643682e-06	-0.650330649715073	1
ENSG00000163082.9	SGPP2	2	222423832	2_131	0	0.0978647411411439	20.2067175952738	1.87767066102059e-05	-2.16426185649144	1
ENSG00000123983.13	ACSL3	2	222860739	2_131	0	0.0240994732207736	6.78935562934999	1.55357957970934e-06	0.760917061811378	1
ENSG00000152056.16	AP1S3	2	223751889	2_131	0	0.0307049523102153	9.08362183619528	2.64828590824367e-06	1.1129616444514	2
ENSG00000124019.9	FAM124B	2	224402283	2_132	0	0.0217695480957291	5.28407370629058	1.09223396466388e-06	1.05226423558329	1
ENSG00000144468.16	RHBDD1	2	226836102	2_133	0	0.0577243246480852	14.8736405382023	8.15217584008536e-06	-1.86985986661035	1
ENSG00000169031.18	COL4A3	2	227155051	2_133	0	0.146298423649886	23.9463266436496	3.32641128788165e-05	-2.39454992686132	1
ENSG00000135917.13	SLC19A3	2	227699914	2_134	0	0.0343350532807518	11.2337933990265	3.66236440969761e-06	1.21833244742342	3
ENSG00000115009.11	CCL20	2	227807863	2_134	0	0.0275606450881649	9.43292759577574	2.4685008223621e-06	-1.1456864580955	1
ENSG00000163053.10	SLC16A14	2	230068255	2_135	0	0.0131803589001863	5.10924781625743	6.39413205038702e-07	0.285219766614673	1
ENSG00000135916.15	ITM2C	2	230860319	2_135	0	0.0127557815042099	4.80095411910024	5.81476307516086e-07	-0.129352485214039	2
ENSG00000135898.9	GPR55	2	230895258	2_135	0	0.015835106767998	6.83815094845072	1.02815141157641e-06	0.73714648680132	2
ENSG00000237412.6	PRSS56	2	232520066	2_136	0	0.0251313716375938	5.10475953765848	1.2181166473105e-06	0.260033777125843	2
ENSG00000173699.15	SPATA3	2	231012492	2_136	0	0.0540559983245038	12.3907789750509	6.35974788274225e-06	-1.48490530492644	1
ENSG00000204128.5	C2orf72	2	231053352	2_136	0	0.0240392588154552	4.68442903460993	1.0692398447143e-06	0.0389595734366193	1
ENSG00000135914.5	HTR2B	2	231125386	2_136	0	0.0240368568288801	4.68348385663594	1.06891728785516e-06	-0.0238149046562954	1
ENSG00000115053.15	NCL	2	231483954	2_136	0	0.0240652671644985	4.69465759220702	1.07273390305839e-06	-0.226467112946482	1
ENSG00000171596.6	NMUR1	2	231526615	2_136	0	0.0279750600147709	6.11973811019372	1.62555347525921e-06	-0.762513481650389	2
ENSG00000187514.16	PTMA	2	231706100	2_136	0	0.0304399029428759	6.9201381858348	2.00011711889801e-06	0.870282616500631	1
ENSG00000144524.17	COPS7B	2	231781537	2_136	0	0.025382365612781	5.19880385095968	1.25294764517169e-06	0.541446500314736	1
ENSG00000156973.13	PDE6D	2	231783948	2_136	0	0.0302083886299612	6.84773607122711	1.96413787268114e-06	0.94587768126457	1
ENSG00000144535.19	DIS3L2	2	231975429	2_136	0	0.0663304792235751	14.355831812761	9.0414668318187e-06	1.84266323177163	1
ENSG00000221944.6	TIGD1	2	232550122	2_136	0	0.0288181091093847	6.40107551870277	1.75152293734583e-06	-0.712483391894438	1
ENSG00000115468.11	EFHD1	2	232609746	2_136	0	0.0316719844963915	7.29652906638181	2.19426456510677e-06	0.779355452158853	1
ENSG00000204120.14	GIGYF2	2	232694905	2_137	0	0.0221059801207585	15.5134601551754	3.25623579819676e-06	-3.62392251630213	1
ENSG00000182600.9	C2orf82	2	232856815	2_137	0	0.0249005703135947	11.6521072864259	2.75493378897432e-06	2.75103327691361	2
ENSG00000066248.14	NGEF	2	233013260	2_137	0	0.0221664098842788	4.843592337803	1.01943687757167e-06	0.00130240503737639	1
ENSG00000085978.21	ATG16L1	2	233237687	2_137	0	0.036247971164719	9.7141608229933	3.34338499972753e-06	-1.12449492351748	1
ENSG00000077044.10	DGKD	2	233354365	2_137	0	0.0683767245738649	15.556232018209	1.00997378616781e-05	1.73249804161138	1
ENSG00000085982.13	USP40	2	233566769	2_137	0	0.113468613399012	20.4554009549864	2.20384548024377e-05	-2.19013749499667	2
ENSG00000130147.15	SH3BP4	2	234951552	2_138	0	0.0488019651023311	9.16174782713807	4.24534550348801e-06	-1.12927239886653	1
ENSG00000115648.13	MLPH	2	237492746	2_140	0	0.0317837612590634	4.69044934122073	1.41552367172839e-06	0.0548935344664166	1
ENSG00000177483.11	RBM44	2	237798821	2_140	0	0.0346747428574766	5.51701695728477	1.81641451921027e-06	0.596619503382112	2
ENSG00000132329.10	RAMP1	2	237858483	2_141	0	0.0351012437138815	4.70688590637448	1.56874940022679e-06	-0.0947273011488489	1
ENSG00000184182.18	UBE2F	2	237966682	2_141	0	0.040265727034453	6.01265001486625	2.29878771199894e-06	-0.754279955552566	2
ENSG00000132330.16	SCLY	2	238061377	2_141	0	0.0376527293282335	5.37399024537034	1.92128031411057e-06	-0.603659809549035	2
ENSG00000144488.14	ESPNL	2	238099426	2_141	0	0.037987166990376	5.45821731783538	1.96872531497346e-06	0.833622802182053	2
ENSG00000178752.15	ERFE	2	238161285	2_141	0	0.259280442325097	24.3904391207958	6.0046372355564e-05	3.31517478886194	1
ENSG00000132323.8	ILKAP	2	238207218	2_141	0	0.0419631493897428	6.40599425211132	2.55241928057104e-06	1.00666215007001	2
ENSG00000204104.11	TRAF3IP1	2	238319497	2_141	0	0.0383445207985892	5.54719971171949	2.01964255606787e-06	0.69689850984642	1
ENSG00000172428.10	COPS9	2	240132846	2_142	0	0.0299124066802394	9.18252109178069	2.60801862214645e-06	1.08329138865865	1
ENSG00000144504.15	ANKMY1	2	240562434	2_142	0	0.0189619193098483	4.87090123394816	8.76978637691235e-07	0.170819920741	2
ENSG00000142330.19	CAPN10	2	240587537	2_142	0	0.0187374779281501	4.75851345110011	8.46603057034825e-07	-0.045704173288407	1
ENSG00000178623.11	GPR35	2	240604773	2_142	0	0.0189705903976228	4.87522004416691	8.78157604171851e-07	0.32408789690893	1
ENSG00000172478.17	C2orf54	2	240897157	2_144	0	0.0610661539194664	10.9849211873642	6.36934700640717e-06	-1.45993344649511	2
ENSG00000130294.15	KIF1A	2	240819820	2_144	0	0.0458413397859071	8.23918314355642	3.58623591448839e-06	1.14608052772114	1
ENSG00000122085.16	MTERF4	2	241094178	2_144	0	0.0669780663378102	11.8738271585085	7.55128262126393e-06	1.71885299278796	2
ENSG00000115687.13	PASK	2	241147445	2_144	0	0.0319487076358937	4.80352675808907	1.45717229737918e-06	-0.104365999114008	1
ENSG00000115685.14	PPP1R7	2	241149506	2_144	0	0.0345224086516656	5.53914661670361	1.81568851557505e-06	0.367328048006198	1
ENSG00000146205.13	ANO7	2	241189299	2_144	0	0.0324721220657104	4.95774938754462	1.52859571282734e-06	-0.239324312874627	3
ENSG00000168385.17	SEPT2	2	241314902	2_144	0	0.056193372857032	10.1868440250676	5.43528290071073e-06	1.53693027156143	1
ENSG00000115677.16	HDLBP	2	241317232	2_144	0	0.0426417346569427	7.54905102230186	3.05650155343548e-06	-0.985848441043871	1
ENSG00000006607.13	FARP2	2	241355498	2_144	0	0.0989337796071366	15.6559238716734	1.47068850706075e-05	2.19051650553615	2
ENSG00000115694.14	STK25	2	241500573	2_144	0	0.0316653625900475	4.71899621297571	1.41883368602648e-06	-0.389216271810235	2
ENSG00000168393.12	DTYMK	2	241687407	2_144	0	0.0806697794170504	13.6706174078852	1.04711985680414e-05	-1.68400991306657	1
ENSG00000168395.15	ING5	2	241698411	2_144	0	0.0634116531209922	11.3472282621537	6.83213223232885e-06	-1.5758009241918	1
ENSG00000204099.11	NEU4	2	241809136	2_144	0	0.0444051834234698	7.93545547883406	3.34582270918936e-06	-1.24905760093475	1
ENSG00000091181.19	IL5RA	3	3126271	3_3	0	0.0199168520218271	4.68356228420675	8.85715803087377e-07	0.0372247163651609	2
ENSG00000072756.16	TRNT1	3	3160608	3_3	0	0.0199210453621426	4.68555015689064	8.86278292618667e-07	-0.0726621437638652	1
ENSG00000113851.14	CRBN	3	3178805	3_3	0	0.0245700001945435	6.66797162269137	1.55559414408494e-06	0.622206054588048	2
ENSG00000170364.12	SETMAR	3	4301852	3_3	0	0.021534262228759	5.42107755757482	1.10844210569187e-06	0.449679583069482	2
ENSG00000144455.13	SUMF1	3	4467058	3_4	0	0.0209751375389562	4.89310271330357	9.74510552837902e-07	0.207246873949997	2
ENSG00000134109.10	EDEM1	3	5190141	3_4	0	0.0205741216290476	4.71076000802412	9.20258164514532e-07	-0.123357627135514	1
ENSG00000196277.15	GRM7	3	6777779	3_5	0	0.0996800871158671	14.9593977515691	1.41585870513807e-05	-1.78390200407133	1
ENSG00000125046.14	SSUH2	3	8744886	3_7	0	0.0806082885278939	15.3632845462857	1.17587503887572e-05	-1.67475142771638	1
ENSG00000180914.10	OXTR	3	8769210	3_7	0	0.0362289242647453	7.69771983723574	2.64798143711845e-06	-0.998157710575775	2
ENSG00000070950.9	RAD18	3	8963418	3_7	0	0.0302559903267758	5.98716987611017	1.72000753770821e-06	-0.623464662298564	2
ENSG00000196220.15	SRGAP3	3	9363193	3_7	0	0.255284601617675	26.9190696743273	6.52502324173368e-05	-3.1081708530896	1
ENSG00000168137.15	SETD5	3	9397385	3_7	0	0.0272149082519889	4.9832806109607	1.28771458460292e-06	0.0748059519681247	1
ENSG00000163719.19	MTMR14	3	9649842	3_8	0	0.0136900771945331	4.69101822166516	6.09776121608437e-07	0.0239401389600048	1
ENSG00000114026.21	OGG1	3	9749660	3_8	0	0.0149131426252377	5.51705128163972	7.81220424180516e-07	0.406002895388766	1
ENSG00000134072.10	CAMK1	3	9770367	3_8	0	0.0523612958052614	17.1915283786695	8.54716860156915e-06	-1.91969454702108	1
ENSG00000171148.13	TADA3	3	9793221	3_8	0	0.0561656826835036	17.8846929029102	9.53783765810938e-06	1.96663070578702	1
ENSG00000214021.15	TTLL3	3	9811753	3_8	0	0.0169302878789959	6.68399346206207	1.07447856486106e-06	0.753946999748659	1
ENSG00000163701.18	IL17RE	3	9865713	3_8	0	0.0142850592104409	5.10474577665764	6.9239442140757e-07	-0.36164252251766	2
ENSG00000125037.12	EMC3	3	10010880	3_8	0	0.0159931276181358	6.12848956834781	9.30645433572613e-07	-0.668922022784775	1
ENSG00000144554.10	FANCD2	3	9931110	3_8	0	0.01610118606926	6.27507131454601	9.59343045190578e-07	-0.596499898091445	2
ENSG00000157017.15	GHRL	3	10290784	3_8	0	0.0164376516747988	6.33043418678151	9.88031220803212e-07	1.17301314405424	1
ENSG00000157087.17	ATP2B2	3	10708383	3_8	0	0.017366418963609	7.33063243669626	1.2087851474951e-06	-1.36630327508446	1
ENSG00000157103.10	SLC6A1	3	10992869	3_9	0	0.0153473549757809	5.31999749159564	7.75251048954426e-07	0.357933902381944	1
ENSG00000197548.12	ATG7	3	11272224	3_9	0	0.0267602544491675	10.5713206134158	2.68606723901647e-06	1.70595508410809	2
ENSG00000144559.10	TAMM41	3	11837214	3_9	0	0.0145167621018169	4.79568830176919	6.61025334617536e-07	0.148069130727055	2
ENSG00000157150.4	TIMP4	3	12159406	3_9	0	0.110956793638441	24.2271525363089	2.5524289906932e-05	2.71069818028239	1
ENSG00000154743.17	TSEN2	3	12484157	3_9	0	0.0218709807075398	8.66272187920136	1.79895386443719e-06	1.05584939215985	1
ENSG00000075975.15	MKRN2	3	12557101	3_9	0	0.0313108160756366	12.0596833037316	3.58531804490748e-06	1.51419998727879	2
ENSG00000225526.4	MKRN2OS	3	12560995	3_9	0	0.0980264780649788	23.0136827088589	2.14203674894542e-05	2.96869179074623	2
ENSG00000132155.11	RAF1	3	12664356	3_9	0	0.0157183765699116	5.54511326569927	8.27590520453041e-07	0.267814609181363	1
ENSG00000144712.11	CAND2	3	12796583	3_9	0	0.0235244400894538	9.35167612516514	2.0888446869711e-06	-1.04409411031878	2
ENSG00000144713.12	RPL32	3	12841494	3_9	0	0.0166239564774755	6.07326705924384	9.58636959199332e-07	-0.488567634544941	1
ENSG00000144711.13	IQSEC1	3	13027994	3_9	0	0.0391750371781003	14.1888813882423	5.27782483431178e-06	1.54110566194165	1
ENSG00000131379.9	C3orf20	3	14669081	3_10	0	0.0574483872518524	12.3128907226675	6.71638005303503e-06	1.75088356497432	2
ENSG00000163528.12	CHCHD4	3	14124429	3_10	0	0.0258126548189381	4.69659304052172	1.15109985928345e-06	0.0777892480931872	1
ENSG00000170876.7	TMEM43	3	14124463	3_10	0	0.0397539314317434	8.79524411697523	3.31990288034028e-06	-1.12428239661362	1
ENSG00000144596.12	GRIP2	3	14555907	3_10	0	0.0772806308679326	15.1692501640902	1.11309483893957e-05	-1.80509852032564	1
ENSG00000154781.15	CCDC174	3	14652143	3_10	0	0.16101330086008	22.3922024249947	3.42338672019549e-05	-2.49265836345962	2
ENSG00000131381.12	RBSN	3	15099772	3_11	0	0.0331434368389548	5.49534935681544	1.72937925440669e-06	0.481302106504406	2
ENSG00000131370.15	SH3BP5	3	15281416	3_11	0	0.0479295248332942	9.00769658596174	4.09934310571443e-06	0.867757635682439	1
ENSG00000206562.11	METTL6	3	15441199	3_11	0	0.0327110756843182	5.37064977511168	1.66808837300029e-06	-0.340495339751316	1
ENSG00000131373.14	HACL1	3	15601536	3_11	0	0.0383679076974397	6.88674984268083	2.50887960556919e-06	1.00742236446511	2
ENSG00000169814.12	BTD	3	15601668	3_11	0	0.0324408230945886	5.29202092922659	1.63008711500314e-06	0.628322811174071	1
ENSG00000206560.11	ANKRD28	3	15862131	3_11	0	0.030668042710876	4.75879183016424	1.38573492754937e-06	-0.368465115203633	1
ENSG00000154813.9	DPH3	3	16264511	3_12	0	0.016981165400222	4.71563517454024	7.60335183596086e-07	-0.247764816508775	1
ENSG00000154814.13	OXNAD1	3	16265263	3_12	0	0.0396997768460317	13.0637405350895	4.92439643762236e-06	1.67546864130269	1
ENSG00000154822.17	PLCL2	3	16802230	3_12	0	0.0198069145068295	17.3408258948085	3.26124932087855e-06	-4.01583677930304	1
ENSG00000163576.17	EFHB	3	19899966	3_14	0	0.109405594600093	19.6594715614167	2.04224935500144e-05	2.20056299711269	2
ENSG00000114166.7	KAT2B	3	20062862	3_15	0	0.0254107217658699	5.78351391868614	1.39542398276429e-06	0.545836594869703	1
ENSG00000182247.9	UBE2E2	3	23204447	3_17	0	0.02553258207175	5.90017988087864	1.43039961874154e-06	-0.630928410555073	1
ENSG00000170142.11	UBE2E1	3	23805720	3_18	0	0.00636920887589498	4.95367037556355	2.99578052415517e-07	0.741455619289953	1
ENSG00000174738.12	NR1D2	3	23945256	3_18	0	0.00646361045802879	6.40584835424831	3.9314180306373e-07	-1.67364895284165	1
ENSG00000197885.10	NKIRAS1	3	23946511	3_18	0	0.00721124092876202	8.72373973742869	5.97324190037918e-07	2.17702821784738	1
ENSG00000077097.15	TOP2B	3	25664786	3_19	0	0.0514540979123317	7.62846043415191	3.72695598187585e-06	-1.02281966446321	1
ENSG00000033867.16	SLC4A7	3	27484716	3_20	0	0.0378853879273798	4.685997238695	1.68566458928759e-06	-0.116526967404535	1
ENSG00000187118.12	CMC1	3	28243405	3_21	0	0.0223312006495864	4.75610654111767	1.00846549953958e-06	-0.313240277326906	1
ENSG00000163512.13	AZI2	3	28348860	3_21	0	0.0454959439904407	11.5109967775746	4.97259409281108e-06	-1.51988591572188	1
ENSG00000206559.7	ZCWPW2	3	28348860	3_21	0	0.0454959439904407	11.5109967775746	4.97259409281108e-06	1.51988591572188	1
ENSG00000144642.21	RBMS3	3	28575079	3_21	0	0.0243749201221036	5.5841429427685	1.29240052204173e-06	-0.00535830737670335	1
ENSG00000197385.5	ZNF860	3	31981522	3_23	0	0.0278121561487843	9.48731062114536	2.50538905436217e-06	-1.25154061560914	1
ENSG00000144645.13	OSBPL10	3	32078058	3_23	0	0.0252021022883027	8.65714196001012	2.07161337283781e-06	0.969382599051621	1
ENSG00000152642.10	GPD1L	3	32096623	3_23	0	0.0166357510036215	4.686562726873	7.40276976272932e-07	0.108504135206059	1
ENSG00000170293.8	CMTM8	3	32238447	3_23	0	0.0447553542158037	13.9241732177167	5.91713956323817e-06	1.50423063535276	1
ENSG00000153551.13	CMTM7	3	32392400	3_24	0	0.0317489806858082	4.78127873099047	1.44135595134433e-06	-0.10688748731625	1
ENSG00000144635.8	DYNC1LI1	3	32570942	3_24	0	0.0358650684503281	5.93897466208521	2.02246275831719e-06	-0.508992889078195	1
ENSG00000188167.8	TMPPE	3	33097052	3_24	0	0.0557219800998646	10.1434025763247	5.36670347426727e-06	-1.35990726831562	2
ENSG00000170266.15	GLB1	3	33097285	3_24	0	0.0362741872368311	6.04685793389334	2.08269105839994e-06	-1.00819855842855	1
ENSG00000170275.14	CRTAP	3	33113385	3_24	0	0.0319812971765511	4.8505002454269	1.47292286032712e-06	0.369434857094832	2
ENSG00000173705.8	SUSD5	3	33218930	3_25	0	0.0131203636528144	10.7826116340744	1.34328211479636e-06	-1.40560169621869	2
ENSG00000153558.13	FBXL2	3	33277306	3_25	0	0.0542335664007128	22.9031358847756	1.17939833721826e-05	2.53478646630118	1
ENSG00000144681.10	STAC	3	36380068	3_26	0	0.0252403405298235	4.8054132147988	1.15165751275219e-06	-0.535846310395998	1
ENSG00000163673.7	DCLK3	3	36764447	3_27	0	0.0215444003764125	5.57933160031933	1.14133722469141e-06	-0.578480966787042	1
ENSG00000168016.13	TRANK1	3	36944995	3_27	0	0.0302592128355981	7.88646220877924	2.26588179129258e-06	0.434126815304659	1
ENSG00000178567.7	EPM2AIP1	3	36993455	3_27	0	0.0217843002146902	7.64626373045284	1.58157679242752e-06	-1.61366211709586	1
ENSG00000093167.17	LRRFIP2	3	37183634	3_27	0	0.020352600359791	10.6381949738585	2.05582076048234e-06	2.62557959453637	2
ENSG00000144674.16	GOLGA4	3	37243661	3_27	0	0.0200786861842418	8.08528312100704	1.54144460108858e-06	2.04491437965682	1
ENSG00000198590.11	C3orf35	3	37386585	3_27	0	0.0227633311915297	5.64378488860148	1.2198422358285e-06	-0.127522858999875	1
ENSG00000136059.14	VILL	3	37989256	3_27	0	0.0206359805847168	5.12212855908922	1.00362849178477e-06	-0.256457259625929	1
ENSG00000187091.13	PLCD1	3	38027260	3_27	0	0.022226155455962	5.58972213904402	1.17964671963031e-06	-0.472916265617637	1
ENSG00000093217.9	XYLB	3	38346523	3_28	0	0.0209387288906167	7.11160480496893	1.41388903120503e-06	0.77933265360207	1
ENSG00000114739.13	ACVR2B	3	38454810	3_28	0	0.0177863638589613	6.03380845795357	1.01900446921172e-06	1.08375524281285	1
ENSG00000114742.13	WDR48	3	39051835	3_28	0	0.0178406726840156	5.48210015329925	9.28657536755385e-07	0.436562942571482	1
ENSG00000114745.13	GORASP1	3	39107998	3_28	0	0.03687636685692	12.485347608455	4.37165782435629e-06	-1.50927352469411	1
ENSG00000168026.18	TTC21A	3	39108012	3_28	0	0.0356705601579086	11.8613474874373	4.01736558902078e-06	1.30754970207722	2
ENSG00000168334.8	XIRP1	3	39191707	3_28	0	0.0693643754324412	18.2900094138226	1.20461372191199e-05	2.05818888405137	2
ENSG00000168329.13	CX3CR1	3	39281672	3_28	0	0.0162498749245171	4.69205349409553	7.23953003458058e-07	-0.141987325684168	1
ENSG00000144659.10	SLC25A38	3	39385046	3_28	0	0.0168108985278663	4.99254157479998	7.96911352381514e-07	0.319379743409148	1
ENSG00000168028.13	RPSA	3	39406928	3_28	0	0.0171114436518346	5.15302640312233	8.37233150396358e-07	0.37748255588888	2
ENSG00000168314.17	MOBP	3	39466391	3_28	0	0.0172797157168398	5.27385430837466	8.65290863677101e-07	-0.294715111233669	1
ENSG00000170011.13	MYRIP	3	39808955	3_28	0	0.0207453814186065	6.95971552458406	1.37091430830906e-06	0.879116877216718	1
ENSG00000114784.3	EIF1B	3	40309786	3_29	0	0.0693811303219242	15.3609225076684	1.01194303572943e-05	-1.70424547355139	1
ENSG00000168032.8	ENTPD3	3	40387447	3_29	0	0.029974318996582	7.34579286662062	2.09066957848519e-06	0.966478568662207	1
ENSG00000177873.12	ZNF619	3	40477330	3_29	0	0.0363101468860793	9.16632720814822	3.16024504200352e-06	-1.18756045420034	1
ENSG00000182606.14	TRAK1	3	42014240	3_30	0	0.033733994674046	4.95347654884132	1.58662860590426e-06	-0.36564333315414	1
ENSG00000114857.17	NKTR	3	42603651	3_31	0	0.0592722299758939	20.5772578688161	1.15807360629118e-05	2.27757394063643	1
ENSG00000114853.13	ZBTB47	3	42653821	3_31	0	0.0162727250041349	8.3734534033547	1.2937855311317e-06	1.32999104973012	1
ENSG00000010282.14	HHATL	3	42699368	3_31	0	0.0119973585235675	5.35100596640802	6.09562819658043e-07	-0.276286830728107	2
ENSG00000181061.13	HIGD1A	3	42800848	3_31	0	0.011276782875685	4.90421741857533	5.2511246894573e-07	-0.379721733290249	1
ENSG00000144648.15	ACKR2	3	42802658	3_31	0	0.0163995812933879	8.22135964306303	1.28018815215434e-06	-0.898080062530251	2
ENSG00000182983.14	ZNF662	3	42905991	3_31	0	0.0111194544330009	4.71003069501434	4.97284146026771e-07	0.210318041859944	1
ENSG00000240747.7	KRBOX1	3	42809057	3_31	0	0.0112835686965691	4.81777434553017	5.16167110962589e-07	-0.145697964308204	1
ENSG00000144649.8	FAM198A	3	43047594	3_31	0	0.0233712389810484	11.7113670620977	2.59888298679299e-06	-1.43529960140101	1
ENSG00000144647.5	POMGNT2	3	43106046	3_31	0	0.011141192203946	4.76901220149168	5.04495732541279e-07	-0.207742252583565	1
ENSG00000011198.7	ABHD5	3	43689274	3_31	0	0.0143798726660845	7.16206148044672	9.77891073847704e-07	-0.697437492857985	2
ENSG00000160746.12	ANO10	3	43691692	3_31	0	0.0137013096690327	6.5066870662622	8.4648525811683e-07	-0.139145502515291	1
ENSG00000179152.19	TCAIM	3	44338737	3_31	0	0.0131730213898739	6.05977452500856	7.57947733870285e-07	-0.450491589143303	1
ENSG00000225873.3	LINC00694	3	44439661	3_31	0	0.0529499791651671	18.8856027808138	9.49497971634206e-06	2.26959777015543	1
ENSG00000144792.9	ZNF660	3	44578138	3_31	0	0.0194062655131292	9.81714981067343	1.80894259108694e-06	-1.55219237529892	2
ENSG00000196653.11	ZNF502	3	44721338	3_31	0	0.0135418834626119	6.54928069306389	8.42112420568234e-07	-0.747861346350425	1
ENSG00000186446.11	ZNF501	3	44721338	3_31	0	0.0111207875587335	4.70996656066662	4.97336993960312e-07	-0.101566545131111	2
ENSG00000163807.5	KIAA1143	3	44761331	3_31	0	0.042251916823156	16.4483837620413	6.59883156335212e-06	-1.88875439062976	2
ENSG00000163808.16	KIF15	3	44761638	3_31	0	0.192215826402688	31.4313980830886	5.73654281085165e-05	-3.34775308757611	1
ENSG00000075914.12	EXOSC7	3	44975427	3_31	0	0.0127522927982757	5.8235947936059	7.05142387308688e-07	0.514913632835692	1
ENSG00000163812.13	ZDHHC3	3	44976413	3_31	0	0.0137852770340122	6.78328551004941	8.87877380474675e-07	-0.743383171662516	1
ENSG00000163815.5	CLEC3B	3	45003386	3_31	0	0.011668650557222	5.06422346720836	5.61087886045477e-07	-0.241502164721851	1
ENSG00000283473.2	RP11-509I21.2	3	46612642	3_32	0	0.0275280060551325	4.72821957925127	1.23586145965196e-06	0.190995196097871	1
ENSG00000163814.7	CDCP1	3	45145928	3_32	0	0.0327478191745729	6.37463242798858	1.982142749161e-06	0.657527491245858	1
ENSG00000249992.1	TMEM158	3	45226624	3_32	0	0.0385531649551782	7.92575186207395	2.90133518422632e-06	1.43827387633604	2
ENSG00000011376.9	LARS2	3	45486931	3_32	0	0.0533491916037715	11.0257836538706	5.58514826270984e-06	1.29674953195227	1
ENSG00000144791.9	LIMD1	3	45554458	3_32	0	0.0650287868217933	12.9261730388549	7.98128858281877e-06	2.0579960211642	1
ENSG00000211456.10	SACM1L	3	45688625	3_32	0	0.0321923970746786	6.21231231951292	1.89890830571866e-06	-0.719966761565838	2
ENSG00000163817.15	SLC6A20	3	45796686	3_32	0	0.0463576838544936	9.68274860568295	4.2620425635199e-06	-1.20446541860994	2
ENSG00000163818.16	LZTFL1	3	45916197	3_32	0	0.047408527870811	9.89685011861054	4.45503232763048e-06	-1.34420892072553	2
ENSG00000163820.14	FYCO1	3	45995029	3_32	0	0.029960314340119	5.53065494393929	1.5733318200797e-06	-0.509324106256479	2
ENSG00000163823.3	CCR1	3	46208231	3_32	0	0.0289891200913629	5.21824924787244	1.43633998094569e-06	0.407630855528286	2
ENSG00000121807.5	CCR2	3	46353822	3_32	0	0.030410012725456	5.67188971243262	1.63772800786626e-06	0.524566096289128	1
ENSG00000160791.13	CCR5	3	46370444	3_32	0	0.0388507329955075	7.99891109976571	2.95071649093031e-06	-1.08958173064948	2
ENSG00000012223.12	LTF	3	46484897	3_32	0	0.0771962352810095	14.5810061456351	1.06876201698883e-05	-1.84696879927155	2
ENSG00000241186.9	TDGF1	3	46576012	3_32	0	0.028058899246345	4.90918010781138	1.30790738551093e-06	0.285676600868704	2
ENSG00000163827.12	LRRC2	3	46547653	3_32	0	0.0731924790931716	14.0662143363845	9.77554737780715e-06	1.76713270273088	1
ENSG00000261603.1	PRSS46	3	46736094	3_33	0	0.0510115859366497	9.86304140949626	4.77724021019439e-06	1.28053447253817	2
ENSG00000178038.16	ALS2CL	3	46693690	3_33	0	0.0548234032167783	10.552972504634	5.49336169275076e-06	-1.30641274370576	2
ENSG00000181585.3	TMIE	3	46696489	3_33	0	0.0341048385666102	6.02624512613288	1.95146240138992e-06	0.603426000254593	2
ENSG00000188086.13	PRSS45	3	46744963	3_33	0	0.031956242893721	5.4084603526859	1.6410686939696e-06	0.556698975913039	2
ENSG00000178055.11	PRSS42	3	46834226	3_33	0	0.0330202903822034	5.71936106994029	1.79318790073964e-06	0.613347872290446	1
ENSG00000160801.13	PTH1R	3	46877309	3_33	0	0.0390881758323109	7.32293588595665	2.71786594427366e-06	0.875498051052263	1
ENSG00000160796.16	NBEAL2	3	46979634	3_33	0	0.0325303164162041	5.57744386413506	1.72274458016606e-06	0.569863715604583	2
ENSG00000160799.11	CCDC12	3	46982458	3_33	0	0.0296753062802623	4.70606279591917	1.32602076419082e-06	0.215603252052568	1
ENSG00000181555.20	SETD2	3	47163449	3_33	0	0.0459212190224836	8.85850530054223	3.86252456482303e-06	-1.11934982201084	2
ENSG00000114648.11	KLHL18	3	47287254	3_33	0	0.0306828867473538	5.02268798797654	1.46328801061906e-06	0.2049062655022	1
ENSG00000114650.18	SCAP	3	47476776	3_33	0	0.0351203970970184	6.30500765488265	2.10253112040885e-06	0.743727727830389	1
ENSG00000163832.15	ELP6	3	47513447	3_33	0	0.0304077839244229	4.93726965342094	1.42550588501333e-06	-0.15896997026746	1
ENSG00000114646.9	CSPG5	3	47580841	3_33	0	0.0403363028834669	7.62218297690755	2.91926053656306e-06	-0.871592341195645	1
ENSG00000173473.10	SMARCC1	3	47783493	3_34	0	0.0389651166028405	7.58080063574325	2.80471316123192e-06	-1.48104537804576	1
ENSG00000047849.21	MAP4	3	48089403	3_34	0	0.0720081767521837	13.4626658501548	9.20471355412687e-06	-2.23277022887667	1
ENSG00000164048.13	ZNF589	3	48241756	3_34	0	0.075584736426076	13.9309146779192	9.99795394998648e-06	-2.51110453415308	2
ENSG00000172113.8	NME6	3	48301516	3_34	0	0.0606901603205798	11.816137442193	6.80912356612069e-06	2.31814288911839	2
ENSG00000164049.14	FBXW12	3	48372047	3_34	0	0.0486031947617197	9.68850808509046	4.47114876289094e-06	-1.79147738926159	1
ENSG00000232112.3	TMA7	3	48440237	3_34	0	0.0554601306731684	10.9515052171047	5.76702852701829e-06	1.917523085771	1
ENSG00000164053.19	ATRIP	3	48446507	3_34	0	0.0536382660839279	10.6314995255721	5.41460339565686e-06	-1.8859977712815	1
ENSG00000213689.11	TREX1	3	48465783	3_34	0	0.0466760114955509	9.30203027236531	4.12257802013792e-06	1.70479540209221	2
ENSG00000114268.11	PFKFB4	3	48562511	3_34	0	0.0291455809336986	4.82317344628896	1.33475941468772e-06	0.321624668588037	1
ENSG00000145040.3	UCN2	3	48563473	3_34	0	0.0417808777532109	8.24524278675281	3.27098388612453e-06	1.17096499281183	1
ENSG00000114270.17	COL7A1	3	48595323	3_34	0	0.0385740024929387	7.4847718609276	2.74138901633623e-06	0.782867330915396	1
ENSG00000068745.14	IP6K2	3	48694528	3_34	0	0.0303573116046106	5.20937858323813	1.50157360487044e-06	-0.512198565392824	1
ENSG00000114302.15	PRKAR2A	3	48845667	3_34	0	0.0365902880880985	6.98257207711499	2.42593216636805e-06	-0.593469913749393	2
ENSG00000178467.17	P4HTM	3	48995534	3_34	0	0.0336264851026967	6.17997506603526	1.97317495103469e-06	-1.39166659269567	1
ENSG00000178252.17	WDR6	3	49007280	3_34	0	0.082972302487723	14.8338558402228	1.16865034831106e-05	2.51370964236034	2
ENSG00000198218.10	QRICH1	3	49095877	3_34	0	0.0751489991246711	13.8749238576577	9.90036499775914e-06	2.51409356228155	1
ENSG00000185909.14	KLHDC8B	3	49171432	3_34	0	0.0767392554179428	14.0774612423611	1.02574478618445e-05	2.39097372107209	1
ENSG00000173421.16	CCDC36	3	49199901	3_34	0	0.109597712906595	17.5488236399871	1.82619394134315e-05	-2.74187127693173	1
ENSG00000188315.7	C3orf62	3	49277527	3_34	0	0.0622109678238485	12.0539718069804	7.12023825209019e-06	-1.82547547637834	1
ENSG00000164076.16	CAMKV	3	49870905	3_35	0	0.0352132450036911	19.5053714327646	6.52165273884746e-06	-2.41411212048974	1
ENSG00000114316.12	USP4	3	49340655	3_35	0	0.0315014066714004	13.260099397195	3.96619555645028e-06	1.79713470334737	1
ENSG00000233276.3	GPX1	3	49358324	3_35	0	0.0151211598541608	13.6855013656705	1.96491249202073e-06	-1.35716298756838	1
ENSG00000067560.10	RHOA	3	49412205	3_35	0	0.0346030661477162	14.18691654536	4.6612242128717e-06	1.87717498800544	1
ENSG00000145022.4	TCTA	3	49412704	3_35	0	0.0210858535999688	8.18567693525265	1.63886501332515e-06	-0.731320324375072	1
ENSG00000145020.15	AMT	3	49422917	3_35	0	0.0337745565288988	13.9417706720304	4.47100326321649e-06	-1.85050273597713	1
ENSG00000145029.13	NICN1	3	49429438	3_35	0	0.0325724315929835	13.6070611816834	4.20835060979057e-06	1.82696082194294	1
ENSG00000173531.15	MST1	3	49653194	3_35	0	0.0476950472512189	16.4014992138069	7.42769782936772e-06	2.18900827599784	2
ENSG00000164068.15	RNF123	3	49696796	3_35	0	0.0162762792244435	30.36645058586	4.69295684299667e-06	-1.66353690022793	1
ENSG00000185614.4	FAM212A	3	49803410	3_35	0	0.0155102509749742	6.35624119269812	9.3608781173415e-07	0.442902039803491	1
ENSG00000164078.12	MST1R	3	49904003	3_35	0	0.0242749253332299	45.615433908516	1.05139791125174e-05	-2.82510604748884	1
ENSG00000004534.14	RBM6	3	49940636	3_35	1	0.502064344280566	53.4400810920815	0.000254755685369986	3.22116904749149	1
ENSG00000001617.11	SEMA3F	3	50148075	3_35	0	0.0234836262735573	43.7232417731865	9.74933315549005e-06	0.00828524975617885	1
ENSG00000188338.14	SLC38A3	3	50204954	3_35	2	0.773816206047251	44.9026503591727	0.000329918898406742	-1.40197800435299	1
ENSG00000012171.19	SEMA3B	3	50267802	3_35	0	0.0151339713315889	9.50510939325514	1.36586388899466e-06	0.300254910295072	1
ENSG00000179564.3	LSMEM2	3	50278688	3_35	0	0.0307012064087321	16.7033267247691	4.86917983145927e-06	1.44369136796776	1
ENSG00000243477.5	NAT6	3	50299601	3_35	0	0.0191702569140667	19.996585921725	3.63983069868092e-06	1.30125804245832	1
ENSG00000186792.16	HYAL3	3	50295266	3_35	0	0.0279856647090796	20.1141139707739	5.34483041366426e-06	-1.92262722189231	2
ENSG00000007402.11	CACNA2D2	3	50504338	3_35	0	0.0150644900760989	8.98204838006771	1.28477542950464e-06	-0.205061760911502	1
ENSG00000114735.9	HEMK1	3	50568446	3_35	0	0.016821520693406	9.71052186598529	1.55097651410436e-06	-0.64049511266363	2
ENSG00000114738.10	MAPKAPK3	3	50611291	3_35	0	0.0266407629267408	10.9089387766517	2.7594756046555e-06	1.2221371654062	1
ENSG00000088538.12	DOCK3	3	50673652	3_35	0	0.0174640111837854	8.59879095380502	1.42586624683609e-06	-0.419809758546366	1
ENSG00000145050.15	MANF	3	51380917	3_35	0	0.040799255680675	15.7517116374008	6.10207286980933e-06	1.8769964731943	2
ENSG00000164082.14	GRM2	3	51707122	3_35	0	0.0185008225214064	6.74051745996507	1.18408170710852e-06	0.763253441713186	1
ENSG00000180929.5	GPR62	3	51912114	3_36	0	0.0575690740592575	19.5461182544956	1.06843267946986e-05	-1.77384040818008	1
ENSG00000114779.19	ABHD14B	3	51977896	3_36	0	0.0110512333550616	5.58961429465634	5.86529671424023e-07	0.950935833627668	1
ENSG00000162244.10	RPL29	3	52005208	3_36	0	0.0108170437997682	4.77877377371461	4.90820232243819e-07	-0.289677500789826	1
ENSG00000164087.7	POC1A	3	52154292	3_36	0	0.0279259785700151	16.2972464018321	4.32135583440456e-06	2.54241109255105	1
ENSG00000239732.3	TLR9	3	52227452	3_36	0	0.0107866115540757	5.13884626444861	5.26317804085912e-07	0.911174619451306	1
ENSG00000247596.8	TWF2	3	52235475	3_36	0	0.010785857358304	5.23471820145834	5.3609946857942e-07	0.996248485698837	1
ENSG00000164088.17	PPM1M	3	52245578	3_36	0	0.0107885224938546	6.18981105410165	6.34069349872629e-07	1.64310684860385	2
ENSG00000168237.17	GLYCTK	3	52291743	3_36	0	0.104861279059807	37.6204277126934	3.74572833583057e-05	5.6171364593988	1
ENSG00000114841.17	DNAH1	3	52315396	3_36	0	0.0148238477212574	8.14073784018479	1.14583507170263e-06	1.24941291121713	2
ENSG00000010319.6	SEMA3G	3	52444898	3_36	0	0.0150691200665197	7.11512698528364	1.01804727425296e-06	-0.0439601980042745	1
ENSG00000114854.7	TNNC1	3	52454186	3_36	0	0.0109388810012075	5.60723386011522	5.82396778724831e-07	-1.12291052457534	2
ENSG00000010322.15	NISCH	3	52455611	3_36	0	0.0113462332396906	5.1835154074393	5.58436115520007e-07	-0.480562710016923	1
ENSG00000010327.10	STAB1	3	52495250	3_36	0	0.011075657426281	5.94902332816209	6.25622822344493e-07	1.33316466088419	1
ENSG00000168268.10	NT5DC2	3	52533447	3_36	0	0.0115115246841997	5.68341987846034	6.21212216540074e-07	0.485011454091774	2
ENSG00000163938.16	GNL3	3	52681295	3_36	0	0.428384247200495	34.0980113129985	0.00013869472366882	6.07825379654057	2
ENSG00000016864.18	GLT8D1	3	52705620	3_36	0	0.0795288404003666	19.2360640353257	1.45257398222208e-05	-0.807738688610408	1
ENSG00000114904.12	NEK4	3	52771077	3_36	0	0.0176639216057503	21.6922534630063	3.63822200025265e-06	4.88529121107082	1
ENSG00000162267.12	ITIH3	3	52794612	3_36	0	0.0284030814999019	26.5679870339039	7.16508764895184e-06	-4.96009474697284	1
ENSG00000055955.15	ITIH4	3	52830677	3_36	0	0.0247527585081224	18.6153708709981	4.37514745541078e-06	-3.46202377245957	3
ENSG00000272573.5	MUSTN1	3	52834507	3_36	0	0.0108716470894498	7.68238814377852	7.93028852649437e-07	2.14775795703968	1
ENSG00000213533.11	TMEM110	3	52897955	3_36	0	0.0237420535286762	24.7340445404891	5.5758465738141e-06	-4.89505062939419	1
ENSG00000163935.13	SFMBT1	3	53047596	3_36	0	0.0114674111931795	5.92848103892238	6.45514820109487e-07	-1.46854963814598	1
ENSG00000163933.9	RFT1	3	53091569	3_36	0	0.0266766657736152	11.915761976081	3.01821910474815e-06	-0.883122309613751	1
ENSG00000163932.13	PRKCD	3	53155654	3_36	0	0.0108721599564725	5.05041085808341	5.21362679646294e-07	0.434569174322108	1
ENSG00000163931.15	TKT	3	53256689	3_36	2	0.208722637044978	21.8031350102021	4.32101619398115e-05	5.0837991955783	1
ENSG00000157388.15	CACNA1D	3	53328538	3_36	2	0.356443473962357	23.583846477505	7.98183422381433e-05	5.20873661199225	1
ENSG00000272886.5	DCP1A	3	53349447	3_36	0	0.0129039258078545	6.68973155091005	8.19649059110567e-07	2.04279112029753	1
ENSG00000016391.10	CHDH	3	53823890	3_36	0	0.0108105448075173	4.75388672354352	4.87970768859348e-07	0.121130728870982	2
ENSG00000056736.9	IL17RB	3	53846762	3_36	0	0.0702598306696877	20.3324222555096	1.35641822364334e-05	-2.08214306059243	2
ENSG00000113812.13	ACTR8	3	53882103	3_36	0	0.0736998119476547	21.174799406884	1.48177779137152e-05	2.26789081435333	1
ENSG00000113811.10	SELENOK	3	53891990	3_36	0	0.0598875275456615	19.1215357890918	1.08731793357696e-05	-2.06357109022411	1
ENSG00000157445.14	CACNA2D3	3	54122697	3_37	0	0.15843252432593	23.0360238464942	3.46536718170911e-05	2.55271351424233	1
ENSG00000180376.16	CCDC66	3	56460628	3_39	0	0.0239365165667462	4.90550559537072	1.11491593034294e-06	-0.162374564575937	2
ENSG00000163946.13	FAM208A	3	56682894	3_39	0	0.0409777832339352	10.006969390258	3.89357396174079e-06	-1.62778419454394	1
ENSG00000163947.11	ARHGEF3	3	57077263	3_39	0	0.0269718087439482	6.03542521304822	1.54566488667407e-06	0.487917031997484	2
ENSG00000144730.17	IL17RD	3	57170597	3_39	0	0.10175795776766	18.7682224819921	1.81338041996297e-05	-2.11737069908027	1
ENSG00000174844.14	DNAH12	3	57544056	3_39	0	0.0243878464308627	5.08222912106636	1.17686077717982e-06	0.4843637634513	2
ENSG00000174840.8	PDE12	3	57556472	3_39	0	0.0238425353844338	4.86831991947158	1.102120149858e-06	-0.229034265613696	1
ENSG00000168374.10	ARF4	3	57597784	3_39	0	0.0249992379686468	5.31648409794159	1.2619689998003e-06	0.387649110182289	1
ENSG00000174839.12	DENND6A	3	57692733	3_39	0	0.0246704715313505	5.19123830261187	1.21603426533966e-06	0.36950900947925	2
ENSG00000163681.14	SLMAP	3	57755619	3_39	0	0.051171532337459	12.1273767145992	5.89240632863955e-06	-1.79153236585851	1
ENSG00000163684.11	RPP14	3	58306531	3_40	0	0.0362309422838887	17.1411705437515	5.89681498555758e-06	-2.07267119476826	2
ENSG00000168297.15	PXK	3	58332497	3_40	0	0.0102164948797617	5.18429218974768	5.02908283595831e-07	-0.152234950157763	2
ENSG00000168291.12	PDHB	3	58434691	3_40	0	0.0600930045288741	21.9735338707086	1.25377966768061e-05	-2.51441411285177	1
ENSG00000168301.12	KCTD6	3	58491865	3_40	0	0.0241501550208402	13.2953984022016	3.04872797125847e-06	1.5292768226701	1
ENSG00000168309.16	FAM107A	3	58626677	3_40	0	0.017786357192936	10.4062092773933	1.75742565593879e-06	-1.15472648390172	1
ENSG00000144724.19	PTPRG	3	61561600	3_41	0	0.0103891017740859	8.19949992344953	8.08840266633688e-07	0.990716736410407	1
ENSG00000114405.10	C3orf14	3	62295761	3_41	0	0.00749764397755937	5.0226609696002	3.57565883989873e-07	-0.219582688198158	1
ENSG00000163630.10	SYNPR	3	63237581	3_42	0	0.0171892074849938	4.76259078870984	7.7731405109529e-07	-0.441247182693882	1
ENSG00000163618.17	CADPS	3	62875160	3_42	0	0.0227966317755212	7.42854182693927	1.6079467200079e-06	-1.07260140372964	1
ENSG00000163632.12	C3orf49	3	63819161	3_43	0	0.19282710827329	24.4645519064608	4.47922368381914e-05	1.79176751594533	1
ENSG00000163634.11	THOC7	3	63856221	3_43	1	0.304204797560844	38.8851260094995	0.000112317380560281	-6.07248996933092	2
ENSG00000151276.23	MAGI1	3	66031041	3_44	0	0.0281427945355589	4.77723930703189	1.27656112217279e-06	-0.108293119375009	1
ENSG00000144741.17	SLC25A26	3	66236632	3_45	0	0.0324811444500499	10.3549904523166	3.19358457871003e-06	-1.29050937173921	1
ENSG00000172340.14	SUCLG2	3	67408138	3_45	0	0.0926333911717572	20.4086946974207	1.79506504036455e-05	2.18321170640278	2
ENSG00000144747.15	TMF1	3	69052218	3_46	0	0.125508099216015	18.8467612431074	2.24597996543845e-05	-2.13433029270932	1
ENSG00000144744.16	UBA3	3	69078639	3_46	0	0.0764442025964326	14.0024438902349	1.01635585331121e-05	1.73764947652698	1
ENSG00000187098.14	MITF	3	69739170	3_47	0	0.0255593650047619	5.2923264681051	1.28438162443894e-06	0.568386531182106	1
ENSG00000163412.12	EIF4E3	3	71711724	3_48	0	0.0114251128912899	10.0581712823144	1.09113107332433e-06	1.0592773597875	2
ENSG00000170837.2	GPR27	3	71752384	3_48	0	0.261042933257492	34.3648035092603	8.51771692291409e-05	-3.31640489813665	2
ENSG00000144736.13	SHQ1	3	72861735	3_49	0	0.0269058619169208	6.89598478680071	1.76173507334783e-06	-0.753731873457641	1
ENSG00000172986.12	GXYLT2	3	72975199	3_49	0	0.0233249974993274	5.54453841563079	1.22796050703121e-06	0.741288666205076	1
ENSG00000163605.14	PPP4R2	3	72996737	3_49	0	0.052725983442639	13.2975417662889	6.65722827054396e-06	-1.98052727903575	1
ENSG00000113805.8	CNTN3	3	74521451	3_50	0	0.0356905010504213	5.90039115952108	1.99954344819294e-06	-0.543282468292197	1
ENSG00000185008.17	ROBO2	3	75906907	3_51	0	0.110001661843796	18.7858297558899	1.96212659969096e-05	-1.91642248141014	1
ENSG00000175161.13	CADM2	3	84936937	3_56	0	0.0656463442844713	11.3619568873896	7.08208410314379e-06	2.02314643347539	1
ENSG00000206538.8	VGLL3	3	86909941	3_57	0	0.0381782904648661	10.1892800065941	3.69366387245867e-06	-1.30409399486563	1
ENSG00000083937.8	CHMP2B	3	87227121	3_57	0	0.0216083287062294	4.79430075964361	9.83657368454627e-07	0.0738202951040682	2
ENSG00000044524.10	EPHA3	3	89107369	3_59	0	0.0475265094748009	10.028102531476	4.5253490379277e-06	-1.64151662587725	1
ENSG00000184500.14	PROS1	3	93974610	3_59	0	0.0307184558026467	5.87517883291014	1.71363319956129e-06	0.547396408008258	1
ENSG00000178750.2	STX19	3	94032097	3_59	0	0.0575903120702073	11.8664070845323	6.48882515002501e-06	-1.96603590486996	1
ENSG00000178700.7	DHFR2	3	94062771	3_59	0	0.040175664727382	8.42571807919134	3.21415925707887e-06	-1.44674229145779	1
ENSG00000178694.9	NSUN3	3	94062771	3_59	0	0.040175664727382	8.42571807919134	3.21415925707887e-06	1.44674229145779	1
ENSG00000080200.9	CRYBG3	3	97819433	3_61	0	0.112745634289337	22.169982008184	2.37335373221661e-05	-2.64216944268833	2
ENSG00000170854.17	RIOX2	3	97967731	3_61	0	0.0252077533787475	7.7923155396375	1.86508259150918e-06	-1.43426762378038	2
ENSG00000080822.16	CLDND1	3	98523270	3_62	0	0.0424613327276557	6.67945559577053	2.69297353245992e-06	-0.711768809543744	1
ENSG00000057019.15	DCBLD2	3	98901528	3_62	0	0.0412976083571517	6.41459992986459	2.51531206129399e-06	0.68536941778131	1
ENSG00000144810.15	COL8A1	3	99638945	3_62	0	0.140647053351341	18.2951041255973	2.44322194308781e-05	-1.99766986963033	1
ENSG00000036054.12	TBC1D23	3	100261437	3_63	0	0.0304632333822953	5.53355545116004	1.60058101314648e-06	0.737891802593788	1
ENSG00000114021.11	NIT2	3	100334239	3_63	0	0.0419513341115706	8.57518026530999	3.41575279037739e-06	1.30809368033776	1
ENSG00000154174.7	TOMM70	3	100402296	3_63	0	0.0350635573055996	6.86863046279584	2.28677545949628e-06	-1.08873356895962	1
ENSG00000206535.7	LNP1	3	100402006	3_63	0	0.0401711760111514	8.16204757342239	3.11322897969333e-06	-0.87490003804899	1
ENSG00000181458.10	TMEM45A	3	100492481	3_63	0	0.0299900637957978	5.38509397771277	1.53344453880602e-06	-0.638152497721784	2
ENSG00000114354.13	TFG	3	100709093	3_63	0	0.0316803512888842	5.90516930238252	1.77631400064389e-06	0.73014843415388	1
ENSG00000154175.16	ABI3BP	3	100992739	3_64	0	0.0229055136307966	5.0575255467772	1.09995651597834e-06	0.29033403208296	2
ENSG00000081148.11	IMPG2	3	101320263	3_64	0	0.022340327044402	4.82134541704305	1.02271628221928e-06	0.136119315768206	1
ENSG00000174173.6	TRMT10C	3	101561866	3_64	0	0.02252334502489	4.89846744018432	1.04758799301602e-06	-0.258899243718583	1
ENSG00000114391.12	RPL24	3	101687152	3_64	0	0.0235263774482077	5.31040616852206	1.18626084737595e-06	-0.37889360702055	1
ENSG00000144815.15	NXPE3	3	101779081	3_64	0	0.0276819080185693	6.84988242032096	1.80043121875975e-06	-0.734558962752359	1
ENSG00000170017.12	ALCAM	3	105360517	3_66	0	0.0232274135600062	9.36080521751628	2.06448369739185e-06	1.07035574061139	1
ENSG00000138472.10	GUCA1C	3	108954349	3_67	0	0.0231162022899095	9.66684713144358	2.12177209779982e-06	1.13458797635096	1
ENSG00000144821.9	MYH15	3	108533471	3_67	0	0.021753754977807	9.09256713376906	1.87809754787665e-06	0.930121773936382	1
ENSG00000163507.13	KIAA1524	3	108588823	3_67	0	0.013712343237158	4.73937351037481	6.17063714686509e-07	0	1
ENSG00000198919.12	DZIP3	3	108605518	3_67	0	0.0136314966938308	4.68367947972017	6.06216993702583e-07	-0.0897539810599423	1
ENSG00000177707.10	NECTIN3	3	111070094	3_69	0	0.0435107676324723	12.5551655881767	5.18700404958667e-06	-1.63492720794859	1
ENSG00000153283.12	CD96	3	111292718	3_69	0	0.020150418725327	5.25491954891033	1.00542005429698e-06	0.432273931789361	1
ENSG00000240891.7	PLCXD2	3	111674240	3_69	0	0.0199394941508767	5.15555210565305	9.76082920822737e-07	-0.475290472738064	1
ENSG00000144824.20	PHLDB2	3	111732536	3_69	0	0.0190413864549392	4.72043989025464	8.5345069397111e-07	-0.233559915206447	1
ENSG00000144827.8	ABHD10	3	111981458	3_69	0	0.0205880272199236	5.45782920593202	1.066920528812e-06	-0.290543373010131	1
ENSG00000144834.13	TAGLN3	3	111998904	3_69	0	0.0347471386300836	10.4145641420111	3.43603471405037e-06	1.20665328441694	1
ENSG00000091972.18	CD200	3	112332846	3_69	0	0.0198115594866932	5.09477269022822	9.58386906546235e-07	0.303573969261959	1
ENSG00000144848.10	ATG3	3	112562284	3_69	0	0.0283498877933817	8.48406402046717	2.28377165358354e-06	-1.18733956703733	1
ENSG00000138459.8	SLC35A5	3	112561371	3_69	0	0.0665672519735075	16.628364265656	1.05101171117871e-05	-2.02411464498352	1
ENSG00000091986.15	CCDC80	3	112649146	3_69	0	0.0223247794710926	6.22304613304088	1.31912999258031e-06	-0.704774188627369	1
ENSG00000163608.14	NEPRO	3	113020058	3_69	0	0.030824572297811	9.27746496451095	2.71533725990786e-06	-1.16572861408314	3
ENSG00000144857.14	BOC	3	113210770	3_70	0	0.059342392297822	8.83125755319579	4.97605300333132e-06	1.16936510694453	2
ENSG00000163611.11	SPICE1	3	113515598	3_70	0	0.0385914279113622	4.71984031904004	1.72948002644728e-06	-0.0558796669096719	1
ENSG00000072858.10	SIDT1	3	113533195	3_70	0	0.0409074130744991	5.27471238215256	2.04879354209053e-06	0.23985387849639	2
ENSG00000176542.9	USF3	3	113695274	3_70	0	0.0594050066897395	8.84138568247736	4.98701623287695e-06	1.07804352799069	1
ENSG00000178075.19	GRAMD1C	3	113827178	3_70	0	0.0413002165760914	5.36574843227406	2.10416616671169e-06	-0.547182144667202	1
ENSG00000184307.14	ZDHHC23	3	113948387	3_70	0	0.0421133543666523	5.55152732345425	2.21988109771152e-06	-0.473920823880539	1
ENSG00000163617.10	CCDC191	3	114056663	3_70	0	0.0447186436810032	6.12388871630813	2.60023925109382e-06	0.564269740947761	1
ENSG00000172020.12	GAP43	3	115503458	3_71	0	0.0457643924206058	11.6405614134113	5.05823525436788e-06	-1.96447223423735	1
ENSG00000144847.12	IGSF11	3	119145853	3_74	0	0.0548468381178192	14.8204441264526	7.71809662011936e-06	-1.84343198951823	2
ENSG00000121578.12	B4GALT4	3	119241202	3_74	0	0.0194818384764957	4.9886596095055	9.22807694094117e-07	0.365928288016832	1
ENSG00000163389.10	POGLUT1	3	119469366	3_74	0	0.0279978079350419	8.41799698805157	2.23784597950236e-06	-0.977838533284104	1
ENSG00000113845.9	TIMMDC1	3	119498467	3_74	0	0.135459588167136	23.6165759294856	3.03755450096471e-05	-2.50253399307261	1
ENSG00000144843.11	ADPRH	3	119579733	3_74	0	0.0196494336890853	5.06953170965593	9.45834778134786e-07	0.315462540449101	1
ENSG00000121577.13	POPDC2	3	119657615	3_74	0	0.0438625791561128	12.6842950194486	5.28272369708931e-06	-1.41251528623932	1
ENSG00000138495.6	COX17	3	119678349	3_74	0	0.0251752699518639	7.4118373806272	1.77172949445114e-06	0.841424593566811	1
ENSG00000183833.16	MAATS1	3	119702856	3_74	0	0.0213429915213277	5.85038013595147	1.18559613397668e-06	0.578417455678352	1
ENSG00000144852.17	NR1I2	3	119780660	3_74	0	0.0700913113218736	17.1776034007373	1.14320510048116e-05	1.80508909450116	1
ENSG00000082701.14	GSK3B	3	120094435	3_74	0	0.0188974820703963	4.70117066869387	8.43543253969078e-07	0.152840099264401	1
ENSG00000144840.8	RABL3	3	120742729	3_74	0	0.0201332052939359	5.29919076740929	1.01302432264172e-06	0.413767673422595	1
ENSG00000145087.12	STXBP5L	3	120907637	3_75	0	0.0385768208356269	4.6841134858362	1.71573906375783e-06	-0.0719239767776698	1
ENSG00000163833.7	FBXO40	3	121592799	3_75	0	0.049808587472748	7.12130301031925	3.3679147335634e-06	-0.848725133322271	1
ENSG00000180353.10	HCLS1	3	121659058	3_75	0	0.0542988257234391	7.94735709699783	4.09742074452441e-06	0.988166099392	2
ENSG00000173226.16	IQCB1	3	121835057	3_75	0	0.0436953646858593	5.87096299034717	2.43580270153632e-06	-0.570809546566712	1
ENSG00000114013.15	CD86	3	122056287	3_75	0	0.0685501842220443	10.1865967887894	6.6303299195503e-06	-1.25142320165266	1
ENSG00000121552.3	CSTA	3	122325058	3_76	0	0.0285668163943319	5.08956278076957	1.38051050614016e-06	0.322890953982051	1
ENSG00000114023.15	FAM162A	3	122384273	3_76	0	0.0350371596554676	7.0246932562396	2.33697277910285e-06	-0.714655268886299	1
ENSG00000196981.3	WDR5B	3	122416395	3_76	0	0.0936794559572682	16.3776311021573	1.45677621253625e-05	1.75349167569576	1
ENSG00000173200.12	PARP15	3	122577987	3_76	0	0.0367982997868821	7.3973004672689	2.58463016965955e-06	-0.722970718515139	2
ENSG00000173193.13	PARP14	3	122680360	3_76	0	0.0406054810634939	8.73783213976677	3.36888164879022e-06	1.61685199083885	2
ENSG00000169087.10	HSPBAP1	3	122793842	3_76	0	0.0329596488618722	6.38978924841984	1.9997076466443e-06	0.895692396858694	2
ENSG00000121542.11	SEC22A	3	123201160	3_76	0	0.0333434837977208	6.54006773505292	2.07057333560962e-06	0.760843695537214	1
ENSG00000206527.9	HACD2	3	123585847	3_76	0	0.062317217989276	12.5321005208518	7.41531020358762e-06	1.49837504185232	1
ENSG00000175455.14	CCDC14	3	123963214	3_77	0	0.0256522050332191	8.2825985702305	2.01738465154485e-06	1.3345405188989	1
ENSG00000114491.13	UMPS	3	124730301	3_77	0	0.0702008695010014	17.8984282247029	1.19303938934979e-05	-2.34931765609202	2
ENSG00000082781.11	ITGB5	3	124901003	3_77	0	0.0200126181859857	5.5794978269769	1.06022104180506e-06	0.665631358885312	1
ENSG00000221955.10	SLC12A8	3	125212258	3_77	0	0.0362862311171678	11.0489172971728	3.80679054520296e-06	-1.36634101309303	1
ENSG00000163885.11	CFAP100	3	126394860	3_79	0	0.016527057880863	12.5971014380512	1.97680381888922e-06	-1.49531594980656	1
ENSG00000114520.10	SNX4	3	125520927	3_79	0	0.0106479706992457	8.84137740778279	8.93890195209214e-07	2.17178793379901	1
ENSG00000144909.7	OSBPL11	3	125596819	3_79	0	0.010527480397555	8.56373938740855	8.56022698216005e-07	-1.24608221131835	1
ENSG00000189366.9	ALG1L	3	125937074	3_79	0	0.0164234503209107	11.7193956266096	1.827540514107e-06	-0.826133455240774	1
ENSG00000114544.16	SLC41A3	3	126100697	3_79	0	0.00931286735026493	7.02478045164189	6.21174428975817e-07	0.94108822529428	2
ENSG00000180767.9	CHST13	3	126490427	3_79	0	0.00793548892235463	5.59265293644068	4.21394589943781e-07	-0.473489946776589	2
ENSG00000159650.8	UROC1	3	126518056	3_79	0	0.00762056289457436	5.21148214180175	3.77090596436994e-07	-0.345533134681655	1
ENSG00000197763.14	TXNRD3	3	126655151	3_79	0	0.0152206299030063	11.6750290422542	1.68728323894302e-06	1.41159013596648	1
ENSG00000159685.10	CHCHD6	3	126696613	3_79	0	0.0275399551746514	17.2441557363545	4.50923181226296e-06	1.88104852218729	2
ENSG00000114554.11	PLXNA1	3	126988533	3_79	0	0.00875872899985575	6.50365926441431	5.40874200083615e-07	0.747102980833665	1
ENSG00000163870.14	TPRA1	3	127592355	3_79	0	0.0107076229017444	8.38236786602039	8.52230712062955e-07	-1.04497336536973	1
ENSG00000073111.13	MCM2	3	127800337	3_79	0	0.00810528109323094	5.79290897475116	4.45822704455633e-07	-0.481892561726169	1
ENSG00000114626.17	ABTB1	3	127672535	3_79	0	0.0844820488064294	27.9120356985583	2.23899614707116e-05	-2.52871738878582	1
ENSG00000074416.13	MGLL	3	127747245	3_79	0	0.00780718436541494	5.42746727936782	4.02336140899766e-07	-0.518856898991809	1
ENSG00000187715.13	KBTBD12	3	127914677	3_79	0	0.0110491914597841	8.69372532172863	9.12081843355863e-07	0.998735597640368	2
ENSG00000175792.11	RUVBL1	3	128153953	3_79	0	0.045639693840342	21.5821226475115	9.35264123945704e-06	2.81122616472796	1
ENSG00000132394.10	EEFSEC	3	128148554	3_79	0	0.153434224028491	33.0105120654135	4.80918960058096e-05	3.58110228212322	2
ENSG00000163902.11	RPN1	3	128682850	3_80	0	0.0229286350446274	6.22891592071328	1.35608860659815e-06	-0.577459869449008	1
ENSG00000075785.12	RAB7A	3	128726742	3_80	0	0.0206579356896754	5.33120464931743	1.04570617362747e-06	-0.280106518862792	1
ENSG00000114654.7	EFCC1	3	129020811	3_80	0	0.0240564594562684	6.85975805853682	1.56688782178736e-06	0.753132886095909	1
ENSG00000114656.10	KIAA1257	3	129002467	3_80	0	0.0400748911636823	11.1826644396761	4.25515163922596e-06	-1.16140898459807	1
ENSG00000172780.16	RAB43	3	129123141	3_80	0	0.0574585620108845	14.9884253148482	8.17726661538119e-06	-2.16961751147969	1
ENSG00000181789.14	COPG1	3	129249799	3_80	0	0.109076011037033	21.1702304978953	2.19256375495638e-05	2.93168996365934	1
ENSG00000163913.11	IFT122	3	129442145	3_80	0	0.0192883018725274	4.7187187869799	8.64202438470486e-07	0.06888699309563	1
ENSG00000004399.12	PLXND1	3	129607477	3_80	0	0.0414639712635273	11.7997524245191	4.64559330263579e-06	-1.31396539029136	1
ENSG00000196455.7	PIK3R4	3	130749152	3_81	0	0.213683301282998	24.4227174548843	4.95520888363013e-05	3.44182597367218	1
ENSG00000017260.19	ATP2C1	3	130853087	3_81	0	0.0923431856838178	16.0477153652301	1.40706921872092e-05	1.44023790968135	1
ENSG00000198585.11	NUDT16	3	131381465	3_81	0	0.0283631356880119	4.7392546781491	1.2763262072617e-06	-0.0372596101846957	1
ENSG00000114686.8	MRPL3	3	131502955	3_81	0	0.0283449782348042	4.73319734116105	1.27387887745915e-06	0.186723268458026	1
ENSG00000138246.15	DNAJC13	3	132396077	3_82	0	0.0221310629362065	4.72594373047231	9.9308910283193e-07	0.0846275000587536	2
ENSG00000240303.7	ACAD11	3	132676260	3_82	0	0.0541024977097711	13.2224180480591	6.79243664105617e-06	1.40387015444192	1
ENSG00000081307.12	UBA5	3	132654315	3_82	0	0.0220522440321199	4.69222677812959	9.82492356153378e-07	0.0962176043080101	1
ENSG00000113971.19	NPHP3	3	132717480	3_82	0	0.0335057053060247	8.65420477273097	2.75323529475604e-06	1.03686819382497	2
ENSG00000144868.13	TMEM108	3	133042348	3_82	0	0.0228852826323166	5.04271229972921	1.09576611987279e-06	-0.298457327984807	1
ENSG00000091527.15	CDV3	3	133573338	3_83	0	0.0196234689741304	4.93798324197852	9.20074070374877e-07	-0.18350509288893	1
ENSG00000163781.12	TOPBP1	3	133661286	3_83	0	0.0194932154372244	4.85903869504323	8.99355172907645e-07	0.0248867171227322	1
ENSG00000144867.11	SRPRB	3	133789707	3_83	0	0.0190842790935393	4.68843860881062	8.49574345538911e-07	0.13200607369517	1
ENSG00000154917.10	RAB6B	3	133895902	3_83	0	0.101545913865627	21.0902925573087	2.03349193055826e-05	2.32044275303912	1
ENSG00000174640.12	SLCO2A1	3	134051702	3_83	0	0.0197187294795128	4.97516508178806	9.31502063879839e-07	0.185873924100902	2
ENSG00000182923.16	CEP63	3	134486229	3_83	0	0.023542046665177	6.60960669275934	1.47746509807826e-06	0.789858189376723	1
ENSG00000129055.12	ANAPC13	3	134486389	3_83	0	0.0201287714354111	5.16170846180536	9.86525093943177e-07	0.456677017076465	1
ENSG00000154928.16	EPHB1	3	134597811	3_83	0	0.0517199280849283	14.0715261469836	6.91029378042861e-06	1.74057604165265	1
ENSG00000174579.3	MSL2	3	136196980	3_84	0	0.0383959790372482	13.5502472493917	4.94003882847352e-06	2.71043710890009	1
ENSG00000114054.13	PCCB	3	136251862	3_84	0	0.0313169946643056	12.8831628803782	3.83089256522327e-06	-2.61529952389253	1
ENSG00000118007.12	STAG1	3	136752490	3_84	0	0.036192702084774	23.3559725847203	8.02631798608909e-06	4.47026653530814	2
ENSG00000158092.6	NCK1	3	136862055	3_84	0	0.0233889415237107	5.77139395141282	1.28170678934173e-06	0.733772761565784	1
ENSG00000183770.5	FOXL2	3	138946954	3_85	0	0.019622405319394	4.88868779139972	9.10839679093967e-07	0.469696143256326	1
ENSG00000066405.12	CLDN18	3	137998902	3_85	0	0.021225530545893	5.63038375094122	1.13473368551152e-06	-0.565080845118492	1
ENSG00000118017.3	A4GNT	3	138132356	3_85	0	0.0205244461135017	5.31309388041859	1.03541948237364e-06	-0.603612798224021	2
ENSG00000138231.12	DBR1	3	138174902	3_85	0	0.0947172757650901	19.928824315948	1.79228996791401e-05	1.86893116313554	2
ENSG00000114098.17	ARMC8	3	138187690	3_85	0	0.0193764001961261	4.76957120172325	8.7750546315452e-07	0.515652956832721	2
ENSG00000158220.13	ESYT3	3	138434098	3_85	0	0.0199913728236242	5.06453146723954	9.61345038251411e-07	0.136996318857038	1
ENSG00000114107.8	CEP70	3	138594051	3_85	0	0.0255234624688124	7.37390093791204	1.7870400485913e-06	1.65026866666318	2
ENSG00000158234.12	FAIM	3	138609220	3_85	0	0.0314280265409911	9.34551801256547	2.78880332078294e-06	-1.9437362765891	1
ENSG00000051382.8	PIK3CB	3	138835505	3_85	0	0.0236614596814821	6.65696683577451	1.4955995403031e-06	-0.190450714371889	1
ENSG00000114115.9	RBP1	3	139539666	3_85	0	0.0291446900267691	8.63056628662865	2.38833987712714e-06	-0.928689021743557	2
ENSG00000163864.15	NMNAT3	3	139672290	3_85	0	0.019234232669285	4.70002248865562	8.58365389559943e-07	0.0273545192101143	3
ENSG00000158258.16	CLSTN2	3	139935130	3_85	0	0.0203848376962809	5.24861872249782	1.01589700514422e-06	-0.526183645156001	1
ENSG00000114120.11	SLC25A36	3	140942632	3_86	0	0.0348333450366281	5.19802227326856	1.71921706975865e-06	0.182888442199975	1
ENSG00000175093.4	SPSB4	3	141092421	3_86	0	0.0718541578018554	11.6134042358536	7.92335005013161e-06	1.18654739997967	1
ENSG00000177311.11	ZBTB38	3	141317824	3_86	0	0.0437515456542719	7.40618618637841	3.0767019223435e-06	-0.790184451072434	1
ENSG00000155903.11	RASA2	3	141486623	3_86	0	0.039549814598282	6.51019946444643	2.44475950755513e-06	0.762651084483443	1
ENSG00000114125.13	RNF7	3	141737984	3_87	0	0.0432213036739002	10.8579704309533	4.45598698492624e-06	-1.14566861442123	1
ENSG00000069849.10	ATP1B3	3	141875705	3_87	0	0.0277316734575694	6.76312163699955	1.7808226589101e-06	-0.801719424853396	1
ENSG00000175054.14	ATR	3	142579130	3_87	0	0.0246232442343745	5.6283774637226	1.31590908422578e-06	0.644514337506446	2
ENSG00000120756.12	PLS1	3	142596272	3_87	0	0.0230530486115224	4.98777231115999	1.09177308297135e-06	0.418920814982682	1
ENSG00000144935.14	TRPC1	3	142724599	3_87	0	0.0759087450383619	16.4659921740218	1.18679883945905e-05	1.92905625513966	1
ENSG00000163710.7	PCOLCE2	3	142889245	3_87	0	0.0264324586583743	6.25913300027282	1.57090216550806e-06	-0.596798253262649	1
ENSG00000152952.11	PLOD2	3	146153747	3_90	0	0.045151186226251	5.57715042900786	2.39099638838517e-06	-0.590786052662109	1
ENSG00000188313.12	PLSCR1	3	146544557	3_90	0	0.0420301324959921	4.89409055951708	1.95312553090532e-06	0.107878482462017	2
ENSG00000152977.9	ZIC1	3	147393907	3_91	0	0.130674531023193	25.6527688218733	3.18289706910944e-05	2.52258005823635	1
ENSG00000174963.17	ZIC4	3	147403964	3_91	0	0.0932817974664618	22.3413095501199	1.97880467972219e-05	-2.48411971573227	1
ENSG00000144891.17	AGTR1	3	148697758	3_91	0	0.0146454220857452	4.69056562170955	6.5226564643102e-07	-0.0157912194145805	1
ENSG00000153002.11	CPB1	3	148791560	3_91	0	0.0178530890789862	6.55783154879207	1.11165755906465e-06	0.68170207609869	1
ENSG00000071794.15	HLTF	3	149084128	3_91	0	0.0235152527542457	9.15967598656376	2.045159383686e-06	1.22783134948154	2
ENSG00000047457.13	CP	3	149221606	3_91	0	0.018581496871267	6.93517395947063	1.22358868597577e-06	0.861956982076583	2
ENSG00000206199.10	ANKUB1	3	149968184	3_92	0	0.0447965846314745	5.51611406424547	2.34625677012324e-06	-0.530928661051885	1
ENSG00000169908.11	TM4SF1	3	149378008	3_92	0	0.0427106225291017	5.06136232634747	2.05258299439453e-06	-0.334898877229023	1
ENSG00000114744.8	COMMD2	3	149737864	3_92	0	0.0561888230986112	7.6829781429233	4.09899067341968e-06	-0.890223402824484	2
ENSG00000070087.13	PFN2	3	150050810	3_92	0	0.0999384376152836	13.2516936308001	1.25748073189632e-05	-1.67735846653495	1
ENSG00000144895.11	EIF2A	3	150546920	3_93	0	0.0292951874370625	5.19015907351228	1.44369132424384e-06	0.513222002196556	2
ENSG00000198843.12	SELENOT	3	150602535	3_93	0	0.0384332980119877	7.76835236941488	2.83487534586541e-06	-1.0057442159089	1
ENSG00000120742.10	SERP1	3	150603228	3_93	0	0.0713034497898835	13.6861997900831	9.26596839615739e-06	-1.66252262864912	2
ENSG00000169313.9	P2RY12	3	151383958	3_93	0	0.028990247943677	5.0909702888957	1.40136055516606e-06	0.454568077597334	1
ENSG00000152580.8	IGSF10	3	151458602	3_93	0	0.0278740542898825	4.71891824599728	1.24893544672749e-06	0.1951814621915	2
ENSG00000198829.6	SUCNR1	3	151867601	3_94	0	0.0217587620484849	6.34050597899421	1.30995234303662e-06	0.510777694406019	2
ENSG00000169860.6	P2RY1	3	152834408	3_94	0	0.0530195469845853	14.8037751484211	7.45256700688343e-06	1.87845150422154	1
ENSG00000174953.13	DHX36	3	154320623	3_95	0	0.0422003266323924	6.75058471945034	2.70492109725252e-06	-1.12135519296947	2
ENSG00000114805.16	PLCH1	3	155732638	3_96	0	0.110340603897206	17.185821104253	1.8005411032422e-05	2.02201784600598	1
ENSG00000169359.13	SLC33A1	3	155851189	3_96	0	0.0451056498390913	8.54587307472974	3.66003112932337e-06	-1.56196157509672	2
ENSG00000163655.15	GMPS	3	155873409	3_96	0	0.0639854999984966	11.8947756040687	7.2266199927482e-06	1.72614868105644	1
ENSG00000114850.6	SSR3	3	156554757	3_97	0	0.0636020081427566	9.94847864862257	6.00793045839964e-06	-1.37757726652397	2
ENSG00000163659.12	TIPARP	3	156672810	3_97	0	0.07181273369227	11.118312003764	7.58119579781113e-06	1.35745152091214	1
ENSG00000197980.12	LEKR1	3	156826795	3_97	0	0.0505603174744811	7.74779305528886	3.7195054653714e-06	0.988777630500742	1
ENSG00000163660.11	CCNL1	3	157159190	3_97	0	0.0476921226238802	7.18957497344577	3.25572163587569e-06	-0.783095879040125	1
ENSG00000163661.3	PTX3	3	157437072	3_97	0	0.0510977952090006	7.84894023027472	3.80811960438162e-06	-0.787066561636695	1
ENSG00000174899.10	PQLC2L	3	157543172	3_97	0	0.0424122039236296	6.07003825243217	2.44444159769826e-06	-0.661615784627347	2
ENSG00000168827.14	GFM1	3	158644602	3_98	0	0.0319615776867263	6.59571650535934	2.0016474437956e-06	-0.797465283847699	2
ENSG00000079257.7	LXN	3	158672347	3_98	0	0.0268848794419437	4.95605507950203	1.26514881900572e-06	-0.260775987294557	1
ENSG00000118849.9	RARRES1	3	158732628	3_98	0	0.0264333054086036	4.79565846040081	1.20364139766354e-06	0.24216743573391	1
ENSG00000151967.18	SCHIP1	3	159838673	3_99	0	0.0471721827154054	15.5895909824236	6.98261488331835e-06	1.88265851358649	1
ENSG00000168811.6	IL12A	3	159988493	3_99	0	0.0184225675074506	5.83818702115209	1.02123468465311e-06	-0.477500120095953	2
ENSG00000068885.14	IFT80	3	160397216	3_99	0	0.0160776871618141	4.71173189476134	7.19285890297142e-07	0.234963228882738	1
ENSG00000113810.15	SMC4	3	160398964	3_99	0	0.0162505149067287	5.29475014617191	8.16977308511086e-07	1.03704823749502	2
ENSG00000186432.8	KPNA4	3	160566027	3_99	0	0.0171682856458556	5.33053530944442	8.68950728630064e-07	0.370744135576715	1
ENSG00000163590.13	PPM1L	3	160755120	3_99	0	0.0357362275805972	12.685453318397	4.30439475445106e-06	-1.78354720358598	1
ENSG00000169255.13	B3GALNT1	3	161105484	3_99	0	0.0173770574688136	7.66522638137547	1.26473232819297e-06	-1.84330304936665	2
ENSG00000196542.8	SPTSSB	3	161372828	3_99	0	0.0184544847231303	9.07907519076053	1.59089286169545e-06	2.74347680229962	1
ENSG00000121871.3	SLITRK3	3	165196267	3_101	0	0.0321539566655719	4.79963594658333	1.46534577410283e-06	-0.266555796929396	1
ENSG00000169064.12	ZBBX	3	167381644	3_102	0	0.0326067122870657	10.0959328461455	3.12572568396478e-06	1.18456319680591	1
ENSG00000114204.14	SERPINI2	3	167479269	3_103	0	0.0326049096428198	6.29403316940429	1.94854044681192e-06	-1.01361619197597	2
ENSG00000114209.14	PDCD10	3	167735203	3_103	0	0.231570774533584	25.4890785987342	5.60447945579699e-05	-3.35744120937297	1
ENSG00000163536.12	SERPINI1	3	167735203	3_103	0	0.231570774533584	25.4890785987342	5.60447945579699e-05	-3.35744120937297	1
ENSG00000173905.8	GOLIM4	3	168096432	3_103	0	0.0798282580331225	14.8663128218759	1.12682718618453e-05	2.0803416366704	1
ENSG00000013293.5	SLC7A14	3	170585884	3_104	0	0.0363744254859584	15.2349754166694	5.26181163784015e-06	-1.51101843428433	1
ENSG00000184378.2	ACTRT3	3	169769649	3_104	0	0.0575203606690771	19.5837109224651	1.06958175762846e-05	2.17977330011415	1
ENSG00000171757.15	LRRC34	3	169813035	3_104	0	0.0231459151334312	11.3279484037776	2.48956239569422e-06	-1.26447911465853	1
ENSG00000173890.16	GPR160	3	170038331	3_104	0	0.0181630409298669	8.80074475867911	1.51776797190604e-06	-1.23752046064908	1
ENSG00000173889.15	PHC3	3	170181879	3_104	0	0.0127999594692164	5.94192911340673	7.22160046910909e-07	0.791668928688787	1
ENSG00000163558.12	PRKCI	3	170230272	3_104	0	0.0394548728271651	16.3337280778496	6.11904103861687e-06	1.94284735161521	1
ENSG00000163577.7	EIF5A2	3	170908915	3_104	0	0.0125147263544898	6.82618835642814	8.1114224847512e-07	1.35567010466855	1
ENSG00000144959.9	NCEH1	3	172711343	3_106	0	0.0279806141500488	4.68604826282675	1.24497719602216e-06	0.294932290447822	1
ENSG00000169760.17	NLGN1	3	173396095	3_106	0	0.0283172598969271	4.79935565063856	1.29042140276988e-06	0.219444805443283	1
ENSG00000177565.16	TBL1XR1	3	177227532	3_109	0	0.0175053804322093	4.91822911160957	8.17481073050118e-07	0.121217504279103	2
ENSG00000172667.10	ZMAT3	3	179072373	3_110	0	0.0457838706907749	6.31813242187838	2.74662031001797e-06	0.661589595129295	1
ENSG00000121879.3	PIK3CA	3	179302934	3_110	0	0.0566977205826285	8.36340058387146	4.50241885931119e-06	0.884374053692046	1
ENSG00000171121.16	KCNMB3	3	179266891	3_110	0	0.0388061459974157	4.74223301257631	1.74735360185154e-06	0.203226272832793	2
ENSG00000121864.9	ZNF639	3	179322863	3_110	0	0.0516260471497186	7.46581672028689	3.65968406172438e-06	-0.988157664324221	2
ENSG00000171109.18	MFN1	3	179357294	3_110	0	0.0455563865018772	6.27058888734746	2.71240785949578e-06	-0.714629283314626	1
ENSG00000114450.9	GNB4	3	179451170	3_110	0	0.0523130146578429	7.59232192835202	3.77121905395983e-06	-0.953703264209581	2
ENSG00000058056.8	USP13	3	179652271	3_110	0	0.0426836211691897	5.64930528359234	2.2895687972992e-06	0.319088377865431	1
ENSG00000114757.18	PEX5L	3	180037206	3_111	0	0.0144617018699681	6.64788753940005	9.12852196774334e-07	-0.998072210309957	2
ENSG00000145075.11	CCDC39	3	180870597	3_111	0	0.0233921024536951	14.4783981127127	3.21578620955545e-06	2.72793947519334	1
ENSG00000205981.6	DNAJC19	3	180990173	3_111	1	0.308282812712899	42.2863954459934	0.000123779115892637	6.53142695060581	1
ENSG00000058063.15	ATP11B	3	182793079	3_112	0	0.0256308943190015	5.97523243120608	1.45417261033929e-06	-0.765238621934158	2
ENSG00000078070.12	MCCC1	3	183115922	3_112	0	0.0225040138102028	4.74461754334405	1.01381472036637e-06	0.302116456133782	1
ENSG00000078081.7	LAMP3	3	183163826	3_112	0	0.0345464376317745	8.80552087661413	2.88838923810971e-06	1.0537991312438	1
ENSG00000176597.11	B3GNT5	3	183252770	3_112	0	0.0239361179411186	5.32797315168519	1.21091355462362e-06	0.43522761093554	1
ENSG00000180834.7	MAP6D1	3	183826819	3_112	0	0.188871332465522	25.3527820848873	4.5466242561392e-05	3.12355737223654	1
ENSG00000175193.13	PARL	3	183887381	3_112	0	0.0570586674620086	13.5931817190168	7.36444705991411e-06	1.77827302794556	1
ENSG00000163888.3	CAMK2N2	3	184261058	3_113	0	0.037163829866531	7.58015301227466	2.67482782535225e-06	0.747426673813285	1
ENSG00000145191.12	EIF2B5	3	184134987	3_113	0	0.186728373901115	22.9107371891565	4.06206412978503e-05	2.4405658401618	1
ENSG00000145194.17	ECE2	3	184278066	3_113	0	0.0988086171573983	16.8273818551489	1.5787332948658e-05	1.81781670529102	1
ENSG00000175166.16	PSMD2	3	184296968	3_113	0	0.0785997802648458	14.4910279517193	1.0814785818349e-05	1.71660535131377	1
ENSG00000114859.15	CLCN2	3	184358170	3_113	0	0.0288991251379166	5.14598232094076	1.41205099840838e-06	0.268127102040181	2
ENSG00000163882.9	POLR2H	3	184362172	3_113	0	0.0284872016808424	4.95754389354787	1.34095361416972e-06	0.334285015058853	1
ENSG00000177383.4	MAGEF1	3	184712609	3_113	0	0.0417034061868878	8.63573700844467	3.41954507478596e-06	1.08928539317821	1
ENSG00000156931.15	VPS8	3	184806704	3_113	0	0.532358520668721	20.0816837141586	0.000101508340783215	-3.831849374586	2
ENSG00000187068.2	C3orf70	3	185153374	3_113	0	0.0485552280420664	10.182597666537	4.69452849236899e-06	-1.21730709840646	1
ENSG00000073803.13	MAP3K13	3	185283295	3_113	0	0.0276457955364844	4.72981337834827	1.24156795214061e-06	-0.152364400503552	2
ENSG00000090512.11	FETUB	3	186640577	3_114	0	0.0310051083736008	7.83183892927942	2.30565539382531e-06	0.84358981904801	1
ENSG00000163898.9	LIPH	3	185553074	3_114	0	0.0240519432035619	5.42662213281365	1.23930199325496e-06	0.296751170507133	1
ENSG00000163904.12	SENP2	3	185582607	3_114	0	0.0247717771780848	5.70559752432456	1.34200982301601e-06	0.566046724301581	2
ENSG00000244405.7	ETV5	3	186110676	3_114	0	0.0582835044408248	13.849728769648	7.66450870933742e-06	-2.07703874977372	1
ENSG00000058866.14	DGKG	3	186362201	3_114	0	0.122397741292493	21.0588061021717	2.44739769196375e-05	-2.18801483257949	1
ENSG00000213139.7	CRYGS	3	186546798	3_114	0	0.0303498524221925	7.62924328038307	2.19854543053068e-06	-0.889321417043951	1
ENSG00000090520.11	DNAJB11	3	186568197	3_114	0	0.023861516446629	5.35143956063929	1.21245620966345e-06	0.416722312374636	1
ENSG00000156976.16	EIF4A2	3	186783242	3_114	0	0.0333791174766135	8.5320403251187	2.70411493123057e-06	0.96662885265553	1
ENSG00000163918.10	RFC4	3	186806937	3_114	0	0.0290320783739292	7.20838950207482	1.98707276034528e-06	0.769049057250391	1
ENSG00000073849.14	ST6GAL1	3	186930588	3_114	0	0.0253911813995398	5.93929451065517	1.43190816674582e-06	0.564147880448594	1
ENSG00000127241.16	MASP1	3	187292482	3_115	0	0.0199501563880564	4.72784713481562	8.95585652199966e-07	0.0196579182803714	1
ENSG00000136514.2	RTP4	3	187372341	3_115	0	0.0199139476611732	4.70905845262918	8.90407561471569e-07	-0.12095130559354	1
ENSG00000113916.17	BCL6	3	187814049	3_115	0	0.029770124215303	8.49608671596787	2.40157956738971e-06	-0.946569951304348	1
ENSG00000145012.13	LPP	3	188152990	3_115	0	0.0199399924135788	4.7316343715924	8.95846422011253e-07	0.287930610642211	1
ENSG00000113946.3	CLDN16	3	190322418	3_117	0	0.00730434545598524	4.85123405727335	3.36458055053889e-07	-0.19242707472337	1
ENSG00000163347.5	CLDN1	3	190322099	3_117	0	0.00897738651127422	6.78195717370161	5.78099193406903e-07	0.692746397802381	2
ENSG00000188729.6	OSTN	3	191208351	3_117	0	0.0375351747776836	20.2158842376485	7.2049103490909e-06	-2.02211397609084	1
ENSG00000152492.13	CCDC50	3	191357223	3_117	0	0.00727994816372779	4.82847086216599	3.33760777707879e-07	0.18037571376491	1
ENSG00000127252.5	HRASLS	3	193241004	3_118	0	0.0261893475716243	4.68589497321738	1.16523796632786e-06	-0.0835169947286579	2
ENSG00000127249.14	ATP13A4	3	193593967	3_118	0	0.0829020179185518	15.7016239908813	1.23596755867222e-05	-1.84418288597135	1
ENSG00000114315.3	HES1	3	194128960	3_118	0	0.0273929514708474	5.1113831705561	1.32945812814476e-06	-0.332037914322697	1
ENSG00000145014.17	TMEM44	3	194590002	3_119	0	0.0341857440320814	4.68354207970604	1.52025646803313e-06	0.0997345433965929	1
ENSG00000041802.10	LSG1	3	194648850	3_119	0	0.0528950969283438	8.84481906577546	4.44223743137789e-06	-1.00656151822132	1
ENSG00000173950.15	XXYLT1	3	195068434	3_120	0	0.0580509401793158	10.9790158905749	6.05159796702863e-06	1.72016189130529	1
ENSG00000114331.13	ACAP2	3	195443027	3_120	0	0.0294740073852285	4.75588743703581	1.33096964851696e-06	0.156277057239927	1
ENSG00000189058.8	APOD	3	195572272	3_120	0	0.0300071751845175	4.96527671143459	1.4147052556982e-06	-0.362158944752001	2
ENSG00000176945.16	MUC20	3	195750217	3_120	0	0.0311028233644352	5.22115331564669	1.5419264450065e-06	0.235323113153186	1
ENSG00000061938.16	TNK2	3	195910228	3_120	0	0.0711250357371194	12.9803681992071	8.76610980126449e-06	1.56403410878808	2
ENSG00000163959.9	SLC51A	3	196211306	3_120	0	0.0715897039705785	12.3185433172373	8.37350566313229e-06	-2.75846075805374	2
ENSG00000161217.11	PCYT1A	3	196238638	3_120	0	0.0292917147177166	4.73202117291801	1.31609994716296e-06	-0.211817169590939	1
ENSG00000213123.10	TCTEX1D2	3	196317854	3_121	0	0.0291748138061891	14.5143566040411	4.02071489621461e-06	2.00121360937914	1
ENSG00000174007.7	CEP19	3	196711955	3_121	0	0.0127278702355976	5.42234323717905	6.55299959130302e-07	-0.326308027903853	1
ENSG00000163964.14	PIGX	3	196734519	3_121	0	0.016965502103487	7.96872160494648	1.28366815882206e-06	1.05167078878095	1
ENSG00000180370.10	PAK2	3	196740003	3_121	0	0.0269618442310208	12.0967504226381	3.09681821337951e-06	-1.54445692063963	1
ENSG00000270170.1	NCBP2-AS2	3	196943079	3_121	0	0.175700126064002	29.6466359581737	4.94589498017879e-05	3.02699219096069	1
ENSG00000119227.7	PIGZ	3	196948008	3_121	0	0.0117647594893877	4.73356275591897	5.28772169537115e-07	-0.165694595305219	3
ENSG00000163975.11	MELTF	3	197029269	3_121	0	0.0812874067664007	23.6617057830455	1.82627727717324e-05	-2.8551573998032	1
ENSG00000161267.11	BDH1	3	197576462	3_122	0	0.0327264695078776	6.72570624356146	2.08994303251919e-06	-0.81720925868535	1
ENSG00000186001.12	LRCH3	3	197791099	3_122	0	0.026439829018101	4.70351251474039	1.18080543377423e-06	-0.0611211956872692	1
ENSG00000185621.11	LMLN	3	197960622	3_122	0	0.0276411422020098	5.12431623784274	1.34489786948365e-06	-0.324404975982305	1
ENSG00000250312.6	ZNF718	4	109223	4_1	0	0.142209134099841	22.0070538543768	2.9715756781552e-05	-2.37640224271565	1
ENSG00000186777.11	ZNF732	4	305472	4_1	0	0.0561363080537215	12.949738475183	6.9024336605139e-06	1.73476794701693	1
ENSG00000131127.13	ZNF141	4	337869	4_1	0	0.0277955579111513	6.25584255357107	1.65104382898298e-06	-0.607237877733084	2
ENSG00000215375.6	MYL5	4	674564	4_1	0	0.122353581280817	20.5150414319609	2.38334262834915e-05	2.40895893830843	1
ENSG00000169026.12	MFSD7	4	689228	4_1	0	0.0625102919971203	13.9821569605113	8.29894903388907e-06	-1.95291290025613	1
ENSG00000185619.18	PCGF3	4	705427	4_2	0	0.0329898751536823	6.31753713185916	1.97890922025471e-06	0.125804120797939	2
ENSG00000178950.16	GAK	4	930159	4_2	0	0.0834442348856937	16.7803740802343	1.32952152169703e-05	2.5369834770072	1
ENSG00000127419.16	TMEM175	4	932335	4_2	0	0.0269567933253547	4.77708322037092	1.22272398896256e-06	-0.353686273664864	2
ENSG00000127415.12	IDUA	4	987108	4_2	0	0.028963074904821	5.27915835891988	1.45179987261255e-06	0.305832836237106	1
ENSG00000145217.13	SLC26A1	4	998299	4_2	0	0.0308924401531344	5.89169420808589	1.72818331836782e-06	-0.480244110029707	1
ENSG00000178222.12	RNF212	4	1113528	4_2	0	0.0272724682338652	4.82179476568376	1.24862079205196e-06	0.48772802462905	3
ENSG00000159674.11	SPON2	4	1208236	4_2	0	0.141010606012903	20.9300860013288	2.80233588840422e-05	3.24110023933384	1
ENSG00000159692.15	CTBP1	4	1250249	4_2	0	0.0283870826587894	5.32650655134919	1.43568983227684e-06	-1.39446593819912	1
ENSG00000090316.15	MAEA	4	1289820	4_2	0	0.0537654339050565	11.5891869204317	5.91634538620004e-06	-1.94031053254071	2
ENSG00000163945.15	UVSSA	4	1347101	4_2	0	0.04662548268538	10.3725495953893	4.59204629373012e-06	2.15697880915669	2
ENSG00000179979.8	CRIPAK	4	1347765	4_2	0	0.0297860346984815	5.52951165003159	1.56385637662601e-06	-0.401242915052597	1
ENSG00000206113.10	CFAP99	4	2419841	4_3	0	0.0392638176087811	6.63267968566273	2.47274279264066e-06	0.894811840422851	1
ENSG00000168936.10	TMEM129	4	1721659	4_3	0	0.0324414088717577	4.81853606770562	1.48426763455202e-06	-0.209893474329428	2
ENSG00000013810.18	TACC3	4	1721659	4_3	0	0.0332863076710807	5.06261298065569	1.60006545218968e-06	-0.321923046113114	2
ENSG00000109685.17	NSD2	4	1872161	4_3	0	0.0590300928250015	10.5290510402545	5.90146850742894e-06	1.25965877105342	1
ENSG00000123933.16	MXD4	4	2262585	4_3	0	0.0377464495176478	6.25764872416089	2.24276972279869e-06	0.639093032087204	1
ENSG00000087266.15	SH3BP2	4	2793710	4_3	0	0.144428397136956	19.2586258166395	2.64104185206484e-05	-2.20712634553211	1
ENSG00000109736.14	MFSD10	4	2934953	4_4	0	0.0286326394104899	5.10045843552062	1.38665363197605e-06	0.385195883194999	1
ENSG00000087269.15	NOP14	4	2965483	4_4	0	0.0466884274367874	9.75009864078324	4.32230742030543e-06	1.17485806726299	1
ENSG00000109758.8	HGFAC	4	3445429	4_4	0	0.0446648764877877	9.327199707976	3.95562223868358e-06	-1.13002845726578	1
ENSG00000163956.10	LRPAP1	4	3508235	4_4	0	0.0275739658736041	4.74350010714787	1.24192550253454e-06	0.257464641931787	1
ENSG00000132406.11	TMEM128	4	4247756	4_5	0	0.0295046794807508	6.39541453237229	1.79166577341176e-06	-0.699184272934958	2
ENSG00000168826.15	ZBTB49	4	4308715	4_5	0	0.0255961115448629	4.87693291259406	1.18527240194051e-06	-0.0874071268034455	2
ENSG00000168824.14	NSG1	4	4348438	4_5	0	0.0250925596130961	4.72160127850233	1.12494598786618e-06	-0.0444120704251451	1
ENSG00000168818.9	STX18	4	4542773	4_5	1	0.16916522861628	18.6802648753821	3.00048546141845e-05	-3.92022277577302	1
ENSG00000170891.10	CYTL1	4	5018615	4_6	0	0.0330524796735561	5.61517144373676	1.76223760428077e-06	0.517174931742106	2
ENSG00000072840.12	EVC	4	5711857	4_7	0	0.0220908101508345	5.52521960061893	1.15893367932303e-06	0.493429563303847	1
ENSG00000013288.8	MAN2B2	4	6608895	4_7	0	0.0202191615699715	4.68883328777661	9.00171649862473e-07	-0.0207672426795561	1
ENSG00000163993.6	S100P	4	6692863	4_7	0	0.0239647230890232	6.29503131612035	1.4324111958787e-06	0.615422858836507	1
ENSG00000178988.10	MRFAP1L1	4	6710329	4_7	0	0.0414287318595702	11.489551880668	4.51962213535023e-06	-1.26702900196414	1
ENSG00000173013.5	CCDC96	4	7033910	4_8	0	0.0382355083049907	5.9947995542416	2.17640107239939e-06	0.689875390332141	2
ENSG00000173011.11	TADA2B	4	7074709	4_8	0	0.0937070220190083	14.6105488669613	1.29997818453269e-05	2.30874717035587	1
ENSG00000109519.12	GRPEL1	4	7067723	4_8	0	0.0866954203652656	13.8537854714807	1.14041261237417e-05	-2.25036339203948	2
ENSG00000196526.10	AFAP1	4	7894486	4_9	0	0.0285209596199445	4.77559734614516	1.29327008745438e-06	0.0874853366682125	2
ENSG00000087008.15	ACOX3	4	8450521	4_10	0	0.0831153704742192	16.6078807577754	1.31066879543303e-05	1.92306615926279	2
ENSG00000109667.11	SLC2A9	4	10051337	4_11	0	0.028429432084068	4.84104249515965	1.3067860083958e-06	0.159766021574329	2
ENSG00000178163.7	ZNF518B	4	10457345	4_11	0	0.0446809678888503	9.13869798586428	3.87707582039445e-06	-0.956463251681673	1
ENSG00000038219.12	BOD1L1	4	13627813	4_13	0	0.0192751582907734	6.33267792328876	1.15899817102373e-06	-0.696342835578	2
ENSG00000137449.15	CPEB2	4	15002486	4_14	0	0.0564981280252377	11.9180488314745	6.3934697648235e-06	-1.38027046195545	2
ENSG00000048342.15	CC2D2A	4	15480352	4_15	0	0.0325976441409043	6.47946466371512	2.00550032597799e-06	0.597761630992908	1
ENSG00000237765.6	FAM200B	4	15688610	4_15	0	0.0396372375692246	8.3380240459026	3.1380793403345e-06	-1.25334264433768	2
ENSG00000169744.12	LDB2	4	16898323	4_16	0	0.0378774075857168	8.84003826511608	3.17930204182699e-06	-1.03121943545889	1
ENSG00000002549.12	LAP3	4	17576846	4_17	0	0.162959220176201	23.8719128290949	3.693716457532e-05	-3.11305269761664	1
ENSG00000163257.10	DCAF16	4	17810905	4_17	0	0.0240637681181025	5.40183506946395	1.23424776888865e-06	-0.452442066464848	2
ENSG00000109805.9	NCAPG	4	17810905	4_17	0	0.023934167456056	5.35076300859903	1.21599401683928e-06	0.437930886831019	2
ENSG00000178177.15	LCORL	4	18022222	4_17	0	0.125668015311033	21.28424431139	2.53968812549377e-05	2.6649499958836	1
ENSG00000163138.18	PACRGL	4	20694947	4_19	0	0.0238698501707497	5.34509214349808	1.21144105104683e-06	-0.160494746916782	2
ENSG00000152990.13	ADGRA3	4	22685057	4_20	0	0.0457374799737786	10.4873350631641	4.55443777350286e-06	-1.41085835619015	1
ENSG00000153012.11	LGI2	4	25031251	4_21	0	0.0174570264570155	4.85434025699589	8.04633075995866e-07	0.00472404349803774	1
ENSG00000109618.11	SEPSECS	4	25162676	4_21	0	0.0210430981272096	6.617995751876	1.32231084916332e-06	0.66033976809851	1
ENSG00000168228.14	ZCCHC4	4	25311932	4_21	0	0.0171497691234994	4.68684293752462	7.63195980712233e-07	-0.194875446751027	1
ENSG00000053900.10	ANAPC4	4	25383698	4_21	0	0.0274482834558307	9.13152610082448	2.37988488957013e-06	-1.11811145302038	1
[truncated: 6,399 more rows]
