# Supplementary material for: Adjusting for genetic confounders in transcriptome-wide association studies improves discovery of risk genes of complex traits
Source: Nat Genet. 2024 Jan 26;56(2):336–47. doi: 10.1038/s41588-023-01648-9 (PMC10864181; doi:10.1038/s41588-023-01648-9)
Supplement: Supplementary file 5 — cTWAS results of all analyzed genes across all tissues for IBD, SCZ, and SBP. Results are stored separately for each combination of traits and tissues. Column legends for each set of results are the same as in Supplementary Table 1. [file 41588_2023_1648_MOESM5_ESM.zip › SCZ_Brain_Hypothalamus.csv]

id	genename	chrom	pos	region_tag	cs_index	PIP	tau2	PVE	z	num_eqtl
ENSG00000131591.17	C1orf159	1	1098863	1_1	0	0.026039124783248	6.47401524629622	1.6006541222484e-06	0.654164974690113	1
ENSG00000224051.6	CPTP	1	1325353	1_1	0	0.0226735126808652	5.15984395634938	1.11084323074473e-06	-0.413988088560894	1
ENSG00000162576.16	MXRA8	1	1362042	1_1	0	0.0374313175291792	9.9300365862353	3.52925760587687e-06	1.19761777868308	1
ENSG00000235098.8	ANKRD65	1	1421170	1_1	0	0.0381772927634225	10.1184598989388	3.66789538233481e-06	1.20559488613877	1
ENSG00000169885.9	CALML6	1	1915022	1_1	0	0.227326364948055	27.6885232710801	5.97650102166227e-05	3.08225669357692	2
ENSG00000162585.16	FAAP20	1	2189679	1_2	0	0.0105173828093403	8.33773574615943	8.32632205373054e-07	1.57213172456277	1
ENSG00000116151.13	MORN1	1	2385630	1_2	0	0.0124624974397444	7.4995184156496	8.87433573124719e-07	-0.939887079121699	3
ENSG00000157916.19	RER1	1	2391287	1_2	0	0.029861421058784	16.3082374456993	4.6239687906403e-06	2.09166552159675	1
ENSG00000157873.17	TNFRSF14	1	2556224	1_2	0	0.0116277836051929	6.44178394898946	7.11214320346516e-07	1.40618521860803	1
ENSG00000157870.14	FAM213B	1	2586971	1_2	0	0.0549951167296836	19.7417716089585	1.03087889447713e-05	2.06984788173963	1
ENSG00000142606.15	MMEL1	1	2633026	1_2	0	0.0713394265826161	23.3882738129552	1.58425534341085e-05	3.09918323219615	1
ENSG00000215912.12	TTC34	1	2800905	1_2	0	0.123301791973342	28.5478110977707	3.34225513708159e-05	3.351813721787	2
ENSG00000142611.16	PRDM16	1	3082639	1_2	0	0.0103667252511298	5.22599668180096	5.14408474938249e-07	-0.332138802114817	1
ENSG00000130762.14	ARHGEF16	1	3454845	1_2	0	0.0167592482667005	9.65739703994256	1.53678112575719e-06	-1.05210778530031	1
ENSG00000162591.15	MEGF6	1	3595982	1_2	0	0.0098044826913789	4.71105506187874	4.38571353541874e-07	0.0214360758234796	1
ENSG00000116213.15	WRAP73	1	3654753	1_2	0	0.0101286230800348	5.00665513384089	4.81499105019043e-07	0.216801868758711	1
ENSG00000235169.7	SMIM1	1	3772844	1_3	0	0.0343532823648333	6.80478452130974	2.21962707317268e-06	-0.748575825534955	1
ENSG00000130764.9	LRRC47	1	3775163	1_3	0	0.0333416714281831	6.51982289343214	2.06405165957159e-06	0.708477532712926	1
ENSG00000169598.15	DFFB	1	3872404	1_3	0	0.0296485972394941	5.40186931334266	1.5207072638265e-06	0.446561592699454	2
ENSG00000198912.10	C1orf174	1	3891607	1_3	0	0.069766611883809	13.6046427856411	9.01222804310455e-06	-1.55369198656738	1
ENSG00000196581.10	AJAP1	1	4654263	1_4	0	0.0183735535873361	7.27082195356451	1.2684520859473e-06	0.7649726464686	1
ENSG00000131697.17	NPHP4	1	5993995	1_5	0	0.03315235597267	5.8932577722497	1.85509959840033e-06	0.667939317582267	1
ENSG00000116251.9	RPL22	1	6208961	1_5	0	0.0298868925017173	4.96107705520605	1.40784269205339e-06	-0.281417837359551	1
ENSG00000116237.15	ICMT	1	6235565	1_5	0	0.0366479590151343	6.59017934026827	2.29321314841277e-06	0.399700353417466	1
ENSG00000187017.15	ESPN	1	6424625	1_5	0	0.0327841145230774	5.99737598866664	1.86690462456942e-06	-0.793427886324854	1
ENSG00000171680.21	PLEKHG5	1	6517705	1_5	0	0.102801113494333	23.6274144270598	2.30627671631992e-05	-3.55203727228562	1
ENSG00000173662.20	TAS1R1	1	6554687	1_5	0	0.029734645854073	5.28318830980177	1.49161333648886e-06	0.86135671244782	1
ENSG00000204859.12	ZBTB48	1	6579883	1_5	0	0.0684965670176568	15.0447125730016	9.78475818965408e-06	-2.28265519839973	2
ENSG00000041988.15	THAP3	1	6625382	1_5	0	0.0312468651268215	6.72336524041141	1.99475955549379e-06	-1.30058842811624	1
ENSG00000007923.15	DNAJC11	1	6701642	1_5	1	0.335901595287082	28.4302467686442	9.06755278679143e-05	-4.91692799881972	1
ENSG00000049247.13	UTS2	1	7854300	1_6	0	0.0660276943070105	16.0666852262173	1.00727907921119e-05	-1.95237999433194	1
ENSG00000049245.12	VAMP3	1	7773891	1_6	0	0.032666399999253	9.44354781995872	2.92909768984262e-06	1.39719932857239	1
ENSG00000116288.12	PARK7	1	7954388	1_6	0	0.0206823423981901	4.85249339100132	9.52932355320494e-07	0.284254071552958	2
ENSG00000074800.13	ENO1	1	8879251	1_6	0	0.0265034253170675	11.5854256235883	2.91548892669071e-06	2.44868725137781	1
ENSG00000142583.17	SLC2A5	1	9101560	1_6	0	0.0245006235743657	6.26506460026634	1.45747155700079e-06	0.5607907061126	1
ENSG00000180758.11	GPR157	1	9128930	1_6	0	0.0240607360464612	6.24591191465135	1.42692833084443e-06	-0.661932166142599	1
ENSG00000049239.12	H6PD	1	9235385	1_6	0	0.02241903121908	5.51716915294797	1.17443919824613e-06	0.458888757790823	1
ENSG00000171603.16	CLSTN1	1	9824341	1_7	0	0.0777056853196149	11.2001435665184	8.26368551923117e-06	-1.41540131228769	1
ENSG00000162444.11	RBP7	1	9997145	1_7	0	0.0587658152064836	8.49815373331548	4.74183835515587e-06	-1.04455213537602	2
ENSG00000130939.18	UBE4B	1	10033313	1_7	0	0.0613242717919003	8.90882530130009	5.18740599065198e-06	-1.72794939323178	1
ENSG00000054523.17	KIF1B	1	10210333	1_7	0	0.0431978773040039	5.5434764910051	2.27374634246822e-06	0.99770010338892	2
ENSG00000142657.20	PGD	1	10398376	1_7	0	0.0634569696066796	9.238810359989	5.566635411e-06	1.2701399918924	2
ENSG00000241563.3	CORT	1	10449352	1_7	0	0.0396753863473517	4.73003031219068	1.78189654257439e-06	0.388988594236128	1
ENSG00000204624.7	DISP3	1	11478999	1_8	0	0.108120139088104	15.2727643334022	1.56791185171317e-05	-2.03928320732491	1
ENSG00000175262.14	C1orf127	1	10982502	1_8	0	0.0371423055025641	4.94435395100596	1.74371622097907e-06	0.343569523605867	1
ENSG00000116649.9	SRM	1	11060199	1_8	0	0.037513349047219	5.03924662856317	1.79493550686788e-06	0.321954425302276	2
ENSG00000171824.13	EXOSC10	1	11100617	1_8	0	0.036303909199157	4.72644300750931	1.62924056457214e-06	-0.0103303090794583	1
ENSG00000198793.12	MTOR	1	11262571	1_8	0	0.0371584890879376	4.94850733447057	1.74594139453373e-06	0.171470436821062	1
ENSG00000120942.13	UBIAD1	1	11277502	1_8	0	0.0451618983262532	6.81360053423876	2.92177153537852e-06	0.643297975226502	1
ENSG00000116663.10	FBXO6	1	11663828	1_8	0	0.0418577337187896	6.08639826616342	2.41898666829574e-06	0.608521512834048	2
ENSG00000162490.6	DRAXIN	1	11691235	1_8	0	0.0394391903918032	5.51741912240282	2.06614769782773e-06	0.488758773802808	1
ENSG00000177674.15	AGTRAP	1	11730868	1_9	0	0.0409313299470516	5.67370389867142	2.20505750487469e-06	-0.470471692047317	2
ENSG00000177000.10	MTHFR	1	11794419	1_9	0	0.116465020650561	15.8083654267674	1.74815473696812e-05	-2.24610432695076	1
ENSG00000011021.21	CLCN6	1	11806385	1_9	0	0.0398867486080402	5.4265853418432	2.05519327494042e-06	-0.402198971674486	1
ENSG00000116685.15	KIAA2013	1	11926564	1_9	0	0.0376249192644839	4.86894633815192	1.7394340271945e-06	-0.345712277810984	2
ENSG00000083444.16	PLOD1	1	11935354	1_9	0	0.0979915624701595	14.108842526676	1.3127362120762e-05	-1.97955319036277	2
ENSG00000116691.10	MIIP	1	12022869	1_9	0	0.037340394962993	4.79646945460297	1.70058360263969e-06	-0.0380007621937368	1
ENSG00000028137.18	TNFRSF1B	1	12166660	1_9	0	0.0688213999909851	10.6688818648624	6.97171790461519e-06	1.25841041515427	1
ENSG00000162496.8	DHRS3	1	12615264	1_9	0	0.0369960265682672	4.70802554016988	1.65383161442683e-06	0.0432214650444556	1
ENSG00000162494.5	LRRC38	1	13519704	1_10	0	0.0393087985326956	6.60121365758009	2.4638312324303e-06	-0.719521637745625	1
ENSG00000162493.16	PDPN	1	13523543	1_10	0	0.0369023414603361	5.99792459850017	2.10161094577568e-06	0.601490537355548	1
ENSG00000116731.22	PRDM2	1	13698512	1_10	0	0.0613228468956183	10.8686069939941	6.32839517139849e-06	-1.35842205181315	1
ENSG00000189337.16	KAZN	1	13892372	1_10	0	0.0322389705907059	4.70968370086507	1.44168474832143e-06	0.0716923209145443	1
ENSG00000132906.17	CASP9	1	15526209	1_11	0	0.021510992706904	7.78475380331093	1.59002053103994e-06	1.06654562516594	1
ENSG00000116138.12	DNAJC16	1	15526781	1_11	0	0.021056947317916	7.58245085796191	1.51601120660087e-06	0.948659836406149	1
ENSG00000116771.5	AGMAT	1	15585235	1_11	0	0.0208912005711095	7.50751746631344	1.48921412464975e-06	0.937939967507674	1
ENSG00000116786.11	PLEKHM2	1	15683361	1_11	0	0.0527758190455353	16.3441232126458	8.19019055744059e-06	1.82010771360966	2
ENSG00000162461.7	SLC25A34	1	15734183	1_11	0	0.0193259827284344	6.76931032454879	1.24217678284474e-06	-0.584018252464206	1
ENSG00000116809.11	ZBTB17	1	15976487	1_11	0	0.0275376570112034	10.1300680557121	2.64872424104472e-06	-1.14096611009942	1
ENSG00000186510.11	CLCNKA	1	16018713	1_11	0	0.0176322819405282	5.90050672438563	9.87859607629749e-07	0.493987448604776	1
ENSG00000173641.17	HSPB7	1	16019962	1_11	0	0.0207555117617892	7.44573763009561	1.46736640419155e-06	0.934541775182033	1
ENSG00000184908.17	CLCNKB	1	16043565	1_11	0	0.0189969168905538	6.60658628599358	1.19167445835747e-06	0.679166747627079	2
ENSG00000185519.8	FAM131C	1	16073889	1_11	0	0.0233496765658009	8.56297401646244	1.89846629945266e-06	-1.16975741817124	1
ENSG00000142627.12	EPHA2	1	16156481	1_11	0	0.016468721839623	5.25422894439431	8.21611072816858e-07	-0.497510375165982	1
ENSG00000142632.16	ARHGEF19	1	16210794	1_11	0	0.228421835411221	30.8648120659589	6.6941994927066e-05	3.49062193997642	1
ENSG00000132881.11	RSG1	1	16237140	1_11	0	0.0182790093350776	6.24169256798257	1.08330918472472e-06	-0.923291306527981	1
ENSG00000037637.10	FBXO42	1	16352580	1_11	0	0.0561995806356516	16.9483914482815	9.04396676581671e-06	-2.50970627226574	1
ENSG00000055070.16	SZRD1	1	16352086	1_11	0	0.0529998464837874	16.3847328386306	8.24539323881285e-06	2.41702506798531	2
ENSG00000117122.13	MFAP2	1	16985387	1_12	0	0.129986020145527	22.3783306531709	2.76198763659235e-05	-2.81691081680876	1
ENSG00000159363.17	ATP13A2	1	17011965	1_12	0	0.0332897107377338	9.18226913467624	2.90240114139457e-06	-1.85291765523429	2
ENSG00000117118.9	SDHB	1	17045190	1_12	0	0.0763864050670481	17.1601035127254	1.24461024508205e-05	-2.61786683643211	1
ENSG00000159339.13	PADI4	1	17317968	1_12	0	0.0209081200982139	4.76186385191858	9.45342878779099e-07	-0.0496745544719357	1
ENSG00000117154.11	IGSF21	1	18111835	1_12	0	0.0355504363076361	9.80893125939178	3.31103691660484e-06	1.1118936993091	1
ENSG00000158748.3	HTR6	1	19665573	1_13	0	0.0302400750629952	9.54894135319413	2.74179820441643e-06	1.29825157364415	1
ENSG00000159423.16	ALDH4A1	1	18903008	1_13	0	0.0435582609249431	13.0391550712661	5.39283806030312e-06	-1.38727531534787	1
ENSG00000127481.14	UBR4	1	19202710	1_13	0	0.0280367439526652	8.8281470908765	2.35014432066096e-06	1.06117459996196	1
ENSG00000053372.4	MRTO4	1	19249541	1_13	0	0.0185097740074157	4.89831341404764	8.60884884934338e-07	-0.252497211233738	2
ENSG00000040487.12	PQLC2	1	19354964	1_13	0	0.0239210996822088	7.26613731536662	1.65037310835282e-06	0.852297997700392	1
ENSG00000077549.17	CAPZB	1	19485158	1_13	0	0.0186714635811202	4.99757372699751	8.86002543132201e-07	0.218798909096594	1
ENSG00000173436.13	MINOS1	1	19596564	1_13	0	0.0482773266724735	13.8939242518528	6.36891623340074e-06	1.806342418535	1
ENSG00000158747.13	NBL1	1	19644641	1_13	0	0.024805596368969	7.65936374520305	1.8040134213204e-06	0.744921832381761	2
ENSG00000169914.5	OTUD3	1	19882213	1_13	0	0.0432458795706399	12.9572945707423	5.32054919925965e-06	1.51445309267132	3
ENSG00000188257.10	PLA2G2A	1	19979930	1_13	0	0.0223416791854005	6.65820787966353	1.41244178960053e-06	0.659238143536746	1
ENSG00000090432.6	MUL1	1	20508296	1_14	0	0.0810190045963302	13.3526489269481	1.02719224138855e-05	1.76101810769922	1
ENSG00000183114.7	FAM43B	1	20552663	1_14	0	0.155032282792221	19.5971358928599	2.88477630951921e-05	2.21953038649287	1
ENSG00000158825.5	CDA	1	20608589	1_14	0	0.0425265207085909	7.58207010035456	3.06157599970296e-06	0.869752309826504	1
ENSG00000158828.7	PINK1	1	20633253	1_14	0	0.0615519175753278	11.0212525423963	6.44124677706042e-06	-1.34890368921766	2
ENSG00000117245.12	KIF17	1	20717668	1_14	0	0.122309851204086	19.4182657096438	2.25511801362344e-05	-2.91879113173283	2
ENSG00000189410.11	SH2D5	1	20733294	1_14	0	0.0378387068791625	6.51008993412481	2.33894856315478e-06	-0.65883349900142	1
ENSG00000117298.14	ECE1	1	21345450	1_14	0	0.031182633533031	4.85499388858682	1.43747028269534e-06	-0.447781517188904	1
ENSG00000187980.6	PLA2G2C	1	20174949	1_14	0	0.0365628155049589	6.22601963024977	2.1614615457099e-06	-0.6232274666773	2
ENSG00000142794.18	NBPF3	1	21439691	1_15	0	0.0242196568839574	4.714268390074	1.08412581768053e-06	0.112642686048904	1
ENSG00000076864.19	RAP1GAP	1	21669538	1_15	0	0.0323389121616621	7.62750179297989	2.34209831649003e-06	0.854329820030605	1
ENSG00000090686.15	USP48	1	21783925	1_15	0	0.182750930783681	21.7267603203483	3.77009216986422e-05	-2.21095138496265	1
ENSG00000142798.17	HSPG2	1	21936377	1_15	0	0.0426278693191701	9.73607496045075	3.94071413334604e-06	-0.944154480460819	1
ENSG00000070831.15	CDC42	1	22048572	1_15	0	0.0448780709875583	15.9237335091513	6.78541600496262e-06	-3.35882762583655	2
ENSG00000162552.14	WNT4	1	22144389	1_15	0	0.0242073328880322	4.79334715356388	1.10175041487896e-06	-0.279617941049858	1
ENSG00000184677.16	ZBTB40	1	22427380	1_15	0	0.0254912929554058	5.18612421501252	1.25525562266667e-06	-0.356537085765558	1
ENSG00000159189.11	C1QC	1	22872126	1_16	0	0.0339918942753116	6.47328886814049	2.08928531513495e-06	-0.624627996049497	1
ENSG00000173369.15	C1QB	1	22872126	1_16	0	0.0339918942753116	6.47328886814049	2.08928531513495e-06	-0.624627996049497	1
ENSG00000004487.15	KDM1A	1	23017420	1_16	0	0.0282893483071705	4.72474361563161	1.26910801386926e-06	-0.081218226519206	1
ENSG00000169641.13	LUZP1	1	23179401	1_16	0	0.0282419173522053	4.70878402476245	1.2627004809883e-06	-0.0544795214531639	1
ENSG00000204219.9	TCEA3	1	23375090	1_16	0	0.0339395254119057	6.45859668756796	2.0813318369411e-06	0.729790249609856	2
ENSG00000088280.18	ASAP3	1	23484568	1_16	0	0.0282530632750166	4.71253631443277	1.26420542241101e-06	0.027282528376639	2
ENSG00000197880.8	MDS2	1	23581212	1_16	0	0.0529805754723574	10.7199325450631	5.39269825919877e-06	1.29211411115606	1
ENSG00000227868.5	C1orf234	1	23015869	1_16	0	0.0293621866497307	5.07883672808337	1.41595693018754e-06	0.337361346624181	1
ENSG00000142676.12	RPL11	1	23691734	1_17	0	0.0755466844957387	15.9527312017326	1.1443209621742e-05	-1.74650749799735	1
ENSG00000117308.14	GALE	1	23800401	1_17	0	0.0237367301368777	4.86481311789069	1.09643893869722e-06	0.21390897872192	1
ENSG00000179163.11	FUCA1	1	23868759	1_17	0	0.0233560244078004	4.71133295201415	1.04481672098328e-06	-0.148650366052732	1
ENSG00000185436.11	IFNLR1	1	24180723	1_17	0	0.0235734085175233	4.79927042122564	1.07422437024647e-06	0.172442178973983	3
ENSG00000001460.17	STPG1	1	24417293	1_17	0	0.104883526509942	19.1564283810687	1.90774014312997e-05	2.24364697323147	1
ENSG00000001461.16	NIPAL3	1	24415329	1_17	0	0.08218134766647	16.7707276302348	1.30864714293853e-05	-2.12829210243949	2
ENSG00000117602.11	RCAN3	1	24502439	1_17	0	0.0327082468667581	7.9136475192057	2.45771412934814e-06	-0.89498896025604	1
ENSG00000184454.6	NCMAP	1	24555515	1_17	0	0.0298064059898303	7.02896289248739	1.98929073530575e-06	0.964895550996137	2
ENSG00000169504.14	CLIC4	1	24745177	1_17	0	0.0362657804281432	8.89814227808328	3.06403534130297e-06	1.17592126799541	1
ENSG00000183726.10	TMEM50A	1	25341420	1_18	0	0.0303959030626529	4.71621874907225	1.36115125542705e-06	0.0661558138687675	1
ENSG00000188672.17	RHCE	1	25430369	1_18	0	0.0305307783535137	4.76118601863612	1.38022669472291e-06	-0.110037477685257	1
ENSG00000157978.11	LDLRAP1	1	25566034	1_18	0	0.0309336076452006	4.87859941353562	1.43292390775002e-06	0.204110855790398	1
ENSG00000117643.14	MAN1C1	1	25827647	1_18	0	0.0328179939332436	5.40867910623714	1.68539089325046e-06	0.333511671265925	1
ENSG00000162430.16	SELENON	1	25801517	1_18	0	0.0303537229030203	4.70575974114504	1.35624800348378e-06	-0.0976842903854629	1
ENSG00000117640.17	MTFR1L	1	25818183	1_18	0	0.0342724285817583	5.8871452953	1.91578615890544e-06	-0.615087213641124	1
ENSG00000158006.13	PAFAH2	1	26001260	1_18	0	0.0411078903329766	7.61965318151706	2.97411522589794e-06	0.996855692329347	1
ENSG00000158008.9	EXTL1	1	26019793	1_18	0	0.0428130961096901	8.01384735212935	3.25773008313013e-06	-1.04383583750113	1
ENSG00000158022.6	TRIM63	1	26078256	1_18	0	0.0315634134205387	5.06736037294139	1.5186690822272e-06	-0.322022501436677	1
ENSG00000175087.9	PDIK1L	1	26110771	1_18	0	0.0314568676252198	5.03401457353231	1.50358276897618e-06	0.313714834541182	1
ENSG00000236782.6	RP11-96L14.7	1	26172079	1_18	0	0.0586436766094882	10.9962655429209	6.12299360423775e-06	1.53082722800377	1
ENSG00000142675.17	CNKSR1	1	26170849	1_18	0	0.0305976082024904	4.81961523189975	1.4002231200025e-06	0.435665887625333	2
ENSG00000130695.14	CEP85	1	26231468	1_18	0	0.0375601765453464	6.62672575476616	2.36332810409057e-06	0.552047577236541	1
ENSG00000169442.8	CD52	1	26317588	1_18	0	0.0307516163474713	4.89917836279442	1.43050241583097e-06	0.482679666729808	2
ENSG00000158062.20	UBXN11	1	26317908	1_18	0	0.0352099149549097	6.30255351760628	2.10706976351321e-06	-0.885923923450359	2
ENSG00000117682.16	DHDDS	1	26432257	1_18	0	0.0341721092430848	5.7864732571001	1.87751377992189e-06	0.44258680169449	2
ENSG00000117713.18	ARID1A	1	26693642	1_18	0	0.0632939847110305	12.3151350037558	7.40114668567573e-06	2.74676117984853	1
ENSG00000060642.10	PIGV	1	26787956	1_18	0	0.10854745956669	16.5813633827118	1.70898124854773e-05	3.10472486377495	1
ENSG00000142751.14	GPN2	1	26890178	1_18	0	0.0839729313215361	14.4870181806551	1.15508971186122e-05	-2.95522531070365	1
ENSG00000090273.13	NUDC	1	26896349	1_18	0	0.0413749877905772	8.69309305363898	3.41514858767413e-06	-2.03935755055388	2
ENSG00000253368.3	TRNP1	1	26994239	1_18	0	0.0537649194390276	10.341248489212	5.27921525210742e-06	-1.35857757028373	1
ENSG00000162511.7	LAPTM5	1	30734934	1_20	0	0.113658096875812	28.3188691335969	3.05614308228394e-05	2.76681644202407	2
ENSG00000162512.15	SDC3	1	30421321	1_20	0	0.0499185180998696	21.5563454948783	1.02172546264943e-05	-1.94696989678635	1
ENSG00000134644.15	PUM1	1	31066204	1_20	0	0.0289402993767403	16.319886105724	4.48453625870181e-06	1.81861228176842	1
ENSG00000084628.9	NKAIN1	1	31195268	1_20	0	0.00907527170715428	5.71724242625085	4.92655846426028e-07	-0.890441199366015	2
ENSG00000121766.15	ZCCHC17	1	31296178	1_20	0	0.0783287445468966	20.2742787488145	1.5078702605333e-05	-3.44943336991756	1
ENSG00000142910.15	TINAGL1	1	31576228	1_20	0	0.00845968060923807	4.87187267511367	3.91333739724795e-07	-0.327121969868888	1
ENSG00000162517.12	PEF1	1	31644486	1_20	0	0.00862339662864931	5.00896801116342	4.10132340725032e-07	-0.34201186236772	2
ENSG00000084636.17	COL16A1	1	31703950	1_20	0	0.00949233837130969	5.88606805975268	5.30512824965635e-07	-0.549332974776	2
ENSG00000134668.12	SPOCD1	1	31815803	1_20	0	0.00855617779011608	4.89946624800651	3.98039312317141e-07	0.0829224329743919	1
ENSG00000121775.17	TMEM39B	1	32070338	1_21	0	0.0210872544582961	4.71313532205322	9.4368563619248e-07	-0.0627464073959897	1
ENSG00000160051.11	IQCC	1	32205429	1_21	0	0.042513716312901	11.3881121389456	4.59703914634381e-06	-1.56677888479158	1
ENSG00000222046.2	DCDC2B	1	32220993	1_21	0	0.0394645389802903	10.6765182378118	4.00068241107792e-06	-1.4806089712341	1
ENSG00000084623.11	EIF3I	1	32222176	1_21	0	0.0350181638559218	9.53540710648356	3.1705164215781e-06	1.38181198006749	1
ENSG00000160055.19	TMEM234	1	32222176	1_21	0	0.0350181638559218	9.53540710648356	3.1705164215781e-06	-1.38181198006749	1
ENSG00000183615.5	FAM167B	1	32246914	1_21	0	0.0816061162232757	17.6736975505572	1.3694542399265e-05	-1.99580624313167	1
ENSG00000162526.6	TSSK3	1	32366691	1_21	0	0.0211097643278169	4.72325229435651	9.46720815004903e-07	0.108041527649329	1
ENSG00000176261.15	ZBTB8OS	1	32650758	1_21	0	0.021082125668192	4.7108286549044	9.4299437611818e-07	-0.0918335764830099	1
ENSG00000162521.18	RBBP4	1	32651491	1_21	0	0.0211571319446564	4.74450680918963	9.53114914585785e-07	-0.00787074947521619	1
ENSG00000004455.16	AK2	1	33080995	1_21	0	0.0255093876162343	6.52001548524634	1.57923244152945e-06	1.10300715651031	1
ENSG00000142920.16	AZIN2	1	33080047	1_21	0	0.0272441086730985	7.14524700073306	1.84836291786877e-06	-1.0739757703249	2
ENSG00000160094.14	ZNF362	1	33254241	1_21	0	0.0739823461559317	16.7209246617411	1.17458861388574e-05	2.27133067769651	1
ENSG00000121904.17	CSMD2	1	34165500	1_21	0	0.0281217137585913	7.44670861506035	1.9883990212154e-06	0.791410278747278	1
ENSG00000273274.1	ZBTB8B	1	32465491	1_21	0	0.0925522829161962	18.9014079052943	1.66103463032457e-05	2.10520467907136	1
ENSG00000188910.7	GJB3	1	34781052	1_22	0	0.0323902049404462	11.9442459618779	3.67341360987032e-06	-1.41448427793845	1
ENSG00000163866.8	SMIM12	1	34877261	1_22	0	0.0160911110007571	5.12791659040258	7.83473623300782e-07	-0.418131776088473	1
ENSG00000116544.11	DLGAP3	1	34930171	1_22	0	0.0155178940044627	4.90852516298003	7.23237938409029e-07	0.618257897026663	1
ENSG00000163867.16	ZMYM6	1	35031112	1_22	0	0.0385789363099243	13.3082544415922	4.87493401411395e-06	-1.51850415229524	1
ENSG00000197056.9	ZMYM1	1	35059408	1_22	0	0.0200094684127519	7.20527626346314	1.36893738771071e-06	-0.941410825383053	1
ENSG00000116819.6	TFAP2E	1	35573174	1_22	0	0.271252269040093	22.384015253722	5.76512555099807e-05	4.23988844068056	1
ENSG00000126067.11	PSMB2	1	35641909	1_22	0	0.245290697035399	23.169751604547	5.39634679847356e-05	-4.28515227822419	1
ENSG00000142686.7	C1orf216	1	35718988	1_22	0	0.176913461609714	21.732127234296	3.65056861805394e-05	4.14534827765337	1
ENSG00000134698.10	AGO4	1	35808004	1_22	0	0.0267566647871205	10.5223280034771	2.67326006161499e-06	-1.61031618126564	1
ENSG00000092847.11	AGO1	1	35870261	1_22	0	0.0259565904721519	13.0738631166761	3.22217390007912e-06	-3.09002441255171	1
ENSG00000214193.10	SH3D21	1	36307804	1_22	0	0.108571974875596	22.5821633139075	2.32798768297363e-05	-1.87481550431983	1
ENSG00000142694.6	EVA1B	1	36323945	1_22	0	0.0314807894034536	12.2243404253584	3.65399918842774e-06	-1.70102442075969	1
ENSG00000196182.10	STK40	1	36386242	1_22	0	0.022731278084078	7.69279873397369	1.66037284478246e-06	0.00627557426467335	1
ENSG00000181817.5	LSM10	1	36393562	1_22	0	0.0162765607644336	5.22140885865159	8.06952074325324e-07	0.440975240739505	1
ENSG00000183317.16	EPHA10	1	37765311	1_23	0	0.0522150684191152	8.91803884172712	4.4214285144525e-06	0.980557302606779	1
ENSG00000163877.10	SNIP1	1	37553609	1_23	0	0.0634521371737088	10.7950424684453	6.50381241101999e-06	-1.44009886530851	2
ENSG00000163879.10	DNALI1	1	37557547	1_23	0	0.033705701359633	4.73090617283123	1.51406702198953e-06	0.242627703857021	1
ENSG00000169218.13	RSPO1	1	37635248	1_23	0	0.0426869413312113	6.98665759748158	2.83179554268936e-06	0.704357318831484	1
ENSG00000116922.14	C1orf109	1	37692275	1_23	0	0.0490851910897726	8.32497936726103	3.8799939522249e-06	-1.21793187473571	2
ENSG00000134690.10	CDCA8	1	37692586	1_23	0	0.0530021143921937	9.06182825604915	4.56043656193177e-06	1.05641050900688	1
ENSG00000196449.3	YRDC	1	37812907	1_23	0	0.294809901769329	26.2549130537596	7.34936890022707e-05	3.46725936583351	1
ENSG00000197982.13	C1orf122	1	37805518	1_23	0	0.0423400766636766	6.90871726804149	2.77745132623619e-06	-0.901384201052404	1
ENSG00000188786.9	MTF1	1	37861712	1_23	0	0.0410072544265396	6.60278673465228	2.57090103830368e-06	-0.762659942696731	1
ENSG00000204084.12	INPP5B	1	37897131	1_23	0	0.164148610988443	20.1465920015194	3.14004737385849e-05	-3.0113526956166	2
ENSG00000183431.11	SF3A3	1	37990434	1_23	0	0.0347285489536722	5.01601550970186	1.65402818303671e-06	0.643799400115017	1
ENSG00000183386.9	FHL3	1	37996149	1_23	0	0.0342968873702473	4.89655746408309	1.59456768878636e-06	0.197068866335976	1
ENSG00000116981.3	NT5C1A	1	39672606	1_24	0	0.0170837525585494	5.17648142392595	8.39682939006422e-07	0.435164047814579	1
ENSG00000158315.10	RHBDL2	1	38941917	1_24	0	0.021082760071896	7.12379213227146	1.42605442874665e-06	-1.08274233068181	1
ENSG00000168653.10	NDUFS5	1	39026790	1_24	0	0.018593652365692	5.94450471122247	1.04948873019511e-06	0.692750053700201	2
ENSG00000183682.7	BMP8A	1	39491596	1_24	0	0.031100692788123	10.6136299970165	3.13423390022614e-06	-1.93555597436848	2
ENSG00000090621.13	PABPC4	1	39570256	1_24	0	0.020858216418442	6.89582453583359	1.36571716660039e-06	1.47837251772097	1
ENSG00000163909.7	HEYL	1	39640410	1_24	0	0.0351432410070258	11.9109901153523	3.97454182814075e-06	-1.61506107324951	2
ENSG00000116983.12	HPCAL4	1	39693503	1_24	0	0.0530124019826943	15.8591214374535	7.9827771200996e-06	-1.89248112726833	1
ENSG00000043514.15	TRIT1	1	39883738	1_25	0	0.0125024129911983	4.7147644405134	5.5969475485211e-07	0.0784542355362938	1
ENSG00000131236.16	CAP1	1	40040567	1_25	0	0.0172411828150604	7.28637694381835	1.19282323010134e-06	0.580122202210493	1
ENSG00000131238.16	PPT1	1	40097347	1_25	0	0.0308032624928991	13.0989048930689	3.83114952610875e-06	-1.51792789953909	2
ENSG00000084073.8	ZMPSTE24	1	40256236	1_25	0	0.0127499141220029	4.87571007112174	5.90258879684259e-07	0.0912965708321519	2
ENSG00000187815.9	ZFP69	1	40455473	1_25	0	0.0196416752707235	9.93614682514369	1.85307895499062e-06	-1.73237257813162	3
ENSG00000164002.11	EXO5	1	40464952	1_25	0	0.015905281603716	6.69831672415305	1.01158979251918e-06	0.461962175198115	2
ENSG00000117010.15	ZNF684	1	40530624	1_25	0	0.015636150981013	7.94900131424076	1.18015709278318e-06	-1.65167373432003	1
ENSG00000117013.14	KCNQ4	1	40793312	1_25	0	0.0146625826416532	6.77586515420923	9.43349501436516e-07	-1.27630713602588	1
ENSG00000179862.6	CITED4	1	40862199	1_25	0	0.015578290908158	6.6260894771974	9.80109282926619e-07	-0.58597148242647	1
ENSG00000171793.13	CTPS1	1	40979451	1_25	0	0.0185113529834093	9.64983551096742	1.69611568179566e-06	1.61372506504694	1
ENSG00000171790.15	SLFNL1	1	41023232	1_25	0	0.0137491800933469	5.67481799958448	7.40842920234467e-07	0.440215681449062	2
ENSG00000010803.16	SCMH1	1	41249135	1_25	0	0.0330454051842953	14.6543669136901	4.59806958337815e-06	-1.91293675804327	1
ENSG00000127124.14	HIVEP3	1	42035651	1_26	0	0.0290459926015034	4.7145180081954	1.30023220328622e-06	0.238154633470906	1
ENSG00000177181.14	RIMKLA	1	42380694	1_26	0	0.0306474374167467	5.22523356673228	1.52053797759463e-06	-0.362090958660529	1
ENSG00000171960.10	PPIH	1	42658184	1_26	0	0.029006856611503	4.70168558472129	1.29494596923965e-06	0.300914340589397	1
ENSG00000065978.18	YBX1	1	42679786	1_26	0	0.0290873177040091	4.728043468449	1.30581764261704e-06	0.101832741608552	1
ENSG00000164008.14	C1orf50	1	42767127	1_26	0	0.0305157326110526	5.18430263772487	1.50214391716123e-06	0.592043155708627	1
ENSG00000177868.11	SVBP	1	42816309	1_26	0	0.0294824916027363	4.85641711791732	1.35949483372626e-06	-0.0384256394160398	2
ENSG00000164010.13	ERMAP	1	42817988	1_26	0	0.0310866340783711	5.36075836806516	1.58233097638208e-06	0.454746539800506	2
ENSG00000117394.20	SLC2A1	1	42959411	1_26	0	0.303249227041078	27.9665410671688	8.05259496157495e-05	3.04598934487486	1
ENSG00000179178.10	TMEM125	1	43269525	1_26	0	0.053586331868164	10.5678987471984	5.37700041224224e-06	1.2195872990749	1
ENSG00000253313.5	C1orf210	1	43285671	1_26	0	0.0383787956087563	7.37021588294241	2.68577079857058e-06	0.819858422274982	2
ENSG00000066056.13	TIE1	1	43301467	1_27	0	0.0516301871357539	13.9353807570314	6.83156076163158e-06	1.98503276663552	1
ENSG00000117400.16	MPL	1	43337449	1_27	0	0.0941576011626415	23.2696546504095	2.08038024057204e-05	3.46320473756727	1
ENSG00000117399.13	CDC20	1	43359194	1_27	0	0.0335451637001389	12.9172482946632	4.11431292466451e-06	2.49172791644628	1
ENSG00000159479.16	MED8	1	43390239	1_27	0	0.0886152879989433	22.6586217300095	1.90651198300756e-05	-3.43104163705271	1
ENSG00000198198.15	SZT2	1	43389819	1_27	0	0.0205744006902111	5.30595734419087	1.03654543805001e-06	-0.7793178926352	1
ENSG00000126091.19	ST3GAL3	1	43705540	1_27	0	0.0736012498850483	26.3783432368953	1.84344464586519e-05	-4.17882000762841	1
ENSG00000117408.10	IPO13	1	43947230	1_27	0	0.0237850237438894	10.4933288666119	2.36981405120496e-06	-2.66433812344496	2
ENSG00000117410.13	ATP6V0B	1	43974045	1_27	0	0.0216008174113396	6.6314966900364	1.36012599142957e-06	-1.43560388599326	1
ENSG00000159214.12	CCDC24	1	43991070	1_27	0	0.0413410480210908	19.9525532926085	7.83208439025714e-06	3.79112134624766	2
ENSG00000196517.11	SLC6A9	1	44031093	1_27	0	0.122044580940273	23.6190819884446	2.73702592479317e-05	-3.18962945548658	1
ENSG00000178028.13	DMAP1	1	44213884	1_27	0	0.205861845530745	26.7282023480736	5.22447925624644e-05	3.33646047927964	2
ENSG00000198520.10	C1orf228	1	44674693	1_28	0	0.0391559541281616	6.0618702154581	2.25372977161878e-06	-0.605255272390058	1
ENSG00000142945.12	KIF2C	1	44739744	1_28	0	0.129060277514125	17.6384552668151	2.16147660576125e-05	-2.30054048164841	2
ENSG00000142959.4	BEST4	1	44787956	1_28	0	0.0451906698099456	7.43304785278709	3.18943021322876e-06	1.34173217356171	1
ENSG00000188396.3	TCTEX1D4	1	44806240	1_28	0	0.0618333486480181	10.446367869258	6.13317672729528e-06	1.74472424234155	1
ENSG00000117425.13	PTCH2	1	44842737	1_28	0	0.0923668517038407	14.3420813433619	1.25784092041885e-05	-2.08063248801166	1
ENSG00000126107.14	HECTD3	1	45010991	1_28	0	0.0582921937303739	9.87791025453358	5.46729958989459e-06	-1.55882699235958	2
ENSG00000132781.17	MUTYH	1	45340760	1_28	0	0.0447374218145332	7.33636807178096	3.11637320319355e-06	0.836156993313594	2
ENSG00000280670.2	CCDC163	1	45499635	1_28	0	0.0469575140498975	7.80039224445632	3.47791477633234e-06	-1.03514097273097	1
ENSG00000132763.14	MMACHC	1	45499668	1_28	0	0.0388296247781962	5.9818915407651	2.20545969342159e-06	0.771798716546526	1
ENSG00000117448.13	AKR1A1	1	45550079	1_28	0	0.0547505635991273	9.27452567875444	4.82145035061798e-06	1.22965211174518	2
ENSG00000159588.14	CCDC17	1	45624129	1_28	0	0.0490221907913723	8.2129976274601	3.82289007256535e-06	1.0684582117636	2
ENSG00000159592.10	GPBP1L1	1	45687876	1_28	0	0.034642530025787	4.89292935329509	1.60944427387132e-06	-0.250637948862619	2
ENSG00000159596.6	TMEM69	1	45687531	1_28	0	0.0398951854461062	6.2405097267502	2.36394816486193e-06	-0.848437826971325	1
ENSG00000197429.10	IPP	1	45750903	1_28	0	0.0398957198552359	6.24063777830673	2.36402833818841e-06	0.848437826971284	1
ENSG00000086015.20	MAST2	1	45786746	1_28	0	0.0551109947486199	9.3377993291852	4.88630063041828e-06	1.3095036194878	1
ENSG00000117461.14	PIK3R3	1	46132601	1_28	0	0.0340215205022737	4.72044707854133	1.52487501720971e-06	0.0765097752166059	1
ENSG00000173660.11	UQCRH	1	46309111	1_28	0	0.052851511952672	8.93534032051789	4.48400316898387e-06	1.14531526780609	1
ENSG00000117481.10	NSUN4	1	46341925	1_28	0	0.0439493184451433	7.1662396463203	2.9904797686088e-06	0.558777675257734	1
ENSG00000117480.15	FAAH	1	46393076	1_28	0	0.0869280006416294	13.7495288130696	1.13486683139123e-05	-1.55676596908757	2
ENSG00000079277.19	MKNK1	1	46616841	1_29	0	0.0416724909492404	6.44273132059224	2.54927612227509e-06	0.747799779334023	1
ENSG00000142961.14	MOB3C	1	46616841	1_29	0	0.0416724909492404	6.44273132059224	2.54927612227509e-06	0.747799779334023	1
ENSG00000186118.8	TEX38	1	46668649	1_29	0	0.0372003872519706	5.35802743156343	1.89256058186484e-06	-0.51594222698465	1
ENSG00000123472.12	ATPAF1	1	46674003	1_29	0	0.0384166689566295	5.66522884558826	2.06649595628964e-06	-0.597373260413717	1
ENSG00000159658.10	EFCAB14	1	46719483	1_29	0	0.0347306179991479	4.70256800793171	1.5507614377266e-06	0.0991816080995236	1
ENSG00000142973.13	CYP4B1	1	46814117	1_29	0	0.0617877269945407	10.224753325819	5.99863524831678e-06	-1.4207024131149	1
ENSG00000187048.12	CYP4A11	1	46964526	1_29	0	0.0427968597324698	6.69742270387606	2.72155434044363e-06	-0.914333727892205	1
ENSG00000162365.11	CYP4A22	1	47131212	1_29	0	0.0389575000628882	5.79876346854435	2.14498308162413e-06	-0.357046162447897	2
ENSG00000162366.7	PDZK1IP1	1	47190903	1_29	0	0.0394196468089501	5.911438774902	2.21260210637659e-06	0.692661491744479	1
ENSG00000162367.11	TAL1	1	47227548	1_29	0	0.0985019788563848	14.7572129884809	1.38021485574215e-05	-1.77225519495817	1
ENSG00000162368.13	CMPK1	1	47333168	1_29	0	0.147072461583361	18.7288050578251	2.61540426362943e-05	-2.06436172270502	1
ENSG00000282881.1	RP11-49P4.7	1	46534086	1_29	0	0.0357185320691398	4.97009912654954	1.68560592717734e-06	0.350112499029412	1
ENSG00000269113.3	TRABD2B	1	47997102	1_30	0	0.0375884825074281	6.19040994505511	2.20938601125651e-06	-0.682981320985534	1
ENSG00000117834.12	SLC5A9	1	48254629	1_30	0	0.0373550023632111	6.13092129640849	2.17456255830912e-06	0.602737230116658	1
ENSG00000123091.4	RNF11	1	51235789	1_32	0	0.0283760918227398	7.94886027125549	2.14168127901474e-06	-0.874509377640267	2
ENSG00000085831.15	TTC39A	1	51345495	1_33	0	0.0213784440103415	6.19842851361786	1.25821566048048e-06	-0.621461114642708	2
ENSG00000117859.18	OSBPL9	1	51577175	1_33	0	0.0279917225992621	8.58909639001844	2.28283487654266e-06	0.993239488712391	2
ENSG00000078618.21	NRDC	1	51826904	1_33	0	0.02195652837351	6.40892860805647	1.33612319666716e-06	-0.629415266832554	1
ENSG00000198841.3	KTI12	1	52033817	1_33	0	0.0183711961398525	4.71155133929044	8.2186173092054e-07	-0.0810377426809944	2
ENSG00000154222.14	CC2D1B	1	52352516	1_33	0	0.0257796400105728	7.8483394118785	1.92110906700676e-06	-0.930542883174812	1
ENSG00000116157.5	GPX7	1	52606387	1_33	0	0.0237231254786893	7.06966625258251	1.59245883517034e-06	-0.741757503204201	1
ENSG00000182183.14	FAM159A	1	52632886	1_33	0	0.0183703633170769	4.72212966694135	8.23669625439715e-07	-0.0759836839024474	2
ENSG00000162378.12	ZYG11B	1	52726410	1_33	0	0.040377562583696	11.9471467474533	4.58038194318061e-06	1.24485566127228	1
ENSG00000121310.16	ECHDC2	1	52926925	1_33	0	0.035246007589689	10.7964947903273	3.61318423557145e-06	-1.1920363037031	2
ENSG00000116171.17	SCP2	1	52926925	1_33	0	0.0375923396586682	11.5571415595593	4.12522067443612e-06	-1.4030178112329	1
ENSG00000162383.11	SLC1A7	1	53144121	1_33	0	0.054252669209649	14.9412715302203	7.6967266934483e-06	1.61800347896126	1
ENSG00000157193.15	LRP8	1	53327576	1_33	0	0.0306595850794096	9.04680923650369	2.63365633114732e-06	-0.56026429097859	1
ENSG00000058799.14	YIPF1	1	53889688	1_34	0	0.0359858244016228	12.1452138552423	4.14986548467409e-06	1.44881727048714	1
ENSG00000081870.11	HSPB11	1	53945795	1_34	0	0.019082764281152	6.11614136401229	1.10819502800708e-06	-0.433456727403898	1
ENSG00000116209.11	TMEM59	1	54053622	1_34	0	0.0195960281659828	6.36764609689153	1.18479815668449e-06	0.764261448612247	1
ENSG00000116221.15	MRPL37	1	54182860	1_34	0	0.0198350843676389	6.48256126221428	1.22089433481844e-06	-0.599640055413105	2
ENSG00000215883.10	CYB5RL	1	54154524	1_34	0	0.0172732747033326	5.1725625522228	8.48355398742054e-07	0.36656025506595	1
ENSG00000157216.15	SSBP3	1	54413433	1_34	0	0.0240303166941516	8.30253057257518	1.89438119810343e-06	-1.03612542544508	2
ENSG00000162391.11	FAM151A	1	54623490	1_34	0	0.0293316526892562	10.1972034693944	2.83997826170223e-06	-1.16642457000784	2
ENSG00000184313.19	MROH7	1	54548340	1_34	0	0.0386209375663269	12.8198581435152	4.70114264389628e-06	1.35106755228649	2
ENSG00000243725.6	TTC4	1	54604117	1_34	0	0.0262767478563803	9.15138923477156	2.2832635205538e-06	1.02415618196877	1
ENSG00000162396.5	PARS2	1	54764162	1_34	0	0.0183788449749327	5.76007824336157	1.00518035927595e-06	0.529111155386555	1
ENSG00000116133.11	DHCR24	1	54886292	1_34	0	0.0196286062520661	6.38338789591802	1.1897017372451e-06	0.599675012058397	1
ENSG00000173406.15	DAB1	1	58547019	1_37	0	0.085620343989379	14.119951500187	1.14790928859203e-05	1.8151427162595	1
ENSG00000162600.11	OMA1	1	58546759	1_37	0	0.0337082181008391	5.15050979158481	1.64847896262033e-06	-0.419114486695418	2
ENSG00000172456.17	FGGY	1	59296555	1_37	0	0.0500080614303301	8.92250708747978	4.23666688071597e-06	-1.09218458002811	2
ENSG00000134709.10	HOOK1	1	59814713	1_38	0	0.0576071112985661	15.9541370761986	8.72663505023978e-06	-1.92870656434414	1
ENSG00000134716.9	CYP2J2	1	59927744	1_38	0	0.0177016905789918	4.70517357234854	7.90838476786146e-07	0.040111534505528	1
ENSG00000162604.12	TM2D1	1	61723869	1_39	0	0.0348991809831527	6.05883455577917	2.00771343653617e-06	-0.613348609551096	1
ENSG00000132849.19	PATJ	1	61742713	1_39	0	0.0425875172303829	7.96059385551213	3.21903120060866e-06	-1.01251422825307	1
ENSG00000162607.12	USP1	1	62437203	1_39	0	0.220509990137149	24.1710945610852	5.06083273824892e-05	2.65247169571461	1
ENSG00000125703.14	ATG4C	1	62782101	1_39	0	0.0433920403366712	8.1396859226884	3.35362976779971e-06	1.02957103085924	2
ENSG00000088035.15	ALG6	1	63367779	1_40	0	0.0270950794488613	6.50192000955881	1.67274387311891e-06	0.444035733475891	1
ENSG00000203965.12	EFCAB7	1	63523814	1_40	0	0.0260863806487475	6.09665675800785	1.51009047716584e-06	0.229441988797293	1
ENSG00000142856.16	ITGB3BP	1	63593801	1_40	0	0.0451619346993156	11.64282941287	4.99261951099818e-06	1.350333115829	1
ENSG00000162434.11	JAK1	1	64966741	1_41	0	0.0222211179392777	6.97849872712289	1.4723982914079e-06	0.667145796882811	1
ENSG00000162433.14	AK4	1	65147235	1_41	0	0.0398833704136576	12.584381621676	4.76563886177224e-06	1.41398916277975	2
ENSG00000213625.8	LEPROT	1	65397619	1_41	0	0.0172138093977209	4.91539857737878	8.0340240248416e-07	0.376600553672567	2
ENSG00000116678.19	LEPR	1	65422877	1_41	0	0.0194353459136795	5.94392990071309	1.09689069016713e-06	-0.618553080529873	1
ENSG00000184588.17	PDE4B	1	65792155	1_41	0	0.0174061266758044	4.80010748339706	7.93323827963747e-07	0.357712457424432	1
ENSG00000116704.7	SLC35D1	1	67054457	1_42	0	0.0580648001797901	13.4304571797473	7.40459192602646e-06	1.39486748619358	1
ENSG00000081985.10	IL12RB2	1	67307648	1_42	0	0.0232927822558501	4.85840143561053	1.0745142022369e-06	-0.0159696610814901	1
ENSG00000172380.5	GNG12	1	67835887	1_42	0	0.0685688815994119	15.6009344674873	1.01572250549889e-05	1.93888721210408	1
ENSG00000172410.4	INSL5	1	66801397	1_42	0	0.0230097092517421	4.75427554188732	1.0387065641343e-06	-0.0811471060793662	1
ENSG00000024526.16	DEPDC1	1	68497714	1_43	0	0.0338468412954117	4.70412554423373	1.51180036393941e-06	-0.233500642652638	1
ENSG00000033122.18	LRRC7	1	69567941	1_44	0	0.150072279370671	21.064719547274	3.00160511665939e-05	-2.20916437025229	1
ENSG00000066557.5	LRRC40	1	70204629	1_44	0	0.0277937127062137	4.71428237574556	1.2441122122281e-06	0.189155392466909	1
ENSG00000118454.12	ANKRD13C	1	70354325	1_44	0	0.036716321579763	7.36637318214775	2.56809022799786e-06	0.919767895750472	1
ENSG00000197568.13	HHLA3	1	70347903	1_44	0	0.0278957762515277	4.74911163882098	1.25790610978253e-06	0.37512377309191	2
ENSG00000050628.20	PTGER3	1	71047606	1_45	0	0.0361819511125621	9.29467400989192	3.1931810386934e-06	1.20361415965438	2
ENSG00000132485.13	ZRANB2	1	71081716	1_45	0	0.0372103952651043	9.56217650804718	3.37845731460083e-06	1.23779430301851	1
ENSG00000172260.14	NEGR1	1	72282986	1_46	0	0.0577521892561977	21.0891101528754	1.15644266012805e-05	2.90020533245019	2
ENSG00000254685.6	FPGT	1	74198025	1_47	0	0.0160167752729387	4.98395114256805	7.57959944376256e-07	0.336003670034083	1
ENSG00000116783.14	TNNI3K	1	74234228	1_47	0	0.0202294776636121	7.1954319340164	1.38209830787924e-06	-0.725012692547712	1
ENSG00000116791.13	CRYZ	1	74711064	1_47	0	0.0261405917968288	9.62828460904616	2.3898009615523e-06	1.01056305700824	2
ENSG00000117054.13	ACADM	1	75724387	1_47	0	0.0239873568911719	8.81178807102555	2.00698366194821e-06	-1.39664004443718	1
ENSG00000137955.15	RABGGTB	1	75786199	1_47	0	0.0514629518540037	16.0952209909686	7.86482446436285e-06	-2.03897528311105	1
ENSG00000057468.6	MSH4	1	75795152	1_47	0	0.0155455149333461	4.70137784313487	6.93949177422241e-07	-0.0550199000297293	2
ENSG00000117069.14	ST6GALNAC5	1	76866942	1_48	0	0.0122112697656102	4.72757477787172	5.48146479706093e-07	-0.111835768080947	1
ENSG00000077254.14	USP33	1	77760195	1_48	0	0.0201284511232219	9.32427127124217	1.78206136218747e-06	1.15653483147273	1
ENSG00000162614.18	NEXN	1	77888397	1_48	0	0.0565394869455366	19.3988736710983	1.04141966680451e-05	-2.13209257747764	2
ENSG00000162613.16	FUBP1	1	77979050	1_48	0	0.0122162650307636	4.72872415033636	5.48504030440014e-07	-0.102701312543481	2
ENSG00000162616.8	DNAJB4	1	77979478	1_48	0	0.013928050824171	5.90836283001522	7.81366696899816e-07	-0.532300551003418	1
ENSG00000137959.15	IFI44L	1	78626599	1_48	0	0.0125289902518375	4.95832807370596	5.89859702053535e-07	-0.256958767385182	1
ENSG00000162618.13	ADGRL4	1	79006491	1_48	0	0.030866398921079	13.3905709110434	3.92448302779451e-06	1.4305236697163	1
ENSG00000203943.8	SAMD13	1	84298566	1_51	0	0.0240640205624874	4.79425109587157	1.09543436974478e-06	0.192280361263543	1
ENSG00000171517.5	LPAR3	1	84893289	1_52	0	0.0445385623159397	11.9221877842688	5.04184568233342e-06	1.54383051443365	1
ENSG00000117133.10	RPF1	1	84478281	1_52	0	0.135970851307278	22.7865969330195	2.9418646227411e-05	2.49951872578389	3
ENSG00000174021.10	GNG5	1	84506653	1_52	0	0.0887154794026685	18.5764276624849	1.56480059027549e-05	-2.2222394829944	1
ENSG00000117151.12	CTBS	1	84574387	1_52	0	0.0248147548986785	6.34648965672097	1.49534348637962e-06	-0.529711119015992	2
ENSG00000117155.16	SSX2IP	1	84691138	1_52	0	0.0403018026666572	10.9658661302127	4.19628337842356e-06	1.33850383965812	2
ENSG00000153898.12	MCOLN2	1	84997425	1_52	0	0.0698486726301887	16.2526370785154	1.07790228325119e-05	-2.02293471892912	1
ENSG00000055732.12	MCOLN3	1	85048551	1_52	0	0.0308267306182906	8.40930704941934	2.46141631154164e-06	-1.05646498754357	2
ENSG00000097096.8	SYDE2	1	85200644	1_52	0	0.0212672997311157	4.88246639776182	9.85936651933206e-07	-0.0464306307393355	1
ENSG00000162642.13	C1orf52	1	85259743	1_52	0	0.0213877459970582	4.93603006337045	1.00239804429642e-06	-0.349700274451095	1
ENSG00000142867.12	BCL10	1	85277178	1_52	0	0.0416323931422951	11.2764507182868	4.45760107059982e-06	1.4941741016664	1
ENSG00000142871.16	CYR61	1	85575929	1_52	0	0.0229115484911265	5.58893735974336	1.21585302922225e-06	-0.456821716110122	1
ENSG00000117174.10	ZNHIT6	1	85708260	1_52	0	0.0291686477576258	7.88311877614946	2.1832916957503e-06	-1.03769492864869	2
ENSG00000171502.14	COL24A1	1	85999499	1_53	0	0.0304766144838838	6.64512024386164	1.92294544020227e-06	0.288256992014839	2
ENSG00000122417.15	ODF2L	1	86396707	1_53	0	0.0257989028673585	5.06051823965787	1.23963442643641e-06	0.495738792991587	1
ENSG00000137975.7	CLCA2	1	86424561	1_53	0	0.0268236636991791	5.43067620772357	1.38315038507293e-06	-0.302033075793852	1
ENSG00000016602.9	CLCA4	1	86547045	1_53	0	0.0285489695972534	6.02332100761876	1.6327656081677e-06	-0.104040741706302	2
ENSG00000097033.14	SH3GLB1	1	86704810	1_53	0	0.0303965350692312	6.62008698400809	1.91066775072412e-06	0.637311861064287	1
ENSG00000065243.19	PKN2	1	88684130	1_54	0	0.0269107475440503	4.78699905917206	1.22316909906175e-06	0.187350486444304	1
ENSG00000137944.17	KYAT3	1	88975234	1_54	0	0.0497988871728357	10.6624420883494	5.04166192431119e-06	-1.37248005204138	3
ENSG00000213516.9	RBMXL1	1	89013185	1_54	0	0.0868806329724555	16.042631295268	1.32341476431057e-05	1.77148957379694	1
ENSG00000117226.11	GBP3	1	89015900	1_54	0	0.0294819134321859	5.65483850835413	1.58297213559209e-06	-0.449305602948585	1
ENSG00000117228.9	GBP1	1	89064901	1_54	0	0.0333452444795973	6.82748968498615	2.16168473316804e-06	0.664858046115477	1
ENSG00000162654.8	GBP4	1	89199262	1_54	0	0.0270809654044263	4.84693683574118	1.24631809155269e-06	-0.145211792650204	1
ENSG00000197147.13	LRRC8B	1	89525143	1_54	0	0.0721199037209576	14.2326139173602	9.74624228923431e-06	-1.67990830892568	1
ENSG00000122482.20	ZNF644	1	91022402	1_55	0	0.0195031679313999	4.90015430502244	9.07428286718555e-07	0.167206527965415	1
ENSG00000097046.12	CDC7	1	91495557	1_56	0	0.0366794649311868	6.72494828260723	2.34212104954459e-06	-0.858290251110244	2
ENSG00000172031.6	EPHX4	1	92029879	1_56	0	0.0355010434847436	7.09716184632191	2.39234177751702e-06	1.217024988029	1
ENSG00000284413.1	BTBD8	1	92080411	1_56	0	0.0304321915464871	4.75400764707779	1.37369558223035e-06	0.223846220718612	1
ENSG00000162676.11	GFI1	1	92487304	1_56	0	0.412434928559353	19.2384840936795	7.53396647559482e-05	3.94828939838327	1
ENSG00000067208.14	EVI5	1	92792120	1_56	0	0.0339808994838384	7.76827294124561	2.50643671527648e-06	-1.64885913915263	1
ENSG00000122406.12	RPL5	1	92831623	1_56	0	0.0307202065043728	5.54691375562028	1.61797922515241e-06	1.02843052590042	1
ENSG00000154511.11	FAM69A	1	92961317	1_56	0	0.030683235527571	5.2610174774651	1.53273930739028e-06	0.837587881168706	1
ENSG00000143033.17	MTF2	1	93037633	1_56	0	0.031041369618645	4.99429284380932	1.47201513652404e-06	0.416054238235367	1
ENSG00000117500.12	TMED5	1	93180650	1_57	0	0.0361270868498933	5.8316500501063	2.00042279418879e-06	-0.586772006264043	2
ENSG00000122483.17	CCDC18	1	93179625	1_57	0	0.0351588936591214	5.57249331628296	1.86029643482935e-06	-0.512102174196831	2
ENSG00000117505.12	DR1	1	93346012	1_57	0	0.0496033554536222	8.86472254438132	4.17516458123668e-06	1.12101595793857	1
ENSG00000067334.13	DNTTIP2	1	93880063	1_57	0	0.0457099313800048	8.08094324560652	3.50727664067289e-06	1.00013231612306	1
ENSG00000137962.12	ARHGAP29	1	94273293	1_58	0	0.0170489560428037	4.72040482816265	7.64142638671294e-07	-0.0305623302879692	1
ENSG00000143036.16	SLC44A3	1	94820196	1_58	0	0.0308219491025583	10.3106767814226	3.01748186416317e-06	-1.04521785882186	2
ENSG00000117519.15	CNN3	1	94927226	1_58	0	0.0241652065542768	8.49594822826557	1.94939463159649e-06	-1.21092390352856	1
ENSG00000172339.9	ALG14	1	95073027	1_58	0	0.133096127667161	24.7774535463143	3.1312625766416e-05	2.96372243951321	1
ENSG00000152078.9	TMEM56	1	95109214	1_58	0	0.0295120938042196	9.35231951012124	2.62069665840342e-06	-0.956500032230257	2
ENSG00000122481.16	RWDD3	1	95224713	1_58	0	0.0195077100183156	6.63237547673695	1.22849330155123e-06	-0.954554135617934	1
ENSG00000117569.18	PTBP2	1	96721522	1_59	0	0.010482090378919	15.6062938043989	1.55326328013894e-06	-3.18288864196539	1
ENSG00000188641.12	DPYD	1	97921165	1_60	0	0.008274113370345	11.2706782131905	8.85459933692395e-07	-2.78429293639423	2
ENSG00000162627.16	SNX7	1	98661649	1_60	0	0.136445085433546	29.2756645064291	3.79281845905121e-05	2.82506032916867	1
ENSG00000156869.12	FRRS1	1	99766518	1_61	0	0.035924304122695	4.74810324220202	1.61959308834975e-06	-0.0731437090061989	1
ENSG00000117620.14	SLC35A3	1	99969054	1_61	0	0.0832057587504117	12.8315092692073	1.01374453052406e-05	-1.70002138808377	2
ENSG00000122435.9	TRMT13	1	100133310	1_61	0	0.0620231916941961	9.98457779437388	5.88005262657917e-06	-1.41947152517016	1
ENSG00000122477.12	LRRC39	1	100178174	1_61	0	0.0416643014299585	6.16404082505378	2.43852385120882e-06	-0.48108086300412	2
ENSG00000137992.14	DBT	1	99650838	1_61	0	0.0401358822204142	5.80670363888393	2.21289023091111e-06	0.342969364230629	2
ENSG00000079335.18	CDC14A	1	100344610	1_61	0	0.0359211982022942	4.74727838540367	1.61917172566468e-06	-0.109928542262733	2
ENSG00000181656.6	GPR88	1	100538206	1_62	0	0.0303117578147595	5.09293529341569	1.46580661596553e-06	-0.397397160412926	1
ENSG00000162692.10	VCAM1	1	100718269	1_62	0	0.0309059877486021	5.27775354839301	1.54877785855006e-06	-0.41004052659808	1
ENSG00000162694.13	EXTL2	1	100895622	1_62	0	0.110920443371486	17.6108193374985	1.85476356278174e-05	-1.86529804548374	2
ENSG00000162695.11	SLC30A7	1	100895622	1_62	0	0.11126132217457	17.6410708117694	1.86365945336284e-05	1.86578168561671	1
ENSG00000170989.8	S1PR1	1	101236803	1_62	0	0.150574496633484	20.6517582184088	2.95260838444836e-05	-2.14833468865659	1
ENSG00000185946.15	RNPC3	1	103550405	1_65	0	0.0160815619875399	4.7349688328762	7.23007413689664e-07	0.0594706238668678	1
ENSG00000240038.6	AMY2B	1	103555063	1_65	0	0.0177390865860123	5.82038391451587	9.80348033796979e-07	-0.862621372867287	1
ENSG00000134215.15	VAV3	1	107965542	1_67	0	0.0294310302994884	5.5843669625714	1.56054685124006e-06	0.585174845968587	1
ENSG00000116266.10	STXBP3	1	108746144	1_67	0	0.0514624136960538	10.9238651782434	5.33781945121136e-06	1.40916180089742	1
ENSG00000162641.18	AKNAD1	1	108858213	1_67	0	0.0271693140410667	4.82386580922118	1.24443233884706e-06	-0.21458575434958	1
ENSG00000121957.12	GPSM2	1	108875055	1_67	0	0.0277842114507026	5.03664495491379	1.32873021163941e-06	-0.330639083389445	2
ENSG00000121940.15	CLCC1	1	108930983	1_67	0	0.0282363049217758	5.1901386597861	1.39150323576233e-06	0.407739637081612	2
ENSG00000197780.9	TAF13	1	109075155	1_67	0	0.0282610850599019	5.19848146379617	1.39496312910107e-06	0.404495028782019	2
ENSG00000116299.16	KIAA1324	1	109113798	1_67	0	0.0280894092723368	5.1405329611524	1.37103376653323e-06	-0.429965554975369	1
ENSG00000031698.12	SARS	1	109213564	1_67	0	0.0280322364240995	5.1211569121499	1.3630859048434e-06	0.325599971427187	1
ENSG00000134222.16	PSRC1	1	109282969	1_67	0	0.0625705352418259	12.8052012640342	7.60770520680155e-06	1.55585848082831	1
ENSG00000221986.6	MYBPHL	1	109306632	1_67	0	0.0287981563506686	5.37754716200226	1.47043662008807e-06	0.400782871021429	1
ENSG00000162650.16	ATXN7L2	1	109483259	1_67	0	0.0268935474391492	4.72688852774463	1.20703774151114e-06	-0.0864776453288915	1
ENSG00000174151.14	CYB561D1	1	109494012	1_67	0	0.035472930592525	7.36324194712646	2.4800677047265e-06	-0.924836551116725	1
ENSG00000181754.6	AMIGO1	1	109509517	1_67	0	0.0707293686319971	13.9899923780498	9.39538662019706e-06	-1.59799417682512	1
ENSG00000065135.10	GNAI3	1	109548649	1_67	0	0.0423825558244382	9.06331213708051	3.64729991648268e-06	-1.15925812517072	1
ENSG00000168765.16	GSTM4	1	109639783	1_67	0	0.0398592543737436	8.47638221758047	3.20802023376457e-06	1.06973770115738	1
ENSG00000213366.12	GSTM2	1	109667893	1_67	0	0.0307155781369151	5.99097457329139	1.74724403826699e-06	-0.573978013480699	1
ENSG00000134184.12	GSTM1	1	109671748	1_67	0	0.0375299450008827	7.90119553447791	2.81558170350914e-06	0.935731878219576	3
ENSG00000134201.10	GSTM5	1	109710593	1_67	0	0.0724628568150759	14.2245644754971	9.787050445743e-06	-1.59966493202703	3
ENSG00000134202.10	GSTM3	1	109731286	1_67	0	0.0269469172679246	4.74573330050123	1.21425475820127e-06	0.147388973907241	2
ENSG00000179902.12	C1orf194	1	109113015	1_67	0	0.0277603745241113	5.0284837969567	1.32543908441048e-06	0.251946934281708	1
ENSG00000168710.17	AHCYL1	1	109984850	1_68	0	0.0488148945452726	14.8588275512649	6.88706678802662e-06	-1.69905233830182	1
ENSG00000197106.6	SLC6A17	1	110150641	1_68	0	0.0179985944189026	5.35900583829757	9.15841286124396e-07	0.359608382395101	2
ENSG00000116396.14	KCNC4	1	110209228	1_68	0	0.0185741619529111	5.6571489811085	9.97709806176107e-07	-0.713012432245761	1
ENSG00000134248.13	LAMTOR5	1	110407817	1_68	0	0.0198730559294029	6.29764097765604	1.18833790398847e-06	-0.469571851724208	2
ENSG00000143125.5	PROK1	1	110451368	1_68	0	0.0671390042449761	17.9271653336017	1.1428360104e-05	2.2370151556568	1
ENSG00000177272.8	KCNA3	1	110675201	1_68	0	0.0169554297747104	4.79369316836565	7.71749633279523e-07	-0.496906465799682	1
ENSG00000143119.12	CD53	1	110873219	1_68	0	0.0228447284304456	7.61926747394433	1.65270985283793e-06	-1.42813643771445	1
ENSG00000121931.15	LRIF1	1	110964484	1_68	0	0.0373117956825904	12.2874947961367	4.35318269701614e-06	-1.81049277279264	1
ENSG00000156171.14	DRAM2	1	111139496	1_68	0	0.113373624742981	23.040854828417	2.48032172000461e-05	3.13272963253865	1
ENSG00000134255.13	CEPT1	1	111139496	1_68	0	0.113373624742981	23.040854828417	2.48032172000461e-05	3.13272963253865	1
ENSG00000156150.6	ALX3	1	110071052	1_68	0	0.126793866598744	24.1489249446191	2.90732407369217e-05	2.56788381112929	1
ENSG00000064886.13	CHI3L2	1	111200918	1_69	0	0.0136683518105283	5.10975688655066	6.6315306777231e-07	-0.383284703147523	1
ENSG00000173947.13	PIFO	1	111594687	1_69	0	0.062502753246681	19.5914808603427	1.16268965794173e-05	2.01298756493414	1
ENSG00000116455.13	WDR77	1	111449473	1_69	0	0.0131773221647377	4.7639107709305	5.96057530456476e-07	-0.144884675356257	1
ENSG00000143110.11	C1orf162	1	111478407	1_69	0	0.0143383043453721	5.56220485237104	7.57255037169349e-07	-0.47213306007466	1
ENSG00000121933.18	TMIGD3	1	111563720	1_69	0	0.0150148470276034	5.99825747599967	8.55152190834553e-07	0.670513105713942	1
ENSG00000171385.9	KCND3	1	111988885	1_69	0	0.0711997381515008	20.8508613171613	1.40961266451617e-05	2.51280321783623	1
ENSG00000143079.14	CTTNBP2NL	1	112391270	1_69	0	0.0144565499721684	5.63987065238129	7.74160845465316e-07	0.560339476790039	1
ENSG00000007341.18	ST7L	1	112628967	1_69	0	0.0155063809839858	6.30296774807947	9.28010589182241e-07	-0.614036916471721	1
ENSG00000155363.18	MOV10	1	112673095	1_69	0	0.225751722288312	32.3598332180837	6.93640980833754e-05	-3.37703443519094	1
ENSG00000184599.13	FAM19A3	1	112720490	1_69	0	0.0293655137953862	12.3598916018266	3.44627288158641e-06	1.48043222707121	1
ENSG00000155380.11	SLC16A1	1	112956760	1_70	0	0.0484013524176828	8.70469083114604	4.00044445019153e-06	0.965857307932725	1
ENSG00000116793.15	PHTF1	1	113758270	1_70	0	0.0386385329357251	6.54859808377101	2.40251640500781e-06	0.746127198085728	1
ENSG00000188761.11	BCL2L15	1	113886718	1_70	0	0.0358275429137608	5.82753362773447	1.98243615648836e-06	0.580666326628756	2
ENSG00000134262.12	AP4B1	1	113905292	1_70	0	0.0474062402199085	8.50548722051632	3.82853045408343e-06	1.05822596617683	1
ENSG00000163349.21	HIPK1	1	113908685	1_70	0	0.0405098547612509	7.00053294125603	2.69270754003717e-06	-0.721236953542643	1
ENSG00000116774.11	OLFML3	1	113979663	1_70	0	0.0326493577700214	4.94188734339069	1.5320215721292e-06	-0.36426335041531	1
ENSG00000134207.14	SYT6	1	114154379	1_70	0	0.041670740330609	7.2706365101575	2.87674287446608e-06	0.533630163968264	1
ENSG00000197323.11	TRIM33	1	114510877	1_71	0	0.186584483049163	26.9428683915953	4.77327823421205e-05	2.6136025454612	2
ENSG00000116752.5	BCAS2	1	114577676	1_71	0	0.0164935358534927	6.59411606477063	1.0326847237546e-06	1.11637167879888	1
ENSG00000213281.4	NRAS	1	114716596	1_71	0	0.0160464209465674	4.79685985314917	7.30857331370906e-07	0.272784804344052	1
ENSG00000009307.15	CSDE1	1	114757749	1_71	0	0.168607385828133	21.2063043031001	3.39499376328984e-05	-3.92573564038365	1
ENSG00000134198.9	TSPAN2	1	115089590	1_71	0	0.0364809851495249	11.0789069454341	3.83761028266156e-06	-0.835706969478556	2
ENSG00000118729.11	CASQ2	1	115768346	1_72	0	0.0195004542924772	8.29346995002919	1.53560105287394e-06	-1.14666605136044	1
ENSG00000173212.4	MAB21L3	1	116106845	1_72	0	0.0158100696840962	6.30694730867682	9.46782852352907e-07	-0.709422778497915	2
ENSG00000116815.15	CD58	1	116571486	1_72	0	0.018459325389127	7.77363127212466	1.36250203295963e-06	-0.839569823619215	1
ENSG00000134247.9	PTGFRN	1	116909700	1_72	0	0.0405972144942371	15.2688724089664	5.88573357139281e-06	-1.55409058775387	2
ENSG00000134256.12	CD101	1	117001709	1_72	0	0.0145316417677016	5.50931373802012	7.60168001925458e-07	0.431380782532222	2
ENSG00000116830.11	TTF2	1	117060534	1_72	0	0.0139285392695855	5.10848770317051	6.75608837822643e-07	-0.320667373853802	1
ENSG00000134253.9	TRIM45	1	117122142	1_72	0	0.0157311814878712	6.25960697181294	9.34987498018698e-07	-0.649062709537079	2
ENSG00000198162.12	MAN1A2	1	117367233	1_72	0	0.0256288749145208	10.886382314177	2.64917422094698e-06	1.41820464591652	2
ENSG00000183508.4	FAM46C	1	117605762	1_72	0	0.0294607271873838	12.2111038328339	3.41582634189727e-06	-1.36262173552265	2
ENSG00000177551.5	NHLH2	1	115843623	1_72	0	0.0392078181433172	14.9360759874179	5.56040706326979e-06	1.7834766338195	1
ENSG00000116874.11	WARS2	1	119012523	1_73	0	0.0147528039085951	5.80178193315711	8.12705816482431e-07	-0.552762570755559	2
ENSG00000143067.4	ZNF697	1	119647482	1_73	0	0.0274337148249482	11.682736723316	3.04317274960027e-06	1.34010771187393	1
ENSG00000092621.11	PHGDH	1	119735449	1_73	0	0.0211531951089684	9.21430979697359	1.85070066778577e-06	-1.03410796923972	1
ENSG00000134240.11	HMGCS2	1	119766525	1_73	0	0.0131361458442089	4.70439892685049	5.8677216062257e-07	-0.00616649024921465	1
ENSG00000174827.13	PDZK1	1	145707383	1_73	0	0.127032833917726	26.4923827029473	3.1954674908262e-05	-2.42395729425801	1
ENSG00000265241.6	RBM8A	1	145927840	1_73	0	0.0255345757341935	11.0009256598778	2.66719809916996e-06	1.25287619097172	1
ENSG00000272031.2	ANKRD34A	1	145968997	1_73	0	0.0132049956161731	4.7538134231007	5.96043272870256e-07	0.0687044785737055	1
ENSG00000131791.7	PRKAB2	1	147171976	1_73	0	0.172774526586073	29.5787323579216	4.85240080532868e-05	-3.6945945022148	2
ENSG00000131778.18	CHD1L	1	147243554	1_73	0	0.0194873908477994	8.43663697428116	1.56106308664058e-06	-0.883049467220994	2
ENSG00000131781.12	FMO5	1	147244865	1_73	0	0.0143837351401912	5.5621747996579	7.59650288855896e-07	0.459997522978125	1
ENSG00000116128.10	BCL9	1	147541592	1_73	0	0.0497031420807076	17.3564646277511	8.19110529455448e-06	1.67517173343513	1
ENSG00000162836.11	ACP6	1	147646379	1_73	0	0.0134677462321263	4.94009033806824	6.31723760771018e-07	0.4251930328418	3
ENSG00000265107.2	GJA5	1	147773393	1_73	0	0.0315029480044345	12.998843932436	3.88824231870421e-06	-1.56608870401686	2
ENSG00000178796.12	RIIAD1	1	151715696	1_74	0	0.0791458453014382	12.1969923883761	9.16596662216557e-06	-1.45312835919838	2
ENSG00000143376.12	SNX27	1	151616339	1_74	0	0.112480391187102	15.6375319843193	1.67009980705772e-05	1.98603633749607	1
ENSG00000143436.10	MRPL9	1	151763100	1_74	0	0.0620478313236513	9.84049018336131	5.79749971552108e-06	-1.26511299715967	1
ENSG00000182134.15	TDRKH	1	151789389	1_74	0	0.0665892191630965	10.5226317320298	6.65312511229501e-06	1.66425163135155	1
ENSG00000213171.2	LINGO4	1	151806423	1_74	0	0.0419617131804484	6.08407850659971	2.42407145275516e-06	0.73379593954815	2
ENSG00000196407.11	THEM5	1	151844087	1_74	0	0.0444117665587322	6.62713972848741	2.79461234142011e-06	-0.531687608585697	2
ENSG00000159445.12	THEM4	1	151910350	1_74	0	0.0383909437083941	5.23402866811693	1.90792931850014e-06	-0.572821374093563	1
ENSG00000197747.8	S100A10	1	151993591	1_74	0	0.0363227026107343	4.70533428989022	1.62280387109301e-06	-0.106051786859953	1
ENSG00000197915.5	HRNR	1	152220810	1_74	0	0.106754008213975	15.1225541980802	1.53287498345785e-05	-2.06992362680667	1
ENSG00000143631.10	FLG	1	152187297	1_74	0	0.0447295951237715	6.69544783479815	2.8436228453147e-06	0.877381188659998	2
ENSG00000143536.7	CRNN	1	152414760	1_74	0	0.156177375309783	18.9075956157331	2.8038309279363e-05	-2.45783448718072	1
ENSG00000169474.4	SPRR1A	1	152985097	1_74	0	0.0380888317475177	5.15857125998778	1.86562556048591e-06	0.425140741373456	1
ENSG00000241794.1	SPRR2A	1	153057485	1_74	0	0.0512722427455736	8.0045304545201	3.89686690336401e-06	0.865928898296407	2
ENSG00000203785.8	SPRR2E	1	153106201	1_74	0	0.0387431830544115	5.32126080923147	1.95752465497181e-06	-0.545543276206354	2
ENSG00000160716.5	CHRNB2	1	154576470	1_75	0	0.0366647978211306	9.59547736536425	3.34051384946842e-06	1.31898326980986	1
ENSG00000163263.6	C1orf189	1	154206248	1_75	0	0.0318696947023296	8.86157744109068	2.68155270351328e-06	-1.63853331514595	1
ENSG00000203782.5	LOR	1	153259400	1_75	0	0.0238438406951506	4.77191990353265	1.08035566560181e-06	0.271778799814668	1
ENSG00000163220.10	S100A9	1	153357702	1_75	0	0.0546443170906001	12.6491776180362	6.56303454960493e-06	1.38096411874205	1
ENSG00000143546.9	S100A8	1	153391654	1_75	0	0.025841970257153	5.45526516561892	1.33856321003824e-06	0.358916544507465	1
ENSG00000197956.9	S100A6	1	153535924	1_75	0	0.0607002398109175	14.3932269658034	8.29556513110039e-06	1.74873479014854	1
ENSG00000196154.11	S100A4	1	153549456	1_75	0	0.0238186769203821	4.76358914991155	1.07733142428816e-06	-0.216225040663397	2
ENSG00000196754.10	S100A2	1	153567844	1_75	0	0.0281136143218005	6.24805832795881	1.66785831569483e-06	0.600678092424052	1
ENSG00000188643.10	S100A16	1	153613108	1_75	0	0.0274119996639072	5.87423288529412	1.52893588823748e-06	-0.500778388958421	1
ENSG00000160678.11	S100A1	1	153627648	1_75	0	0.0249105256254439	5.19304008542042	1.22829296152436e-06	0.615212849227639	2
ENSG00000189171.14	S100A13	1	153612510	1_75	0	0.0258401216469888	5.48302328072684	1.3452780015501e-06	0.620317085729422	1
ENSG00000143621.16	ILF2	1	153697023	1_75	0	0.024330205679947	4.90270662076418	1.13260658644895e-06	-0.255498039845808	1
ENSG00000169418.9	NPR1	1	153678582	1_75	0	0.0867247104517265	18.1108107356667	1.49134508545236e-05	-2.60039888095979	1
ENSG00000143554.13	SLC27A3	1	153774134	1_75	0	0.0324053757624094	7.30920107322822	2.2489736540854e-06	-0.605469793823359	1
ENSG00000143614.9	GATAD2B	1	153923736	1_75	0	0.0495582864252506	14.9034948504703	7.01296707625339e-06	3.38146069677878	1
ENSG00000198837.9	DENND4B	1	153940147	1_75	0	0.0238983451707944	5.51071204644248	1.25046904254484e-06	1.04373722506586	1
ENSG00000143570.17	SLC39A1	1	153968263	1_75	0	0.30602754904022	19.4250872403755	5.64444049266466e-05	4.20896415805825	1
ENSG00000143569.18	UBAP2L	1	154219315	1_75	0	0.0339664011288972	11.2871659061167	3.64025527237103e-06	2.66157139681626	1
ENSG00000143515.16	ATP8B2	1	154325898	1_75	0	0.307896095629102	30.2030004679315	8.82981629005493e-05	-3.57080963749234	1
ENSG00000169291.9	SHE	1	154502399	1_75	0	0.0250715096347425	5.1463630455117	1.22511907441681e-06	-0.727515237024048	1
ENSG00000160714.9	UBE2Q1	1	154559434	1_75	0	0.0394735730594541	9.75221168059731	3.65516474169011e-06	1.55999651266237	1
ENSG00000163344.5	PMVK	1	154936792	1_76	1	0.270631225256277	25.0607969732164	6.43976736242651e-05	4.42591706807242	1
ENSG00000163346.16	PBXIP1	1	154943630	1_76	1	0.393511634855096	26.1019953135874	9.75278570503602e-05	-4.51550316396416	1
ENSG00000160691.18	SHC1	1	154974220	1_76	0	0.012694459132052	5.52463720467743	6.65909732564155e-07	-1.03576122438433	1
ENSG00000163354.14	DCST2	1	155033615	1_76	0	0.0342764003766712	20.9400001104228	6.81505371989965e-06	-3.3272026283561	2
ENSG00000163357.10	DCST1	1	155033615	1_76	0	0.0594161283718064	26.192396882568	1.4776684095216e-05	-3.93204604763073	2
ENSG00000143537.13	ADAM15	1	155063135	1_76	0	0.11887664882647	27.8518556180406	3.14375060243392e-05	-3.56070027434908	1
ENSG00000169242.11	EFNA1	1	155127487	1_76	0	0.0201054478847675	9.36475164258531	1.7877525788924e-06	0.41102657469066	1
ENSG00000169241.17	SLC50A1	1	155135691	1_76	0	0.0151649013349663	6.41361290748589	9.23506019319488e-07	0.676592437631155	1
ENSG00000185499.16	MUC1	1	155215184	1_76	0	0.0452934385866354	18.7300930885868	8.05513132636273e-06	2.77205955882056	1
ENSG00000177628.15	GBA	1	155244216	1_76	0	0.0212364615200625	11.6119466916921	2.34144836676671e-06	-1.7316440518907	2
ENSG00000160767.20	FAM189B	1	155255194	1_76	0	0.0150853819104635	7.59095057390704	1.08730120654437e-06	-2.00890655599013	1
ENSG00000116521.10	SCAMP3	1	155262283	1_76	0	0.0180817062560189	10.4250691348844	1.78984634911097e-06	2.00810481914978	1
ENSG00000143630.9	HCN3	1	155277916	1_76	0	0.0264463129985639	13.3249859028179	3.34602582547498e-06	-2.4657281410912	1
ENSG00000163374.19	YY1AP1	1	155689149	1_76	0	0.0684721628209887	19.5851694632497	1.27332356516862e-05	-3.08246156948678	1
ENSG00000116580.18	GON4L	1	155859720	1_76	0	0.0371602217696254	14.1728612467856	5.00072795762056e-06	2.67224451535059	1
ENSG00000132718.8	SYT11	1	155859720	1_76	0	0.0371602217696254	14.1728612467856	5.00072795762056e-06	2.67224451535059	1
ENSG00000143622.10	RIT1	1	155911161	1_76	0	0.118242855742497	17.5778507974276	1.97350431654928e-05	-2.98855337622138	1
ENSG00000116584.17	ARHGEF2	1	156006597	1_76	0	0.653330123605707	22.296207465411	0.000138312387049844	-3.81556917493527	1
ENSG00000163479.13	SSR2	1	156020665	1_76	0	0.0193037979978454	9.73296010200586	1.78395996629455e-06	1.0028233105807	1
ENSG00000160803.7	UBQLN4	1	156046565	1_76	0	0.0185077067052793	10.4700433463623	1.83991807142212e-06	-2.13163777905866	1
ENSG00000196189.12	SEMA4A	1	156181635	1_76	0	0.0127741939661333	4.99669315300851	6.0605715571679e-07	-0.781499573281286	1
ENSG00000160785.13	SLC25A44	1	156193927	1_76	0	0.0133090560630195	5.48870684951375	6.93608947887898e-07	-0.770941062731065	2
ENSG00000242252.1	BGLAP	1	156240066	1_76	0	0.082276321774204	22.3919234451056	1.74929745961075e-05	2.55785403622236	1
ENSG00000198952.8	SMG5	1	156282346	1_76	0	0.0312965214478212	13.2521675053067	3.93804235325348e-06	-1.79342225977814	1
ENSG00000163472.18	TMEM79	1	156282500	1_76	0	0.0318620369913654	13.4219078327514	4.06055302855943e-06	1.80716674538865	1
ENSG00000183856.10	IQGAP3	1	156572426	1_77	0	0.0321392364942689	6.344001127241	1.93595921445818e-06	-0.622213604360172	1
ENSG00000163382.11	NAXE	1	156590832	1_77	0	0.0414682611367704	8.77625661614393	3.45559259729168e-06	-1.10406063555775	2
ENSG00000132702.12	HAPLN2	1	156573690	1_77	0	0.0552684144877721	11.531195437492	6.05130071762485e-06	-1.39286196497533	2
ENSG00000132688.10	NES	1	156677793	1_77	0	0.131806041954706	20.0141695581446	2.50478405635258e-05	-2.11743481537775	1
ENSG00000143320.8	CRABP2	1	156705979	1_77	0	0.0317038320416801	6.21407779338047	1.87062115360402e-06	0.637690166284275	1
ENSG00000143319.16	ISG20L2	1	156728554	1_77	0	0.0275181147043714	4.86669326336604	1.27159861991586e-06	0.223504770204146	1
ENSG00000143303.11	RRNAD1	1	156731053	1_77	0	0.027266247010199	4.77927578984575	1.23732803714273e-06	0.334341318756555	1
ENSG00000143314.12	MRPL24	1	156741831	1_77	0	0.114047275200517	18.5794150196362	2.01193685581673e-05	2.00970459254892	1
ENSG00000143294.14	PRCC	1	156750590	1_77	0	0.0426442773380781	9.04376893468221	3.66190955612605e-06	-1.18350290545626	1
ENSG00000198400.11	NTRK1	1	156815190	1_77	0	0.0312026474454505	6.06232961597344	1.79609120668198e-06	0.744370550050397	2
ENSG00000187800.13	PEAR1	1	156893825	1_77	0	0.0295858871043975	5.5558528343902	1.56074778031215e-06	-0.323053377012393	1
ENSG00000160838.13	LRRC71	1	156920880	1_77	0	0.0527868254207066	11.0895252434082	5.55822208000824e-06	1.4580571365523	1
ENSG00000132694.18	ARHGEF11	1	157044910	1_77	0	0.0270440313677701	4.70148132123256	1.207267592685e-06	0.00314335034303644	1
ENSG00000183853.17	KIRREL	1	157995066	1_77	0	0.027990770511358	5.02863100428619	1.33647863069252e-06	0.30628807367651	1
ENSG00000163564.14	PYHIN1	1	158930485	1_78	0	0.0964744363213366	19.8808700486957	1.82114712729606e-05	2.01996884346547	2
ENSG00000163565.18	IFI16	1	159000007	1_78	0	0.0489611204264767	13.3141331912809	6.18958657164449e-06	-1.62966879340973	1
ENSG00000163568.14	AIM2	1	159147011	1_78	0	0.0400868602967356	11.3993292614567	4.33889097381744e-06	1.41643154936149	1
ENSG00000179639.10	FCER1A	1	159288755	1_78	0	0.0308517346925676	8.90154906668373	2.60760962188989e-06	-0.90282684123651	2
ENSG00000181036.13	FCRL6	1	159800388	1_78	0	0.0266571707402624	7.51149568050814	1.90124406910546e-06	-0.833427456480293	1
ENSG00000158714.10	SLAMF8	1	159826640	1_78	0	0.039794000352429	11.3292452171796	4.28071163680662e-06	-1.23939345211259	1
ENSG00000188004.9	C1orf204	1	159854415	1_78	0	0.0483409824409919	13.1918563565274	6.05506462803109e-06	-1.45541554287488	1
ENSG00000243284.1	VSIG8	1	159856126	1_78	0	0.0216938688524247	5.5553814088197	1.1443221074093e-06	-0.478540958763602	2
ENSG00000213085.9	CFAP45	1	159899758	1_78	0	0.0202628550432117	4.90831231939562	9.44343996607642e-07	-0.219617705951935	1
ENSG00000158710.14	TAGLN2	1	159925320	1_78	0	0.181342225548952	26.1743067176428	4.50683362044307e-05	2.51830993507904	1
ENSG00000085552.16	IGSF9	1	159945134	1_79	0	0.0129794273393102	4.73859320028466	5.83985891620085e-07	0.144730212295036	1
ENSG00000143315.6	PIGM	1	160031560	1_79	0	0.0496676109944227	17.4975078543324	8.25176525836835e-06	-2.01588463140587	1
ENSG00000162728.4	KCNJ9	1	160081123	1_79	0	0.0273590812383855	11.8044879950939	3.06652182946239e-06	-1.52291227606109	1
ENSG00000162729.13	IGSF8	1	160099056	1_79	0	0.0304908313617439	12.8354904188453	3.71602929989453e-06	-1.60618382162813	2
ENSG00000132681.16	ATP1A4	1	160141022	1_79	0	0.0207295640847593	9.17009571945829	1.80493445450813e-06	0.913020306801694	3
ENSG00000143318.12	CASQ1	1	160193656	1_79	0	0.179485735347774	30.1144106380565	5.13217791634516e-05	-3.03215573151416	1
ENSG00000162735.18	PEX19	1	160285766	1_79	0	0.044550744896147	16.4551348873253	6.9607143754811e-06	2.11601151461066	2
ENSG00000171786.5	NHLH1	1	160370157	1_79	0	0.109005447509383	25.1260649156149	2.60057915102491e-05	-2.64991714177915	1
ENSG00000066294.14	CD84	1	160579933	1_79	0	0.0133665939844156	5.01641970190608	6.36666528141455e-07	-0.346592673679561	1
ENSG00000122223.12	CD244	1	160862395	1_79	0	0.0130461679218096	4.78706893698813	5.9299364975812e-07	0.0674176141587438	1
ENSG00000179914.4	ITLN1	1	160884736	1_79	0	0.066642678445097	20.3285085764378	1.28633876481508e-05	2.28130612101717	1
ENSG00000158769.17	F11R	1	161021779	1_79	0	0.0134340788377163	5.06402578603757	6.45953413906996e-07	-0.255829271855216	1
ENSG00000158773.14	USF1	1	161044937	1_79	0	0.0256032064328614	11.1740949212804	2.71646498195874e-06	-1.22123867329476	1
ENSG00000162755.13	KLHDC9	1	161098450	1_79	0	0.0257305896602376	11.2212279199981	2.74149538629173e-06	-1.32401297061471	1
ENSG00000158793.13	NIT1	1	161118210	1_79	0	0.0242752343632722	10.6682361641829	2.45897124070222e-06	1.23246284750383	1
ENSG00000143224.17	PPOX	1	161167668	1_79	0	0.0216149887687834	9.56673798521743	1.96343392491662e-06	1.11719877091664	1
ENSG00000158850.14	B4GALT3	1	161188558	1_79	0	0.0439937632499495	16.3348162000387	6.82343034083388e-06	1.74946133299827	1
ENSG00000158864.12	NDUFS2	1	161196933	1_79	0	0.0540985494183957	18.3183311916816	9.40955150340613e-06	-1.98856633587349	3
ENSG00000158869.10	FCER1G	1	161215268	1_79	0	0.0199671074562536	8.81486110460389	1.6711984550369e-06	-1.15067690838799	1
ENSG00000158874.11	APOA2	1	161223893	1_79	0	0.0141964988529263	5.58592119946338	7.52962683498724e-07	0.411654423662765	1
ENSG00000143257.11	NR1I3	1	161274374	1_79	0	0.0650307679238689	20.0919737360748	1.24062029393185e-05	1.98682172013082	1
ENSG00000158887.15	MPZ	1	161309728	1_79	0	0.0129507829733119	4.71771166120584	5.80129321245557e-07	-0.00263714673715889	2
ENSG00000143252.14	SDHC	1	161311979	1_79	0	0.0139224607863427	5.40161351419436	7.14063620030287e-07	-0.464774537468579	1
ENSG00000173110.7	HSPA6	1	161523790	1_79	0	0.0571376683394618	18.844177908213	1.02234412678677e-05	-2.09108657292895	1
ENSG00000162746.14	FCRLB	1	161721796	1_79	0	0.0298880152983705	12.6454295628267	3.58862485261998e-06	1.3689414827208	1
ENSG00000081721.11	DUSP12	1	161749589	1_79	0	0.0139974094518667	5.45237481467264	7.24654121479887e-07	-0.368669513910761	1
ENSG00000118217.5	ATF6	1	161766482	1_79	0	0.0174927456128786	7.56152417057712	1.25592793977799e-06	0.870463984044251	2
ENSG00000162733.16	DDR2	1	162631124	1_80	0	0.00892368274589384	5.05608487194629	4.28406324973528e-07	-0.281058741007541	1
ENSG00000132196.13	HSD17B7	1	162790775	1_80	0	0.08442848122677	26.1909365131	2.09960404841318e-05	2.40143535068585	1
ENSG00000117152.13	RGS4	1	163068894	1_80	0	0.147279230498335	31.2169826381973	4.36545811868207e-05	-2.94740501850388	1
ENSG00000143228.12	NUF2	1	163266611	1_80	0	0.0436902957216562	19.9374654462254	8.27089159769356e-06	-2.06337520176743	1
ENSG00000162761.14	LMX1A	1	165357021	1_81	0	0.054080395304289	10.6344482606529	5.46074902465977e-06	-1.31046344075781	1
ENSG00000143171.12	RXRG	1	165444407	1_81	0	0.0291664494761745	4.73224858528656	1.31053465952125e-06	0.111538328581924	1
ENSG00000143198.12	MGST3	1	165630412	1_81	0	0.153124343564573	20.8259355195208	3.02793226755611e-05	-2.64561785454534	2
ENSG00000143149.12	ALDH9A1	1	165699056	1_81	0	0.0302732773585205	5.08669369334349	1.46215166463876e-06	-0.284097234575189	1
ENSG00000143195.12	ILDR2	1	166975891	1_82	0	0.0255262233449948	12.4698324616406	3.022348776947e-06	-2.05676285203769	1
ENSG00000143194.12	MAEL	1	166975691	1_82	0	0.023869197272457	11.8200086029665	2.67887841685511e-06	1.99801822130101	1
ENSG00000143157.11	POGK	1	166839016	1_82	0	0.0300964640596616	14.0175116278239	4.00574958613618e-06	-2.32482414335593	1
ENSG00000152382.5	TADA1	1	166876513	1_82	0	0.0299283280800724	12.6716699735923	3.60092193444684e-06	1.25144723786674	1
ENSG00000198842.9	DUSP27	1	167093885	1_82	0	0.0625806081050487	20.0426348614188	1.19094578102037e-05	2.25071794410885	2
ENSG00000143167.11	GPA33	1	167067788	1_82	0	0.013735760979113	5.54087223797398	7.22650417560279e-07	0.358300395908002	1
ENSG00000143162.7	CREG1	1	167553767	1_82	0	0.0133609015735202	5.31231545679955	6.73933458153296e-07	0.391830200926726	1
ENSG00000198771.10	RCSD1	1	167630346	1_82	0	0.0144381701728107	6.06921470604825	8.32035879348733e-07	0.572129195467135	1
ENSG00000197965.11	MPZL1	1	167721558	1_82	0	0.0133008570598651	5.26128876994392	6.64460489941867e-07	0.361712400322625	1
ENSG00000143199.17	ADCY10	1	167916307	1_82	0	0.027751772615383	12.1003933441955	3.18850875106636e-06	-1.6170937455757	1
ENSG00000143164.15	DCAF6	1	167936173	1_82	0	0.0187346975124436	8.49213727356893	1.51064037538181e-06	1.04121050041795	1
ENSG00000143158.10	MPC2	1	167936749	1_82	0	0.0250224155905876	11.1253156905122	2.64325445588106e-06	1.52813459101864	1
ENSG00000143147.14	GPR161	1	168137478	1_82	0	0.0279372840726004	12.3281773113434	3.27024622233984e-06	1.30721639259171	1
ENSG00000143155.12	TIPRL	1	168178654	1_82	0	0.0586869312897963	19.2994743933378	1.07543527948784e-05	-1.98622183441273	2
ENSG00000143178.12	TBX19	1	168281906	1_82	0	0.0206688364398674	9.40367161509928	1.84548653171073e-06	-1.03743208432551	1
ENSG00000143156.13	NME7	1	169364597	1_83	0	0.0597422376421597	11.5376697999697	6.54480915918038e-06	1.54095615717918	1
ENSG00000000460.16	C1orf112	1	169661963	1_83	0	0.0298274312270687	4.89020789440048	1.38497065702253e-06	0.291765027390833	1
ENSG00000188404.8	SELL	1	169667840	1_83	0	0.0348918384187773	6.38425869845867	2.11510399865449e-06	-0.821223073734487	2
ENSG00000000457.13	SCYL3	1	169891332	1_83	0	0.05717683024203	11.1148225681748	6.03420424951874e-06	1.85287888229331	2
ENSG00000094963.13	FMO2	1	171185964	1_84	0	0.017126855925611	4.96624068560285	8.07612076893101e-07	-0.196576332627744	2
ENSG00000010932.16	FMO1	1	171248306	1_84	0	0.0198892494566235	6.38268050643669	1.2053658899186e-06	0.722082241942216	2
ENSG00000076258.9	FMO4	1	171269020	1_84	0	0.0180281965326042	5.45190178299602	9.33249366872781e-07	0.42531302685522	1
ENSG00000117523.15	PRRC2C	1	171486183	1_84	0	0.0172029896327021	5.00823221995832	8.18061176229207e-07	0.250260232626736	1
ENSG00000034971.16	MYOC	1	171652737	1_84	0	0.0535437666366984	15.8240977011913	8.04498561071139e-06	-1.76373340805489	1
ENSG00000117533.14	VAMP4	1	171742190	1_84	0	0.0408700866987387	13.2350694325878	5.13604925248951e-06	-1.57416622091645	1
ENSG00000010165.19	METTL13	1	171782299	1_84	0	0.0448864431340946	14.1318834945217	6.02299687474599e-06	-1.90817700062155	1
ENSG00000197959.13	DNM3	1	171840580	1_84	0	0.0925015870074694	21.1200901899501	1.85499331577819e-05	2.15891854538457	1
ENSG00000135845.9	PIGC	1	172443855	1_84	0	0.036304993357992	12.1037543393262	4.17238003851198e-06	-1.39138569570098	1
ENSG00000094975.13	SUCO	1	172532059	1_84	0	0.0236051489074783	8.00732670254137	1.79469928373418e-06	0.937717246246388	2
ENSG00000120337.8	TNFSF18	1	173051434	1_84	0	0.0188278553949094	5.86299949465729	1.04813713387868e-06	-0.521752220200301	1
ENSG00000162753.11	SLC9C2	1	173611164	1_85	0	0.277421226671746	26.0678924690845	6.86661986129683e-05	-4.99465002398652	1
ENSG00000117601.13	SERPINC1	1	173916899	1_85	0	0.3117054167522	25.6554205666338	7.59313086051345e-05	-5.03507598104319	2
ENSG00000135870.11	RC3H1	1	174026662	1_85	0	0.101464021928014	21.191993947664	2.04164999202807e-05	4.65858368071379	1
ENSG00000152061.23	RABGAP1L	1	174159319	1_85	0	0.033761287286999	15.406069604224	4.93865001112544e-06	-4.01094640834556	1
ENSG00000120333.4	MRPS14	1	175023749	1_85	0	0.0316679599199344	9.9123294769199	2.98052804447752e-06	-2.4038731843813	1
ENSG00000116147.16	TNR	1	175744070	1_86	0	0.218964662717504	36.0635189783142	7.49789805113359e-05	-3.09599412070679	1
ENSG00000235750.9	KIAA0040	1	175193132	1_86	0	0.0410794352113514	21.0489404170387	8.21016905115305e-06	2.31472584918226	2
ENSG00000143207.19	RFWD2	1	176207359	1_86	0	0.00733604083059913	5.46335113482277	3.80555716942592e-07	-0.300103450559522	1
ENSG00000120341.18	SEC16B	1	177960805	1_87	0	0.0649163270162038	14.8839410094883	9.17422265768272e-06	-1.6578478256045	1
ENSG00000075391.16	RASAL2	1	178093905	1_87	0	0.0599989518852906	14.7610941965148	8.4092954715332e-06	-1.67316283966774	2
ENSG00000116191.17	RALGPS2	1	178725006	1_87	0	0.135274234987651	22.8438961729145	2.93415235660413e-05	-2.29402007298957	1
ENSG00000143340.6	FAM163A	1	179796951	1_89	0	0.0153176153548833	5.53917575075932	8.05626422199702e-07	-0.539776846689182	1
ENSG00000162779.21	AXDND1	1	179358896	1_89	0	0.0163655914061136	6.16861226278755	9.58553977815026e-07	0.477341499466773	3
ENSG00000116199.11	FAM20B	1	179025509	1_89	0	0.0142489032486532	4.82696725008104	6.53060154302421e-07	0.0829702099941389	2
ENSG00000186283.13	TOR3A	1	179088875	1_89	0	0.015015414490691	5.27712898713824	7.52371665458146e-07	0.423103186136	1
ENSG00000143322.19	ABL2	1	179229941	1_89	0	0.0397915581934021	13.9623439936338	5.27529409539659e-06	-1.79618996534475	1
ENSG00000162782.15	TDRD5	1	179591583	1_89	0	0.0167817280343925	6.53082374288665	1.04064364964847e-06	0.588315154328893	1
ENSG00000169905.12	TOR1AIP2	1	179878267	1_89	0	0.0189603703525986	7.2399820377911	1.30341195980441e-06	-0.832986813350841	1
ENSG00000135837.15	CEP350	1	179954679	1_89	0	0.0341042392287938	12.9264227127826	4.18585438927108e-06	-1.4587988318006	2
ENSG00000116260.16	QSOX1	1	180154450	1_89	0	0.0179614183726009	6.88176812510161	1.17364853527582e-06	0.837637343224236	2
ENSG00000121454.5	LHX4	1	180270400	1_89	0	0.0367293473486149	13.6436636108339	4.75818815273719e-06	-2.3149742083988	1
ENSG00000230124.6	ACBD6	1	180502528	1_89	0	0.0205137830544614	8.20597123426694	1.59835463691774e-06	1.20927880708874	1
ENSG00000135823.13	STX6	1	181042373	1_89	0	0.0244796909856497	9.07380107316066	2.1090777107069e-06	0.484040588286297	1
ENSG00000162783.10	IER5	1	181089177	1_89	0	0.0258582367211888	10.5945658657202	2.60123428202225e-06	-1.31080221041015	2
ENSG00000198216.10	CACNA1E	1	181412848	1_90	0	0.0206550859143524	4.95183219765703	9.71158961203806e-07	-0.230654896020547	1
ENSG00000135824.12	RGS8	1	182689016	1_90	0	0.154411163405394	24.4073064841281	3.57845818360227e-05	-2.61898898102361	1
ENSG00000179930.5	ZNF648	1	182061558	1_90	0	0.070615369150706	16.7045595824876	1.12003517102236e-05	-1.84470301833691	1
ENSG00000135828.11	RNASEL	1	182589002	1_90	0	0.0209747558191801	5.09745633896317	1.01519115449101e-06	0.290077970272056	1
ENSG00000143333.6	RGS16	1	182604092	1_90	0	0.141368086266809	23.5217691858956	3.15732115632623e-05	-2.28616985571111	1
ENSG00000135862.5	LAMC1	1	183023890	1_91	0	0.041092796432211	12.2472106058447	4.77859560842773e-06	-1.83690644788954	1
ENSG00000058085.14	LAMC2	1	183186170	1_91	0	0.0199196582369685	5.35742528129384	1.01329383992734e-06	0.653723912140082	1
ENSG00000116698.21	SMG7	1	183471970	1_91	0	0.159050239370055	25.4548644216758	3.84416935319683e-05	2.59909484532772	2
ENSG00000116701.14	NCF2	1	183590900	1_91	0	0.0193934835479409	5.10373269994598	9.39812341190398e-07	-0.287453676622491	1
ENSG00000162704.15	ARPC5	1	183635461	1_91	0	0.0195819013916898	5.19535147525192	9.65977898208789e-07	-0.426023007931295	2
ENSG00000198756.10	COLGALT2	1	183966697	1_91	0	0.0363360351709656	11.0721764772188	3.82004020106117e-06	-1.35128017716809	2
ENSG00000198860.11	TSEN15	1	184080844	1_91	0	0.0283593461923038	8.71105862990635	2.34565722276315e-06	0.969546359829099	1
ENSG00000116406.18	EDEM3	1	184759740	1_92	0	0.0589395819396344	13.6209480734066	7.62275190440432e-06	1.77991570357173	1
ENSG00000135842.16	FAM129A	1	184974052	1_92	0	0.101047062436799	17.8276056486083	1.71046466992684e-05	-1.9144454718691	2
ENSG00000121486.11	TRMT1L	1	185156912	1_92	0	0.0530786793111335	12.158506618971	6.12770346693496e-06	1.57048836920264	1
ENSG00000116668.12	SWT1	1	185156912	1_92	0	0.0530786793111335	12.158506618971	6.12770346693496e-06	-1.57048836920264	1
ENSG00000116679.15	IVNS1ABP	1	185317057	1_92	0	0.0301378416691589	6.95337537893343	1.98978072349003e-06	-0.77872697013571	1
ENSG00000047410.13	TPR	1	186376365	1_92	0	0.0354956706656268	8.47871427501489	2.85760885673747e-06	1.02654513668003	1
ENSG00000157181.15	C1orf27	1	186376034	1_92	0	0.0744157792204676	15.2660749542157	1.07867303153879e-05	1.56167852188309	1
ENSG00000073756.11	PTGS2	1	186680089	1_92	0	0.0274170581137418	6.10427484153387	1.58910402849072e-06	0.562065476966465	1
ENSG00000150681.9	RGS18	1	192158507	1_96	0	0.182379267478806	28.0261293189403	4.8532871260892e-05	3.20624199230218	1
ENSG00000090104.11	RGS1	1	192575969	1_96	0	0.0250334480664558	9.82027775966375	2.33422029752477e-06	1.11020088273963	2
ENSG00000023572.8	GLRX2	1	193106283	1_96	0	0.0152280179785812	5.71049458551336	8.25685203049698e-07	0.829248764498473	2
ENSG00000177888.7	ZBTB41	1	197200897	1_98	0	0.0834740443659404	16.5897580004505	1.31488842871097e-05	1.75979455075345	1
ENSG00000213047.12	DENND1B	1	197777356	1_99	0	0.196170784640803	24.8533854055315	4.6293208340297e-05	3.58970471517874	1
ENSG00000203724.10	C1orf53	1	197902889	1_99	0	0.0342523995842579	7.78037141266442	2.53039737310354e-06	0.783607194426285	1
ENSG00000151414.14	NEK7	1	198156887	1_99	0	0.0292545944841713	6.27838080516606	1.74397049385991e-06	-0.629938147289265	1
ENSG00000081237.18	PTPRC	1	198638643	1_99	0	0.040207633117344	9.31086274742708	3.55464168854796e-06	-0.992463833313975	1
ENSG00000118193.11	KIF14	1	200620641	1_101	0	0.0160591099854263	4.90885365883629	7.48512322771172e-07	0.261294311069145	1
ENSG00000118197.13	DDX59	1	200672961	1_101	0	0.0163649700921862	5.14166033004267	7.98943366996416e-07	-0.0551259238762768	1
ENSG00000116852.14	KIF21B	1	201079485	1_101	0	0.0160148046573343	5.01423441490242	7.62471606570056e-07	0.401934996263193	1
ENSG00000232237.3	ASCL5	1	201126714	1_101	0	0.10417456727391	22.0190147274885	2.17799552881176e-05	-2.06634505071615	2
ENSG00000116857.16	TMEM9	1	201171082	1_101	0	0.0161690279877988	5.01071558792716	7.69274013749729e-07	0.335341996304468	1
ENSG00000163395.16	IGFN1	1	201188719	1_101	0	0.0163531247117664	5.10391337860512	7.92503959421775e-07	0.238160291233472	1
ENSG00000118194.18	TNNT2	1	201378187	1_101	0	0.091654312954193	21.3833212853079	1.86091040570811e-05	2.14154954811737	1
ENSG00000159166.13	LAD1	1	201400120	1_101	0	0.0179242853275842	5.84462340971391	9.94708384397636e-07	0.375078939744377	1
ENSG00000198700.9	IPO9	1	201828710	1_102	0	0.0620938097629776	16.3607997816081	9.64606609705216e-06	-2.35109709320547	1
ENSG00000198892.6	SHISA4	1	201888432	1_102	0	0.458265125166627	20.6708098012049	8.99438960181992e-05	3.71539207047618	2
ENSG00000176393.10	RNPEP	1	201958005	1_102	0	0.121987853952436	22.4475944219804	2.60006254385011e-05	2.50816481364868	1
ENSG00000163435.15	ELF3	1	202007073	1_102	0	0.0212544545132295	4.90784600787595	9.90463071197083e-07	-0.0565015139381747	1
ENSG00000170075.8	GPR37L1	1	202122918	1_102	0	0.0281399664365942	7.57476696900392	2.02390558378238e-06	0.819222583767415	1
ENSG00000133067.17	LGR6	1	202214180	1_102	0	0.0207171499775319	4.70257165282207	9.25044932600362e-07	0.0942566866269163	1
ENSG00000077157.21	PPP1R12B	1	202348568	1_102	0	0.0212808971335395	4.93345365034582	9.96869667541107e-07	0.166639351346056	1
ENSG00000117139.16	KDM5B	1	202808933	1_102	0	0.0218593063270651	5.20954155329621	1.08126782351617e-06	-0.361648176337068	2
ENSG00000159346.12	ADIPOR1	1	202958751	1_102	0	0.0479664553255599	12.6297827952404	5.75215929109387e-06	-1.40572388836958	1
ENSG00000133055.8	MYBPH	1	203164734	1_102	0	0.0261391009042173	6.89640329061187	1.71163316327199e-06	0.765371139874214	1
ENSG00000133048.12	CHI3L1	1	203186284	1_102	0	0.0735563680446028	16.7341611241793	1.16874999009459e-05	1.78158561734464	1
ENSG00000133063.15	CHIT1	1	203230276	1_102	0	0.0290043976331084	7.87500261447096	2.16876229316816e-06	-0.87241084909654	2
ENSG00000174567.7	GOLT1A	1	204214495	1_103	0	0.0605355564492334	13.7805340040431	7.92089001027679e-06	-1.51666884249272	1
ENSG00000170498.8	KISS1	1	204191941	1_103	0	0.0295133199171129	7.30237344891908	2.04634804831254e-06	-0.858419838707248	1
ENSG00000188770.9	OPTC	1	203493789	1_103	0	0.0274592177010203	6.62124484714981	1.72633551443861e-06	-0.765188987696894	1
ENSG00000058668.14	ATP2B4	1	203626383	1_103	0	0.0312233425066685	7.73889708919587	2.29432988131015e-06	0.752539869737838	1
ENSG00000257315.2	ZBED6	1	203795675	1_103	0	0.0293962434495452	7.70383831178681	2.15028681240831e-06	-1.36154655746319	1
ENSG00000182004.12	SNRPE	1	203861428	1_103	0	0.0354727007945128	9.61721551532314	3.23922414450905e-06	1.63252531686357	2
ENSG00000143842.14	SOX13	1	204072756	1_103	0	0.140081783786875	23.0266854814883	3.06274252924117e-05	2.62254547415625	1
ENSG00000143845.14	ETNK2	1	204151824	1_103	0	0.0236939389287872	5.1739574947585	1.16401216222249e-06	0.265894174779456	2
ENSG00000158615.8	PPP1R15B	1	204412128	1_103	0	0.0239054493983997	5.24303804992655	1.19008318422685e-06	-0.406516985964346	1
ENSG00000133056.13	PIK3C2B	1	204472312	1_103	0	0.112835714039299	19.9904533323041	2.14173937571908e-05	-2.43449468429656	1
ENSG00000186007.9	LEMD1	1	205457492	1_104	0	0.028411004565731	7.12666494218072	1.92251761532437e-06	-1.01213049783338	1
ENSG00000163531.15	NFASC	1	204828332	1_104	0	0.0234840202473675	4.96302041266273	1.10666431055536e-06	0.131090365735337	1
ENSG00000133059.16	DSTYK	1	205210329	1_104	1	0.0821731059581143	20.1394228718725	1.57135430751215e-05	-3.79843396808871	2
ENSG00000133069.15	TMCC2	1	205228311	1_104	0	0.0731064614977415	15.2094122056691	1.05576094097593e-05	-1.53067207054913	1
ENSG00000162873.14	KLHDC8A	1	205356330	1_104	0	0.0244840888830495	6.41184012082593	1.49060999470371e-06	-1.33900874682999	2
ENSG00000117266.15	CDK18	1	205505034	1_104	0	0.025868702695567	6.08792437676107	1.49534462993531e-06	-0.566883096157902	1
ENSG00000069275.12	NUCKS1	1	205750404	1_104	0	0.0238174882812762	5.08273281685826	1.14945146415978e-06	-0.370830582665234	1
ENSG00000117280.12	RAB29	1	205770268	1_104	0	0.0233709122493737	4.92955941115216	1.09390892749683e-06	0.240798257131213	2
ENSG00000133065.10	SLC41A1	1	205813381	1_104	0	0.0855925534487747	17.0908234497315	1.38898119941958e-05	1.80773463961481	2
ENSG00000117322.17	CR2	1	207375834	1_105	0	0.01958080602506	6.61988228632017	1.23077376096361e-06	-0.85961688693749	2
ENSG00000263528.7	IKBKE	1	206470431	1_105	0	0.0263154831321869	9.36880062133371	2.34095325319062e-06	1.11217217018955	1
ENSG00000266094.7	RASSF5	1	206507650	1_105	0	0.0236073390117505	8.36846458165731	1.87581591358563e-06	1.00635170935718	1
ENSG00000143486.15	EIF2D	1	206602743	1_105	0	0.0181287538402426	5.80927822401025	9.99971276634227e-07	-0.490099426319868	1
ENSG00000143479.15	DYRK3	1	206634569	1_105	0	0.0189227649678898	6.24606672472841	1.12224740885502e-06	0.622348998145372	1
ENSG00000162889.10	MAPKAPK2	1	206684062	1_105	0	0.0371624133264952	12.5798445252471	4.43891245399913e-06	-1.44966683309237	1
ENSG00000162894.11	FCMR	1	206923405	1_105	0	0.0258665847791403	9.21194846860698	2.26249687654811e-06	1.26662008760609	1
ENSG00000123838.10	C4BPA	1	207104083	1_105	0	0.0279636355295033	10.0240821633537	2.66155624046998e-06	1.30484251071856	1
ENSG00000196352.14	CD55	1	207321334	1_105	0	0.02984045802425	10.3954740000746	2.94541963901145e-06	-1.23486015310077	1
ENSG00000117335.19	CD46	1	207749736	1_105	0	0.295959397204688	20.9364875189826	5.88346742788656e-05	3.63679390601353	1
ENSG00000174059.16	CD34	1	207911570	1_105	0	0.0457882535745802	14.6266324903689	6.35910250300238e-06	1.67121927389821	1
ENSG00000143469.18	SYT14	1	209936838	1_106	0	0.0226725844736146	5.75832273736395	1.23963670682333e-06	0.526192819341883	1
ENSG00000076356.6	PLXNA2	1	208244589	1_106	0	0.0467683502968331	12.6590681581544	5.62148667893476e-06	-1.36796849337185	1
ENSG00000008118.9	CAMK1G	1	209584155	1_106	0	0.0262643674043322	7.15473108407639	1.78425801735105e-06	-0.918912284775697	1
ENSG00000009790.14	TRAF3IP3	1	209756234	1_106	0	0.024252688825433	6.39780008483642	1.47328903534882e-06	0.658084788902254	1
ENSG00000117597.17	DIEXF	1	209823230	1_106	0	0.0211000897234475	5.07649538395582	1.01705793959375e-06	0.35006392286035	3
ENSG00000054392.12	HHAT	1	210363639	1_106	0	0.0219790422738428	5.46357592094541	1.14020553117994e-06	-0.36933635037196	1
ENSG00000143473.12	KCNH1	1	211134467	1_107	0	0.0190483165987397	4.94552468612425	8.94471220191966e-07	-0.334929492022758	1
ENSG00000117625.13	RCOR3	1	211258687	1_107	0	0.078485751410095	18.4904746349293	1.37795893926179e-05	2.24223401398056	1
ENSG00000082512.14	TRAF5	1	211326278	1_107	0	0.0186724819775997	4.75672219340931	8.43348804847071e-07	0.0730144341891979	2
ENSG00000170385.9	SLC30A1	1	211578806	1_107	0	0.0797767302498065	18.6494636684709	1.41266757095954e-05	2.03712874429578	1
ENSG00000117650.12	NEK2	1	211675781	1_107	0	0.0241829930635478	7.20915309444787	1.65535710208214e-06	-0.874815630224492	2
ENSG00000143493.12	INTS7	1	212035474	1_107	0	0.0223533422549256	6.46244980941764	1.37163022840532e-06	-0.746186302523168	1
ENSG00000143476.17	DTL	1	212035474	1_107	0	0.0223533422549256	6.46244980941764	1.37163022840532e-06	0.746186302523168	1
ENSG00000066027.11	PPP2R5A	1	212285049	1_107	0	0.0213831605024336	6.04154611709301	1.22664074806447e-06	-0.657092014569466	2
ENSG00000065600.12	TMEM206	1	212414848	1_107	0	0.0204832714986514	5.63387014207443	1.09572999590057e-06	-0.458554449411043	1
ENSG00000185523.6	SPATA45	1	212847216	1_108	0	0.0201454873861874	5.31357569820814	1.01639389471699e-06	0.635856558640345	2
ENSG00000123685.8	BATF3	1	212699232	1_108	0	0.0251751550744033	7.55143883002125	1.80509166126071e-06	-0.896564962585615	2
ENSG00000203705.10	TATDN3	1	212792127	1_108	0	0.0281306822814403	8.4056089764179	2.24515767008142e-06	1.11396715432456	1
ENSG00000174606.13	ANGEL2	1	213008574	1_108	0	0.0306705036445301	9.17758256721693	2.6726777908411e-06	-1.13571992256753	1
ENSG00000143499.13	SMYD2	1	214280940	1_108	0	0.0191568531901611	4.84058291306375	8.80479464292567e-07	0.0282233419412879	1
ENSG00000136636.12	KCTD3	1	215567710	1_109	0	0.0255553389290468	6.91739362241994	1.67850071712878e-06	0.721115568695982	1
ENSG00000196482.16	ESRRG	1	217137474	1_110	0	0.0186209500125495	5.87181147945049	1.03817683626694e-06	0.567541308513487	1
ENSG00000092978.10	GPATCH2	1	217631213	1_110	0	0.189482335054572	28.3868543747093	5.10720622474222e-05	3.03051947154569	2
ENSG00000162814.10	SPATA17	1	217631613	1_110	0	0.0276727991376484	9.63123635608762	2.53065258672999e-06	1.28228978088455	1
ENSG00000067533.5	RRP15	1	218285209	1_110	0	0.017158985437558	5.09747788688761	8.30509018680363e-07	0.279778088264724	1
ENSG00000136628.17	EPRS	1	220043811	1_112	0	0.0497313465066781	13.2850775469697	6.27323719455781e-06	1.6304462526659	1
ENSG00000162813.17	BPNT1	1	220090248	1_112	0	0.021429698540955	5.26039439436188	1.0703646677463e-06	0.32615132261075	1
ENSG00000067704.9	IARS2	1	220093626	1_112	0	0.0272536944236562	7.54304861873003	1.95195448145284e-06	0.930151097158845	2
ENSG00000116141.15	MARK1	1	220528008	1_112	0	0.0298208146640288	8.39930792335413	2.37826586992207e-06	0.988207559133948	1
ENSG00000117791.15	MARC2	1	220747806	1_112	0	0.0290766855216532	8.15885376582341	2.25253446861888e-06	-0.875741203060927	1
ENSG00000186205.12	MARC1	1	220787573	1_112	0	0.0270198566536415	7.46117050694334	1.91420039846927e-06	1.18507258371527	1
ENSG00000143507.17	DUSP10	1	221742965	1_113	0	0.655719210067151	23.1009556673026	0.000143828599118479	3.64674714287599	1
ENSG00000154305.16	MIA3	1	222618304	1_114	0	0.0137799937240675	5.14769603594082	6.73533670110253e-07	-0.692059949385258	1
ENSG00000162819.11	BROX	1	222712777	1_114	0	0.027268833882416	11.4710060983763	2.97006171557383e-06	1.72550670562168	1
ENSG00000186063.12	AIDA	1	222663654	1_114	0	0.183582418373299	29.6433390177614	5.16720395900056e-05	-3.08742925162906	1
ENSG00000197520.10	FAM177B	1	222736869	1_114	0	0.0825736831312124	22.024539095632	1.72681527601523e-05	-2.36549865956832	1
ENSG00000143502.14	SUSD4	1	223344829	1_114	0	0.0164658836568861	6.8221523653753	1.06660558629883e-06	0.69036561102032	1
ENSG00000203697.11	CAPN8	1	223624542	1_114	0	0.113419614144816	24.9515138229264	2.68709154192574e-05	-2.49364212880148	2
ENSG00000162909.17	CAPN2	1	223701813	1_114	0	0.0314572550063768	12.8395723967802	3.83503012835746e-06	1.96853715049553	1
ENSG00000143753.12	DEGS1	1	224176228	1_114	0	0.0458850375680925	16.1278520754526	7.02659657774342e-06	-1.67262087702901	1
ENSG00000143748.17	NVL	1	224330140	1_114	0	0.0142925911657723	5.68625791966701	7.71675874104479e-07	0.830172571977637	1
ENSG00000143771.11	CNIH4	1	224357044	1_114	0	0.0284747872677494	12.5479659137212	3.39258873161456e-06	-1.49503686335149	1
ENSG00000185842.15	DNAH14	1	224895916	1_115	0	0.092997165528168	19.2693318063005	1.70150709243218e-05	-2.27476090990958	1
ENSG00000143742.12	SRP9	1	225812858	1_115	0	0.0581012364536803	14.7070989636252	8.11352887857028e-06	-1.92695792626566	1
ENSG00000143819.12	EPHX1	1	225809711	1_115	0	0.0303255060933786	8.48574120963413	2.44340375585934e-06	-1.11869631577266	1
ENSG00000196187.11	TMEM63A	1	225881227	1_115	0	0.0444675308704957	12.1393680588542	5.12550299004357e-06	1.56727158578953	1
ENSG00000243709.1	LEFTY1	1	225912195	1_115	0	0.0204731726964524	4.75411186477833	9.24170162990753e-07	-0.0489034293284141	3
ENSG00000143811.18	PYCR2	1	225924245	1_115	0	0.0203801921978336	4.71096010342823	9.11622631878628e-07	0.105659646202833	2
ENSG00000143768.12	LEFTY2	1	225937917	1_115	0	0.0339060128583057	9.54877903547507	3.07412811445278e-06	-1.13041760048604	1
ENSG00000143751.9	SDE2	1	225999428	1_115	0	0.0316106347716756	8.88093912676587	2.66556640997436e-06	-1.23821638879942	1
ENSG00000163041.9	H3F3A	1	226062051	1_115	0	0.0579525222891569	14.6822448350196	8.07908544651752e-06	2.19723689434832	2
ENSG00000143799.12	PARP1	1	226408138	1_115	0	0.0276437999873373	7.60483972987908	1.99611337500269e-06	-0.790353736187311	1
ENSG00000143772.9	ITPKB	1	226738931	1_116	0	0.0872341273565126	19.9615532053438	1.65340081899463e-05	-2.02717391935601	1
ENSG00000143801.16	PSEN2	1	226870643	1_116	0	0.102212035439024	21.5106623290925	2.08762849683633e-05	2.48888841213077	1
ENSG00000163050.16	COQ8A	1	226897945	1_116	0	0.0437378992039861	13.2976621947921	5.52243499425049e-06	-1.66312927248147	1
ENSG00000143776.18	CDC42BPA	1	227319345	1_116	0	0.021699027666247	6.62258355035104	1.3644735342591e-06	-1.20640246381076	1
ENSG00000181450.17	ZNF678	1	227563411	1_116	0	0.028212778588915	9.11567572585907	2.44192389659896e-06	1.4000187988446	2
ENSG00000143740.14	SNAP47	1	227735217	1_116	0	0.0178484685748271	4.7711694187028	8.08580370258579e-07	-0.248299326430675	1
ENSG00000143816.7	WNT9A	1	227947502	1_116	0	0.0213160716782189	6.45369823158706	1.3062106581411e-06	-0.809218911717184	1
ENSG00000143793.12	C1orf35	1	228106599	1_116	0	0.0184379958463858	5.07894082072694	8.89168895693069e-07	0.332763005959805	1
ENSG00000162910.18	MRPL55	1	228109044	1_116	0	0.0177200136591025	4.70276954213812	7.91252592361218e-07	0.0942460107078903	1
ENSG00000143774.16	GUK1	1	228140298	1_116	0	0.0959768526448134	20.8951241687076	1.90418376092893e-05	-2.09845359294878	1
ENSG00000162913.9	C1orf145	1	228213855	1_116	0	0.0179681958251244	4.83448175889773	8.24805968180807e-07	-0.182430531997549	1
ENSG00000181218.5	HIST3H2A	1	228457362	1_116	0	0.0244610648144793	7.75962696814042	1.8022440437899e-06	0.837323089023891	1
ENSG00000168159.11	RNF187	1	228484557	1_116	0	0.0475136435460081	14.0912351379772	6.35718417999614e-06	1.63443318783247	1
ENSG00000143632.14	ACTA1	1	229433845	1_117	0	0.0295731912931129	4.71479076337213	1.32390863054944e-06	0.00393029791240893	1
ENSG00000069248.11	NUP133	1	229508410	1_117	0	0.0332899895428446	5.8421886840236	1.84665869270657e-06	-0.45739421367615	1
ENSG00000135776.4	ABCB10	1	229559119	1_117	0	0.0309618299922014	5.15155476185386	1.51447580406042e-06	0.273278435247765	1
ENSG00000135773.12	CAPN9	1	230747720	1_118	0	0.0302237501286204	5.76264789507251	1.65374228583805e-06	0.581279544715302	1
ENSG00000119280.16	C1orf198	1	230869758	1_118	0	0.0353340696469051	7.25122037963497	2.43277621982073e-06	0.819939843739021	2
ENSG00000173409.13	ARV1	1	230955434	1_118	0	0.0273929137425548	4.827117193846	1.25551952103369e-06	0.201609755523508	2
ENSG00000182118.7	FAM89A	1	231036940	1_118	0	0.0308012420430147	5.9428603289117	1.73804553275451e-06	-0.653943820143111	2
ENSG00000143633.12	C1orf131	1	231241335	1_118	0	0.0270774948391817	4.71699130550455	1.21274908117572e-06	-0.398885022737181	1
ENSG00000116906.11	GNPAT	1	231240905	1_118	0	0.0272677401466267	4.78361027787214	1.23851803129332e-06	0.554986140409827	2
ENSG00000116903.7	EXOC8	1	231332860	1_118	0	0.0336653814175717	6.78997416099359	2.17044636192584e-06	-1.4188875941756	1
ENSG00000135766.8	EGLN1	1	231433945	1_118	0	0.0565131958447095	11.7486883676557	6.30429676446369e-06	2.19058721570422	1
ENSG00000116918.13	TSNAX	1	231528861	1_118	0	0.0556440708692679	11.6002228691115	6.12890126500828e-06	-1.78198507271103	1
ENSG00000162946.21	DISC1	1	231627258	1_118	0	0.0272013505856987	4.76034389006481	1.22949337304299e-06	0.372941943297072	1
ENSG00000116991.10	SIPA1L2	1	232561778	1_119	0	0.0353655593242945	8.51722385491435	2.86006556827199e-06	-1.01820859402711	1
ENSG00000143674.10	MAP3K21	1	233321986	1_120	0	0.0335329194874436	4.71844998188999	1.50233961287004e-06	0.0363459789780585	1
ENSG00000135750.14	KCNK1	1	233613275	1_120	0	0.0414287216558698	6.73708482434404	2.65015298391285e-06	-0.687125343542891	1
ENSG00000059588.9	TARBP1	1	234479133	1_121	0	0.0390616185272706	6.82677299986622	2.53199645543065e-06	-0.796493447043334	1
ENSG00000173726.10	TOMM20	1	235128439	1_121	0	0.0316001475496517	4.80487205932597	1.4416782129541e-06	-0.156111639091162	1
ENSG00000188739.14	RBM34	1	235161669	1_121	0	0.0416922065316339	7.44976880485997	2.94913784562131e-06	-0.843214721560731	1
ENSG00000116957.12	TBCE	1	235371963	1_121	0	0.0359401903760016	6.03162851505629	2.05831744913921e-06	-0.624948508948815	1
ENSG00000162885.12	B3GALNT2	1	235504442	1_121	0	0.0316684816176743	4.82543968528331	1.45098034496089e-06	0.298408174781341	1
ENSG00000168243.10	GNG4	1	235651207	1_121	0	0.185579620470972	22.0846305214859	3.89150700774701e-05	-2.58895216436504	1
ENSG00000143669.13	LYST	1	235883940	1_122	0	0.0721971778973745	14.5055554994539	9.94379090843267e-06	1.71353267261112	1
ENSG00000116962.14	NID1	1	236065637	1_122	0	0.0593261278490254	12.6083518375594	7.10234426290419e-06	-1.4015726556586	1
ENSG00000086619.13	ERO1B	1	236260619	1_122	0	0.0327074050588616	6.90599114417964	2.1447145757192e-06	0.892801279412999	1
ENSG00000119285.10	HEATR1	1	236604526	1_122	0	0.0264748000471199	4.89431999451483	1.23033235744508e-06	0.391691700574501	1
ENSG00000077522.12	ACTN2	1	236732553	1_122	0	0.027639799497885	5.30368116284192	1.39190531477677e-06	-0.35803260157722	1
ENSG00000054277.13	OPN3	1	241676920	1_127	0	0.0274971703278033	5.11504862183556	1.33547316878034e-06	0.317340047106885	1
ENSG00000174371.16	EXO1	1	241847755	1_127	0	0.0447581552892358	9.76247021893196	4.14886494298692e-06	1.10112376531596	1
ENSG00000143702.15	CEP170	1	243254880	1_128	2	0.253436207676306	22.0449468303363	5.30487449733781e-05	-4.04422564057512	2
ENSG00000054282.15	SDCCAG8	1	243256404	1_128	0	0.0113038162819669	6.60738697779503	7.09173061593038e-07	0.00671558094917786	1
ENSG00000117020.16	AKT3	1	243851261	1_128	0	0.0150708127074234	7.08109249391494	1.01329135323244e-06	0.617994628977552	1
ENSG00000179397.17	C1orf101	1	244454207	1_129	0	0.111905279737838	16.6539053597809	1.76955500295653e-05	-2.43749290698422	1
ENSG00000185420.18	SMYD3	1	246507807	1_131	0	0.0134563962107386	9.45306757814702	1.20781084656406e-06	1.08041164443866	1
ENSG00000162851.7	TFB2M	1	246540837	1_131	0	0.0115955623035378	8.04667346758139	8.85942607432391e-07	-0.902233480532405	1
ENSG00000143653.9	SCCPDH	1	246723418	1_131	0	0.00913016698676195	5.78987722884195	5.01932679429704e-07	0.509538715551436	2
ENSG00000277462.1	ZNF670	1	247078021	1_131	0	0.00814330294883692	4.71066210384559	3.64233546034107e-07	0	1
ENSG00000188295.14	ZNF669	1	247104366	1_131	0	0.00821822419867802	4.79705255328142	3.74325883284031e-07	0.160637779190828	2
ENSG00000196418.12	ZNF124	1	247123343	1_131	0	0.0148848512312334	10.4070557544321	1.47085471296334e-06	1.14251483282075	2
ENSG00000203663.3	OR2L2	1	247956885	1_131	0	0.00814146650324177	4.7085345606601	3.63986938652181e-07	0.0389861592246867	1
ENSG00000196071.4	OR2L13	1	247965627	1_131	0	0.00984711571353481	6.50333489971833	6.08054570741903e-07	-0.664773992358332	1
ENSG00000198128.3	OR2L3	1	247936006	1_131	0	0.00859710375510947	5.222246454244	4.26291750715815e-07	0.343202052744151	2
ENSG00000162714.12	ZNF496	1	247337348	1_131	0	0.00821028754900444	4.78793770380738	3.73253815254549e-07	-0.120723626245135	1
ENSG00000169224.12	GCSAML	1	247507598	1_131	0	0.0118806111268854	8.27607997049505	9.33600028337577e-07	0.958338106331301	1
ENSG00000162722.8	TRIM58	1	247857146	1_131	0	0.0117562054431482	8.17663763289477	9.12723673507738e-07	0.910697595683115	1
ENSG00000238243.3	OR2W3	1	247896121	1_131	0	0.0115508701736312	8.0101908339062	8.7852669428266e-07	-0.865265018813288	1
ENSG00000175137.10	SH3BP5L	1	248829881	1_131	0	0.00820087422651417	4.77711620929013	3.71983224119623e-07	-0.0998732759453151	1
ENSG00000171163.15	ZNF692	1	248859244	1_131	0	0.0718979232349041	25.4364995137543	1.73648520614195e-05	2.32396405315949	1
ENSG00000184731.5	FAM110C	2	47011	2_1	0	0.0626823194610165	10.957798143386	6.52177409192213e-06	1.36748777849976	2
ENSG00000143727.15	ACP1	2	264429	2_1	0	0.041344440840695	6.96150828458503	2.73286301899043e-06	1.01068807809344	1
ENSG00000035115.21	SH3YL1	2	266895	2_1	0	0.0402583834864284	6.70700871997998	2.56379089135545e-06	0.969231864216973	1
ENSG00000189292.15	ALKAL2	2	286812	2_1	0	0.0509644821431464	8.96589427757442	4.33869005114776e-06	-1.47412922173807	1
ENSG00000151353.14	TMEM18	2	677295	2_1	0	0.0422268219935158	7.16353396908386	2.87218968986316e-06	-0.80035713826162	1
ENSG00000171853.15	TRAPPC12	2	3379891	2_2	0	0.0182360228079965	6.3941628002381	1.10716210584311e-06	0.671710503952109	2
ENSG00000182551.13	ADI1	2	3519553	2_2	0	0.0171101201577302	5.79069055647434	9.40764268382513e-07	0.457150216271477	2
ENSG00000171865.9	RNASEH1	2	3558529	2_2	0	0.0156302127420845	4.93450264606705	7.32328055360023e-07	-0.19452300158892	1
ENSG00000171863.12	RPS7	2	3575950	2_2	0	0.0461025560863098	15.2217980955553	6.66328453288917e-06	-1.61785764253101	1
ENSG00000118004.17	COLEC11	2	3577209	2_2	0	0.0171103658328172	5.79082996631085	9.40800425370964e-07	-0.45873441702897	5
ENSG00000151692.14	RNF144A	2	6978543	2_5	0	0.0286968497897878	5.07800675583817	1.38364569308015e-06	0.212385781756806	1
ENSG00000115738.9	ID2	2	8678930	2_6	0	0.0221731713882358	5.86779279424444	1.23537833321405e-06	0.665289327329481	1
ENSG00000134313.15	KIDINS220	2	8837975	2_6	0	0.0201632452167364	4.88387338222598	9.35022850921155e-07	0.292530644489779	1
ENSG00000143797.11	MBOAT2	2	9003515	2_6	0	0.0265061669881167	7.45350782945335	1.87587993671287e-06	1.00371299472312	1
ENSG00000151693.9	ASAP2	2	9217739	2_6	0	0.0205790151115565	5.04909799225599	9.86587894589392e-07	0.332598328315689	1
ENSG00000134330.18	IAH1	2	9473160	2_6	0	0.0199758436849882	4.78025019987453	9.0667816297145e-07	-0.428110403549906	1
ENSG00000151694.12	ADAM17	2	9555153	2_6	0	0.0459792198486052	12.6376968982228	5.51730420311269e-06	1.62703544935937	1
ENSG00000115750.16	TAF1B	2	9843084	2_6	0	0.020992262168808	5.26297759220499	1.04903060639329e-06	-0.455191189723384	1
ENSG00000172059.10	KLF11	2	10042369	2_6	0	0.0299306509974158	8.61024237199724	2.44697164244869e-06	0.950333678897963	1
ENSG00000205795.4	CYS1	2	10080534	2_6	0	0.0205487314439547	5.05361627995744	9.86017620517317e-07	-0.268976706858029	1
ENSG00000171848.13	RRM2	2	10121909	2_6	0	0.0222263803621295	5.81399539271519	1.2269894322163e-06	0.500469826390302	2
ENSG00000115761.15	NOL10	2	10684271	2_7	0	0.0134487665926403	4.71690421987683	6.02333351307123e-07	0	1
ENSG00000143882.10	ATP6V1C2	2	10722013	2_7	0	0.0134419400398446	4.71210507583712	6.01415084703944e-07	0.0985311429044658	2
ENSG00000169016.16	E2F6	2	11466097	2_7	0	0.0906577126079923	22.9609946109479	1.97648194101006e-05	-2.43111844698149	1
ENSG00000196208.13	GREB1	2	11614615	2_7	0	0.0134261775163815	4.7010124962485	5.99295735594676e-07	0	1
ENSG00000169006.6	NTSR2	2	11715363	2_7	0	0.0280444444208688	11.6822874176451	3.11080024490365e-06	1.35959176643286	1
ENSG00000134324.11	LPIN1	2	11784824	2_7	0	0.0412553094768049	15.3624565826061	6.01780228108579e-06	-1.64938529780247	1
ENSG00000178295.14	GEN1	2	17749607	2_10	0	0.0160066220759997	4.70516285563121	7.15108183179706e-07	0.216184491246762	2
ENSG00000163029.15	SMC6	2	17800093	2_10	0	0.0708565433289498	18.905849672722	1.27196030736041e-05	2.22069030830983	1
ENSG00000170745.11	KCNS3	2	17877838	2_10	0	0.0220637339873035	7.74564478002089	1.62268411844629e-06	0.764926746006494	2
ENSG00000183891.5	TTC32	2	19901956	2_12	0	0.0417449064343516	7.31143013701914	2.89803231139181e-06	-0.866183951436592	2
ENSG00000118965.14	WDR35	2	19989254	2_12	0	0.0380517804091457	6.42617775663124	2.32180163756878e-06	0.722112165704635	1
ENSG00000132031.12	MATN3	2	20012886	2_12	0	0.0451496226195682	8.0618567366531	3.45610236875853e-06	1.01381141174231	2
ENSG00000118961.14	LDAH	2	20688505	2_12	0	0.032358068596646	4.8802230221448	1.4994074262471e-06	-0.173080386748777	1
ENSG00000084674.14	APOB	2	21044375	2_13	0	0.0456418863056702	14.1681623969852	6.14008675899153e-06	-1.72597426911658	2
ENSG00000119778.14	ATAD2B	2	23927186	2_14	0	0.0226462114932501	4.72551336737127	1.01611286894615e-06	-0.19339082627548	1
ENSG00000173960.13	UBXN2A	2	23927762	2_14	0	0.0230999512847204	4.91373319735706	1.07775496577092e-06	0.162294191984388	1
ENSG00000205639.9	MFSD2B	2	24009112	2_14	0	0.0229806251483834	4.86458840564187	1.06146416235808e-06	0.152348139364835	2
ENSG00000163026.11	WDCP	2	24047480	2_14	0	0.0438028680013899	11.0097993083104	4.5790917585191e-06	-1.26433618220628	2
ENSG00000119782.13	FKBP1B	2	24049526	2_14	0	0.0230223904998494	4.88185777848519	1.06716834862999e-06	-0.218013753988281	1
ENSG00000219626.8	FAM228B	2	24064728	2_14	0	0.0252246035699021	5.74914330335612	1.37697127455625e-06	-0.654266912610593	1
ENSG00000115129.13	TP53I3	2	24084600	2_14	0	0.0318382776646246	7.96395000077265	2.40755095455465e-06	0.920259505887282	2
ENSG00000176732.6	PFN4	2	24124223	2_14	0	0.0258863197639624	5.99514116989708	1.47355761934381e-06	-0.707355560077964	1
ENSG00000186453.12	FAM228A	2	24152593	2_14	0	0.0226131943787298	4.71165152832732	1.01165510031433e-06	0.533110558246479	1
ENSG00000198399.14	ITSN2	2	24360992	2_14	0	0.0226701723215881	4.73552474568115	1.01934296148556e-06	-0.0862705103798601	2
ENSG00000084676.15	NCOA1	2	24491962	2_15	0	0.0169740432965875	4.98720462990865	8.037849875331e-07	0.644457460969811	1
ENSG00000138092.10	CENPO	2	24800573	2_15	0	0.0217043520948672	6.72888838636513	1.38671606700404e-06	-0.550072360575188	1
ENSG00000115137.11	DNAJC27	2	24971717	2_15	0	0.019304379710574	7.83637453665616	1.4363769688931e-06	1.58570863000316	2
ENSG00000084710.13	EFR3B	2	25041751	2_15	0	0.0168390937064985	5.12805413732825	8.19914773832277e-07	-0.399310571894487	1
ENSG00000119772.16	DNMT3A	2	25343038	2_15	0	0.0323864996745815	10.6568260016131	3.27709690492902e-06	1.08441742466551	1
ENSG00000138101.18	DTNB	2	25673259	2_15	0	0.0248278058606636	8.5314709656397	2.01122035018507e-06	0.993834610094872	1
ENSG00000143970.16	ASXL2	2	25878763	2_15	0	0.111101152980435	22.0011934979997	2.32093086136597e-05	-2.30614597800158	1
ENSG00000138029.13	HADHB	2	26241540	2_15	0	0.0206622090075919	6.54878004943001	1.28479711090289e-06	-0.542768527059939	2
ENSG00000084754.10	HADHA	2	26244479	2_15	0	0.0252719389554449	8.80237277894305	2.11220330363773e-06	-1.25350742361695	2
ENSG00000157856.10	DRC1	2	26401975	2_15	0	0.0186394237009897	5.67698511281287	1.00472598095226e-06	0.538916706713868	2
ENSG00000157884.10	CIB4	2	26641739	2_15	0	0.0180534752117192	5.44279615257316	9.32997070044249e-07	-0.486267011421703	1
ENSG00000157851.16	DPYSL5	2	26847964	2_16	0	0.0206419017148285	6.0386841808044	1.18355765725758e-06	0.95642644378448	1
ENSG00000213699.8	SLC35F6	2	26779105	2_16	0	0.0178456923232132	4.85501672966004	8.22662173432517e-07	0.336109559302563	1
ENSG00000084764.10	MAPRE3	2	26971145	2_16	0	0.0654803640479867	18.4090805186887	1.14456531091783e-05	-3.78637364457005	1
ENSG00000228474.5	OST4	2	27072299	2_16	0	0.0189316140591974	5.21053193800815	9.36627923939803e-07	0.0368241420527354	1
ENSG00000138030.12	KHK	2	27086538	2_16	0	0.166761709344566	27.7074722548551	4.38723241500672e-05	-4.2367582700443	1
ENSG00000138073.13	PREB	2	27134751	2_16	0	0.0178833611702763	4.8820090049902	8.28982037949648e-07	0.0297603825961417	1
ENSG00000138085.16	ATRAID	2	27212506	2_16	0	0.0214865360302847	6.48110329087382	1.32224747313239e-06	1.34916509221876	1
ENSG00000138074.14	SLC5A6	2	27212382	2_16	0	0.0234369448717098	7.22640007801923	1.60812719809962e-06	-1.35182674062567	2
ENSG00000084774.13	CAD	2	27217016	2_16	0	0.143914748049299	25.1664740474059	3.43894374354017e-05	-3.39330218009446	2
ENSG00000115194.10	SLC30A3	2	27275976	2_16	0	0.0539356508981934	16.4236522576013	8.41091147419539e-06	2.95506604103763	2
ENSG00000163794.6	UCN	2	27308797	2_16	0	0.0453594413434669	14.517868266751	6.25270508439081e-06	-2.8841509482438	2
ENSG00000163795.13	ZNF513	2	27380806	2_16	0	0.0246136247066453	8.72837304341234	2.03988775318702e-06	-1.85202232876719	1
ENSG00000115216.13	NRBP1	2	27428508	2_16	0	0.0275994208319997	10.5207447500767	2.75704496689472e-06	-2.33498999134095	1
ENSG00000157992.12	KRTCAP3	2	27444317	2_16	0	0.0267251761622214	8.22574068894371	2.08733900165948e-06	1.15564268806813	1
ENSG00000138002.14	IFT172	2	27489541	2_16	0	0.0255677701376468	7.82748858978142	1.9002585409767e-06	1.10367989612783	1
ENSG00000221843.4	C2orf16	2	27536773	2_16	0	0.147774979140995	32.623753699445	4.57754089750702e-05	-4.4158485473015	1
ENSG00000198522.13	GPN1	2	27628084	2_16	0	0.0535779506008978	15.3320026305277	7.79978047011193e-06	-2.03668383663965	1
ENSG00000176714.9	CCDC121	2	27629397	2_16	0	0.0687249548521127	17.7384881282489	1.15751988810901e-05	-2.20227867540983	1
ENSG00000158019.20	BRE	2	27889824	2_16	0	0.0177372450974552	5.0720708957528	8.54218316238787e-07	-0.834857006409238	1
ENSG00000171174.13	RBKS	2	27891044	2_16	0	0.0229378409470006	6.70156521331818	1.45957421294598e-06	0.065916062611275	1
ENSG00000213639.9	PPP1CB	2	28751273	2_17	1	0.0480062008726394	16.2509934558192	7.40755100001903e-06	3.6005833808171	1
ENSG00000163806.15	SPDYA	2	28782736	2_17	1	0.50031504794819	23.3434137374106	0.000110893305639179	-4.35951602048894	1
ENSG00000163811.11	WDR43	2	28895392	2_17	0	0.0215376141795772	10.2992869835495	2.10621232245609e-06	-2.48176146841602	1
ENSG00000179270.6	C2orf71	2	29064039	2_18	0	0.0965853585647042	17.2786289991227	1.58459387510849e-05	-2.01271700954179	2
ENSG00000115295.19	CLIP4	2	29097582	2_18	0	0.02696819341205	5.00829800781416	1.28244696386104e-06	0.240528361985415	1
ENSG00000119801.12	YPEL5	2	30146010	2_18	0	0.0671845661030818	13.747535136198	8.76984165206645e-06	-1.67382688359771	1
ENSG00000172954.13	LCLAT1	2	30481238	2_19	0	0.0363325616092218	4.83554731022093	1.66816518128818e-06	0.30961333124529	1
ENSG00000013016.15	EHD3	2	31234492	2_19	0	0.0461762214898369	7.17111474362327	3.14414423679317e-06	0.799423355975158	1
ENSG00000162959.13	MEMO1	2	32011261	2_20	0	0.0509781327309058	9.64077845443306	4.66652313639972e-06	1.25341098509258	1
ENSG00000162961.13	DPY30	2	32040056	2_20	0	0.0489725301748148	9.25544675114596	4.30375287511999e-06	-1.31842520571368	1
ENSG00000119820.10	YIPF4	2	32277426	2_20	0	0.0352261372387308	6.10433382621192	2.04174121340291e-06	-0.813333905789342	2
ENSG00000115760.13	BIRC6	2	32356560	2_20	0	0.0402828479957035	7.3851221810117	2.82471898675813e-06	0.891515290444169	1
ENSG00000018699.11	TTC27	2	32678481	2_20	0	0.0307299345696549	4.80313064379803	1.40146879368596e-06	-0.26637427292208	1
ENSG00000119812.18	FAM98A	2	33600209	2_21	0	0.0183687796117438	7.79033121750191	1.35873143467195e-06	-0.925448613011688	1
ENSG00000205221.12	VIT	2	36696897	2_23	0	0.0139305127101277	7.53170725902108	9.96226131342735e-07	-0.916576142685382	1
ENSG00000115808.11	STRN	2	36966782	2_23	0	0.0108512680281715	5.26371107042528	5.42337868626809e-07	-0.616515548937559	1
ENSG00000055332.16	EIF2AK2	2	37161746	2_23	0	0.521066367630936	28.2238362641573	0.000139638920628712	-4.20803786759899	1
ENSG00000218739.9	CEBPZOS	2	37206305	2_23	0	0.0184503593584472	9.50898640774337	1.66585214642753e-06	0.8646821418863	1
ENSG00000115816.14	CEBPZ	2	37231568	2_23	0	0.0685445767904251	23.2613777960446	1.51393047398552e-05	3.4264398696915	1
ENSG00000003509.15	NDUFAF7	2	37231568	2_23	0	0.0685445767904251	23.2613777960446	1.51393047398552e-05	-3.4264398696915	1
ENSG00000115828.15	QPCT	2	37344154	2_23	0	0.0741497785034745	23.2500243715188	1.63693210785289e-05	2.96739648578072	1
ENSG00000143891.16	GALM	2	38666042	2_24	0	0.0249974110105239	5.36344575365937	1.27302320531032e-06	-0.186916725850764	1
ENSG00000152147.10	GEMIN6	2	38751622	2_24	0	0.141299121672093	21.9805272707374	2.94900130770114e-05	-2.57326927341626	1
ENSG00000163214.20	DHX57	2	38875912	2_25	0	0.155395293137945	23.8114554105051	3.51334823444857e-05	-2.56689695677145	1
ENSG00000188010.12	MORN2	2	38875912	2_25	0	0.155395293137945	23.8114554105051	3.51334823444857e-05	-2.56689695677145	1
ENSG00000214694.10	ARHGEF33	2	38889976	2_25	0	0.0218122512948661	6.12488848413844	1.26851636727871e-06	0.793879236451136	1
ENSG00000115904.12	SOS1	2	39124428	2_25	0	0.0783120561043634	17.9064044255574	1.33147927989676e-05	2.06656484152929	1
ENSG00000138050.14	THUMPD2	2	39779290	2_25	0	0.218373502253882	17.2744614362825	3.58180429118539e-05	3.5136845740698	1
ENSG00000143924.18	EML4	2	42168854	2_26	0	0.00921690611497905	4.75926932817539	4.1650751603422e-07	0.0979065809168916	2
ENSG00000115944.14	COX7A2L	2	42425044	2_26	0	0.00984148856664935	5.37810418524302	5.0255939962132e-07	0.415495891267254	1
ENSG00000171126.7	KCNG3	2	42494311	2_26	0	0.0111677130780922	6.5717222671705	6.96852472594141e-07	-0.853629547182157	1
ENSG00000057935.13	MTA3	2	42494666	2_26	0	0.0146572803168732	9.1414918305434	1.27223654337037e-06	-1.05167732280076	1
ENSG00000162881.6	OXER1	2	42773759	2_26	0	0.0457189482276409	19.9566679983016	8.66326621290348e-06	-2.08777122383414	1
ENSG00000162882.14	HAAO	2	42792787	2_26	0	0.0289547675170458	15.5970556221892	4.2880525597801e-06	-1.80256777042572	1
ENSG00000115970.18	THADA	2	43591341	2_28	0	0.060267907608193	19.929311637792	1.14044884301006e-05	2.18679203290674	1
ENSG00000152527.13	PLEKHH2	2	43714392	2_28	0	0.0122692500926286	4.77828553901668	5.56656794585791e-07	0.179834987192092	1
ENSG00000138036.18	DYNC2LI1	2	43774077	2_28	0	0.0140091094872936	6.03171411154435	8.02321952417238e-07	0.570737043021502	1
ENSG00000138095.18	LRPPRC	2	43995523	2_28	0	0.0246193423466465	11.3733258233266	2.65865096246067e-06	1.33046471137693	1
ENSG00000138078.15	PREPL	2	43557865	2_28	0	0.0274287609092938	12.4000969632425	3.22945075729542e-06	-1.37284733771605	2
ENSG00000138079.13	SLC3A1	2	44275649	2_28	0	0.0143687229930528	6.27138541785688	8.55616322488617e-07	-0.590515797448179	1
ENSG00000143919.14	CAMKMT	2	44361802	2_28	0	0.0159324704777311	7.24861641913206	1.09656817545166e-06	-0.792550651831698	2
ENSG00000170577.7	SIX2	2	45009664	2_28	0	0.020702276573257	9.7290613449974	1.91243395015401e-06	1.12062896242128	1
ENSG00000068784.12	SRBD1	2	45616531	2_28	0	0.0150762334791831	6.72599199039611	9.62823312504294e-07	-0.762663260475364	1
ENSG00000116016.13	EPAS1	2	46295790	2_29	0	0.040499082239691	6.74381980167735	2.59327477504119e-06	0.706068015182099	1
ENSG00000250565.6	ATP6V1E2	2	46541996	2_29	0	0.0650888017655872	11.3013722428505	6.98449246656797e-06	1.44046180144331	1
ENSG00000151665.12	PIGF	2	46617108	2_29	0	0.0589087023393596	10.3389576346181	5.78300554318319e-06	1.36816102414911	1
ENSG00000119878.5	CRIPT	2	46617108	2_29	0	0.0818709780392518	13.5251783640248	1.05140581934526e-05	-1.60562366939704	2
ENSG00000068724.15	TTC7A	2	46916048	2_29	0	0.0361047446893713	5.64690171216554	1.93585089541874e-06	0.548553195933663	1
ENSG00000180398.11	MCFD2	2	46923487	2_29	0	0.0801269230995602	13.3157583235854	1.01307539376579e-05	-1.65535213583117	2
ENSG00000143933.16	CALM2	2	47176244	2_30	0	0.01802191453986	5.06627283866705	8.66935719763682e-07	-0.0444489005927684	1
ENSG00000095002.13	MSH2	2	47403074	2_30	0	0.0839524713200906	19.1208240449162	1.52418431060913e-05	-1.96597889944224	1
ENSG00000116062.14	MSH6	2	47695630	2_30	0	0.0181567553179077	5.2955921952418	9.12956681217143e-07	0.487710582936331	1
ENSG00000170802.15	FOXN2	2	48327816	2_31	1	0.601597956642438	26.2519888769703	0.000149956729772549	-5.13183288624279	1
ENSG00000162869.15	PPP1R21	2	48439199	2_31	0	0.0443808368350025	16.9284982376844	7.13364209487741e-06	3.25177043404402	1
ENSG00000243244.5	STON1	2	48552883	2_31	0	0.0320276407889303	12.6925676791592	3.85986249565409e-06	2.54708925578882	1
ENSG00000242441.7	GTF2A1L	2	48595242	2_31	0	0.047928467145439	16.3155774896923	7.42494748925712e-06	-2.7608444298341	1
ENSG00000138039.14	LHCGR	2	48755346	2_31	0	0.0217105738150368	6.64204561121325	1.36921154527323e-06	0.839527899217385	1
ENSG00000068912.13	ERLEC1	2	53787421	2_35	0	0.0197591175786157	6.19370226736888	1.16202445306482e-06	-1.18840924140963	1
ENSG00000115239.21	ASB3	2	53787166	2_35	0	0.0191886504426636	5.01487321968406	9.13696131969771e-07	0.571186393398737	2
ENSG00000119737.5	GPR75	2	53860333	2_35	0	0.0201081680271988	6.43309552228685	1.22825885126155e-06	-1.23664087850832	1
ENSG00000170634.12	ACYP2	2	53968877	2_35	0	0.0195235208674691	9.84938765636236	1.82584862455405e-06	2.18568009491761	1
ENSG00000177994.15	C2orf73	2	54340453	2_35	0	0.0192374261399341	4.92156345059085	8.98974661252024e-07	0.672987797344839	1
ENSG00000085760.14	MTIF2	2	55269694	2_36	0	0.0155461819454856	7.53528977266486	1.11229785808508e-06	0.628025133922844	1
ENSG00000275052.4	PPP4R3B	2	55619011	2_36	0	0.0144054174177675	7.35003182917111	1.00533884552581e-06	0.958069719636914	1
ENSG00000138035.14	PNPT1	2	55695047	2_36	0	0.0111944241586572	4.77032373129559	5.07045587859921e-07	0.179174630106717	1
ENSG00000055813.5	CCDC85A	2	56183655	2_37	0	0.264256647125213	26.9095889019482	6.75196807644151e-05	2.94691155687879	1
ENSG00000162929.13	KIAA1841	2	61065721	2_40	0	0.0196195046115926	5.63250426793297	1.04926929356355e-06	0.691407860913781	1
ENSG00000237651.6	C2orf74	2	61144588	2_40	0	0.0182198979865642	4.80319795289527	8.30947954870258e-07	-0.144884675356268	1
ENSG00000170264.12	FAM161A	2	61854233	2_40	0	0.0256528080360182	7.93476869619828	1.9327094910061e-06	0.750560620667393	2
ENSG00000115484.14	CCT4	2	61888641	2_40	0	0.0209360998446315	6.11845148096021	1.21628317191664e-06	0.582894634175389	1
ENSG00000173163.10	COMMD1	2	61889168	2_40	0	0.0196517315730157	5.49468107610413	1.02527580837964e-06	-0.472961130513809	1
ENSG00000186889.9	TMEM17	2	62504619	2_41	0	0.0331901474436116	9.1377327537897	2.87968530924058e-06	-1.14029658699537	3
ENSG00000014641.17	MDH1	2	63588667	2_41	0	0.0205723088469184	4.71318193006047	9.20650167273581e-07	0.290259916100626	1
ENSG00000143951.15	WDPCP	2	63819852	2_41	0	0.0212323792761912	5.0604237767875	1.0201944295088e-06	0.246090763816946	2
ENSG00000143952.19	VPS54	2	64018703	2_41	0	0.0532458925670865	13.8300166919777	6.992077166126e-06	-1.66370381667812	2
ENSG00000119844.15	AFTPH	2	64524123	2_42	0	0.0413975866015203	5.54940849898269	2.18131866275327e-06	-0.532679743947054	1
ENSG00000115902.10	SLC1A4	2	64988123	2_42	0	0.0795590889525478	11.8423919815835	8.94595337049451e-06	1.43231788168842	2
ENSG00000011523.13	CEP68	2	65056838	2_42	0	0.0418535662726445	5.65417649250664	2.24698010355642e-06	0.558393336920783	1
ENSG00000138069.16	RAB1A	2	65129770	2_42	0	0.0771845715754491	11.5479737638866	8.46318205368611e-06	1.34256950300686	1
ENSG00000143971.7	ETAA1	2	67397170	2_44	0	0.0647513436595574	11.8265488716834	7.27116855900153e-06	-1.69043066537633	1
ENSG00000243667.6	WDR92	2	68157965	2_45	0	0.0415771174756374	5.94382802597701	2.34648622354234e-06	-0.698778730335278	1
ENSG00000115946.7	PNO1	2	68157965	2_45	0	0.0420321773133452	6.04794433755331	2.41372100474072e-06	0.719203824255334	2
ENSG00000119865.8	CNRIP1	2	68319317	2_45	0	0.092363472319612	13.6502399727026	1.19712068390472e-05	-1.51748690311364	2
ENSG00000204923.3	FBXO48	2	68467123	2_45	0	0.0726688499001905	11.3161175024333	7.80805982108703e-06	-1.39330220522687	1
ENSG00000169621.9	APLF	2	68467927	2_45	0	0.0573588702804631	9.03098528729684	4.91850503806406e-06	1.11839469674078	1
ENSG00000163219.11	ARHGAP25	2	68679972	2_45	0	0.0373090958337254	4.90889221457814	1.73898412494658e-06	-0.168473660517836	1
ENSG00000169604.19	ANTXR1	2	69012709	2_46	0	0.0375812897486263	5.03659021816605	1.79723842395407e-06	0.367599862441093	1
ENSG00000198380.12	GFPT1	2	69386794	2_46	0	0.0720357948236441	11.2892860845915	7.7216876136563e-06	-1.72698103668434	2
ENSG00000115977.18	AAK1	2	69676444	2_46	0	0.0363279703285352	4.71281167824704	1.62561843950068e-06	-0.0606044443715043	1
ENSG00000087338.4	GMCL1	2	69830316	2_46	0	0.13496849206921	17.449679212985	2.23623396804727e-05	-2.5440646580657	1
ENSG00000059728.10	MXD1	2	69897673	2_46	0	0.0554585677455718	8.76490901189546	4.615443705919e-06	1.6455895055457	2
ENSG00000244617.2	ASPRV1	2	69964228	2_46	0	0.125858138078361	16.7558978923731	2.00237956528344e-05	-2.14443073897658	1
ENSG00000115998.7	C2orf42	2	70249066	2_46	0	0.0626969858417434	9.94679988555315	5.921441459154e-06	1.22765984280365	1
ENSG00000143977.13	SNRPG	2	70293366	2_46	0	0.0594397291282932	9.43233183929121	5.32345135281381e-06	1.17189438688879	1
ENSG00000035141.7	FAM136A	2	70302110	2_46	0	0.0393822237851511	5.48361367218535	2.05052223541387e-06	0.173568289265528	1
ENSG00000163235.15	TGFA	2	70556290	2_48	0	0.00355453132692429	4.7236001235095	1.59423694096716e-07	-0.0628218438888291	1
ENSG00000152672.7	CLEC4F	2	70820139	2_48	0	0.00387802026410167	5.54512201890931	2.04182528686897e-07	-0.456221640283606	1
ENSG00000116035.2	VAX2	2	70900154	2_48	0	0.00374814865172313	5.20686906136505	1.85306588162083e-07	-0.398906604797263	2
ENSG00000116039.11	ATP6V1B1	2	70935866	2_48	0	0.00704620644499343	11.2232826184789	7.50883669651045e-07	-1.13485415679194	1
ENSG00000144031.11	ANKRD53	2	70977116	2_48	0	0.00369414484400221	5.10640336594502	1.79112722095951e-07	0.365349142083015	2
ENSG00000144043.11	TEX261	2	70990491	2_48	0	0.00468496463924628	7.31857915048067	3.25559586485948e-07	-0.827014210740687	1
ENSG00000124357.12	NAGK	2	71066480	2_48	0	0.0264916352016693	22.8913607519195	5.75808103372322e-06	2.2722934274109	1
ENSG00000124370.10	MCEE	2	71130287	2_48	0	0.0353700931589248	25.4178497785039	8.53635384801496e-06	-2.46791127996265	1
ENSG00000124383.8	MPHOSPH10	2	71124357	2_48	0	0.0207714070761792	20.1919003651603	3.98235992068209e-06	-2.17506164732752	1
ENSG00000135636.13	DYSF	2	71453820	2_48	0	0.00398049284649749	5.79475061541709	2.1901254649637e-07	0.504986146392768	2
ENSG00000144040.12	SFXN5	2	72942371	2_48	0	0.00472025472616577	6.98693934563526	3.1314811777349e-07	-0.846458337915951	2
ENSG00000135625.7	EGR4	2	73294038	2_48	0	0.0168637464723103	21.4417202758159	3.43329473272902e-06	-2.34811944450665	1
ENSG00000115297.10	TLX2	2	74513834	2_48	0	0.00482146518479831	7.31825728252329	3.35030314866241e-07	0.670086497453614	1
ENSG00000135631.16	RAB11FIP5	2	73156338	2_48	0	0.00362363133465637	4.94013957892176	1.69973267397378e-07	-0.552367615220626	2
ENSG00000135617.3	PRADC1	2	73233389	2_48	0	0.0331105060107779	28.8860061644535	9.08135628036523e-06	3.92142960668498	1
ENSG00000135624.15	CCT7	2	73233389	2_48	0	0.0331105060107779	28.8860061644535	9.08135628036523e-06	-3.92142960668498	1
ENSG00000116127.17	ALMS1	2	73395535	2_48	1	0.709698220115518	34.1090330380096	0.000229847889600418	-5.8983336180743	1
ENSG00000144035.3	NAT8	2	73642539	2_48	1	0.0131418596950933	24.7753642700723	3.09153574063425e-06	4.97920661861893	2
ENSG00000144034.14	TPRKB	2	73737087	2_48	0	0.00360923287763237	5.01992056781401	1.72031963733239e-07	-0.622096224142239	1
ENSG00000124356.15	STAMBP	2	73828835	2_48	0	0.00386520284942848	5.81461095684246	2.13398002608344e-07	-0.861509837638798	1
ENSG00000163170.11	BOLA3	2	74148330	2_48	0	0.0120765411376741	15.5878088374171	1.78741349694513e-06	1.68090772780012	1
ENSG00000114978.17	MOB1A	2	74178928	2_48	0	0.0173256844470312	18.8903903141898	3.10762587273692e-06	-1.9023635882916	1
ENSG00000065911.11	MTHFD2	2	74198911	2_48	0	0.00698517427690948	10.6902684764743	7.09027786087132e-07	-1.27884310167957	1
ENSG00000188687.17	SLC4A5	2	74361478	2_48	0	0.00376212572742107	5.27575100270117	1.88458179786262e-07	-0.422240871817304	1
ENSG00000204843.12	DCTN1	2	74361478	2_48	0	0.00376212572742107	5.27575100270117	1.88458179786262e-07	0.422240871817304	1
ENSG00000284308.1	C2orf81	2	74421241	2_48	0	0.0044252335171493	6.59097906175318	2.76938618801149e-07	-0.572363745822563	1
ENSG00000005448.16	WDR54	2	74421241	2_48	0	0.0044252335171493	6.59097906175318	2.76938618801149e-07	-0.572363745822563	1
ENSG00000114993.16	RTKN	2	74442009	2_48	0	0.00395791298780002	5.83274116006901	2.19197876829344e-07	-0.566067773371516	2
ENSG00000239779.6	WBP1	2	74458316	2_48	0	0.00465118065973114	7.14854965994074	3.157028800722e-07	0.628004582005425	1
ENSG00000115275.11	MOGS	2	74465064	2_48	0	0.00536565470725381	8.51259393498531	4.33692623466019e-07	0.917829563816402	2
ENSG00000135637.13	CCDC142	2	74483364	2_48	0	0.00600762268488642	9.32969151876468	5.3219075951996e-07	-0.938272064085466	1
ENSG00000115282.19	TTC31	2	74487477	2_48	0	0.00502145622627614	7.69867590502966	3.67065117618957e-07	0.736390545540603	1
ENSG00000179528.15	LBX2	2	74502935	2_48	0	0.00363026075970363	4.95298755974796	1.7072709680637e-07	0.244207761432213	1
ENSG00000115289.13	PCGF1	2	74508487	2_48	0	0.00636583687425596	9.84364560710963	5.9498891151414e-07	0.977346777284318	1
ENSG00000115325.13	DOK1	2	74548714	2_48	0	0.00354674706200031	4.70283382170409	1.58375225889256e-07	-0.0683786104533622	1
ENSG00000159374.17	M1AP	2	75184152	2_48	0	0.00440778930555674	6.7703476804588	2.83353900575658e-07	-0.759698627022213	1
ENSG00000115350.11	POLE4	2	74911271	2_48	0	0.0035982458116971	4.82002321369139	1.64678671651074e-07	0.110790622526463	2
ENSG00000115353.10	TACR1	2	75156080	2_48	0	0.00478999992431517	7.55855567772326	3.43772964965404e-07	-0.858396062103881	1
ENSG00000005436.13	GCFC2	2	75711125	2_49	0	0.051008899888742	8.19166041591523	3.96748500805172e-06	0.365027080177306	2
ENSG00000176204.13	LRRTM4	2	77593146	2_50	0	0.0264184672250699	5.55415969657178	1.3932317923497e-06	-0.354789878891356	1
ENSG00000163541.11	SUCLG1	2	84459875	2_53	0	0.0227852239280617	8.31804661999379	1.79958368826426e-06	1.10152855157308	1
ENSG00000115423.18	DNAH6	2	84516244	2_53	0	0.0155904113805718	4.72291472216118	6.99141489905351e-07	-0.241278688467516	1
ENSG00000034510.5	TMSB10	2	84905643	2_53	0	0.021963579010405	7.96959481587301	1.66202192805922e-06	-0.954158434732621	1
ENSG00000186854.10	TRABD2A	2	84904611	2_53	0	0.0155595627279441	4.70417497697457	6.94989514019074e-07	0.117595988567289	1
ENSG00000187627.14	RGPD1	2	86902981	2_54	0	0.0236998459917196	7.86124757453277	1.76902672685776e-06	0.995125624866331	1
ENSG00000152291.13	TGOLN2	2	85328087	2_54	0	0.0185714687962992	5.22832671279488	9.21947875990122e-07	-0.430960548307403	1
ENSG00000042445.13	RETSAT	2	85344587	2_54	0	0.0243650244766346	7.83140041863281	1.81177256391419e-06	0.900175273890297	1
ENSG00000152292.16	SH2D6	2	85418827	2_54	0	0.0354404959399687	11.407645676902	3.83877988849814e-06	1.37093730752831	2
ENSG00000168906.12	MAT2A	2	85539422	2_54	0	0.0820277076293557	19.2111826402292	1.49627724873894e-05	-2.14814114952465	1
ENSG00000115486.11	GGCX	2	85561615	2_54	0	0.0217658118242354	6.68099861809108	1.38074553940777e-06	0.891469201731775	2
ENSG00000118640.10	VAMP8	2	85566439	2_54	0	0.0474307613380093	14.0277857814384	6.31751988738986e-06	-1.51100229460034	1
ENSG00000168899.4	VAMP5	2	85584106	2_54	0	0.0198535131578088	5.87638984945972	1.10775919782623e-06	0.349500493663417	1
ENSG00000115525.17	ST3GAL5	2	85905398	2_54	0	0.0187645241288071	5.3892417266557	9.60202020697364e-07	0.4598433653387	1
ENSG00000068654.15	POLR1A	2	86138590	2_54	0	0.0190730002432595	5.56643121887027	1.00807596034486e-06	-0.807591173863159	1
ENSG00000132300.18	PTCD3	2	86105686	2_54	0	0.0243016058246927	7.75447211657246	1.78930595677391e-06	-1.09668852599996	1
ENSG00000132305.20	IMMT	2	86195484	2_54	0	0.0191589534811532	5.42907168863068	9.87631097517244e-07	-0.387432602883265	2
ENSG00000068615.17	REEP1	2	86335779	2_54	0	0.0269953313587442	8.79579985228527	2.25455792530844e-06	1.16127833798241	1
ENSG00000115561.15	CHMP3	2	86579922	2_54	0	0.018311146001085	5.42715330032235	9.43593654004756e-07	-0.982672535722555	1
ENSG00000153563.15	CD8A	2	86807953	2_54	0	0.0208107184953571	6.79232847637011	1.34215647704795e-06	1.50500982153485	1
ENSG00000172086.7	KRCC1	2	88049768	2_55	0	0.0426980098182808	8.55834438727159	3.46972286480897e-06	-0.977594786990876	2
ENSG00000115593.14	SMYD1	2	88067820	2_55	0	0.0701871021905488	13.3395479376709	8.88987840898073e-06	-1.48718861912106	1
ENSG00000163586.9	FABP1	2	88128319	2_55	0	0.0362787008870296	7.00162759128308	2.41183798692087e-06	0.882514077305808	3
ENSG00000144115.16	THNSL2	2	88170095	2_55	0	0.116646087755429	18.3045392820978	2.0273390070285e-05	2.05690943354596	2
ENSG00000153574.8	RPIA	2	88691440	2_55	0	0.0288542884262187	4.82015435055801	1.32059214844465e-06	0.0394227071651883	1
ENSG00000163060.7	TEKT4	2	94871756	2_57	0	0.0211030675234695	6.67619153131738	1.33774018387176e-06	-0.598170769628506	1
ENSG00000144026.11	ZNF514	2	95156702	2_57	0	0.0210619925064621	6.52495590930899	1.30489158991684e-06	0.48252198026489	1
ENSG00000233757.6	AC092835.2	2	95207631	2_57	0	0.0601021112868531	16.4636112987256	9.39533411629064e-06	1.8004254934224	1
ENSG00000174501.14	ANKRD36C	2	95991827	2_57	0	0.0223823607271875	7.63138226342798	1.62183435563822e-06	-2.02681704208799	1
ENSG00000158050.4	DUSP2	2	96145593	2_57	0	0.0365449504672443	11.6124722823507	4.02948427012243e-06	0.676970885006133	2
ENSG00000084090.13	STARD7	2	96208677	2_57	0	0.0172762942126767	4.86240852206456	7.97626238719059e-07	-0.357055588758555	2
ENSG00000135956.8	TMEM127	2	96266108	2_57	0	0.132271020382913	25.1589130193593	3.15975910746084e-05	-3.55818555113168	1
ENSG00000144021.2	CIAO1	2	96275729	2_57	0	0.142749972385886	25.4236575606374	3.44596974375625e-05	-3.30339846527334	1
ENSG00000198885.9	ITPRIPL1	2	96325754	2_57	0	0.0174024652376146	4.89737579904291	8.09229306465934e-07	-0.141510208056652	1
ENSG00000196843.15	ARID5A	2	96536506	2_57	0	0.0189003459414026	5.90761852185213	1.06017996688926e-06	-0.933600385529563	1
ENSG00000114988.11	LMAN2L	2	96739703	2_57	0	0.311293385688018	34.047581240891	0.000100636043591455	-4.10467145573597	2
ENSG00000158158.11	CNNM4	2	96757889	2_57	0	0.0666185493411077	18.5660906992764	1.17439186969106e-05	-2.92157766799383	1
ENSG00000144199.11	FAHD2B	2	97082241	2_57	0	0.0235646593652648	8.16409443391369	1.82669728214579e-06	-1.79851355576849	1
ENSG00000196912.12	ANKRD36B	2	97589819	2_57	0	0.0306071227629676	9.69893367588382	2.81866778411721e-06	-0.623101301837382	1
ENSG00000115073.7	ACTR1B	2	97658891	2_57	0	0.516293061258341	25.0913228834862	0.000123003436283793	-3.97776934548786	1
ENSG00000228486.10	LINC01125	2	97662613	2_57	0	0.0579574212794932	16.4642918055533	9.06044452271179e-06	2.75526244810467	1
ENSG00000115085.13	ZAP70	2	97713755	2_57	0	0.15675691878432	24.6435537865919	3.66798416175944e-05	-2.3116974667566	1
ENSG00000075568.16	TMEM131	2	97995161	2_57	0	0.018497104142685	5.39189089732357	9.46983112609329e-07	0.406808575078052	2
ENSG00000185674.9	LYG2	2	99254906	2_58	0	0.0157774291748178	5.8171685131153	8.71455631645653e-07	0.550936660492293	1
ENSG00000183513.8	COA5	2	98608705	2_58	0	0.0487311251473918	16.5473957914025	7.65655647823031e-06	1.81048389682253	1
ENSG00000273045.5	C2orf15	2	99141233	2_58	0	0.0140726739888226	4.73560282435039	6.32774973771156e-07	0.146332634871427	1
ENSG00000135951.14	TSGA10	2	99155127	2_58	0	0.0146750475494387	5.13196843588014	7.15090305728931e-07	0.469393888984916	1
ENSG00000144182.16	LIPT1	2	99155070	2_58	0	0.0146326349836983	5.10459479528386	7.09220383781261e-07	0.459298004679211	1
ENSG00000158411.11	MITD1	2	99182804	2_58	0	0.0147020375335438	5.14934721278299	7.18831500746166e-07	-0.475451906450555	1
ENSG00000185414.19	MRPL30	2	99180175	2_58	0	0.0154485433750077	5.61785772009146	8.24053995171336e-07	0.626218538658155	1
ENSG00000115514.11	TXNDC9	2	99340840	2_58	0	0.014281922278865	4.8751689000372	6.6111000329166e-07	-0.199241876655023	1
ENSG00000135945.9	REV1	2	99490335	2_58	0	0.0153372609922668	5.54946283261871	8.08157768194965e-07	-0.623062815332629	1
ENSG00000144218.18	AFF3	2	100013653	2_58	0	0.0338645986258761	13.0677312994947	4.20187883750343e-06	1.28783491596101	1
ENSG00000115526.10	CHST10	2	100417235	2_58	0	0.0427670828167873	15.29667174139	6.21160701100701e-06	-2.08511040585868	2
ENSG00000115539.13	PDCL3	2	100562712	2_58	0	0.0161496599761815	6.03782583929036	9.25851557188154e-07	0.667274749420647	2
ENSG00000175874.9	CREG2	2	101387171	2_59	0	0.037935575462093	7.70684973372157	2.77600960565721e-06	0.801039019098392	2
ENSG00000158435.7	CNOT11	2	101252764	2_59	0	0.0912377248688708	16.1692789538799	1.4007560194099e-05	1.93783083401852	1
ENSG00000163162.8	RNF149	2	101303817	2_59	0	0.174191668552683	22.598211350856	3.7376518178391e-05	2.64618869585186	1
ENSG00000196460.12	RFX8	2	101474758	2_59	0	0.0361964217105794	7.25890640989587	2.49479137061299e-06	-0.674781302860524	1
ENSG00000115590.13	IL1R2	2	101991888	2_59	0	0.0617048821599686	12.3738316358111	7.24971821488269e-06	1.35469611400558	1
ENSG00000115594.11	IL1R1	2	102064141	2_59	0	0.0302239654031162	5.54044633585877	1.58998707127763e-06	-0.410860917567756	1
ENSG00000115598.9	IL1RL2	2	102186984	2_60	0	0.0257721078402459	5.12973226622121	1.25528412196056e-06	0.540782121953091	1
ENSG00000115602.16	IL1RL1	2	102311266	2_60	0	0.0246367058271436	4.70177366231771	1.09987100575716e-06	-0.0495348466859417	2
ENSG00000115604.10	IL18R1	2	102310626	2_60	0	0.0252621754585239	4.93988734311417	1.18490951980755e-06	-0.377327641042715	2
ENSG00000115607.9	IL18RAP	2	102418584	2_60	0	0.0246591571211457	4.71042156435615	1.10289813196501e-06	0.125603213973685	2
ENSG00000135973.2	GPR45	2	105241362	2_62	0	0.186158520439921	22.2642064690085	3.93538781123791e-05	2.29246440329245	1
ENSG00000135966.12	TGFBRAP1	2	105330291	2_62	0	0.0338314787024907	5.60208408164119	1.79956691446482e-06	0.374702272916247	1
ENSG00000135974.9	C2orf49	2	105337683	2_62	0	0.254550777310149	25.5178884688844	6.16760510555481e-05	3.08167848929823	1
ENSG00000071051.13	NCK2	2	105744738	2_63	0	0.122928822452007	16.0294598308898	1.87098370796353e-05	2.24033934847069	1
ENSG00000119147.9	C2orf40	2	106063128	2_63	0	0.0414865317577072	5.48904312470927	2.16222641820653e-06	-0.329943014101289	2
ENSG00000115652.14	UXS1	2	106193777	2_63	0	0.0585747004490036	8.79907269507327	4.8937792907473e-06	1.23367504316747	2
ENSG00000144057.15	ST6GAL2	2	106886868	2_64	0	0.0353451990924522	7.59753868808156	2.54976848727521e-06	1.10806546077672	1
ENSG00000115665.8	SLC5A7	2	107984304	2_65	0	0.0682456690088149	16.6329810445308	1.07781093354882e-05	-1.94587392229671	1
ENSG00000198203.9	SULT1C2	2	108287884	2_65	0	0.0690961063112041	16.8783458856899	1.10733965862901e-05	-1.88583398676435	1
ENSG00000135968.20	GCC2	2	108443158	2_65	0	0.0203262782112368	5.30025995703592	1.02294535101873e-06	0.439714167600701	2
ENSG00000169756.16	LIMS1	2	108534258	2_65	0	0.029762904861571	8.90023774338614	2.51521040279691e-06	1.41233768550507	1
ENSG00000153201.15	RANBP2	2	108719562	2_65	0	0.0309110204986329	9.10734998037554	2.67302343314165e-06	1.07676146695739	1
ENSG00000186522.14	SEPT10	2	109574715	2_65	0	0.0239018777077116	11.8920797965197	2.69890272305552e-06	2.61075366357068	2
ENSG00000198142.4	SOWAHC	2	109614275	2_65	1	0.0255221144128942	13.7648439274239	3.33568736200217e-06	3.13705395743188	1
ENSG00000144061.12	NPHP1	2	110205149	2_66	0	0.0348007755630327	11.2743821126712	3.7254528334657e-06	1.3183370288194	1
ENSG00000169679.14	BUB1	2	110678318	2_66	0	0.0265906220418582	8.71283259223113	2.19981046330164e-06	0.970439048715674	1
ENSG00000153094.22	BCL2L11	2	111160983	2_66	0	0.0430277771178107	13.3014882530612	5.43433669351768e-06	-1.42929434724711	1
ENSG00000153214.9	TMEM87B	2	112055586	2_66	0	0.0608946466981637	16.6368431853881	9.61938783443439e-06	-1.88395550032267	1
ENSG00000169629.11	RGPD8	2	112434543	2_66	0	0.0511049964367482	14.9505555171777	7.25467713432436e-06	-2.08785556429265	2
ENSG00000114999.7	TTL	2	112487093	2_66	0	0.0177301551216148	4.86835953207494	8.19582309685721e-07	0.40728533067125	1
ENSG00000125611.15	CHCHD5	2	112586470	2_66	0	0.0872182961871912	20.1194983979483	1.66618087165534e-05	-2.61604103852743	1
ENSG00000144136.10	SLC20A1	2	112645686	2_66	0	0.0179595086785797	4.99006902913748	8.50938947145847e-07	-0.215259033739403	1
ENSG00000125637.15	PSD4	2	113131542	2_66	0	0.0174982467367364	4.74367298945305	7.88145999808593e-07	-0.130577847138815	1
ENSG00000115084.13	SLC35F5	2	113756814	2_67	0	0.0227436258900976	8.73556438120011	1.88646203141796e-06	1.32996844545268	2
ENSG00000115091.11	ACTR3	2	113889855	2_67	0	0.0151869687042829	4.90977438915025	7.07994739675217e-07	-0.285251979344647	1
ENSG00000088205.12	DDX18	2	117812637	2_69	0	0.0132332904183891	6.74384139983194	8.47369032639546e-07	-0.72344086212164	1
ENSG00000125633.10	CCDC93	2	118011713	2_69	0	0.0293470963954245	14.2938021172895	3.98299994866232e-06	1.65964918773197	2
ENSG00000125629.14	INSIG2	2	118088372	2_69	0	0.0146583325461479	7.71083433881833	1.07320661184845e-06	1.02427010636994	1
ENSG00000115107.19	STEAP3	2	119224095	2_69	0	0.0124118122774031	6.13817298863466	7.23388697669532e-07	0.656423701927791	1
ENSG00000155368.16	DBI	2	119366701	2_69	0	0.0133336868708935	6.81528370127423	8.62842617682587e-07	-0.733273155746367	1
ENSG00000171227.6	TMEM37	2	119430196	2_69	0	0.0111180164208089	5.09827159388678	5.38204934565571e-07	0.316058450762137	1
ENSG00000163075.12	CFAP221	2	119544252	2_69	0	0.0106655450827646	4.70591682051987	4.76567804221452e-07	0.0770743625141315	1
ENSG00000144120.12	TMEM177	2	119679197	2_69	0	0.0128203172420426	6.44418768240262	7.84448341742768e-07	0.675048193282376	1
ENSG00000115109.13	EPB41L5	2	120013281	2_69	0	0.0125874819260398	6.27098133077085	7.49500219901736e-07	-0.763956157263605	1
ENSG00000226479.3	TMEM185B	2	120221746	2_69	0	0.0126132847664593	6.29033285007708	7.53354217833948e-07	0.779944663320588	2
ENSG00000144118.13	RALB	2	120264205	2_69	0	0.0152333763033875	8.07481659671227	1.16795533335761e-06	1.09241998113796	1
ENSG00000163083.5	INHBB	2	120298772	2_69	0	0.183664320604551	32.1717020630602	5.61043107740746e-05	3.19067925665397	1
ENSG00000074047.21	GLI2	2	120735869	2_70	0	0.0566246812122484	11.185886793507	6.01414073338492e-06	1.38552948867475	1
ENSG00000074054.17	CLASP1	2	121649921	2_70	0	0.0400704832366766	7.86985827945355	2.99425572325589e-06	1.29274726413444	1
ENSG00000136732.14	GYPC	2	126655525	2_74	0	0.0834150592462976	16.7514992972327	1.32676969401525e-05	-1.80779994660641	1
ENSG00000136717.14	BIN1	2	127107479	2_74	0	0.0287301833032657	6.51479620920416	1.77720132621068e-06	-0.956431072137476	1
ENSG00000163161.12	ERCC3	2	127294150	2_75	0	0.0383156401090822	4.74527878439198	1.72637530260759e-06	0.0812884294877928	2
ENSG00000115718.17	PROC	2	127426338	2_75	0	0.0383716270571082	4.75922369533097	1.73397858598333e-06	-0.0969110086374359	1
ENSG00000144230.16	GPR17	2	127648067	2_75	0	0.0388736268933255	4.88337754618232	1.80248957167374e-06	0.226350319390563	1
ENSG00000072163.19	LIMS2	2	127680943	2_75	0	0.0382611734544914	4.73169293410326	1.71898558731761e-06	-0.112529664764808	1
ENSG00000136709.11	WDR33	2	127811674	2_75	0	0.0512759063872147	7.53523174362574	3.66865908479198e-06	1.02107642032553	1
ENSG00000144231.10	POLR2D	2	127857926	2_75	0	0.0737916594365781	11.0469629344056	7.74011780193471e-06	-1.37064726548652	1
ENSG00000136715.17	SAP130	2	128028089	2_75	0	0.0802033337455094	11.8560374610297	9.02878643143838e-06	1.43696192064449	1
ENSG00000136731.12	UGGT1	2	128091310	2_75	0	0.0394954390957072	5.03499380083794	1.88817952304695e-06	0.274212260886362	1
ENSG00000233087.7	WTH3DI	2	131364366	2_78	0	0.0446077931975041	7.11538818032179	3.01374660046487e-06	-1.50936389467554	1
ENSG00000178171.10	AMER3	2	130755277	2_78	0	0.0522238648640311	8.6271830214998	4.27794717210799e-06	1.10660753487927	1
ENSG00000163046.15	ANKRD30BL	2	132159125	2_78	0	0.0375810645729285	5.47645006682113	1.9541846938949e-06	0.59178311685996	1
ENSG00000222014.5	RAB6C	2	129979058	2_78	0	0.0961517334356063	14.5417650710516	1.32761343625493e-05	1.62403382349401	2
ENSG00000152076.18	CCDC74B	2	130144976	2_78	0	0.0383292138334045	5.66468638890555	2.06159418047757e-06	0.4592546019719	1
ENSG00000152082.13	MZT2B	2	130181775	2_78	0	0.0389809257631223	5.82573493084051	2.15625572888511e-06	-0.496519811950054	1
ENSG00000136710.9	CCDC115	2	130343161	2_78	0	0.0758181219443111	12.225781259406	8.80130437712563e-06	-1.50559778048525	1
ENSG00000136718.9	IMP4	2	130342325	2_78	0	0.0392960659208264	5.90268290437578	2.20239860726643e-06	-0.798235069749441	1
ENSG00000072135.12	PTPN18	2	130356469	2_78	0	0.0687697862843425	11.2802597100467	7.36570243920119e-06	1.44746587090542	1
ENSG00000136002.18	ARHGEF4	2	130837191	2_78	0	0.0529386185580276	8.75770020617612	4.40210173626842e-06	-0.716833603056288	1
ENSG00000163040.14	CCDC74A	2	131527737	2_78	0	0.0757390486308397	12.2156774829271	8.78485910231935e-06	2.15745739555917	1
ENSG00000150551.10	LYPD1	2	132589208	2_79	0	0.137636987775101	24.997473388885	3.26684606547255e-05	-2.43648782230503	1
ENSG00000176771.16	NCKAP5	2	133568910	2_79	0	0.0161785302556285	4.71483628693155	7.2427430751113e-07	-0.0668594558620709	1
ENSG00000152127.8	MGAT5	2	134119836	2_79	0	0.0274662027537385	10.4152603140571	2.71622753488348e-06	1.25565882270605	1
ENSG00000152128.13	TMEM163	2	134722410	2_80	0	0.0335760620131297	4.98975758939448	1.59076710773081e-06	-1.24378695311267	1
ENSG00000082258.12	CCNT2	2	134918338	2_80	0	0.0721182134523842	12.3283679426709	8.44205046439422e-06	2.35750082863044	1
ENSG00000115839.17	RAB3GAP1	2	135052002	2_80	0	0.0461330984462868	8.02574806907312	3.51556833376675e-06	1.57685144358472	1
ENSG00000121988.17	ZRANB3	2	135529985	2_80	0	0.045302178180026	7.85161507520082	3.37734542184361e-06	1.54956292102528	1
ENSG00000144224.16	UBXN4	2	135743939	2_80	0	0.0336091093133076	4.99888823700147	1.59524659794517e-06	-0.430128561872573	1
ENSG00000076003.4	MCM6	2	135876392	2_80	0	0.0359414523341686	5.63898084972905	1.92439242507289e-06	-1.0891654825278	1
ENSG00000115866.10	DARS	2	135987108	2_80	0	0.0327185533532756	4.74311629631862	1.47351738166213e-06	0.705600795617024	1
ENSG00000144229.11	THSD7B	2	136765466	2_81	0	0.03209917884249	5.47777605036791	1.66953524658528e-06	-0.179054121043545	1
ENSG00000150540.13	HNMT	2	137963983	2_82	0	0.0218245749789612	5.14152619508542	1.06545532530939e-06	0.387157173834978	1
ENSG00000168702.17	LRP1B	2	142131604	2_85	0	0.023392226745275	5.02851979907099	1.11688671768333e-06	-0.368612954607129	1
ENSG00000115919.14	KYNU	2	142877245	2_85	0	0.0226004336640457	4.70173018823047	1.00895517599407e-06	-0.0705102064194948	2
ENSG00000075884.13	ARHGAP15	2	143091525	2_85	0	0.0231665903925103	4.93652603585671	1.08587778570287e-06	-0.373952427317223	1
ENSG00000121989.14	ACVR2A	2	147844091	2_88	0	0.049140296158932	23.1576977218832	1.08051437020487e-05	2.44012850791806	2
ENSG00000115947.13	ORC4	2	148030144	2_88	0	0.00799012472333616	4.82951470148151	3.6639914181833e-07	-0.0941417060184205	1
ENSG00000150556.16	LYPD6B	2	149038442	2_88	0	0.0442385946195047	21.7459813986623	9.13435173188544e-06	-2.44065436336167	1
ENSG00000184898.6	RBM43	2	151261443	2_90	0	0.030084583235712	5.77574328562561	1.6498683000485e-06	-0.842790885356097	2
ENSG00000123610.4	TNFAIP6	2	151349214	2_90	0	0.0784985520977939	14.9832958790725	1.11677683981849e-05	-1.92315385703836	1
ENSG00000183091.19	NEB	2	151734675	2_91	0	0.0420899607533294	9.388199793943	3.75196035693306e-06	1.23250140327742	1
ENSG00000182389.19	CACNB4	2	152099291	2_91	0	0.102338167055342	17.9818495977731	1.74730770438191e-05	1.90898269035495	2
ENSG00000115145.9	STAM2	2	152176179	2_91	0	0.19798729990187	24.593274295719	4.62328944107889e-05	-3.66389795230919	1
ENSG00000157827.19	FMNL2	2	152335728	2_91	0	0.0276434735007282	5.3795204449028	1.41199634312555e-06	-0.43051411100641	1
ENSG00000177917.10	ARL6IP6	2	152717752	2_91	0	0.236274402746453	26.4340021404506	5.93030447590481e-05	3.50819047109872	1
ENSG00000144278.14	GALNT13	2	153872211	2_92	0	0.0303996608900169	5.21691887843923	1.50584482040373e-06	0.57175054467873	1
ENSG00000115170.13	ACVR1	2	157876051	2_95	0	0.040246699820476	8.72628047942331	3.33470053556495e-06	1.03435637445977	1
ENSG00000153237.17	CCDC148	2	158457154	2_95	0	0.0683012734057006	13.8092691573522	8.95564545708446e-06	1.86023371744334	1
ENSG00000144283.21	PKP4	2	158457154	2_95	0	0.0683012734057006	13.8092691573522	8.95564545708446e-06	-1.86023371744334	1
ENSG00000163331.11	DAPL1	2	158815739	2_96	0	0.0161959086179856	4.95862820244405	7.62542862923242e-07	0.207857182566222	2
ENSG00000196151.10	WDSUB1	2	159286471	2_96	0	0.0165410618745772	5.2182744228446	8.19573103427678e-07	0.510614089590694	1
ENSG00000123636.17	BAZ2B	2	159616439	2_96	0	0.0531420510818817	14.189563785863	7.15986368463083e-06	-2.9104311572773	1
ENSG00000136536.14	MARCH7	2	159712477	2_96	0	0.0159140191242129	5.16051219148307	7.79776388708439e-07	0.668773684981782	2
ENSG00000241399.6	CD302	2	159798279	2_96	0	0.0481738359255891	15.9802010404263	7.30955376079516e-06	1.86507275863245	1
ENSG00000054219.10	LY75	2	159900954	2_96	0	0.0282172092822141	11.3108375467229	3.0304437058528e-06	-2.01391621818535	1
ENSG00000115221.10	ITGB6	2	160270221	2_96	0	0.0364828796472261	12.5215046155052	4.33753533004484e-06	-1.48479099788014	1
ENSG00000153250.19	RBMS1	2	160494127	2_96	0	0.0275711158261732	9.89120610002286	2.58941101278301e-06	-1.13993335621639	1
ENSG00000136560.13	TANK	2	161137872	2_97	0	0.237548799649363	23.488010055039	5.29781100545651e-05	-2.69588985264555	1
ENSG00000197635.9	DPP4	2	162074215	2_97	0	0.0731570670702089	11.7064433993364	8.13164952732541e-06	-1.69853106482734	1
ENSG00000082438.15	COBLL1	2	164843369	2_100	0	0.0184207727143536	5.88593033282934	1.02948579420013e-06	0.558199802215504	2
ENSG00000123607.14	TTC21B	2	165954060	2_100	0	0.122349355496961	17.5054105116299	2.03362738924746e-05	3.16716791288865	2
ENSG00000169432.14	SCN9A	2	166375953	2_101	0	0.019397122593515	4.75782884704671	8.76281257003809e-07	0.386221242635265	1
ENSG00000136546.13	SCN7A	2	166493861	2_101	0	0.0284290831164976	8.38670056823971	2.26386949550565e-06	-1.42320684623233	2
ENSG00000163072.15	NOSTRIN	2	168827417	2_102	0	0.123046352881171	26.6257783506179	3.11077395949978e-05	-2.62967968364318	1
ENSG00000152254.10	G6PC2	2	168861031	2_102	0	0.0340288408854025	14.1833511203261	4.58272088812332e-06	1.79309048918219	2
ENSG00000163093.11	BBS5	2	169478998	2_103	0	0.0531117847583417	10.4546552204462	5.27227442403969e-06	1.6371197445297	1
ENSG00000239474.6	KLHL41	2	169509786	2_103	0	0.0306600745139314	5.20147246261414	1.51424764319406e-06	0.442482893158166	1
ENSG00000138399.17	FASTKD1	2	169573465	2_103	0	0.0520882255284312	10.2676826757228	5.07819528349774e-06	-1.53714464745158	3
ENSG00000138398.15	PPIG	2	169584491	2_103	0	0.0324867678480237	5.75262758930659	1.77447612953094e-06	0.659050353316222	1
ENSG00000154479.12	CCDC173	2	169694453	2_103	0	0.063400897336516	12.1601602980572	7.32035430460797e-06	-1.62835116527458	2
ENSG00000144362.11	PHOSPHO2	2	169693707	2_103	0	0.0648147350083312	12.3730526340104	7.61461599838127e-06	1.83141449124738	2
ENSG00000213160.9	KLHL23	2	169694622	2_103	0	0.137575709617317	19.7475326314539	2.57959780375947e-05	-2.2232206974578	1
ENSG00000138382.14	METTL5	2	169825274	2_103	0	0.030294362882798	5.08724031848893	1.46332729714108e-06	0.116297652879811	1
ENSG00000144357.16	UBR3	2	169826710	2_103	0	0.030238280519256	5.06960347013297	1.45555452867767e-06	0.299222385853709	2
ENSG00000071909.18	MYO3B	2	170178390	2_103	0	0.0307479642388503	5.22872466805171	1.52654474171603e-06	-0.346441016427576	2
ENSG00000128683.13	GAD1	2	170813611	2_104	0	0.0382000474652873	12.4136741803492	4.502582112345e-06	-1.46696252153618	1
ENSG00000123600.19	METTL8	2	171435106	2_104	0	0.016361639973866	5.26439608258522	8.17848358144761e-07	-0.783918290028428	1
ENSG00000071967.11	CYBRD1	2	171522308	2_104	0	0.016516884190531	5.65507301134678	8.86877703881693e-07	-0.940793410816742	2
ENSG00000077380.15	DYNC1I2	2	171687403	2_104	0	0.221448219348358	19.5186784498104	4.10411951114119e-05	-4.11555350992753	1
ENSG00000128708.12	HAT1	2	171922612	2_104	0	0.0213628909879962	7.05266067594926	1.4305742721627e-06	-0.37629248572542	1
ENSG00000115840.13	SLC25A12	2	172024653	2_104	0	0.0257207952163104	12.4002410963458	3.02839079617906e-06	3.21667496707443	2
ENSG00000144355.14	DLX1	2	172084313	2_104	0	0.0317760077424011	11.5663954424904	3.4897536141234e-06	1.74030823744575	2
ENSG00000091409.14	ITGA6	2	172427651	2_105	0	0.010337265090859	7.28277943882902	7.14825781513444e-07	0.803701506567824	1
ENSG00000091428.17	RAPGEF4	2	172735564	2_105	0	0.0392657074590965	19.5930319233798	7.30486963045415e-06	2.13002445057542	1
ENSG00000138430.15	OLA1	2	174248036	2_105	0	0.0103610916176013	13.2749098605524	1.30597388177313e-06	3.0374797823876	1
ENSG00000144306.14	SCRN3	2	174395627	2_105	0	0.0312274210671738	19.4264626482323	5.7600631322478e-06	-2.71517968858323	1
ENSG00000115935.17	WIPF1	2	174589913	2_105	0	0.0121274349681144	8.12827991346864	9.35976623684664e-07	0.736193304053221	1
ENSG00000154518.9	ATP5G3	2	175185320	2_106	0	0.0391686112364291	9.68262418069986	3.60104580681631e-06	-1.25761239134064	1
ENSG00000144320.13	LNPK	2	176002028	2_106	0	0.0774231008613493	16.2396461956039	1.19383558874539e-05	-2.25500239108546	2
ENSG00000128652.11	HOXD3	2	176136443	2_106	0	0.0286461032289802	6.70045462698745	1.82249866998785e-06	-0.964117096038386	1
ENSG00000128645.14	HOXD1	2	176188365	2_106	0	0.0327370592965806	7.97130998891035	2.47780291857406e-06	0.958632329436079	1
ENSG00000018510.13	AGPS	2	177392486	2_107	0	0.0857758252061914	11.9241428298259	9.71157058721972e-06	1.66432759998815	2
ENSG00000128655.16	PDE11A	2	178108391	2_108	0	0.0464168062976502	20.5138853157542	9.04108548504124e-06	-2.59000272711887	2
ENSG00000155636.14	RBM45	2	178112094	2_108	0	0.00837323574471371	4.78754266341206	3.80630313513585e-07	0.118496615461626	1
ENSG00000079156.16	OSBPL6	2	178194197	2_108	0	0.0196606800281227	12.8115936007311	2.39165804928235e-06	1.95968631579628	1
ENSG00000180228.12	PRKRA	2	178451344	2_108	0	0.0086051359350281	5.11648559399963	4.18048710058868e-07	0.530728004752851	1
ENSG00000204311.12	DFNB59	2	178451344	2_108	0	0.0086051359350281	5.11648559399963	4.18048710058868e-07	-0.530728004752851	1
ENSG00000079150.17	FKBP7	2	178478636	2_108	0	0.0087136312764492	5.13493828911444	4.24846264443534e-07	-0.255734158492308	1
ENSG00000116095.10	PLEKHA3	2	178480456	2_108	0	0.00882198290561287	5.28482779433777	4.42684635681988e-07	-0.528298604162024	1
ENSG00000155657.26	TTN	2	178831108	2_108	0	0.00864124857845294	5.11158215675955	4.19400786624735e-07	-0.169049936337217	1
ENSG00000163510.13	CWC22	2	180007700	2_108	0	0.0183182182711048	11.9638504055347	2.08090186949458e-06	1.09593663492147	1
ENSG00000170035.15	UBE2E3	2	180967386	2_109	0	0.0345250804735959	5.59280964894025	1.83342071823587e-06	-0.637763581912733	1
ENSG00000188452.13	CERKL	2	181688745	2_110	0	0.020229269902891	4.79325527242243	9.2067884520489e-07	0.142986584788276	1
ENSG00000162998.4	FRZB	2	182866669	2_110	0	0.0244225643846052	6.58043401741567	1.52596017270533e-06	-0.683366354102665	2
ENSG00000163002.12	NUP35	2	183117127	2_110	0	0.0528863245429236	13.9552546193406	7.00774914903037e-06	1.65270127670399	2
ENSG00000170396.7	ZNF804A	2	184598393	2_112	0	0.0458595225943115	26.3475746919124	1.14727510671402e-05	3.23435120697452	2
ENSG00000188738.14	FSIP2	2	185740803	2_112	0	0.00669688985016792	4.84328355620582	3.07971443523803e-07	0.330555046025011	2
ENSG00000065548.17	ZC3H15	2	186486293	2_112	0	0.00725407866711925	5.58154176145127	3.84444663033659e-07	-0.34992972714679	1
ENSG00000138448.11	ITGAV	2	186590551	2_112	0	0.0207628604404765	15.2516682827199	3.00678193697711e-06	-1.73034106417678	1
ENSG00000163012.3	ZSWIM2	2	186849535	2_112	0	0.0265780001171182	18.09292376932	4.56592159042137e-06	1.99943582353689	1
ENSG00000003436.15	TFPI	2	187566010	2_112	0	0.0475579297741984	22.1440993000327	9.99950169414375e-06	-2.05103121707411	1
ENSG00000168542.14	COL3A1	2	188974074	2_112	0	0.00665000219866663	4.70209984019426	2.96900570421408e-07	0.0185713471896908	1
ENSG00000204262.11	COL5A2	2	189180039	2_113	0	0.057800525716784	13.9375375267218	7.64918623826815e-06	-1.83109567395055	2
ENSG00000115368.9	WDR75	2	189439885	2_113	0	0.0261851250767177	6.36996786139914	1.58375971045223e-06	0.774376825164601	2
ENSG00000138449.10	SLC40A1	2	189576560	2_113	0	0.0225069299198364	4.93270131562788	1.05414043968098e-06	0.192201017657458	1
ENSG00000138381.9	ASNSD1	2	189661498	2_113	0	0.0219771365831359	4.70670782657436	9.82167917749477e-07	0.273205263614883	2
ENSG00000151687.14	ANKAR	2	189677961	2_113	0	0.027322388217197	6.77405323235119	1.75737587324349e-06	-0.988765166214274	1
ENSG00000128694.11	OSGEPL1	2	189761107	2_113	0	0.0392067406042002	10.2153788764567	3.80287994248717e-06	-1.44064904759953	1
ENSG00000128699.13	ORMDL1	2	189784856	2_113	0	0.0286123487761296	7.21274631067969	1.95952840991008e-06	-1.06413031545327	1
ENSG00000064933.17	PMS1	2	189784079	2_113	0	0.0221409120291567	4.77713943081037	1.00429388982499e-06	-0.245958917972159	1
ENSG00000198130.15	HIBCH	2	190344069	2_113	0	0.0230718292106416	5.16793345342288	1.13213010130589e-06	0.252489590376279	1
ENSG00000151690.14	MFSD6	2	190399759	2_113	0	0.0245054356048261	5.74019720937189	1.33563145021046e-06	0.613845115876747	1
ENSG00000189362.11	NEMP2	2	190533819	2_113	0	0.0249989579150417	5.92955704234217	1.40747780015146e-06	0.767741361387994	2
ENSG00000138386.16	NAB1	2	190647213	2_113	0	0.0397601059558071	10.3493830265438	3.90714375237484e-06	-1.59202256415788	1
ENSG00000173559.12	NABP1	2	191677959	2_114	0	0.0136831389977271	4.83127224864148	6.27689186217199e-07	-0.148866131401042	1
ENSG00000118997.13	DNAH7	2	196068464	2_116	0	0.0545909918401937	12.6445671418429	6.5542401266937e-06	-1.76811636512048	2
ENSG00000138411.10	HECW2	2	196593392	2_116	0	0.0252865811066563	5.29609538670497	1.27157889007106e-06	1.23013652390549	2
ENSG00000144395.17	CCDC150	2	196640040	2_116	0	0.0437581214540207	10.5237940154189	4.37248577340812e-06	2.07427810448296	1
ENSG00000187944.2	C2orf66	2	196816319	2_116	0	0.141276235897414	21.9393653212497	2.94300209894265e-05	-3.2209070066047	2
ENSG00000226124.6	FTCDNL1	2	199851396	2_118	0	0.00984046513258385	18.7389118574329	1.75088407257668e-06	-4.15894953678362	2
ENSG00000162971.10	TYW5	2	199955071	2_118	0	0.00569595725094085	22.354718210057	1.20901953399527e-06	-5.56577987612476	1
ENSG00000162972.10	MAIP1	2	199954933	2_118	0	0.0197153690203429	17.1708563023548	3.21435811918386e-06	1.92538369970489	2
ENSG00000196141.13	SPATS2L	2	200305923	2_118	0	0.00862211423126924	10.1034204687982	8.27141090872613e-07	-1.21257419432525	2
ENSG00000163535.17	SGO2	2	200510401	2_118	0	0.00586070772320846	5.63848046637496	3.13768643692852e-07	-0.553558005319093	1
ENSG00000155729.12	KCTD18	2	200519526	2_118	0	0.00592029846729325	7.59977662097352	4.27210409245529e-07	-1.61715134777873	1
ENSG00000082153.17	BZW1	2	200810095	2_119	0	0.0402709599664929	5.12347487944256	1.95908820675823e-06	-0.237212183274122	1
ENSG00000240344.8	PPIL3	2	200889218	2_119	0	0.0399010445548021	5.03527538230255	1.90767720024072e-06	-0.300639887956921	1
ENSG00000003402.19	CFLAR	2	201116120	2_119	0	0.0391120813826773	4.84444385462615	1.79908735729836e-06	-0.316739866946494	1
ENSG00000003400.14	CASP10	2	201183110	2_119	0	0.0574431069290372	8.52990846847159	4.65242830522146e-06	1.46303231725139	1
ENSG00000064012.21	CASP8	2	201233408	2_119	0	0.0406780011658246	5.21960943074676	2.01602079899985e-06	0.387501318567144	2
ENSG00000155749.12	ALS2CR12	2	201280889	2_119	0	0.0514423619929459	7.4690037278707	3.64821961579015e-06	1.02519275223663	2
ENSG00000082146.12	STRADB	2	201387816	2_119	0	0.0657015918897818	9.82558589883639	6.12959451189107e-06	-1.20994643017031	1
ENSG00000155755.18	TMEM237	2	201643412	2_119	0	0.0423370868270261	5.60192012724897	2.25193204224733e-06	0.515642284024944	1
ENSG00000082126.17	MPP4	2	201664756	2_119	0	0.093153254884826	13.2183386085413	1.16915557222449e-05	-1.60325222064301	1
ENSG00000003393.14	ALS2	2	201780819	2_119	0	0.0386170192123936	4.72275505887023	1.73169565358078e-06	-0.0513010791168802	1
ENSG00000155760.2	FZD7	2	202034208	2_120	0	0.0180753281334127	5.67886601286025	9.74642194194099e-07	0.0815439306374432	1
ENSG00000116030.16	SUMO1	2	202238678	2_120	0	0.0274531437309244	9.64411220571569	2.51392163296564e-06	0.974447698522655	1
ENSG00000138439.11	FAM117B	2	202634789	2_120	0	0.0826327626184256	20.2215130966891	1.58658490619276e-05	-2.52109326098725	1
ENSG00000163596.16	ICA1L	2	202871777	2_120	0	0.0410755553125609	13.4852496846041	5.25944396326981e-06	-1.54854315884316	1
ENSG00000138380.17	CARF	2	202912503	2_120	0	0.0320041760254596	11.1038463166611	3.37425180954892e-06	1.52956231498363	1
ENSG00000138442.9	WDR12	2	203014780	2_120	0	0.100844172804636	22.1681776405906	2.12264905975388e-05	-2.69889919472494	1
ENSG00000144426.18	NBEAL1	2	203014780	2_120	0	0.100844172804636	22.1681776405906	2.12264905975388e-05	2.69889919472494	1
ENSG00000114933.15	INO80D	2	206084527	2_122	0	0.168070575789995	29.5765301626425	4.71993814381728e-05	3.30988119195704	1
ENSG00000023228.13	NDUFS1	2	206158896	2_122	0	0.02296257743249	10.8418559129412	2.36385951036681e-06	-1.84626601079401	1
ENSG00000114948.12	ADAM23	2	206447723	2_122	0	0.0119400188987364	4.90732030567127	5.5634836582415e-07	0.24966103984712	1
ENSG00000138400.12	MDH1B	2	206765180	2_122	0	0.013145299692493	5.73291416263394	7.15555505983409e-07	-0.551800726644018	1
ENSG00000118246.13	FASTKD2	2	206765614	2_122	0	0.0119086648473272	4.97039969157883	5.62020016372043e-07	-0.449113952649617	1
ENSG00000144401.14	METTL21A	2	207629451	2_122	0	0.0812638083251032	22.8876915107156	1.76602382871958e-05	-2.64169845598729	1
ENSG00000163249.11	CCNYL1	2	207712007	2_122	0	0.0117606714060654	4.76415246180138	5.3200432624664e-07	-0.253544359776461	1
ENSG00000118231.4	CRYGD	2	208124857	2_123	0	0.0973950632946761	12.493644025833	1.15537633707168e-05	1.57982555452575	1
ENSG00000188674.10	C2orf80	2	208147743	2_123	0	0.0988793162540045	12.6419765817437	1.18691012030418e-05	-1.48209464144488	2
ENSG00000138413.13	IDH1	2	208266212	2_123	0	0.0448607065670412	4.99558976180652	2.12789538762336e-06	-0.215068204124125	1
ENSG00000115020.16	PIKFYVE	2	208266644	2_123	0	0.0452899582275501	5.086800683461	2.18747973248468e-06	0.251801275652239	1
ENSG00000144407.9	PTH2R	2	208359705	2_123	0	0.0507712896843002	6.18237597201177	2.98037563770929e-06	0.640940550055677	1
ENSG00000144406.18	UNC80	2	209772130	2_124	0	0.0907972347208997	21.244239300497	1.83151805221727e-05	-2.33529571553306	2
ENSG00000115365.11	LANCL1	2	210477414	2_124	0	0.0162505048256831	4.77505372135297	7.36787952123497e-07	0	1
ENSG00000138376.10	BARD1	2	214809224	2_127	0	0.0193199347419829	6.46159303963085	1.18533921888869e-06	-0.680061641252537	3
ENSG00000138363.14	ATIC	2	215310965	2_127	0	0.0160832833699117	4.72532272786349	7.21611732529222e-07	-0.0632330124565275	4
ENSG00000118242.15	MREG	2	216033935	2_127	0	0.0229120816356834	8.07868778504869	1.75753009020522e-06	-1.09023432738978	1
ENSG00000115425.13	PECR	2	216082628	2_127	0	0.0344638519079747	11.961255391762	3.91415460277587e-06	1.46646205659565	1
ENSG00000079246.15	XRCC5	2	216106078	2_127	0	0.0226161496190824	7.95520762040325	1.70831354368583e-06	-0.911781963345649	2
ENSG00000138375.12	SMARCAL1	2	216412329	2_127	0	0.0217978340609315	7.60558073197457	1.57413914746387e-06	0.965676924178407	3
ENSG00000115457.9	IGFBP2	2	216632342	2_127	0	0.349297504861259	35.1388654728698	0.00011654150319346	-3.71893275549493	1
ENSG00000163497.2	FEV	2	218984911	2_129	0	0.0237745785131169	5.6342708622356	1.27188529005856e-06	0.690511618949879	1
ENSG00000171450.5	CDK5R2	2	218959212	2_129	0	0.0657665731402481	14.9889883644084	9.35998024617058e-06	1.828158884447	1
ENSG00000181378.13	CFAP65	2	219041645	2_129	0	0.0236875390354288	7.53851612346803	1.69552113545508e-06	-1.71526444560411	2
ENSG00000231672.6	DIRC3	2	217756664	2_129	0	0.0266825430153743	6.42787958834786	1.62851719187355e-06	0.664907238919645	1
ENSG00000188282.12	RUFY4	2	218035058	2_129	0	0.0514171725564704	12.5008715157914	6.10303526304822e-06	1.39056320527566	1
ENSG00000163466.15	ARPC2	2	218216699	2_129	0	0.0295401045056938	7.55333020625649	2.11859476688534e-06	-0.980764873165713	2
ENSG00000179921.14	GPBAR1	2	218259499	2_129	0	0.0268223596673375	6.32401355879125	1.61059805745474e-06	-0.460193115295967	1
ENSG00000127838.13	PNKD	2	218270227	2_129	0	0.0267368106362154	6.29491836175328	1.59807478501902e-06	-0.455107489552469	1
ENSG00000135926.14	TMBIM1	2	218292881	2_129	0	0.0504465600546836	12.5759215238623	6.02377542676948e-06	1.56084711711259	1
ENSG00000158428.3	CATIP	2	218395121	2_129	0	0.0228243479520551	4.92649647728216	1.06766241081355e-06	0.0918104223991571	1
ENSG00000018280.16	SLC11A1	2	218381984	2_129	0	0.0230894073563479	5.02898038978337	1.10252926191908e-06	-0.221682519996153	1
ENSG00000135913.10	USP37	2	218568666	2_129	0	0.022489712884791	4.78329280845697	1.02142921348756e-06	-0.0309914205107155	1
ENSG00000144580.13	CNOT9	2	218568666	2_129	0	0.0381131712738577	10.0236685568334	3.62743117509802e-06	1.59606156427101	2
ENSG00000115556.13	PLCD4	2	218607602	2_129	0	0.0398887357189808	10.5189754364992	3.98401632409434e-06	-1.68134082313909	1
ENSG00000074582.12	BCS1L	2	218658716	2_129	0	0.0222692498238261	4.70898193769904	9.95703442778107e-07	0.145207690822833	1
ENSG00000115568.15	ZNF142	2	218659366	2_129	0	0.0298671119022995	7.71684839399399	2.18841959129967e-06	1.30855237474455	2
ENSG00000135929.8	CYP27A1	2	218780754	2_129	0	0.0315555180051019	8.05771421328229	2.41426295540359e-06	1.27794186185008	1
ENSG00000187736.12	NHEJ1	2	219160400	2_129	0	0.0257473455873567	8.79641129462989	2.15047989452291e-06	2.02652555945422	2
ENSG00000213901.10	SLC23A3	2	219170383	2_129	0	0.064042383967441	16.0410193998424	9.75431667553388e-06	3.52877432939144	2
ENSG00000115649.15	CNPPD1	2	219177953	2_129	0	0.422010764248966	21.713476072046	8.70062157624126e-05	-4.19880923835586	1
ENSG00000115657.12	ABCB6	2	219218557	2_129	0	0.024785411147019	6.21052921597519	1.46157845817922e-06	-0.978027998701837	1
ENSG00000198925.10	ATG9A	2	219220216	2_129	0	0.0268853858966849	6.17137284172977	1.57541674131892e-06	0.146978316506762	2
ENSG00000163516.13	ANKZF1	2	219229829	2_129	0	0.0264012757246824	6.06291373329459	1.51986039582668e-06	-0.346320583826176	2
ENSG00000163521.15	GLB1L	2	219243701	2_129	0	0.0804318351460678	20.5441594855691	1.56896679480983e-05	-2.91016160819345	1
ENSG00000115661.13	STK16	2	219248662	2_129	0	0.042468938935294	14.0854973037674	5.67990395627477e-06	-2.56266400044019	1
ENSG00000127824.13	TUBA4A	2	219278362	2_129	0	0.0300534761382736	7.1969879848716	2.05372782117758e-06	0.434970379060179	1
ENSG00000123992.18	DNPEP	2	219378573	2_129	0	0.0228579884204854	4.92642313755689	1.06922010513575e-06	-0.171011944553059	2
ENSG00000175084.11	DES	2	219418182	2_129	0	0.023456325542017	5.42074038757596	1.20730218205569e-06	0.64132957416691	2
ENSG00000072195.14	SPEG	2	219434550	2_129	0	0.0269278541746388	6.61762958547658	1.69200482784983e-06	-0.939170850144341	1
ENSG00000144591.18	GMPPA	2	219498443	2_129	0	0.154482793194531	23.4168379933674	3.43483406540118e-05	2.48416953600545	1
ENSG00000123999.4	INHA	2	219572251	2_129	0	0.0244035679983318	5.74827966936614	1.33195212389909e-06	0.744765609126059	2
ENSG00000124006.14	OBSL1	2	219572251	2_129	0	0.0241619113245326	5.64921184879345	1.29603444562227e-06	0.722895084668942	1
ENSG00000116106.11	EPHA4	2	221574191	2_130	0	0.0171438839147577	6.59232635768204	1.07311264745151e-06	-0.650330649715073	1
ENSG00000124003.12	MOGAT1	2	222671822	2_131	0	0.0262303306368709	7.16039032832909	1.7833552270374e-06	0.797255331297767	1
ENSG00000123983.13	ACSL3	2	222860739	2_131	0	0.0253149062436204	6.82288921566527	1.63999317120696e-06	-0.760917061811378	1
ENSG00000152056.16	AP1S3	2	223776179	2_131	0	0.0215450013652467	5.29236948565504	1.0826649555995e-06	0.4064327232428	1
ENSG00000135905.18	DOCK10	2	225041976	2_133	0	0.0438183838472073	11.6325047554588	4.83979527221518e-06	1.56344091780368	2
ENSG00000168958.19	MFF	2	227327757	2_134	0	0.018813159539435	5.3411605609777	9.54101917615333e-07	0.572309933935614	1
ENSG00000123977.9	DAW1	2	227870551	2_134	0	0.0302329468641791	10.2176999579536	2.93312804936418e-06	1.25148729349177	1
ENSG00000079263.18	SP140	2	230203425	2_135	0	0.0558304696687904	18.7058372223897	9.91621259114262e-06	-2.10999802198724	1
ENSG00000185404.16	SP140L	2	230328083	2_135	0	0.0374019182239065	14.8673695409689	5.27989650179378e-06	1.78497375619822	1
ENSG00000067066.16	SP100	2	230415917	2_135	0	0.0137659980518553	5.37914815433276	7.03102442252851e-07	-0.318028837792495	2
ENSG00000135916.15	ITM2C	2	230864420	2_135	0	0.0134233539945851	5.14087592607134	6.55232699043811e-07	0.306310827448363	2
ENSG00000237412.6	PRSS56	2	232520066	2_136	0	0.027627145113062	5.44881727091618	1.4293403353478e-06	-0.559202217215378	2
ENSG00000173699.15	SPATA3	2	230994591	2_136	0	0.0278504255747973	5.5253591683595	1.46113299048995e-06	0.427174567896343	1
ENSG00000135914.5	HTR2B	2	231125386	2_136	0	0.0255368751703501	4.70108249682686	1.13989020762819e-06	-0.0238149046562954	1
ENSG00000171596.6	NMUR1	2	231526615	2_136	0	0.0291140512164023	5.94741848224422	1.64410116311966e-06	-0.723958628014234	2
ENSG00000144524.17	COPS7B	2	231781537	2_136	0	0.0269151663984988	5.200607754647	1.32907217274965e-06	0.541446500314736	1
ENSG00000156973.13	PDE6D	2	231783948	2_136	0	0.0321911736756102	6.90391491840744	2.11022925027146e-06	0.94587768126457	1
ENSG00000221944.6	TIGD1	2	232550122	2_136	0	0.0304445157287308	6.37267159025496	1.84216278759142e-06	-0.679520455495051	2
ENSG00000115468.11	EFHD1	2	232593743	2_136	0	0.0680945274122677	14.088624605848	9.10915735604613e-06	-1.70790289126337	1
ENSG00000204120.14	GIGYF2	2	232697615	2_137	0	0.119041332863162	17.8539930123682	2.01804356816678e-05	-1.11295864122001	1
ENSG00000182600.9	C2orf82	2	232856815	2_137	0	0.0868274664750169	19.8796179556567	1.63893813173525e-05	-2.7532264615721	1
ENSG00000066248.14	NGEF	2	233013260	2_137	0	0.0226508920764944	4.8687079267504	1.04711993961902e-06	0.00130240503737639	1
ENSG00000085978.21	ATG16L1	2	233234598	2_137	0	0.0232128214828026	5.09530498996683	1.12304074453117e-06	0.24948842911544	1
ENSG00000077044.10	DGKD	2	233354365	2_137	0	0.0716663616917938	15.8857828869364	1.08098925362473e-05	-1.73249804161138	1
ENSG00000085982.13	USP40	2	233566769	2_137	0	0.0473807649307835	11.9570629024985	5.37927786936586e-06	-1.44258319987055	2
ENSG00000177483.11	RBM44	2	237798649	2_140	0	0.0408841719273352	6.75763505150917	2.62329623870647e-06	-0.692687361084519	2
ENSG00000184182.18	UBE2F	2	237966682	2_141	0	0.0365405985429934	4.73107932152183	1.64147126002e-06	-0.132518231223212	1
ENSG00000132330.16	SCLY	2	238051863	2_141	0	0.0441746464072992	6.54457189131415	2.74505924140177e-06	-0.935024396961145	2
ENSG00000144488.14	ESPNL	2	238099977	2_141	0	0.0772298531480054	11.9277208910262	8.74661627456227e-06	1.51718895366808	3
ENSG00000132323.8	ILKAP	2	238201873	2_141	0	0.149207032392378	18.4145559345343	2.60884297443487e-05	2.91225004848473	1
ENSG00000132326.11	PER2	2	238289924	2_141	0	0.0515622191306177	8.02721300015101	3.93001116354212e-06	-0.739570520165613	1
ENSG00000204104.11	TRAF3IP1	2	238320939	2_141	0	0.0364279925023406	4.70161582050844	1.62622178410497e-06	-0.335859304878102	1
ENSG00000130414.11	NDUFA10	2	240027895	2_142	0	0.0193515198011048	4.74510562388646	8.71883300470694e-07	-0.15608779415023	1
ENSG00000144504.15	ANKMY1	2	240540529	2_142	0	0.0207057154572255	5.38621712050021	1.05894034341626e-06	0.294701295831596	1
ENSG00000142330.19	CAPN10	2	240586423	2_142	0	0.0320413827738766	9.53484384516611	2.90082969038634e-06	-1.07074964296111	2
ENSG00000172478.17	C2orf54	2	240897157	2_143	0	0.0326704789964949	5.80878479612358	1.80193111981726e-06	-0.632047375666039	2
ENSG00000130294.15	KIF1A	2	240819820	2_143	0	0.0436756663085728	8.58106617590025	3.55859191088323e-06	1.14608052772114	1
ENSG00000122085.16	MTERF4	2	241103233	2_143	0	0.0300738557204119	5.02014875911536	1.4335178172453e-06	0.533915618428961	2
ENSG00000115687.13	PASK	2	241150158	2_143	0	0.0358948558104548	6.7062053103409	2.2856327754989e-06	0.85931347694866	1
ENSG00000115685.14	PPP1R7	2	241149506	2_143	0	0.0318038220299702	5.55265624979136	1.6767854608136e-06	0.367328048006198	1
ENSG00000115677.16	HDLBP	2	240647676	2_143	0	0.0361770421042981	6.78091065362858	2.32926271123459e-06	0.721987528211219	1
ENSG00000146205.13	ANO7	2	241214256	2_144	0	0.0287323628851249	5.90142908820045	1.61000020986923e-06	-0.304184768894111	2
ENSG00000168385.17	SEPT2	2	241315963	2_144	0	0.0276416421144374	5.53339206596908	1.45228776815345e-06	-0.562626825638063	1
ENSG00000006607.13	FARP2	2	241356233	2_144	0	0.0910354870409469	16.9901943770004	1.46860994324863e-05	2.20483630950264	1
ENSG00000115694.14	STK25	2	241509931	2_144	0	0.0253326297179634	4.70437743619269	1.13156584481866e-06	0.0831051339564336	1
ENSG00000168397.16	ATG4B	2	241636401	2_144	0	0.0603574764983179	13.0035520873581	7.45230245074317e-06	1.50075498071507	1
ENSG00000168393.12	DTYMK	2	241682911	2_144	0	0.0892811000355355	16.8002368707125	1.4242044367295e-05	-2.00047428865824	1
ENSG00000168395.15	ING5	2	241640242	2_144	0	0.0431995783534549	9.79168026886463	4.01637382960933e-06	1.17640508562321	2
ENSG00000204099.11	NEU4	2	241809136	2_144	0	0.0370299494674728	8.31881660553935	2.92490702949444e-06	-1.24905760093475	1
ENSG00000134115.12	CNTN6	3	1092518	3_1	0	0.0255062096948827	5.20848132727144	1.2614046689575e-06	-0.304944951170252	1
ENSG00000072756.16	TRNT1	3	3160608	3_4	0	0.00952128386511697	4.70898686233374	4.2571640776872e-07	-0.0726621437638652	1
ENSG00000113851.14	CRBN	3	3179746	3_4	0	0.00956195897853818	4.74922104012491	4.31187990331043e-07	0.0717704044247259	2
ENSG00000170364.12	SETMAR	3	4303252	3_4	0	0.00975366786102983	4.93658482210344	4.57184989485159e-07	0.259216070050251	1
ENSG00000144455.13	SUMF1	3	4368850	3_4	0	0.0121083184877323	6.97869579644766	8.02334561351212e-07	0.706015451694752	2
ENSG00000150995.18	ITPR1	3	4492945	3_4	0	0.00953749157507089	4.72503939259735	4.27894789103243e-07	0.0815700528953291	1
ENSG00000134109.10	EDEM1	3	5185978	3_4	0	0.0129607232792529	7.6215601824889	9.37930196940797e-07	-0.827693742243938	1
ENSG00000196277.15	GRM7	3	6769634	3_5	0	0.120191305073933	16.6278683547476	1.89761028328934e-05	-1.81181293981411	1
ENSG00000182533.6	CAV3	3	8733693	3_7	0	0.02820845804135	4.77598364964876	1.27920331175384e-06	0.0769160424047758	1
ENSG00000125046.14	SSUH2	3	8744602	3_7	0	0.112178553932452	18.0900022660351	1.92684089598986e-05	-1.90400305774865	1
ENSG00000180914.10	OXTR	3	8769960	3_7	0	0.0292021464510989	5.10531422501256	1.41558075236612e-06	-0.378247409822858	2
ENSG00000070950.9	RAD18	3	8957253	3_7	0	0.0296381786672483	5.24634787431282	1.47640665080444e-06	-0.34939173752843	2
ENSG00000168137.15	SETD5	3	9397062	3_7	0	0.054293210557792	11.0336719441535	5.68804453264901e-06	1.63875106640135	2
ENSG00000163719.19	MTMR14	3	9649842	3_8	0	0.0142333744179359	4.71240322608761	6.36865488569798e-07	-0.0239401389600048	1
ENSG00000114026.21	OGG1	3	9749660	3_8	0	0.0155645737507085	5.58062220894529	8.24740366755642e-07	0.406002895388766	1
ENSG00000241553.12	ARPC4	3	9792302	3_8	0	0.0285502724440959	11.1719200077443	3.02855504229805e-06	-1.33905895264062	1
ENSG00000214021.15	TTLL3	3	9810464	3_8	0	0.0150696351011896	5.26117434705297	7.52805575626462e-07	-0.32486531840148	2
ENSG00000187288.10	CIDEC	3	9879932	3_8	0	0.0168550584008713	6.25852166810653	1.0016117683497e-06	-0.677563798126841	1
ENSG00000171135.13	JAGN1	3	9892039	3_8	0	0.0142875001391548	4.75509937324011	6.45079501669828e-07	0.082515263232404	1
ENSG00000163701.18	IL17RE	3	9902449	3_8	0	0.0170647554227918	6.40927682702076	1.03849998566319e-06	-0.748026826272196	2
ENSG00000125037.12	EMC3	3	10010880	3_8	0	0.0167302099653894	6.21589222289493	9.87420782879121e-07	-0.668922022784775	1
ENSG00000144554.10	FANCD2	3	10025967	3_8	0	0.0142207863978182	4.71221054778805	6.36276226871378e-07	-0.0078271197706794	1
ENSG00000254999.3	BRK1	3	10115548	3_8	0	0.0147936231971026	5.06859984613632	7.11967149591076e-07	-0.464754976130419	1
ENSG00000157014.10	TATDN2	3	10252086	3_8	0	0.0175691216522044	6.69127079046158	1.11623607099889e-06	0.674053662958419	1
ENSG00000157087.17	ATP2B2	3	10707748	3_8	0	0.0178602519194305	7.25178484302585	1.22978697052688e-06	-1.34987599615627	1
ENSG00000157103.10	SLC6A1	3	10992869	3_9	0	0.0153650181491471	4.72704581545074	6.89636574434099e-07	0.0578380205035842	2
ENSG00000197548.12	ATG7	3	11272457	3_9	0	0.0163595253410571	5.32055604884499	8.26466240429881e-07	0.89815871400965	2
ENSG00000144559.10	TAMM41	3	11823862	3_9	0	0.0224890223557371	8.33581637439569	1.77998405587938e-06	-1.00386186983422	2
ENSG00000157152.16	SYN2	3	12004293	3_9	0	0.0190211211393281	6.74789718252465	1.21871446233818e-06	0.681117346011201	1
ENSG00000157150.4	TIMP4	3	12159968	3_9	0	0.048080356512907	15.578998856581	7.11221081997935e-06	2.45631745285174	1
ENSG00000154743.17	TSEN2	3	12473070	3_9	0	0.0158759552967072	5.03658215595408	7.59229696311363e-07	-0.688482302268818	2
ENSG00000075975.15	MKRN2	3	12557101	3_9	0	0.0346782008997174	12.4545411245328	4.10092367145541e-06	1.52109950706528	2
ENSG00000225526.4	MKRN2OS	3	12561203	3_9	0	0.0185456222178966	6.50804850027134	1.1460131113559e-06	0.630382420840231	1
ENSG00000144712.11	CAND2	3	12760186	3_9	0	0.0609912666135704	17.866104069546	1.03465344637334e-05	2.21710723825428	2
ENSG00000131379.9	C3orf20	3	14669081	3_10	0	0.0396260656537104	8.65468567277923	3.25633930270017e-06	1.32670450030348	2
ENSG00000144711.13	IQSEC1	3	13072626	3_10	0	0.0387479610742628	8.44058956675822	3.10541062284297e-06	1.06979925104399	1
ENSG00000163528.12	CHCHD4	3	14123707	3_10	0	0.0419261203699645	9.19410923134673	3.66008973136638e-06	-1.12491994848439	1
ENSG00000131389.16	SLC6A6	3	14402293	3_10	0	0.149417481754551	21.5808898069821	3.06173893254878e-05	-2.38839735891636	1
ENSG00000154781.15	CCDC174	3	14660765	3_10	0	0.173021873263271	23.0620336167708	3.78875050573901e-05	-2.51629304506799	2
ENSG00000154783.11	FGD5	3	14815331	3_11	0	0.0329885172169062	5.56199263441014	1.74217028219815e-06	0.438594222906925	1
ENSG00000131375.9	CAPN7	3	15206289	3_11	0	0.0408365419842526	7.5991229810209	2.94652295579064e-06	-1.03175591327476	1
ENSG00000131370.15	SH3BP5	3	15340705	3_11	0	0.0686702484401746	12.5946915642761	8.21208719066267e-06	-1.36485816340556	2
ENSG00000206562.11	METTL6	3	15439219	3_11	0	0.0316313605421328	5.16163374153404	1.55025254813898e-06	-0.272965798678624	1
ENSG00000206561.12	COLQ	3	15521294	3_11	0	0.0333750309647956	5.67262161335569	1.79764068817595e-06	0.0320397239944472	1
ENSG00000131373.14	HACL1	3	15601536	3_11	0	0.0413346390069436	7.71508724663377	3.02797571399648e-06	1.13586933758581	2
ENSG00000169814.12	BTD	3	15601668	3_11	0	0.0320718954103141	5.29354662929427	1.61201384230945e-06	0.628322811174072	1
ENSG00000206560.11	ANKRD28	3	15859466	3_11	0	0.0647846221135126	12.0323046960659	7.40147280511662e-06	-1.74072890255335	1
ENSG00000131386.17	GALNT15	3	16087387	3_11	0	0.0317890473253467	5.20899944358803	1.57227757676679e-06	0.254934687210601	1
ENSG00000154813.9	DPH3	3	16264511	3_12	0	0.0173069833853716	4.71640521899201	7.75050293053178e-07	-0.247764816508775	1
ENSG00000154814.13	OXNAD1	3	16265068	3_12	0	0.046572576652383	14.2234305601859	6.28973024577095e-06	1.83789640690957	2
ENSG00000131378.13	RFTN1	3	16513716	3_12	0	0.0244341154194981	8.85452067239047	2.05427733239827e-06	-1.35754310563694	1
ENSG00000154822.17	PLCL2	3	16800279	3_12	0	0.0294871289352152	20.8354042868509	5.83353512812347e-06	-4.29021137111375	2
ENSG00000163576.17	EFHB	3	19937288	3_14	0	0.0248980186618348	4.85579196529152	1.14794810924833e-06	0.430833981410191	1
ENSG00000144566.10	RAB5A	3	19946616	3_14	0	0.115540344899242	19.6478613586744	2.15549163287731e-05	-2.20929030693862	1
ENSG00000183977.13	PP2D1	3	20012243	3_14	0	0.0286970770344831	6.20560645328618	1.69090531946713e-06	-0.977226796778963	2
ENSG00000182247.9	UBE2E2	3	23198143	3_17	0	0.0470247071158078	11.4726611620488	5.12256718684601e-06	1.76502008492313	1
ENSG00000197885.10	NKIRAS1	3	23946351	3_18	0	0.00662426303893704	5.85163153857052	3.68054335616238e-07	1.46944504730783	1
ENSG00000077092.18	RARB	3	25174179	3_18	0	0.00789794863382398	6.56759484886679	4.92513404775222e-07	0.517693367269578	1
ENSG00000151092.16	NGLY1	3	25788580	3_19	0	0.0665328010018198	9.86844043124644	6.23421431674008e-06	-1.24160420993882	1
ENSG00000163491.16	NEK10	3	27364507	3_20	0	0.0539426565040897	7.54046405750073	3.86213812012378e-06	1.19458774316576	1
ENSG00000033867.16	SLC4A7	3	27484716	3_20	0	0.0401190984173624	4.70281264556888	1.7914563832013e-06	-0.116526967404535	1
ENSG00000163512.13	AZI2	3	28348860	3_21	0	0.0475788511016447	11.9936720009767	5.41830583847429e-06	-1.51988591572188	1
ENSG00000144642.21	RBMS3	3	28575079	3_21	0	0.0242226711343313	5.55602710426483	1.27786149907934e-06	-0.00535830737670335	1
ENSG00000197385.5	ZNF860	3	31981522	3_23	0	0.0290203216494739	9.52549256949722	2.62474466127806e-06	-1.25154061560914	1
ENSG00000152642.10	GPD1L	3	32113556	3_23	0	0.0176085851811254	4.84729733102509	8.1044121566681e-07	-0.090851153543308	1
ENSG00000170293.8	CMTM8	3	32238241	3_23	0	0.0310520537279959	10.1615797747495	2.99604930901496e-06	1.11489144160461	2
ENSG00000144635.8	DYNC1LI1	3	32570942	3_24	0	0.0364985188195963	5.96740291544205	2.0680355458077e-06	-0.508992889078195	1
ENSG00000188167.8	TMPPE	3	33097052	3_24	0	0.0426959661468279	7.46604336180471	3.02673744873966e-06	-0.865242127020402	2
ENSG00000170266.15	GLB1	3	33097285	3_24	0	0.0367806629722534	6.04095640777716	2.1097094671806e-06	-1.00819855842855	1
ENSG00000170275.14	CRTAP	3	33113893	3_24	0	0.0350101244038372	5.57025449354598	1.85168065079168e-06	0.640344961844443	2
ENSG00000173705.8	SUSD5	3	33218930	3_25	0	0.0150437747468393	11.634455768799	1.66188241219808e-06	-1.49608161229056	2
ENSG00000144681.10	STAC	3	36380068	3_26	0	0.0260669073743736	4.82372192037206	1.19390334508891e-06	-0.535846310395998	1
ENSG00000163673.7	DCLK3	3	36764355	3_27	0	0.0286880064160195	8.96084012353733	2.44088037141765e-06	1.31549883042738	1
ENSG00000168016.13	TRANK1	3	36944995	3_27	0	0.0301974374239289	7.90597728034438	2.26685138531118e-06	0.434126815304659	1
ENSG00000178567.7	EPM2AIP1	3	36993455	3_27	0	0.0217097445280852	7.63315857604648	1.57346249101133e-06	-1.61366211709586	1
ENSG00000076242.14	MLH1	3	36993455	3_27	0	0.0217097445280852	7.63315857604648	1.57346249101133e-06	-1.61366211709586	1
ENSG00000144674.16	GOLGA4	3	37243088	3_27	0	0.0229008982533702	5.71813783395245	1.2433818790149e-06	-0.143634425778073	1
ENSG00000198590.11	C3orf35	3	37386585	3_27	0	0.0227028292066591	5.65162872016616	1.21829090538542e-06	-0.127522858999875	1
ENSG00000136059.14	VILL	3	37989256	3_27	0	0.0205883237834329	5.12380179072155	1.00163780426431e-06	-0.256457259625929	1
ENSG00000187091.13	PLCD1	3	38029646	3_27	0	0.0836151847304505	18.3957704343524	1.46049653727505e-05	-1.8656065398524	1
ENSG00000144671.10	SLC22A14	3	38281798	3_27	0	0.0204897753755641	4.87462073257626	9.48364798529741e-07	-0.165279923147757	1
ENSG00000093217.9	XYLB	3	38345025	3_28	0	0.0249913874462564	9.30645236185936	2.20837042789794e-06	1.4921848585817	1
ENSG00000114739.13	ACVR2B	3	38454810	3_28	0	0.0184434893677743	6.08808574337495	1.06615720653672e-06	1.08375524281285	1
ENSG00000114742.13	WDR48	3	39051835	3_28	0	0.0182448906429215	5.41293523777104	9.37716358745408e-07	0.436562942571482	1
ENSG00000114745.13	GORASP1	3	39108714	3_28	0	0.0703417759192461	18.0604757131245	1.20625717883704e-05	2.14538281617555	1
ENSG00000168026.18	TTC21A	3	39107689	3_28	0	0.0184738845144911	5.54024312217749	9.7181689380078e-07	0.293123975712706	3
ENSG00000144655.14	CSRNP1	3	39154473	3_28	0	0.0167858800505482	4.71938198081292	7.52188418339166e-07	0.196731258632573	1
ENSG00000168334.8	XIRP1	3	39192679	3_28	0	0.0982980524798628	21.5629117176	2.01256407037286e-05	2.33988582515052	1
ENSG00000168028.13	RPSA	3	39406253	3_28	0	0.0181338799635431	5.41591716273507	9.32524276206638e-07	0.455868316399548	2
ENSG00000170011.13	MYRIP	3	39808955	3_28	0	0.0214229118175442	6.98329520846167	1.42048384366161e-06	0.879116877216718	1
ENSG00000114784.3	EIF1B	3	40309786	3_29	0	0.071738695252337	15.3935298089604	1.04854986215345e-05	-1.70424547355139	1
ENSG00000168032.8	ENTPD3	3	40387447	3_29	0	0.0315865942894477	7.52353076552815	2.25643018206684e-06	0.966478568662207	1
ENSG00000172888.11	ZNF621	3	40527244	3_29	0	0.023984419093543	4.90565022539751	1.11718007303849e-06	0.16997755589734	1
ENSG00000168038.10	ULK4	3	41963289	3_30	0	0.0419429263004294	6.84344107575556	2.72540253975338e-06	-0.995013344958611	1
ENSG00000182606.14	TRAK1	3	42098050	3_30	0	0.0356538495693962	5.29163711558623	1.79140539788968e-06	-0.457569747657914	1
ENSG00000114857.17	NKTR	3	42603651	3_31	0	0.0606959883428627	20.7052798762129	1.19326936136494e-05	2.27757394063643	1
ENSG00000114853.13	ZBTB47	3	42653821	3_31	0	0.0165987959754619	8.41339931853316	1.32600598898975e-06	1.32999104973012	1
ENSG00000010282.14	HHATL	3	42702091	3_31	0	0.0116102783224044	4.90478686467201	5.40704728640074e-07	-0.034446515655572	2
ENSG00000181061.13	HIGD1A	3	42800848	3_31	0	0.0114836577424606	4.91288559979772	5.35690924209919e-07	-0.379721733290249	1
ENSG00000144648.15	ACKR2	3	42804792	3_31	0	0.0280081343694415	13.0158242199483	3.46141166449556e-06	-1.4218226805569	1
ENSG00000240747.7	KRBOX1	3	42809057	3_31	0	0.0115034320385254	4.83978476883411	5.28628868468577e-07	-0.145697964308204	1
ENSG00000144647.5	POMGNT2	3	43106046	3_31	0	0.0113518013146701	4.78289650877514	5.15529072677459e-07	-0.207742252583565	1
ENSG00000011198.7	ABHD5	3	43689274	3_31	0	0.0150466942675156	7.42089352813168	1.06021683007257e-06	-0.740084287967391	2
ENSG00000160746.12	ANO10	3	43691692	3_31	0	0.0139466325468586	6.51834076821928	8.63184864026684e-07	-0.139145502515291	1
ENSG00000179152.19	TCAIM	3	44338372	3_31	0	0.0389422325007186	15.8929779928809	5.87656472898813e-06	2.09058041457784	1
ENSG00000225873.3	LINC00694	3	44439661	3_31	0	0.0529549301206219	18.7741403499602	9.43982311007511e-06	2.26959777015543	1
ENSG00000196345.12	ZKSCAN7	3	44555404	3_31	0	0.0119514050062142	5.33549845613664	6.0546822916614e-07	-0.676842114007694	1
ENSG00000144792.9	ZNF660	3	44573260	3_31	0	0.0207253359240678	10.2216527157636	2.01150027757231e-06	-1.59670443059853	3
ENSG00000186448.14	ZNF197	3	44584405	3_31	0	0.0119470637452307	5.32594922967085	6.04165052039917e-07	-0.656290229002722	1
ENSG00000186446.11	ZNF501	3	44721338	3_31	0	0.0135738170263233	6.40792754336572	8.25880058409613e-07	-0.747861346350425	1
ENSG00000163807.5	KIAA1143	3	44761638	3_31	0	0.153959984664161	28.9971992373746	4.23897942411536e-05	-3.34775308757611	1
ENSG00000163808.16	KIF15	3	44761638	3_31	0	0.153959984664161	28.9971992373746	4.23897942411536e-05	-3.34775308757611	1
ENSG00000169964.7	TMEM42	3	44861352	3_31	0	0.0113387871685537	4.76918814665292	5.13462175142773e-07	-0.437906333396906	1
ENSG00000075914.12	EXOSC7	3	44975427	3_31	0	0.0129620544895234	5.82247781575798	7.16603759204468e-07	0.514913632835692	1
ENSG00000163814.7	CDCP1	3	45145928	3_32	0	0.0349172098587094	6.40495323093504	2.12350306784954e-06	0.657527491245858	1
ENSG00000249992.1	TMEM158	3	45226648	3_32	0	0.0452067006939829	8.87319682553236	3.80873120540307e-06	1.18828284518147	2
ENSG00000011376.9	LARS2	3	45388191	3_32	0	0.0642384899432483	12.2514585927418	7.4727510928803e-06	1.42540305313827	3
ENSG00000144791.9	LIMD1	3	45554458	3_32	0	0.0316305924216712	5.46283378362476	1.64067556236513e-06	0.509904696043486	2
ENSG00000211456.10	SACM1L	3	45688944	3_32	0	0.0304075726258294	5.08735486702265	1.46882880981748e-06	0.26559904922614	1
ENSG00000163818.16	LZTFL1	3	45916204	3_32	0	0.0370393384481668	6.96792855239763	2.45055416865969e-06	-0.821474287864241	1
ENSG00000172215.5	CXCR6	3	45940684	3_32	0	0.0334914775427604	6.00747977832587	1.9103987360602e-06	-0.558245563931172	1
ENSG00000163820.14	FYCO1	3	45995029	3_32	0	0.0312059739598536	5.33412885812829	1.58051507097794e-06	-0.44506386859367	2
ENSG00000163823.3	CCR1	3	46208857	3_32	0	0.0300705026016309	4.98125718518687	1.42225362375429e-06	0.340334301915946	2
ENSG00000121807.5	CCR2	3	46353822	3_32	0	0.0324685891019638	5.71189626155853	1.76092607825431e-06	0.524566096289128	1
ENSG00000160791.13	CCR5	3	46371068	3_32	0	0.0306833168820212	5.1733009994089	1.50718807697583e-06	-0.275378155154611	1
ENSG00000012223.12	LTF	3	46484897	3_32	0	0.0450150300220881	8.83245835709962	3.77517022839099e-06	-1.13997499835086	1
ENSG00000241186.9	TDGF1	3	46576229	3_32	0	0.0296998917877566	4.86323159817935	1.37144127504059e-06	0.285672916814736	1
ENSG00000261603.1	PRSS46	3	46735496	3_33	0	0.0300681467130303	4.88752394036321	1.39538148181972e-06	0.282570782457471	1
ENSG00000188086.13	PRSS45	3	46722730	3_33	0	0.0349474821496744	6.32023978744265	2.09723377915754e-06	0.702071311839558	3
ENSG00000178038.16	ALS2CL	3	46692951	3_33	0	0.0407711317698664	7.79193867411488	3.01644693618428e-06	0.838841310312472	1
ENSG00000178055.11	PRSS42	3	46834226	3_33	0	0.0334870381823353	5.91323966078902	1.88018080766955e-06	-0.613347872290446	1
ENSG00000160801.13	PTH1R	3	46892800	3_33	0	0.069962200490041	12.9837411769364	8.62503184006177e-06	-1.45764490026166	1
ENSG00000160796.16	NBEAL2	3	46978582	3_33	0	0.0327466756642262	5.70017871802603	1.77236468321961e-06	0.573547244257713	2
ENSG00000160799.11	CCDC12	3	46982458	3_33	0	0.02961487004709	4.7429632268264	1.3336964203706e-06	0.215603252052568	1
ENSG00000181555.20	SETD2	3	47164415	3_33	0	0.0294868930926552	4.70175261173465	1.31639488606252e-06	0.0408462051120243	1
ENSG00000114650.18	SCAP	3	47476755	3_33	0	0.0358034736288119	6.55106740716831	2.22707390145198e-06	0.764210261304934	2
ENSG00000163832.15	ELP6	3	47513447	3_33	0	0.0300952603731653	4.89610277696138	1.39909120840151e-06	-0.15896997026746	1
ENSG00000173473.10	SMARCC1	3	47783493	3_34	0	0.0426602705219842	7.44435234819528	3.01542077360925e-06	-1.48104537804576	1
ENSG00000047849.21	MAP4	3	48089403	3_34	0	0.0767005550063211	13.0944027543677	9.53633717632601e-06	-2.23277022887667	1
ENSG00000164045.11	CDC25A	3	48188134	3_34	0	0.0967663670178367	15.3603693826375	1.41131348982115e-05	-2.6664228210338	1
ENSG00000172113.8	NME6	3	48301771	3_34	0	0.0697851155574618	12.1783399110147	8.06953092527593e-06	2.41700312866817	1
ENSG00000164049.14	FBXW12	3	48372047	3_34	0	0.0537079176927934	9.65278012158433	4.92252720595419e-06	-1.79147738926159	1
ENSG00000232112.3	TMA7	3	48440237	3_34	0	0.0612244598061174	10.9139475465218	6.34459962103437e-06	1.917523085771	1
ENSG00000164053.19	ATRIP	3	48446507	3_34	0	0.059228013021872	10.5943616995921	5.95798432083654e-06	-1.8859977712815	1
ENSG00000213689.11	TREX1	3	48465783	3_34	0	0.0512776199161447	9.20787058955275	4.48316231155295e-06	1.6947381684724	2
ENSG00000114268.11	PFKFB4	3	48518906	3_34	0	0.0320143178670911	4.70387720626669	1.42987352673984e-06	-0.0158307581626574	2
ENSG00000145040.3	UCN2	3	48564341	3_34	0	0.0337929275896752	5.21909597460193	1.67462857586821e-06	0.336520952366867	1
ENSG00000114270.17	COL7A1	3	48595323	3_34	0	0.0428384877475665	7.48420878918765	3.04422972821213e-06	0.782867330915396	1
ENSG00000213672.7	NCKIPSD	3	48683607	3_34	0	0.0406023773751284	6.97149726223061	2.68766367297861e-06	-1.43731212764529	1
ENSG00000068745.14	IP6K2	3	48694054	3_34	0	0.0320450483999943	4.71301727928911	1.43402710671328e-06	-0.0933809802814381	2
ENSG00000114302.15	PRKAR2A	3	48847779	3_34	0	0.0782410953538341	13.2875757411217	9.87138457416962e-06	-1.9197133996349	1
ENSG00000178537.9	SLC25A20	3	48903390	3_34	0	0.0324643285449662	4.8368491972886	1.49096129306703e-06	0.0410375231139499	1
ENSG00000178467.17	P4HTM	3	48987668	3_34	0	0.0640219959781543	11.3450625243919	6.89657558355198e-06	-2.31651949768749	1
ENSG00000178252.17	WDR6	3	49007280	3_34	0	0.087041937927684	14.3251805366213	1.18393007374946e-05	2.47120816204898	2
ENSG00000178149.16	DALRD3	3	49023895	3_34	0	0.0372279850288323	6.14262404608566	2.17130515225719e-06	-1.36577502746997	1
ENSG00000185909.14	KLHDC8B	3	49171625	3_34	0	0.0509831696787073	9.15256952478662	4.43064818054237e-06	1.58593090162678	1
ENSG00000173421.16	CCDC36	3	49199901	3_34	0	0.121083612242229	17.568408866454	2.01983175420978e-05	-2.74187127693173	1
ENSG00000188315.7	C3orf62	3	49277527	3_34	0	0.0655420643720869	11.5717635551334	7.20140215185555e-06	-1.82547547637834	1
ENSG00000164076.16	CAMKV	3	49870590	3_35	0	0.0168068630108836	43.6086111909226	6.95915184850379e-06	1.29804584501318	1
ENSG00000114316.12	USP4	3	49340655	3_35	0	0.0317915466687737	13.1993422640784	3.98438543824954e-06	-1.79713470334737	1
ENSG00000233276.3	GPX1	3	49358927	3_35	0	0.0232358665711362	13.2910473383563	2.93234777098599e-06	0.538736840323665	2
ENSG00000067560.10	RHOA	3	49413016	3_35	0	0.0154762991302095	13.9584916641818	2.0511763649273e-06	-1.35085205437018	1
ENSG00000145022.4	TCTA	3	49412205	3_35	0	0.0336877893460227	13.226454079818	4.23071078861877e-06	-1.46522037019724	2
ENSG00000145020.15	AMT	3	49422974	3_35	0	0.035751921776063	14.3363211749839	4.866699265126e-06	-1.88902257136927	1
ENSG00000145029.13	NICN1	3	49429438	3_35	0	0.0328608446603607	13.5447691512025	4.22617743441872e-06	-1.82696082194294	1
ENSG00000173531.15	MST1	3	49684099	3_35	0	0.0246713887426207	18.2910708819555	4.28479576375885e-06	1.55576501732973	3
ENSG00000164068.15	RNF123	3	49696796	3_35	0	0.0167621199217705	31.0633541710487	4.94395704236264e-06	-1.66353690022793	1
ENSG00000185614.4	FAM212A	3	49803410	3_35	0	0.0159113546743467	6.43280642464274	9.71862972843263e-07	0.442902039803491	1
ENSG00000183763.8	TRAIP	3	49856597	3_35	0	0.0228355188238185	22.6420020104709	4.90933993352556e-06	-3.20017972979481	1
ENSG00000164078.12	MST1R	3	49904003	3_35	0	0.0246660277326548	46.6183075886084	1.09182520350752e-05	-2.82510604748884	1
ENSG00000004534.14	RBM6	3	49940636	3_35	1	0.532304766494543	54.5752528355175	0.000275837627157663	3.22116904749149	1
ENSG00000188338.14	SLC38A3	3	50204954	3_35	2	0.79703071550592	46.013227376012	0.000348221154391836	-1.40197800435299	1
ENSG00000012171.19	SEMA3B	3	50267465	3_35	0	0.0154155172615782	9.41306698806718	1.37780148349704e-06	0.27228717875656	2
ENSG00000243477.5	NAT6	3	50299601	3_35	0	0.0273892667275987	24.4849973945749	6.36763064684642e-06	1.66022436154188	2
ENSG00000186792.16	HYAL3	3	50295266	3_35	0	0.0381990180184857	19.5936041105023	7.1066335903089e-06	-2.25009218213336	1
ENSG00000068028.17	RASSF1	3	50341515	3_35	0	0.0372081205819343	18.648476596104	6.58837773084579e-06	1.6007138152246	1
ENSG00000007402.11	CACNA2D2	3	50504338	3_35	0	0.0154267298323109	9.14664190358882	1.33977832392904e-06	-0.205061760911502	1
ENSG00000114735.9	HEMK1	3	50568943	3_35	0	0.0171964059179315	9.8389396773581	1.60650981307936e-06	-0.641072363260551	1
ENSG00000114738.10	MAPKAPK3	3	50611291	3_35	0	0.0270187042195448	10.8907261716519	2.79395078873429e-06	1.22213716540621	1
ENSG00000145050.15	MANF	3	51384757	3_35	0	0.0583056236002911	16.8010945884295	9.30133782587837e-06	2.20316363127078	1
ENSG00000164080.13	RAD54L2	3	51535000	3_35	0	0.0201575289308417	7.7812649383554	1.48930926445093e-06	0.698619155945597	1
ENSG00000164082.14	GRM2	3	51707122	3_35	0	0.0188804734803237	6.72140465114977	1.20495359071154e-06	0.763253441713186	1
ENSG00000041880.14	PARP3	3	52026704	3_36	0	0.020785178942355	11.6715386957396	2.30345259427228e-06	1.95253421865793	1
ENSG00000162244.10	RPL29	3	51993314	3_36	0	0.0152579388831889	6.82269017272609	9.88436826320175e-07	-0.518269283397423	1
ENSG00000164088.17	PPM1M	3	52245578	3_36	0	0.0118236218873755	6.6089340705871	7.41958046385379e-07	1.84418570869626	2
ENSG00000168237.17	GLYCTK	3	52286212	3_36	0	0.0322376438653949	25.8800599491523	7.92183820292677e-06	4.61524642341076	2
ENSG00000164091.11	WDR82	3	52287960	3_36	0	0.0191328160417739	9.45939549880716	1.71846098430526e-06	1.24293028856333	1
ENSG00000114841.17	DNAH1	3	52316196	3_36	0	0.0209785640311873	11.6237295413216	2.31536066450007e-06	1.93115262744686	1
ENSG00000010319.6	SEMA3G	3	52444898	3_36	0	0.0168894368211157	7.33583080886351	1.17641857020352e-06	-0.0439601980042745	1
ENSG00000114854.7	TNNC1	3	52454186	3_36	0	0.0120440630143415	5.70763308720971	6.52719312606527e-07	-1.15970019451871	2
ENSG00000010327.10	STAB1	3	52495250	3_36	0	0.0121893923079327	5.99629543368917	6.94004799136926e-07	1.33316466088419	1
ENSG00000168273.7	SMIM4	3	52533601	3_36	1	0.0315297889045666	25.5172112655402	7.63926664611663e-06	-5.36801337974649	1
ENSG00000168268.10	NT5DC2	3	52534789	3_36	1	0.035329593871206	27.0120522397761	9.06136496381521e-06	5.40193856389372	2
ENSG00000163938.16	GNL3	3	52681295	3_36	1	0.390819383820607	33.5566979429879	0.000124523899173292	6.09340564258607	2
ENSG00000163939.18	PBRM1	3	52685800	3_36	1	0.164891833702333	33.0256460628316	5.17068244602493e-05	-5.99069023986454	1
ENSG00000114902.13	SPCS1	3	52705504	3_36	0	0.0198874580752408	22.1071703670445	4.17455158507381e-06	-4.99422463315005	1
ENSG00000016864.18	GLT8D1	3	52705620	3_36	0	0.0888249255343935	19.4614280228567	1.64137174549764e-05	-0.807738688610408	1
ENSG00000114904.12	NEK4	3	52770471	3_36	0	0.018411765124358	21.0735552721425	3.68409341238785e-06	4.87543198722297	1
ENSG00000162267.12	ITIH3	3	52794612	3_36	0	0.0299987885299173	26.1056476995365	7.43593502321462e-06	4.96009474697284	1
ENSG00000055955.15	ITIH4	3	52831109	3_36	0	0.0118640790885316	7.54851528832513	8.50340705118586e-07	2.16671388915116	1
ENSG00000213533.11	TMEM110	3	52897955	3_36	0	0.0284843716046136	25.3946154674689	6.86824345061293e-06	-4.89505062939419	1
ENSG00000163935.13	SFMBT1	3	53046121	3_36	0	0.027510620709667	17.9638105547417	4.69241325007892e-06	-3.29459912240457	1
ENSG00000163933.9	RFT1	3	53088241	3_36	0	0.0292158868838778	12.198545813389	3.38395463863513e-06	-0.983904840768266	1
ENSG00000163932.13	PRKCD	3	53155654	3_36	0	0.0118708478497293	5.0467813392227	5.68844579357429e-07	0.434569174322108	1
ENSG00000157388.15	CACNA1D	3	53328538	3_36	2	0.44184756217867	23.9677467615358	0.000100553471177769	5.20873661199225	1
ENSG00000113811.10	SELENOK	3	53891990	3_36	0	0.0774432109605151	21.0081477648644	1.5447866644297e-05	-2.06357109022411	1
ENSG00000157445.14	CACNA2D3	3	54122697	3_37	0	0.162651424328749	23.0975325838091	3.56714576163262e-05	2.55271351424233	1
ENSG00000187672.12	ERC2	3	56468050	3_39	0	0.143784405792057	22.0015130734079	3.00373581323813e-05	2.52647207572679	1
ENSG00000163946.13	FAM208A	3	56682894	3_39	0	0.0422804336106398	10.0805659527465	4.04689321410181e-06	-1.62778419454394	1
ENSG00000239388.8	ASB14	3	57271142	3_39	0	0.0420535583242123	10.0290082379127	4.00459069548479e-06	-1.55992392102804	1
ENSG00000174844.14	DNAH12	3	57544056	3_39	0	0.0244120817628279	4.84746868165105	1.12361421408698e-06	0.387462319950118	2
ENSG00000174840.8	PDE12	3	57556472	3_39	0	0.0245479511522807	4.90016876867381	1.14215142303629e-06	-0.229034265613696	1
ENSG00000174839.12	DENND6A	3	57692733	3_39	0	0.0370240268589642	8.81189581809725	3.0977787979987e-06	-1.20486725883487	1
ENSG00000163681.14	SLMAP	3	57755619	3_39	0	0.0525344521547082	12.16214690035	6.06669063631069e-06	-1.79153236585851	1
ENSG00000136068.14	FLNB	3	58024201	3_39	0	0.0256344244882305	5.31152563253801	1.29282651346015e-06	0.584710851861743	1
ENSG00000163687.13	DNASE1L3	3	58215019	3_40	0	0.0150515729645274	8.67099013793842	1.23921875401999e-06	1.08896816781869	1
ENSG00000163686.14	ABHD6	3	58237077	3_40	0	0.0158215388617423	9.14298633765959	1.3735174771042e-06	1.22103361046833	1
ENSG00000163684.11	RPP14	3	58305894	3_40	0	0.0113487210505195	6.0019984233144	6.46755595927125e-07	-0.696364745023097	2
ENSG00000168297.15	PXK	3	58332796	3_40	0	0.0121591278988872	6.65356817550552	7.68164857193805e-07	-0.586702307793802	1
ENSG00000168291.12	PDHB	3	58434691	3_40	0	0.0634196428377656	22.3815729056123	1.34775761011541e-05	-2.51441411285177	1
ENSG00000168301.12	KCTD6	3	58493243	3_40	0	0.017130328757608	9.89522209294535	1.60949132704476e-06	1.3420589049397	1
ENSG00000168306.12	ACOX2	3	58548942	3_40	0	0.0165293132318409	9.55713756315673	1.49996126380306e-06	-1.08617195884866	1
ENSG00000168309.16	FAM107A	3	58627651	3_40	0	0.0193227984709398	11.0359097858616	2.02476937214603e-06	-1.16250912983444	2
ENSG00000198643.6	FAM3D	3	58666565	3_40	0	0.0164637891061149	9.5195461090057	1.48813877518189e-06	1.13546761447405	1
ENSG00000144724.19	PTPRG	3	61561600	3_41	0	0.0107695553274603	8.2417135678142	8.42777020657962e-07	0.990716736410408	1
ENSG00000163618.17	CADPS	3	62875367	3_42	0	0.0178825837030615	4.79792050320262	8.14668100411666e-07	-0.368100368866836	2
ENSG00000163632.12	C3orf49	3	63819161	3_43	0	0.196574732972898	24.4657936903369	4.56650986692492e-05	1.79176751594533	1
ENSG00000163634.11	THOC7	3	63856953	3_43	1	0.580433217570806	40.634922827527	0.00022394898310377	-6.24851412288946	1
ENSG00000163638.13	ADAMTS9	3	64688923	3_43	0	0.0251302989355044	8.29623504646746	1.97959386578681e-06	-0.885883553396487	1
ENSG00000144741.17	SLC25A26	3	66134027	3_45	0	0.0234597807847478	10.8162675281165	2.40934375053456e-06	-1.28987486722215	2
ENSG00000172340.14	SUCLG2	3	67408138	3_45	0	0.019652570125698	9.13673032545213	1.70493394709869e-06	0.772184286188406	1
ENSG00000183662.10	FAM19A1	3	68003750	3_45	0	0.0128436091079751	5.11159598750496	6.23362965318442e-07	-0.323588342168613	1
ENSG00000144747.15	TMF1	3	69052218	3_46	0	0.129808092202514	18.894569914359	2.32882135396605e-05	-2.13433029270932	1
ENSG00000144746.6	ARL6IP5	3	69088388	3_46	0	0.0519987340743743	9.97736453127	4.9261315731841e-06	-1.29629703624251	1
ENSG00000163412.12	EIF4E3	3	71708864	3_48	0	0.0133112030103941	10.1189363429696	1.27893822433509e-06	1.08837922539499	2
ENSG00000170837.2	GPR27	3	71765280	3_48	0	0.0318144512988097	17.6869434919398	5.34287018694922e-06	-1.87004102562864	1
ENSG00000172986.12	GXYLT2	3	72888981	3_49	0	0.0518482035488794	12.8852113691922	6.3434081718245e-06	1.51478001875977	1
ENSG00000163605.14	PPP4R2	3	72996720	3_49	0	0.0548346491856391	13.423423193902	6.98901139129102e-06	-2.0056050052268	1
ENSG00000113805.8	CNTN3	3	74520712	3_50	0	0.0433491510680244	7.47845995576288	3.07815274101802e-06	-0.932719111036613	2
ENSG00000114480.12	GBE1	3	81761728	3_54	0	0.0453712870672988	9.64629378823866	4.15565016997738e-06	1.17792220965328	2
ENSG00000064835.10	POU1F1	3	87272380	3_57	0	0.0793779776501889	17.0301613417975	1.28356004326735e-05	2.13579773122721	1
ENSG00000083937.8	CHMP2B	3	87227121	3_57	0	0.0225596244911696	4.98106968609686	1.06696919503497e-06	0.18533038866956	1
ENSG00000179097.5	HTR1F	3	88022512	3_58	0	0.0329607173621271	5.50785213376319	1.7237581178275e-06	-0.332890674301537	1
ENSG00000163320.10	CGGBP1	3	88122078	3_58	0	0.0326120045928927	5.40650497013706	1.67413894032936e-06	0.385947048391244	1
ENSG00000178750.2	STX19	3	94032097	3_59	0	0.0600134589954625	11.865729726971	6.76146038113917e-06	-1.96603590486996	1
ENSG00000178700.7	DHFR2	3	94062771	3_59	0	0.0419442043920103	8.42696692026893	3.35614446636349e-06	-1.44674229145779	1
ENSG00000178694.9	NSUN3	3	94062771	3_59	0	0.0419442043920103	8.42696692026893	3.35614446636349e-06	1.44674229145779	1
ENSG00000080200.9	CRYBG3	3	97822174	3_61	0	0.103729032917289	21.0657131223979	2.07478878244875e-05	-2.59124387421956	1
ENSG00000080822.16	CLDND1	3	98523270	3_62	0	0.0437611535806314	6.67225077556355	2.77241678457551e-06	-0.711768809543743	1
ENSG00000064225.12	ST3GAL6	3	98734166	3_62	0	0.0510927248125859	8.15727089573517	3.95732160786867e-06	-1.00317040741759	1
ENSG00000057019.15	DCBLD2	3	98902108	3_62	0	0.0936578180811219	14.024942632549	1.24721844858186e-05	-1.78619706030528	1
ENSG00000144810.15	COL8A1	3	99638508	3_62	0	0.0356786660997385	4.72103713295318	1.59934966018253e-06	0.515519229505831	1
ENSG00000036054.12	TBC1D23	3	100261437	3_63	0	0.0312221275844475	5.58948369995949	1.65703463046511e-06	-0.737891802593788	1
ENSG00000114021.11	NIT2	3	100336281	3_63	0	0.0312831885500747	5.60808799477904	1.66580142184701e-06	0.79890781122565	1
ENSG00000154174.7	TOMM70	3	100402296	3_63	0	0.0362450751414583	7.01146302099526	2.4129873720307e-06	-1.08873356895962	1
ENSG00000206535.7	LNP1	3	100402006	3_63	0	0.040867329098473	8.15781370210092	3.16553729930108e-06	-0.87490003804899	1
ENSG00000114354.13	TFG	3	100709093	3_63	0	0.0331197797084014	6.15152086922117	1.93449378131221e-06	0.68482581070832	2
ENSG00000154175.16	ABI3BP	3	100993920	3_64	0	0.0224180411862723	4.70365932312056	1.00122323279886e-06	-0.0322513100440651	1
ENSG00000081148.11	IMPG2	3	101320737	3_64	0	0.0247472023631985	5.64193859156643	1.32572016223469e-06	0.498458659055318	1
ENSG00000138468.15	SENP7	3	101513249	3_64	0	0.0409041902281446	10.4289958088156	4.05049116440035e-06	-1.33999517331098	1
ENSG00000174173.6	TRMT10C	3	101561866	3_64	0	0.0229900968544297	4.94275847834902	1.07896557231715e-06	-0.258899243718583	1
ENSG00000066422.4	ZBTB11	3	101678243	3_64	0	0.0232238362733731	5.03875541041479	1.11110380631085e-06	0.288542202323762	1
ENSG00000114391.12	RPL24	3	101687152	3_64	0	0.0238611770491813	5.29574247679615	1.19982005778407e-06	-0.37889360702055	1
ENSG00000144815.15	NXPE3	3	101779081	3_64	0	0.0229792412070327	4.93827563828581	1.07747799083711e-06	-0.257461385590753	2
ENSG00000170017.12	ALCAM	3	105363204	3_66	0	0.0249561349791189	9.77732672526536	2.31683364183396e-06	1.27750990213186	1
ENSG00000114439.18	BBX	3	107525005	3_67	0	0.0231115556718837	9.53452579616085	2.09230828294292e-06	-1.628720315376	1
ENSG00000114446.4	IFT57	3	108222767	3_67	0	0.0725390130549319	20.4781266177197	1.41045509225709e-05	-2.99807444632909	2
ENSG00000163507.13	KIAA1524	3	108588823	3_67	0	0.0139624553771043	4.76160094629756	6.31265697566012e-07	0	1
ENSG00000198919.12	DZIP3	3	108590476	3_67	0	0.0623447444544258	19.0174640274638	1.12577046180469e-05	1.96907171432142	2
ENSG00000177707.10	NECTIN3	3	111070094	3_69	0	0.0452644569147861	12.6092583463744	5.41931323370052e-06	-1.63492720794859	1
ENSG00000153283.12	CD96	3	111292718	3_69	0	0.0211544354764983	5.36425483797624	1.07747757125527e-06	0.47710642885012	2
ENSG00000144824.20	PHLDB2	3	111732536	3_69	0	0.0198058728541632	4.73977804281841	8.9135229754663e-07	0.233559915206447	1
ENSG00000144827.8	ABHD10	3	111979020	3_69	0	0.0197250401035195	4.70101867500996	8.80455210808842e-07	0.0168163473483193	1
ENSG00000174500.12	GCSAM	3	112133466	3_69	0	0.0243958674482842	6.71706107713557	1.55594040600684e-06	-0.723287349768543	1
ENSG00000091972.18	CD200	3	112332846	3_69	0	0.0206086062336871	5.1163908480338	1.00117438922852e-06	0.303573969261959	1
ENSG00000138459.8	SLC35A5	3	112561371	3_69	0	0.0700811542937153	16.8170424174795	1.11904683380176e-05	-2.02411464498352	1
ENSG00000091986.15	CCDC80	3	112649146	3_69	0	0.0232228613646908	6.24926484919832	1.37797728046647e-06	-0.704774188627368	1
ENSG00000163606.10	CD200R1	3	112975136	3_69	0	0.0197449789075892	4.71059392410058	8.83140371765356e-07	0.101787275605914	2
ENSG00000163608.14	NEPRO	3	112998126	3_69	0	0.0248624690404663	6.89697549606852	1.62817219985053e-06	0.529887166206158	2
ENSG00000206530.10	CFAP44	3	113441282	3_70	0	0.0422046226228423	5.36178747538772	2.14865661124044e-06	-0.325184674028811	2
ENSG00000163611.11	SPICE1	3	113515598	3_70	0	0.039533399660046	4.73666141626515	1.7780087812485e-06	-0.055879666909672	1
ENSG00000072858.10	SIDT1	3	113603517	3_70	0	0.06046202602754	8.81329066506575	5.05962332725157e-06	0.98739129244641	1
ENSG00000121579.12	NAA50	3	113746012	3_70	0	0.046013808479879	6.18908410070951	2.70403283841235e-06	0.680877561478998	1
ENSG00000114573.9	ATP6V1A	3	113746914	3_70	0	0.0460589595006055	6.19848161338197	2.71079600444376e-06	0.6827087574597	1
ENSG00000184307.14	ZDHHC23	3	113948387	3_70	0	0.130331262528183	16.3193592871917	2.01952439236476e-05	1.85228297948028	2
ENSG00000163617.10	CCDC191	3	114056663	3_70	0	0.0465489611604313	6.29988881740141	2.78445545753104e-06	0.564269740947761	1
ENSG00000113845.9	TIMMDC1	3	119498467	3_74	0	0.139252223238913	23.6247867990846	3.1236864404165e-05	-2.50253399307261	1
ENSG00000144847.12	IGSF11	3	119146150	3_74	0	0.0407137691800301	11.6631013913116	4.50871473033241e-06	-1.49966124604952	1
ENSG00000121578.12	B4GALT4	3	119239772	3_74	0	0.021423175245635	5.55176445765863	1.12930764825489e-06	0.421660510282471	2
ENSG00000163389.10	POGLUT1	3	119469366	3_74	0	0.0291111880214358	8.46438898051972	2.33966101804515e-06	-0.977838533284104	1
ENSG00000144843.11	ADPRH	3	119579762	3_74	0	0.0223927688083927	5.97165790121819	1.26969705828814e-06	0.574718237824413	1
ENSG00000138495.6	COX17	3	119678349	3_74	0	0.0263441476004811	7.51471124248691	1.87972295473775e-06	0.841424593566811	1
ENSG00000183833.16	MAATS1	3	119702856	3_74	0	0.0223037867253302	5.9338768037612	1.25665055057515e-06	0.578417455678352	1
ENSG00000144852.17	NR1I2	3	119781188	3_74	0	0.0374568085002363	10.8664233913651	3.86469112642521e-06	1.22597055111316	1
ENSG00000082701.14	GSK3B	3	120094435	3_74	0	0.0196335913093094	4.72476557319902	8.80800207908283e-07	0.152840099264401	1
ENSG00000175697.10	GPR156	3	120285369	3_74	0	0.028023500099436	8.10215806442327	2.15585965669697e-06	1.21979839052322	2
ENSG00000163430.11	FSTL1	3	120450401	3_74	0	0.0195922969222248	4.70481588538665	8.75236424836165e-07	-0.17624262191333	1
ENSG00000065518.7	NDUFB4	3	120595989	3_74	0	0.0200015386222421	4.90073787189286	9.30726920584796e-07	-0.157924271267533	2
ENSG00000145087.12	STXBP5L	3	120907582	3_75	0	0.0859192674288538	12.1244919408953	9.89125757713559e-06	-1.89686727518564	1
ENSG00000180353.10	HCLS1	3	121659058	3_75	0	0.0467906318195809	6.25524034645654	2.77907525773406e-06	0.707405642984791	2
ENSG00000173226.16	IQCB1	3	121835482	3_75	0	0.0481667045856216	6.53313901805352	2.98790118592626e-06	0.716057963321317	1
ENSG00000145088.8	EAF2	3	121835482	3_75	0	0.0488249700618272	6.66333284697767	3.08909233716624e-06	-1.01615240660002	2
ENSG00000163406.10	SLC15A2	3	121893969	3_75	0	0.0704652227572331	10.1981997129318	6.82331998798391e-06	-1.51792522558656	2
ENSG00000121552.3	CSTA	3	122325058	3_76	0	0.0286737955298125	5.13243293413041	1.39735213851128e-06	0.322890953982051	1
ENSG00000160124.9	CCDC58	3	122382060	3_76	0	0.0274642447276912	4.72681748328538	1.23263328342809e-06	-0.0790306551147445	1
ENSG00000114023.15	FAM162A	3	122384273	3_76	0	0.0351914716752738	7.08127272463543	2.36617110573593e-06	-0.714655268886299	1
ENSG00000196981.3	WDR5B	3	122416395	3_76	0	0.0935267117445792	16.4088103532863	1.45716978672523e-05	1.75349167569576	1
ENSG00000138496.16	PARP9	3	122564248	3_76	0	0.0404049853592783	8.3653565558623	3.20934796677452e-06	1.30414072518029	1
ENSG00000173200.12	PARP15	3	122577955	3_76	0	0.0529476445080062	10.8694836015584	5.46453173931253e-06	-1.27735773479237	2
ENSG00000173193.13	PARP14	3	122680360	3_76	0	0.0333969206494764	6.42601663008767	2.03772543617666e-06	-0.563374721963881	2
ENSG00000169087.10	HSPBAP1	3	122793902	3_76	0	0.0382561607822177	7.79088790611762	2.82999544591305e-06	1.14425146985541	1
ENSG00000138463.8	DIRC2	3	122795125	3_76	0	0.0307927655239552	5.76310445852146	1.68501039025914e-06	0.798177390006955	1
ENSG00000082684.14	SEMA5B	3	123028920	3_76	0	0.0284579615889781	5.03687745355899	1.36101393020919e-06	-0.169522376599413	1
ENSG00000206527.9	HACD2	3	123588902	3_76	0	0.060623210865347	12.3029785203769	7.08184793779452e-06	1.47036148588499	1
ENSG00000221955.10	SLC12A8	3	125212648	3_77	0	0.0205677384733696	5.22059279567358	1.01953879961043e-06	0.415785327840656	1
ENSG00000163885.11	CFAP100	3	126394612	3_78	0	0.021973341481821	4.79611193485375	1.00065141124574e-06	-0.245849236279088	1
ENSG00000114520.10	SNX4	3	125521025	3_78	0	0.0291541402484131	7.28525830302618	2.01670599814221e-06	-0.658646533093929	1
ENSG00000144909.7	OSBPL11	3	125593286	3_78	0	0.0242032022876936	6.04202510451992	1.38852196046278e-06	-0.960501663452821	1
ENSG00000114547.9	ROPN1B	3	125965031	3_78	0	0.172769112754521	24.5200388714898	4.02239442501154e-05	-3.05360373243179	2
ENSG00000070476.14	ZXDC	3	126482849	3_78	0	0.0338881711410699	8.88357613873674	2.85846814916952e-06	-1.1952826839042	1
ENSG00000197763.14	TXNRD3	3	126655151	3_79	0	0.0341349584810868	10.2334536439552	3.31679784324177e-06	1.41159013596648	1
ENSG00000159685.10	CHCHD6	3	126703986	3_79	0	0.058910833898295	15.4608538582982	8.64820632343966e-06	1.91857075910005	1
ENSG00000114554.11	PLXNA1	3	126987682	3_79	0	0.0392276051946824	11.5606475012179	4.30597348955228e-06	1.35268532527444	1
ENSG00000163870.14	TPRA1	3	127592355	3_79	0	0.0264999135328142	7.82361907757222	1.96856405428644e-06	-1.04497336536973	1
ENSG00000114626.17	ABTB1	3	127672535	3_79	0	0.0228072303616046	6.39859697783147	1.38565368944026e-06	-0.694812059428346	2
ENSG00000187715.13	KBTBD12	3	127915675	3_79	0	0.0283404858957806	8.46198408474618	2.27707268087192e-06	0.904271000983166	1
ENSG00000058262.9	SEC61A1	3	128050565	3_79	0	0.0392968820281681	11.5769447112186	4.31965884809227e-06	-2.35680604107374	1
ENSG00000175792.11	RUVBL1	3	128153759	3_79	0	0.0203869567814111	5.3346477177169	1.03265569480191e-06	0.411040651492112	2
ENSG00000132394.10	EEFSEC	3	128148554	3_79	0	0.216335323781305	28.3503839965711	5.82349598475335e-05	3.63555044339346	1
ENSG00000170893.3	TRH	3	129973831	3_80	0	0.0580288958970677	15.4956034697194	8.53788298872546e-06	-1.82406641075118	2
ENSG00000179348.11	GATA2	3	128493683	3_80	0	0.0218811584155864	6.44407690952432	1.33883920791815e-06	-0.907227145009385	1
ENSG00000114654.7	EFCC1	3	129001644	3_80	0	0.033216910955247	9.8861507576009	3.11805569233537e-06	1.0796132156629	1
ENSG00000114656.10	KIAA1257	3	129002467	3_80	0	0.0362960820580087	10.6899295067559	3.6841048877831e-06	1.16140898459807	1
ENSG00000172780.16	RAB43	3	129122809	3_80	0	0.0678657946471788	17.0623271583033	1.09947814345923e-05	-2.32537621851666	1
ENSG00000169714.16	CNBP	3	129183756	3_80	0	0.0642562756654589	15.5715590331391	9.50046895852896e-06	1.59471204083662	1
ENSG00000181789.14	COPG1	3	129249799	3_80	0	0.103316042431376	21.1476771004881	2.07456873909405e-05	2.93168996365934	1
ENSG00000184897.5	H1FX	3	129316642	3_80	0	0.107430581858563	21.1737535882861	2.15984795392944e-05	-2.12511906866545	1
ENSG00000172771.11	EFCAB12	3	129428575	3_80	0	0.0185372372581919	4.78489221659032	8.42198696080542e-07	-0.10906700826398	1
ENSG00000129071.9	MBD4	3	129440835	3_80	0	0.0222159698137354	6.63317523700399	1.39921400742986e-06	-0.623050796592404	1
ENSG00000163913.11	IFT122	3	129442145	3_80	0	0.0184686046686738	4.7536837588501	8.33607797927209e-07	0.06888699309563	1
ENSG00000004399.12	PLXND1	3	129607477	3_80	0	0.039989464314205	11.9195360133661	4.52587269078776e-06	-1.31396539029136	1
ENSG00000017260.19	ATP2C1	3	130850713	3_81	0	0.0424042039839915	8.01295155414885	3.22625602666182e-06	0.947879676930173	2
ENSG00000114670.13	NEK11	3	131027137	3_81	0	0.0367506424654341	6.64565980342922	2.31899834199979e-06	-0.730782820631301	2
ENSG00000198585.11	NUDT16	3	131381465	3_81	0	0.0301402571238849	4.75573942500571	1.36101339831623e-06	-0.0372596101846957	1
ENSG00000114686.8	MRPL3	3	131502955	3_81	0	0.0301035959415438	4.74416100429315	1.35604840535207e-06	0.186723268458026	1
ENSG00000014257.15	ACPP	3	132317103	3_82	0	0.025351352051989	5.69154990828143	1.37002682776266e-06	-1.13090121394755	1
ENSG00000138246.15	DNAJC13	3	132462976	3_82	0	0.0245533408499921	5.38773512736732	1.25607110837393e-06	-0.373109543947502	1
ENSG00000240303.7	ACAD11	3	132676260	3_82	0	0.056070275065077	13.2739187385286	7.06690475380067e-06	1.40387015444192	1
ENSG00000113971.19	NPHP3	3	132717669	3_82	0	0.0355969370930154	8.92223367160879	3.01566864863976e-06	1.06493386731517	2
ENSG00000154917.10	RAB6B	3	133895902	3_83	0	0.104783700944359	21.1239194223367	2.10167535988422e-05	2.32044275303912	1
ENSG00000174640.12	SLCO2A1	3	134051958	3_83	0	0.0198254987037033	4.71274404974403	8.8714655661032e-07	-0.0205251819486896	1
ENSG00000163785.12	RYK	3	134251127	3_83	0	0.0217667894306586	5.61513822657893	1.1605189179626e-06	0.534006318866162	1
ENSG00000182923.16	CEP63	3	134484758	3_83	0	0.0301937362712797	8.63220969114566	2.47477793779636e-06	1.07726564799103	2
ENSG00000129055.12	ANAPC13	3	134487078	3_83	0	0.0275852442596121	7.77597633246907	2.0367098358127e-06	0.937028084418046	1
ENSG00000154928.16	EPHB1	3	134683745	3_83	0	0.0244920499881501	6.79890107225919	1.58110698006285e-06	0.819948783499573	1
ENSG00000174611.11	KY	3	134651714	3_83	0	0.0213694167685223	5.43223773924417	1.10222138889462e-06	-0.425170023934468	1
ENSG00000183770.5	FOXL2	3	138946954	3_85	0	0.0198695241339782	4.88600649566782	9.21804667620407e-07	-0.469696143256326	1
ENSG00000066405.12	CLDN18	3	137998902	3_85	0	0.0215338310861727	5.64864214559564	1.15494887701526e-06	-0.565080845118492	1
ENSG00000118017.3	A4GNT	3	138124252	3_85	0	0.0229282719440942	6.24393034016329	1.35933584799602e-06	-0.86713013957057	2
ENSG00000138231.12	DBR1	3	138174902	3_85	0	0.0987470827477425	20.2721942829249	1.90073875912408e-05	1.86574825227482	2
ENSG00000114098.17	ARMC8	3	138187696	3_85	0	0.0209122361194871	5.37087852524322	1.06645663503835e-06	0.429764655125222	1
ENSG00000181322.13	NME9	3	138323827	3_85	0	0.029347749191333	8.58901415740741	2.39340125422436e-06	0.528638359627826	1
ENSG00000158220.13	ESYT3	3	138434098	3_85	0	0.0546924063141967	14.5404397836224	7.55095653765725e-06	2.27086310271967	2
ENSG00000114107.8	CEP70	3	138594051	3_85	0	0.0252236665954441	7.1497456575671	1.71236446484643e-06	1.64176951406307	2
ENSG00000158234.12	FAIM	3	138609220	3_85	0	0.0308706635516651	9.07066700878982	2.65878111450596e-06	-1.9437362765891	1
ENSG00000051382.8	PIK3CB	3	138834445	3_85	0	0.0673748296391784	16.5497677659627	1.05873429404252e-05	-2.75818725387334	1
ENSG00000114115.9	RBP1	3	139538761	3_85	0	0.0203836299390034	5.12812905671924	9.92516805974435e-07	-0.259201496980731	2
ENSG00000163864.15	NMNAT3	3	139673526	3_85	0	0.0439301697182527	12.4385672908613	5.18836639643217e-06	-1.4475012367257	2
ENSG00000155903.11	RASA2	3	141486721	3_86	0	0.0374469959510734	6.27659412237329	2.23171342683154e-06	0.701236524859138	1
ENSG00000114124.2	GRK7	3	141681637	3_87	0	0.0414202153264126	10.0358259154368	3.94696130192165e-06	-1.03945337029426	2
ENSG00000069849.10	ATP1B3	3	141875705	3_87	0	0.0290098822694774	6.77286759003528	1.86558889661485e-06	-0.801719424853395	1
ENSG00000175066.15	GK5	3	142226081	3_87	0	0.0265843934703737	5.88363601111344	1.48514873768871e-06	0.263330156922966	1
ENSG00000175054.14	ATR	3	142579130	3_87	0	0.0254365718190823	5.51158439478525	1.3311666789617e-06	0.623687161162512	2
ENSG00000120756.12	PLS1	3	142596343	3_87	0	0.0237802060502673	4.86020268301571	1.09740615325182e-06	0.126901782182575	1
ENSG00000181744.8	C3orf58	3	143972262	3_88	0	0.0483795380970591	8.43270861532899	3.87370200456434e-06	1.02213307843679	1
ENSG00000114698.14	PLSCR4	3	146250765	3_90	0	0.0474812164348425	5.79052324786802	2.610580219934e-06	-0.588553356671314	1
ENSG00000188313.12	PLSCR1	3	146544557	3_90	0	0.0432620626030942	4.89912835970191	2.01244229664462e-06	0.0948468765736147	2
ENSG00000152977.9	ZIC1	3	147393907	3_91	0	0.142766335247629	26.5534807091456	3.59952062222349e-05	2.52258005823635	1
ENSG00000174963.17	ZIC4	3	147406919	3_91	0	0.179582197312936	28.8696700139813	4.92269011641898e-05	-2.96885306410117	2
ENSG00000144891.17	AGTR1	3	148601181	3_91	0	0.0158398827658495	5.37103114465972	8.07805917916561e-07	0.383320147494345	2
ENSG00000153002.11	CPB1	3	148791565	3_91	0	0.0175477568148612	6.34025724207105	1.05639389494223e-06	-0.675583913776268	1
ENSG00000163754.17	GYG1	3	148991343	3_91	0	0.0168648756861746	5.96446035730642	9.55106273012109e-07	0.601299065695968	1
ENSG00000071794.15	HLTF	3	149084128	3_91	0	0.0239965288508145	9.3075723344626	2.12071467417701e-06	1.24072227364476	2
ENSG00000163755.8	HPS3	3	149127409	3_91	0	0.0154130539348269	5.11257955869837	7.48214592798111e-07	-0.392228317480412	1
ENSG00000047457.13	CP	3	149221606	3_91	0	0.0185982522036913	6.89091402590786	1.21687609874654e-06	0.8462808248836	2
ENSG00000169908.11	TM4SF1	3	149378008	3_92	0	0.0440356595882675	5.07919112729811	2.12371609283739e-06	-0.334898877229023	1
ENSG00000114744.8	COMMD2	3	149732159	3_92	0	0.0518542268180773	6.64639982626365	3.27241235225417e-06	-0.743214466730017	2
ENSG00000082996.19	RNF13	3	149812838	3_92	0	0.0518531547502608	6.64620917571936	3.27225082978389e-06	-0.725786439033014	1
ENSG00000070087.13	PFN2	3	150049879	3_92	0	0.141478940124314	16.4490440148081	2.20968240307758e-05	-2.0026221328372	2
ENSG00000144895.11	EIF2A	3	150546641	3_93	0	0.0354783416243482	6.45355489855883	2.17400088667233e-06	0.771331243828338	2
ENSG00000198843.12	SELENOT	3	150602806	3_93	0	0.0434319121310293	8.38621691547133	3.45837782890391e-06	1.14764758467327	1
ENSG00000120742.10	SERP1	3	150602806	3_93	0	0.0454821053149355	8.82787614861115	3.81236248977705e-06	-1.19857044265947	2
ENSG00000163645.14	ERICH6	3	150704682	3_93	0	0.0391938483061407	7.40440336272985	2.75553145897484e-06	0.928840271023328	1
ENSG00000174946.6	GPR171	3	151203001	3_93	0	0.0323460585033282	5.57240400127745	1.7114387457937e-06	-0.480655948395051	1
ENSG00000152580.8	IGSF10	3	151458602	3_93	0	0.0296405615558739	4.74071494312201	1.33422067538749e-06	0.201729497217734	2
ENSG00000198829.6	SUCNR1	3	151873953	3_94	0	0.0431739125639156	12.6485903603342	5.18514531489256e-06	1.30676969250931	2
ENSG00000169860.6	P2RY1	3	152834408	3_94	0	0.0545871821175494	14.8986376576667	7.7220859408879e-06	1.87845150422153	1
ENSG00000114790.12	ARHGEF26	3	154120579	3_95	0	0.0411499133812372	5.90963194501119	2.30901500837656e-06	-0.314590743982348	1
ENSG00000174953.13	DHX36	3	154324761	3_95	0	0.0359419467543772	5.02427097188604	1.71463643205426e-06	0.146459658603833	1
ENSG00000240045.1	RP11-451G4.2	3	155293901	3_96	0	0.0779717192737861	13.1974157828782	9.77064887827354e-06	-1.51510195498534	1
ENSG00000114805.16	PLCH1	3	155745473	3_96	0	0.032401558112817	4.76184598705574	1.46500341322349e-06	0.552913923146294	1
ENSG00000163655.15	GMPS	3	155867549	3_96	0	0.0415931434913726	7.14536215996657	2.82191148348159e-06	0.798913443260827	1
ENSG00000169282.17	KCNAB1	3	156037432	3_96	0	0.039199281843222	6.5787469937621	2.4486047739582e-06	0.870083174186829	2
ENSG00000114850.6	SSR3	3	156554503	3_97	0	0.104648007701441	14.5465822155369	1.44540424972099e-05	-1.93133159155496	2
ENSG00000197980.12	LEKR1	3	156830057	3_97	0	0.0615505922082268	9.38280841102266	5.48355850163102e-06	1.20968548543463	1
ENSG00000163660.11	CCNL1	3	157160775	3_97	0	0.0399456826183874	5.23324793258615	1.98489964657911e-06	-0.429425807686528	1
ENSG00000163661.3	PTX3	3	157436134	3_97	0	0.0495403091441371	7.29460956475348	3.43129581765384e-06	-0.688872529631956	1
ENSG00000197415.11	VEPH1	3	157533569	3_97	0	0.0387773651581891	4.94962307648306	1.82241726421108e-06	-0.247764816508657	1
ENSG00000174899.10	PQLC2L	3	157498764	3_97	0	0.0595181420048687	9.05906549484079	5.11953081670123e-06	-1.17872554461096	2
ENSG00000168779.19	SHOX2	3	158106320	3_98	0	0.0371239430265494	8.11087584993291	2.85903352654176e-06	0.848578012445051	1
ENSG00000174891.12	RSRC1	3	158106320	3_98	0	0.0371239430265494	8.11087584993291	2.85903352654176e-06	0.848578012445051	1
ENSG00000178053.17	MLF1	3	158570984	3_98	0	0.0544813671257203	11.7852262787674	6.09653847920786e-06	1.53845823835312	1
ENSG00000168827.14	GFM1	3	158644737	3_98	0	0.0294730841343758	5.91147248135229	1.65431669611029e-06	-0.664027220031375	1
ENSG00000118849.9	RARRES1	3	158724365	3_98	0	0.0261874807155478	4.7875564994351	1.1904331975878e-06	0.169784436079381	2
ENSG00000118855.18	MFSD1	3	158734806	3_98	0	0.0677229512974742	13.8831529500424	8.92732572866088e-06	1.48077644241697	1
ENSG00000283154.2	IQCJ-SCHIP1	3	159792249	3_99	0	0.0254375532424825	9.48439010659317	2.29077345096696e-06	-1.31146082248492	1
ENSG00000151967.18	SCHIP1	3	159839749	3_99	0	0.0393830705586777	12.4354558333954	4.65016839017007e-06	-1.21634174052447	2
ENSG00000168811.6	IL12A	3	159988493	3_99	0	0.0243795706430778	8.52595445920375	1.97363327292412e-06	-0.943090819558465	1
ENSG00000180044.5	C3orf80	3	160225162	3_99	0	0.0174153266940357	5.39195568323363	8.91610833316965e-07	-0.483609220217061	1
ENSG00000068885.14	IFT80	3	160398964	3_99	0	0.0206975755509482	7.22007398924984	1.41892199696096e-06	0.971074922292445	2
ENSG00000113810.15	SMC4	3	160398964	3_99	0	0.017681397363331	5.47807125407035	9.19690410260913e-07	-0.433063682960439	1
ENSG00000186432.8	KPNA4	3	160566027	3_99	0	0.0173708159751655	5.29910649681532	8.74017772735742e-07	0.370744135576715	1
ENSG00000169251.12	NMD3	3	161105700	3_99	0	0.0376310263589712	13.7340181032316	4.9072826796682e-06	-3.75550263653348	1
ENSG00000169255.13	B3GALNT1	3	161105484	3_99	0	0.0211609771415707	10.0082089607532	2.01089539344235e-06	-2.69711664389552	2
ENSG00000196542.8	SPTSSB	3	161373449	3_99	0	0.0258739015881222	11.8721091038732	2.9166693499408e-06	2.97696167276675	1
ENSG00000169064.12	ZBBX	3	167331385	3_102	0	0.033968815578925	10.2921145344481	3.3195744368279e-06	1.28452342262021	2
ENSG00000114200.9	BCHE	3	165837742	3_102	0	0.0335316321800424	10.1686011523525	3.23752628825309e-06	1.56712316027752	1
ENSG00000114204.14	SERPINI2	3	167479269	3_103	0	0.0329654157637905	5.91066618352536	1.85008800186948e-06	-0.921439308888807	1
ENSG00000114209.14	PDCD10	3	167734716	3_103	0	0.0332801051754823	6.00114732743241	1.89634074166349e-06	-0.387966733172952	1
ENSG00000163536.12	SERPINI1	3	167735203	3_103	0	0.319573487102232	28.5303482889893	8.65715536845887e-05	-3.35744120937297	1
ENSG00000173905.8	GOLIM4	3	168096432	3_103	0	0.0842827105863567	14.9388818055772	1.19551211730497e-05	2.0803416366704	1
ENSG00000013293.5	SLC7A14	3	170585884	3_104	0	0.0374920562753489	15.3057032791465	5.44866298900048e-06	-1.51101843428433	1
ENSG00000188306.6	LRRIQ4	3	169822202	3_104	0	0.0151710385495614	7.26075048819525	1.04590977378185e-06	0.83056876055538	1
ENSG00000184378.2	ACTRT3	3	169769713	3_104	0	0.0444138398611695	17.0423481382126	7.18695874464835e-06	2.00085440301033	1
ENSG00000171757.15	LRRC34	3	169812170	3_104	0	0.0183144994434097	8.88229015093262	1.54460489209308e-06	1.19033642866457	2
ENSG00000173890.16	GPR160	3	170038331	3_104	0	0.0185178538443279	8.74364256088111	1.53737722905336e-06	-1.23752046064908	1
ENSG00000173889.15	PHC3	3	170181879	3_104	0	0.0132509314917717	6.02602980959866	7.58184813368711e-07	-0.791668928688787	1
ENSG00000163558.12	PRKCI	3	170222257	3_104	0	0.0328510197354489	13.6848075972036	4.26859496431338e-06	-1.62963942211859	1
ENSG00000136603.13	SKIL	3	170358045	3_104	0	0.0117004360245788	4.76565509952292	5.29446463160862e-07	-0.198907049994984	1
ENSG00000163577.7	EIF5A2	3	170908871	3_104	0	0.0129129593624651	5.53699932388706	6.78887248707252e-07	-0.182511797965482	2
ENSG00000075651.15	PLD1	3	171802533	3_105	0	0.0629163452034917	10.7539281719583	6.42433256575783e-06	1.34485502542071	2
ENSG00000121858.10	TNFSF10	3	172523969	3_105	0	0.0354879061269682	5.26280579419102	1.77335268414436e-06	-0.363048818955663	1
ENSG00000169760.17	NLGN1	3	173396095	3_106	0	0.0453246075615333	9.20888754246132	3.96313274027566e-06	1.34956021305825	2
ENSG00000197584.11	KCNMB2	3	178273180	3_109	0	0.0610300242661622	16.9587834275221	9.82733211897551e-06	2.02186863391729	1
ENSG00000177565.16	TBL1XR1	3	177227920	3_109	0	0.0381186761171582	12.1140496799381	4.38454524598572e-06	1.36462316296751	1
ENSG00000172667.10	ZMAT3	3	179041210	3_110	0	0.0848023987337121	12.1787720986406	9.80638720442781e-06	1.42156489885525	1
ENSG00000121879.3	PIK3CA	3	179145900	3_110	0	0.0539043887703063	7.79555904032871	3.98996225898474e-06	0.923619429300428	1
ENSG00000171121.16	KCNMB3	3	179266787	3_110	0	0.0391524918500207	4.7316563237091	1.75901684091152e-06	0.241542750624991	2
ENSG00000121864.9	ZNF639	3	179322863	3_110	0	0.0516003943153229	7.37580986265681	3.61376685189558e-06	-0.970377527828943	2
ENSG00000171109.18	MFN1	3	179357294	3_110	0	0.0460957883873342	6.29364250189821	2.75461376928001e-06	-0.714629283314626	1
ENSG00000114450.9	GNB4	3	179451170	3_110	0	0.0485958337594293	6.79999625705321	3.13765441493856e-06	-0.812537100025974	1
ENSG00000163728.10	TTC14	3	180601678	3_111	0	0.0124569172961584	5.32252840630239	6.29543821224887e-07	-1.39240138149613	1
ENSG00000114416.17	FXR1	3	180866930	3_111	1	0.0796684665593617	43.2557949114424	3.27211193756134e-05	6.05068427857374	1
ENSG00000145075.11	CCDC39	3	180870597	3_111	0	0.0240266924848875	14.611872684266	3.3334754895952e-06	2.72793947519334	1
ENSG00000205981.6	DNAJC19	3	180990173	3_111	1	0.317241557085308	42.4887573129034	0.000127985714963874	6.53142695060581	1
ENSG00000058063.15	ATP11B	3	182793079	3_112	0	0.0262233062048359	6.15048826038232	1.53142043108732e-06	-0.81831305602006	2
ENSG00000078070.12	MCCC1	3	183115922	3_112	0	0.0226696244635808	4.7677127801612	1.02624677905457e-06	0.302116456133782	1
ENSG00000078081.7	LAMP3	3	183153676	3_112	0	0.0632525242834051	14.5732848201763	8.75251193506504e-06	-1.63715535940733	1
ENSG00000176597.11	B3GNT5	3	183252770	3_112	0	0.0241502556266029	5.36824621757932	1.23098158359525e-06	0.43522761093554	1
ENSG00000114796.15	KLHL24	3	183637617	3_112	0	0.0697856336589035	15.5233397238625	1.02860489102734e-05	-2.28308749973557	1
ENSG00000180834.7	MAP6D1	3	183825503	3_112	0	0.187282424183527	25.297859240892	4.49860841004187e-05	3.04312450083027	2
ENSG00000175193.13	PARL	3	183901257	3_112	0	0.0657146621152603	14.9421204915833	9.3233483297243e-06	1.827825378072	1
ENSG00000145192.12	AHSG	3	186612673	3_114	0	0.0264042549447024	6.1174565780947	1.53370632846388e-06	0.620740030875692	1
ENSG00000163898.9	LIPH	3	185552333	3_114	0	0.0245127400744839	5.41132221414119	1.25948399033901e-06	0.286810183226713	1
ENSG00000163904.12	SENP2	3	185582607	3_114	0	0.0266946123491816	6.22140249964034	1.576918741299e-06	0.728167801946021	1
ENSG00000244405.7	ETV5	3	186165773	3_114	0	0.0466791693458255	11.5530002781442	5.12053453764658e-06	1.21220893929326	1
ENSG00000058866.14	DGKG	3	186362201	3_114	0	0.124983154424094	21.1293606182582	2.50746704365268e-05	2.18801483257949	1
ENSG00000213139.7	CRYGS	3	186546503	3_114	0	0.0230987527906891	4.84728736642658	1.06312589094474e-06	-0.186240474685318	1
ENSG00000090520.11	DNAJB11	3	186568197	3_114	0	0.0244204619018663	5.37550770197583	1.24643822555774e-06	0.416722312374636	1
ENSG00000156976.16	EIF4A2	3	186783242	3_114	0	0.0342538473322258	8.59480917580304	2.79539377274132e-06	0.966628852655529	1
ENSG00000163918.10	RFC4	3	186807308	3_114	0	0.0238339745610142	5.14470302262107	1.16427126384021e-06	0.293230180783993	1
ENSG00000073849.14	ST6GAL1	3	186930588	3_114	0	0.0669022586961423	15.0168196269155	9.53929196788021e-06	1.66049793949986	2
ENSG00000127241.16	MASP1	3	187291951	3_115	0	0.0262739096079361	7.00733708488272	1.74813556239719e-06	0.743821931337113	2
ENSG00000136514.2	RTP4	3	187363309	3_115	0	0.0222282092830604	5.42189201069295	1.14433383015093e-06	0.35191885910063	2
ENSG00000145012.13	LPP	3	188152990	3_115	0	0.0206912892729413	4.74847196456156	9.32908021641078e-07	0.287930610642211	1
ENSG00000113946.3	CLDN16	3	190322418	3_116	0	0.0328281734622938	4.85991969515245	1.51486248091763e-06	-0.19242707472337	1
ENSG00000163347.5	CLDN1	3	190322099	3_116	0	0.032384660371049	4.73031888865591	1.45454500328415e-06	0.0371363697356466	2
ENSG00000188729.6	OSTN	3	191198981	3_117	0	0.040475357168856	16.5051450329537	6.34318578336629e-06	-1.81836723457177	1
ENSG00000188958.9	UTS2B	3	191330673	3_117	0	0.0153563907323405	7.31890810973752	1.06716812574512e-06	1.20209803368721	2
ENSG00000127252.5	HRASLS	3	193241984	3_118	0	0.0290832650311889	5.49012560146202	1.51608251126906e-06	-0.483600501425164	1
ENSG00000127249.14	ATP13A4	3	193593967	3_118	0	0.0771614633539875	14.8529141426323	1.08820200755488e-05	-1.84418288597135	1
ENSG00000198836.8	OPA1	3	193593967	3_118	0	0.0771614633539875	14.8529141426323	1.08820200755488e-05	-1.84418288597135	1
ENSG00000178732.5	GP5	3	194398379	3_120	0	0.0171227989859643	6.13360501949429	9.97213067168978e-07	-0.592702969158076	1
ENSG00000133657.14	ATP13A3	3	194498003	3_120	0	0.0157075770448949	5.31987327138968	7.93428656824384e-07	-0.379150958802051	1
ENSG00000041802.10	LSG1	3	194648850	3_120	0	0.021164280152436	8.14346517227669	1.63647788903767e-06	-0.885924134732528	2
ENSG00000173950.15	XXYLT1	3	195062800	3_120	0	0.0164850189277369	5.76081384901949	9.0171789570876e-07	0.558120427663955	2
ENSG00000114331.13	ACAP2	3	195443245	3_120	0	0.0148215022466075	4.76810848362264	6.71020439071016e-07	0.131467291409012	1
ENSG00000184203.7	PPP1R2	3	195535586	3_120	0	0.0161969010007678	5.64391564272285	8.67980240052667e-07	-0.429885006913392	1
ENSG00000189058.8	APOD	3	195583476	3_120	0	0.0177899363255514	6.41282910758246	1.08323194031917e-06	0.490978658095553	1
ENSG00000145113.21	MUC4	3	195812030	3_120	0	0.0169502780146157	6.00279939991737	9.6611328257817e-07	0.454025260409751	1
ENSG00000061938.16	TNK2	3	195912286	3_120	0	0.0342794295096202	12.726966922184	4.14243686245727e-06	1.53797811521062	1
ENSG00000163958.13	ZDHHC19	3	196207382	3_120	0	0.0231629621205873	9.51118842867142	2.09182948114363e-06	-1.43427610333829	1
ENSG00000163959.9	SLC51A	3	196234383	3_120	0	0.0519758592463906	13.4853601052086	6.65520783451275e-06	-2.7409889196085	1
ENSG00000161217.11	PCYT1A	3	196318975	3_121	0	0.0383374545610469	16.7297751603646	6.08990861037058e-06	3.2156756805875	1
ENSG00000213123.10	TCTEX1D2	3	196505590	3_121	0	0.0222302762044821	9.19964869096017	1.94184024938042e-06	-0.845907289195013	1
ENSG00000174013.7	FBXO45	3	196568292	3_121	0	0.0167860576582134	8.3836498940031	1.33622391715576e-06	1.46251575479454	1
ENSG00000174004.5	NRROS	3	196639259	3_121	0	0.0129915057660132	4.88260506551786	6.02293927551231e-07	0.175610348100035	1
ENSG00000174007.7	CEP19	3	196709123	3_121	0	0.0158752227528911	6.83283984619404	1.02995551181337e-06	-0.444455665053585	1
ENSG00000180370.10	PAK2	3	196740003	3_121	0	0.0299124092627671	12.3047145105466	3.49478395242009e-06	-1.54445692063962	1
ENSG00000119231.10	SENP5	3	196866918	3_121	0	0.0148751734029419	6.1417103923258	8.67458621285028e-07	-0.630554047511917	1
ENSG00000270170.1	NCBP2-AS2	3	196943041	3_121	0	0.182928128876215	29.2751970901613	5.08484497064663e-05	3.08765229086959	2
ENSG00000119227.7	PIGZ	3	196948008	3_121	0	0.014149823716114	5.67710770139801	7.62738308666847e-07	0.309534542401843	1
ENSG00000161267.11	BDH1	3	197573694	3_122	0	0.0340617785755871	6.61824383109595	2.14046180077513e-06	0.721776325043492	1
ENSG00000122068.12	FYTTD1	3	197760977	3_122	0	0.0302201654604165	5.47831620259042	1.57195941896697e-06	0.44904673499253	1
ENSG00000186001.12	LRCH3	3	197791099	3_122	0	0.0279071995123559	4.72077671103333	1.25091302083301e-06	-0.0611211956872692	1
ENSG00000185621.11	LMLN	3	197960381	3_122	0	0.0278729371536114	4.70909501338139	1.24628562409431e-06	0.0399552942701482	2
ENSG00000186777.11	ZNF732	4	305472	4_1	0	0.0668236572323568	14.296918189522	9.07131127229595e-06	1.73476794701693	1
ENSG00000131127.13	ZNF141	4	337951	4_1	0	0.0253431588810992	5.01920626615179	1.207794886535e-06	0.156088375536713	1
ENSG00000215375.6	MYL5	4	674564	4_1	0	0.125773759635555	20.4832842965706	2.4461722361454e-05	2.40895893830843	1
ENSG00000169026.12	MFSD7	4	689228	4_1	0	0.0646445689183804	13.976491671397	8.57882108555796e-06	-1.95291290025613	1
ENSG00000185619.18	PCGF3	4	705427	4_2	0	0.034966822477617	6.52619473041473	2.16677389043441e-06	0.102026271054246	3
ENSG00000178950.16	GAK	4	932335	4_2	0	0.0337838007366084	6.31776564775813	2.02660642762349e-06	-0.494866165743236	1
ENSG00000127419.16	TMEM175	4	932335	4_2	0	0.0337838007366084	6.31776564775813	2.02660642762349e-06	-0.494866165743236	1
ENSG00000145214.13	DGKQ	4	987183	4_2	0	0.0320887258437123	7.07276858290247	2.15496051969064e-06	1.64719528728973	1
ENSG00000145217.13	SLC26A1	4	993488	4_2	0	0.0308607258161272	6.08941829153583	1.78434710376951e-06	-1.13215012553943	1
ENSG00000159692.15	CTBP1	4	1249829	4_2	0	0.0313752818470766	6.0144256072836	1.79175733091018e-06	-1.4867818572584	2
ENSG00000090316.15	MAEA	4	1289820	4_2	0	0.0354012783450557	7.2724271631424	2.4445319721847e-06	-1.59262375172844	2
ENSG00000163945.15	UVSSA	4	1347765	4_2	0	0.0282049245106187	4.82822730235585	1.29303430166785e-06	-0.0580999171758521	2
ENSG00000179979.8	CRIPAK	4	1347765	4_2	0	0.0303579353440655	5.42303808487632	1.56319185276097e-06	-0.401242915052597	1
ENSG00000174137.12	FAM53A	4	1684272	4_3	0	0.0390115038823035	5.9747441296926	2.21314261390525e-06	-0.571427806047566	1
ENSG00000168936.10	TMEM129	4	1719927	4_3	0	0.0341858030140091	4.7145481541266	1.5303235391579e-06	0.0158693312775193	2
ENSG00000013810.18	TACC3	4	1721552	4_3	0	0.0358054932295852	5.15604243232709	1.75292582846372e-06	0.293005423228281	2
ENSG00000123933.16	MXD4	4	2262585	4_3	0	0.0403147540567164	6.28876632722518	2.4072814504856e-06	0.639093032087204	1
ENSG00000063978.15	RNF4	4	2462452	4_3	0	0.0345232869943205	4.80821518024671	1.57613506331402e-06	0.267978464826623	1
ENSG00000087274.16	ADD1	4	2843547	4_4	0	0.0592941133801864	11.7100960016339	6.59279287504271e-06	-1.76474166013393	1
ENSG00000159788.18	RGS12	4	3291312	4_4	0	0.0286347319130749	4.74723079419562	1.29071650735188e-06	-0.372920631958499	1
ENSG00000109758.8	HGFAC	4	3343164	4_4	0	0.0285179767233275	4.70836402369274	1.27492941028715e-06	-0.218824409912148	1
ENSG00000163956.10	LRPAP1	4	3534200	4_4	0	0.0318811278109534	5.76945058958084	1.74648770053939e-06	0.524512820356341	1
ENSG00000132406.11	TMEM128	4	4247756	4_5	0	0.0284341703057884	5.58584344451574	1.50808811222044e-06	0.446117613283019	1
ENSG00000168826.15	ZBTB49	4	4288642	4_5	0	0.0260122294044968	4.74427860524117	1.17177750658367e-06	0.237917901500934	1
ENSG00000168824.14	NSG1	4	4348438	4_5	0	0.0261045937761248	4.7408697360606	1.17509332312982e-06	-0.0444120704251451	1
ENSG00000168818.9	STX18	4	4540619	4_5	1	0.0541942711721593	14.9555778353469	7.69580357341694e-06	-3.34906043834349	2
ENSG00000163132.6	MSX1	4	4859409	4_6	0	0.0589145335732604	10.7113634378411	5.99190053812343e-06	-1.39947611719632	1
ENSG00000170891.10	CYTL1	4	5019359	4_6	0	0.0390046241994582	6.75596044937692	2.50207655324208e-06	0.744463734378722	2
ENSG00000173040.12	EVC2	4	5709677	4_7	0	0.0213201186138906	4.91583715029425	9.95140727424024e-07	-0.0288529250671418	1
ENSG00000072840.12	EVC	4	5711857	4_7	0	0.0227850056645289	5.54622063227751	1.19989620504729e-06	0.493429563303847	1
ENSG00000013288.8	MAN2B2	4	6606103	4_7	0	0.0214285061997589	4.96392767386444	1.00998456991738e-06	0.265046521309158	2
ENSG00000163993.6	S100P	4	6692863	4_7	0	0.0239675409884734	6.02647435242454	1.37146329267285e-06	0.57649417027233	2
ENSG00000178988.10	MRFAP1L1	4	6709977	4_7	0	0.0214388442981709	4.96850234712173	1.01140306704494e-06	0.258770328507522	1
ENSG00000173013.5	CCDC96	4	7042630	4_8	0	0.0382978294635004	5.85405755046528	2.12876903983399e-06	-0.637776418196006	1
ENSG00000109519.12	GRPEL1	4	6992210	4_8	0	0.0665992861463483	11.1672498513298	7.06176406992612e-06	-1.8568215246819	2
ENSG00000196526.10	AFAP1	4	7843226	4_9	0	0.0294478275803295	4.78768271968674	1.33867767369925e-06	0.313455000310517	1
ENSG00000170801.9	HTRA3	4	8268619	4_10	0	0.0255579044908211	4.71741659379409	1.14479274907997e-06	-0.15417596764828	1
ENSG00000155275.18	TRMT44	4	8471323	4_10	0	0.0481369187477396	10.7572886796785	4.91675431663783e-06	1.51596243317552	1
ENSG00000087008.15	ACOX3	4	8549836	4_10	0	0.0535718855988244	11.7844504303916	5.99437162025443e-06	1.40189313809561	1
ENSG00000071127.16	WDR1	4	10116726	4_11	0	0.0302102534648869	5.14582123495146	1.47606832443534e-06	-0.448978782059634	1
ENSG00000178163.7	ZNF518B	4	10457345	4_11	0	0.0461070952726741	9.18248218415807	4.01999260244791e-06	-0.956463251681672	1
ENSG00000157869.14	RAB28	4	13484978	4_13	0	0.0220366781304233	7.58484515858794	1.58704866621947e-06	-0.973024739490184	1
ENSG00000038219.12	BOD1L1	4	13578908	4_13	0	0.118146533501907	23.756093156911	2.66497660042672e-05	-2.3434311670359	2
ENSG00000137449.15	CPEB2	4	15003031	4_14	0	0.0546437439276998	11.3304743942057	5.8787628076524e-06	-1.30368334725989	1
ENSG00000048342.15	CC2D2A	4	15469445	4_15	0	0.0293560139473447	4.86937452779466	1.35727441228266e-06	-0.258075472722246	1
ENSG00000237765.6	FAM200B	4	15682611	4_15	0	0.0288789257685511	4.71348259701935	1.2924696066264e-06	0.0316017659321673	2
ENSG00000109743.10	BST1	4	15703416	4_15	0	0.0418567021225971	8.25314596047571	3.28006107257969e-06	1.11071038252607	1
ENSG00000004468.12	CD38	4	15728523	4_15	0	0.0501919636371959	9.99307735799235	4.76245442731573e-06	-1.06388955428508	1
ENSG00000007062.11	PROM1	4	16063957	4_16	0	0.0313296981825491	6.90334580073598	2.05358761452768e-06	-0.805877079642887	1
ENSG00000137441.7	FGFBP2	4	15953879	4_16	0	0.0260929171223344	5.16347302746624	1.27926920155231e-06	0.240191797616832	1
ENSG00000169744.12	LDB2	4	16898323	4_16	0	0.038583291274403	8.88932824915845	3.25660894691372e-06	-1.03121943545889	1
ENSG00000151552.11	QDPR	4	17507131	4_17	0	0.0282650634350486	6.77807061200985	1.8190869159659e-06	-0.88711002906312	1
ENSG00000118579.12	MED28	4	17589048	4_17	0	0.0962432674068594	18.5607715365401	1.69614814017438e-05	2.63705341503301	1
ENSG00000047662.4	FAM184B	4	17781082	4_17	0	0.0244017732385832	5.38097387483625	1.24675083363238e-06	0.410408548664469	1
ENSG00000163257.10	DCAF16	4	17810291	4_17	0	0.0249661459023136	5.59834829176054	1.32711578518451e-06	-0.507603762059557	2
ENSG00000109805.9	NCAPG	4	17808632	4_17	0	0.0425438579426265	10.6757524323778	4.31253627028362e-06	1.60100009614306	2
ENSG00000178177.15	LCORL	4	18022222	4_17	0	0.127021797518802	21.2962734082467	2.56849819476952e-05	-2.6649499958836	1
ENSG00000145147.19	SLIT2	4	20253683	4_18	0	0.0214523031337103	9.77763518823453	1.9916139120458e-06	-1.05119281842758	1
ENSG00000163138.18	PACRGL	4	20682333	4_19	0	0.0290967777998832	6.96044700427705	1.9230006254516e-06	-0.559055532710772	4
ENSG00000109610.5	SOD3	4	24799732	4_21	0	0.0294201974434121	10.1033504865233	2.82233394247431e-06	1.18796649826269	1
ENSG00000038210.12	PI4K2B	4	25233573	4_21	0	0.0170405071211671	4.92158193590512	7.96314514386891e-07	0.120283673789464	1
ENSG00000053900.10	ANAPC4	4	25372749	4_21	0	0.0188210411456097	5.86276852331983	1.04771651194086e-06	-0.606352458194065	1
ENSG00000157765.11	SLC34A2	4	25590945	4_21	0	0.306730089304469	33.3574049921003	9.71507226893054e-05	-3.3506582609958	1
ENSG00000169851.15	PCDH7	4	30721398	4_26	0	0.0201024547518872	5.6892964603709	1.08593806058488e-06	0.765102258632054	1
ENSG00000197057.9	DTHD1	4	36285669	4_30	0	0.0253506582538292	6.68243074661659	1.60850014396739e-06	0.738829954613064	1
ENSG00000174145.7	NWD2	4	37243841	4_30	0	0.0210359341226727	4.91173945500575	9.81057631204858e-07	-0.324926503210661	1
ENSG00000154274.14	C4orf19	4	37454331	4_31	0	0.0196036326387528	5.52972618303992	1.02928958663483e-06	0.446184360665519	1
ENSG00000169299.13	PGM2	4	37826564	4_31	0	0.245597514842474	30.2518933329679	7.0546248712058e-05	-3.23970403449383	1
ENSG00000250254.1	PTTG2	4	37960128	4_31	0	0.195186623009845	27.8623045823585	5.1637413744111e-05	2.87336261818246	1
ENSG00000109787.12	KLF3	4	38664197	4_31	0	0.105089787975618	21.6552215500723	2.16082971691651e-05	2.26847289808989	1
ENSG00000174123.10	TLR10	4	38782747	4_31	0	0.0185816914847723	5.02245712570449	8.86132938389801e-07	-0.266194616074364	1
ENSG00000174125.7	TLR1	4	38856325	4_31	0	0.075147549236809	18.3807300611287	1.31152017440244e-05	-2.06043763913431	1
ENSG00000197712.11	FAM114A1	4	39670406	4_32	0	0.0654140061055143	10.1433970592241	6.3001598697539e-06	-1.3378625378062	1
ENSG00000121895.7	TMEM156	4	39033194	4_32	0	0.0404229640677651	5.51968473120567	2.11855539940863e-06	-0.601462598240967	1
ENSG00000157796.17	WDR19	4	39180398	4_32	0	0.0404129193200864	5.51730789674474	2.11711691159366e-06	0.629815038977946	2
ENSG00000134962.6	KLB	4	39454122	4_32	0	0.18269916108011	20.2906280982602	3.51989283060887e-05	2.29959659501586	1
ENSG00000163682.15	RPL9	4	39458104	4_32	0	0.0407518765135724	5.59715236801695	2.16576902456442e-06	-0.828957826304904	1
ENSG00000121897.14	LIAS	4	39458104	4_32	0	0.0373477677731822	4.76380912753672	1.68933740681562e-06	0.197990431889227	3
ENSG00000121892.14	PDS5A	4	39977663	4_32	0	0.0408386641036192	5.61749452978781	2.17826935762094e-06	-0.485826749370841	2
ENSG00000078177.13	N4BP2	4	40057142	4_32	0	0.0379524358865578	4.91715871703316	1.77194924848772e-06	0.210218592497057	2
ENSG00000174343.5	CHRNA9	4	40335506	4_33	0	0.0355469285621304	9.44676602518896	3.18847221785974e-06	1.09798401082117	1
ENSG00000163694.14	RBM47	4	40630445	4_33	0	0.022085728466911	4.92031616850373	1.03181570927026e-06	-0.211207676713545	1
ENSG00000163697.16	APBB2	4	41216890	4_33	0	0.0357669104328952	9.50561769492814	3.22819059138835e-06	1.07769014865255	1
ENSG00000154277.12	UCHL1	4	41256670	4_33	0	0.0225115393436072	5.10149176063976	1.09043499193614e-06	0.308456188988654	1
ENSG00000064042.17	LIMCH1	4	41359205	4_33	0	0.0220900987491659	4.92219313485557	1.03241357043835e-06	-0.161514084185673	2
ENSG00000109133.12	TMEM33	4	41935083	4_33	0	0.0320000115370906	8.4447187428455	2.56585861104978e-06	-1.16275593421131	1
ENSG00000178343.4	SHISA3	4	42397819	4_34	0	0.0317848935049393	6.39129437791542	1.92888785545452e-06	0.788496558951158	1
ENSG00000151806.13	GUF1	4	44673497	4_35	0	0.0702124648172668	12.7328406202276	8.48861660942665e-06	1.52714503821257	1
ENSG00000163281.11	GNPDA2	4	44726513	4_35	0	0.0719304393677674	12.9669587035037	8.85621676073147e-06	-1.92442875973379	1
ENSG00000151834.15	GABRA2	4	46472836	4_36	0	0.0399403003806629	15.4735127278805	5.86810180876543e-06	1.39368048140911	1
[truncated: 6,426 more rows]
