# Supplementary material for: Adjusting for genetic confounders in transcriptome-wide association studies improves discovery of risk genes of complex traits
Source: Nat Genet. 2024 Jan 26;56(2):336–47. doi: 10.1038/s41588-023-01648-9 (PMC10864181; doi:10.1038/s41588-023-01648-9)
Supplement: Supplementary file 5 — cTWAS results of all analyzed genes across all tissues for IBD, SCZ, and SBP. Results are stored separately for each combination of traits and tissues. Column legends for each set of results are the same as in Supplementary Table 1. [file 41588_2023_1648_MOESM5_ESM.zip › SCZ_Brain_Nucleus_accumbens_basal_ganglia.csv]

id	genename	chrom	pos	region_tag	cs_index	PIP	tau2	PVE	z	num_eqtl
ENSG00000131591.17	C1orf159	1	1095253	1_1	0	0.0228006157853357	4.60378966244412	9.96688498166398e-07	-0.0485703549403233	1
ENSG00000131584.18	ACAP3	1	1307327	1_1	0	0.022935680349051	4.65853131989805	1.01451399807463e-06	0.172272514486247	1
ENSG00000162576.16	MXRA8	1	1322213	1_1	0	0.0256430435880421	5.69329348877124	1.38621482645015e-06	0.558167590804181	1
ENSG00000169885.9	CALML6	1	1915143	1_1	0	0.187164705369411	24.5949954149239	4.37087209251623e-05	2.94543239370131	1
ENSG00000178821.12	TMEM52	1	1919746	1_1	0	0.0248504488316551	5.40201624213812	1.27463993061987e-06	0.530683129007157	1
ENSG00000162585.16	FAAP20	1	2189679	1_2	0	0.0108166044772626	8.03763367166344	8.25499006433006e-07	1.57213172456277	1
ENSG00000116151.13	MORN1	1	2368718	1_2	0	0.0128842736442402	6.62970140091286	8.11056866147894e-07	-0.574014019592877	2
ENSG00000157916.19	RER1	1	2391287	1_2	0	0.0298454208941463	15.6397914286695	4.43206439436092e-06	2.09166552159675	1
ENSG00000157911.9	PEX10	1	2413486	1_2	0	0.0518526425319169	18.5643651484564	9.14004623972052e-06	-1.62192627215592	1
ENSG00000197921.5	HES5	1	2437936	1_2	0	0.0137029682940789	14.3145823810907	1.86247620075454e-06	2.94333779426761	1
ENSG00000157873.17	TNFRSF14	1	2555429	1_2	0	0.017933217662954	9.988784848823	1.70085885491901e-06	1.79300437250127	2
ENSG00000157870.14	FAM213B	1	2586971	1_2	0	0.0558601247126027	19.2537462218178	1.02120878210329e-05	2.06984788173963	1
ENSG00000142606.15	MMEL1	1	2631811	1_2	0	0.0300862917502122	15.6070598290713	4.45848340625967e-06	-2.46141426364871	1
ENSG00000215912.12	TTC34	1	2800905	1_2	0	0.0893982910202037	25.5073820674937	2.16517249210328e-05	3.1442938116322	1
ENSG00000130762.14	ARHGEF16	1	3453260	1_2	0	0.0114386536548425	5.71916873179508	6.21162482354476e-07	-0.465363092948143	2
ENSG00000162591.15	MEGF6	1	3601923	1_2	0	0.0182500181378369	10.0273989970629	1.73759674102932e-06	1.28531202508354	1
ENSG00000116213.15	WRAP73	1	3654319	1_2	0	0.0777441217209266	23.1133668587595	1.70619305954142e-05	-2.33237296501436	1
ENSG00000235169.7	SMIM1	1	3772844	1_3	0	0.0359188025669461	6.57352522139323	2.2419069351494e-06	-0.748575825534955	1
ENSG00000130764.9	LRRC47	1	3802493	1_3	0	0.0384108810145167	7.2224926493126	2.6341395182302e-06	-0.857620296434058	1
ENSG00000116198.12	CEP104	1	3857154	1_3	0	0.0405296499984751	7.70558567595417	2.96534961240895e-06	0.843018510330768	2
ENSG00000169598.15	DFFB	1	3856947	1_3	0	0.0308301402670318	5.14546369928885	1.50625123519242e-06	-0.311904052856633	3
ENSG00000198912.10	C1orf174	1	3891607	1_3	0	0.0603515189777184	11.3624322196613	6.51113811255368e-06	-1.36485220960509	2
ENSG00000131697.17	NPHP4	1	5900258	1_5	0	0.040696684703863	6.71895096745788	2.59631809437464e-06	0.799409694895566	1
ENSG00000116254.17	CHD5	1	6179322	1_5	0	0.0389118428211834	6.47165412750058	2.39108213413059e-06	0.867461289604255	1
ENSG00000116251.9	RPL22	1	6209280	1_5	0	0.0322310339931793	4.64910816287924	1.42279157632815e-06	0.140008853262353	1
ENSG00000158292.6	GPR153	1	6285758	1_5	0	0.0369140355411245	5.7519615154247	2.01606669146364e-06	0.205067785502107	1
ENSG00000187017.15	ESPN	1	6424625	1_5	0	0.0411704396581378	7.28997604344591	2.84976470124727e-06	-1.05837785711774	2
ENSG00000162408.10	NOL9	1	6554170	1_5	0	0.0346829699166268	5.54696816203851	1.82670891863184e-06	0.71151448165295	1
ENSG00000173662.20	TAS1R1	1	6554687	1_5	0	0.0328394519325946	5.31819264301088	1.65827808796629e-06	0.86135671244782	1
ENSG00000204859.12	ZBTB48	1	6579883	1_5	0	0.0607117715456717	11.0337544391937	6.36053456012618e-06	-1.51975357120626	1
ENSG00000041988.15	THAP3	1	6625382	1_5	0	0.0595356287271167	10.4752714612309	5.92160763147424e-06	-1.30058842811624	1
ENSG00000171735.18	CAMTA1	1	6770043	1_5	0	0.0320895869444982	5.78036576022766	1.76123311906631e-06	-1.30450660959886	1
ENSG00000049245.12	VAMP3	1	7771004	1_6	0	0.0212482859568105	4.64878837821497	9.37909804715329e-07	0.140829499955529	2
ENSG00000116285.12	ERRFI1	1	8024295	1_6	0	0.025014188421397	5.88835684294856	1.39854979739397e-06	0.346531921913311	2
ENSG00000162426.14	SLC45A1	1	8319003	1_6	0	0.05396265000902	11.6195425135885	5.95360058039181e-06	0.14793054295285	1
ENSG00000142599.17	RERE	1	8388344	1_6	1	0.408151408391298	28.6223765046473	0.000110923709924968	5.57931773296058	1
ENSG00000074800.13	ENO1	1	8879251	1_6	0	0.0272414315012179	11.2772382616989	2.91695734469876e-06	2.44868725137781	1
ENSG00000142583.17	SLC2A5	1	9068430	1_6	0	0.0229292211825456	5.44541660377712	1.18554436790588e-06	-0.578605872258917	2
ENSG00000180758.11	GPR157	1	9128930	1_6	0	0.0245922300405071	6.05764964262181	1.4144886298273e-06	-0.661932166142598	1
ENSG00000049239.12	H6PD	1	9271218	1_6	0	0.129295375923981	21.4382146771841	2.63189770582951e-05	2.2617361887975	1
ENSG00000171621.13	SPSB1	1	9276689	1_6	0	0.0291095802715758	7.50836748257057	2.07529032019576e-06	-0.831614670176975	1
ENSG00000171603.16	CLSTN1	1	9824341	1_7	0	0.0783718028402471	10.6982663542025	7.96105529390994e-06	-1.41540131228769	1
ENSG00000178585.14	CTNNBIP1	1	9876983	1_7	0	0.0555707876077733	7.45263941097341	3.93236713405614e-06	-1.12306068117672	1
ENSG00000130939.18	UBE4B	1	10033313	1_7	0	0.0632044048417517	8.6635803967498	5.19926738805559e-06	-1.72794939323178	1
ENSG00000054523.17	KIF1B	1	10210468	1_7	0	0.121809270382128	14.9214859420403	1.72579740938596e-05	-1.82260699707588	1
ENSG00000142657.20	PGD	1	10398382	1_7	0	0.0585652332197395	7.94610590672162	4.41867055599139e-06	1.15892610045471	1
ENSG00000175279.21	CENPS	1	10430228	1_7	0	0.0442259673992401	5.3123435479424	2.23080131188272e-06	-0.378681452340412	1
ENSG00000241563.3	CORT	1	10449352	1_7	0	0.0410488510680176	4.61566222917109	1.79900521682446e-06	0.388988594236128	1
ENSG00000204624.7	DISP3	1	11528174	1_8	0	0.0379806571151208	4.74047581491492	1.7095499960957e-06	0.0743527760303068	1
ENSG00000175262.14	C1orf127	1	10956698	1_8	0	0.0379182158040119	4.72513317101331	1.70121554986971e-06	-0.0893016749605232	1
ENSG00000120948.16	TARDBP	1	11012522	1_8	0	0.110040771563694	14.7906052664886	1.54538598854749e-05	-1.81278151043235	1
ENSG00000009724.16	MASP2	1	11047382	1_8	0	0.0380337465189751	4.75351036055979	1.71664680423909e-06	-0.368645072490629	1
ENSG00000116649.9	SRM	1	11060199	1_8	0	0.0380617101871842	4.76036289641195	1.72038543220586e-06	0.238212700589868	2
ENSG00000171824.13	EXOSC10	1	11077721	1_8	0	0.0398669418390741	5.1927298127185	1.96564934227458e-06	0.254583201493267	1
ENSG00000198793.12	MTOR	1	11262571	1_8	0	0.0387686670043843	4.9320386742284	1.81553547365033e-06	0.171470436821062	1
ENSG00000116663.10	FBXO6	1	11667863	1_8	0	0.0375776263858918	4.64098863535954	1.65591197136967e-06	0.107278652994943	1
ENSG00000116670.14	MAD2L2	1	11706832	1_8	0	0.0827858589583815	12.0686486281045	9.48663517294787e-06	1.45358929363406	1
ENSG00000177000.10	MTHFR	1	11806394	1_9	0	0.046945488665304	7.01875434247581	3.12860909274057e-06	-1.36972343549094	2
ENSG00000011021.21	CLCN6	1	11805747	1_9	0	0.0993078648973855	14.1032681589986	1.32984432760348e-05	-2.13008263555228	1
ENSG00000175206.10	NPPA	1	11847546	1_9	0	0.0815513664663584	12.224060562806	9.46551247331274e-06	-1.57437904165249	1
ENSG00000120937.8	NPPB	1	11859214	1_9	0	0.234096275619861	22.5502588920927	5.01237359321536e-05	-2.91461712367186	2
ENSG00000116685.15	KIAA2013	1	11926172	1_9	0	0.0709586341736381	10.9049545615476	7.3472785413035e-06	1.51082187893178	2
ENSG00000083444.16	PLOD1	1	11935984	1_9	0	0.0865389769870332	12.7888455372375	1.05084943659936e-05	-1.88072123868034	2
ENSG00000116688.16	MFN2	1	11978534	1_9	0	0.0376454184778885	4.95603719555887	1.77151193735918e-06	0.450752905556287	1
ENSG00000028137.18	TNFRSF1B	1	12166660	1_9	0	0.0674821940295528	10.4301129185635	6.68306370915368e-06	1.25841041515427	1
ENSG00000162493.16	PDPN	1	13583417	1_10	0	0.147374926926937	18.3234762773926	2.56406405118612e-05	2.14882120667992	1
ENSG00000171729.13	TMEM51	1	15156436	1_11	0	0.019733701190368	6.34402223286509	1.18869556095265e-06	-0.654672469833663	1
ENSG00000142621.19	FHAD1	1	15235284	1_11	0	0.0163353446218539	4.59580894719088	7.12832782321755e-07	-0.0776566990212457	2
ENSG00000215704.9	CELA2B	1	15461056	1_11	0	0.0172139920443194	5.08018755385442	8.303453173788e-07	-0.428431981879925	1
ENSG00000132906.17	CASP9	1	15526781	1_11	0	0.0219366082276398	7.3240770903287	1.5255265933608e-06	0.948659836406149	1
ENSG00000116138.12	DNAJC16	1	15526794	1_11	0	0.0218847845522738	7.30215635847723	1.51736757887816e-06	1.03680234271588	1
ENSG00000116771.5	AGMAT	1	15584854	1_11	0	0.0217081528309832	7.22708707458062	1.48964764558593e-06	0.934218108951215	1
ENSG00000116786.11	PLEKHM2	1	15683361	1_11	0	0.0554802375550629	15.9718073870501	8.41375328070461e-06	1.84793656709586	2
ENSG00000162461.7	SLC25A34	1	15737916	1_11	0	0.0193764473112958	6.17491284269752	1.13606290803445e-06	-0.526213265850213	1
ENSG00000162458.12	FBLIM1	1	15756481	1_11	0	0.0168124210872533	4.86193354956151	7.76133938486035e-07	-0.275272675787668	1
ENSG00000186510.11	CLCNKA	1	16017999	1_11	0	0.0184984220708273	5.74580191832754	1.00921275584983e-06	0.517334957777063	2
ENSG00000173641.17	HSPB7	1	16019962	1_11	0	0.0217833582629433	7.25913144485053	1.5014362306631e-06	0.934541775182033	1
ENSG00000184908.17	CLCNKB	1	16044169	1_11	0	0.017719411492141	5.3478047619232	8.99750784824515e-07	0.37274378312842	1
ENSG00000185519.8	FAM131C	1	16069823	1_11	0	0.0200514930662551	6.49191974736261	1.23599654191046e-06	-0.794008632513698	1
ENSG00000142632.16	ARHGEF19	1	16210794	1_11	0	0.189413636326816	27.7933184509767	4.99860756317883e-05	3.24169800315041	2
ENSG00000132881.11	RSG1	1	16237140	1_11	0	0.019906813815237	6.42489572521643	1.21440972088528e-06	-0.923291306527981	1
ENSG00000037637.10	FBXO42	1	16352633	1_11	0	0.0457100071401817	14.1556103478267	6.1438030543002e-06	-2.00491931266705	1
ENSG00000055070.16	SZRD1	1	16352086	1_11	0	0.0317047243607639	10.7429312844203	3.23403098424935e-06	1.59526714470699	1
ENSG00000157191.19	NECAP2	1	16439071	1_11	0	0.0323539917725495	10.9315292542147	3.35819715103066e-06	1.33213507704204	1
ENSG00000058453.16	CROCC	1	16963416	1_12	0	0.0515173269054783	12.0841521942053	5.91108090700951e-06	1.88818578991325	1
ENSG00000159363.17	ATP13A2	1	17011965	1_12	0	0.0320171155436019	7.64226560179064	2.32328092811699e-06	-1.51281695502098	1
ENSG00000159423.16	ALDH4A1	1	18902884	1_13	0	0.0420560852431701	11.9509679390254	4.77231742325191e-06	-1.33514065217232	1
ENSG00000053372.4	MRTO4	1	19249541	1_13	0	0.0229389747327171	6.27299142913346	1.36630008062671e-06	-0.734273375271475	3
ENSG00000053371.12	AKR7A2	1	19312389	1_13	0	0.0569727014842071	14.6641166084012	7.93268328357968e-06	1.75603256036791	1
ENSG00000040487.12	PQLC2	1	19312063	1_13	0	0.0550371874553682	14.2754589244668	7.46008383027866e-06	1.72579255333238	2
ENSG00000077549.17	CAPZB	1	19485158	1_13	0	0.0196874374931696	4.91755690322344	9.19254962601988e-07	0.218798909096594	1
ENSG00000173436.13	MINOS1	1	19596564	1_13	0	0.0504188898772092	13.5271929949382	6.4758735824792e-06	1.806342418535	1
ENSG00000158747.13	NBL1	1	19639545	1_13	0	0.0190555576347934	4.59768503314633	8.31875388212337e-07	-0.0379016199777207	2
ENSG00000169914.5	OTUD3	1	19882213	1_13	0	0.0459071523656496	12.7572951698682	5.56078821413913e-06	1.54052850583549	3
ENSG00000188257.10	PLA2G2A	1	19979786	1_13	0	0.0235442262362225	6.54857624340133	1.46395830342195e-06	0.692323770846786	1
ENSG00000127472.10	PLA2G5	1	20071983	1_13	0	0.0333511635395082	9.77395197974667	3.09512781199635e-06	1.15376781785014	1
ENSG00000090432.6	MUL1	1	20500193	1_14	0	0.0593828183216633	9.60174838147398	5.41387872640379e-06	1.29228699556523	2
ENSG00000183114.7	FAM43B	1	20552663	1_14	0	0.169526691883168	18.99329091871	3.05728344387809e-05	2.21953038649287	1
ENSG00000158825.5	CDA	1	20608589	1_14	0	0.0354173877056916	4.86390563262227	1.63568270907613e-06	0.252859868290061	2
ENSG00000158828.7	PINK1	1	20535219	1_14	0	0.0679698096464584	10.740658361083	6.93177333675586e-06	1.49826933976467	2
ENSG00000117298.14	ECE1	1	21347512	1_14	0	0.0343400079436105	4.61041178664305	1.50327178048043e-06	-0.282710447332263	1
ENSG00000187980.6	PLA2G2C	1	20174949	1_14	0	0.0414305922910594	6.29968333111786	2.47820516582471e-06	-0.650919545366083	2
ENSG00000142794.18	NBPF3	1	21439691	1_15	0	0.0307818589303355	5.89815649796611	1.72388595747578e-06	-0.407708852384887	2
ENSG00000090686.15	USP48	1	21774470	1_15	0	0.0439006333484499	8.55198960961893	3.56480146082943e-06	-0.99676015205298	1
ENSG00000070831.15	CDC42	1	22052387	1_15	0	0.0556847188772273	13.5881117617505	7.18443365355801e-06	2.25545908545988	1
ENSG00000162552.14	WNT4	1	22019154	1_15	0	0.0264370065972223	4.77717129297816	1.19916926820225e-06	0.384143694143257	1
ENSG00000184677.16	ZBTB40	1	22491224	1_15	0	0.0266262249105211	4.66650503471315	1.17977375757564e-06	0.11986812348645	1
ENSG00000173369.15	C1QB	1	22653162	1_15	0	0.0468260142958273	9.7995651457436	4.35703847022808e-06	1.14903441971651	1
ENSG00000004487.15	KDM1A	1	23018558	1_16	0	0.0327448791669286	5.92851698559293	1.84326109812496e-06	0.621617501338744	1
ENSG00000169641.13	LUZP1	1	23177591	1_16	0	0.0295342829408297	4.96879127211244	1.3933960700402e-06	-0.344800439538043	2
ENSG00000204219.9	TCEA3	1	23424647	1_16	0	0.0300355325108415	5.12522224481989	1.46165688068114e-06	0.446658448220498	1
ENSG00000088280.18	ASAP3	1	23484165	1_16	0	0.0284046938376682	4.60643224497965	1.24237355060493e-06	-0.00564328189632444	2
ENSG00000227868.5	C1orf234	1	23015869	1_16	0	0.0293971390648875	4.92553281932506	1.37485114850611e-06	0.337361346624181	1
ENSG00000179546.4	HTR1D	1	23195342	1_16	0	0.03422255249982	6.33941879561932	2.05996213896416e-06	-0.815970996485658	2
ENSG00000142676.12	RPL11	1	23691734	1_17	0	0.0785953315225425	15.2842517108315	1.14061302938414e-05	-1.74650749799735	1
ENSG00000117308.14	GALE	1	23800401	1_17	0	0.0255179524889607	4.75057896052319	1.15103826705489e-06	0.21390897872192	1
ENSG00000179163.11	FUCA1	1	23868298	1_17	0	0.025084207325857	4.59151898290229	1.09358907411581e-06	-0.0945709176987073	1
ENSG00000142677.3	IL22RA1	1	24143903	1_17	0	0.0252754086820453	4.66196582546564	1.11883145806389e-06	0.206792050597652	1
ENSG00000185436.11	IFNLR1	1	24187278	1_17	0	0.0407637993740767	9.10952435409821	3.52588183561903e-06	-1.17278949344201	1
ENSG00000158055.15	GRHL3	1	24318866	1_17	0	0.0251492193051449	4.61553055340479	1.10215718203131e-06	-0.0878788171790553	1
ENSG00000001460.17	STPG1	1	24416496	1_17	0	0.0637846462747426	13.3091267798192	8.06052093541913e-06	1.66725554334939	2
ENSG00000117602.11	RCAN3	1	24502439	1_17	0	0.0348783250568442	7.65533022905655	2.53522755983327e-06	-0.894988960256039	1
ENSG00000184454.6	NCMAP	1	24555524	1_17	0	0.0268270122243801	5.21487873845488	1.32835427624137e-06	0.625189296395794	1
ENSG00000169504.14	CLIC4	1	24745089	1_17	0	0.0264057355465512	5.06795755189594	1.27065788257004e-06	0.262473595019952	1
ENSG00000162511.7	LAPTM5	1	30757821	1_20	0	0.0187937233923074	11.0908613786159	1.97913538931742e-06	-1.38198391830487	1
ENSG00000121766.15	ZCCHC17	1	31287818	1_20	0	0.0198487972869535	11.376137256745	2.14400807381161e-06	-2.90671698668423	1
ENSG00000121769.7	FABP3	1	31375861	1_20	0	0.164422594971956	22.9691599498384	3.58594816012301e-05	-3.76063416052785	1
ENSG00000162517.12	PEF1	1	31644486	1_20	0	0.0207336469717733	12.2293177500803	2.4075500573103e-06	-1.52608821331646	2
ENSG00000084636.17	COL16A1	1	31708210	1_20	0	0.0102871673817677	5.52489211684929	5.39655993963401e-07	-0.450342941387424	1
ENSG00000121753.12	ADGRB2	1	31767341	1_20	0	0.00993030227144576	5.20359280404562	4.90640246127851e-07	0.298569275755344	1
ENSG00000134668.12	SPOCD1	1	31815803	1_20	0	0.00947200633094958	4.78704359421567	4.30533310839006e-07	0.0829224329743919	1
ENSG00000184007.18	PTP4A2	1	31944881	1_20	0	0.0140088416364053	8.47015830823381	1.12665552303813e-06	-1.07552222311425	2
ENSG00000025800.13	KPNA6	1	32108863	1_21	0	0.0463590428332613	11.5980009774718	5.10522630599538e-06	-1.60312708411667	1
ENSG00000084652.15	TXLNA	1	32179560	1_21	0	0.0417637783527948	10.6219232535113	4.21211614766747e-06	1.50994865460589	1
ENSG00000160051.11	IQCC	1	32205429	1_21	0	0.0444607763564745	11.2068347908513	4.73104858903509e-06	-1.56677888479158	1
ENSG00000084623.11	EIF3I	1	32222176	1_21	0	0.0366709310680605	9.40841209285799	3.27593793384894e-06	1.38181198006749	1
ENSG00000160055.19	TMEM234	1	32222176	1_21	0	0.0366709310680605	9.40841209285799	3.27593793384894e-06	-1.38181198006749	1
ENSG00000225828.1	FAM229A	1	32366691	1_21	0	0.02188403713758	4.61231062335065	9.58392458757861e-07	0.108041527649329	1
ENSG00000176261.15	ZBTB8OS	1	32651022	1_21	0	0.0227909477069382	4.98858481355845	1.07953603009397e-06	-0.201961903492097	1
ENSG00000116497.17	S100PBP	1	32817174	1_21	0	0.0456921083580733	11.4623975672728	4.97294965425801e-06	1.44867943864329	1
ENSG00000134684.10	YARS	1	32817927	1_21	0	0.0463820056070203	11.6026444404655	5.10980002937706e-06	-1.4613826010786	1
ENSG00000160097.16	FNDC5	1	32872031	1_21	0	0.0245737980298694	5.68689536466728	1.32692054642449e-06	-0.595578111598145	2
ENSG00000142920.16	AZIN2	1	33080047	1_21	0	0.0248910232703327	5.80587043131827	1.37216863224216e-06	-0.612060692200762	1
ENSG00000121903.14	ZSCAN20	1	33471534	1_21	0	0.144136698099042	22.4036746971435	3.06613465516941e-05	2.61932900337537	1
ENSG00000121904.17	CSMD2	1	34166108	1_21	0	0.0583334622393613	13.7537945068608	7.61794235091722e-06	1.53366870071092	1
ENSG00000273274.1	ZBTB8B	1	32465491	1_21	0	0.0927844610863227	18.1503825876347	1.59903669544072e-05	2.10520467907136	1
ENSG00000188910.7	GJB3	1	34780696	1_22	0	0.0223412633182134	7.65947697293202	1.6248161941175e-06	-1.00237572934772	1
ENSG00000163866.8	SMIM12	1	34732965	1_22	0	0.103221280257705	22.0830278167769	2.16433886250615e-05	-2.29155960403153	1
ENSG00000163867.16	ZMYM6	1	35031112	1_22	0	0.0394162196644342	12.8033436815124	4.79176785534988e-06	-1.51850415229524	1
ENSG00000197056.9	ZMYM1	1	35059408	1_22	0	0.0311281319534237	12.608823765827	3.72670512125304e-06	-2.41097699449082	2
ENSG00000116819.6	TFAP2E	1	35573174	1_22	0	0.257595325713853	21.9811925118288	5.37633874994156e-05	4.23988844068056	1
ENSG00000126067.11	PSMB2	1	35641909	1_22	0	0.239301707028717	22.8099524197174	5.18283726550275e-05	-4.28515227822419	1
ENSG00000142686.7	C1orf216	1	35718988	1_22	0	0.170890889718883	21.229652414555	3.4447617591921e-05	4.14534827765337	1
ENSG00000134698.10	AGO4	1	35808004	1_22	0	0.0279565805646446	10.2375577291161	2.7175516762494e-06	-1.61031618126564	1
ENSG00000092847.11	AGO1	1	35870261	1_22	0	0.0280582071154735	12.6324315314088	3.36545870867569e-06	-3.09002441255171	1
ENSG00000214193.10	SH3D21	1	36323945	1_22	0	0.0363479053249814	12.8942789009232	4.45014174903304e-06	-1.70102442075969	1
ENSG00000142694.6	EVA1B	1	36323945	1_22	0	0.0363479053249814	12.8942789009232	4.45014174903304e-06	-1.70102442075969	1
ENSG00000196182.10	STK40	1	36386242	1_22	0	0.0239108369284481	7.5906780951741	1.72334706422502e-06	0.00627557426467335	1
ENSG00000181817.5	LSM10	1	36393562	1_22	0	0.0169963689639793	5.09367045221496	8.22023798275364e-07	0.440975240739505	1
ENSG00000116885.18	OSCP1	1	36439159	1_22	0	0.0161989233952327	4.64374093514736	7.14252109570618e-07	0.0108888952642736	2
ENSG00000116898.11	MRPS15	1	36464387	1_22	0	0.0278125169102186	9.51818233568802	2.51357419591966e-06	1.18364135460052	1
ENSG00000163875.15	MEAF6	1	37515602	1_23	0	0.0433722262464522	7.8985832041593	3.25280709619651e-06	0.788971995093594	1
ENSG00000163877.10	SNIP1	1	37554146	1_23	0	0.151466702573742	19.8137731241549	2.84958590237184e-05	-2.48233591506468	1
ENSG00000163879.10	DNALI1	1	37557547	1_23	0	0.0329972383145164	5.34883229917592	1.67584547826858e-06	0.69003994329787	2
ENSG00000116922.14	C1orf109	1	37691932	1_23	0	0.0444119794723888	8.12018801544163	3.42423539616904e-06	-1.21359487604618	2
ENSG00000134690.10	CDCA8	1	37692045	1_23	0	0.0371259339385255	6.44707161403373	2.27267470745323e-06	-0.878680320251591	1
ENSG00000188786.9	MTF1	1	37859751	1_23	0	0.386160178206726	29.5164661738693	0.000108225411019334	-3.40021459658637	1
ENSG00000204084.12	INPP5B	1	37897131	1_23	0	0.21461746841233	23.2865501143291	4.74534308816552e-05	-2.89784161252533	1
ENSG00000183431.11	SF3A3	1	37990434	1_23	0	0.0304617452074594	4.60504512383445	1.33194431370799e-06	0.643799400115017	1
ENSG00000183386.9	FHL3	1	37983893	1_23	0	0.0399298931851344	7.12643194329191	2.70189014495885e-06	1.42411580508054	1
ENSG00000116981.3	NT5C1A	1	39672835	1_24	0	0.0301750526904796	9.67514485507886	2.77206181080183e-06	-1.49583017197829	1
ENSG00000116954.7	RRAGC	1	38859391	1_24	0	0.0176849253023392	4.83394543817962	8.11712755557359e-07	-0.208655340369713	1
ENSG00000131233.9	GJA9	1	38881233	1_24	0	0.0484615726527594	14.0381883513571	6.45960505044164e-06	1.95118702948354	1
ENSG00000158315.10	RHBDL2	1	38941917	1_24	0	0.0225642957292516	7.03677557010104	1.50762343515954e-06	-1.03164660740981	2
ENSG00000168653.10	NDUFS5	1	39026790	1_24	0	0.0198650996783323	5.85691379343064	1.10473210955296e-06	0.712938591339204	1
ENSG00000183682.7	BMP8A	1	39491596	1_24	0	0.0329461115472545	10.3419110778931	3.23520913788766e-06	-1.94941673402726	2
ENSG00000163909.7	HEYL	1	39640410	1_24	0	0.0195210106817844	5.68894662166458	1.05446350832351e-06	-0.864958719436974	1
ENSG00000116983.12	HPCAL4	1	39693156	1_24	0	0.0172497534247793	4.59684189978396	7.52904435176963e-07	0.129748414861807	1
ENSG00000198754.5	OXCT2	1	39793180	1_25	0	0.013143754135307	5.32084829890007	6.64045289808096e-07	-0.329368209864016	1
ENSG00000043514.15	TRIT1	1	39880989	1_25	0	0.159448784320042	27.6963309971953	4.19315435882592e-05	-2.67043334557257	2
ENSG00000131236.16	CAP1	1	40039889	1_25	0	0.0150378279777685	6.32843906394563	9.03606012375897e-07	0.597696704767857	2
ENSG00000131238.16	PPT1	1	40096750	1_25	0	0.0404760032788698	14.9318488768804	5.73863503010121e-06	-1.53607127834256	2
ENSG00000084073.8	ZMPSTE24	1	40257123	1_25	0	0.024141888391303	10.7284696123774	2.45927112166487e-06	1.30672296145409	2
ENSG00000187815.9	ZFP69	1	40476891	1_25	0	0.0178060257458924	8.27425495003358	1.39892133033646e-06	-1.1323783077809	1
ENSG00000164002.11	EXO5	1	40508257	1_25	0	0.0144325276756374	6.04752300739098	8.28738137575953e-07	0.389066017140244	2
ENSG00000117010.15	ZNF684	1	40531781	1_25	0	0.0163338064322074	7.4653190743356	1.15779901550412e-06	-1.01940115147451	1
ENSG00000117016.9	RIMS3	1	40640911	1_25	0	0.0121099711703494	4.60812839664517	5.29864809744217e-07	-0.361580558787099	1
ENSG00000117013.14	KCNQ4	1	40799578	1_25	0	0.0127493764422308	5.4904887362416	6.64656637518489e-07	-1.03751712267108	1
ENSG00000179862.6	CITED4	1	40862378	1_25	0	0.0344853325579441	14.5234851634862	4.75557089731279e-06	-1.83607981858454	1
ENSG00000171793.13	CTPS1	1	40978873	1_25	0	0.0125498958418987	4.87601846259543	5.81035756743839e-07	-0.0668043872884883	2
ENSG00000171790.15	SLFNL1	1	41023485	1_25	0	0.0151570209993219	6.63932394103306	9.55509717194959e-07	0.620337787701421	1
ENSG00000010803.16	SCMH1	1	41249135	1_25	0	0.0318137804411193	14.2680001210174	4.3099852179486e-06	-1.91293675804327	1
ENSG00000204060.6	FOXO6	1	41358872	1_25	0	0.0121156547076606	4.72801060472771	5.43904593146836e-07	0.231051753238757	1
ENSG00000127129.9	EDN2	1	41484842	1_25	0	0.035668187464025	13.4781626308149	4.56466730650527e-06	-1.88555289546379	1
ENSG00000186973.10	FAM183A	1	43145334	1_26	0	0.0323875042416353	5.66146049522963	1.74101839954329e-06	0.508696779369045	1
ENSG00000127124.14	HIVEP3	1	42035651	1_26	0	0.0288952399665297	4.60057930010199	1.26222338879865e-06	0.238154633470906	1
ENSG00000198815.8	FOXJ3	1	42335341	1_26	0	0.0457789008427759	8.89003096756182	3.86425726042291e-06	1.13273374883444	1
ENSG00000177181.14	RIMKLA	1	42424314	1_26	0	0.0361241789652224	6.67829787070024	2.29066282557815e-06	-0.96710261613229	1
ENSG00000066185.12	ZMYND12	1	42452404	1_26	0	0.0506110476780971	9.82985336141044	4.72378109290954e-06	-1.88107105209645	1
ENSG00000186409.14	CCDC30	1	42463059	1_26	0	0.0306381474772458	5.14498366642444	1.49673150211676e-06	0.428630243300076	1
ENSG00000065978.18	YBX1	1	42679786	1_26	0	0.0289240777322075	4.60984738478956	1.2660284480456e-06	0.101832741608552	1
ENSG00000117385.15	P3H1	1	42766833	1_26	0	0.0300139567879489	4.95360565607627	1.41169891287351e-06	0.29428932093238	1
ENSG00000164008.14	C1orf50	1	42767127	1_26	0	0.0305102341751711	5.10608922021461	1.47921511828998e-06	0.592043155708627	1
ENSG00000274386.5	TMEM269	1	42785692	1_26	0	0.0294402138006544	4.77419348271592	1.33456082395077e-06	-0.000930670079133312	1
ENSG00000177868.11	SVBP	1	42816309	1_26	0	0.0292527214355306	4.71482156204628	1.30957065053242e-06	-0.0384069839948316	2
ENSG00000164010.13	ERMAP	1	42817988	1_26	0	0.0309235767240571	5.23120598600113	1.53599194503744e-06	0.447954798897964	2
ENSG00000117394.20	SLC2A1	1	42959411	1_26	0	0.298968224498785	27.2082662257448	7.72366266469282e-05	3.04598934487486	1
ENSG00000243710.7	CFAP57	1	43172514	1_26	0	0.0294987933968008	4.79268042305838	1.34239436389498e-06	-0.224217639643527	1
ENSG00000179178.10	TMEM125	1	43269525	1_26	0	0.053175319659288	10.2936516296562	5.19729026252226e-06	1.2195872990749	1
ENSG00000117395.12	EBNA1BP2	1	43171303	1_26	0	0.0292988316603569	4.72946852968843	1.31570958710094e-06	0.184985274713504	1
ENSG00000253313.5	C1orf210	1	43285671	1_26	0	0.0548489599794377	10.584637797208	5.51241359440841e-06	1.22878025954287	1
ENSG00000066056.13	TIE1	1	43300755	1_27	0	0.077897312996166	18.5689144501008	1.37342955707337e-05	2.73348124486229	2
ENSG00000117400.16	MPL	1	43337551	1_27	0	0.108857332532099	23.9605913674483	2.47658146010374e-05	3.50199870645541	1
ENSG00000117399.13	CDC20	1	43359194	1_27	0	0.0343942700557807	12.5030097747502	4.08317566515528e-06	2.49172791644628	1
ENSG00000159479.16	MED8	1	43365874	1_27	0	0.0215612791957697	4.9175946870692	1.006756983797e-06	0.521463260720273	1
ENSG00000198198.15	SZT2	1	43389819	1_27	0	0.0212939015836258	5.1320135576265	1.03762501777409e-06	-0.7793178926352	1
ENSG00000066135.12	KDM4A	1	43649383	1_27	0	0.0254439382199742	17.6899023120448	4.27373081092545e-06	-4.12930525155817	1
ENSG00000117407.16	ARTN	1	43937817	1_27	0	0.121391382115242	30.7935457191921	3.54931832647945e-05	4.46668227149914	1
ENSG00000117408.10	IPO13	1	43947230	1_27	0	0.0242667671974456	5.57186074571155	1.28383607334708e-06	0.117925035933132	1
ENSG00000117410.13	ATP6V0B	1	43974045	1_27	0	0.0221839783441846	6.34043561370367	1.33553700551757e-06	-1.43560388599326	1
ENSG00000159214.12	CCDC24	1	43991070	1_27	0	0.0223562165426967	8.48596378027277	1.80134491582881e-06	2.44245059124053	1
ENSG00000196517.11	SLC6A9	1	44031093	1_27	0	0.116085542266513	22.9131188332023	2.52557191056547e-05	-3.32766412815352	2
ENSG00000178028.13	DMAP1	1	44213884	1_27	0	0.228137254306752	27.0493784633441	5.85936965507464e-05	3.482595959337	1
ENSG00000198520.10	C1orf228	1	44673580	1_28	0	0.0421836393030013	6.091574259099	2.43989414281775e-06	-0.849144638841425	2
ENSG00000142945.12	KIF2C	1	44739926	1_28	0	0.0811801463497898	12.2537224898413	9.44528936226502e-06	-1.90882911725684	1
ENSG00000142959.4	BEST4	1	44787956	1_28	0	0.0497127214340922	7.62838877648052	3.60078966782631e-06	1.34173217356171	1
ENSG00000117425.13	PTCH2	1	44839834	1_28	0	0.133957894942725	17.0652975713882	2.17059889025082e-05	-2.29451414008974	1
ENSG00000126107.14	HECTD3	1	45011467	1_28	0	0.0419656296576091	6.04314378562661	2.40798661269003e-06	0.631603814334067	1
ENSG00000132781.17	MUTYH	1	45341261	1_28	0	0.0541278781554003	8.42656028081825	4.33080601748292e-06	1.04652362734535	2
ENSG00000132773.11	TOE1	1	45317712	1_28	0	0.0373191196755457	4.94792743913999	1.75328335372094e-06	-0.169359636278163	1
ENSG00000070759.16	TESK2	1	45491131	1_28	0	0.038499384756554	5.23833924219209	1.91489430078912e-06	-0.386657238845662	1
ENSG00000280670.2	CCDC163	1	45499668	1_28	0	0.0413412861358753	5.9031067591533	2.31719198637247e-06	-0.771798716546526	1
ENSG00000132763.14	MMACHC	1	45499668	1_28	0	0.0413412861358753	5.9031067591533	2.31719198637247e-06	0.771798716546526	1
ENSG00000117448.13	AKR1A1	1	45566871	1_28	0	0.0359243323367053	4.59287582364283	1.56664575352517e-06	-0.00610327858769928	1
ENSG00000132780.16	NASP	1	45583288	1_28	0	0.0606549903936012	9.497297021414	5.4697056495475e-06	1.01290994591509	1
ENSG00000159588.14	CCDC17	1	45624542	1_28	0	0.0589074344902323	9.22198609486961	5.15812626287401e-06	1.28350095587187	1
ENSG00000159592.10	GPBP1L1	1	45687876	1_28	0	0.0364247463155256	4.72181063896885	1.63306134444625e-06	-0.197113400435102	2
ENSG00000159596.6	TMEM69	1	45687531	1_28	0	0.0367569494662079	4.80641378442612	1.67748256316903e-06	-0.330602016821496	2
ENSG00000086015.20	MAST2	1	45787339	1_28	0	0.0359204869625762	4.5918780647114	1.56613775572272e-06	0.0285453948418258	1
ENSG00000117461.14	PIK3R3	1	46132597	1_28	0	0.0410698277390534	5.84155442020452	2.27797369648214e-06	0.761901435731882	1
ENSG00000117472.9	TSPAN1	1	46174934	1_28	0	0.0367251845263421	4.79838020701395	1.6732315324079e-06	-0.262459850995741	1
ENSG00000173660.11	UQCRH	1	46309111	1_28	0	0.0579568435618275	9.0690368415504	4.9907209544635e-06	1.14531526780609	1
ENSG00000117480.15	FAAH	1	46394077	1_28	0	0.0414340020162222	5.92401554227722	2.33061463304322e-06	-0.42973829215336	1
ENSG00000123472.12	ATPAF1	1	46191548	1_28	0	0.0400354665184997	5.60341530575782	2.13007601609332e-06	0.424989920796718	1
ENSG00000079277.19	MKNK1	1	46616841	1_29	0	0.0424790866229879	6.21919537588169	2.50845761500754e-06	0.747799779334023	1
ENSG00000142961.14	MOB3C	1	46616841	1_29	0	0.0424790866229879	6.21919537588169	2.50845761500754e-06	0.747799779334023	1
ENSG00000186118.8	TEX38	1	46668649	1_29	0	0.0381519887260334	5.21620799101708	1.88959824973821e-06	-0.51594222698465	1
ENSG00000159658.10	EFCAB14	1	46719483	1_29	0	0.0356857785340037	4.59321536941242	1.55635756880907e-06	0.0991816080995236	1
ENSG00000142973.13	CYP4B1	1	46814117	1_29	0	0.062984814770748	9.91483309393819	5.92950802241382e-06	-1.4207024131149	1
ENSG00000187048.12	CYP4A11	1	47020219	1_29	0	0.0358422339374922	4.63397885847294	1.57705382087374e-06	-0.18072555662097	1
ENSG00000186377.7	CYP4X1	1	47025688	1_29	0	0.0567585087625926	8.93498466505718	4.81528708677793e-06	1.37647656663574	1
ENSG00000162366.7	PDZK1IP1	1	47190144	1_29	0	0.0357314218015613	4.60512579773591	1.56238907241073e-06	0.0730018844790279	1
ENSG00000162367.11	TAL1	1	47230909	1_29	0	0.0847749971107031	12.7282679434275	1.02455314203491e-05	-1.59989393477566	1
ENSG00000123473.15	STIL	1	47314279	1_29	0	0.0391295720553095	5.45224842946466	2.02571400695214e-06	-0.676589930336713	1
ENSG00000162368.13	CMPK1	1	47333764	1_29	0	0.100719789428158	14.3741712534126	1.37465912934921e-05	-1.93586693345344	1
ENSG00000282881.1	RP11-49P4.7	1	46534086	1_29	0	0.0366433226473705	4.83999302861271	1.68398019482405e-06	0.350112499029412	1
ENSG00000269113.3	TRABD2B	1	47997102	1_30	0	0.0398095206558221	6.01163584248414	2.27235934262569e-06	0.682981320985534	1
ENSG00000117834.12	SLC5A9	1	48222704	1_30	0	0.0402102326927232	6.10512673497242	2.33092697005076e-06	0.631078638308061	2
ENSG00000132122.11	SPATA6	1	48474146	1_30	0	0.0376527695438493	5.49197216178587	1.96346267636073e-06	-0.553807694649591	1
ENSG00000162373.12	BEND5	1	48775925	1_31	0	0.049076944055988	14.0005455914572	6.52408888077303e-06	2.22715447927777	2
ENSG00000123091.4	RNF11	1	51235789	1_32	0	0.0303000433632359	7.94104223069886	2.28464197895386e-06	-0.919663400010507	2
ENSG00000085831.15	TTC39A	1	51344853	1_33	0	0.0548098718230184	14.6482570645023	7.62328464399243e-06	-1.70917293273555	3
ENSG00000085832.16	EPS15	1	51520425	1_33	0	0.0412953092625139	11.7203830010967	4.59557569176588e-06	-1.41075946599179	1
ENSG00000117859.18	OSBPL9	1	51577431	1_33	0	0.0339730182990372	9.90886746471219	3.19635898613154e-06	1.20077855852912	2
ENSG00000078618.21	NRDC	1	51826904	1_33	0	0.0223121091544998	6.24882450365155	1.32384259492951e-06	-0.629415266832554	1
ENSG00000198841.3	KTI12	1	52033817	1_33	0	0.0187028085427199	4.61556102848272	8.19650527288324e-07	-0.0836659319141436	2
ENSG00000154222.14	CC2D1B	1	52352516	1_33	0	0.0262701905923142	7.65251636130753	1.90881960654733e-06	-0.930542883174812	1
ENSG00000182183.14	FAM159A	1	52632886	1_33	0	0.0214363518469679	5.79372361473602	1.17925044066131e-06	0.474253538461733	3
ENSG00000121310.16	ECHDC2	1	52926925	1_33	0	0.0192945291393044	4.85705488094753	8.8982497703757e-07	-0.141839756681155	2
ENSG00000116171.17	SCP2	1	52926925	1_33	0	0.0257753629075324	7.43930325967236	1.82068346623791e-06	-0.78972456009097	2
ENSG00000174348.13	PODN	1	53062276	1_33	0	0.0221460827584471	6.12590352600209	1.28814415823606e-06	0.635884377481003	2
ENSG00000162383.11	SLC1A7	1	53130458	1_33	0	0.0381077072201074	11.1680930722737	4.04100363665391e-06	1.33669302510168	2
ENSG00000157184.6	CPT2	1	53196294	1_33	0	0.131258887099081	20.0407283094216	2.49769621009678e-05	3.6245196683188	2
ENSG00000162384.13	C1orf123	1	53275125	1_33	0	0.46801247669534	21.8491745967072	9.70934343298757e-05	4.0428153285822	1
ENSG00000157193.15	LRP8	1	53327576	1_33	0	0.0335810358368641	9.30320270517439	2.96636076872018e-06	-0.56026429097859	1
ENSG00000174332.5	GLIS1	1	53738775	1_33	0	0.0202653311578361	5.33943049131143	1.02741532407256e-06	0.471867568053898	1
ENSG00000162398.11	LEXM	1	54804288	1_34	0	0.0183129417371732	5.12209321106307	8.90641623906345e-07	-0.345125786369581	2
ENSG00000058799.14	YIPF1	1	53890131	1_34	0	0.0193979732432847	5.65471249842285	1.04151200880072e-06	-0.471304816834735	2
ENSG00000081870.11	HSPB11	1	53947843	1_34	0	0.0184495023086042	5.19082038737804	9.09322743695103e-07	-0.240389870158003	1
ENSG00000116221.15	MRPL37	1	54175965	1_34	0	0.174689235664641	26.4561934335271	4.38824532321041e-05	2.87012111316691	3
ENSG00000215883.10	CYB5RL	1	54154524	1_34	0	0.0181120321037914	5.02004252969088	8.63320338974908e-07	0.36656025506595	1
ENSG00000162391.11	FAM151A	1	54623490	1_34	0	0.0342387777061324	10.9280891133467	3.55271096967929e-06	1.26326002466736	1
ENSG00000162396.5	PARS2	1	54764778	1_34	0	0.0187307058923831	5.33078276964514	9.4807463334289e-07	0.408480489513618	1
ENSG00000143001.4	TMEM61	1	54980319	1_34	0	0.0172941569785181	4.59266991371267	7.54157451131469e-07	-0.00502317288170449	1
ENSG00000162402.13	USP24	1	55214518	1_34	0	0.0550194471021995	15.3629715147601	8.02580943987676e-06	-2.07245676562058	1
ENSG00000162399.6	BSND	1	55000630	1_34	0	0.0190405808596577	5.4826139812481	9.91209050990754e-07	0.478328433945502	1
ENSG00000173406.15	DAB1	1	58547019	1_37	0	0.08935488708356	13.6274254803588	1.15619083635949e-05	1.8151427162595	1
ENSG00000162600.11	OMA1	1	58546732	1_37	0	0.0372561469066789	5.39253568320215	1.9076046033241e-06	-0.558056099160622	2
ENSG00000162601.9	MYSM1	1	58700166	1_37	0	0.0601310936661987	9.87594654046458	5.63865119416478e-06	-1.5620641363347	2
ENSG00000172456.17	FGGY	1	59296555	1_37	0	0.0351271302136086	4.84412977670996	1.6156818154362e-06	-0.297921386038999	1
ENSG00000134709.10	HOOK1	1	59814713	1_38	0	0.0595739270594151	15.3074192410931	8.65875802176995e-06	-1.92870656434414	1
ENSG00000134716.9	CYP2J2	1	59928048	1_38	0	0.019780399865806	5.03202954806112	9.45095392973661e-07	-0.382727246734527	2
ENSG00000162604.12	TM2D1	1	61723869	1_39	0	0.0349591074012646	5.3970484534839	1.79148860152275e-06	-0.460361334764875	2
ENSG00000132849.19	PATJ	1	61742665	1_39	0	0.0464025923289113	8.04089584805447	3.54277912604215e-06	-0.948105773903557	2
ENSG00000162607.12	USP1	1	62436136	1_39	0	0.175697758248302	20.7893738880716	3.46820713222808e-05	2.43569624218456	2
ENSG00000116641.17	DOCK7	1	62690427	1_39	0	0.0541223150637564	9.48360171058248	4.8735684281825e-06	1.42839776362766	1
ENSG00000125703.14	ATG4C	1	62784595	1_39	0	0.0544170457662284	9.53460618399934	4.92646177365366e-06	1.0410145799317	1
ENSG00000088035.15	ALG6	1	63365138	1_40	0	0.0249793103613212	5.05649903914187	1.19929982377606e-06	0.307137789943895	2
ENSG00000203965.12	EFCAB7	1	63523814	1_40	0	0.0280056775358939	5.95933197233253	1.58467811339455e-06	0.229441988797293	1
ENSG00000079739.15	PGM1	1	63592409	1_40	0	0.0236472906551193	4.60776421294555	1.03459180400103e-06	0.211882470800769	2
ENSG00000162434.11	JAK1	1	64966741	1_41	0	0.0238963670632889	6.75153726449359	1.53190539806882e-06	0.66714579688281	1
ENSG00000162433.14	AK4	1	65147235	1_41	0	0.0286509843916791	8.69713043946969	2.36599012964207e-06	1.11753884085423	2
ENSG00000213625.8	LEPROT	1	65386076	1_41	0	0.0216346722495206	5.79621219211078	1.19067159521632e-06	-0.140152528024164	2
ENSG00000152760.9	TCTEX1D1	1	66754297	1_42	0	0.0353807547665995	7.94006888919096	2.66740376952061e-06	-1.05740109445941	2
ENSG00000116704.7	SLC35D1	1	67049020	1_42	0	0.12670868631361	19.8498078803762	2.38814170426709e-05	-2.3373134473755	1
ENSG00000172380.5	GNG12	1	67833648	1_42	0	0.0577521458947127	13.190883276307	7.23334867214918e-06	-2.27923521924298	1
ENSG00000116729.13	WLS	1	68232448	1_43	0	0.0370551424015538	4.97720251669006	1.75118164052984e-06	-0.341936283098425	1
ENSG00000033122.18	LRRC7	1	69567941	1_44	0	0.153510678351874	20.1930725343437	2.94332617667986e-05	2.20916437025229	1
ENSG00000118454.12	ANKRD13C	1	70349109	1_44	0	0.0493860272761836	9.36192364750693	4.39002085696012e-06	-1.31839395538337	1
ENSG00000197568.13	HHLA3	1	70354325	1_44	0	0.056292454864021	10.5904151716694	5.66057528667885e-06	1.68408315268257	3
ENSG00000050628.20	PTGER3	1	71047606	1_45	0	0.0236365506923429	4.67778827462022	1.04983744166342e-06	-0.00444800301857363	2
ENSG00000132485.13	ZRANB2	1	71081716	1_45	0	0.0387302148112044	9.26943819180758	3.40879367579986e-06	1.23779430301851	1
ENSG00000172260.14	NEGR1	1	71930739	1_46	0	0.058039561844537	20.5711786873441	1.13365445378675e-05	2.95763609716433	2
ENSG00000162620.15	LRRIQ3	1	74198025	1_47	0	0.0166482498089624	4.86973059860098	7.69787609979843e-07	0.336003670034083	1
ENSG00000254685.6	FPGT	1	74194517	1_47	0	0.0162021458998698	4.61866969942713	7.10537233269015e-07	-0.214535584887172	1
ENSG00000116783.14	TNNI3K	1	74234228	1_47	0	0.0188655289051394	6.02614063619686	1.07945774092375e-06	-0.483793069306363	3
ENSG00000116791.13	CRYZ	1	74733800	1_47	0	0.0239104138294664	8.22118885150921	1.86646183567653e-06	1.00798886647084	2
ENSG00000162623.15	TYW3	1	74737694	1_47	0	0.0692023999859431	18.1528740702354	1.19278988615705e-05	-2.26546391259348	1
ENSG00000117054.13	ACADM	1	75537577	1_47	0	0.120292116321702	23.4331972147623	2.67649298804342e-05	2.68541894658145	1
ENSG00000137955.15	RABGGTB	1	75786326	1_47	0	0.0241748973517641	8.32316409822759	1.9105151798984e-06	-1.01371302447279	1
ENSG00000057468.6	MSH4	1	75795749	1_47	0	0.0172383160925492	5.19178422631634	8.49784629194934e-07	-0.411549667977561	3
ENSG00000117069.14	ST6GALNAC5	1	76867670	1_48	0	0.0128486402305965	4.6266776002249	5.64447824191965e-07	-0.126548534323736	1
ENSG00000142892.14	PIGK	1	77175475	1_48	0	0.0139239615788642	5.37689705323286	7.10872861075243e-07	-0.395474757925464	1
ENSG00000154027.18	AK5	1	77283842	1_48	0	0.0129727470431478	4.70810843035468	5.79930303639481e-07	-0.112142013474705	1
ENSG00000077254.14	USP33	1	77760195	1_48	0	0.0198943470736767	8.52835795158477	1.61098874890691e-06	1.15653483147273	1
ENSG00000162614.18	NEXN	1	77796140	1_48	0	0.0355779253197228	13.8840382324673	4.69022650801285e-06	-1.73943583749901	2
ENSG00000162613.16	FUBP1	1	77977804	1_48	0	0.0330587291742368	13.2783829110397	4.16800987986741e-06	1.659107068598	2
ENSG00000162616.8	DNAJB4	1	77979050	1_48	0	0.0138718802760384	5.28208142254279	6.9572533756623e-07	-0.400526278315928	2
ENSG00000137960.5	GIPC2	1	77975827	1_48	0	0.0535804211349796	17.6529340893053	8.98091155142536e-06	-2.01284062068125	2
ENSG00000162618.13	ADGRL4	1	79006491	1_48	0	0.0254889689452005	10.8525558783934	2.62652594770526e-06	1.24525928761641	2
ENSG00000203943.8	SAMD13	1	84298566	1_51	0	0.0252954551224034	4.68086356256475	1.12425771644875e-06	0.192280361263543	1
ENSG00000137976.7	DNASE2B	1	84402249	1_52	0	0.0558085639138165	12.9779809624916	6.87710059075852e-06	1.46857192185809	1
ENSG00000117133.10	RPF1	1	84478825	1_52	0	0.0973211283487879	18.2470223786163	1.68615128173011e-05	2.0982748320923	2
ENSG00000117151.12	CTBS	1	84574852	1_52	0	0.0275953656463805	6.4033930494363	1.67781359859365e-06	-0.733595409955984	1
ENSG00000117155.16	SSX2IP	1	84691138	1_52	0	0.0490986072390775	11.7759410051339	5.48987164854647e-06	1.45988165604301	1
ENSG00000153898.12	MCOLN2	1	84996982	1_52	0	0.0729963309245643	15.5100286217129	1.07500634451852e-05	-2.0145703465537	1
ENSG00000055732.12	MCOLN3	1	85048551	1_52	0	0.0293605695672967	6.97939917694404	1.9457180640783e-06	-0.845351647150784	2
ENSG00000097096.8	SYDE2	1	85201203	1_52	0	0.0233643329521369	4.85914859183208	1.07798064493697e-06	0.41844919839471	1
ENSG00000162642.13	C1orf52	1	85259743	1_52	0	0.02325722548762	4.81655252913846	1.06363250577432e-06	0.349700274451095	1
ENSG00000142867.12	BCL10	1	85276340	1_52	0	0.0312908916445871	7.57141178890124	2.2495321396443e-06	0.97684097498753	2
ENSG00000142871.16	CYR61	1	85575929	1_52	0	0.0248917974726749	5.44640262818037	1.28725147814533e-06	-0.456821716110122	1
ENSG00000117174.10	ZNHIT6	1	85708260	1_52	0	0.0359589928956082	8.86593875186831	3.02712004207571e-06	-1.23531540311642	3
ENSG00000171502.14	COL24A1	1	86082899	1_53	0	0.0982955642632942	17.0747156189513	1.5936200900132e-05	-2.45375269844168	1
ENSG00000122417.15	ODF2L	1	86396707	1_53	0	0.0271072461468632	4.96998968632298	1.2791995079144e-06	0.495738792991587	1
ENSG00000137975.7	CLCA2	1	86424561	1_53	0	0.0304253194253907	6.0428571788861	1.74572114842311e-06	-0.729417760390736	2
ENSG00000016602.9	CLCA4	1	86547462	1_53	0	0.0619215499876026	12.6883271567992	7.46008169827377e-06	-1.28815738441446	1
ENSG00000153936.16	HS2ST1	1	86914948	1_53	0	0.0520900850805023	11.0628100679877	5.47164509078141e-06	-1.61096989032353	1
ENSG00000065243.19	PKN2	1	88684130	1_54	0	0.0291649582854635	4.69201249855345	1.29932536503907e-06	0.187350486444304	1
ENSG00000137944.17	KYAT3	1	88992630	1_54	0	0.0349815550753471	6.38389131653262	2.12042049492315e-06	-0.63742613096099	2
ENSG00000213516.9	RBMXL1	1	88992014	1_54	0	0.0327850892673571	5.78010907476884	1.79932577518902e-06	0.583446408171121	1
ENSG00000117226.11	GBP3	1	89015900	1_54	0	0.033049105542256	5.85475935202159	1.83724111499907e-06	-0.565567611302268	3
ENSG00000162645.12	GBP2	1	89150019	1_54	0	0.0296049882330421	4.83118249984007	1.35804991605845e-06	-0.231427360467283	1
ENSG00000213512.1	GBP7	1	89176923	1_54	0	0.0312148805802646	5.32349956443157	1.5778157881162e-06	0.510659797847441	1
ENSG00000162654.8	GBP4	1	89199262	1_54	0	0.0292365051305196	4.71478180067989	1.30883364956473e-06	-0.145211792650204	1
ENSG00000197147.13	LRRC8B	1	89524974	1_54	0	0.0400086324325107	7.63595800902927	2.90077894807477e-06	-0.936376897503029	1
ENSG00000171488.14	LRRC8C	1	89633477	1_55	0	0.0237679682349499	6.15026839252142	1.38798100789861e-06	0.64222404370081	1
ENSG00000122482.20	ZNF644	1	91022402	1_55	0	0.0205021777034856	4.78074603179509	9.30664318531462e-07	0.167206527965415	1
ENSG00000162669.15	HFM1	1	91404433	1_55	0	0.0308200746092752	8.56273273312105	2.50578307311261e-06	0.947286685567847	1
ENSG00000097046.12	CDC7	1	91500849	1_56	0	0.0330066730756115	4.86979002308814	1.52619274235121e-06	-0.235994199640006	2
ENSG00000172031.6	EPHX4	1	92031098	1_56	0	0.0668305414241283	10.7077045193886	6.79467603296992e-06	-1.0240554906961	1
ENSG00000284413.1	BTBD8	1	92080411	1_56	0	0.032193121356618	4.64231359767442	1.41904104735573e-06	0.223846220718612	1
ENSG00000069712.12	KIAA1107	1	92167501	1_56	0	0.0322900303990682	4.93442524763729	1.51287283511022e-06	0.644096440770416	1
ENSG00000162676.11	GFI1	1	92487304	1_56	0	0.386705003712487	18.6087002015997	6.83271376264662e-05	-3.94828939838327	1
ENSG00000067208.14	EVI5	1	92792062	1_56	0	0.0364279549192028	8.74641299630459	3.02525625566487e-06	-2.19930528579792	3
ENSG00000122406.12	RPL5	1	92831623	1_56	0	0.0325445351603623	5.40436311919146	1.67001353569088e-06	1.02843052590042	1
ENSG00000154511.11	FAM69A	1	92961317	1_56	0	0.0324227904100031	5.11417268330247	1.574429338112e-06	0.837587881168706	1
ENSG00000143033.17	MTF2	1	93079600	1_57	0	0.0407389653961077	5.99122937900937	2.31751919284079e-06	0.66659629916946	1
ENSG00000117500.12	TMED5	1	93180650	1_57	0	0.0363785646837352	4.93513829210711	1.70467771494518e-06	-0.3279303505607	2
ENSG00000122483.17	CCDC18	1	93179625	1_57	0	0.0415546031714892	6.17635680106452	2.43696287352366e-06	-0.689685657201832	1
ENSG00000117505.12	DR1	1	93345343	1_57	0	0.0375173397679313	5.22250025825515	1.86040673604766e-06	0.452842608576642	2
ENSG00000137936.16	BCAR3	1	93847253	1_57	0	0.0419623218113255	6.26756729222238	2.49721487011122e-06	0.831226813206731	2
ENSG00000067334.13	DNTTIP2	1	93879024	1_57	0	0.0845713358961652	12.8681134015914	1.03332150329092e-05	1.70166311472414	2
ENSG00000023909.9	GCLM	1	93909186	1_57	0	0.0361277731341481	4.87066463625866	1.67080904490468e-06	0.339138588140801	1
ENSG00000117569.18	PTBP2	1	96721522	1_59	0	0.0106952253426622	14.9809038018392	1.52133673253779e-06	-3.18288864196539	1
ENSG00000188641.12	DPYD	1	97921165	1_60	0	0.00855434892765006	17.2102123911712	1.39788224152609e-06	-3.96970328295185	2
ENSG00000162627.16	SNX7	1	98661649	1_60	0	0.136767275508701	28.0982157918692	3.6488695384545e-05	2.82506032916866	1
ENSG00000117620.14	SLC35A3	1	99969054	1_61	0	0.0784979737625962	11.711908216019	8.72938209851112e-06	-1.70784876595983	2
ENSG00000156875.13	MFSD14A	1	100038319	1_61	0	0.0545125255549832	8.27063602953382	4.28087561400641e-06	-1.07931554268406	1
ENSG00000156876.9	SASS6	1	100132743	1_61	0	0.125941749328049	16.2427218975207	1.94234300843423e-05	2.06357890908517	1
ENSG00000122435.9	TRMT13	1	100133310	1_61	0	0.0599347878497357	9.16214357307953	5.21402923812968e-06	-1.41947152517016	1
ENSG00000122477.12	LRRC39	1	100178174	1_61	0	0.0373216089614464	4.72603774289517	1.67476910478143e-06	0.423028938958115	2
ENSG00000137992.14	DBT	1	100249898	1_61	0	0.0442243052074716	6.31054190428434	2.64987306253071e-06	0.421310686614376	1
ENSG00000079335.18	CDC14A	1	100344610	1_61	0	0.0655409551457912	10.0051099442495	6.22632847267102e-06	1.26411047637742	1
ENSG00000162692.10	VCAM1	1	100735052	1_62	0	0.0479629617420664	8.67262554911025	3.94960792471603e-06	-1.14021703648926	1
ENSG00000162694.13	EXTL2	1	100894659	1_62	0	0.0896762279586991	14.5803545736565	1.24148882476488e-05	-1.54838036518229	2
ENSG00000162695.11	SLC30A7	1	100895622	1_62	0	0.123469000199964	17.6528539472498	2.06952299468554e-05	1.86578168561671	1
ENSG00000117543.20	DPH5	1	101025552	1_62	0	0.0540654472495799	9.79522894080688	5.02842281088468e-06	0.874987530442787	1
ENSG00000170989.8	S1PR1	1	101237269	1_62	0	0.0334293400987971	5.30242032515061	1.6830590440023e-06	0.599065769665046	1
ENSG00000185946.15	RNPC3	1	103529898	1_65	0	0.0208644880846325	6.3532908576363	1.2586467783034e-06	0.489137855459819	1
ENSG00000240038.6	AMY2B	1	103555063	1_65	0	0.0188515676544454	5.65639848466453	1.01247629763341e-06	-0.862621372867287	1
ENSG00000198890.7	PRMT6	1	107076229	1_67	0	0.0233361165388846	12.0359423327595	2.66689600004339e-06	-1.38180575590791	1
ENSG00000134215.15	VAV3	1	107754654	1_67	0	0.0157856514932964	8.41800180969521	1.26173724185597e-06	-1.45758295603781	2
ENSG00000085491.15	SLC25A24	1	108200420	1_67	0	0.0375002310372187	16.4451514634399	5.85557055129277e-06	1.92155906652189	1
ENSG00000197780.9	TAF13	1	109075155	1_67	0	0.0109417911183405	5.03450012237785	5.23048754479938e-07	0.348737853804822	2
ENSG00000215717.5	TMEM167B	1	109089398	1_67	0	0.0126830220486263	6.39704722868624	7.70370601867975e-07	0.660138088114515	1
ENSG00000031698.12	SARS	1	109213564	1_67	0	0.0109417118828143	5.03443341423391	5.2303803634479e-07	0.325599971427187	1
ENSG00000134222.16	PSRC1	1	109313684	1_67	0	0.0117959017204807	5.72788116474341	6.4153822979838e-07	0.556763786203004	1
ENSG00000221986.6	MYBPHL	1	109307500	1_67	0	0.0111762339038044	5.23004799589095	5.55007118728049e-07	-0.400782871021604	1
ENSG00000143106.12	PSMA5	1	109427531	1_67	0	0.0195913471001899	10.4157198910734	1.93754138593945e-06	-1.24238871076795	1
ENSG00000174151.14	CYB561D1	1	109494012	1_67	0	0.0145965733318357	7.69456482347923	1.06643004711899e-06	-0.924836551116725	1
ENSG00000181754.6	AMIGO1	1	109509517	1_67	0	0.0261845502622171	13.1041957360538	3.25801355795431e-06	-1.47640165365579	2
ENSG00000065135.10	GNAI3	1	109548649	1_67	0	0.0189414681546848	10.1035141370185	1.81711949787067e-06	-1.20667864523196	2
ENSG00000116337.15	AMPD2	1	109616709	1_67	0	0.0125562208633689	6.30430597674816	7.51611863445057e-07	-0.669944283238676	1
ENSG00000168765.16	GSTM4	1	109649355	1_67	0	0.0198653359631746	10.5442781481618	1.98888725481299e-06	1.25623283796826	2
ENSG00000213366.12	GSTM2	1	109667893	1_67	0	0.0113759221380885	5.39341340350899	5.82569465208617e-07	-0.451905023430583	2
ENSG00000134184.12	GSTM1	1	109669671	1_67	0	0.0207883036547014	10.9647617275864	2.16429096920293e-06	1.25302751317325	5
ENSG00000134202.10	GSTM3	1	109713453	1_67	0	0.0104308272391264	4.59344231694764	4.54940306889357e-07	0.00429489561483088	4
ENSG00000134201.10	GSTM5	1	109711119	1_67	0	0.0195071283819974	10.3758460059628	1.92182684925797e-06	-1.18500801712793	2
ENSG00000143107.8	FNDC7	1	108715528	1_67	0	0.0161392824548521	8.62290771462302	1.32140320921803e-06	-1.04383583750115	1
ENSG00000179902.12	C1orf194	1	109113015	1_67	0	0.0107295485581863	4.85383786553698	4.94497512978241e-07	0.248916353090593	2
ENSG00000168710.17	AHCYL1	1	109984850	1_68	0	0.055131014683712	14.904265804955	7.80196449745457e-06	-1.69905233830182	1
ENSG00000197106.6	SLC6A17	1	110150825	1_68	0	0.0182085724573122	4.59151490129047	7.93833264674379e-07	0.0818591591386535	1
ENSG00000134248.13	LAMTOR5	1	110407098	1_68	0	0.0843993669944886	18.9280158077126	1.51684664789743e-05	-2.17633024381646	2
ENSG00000143125.5	PROK1	1	110451368	1_68	0	0.0681120112645951	16.8954232278037	1.09267291176462e-05	2.2370151556568	1
ENSG00000177272.8	KCNA3	1	110675350	1_68	0	0.0185837452947664	4.78022355836386	8.43487884888394e-07	-0.605886897444842	1
ENSG00000143119.12	CD53	1	110873219	1_68	0	0.0243918002997099	7.29935767724196	1.6905417381591e-06	1.42813643771445	1
ENSG00000121931.15	LRIF1	1	110961918	1_68	0	0.0191793646169316	5.07214977143184	9.23684553998153e-07	-0.510902916644592	2
ENSG00000156171.14	DRAM2	1	111139496	1_68	0	0.116291377118419	21.9992828498082	2.42914496878199e-05	3.13272963253865	1
ENSG00000134255.13	CEPT1	1	111139496	1_68	0	0.116291377118419	21.9992828498082	2.42914496878199e-05	3.13272963253865	1
ENSG00000085465.12	OVGP1	1	111427097	1_70	0	0.00811326045230476	4.65776903689789	3.58815143878855e-07	0.14460164482769	1
ENSG00000116455.13	WDR77	1	111449473	1_70	0	0.00811266365690388	4.65709131275096	3.58736544938543e-07	-0.144884675356257	1
ENSG00000143110.11	C1orf162	1	111473751	1_70	0	0.00805517987551685	4.59157961774834	3.511840305904e-07	-0.0298077123122156	1
ENSG00000282608.1	ADORA3	1	111503935	1_70	0	0.0124434651741692	8.6013138501225	1.01625694891755e-06	-1.07318803897116	1
ENSG00000116473.14	RAP1A	1	111543408	1_70	0	0.00842995883004405	5.0105740234157	4.01060908223499e-07	0.313121932839906	1
ENSG00000121933.18	TMIGD3	1	111563822	1_70	0	0.00920959875641358	5.82573349323198	5.09434929779014e-07	-0.673409948538428	1
ENSG00000197852.9	FAM212B	1	111755756	1_70	0	0.032161603451468	17.3949694668938	5.31200848900124e-06	2.02634851011162	1
ENSG00000171385.9	KCND3	1	111991106	1_70	0	0.108697809669877	28.8760041545252	2.98026776392939e-05	3.06798024898472	1
ENSG00000116489.12	CAPZA1	1	112624254	1_70	0	0.00931226225681126	5.92791585058123	5.24148835307552e-07	-0.554555891436742	1
ENSG00000007341.18	ST7L	1	112611778	1_70	0	0.00811870055356634	4.66394748040071	3.59532017232891e-07	-0.126127209915587	1
ENSG00000155363.18	MOV10	1	112673015	1_70	0	0.182291224876889	33.9298646966288	5.87280103634286e-05	-3.30196020170905	2
ENSG00000184599.13	FAM19A3	1	112720490	1_70	0	0.0185872183295884	12.309096683595	2.17239092555872e-06	1.48043222707121	1
ENSG00000155380.11	SLC16A1	1	112956760	1_70	0	0.0124356260968235	8.59550164035482	1.01493044412243e-06	0.965857307932725	1
ENSG00000081026.18	MAGI3	1	113391682	1_70	0	0.00989055700313413	6.48331035870844	6.08856517136822e-07	0.674183065333653	1
ENSG00000116793.15	PHTF1	1	113758942	1_70	0	0.047134662457772	20.9618380577178	9.38138932893719e-06	-2.08843616808394	1
ENSG00000188761.11	BCL2L15	1	113887734	1_70	0	0.00812962027874065	4.67632758733963	3.60971226039904e-07	0.136556458146184	1
ENSG00000163349.21	HIPK1	1	113929699	1_70	0	0.00809695163316848	4.63923126805005	3.56668671950513e-07	-0.048266093513493	1
ENSG00000116774.11	OLFML3	1	113979663	1_70	0	0.00841247793727196	4.99144682520965	3.98701421334837e-07	-0.36426335041531	1
ENSG00000197323.11	TRIM33	1	114510087	1_71	0	0.0178237272111574	5.40191261960562	9.14204760348271e-07	0.385665544230064	2
ENSG00000213281.4	NRAS	1	114716978	1_71	0	0.0242553203884748	9.35214099227432	2.15385001695629e-06	-1.74275269043255	1
ENSG00000134198.9	TSPAN2	1	115089590	1_71	0	0.0406655778120364	11.2314694897128	4.33671543779248e-06	-0.891994693556076	1
ENSG00000173218.14	VANGL1	1	115642000	1_72	0	0.0166924924658394	6.03369738642793	9.56317516133074e-07	-0.638796609053045	1
ENSG00000116815.15	CD58	1	116571486	1_72	0	0.0196157888510524	7.52649515893375	1.40183197388967e-06	-0.839569823619215	1
ENSG00000134247.9	PTGFRN	1	116909755	1_72	0	0.0448143114737182	15.2083632741002	6.47137553666974e-06	-1.60834791289649	1
ENSG00000134256.12	CD101	1	117001393	1_72	0	0.0164503261049699	5.89859142484199	9.21340630268613e-07	-0.574086047750685	2
ENSG00000116830.11	TTF2	1	117060534	1_72	0	0.0148928363710947	4.97942309252369	7.0413161415338e-07	-0.320667373853802	1
ENSG00000134253.9	TRIM45	1	117122955	1_72	0	0.0166715993614524	6.02210582027924	9.53285625894588e-07	-0.631107052319806	1
ENSG00000198162.12	MAN1A2	1	117367233	1_72	0	0.0274811725566694	10.6521606641105	2.77952358867228e-06	1.43883221581346	2
ENSG00000183508.4	FAM46C	1	117605765	1_72	0	0.0386733434543661	13.8316639819129	5.07906237982019e-06	-1.56227220581936	1
ENSG00000177551.5	NHLH2	1	115844102	1_72	0	0.0203092814945373	7.84812974848852	1.51341533515359e-06	0.94115528893595	1
ENSG00000116874.11	WARS2	1	119012523	1_73	0	0.0224535443582585	8.29147193898321	1.76772188018397e-06	-1.0377457332471	2
ENSG00000143067.4	ZNF697	1	119612175	1_73	0	0.0227720142511836	8.4583696473398	1.82888123730987e-06	1.04413385023604	2
ENSG00000265241.6	RBM8A	1	145927840	1_73	0	0.0280250728877134	10.3375629291355	2.75082089073422e-06	1.25287619097172	1
ENSG00000272031.2	ANKRD34A	1	145990515	1_73	0	0.0158507308841398	5.09595389301757	7.66959055016294e-07	-0.37136339607414	1
ENSG00000131791.7	PRKAB2	1	147172620	1_73	0	0.0590855798073363	17.6458259733759	9.89967392863774e-06	-2.67421395036441	1
ENSG00000131778.18	CHD1L	1	147207724	1_73	0	0.0159627766588584	5.10996993361278	7.74504916384116e-07	-0.213904169244565	2
ENSG00000162836.11	ACP6	1	147656613	1_73	0	0.0150600954494258	4.62923314733648	6.61963700948871e-07	0.227765586895909	3
ENSG00000265107.2	GJA5	1	147773193	1_73	0	0.021409540698858	8.01322008676845	1.6289652440853e-06	1.19729600385529	1
ENSG00000178796.12	RIIAD1	1	151715696	1_74	0	0.0508526570489275	7.54470972743524	3.64295311630463e-06	-0.900825438966057	2
ENSG00000163206.5	SMCP	1	152799707	1_74	0	0.0424167025240472	5.84681831074103	2.35479930305223e-06	-0.74409872592551	1
ENSG00000186226.8	LCE1E	1	152786180	1_74	0	0.0496077183589431	7.31233317738037	3.44431307858335e-06	-0.883158775317655	1
ENSG00000143376.12	SNX27	1	151616259	1_74	0	0.176595239589933	19.4858269614176	3.26734677914461e-05	2.42704229993348	1
ENSG00000143450.16	OAZ3	1	151763100	1_74	0	0.0569272438514012	8.60425544371794	4.65083411956434e-06	-1.26511299715967	1
ENSG00000182134.15	TDRKH	1	151791573	1_74	0	0.0662227538470047	10.0291000939407	6.30618343329731e-06	-1.45663715560181	1
ENSG00000213171.2	LINGO4	1	151805451	1_74	0	0.0806545444717775	11.8958563204622	9.11007494092742e-06	-1.50338285680418	2
ENSG00000143365.17	RORC	1	151811212	1_74	0	0.0632052676587528	9.58913055454081	5.75479560297838e-06	1.46643829868337	2
ENSG00000225556.1	C2CD4D	1	151841929	1_74	0	0.0374430699406459	4.68264027130643	1.66479070230551e-06	0.0937293708250408	1
ENSG00000197747.8	S100A10	1	151993591	1_74	0	0.0373435119978689	4.65781662058463	1.651562229198e-06	-0.2409473600991	2
ENSG00000159450.12	TCHH	1	152106838	1_74	0	0.0376965104816007	4.74554753371396	1.69857557440877e-06	-0.121481971325818	1
ENSG00000197915.5	HRNR	1	152220349	1_74	0	0.115876640276153	15.3637533205929	1.69040441028304e-05	-2.11405938011291	1
ENSG00000143631.10	FLG	1	152264205	1_74	0	0.0458992844555097	6.58468551901471	2.86971223995264e-06	0.911183974086395	2
ENSG00000143536.7	CRNN	1	152415152	1_74	0	0.0372881965873335	4.64399694264608	1.6442229338609e-06	0.486909820680138	1
ENSG00000163207.6	IVL	1	152908247	1_74	0	0.0370790698583728	4.59155585034649	1.61653867461989e-06	-0.0291327908874129	2
ENSG00000241794.1	SPRR2A	1	153057485	1_74	0	0.0732698316856628	10.985135863026	7.64236935498256e-06	-1.37141157890082	1
ENSG00000203785.8	SPRR2E	1	153106201	1_74	0	0.0391585346284694	5.10050954674728	1.89643251589607e-06	0.513127172973734	1
ENSG00000203782.5	LOR	1	153259400	1_75	0	0.0238475133836557	4.66264644740606	1.05577891298516e-06	0.271778799814668	1
ENSG00000163220.10	S100A9	1	153357702	1_75	0	0.0536326657181925	12.1810461611005	6.20313694578491e-06	1.38096411874205	1
ENSG00000143546.9	S100A8	1	153391654	1_75	0	0.0258421712166443	5.33119466869352	1.30813009568772e-06	0.358916544507465	1
ENSG00000143556.8	S100A7	1	153460264	1_75	0	0.0299494548681983	7.19019650896335	2.04468814294494e-06	0.982419336878576	1
ENSG00000197956.9	S100A6	1	153535924	1_75	0	0.0426469892354177	10.5996230168246	4.29216286577797e-06	1.40881948451572	2
ENSG00000188015.9	S100A3	1	153548996	1_75	0	0.024381198942185	4.89720000867656	1.13370561225254e-06	-0.381617833414876	2
ENSG00000196154.11	S100A4	1	153549456	1_75	0	0.0238147447843694	4.65227232480631	1.05198235897612e-06	-0.210636653722749	2
ENSG00000196754.10	S100A2	1	153567710	1_75	0	0.0286869489603955	6.28791103207933	1.71272700625503e-06	0.638499522438334	1
ENSG00000188643.10	S100A16	1	153613108	1_75	0	0.0273710221345576	5.71754879753099	1.48592980015414e-06	-0.500778388958421	1
ENSG00000189334.8	S100A14	1	153616367	1_75	0	0.0249830302344479	5.13543304682777	1.21820276757896e-06	-0.688355798896155	1
ENSG00000160678.11	S100A1	1	153627648	1_75	0	0.02489922251475	5.05764828463525	1.19572637194475e-06	0.612678909133255	2
ENSG00000189171.14	S100A13	1	153609782	1_75	0	0.0246207713182007	5.02279064495285	1.1742055474713e-06	0.708856207576843	1
ENSG00000169418.9	NPR1	1	153678582	1_75	0	0.0850870368984131	17.4701675110985	1.41142519572941e-05	-2.60039888095979	1
ENSG00000143554.13	SLC27A3	1	153774134	1_75	0	0.0324095608327257	7.15201064997003	2.20089181561087e-06	-0.605469793823359	1
ENSG00000143614.9	GATAD2B	1	153923736	1_75	0	0.0490776359207984	14.3602820587532	6.69181616247425e-06	3.38146069677878	1
ENSG00000198837.9	DENND4B	1	153940147	1_75	0	0.0239371360916946	5.38848041588018	1.22471741812753e-06	1.04373722506586	1
ENSG00000143570.17	SLC39A1	1	153969609	1_75	0	0.0401802100049263	11.1384524287976	4.24946692606173e-06	1.97141847636774	1
ENSG00000143578.15	CREB3L4	1	153966654	1_75	0	0.299133431254391	18.9613580940116	5.38557141979995e-05	4.23050466469319	1
ENSG00000143569.18	UBAP2L	1	154219315	1_75	0	0.0341110850073669	10.9210272124012	3.53717396465927e-06	2.66157139681626	1
ENSG00000143595.12	AQP10	1	154321199	1_75	0	0.02585269773942	5.53611351158661	1.35896493729626e-06	0.426931766583911	2
ENSG00000143515.16	ATP8B2	1	154325898	1_75	0	0.297244050463021	29.1072630507211	8.21508267066311e-05	-3.57080963749234	1
ENSG00000160712.12	IL6R	1	154405422	1_75	0	0.0344870570385458	7.72188546299289	2.52858110111618e-06	1.05962414210473	1
ENSG00000169291.9	SHE	1	154502081	1_75	0	0.118531807777442	20.3168633898007	2.28659350344709e-05	-2.9861639876183	1
ENSG00000160714.9	UBE2Q1	1	154559434	1_75	0	0.0372383178364413	8.93482022553509	3.15917198740899e-06	1.55999651266237	1
ENSG00000160710.15	ADAR	1	154628057	1_75	0	0.0515050698493652	12.312807059859	6.02149668299621e-06	-1.79703985665709	1
ENSG00000143603.18	KCNN3	1	154870871	1_76	1	0.408644854889843	26.217237933048	0.000101725625161538	-4.56273985984814	1
ENSG00000163344.5	PMVK	1	154936792	1_76	1	0.205932088673893	24.4529059149966	4.7813649985961e-05	4.42591706807242	1
ENSG00000160691.18	SHC1	1	154974220	1_76	0	0.0133049768662269	5.56651387608159	7.03225833635244e-07	-1.03576122438433	1
ENSG00000160685.13	ZBTB7B	1	155007875	1_76	1	0.115496104783125	24.6737598846261	2.70582726317291e-05	4.11690917810211	1
ENSG00000163357.10	DCST1	1	155033615	1_76	0	0.0507408298127711	24.1357702321576	1.16282972497584e-05	-3.70279502278638	1
ENSG00000169242.11	EFNA1	1	155122682	1_76	0	0.0133454123111457	5.2118945483034	6.60427293238775e-07	-0.216580902520504	2
ENSG00000169241.17	SLC50A1	1	155135691	1_76	0	0.0131305991750558	4.84289835576993	6.03791917384984e-07	0.196446660658234	2
ENSG00000169231.13	THBS3	1	155211441	1_76	0	0.017231427753417	7.09352905199745	1.16059584663836e-06	-0.682216448222759	1
ENSG00000173171.14	MTX1	1	155203736	1_76	0	0.024985990595068	10.8492676686615	2.57391613905079e-06	-1.18103257261116	1
ENSG00000177628.15	GBA	1	155244216	1_76	0	0.0232866237711087	11.7150554529622	2.59028930278591e-06	-1.71642800024509	2
ENSG00000160767.20	FAM189B	1	155255194	1_76	0	0.0159770145210765	7.85548367941658	1.19169730545698e-06	-2.00890655599013	1
ENSG00000116521.10	SCAMP3	1	155262283	1_76	0	0.019908627144442	10.5493730627459	1.99418461149878e-06	2.00810481914978	1
ENSG00000143630.9	HCN3	1	155277916	1_76	0	0.0300189484618801	13.726620715622	3.91251941565575e-06	-2.4657281410912	1
ENSG00000143627.17	PKLR	1	155288961	1_76	0	0.0190733803558587	10.1285570693076	1.83430962835342e-06	-2.03817088799052	1
ENSG00000132676.15	DAP3	1	155688294	1_76	0	0.0405084990732961	15.5176824647448	5.9685716187434e-06	2.66415783066477	1
ENSG00000116580.18	GON4L	1	155859720	1_76	0	0.0415094268186422	14.4893215004303	5.71073729537107e-06	2.67224451535059	1
ENSG00000143622.10	RIT1	1	155910600	1_76	0	0.0214850858503197	10.8407031727327	2.21152545950355e-06	-2.25159184247044	1
ENSG00000116584.17	ARHGEF2	1	156006597	1_76	0	0.631670295673053	21.552709961734	0.000129267614976396	3.81556917493527	1
ENSG00000160803.7	UBQLN4	1	156037386	1_76	0	0.157030625498783	17.1439407662352	2.5561857821417e-05	-3.45355923705452	1
ENSG00000116586.11	LAMTOR2	1	156055222	1_76	0	0.0644813757541108	20.2653373656702	1.24075355918229e-05	-2.50635758253915	1
ENSG00000132698.14	RAB25	1	156061029	1_76	0	0.0442317852148871	17.5761481249242	7.38168602486458e-06	-2.83660292773841	1
ENSG00000196189.12	SEMA4A	1	156170955	1_76	0	0.0249637313700672	11.2545516110399	2.6676883638937e-06	1.74107313436688	1
ENSG00000160785.13	SLC25A44	1	156193927	1_76	0	0.0197754458782922	8.5203261514659	1.59985233933147e-06	-1.05487559208526	2
ENSG00000160783.19	PMF1	1	156201443	1_76	0	0.0244078483121778	9.85004127104592	2.28278464471771e-06	-0.965521216198084	2
ENSG00000242252.1	BGLAP	1	156240766	1_76	0	0.0832439823600927	21.7342640543853	1.71788933852983e-05	2.55785403622198	1
ENSG00000163472.18	TMEM79	1	156279714	1_76	0	0.013317045760368	4.75800384503573	6.01630822198938e-07	-0.349200490686322	1
ENSG00000198715.11	GLMP	1	156294209	1_76	0	0.0314232367128841	12.847418168361	3.83322378182092e-06	-1.75121930804708	1
ENSG00000183856.10	IQGAP3	1	156572426	1_77	0	0.0347753846610644	6.17340499699855	2.0384220497841e-06	-0.622213604360172	1
ENSG00000187862.11	TTC24	1	156562941	1_77	0	0.03155733975269	5.26956067222901	1.57896386639458e-06	-0.479902074759428	2
ENSG00000160818.16	GPATCH4	1	156601724	1_77	0	0.0293465297566082	4.59426487008845	1.28017746937646e-06	-0.0656892209958174	2
ENSG00000132702.12	HAPLN2	1	156619658	1_77	0	0.0586480440588558	11.0639192509718	6.16112367966176e-06	-1.33804441127533	1
ENSG00000132692.18	BCAN	1	156645322	1_77	0	0.046620331615214	8.91015843671722	3.94419321544136e-06	1.06322574557061	1
ENSG00000143320.8	CRABP2	1	156705979	1_77	0	0.034193303249028	6.01619917744875	1.95326271749424e-06	0.637690166284275	1
ENSG00000143303.11	RRNAD1	1	156728106	1_77	0	0.030256109705796	4.87798737680879	1.4013646405763e-06	-0.287041851337937	1
ENSG00000143294.14	PRCC	1	156750590	1_77	0	0.0487930201765131	9.33674729234273	4.32564328052453e-06	-1.18350290545626	1
ENSG00000143321.18	HDGF	1	156763509	1_77	0	0.0294243908226681	4.61888947485899	1.29045375980325e-06	-0.0950769907003308	1
ENSG00000198400.11	NTRK1	1	156815564	1_77	0	0.0329985882698358	5.68509542582239	1.7812731273993e-06	0.552086083977801	1
ENSG00000187800.13	PEAR1	1	156893825	1_77	0	0.0317913978000547	5.33830123026676	1.61142499846116e-06	-0.323053377012393	1
ENSG00000160838.13	LRRC71	1	156920880	1_77	0	0.0560059704427064	10.6304687869827	5.65306709846243e-06	1.4580571365523	1
ENSG00000132694.18	ARHGEF11	1	157044910	1_77	0	0.0293379813923561	4.59155756346043	1.27905040314793e-06	0.00314335034303644	1
ENSG00000117036.11	ETV3	1	157138777	1_77	0	0.0992970843925037	16.0587728823621	1.51407102882694e-05	1.78511110827909	1
ENSG00000158473.6	CD1D	1	158180329	1_78	0	0.0227516144638693	5.2213402947632	1.12795458868492e-06	-0.536854648916171	1
ENSG00000163565.18	IFI16	1	158999863	1_78	0	0.0503555971683664	12.621422742797	6.03466909101905e-06	-1.60756835680464	1
ENSG00000163568.14	AIM2	1	159147011	1_78	0	0.0421741703637856	10.9620583620833	4.38971227045958e-06	1.41643154936149	1
ENSG00000213088.9	ACKR1	1	159203354	1_78	0	0.0373656152576506	9.83201746112188	3.48828672837295e-06	-1.64485630633155	1
ENSG00000179639.10	FCER1A	1	159289239	1_78	0	0.0218881622427789	4.86282756694661	1.01063786573981e-06	0.489366152706856	2
ENSG00000132693.12	CRP	1	159677600	1_78	0	0.0244054627663559	5.87191421144097	1.36070551714388e-06	-0.656840411704259	1
ENSG00000158716.8	DUSP23	1	159780839	1_78	0	0.0471866790471741	12.0124283264466	5.38204865281546e-06	-1.33061715272476	1
ENSG00000181036.13	FCRL6	1	159800388	1_78	0	0.0290624437393546	7.49309643604683	2.06771580932195e-06	0.833427456480293	1
ENSG00000158714.10	SLAMF8	1	159826512	1_78	0	0.172195597635951	24.404241408416	3.9901089407074e-05	2.5088285379653	1
ENSG00000188004.9	C1orf204	1	159854415	1_78	0	0.0480029706560518	12.1730440976921	5.54836095079985e-06	-1.45541554287488	1
ENSG00000243284.1	VSIG8	1	159856126	1_78	0	0.0221988563118035	4.99341531540827	1.05250867935118e-06	-0.358089357944816	2
ENSG00000213085.9	CFAP45	1	159899758	1_78	0	0.0216786790929734	4.77372885978576	9.82625344463067e-07	-0.219617705951935	1
ENSG00000158710.14	TAGLN2	1	159925746	1_78	0	0.0311740117718392	8.14511960591018	2.41094641445605e-06	0.927278188362066	1
ENSG00000085552.16	IGSF9	1	159945634	1_79	0	0.0148686324791755	5.05637999972788	7.13851914117315e-07	-0.412362052916983	2
ENSG00000162723.9	SLAMF9	1	159954467	1_79	0	0.0146386119239237	4.91235383938398	6.82789660720282e-07	-0.223350640542631	2
ENSG00000162728.4	KCNJ9	1	160081123	1_79	0	0.0295891713163595	11.4307208700548	3.21146962621335e-06	-1.52291227606109	1
ENSG00000162729.13	IGSF8	1	160101153	1_79	0	0.0181726717088406	6.91137601595125	1.19256126582575e-06	-0.896088521727774	2
ENSG00000132681.16	ATP1A4	1	160125835	1_79	0	0.0443233656644965	15.1973606409811	6.39585040378124e-06	-1.76902450925982	1
ENSG00000162735.18	PEX19	1	160285766	1_79	0	0.0141918961496019	4.62609899008214	6.23379825338726e-07	-0.253257430365631	1
ENSG00000122218.14	COPA	1	160343943	1_79	0	0.0627340634106652	18.4580940669183	1.09948085192852e-05	-2.19169291592984	1
ENSG00000162736.15	NCSTN	1	160342711	1_79	0	0.0889651870156278	21.7686369822734	1.83886027099191e-05	2.52073375052245	2
ENSG00000066294.14	CD84	1	160579933	1_79	0	0.0145502182162608	4.85640606608653	6.70937237778268e-07	-0.346592673679561	1
ENSG00000117091.9	CD48	1	160711718	1_79	0	0.0142761607080563	4.68077533247426	6.34492687714429e-07	0.147957439253608	1
ENSG00000122223.12	CD244	1	160862395	1_79	0	0.0142284923172878	4.64988481179762	6.28200785439675e-07	0.0674176141587438	1
ENSG00000158769.17	F11R	1	161021085	1_79	0	0.0141692906220582	4.61137646806981	6.2040613516969e-07	-0.050230347357583	1
ENSG00000215845.10	TSTD1	1	161038782	1_79	0	0.030443678714407	11.6953794121691	3.38071719238085e-06	-1.30733173576609	1
ENSG00000158773.14	USF1	1	161044937	1_79	0	0.0264178941591622	10.3777689670263	2.60315237831272e-06	-1.22123867329476	1
ENSG00000162755.13	KLHDC9	1	161098450	1_79	0	0.0262882278668306	10.3320980692357	2.5789755634033e-06	-1.32401297061471	1
ENSG00000158793.13	NIT1	1	161118210	1_79	0	0.0170114234728963	6.300666266691	1.01771114172386e-06	0.637046710974932	2
ENSG00000143224.17	PPOX	1	161156915	1_79	0	0.0142260601895725	4.64830510255723	6.27880022109004e-07	0.0228821117345555	2
ENSG00000158850.14	B4GALT3	1	161177981	1_79	0	0.0192929458410321	7.46488035286791	1.36747310391068e-06	-0.819237444421456	1
ENSG00000158864.12	NDUFS2	1	161196933	1_79	0	0.0392512161926074	14.0620892249207	5.24083351646535e-06	-1.79297502593141	2
ENSG00000158869.10	FCER1G	1	161216523	1_79	0	0.0961422090703169	22.5096491417229	2.05485044710591e-05	-2.32364499003232	1
ENSG00000248485.1	PCP4L1	1	161259053	1_79	0	0.0228752886759811	9.04228296884135	1.96400267002937e-06	-1.05996543893727	2
ENSG00000143252.14	SDHC	1	161320896	1_79	0	0.0161151946663402	5.80032709586506	8.87534896962658e-07	0.608432276414315	1
ENSG00000143226.13	FCGR2A	1	161505035	1_79	0	0.197824485946684	29.5588659055134	5.55220138335817e-05	3.14038785658642	1
ENSG00000203747.10	FCGR3A	1	161550682	1_79	0	0.0182367979023013	6.94396757681042	1.20241300953706e-06	-0.88584039597342	1
ENSG00000132185.16	FCRLA	1	161707114	1_79	0	0.0141604342261848	4.60560164947943	6.19241907646003e-07	0.0393199038171756	1
ENSG00000162746.14	FCRLB	1	161714831	1_79	0	0.0162927298486759	5.90159336937995	9.12978469435846e-07	-0.494697630533612	1
ENSG00000081721.11	DUSP12	1	161749589	1_79	0	0.0153161909894021	5.33037927732632	7.75186644804127e-07	-0.368669513910761	1
ENSG00000118217.5	ATF6	1	161766482	1_79	0	0.0183143181224404	6.98320514227437	1.21434740965338e-06	0.855815262038445	2
ENSG00000239887.4	C1orf226	1	162366749	1_79	0	0.0141588513081802	4.60456972515644	6.19033955037488e-07	0.0741751251314247	1
ENSG00000117143.13	UAP1	1	162561114	1_80	0	0.0114871076045052	6.51643836760057	7.10752470866841e-07	-0.609695250899048	2
ENSG00000162733.16	DDR2	1	162631124	1_80	0	0.00965408563819248	4.95835349125868	4.54512706555783e-07	-0.281058741007541	1
ENSG00000132196.13	HSD17B7	1	162790775	1_80	0	0.095822851977637	26.1004766056549	2.37473376472155e-05	2.49584836421769	3
ENSG00000117152.13	RGS4	1	163069063	1_80	0	0.00948705216092049	4.76268497707251	4.290229666678e-07	0.133522002448168	1
ENSG00000143228.12	NUF2	1	163266611	1_80	0	0.0444000505567431	18.9289306777872	7.98007443246964e-06	-2.06337520176743	1
ENSG00000143198.12	MGST3	1	165630412	1_81	0	0.199135958773491	22.2894433467368	4.21450243204376e-05	-2.86678883882717	1
ENSG00000143149.12	ALDH9A1	1	165683798	1_81	0	0.0329184396159078	5.08728050501773	1.59009225501444e-06	0.739952909817498	1
ENSG00000188859.6	FAM78B	1	166167240	1_81	0	0.0359725298210725	5.91351167045833	2.01982543262142e-06	-0.650454355251058	1
ENSG00000143194.12	MAEL	1	166975891	1_82	0	0.0551173328355157	18.6074506141073	9.73806043333688e-06	2.46853076482874	2
ENSG00000143157.11	POGK	1	166839016	1_82	0	0.0312003883762365	13.2734158661941	3.93224073856848e-06	-2.32482414335593	1
ENSG00000198842.9	DUSP27	1	167093885	1_82	0	0.0294830396840989	11.7904372161221	3.30065068018577e-06	1.54011180629684	1
ENSG00000143167.11	GPA33	1	167165807	1_82	0	0.0150189368922581	5.41514712948254	7.72230321502411e-07	-0.301761757692863	3
ENSG00000143162.7	CREG1	1	167553767	1_82	0	0.0145399690623677	5.1799311829601	7.15129789261414e-07	0.391830200926726	1
ENSG00000198771.10	RCSD1	1	167630346	1_82	0	0.0157095068269223	5.91837976775159	8.82800920695536e-07	0.572129195467135	1
ENSG00000197965.11	MPZL1	1	167720961	1_82	0	0.0136952660340783	4.62938498405591	6.01992621686825e-07	-0.103800019768151	1
ENSG00000143199.17	ADCY10	1	167902779	1_82	0	0.0187311414958762	7.50430197014546	1.33466398935203e-06	-0.930158312850336	1
ENSG00000143158.10	MPC2	1	167936749	1_82	0	0.0272252997275193	10.8643325399315	2.80849151844012e-06	1.52813459101864	1
ENSG00000143147.14	GPR161	1	168137980	1_82	0	0.0165963925431967	6.40455380436704	1.00925282479063e-06	-0.739564193842417	1
ENSG00000143155.12	TIPRL	1	168178854	1_82	0	0.0407790716456173	14.6861564962451	5.68647171384879e-06	-1.65021835147032	2
ENSG00000213064.9	SFT2D2	1	168225689	1_82	0	0.0177167758357769	7.00344858915165	1.17813221606361e-06	0.749664546855191	1
ENSG00000143178.12	TBX19	1	168281906	1_82	0	0.0222234902455594	9.06690351917849	1.91323650198343e-06	-1.03743208432551	1
ENSG00000143153.12	ATP1B1	1	169128225	1_83	0	0.0781186750232465	13.7112402424171	1.01701885780497e-05	1.76326225097521	1
ENSG00000143156.13	NME7	1	169330256	1_83	0	0.0329458541228446	5.60931181996573	1.75471969606467e-06	0.645918737803035	2
ENSG00000117477.12	CCDC181	1	169464882	1_83	0	0.0368690870546262	6.65729239617261	2.33054456885422e-06	0.851668638064185	1
ENSG00000000460.16	C1orf112	1	169662225	1_83	0	0.0361791294828046	6.48121645614148	2.22644533102439e-06	-0.908640499161142	1
ENSG00000188404.8	SELL	1	169633003	1_83	0	0.0509744831313251	9.68584350448281	4.68800078174589e-06	-1.31985266847558	1
ENSG00000007908.15	SELE	1	169764726	1_83	0	0.0366753180270951	6.60803220093214	2.30114208874524e-06	-0.497610350136303	1
ENSG00000171806.11	METTL18	1	169793984	1_83	0	0.046382631445752	8.80132722134207	3.87615333315268e-06	1.77207465782704	2
ENSG00000000457.13	SCYL3	1	169891332	1_83	0	0.0563408806366219	10.625554679708	5.68424303449864e-06	1.82728119061535	2
ENSG00000120370.12	GORAB	1	170532434	1_83	0	0.052562537987901	9.97364874372282	4.97768938804299e-06	-1.45108471656795	1
ENSG00000116132.11	PRRX1	1	170663243	1_84	0	0.0179350283059414	4.6149364285417	7.85896195104498e-07	-0.0306478938682688	3
ENSG00000007933.12	FMO3	1	171094121	1_84	0	0.0342161232856727	10.6076594818993	3.44625785340684e-06	1.35297907765287	1
ENSG00000094963.13	FMO2	1	171187688	1_84	0	0.0309165683630198	9.66402161105192	2.8369166220379e-06	-1.14529008020123	1
ENSG00000034971.16	MYOC	1	171652737	1_84	0	0.0557854878946141	15.1786457189195	8.03991869394994e-06	-1.76373340805489	1
ENSG00000117533.14	VAMP4	1	171742012	1_84	0	0.0639671068435525	16.4669318034987	1.00015380662365e-05	-2.02103846241815	2
ENSG00000197959.13	DNM3	1	171840580	1_84	0	0.0784585541004074	18.3985992240091	1.37063701607383e-05	2.04369110324161	3
ENSG00000135845.9	PIGC	1	172443657	1_84	0	0.0224758020508474	6.70433256576673	1.43076446221181e-06	-0.650413371794374	1
ENSG00000094975.13	SUCO	1	172528734	1_84	0	0.0348970568957607	10.7911976543621	3.57565694864765e-06	1.38265382095575	2
ENSG00000120337.8	TNFSF18	1	173051434	1_84	0	0.0201784844981099	5.70561308948006	1.09317139784544e-06	-0.521752220200301	1
ENSG00000162753.11	SLC9C2	1	173611164	1_85	0	0.267331192051856	24.1159521898728	6.12140967962197e-05	-4.99465002398652	1
ENSG00000183831.6	ANKRD45	1	173677634	1_85	0	0.20938539495288	22.9774023198977	4.56819580674054e-05	4.92361884892178	1
ENSG00000076321.10	KLHL20	1	173714815	1_85	0	0.0946646377221056	22.9493359073226	2.06279132686683e-05	-3.84315520299007	2
ENSG00000185278.15	ZBTB37	1	173868168	1_85	0	0.0488885228482059	16.5132576691202	7.66543966705686e-06	-3.30680710554533	1
ENSG00000117601.13	SERPINC1	1	173898583	1_85	0	0.0998596554890051	19.9257951043669	1.88930955246642e-05	-4.65793704475644	2
ENSG00000152061.23	RABGAP1L	1	174159319	1_85	0	0.0359260295951166	13.7908253812284	4.70432025662372e-06	-4.01094640834556	1
ENSG00000120333.4	MRPS14	1	175022306	1_85	0	0.0990837519358392	18.1960468552993	1.71189406637363e-05	3.23536753026064	1
ENSG00000152092.15	ASTN1	1	176926245	1_86	0	0.143739119924852	31.6186719543019	4.31534977867407e-05	3.0794421060366	1
ENSG00000116147.16	TNR	1	175744070	1_86	0	0.21603280692709	34.887403426444	7.15625409579794e-05	-3.09599412070679	1
ENSG00000235750.9	KIAA0040	1	175193171	1_86	0	0.00852326951216809	6.49497583157841	5.25631226262945e-07	0.672010086459475	1
ENSG00000120341.18	SEC16B	1	177966530	1_87	0	0.114485819654694	19.2374819805762	2.09120842841553e-05	-2.14671258945645	2
ENSG00000075391.16	RASAL2	1	178093563	1_87	0	0.0286855421744265	7.5218620432179	2.04873517224924e-06	0.745816968060379	2
ENSG00000116191.17	RALGPS2	1	178725006	1_87	0	0.068605202059696	15.4492015778272	1.00637649395907e-05	-1.62693828035711	2
ENSG00000116194.12	ANGPTL1	1	178868209	1_87	0	0.0224082491878983	5.17670445024406	1.10143454388776e-06	0.238389441598283	1
ENSG00000143340.6	FAM163A	1	179743304	1_89	0	0.0171761159496983	5.48619426922239	8.94733178475988e-07	-0.692338819089102	1
ENSG00000162779.21	AXDND1	1	179358896	1_89	0	0.0189591052082088	6.67773360473656	1.20211031319045e-06	0.642350321685817	2
ENSG00000186283.13	TOR3A	1	179095990	1_89	0	0.0156808974600043	4.84641814201959	7.21587819112723e-07	0.229225652968378	2
ENSG00000143322.19	ABL2	1	179226558	1_89	0	0.0295304787721572	10.3391441041175	2.89902842333614e-06	-1.37113977939764	2
ENSG00000169905.12	TOR1AIP2	1	179878267	1_89	0	0.0204402767466951	7.00094307079381	1.35875362098485e-06	-0.832986813350841	1
ENSG00000135837.15	CEP350	1	179954679	1_89	0	0.0327308574529369	11.4725124964744	3.56544153087925e-06	-1.40459160766414	2
ENSG00000116260.16	QSOX1	1	180154677	1_89	0	0.0305061753757648	11.1331544326764	3.22480451213183e-06	-1.39217683137238	1
ENSG00000230124.6	ACBD6	1	180502528	1_89	0	0.0232641152294717	7.94102268824785	1.75412433638359e-06	0.94852451731016	2
ENSG00000135823.13	STX6	1	181042373	1_89	0	0.0262285080403847	8.74933773131214	2.17894448274523e-06	0.484040588286297	1
ENSG00000153029.14	MR1	1	181053759	1_89	0	0.0154393250597589	4.61555265187017	6.76627145622361e-07	0.0775438495039739	1
ENSG00000198216.10	CACNA1E	1	181412848	1_90	0	0.0230080727479755	4.83207884360814	1.05562982166096e-06	-0.230654896020547	1
ENSG00000135828.11	RNASEL	1	182589002	1_90	0	0.0232123045956331	4.91400303484508	1.08305641228175e-06	0.290077970272056	1
ENSG00000143333.6	RGS16	1	182604092	1_90	0	0.144990778218497	22.2172782068233	3.05864188182852e-05	-2.28616985571111	1
ENSG00000135838.13	NPL	1	182784538	1_90	0	0.0237790493002856	5.13764697727821	1.15999506979018e-06	-0.409471743175764	1
ENSG00000058085.14	LAMC2	1	183186170	1_91	0	0.0215648085056078	5.18959401637551	1.06261608827537e-06	0.653723912140082	1
ENSG00000157064.10	NMNAT2	1	183419124	1_91	0	0.0241664345293715	6.24528110344486	1.43305206046375e-06	-0.763292089861549	1
ENSG00000116698.21	SMG7	1	183468867	1_91	0	0.122531514400844	21.5370742524452	2.50571632951208e-05	2.53201894144435	2
ENSG00000116701.14	NCF2	1	183590726	1_91	0	0.0218455313080091	5.30942233673346	1.10130416343411e-06	0.438472757582371	1
ENSG00000198756.10	COLGALT2	1	183966697	1_91	0	0.0445088838549251	11.9303867786583	5.04195103852747e-06	-1.49632792572379	1
ENSG00000198860.11	TSEN15	1	184051811	1_91	0	0.0210629048078613	4.97147050889547	9.9426128566774e-07	-0.349766673432751	1
ENSG00000135842.16	FAM129A	1	184974705	1_92	0	0.0652082241441555	13.9094812604971	8.61213251071446e-06	2.32115709941485	1
ENSG00000121486.11	TRMT1L	1	185156912	1_92	0	0.0575271991067866	11.7710026737753	6.4296019151597e-06	1.57048836920264	1
ENSG00000116668.12	SWT1	1	185156912	1_92	0	0.0575271991067866	11.7710026737753	6.4296019151597e-06	-1.57048836920264	1
ENSG00000116679.15	IVNS1ABP	1	185317057	1_92	0	0.0328115177660757	6.70572303070817	2.0891485819752e-06	0.77872697013571	1
ENSG00000157181.15	C1orf27	1	186369764	1_92	0	0.0260869970008725	4.60229005358615	1.13997537766618e-06	0.0602126090351454	2
ENSG00000262180.1	OCLM	1	186400270	1_92	0	0.0567328672158324	11.5797780731147	6.23781321151962e-06	1.2790180459513	1
ENSG00000073756.11	PTGS2	1	186680089	1_92	0	0.0300093707586812	5.9183408610073	1.68637540756775e-06	0.562065476966465	1
ENSG00000162670.10	BRINP3	1	190476968	1_95	0	0.0560560669750668	15.4398721659012	8.21795427389646e-06	-2.21600293198133	1
ENSG00000150681.9	RGS18	1	192158507	1_96	0	0.182537616997144	26.9488129351261	4.67078001298897e-05	3.20624199230218	1
ENSG00000090104.11	RGS1	1	192575665	1_96	0	0.0169951628035863	5.58325685330315	9.00970006989555e-07	0.506174848557019	2
ENSG00000116747.12	TROVE2	1	193058704	1_96	0	0.0225724333872053	9.78963521622285	2.09817779300053e-06	1.66987037593828	1
ENSG00000023572.8	GLRX2	1	193105978	1_96	0	0.0184153806504459	7.71943690122534	1.34978226839821e-06	1.48461761882806	2
ENSG00000134371.10	CDC73	1	193121735	1_96	0	0.307854653493868	19.6885877047348	5.75516373803601e-05	4.00142905920009	1
ENSG00000203724.10	C1orf53	1	197902889	1_99	0	0.0369442401791049	7.45952745578622	2.61670914705172e-06	0.783607194426285	1
ENSG00000081237.18	PTPRC	1	198638643	1_99	0	0.043414716061659	8.96624214264631	3.69610946621727e-06	-0.992463833313975	1
ENSG00000081248.10	CACNA1S	1	201112815	1_101	0	0.0186348965673716	5.62477141988895	9.95243297676926e-07	0.420520036511481	1
ENSG00000163362.10	C1orf106	1	200891082	1_101	0	0.0167102673474386	4.93605450591032	7.83178473150747e-07	-0.304838761449455	1
ENSG00000170128.4	GPR25	1	200872533	1_101	0	0.0189035674700715	6.16895588811761	1.10726821484386e-06	0.924396275570276	1
ENSG00000162702.7	ZNF281	1	200413761	1_101	0	0.210985932198633	27.8295475469431	5.57515622387243e-05	3.9934977281314	1
ENSG00000118197.13	DDX59	1	200620065	1_101	0	0.017201880400572	5.00985303225939	8.18273160194544e-07	-0.0613271171638697	2
ENSG00000118200.14	CAMSAP2	1	200733267	1_101	0	0.0612372354909712	17.7918036849013	1.03450585091003e-05	2.25570977888009	1
ENSG00000116852.14	KIF21B	1	201018995	1_101	0	0.0431834465049945	17.4380235510665	7.15009739237656e-06	2.58237461909802	1
ENSG00000116857.16	TMEM9	1	201153688	1_101	0	0.0273297140641073	9.50190421585935	2.46571645192628e-06	1.18530947415474	2
ENSG00000174307.6	PHLDA3	1	201469321	1_101	0	0.0247175579944015	8.28794239780055	1.94513470510164e-06	-0.930632981410367	1
ENSG00000159176.13	CSRP1	1	201509157	1_101	0	0.016443347798807	4.60119910403864	7.18387333212428e-07	0.0850118354598255	1
ENSG00000134369.15	NAV1	1	201622146	1_102	0	0.0305739620353884	8.07131896641345	2.34311513373436e-06	-1.01392607571584	1
ENSG00000198700.9	IPO9	1	201828710	1_102	0	0.058789720211184	15.5544034169504	8.68264707774928e-06	-2.35109709320547	1
ENSG00000198892.6	SHISA4	1	201887834	1_102	0	0.599403658237659	20.4051498753277	0.000116133248657961	3.87028596452927	2
ENSG00000134375.10	TIMM17A	1	201954677	1_102	0	0.023129115270394	5.4010158176141	1.18612884238988e-06	0.599569886916653	1
ENSG00000176393.10	RNPEP	1	201981821	1_102	0	0.0233511794083572	5.40664958646429	1.1987660655505e-06	0.426931754675469	1
ENSG00000143862.7	ARL8A	1	202144707	1_102	0	0.0548246571788231	13.2123743316403	6.87787361372663e-06	1.59662671334843	1
ENSG00000143851.15	PTPN7	1	202161626	1_102	0	0.0251031139597593	6.11253290203128	1.45695522154304e-06	0.633840565612802	2
ENSG00000133067.17	LGR6	1	202216851	1_102	0	0.0213288054046114	4.61792711465941	9.3521400711416e-07	0.14658489681666	1
ENSG00000077152.9	UBE2T	1	202333104	1_102	0	0.022104242078143	4.94168135692324	1.03716478651776e-06	-0.287188485653582	1
ENSG00000077157.21	PPP1R12B	1	202348568	1_102	0	0.0239973064135933	5.61737625392261	1.27995118788644e-06	0.492555383766052	2
ENSG00000183155.4	RABIF	1	202889900	1_102	0	0.0438188369858611	11.1169630260652	4.62534790460317e-06	-1.38605328597411	1
ENSG00000159346.12	ADIPOR1	1	202958751	1_102	0	0.0480632534929893	12.0920125623416	5.51834885797523e-06	-1.40572388836958	1
ENSG00000143847.15	PPFIA4	1	203025545	1_102	0	0.0237322335918477	5.6634662513842	1.2761987885964e-06	0.526458043322707	2
ENSG00000133055.8	MYBPH	1	203175705	1_102	0	0.0212605363105135	4.59193738714142	9.26974036298873e-07	0.0323511379691661	1
ENSG00000133048.12	CHI3L1	1	203186284	1_102	0	0.0251188146821023	6.14849924481587	1.4664446068438e-06	-0.708850493958648	2
ENSG00000133063.15	CHIT1	1	203274075	1_102	0	0.0212679216407404	4.59426764002898	9.27766613159438e-07	0.00620522238366355	1
ENSG00000159388.5	BTG2	1	203305408	1_102	0	0.0331313900325679	8.67247361551747	2.72822410132042e-06	-1.00575515211847	2
ENSG00000122176.10	FMOD	1	203350688	1_102	0	0.0230681108360133	5.34790880342627	1.1713681708571e-06	0.436648878892657	1
ENSG00000174567.7	GOLT1A	1	204213637	1_103	0	0.0421869752173825	9.58816147336127	3.84070653123828e-06	1.59569168477205	2
ENSG00000188783.5	PRELP	1	203475432	1_103	0	0.0300822576434506	6.32534332289705	1.80672446801752e-06	0.711862967574607	1
ENSG00000188770.9	OPTC	1	203493789	1_103	0	0.0280879277306331	5.63474361855528	1.50276563871918e-06	0.477531594917041	2
ENSG00000257315.2	ZBED6	1	203795675	1_103	0	0.0317964157107726	7.35048333130721	2.21917453500208e-06	-1.36154655746319	1
ENSG00000182004.12	SNRPE	1	203861428	1_103	0	0.0378532574049301	9.1245228261844	3.27952402473194e-06	1.63191357962772	2
ENSG00000143850.13	PLEKHA6	1	204328995	1_103	0	0.0479519205120292	10.3714634242383	4.72218984136134e-06	-0.951645700344638	1
ENSG00000158615.8	PPP1R15B	1	204412128	1_103	0	0.0265033573444032	5.08375131887095	1.2793300086796e-06	-0.406516985964346	1
ENSG00000198625.12	MDM4	1	204517114	1_103	0	0.176563023421404	22.3582942829748	3.74831276433993e-05	-3.21365570647681	1
ENSG00000174529.7	TMEM81	1	205084022	1_104	0	0.119420608604629	20.0574563602321	2.27432503997389e-05	2.39813447165504	1
ENSG00000133059.16	DSTYK	1	205210869	1_104	0	0.0359688960195566	12.5002228802872	4.26915833003221e-06	-2.82889474489758	2
ENSG00000133069.15	TMCC2	1	205275825	1_104	0	0.0242657464617002	6.16643181457286	1.42077395113643e-06	1.55419613381537	1
ENSG00000163545.8	NUAK2	1	205305547	1_104	0	0.0265760912055293	5.76658003374001	1.4551468592326e-06	-0.627608248477894	2
ENSG00000162873.14	KLHDC8A	1	205368932	1_104	0	0.0253207783541389	5.16451217861291	1.24166304128362e-06	-0.313229636192361	1
ENSG00000174514.12	MFSD4A	1	205576857	1_104	0	0.0269831249431844	5.75526312905638	1.47453411660144e-06	-0.465354060556483	1
ENSG00000117280.12	RAB29	1	205770138	1_104	0	0.0253202421066292	5.04779991514944	1.21357712791172e-06	0.41437767526324	1
ENSG00000133065.10	SLC41A1	1	205813381	1_104	0	0.097544943371913	17.4091178093938	1.6124227680665e-05	1.89643487222922	2
ENSG00000174502.18	SLC26A9	1	205943691	1_104	0	0.0238995206029707	4.59607731498597	1.04297503259038e-06	-0.00709924374664419	1
ENSG00000263528.7	IKBKE	1	206470431	1_105	0	0.0458169607794059	13.7222394847429	5.96964724242846e-06	1.58580660074076	2
ENSG00000143486.15	EIF2D	1	206605289	1_105	0	0.0233388582311563	7.66658647098373	1.69894391047295e-06	0.933498541597496	1
ENSG00000162889.10	MAPKAPK2	1	206684062	1_105	0	0.038219743019614	12.0125116245577	4.35932231252702e-06	-1.44966683309237	1
ENSG00000162896.5	PIGR	1	206946508	1_105	0	0.0454823142402085	13.7649433286	5.94448696300772e-06	1.95603579831865	1
ENSG00000196352.14	CD55	1	207321071	1_105	0	0.023018683707259	7.08006072520486	1.54744372720406e-06	-0.662403127264275	2
ENSG00000203710.10	CR1	1	207518704	1_105	0	0.0267431558740247	8.2371801914495	2.09164809265617e-06	0.671912234034367	1
ENSG00000117335.19	CD46	1	207749736	1_105	0	0.665551019064099	21.1367427451599	0.000133572425166988	4.13281178969696	2
ENSG00000174059.16	CD34	1	207911570	1_105	0	0.0386320959364861	12.8110250495048	4.69926079831744e-06	1.67121927389821	1
ENSG00000143469.18	SYT14	1	209936838	1_106	0	0.0239200383361271	5.59850783028175	1.27154448361578e-06	0.526192819341883	1
ENSG00000196878.14	LAMB3	1	209618270	1_106	0	0.0890524345708899	17.9202668328523	1.51526176876267e-05	-1.99850610083177	1
ENSG00000009790.14	TRAF3IP3	1	209756234	1_106	0	0.0255393010454014	6.20607550393448	1.50495480929636e-06	0.658084788902254	1
ENSG00000162757.4	C1orf74	1	209785254	1_106	0	0.0223279578095624	4.96005824698817	1.05155786543349e-06	0.410840736823295	1
ENSG00000117597.17	DIEXF	1	209827828	1_106	0	0.0257236984708542	6.27283558317399	1.53212680737208e-06	-0.796986046052721	1
ENSG00000054392.12	HHAT	1	210349840	1_106	0	0.0280946539887219	7.09136547496263	1.89169429087757e-06	0.836008187628819	1
ENSG00000143473.12	KCNH1	1	211134467	1_107	0	0.0202188101833739	4.97452788299964	9.55003275966791e-07	-0.426810404083736	2
ENSG00000117625.13	RCOR3	1	211258687	1_107	0	0.0804600712086877	17.8879839068937	1.36659304100774e-05	2.24223401398056	1
ENSG00000082512.14	TRAF5	1	211326278	1_107	0	0.0195607147227083	4.6681988714938	8.67024690880562e-07	0.0738235881810015	2
ENSG00000198570.5	RD3	1	211495400	1_107	0	0.0282376365935828	8.07208340034899	2.16426971279503e-06	-1.27134804772402	1
ENSG00000117650.12	NEK2	1	211675781	1_107	0	0.020048475426214	4.89619622103899	9.32046465176153e-07	0.21722717663794	1
ENSG00000143493.12	INTS7	1	212035474	1_107	0	0.0423881013186864	11.8557821458417	4.77168285393011e-06	-1.52156911402093	2
ENSG00000143476.17	DTL	1	212035474	1_107	0	0.0228000685531118	6.08750986507799	1.31787198998768e-06	0.746186302523168	1
ENSG00000066027.11	PPP2R5A	1	212283381	1_107	0	0.122899448740067	21.9477348442679	2.56116192241942e-05	-2.4904073059307	1
ENSG00000065600.12	TMEM206	1	212391911	1_107	0	0.0601230008850907	15.1333804170056	8.63920929191631e-06	-1.89873819710493	3
ENSG00000117691.9	NENF	1	212431624	1_107	0	0.0220595096812186	5.78152913299756	1.21097721074847e-06	-0.656899591484346	1
ENSG00000185523.6	SPATA45	1	212844894	1_108	0	0.0204570570112577	5.19451251316105	1.00898648500187e-06	0.642530825982193	3
ENSG00000117697.14	NSL1	1	212792127	1_108	0	0.0285951195747763	8.22865000867641	2.23417868680649e-06	-1.11396715432456	1
ENSG00000203705.10	TATDN3	1	212788704	1_108	0	0.020265969757318	5.15755445772874	9.92449938871335e-07	-0.407627264301186	1
ENSG00000143494.15	VASH2	1	212969114	1_108	0	0.104977341120632	20.4943706943296	2.04280801328483e-05	-2.24796509660923	1
ENSG00000174606.13	ANGEL2	1	213016121	1_108	0	0.0191960561135814	4.64024055575414	8.45765378081359e-07	0.0298552734963693	1
ENSG00000143499.13	SMYD2	1	214275218	1_108	0	0.0920902785201243	17.6888944582913	1.54672061506782e-05	1.7055504030581	1
ENSG00000152104.11	PTPN14	1	214325078	1_108	0	0.0305794371694567	9.23484509489095	2.68136847783744e-06	1.15153041472365	1
ENSG00000117724.12	CENPF	1	214602949	1_109	0	0.0247507521197498	5.90756093235847	1.38833415246323e-06	0.623542198906477	1
ENSG00000136636.12	KCTD3	1	215567710	1_109	0	0.026976189591046	6.70655226377878	1.71781865749402e-06	0.721115568695982	1
ENSG00000092978.10	GPATCH2	1	217631213	1_110	0	0.193482779451851	27.3095745511694	5.01712184983364e-05	3.0381706149461	1
ENSG00000162814.10	SPATA17	1	217631425	1_110	0	0.018009528624103	4.80092320108471	8.20964733588326e-07	0.37583404702349	1
ENSG00000067533.5	RRP15	1	218284423	1_110	0	0.017611359234162	4.5941348533118	7.68234862719177e-07	-0.0260017702229776	2
ENSG00000092969.11	TGFB2	1	218348267	1_110	0	0.017971620641265	4.7814298914483	8.15910329971266e-07	0.176346733582467	1
ENSG00000143353.11	LYPLAL1	1	219173067	1_111	0	0.0317427685728734	4.60068884229189	1.38664426970387e-06	-0.0653549443053	1
ENSG00000196660.10	SLC30A10	1	219959023	1_112	0	0.0209933009169367	4.6024973411952	9.17427331065078e-07	0.0941609835201968	1
ENSG00000136628.17	EPRS	1	220024785	1_112	0	0.160750967171997	23.8503509960845	3.64037200669609e-05	2.54989917377455	1
ENSG00000067704.9	IARS2	1	220093626	1_112	0	0.0302362704274842	7.98740995431685	2.29314540148791e-06	1.05020937878531	2
ENSG00000116141.15	MARK1	1	220528008	1_112	0	0.104169321749884	19.6324834961494	1.94183566917305e-05	2.61167849690511	2
ENSG00000162817.6	C1orf115	1	220679434	1_112	0	0.0242040629659813	5.92139279058749	1.36084775584124e-06	-0.569229446068917	2
ENSG00000117791.15	MARC2	1	220757885	1_112	0	0.0214881818483647	4.81831778397418	9.83088254099459e-07	0.582951347799788	1
ENSG00000162819.11	BROX	1	222712777	1_114	0	0.0332827461980856	12.530943894574	3.96004695555894e-06	1.72550670562168	1
ENSG00000197520.10	FAM177B	1	222736869	1_114	0	0.0912429945429691	21.8971668862119	1.89707654788841e-05	-2.36549865956832	1
ENSG00000187554.11	TLR5	1	223142969	1_114	0	0.0201286698749343	8.00939543834	1.53077799308903e-06	-0.94577635915321	1
ENSG00000203697.11	CAPN8	1	223671486	1_114	0	0.167594527228911	27.423173337576	4.36390148942016e-05	-2.89805356873042	1
ENSG00000143514.16	TP53BP2	1	223802921	1_114	0	0.0174098076054193	6.71001185294997	1.10921224662396e-06	0.574121813057032	1
ENSG00000143753.12	DEGS1	1	224176106	1_114	0	0.0417212841805832	14.4449051940462	5.72228863596331e-06	-1.64146149118367	1
ENSG00000143771.11	CNIH4	1	224356827	1_114	0	0.408551709970491	22.1367606101244	8.58733682796268e-05	-3.71479609084507	2
ENSG00000162923.14	WDR26	1	224436689	1_114	0	0.0974404577202466	17.7978111158676	1.64665760985647e-05	-3.31397255516184	2
ENSG00000185842.15	DNAH14	1	224895916	1_115	0	0.0953343145915759	18.493641829908	1.67405255336825e-05	-2.27476090990958	1
ENSG00000143819.12	EPHX1	1	225809711	1_115	0	0.0324173463197597	8.34450824930289	2.56847655467957e-06	-1.11869631577266	1
ENSG00000196187.11	TMEM63A	1	225877755	1_115	0	0.0239843049235168	5.54604583986368	1.26301348813206e-06	0.677837737584512	1
ENSG00000243709.1	LEFTY1	1	225912195	1_115	0	0.0230418287859636	5.1743793631254	1.1320682443529e-06	-0.322270744209933	2
ENSG00000143811.18	PYCR2	1	225924542	1_115	0	0.0283204588376963	7.08837971154179	1.90609549978808e-06	-0.787075673291291	1
ENSG00000143751.9	SDE2	1	225995099	1_115	0	0.0454991942907678	11.5071057116898	4.97126833495298e-06	-1.76614314756332	2
ENSG00000163041.9	H3F3A	1	226066225	1_115	0	0.0588223531687714	13.9164004038297	7.77260695600091e-06	2.19565970258591	1
ENSG00000182827.8	ACBD3	1	226187566	1_115	0	0.0276302832383026	6.85924339977673	1.79952940557444e-06	-1.11071038252599	1
ENSG00000183814.15	LIN9	1	226309688	1_115	0	0.0382842887413196	9.89423809660334	3.59666788360704e-06	-1.27272662793282	1
ENSG00000143799.12	PARP1	1	226408138	1_115	0	0.0292863945861899	7.39993340604853	2.05774292752488e-06	-0.790353736187311	1
ENSG00000203685.9	STUM	1	226549501	1_115	0	0.0234545353566852	5.33894783187978	1.18899467033482e-06	0.614667949846722	1
ENSG00000143772.9	ITPKB	1	226738931	1_116	0	0.751090372847387	21.6516824083111	0.000154412068334298	-4.0408574574256	2
ENSG00000143801.16	PSEN2	1	226870643	1_116	0	0.0581999571115068	17.3432353679398	9.58407446579753e-06	2.48888841213077	1
ENSG00000143776.18	CDC42BPA	1	227318012	1_116	0	0.0901043948175906	20.1563343794087	1.72446714806359e-05	-2.83202085019063	2
ENSG00000181450.17	ZNF678	1	227563411	1_116	0	0.0178631819686643	5.05473386565318	8.57342817422783e-07	0.769420029486386	1
ENSG00000143740.14	SNAP47	1	227729944	1_116	0	0.0196515514291482	5.63923608975847	1.05223929469794e-06	-0.60610185295874	2
ENSG00000143816.7	WNT9A	1	227947502	1_116	0	0.0195912398382342	5.92808418752197	1.10274140316932e-06	-0.809218911717184	1
ENSG00000162910.18	MRPL55	1	228109044	1_116	0	0.0174415420265175	4.59764310368517	7.61408167795185e-07	0.0942460107078903	1
ENSG00000143774.16	GUK1	1	228140298	1_116	0	0.0892628190566137	19.7741172802573	1.67596560207359e-05	-2.09845359294878	1
ENSG00000154358.20	OBSCN	1	228210617	1_116	0	0.0174609328482478	4.61328475800681	7.64847940232458e-07	0.00408826385345619	1
ENSG00000162931.11	TRIM17	1	228416547	1_116	0	0.0232845514840838	7.24478749965348	1.60173595707218e-06	0.976283374592515	1
ENSG00000181218.5	HIST3H2A	1	228457362	1_116	0	0.0232951317998505	7.1298239613107	1.57703515912251e-06	0.837323089023891	1
ENSG00000168159.11	RNF187	1	228486817	1_116	0	0.143898884379938	23.2923851216723	3.18250273795221e-05	-2.30419189649138	1
ENSG00000168118.11	RAB4A	1	229270336	1_117	0	0.0313598071610671	4.63757265235354	1.38089770099361e-06	-0.0790867507642651	1
ENSG00000143632.14	ACTA1	1	229433845	1_117	0	0.0332331968807537	5.17744539673856	1.63374790832682e-06	-0.441007736579922	2
ENSG00000069248.11	NUP133	1	229508410	1_117	0	0.0353044708451395	5.74044777009398	1.92430041338925e-06	-0.45739421367615	1
ENSG00000177614.10	PGBD5	1	230389318	1_117	0	0.0341448562871592	5.42940960531765	1.76025380939339e-06	0.444023584532354	1
ENSG00000135744.7	AGT	1	230689701	1_118	0	0.0287016082646361	4.84809335998432	1.32121837149066e-06	-0.275209261301606	1
ENSG00000135773.12	CAPN9	1	230766636	1_118	0	0.034323564637083	6.51190945061854	2.1222577806181e-06	-0.71496344650293	1
ENSG00000119280.16	C1orf198	1	230839708	1_118	0	0.0279355467677286	4.59678638714302	1.21929528759844e-06	-0.0368708145892133	2
ENSG00000143643.12	TTC13	1	230978849	1_118	0	0.0280756487168605	4.64325681352132	1.23779835544345e-06	-0.165242518211576	1
ENSG00000173409.13	ARV1	1	230979465	1_118	0	0.0306304482476963	5.45261954115946	1.58582750023607e-06	-0.458009174981037	1
ENSG00000182118.7	FAM89A	1	231037850	1_118	0	0.0382897500116235	7.53112305123319	2.73803926146047e-06	-0.967704903054524	3
ENSG00000119283.15	TRIM67	1	231162257	1_118	0	0.0373322031600507	7.29485150932261	2.5858151367139e-06	-0.784776410657141	1
ENSG00000143633.12	C1orf131	1	231228825	1_118	0	0.0312000525011087	5.62396631212494	1.66607839308347e-06	-0.515973399052034	1
ENSG00000116906.11	GNPAT	1	231240905	1_118	0	0.0281515809384958	4.66836973307447	1.24785875530745e-06	0.564398041427444	2
ENSG00000116903.7	EXOC8	1	231337950	1_118	0	0.0538276126670849	10.7178679555533	5.47785986183258e-06	-2.09792275048356	2
ENSG00000135766.8	EGLN1	1	231402171	1_118	0	0.0895367109912387	15.5293349168607	1.32023545105026e-05	2.56283277438756	1
ENSG00000116918.13	TSNAX	1	231528861	1_118	0	0.0563182298827507	11.1430996559263	5.95871216723502e-06	-1.78198507271103	1
ENSG00000162946.21	DISC1	1	231627258	1_118	0	0.0280807035705786	4.64488803141556	1.23845614167292e-06	0.372941943297072	1
ENSG00000116991.10	SIPA1L2	1	232561778	1_119	0	0.0371412513440589	8.22709481240356	2.90135206003612e-06	-1.01820859402711	1
ENSG00000212916.4	MAP10	1	232804701	1_119	0	0.0260082701414238	4.9131180939826	1.21329404873827e-06	-0.238208770887452	2
ENSG00000135749.18	PCNX2	1	233295041	1_120	0	0.0662670021972078	10.5183341720173	6.61822740355909e-06	1.25437297534747	2
ENSG00000143674.10	MAP3K21	1	233379188	1_120	0	0.0377770140908591	5.24837528472828	1.88256468111146e-06	-0.403755476853786	2
ENSG00000183780.12	SLC35F3	1	233904391	1_120	0	0.0359737412825388	4.79240574894367	1.63695440982027e-06	0.343559049689229	2
ENSG00000188739.14	RBM34	1	235161669	1_122	0	0.0193680273580782	7.51374827907464	1.38178167294129e-06	-0.843214721560731	1
ENSG00000116957.12	TBCE	1	235368136	1_122	0	0.0252925964266815	9.98672108377557	2.39835646326143e-06	-1.20339073077123	1
ENSG00000162885.12	B3GALNT2	1	235504390	1_122	0	0.0153137680721555	5.34182653551879	7.76728504592004e-07	0.394230479293928	2
ENSG00000168243.10	GNG4	1	235647113	1_122	0	0.200137380221917	29.6865828981858	5.64138602041785e-05	-3.06760014428654	1
ENSG00000143669.13	LYST	1	235883940	1_122	0	0.0437647487176073	15.0916789076229	6.27132622266783e-06	1.71353267261112	1
ENSG00000116962.14	NID1	1	236065637	1_122	0	0.0328821125268112	12.4250362640965	3.87931256371875e-06	-1.4015726556586	1
ENSG00000077585.13	GPR137B	1	236202063	1_122	0	0.0240232586917736	9.50914533936523	2.16905617677172e-06	1.21254544851956	2
ENSG00000086619.13	ERO1B	1	236213578	1_122	0	0.0321831832096814	12.2250980932625	3.73575810110137e-06	-1.54101704379808	1
ENSG00000116977.18	LGALS8	1	236517797	1_122	0	0.0142784344594236	4.69516319951562	6.36544370578452e-07	-0.255099597805304	2
ENSG00000077522.12	ACTN2	1	236686652	1_122	0	0.014430082953177	4.79274294075838	6.56674815400947e-07	0.254522425271812	1
ENSG00000116984.12	MTR	1	236983781	1_122	0	0.0572513824595676	17.6100670502266	9.57291900559404e-06	-1.86307983047359	1
ENSG00000198626.15	RYR2	1	237008394	1_122	0	0.0180086533964519	6.84042527063016	1.16966565813165e-06	0.814469872029319	2
ENSG00000133019.11	CHRM3	1	239386955	1_124	0	0.0174761626554418	4.9132474429819	8.1528999297352e-07	0.406214243354806	1
ENSG00000155816.19	FMN2	1	240014481	1_125	0	0.0268798338793408	6.74533015548578	1.72157992024883e-06	1.09027694045571	1
ENSG00000182901.16	RGS7	1	241357612	1_126	0	0.0673606280433882	11.6816940718645	7.47152670285723e-06	1.34763190073505	1
ENSG00000117009.11	KMO	1	241532492	1_127	0	0.027343443269007	4.6422706334928	1.20526086429943e-06	0.0919029463886786	1
ENSG00000203668.2	CHML	1	241640356	1_127	0	0.218136320505295	24.4914906514854	5.07271658634313e-05	2.69874898349015	1
ENSG00000054277.13	OPN3	1	241653927	1_127	0	0.0659225852975092	12.8704929738771	8.05613637641624e-06	1.71011769347078	2
ENSG00000174371.16	EXO1	1	241847755	1_127	0	0.0458254280808895	9.4539425315651	4.11355099376269e-06	1.10112376531596	1
ENSG00000143702.15	CEP170	1	243487724	1_128	0	0.0357474919546514	14.866436924373	5.04603044444783e-06	-1.52331629093229	1
ENSG00000054282.15	SDCCAG8	1	243251389	1_128	0	0.0925847735485992	18.2683398272168	1.60596489300188e-05	-4.03855219536045	1
ENSG00000117020.16	AKT3	1	243851993	1_128	0	0.052978975428982	22.9617714125596	1.15506477854868e-05	-3.58236782871781	2
ENSG00000035687.9	ADSS	1	244451195	1_129	0	0.0887223950693902	13.5601844057824	1.14234227583472e-05	2.21456080278322	1
ENSG00000203666.12	EFCAB2	1	244970187	1_129	0	0.0342104524984345	4.59893267860738	1.49387158837992e-06	-0.0977164330106867	1
ENSG00000162849.15	KIF26B	1	245155106	1_129	0	0.0368524198860525	5.2920433981302	1.85176897931129e-06	0.43178902568636	1
ENSG00000197472.14	ZNF695	1	247008034	1_130	0	0.0145901612346528	5.16995215495532	7.16215988874065e-07	-0.384989862300514	1
ENSG00000185420.18	SMYD3	1	246507763	1_130	0	0.0293713156870947	11.6502177639366	3.2490383768015e-06	1.31623097101606	1
ENSG00000162852.13	CNST	1	246566688	1_130	0	0.0696214874908573	19.7294446333892	1.30423411263513e-05	-2.09096197674519	1
ENSG00000143653.9	SCCPDH	1	246723744	1_130	0	0.0422007771445634	15.0268805719379	6.0212502914442e-06	1.74986713499291	2
ENSG00000153207.14	AHCTF1	1	246932175	1_130	0	0.0188364786326443	7.53151991621488	1.34703767611535e-06	-0.893606427297221	1
ENSG00000277462.1	ZNF670	1	247078730	1_130	0	0.0330377024087238	12.7443009766078	3.99782015488688e-06	1.49894076711462	1
ENSG00000188295.14	ZNF669	1	247104366	1_130	0	0.0137561600507082	4.62633797273148	6.04271307863453e-07	0.119658383887012	1
ENSG00000196418.12	ZNF124	1	247123343	1_130	0	0.0259988964770709	10.5176053154574	2.59638553507727e-06	1.19605753000661	1
ENSG00000203663.3	OR2L2	1	247965627	1_131	0	0.0357838718197979	5.83083292266194	1.98114071580539e-06	-0.614188265954926	3
ENSG00000196071.4	OR2L13	1	247965627	1_131	0	0.0366428996922868	6.05192434407592	2.10562350866217e-06	-0.664773992358332	1
ENSG00000189181.4	OR14I1	1	248680013	1_131	0	0.0466577033346684	8.30875226463657	3.68092157318471e-06	1.1482972673179	2
ENSG00000162714.12	ZNF496	1	247321312	1_131	0	0.0324139992633827	4.90985025209388	1.51111759105462e-06	0.309413272924276	3
ENSG00000162722.8	TRIM58	1	247857146	1_131	0	0.0395680243302957	6.7682731070097	2.54284353075681e-06	0.824589442290191	2
ENSG00000175137.10	SH3BP5L	1	248826595	1_131	0	0.0356979284997547	5.80842610240143	1.9687876687711e-06	0.467595915625032	1
ENSG00000171163.15	ZNF692	1	248859244	1_131	0	0.174137290602927	20.9174173052478	3.45857533939747e-05	2.32396405315949	1
ENSG00000184731.5	FAM110C	2	47011	2_1	0	0.0718486455555005	12.0427776344806	8.21566362600415e-06	1.53498368325862	2
ENSG00000143727.15	ACP1	2	263270	2_1	0	0.0529881921576265	9.17372660424836	4.61553759193531e-06	-1.52192945890475	1
ENSG00000151353.14	TMEM18	2	677213	2_1	0	0.0371833621022167	5.86084350875365	2.06921766849364e-06	-0.539707315430203	2
ENSG00000171853.15	TRAPPC12	2	3379970	2_2	0	0.0176626623521824	5.33215666181202	8.94244884317265e-07	0.46476352308125	2
ENSG00000182551.13	ADI1	2	3519553	2_2	0	0.0202205916574787	6.58367881360036	1.26403730505523e-06	-0.707778293917534	2
ENSG00000171865.9	RNASEH1	2	3558529	2_2	0	0.019391979476504	6.19635073702698	1.14092089027182e-06	0.68536247499137	2
ENSG00000118004.17	COLEC11	2	3594575	2_2	0	0.01632132865798	4.60188983037441	7.13163527311158e-07	0.0830682639863357	4
ENSG00000151360.9	ALLC	2	3657240	2_2	0	0.0206297949458272	6.76918209398977	1.32595414411567e-06	-0.754978093916456	1
ENSG00000214866.8	DCDC2C	2	3747106	2_2	0	0.0164786399659743	4.69056071679506	7.33911214518013e-07	-0.151140567679678	1
ENSG00000151692.14	RNF144A	2	6917071	2_5	0	0.0500147663466047	9.71885760055176	4.61541609266715e-06	-1.37107393803797	1
ENSG00000115738.9	ID2	2	8678763	2_6	0	0.0445370627015861	11.42607825071	4.83188024350159e-06	-1.25159920635177	1
ENSG00000134313.15	KIDINS220	2	8837357	2_6	0	0.0209629547173855	4.59708646271454	9.15024168231364e-07	0.0345354077139062	1
ENSG00000143797.11	MBOAT2	2	9003515	2_6	0	0.0278487860778764	7.21401559075954	1.90757113645842e-06	1.00371299472312	1
ENSG00000151693.9	ASAP2	2	9214540	2_6	0	0.0230560370737319	5.46808730396145	1.19706435369583e-06	0.376070480211458	1
ENSG00000119185.12	ITGB1BP1	2	9420800	2_6	0	0.0210511547204942	4.64139980507749	9.27731493347366e-07	0.0059269461961952	1
ENSG00000134330.18	IAH1	2	9473199	2_6	0	0.0212386856376013	4.71006731160284	9.49843701580685e-07	-0.453323310134083	1
ENSG00000151694.12	ADAM17	2	9555759	2_6	0	0.0357540779434463	9.5156023281862	3.23042202967022e-06	1.28196877173993	2
ENSG00000115750.16	TAF1B	2	9842495	2_6	0	0.0209501812758349	4.59230399661981	9.13515269972143e-07	-0.0537365190527775	1
ENSG00000134317.17	GRHL1	2	9952004	2_6	0	0.0362503023666613	9.7151504517193	3.34394065033926e-06	1.16084274264833	1
ENSG00000205795.4	CYS1	2	10080534	2_6	0	0.0217106628162573	4.9205060091894	1.01433227796653e-06	-0.268976706858029	1
ENSG00000115761.15	NOL10	2	10695873	2_7	0	0.0142812836209343	4.63162807785252	6.28055927823303e-07	-0.0388309565323761	1
ENSG00000143882.10	ATP6V1C2	2	10722013	2_7	0	0.0157903429902017	5.55965661177983	8.33560120850625e-07	0.410298469414473	1
ENSG00000150873.11	C2orf50	2	11156148	2_7	0	0.0142269411238478	4.59641506467713	6.20909308056824e-07	0.0542974511058199	1
ENSG00000134318.13	ROCK2	2	11347918	2_7	0	0.0317340343737129	12.0289785238933	3.62452779162047e-06	1.53955556825975	2
ENSG00000169016.16	E2F6	2	11466521	2_7	0	0.0383017842064308	13.7811869702134	5.01190726600951e-06	1.69545791895728	1
ENSG00000169006.6	NTSR2	2	11671160	2_7	0	0.0306683235507814	11.7112745523843	3.41029223081101e-06	1.31612641591792	1
ENSG00000134324.11	LPIN1	2	11784824	2_7	0	0.0658425221184744	18.8617702112902	1.17919683466307e-05	-1.95451859890427	2
ENSG00000151779.12	NBAS	2	15561827	2_9	0	0.0370323790627581	12.7112526221769	4.46958663729783e-06	-2.41213387164249	1
ENSG00000079785.14	DDX1	2	15590379	2_9	0	0.0166607677195015	4.6868128028623	7.414297599012e-07	-0.255376378115131	2
ENSG00000163032.11	VSNL1	2	17313471	2_10	0	0.112088288488811	22.4873977871746	2.39329832557728e-05	-2.53366810167431	1
ENSG00000178295.14	GEN1	2	17749607	2_10	0	0.0198871131234335	6.25023983404777	1.18022775430884e-06	-0.58205206893246	3
ENSG00000163029.15	SMC6	2	17800052	2_10	0	0.0380572758506254	12.2784120962885	4.43687609103959e-06	-1.76580676015576	1
ENSG00000170745.11	KCNS3	2	17877838	2_10	0	0.0805545466014835	19.3281563643867	1.47835210749895e-05	-2.2009597017716	2
ENSG00000240857.1	RDH14	2	18547010	2_11	0	0.0416217603231587	5.78042267777119	2.28442780209218e-06	-0.598809258501585	1
ENSG00000183891.5	TTC32	2	19901956	2_12	0	0.0445650384269092	7.2892763026972	3.08443835369129e-06	-0.861572779114961	1
ENSG00000118965.14	WDR35	2	19990398	2_12	0	0.0334524824465112	4.61325043563495	1.46532102033307e-06	0.00588346373802947	1
ENSG00000068697.6	LAPTM4A	2	20052509	2_12	0	0.0357678166036247	5.23654408215533	1.77842105212146e-06	0.43719522916625	1
ENSG00000115884.10	SDC1	2	20225748	2_12	0	0.0393209152429952	6.11970038386482	2.28481570203074e-06	-0.634555777357919	1
ENSG00000143878.9	RHOB	2	20447480	2_12	0	0.0355756334408733	5.18634358264867	1.75190810872533e-06	-0.370159312059261	1
ENSG00000118961.14	LDAH	2	20684786	2_12	0	0.0347308584341846	4.96246273105463	1.63647800563223e-06	0.343611474212239	2
ENSG00000173960.13	UBXN2A	2	23927186	2_14	0	0.0246665202197156	4.61410517451606	1.0806691978873e-06	0.19339082627548	1
ENSG00000205639.9	MFSD2B	2	24009112	2_14	0	0.0250786087766166	4.76776881102732	1.13531408447852e-06	0.147897863991342	2
ENSG00000119782.13	FKBP1B	2	24049775	2_14	0	0.0342763758020787	7.67158336375919	2.49676289307796e-06	1.33889293184664	2
ENSG00000115128.6	SF3B6	2	24077362	2_14	0	0.024834041813225	4.67689156930975	1.10281358161148e-06	-0.166306576566044	1
ENSG00000219626.8	FAM228B	2	24077362	2_14	0	0.024834041813225	4.67689156930975	1.10281358161148e-06	0.166306576566044	1
ENSG00000176732.6	PFN4	2	24123824	2_14	0	0.0249302043836848	4.71274352001417	1.11557054978104e-06	0.195956507830153	1
ENSG00000198399.14	ITSN2	2	24360529	2_14	0	0.0570285889420985	12.4332825453466	6.73249168688676e-06	-1.97800262577793	1
ENSG00000173557.14	C2orf70	2	26557983	2_15	0	0.0546146957522361	14.4909606995269	7.51456930213517e-06	1.49508995105042	1
ENSG00000084676.15	NCOA1	2	24488615	2_15	0	0.0189344886031277	5.15843869875305	9.27404610337003e-07	0.43274466319124	2
ENSG00000119772.16	DNMT3A	2	25343038	2_15	0	0.0338317620167434	10.252123228912	3.29333440861845e-06	1.08441742466551	1
ENSG00000143970.16	ASXL2	2	25878763	2_15	0	0.11262533825445	21.0706495131847	2.2532606284428e-05	-2.30614597800158	1
ENSG00000084731.14	KIF3C	2	25983137	2_15	0	0.0177973443093755	4.59458072384157	7.76423166974574e-07	0.205810623419592	1
ENSG00000157833.12	GAREM2	2	26168095	2_15	0	0.0323849217962173	10.0945463835111	3.10403820048135e-06	1.35821479803716	1
ENSG00000138029.13	HADHB	2	26241540	2_15	0	0.020829817529518	5.91750791195724	1.17036603463367e-06	-0.442207345433463	1
ENSG00000084754.10	HADHA	2	26244479	2_15	0	0.0279614988656755	8.91871136958281	2.36788144328488e-06	1.29358708569772	2
ENSG00000157856.10	DRC1	2	26401975	2_15	0	0.0178620986036036	4.62082557094583	7.83699291462877e-07	0.194985336444678	1
ENSG00000171303.6	KCNK3	2	26696561	2_16	0	0.0205194210817171	5.10708882414254	9.95029397484877e-07	-0.820267445873156	2
ENSG00000213699.8	SLC35F6	2	26717366	2_16	0	0.0233435438719848	6.52959583835153	1.4472730864514e-06	-0.325073432662414	1
ENSG00000228474.5	OST4	2	27072299	2_16	0	0.0205513418327143	5.0174399541733	9.79083571880722e-07	0.0368241420527354	1
ENSG00000138030.12	KHK	2	27086791	2_16	0	0.0513254868083087	14.8361728805604	7.23023410496772e-06	-3.46753548032954	1
ENSG00000138028.15	CGREF1	2	27101095	2_16	0	0.0395400822093546	11.8968234071145	4.46648602848024e-06	-1.7221717156751	1
ENSG00000143994.13	ABHD1	2	27125819	2_16	0	0.0225842400392817	7.42608635847292	1.59243924943683e-06	-1.94639412905628	1
ENSG00000138073.13	PREB	2	27134751	2_16	0	0.0198896027514167	4.83466945929038	9.13041027931524e-07	0.0297603825961417	1
ENSG00000138085.16	ATRAID	2	27212382	2_16	0	0.0248429358395839	6.71018577037419	1.5828321328272e-06	1.44599323610957	2
ENSG00000138074.14	SLC5A6	2	27212382	2_16	0	0.0393400332053144	10.8035218239228	4.03550112314573e-06	-1.43334959322331	1
ENSG00000084774.13	CAD	2	27215949	2_16	0	0.14448660826091	23.5104168376991	3.22541292815979e-05	-3.39878870517541	2
ENSG00000115194.10	SLC30A3	2	27275976	2_16	0	0.0642064639785492	16.6364709649692	1.01423211012598e-05	3.03184260880117	2
ENSG00000163794.6	UCN	2	27308797	2_16	0	0.0208804232533958	5.14446699079055	1.01994576597381e-06	0.724794410176926	1
ENSG00000115234.10	SNX17	2	27369556	2_16	0	0.0600772029910894	17.2096057839748	9.81698266279725e-06	3.1137981740857	1
ENSG00000163795.13	ZNF513	2	27380806	2_16	0	0.0265478336857781	8.36930936744284	2.10967767287356e-06	-1.85202232876719	1
ENSG00000115241.10	PPM1G	2	27419867	2_16	0	0.0226867016721065	6.35218790068586	1.36833392077351e-06	-0.839028167582188	1
ENSG00000157992.12	KRTCAP3	2	27444317	2_16	0	0.0288543030221082	7.82510342874271	2.14386814706204e-06	1.15564268806813	1
ENSG00000138002.14	IFT172	2	27489541	2_16	0	0.0276239337719947	7.450525878957	1.95420377757687e-06	1.10367989612783	1
ENSG00000198522.13	GPN1	2	27628084	2_16	0	0.0261948059271966	10.6361169171462	2.64542640824567e-06	-2.74322443706857	2
ENSG00000176714.9	CCDC121	2	27629397	2_16	0	0.0721316538080691	19.0560194798943	1.30513511468463e-05	-2.73523113343353	2
ENSG00000158019.20	BRE	2	27889824	2_16	0	0.0195266320352167	4.97730613254924	9.22824449542495e-07	-0.834857006409238	1
ENSG00000171174.13	RBKS	2	27891044	2_16	0	0.0261924295012966	6.69528776397379	1.66510807980381e-06	0.065916062611275	1
ENSG00000163803.12	PLB1	2	28596747	2_17	0	0.0326440505481519	9.45632260671566	2.93105331636812e-06	1.38806769927918	1
ENSG00000213639.9	PPP1CB	2	28751273	2_17	0	0.0275591909734391	12.9907049245661	3.39935545581679e-06	3.14253426089031	2
ENSG00000163806.15	SPDYA	2	28782736	2_17	1	0.437714213578061	22.7364079322969	9.4495232701678e-05	-4.35951602048894	1
ENSG00000171103.10	TRMT61B	2	28869813	2_17	1	0.0937842279781995	17.7809528536156	1.58336935385509e-05	-3.88005802812778	1
ENSG00000163811.11	WDR43	2	28894016	2_17	0	0.0247958767016568	6.2460991343243	1.47057012097676e-06	0.666239808542277	1
ENSG00000179270.6	C2orf71	2	29063498	2_18	0	0.146923255387828	20.4448040373199	2.85214034156483e-05	-2.33935722623762	2
ENSG00000115295.19	CLIP4	2	29097582	2_18	0	0.0283751836152747	4.8755147703753	1.31358007964814e-06	0.240528361985415	1
ENSG00000119801.12	YPEL5	2	30146010	2_18	0	0.0691987137869563	13.2179175179191	8.68477269965324e-06	-1.67382688359771	1
ENSG00000013016.15	EHD3	2	31234492	2_19	0	0.0493223749925978	6.93918550828681	3.24974942348813e-06	0.799423355975158	1
ENSG00000162959.13	MEMO1	2	32011261	2_20	0	0.0533813492447985	9.31213872645958	4.71993894275577e-06	1.25341098509258	1
ENSG00000162961.13	DPY30	2	32040056	2_20	0	0.0514841325191649	8.97246118356234	4.38613893729074e-06	-1.31842520571368	1
ENSG00000119820.10	YIPF4	2	32304347	2_20	0	0.0361706209382578	5.67244741802378	1.94815649128864e-06	0.735451680758003	1
ENSG00000049323.15	LTBP1	2	32947291	2_20	0	0.109361471191522	16.1182234732578	1.67370500012267e-05	1.9437489621906	2
ENSG00000152689.17	RASGRP3	2	33536528	2_21	0	0.0150566850817092	5.15191978564849	7.36539183983138e-07	0.341269437122186	1
ENSG00000171055.14	FEZ2	2	36427275	2_23	0	0.025344598434297	11.9249499406002	2.8697190185306e-06	1.78507357978107	3
ENSG00000205221.12	VIT	2	36696897	2_23	0	0.0158388691748543	7.5731204125926	1.13892842116706e-06	-0.916576142685383	1
ENSG00000115808.11	STRN	2	36966782	2_23	0	0.0132739664816486	5.94119677398632	7.48810714586046e-07	-0.616515548937559	1
ENSG00000008869.11	HEATR5B	2	37084196	2_23	0	0.0259105731642075	12.1311449249247	2.98453178129917e-06	-2.15116830687831	1
ENSG00000055332.16	EIF2AK2	2	37156965	2_23	0	0.0114826704264587	4.60340626880668	5.01902780377533e-07	0.149480314144282	1
ENSG00000218739.9	CEBPZOS	2	37197960	2_23	0	0.0114694223847895	4.59275848117638	5.00164140336279e-07	0.0098381543027618	1
ENSG00000115816.14	CEBPZ	2	37231568	2_23	0	0.0340449800924614	14.6687846365643	4.74181508319979e-06	2.31025141306765	2
ENSG00000003509.15	NDUFAF7	2	37451720	2_23	0	0.0170748423799569	8.26736537797778	1.34035929970645e-06	0.877898388209268	1
ENSG00000115825.9	PRKD3	2	37324893	2_23	0	0.208339586703436	32.0055573880775	6.33132474832903e-05	4.01607917428296	1
ENSG00000115828.15	QPCT	2	37344154	2_23	0	0.0679834686018904	21.1496846280646	1.36522619196331e-05	2.96739648578072	1
ENSG00000115841.19	RMDN2	2	37922508	2_24	0	0.0254548576294377	4.73373177575981	1.14412036316595e-06	0.228639752237969	1
ENSG00000119787.13	ATL2	2	38439125	2_24	0	0.0384232307643019	8.58973466637437	3.13379818540255e-06	-1.06315150134654	1
ENSG00000143891.16	GALM	2	38727987	2_24	0	0.0393396410117638	8.7549522519055	3.27025464464854e-06	1.37837127439284	1
ENSG00000163214.20	DHX57	2	38875912	2_25	0	0.15278864779421	22.9046155038416	3.32285576167251e-05	-2.56689695677145	1
ENSG00000188010.12	MORN2	2	38875912	2_25	0	0.15278864779421	22.9046155038416	3.32285576167251e-05	-2.56689695677145	1
ENSG00000214694.10	ARHGEF33	2	38889976	2_25	0	0.0226725023291265	5.95140810358266	1.28119897918742e-06	0.793879236451136	1
ENSG00000115904.12	SOS1	2	39124428	2_25	0	0.0787134691801795	17.2231639286401	1.28723958210581e-05	2.06656484152929	1
ENSG00000143924.18	EML4	2	42168854	2_26	0	0.00983560558598062	4.64691940000943	4.33973930461407e-07	0.188050353055926	1
ENSG00000115944.14	COX7A2L	2	42425044	2_26	0	0.010200130213505	4.98245031771266	4.82554188486189e-07	-0.233759413585472	2
ENSG00000171126.7	KCNG3	2	42494311	2_26	0	0.0119148557964395	6.4156937088537	7.25821468078732e-07	0.853629547182157	1
ENSG00000057935.13	MTA3	2	42494666	2_26	0	0.0154900341873176	8.83868367747441	1.2999820765203e-06	-1.05167732280076	1
ENSG00000162881.6	OXER1	2	42764706	2_26	0	0.0475557904498644	19.2600740708628	8.69678541714444e-06	-2.08177298265642	2
ENSG00000162882.14	HAAO	2	42786632	2_26	0	0.0239502397031659	12.8720033675201	2.92720680332009e-06	-1.57304497020852	2
ENSG00000115970.18	THADA	2	43556002	2_27	0	0.185562978053309	19.2372266764184	3.3894653065599e-05	2.5313322044154	1
ENSG00000152527.13	PLEKHH2	2	43636950	2_27	0	0.0401802155536147	4.59974662888512	1.75486442052277e-06	0.0734093980616899	3
ENSG00000138036.18	DYNC2LI1	2	43774077	2_27	0	0.0449735828196358	5.65290478876146	2.4139404630631e-06	0.570737043021501	1
ENSG00000138079.13	SLC3A1	2	44275649	2_28	0	0.0220402938989609	6.00525537360772	1.25674237426298e-06	-0.590515797448179	1
ENSG00000138078.15	PREPL	2	44370610	2_28	0	0.0256832755612304	7.423592438049	1.81034742627736e-06	0.741806176533517	1
ENSG00000143919.14	CAMKMT	2	44362007	2_28	0	0.0244477419949934	6.96622240520903	1.61708737387999e-06	-0.79376219760172	1
ENSG00000068784.12	SRBD1	2	45612533	2_28	0	0.0278447258678948	8.17372207877731	2.16102708562557e-06	1.06656600816588	1
ENSG00000116016.13	EPAS1	2	46321211	2_29	0	0.0342528876370164	4.82114021020529	1.56799382728938e-06	-0.2273879017036	1
ENSG00000250565.6	ATP6V1E2	2	46541996	2_29	0	0.0742877946512386	12.0841212374503	8.52373494586281e-06	1.57612135797937	2
ENSG00000119729.11	RHOQ	2	46542063	2_29	0	0.0655520639997171	10.9013305279957	6.78520971204584e-06	1.45863243622417	1
ENSG00000151665.12	PIGF	2	46617108	2_29	0	0.0604172804503319	10.1324143239428	5.81261434748678e-06	1.36816102414911	1
ENSG00000180398.11	MCFD2	2	46941864	2_29	0	0.0557489514563303	9.37596583110189	4.96306674997921e-06	-1.28917337150139	1
ENSG00000119888.10	EPCAM	2	47345021	2_30	0	0.0295250347236793	9.04835295299792	2.53663129882233e-06	-0.943138288375173	2
ENSG00000116062.14	MSH6	2	47797737	2_30	0	0.0954846581055521	24.5287896626497	2.22385830976766e-05	-3.37521990933911	1
ENSG00000170802.15	FOXN2	2	48327816	2_31	1	0.551433483470485	25.4346531884959	0.000133173051221975	-5.13183288624279	1
ENSG00000162869.15	PPP1R21	2	48441151	2_31	0	0.0201817888769513	5.75908518016618	1.10359711759142e-06	-0.68638714036351	1
ENSG00000243244.5	STON1	2	48529416	2_31	0	0.0336084197669304	11.4152286914149	3.64275620118669e-06	2.34081324638889	3
ENSG00000242441.7	GTF2A1L	2	48595242	2_31	0	0.0880826968161834	20.6737733928614	1.72905079265642e-05	-3.04372893346269	2
ENSG00000068912.13	ERLEC1	2	53787421	2_35	0	0.0210223021451951	6.04319000591353	1.20626831334755e-06	-1.18840924140963	1
ENSG00000115239.21	ASB3	2	53785773	2_35	0	0.0220316477084369	6.54108096830903	1.3683396145592e-06	1.20235724161473	2
ENSG00000068878.14	PSME4	2	53970692	2_35	0	0.0200757090809551	4.83307592266118	9.2128056162778e-07	0.511213516513974	1
ENSG00000170634.12	ACYP2	2	54051530	2_35	0	0.0223799347422783	12.2215936515361	2.59707237478893e-06	2.77741383638386	1
ENSG00000177994.15	C2orf73	2	54320207	2_35	0	0.0214169259707735	5.05942936306366	1.02885949337333e-06	0.46578839337371	2
ENSG00000115306.15	SPTBN1	2	54507001	2_36	0	0.0137986567415437	5.41619723629117	7.09624627395882e-07	-0.290954377164418	1
ENSG00000214595.11	EML6	2	54748334	2_36	0	0.0124624235249479	4.98222401428347	5.8955340741532e-07	0.0945173713967067	1
ENSG00000115380.19	EFEMP1	2	55924956	2_36	0	0.018214202309449	9.20861330393905	1.59258194902514e-06	-1.40744296822502	2
ENSG00000162924.13	REL	2	60881694	2_40	0	0.0186758884173722	4.64225142291409	8.2320372186835e-07	-0.0706086260430863	1
ENSG00000162928.8	PEX13	2	61020375	2_40	0	0.0210951214738602	6.05441642557156	1.21269536024959e-06	-1.2094165915891	1
ENSG00000162929.13	KIAA1841	2	61065721	2_40	0	0.0201914849277506	5.49938090607848	1.05433702384249e-06	0.691407860913781	1
ENSG00000173209.22	AHSA2	2	61177873	2_40	0	0.0894022127560271	18.5239553877726	1.57245921937447e-05	2.44890705993003	1
ENSG00000115464.14	USP34	2	61471028	2_40	0	0.029859066880342	9.134060782888	2.58962885551721e-06	-1.65720773362398	1
ENSG00000082898.16	XPO1	2	61538854	2_40	0	0.0191366707527721	4.96996773093669	9.03061548062414e-07	0.501009521599992	1
ENSG00000170264.12	FAM161A	2	61853877	2_40	0	0.0276886169213925	8.19776784774188	2.15523323217905e-06	0.78880955210255	2
ENSG00000115484.14	CCT4	2	61888641	2_40	0	0.0214372410044383	5.93331508499892	1.20771288319557e-06	0.582894634175389	1
ENSG00000186889.9	TMEM17	2	62506054	2_41	0	0.0234902674082812	5.10351703943827	1.13829525797228e-06	-0.27008870373797	2
ENSG00000169764.15	UGP2	2	63841654	2_41	0	0.0248533412493102	5.680403507071	1.34048317281959e-06	0.124068610104498	1
ENSG00000143952.19	VPS54	2	64018703	2_41	0	0.0546886647709881	13.0950440256095	6.79988675134249e-06	-1.65585158632777	2
ENSG00000119862.12	LGALSL	2	64453833	2_42	0	0.198727042337864	20.3116196141998	3.83264787692671e-05	2.48830476291804	1
ENSG00000119844.15	AFTPH	2	64524123	2_42	0	0.0418753213295689	5.37248986211815	2.13614709086812e-06	-0.532679743947054	1
ENSG00000138069.16	RAB1A	2	65129770	2_42	0	0.0770270210281506	11.1047310214552	8.12172990278571e-06	1.34256950300686	1
ENSG00000138071.13	ACTR2	2	65227510	2_42	0	0.063572320720109	9.28942447179703	5.60730617583234e-06	-1.15767368053755	2
ENSG00000143971.7	ETAA1	2	67392524	2_44	0	0.176539280286069	20.8803266576488	3.50006441470531e-05	-2.63186988809662	1
ENSG00000197223.11	C1D	2	68111647	2_45	0	0.0385680238716116	4.61789362193142	1.69109773682765e-06	-0.152278112137322	1
ENSG00000115946.7	PNO1	2	68157965	2_45	0	0.0433414318121536	5.70754187350426	2.34882011551203e-06	0.698778730335278	1
ENSG00000119865.8	CNRIP1	2	68319317	2_45	0	0.0948497950385994	13.099864375464	1.17977881373195e-05	-1.51961711961811	2
ENSG00000115956.9	PLEK	2	68268331	2_45	0	0.0588686437793585	8.57883410058692	4.79523280644966e-06	1.10913573729008	2
ENSG00000204923.3	FBXO48	2	68467123	2_45	0	0.0746304233798586	10.8185702984681	7.66625345847279e-06	-1.39330220522687	1
ENSG00000169621.9	APLF	2	68472328	2_45	0	0.0507177694152277	7.17895564041084	3.45715468212941e-06	0.873666433648431	1
ENSG00000163219.11	ARHGAP25	2	68679529	2_45	0	0.0384951177802462	4.60024192340017	1.68144908428679e-06	0.0549570593474243	1
ENSG00000169604.19	ANTXR1	2	69012341	2_46	0	0.040953541152566	5.11554872338309	1.98921205454933e-06	0.444029444748399	1
ENSG00000198380.12	GFPT1	2	69387506	2_46	0	0.0421839722037399	5.39205415523979	2.15972827632214e-06	-0.649223948923311	1
ENSG00000196975.15	ANXA4	2	69645665	2_46	0	0.0736051004616098	10.6248328652639	7.42552925839422e-06	-1.35132903999425	1
ENSG00000124380.10	SNRNP27	2	69891253	2_46	0	0.136880825177525	16.5751815330708	2.15426092948404e-05	-2.56233760625707	2
ENSG00000244617.2	ASPRV1	2	69957458	2_46	0	0.176749503690653	19.0912585962617	3.20398268265555e-05	-2.48122961389365	2
ENSG00000115998.7	C2orf42	2	70249066	2_46	0	0.0683011690633984	9.91747930579083	6.43171566823881e-06	1.22765984280365	1
ENSG00000143977.13	SNRPG	2	70293743	2_46	0	0.0443543210825452	5.8609803385273	2.46833213499615e-06	0.435697918093665	2
ENSG00000035141.7	FAM136A	2	70302110	2_46	0	0.0415670786185626	5.25440996246806	2.07381902432698e-06	0.173568289265528	1
ENSG00000075340.22	ADD2	2	70767997	2_47	0	0.0203720978908375	7.71655166061849	1.4926446173477e-06	0.976333627733428	1
ENSG00000152672.7	CLEC4F	2	70821134	2_47	0	0.0146782305175646	4.79263462149526	6.6795225660161e-07	-0.269290034597202	1
ENSG00000116035.2	VAX2	2	70899809	2_47	0	0.01692274197109	6.11660682323191	9.82830655805865e-07	0.616951589061545	2
ENSG00000116039.11	ATP6V1B1	2	70935800	2_47	0	0.0234228853879239	9.1644781405662	2.03819405160197e-06	-1.04559067850699	1
ENSG00000144031.11	ANKRD53	2	70979137	2_47	0	0.0145633817802721	4.7201692287247	6.52705392671816e-07	0.187959084737334	1
ENSG00000144043.11	TEX261	2	70993663	2_47	0	0.0148102972580927	4.87586086055072	6.85665781099677e-07	-0.240789110610347	3
ENSG00000124357.12	NAGK	2	71063957	2_47	0	0.0146093194634639	4.78641317719449	6.63953352606084e-07	0.208114642864487	2
ENSG00000124370.10	MCEE	2	71130504	2_47	0	0.0638296544780912	18.1273813573508	1.09863887334766e-05	-2.3318581327618	1
ENSG00000124383.8	MPHOSPH10	2	71130287	2_47	0	0.0801072008666648	20.2505832566792	1.5403041651094e-05	-2.46791127996265	1
ENSG00000124374.8	PAIP2B	2	71184996	2_47	0	0.0227858576624838	8.87758967136954	1.92069251825673e-06	1.22249712892925	1
ENSG00000075292.18	ZNF638	2	71230319	2_47	0	0.0153769217504032	5.20661144741885	7.60189680887533e-07	0.691257489962421	1
ENSG00000003137.8	CYP26B1	2	72145857	2_47	0	0.017510761166232	6.99595122979104	1.16318607565163e-06	-1.15616259368062	1
ENSG00000116096.5	SPR	2	72887223	2_47	0	0.0186513649241876	6.8274906937109	1.20911924310086e-06	-0.107145560354654	1
ENSG00000135625.7	EGR4	2	73294038	2_48	0	0.0638952483933477	20.2715056671827	1.22984949382992e-05	-2.34811944450665	1
ENSG00000115297.10	TLX2	2	74513834	2_48	0	0.0165618686656606	6.42254340190863	1.00998234225788e-06	0.670086497453614	1
ENSG00000144040.12	SFXN5	2	73073331	2_48	0	0.0157708121861446	6.677246423995	9.99882254443028e-07	-0.946041883159429	2
ENSG00000135631.16	RAB11FIP5	2	73156338	2_48	0	0.0145981951043185	6.01073826310294	8.33152261586521e-07	-1.33634583200803	2
ENSG00000135632.11	SMYD5	2	73207898	2_48	0	0.0167226631130858	6.03165237239169	9.57721288276942e-07	0.594235380435972	1
ENSG00000135617.3	PRADC1	2	73233389	2_48	0	0.0676384802373037	23.71826685729	1.52326052914972e-05	3.92142960668498	1
ENSG00000135624.15	CCT7	2	73233389	2_48	0	0.0676384802373037	23.71826685729	1.52326052914972e-05	-3.92142960668498	1
ENSG00000163013.11	FBXO41	2	73284340	2_48	0	0.0482214428583292	17.8289954684419	8.16327585220837e-06	2.25788803649838	1
ENSG00000144035.3	NAT8	2	73642539	2_48	0	0.0145971709482623	16.6258979992492	2.30436464102445e-06	4.01390902678025	2
ENSG00000144034.14	TPRKB	2	73737087	2_48	0	0.0134151523754432	4.82719881518153	6.14876921819813e-07	-0.622096224142239	1
ENSG00000144048.10	DUSP11	2	73780218	2_48	0	0.0136769097637923	9.95014152097806	1.29215507054236e-06	2.51098990584535	1
ENSG00000163170.11	BOLA3	2	74147514	2_48	0	0.0412051930383061	14.7706695973091	5.77895793750508e-06	1.82565823399858	1
ENSG00000114978.17	MOB1A	2	74178928	2_48	0	0.0139557152177801	5.10460959982922	6.76413128555072e-07	-0.507538432692857	2
ENSG00000188687.17	SLC4A5	2	74361478	2_48	0	0.013854300086675	5.04950188919575	6.64248413957256e-07	-0.422240871817304	1
ENSG00000204843.12	DCTN1	2	74391633	2_48	0	0.0139165569124253	4.98873743061371	6.59204014264248e-07	-0.250202071407994	1
ENSG00000284308.1	C2orf81	2	74421241	2_48	0	0.0154734930654866	5.87284001408672	8.62847274280589e-07	-0.572363745822563	1
ENSG00000005448.16	WDR54	2	74421241	2_48	0	0.0154734930654866	5.87284001408672	8.62847274280589e-07	-0.572363745822563	1
ENSG00000114993.16	RTKN	2	74442009	2_48	0	0.0146542968646525	5.63448505880644	7.84000994428289e-07	-0.551687895723266	2
ENSG00000115274.14	INO80B	2	74451794	2_48	0	0.0160388562664002	6.15878458298458	9.37920020340409e-07	-0.62368687232534	1
ENSG00000239779.6	WBP1	2	74458316	2_48	0	0.0148972100282584	5.57446299093469	7.8850667474418e-07	-0.579148739815166	2
ENSG00000115275.11	MOGS	2	74463251	2_48	0	0.0162697500942297	6.43026238941834	9.93360699179255e-07	0.726418334662766	2
ENSG00000135637.13	CCDC142	2	74483364	2_48	0	0.0200705283930916	8.11190922052815	1.54589248117883e-06	-0.938272064085466	1
ENSG00000115282.19	TTC31	2	74483364	2_48	0	0.0200705283930916	8.11190922052815	1.54589248117883e-06	0.938272064085466	1
ENSG00000179528.15	LBX2	2	74502935	2_48	0	0.0135857217278904	4.87061063535272	6.28294885364378e-07	0.244207761432213	1
ENSG00000115289.13	PCGF1	2	74508487	2_48	0	0.021240141612875	8.59739326199554	1.73389022186485e-06	0.977346777284318	1
ENSG00000115325.13	DOK1	2	74548714	2_48	0	0.0132171770109866	4.59910429918915	5.77177458880462e-07	-0.0683786104533622	1
ENSG00000115350.11	POLE4	2	74959210	2_48	0	0.0132974219216717	4.64158741222918	5.86045559227594e-07	0.0604318440164072	1
ENSG00000115363.13	EVA1A	2	75569824	2_49	0	0.109059827531575	13.6160192816981	1.40997808022237e-05	-0.952447775862888	1
ENSG00000005436.13	GCFC2	2	75710261	2_49	0	0.0362260987686828	5.10281835821434	1.75520995312597e-06	-0.1451390440363	2
ENSG00000066032.18	CTNNA2	2	79201482	2_51	0	0.0200758045674546	6.59435527118207	1.25702147470153e-06	-0.609020073701594	1
ENSG00000163541.11	SUCLG1	2	84459875	2_53	0	0.023934672198744	8.00465028726854	1.81914469218324e-06	1.10152855157308	1
ENSG00000115423.18	DNAH6	2	84516244	2_53	0	0.0283642774431176	9.58055359427175	2.58023775809056e-06	1.17167629608103	2
ENSG00000034510.5	TMSB10	2	84905643	2_53	0	0.0229681132044154	7.62249816260622	1.66234072712346e-06	-0.95415843473262	1
ENSG00000186854.10	TRABD2A	2	84906737	2_53	0	0.0219457696365859	7.20055141530077	1.50042388401397e-06	-0.888702955135327	1
ENSG00000152291.13	TGOLN2	2	85328087	2_54	0	0.0208918326790599	5.71754767186498	1.13418455814915e-06	-0.603473554474556	2
ENSG00000042493.15	CAPG	2	85392602	2_54	0	0.0575375893852386	15.1468721875425	8.2750765528923e-06	-1.80447278310155	3
ENSG00000168906.12	MAT2A	2	85539177	2_54	0	0.0606985001262583	15.3736679214887	8.86039028725892e-06	-1.95951452272484	1
ENSG00000115486.11	GGCX	2	85561017	2_54	0	0.0205538628717231	5.57083532314667	1.08720432701825e-06	-0.340941491636511	1
ENSG00000118640.10	VAMP8	2	85561615	2_54	0	0.0196012982885224	5.09320299584212	9.47923348007912e-07	-0.341321424635288	1
ENSG00000168899.4	VAMP5	2	85584469	2_54	0	0.018796046055866	4.73285696273709	8.4467040247092e-07	-0.390698087671198	2
ENSG00000115523.16	GNLY	2	85695737	2_54	0	0.0480436541083644	13.4537958493571	6.13731284520273e-06	-1.61367463208776	1
ENSG00000115525.17	ST3GAL5	2	85905398	2_54	0	0.019741247095145	5.23998563134851	9.82204856942406e-07	0.4598433653387	1
ENSG00000068654.15	POLR1A	2	86105686	2_54	0	0.0253323199124427	7.46033018435924	1.79444606698419e-06	-1.09003844522393	2
ENSG00000132300.18	PTCD3	2	86105686	2_54	0	0.0252812467364643	7.44557232974855	1.78728566021539e-06	-1.09668852599997	1
ENSG00000132305.20	IMMT	2	86195693	2_54	0	0.0185555353868637	4.62100324591364	8.14155123078321e-07	0.0731708839284769	1
ENSG00000132313.14	MRPL35	2	86199115	2_54	0	0.0209133858698518	5.6287627879844	1.1177243031104e-06	-0.565199530689709	2
ENSG00000068615.17	REEP1	2	86334134	2_54	0	0.0230067672397341	6.45236466280417	1.4095221324277e-06	-0.839644896779499	2
ENSG00000115561.15	CHMP3	2	86565206	2_54	0	0.0186738481972031	4.78137955824512	8.47782487740741e-07	-0.749393119686817	1
ENSG00000239305.6	RNF103	2	86623855	2_54	0	0.02161996072034	5.91400476062149	1.21404271467879e-06	-0.54670801542195	1
ENSG00000153563.15	CD8A	2	86807953	2_54	0	0.0217990263194352	6.57702888132267	1.3613325897533e-06	1.50500982153485	1
ENSG00000172116.21	CD8B	2	86861841	2_54	0	0.0209311956781379	5.55897054034962	1.1048054477778e-06	-0.122561861473597	1
ENSG00000172086.7	KRCC1	2	88056216	2_55	0	0.0378710968812652	7.03383008216543	2.52928141901712e-06	-0.778992707546161	1
ENSG00000115593.14	SMYD1	2	88067820	2_55	0	0.0705622516241178	12.8739987128587	8.62548032231247e-06	-1.48718861912106	1
ENSG00000163586.9	FABP1	2	88128319	2_55	0	0.0369845115564293	6.81294098124934	2.39249980491736e-06	0.881266828727442	3
ENSG00000144115.16	THNSL2	2	88170095	2_55	0	0.116900588683832	17.6939493533881	1.96398820292161e-05	2.05809902256202	2
ENSG00000163060.7	TEKT4	2	94871756	2_57	0	0.0215557186588252	6.48017201899092	1.3263142568427e-06	-0.598170769628506	1
ENSG00000144029.11	MRPS5	2	95124586	2_57	0	0.0227775374656852	6.96857947699956	1.50712205055131e-06	0.747555862835501	3
ENSG00000144026.11	ZNF514	2	95164907	2_57	0	0.0205923806922833	6.21653269563677	1.21549220318064e-06	0.814714624116132	1
ENSG00000233757.6	AC092835.2	2	95207631	2_57	0	0.0572458857058181	15.3780161688842	8.35876256657141e-06	1.8004254934224	1
ENSG00000155066.15	PROM2	2	95295669	2_57	0	0.0229085346757644	7.39540912738808	1.60863277346925e-06	1.1389473010979	1
ENSG00000174501.14	ANKRD36C	2	95991827	2_57	0	0.0202171637863993	6.84561836471762	1.31410573405001e-06	-2.02681704208799	1
ENSG00000274286.1	ADRA2B	2	96082306	2_57	0	0.0223958084123387	6.91827727587696	1.4711674396967e-06	0.362868060636164	1
ENSG00000188886.3	ASTL	2	96138165	2_57	0	0.0188182760060436	6.0753616064433	1.08554882875264e-06	-1.82619291345646	1
ENSG00000158050.4	DUSP2	2	96145593	2_57	0	0.0413850085307462	11.7205442161579	4.60562128383261e-06	0.756215399495927	2
ENSG00000084090.13	STARD7	2	96208852	2_57	0	0.139685782555214	24.8385923204215	3.29440191215937e-05	3.26239018284212	1
ENSG00000135956.8	TMEM127	2	96266108	2_57	0	0.0895162611726147	21.4370926592852	1.822070667189e-05	-3.55818555113168	1
ENSG00000144021.2	CIAO1	2	96268766	2_57	0	0.122302566351479	23.4224976101773	2.71998287860201e-05	-3.32755912700079	1
ENSG00000144028.14	SNRNP200	2	96305671	2_57	0	0.091456412399431	20.3754472563548	1.7693701998709e-05	3.03995070735616	1
ENSG00000198885.9	ITPRIPL1	2	96325607	2_57	0	0.0187420205353714	5.33876407291701	9.50067660685862e-07	-0.465196807286534	1
ENSG00000114988.11	LMAN2L	2	96739703	2_57	0	0.535832453836532	22.6224283392242	0.0001150974314813	-4.22983637939681	2
ENSG00000158158.11	CNNM4	2	96757889	2_57	0	0.230643401537846	18.9152011795212	4.14237484648156e-05	-3.79935779731431	2
ENSG00000168754.14	FAM178B	2	96912592	2_57	0	0.155082100683883	25.73487116834	3.78949266185767e-05	-3.40718559702045	1
ENSG00000144199.11	FAHD2B	2	97095539	2_57	0	0.0299301001609181	10.4507168227578	2.96996715906619e-06	-2.06788095015412	1
ENSG00000115073.7	ACTR1B	2	97663592	2_57	0	0.0260553041814969	7.97580646255767	1.97318657280511e-06	0.527079695451043	1
ENSG00000228486.10	LINC01125	2	97661341	2_57	0	0.13550843865676	22.9648640619848	2.95479678023158e-05	2.44959381771245	1
ENSG00000115085.13	ZAP70	2	97713755	2_57	0	0.116250094830418	21.4616326364131	2.36893677168064e-05	-2.3116974667566	1
ENSG00000075568.16	TMEM131	2	97996336	2_57	0	0.0427706284653349	13.3555032461124	5.42379524209582e-06	2.26108576641755	1
ENSG00000185674.9	LYG2	2	99254906	2_58	0	0.0165635091632831	5.65428673722692	8.8925758354591e-07	0.550936660492293	1
ENSG00000071073.12	MGAT4A	2	98730777	2_58	0	0.0264682182868706	9.99574950461895	2.51210315263424e-06	1.23392444307567	1
ENSG00000273045.5	C2orf15	2	99141233	2_58	0	0.0148191038281496	4.62587402513961	6.50898302991741e-07	0.146332634871427	1
ENSG00000135951.14	TSGA10	2	99155070	2_58	0	0.0153706434970103	4.96349159643651	7.24397157458669e-07	0.459298004679211	1
ENSG00000144182.16	LIPT1	2	99155127	2_58	0	0.0154134130299806	4.98916719273105	7.30170480043226e-07	0.469393888984916	1
ENSG00000158411.11	MITD1	2	99179774	2_58	0	0.0163999849020475	5.56256844845194	8.66196078269789e-07	-0.573705532789786	2
ENSG00000144214.9	LYG1	2	99305150	2_58	0	0.0147656126179888	4.59246810874785	6.43865294196988e-07	0.0070018554324007	1
ENSG00000115514.11	TXNDC9	2	99340840	2_58	0	0.0150034523159793	4.74008950765196	6.75266401769213e-07	-0.199241876655023	1
ENSG00000135945.9	REV1	2	99490335	2_58	0	0.016079687064209	5.38025715159985	8.21444115181622e-07	-0.623062815332629	1
ENSG00000144218.18	AFF3	2	100142995	2_58	0	0.0166519868191134	5.70353574880968	9.01794585080621e-07	-0.517389306563017	2
ENSG00000115526.10	CHST10	2	100417235	2_58	0	0.0220303283221072	8.29382524183988	1.73489520427574e-06	-1.39212608937111	2
ENSG00000115539.13	PDCL3	2	100562583	2_58	0	0.0258261328301854	9.76782629084408	2.39527126654054e-06	1.38326311258846	2
ENSG00000071082.10	RPL31	2	101001757	2_58	0	0.107619984158977	23.1915168828563	2.36984245765742e-05	-2.50820509111652	1
ENSG00000175874.9	CREG2	2	101386663	2_59	0	0.038838921974131	7.3560662523283	2.71275264637305e-06	-1.23467945515406	2
ENSG00000158435.7	CNOT11	2	101252764	2_59	0	0.0956365459162465	15.8517020063831	1.43945197096803e-05	1.93783083401852	1
ENSG00000163162.8	RNF149	2	101303817	2_59	0	0.132628005227538	19.0039612420674	2.39318774659303e-05	2.44044878927369	2
ENSG00000196460.12	RFX8	2	101474613	2_59	0	0.0324963691148621	5.69481357407133	1.75716177617643e-06	-0.408834722547351	1
ENSG00000071054.16	MAP4K4	2	101698595	2_59	0	0.0288812315808363	4.59820051292255	1.26095913204615e-06	-0.0388121138710017	1
ENSG00000115590.13	IL1R2	2	101991888	2_59	0	0.0628829775938991	11.8729782617233	7.08908473389921e-06	1.35469611400558	1
ENSG00000115598.9	IL1RL2	2	102187581	2_60	0	0.0434910118808237	9.55220690062406	3.94457874060585e-06	1.75932830339369	2
ENSG00000115602.16	IL1RL1	2	102310051	2_60	0	0.0255932186358072	4.61698478804531	1.1219687149266e-06	-0.150799130182745	1
ENSG00000115604.10	IL18R1	2	102309906	2_60	0	0.0255546842863716	4.60300303494823	1.11688685056033e-06	0.143646503553908	2
ENSG00000115607.9	IL18RAP	2	102419008	2_60	0	0.0416218558575239	9.14254387930166	3.61314916268236e-06	-1.59090694851728	1
ENSG00000135953.10	MFSD9	2	102734774	2_60	0	0.15446038234562	21.6288520094905	3.17210804523703e-05	-3.03827652266796	1
ENSG00000170417.15	TMEM182	2	102734774	2_60	0	0.15446038234562	21.6288520094905	3.17210804523703e-05	3.03827652266796	1
ENSG00000135972.8	MRPS9	2	105037516	2_62	0	0.0339666695571258	4.74599204505712	1.53065519203938e-06	-0.281389807013168	1
ENSG00000135966.12	TGFBRAP1	2	105330280	2_62	0	0.0376914973816207	5.7156443954122	2.04553063829501e-06	-0.993101004974097	2
ENSG00000135974.9	C2orf49	2	105337683	2_62	0	0.265449942763664	24.5963159419873	6.19940623539901e-05	3.08167848929823	1
ENSG00000119147.9	C2orf40	2	106063485	2_63	0	0.0483811896444127	5.99469412686153	2.75385435929219e-06	-0.505194261014774	2
ENSG00000115652.14	UXS1	2	106194311	2_63	0	0.0466133239510674	5.64610805263446	2.49894475512429e-06	0.611461185080102	2
ENSG00000144057.15	ST6GAL2	2	106886868	2_64	0	0.0369324445667999	7.35478258239154	2.57914221714276e-06	1.10806546077672	1
ENSG00000198203.9	SULT1C2	2	108287884	2_65	0	0.0906317401241548	18.4151350353077	1.58472030694774e-05	-2.07019257976171	3
ENSG00000135968.20	GCC2	2	108448548	2_65	0	0.0408253377729911	11.0971268017582	4.30167635154001e-06	1.71923500933099	1
ENSG00000169756.16	LIMS1	2	108534035	2_65	0	0.0220637943728599	5.39956296270399	1.13119169479492e-06	-0.652752135785388	2
ENSG00000153201.15	RANBP2	2	108719562	2_65	0	0.0322379452734193	8.75396310905871	2.67959687456433e-06	1.07676146695739	1
ENSG00000163006.11	CCDC138	2	108786656	2_65	0	0.0274222294813724	7.28465997020069	1.89674715999744e-06	0.986204218950588	1
ENSG00000186522.14	SEPT10	2	109613671	2_65	0	0.0202855282006182	4.61721552554214	8.89331887727808e-07	0.122427319848704	1
ENSG00000198142.4	SOWAHC	2	109614115	2_65	1	0.160299990679116	20.0778045345955	3.05595613262004e-05	4.20027399153819	1
ENSG00000115008.5	IL1A	2	112784230	2_66	0	0.0177771899040978	4.802666834446	8.10667885471228e-07	-0.338341181590719	2
ENSG00000144061.12	NPHP1	2	110205149	2_66	0	0.034204964024617	10.8741138837954	3.53167240352846e-06	1.3183370288194	1
ENSG00000169679.14	BUB1	2	110678318	2_66	0	0.026499963945426	8.50136773932354	2.13910194438635e-06	0.970439048715674	1
ENSG00000153094.22	BCL2L11	2	111120650	2_66	0	0.0195487312179705	5.68159970993086	1.05459717823675e-06	-0.586584358190856	1
ENSG00000153107.11	ANAPC1	2	111892217	2_66	0	0.0234764491387633	7.37754187689344	1.64452882358177e-06	0.90175689194401	1
ENSG00000153208.16	MERTK	2	111943257	2_66	0	0.0424996346595093	12.8993989210817	5.20537554333771e-06	1.6947895934909	1
ENSG00000153214.9	TMEM87B	2	112057425	2_66	0	0.2270922515375	29.0517655279262	6.26429560462247e-05	-3.1297432541094	1
ENSG00000144161.12	ZC3H8	2	112251022	2_66	0	0.02768193934082	8.90650146974917	2.34099805754497e-06	1.72069348626967	2
ENSG00000169629.11	RGPD8	2	112433433	2_66	0	0.0550588765060865	15.3246921380875	8.01154913618521e-06	-2.31994002304402	1
ENSG00000114999.7	TTL	2	112482606	2_66	0	0.248897245322731	29.9911390409376	7.08778356157578e-05	-3.54378898691282	1
ENSG00000125611.15	CHCHD5	2	112585522	2_66	0	0.0428742667773372	12.9814201033612	5.28465094912737e-06	-2.11436033198989	2
ENSG00000144136.10	SLC20A1	2	112645686	2_66	0	0.0174107330823924	4.61002325596864	7.62109842698224e-07	-0.0995293270672714	2
ENSG00000175497.16	DPP10	2	114455417	2_67	0	0.0157294442276761	4.73225945805728	7.06771978355122e-07	-0.32634218708947	2
ENSG00000125637.15	PSD4	2	113166061	2_67	0	0.0201696855119292	7.03211296057588	1.34673566626006e-06	0.727891927396587	1
ENSG00000125618.16	PAX8	2	113277339	2_67	0	0.0520651845114889	15.8610743582629	7.84110753160337e-06	1.89283132805789	1
ENSG00000144134.18	RABL2A	2	113629672	2_67	0	0.0163175281696566	5.07150394189232	7.85757500468604e-07	-0.603280401144997	1
ENSG00000115084.13	SLC35F5	2	113756814	2_67	0	0.0303959849079067	10.836603430439	3.12756826301861e-06	1.60936878412125	1
ENSG00000144119.3	C1QL2	2	119158412	2_69	0	0.0144599326056962	7.10796585607151	9.75908270593666e-07	-0.8009969654853	1
ENSG00000088205.12	DDX18	2	117812516	2_69	0	0.0158859417658327	7.9769691124666	1.20322895220656e-06	-0.937572705181166	2
ENSG00000125633.10	CCDC93	2	118013438	2_69	0	0.0188424961114244	9.5553227740908	1.70954758174491e-06	1.19991993004144	5
ENSG00000125629.14	INSIG2	2	118088372	2_69	0	0.111372571786704	26.230058223306	2.77379844133441e-05	-2.67590688372697	2
ENSG00000115107.19	STEAP3	2	119223947	2_69	0	0.0705819567779568	21.8800020952434	1.4663527243093e-05	2.31455190029156	2
ENSG00000186132.14	C2orf76	2	119366701	2_69	0	0.0136025618034843	6.54348948664809	8.45137774668911e-07	-0.733273155746367	1
ENSG00000155368.16	DBI	2	119366113	2_69	0	0.0157938374247606	7.92320554227607	1.18819024495025e-06	-0.871856610253516	1
ENSG00000171227.6	TMEM37	2	119430196	2_69	0	0.0115071442523162	4.9994962742737	5.46249689673037e-07	0.316058450762138	1
ENSG00000144120.12	TMEM177	2	119679197	2_69	0	0.01319675834912	6.26386569840869	7.84886932463978e-07	0.675048193282376	1
ENSG00000088179.8	PTPN4	2	119759674	2_69	0	0.0111351203932584	4.69632815595322	4.96536009255667e-07	-0.11468429948542	1
ENSG00000226479.3	TMEM185B	2	120223118	2_69	0	0.0213872641480507	10.7281392304665	2.17859765224418e-06	-1.30109928540756	1
ENSG00000163083.5	INHBB	2	120303619	2_69	0	0.178476020795207	30.8383279923336	5.22598422686449e-05	3.17582003052239	1
ENSG00000074047.21	GLI2	2	120735812	2_70	0	0.050406610466903	9.28151978165622	4.44226012813384e-06	-1.3397759862148	2
ENSG00000074054.17	CLASP1	2	121649921	2_70	0	0.0422446274422757	7.6282600202769	3.05980936392074e-06	1.29274726413444	1
ENSG00000155438.11	NIFK	2	121736192	2_70	0	0.0365587964149838	6.2792461403226	2.17970034831298e-06	0.826450973923711	1
ENSG00000136732.14	GYPC	2	126655525	2_74	0	0.0253341053236729	4.63264812151629	1.11437736605337e-06	0.152641123762116	2
ENSG00000136717.14	BIN1	2	127101168	2_74	0	0.0252436753458652	4.5994718022747	1.10244756773851e-06	0.0697005277988371	2
ENSG00000163161.12	ERCC3	2	127292424	2_75	0	0.0405675705028613	4.59367978469393	1.76944519012077e-06	0.0289602148265198	1
ENSG00000169967.16	MAP3K2	2	127388669	2_75	0	0.0414312894458396	4.79041990217474	1.88451426664115e-06	0.189171564085678	1
ENSG00000115718.17	PROC	2	127419130	2_75	0	0.0406937983665833	4.62268868172729	1.78615964152089e-06	0.208335682687559	2
ENSG00000163166.14	IWS1	2	127526497	2_75	0	0.127806682105647	15.4752600620205	1.87797113812346e-05	-2.02536862677209	1
ENSG00000144230.16	GPR17	2	127645955	2_75	0	0.0469229611323399	5.95435057581419	2.65287757683639e-06	0.709286455498595	1
ENSG00000136709.11	WDR33	2	127811674	2_75	0	0.0533638580058826	7.16017088746188	3.62800606293673e-06	1.02107642032553	1
ENSG00000144231.10	POLR2D	2	127858003	2_75	0	0.0545443984911238	7.36563273222335	3.81467561941601e-06	-1.19678893586058	1
ENSG00000136731.12	UGGT1	2	128091310	2_75	0	0.041859544732483	4.88648112259838	1.94217394116714e-06	0.274212260886362	1
ENSG00000233087.7	WTH3DI	2	131360175	2_78	0	0.0622619798356868	9.99866152807185	5.91101675349576e-06	-2.0204248634013	1
ENSG00000163046.15	ANKRD30BL	2	132159125	2_78	0	0.037901319633678	5.34768310507574	1.92449768002711e-06	0.591783116859959	1
ENSG00000222014.5	RAB6C	2	129979058	2_78	0	0.0957808044716433	14.0856535046379	1.2810110562136e-05	1.64193019110677	2
ENSG00000152076.18	CCDC74B	2	130144976	2_78	0	0.0386860097578942	5.53883781347501	2.03455756565343e-06	0.4592546019719	1
ENSG00000152082.13	MZT2B	2	130183461	2_78	0	0.0370193468968109	5.12812879579753	1.80254067512822e-06	-0.347650672065167	1
ENSG00000136710.9	CCDC115	2	130343161	2_78	0	0.0736736602284395	11.5887423923632	8.10673455145255e-06	-1.50559778048525	1
ENSG00000136718.9	IMP4	2	130342325	2_78	0	0.0392836668985557	5.68192289764427	2.11936009470683e-06	-0.798235069749441	1
ENSG00000072135.12	PTPN18	2	130356437	2_78	0	0.0919329385475613	13.6938390788225	1.19534634774073e-05	1.6814916837418	1
ENSG00000075886.10	TUBA3D	2	131476081	2_78	0	0.0351990006553937	4.65820440398564	1.55684821083621e-06	0.310760919579156	1
ENSG00000173272.15	MZT2A	2	131491799	2_78	0	0.034976878007268	4.59922652568361	1.52743676405388e-06	0.1389593231731	1
ENSG00000163040.14	CCDC74A	2	131527737	2_78	0	0.0762506950193566	11.9145352215211	8.62617588136489e-06	2.19229684580414	3
ENSG00000176771.16	NCKAP5	2	133567714	2_79	0	0.0211036956519534	6.07875729523137	1.218065704824e-06	0.604673384398205	1
ENSG00000152128.13	TMEM163	2	134719225	2_80	0	0.0534166937605758	9.35535217114804	4.74498169304917e-06	-1.8175450446888	1
ENSG00000082258.12	CCNT2	2	134918338	2_80	0	0.0710132036485994	12.0377736277225	8.1167594342961e-06	2.35750082863044	1
ENSG00000115839.17	RAB3GAP1	2	135052002	2_80	0	0.0461470869931849	7.98420156770169	3.49842993900238e-06	1.57685144358472	1
ENSG00000144224.16	UBXN4	2	135741596	2_80	0	0.0451463236678263	7.77904717674904	3.33461878946431e-06	-1.67939353725692	1
ENSG00000076003.4	MCM6	2	135876392	2_80	0	0.0353002586948151	5.48248240093098	1.83760655389045e-06	-1.0891654825278	1
ENSG00000144229.11	THSD7B	2	136765308	2_81	0	0.0580944664337008	10.2960747423745	5.6794182240429e-06	-1.7946925028093	1
ENSG00000150540.13	HNMT	2	137963983	2_82	0	0.0259465855161902	6.25980648102714	1.54219225749418e-06	-0.639376069122949	2
ENSG00000144228.8	SPOPL	2	138501652	2_82	0	0.0355721779707663	8.44127497369758	2.8511226539105e-06	0.342632070362974	1
ENSG00000168702.17	LRP1B	2	142131604	2_85	0	0.0250871074912746	4.9029438726853	1.1678979847485e-06	-0.368612954607129	1
ENSG00000115919.14	KYNU	2	142813546	2_85	0	0.0248917403407445	4.83041876611722	1.1416617260416e-06	0.130704695049595	2
ENSG00000121989.14	ACVR2A	2	147844091	2_88	0	0.0535294522049231	22.6647538801025	1.15197009016625e-05	2.48601635759274	2
ENSG00000204406.12	MBD5	2	148020703	2_88	0	0.0170963463714345	12.0765349129306	1.96039256193797e-06	-1.70137011904618	1
ENSG00000187123.14	LYPD6	2	149329628	2_88	0	0.00851296536562796	4.67897681659059	3.78206646406235e-07	-0.125128705538141	1
ENSG00000123609.10	NMI	2	151291765	2_90	0	0.0356787072485756	6.79687997291695	2.3025873142047e-06	0.763655318886434	1
ENSG00000123610.4	TNFAIP6	2	151347960	2_90	0	0.0609947919098922	11.8177984156177	6.84426361299735e-06	-1.77324765967673	2
ENSG00000080345.17	RIF1	2	151409797	2_90	0	0.17533946132247	21.978395486834	3.65908963842238e-05	-2.72510565413833	1
ENSG00000183091.19	NEB	2	151734675	2_91	0	0.0452031883935186	9.21720040263885	3.95608391976015e-06	1.23250140327742	1
ENSG00000182389.19	CACNB4	2	152099291	2_91	0	0.158642164634923	21.1994867836813	3.19331213326558e-05	2.24868276234907	2
ENSG00000115145.9	STAM2	2	152177778	2_91	0	0.0622979248568636	12.2285252558777	7.23344297746755e-06	-2.41443770449119	1
ENSG00000177917.10	ARL6IP6	2	152717752	2_91	0	0.241379459582303	25.4184320475281	5.82567784335235e-05	3.50819047109872	1
ENSG00000177519.3	RPRM	2	153479455	2_92	0	0.0306983753136165	4.65393474034036	1.35654147765858e-06	-0.169245508846011	1
ENSG00000144278.14	GALNT13	2	153872211	2_92	0	0.0335812685843354	5.48907283174988	1.75022340950238e-06	-0.731015330330053	2
ENSG00000115159.15	GPD2	2	156434411	2_93	0	0.0198754456795395	4.67758997369956	8.82747350248051e-07	0.132507936459907	1
ENSG00000115170.13	ACVR1	2	157876051	2_95	0	0.0420123338644697	8.40541505054012	3.35299856978608e-06	1.03435637445977	1
ENSG00000007001.12	UPP2	2	158048006	2_95	0	0.0320686986714517	5.88760673543555	1.79274090178974e-06	-0.608649798950687	1
ENSG00000153237.17	CCDC148	2	158457351	2_95	0	0.0758570671894229	13.9619989667386	1.00563654239403e-05	1.66553647238425	1
ENSG00000144283.21	PKP4	2	158457154	2_95	0	0.0753471337003764	13.8980390361945	9.94300504598642e-06	-1.86023371744334	1
ENSG00000163331.11	DAPL1	2	158815739	2_96	0	0.0178160974982375	4.95579221563639	8.38345556265637e-07	0.268219374283302	2
ENSG00000196151.10	WDSUB1	2	159286274	2_96	0	0.0189080504885363	5.54606437190301	9.9570125863209e-07	0.511689480579572	1
ENSG00000123636.17	BAZ2B	2	159616439	2_96	0	0.0534691610637331	13.5322087834664	6.87020120958648e-06	-2.9104311572773	1
ENSG00000241399.6	CD302	2	159798279	2_96	0	0.0502168636029985	15.2567546185919	7.27460040739709e-06	1.86507275863245	1
ENSG00000153250.19	RBMS1	2	160494127	2_96	0	0.0296638449770487	9.57795576856501	2.69772493890638e-06	-1.13993335621639	1
ENSG00000182263.13	FIGN	2	163614686	2_99	0	0.211108405172699	25.5529853792158	5.122058898581e-05	2.67098093085432	2
ENSG00000144285.17	SCN1A	2	166060846	2_100	0	0.078340341649704	19.6513843239447	1.46175977689233e-05	3.16325781319244	1
ENSG00000123607.14	TTC21B	2	165954060	2_100	0	0.125654888139606	18.4981393876541	2.20701270015241e-05	3.26202840001129	2
ENSG00000169432.14	SCN9A	2	166375953	2_101	0	0.0203338283193507	4.64785169512926	8.97364348188928e-07	0.386221242635265	1
ENSG00000136546.13	SCN7A	2	166493861	2_101	0	0.0234427783398861	5.96601948953316	1.32797881145261e-06	-1.00415967585567	1
ENSG00000198648.10	STK39	2	168247489	2_102	0	0.0784865495115381	21.0320923257226	1.56738293136412e-05	-2.17687453970431	1
ENSG00000172292.14	CERS6	2	168456065	2_102	0	0.0180353811998889	7.29667747304464	1.24953341042369e-06	-0.985107341115183	1
ENSG00000163072.15	NOSTRIN	2	168786836	2_102	0	0.0134593305473472	4.59213666139866	5.86861554951252e-07	0.00467853374707288	1
ENSG00000239474.6	KLHL41	2	169509786	2_103	0	0.0738068027905654	12.4445313892234	8.72112149932027e-06	-1.62972305753862	2
ENSG00000138399.17	FASTKD1	2	169438993	2_103	0	0.036542809220159	5.84598400541112	2.02841563848383e-06	-0.78162851010584	2
ENSG00000138398.15	PPIG	2	169584236	2_103	0	0.050713692897101	8.90928029212051	4.29007866336993e-06	1.4362573916633	2
ENSG00000154479.12	CCDC173	2	169692261	2_103	0	0.0464123217621187	8.0789508959022	3.56029233826098e-06	-1.01823509321476	1
ENSG00000144362.11	PHOSPHO2	2	169693707	2_103	0	0.0691877372424878	11.8329483209658	7.77355171228963e-06	1.83072667506062	2
ENSG00000213160.9	KLHL23	2	169694217	2_103	0	0.0786708624072132	13.0495535654777	9.74780790582099e-06	-1.85147062593547	2
ENSG00000138382.14	METTL5	2	169825274	2_103	0	0.0332917964587458	4.97808942974747	1.57361077924559e-06	0.116297652879811	1
ENSG00000144357.16	UBR3	2	169827007	2_103	0	0.0320145767618727	4.61403902379378	1.40257606970814e-06	-0.156678337766701	2
ENSG00000115844.10	DLX2	2	172103018	2_104	0	0.0217691039792546	6.8116298250927	1.40795569542371e-06	-0.118901802612735	1
ENSG00000204335.3	SP5	2	170714891	2_104	0	0.0210072346248444	6.57798510824692	1.31207653513811e-06	0.663292947549713	1
ENSG00000128683.13	GAD1	2	170808815	2_104	0	0.0763880261314205	18.1802607562607	1.31862951606115e-05	-1.84272194025565	1
ENSG00000123600.19	METTL8	2	171435106	2_104	0	0.0169006976262864	5.133689170641	8.23818610117402e-07	-0.783918290028428	1
ENSG00000115827.13	DCAF17	2	171435106	2_104	0	0.0169006976262864	5.133689170641	8.23818610117402e-07	-0.783918290028428	1
ENSG00000071967.11	CYBRD1	2	171522308	2_104	0	0.0194540961847223	7.13351191618252	1.31768574177517e-06	-1.35108682491996	3
ENSG00000115840.13	SLC25A12	2	172024653	2_104	0	0.0878332130472266	16.3099320993995	1.36021738057346e-05	3.60400705992393	1
ENSG00000172878.13	METAP1D	2	171999938	2_104	0	0.0733201037106878	17.9786684338646	1.25163584017074e-05	-3.55265621648281	1
ENSG00000144355.14	DLX1	2	172084313	2_104	0	0.0182548275411584	5.39374328939329	9.34900525543164e-07	0.34341913492208	2
ENSG00000091409.14	ITGA6	2	172414049	2_105	0	0.00873786608553562	4.84889971033072	4.02296248799467e-07	-0.251813571132829	1
ENSG00000152256.13	PDK1	2	172555077	2_105	0	0.00874304986013163	4.86431526639102	4.03814646209159e-07	-0.281954368611489	1
ENSG00000144306.14	SCRN3	2	174396420	2_105	0	0.00866257413277172	5.53772456771402	4.55486712572342e-07	0.899218723042945	1
ENSG00000163328.13	GPR155	2	174487330	2_105	0	0.00887951299960421	4.92842319607077	4.15522492233629e-07	-0.0481019093197762	1
ENSG00000115935.17	WIPF1	2	174575588	2_105	0	0.0111700392882971	6.63668864975698	7.03887967507747e-07	0.511805183277432	1
ENSG00000138435.15	CHRNA1	2	174763128	2_106	0	0.0619539623537141	13.322121887845	7.83682027679162e-06	-1.57939254227268	1
ENSG00000115966.16	ATF2	2	175168771	2_106	0	0.0747537281650191	15.0965140959261	1.07153640495095e-05	-2.12083959382426	1
ENSG00000154518.9	ATP5G3	2	175185320	2_106	0	0.0397711558949978	9.16682588948913	3.46166145875514e-06	-1.25761239134064	1
ENSG00000144320.13	LNPK	2	176002028	2_106	0	0.0439845571177147	10.1075463158112	4.22127222552408e-06	-1.37250024291038	1
ENSG00000128645.14	HOXD1	2	176188221	2_106	0	0.0366681663535554	8.40912058536945	2.92777143993842e-06	1.04033678999122	1
ENSG00000116044.15	NFE2L2	2	177392663	2_107	0	0.104184287569441	12.518570471379	1.23838123202915e-05	-1.85903936013287	1
ENSG00000018510.13	AGPS	2	177392663	2_107	0	0.104184287569441	12.518570471379	1.23838123202915e-05	1.85903936013287	1
ENSG00000196659.9	TTC30B	2	177553217	2_107	0	0.0457462598559469	4.73235266383652	2.05555968295873e-06	-0.126173276956403	1
ENSG00000197557.6	TTC30A	2	177618742	2_107	0	0.0696649856205372	8.68673078204748	5.74603557816153e-06	-1.13438992296152	1
ENSG00000128655.16	PDE11A	2	178108547	2_108	0	0.00874248238629449	4.64667224391593	3.85721816283242e-07	0.22815001007289	1
ENSG00000155636.14	RBM45	2	178111787	2_108	0	0.0920736637734831	25.6927379101964	2.24617303002682e-05	-3.1002171775073	2
ENSG00000079156.16	OSBPL6	2	178281719	2_108	0	0.0248985909387482	14.4590050236921	3.41830315298633e-06	1.93056931903796	1
ENSG00000180228.12	PRKRA	2	178445893	2_108	0	0.0105828491176575	6.30535563544465	6.33591858211152e-07	-0.587771367886315	1
ENSG00000204311.12	DFNB59	2	178447910	2_108	0	0.0154169187252782	9.36076921682149	1.370271161832e-06	1.03480549603715	1
ENSG00000079150.17	FKBP7	2	178478636	2_108	0	0.0091074462754317	4.98072150023914	4.30711307433825e-07	-0.255734158492308	1
ENSG00000116095.10	PLEKHA3	2	178480456	2_108	0	0.00923488410563766	5.1401813957607	4.50720479612268e-07	-0.528298604162024	1
ENSG00000155657.26	TTN	2	178831108	2_108	0	0.00904726063075179	4.97106279610965	4.27035271541785e-07	0.169049936337217	1
ENSG00000163492.14	CCDC141	2	178873778	2_108	0	0.0137234381349725	8.8662572095409	1.15531563743983e-06	-1.19958314039961	2
ENSG00000163510.13	CWC22	2	180007700	2_108	0	0.0188512503185767	11.5111181533616	2.06041673556023e-06	1.09593663492147	1
ENSG00000170035.15	UBE2E3	2	180967386	2_109	0	0.0361631929112652	5.44463020704962	1.86953049343927e-06	0.637763581912733	1
ENSG00000115252.18	PDE1A	2	182522885	2_110	0	0.055349472735568	13.5055697137893	7.09780059108314e-06	1.80554955188349	1
ENSG00000162998.4	FRZB	2	182866669	2_110	0	0.0586560822062665	14.0511367104326	7.82567680718038e-06	-1.73899403302827	2
ENSG00000162999.12	DUSP19	2	183069294	2_110	0	0.0233898866930951	5.47448529172061	1.21581866989841e-06	-0.559112835879953	1
ENSG00000170396.7	ZNF804A	2	184598393	2_112	0	0.136082612701946	32.1491518638226	4.1540293034245e-05	-3.17200976378676	1
ENSG00000188738.14	FSIP2	2	185738225	2_112	0	0.0133445545655926	11.1017492876789	1.40667216565981e-06	1.55706346441698	1
ENSG00000065548.17	ZC3H15	2	186485252	2_112	0	0.00930453592053793	7.56751563914024	6.68567776577726e-07	-0.81667400757386	1
ENSG00000138448.11	ITGAV	2	186633261	2_112	0	0.00788766508980898	6.10522425819649	4.57243436514474e-07	-0.778821979517453	1
ENSG00000144366.15	GULP1	2	188283426	2_112	0	0.19407354604342	33.5296877999486	6.17864506453296e-05	3.47915169271615	1
ENSG00000168542.14	COL3A1	2	188974074	2_112	0	0.00678902881402954	4.5930990457758	2.96081218476077e-07	0.0185713471896908	1
ENSG00000204262.11	COL5A2	2	189180039	2_113	0	0.0582207561330734	13.4012675110036	7.40834356550846e-06	-1.82976302982034	2
ENSG00000115368.9	WDR75	2	189442861	2_113	0	0.033167656514247	8.13883681504446	2.56315296442111e-06	1.15580278122627	1
ENSG00000138449.10	SLC40A1	2	189576560	2_113	0	0.0232379429510455	4.83434038722466	1.06667546026569e-06	0.192201017657458	1
ENSG00000138381.9	ASNSD1	2	189661479	2_113	0	0.0227940926421825	4.655581314046	1.00761267566397e-06	0.36646261460821	2
ENSG00000128694.11	OSGEPL1	2	189761107	2_113	0	0.0379248812037183	9.38756563439778	3.3804507441904e-06	-1.44064904759953	1
ENSG00000128699.13	ORMDL1	2	189784856	2_113	0	0.0291160911476118	6.92716868631305	1.9150769561288e-06	-1.06413031545327	1
ENSG00000064933.17	PMS1	2	189783193	2_113	0	0.0817949880991662	16.6149064939884	1.2903929802546e-05	2.11013640245702	1
ENSG00000198130.15	HIBCH	2	190364474	2_113	0	0.0235332806928812	4.95141036289781	1.10639140408776e-06	0.173434104923655	1
ENSG00000151689.12	INPP1	2	190343615	2_113	0	0.0238201956629386	5.0637752697257	1.14529441992837e-06	-0.277238016011705	1
ENSG00000151690.14	MFSD6	2	190391306	2_113	0	0.110849568277582	19.5215129599209	2.05468322958322e-05	-2.4715278684378	1
ENSG00000138386.16	NAB1	2	190647213	2_113	0	0.0403208379563974	9.95929687588211	3.81290183531872e-06	1.59202256415788	1
ENSG00000115419.12	GLS	2	190972045	2_113	0	0.0597272711098084	13.6416706334322	7.73637707052656e-06	1.77980900757271	1
ENSG00000138378.17	STAT4	2	191151202	2_114	0	0.0201490326275576	7.76259047099268	1.48510880072162e-06	-0.840297651195398	1
ENSG00000128641.18	MYO1B	2	191245493	2_114	0	0.0248995172828069	9.77748007634849	2.31161372361172e-06	1.1858881532751	1
ENSG00000118997.13	DNAH7	2	196067609	2_116	0	0.0577918872229849	12.4167315351806	6.81352046714937e-06	-1.79086439400476	2
ENSG00000138411.10	HECW2	2	196593392	2_116	0	0.0258502863421455	4.90860506026798	1.20481633100165e-06	1.02486356172862	2
ENSG00000144395.17	CCDC150	2	196640040	2_116	0	0.0491041817827643	10.8889657554459	5.0769455732326e-06	2.07427810448296	1
ENSG00000197121.14	PGAP1	2	196932578	2_116	0	0.0370404324775451	8.25230769458784	2.90234381535262e-06	0.4728707363495	1
ENSG00000226124.6	FTCDNL1	2	199761955	2_118	0	0.0262764068763175	14.4247061658401	3.59890472934294e-06	-1.15674436375493	3
ENSG00000178074.5	C2orf69	2	199911021	2_118	0	0.0126596204001875	11.8585809580094	1.42544611000295e-06	3.47574539197858	1
ENSG00000162971.10	TYW5	2	199955071	2_118	0	0.0086727473969983	34.0748871178648	2.80600551239553e-06	-7.08806596224918	2
ENSG00000162972.10	MAIP1	2	199954636	2_118	0	0.00613754593146387	8.8815963589622	5.17586790461771e-07	-1.60905871183817	2
ENSG00000196141.13	SPATS2L	2	200305923	2_118	0	0.00899510823515837	9.84261997277539	8.40648625806094e-07	-1.23715393429082	2
ENSG00000163535.17	SGO2	2	200510401	2_118	0	0.00610310494110011	5.48629667258234	3.17927081133124e-07	-0.553558005319093	1
ENSG00000155729.12	KCTD18	2	200519526	2_118	0	0.0061307822537533	7.28085658480927	4.23833972751776e-07	-1.61715134777873	1
ENSG00000138356.13	AOX1	2	200586283	2_118	0	0.0170181761485785	15.2531413153916	2.46473200900601e-06	1.3774166223787	1
ENSG00000082153.17	BZW1	2	200811128	2_119	0	0.049193194766272	7.19097334340929	3.35884608748175e-06	0.771896899228963	1
ENSG00000013441.15	CLK1	2	200864612	2_119	0	0.0373016575589323	4.60463927844238	1.63087674990853e-06	0.183794900477321	1
ENSG00000240344.8	PPIL3	2	200889218	2_119	0	0.0385960105184431	4.92278395851061	1.80405838928482e-06	-0.300639887956921	1
ENSG00000003400.14	CASP10	2	201183110	2_119	0	0.0564672022663573	8.48521167886248	4.54942330981584e-06	1.46303231725139	1
ENSG00000064012.21	CASP8	2	201232852	2_119	0	0.0383239855561568	4.85680113928139	1.76733299826189e-06	0.264675203646646	2
ENSG00000155749.12	ALS2CR12	2	201302928	2_119	0	0.0386042382482131	4.92477346839151	1.80517222404779e-06	0.429583641562702	2
ENSG00000155755.18	TMEM237	2	201640822	2_119	0	0.0373206985045034	4.6093973826965	1.63339533609699e-06	-0.127379631489419	1
ENSG00000155760.2	FZD7	2	202034208	2_120	0	0.0195866970377583	5.59751269157075	1.04100709522402e-06	0.0815439306374432	1
ENSG00000116030.16	SUMO1	2	202238678	2_120	0	0.0287613791335295	9.15970235674117	2.50143064084503e-06	0.974447698522655	1
ENSG00000055044.10	NOP58	2	202259195	2_120	0	0.0567475044002613	15.5066989816187	8.35532832652476e-06	-2.32462102480616	2
ENSG00000138439.11	FAM117B	2	202634789	2_120	0	0.090988490567951	19.9754080376761	1.72575649540161e-05	-2.77562755937196	2
ENSG00000138380.17	CARF	2	202912503	2_120	0	0.0331128218180639	10.4699386371034	3.29183247437729e-06	1.52956231498363	1
ENSG00000138442.9	WDR12	2	203012510	2_120	0	0.0302613719138234	9.63228358218073	2.7676761413983e-06	1.33269320089928	2
ENSG00000144426.18	NBEAL1	2	203014780	2_120	0	0.119364742245382	22.5825817022631	2.55945236723629e-05	2.69889919472494	1
ENSG00000118257.16	NRP2	2	205681426	2_121	0	0.0406315023307078	8.76259599236609	3.38059438545048e-06	1.07124257599947	1
ENSG00000114933.15	INO80D	2	206085163	2_122	0	0.0127574083393095	4.63376616201605	5.61298610662126e-07	0.320078278826582	1
ENSG00000183671.12	GPR1	2	206217980	2_122	0	0.0654535579475215	19.4354085526139	1.20788150167328e-05	2.27860336224954	1
ENSG00000138400.12	MDH1B	2	206765180	2_122	0	0.0142914007618405	5.58855477535898	7.58353519570754e-07	-0.551800726644018	1
ENSG00000118246.13	FASTKD2	2	206765614	2_122	0	0.0130018462909421	4.89123965069321	6.03839287780574e-07	-0.449113952649617	1
ENSG00000163249.11	CCNYL1	2	207712007	2_122	0	0.0127807158569645	4.63824918605979	5.62868122456057e-07	-0.253544359776461	1
ENSG00000163251.3	FZD5	2	207769445	2_122	0	0.0450722176267786	15.9372451781323	6.82055283085614e-06	-1.77954295544498	1
ENSG00000118231.4	CRYGD	2	208124828	2_123	0	0.0833291580780492	11.1052262079984	8.7866190981484e-06	1.45040507963544	2
ENSG00000188674.10	C2orf80	2	208190440	2_123	0	0.239255322801529	21.4505010020361	4.87300038122322e-05	-2.64877766541323	1
ENSG00000138413.13	IDH1	2	208266212	2_123	0	0.0439095673943449	5.06952343632278	2.11360433149534e-06	-0.215068204124125	1
ENSG00000115020.16	PIKFYVE	2	208252029	2_123	0	0.187025067755589	18.9564255294224	3.36630658486109e-05	-2.61273764094901	3
ENSG00000144406.18	UNC80	2	209772130	2_124	0	0.0179415727102035	4.87275989688252	8.30104787303988e-07	0.404627358684064	1
ENSG00000197713.14	RPE	2	210002122	2_124	0	0.0174242153913449	4.60214605658609	7.6139676173479e-07	0.0940493129405679	1
ENSG00000144445.16	KANSL1L	2	210170701	2_124	0	0.0184673009873425	5.13992949447867	9.01276372778222e-07	-0.64428386562617	1
ENSG00000178568.14	ERBB4	2	212538367	2_125	0	0.0210077712852438	10.1908533249766	2.03276852819627e-06	-2.69382214361033	1
ENSG00000144451.18	SPAG16	2	213291661	2_126	0	0.0459378653047613	9.34236682975533	4.07497663317733e-06	1.92277091122807	1
ENSG00000138376.10	BARD1	2	214809366	2_127	0	0.0172016141808197	4.59150895953213	7.4993225877484e-07	-0.0129197966036037	2
ENSG00000138363.14	ATIC	2	215312057	2_127	0	0.0174145771612839	4.70529233080152	7.78031071242717e-07	-0.158262834779809	3
ENSG00000118242.15	MREG	2	216033935	2_127	0	0.0243670283849061	7.81606130386216	1.80837262053377e-06	-1.09023432738978	1
ENSG00000138375.12	SMARCAL1	2	216412329	2_127	0	0.0232506277232625	7.38115060938703	1.62950668440523e-06	0.96890442105475	3
ENSG00000197756.9	RPL37A	2	216500041	2_127	0	0.0337419161348992	10.8404382340334	3.47307352739617e-06	-1.39806102118304	1
ENSG00000115457.9	IGFBP2	2	216632342	2_127	0	0.350550482946587	33.7204670535891	0.00011223842088551	-3.71893275549493	1
ENSG00000181378.13	CFAP65	2	219041645	2_129	0	0.0232186682405916	4.72533117268544	1.0417582637869e-06	-0.169100582009822	1
ENSG00000182698.11	RESP18	2	219332702	2_129	0	0.0239784501929968	5.50302040445044	1.25290929071156e-06	-0.855217783762604	2
ENSG00000231672.6	DIRC3	2	217754478	2_129	0	0.0445161710516682	10.7536602206373	4.54539373908933e-06	1.29834839658726	2
ENSG00000163464.7	CXCR1	2	218167540	2_129	0	0.0702570092220768	15.1709250762365	1.01204335725003e-05	-1.89328564405836	1
ENSG00000163466.15	ARPC2	2	218217396	2_129	0	0.0246295399751232	5.34767163713178	1.25060001481769e-06	-0.507548463294364	1
ENSG00000179921.14	GPBAR1	2	218259499	2_129	0	0.0268256917920956	5.91645308267976	1.50698785486205e-06	-0.460193115295967	1
ENSG00000127837.9	AAMP	2	218270227	2_129	0	0.0267441626791736	5.88968323332215	1.4956099291742e-06	0.455107489552469	1
ENSG00000127838.13	PNKD	2	218270205	2_129	0	0.0278771340574993	6.24748291293226	1.65367666197373e-06	-0.606308380703055	2
ENSG00000135926.14	TMBIM1	2	218292881	2_129	0	0.0711472549395105	14.9231359518491	1.00812791551604e-05	1.74495462596204	2
ENSG00000018280.16	SLC11A1	2	218381984	2_129	0	0.0238441616496113	4.93751592069713	1.11786140793247e-06	-0.221682519996153	1
ENSG00000144579.7	CTDSP1	2	218398735	2_129	0	0.0267208266257153	5.99264208263324	1.52042718357743e-06	-0.523609081587036	1
ENSG00000135913.10	USP37	2	218568666	2_129	0	0.0231021131635483	4.65464763853962	1.02102391312012e-06	-0.0309914205107155	1
ENSG00000144580.13	CNOT9	2	218568666	2_129	0	0.0231021131635483	4.65464763853962	1.02102391312012e-06	0.0309914205107155	1
ENSG00000115556.13	PLCD4	2	218607609	2_129	0	0.0406491247598348	9.97422122600399	3.84970625152423e-06	-1.53741022541315	2
ENSG00000074582.12	BCS1L	2	218658716	2_129	0	0.0229142979928465	4.60017314030089	1.0008710586561e-06	0.145207690822833	1
ENSG00000115568.15	ZNF142	2	218649059	2_129	0	0.0347264572228301	8.72425648559154	2.87664520450343e-06	1.50092075404391	3
ENSG00000163481.7	RNF25	2	218672452	2_129	0	0.023634614181584	4.84334203451311	1.08690366637389e-06	0.102314382830177	1
ENSG00000163482.11	STK36	2	218672501	2_129	0	0.0522076891272421	12.3892061988123	6.14151261665521e-06	-1.82288324647266	1
ENSG00000135929.8	CYP27A1	2	218760005	2_129	0	0.0234212876477373	4.82664151377463	1.0733792824268e-06	0.328382645857521	1
ENSG00000163501.6	IHH	2	219058317	2_129	0	0.0249438365444006	9.02569415516538	2.13767294960213e-06	-2.32468818356794	1
ENSG00000187736.12	NHEJ1	2	219160400	2_129	0	0.026945943776735	8.89855819400164	2.27672429014577e-06	2.05993821397497	2
ENSG00000213901.10	SLC23A3	2	219170383	2_129	0	0.0238507494054963	7.97299439197177	1.80559725074865e-06	2.09863723301615	1
ENSG00000115649.15	CNPPD1	2	219177636	2_129	1	0.123317375039204	20.7199741583458	2.42611217843801e-05	-3.77181984067163	2
ENSG00000158552.12	ZFAND2B	2	219194103	2_129	1	0.394467492951114	20.9762944966528	7.85664967194485e-05	-4.20067879672135	1
ENSG00000115657.12	ABCB6	2	219218731	2_129	0	0.0242142153691509	5.74062609941951	1.31985754310861e-06	-0.971846487216783	1
ENSG00000198925.10	ATG9A	2	219220216	2_129	0	0.0243060892115129	5.05143535218693	1.16580867768516e-06	-0.082094483210134	1
ENSG00000163516.13	ANKZF1	2	219230067	2_129	0	0.0465226522145962	11.9630694804333	5.28450711993437e-06	1.67457252892425	1
ENSG00000115661.13	STK16	2	219248662	2_129	0	0.0458363823706887	14.4675269724252	6.29654093570267e-06	-2.56266400044019	1
ENSG00000127824.13	TUBA4A	2	219278362	2_129	0	0.0301666722949298	6.81124514672037	1.95097324542381e-06	0.434970379060179	1
ENSG00000135924.15	DNAJB2	2	219324717	2_129	0	0.0624297936836198	13.7662837589793	8.16029790599179e-06	-1.54234329077381	1
ENSG00000054356.13	PTPRN	2	219295922	2_129	0	0.0229401620550769	4.89390963955093	1.06598188547258e-06	0.619902683810218	2
ENSG00000123992.18	DNPEP	2	219400504	2_129	0	0.0232241947801848	4.69407780752332	1.03511438989788e-06	-0.0127126736769373	1
ENSG00000175084.11	DES	2	219418537	2_129	0	0.032834525785353	7.67104802614397	2.39156862279103e-06	0.700012586237818	1
ENSG00000072195.14	SPEG	2	219434550	2_129	0	0.0284308818945334	6.8113614895046	1.83874564698417e-06	-0.939170850144341	1
ENSG00000123989.13	CHPF	2	219543916	2_129	0	0.0243230959576208	5.42750715117419	1.25347782191727e-06	-0.764485200814802	1
ENSG00000188760.10	TMEM198	2	219543916	2_129	0	0.0243230959576208	5.42750715117419	1.25347782191727e-06	-0.764485200814802	1
ENSG00000123999.4	INHA	2	219572251	2_129	0	0.0248171828865404	5.55223343289456	1.30833088866963e-06	0.722895084668942	1
ENSG00000124006.14	OBSL1	2	219572251	2_129	0	0.0248171828865404	5.55223343289456	1.30833088866963e-06	0.722895084668942	1
ENSG00000116106.11	EPHA4	2	221574191	2_130	0	0.0182209420001546	6.39398789825517	1.10621624645168e-06	-0.650330649715073	1
ENSG00000163082.9	SGPP2	2	222519796	2_131	0	0.0291384182088684	7.31037856441704	2.02256848663221e-06	0.908711188969458	1
ENSG00000152056.16	AP1S3	2	223783848	2_131	0	0.0225619276766677	4.93676754123959	1.05758742306128e-06	0.325785462007321	1
ENSG00000135919.12	SERPINE2	2	224040838	2_132	0	0.0549661219031591	12.6536462295221	6.60401698827704e-06	-1.69083423487556	1
ENSG00000124019.9	FAM124B	2	224402706	2_132	0	0.0239291808357034	4.7142293507088	1.07111459232127e-06	0.402824834895152	1
ENSG00000135905.18	DOCK10	2	225041976	2_133	0	0.0258100443150251	5.94175161715516	1.4561316446158e-06	0.632283486205805	1
ENSG00000169047.5	IRS1	2	226775564	2_133	0	0.0329252044275291	8.20433861464031	2.56489418788529e-06	1.04834660473411	1
ENSG00000144468.16	RHBDD1	2	226914475	2_133	0	0.0419994568269004	10.4739951816912	4.17689386846125e-06	-1.50212675954897	1
ENSG00000168958.19	MFF	2	227324777	2_134	0	0.017251541678949	4.87223878068902	7.98093681942767e-07	0.354861041087524	2
ENSG00000173744.17	AGFG1	2	227472263	2_134	0	0.182838817229962	26.6031785365703	4.61848278374449e-05	-2.68792922333383	1
ENSG00000135917.13	SLC19A3	2	227717537	2_134	0	0.147550081050251	24.7722565293807	3.47058286210119e-05	2.45998645423467	2
ENSG00000123977.9	DAW1	2	227871322	2_134	0	0.0168162392755156	4.64942075735901	7.42378054542415e-07	0.147426752835473	1
ENSG00000079263.18	SP140	2	230226508	2_135	0	0.019900391906939	8.04094346365481	1.51937870286437e-06	-1.10488411731217	2
ENSG00000135899.17	SP110	2	230213733	2_135	0	0.0139799251733173	4.77623671956127	6.33998290411108e-07	0.162631420477274	1
ENSG00000135932.10	CAB39	2	230711387	2_135	0	0.013891363382586	4.717552242206	6.22241520659497e-07	-0.200571962319662	1
ENSG00000135916.15	ITM2C	2	230864420	2_135	0	0.014434410612351	5.07171329420062	6.95106175550344e-07	-0.350897144976347	1
ENSG00000135898.9	GPR55	2	230886829	2_135	0	0.0339923505162434	13.0103680831169	4.19921563480749e-06	-1.46732982112676	1
ENSG00000237412.6	PRSS56	2	232522925	2_136	0	0.0277189069168503	5.29420475026483	1.39339494361208e-06	0.360806001085494	1
ENSG00000135902.9	CHRND	2	232522925	2_136	0	0.0270701002048661	5.0742696617724	1.3042498738173e-06	0.309487905983383	2
ENSG00000204128.5	C2orf72	2	231052211	2_136	0	0.0287600520347344	5.63671602577055	1.5392643822156e-06	0.734216464784459	1
ENSG00000135914.5	HTR2B	2	231125386	2_136	0	0.0257005559911313	4.59237439660523	1.12066859712671e-06	-0.0238149046562954	1
ENSG00000135931.17	ARMC9	2	231199000	2_136	0	0.0511398949728268	11.0071350319669	5.34480078891082e-06	1.46688920561994	1
ENSG00000115053.15	NCL	2	231483964	2_136	0	0.195099131579107	23.888911941072	4.42536506017291e-05	-2.88609861991863	1
ENSG00000171596.6	NMUR1	2	231524502	2_136	0	0.0303530305585359	6.13775243029255	1.76892256857705e-06	-0.750748060537294	1
ENSG00000187514.16	PTMA	2	231706100	2_136	0	0.0323052930874912	6.71752725037448	2.06053748311358e-06	0.870282616500631	1
ENSG00000156973.13	PDE6D	2	231788301	2_136	0	0.0263530754552362	4.82506219413453	1.20734563966497e-06	-0.436468386834455	1
ENSG00000221944.6	TIGD1	2	232550122	2_136	0	0.0305748881427328	6.20546451896044	1.80150955715939e-06	-0.712483391894438	1
ENSG00000115468.11	EFHD1	2	232606133	2_136	0	0.127445207086974	19.6943847705745	2.38321554296171e-05	-2.24454133842067	1
ENSG00000204120.14	GIGYF2	2	232697500	2_137	0	0.0286725344765377	16.8514704719363	4.58776627059905e-06	-3.4301869700911	1
ENSG00000182600.9	C2orf82	2	232856815	2_137	0	0.0883539536476786	19.1049549648171	1.60276335042674e-05	-2.7532264615721	1
ENSG00000066248.14	NGEF	2	233013260	2_137	0	0.0237193983518507	4.75161782171786	1.07014485585635e-06	0.00130240503737639	1
ENSG00000168918.13	INPP5D	2	233060456	2_137	0	0.0455054412820777	10.3242562421413	4.46086933105343e-06	1.18888898860035	1
ENSG00000077044.10	DGKD	2	233439428	2_137	0	0.138533760107615	20.8139080423979	2.73783108646908e-05	2.06637419082746	1
ENSG00000085982.13	USP40	2	233565958	2_137	0	0.042946574442626	10.4368453504381	4.25593683690124e-06	-1.28226092045979	3
ENSG00000123485.11	HJURP	2	233854491	2_137	0	0.0295443241669253	6.8832573558176	1.93092526106314e-06	-0.834439033354262	1
ENSG00000157985.18	AGAP1	2	235508529	2_139	0	0.0439805901808206	7.78212712610602	3.24980102041736e-06	0.882170045612858	1
ENSG00000132321.16	IQCA1	2	236488292	2_139	0	0.075263547224261	12.8362855598063	9.17321240827381e-06	1.92473720127673	3
ENSG00000177483.11	RBM44	2	237798649	2_140	0	0.0355262852520247	4.66267764795152	1.57283290756913e-06	-0.106056205981487	2
ENSG00000184182.18	UBE2F	2	237966682	2_141	0	0.0399409971269622	4.65711871737428	1.76617449353926e-06	-0.132518231223212	1
ENSG00000132330.16	SCLY	2	238060509	2_141	0	0.0513370621484522	7.00560230179274	3.4148677410744e-06	-1.15153369867876	2
ENSG00000144488.14	ESPNL	2	238099356	2_141	0	0.0397497608336397	4.61231949436716	1.74080970764189e-06	0.379076991936257	2
ENSG00000132323.8	ILKAP	2	238227502	2_141	0	0.0438807883964455	5.53601599904562	2.30658336289578e-06	0.858550285994401	1
ENSG00000144485.10	HES6	2	238240329	2_141	0	0.0399435798417682	4.65772250075659	1.76651769488379e-06	-0.365996385408076	1
ENSG00000065802.11	ASB1	2	238426593	2_141	0	0.0412380774470795	4.95555770649348	1.94038694709214e-06	-0.685732545708798	2
ENSG00000130414.11	NDUFA10	2	240027895	2_143	0	0.0146929474601112	4.64478639625206	6.47995617877008e-07	-0.15608779415023	1
ENSG00000172428.10	COPS9	2	240132846	2_143	0	0.0236948041847703	9.0667894841417	2.03987733731434e-06	1.08329138865865	1
ENSG00000063660.8	GPC1	2	240446198	2_143	0	0.0191276749645748	7.08347869685383	1.28648928133757e-06	-0.838383012005417	1
ENSG00000188542.9	DUSP28	2	240557353	2_143	0	0.0146084206583219	4.59149125019599	6.36875326457655e-07	-0.0562773483418507	1
ENSG00000142327.12	RNPEPL1	2	240584247	2_143	0	0.0263669562114042	10.0580378921182	2.51808660128492e-06	1.21257277558955	1
ENSG00000144504.15	ANKMY1	2	240570295	2_143	0	0.015015289988101	4.84526452094833	6.90794088865117e-07	0.136006924829011	2
ENSG00000142330.19	CAPN10	2	240586750	2_143	0	0.0496171379987751	15.9518218077643	7.51518015883051e-06	-1.77402455496902	1
ENSG00000178623.11	GPR35	2	240605435	2_143	0	0.0148151609184739	4.72130932723541	6.64150073386167e-07	-0.243198787307277	1
ENSG00000130294.15	KIF1A	2	240820475	2_143	0	0.0154888219533047	5.1321549897287	7.5477159528924e-07	0.407199525637247	1
ENSG00000122085.16	MTERF4	2	241094178	2_143	0	0.0177668926984913	6.40070502457984	1.07978350677381e-06	-0.620639037641197	2
ENSG00000115687.13	PASK	2	241132486	2_143	0	0.0158120179158312	5.32300022531182	7.99173692328035e-07	0.468398685160343	2
ENSG00000115685.14	PPP1R7	2	241157445	2_143	0	0.0209142629385722	7.91013119545834	1.57080996316316e-06	1.05984095496937	1
ENSG00000146205.13	ANO7	2	241214256	2_144	0	0.0273646697295936	5.26801363489743	1.36878267010353e-06	-0.155137394549271	2
ENSG00000006607.13	FARP2	2	241355535	2_144	0	0.145442318256223	21.074747983552	2.91038588217918e-05	2.53863097670349	4
ENSG00000115694.14	STK25	2	241504711	2_144	0	0.0336318411034277	7.18536242833382	2.29454573254584e-06	-1.0440551354407	1
ENSG00000168397.16	ATG4B	2	241680597	2_144	0	0.0287993958507744	5.74269462052456	1.57035013603182e-06	0.664962734123527	1
ENSG00000168393.12	DTYMK	2	241643942	2_144	0	0.0773916821856665	15.0067524542728	1.10275339123422e-05	-1.92973006211195	2
ENSG00000204099.11	NEU4	2	241809136	2_144	0	0.0370367669646401	8.08381434529136	2.84280320640319e-06	-1.24905760093475	1
ENSG00000134115.12	CNTN6	3	1092761	3_1	0	0.0275806545540048	5.20740742470053	1.36371470501363e-06	-0.353326563750058	1
ENSG00000072756.16	TRNT1	3	3160608	3_3	0	0.0220155828728238	4.59279298350835	9.6007343992624e-07	-0.0726621437638652	1
ENSG00000175928.5	LRRN1	3	3799536	3_3	0	0.0295365105562772	7.31965661875764	2.05280308198275e-06	0.88212152953603	1
ENSG00000170364.12	SETMAR	3	4303252	3_3	0	0.025376403101767	5.90999169339611	1.42401423820918e-06	0.6210138680589	2
ENSG00000134109.10	EDEM1	3	5185978	3_4	0	0.0302507041800039	7.26558916369022	2.08691001048477e-06	-0.827693742243938	1
ENSG00000182533.6	CAV3	3	8733693	3_7	0	0.0300131542061309	4.63675548014246	1.32136631194704e-06	-0.142800834865732	3
ENSG00000125046.14	SSUH2	3	8744886	3_7	0	0.0889301531776687	14.8387407860509	1.25297811491599e-05	-1.67475142771638	1
ENSG00000180914.10	OXTR	3	8769477	3_7	0	0.0308254634007208	4.8850484435533	1.42980195225413e-06	-0.328597478594323	2
ENSG00000070950.9	RAD18	3	8963418	3_7	0	0.0374265808308828	6.69184434427877	2.37806313506557e-06	-0.741185753549364	2
ENSG00000134077.15	THUMPD3	3	9362987	3_7	0	0.0304414177418798	4.76848513442362	1.37829666318135e-06	0.324471577252242	1
ENSG00000168137.15	SETD5	3	9397385	3_7	0	0.0303665750837771	4.74557710247446	1.36830288647851e-06	-0.0748059519681246	1
ENSG00000163719.19	MTMR14	3	9649842	3_8	0	0.0137433552952929	4.59968823588014	6.00231201440208e-07	0.0239401389600048	1
ENSG00000144550.12	CPNE9	3	9703359	3_8	0	0.0301083631275465	11.7553507520801	3.36062562083694e-06	1.34839893284595	1
ENSG00000114026.21	OGG1	3	9749660	3_8	0	0.0149339834902307	5.38571346264626	7.63688599615189e-07	0.406002895388766	1
ENSG00000134072.10	CAMK1	3	9746484	3_8	0	0.0877731136983038	21.6555469709058	1.80479574856746e-05	2.30507471030748	1
ENSG00000241553.12	ARPC4	3	9792302	3_8	0	0.0264836663441983	10.5296508311603	2.64782619621869e-06	-1.33905895264062	1
ENSG00000214021.15	TTLL3	3	9763506	3_8	0	0.0137382940699193	4.59723361115772	5.99689960483505e-07	-0.132173257414272	2
ENSG00000187288.10	CIDEC	3	9885582	3_8	0	0.0213791101706935	8.56885223579178	1.73944089315583e-06	-1.11348879939177	1
ENSG00000171135.13	JAGN1	3	9890513	3_8	0	0.0418226442474888	14.8538766406179	5.89859661631104e-06	-1.57517782029964	1
ENSG00000163701.18	IL17RE	3	9901671	3_8	0	0.0168032310338051	6.46023640415491	1.03071502337695e-06	-0.758651041736932	3
ENSG00000163702.18	IL17RC	3	9918029	3_8	0	0.018963485659652	7.77075468011785	1.39919667047502e-06	-0.873607922162122	2
ENSG00000163703.17	CRELD1	3	9933125	3_8	0	0.0162877299208523	6.19176830156472	9.57574676962917e-07	0.713742483198368	1
ENSG00000125037.12	EMC3	3	10010880	3_8	0	0.016007518898545	5.98191690736051	9.09204959684947e-07	-0.668922022784775	1
ENSG00000144554.10	FANCD2	3	10025967	3_8	0	0.0137633102616909	4.62838837165063	6.04853350525361e-07	-0.0078271197706794	1
ENSG00000254999.3	BRK1	3	10115548	3_8	0	0.0787989353121564	20.516928415436	1.53507673428292e-05	-2.15318208389972	2
ENSG00000134070.4	IRAK2	3	10164461	3_8	0	0.014869233532206	5.29799079662551	7.47992388827198e-07	-0.321229170707974	1
ENSG00000157014.10	TATDN2	3	10247632	3_8	0	0.0170283555068977	6.51674734646484	1.05366120287354e-06	0.502100916750753	2
ENSG00000157017.15	GHRL	3	10296572	3_8	0	0.0250405980636408	9.94313684141013	2.36409818964973e-06	1.78702382257606	1
ENSG00000157020.17	SEC13	3	10320608	3_8	0	0.0258137065973615	10.1897754669402	2.49753958674288e-06	1.82234383981726	1
ENSG00000157087.17	ATP2B2	3	10708383	3_8	0	0.0174801402372936	7.21843503336562	1.1980787394085e-06	-1.36630327508446	1
ENSG00000157103.10	SLC6A1	3	10992219	3_9	0	0.0158634262997124	4.6869858674316	7.05972909434235e-07	-0.213591544448085	2
ENSG00000197548.12	ATG7	3	11272224	3_9	0	0.0280765923283877	9.97548610229873	2.65935221492754e-06	1.67462648034917	1
ENSG00000144560.14	VGLL4	3	11772675	3_9	0	0.0185486853439658	6.13304828919195	1.08015707586138e-06	0.694026980845331	1
ENSG00000144559.10	TAMM41	3	11837214	3_9	0	0.0171976143810134	5.43353049593894	8.87253481804007e-07	-0.553458966433258	1
ENSG00000157152.16	SYN2	3	11982693	3_9	0	0.0194369828040138	6.56589406397418	1.21176978308022e-06	0.535406882688515	1
ENSG00000157150.4	TIMP4	3	12159406	3_9	0	0.115476465850998	23.3022653686132	2.5549889392977e-05	2.71069818028239	1
ENSG00000154743.17	TSEN2	3	12484699	3_9	0	0.0186964364822354	6.20643515906059	1.10178906485585e-06	0.639921074293151	1
ENSG00000075975.15	MKRN2	3	12557101	3_9	0	0.0512783484526817	15.5945613904383	7.5928459802278e-06	1.90175320086245	2
ENSG00000225526.4	MKRN2OS	3	12561203	3_9	0	0.105310133021548	22.415013239242	2.24133388965261e-05	2.97593311352345	2
ENSG00000132155.11	RAF1	3	12664356	3_9	0	0.0170353040597003	5.34578524155992	8.64686729978082e-07	0.267814609181363	1
ENSG00000144712.11	CAND2	3	12628723	3_9	0	0.0185159903266294	6.11672748952487	1.07538376181347e-06	-0.632459761154699	3
ENSG00000144713.12	RPL32	3	12841494	3_9	0	0.018167502680827	5.94093572081959	1.02481974244299e-06	-0.488567634544941	1
ENSG00000131379.9	C3orf20	3	14669081	3_10	0	0.0663704760602841	12.5121097950663	7.88502139821392e-06	1.75278900589352	2
ENSG00000144711.13	IQSEC1	3	13072626	3_10	0	0.0672566683856468	12.6373624391936	8.07029087945149e-06	1.60955254789896	2
ENSG00000170876.7	TMEM43	3	14124463	3_10	0	0.0432173203864967	8.4835679604407	3.48123848313663e-06	-1.12428239661362	1
ENSG00000154767.14	XPC	3	14169601	3_10	0	0.0307323636972979	5.30560833280851	1.5482052917762e-06	0.427922750290017	1
ENSG00000154781.15	CCDC174	3	14629129	3_10	0	0.137609378647559	19.4932282288273	2.54700148540988e-05	-2.30748844951096	2
ENSG00000131368.7	MRPS25	3	15064685	3_11	0	0.0347700137755338	4.92514784318724	1.62600370643348e-06	-0.293282861997505	1
ENSG00000131381.12	RBSN	3	15099992	3_11	0	0.0695580483001964	11.4259442635371	7.54634899028149e-06	-1.53255072142216	1
ENSG00000206562.11	METTL6	3	15437148	3_11	0	0.0908983838082546	13.9673377438734	1.20549994020217e-05	-1.8480281529241	2
ENSG00000131373.14	HACL1	3	15601668	3_11	0	0.036063662386654	5.26557650394441	1.80307234574668e-06	0.628322811174072	1
ENSG00000154813.9	DPH3	3	16265068	3_12	0	0.0407957073501696	12.2881308935119	4.75989851509039e-06	-1.67165290293743	1
ENSG00000154814.13	OXNAD1	3	16265263	3_12	0	0.0544983411131556	14.8320489310151	7.67506088275011e-06	1.97599825799653	2
ENSG00000131378.13	RFTN1	3	16513716	3_12	0	0.0266985403209866	8.85059560116538	2.24366189561576e-06	-1.38055241344993	2
ENSG00000154822.17	PLCL2	3	16802230	3_12	0	0.0209970032264862	16.7456526892484	3.33854159351456e-06	-4.01583677930304	1
ENSG00000163576.17	EFHB	3	19946616	3_14	0	0.0994154574331417	17.6311258721159	1.66429902166553e-05	2.20929030693862	1
ENSG00000144566.10	RAB5A	3	19946690	3_14	0	0.0693960584823329	14.2117023723164	9.36436439129853e-06	2.32560681059387	1
ENSG00000183977.13	PP2D1	3	20004298	3_14	0	0.276195145429803	27.7796455533989	7.28517750394936e-05	3.43953821835433	1
ENSG00000114166.7	KAT2B	3	20067768	3_15	0	0.0255786695369785	4.8250801668376	1.17187120033582e-06	0.198333965883789	1
ENSG00000182247.9	UBE2E2	3	23203537	3_17	0	0.0699867058977497	14.390867632808	9.56312710676977e-06	-1.76666989412374	1
ENSG00000174738.12	NR1D2	3	23945256	3_18	0	0.00711796427357192	6.24977006420095	4.2239351331227e-07	-1.67364895284165	1
ENSG00000197885.10	NKIRAS1	3	23916438	3_18	0	0.00701362101544234	4.7010998190777	3.1306835001401e-07	-0.128256856106861	3
ENSG00000151092.16	NGLY1	3	25793169	3_19	0	0.0775050639340655	10.4526863504005	7.69228549602655e-06	-1.74423233046316	1
ENSG00000163491.16	NEK10	3	27364507	3_20	0	0.0560783637119772	7.32552104488347	3.9005985067578e-06	1.19458774316576	1
ENSG00000033867.16	SLC4A7	3	27484716	3_20	0	0.041893471900749	4.5933677668537	1.82715322613885e-06	-0.116526967404535	1
ENSG00000163512.13	AZI2	3	28348860	3_21	0	0.0477606297615186	11.179910693371	5.06997450951343e-06	-1.51988591572188	1
ENSG00000206559.7	ZCWPW2	3	28348860	3_21	0	0.0477606297615186	11.179910693371	5.06997450951343e-06	1.51988591572188	1
ENSG00000144642.21	RBMS3	3	28575079	3_21	0	0.0258043464191681	5.44334526658459	1.33369383142566e-06	-0.00535830737670335	1
ENSG00000163527.9	STT3B	3	31531033	3_23	0	0.0410184100977642	12.3297979389819	4.80211082895352e-06	-1.40418477355468	1
ENSG00000144645.13	OSBPL10	3	32078058	3_23	0	0.0274620931271602	8.60664635141193	2.24421773690165e-06	0.969382599051621	1
ENSG00000152642.10	GPD1L	3	32104696	3_23	0	0.100947092536123	20.3115174062065	1.94685488440096e-05	2.40528502543592	2
ENSG00000170293.8	CMTM8	3	32238447	3_23	0	0.0472142713467553	13.4647357512695	6.03626813434356e-06	1.50423063535276	1
ENSG00000206557.5	TRIM71	3	33038984	3_25	0	0.0055869794661394	5.25334911423395	2.78683165552771e-07	-0.532043209819263	1
ENSG00000091317.7	CMTM6	3	32496755	3_25	0	0.00522747003253588	4.68805211503963	2.32691960940543e-07	-0.136096297247307	2
ENSG00000144635.8	DYNC1LI1	3	32570942	3_25	0	0.00587828311978622	5.77474626828509	3.22315212118619e-07	-0.508992889078195	1
ENSG00000188167.8	TMPPE	3	33097052	3_25	0	0.00968222767866733	10.2733084568226	9.44458796142492e-07	-1.25368962632481	2
ENSG00000170266.15	GLB1	3	33097411	3_25	0	0.00893039617142066	9.65006130650166	8.18272949975855e-07	1.05903443306368	1
ENSG00000170275.14	CRTAP	3	33113893	3_25	0	0.00584788404535341	5.65415836454066	3.1395262433676e-07	0.65462286984653	1
ENSG00000173705.8	SUSD5	3	33172490	3_25	0	0.00524109341453738	4.7435262420827	2.36059022665308e-07	0.104073546783622	3
ENSG00000144681.10	STAC	3	36380288	3_26	0	0.0307458261233371	5.83804775487367	1.7043202602697e-06	0.34478706417896	2
ENSG00000163673.7	DCLK3	3	36764447	3_27	0	0.022518616207275	5.46890516295183	1.1693364518743e-06	-0.578480966787042	1
ENSG00000168016.13	TRANK1	3	36944995	3_27	0	0.0318974196367806	7.80560043157147	2.36406419114369e-06	0.434126815304659	1
ENSG00000178567.7	EPM2AIP1	3	36993455	3_27	0	0.0225539033178108	7.32224065071039	1.56806156313134e-06	-1.61366211709586	1
ENSG00000076242.14	MLH1	3	36993455	3_27	0	0.0225539033178108	7.32224065071039	1.56806156313134e-06	-1.61366211709586	1
ENSG00000144668.11	ITGA9	3	37452932	3_27	0	0.0766468903730053	14.7550452017883	1.0738224539302e-05	0.857743743799045	1
ENSG00000144677.14	CTDSPL	3	37862772	3_27	0	0.0736640623678708	16.0762417259589	1.1244433744868e-05	-2.66603328439291	1
ENSG00000187091.13	PLCD1	3	38029646	3_27	0	0.0846383600247611	17.6632936710529	1.41950303742348e-05	-1.8656065398524	1
ENSG00000008226.19	DLEC1	3	38039461	3_27	0	0.0209892897895857	4.67743644949881	9.32186987133267e-07	0.0794673726090005	1
ENSG00000093217.9	XYLB	3	38346523	3_28	0	0.0218670541981797	6.90235631855878	1.43312823746248e-06	0.77933265360207	1
ENSG00000114739.13	ACVR2B	3	38454574	3_28	0	0.150907566134363	21.0630271552198	3.01806924117075e-05	3.57104697063284	1
ENSG00000157036.12	EXOG	3	38495746	3_28	0	0.102792111634199	22.6552533075259	2.21119023062369e-05	-2.79011268929583	1
ENSG00000183873.15	SCN5A	3	38647751	3_28	0	0.0192787789914042	5.62759333270211	1.03014800997611e-06	-0.0782275169820794	1
ENSG00000168356.11	SCN11A	3	38950616	3_28	0	0.0211405226161022	6.44364780023495	1.29343589938153e-06	0.691058726754666	1
ENSG00000114742.13	WDR48	3	39051835	3_28	0	0.0187681734706123	5.39310678430541	9.61077533502156e-07	0.436562942571482	1
ENSG00000114745.13	GORASP1	3	39107998	3_28	0	0.0387635918743552	12.2283883098554	4.50080948863794e-06	-1.50927352469411	1
ENSG00000168026.18	TTC21A	3	39132039	3_28	0	0.0243576540377664	7.97036545857534	1.84336394913065e-06	-1.10494661442122	1
ENSG00000168334.8	XIRP1	3	39192679	3_28	0	0.0978131765267677	20.8855045333125	1.9397230689602e-05	2.33988582515052	1
ENSG00000144659.10	SLC25A38	3	39383433	3_28	0	0.017498496892953	4.82660742014628	8.01936752928593e-07	-0.234214803166807	2
ENSG00000168028.13	RPSA	3	39406574	3_28	0	0.0198223324295034	5.99135575460603	1.12765762235533e-06	0.580906420987412	1
ENSG00000168314.17	MOBP	3	39467949	3_28	0	0.0171033855784782	4.61020797148883	7.48686497401653e-07	0.151883086043743	1
ENSG00000114784.3	EIF1B	3	40309993	3_29	0	0.0315914660378908	6.76628502749819	2.02963276599345e-06	0.922964873633449	1
ENSG00000168032.8	ENTPD3	3	40387447	3_29	0	0.0324061572035518	7.00316733766635	2.15486186280783e-06	0.966478568662207	1
ENSG00000177873.12	ZNF619	3	40477330	3_29	0	0.0389268700331964	8.71139308275237	3.21984149281593e-06	-1.18756045420034	1
ENSG00000172888.11	ZNF621	3	40524103	3_29	0	0.025474418289933	4.76700574302451	1.15304789578533e-06	-0.266350649536516	1
ENSG00000168038.10	ULK4	3	41963289	3_30	0	0.043414252720018	6.45253393091924	2.65986762719971e-06	-0.995013344958611	1
ENSG00000182606.14	TRAK1	3	42013418	3_30	0	0.0748248430239168	11.5725303991434	8.2218877163012e-06	1.67151450277249	1
ENSG00000008324.11	SS18L2	3	42577769	3_31	0	0.0163917397924266	7.84881768876471	1.22159343352918e-06	1.28413379781916	1
ENSG00000093183.13	SEC22C	3	42602204	3_31	0	0.0162366198524109	7.75856169532097	1.19611858227846e-06	-1.27141752408513	1
ENSG00000114853.13	ZBTB47	3	42653821	3_31	0	0.0171128156218069	8.22597748824202	1.33661516611994e-06	1.32999104973012	1
ENSG00000157119.11	KLHL40	3	42685226	3_31	0	0.0154792561377032	7.28188277540335	1.07026461426534e-06	-0.873233194114315	1
ENSG00000010282.14	HHATL	3	42702091	3_31	0	0.0118472592170097	4.80100615239824	5.40066886856191e-07	0.415866913428505	3
ENSG00000181061.13	HIGD1A	3	42800848	3_31	0	0.0118402623504567	4.80392210130471	5.40075751444245e-07	-0.379721733290249	1
ENSG00000144648.15	ACKR2	3	42804792	3_31	0	0.0283806646098991	12.5608171464691	3.38483771682153e-06	-1.4218226805569	1
ENSG00000180432.5	CYP8B1	3	42883463	3_31	0	0.0133715852350086	5.8110054706606	7.37787984504448e-07	-0.532246330286217	1
ENSG00000182983.14	ZNF662	3	42905991	3_31	0	0.0116795528796049	4.61849616907369	5.12181870439515e-07	0.210318041859944	1
ENSG00000011198.7	ABHD5	3	43690029	3_31	0	0.0120262116909734	4.82606499651102	5.51086037357701e-07	0.16667633070616	2
ENSG00000179152.19	TCAIM	3	44338768	3_31	0	0.216125276130158	31.2634844794608	6.41564520396739e-05	-3.61160592822043	1
ENSG00000225873.3	LINC00694	3	44439661	3_31	0	0.0528470919033559	18.0385544902952	9.05149306815856e-06	2.26959777015543	1
ENSG00000185219.16	ZNF445	3	44496252	3_31	0	0.0124444694750271	5.10008474599087	6.02630594404895e-07	-0.700845522169955	1
ENSG00000178917.15	ZNF852	3	44510851	3_31	0	0.0133204865249691	5.69676047516001	7.20519010476324e-07	-0.172722045848976	1
ENSG00000196345.12	ZKSCAN7	3	44555404	3_31	0	0.0122004518170513	5.10572728970876	5.91467553401087e-07	-0.676842114007694	1
ENSG00000144792.9	ZNF660	3	44578138	3_31	0	0.0199621231161079	9.41783769510589	1.78507031615892e-06	-1.67780376662384	3
ENSG00000186448.14	ZNF197	3	44584405	3_31	0	0.0139864126470379	6.54334670388454	8.68967765179404e-07	-1.28958207479087	2
ENSG00000196653.11	ZNF502	3	44721338	3_31	0	0.0137371603652178	6.08304867167606	7.93442859836297e-07	-0.747861346350425	1
ENSG00000163807.5	KIAA1143	3	44761638	3_31	0	0.146663616789429	27.5746864417739	3.83999244705083e-05	-3.34775308757611	1
ENSG00000163808.16	KIF15	3	44761638	3_31	0	0.146663616789429	27.5746864417739	3.83999244705083e-05	-3.34775308757611	1
ENSG00000169964.7	TMEM42	3	44861353	3_31	0	0.0116857349228163	4.65491154769368	5.16493500023784e-07	-0.475976722476452	1
ENSG00000075914.12	EXOSC7	3	44975427	3_31	0	0.0129586663282071	5.42306594430302	6.67271520994381e-07	0.514913632835692	1
ENSG00000163812.13	ZDHHC3	3	44976413	3_31	0	0.0147553577598206	6.84138158348687	9.5849743477655e-07	-0.743383171662516	1
ENSG00000249992.1	TMEM158	3	45226648	3_32	0	0.0335576331054972	4.92567213314451	1.56947433716967e-06	-0.398249939390283	1
ENSG00000011376.9	LARS2	3	45388191	3_32	0	0.0670253339210317	11.4065610313655	7.25923927550751e-06	1.36614909390227	3
ENSG00000144791.9	LIMD1	3	45554458	3_32	0	0.0325184034176247	4.63286574777363	1.43046200427086e-06	-0.140793809196382	2
ENSG00000211456.10	SACM1L	3	45688625	3_32	0	0.0323741080254003	4.59148248377637	1.41139358824237e-06	0.102728369406174	2
ENSG00000163818.16	LZTFL1	3	45916197	3_32	0	0.0446666007721284	7.59377389062244	3.22060869676831e-06	-1.12689610506319	1
ENSG00000163820.14	FYCO1	3	45921260	3_32	0	0.0478889983793712	8.24576868815323	3.74942178301563e-06	-1.21472858422692	2
ENSG00000160791.13	CCR5	3	46370444	3_32	0	0.0446397658686663	7.58815789922994	3.21629343508323e-06	-1.03093722601008	3
ENSG00000241186.9	TDGF1	3	46576229	3_32	0	0.032858812054833	4.72977755660043	1.47567245668832e-06	0.285672916814736	1
ENSG00000261603.1	PRSS46	3	46735496	3_33	0	0.0310434597226358	4.77323838826119	1.40695639541698e-06	0.282570782457471	1
ENSG00000178038.16	ALS2CL	3	46692951	3_33	0	0.0314428871683411	4.89214404415608	1.46055881417869e-06	0.220018591997482	2
ENSG00000181585.3	TMIE	3	46680029	3_33	0	0.0448724655691967	8.20896330288368	3.49756378935649e-06	0.963491143520978	3
ENSG00000188086.13	PRSS45	3	46744963	3_33	0	0.0376882658994968	6.5794692843544	2.35447680231604e-06	0.757282407015779	2
ENSG00000178055.11	PRSS42	3	46834226	3_33	0	0.0342839841842338	5.69723846374694	1.85461206427115e-06	-0.613347872290446	1
ENSG00000160801.13	PTH1R	3	46877889	3_33	0	0.0701352484256913	12.4073745969623	8.26254106295754e-06	-1.44934209679309	2
ENSG00000160796.16	NBEAL2	3	46979634	3_33	0	0.0334081570587871	5.45629316626745	1.73080289273866e-06	0.561928989405787	2
ENSG00000181555.20	SETD2	3	47163449	3_33	0	0.0468257263051044	8.60768285528379	3.82708560267626e-06	-1.11314685886513	2
ENSG00000114650.18	SCAP	3	47476776	3_33	0	0.0360279277704169	6.15945239715356	2.10706912465077e-06	0.743727727830389	1
ENSG00000163832.15	ELP6	3	47513447	3_33	0	0.0310774395878847	4.78341246067278	1.41149862103812e-06	-0.15896997026746	1
ENSG00000114646.9	CSPG5	3	47580841	3_33	0	0.0414647435271113	7.47071937061659	2.94129647985757e-06	-0.871592341195645	1
ENSG00000173473.10	SMARCC1	3	47781357	3_34	0	0.0315585419282812	4.59199088209543	1.37599020857682e-06	0.303797327569106	1
ENSG00000047849.21	MAP4	3	48089403	3_34	0	0.0774661501449394	13.0146367744753	9.5728537045268e-06	-2.23277022887667	1
ENSG00000164045.11	CDC25A	3	48187406	3_34	0	0.0961846613379869	15.0759510638706	1.37685414404609e-05	-2.66779443635789	2
ENSG00000172113.8	NME6	3	48301516	3_34	0	0.0619987967205001	10.9091458370408	6.42201632337286e-06	2.29397969039177	2
ENSG00000164049.14	FBXW12	3	48372047	3_34	0	0.0513191507988936	9.13202896250429	4.44983736328663e-06	-1.79147738926159	1
ENSG00000164051.13	CCDC51	3	48440237	3_34	0	0.0581549970917732	10.3065988247511	5.69114704684359e-06	-1.917523085771	1
ENSG00000232112.3	TMA7	3	48440024	3_34	0	0.0587885130511316	10.4085345759767	5.81004453904329e-06	1.92784946991879	1
ENSG00000164053.19	ATRIP	3	48446507	3_34	0	0.0563351843008093	10.0076434870358	5.35314419433483e-06	-1.8859977712815	1
ENSG00000213689.11	TREX1	3	48467186	3_34	0	0.0551433022915243	9.80669332431346	5.13467265294527e-06	1.82361087055254	1
ENSG00000114268.11	PFKFB4	3	48553084	3_34	0	0.0351147804061329	5.58595377892182	1.86245029629928e-06	0.612141744272106	2
ENSG00000145040.3	UCN2	3	48563473	3_34	0	0.033331515876566	5.10060847212198	1.61426358522457e-06	0.347351601573839	2
ENSG00000114270.17	COL7A1	3	48595323	3_34	0	0.0418663250258815	7.22644740811569	2.87267889601597e-06	-0.782867330915396	1
ENSG00000068745.14	IP6K2	3	48781943	3_34	0	0.0315729207545403	4.59622873778505	1.37788759478748e-06	-0.243735808614764	1
ENSG00000114302.15	PRKAR2A	3	48847779	3_34	0	0.0757442855032765	12.8014509695817	9.20675247437467e-06	-1.9197133996349	1
ENSG00000221883.2	ARIH2OS	3	48919714	3_34	0	0.0654506988333318	11.4199806126656	7.09703670561598e-06	2.39856815268025	1
ENSG00000178467.17	P4HTM	3	48987668	3_34	0	0.0597991089301018	10.5688623532776	6.00095473832488e-06	-2.31651949768749	1
ENSG00000178252.17	WDR6	3	49007280	3_34	0	0.0817987325432756	13.5312344172337	1.05094838971084e-05	2.49886690874788	2
ENSG00000178057.14	NDUFAF3	3	49015786	3_34	0	0.0388544617665608	6.52945506741079	2.40888036492517e-06	-1.50377510236376	1
ENSG00000198218.10	QRICH1	3	49072486	3_34	0	0.0377398190010674	6.25794133753428	2.24248061487914e-06	1.46153267728304	1
ENSG00000185909.14	KLHDC8B	3	49171432	3_34	0	0.0741242031557121	12.5965187074213	8.86559668550129e-06	2.25210329044926	2
ENSG00000173421.16	CCDC36	3	49199961	3_34	0	0.126358013895414	17.7031182796768	2.1239777298995e-05	-2.839468265046	1
ENSG00000188315.7	C3orf62	3	49277527	3_34	0	0.063305842740279	11.1057774702155	6.6755977329421e-06	-1.82547547637834	1
ENSG00000164076.16	CAMKV	3	49870590	3_35	0	0.0191859504043158	39.5405364794447	7.20316348444393e-06	-1.59049511642144	2
ENSG00000114316.12	USP4	3	49340655	3_35	0	0.0338655374413106	12.9089050566959	4.15092394010386e-06	-1.79713470334737	1
ENSG00000233276.3	GPX1	3	49358927	3_35	0	0.0253145689353663	12.5501319415872	3.01658956857566e-06	0.641260063899094	2
ENSG00000067560.10	RHOA	3	49413431	3_35	0	0.0321448017169167	16.6048746919603	5.06808337138297e-06	-3.05632311070644	1
ENSG00000145022.4	TCTA	3	49412704	3_35	0	0.0221993515420972	7.87981753247217	1.66093962561889e-06	-0.731320324375073	1
ENSG00000145020.15	AMT	3	49421943	3_35	0	0.0407800328884503	14.6039401094674	5.65477086504718e-06	-2.48017418389178	2
ENSG00000145029.13	NICN1	3	49429438	3_35	0	0.0350180105039672	13.245459764875	4.40408713777576e-06	1.82696082194294	1
ENSG00000173531.15	MST1	3	49653194	3_35	0	0.0490123160634064	15.5774591428846	7.24935292139862e-06	2.17537608312912	2
ENSG00000164068.15	RNF123	3	49699132	3_35	0	0.0179600879097586	27.3360761468097	4.66167540880531e-06	-1.55271475553986	1
ENSG00000164078.12	MST1R	3	49904003	3_35	0	0.0259512246357114	41.2280667236438	1.01589359923411e-05	-2.82510604748884	1
ENSG00000004534.14	RBM6	3	49940636	3_35	1	0.415067330331019	48.408933887826	0.00019078378770002	3.22116904749149	1
ENSG00000188338.14	SLC38A3	3	50204954	3_35	2	0.738850111274034	40.3985837773183	0.000283413073920745	-1.40197800435299	1
ENSG00000012171.19	SEMA3B	3	50267465	3_35	0	0.0170597865959132	5.82900586888176	9.4420323391489e-07	-0.251832072674534	1
ENSG00000179564.3	LSMEM2	3	50278688	3_35	0	0.0348239469176217	16.0099620407609	5.29377759035109e-06	-1.44369136796776	1
ENSG00000243477.5	NAT6	3	50298716	3_35	0	0.0384291824715686	23.7107236165342	8.65173782632336e-06	1.85405009191918	2
ENSG00000186792.16	HYAL3	3	50295266	3_35	0	0.03931376237971	18.3489211703838	6.84940016726959e-06	-2.25009218213336	1
ENSG00000068028.17	RASSF1	3	50341515	3_35	0	0.0421462970395986	17.7829026592899	7.11638559130158e-06	1.6007138152246	1
ENSG00000114395.10	CYB561D2	3	50350442	3_35	0	0.0699916078467753	21.337320568435	1.41802291510173e-05	2.31665715050022	1
ENSG00000007402.11	CACNA2D2	3	50504484	3_35	0	0.0161614457615704	8.39376185264436	1.28805452930221e-06	-0.235943577704452	1
ENSG00000114735.9	HEMK1	3	50568446	3_35	0	0.0160798120181197	7.64414480234543	1.16709785089919e-06	-0.169519536356424	2
ENSG00000088543.14	C3orf18	3	50569633	3_35	0	0.0160092662369894	7.47876163064591	1.13683782513902e-06	0.0587563431017551	1
ENSG00000114738.10	MAPKAPK3	3	50611291	3_35	0	0.0282351554257601	10.5197828022551	2.82029380036566e-06	1.2221371654062	1
ENSG00000164082.14	GRM2	3	51704240	3_35	0	0.0164452993994673	6.1193358077325	9.55528109953114e-07	0.46747581795524	2
ENSG00000173389.15	IQCF1	3	51902507	3_36	0	0.0329776629064739	13.2589684737655	4.1517099908411e-06	-1.36005698746446	1
ENSG00000041880.14	PARP3	3	51933999	3_36	0	0.0191772699022019	9.49771010364981	1.72943039281569e-06	1.46149470050959	1
ENSG00000114779.19	ABHD14B	3	51988726	3_36	0	0.0129934319539429	5.33196074950309	6.5782173208533e-07	0.526769878325774	1
ENSG00000164087.7	POC1A	3	52154292	3_36	0	0.0333728699893768	16.0765996899313	5.09430744339365e-06	2.54241109255105	1
ENSG00000239732.3	TLR9	3	52227452	3_36	0	0.0121381520242506	4.93872568293865	5.69199976695154e-07	0.911174619451306	1
ENSG00000164088.17	PPM1M	3	52245935	3_36	0	0.0187738753501828	8.89554410609542	1.58571028902836e-06	-1.33230646758637	1
ENSG00000168237.17	GLYCTK	3	52291743	3_36	0	0.106952512337379	35.4865607273152	3.60373043924052e-05	5.6171364593988	1
ENSG00000114841.17	DNAH1	3	52316196	3_36	0	0.0200309327488274	10.4976262751502	1.99659361115723e-06	1.93115262744686	1
ENSG00000163930.9	BAP1	3	52414897	3_36	0	0.0131028535070417	6.13338052882892	7.63067914052558e-07	1.30350481153872	1
ENSG00000010319.6	SEMA3G	3	52444898	3_36	0	0.0172943510574304	7.13778307541175	1.17210093505342e-06	-0.0439601980042745	1
ENSG00000114854.7	TNNC1	3	52454186	3_36	0	0.012563634567516	5.70479919238458	6.80539056326366e-07	-1.26556115532215	1
ENSG00000010322.15	NISCH	3	52455611	3_36	0	0.0124637967058659	4.99935409330407	5.91645616889615e-07	-0.722636390625648	2
ENSG00000010327.10	STAB1	3	52495250	3_36	0	0.0125601759066917	5.75171400770921	6.85946748911016e-07	1.33316466088419	1
ENSG00000168273.7	SMIM4	3	52533601	3_36	0	0.0329593675181813	24.3255031381604	7.61268916989784e-06	-5.36801337974649	1
ENSG00000168268.10	NT5DC2	3	52533447	3_36	0	0.0126092758534936	8.27233774028072	9.90411786403706e-07	2.64582288684847	2
ENSG00000163938.16	GNL3	3	52680384	3_36	0	0.325403356321789	32.6077667096554	0.000100748938732978	6.17095990144817	2
ENSG00000163939.18	PBRM1	3	52685800	3_36	0	0.169984803048822	31.762388495244	5.12649628052586e-05	-5.99069023986454	1
ENSG00000114902.13	SPCS1	3	52704149	3_36	0	0.0161200497983186	17.3738193076549	2.6592494390929e-06	-4.6553019638972	1
ENSG00000016864.18	GLT8D1	3	52705504	3_36	0	0.0123944036126954	11.9255568518995	1.40346536136831e-06	4.03496818508437	2
ENSG00000114904.12	NEK4	3	52770471	3_36	0	0.0200651716785979	19.9551968403853	3.80186150973761e-06	4.87543198722297	1
ENSG00000055955.15	ITIH4	3	52830844	3_36	0	0.0714495550896926	33.2781259107636	2.25764569260984e-05	-5.47242716693431	2
ENSG00000213533.11	TMEM110	3	52897955	3_36	0	0.0292044576792719	23.5072369789725	6.51850687925158e-06	-4.89505062939419	1
ENSG00000163935.13	SFMBT1	3	53047596	3_36	0	0.0123946401333245	5.46289899179098	6.42916377902642e-07	-1.46854963814598	1
ENSG00000163933.9	RFT1	3	53088241	3_36	0	0.0289693816850866	11.6357589445638	3.20059953721804e-06	-0.983904840768266	1
ENSG00000163932.13	PRKCD	3	53133458	3_36	0	0.0123685674836785	5.78197089783796	6.7903584609064e-07	1.56171323161812	2
ENSG00000163931.15	TKT	3	53255618	3_36	0	0.0142013130073455	7.57334744647792	1.02120698836679e-06	1.80593539980734	1
ENSG00000016391.10	CHDH	3	53823890	3_36	0	0.0136097686515	5.7997552059628	7.4947612552922e-07	0.775960004028061	2
ENSG00000056736.9	IL17RB	3	53846762	3_36	0	0.0138144953981355	5.79641124558744	7.60311594199174e-07	0.531085533021615	1
ENSG00000113812.13	ACTR8	3	53881903	3_36	0	0.0912547089777526	22.0810698806796	1.91325471987584e-05	2.28713333194201	1
ENSG00000163946.13	FAM208A	3	56032074	3_38	0	0.0859375017622142	14.136219463578	1.1534888481193e-05	-2.50817867581741	1
ENSG00000187672.12	ERC2	3	56468050	3_39	0	0.0378195906657054	8.38989400424508	3.01280272098981e-06	1.26835496549718	2
ENSG00000180376.16	CCDC66	3	56557150	3_39	0	0.0842941933498198	15.9293270832759	1.27494804030667e-05	-2.26113126263262	1
ENSG00000163947.11	ARHGEF3	3	57078950	3_39	0	0.0298857619611138	6.19783424746092	1.75874018680621e-06	-0.633009267212295	2
ENSG00000144730.17	IL17RD	3	57170597	3_39	0	0.104364231329305	17.9703418572488	1.78076009291537e-05	-2.11737069908027	1
ENSG00000157500.10	APPL1	3	57219853	3_39	0	0.0260793400672633	4.93245506099755	1.22139779432053e-06	-0.0204785840917139	1
ENSG00000239388.8	ASB14	3	57294482	3_39	0	0.0491456693148515	10.8384923057826	5.0576820555988e-06	-1.64444842400129	1
ENSG00000174844.14	DNAH12	3	57544056	3_39	0	0.0353752759323774	7.76702895991767	2.6088683096133e-06	-1.00856113514898	2
ENSG00000174840.8	PDE12	3	57556472	3_39	0	0.0256540835961614	4.77987268379861	1.16431429963708e-06	-0.229034265613696	1
ENSG00000174839.12	DENND6A	3	57692733	3_39	0	0.0359782849522553	7.92451343024142	2.70713840275356e-06	-1.20486725883487	1
ENSG00000136068.14	FLNB	3	58007522	3_39	0	0.0251683848109316	4.60253238092096	1.09989086450362e-06	0.272710933519403	1
ENSG00000163686.14	ABHD6	3	58274433	3_40	0	0.0335007030591615	15.1904410074007	4.83194186679049e-06	-1.93355214444702	1
ENSG00000163684.11	RPP14	3	58305740	3_40	0	0.042040744329181	17.3080246662012	6.90900168855203e-06	-1.9808559579477	2
ENSG00000168297.15	PXK	3	58332748	3_40	0	0.0134346779527839	6.72462751821121	8.57813527218482e-07	-0.648243659702806	1
ENSG00000168291.12	PDHB	3	58424704	3_40	0	0.0137951354434365	6.96910520327993	9.12852030980504e-07	-0.786827538585672	3
ENSG00000168301.12	KCTD6	3	58491865	3_40	0	0.0252863348254248	12.5763873594304	3.01952887127364e-06	1.5292768226701	1
ENSG00000168306.12	ACOX2	3	58530656	3_40	0	0.0109271390218981	4.8182353077142	4.99910053814268e-07	0.443754227401857	1
ENSG00000144724.19	PTPRG	3	61561091	3_41	0	0.00906259993207637	5.70665015372132	4.91056488876531e-07	0.553527433215644	1
ENSG00000163618.17	CADPS	3	62875367	3_42	0	0.0226158648684142	6.26513093503821	1.34536693262069e-06	0.61443627429718	2
ENSG00000163634.11	THOC7	3	63846536	3_43	0	0.0569890574322768	35.3625683536663	1.91351852376603e-05	-5.5495295205142	1
ENSG00000163637.12	PRICKLE2	3	64445875	3_43	0	0.0580256502766781	15.686917592388	8.64281123962642e-06	-2.34923331353084	1
ENSG00000163638.13	ADAMTS9	3	64688923	3_43	0	0.0260040023249956	7.9137751451616	1.95398533274725e-06	-0.885883553396487	1
ENSG00000144741.17	SLC25A26	3	66236632	3_45	0	0.0352820876767467	10.0194679636677	3.35657482261796e-06	-1.29050937173921	1
ENSG00000163376.11	KBTBD8	3	66998338	3_45	0	0.0521936197766748	13.6797550084632	6.77942926707487e-06	-1.74906086987423	1
ENSG00000172340.14	SUCLG2	3	67313464	3_45	0	0.0448295443554908	12.2549552116805	5.2164307928045e-06	1.47213193819359	2
ENSG00000163378.13	EOGT	3	69014785	3_46	0	0.0329372560171088	4.88955164073052	1.52916324084787e-06	0.304573074737067	1
ENSG00000144744.16	UBA3	3	69058155	3_46	0	0.061363583950953	10.7118543154578	6.24126712961671e-06	1.3857190227884	2
ENSG00000114541.14	FRMD4B	3	69541898	3_47	0	0.0396226957372632	8.34308556051233	3.13883230477349e-06	1.11285310330283	1
ENSG00000187098.14	MITF	3	69738563	3_47	0	0.0264767139302288	4.59150756484673	1.1542949192249e-06	-0.0887932662170615	2
ENSG00000163412.12	EIF4E3	3	71638541	3_48	0	0.0184160056895943	11.9650998580278	2.09222874591242e-06	-1.70524593225199	3
ENSG00000170837.2	GPR27	3	71735170	3_48	0	0.0200512953540067	12.4174986746537	2.36414414899132e-06	-1.48053603590435	1
ENSG00000172986.12	GXYLT2	3	72887991	3_49	0	0.0468113127348512	10.9279275974468	4.85720044349393e-06	1.297895282146	1
ENSG00000113805.8	CNTN3	3	74521451	3_50	0	0.0343882819786403	4.68115971387712	1.52848554119768e-06	0.0259214404649868	2
ENSG00000227124.8	ZNF717	3	75778402	3_51	0	0.0327008454429816	6.48395917548626	2.01324509443949e-06	-0.775127775021982	2
ENSG00000185008.17	ROBO2	3	75906907	3_51	0	0.114524245286777	17.9903472367233	1.95629516296624e-05	-1.91642248141014	1
ENSG00000114480.12	GBE1	3	81761728	3_54	0	0.0418227168118795	8.18654450780044	3.25094981501344e-06	1.01334217378245	1
ENSG00000175161.13	CADM2	3	85346772	3_56	0	0.0415232899419842	5.08721752906198	2.00571610225398e-06	0.473123862154646	1
ENSG00000206538.8	VGLL3	3	86991242	3_57	0	0.0298985088731656	6.793176368427	1.92850076841939e-06	-0.767071648934171	1
ENSG00000083937.8	CHMP2B	3	87227421	3_57	0	0.023628969788441	4.60856615678199	1.03397017116384e-06	-0.0632946810956223	1
ENSG00000179097.5	HTR1F	3	87969238	3_58	0	0.057971963912404	10.3104010247273	5.67532801731807e-06	-1.10044408832829	1
ENSG00000179021.9	C3orf38	3	88150148	3_58	0	0.0495808991886922	8.8424027700743	4.16276686158934e-06	1.33646011690685	1
ENSG00000044524.10	EPHA3	3	89108441	3_59	0	0.0503399921062336	9.43533663314129	4.50991066704637e-06	1.23777803950507	1
ENSG00000178750.2	STX19	3	94032097	3_59	0	0.062365743279782	11.4487143668432	6.7795398800404e-06	-1.96603590486996	1
ENSG00000178700.7	DHFR2	3	94062771	3_59	0	0.0438660664938777	8.14662778061835	3.39315706646039e-06	-1.44674229145779	1
ENSG00000178694.9	NSUN3	3	94062771	3_59	0	0.0438660664938777	8.14662778061835	3.39315706646039e-06	1.44674229145779	1
ENSG00000113966.9	ARL6	3	97763730	3_61	0	0.0236583677253684	6.18429360243488	1.38922398989772e-06	0.598677816327158	1
ENSG00000080200.9	CRYBG3	3	97822174	3_61	0	0.104548940915332	20.1419335426007	1.99948519708493e-05	-2.59124387421956	1
ENSG00000170854.17	RIOX2	3	97971479	3_61	0	0.0270387720824838	7.42332186779345	1.90582339275513e-06	-1.39830502973195	1
ENSG00000231861.2	OR5K2	3	98507518	3_62	0	0.0460603736898365	6.70063380358571	2.93049333401611e-06	-0.782080639532804	1
ENSG00000080822.16	CLDND1	3	98523270	3_62	0	0.0448770404495105	6.45713018859783	2.75144697640916e-06	-0.711768809543743	1
ENSG00000064225.12	ST3GAL6	3	98734166	3_62	0	0.0521032705210892	7.85578822720597	3.88644162591865e-06	-1.00317040741759	1
ENSG00000057019.15	DCBLD2	3	98899365	3_62	0	0.0792115130703625	11.807516843228	8.88064029658634e-06	1.60961799892047	1
ENSG00000144810.15	COL8A1	3	99638945	3_62	0	0.144886346340064	17.6177576165772	2.42368116729401e-05	-1.99766986963033	1
ENSG00000114021.11	NIT2	3	100358136	3_63	0	0.0328916788235922	5.78784310510174	1.80759107174794e-06	0.877545677911204	1
ENSG00000206535.7	LNP1	3	100402006	3_63	0	0.0407960694069351	7.79538872434395	3.01962835842282e-06	-0.87490003804899	1
ENSG00000181458.10	TMEM45A	3	100492450	3_63	0	0.0512566992779919	9.93145972032764	4.83349327063107e-06	-1.30588110292434	2
ENSG00000114354.13	TFG	3	100709093	3_63	0	0.0329297280850909	5.79858454285923	1.81304062244598e-06	0.730148434153879	1
ENSG00000154175.16	ABI3BP	3	100901117	3_64	0	0.0268217115273957	5.65133279732223	1.4392451246234e-06	0.469578366510734	2
ENSG00000081148.11	IMPG2	3	101320737	3_64	0	0.0263993526318664	5.5039939685391	1.37964904061157e-06	0.498458659055319	1
ENSG00000138468.15	SENP7	3	101513077	3_64	0	0.0340840514892604	7.87907333647784	2.54990354249197e-06	-1.10149478288148	1
ENSG00000174173.6	TRMT10C	3	101561866	3_64	0	0.024476326925013	4.80224921798123	1.11606203910724e-06	-0.258899243718583	1
ENSG00000081154.11	PCNP	3	101574832	3_64	0	0.0240478187838805	4.63845368060743	1.059122785741e-06	-0.141228426371417	1
ENSG00000066422.4	ZBTB11	3	101678243	3_64	0	0.0248655086423226	4.94856962575085	1.16835394515888e-06	0.288542202323762	1
ENSG00000144815.15	NXPE3	3	101779233	3_64	0	0.0249895814827433	4.9947429528321	1.18513963429951e-06	-0.430999339554858	2
ENSG00000138483.2	CCDC54	3	107377044	3_67	0	0.0177290598201632	6.31552657215298	1.06314541097942e-06	0.910977226215571	1
ENSG00000114455.13	HHLA2	3	108296400	3_67	0	0.0170451199277726	5.95171814001333	9.63251765821862e-07	0.790819543788514	1
ENSG00000121570.12	DPPA4	3	109337061	3_67	0	0.0227502220853492	8.62423681246479	1.8629607740388e-06	1.13588742551637	1
ENSG00000196776.14	CD47	3	108084656	3_67	0	0.0213648907209387	8.04207020411748	1.63142056515588e-06	0.731257445534067	1
ENSG00000114446.4	IFT57	3	108222767	3_67	0	0.0269143949762715	10.1833805152581	2.60239964090966e-06	-1.31432691491193	1
ENSG00000198919.12	DZIP3	3	108590476	3_67	0	0.0555014696036403	16.9379459557525	8.92611797234375e-06	1.82782789396202	1
ENSG00000177707.10	NECTIN3	3	111070094	3_69	0	0.0471654572581912	12.1241724354991	5.42967144075536e-06	-1.63492720794859	1
ENSG00000177494.5	ZBED2	3	111595007	3_69	0	0.0268188344048066	6.86284649614027	1.74759816674826e-06	0.742451086463571	1
ENSG00000240891.7	PLCXD2	3	111674240	3_69	0	0.0220086591561657	5.02964511675079	1.05106197469608e-06	-0.475290472738064	1
ENSG00000144824.20	PHLDB2	3	111732536	3_69	0	0.0210741852746031	4.62773063835861	9.26011250438924e-07	0.233559915206447	1
ENSG00000144827.8	ABHD10	3	111978760	3_69	0	0.0210138521632405	4.60117770373189	9.18062136035819e-07	-0.0353252795748194	1
ENSG00000091972.18	CD200	3	112334718	3_69	0	0.0265619091034566	6.77348479521566	1.70831849678273e-06	-0.764363717747669	1
ENSG00000138459.8	SLC35A5	3	112561371	3_69	0	0.0723698967510352	16.1529110239544	1.10995699028869e-05	-2.02411464498352	1
ENSG00000091986.15	CCDC80	3	112649146	3_69	0	0.0246308238348126	6.07311787224352	1.42032602631347e-06	-0.704774188627369	1
ENSG00000163606.10	CD200R1	3	112975136	3_69	0	0.021907209864126	4.98683908505774	1.03731299868005e-06	-0.329673978766445	1
ENSG00000163608.14	NEPRO	3	113019471	3_69	0	0.0264696048490416	6.74117237868552	1.69426089636225e-06	-0.915225663440826	2
ENSG00000151577.12	DRD3	3	114199596	3_71	0	0.0371127442798931	12.9292537598659	4.55610710913376e-06	1.52858373764508	1
ENSG00000144857.14	BOC	3	113210774	3_71	0	0.0154344319355941	4.84324522407628	7.09781222188007e-07	-0.252623653417087	2
ENSG00000206530.10	CFAP44	3	113441898	3_71	0	0.0155090547189795	4.89046648639698	7.20166660389166e-07	-0.239962358546333	1
ENSG00000163611.11	SPICE1	3	113515462	3_71	0	0.0325016638469255	11.7051834297994	3.61227840541923e-06	1.40271749594481	1
ENSG00000121579.12	NAA50	3	113746012	3_71	0	0.0180271926854771	6.27002656678222	1.07323512659226e-06	0.680877561478998	1
ENSG00000178075.19	GRAMD1C	3	113829383	3_71	0	0.0181492320775737	6.32612305618744	1.09016763989096e-06	-0.72450419027286	1
ENSG00000184307.14	ZDHHC23	3	113948387	3_71	0	0.0164727385693629	5.44220003265409	8.51211933193652e-07	-0.473920823880539	1
ENSG00000163617.10	CCDC191	3	114056663	3_71	0	0.0720222959707124	19.0753680898683	1.30447958214054e-05	2.07546876285237	2
ENSG00000181847.11	TIGIT	3	114217026	3_71	0	0.0172065050324726	5.85620573865325	9.56767442539092e-07	0.738366533847183	2
ENSG00000114638.7	UPK1B	3	119164666	3_74	0	0.0203899730724464	4.6045285426343	8.9145457562453e-07	0.18235164694832	2
ENSG00000144847.12	IGSF11	3	119145853	3_74	0	0.0572436452359258	14.2235378482454	7.73094014873738e-06	-1.83314133792238	2
ENSG00000121578.12	B4GALT4	3	119239772	3_74	0	0.0213362748461858	5.02465141736874	1.01793941821205e-06	-0.342241435096575	2
ENSG00000163389.10	POGLUT1	3	119469366	3_74	0	0.0299766802472817	8.17935710769208	2.32809180430331e-06	-0.977838533284104	1
ENSG00000113845.9	TIMMDC1	3	119498467	3_74	0	0.140084010153772	22.7723807955981	3.02896601017502e-05	-2.50253399307261	1
ENSG00000144843.11	ADPRH	3	119579733	3_74	0	0.020450169453705	4.6318248028837	8.99386639499852e-07	0.104832947616355	2
ENSG00000183833.16	MAATS1	3	119702856	3_74	0	0.0231115095154048	5.76521019549323	1.26514660638685e-06	0.578417455678352	1
ENSG00000144852.17	NR1I2	3	119780660	3_74	0	0.0749742530131827	16.7698944551907	1.19382281270802e-05	1.80508909450116	1
ENSG00000082701.14	GSK3B	3	120094435	3_74	0	0.0204084632500118	4.61291554415059	8.93888199151195e-07	0.152840099264401	1
ENSG00000175697.10	GPR156	3	120284297	3_74	0	0.0686463677903332	15.9351366059185	1.0386536472769e-05	2.10184484551806	2
ENSG00000163430.11	FSTL1	3	120450401	3_74	0	0.0203764234523188	4.59837074624489	8.89670801916492e-07	-0.17624262191333	1
ENSG00000065518.7	NDUFB4	3	120595989	3_74	0	0.0205701689655478	4.68599332992193	9.15244066236769e-07	-0.0869872858957973	2
ENSG00000144840.8	RABL3	3	120743477	3_74	0	0.033352599765776	9.17204115339009	2.90464514730859e-06	-1.04053639903793	1
ENSG00000145087.12	STXBP5L	3	120907637	3_75	0	0.0430322468062745	4.59227020084236	1.87637160488946e-06	-0.0719239767776698	1
ENSG00000180353.10	HCLS1	3	121659058	3_75	0	0.0609919421806392	7.86405285141345	4.55424387871874e-06	1.02821909487219	1
ENSG00000173226.16	IQCB1	3	121835057	3_75	0	0.0486972415757894	5.74955413937881	2.65849547920023e-06	-0.570809546566712	1
ENSG00000145088.8	EAF2	3	121835482	3_75	0	0.0518328270519238	6.33458360842776	3.1175998084049e-06	0.716057963321317	1
ENSG00000121552.3	CSTA	3	122325058	3_76	0	0.0303126423042982	4.98798460970105	1.43564246656044e-06	0.322890953982051	1
ENSG00000160124.9	CCDC58	3	122381494	3_76	0	0.0307677049557455	5.12869477661182	1.4983019777708e-06	0.185560621431942	1
ENSG00000196981.3	WDR5B	3	122416395	3_76	0	0.0962429112217605	15.7646792465233	1.44062612769201e-05	1.75349167569576	1
ENSG00000114030.12	KPNA1	3	122514800	3_76	0	0.0373484033026896	6.95986324995624	2.46814200412972e-06	0.754982808321148	1
ENSG00000138496.16	PARP9	3	122564248	3_76	0	0.0423336280172221	8.06629064958235	3.24232655232929e-06	1.30414072518029	1
ENSG00000173200.12	PARP15	3	122577987	3_76	0	0.0553329232162554	10.4977093660131	5.51538147606457e-06	-1.27054198906573	1
ENSG00000173193.13	PARP14	3	122679801	3_76	0	0.0333666320324689	6.04431550474765	1.91494759998349e-06	1.08190200040985	3
ENSG00000169087.10	HSPBAP1	3	122793842	3_76	0	0.0337222932466027	5.92627075374484	1.897562052228e-06	0.904125193543605	2
ENSG00000138463.8	DIRC2	3	122795125	3_76	0	0.112373912456885	17.4091451022106	1.8575492771084e-05	2.73759688990747	2
ENSG00000082684.14	SEMA5B	3	123028920	3_76	0	0.0301559201696975	4.91806452871186	1.40819956054289e-06	-0.169522376599413	1
ENSG00000121542.11	SEC22A	3	123201160	3_76	0	0.0353563445051022	6.40580039725766	2.15049360675632e-06	0.760843695537214	1
ENSG00000160145.15	KALRN	3	124079163	3_77	0	0.0840492316875545	18.0649396351677	1.44167596879726e-05	-2.31201674100784	2
ENSG00000163885.11	CFAP100	3	126394612	3_78	0	0.0230908095076309	4.68350908599148	1.02685216327587e-06	-0.245849236279088	1
ENSG00000144909.7	OSBPL11	3	125593286	3_78	0	0.0253978416375764	5.88591213024107	1.41941039686049e-06	-0.960501663452821	1
ENSG00000189366.9	ALG1L	3	125930730	3_78	0	0.0431398420197224	10.8765431240291	4.45519618765371e-06	-1.8564782155372	3
ENSG00000114547.9	ROPN1B	3	125973305	3_78	0	0.0780494442970224	15.8405738957863	1.17391897862857e-05	-2.39599547855624	2
ENSG00000114544.16	SLC41A3	3	126082224	3_78	0	0.0236934297082897	4.87690638999169	1.09715944800677e-06	0.00923863299311308	2
ENSG00000144908.13	ALDH1L1	3	126181318	3_78	0	0.0333234783039045	7.92535187740692	2.50764628399303e-06	-0.624036636084225	2
ENSG00000070476.14	ZXDC	3	126481560	3_78	0	0.0625300013125561	13.9456577401555	8.2798951441955e-06	-1.8158717683423	2
ENSG00000197763.14	TXNRD3	3	126655421	3_79	0	0.0472450710993131	12.3475771017902	5.53905465426924e-06	1.64209694467554	1
ENSG00000163870.14	TPRA1	3	127592355	3_79	0	0.0282904787076518	7.56655178169564	2.03252408961816e-06	-1.04497336536973	1
ENSG00000114626.17	ABTB1	3	127674918	3_79	0	0.0294013154958315	7.92443391094367	2.21224084716308e-06	0.866682066501191	2
ENSG00000074416.13	MGLL	3	127808323	3_79	0	0.0363513296837625	9.89921665295783	3.41679188897113e-06	1.22033188982884	1
ENSG00000187715.13	KBTBD12	3	127712125	3_79	0	0.0380275883735364	10.3195850364658	3.72613353797477e-06	1.29533811681914	3
ENSG00000058262.9	SEC61A1	3	128050756	3_79	0	0.0208831831676189	4.75101892733309	9.42064969827771e-07	-0.240918651513806	1
ENSG00000175792.11	RUVBL1	3	128153759	3_79	0	0.0306362201189049	8.30704035702249	2.41645603709117e-06	-1.65002422922637	1
ENSG00000132394.10	EEFSEC	3	128153663	3_79	0	0.167641214316297	24.4586352753461	3.89323317768894e-05	3.44347651863641	2
ENSG00000170893.3	TRH	3	129974494	3_80	0	0.0258210055617943	7.09672410244093	1.73991675230869e-06	-0.82721420980862	1
ENSG00000075785.12	RAB7A	3	128726742	3_80	0	0.0208684200882118	5.20435930079893	1.03122691447867e-06	-0.280106518862792	1
ENSG00000187695.8	RP11-723O4.6	3	128993689	3_80	0	0.0205008317841451	5.11083814408066	9.9485779323373e-07	0.409327615778353	1
ENSG00000172780.16	RAB43	3	129123141	3_80	0	0.0527698919366839	13.7719055069774	6.90045353467992e-06	-2.16961751147969	1
ENSG00000240682.9	ISY1	3	129161573	3_80	0	0.0424928191433472	11.7571290831389	4.74366736716239e-06	1.99729986975197	1
ENSG00000169714.16	CNBP	3	129186593	3_80	0	0.0694886157288996	16.3449747858154	1.0784383220248e-05	-2.36028429983741	1
ENSG00000181789.14	COPG1	3	129249511	3_80	0	0.0834104529855566	18.1118232589895	1.43443227409052e-05	2.75065928600305	1
ENSG00000184897.5	H1FX	3	129316642	3_80	0	0.107963986209346	20.2533860733189	2.07622276791466e-05	-2.12511906866545	1
ENSG00000172771.11	EFCAB12	3	129428575	3_80	0	0.0195620199018707	4.63511835060894	8.60938086767107e-07	0.10906700826398	1
ENSG00000129071.9	MBD4	3	129440835	3_80	0	0.0236260155945373	6.49321038684613	1.45662365273019e-06	0.623050796592404	1
ENSG00000163913.11	IFT122	3	129400675	3_80	0	0.0214913951501812	5.45833130034964	1.1138376615243e-06	-0.291348662307823	1
ENSG00000004399.12	PLXND1	3	129607860	3_80	0	0.113806752847262	21.1602067580123	2.28657439441128e-05	2.22594884573594	1
ENSG00000251287.8	ALG1L2	3	130107188	3_80	0	0.0320972570163304	9.24943208148406	2.81890463904067e-06	-1.00007716430644	1
ENSG00000196455.7	PIK3R4	3	130746630	3_81	0	0.169060399349398	20.6791368940908	3.31949252883255e-05	3.21246682678046	2
ENSG00000017260.19	ATP2C1	3	130850713	3_81	0	0.0317672618700374	4.78181819758835	1.44234860990238e-06	-0.380826184007991	1
ENSG00000114670.13	NEK11	3	131027137	3_81	0	0.0757278866182333	12.9279101029475	9.29568839596955e-06	-1.71395086863828	2
ENSG00000198585.11	NUDT16	3	131380796	3_81	0	0.0330914522644186	5.16182645833215	1.62187217610581e-06	-0.424697394434955	1
ENSG00000114686.8	MRPL3	3	131502955	3_81	0	0.0312742816154575	4.63632518426091	1.37676123239535e-06	0.186723268458026	1
ENSG00000196353.11	CPNE4	3	132285419	3_82	0	0.0515113317741022	11.7956094883114	5.76926597381413e-06	-1.53700407304255	1
ENSG00000014257.15	ACPP	3	132317024	3_82	0	0.0239790215870351	4.66980368835531	1.06323062961971e-06	-0.212645730309934	2
ENSG00000240303.7	ACAD11	3	132658573	3_82	0	0.055693474023901	12.5283874668851	6.62516779608739e-06	1.38206171953146	1
ENSG00000081307.12	UBA5	3	132654315	3_82	0	0.0238008982795518	4.60066370846021	1.0397076372841e-06	0.0962176043080101	1
ENSG00000113971.19	NPHP3	3	132717480	3_82	0	0.0372189035675067	8.75675630477977	3.09459796494193e-06	1.08563956923862	2
ENSG00000144868.13	TMEM108	3	133062871	3_82	0	0.0621766286516055	13.5642279671812	8.00791854441926e-06	-2.01815605436897	1
ENSG00000154917.10	RAB6B	3	133895761	3_83	0	0.108293028645271	20.2780703630528	2.08508864078021e-05	2.34279189188287	2
ENSG00000174640.12	SLCO2A1	3	134051958	3_83	0	0.0214036161860032	4.60298687110342	9.35457987222596e-07	-0.0205251819486896	1
ENSG00000182923.16	CEP63	3	134486229	3_83	0	0.0266934474134227	6.59501492161996	1.67154412352115e-06	0.789858189376724	1
ENSG00000129055.12	ANAPC13	3	134487078	3_83	0	0.0296121644716122	7.54464169333918	2.12131991399896e-06	0.937028084418046	1
ENSG00000174611.11	KY	3	134651714	3_83	0	0.0230145214779799	5.28355394193653	1.15458388572479e-06	-0.425170023934468	1
ENSG00000073711.10	PPP2R3A	3	135966448	3_84	0	0.0278941933220099	14.9907565413816	3.97040449883669e-06	3.39710778130042	1
ENSG00000174579.3	MSL2	3	136196980	3_84	0	0.040139117139427	13.0702202977494	4.98136219420687e-06	2.71043710890009	1
ENSG00000118007.12	STAG1	3	136751475	3_84	0	0.0307268739483989	11.130394283747	3.24732925191016e-06	2.40298771325051	2
ENSG00000183770.5	FOXL2	3	138946954	3_85	0	0.0209761246981609	4.76336383156495	9.48716399035453e-07	0.469696143256326	1
ENSG00000066405.12	CLDN18	3	137998902	3_85	0	0.022703325479201	5.49642648954048	1.18486070343664e-06	-0.565080845118492	1
ENSG00000158163.14	DZIP1L	3	138028963	3_85	0	0.0308475959194225	8.34202845004576	2.44337646722629e-06	1.13868107827339	1
ENSG00000118017.3	A4GNT	3	138132356	3_85	0	0.0226127679394722	5.45939736412422	1.17218410608165e-06	-0.760887442140387	1
ENSG00000138231.12	DBR1	3	138174902	3_85	0	0.0999541399075398	19.4056360717434	1.84173043820604e-05	1.86603747472608	2
ENSG00000114098.17	ARMC8	3	138187690	3_85	0	0.0205913558882892	4.59188695947219	8.97787449261153e-07	0.366632921314855	1
ENSG00000181322.13	NME9	3	138312597	3_85	0	0.0364510946876592	9.89537432432165	3.42483931014338e-06	0.701211789565936	1
ENSG00000114107.8	CEP70	3	138594992	3_85	0	0.0266304460898034	6.97620538835928	1.76398584768129e-06	1.64791075649745	1
ENSG00000158234.12	FAIM	3	138609220	3_85	0	0.0324224401723027	8.8049388635279	2.71062499784952e-06	-1.9437362765891	1
ENSG00000051382.8	PIK3CB	3	138833967	3_85	0	0.119152357400763	21.0931885344625	2.38639467040767e-05	-3.13829078738724	1
ENSG00000114115.9	RBP1	3	139533281	3_85	0	0.0272973065840246	7.20586398262687	1.86768338115561e-06	-0.756964808166186	3
ENSG00000163864.15	NMNAT3	3	139677916	3_85	0	0.0213390541862901	4.92220901930375	9.97315605871442e-07	0.331739794895782	1
ENSG00000158258.16	CLSTN2	3	139944658	3_85	0	0.0343309076080147	9.33756960096698	3.04380295157717e-06	-1.3551666955244	1
ENSG00000155903.11	RASA2	3	141486623	3_86	0	0.0401692137416398	6.34973312425746	2.42184419634505e-06	0.762651084483443	1
ENSG00000114124.2	GRK7	3	141684775	3_87	0	0.0315220970502922	6.81938575156918	2.04106932798139e-06	-0.674840458984437	2
ENSG00000114126.17	TFDP2	3	142148796	3_87	0	0.0721624752620582	14.5835589540736	9.99245819571302e-06	1.80326566461939	2
ENSG00000175054.14	ATR	3	142579130	3_87	0	0.0249732294407914	4.71617326340635	1.11830909236382e-06	-0.0792219738466987	1
ENSG00000120756.12	PLS1	3	142596604	3_87	0	0.0261281009400062	5.14117463093561	1.27546221640446e-06	0.536144818087001	1
ENSG00000144935.14	TRPC1	3	142721762	3_87	0	0.026454472989134	5.20207710720658	1.30669219240765e-06	0.504218279263293	1
ENSG00000163710.7	PCOLCE2	3	142889245	3_87	0	0.0291890555930013	6.13911547821737	1.70146587464196e-06	-0.596798253262649	1
ENSG00000181744.8	C3orf58	3	143971850	3_88	0	0.0394336037211703	5.837556475461	2.1857221818994e-06	0.650861043666927	1
ENSG00000114698.14	PLSCR4	3	146250765	3_90	0	0.0505025295820484	5.62820543841109	2.69886070422152e-06	-0.588553356671314	1
ENSG00000188313.12	PLSCR1	3	146544234	3_90	0	0.0469291414627371	4.94066075461648	2.2015321927191e-06	0.17778678244234	2
ENSG00000152977.9	ZIC1	3	147393907	3_91	0	0.113788862294005	23.2190607777865	2.50865997212222e-05	2.52258005823635	1
ENSG00000174963.17	ZIC4	3	147407102	3_91	0	0.25215578044904	31.122274933092	7.45139627139084e-05	-3.29473375801748	2
ENSG00000144891.17	AGTR1	3	148697697	3_91	0	0.0156754437121652	4.63592697496114	6.90007523402568e-07	-0.163762535686638	1
ENSG00000153002.11	CPB1	3	148791560	3_91	0	0.018943688567959	6.38712809372461	1.14886121509315e-06	0.68170207609869	1
ENSG00000071794.15	HLTF	3	149020850	3_91	0	0.0163010010947842	4.99759130859341	7.73521538508756e-07	0.388310317505691	3
ENSG00000163755.8	HPS3	3	149129654	3_91	0	0.0313767657332047	11.0674153408733	3.29724926814654e-06	1.52882706434579	1
ENSG00000047457.13	CP	3	149221606	3_91	0	0.0205136414638365	7.12411949559636	1.38762256288755e-06	0.942014139259716	2
ENSG00000169908.11	TM4SF1	3	149378008	3_92	0	0.0464102150657675	4.95089733056229	2.18169932850918e-06	-0.334898877229023	1
ENSG00000114744.8	COMMD2	3	149741554	3_92	0	0.0446948100501408	4.59850780397245	1.95151287351297e-06	0.0583073220922131	1
ENSG00000082996.19	RNF13	3	149812838	3_92	0	0.0551703788017148	6.57223285425375	3.44283575592258e-06	-0.725786439033014	1
ENSG00000070087.13	PFN2	3	150049879	3_92	0	0.0449484227907628	4.65143446025258	1.98517482959187e-06	0.139301865366016	1
ENSG00000144895.11	EIF2A	3	150546920	3_93	0	0.0327256258983936	5.24063713612116	1.62843132594552e-06	0.506141904933232	2
ENSG00000120742.10	SERP1	3	150601897	3_93	0	0.0363823179370935	6.22715434148546	2.15118316997357e-06	-0.797790433943957	2
ENSG00000163645.14	ERICH6	3	150703632	3_93	0	0.069261507882928	12.2653587833276	8.06621132245565e-06	1.55828626472528	1
ENSG00000144893.12	MED12L	3	151085984	3_93	0	0.0307735622605743	4.66849697400893	1.36411897579679e-06	-0.209674970729158	1
ENSG00000169313.9	P2RY12	3	151384664	3_93	0	0.0309886580256034	4.73327079809368	1.3927126427078e-06	0.335347681510512	1
ENSG00000152580.8	IGSF10	3	151458602	3_93	0	0.0305916542203032	4.61337020473755	1.34004278559772e-06	0.161169827060586	1
ENSG00000198829.6	SUCNR1	3	151873953	3_94	0	0.0475161286397933	12.6524562489769	5.70838544917054e-06	1.40196778720709	2
ENSG00000169860.6	P2RY1	3	152834408	3_94	0	0.0566628138384311	14.3041839317291	7.69588590017132e-06	1.87845150422154	1
ENSG00000174953.13	DHX36	3	154320623	3_95	0	0.0464431112273347	6.63379285360813	2.92536868682676e-06	-1.14711263924371	2
ENSG00000240045.1	RP11-451G4.2	3	155293692	3_96	0	0.0392838571443459	6.01275017567412	2.24276969697319e-06	0.625241124415582	2
ENSG00000114805.16	PLCH1	3	155745473	3_96	0	0.0338803704157263	4.6334463077066	1.49056075131012e-06	-0.552913923146294	1
ENSG00000169359.13	SLC33A1	3	155849630	3_96	0	0.0632415937347645	10.4770195366553	6.29126467544337e-06	-1.78699778800362	2
ENSG00000169282.17	KCNAB1	3	156037571	3_96	0	0.0371981654561887	5.50386259335714	1.94395631701919e-06	0.448267975947565	1
ENSG00000114850.6	SSR3	3	156554137	3_97	0	0.0906777807399902	12.23109596567	1.05308554870469e-05	-1.75702522741171	1
ENSG00000163659.12	TIPARP	3	156672810	3_97	0	0.076970405913753	10.6720957188123	7.79957404648216e-06	1.35745152091214	1
ENSG00000197980.12	LEKR1	3	156825562	3_97	0	0.0539273707700311	7.31561266005981	3.74591006598092e-06	0.967658793857274	2
ENSG00000163660.11	CCNL1	3	157160437	3_97	0	0.0411247915849097	4.77789156871665	1.86568103248039e-06	-0.205308480994076	1
ENSG00000197415.11	VEPH1	3	157533598	3_97	0	0.0428871338071495	5.16991347706319	2.10526947969193e-06	0.473272369450824	1
ENSG00000174899.10	PQLC2L	3	157540857	3_97	0	0.0467828112724644	5.98315860827108	2.65775062177374e-06	-0.7080635420936	2
ENSG00000174891.12	RSRC1	3	158106120	3_98	0	0.0282577905330911	4.5939834320514	1.23260811575798e-06	0.024359264558322	1
ENSG00000178053.17	MLF1	3	158570984	3_98	0	0.0563916015129625	11.0459326235628	5.91444796565626e-06	1.53845823835312	1
ENSG00000168827.14	GFM1	3	158644652	3_98	0	0.032711310677549	5.95468945114524	1.84950052815982e-06	-0.716147671709779	2
ENSG00000079257.7	LXN	3	158672071	3_98	0	0.0355243955664005	6.72289488147782	2.26767292505505e-06	0.855605222376083	1
ENSG00000118849.9	RARRES1	3	158732628	3_98	0	0.0284959153159187	4.67193692890874	1.26408704198235e-06	0.24216743573391	1
ENSG00000283154.2	IQCJ-SCHIP1	3	159792249	3_99	0	0.0266719025082161	9.08153052504314	2.29990786749975e-06	-1.31146082248492	1
ENSG00000151967.18	SCHIP1	3	159839749	3_99	0	0.0318216039030786	9.8232406299534	2.96807072267804e-06	-1.05066558639726	1
ENSG00000168811.6	IL12A	3	159988493	3_99	0	0.0188204748442921	5.19714369043686	9.28736892915155e-07	-0.314646179672826	2
ENSG00000068885.14	IFT80	3	160397216	3_99	0	0.0174287961277929	4.62040954640328	7.64619305447985e-07	0.238735851957997	2
ENSG00000113810.15	SMC4	3	160398964	3_99	0	0.0188754691264669	5.36338973802936	9.6124591630474e-07	-0.433063682960439	1
ENSG00000186432.8	KPNA4	3	160566027	3_99	0	0.0185455623777666	5.18872240730428	9.13687831762631e-07	0.370744135576715	1
ENSG00000163590.13	PPM1L	3	160755120	3_99	0	0.0380738771130971	12.2542147119808	4.43006385481555e-06	-1.78354720358598	1
ENSG00000169251.12	NMD3	3	161105484	3_99	0	0.0367878398872608	13.0044041208246	4.54247077067671e-06	-3.69600665318961	2
ENSG00000169255.13	B3GALNT1	3	161105371	3_99	0	0.0189900092378307	6.98441118469061	1.25936718241975e-06	1.71625253834379	2
ENSG00000196542.8	SPTSSB	3	161373449	3_99	0	0.0266593960363841	11.3819542465953	2.8811411717654e-06	2.97696167276675	1
ENSG00000121871.3	SLITRK3	3	165196267	3_101	0	0.0354267556739183	4.70255611950367	1.58184077449767e-06	-0.266555796929396	1
ENSG00000169064.12	ZBBX	3	167357626	3_102	0	0.0249152642525317	6.53646066930026	1.54634198192043e-06	-0.829288152905872	1
ENSG00000114200.9	BCHE	3	165837050	3_102	0	0.0332130536098074	9.20744713074388	2.90365782831865e-06	1.49973630453166	1
ENSG00000114204.14	SERPINI2	3	167479269	3_103	0	0.0330183740422531	5.59091086660143	1.7528132534832e-06	-0.921439308888807	1
ENSG00000114209.14	PDCD10	3	167735203	3_103	0	0.237081591446137	24.5345757459425	5.52298397548742e-05	-3.35744120937297	1
ENSG00000163536.12	SERPINI1	3	167735203	3_103	0	0.237081591446137	24.5345757459425	5.52298397548742e-05	-3.35744120937297	1
ENSG00000173905.8	GOLIM4	3	168096432	3_103	0	0.084422097882074	14.409585581261	1.15506128523267e-05	2.0803416366704	1
ENSG00000013293.5	SLC7A14	3	170585884	3_104	0	0.0390635076421174	14.7016026809732	5.45297260372937e-06	-1.51101843428433	1
ENSG00000188306.6	LRRIQ4	3	169812170	3_104	0	0.0379751751024989	14.6662265714666	5.28829375932287e-06	-1.80039553664367	1
ENSG00000171757.15	LRRC34	3	169813035	3_104	0	0.0254132153977403	11.0755593321503	2.6725305736758e-06	-1.26447911465853	1
ENSG00000008952.16	SEC62	3	169966645	3_104	0	0.0174584364299978	7.60307527339636	1.26035251650315e-06	-1.10631414008701	1
ENSG00000173889.15	PHC3	3	170181879	3_104	0	0.0140907234377311	5.81300217173555	7.77734156980344e-07	-0.791668928688787	1
ENSG00000163558.12	PRKCI	3	170222257	3_104	0	0.0344955915970064	13.1960316831153	4.3221948730692e-06	-1.62963942211859	1
ENSG00000163577.7	EIF5A2	3	170908915	3_104	0	0.0166620929558156	6.78355671680366	1.0732092575479e-06	0.00975380944218167	2
ENSG00000075651.15	PLD1	3	171808514	3_105	0	0.0505096738342945	7.720763687803	3.70281676088223e-06	1.0315294240597	1
ENSG00000144959.9	NCEH1	3	172688413	3_106	0	0.110817865655464	16.942605419351	1.78273739647086e-05	2.26970925698211	1
ENSG00000169760.17	NLGN1	3	173396095	3_106	0	0.0302493543170064	4.70577350601793	1.3515886184614e-06	0.219444805443283	1
ENSG00000197584.11	KCNMB2	3	178273180	3_109	0	0.0625545145328678	16.3157144133295	9.69085621055034e-06	2.02186863391729	1
ENSG00000177565.16	TBL1XR1	3	177150265	3_109	0	0.141601470950893	23.3522428595663	3.13974053715137e-05	2.83076446149466	1
ENSG00000172667.10	ZMAT3	3	179072373	3_110	0	0.045451299694571	6.14306049784015	2.6511145647393e-06	0.661589595129295	1
ENSG00000171121.16	KCNMB3	3	179266891	3_110	0	0.0385179711328553	4.59677224633254	1.68117834262469e-06	-0.0152924984833082	1
ENSG00000171109.18	MFN1	3	179315755	3_110	0	0.0460385546398897	6.26318358907934	2.73787880405524e-06	-0.632418178567162	2
ENSG00000114450.9	GNB4	3	179460514	3_110	0	0.0942285701782291	13.0280463147262	1.16562617639188e-05	1.50370540309273	3
ENSG00000114757.18	PEX5L	3	180037206	3_111	0	0.0413792560113917	14.4175745901971	5.66463956808049e-06	1.61353974431986	1
ENSG00000163728.10	TTC14	3	180601678	3_111	0	0.0131922675124149	5.1771272876708	6.48493592023929e-07	-1.39240138149613	1
ENSG00000145075.11	CCDC39	3	180870597	3_111	0	0.023935704214145	12.87525552488	2.92616939103538e-06	2.41318779389308	2
ENSG00000205981.6	DNAJC19	3	180990173	3_111	1	0.246835747292866	40.8927835520071	9.58411742242076e-05	6.53142695060581	1
ENSG00000058063.15	ATP11B	3	182795563	3_112	0	0.0343734922374466	7.67343613966367	2.50444176286363e-06	-1.10680159102152	1
ENSG00000078070.12	MCCC1	3	183073922	3_112	0	0.0427006023888576	9.69702804734472	3.93160655351666e-06	-1.25320711580873	3
ENSG00000176597.11	B3GNT5	3	183253017	3_112	0	0.0299234358842638	6.38350324462364	1.81371038243686e-06	-0.710957698824092	1
ENSG00000114796.15	KLHL24	3	183637797	3_112	0	0.0645620911864121	13.5773162012331	8.32317293008566e-06	-2.09933558185692	1
ENSG00000163872.15	YEATS2	3	183698553	3_112	0	0.0247898676980194	4.63592570916764	1.09120933732232e-06	0.274610786000961	1
ENSG00000175193.13	PARL	3	183901257	3_112	0	0.077284649927537	15.2785860302727	1.12117603138816e-05	1.827825378072	1
ENSG00000163888.3	CAMK2N2	3	184260993	3_113	0	0.0369094726458659	6.09311821357202	2.13537837816768e-06	0.589106085245229	1
ENSG00000145198.14	VWA5B2	3	184227347	3_113	0	0.0351031260881346	5.62792065222334	1.87581997634794e-06	-0.500336094214593	2
ENSG00000145194.17	ECE2	3	184278280	3_113	0	0.0811576476391519	13.4407090252955	1.03573589234063e-05	1.54806658147371	2
ENSG00000175166.16	PSMD2	3	184319106	3_113	0	0.15365285542045	19.4485179808612	2.83742600643317e-05	2.20852223440886	1
ENSG00000163882.9	POLR2H	3	184362172	3_113	0	0.0326377446083256	4.90214131714958	1.51915946317865e-06	0.334285015058853	1
ENSG00000177383.4	MAGEF1	3	184705870	3_113	0	0.0315396926990196	4.62024723820475	1.38363032042454e-06	-0.123146041108124	1
ENSG00000156931.15	VPS8	3	184806704	3_113	0	0.451252941051205	19.9528330948206	8.54913178786305e-05	-3.75621586303508	1
ENSG00000187068.2	C3orf70	3	185075506	3_113	0	0.0374850333861156	6.08653778536878	2.16633502431116e-06	0.538458320676523	2
ENSG00000073803.13	MAP3K13	3	185283295	3_113	0	0.0316183562363792	4.6550849147739	1.39754014646989e-06	-0.15631656265234	2
ENSG00000090512.11	FETUB	3	186640577	3_114	0	0.0351925996783216	7.62412805004531	2.54764509733861e-06	0.84358981904801	1
ENSG00000163898.9	LIPH	3	185553061	3_114	0	0.027446912075809	5.31222455496757	1.38441824082444e-06	0.296751170507123	1
ENSG00000163904.12	SENP2	3	185582607	3_114	0	0.0296410163032986	6.02669719706584	1.69617187824752e-06	0.728167801946022	1
ENSG00000213139.7	CRYGS	3	186545606	3_114	0	0.0263897495315744	4.94756810891062	1.23972239488555e-06	-0.289199043776704	2
ENSG00000113838.12	TBCCD1	3	186553537	3_114	0	0.0265767365281094	5.0131077779242	1.26504533508904e-06	0.317978849091198	1
ENSG00000156976.16	EIF4A2	3	186783242	3_114	0	0.0376553226724764	8.25456787229795	2.95133231501962e-06	0.966628852655529	1
ENSG00000163918.10	RFC4	3	186807308	3_114	0	0.0265828007217749	5.01522552704984	1.26586851972431e-06	0.293230180783993	1
ENSG00000073849.14	ST6GAL1	3	186929991	3_114	0	0.0339161526312031	7.28004573304127	2.34443440099476e-06	-0.817125216352899	3
ENSG00000136514.2	RTP4	3	187368612	3_115	0	0.0333407125909007	8.42697587978393	2.66774322355465e-06	-1.10918098046477	2
ENSG00000188001.9	TPRG1	3	188946721	3_115	0	0.0233930160526777	5.14920683685259	1.14373115890019e-06	-0.385049278606096	1
ENSG00000113946.3	CLDN16	3	190322099	3_116	0	0.036053677542093	5.12842815836482	1.75562292409156e-06	-0.435589182225144	1
ENSG00000163347.5	CLDN1	3	190322099	3_116	0	0.036053677542093	5.12842815836482	1.75562292409156e-06	-0.435589182225144	1
ENSG00000073282.12	TP63	3	189627854	3_116	0	0.0537507244214636	8.86306072921735	4.52340468663342e-06	-1.01886222179525	1
ENSG00000188729.6	OSTN	3	191199454	3_117	0	0.0136470573313706	5.48512362073294	7.10759761121532e-07	-0.425707940408195	1
ENSG00000188958.9	UTS2B	3	191330733	3_117	0	0.0149998235299206	6.36086963721786	9.05941264124822e-07	-0.76038741620101	1
ENSG00000187527.10	ATP13A5	3	193378740	3_118	0	0.031545658507412	5.34006459707501	1.59949727669391e-06	-0.51783706859608	1
ENSG00000127252.5	HRASLS	3	193241984	3_118	0	0.031529104064569	5.33518208470721	1.59719621671659e-06	-0.483600501425163	1
ENSG00000198836.8	OPA1	3	193597542	3_118	0	0.0300321248947543	4.88285414739813	1.39237818414259e-06	0.46442985457773	1
ENSG00000178732.5	GP5	3	194396225	3_119	0	0.0400695028263552	5.05864433795007	1.92462222599191e-06	-0.360649904065447	1
ENSG00000133657.14	ATP13A3	3	194498003	3_119	0	0.040486864798332	5.15538309086862	1.98185778483834e-06	-0.379150958802051	1
ENSG00000041802.10	LSG1	3	194648851	3_119	0	0.0613918000970188	9.05829914815324	5.28024925010368e-06	-1.12321376314465	1
ENSG00000185112.5	FAM43A	3	194685702	3_119	0	0.10004131756219	13.694246745192	1.30081323934251e-05	-1.75437924514641	1
ENSG00000184203.7	PPP1R2	3	195551669	3_120	0	0.031131396765981	4.60737289366884	1.36191300254117e-06	-0.0613927982341798	1
ENSG00000189058.8	APOD	3	195568790	3_120	0	0.0988333674695779	15.4972972247408	1.45430987238466e-05	-1.80867570569664	3
ENSG00000176945.16	MUC20	3	195730187	3_120	0	0.0312336217967599	4.63025047699504	1.37316975467375e-06	-0.0204193927774469	1
ENSG00000145113.21	MUC4	3	195812030	3_120	0	0.0359460683123716	5.88090943430779	2.00721217896749e-06	0.454025260409751	1
ENSG00000061938.16	TNK2	3	195866527	3_120	0	0.0332992354191813	5.13369733552946	1.62316219588882e-06	-0.355823802352778	1
ENSG00000163958.13	ZDHHC19	3	196207382	3_120	0	0.0595557266813229	11.3243911963892	6.40377093112796e-06	-1.63723825046368	2
ENSG00000163959.9	SLC51A	3	196210539	3_120	0	0.37104419300746	17.7352910087717	6.24829254268231e-05	-3.58736168756482	2
ENSG00000214097.4	SMCO1	3	196517975	3_121	0	0.0186751780955644	8.99119225839908	1.59433446055814e-06	1.73032051819734	1
ENSG00000161217.11	PCYT1A	3	196286447	3_121	0	0.0224619774507435	10.2705860337935	2.19048663948224e-06	1.98164185239173	1
ENSG00000213123.10	TCTEX1D2	3	196317854	3_121	0	0.0327519292553582	14.0129769596618	4.35777388518399e-06	2.00121360937914	1
ENSG00000185798.7	WDR53	3	196568292	3_121	0	0.0173145016420951	7.97894942464431	1.31175613774661e-06	1.46251575479453	1
ENSG00000174013.7	FBXO45	3	196568683	3_121	0	0.0136694770893419	4.7252261987079	6.1329849850164e-07	-0.205535368113304	1
ENSG00000174004.5	NRROS	3	196648557	3_121	0	0.0151470956155387	5.69768091957393	8.19454582081095e-07	-0.540304719463715	1
ENSG00000174007.7	CEP19	3	196711873	3_121	0	0.0149863500352403	5.53390227065046	7.87453203524363e-07	-0.38259042063796	1
ENSG00000180370.10	PAK2	3	196740003	3_121	0	0.0304963212574192	11.7368068404973	3.3985589542536e-06	-1.54445692063962	1
ENSG00000114503.10	NCBP2	3	196941425	3_121	0	0.0143288341624845	5.1594336397264	7.01956636054458e-07	-0.676614034415645	1
ENSG00000270170.1	NCBP2-AS2	3	196943079	3_121	0	0.181428068805806	28.1170675325644	4.84364046308854e-05	3.02699219096069	1
ENSG00000119227.7	PIGZ	3	196948008	3_121	0	0.014777046924361	5.47950999448132	7.68823717797105e-07	0.309534542401843	1
ENSG00000163975.11	MELTF	3	197030593	3_121	0	0.0267032690808958	11.0468186979864	2.80090936193435e-06	-1.43167128630719	1
ENSG00000186001.12	LRCH3	3	197791099	3_122	0	0.0286057338226081	4.61055597069772	1.25228675888277e-06	-0.0611211956872692	1
ENSG00000114473.13	IQCG	3	197959451	3_122	0	0.0335432629299819	6.09133435565513	1.94005991270411e-06	-0.569620251315666	1
ENSG00000185621.11	LMLN	3	197960381	3_122	0	0.0285494830505466	4.59226965219931	1.24486720787523e-06	0.0668992053806789	2
[truncated: 6,797 more rows]
