# Supplementary material for: Adjusting for genetic confounders in transcriptome-wide association studies improves discovery of risk genes of complex traits
Source: Nat Genet. 2024 Jan 26;56(2):336–47. doi: 10.1038/s41588-023-01648-9 (PMC10864181; doi:10.1038/s41588-023-01648-9)
Supplement: Supplementary file 5 — cTWAS results of all analyzed genes across all tissues for IBD, SCZ, and SBP. Results are stored separately for each combination of traits and tissues. Column legends for each set of results are the same as in Supplementary Table 1. [file 41588_2023_1648_MOESM5_ESM.zip › SCZ_Brain_Putamen_basal_ganglia.csv]

id	genename	chrom	pos	region_tag	cs_index	PIP	tau2	PVE	z	num_eqtl
ENSG00000131591.17	C1orf159	1	1095185	1_1	0	0.0176361336934902	4.71864168785722	7.90164982801859e-07	-0.0463279509583593	1
ENSG00000186891.13	TNFRSF18	1	1199253	1_1	0	0.0214995018032041	6.59751287580332	1.34680909217794e-06	-0.687188078445778	1
ENSG00000162576.16	MXRA8	1	1362042	1_1	0	0.0312586444426544	10.1571988946571	3.01468190415132e-06	1.19761777868308	1
ENSG00000235098.8	ANKRD65	1	1422081	1_1	0	0.0262165987292422	8.48237537512118	2.11150070719495e-06	0.999932755820527	1
ENSG00000169885.9	CALML6	1	1915143	1_1	0	0.159749924459956	26.0322291377262	3.94865705603603e-05	2.94543239370131	1
ENSG00000178821.12	TMEM52	1	1918989	1_1	0	0.0198257683063542	5.8284010589166	1.0971773959873e-06	0.855739286862402	2
ENSG00000067606.16	PRKCZ	1	2075289	1_2	0	0.00813862817400213	5.62119699529445	4.34387590321878e-07	-0.536465330927826	1
ENSG00000162585.16	FAAP20	1	2189679	1_2	0	0.00843155258574768	8.37349350729864	6.70365472504275e-07	1.57213172456277	1
ENSG00000116151.13	MORN1	1	2368718	1_2	0	0.0107354170025483	7.44709086704002	7.59106951456955e-07	-0.705729390682764	2
ENSG00000157916.19	RER1	1	2391287	1_2	0	0.0225571201275643	15.5435407274052	3.32913191853023e-06	2.09166552159675	1
ENSG00000157911.9	PEX10	1	2395479	1_2	0	0.0852382353452875	27.8198971805139	2.25157992285682e-05	-2.89401410580716	1
ENSG00000149527.17	PLCH2	1	2442548	1_2	0	0.0210426344126843	12.1679277141027	2.43116328118491e-06	-0.500936207828134	1
ENSG00000142606.15	MMEL1	1	2633026	1_2	0	0.0632731266877982	24.9126035970854	1.49670362475672e-05	-3.09918323219615	1
ENSG00000215912.12	TTC34	1	2800905	1_2	0	0.0827975791841414	28.2497934829695	2.22090669481172e-05	3.39769472624228	2
ENSG00000162591.15	MEGF6	1	3540307	1_2	0	0.0145592840507945	10.4422029095484	1.44354239803403e-06	-1.14838486218435	1
ENSG00000116213.15	WRAP73	1	3654319	1_2	0	0.0655918009870395	24.5332811562832	1.52792694046793e-05	-2.33237296501436	1
ENSG00000235169.7	SMIM1	1	3771175	1_3	0	0.0255570676075034	5.97531369885102	1.45000376172712e-06	-0.578288443777158	1
ENSG00000130764.9	LRRC47	1	3784927	1_3	0	0.0244987105464722	5.61196584205657	1.30543617198611e-06	-0.509263828684654	2
ENSG00000116198.12	CEP104	1	3860425	1_3	0	0.0282881700751405	6.96653745706481	1.87119577299499e-06	0.671283191525015	1
ENSG00000169598.15	DFFB	1	3856947	1_3	0	0.022373156450864	4.73450758485321	1.0057718425504e-06	0.104647126759765	2
ENSG00000198912.10	C1orf174	1	3891607	1_3	0	0.0484079093114184	12.0307340226767	5.52975447235543e-06	-1.3850427922768	2
ENSG00000069424.14	KCNAB2	1	6013790	1_5	0	0.0252496107790318	5.51043117644236	1.32110600685364e-06	-0.352170049129438	1
ENSG00000131697.17	NPHP4	1	5900258	1_5	0	0.0304164513751986	7.11167524573362	2.05389320256803e-06	0.799409694895566	1
ENSG00000116251.9	RPL22	1	6209280	1_5	0	0.0234072722510224	4.75655412857616	1.05715981564696e-06	-0.140008853262353	1
ENSG00000097021.19	ACOT7	1	6394534	1_5	0	0.0236721616999865	5.08069571757955	1.14198000887761e-06	-0.916840089654716	1
ENSG00000187017.15	ESPN	1	6424615	1_5	0	0.0291299984598123	7.17071995429618	1.98335575328427e-06	-0.993122283171761	2
ENSG00000215788.9	TNFRSF25	1	6465275	1_5	0	0.0407564809461826	10.4938279391819	4.06095347856763e-06	-1.72906516232171	1
ENSG00000171680.21	PLEKHG5	1	6495329	1_5	0	0.158103745426518	25.1902603758997	3.78157058973675e-05	-3.13129133844201	1
ENSG00000162408.10	NOL9	1	6554687	1_5	0	0.0238115973221142	5.31741126110336	1.20222616974751e-06	0.86135671244782	1
ENSG00000173662.20	TAS1R1	1	6555635	1_5	0	0.0238354456845924	5.31729802697668	1.20340462514283e-06	0.85573042530117	1
ENSG00000204859.12	ZBTB48	1	6579883	1_5	0	0.058093905237653	15.4833157689833	8.5406699619056e-06	-2.29513266853648	2
ENSG00000041988.15	THAP3	1	6625382	1_5	0	0.0261217675149571	6.98021253707364	1.73128514687353e-06	-1.30058842811624	1
ENSG00000007923.15	DNAJC11	1	6701642	1_5	1	0.281394830477993	29.4561184546379	7.87025908114711e-05	-4.91692799881972	1
ENSG00000171735.18	CAMTA1	1	6788383	1_5	0	0.0276714723863292	6.17911296296629	1.62351311007359e-06	0.595708537127909	1
ENSG00000049245.12	VAMP3	1	7781270	1_6	0	0.0168641881834212	4.72671871492483	7.56872271583121e-07	0.220322284794005	1
ENSG00000116285.12	ERRFI1	1	8026467	1_6	0	0.0170608749956445	4.79761748103919	7.77184831851426e-07	-0.0614091559817941	1
ENSG00000142599.17	RERE	1	8661343	1_6	0	0.0239435428453656	20.0274791043895	4.55315144629232e-06	4.35082842712101	1
ENSG00000074800.13	ENO1	1	8879251	1_6	0	0.0216991654247849	11.57270087086	2.38437826970075e-06	2.44868725137781	1
ENSG00000142583.17	SLC2A5	1	9068430	1_6	0	0.0172187023403917	4.9353679468873	8.06895607757103e-07	-0.311655329739024	1
ENSG00000180758.11	GPR157	1	9128930	1_6	0	0.0197365253677463	6.25747005781673	1.1726458585808e-06	-0.661932166142598	1
ENSG00000049239.12	H6PD	1	9259182	1_6	0	0.060110387882205	16.7495348274762	9.55981916981044e-06	1.78661526361272	1
ENSG00000171603.16	CLSTN1	1	9824341	1_7	0	0.0650923261832548	11.2483762673347	6.95211622918525e-06	-1.41540131228769	1
ENSG00000178585.14	CTNNBIP1	1	9919625	1_7	0	0.0417292962457533	6.9724238153915	2.76262689135207e-06	0.786505823100103	1
ENSG00000162444.11	RBP7	1	9997145	1_7	0	0.0445840900657111	7.6062958029548	3.21996028357334e-06	-1.03686870211188	1
ENSG00000130939.18	UBE4B	1	10033313	1_7	0	0.0487645475986352	8.46591530514042	3.91990476332189e-06	-1.72794939323178	1
ENSG00000054523.17	KIF1B	1	10210333	1_7	0	0.131244225666663	18.1174287936615	2.25774123425721e-05	-2.56271215628534	2
ENSG00000142657.20	PGD	1	10398382	1_7	0	0.0658435293972146	11.3593074257893	7.10170049205222e-06	1.57810599685156	2
ENSG00000175279.21	CENPS	1	10430054	1_7	0	0.0352531414462622	5.36014573514405	1.79420398957075e-06	-0.347176587994233	1
ENSG00000241563.3	CORT	1	10449646	1_7	0	0.0329548891445928	4.71680956915194	1.475929437205e-06	0.38170847124204	1
ENSG00000160049.11	DFFA	1	10469137	1_7	0	0.0345942183951409	5.18002775899532	1.7015041264321e-06	0.315981387211234	1
ENSG00000204624.7	DISP3	1	11528709	1_8	0	0.0450708627012716	8.91013885261212	3.81309600329807e-06	0.919697092302558	1
ENSG00000120948.16	TARDBP	1	11012828	1_8	0	0.0679138604547014	12.858744047949	8.29190593151342e-06	-1.55610054980525	1
ENSG00000009724.16	MASP2	1	11047382	1_8	0	0.0295273552358478	4.86984973253075	1.36532960175501e-06	-0.368645072490629	1
ENSG00000116649.9	SRM	1	11060199	1_8	0	0.0315653305423301	5.50581147838493	1.65017147324271e-06	0.483473828297735	2
ENSG00000171824.13	EXOSC10	1	11099932	1_8	0	0.0328795120608372	5.89475990134489	1.84030108122077e-06	0.553956755364374	1
ENSG00000198793.12	MTOR	1	11262571	1_8	0	0.0301654113018074	5.07349905286676	1.45316266610699e-06	0.171470436821062	1
ENSG00000132879.13	FBXO44	1	11648679	1_8	0	0.0412776492893955	8.06803724158499	3.16213383953291e-06	0.858779584080482	2
ENSG00000116661.9	FBXO2	1	11656530	1_8	0	0.0377733270044962	7.21950918168532	2.58934732079761e-06	0.803835945948458	2
ENSG00000116663.10	FBXO6	1	11663828	1_8	0	0.0304045632606352	5.14874000487531	1.48640489935998e-06	0.322983449235481	1
ENSG00000162490.6	DRAXIN	1	11706832	1_8	0	0.0678030560754743	12.8429349535975	8.26819953694943e-06	1.45358929363406	1
ENSG00000116670.14	MAD2L2	1	11721916	1_9	0	0.0327286878719713	6.23795606593531	1.93851114758224e-06	-0.63438485086386	1
ENSG00000177000.10	MTHFR	1	11792243	1_9	0	0.0947914807035404	16.4916785482017	1.48433375953859e-05	-2.31462692070526	2
ENSG00000011021.21	CLCN6	1	11805747	1_9	0	0.0907053119962621	16.0605293823667	1.38321590654276e-05	-2.13008263555228	1
ENSG00000116685.15	KIAA2013	1	11926801	1_9	0	0.100422142743377	17.0580506716404	1.62650828867927e-05	1.99030373578979	1
ENSG00000083444.16	PLOD1	1	11935984	1_9	0	0.0556542960420828	11.323699642271	5.98390144308264e-06	-1.67496533325411	1
ENSG00000116688.16	MFN2	1	11982241	1_9	0	0.0310960417678167	5.75007580059525	1.69775914148979e-06	0.545174973665974	1
ENSG00000120949.14	TNFRSF8	1	12008454	1_9	0	0.0279162985994315	4.72267611852864	1.25182434829041e-06	-0.0580096781400095	1
ENSG00000162493.16	PDPN	1	13583417	1_10	0	0.0905007588099597	16.4559643278626	1.41407666174936e-05	1.87792087323472	2
ENSG00000171729.13	TMEM51	1	15150450	1_11	0	0.0148763144688457	6.00444816573005	8.48136682478626e-07	-0.577547088626157	1
ENSG00000142615.7	CELA2A	1	15456727	1_11	0	0.0277133604722668	11.9085255598278	3.13360737511831e-06	-1.4064016176762	1
ENSG00000132906.17	CASP9	1	15526209	1_11	0	0.0184206857623569	8.0291046867304	1.40433367883294e-06	1.06654562516594	1
ENSG00000116771.5	AGMAT	1	15584854	1_11	0	0.0179322687073258	7.77435468386145	1.32372260408535e-06	0.934218108951215	1
ENSG00000197312.11	DDI2	1	15617889	1_11	0	0.0131861786273196	4.86305541029092	6.08871392493677e-07	0.255327334611871	1
ENSG00000116786.11	PLEKHM2	1	15684135	1_11	0	0.0204114849501303	9.00247550315734	1.74475296954569e-06	1.0746705724195	1
ENSG00000162461.7	SLC25A34	1	15735471	1_11	0	0.0160782298500062	6.7401685480745	1.02897870396062e-06	-0.590922946242543	1
ENSG00000186510.11	CLCNKA	1	16032611	1_11	0	0.0667215130961351	20.3295040068828	1.28792349629993e-05	2.08396266762362	1
ENSG00000173641.17	HSPB7	1	16019124	1_11	0	0.0145204078287053	5.77518814467661	7.96236988437003e-07	0.523783635728462	1
ENSG00000185519.8	FAM131C	1	16056089	1_11	0	0.0181765362937163	7.90263643720349	1.36389371253607e-06	-0.857809259370819	1
ENSG00000142627.12	EPHA2	1	16156481	1_11	0	0.0138253495360501	5.31094759126313	6.97180983467746e-07	-0.497510375165982	1
ENSG00000132881.11	RSG1	1	16237140	1_11	0	0.0160508394031076	6.72411069138797	1.02477848835135e-06	-0.923291306527981	1
ENSG00000037637.10	FBXO42	1	16352633	1_11	0	0.0400030308031794	15.4102405687011	5.85328555568996e-06	-2.00491931266705	1
ENSG00000157191.19	NECAP2	1	16441466	1_11	0	0.013350606356066	4.98029176150864	6.31325270573505e-07	0.182554895692173	1
ENSG00000183888.4	C1orf64	1	16004406	1_11	0	0.0203985131120278	8.99643015177449	1.74247325635138e-06	1.09495673226134	1
ENSG00000058453.16	CROCC	1	16963416	1_12	0	0.0380690005193157	12.3248300470956	4.45502156766517e-06	1.88818578991325	1
ENSG00000117122.13	MFAP2	1	16980375	1_12	0	0.0730536261835375	18.59604609588	1.28991112628444e-05	-2.61287729898327	1
ENSG00000159363.17	ATP13A2	1	17011965	1_12	0	0.0236707413728829	7.79767382454282	1.75256575714362e-06	-1.51281695502098	1
ENSG00000159339.13	PADI4	1	17317968	1_12	0	0.0171874632219017	4.76088577643213	7.76956922711238e-07	-0.0496745544719357	1
ENSG00000179051.13	RCC2	1	17439260	1_12	0	0.0325638707058232	10.8336913675434	3.34973057748415e-06	1.34419382749319	1
ENSG00000117154.11	IGSF21	1	18107880	1_12	0	0.0190633330140469	5.74288759161503	1.03950491484072e-06	0.442520072743011	1
ENSG00000158748.3	HTR6	1	19665573	1_13	0	0.0249734446123082	9.64044923813666	2.28598364084368e-06	1.29825157364415	1
ENSG00000127463.13	EMC1	1	19253475	1_13	0	0.0151429857931806	4.8969138992122	7.04095193662992e-07	-0.290380202487219	1
ENSG00000053372.4	MRTO4	1	19252082	1_13	0	0.0226990652111131	8.64543042725533	1.86333949606345e-06	-1.0694944118296	2
ENSG00000053371.12	AKR7A2	1	19311790	1_13	0	0.0196341640362506	7.26721746040826	1.35480867187717e-06	0.845185831103156	1
ENSG00000040487.12	PQLC2	1	19312063	1_13	0	0.0481176893945281	15.7181994726229	7.18133120705771e-06	1.73935753666935	2
ENSG00000077549.17	CAPZB	1	19485158	1_13	0	0.0153172957749604	5.02799358063872	7.31264027319598e-07	0.218798909096594	1
ENSG00000158747.13	NBL1	1	19621479	1_13	0	0.042193928414227	14.59239522498	5.8462036832727e-06	-1.80874093823175	2
ENSG00000169914.5	OTUD3	1	19885299	1_13	0	0.0403292215661987	14.1993599773316	5.43733392795173e-06	1.6136594875357	2
ENSG00000188257.10	PLA2G2A	1	19979786	1_13	0	0.0193429746749511	7.2117600340668	1.32453039082378e-06	0.751561854240862	2
ENSG00000127472.10	PLA2G5	1	20068220	1_13	0	0.0236593281637073	9.12297082449403	2.04944416495406e-06	1.03675883248706	1
ENSG00000162545.5	CAMK2N1	1	20487951	1_14	0	0.144054033317754	20.5209466042275	2.80685649731028e-05	2.20906204786563	1
ENSG00000090432.6	MUL1	1	20508105	1_14	0	0.0434027725309526	9.66922978713263	3.98480203764246e-06	1.17254286180101	1
ENSG00000158825.5	CDA	1	20609683	1_14	0	0.0280485040060817	5.34933048274022	1.42464457618825e-06	0.294200341210585	1
ENSG00000244038.9	DDOST	1	20662264	1_14	0	0.036050239926934	7.59639075018354	2.60023651344365e-06	-0.74857894322578	1
ENSG00000117245.12	KIF17	1	20717420	1_14	0	0.14023187456914	21.3869561849243	2.8476926614064e-05	-3.25146125510276	1
ENSG00000189410.11	SH2D5	1	20733294	1_14	0	0.0321591000718884	6.57893835633316	2.00889436723165e-06	-0.65883349900142	1
ENSG00000117298.14	ECE1	1	21345450	1_14	0	0.0263097219682814	4.84596147785301	1.21058032958578e-06	-0.447781517188904	1
ENSG00000142794.18	NBPF3	1	21439691	1_15	0	0.0197091337125147	4.71913200057896	8.83134920967145e-07	0.112642686048904	1
ENSG00000076864.19	RAP1GAP	1	21669538	1_15	0	0.026292234699245	7.62028618824995	1.90237521541316e-06	0.854329820030605	1
ENSG00000090686.15	USP48	1	21783662	1_15	0	0.155038055446497	22.0092236126777	3.23996584705053e-05	-2.1666389677823	2
ENSG00000142798.17	HSPG2	1	21936377	1_15	0	0.0354994631149248	9.9248482463232	3.34536151694465e-06	-0.944154480460819	1
ENSG00000142789.19	CELA3A	1	22001714	1_15	0	0.0767111361524755	17.1667610974194	1.25038620923409e-05	-1.69371603991579	1
ENSG00000173372.16	C1QA	1	22636557	1_15	0	0.0201936578868223	4.99117685395441	9.57007518575945e-07	-0.352504482669444	1
ENSG00000125945.14	ZNF436	1	23388172	1_16	0	0.0224837912996304	5.07040241086405	1.0824538028733e-06	-0.308962956217052	1
ENSG00000204219.9	TCEA3	1	23266158	1_16	0	0.0227050135442418	5.16339533252917	1.11315217682969e-06	0.410968943615561	2
ENSG00000088280.18	ASAP3	1	23484404	1_16	0	0.0227993506510533	5.20277497276098	1.12630216071803e-06	0.352779404137774	2
ENSG00000197880.8	MDS2	1	23581212	1_16	0	0.0412057241749804	10.8436469230792	4.24258269396757e-06	1.29211411115606	1
ENSG00000227868.5	C1orf234	1	23015869	1_16	0	0.0225387849148964	5.09360286801802	1.09006646047359e-06	0.337361346624181	1
ENSG00000179546.4	HTR1D	1	23198048	1_16	0	0.0240058816133968	5.6926930381389	1.2975760566567e-06	-0.60899905135096	1
ENSG00000142676.12	RPL11	1	23691734	1_17	0	0.0632407380138159	16.192807747624	9.72336269655308e-06	-1.74650749799735	1
ENSG00000117308.14	GALE	1	23800401	1_17	0	0.0193453935000786	4.87481895571675	8.95433742949759e-07	0.21390897872192	1
ENSG00000179163.11	FUCA1	1	23868780	1_17	0	0.0190034409825729	4.70567351232861	8.49085520754223e-07	-0.107065662998115	1
ENSG00000185436.11	IFNLR1	1	24187118	1_17	0	0.0207438605655013	5.53700633761604	1.09059123243704e-06	-0.508861453640876	2
ENSG00000158055.15	GRHL3	1	24318866	1_17	0	0.019079986769995	4.74379546274813	8.59412015693392e-07	0.0878788171790553	1
ENSG00000001460.17	STPG1	1	24416496	1_17	0	0.0526538767030108	14.426846793337	7.21272158861347e-06	1.68140197150926	2
ENSG00000001461.16	NIPAL3	1	24415622	1_17	0	0.161942710338223	25.4506795901269	3.91343553122433e-05	-2.6576331043871	2
ENSG00000117602.11	RCAN3	1	24502439	1_17	0	0.0263349415472752	7.80431441805687	1.95148183611619e-06	-0.89498896025604	1
ENSG00000169504.14	CLIC4	1	24745177	1_17	0	0.0293979594941296	8.85157239158706	2.47078530381542e-06	-1.17592126799541	1
ENSG00000131910.4	NR0B2	1	26914363	1_18	0	0.0279533990077719	5.1883323497253	1.37708202165634e-06	-0.0129914107786766	1
ENSG00000162430.16	SELENON	1	25799884	1_18	0	0.0337481842056625	7.01573050803002	2.24812629866009e-06	0.74869329367711	1
ENSG00000182749.5	PAQR7	1	25875935	1_18	0	0.0276913073449289	5.14566412986756	1.35295169784784e-06	0.28411657594653	1
ENSG00000158006.13	PAFAH2	1	26002572	1_18	0	0.0350314037776699	7.42647411628817	2.47023123694055e-06	0.96339414235512	1
ENSG00000158008.9	EXTL1	1	26019793	1_18	0	0.0330044005755142	6.86974804968417	2.15283158135014e-06	-0.806375105394775	3
ENSG00000175087.9	PDIK1L	1	26110771	1_18	0	0.0271996564260368	4.97965022126788	1.28605532900667e-06	0.313714834541182	1
ENSG00000197245.5	FAM110D	1	26158522	1_18	0	0.0324210977862071	6.53408218093084	2.01145214807604e-06	-0.585582825172486	2
ENSG00000142675.17	CNKSR1	1	26170849	1_18	0	0.0266846877151633	4.85599123994044	1.23037476770713e-06	0.429899061507503	2
ENSG00000130695.14	CEP85	1	26232815	1_18	0	0.0266739837963226	4.87259974362521	1.23408768308764e-06	-0.232097283879497	1
ENSG00000142669.14	SH3BGRL3	1	26271790	1_18	0	0.0288156429925318	5.45881702224291	1.49356541592612e-06	-0.148669567161568	1
ENSG00000169442.8	CD52	1	26317723	1_18	0	0.0374954071867271	8.02448718608409	2.85688500073014e-06	1.30689395770429	1
ENSG00000117682.16	DHDDS	1	26432658	1_18	0	0.028134681020668	5.2556558530374	1.40399742664705e-06	0.199337010731736	1
ENSG00000117713.18	ARID1A	1	26693642	1_18	0	0.0542181560279083	12.248705211181	6.30568573538868e-06	2.74676117984853	1
ENSG00000060642.10	PIGV	1	26787521	1_18	0	0.0909052350801965	16.308434906477	1.40766261129472e-05	3.09207077771821	1
ENSG00000142751.14	GPN2	1	26890178	1_18	0	0.0717452977101571	14.3821786550082	9.79750554818958e-06	-2.95522531070365	1
ENSG00000090273.13	NUDC	1	26899598	1_18	0	0.0637869525329143	13.4648151734367	8.15510668957321e-06	-2.87721935033404	1
ENSG00000253368.3	TRNP1	1	26994239	1_18	0	0.0469317785409079	10.3812050960396	4.62606979391059e-06	-1.35857757028373	1
ENSG00000090020.10	SLC9A1	1	27167188	1_19	0	0.0190584795340708	10.8664604521056	1.96640853542836e-06	1.33968165513037	1
ENSG00000142765.17	SYTL1	1	27342119	1_19	0	0.3021911768392	38.1065412090944	0.000109339908973278	3.61214318446576	1
ENSG00000142733.14	MAP3K6	1	27367112	1_19	0	0.0100200985104619	4.78162614098013	4.54930448478139e-07	0.255971723802209	1
ENSG00000142748.12	FCN3	1	27379075	1_19	0	0.010445604016776	5.17461475367051	5.1322638728621e-07	0.243199919733926	1
ENSG00000158195.10	WASF2	1	27484872	1_19	0	0.0123650903836424	6.76947454382254	7.94784980574376e-07	-0.681432429584004	1
ENSG00000126705.13	AHDC1	1	27604387	1_19	0	0.104743790589945	27.2420921743068	2.70935642334413e-05	-2.69677297082544	1
ENSG00000130775.15	THEMIS2	1	27872858	1_19	0	0.0104177346831748	5.14937689306423	5.09360624542947e-07	-0.298326773916128	1
ENSG00000117748.9	RPA2	1	27914481	1_19	0	0.0203018536628593	11.4659687911595	2.21026244802438e-06	1.33980102039369	2
ENSG00000169403.11	PTAFR	1	28193492	1_19	0	0.0122979749105611	6.71800873971218	7.84461373458579e-07	0.722160786184153	1
ENSG00000126698.10	DNAJC8	1	28234425	1_19	0	0.0117165235816605	6.25996987870765	6.96415472230413e-07	0.540923381639177	1
ENSG00000130770.17	ATPIF1	1	28226866	1_19	0	0.0154924514924124	8.90325875249849	1.30968404591313e-06	0.929179525679687	2
ENSG00000130766.4	SESN2	1	28259165	1_19	0	0.0332345388871743	16.1540335267346	5.09762676303176e-06	1.78682126848489	1
ENSG00000204138.12	PHACTR4	1	28340025	1_19	0	0.015383396808057	8.83642824532317	1.29070322322613e-06	-1.68536223464127	2
ENSG00000180198.15	RCC1	1	28506185	1_19	0	0.0158812097172534	9.13797554541494	1.37794209943094e-06	-1.06370822903668	1
ENSG00000180098.9	TRNAU1AP	1	28553045	1_19	0	0.0337927848246538	16.3130115478098	5.23426279531732e-06	1.64174100431463	1
ENSG00000198492.15	YTHDF2	1	28736301	1_19	0	0.0110047611441113	5.66749732705217	5.92201279639742e-07	0.486933305438645	1
ENSG00000159023.19	EPB41	1	28886806	1_19	0	0.034470513621747	16.5025539967983	5.40127530279963e-06	-1.83004151780839	1
ENSG00000253304.1	TMEM200B	1	29124455	1_19	0	0.011986762297332	6.47560926504719	7.37021107412992e-07	-0.637597780852154	1
ENSG00000060656.19	PTPRU	1	29235558	1_19	0	0.0307172574547802	15.4030967051636	4.49249783601461e-06	1.69794359342033	2
ENSG00000162511.7	LAPTM5	1	30757348	1_20	0	0.00711449659718566	4.71057851346738	3.18211462474027e-07	0.0400283293769865	1
ENSG00000162512.15	SDC3	1	30884821	1_20	0	0.012013483313605	9.74498527418117	1.11159742857538e-06	1.0941177259518	1
ENSG00000134644.15	PUM1	1	31066204	1_20	0	0.0250580115567227	16.475346488138	3.91993223096501e-06	1.81861228176842	1
ENSG00000121766.15	ZCCHC17	1	31287818	1_20	0	0.0169446341307941	11.6344134600661	1.87186311368623e-06	-2.90671698668423	1
ENSG00000142910.15	TINAGL1	1	31576075	1_20	0	0.00807915994002362	6.1211106542481	4.69562961566428e-07	-0.753995154866172	1
ENSG00000121764.11	HCRTR1	1	31519845	1_20	0	0.00757648533949873	5.97805361529882	4.30055978798011e-07	-1.19760922500425	1
ENSG00000162517.12	PEF1	1	31644486	1_20	0	0.00885470451792503	6.66663223600065	5.60503034423931e-07	-0.587172924877376	1
ENSG00000084636.17	COL16A1	1	31708210	1_20	0	0.00800558749638014	5.75953368349907	4.37802188055227e-07	-0.450342941387424	1
ENSG00000134668.12	SPOCD1	1	31825648	1_20	0	0.0114627071313098	9.15639343519548	9.96572820664022e-07	1.00491408932124	1
ENSG00000184007.18	PTP4A2	1	31944881	1_20	0	0.0107097032589434	8.64448230817611	8.79050497994191e-07	-1.06374128631643	2
ENSG00000142698.14	C1orf94	1	34169243	1_21	0	0.0208271381651935	6.5260699446275	1.29056154135545e-06	-0.629574281099299	1
ENSG00000121775.17	TMEM39B	1	32073181	1_21	0	0.0172802935302581	4.75560173618183	7.80286313016076e-07	0.0988476313183117	1
ENSG00000025800.13	KPNA6	1	32108863	1_21	0	0.0370955214939466	12.021066103904	4.23410733243628e-06	-1.60312708411667	1
ENSG00000084652.15	TXLNA	1	32179560	1_21	0	0.0333279616993276	10.9985762113689	3.4805078592419e-06	1.50994865460589	1
ENSG00000160051.11	IQCC	1	32205429	1_21	0	0.035536391358116	11.610929580398	3.91775895478977e-06	-1.56677888479158	1
ENSG00000084623.11	EIF3I	1	32222176	1_21	0	0.0291644611337876	9.72666438447328	2.69348948330169e-06	1.38181198006749	1
ENSG00000160055.19	TMEM234	1	32222176	1_21	0	0.0291644611337876	9.72666438447328	2.69348948330169e-06	-1.38181198006749	1
ENSG00000183615.5	FAM167B	1	32247598	1_21	0	0.0461384408371156	14.1092581961046	6.18108181447198e-06	-1.70416575981636	1
ENSG00000176261.15	ZBTB8OS	1	32650943	1_21	0	0.0180712262690643	5.17979628962956	8.887870143523e-07	-0.230091879795816	1
ENSG00000116497.17	S100PBP	1	32817174	1_21	0	0.0389415330290838	12.4852756187015	4.61645466950454e-06	1.44867943864329	1
ENSG00000160097.16	FNDC5	1	32872031	1_21	0	0.0247124466377597	8.15069335881484	1.91252753271477e-06	1.10209268375522	1
ENSG00000116514.16	RNF19B	1	32966260	1_21	0	0.0172732777623364	4.75175348691695	7.79338364170104e-07	-0.0446200296040614	1
ENSG00000004455.16	AK2	1	33080995	1_21	0	0.0210901663362969	6.6451836145656	1.33071296232765e-06	1.10300715651031	1
ENSG00000142920.16	AZIN2	1	33080995	1_21	0	0.0210901663362969	6.6451836145656	1.33071296232765e-06	-1.10300715651031	1
ENSG00000121903.14	ZSCAN20	1	33470746	1_21	0	0.0259639842417808	8.62042712568431	2.12518880009768e-06	0.980301434816145	1
ENSG00000121904.17	CSMD2	1	33826414	1_21	0	0.0199974409066879	6.14032026003683	1.1659041336545e-06	-0.549344633739156	1
ENSG00000273274.1	ZBTB8B	1	32465491	1_21	0	0.0778804432492045	19.1618659517044	1.41697963671982e-05	2.10520467907136	1
ENSG00000189280.3	GJB5	1	34740326	1_22	0	0.0149103106638652	5.97238199648207	8.45535150409456e-07	-0.51789965729352	1
ENSG00000197056.9	ZMYM1	1	35059408	1_22	0	0.0286004922919801	13.7425911356717	3.73198191997201e-06	-2.21314996980975	2
ENSG00000116560.10	SFPQ	1	35194135	1_22	0	0.0196018651046999	8.96979925256758	1.66946576050692e-06	-1.26361461506926	1
ENSG00000116819.6	TFAP2E	1	35573174	1_22	0	0.240782591973536	22.9861600034612	5.25519586884655e-05	4.23988844068056	1
ENSG00000126067.11	PSMB2	1	35641909	1_22	0	0.226827385460574	23.2526943176025	5.00802128503743e-05	-4.28515227822419	1
ENSG00000142686.7	C1orf216	1	35719866	1_22	0	0.183167061475795	22.6434693512863	3.93810910071625e-05	4.24773306986884	1
ENSG00000134698.10	AGO4	1	35808004	1_22	0	0.0187350683001565	9.18442644661926	1.63382191814481e-06	-1.61031618126564	1
ENSG00000054118.13	THRAP3	1	36224998	1_22	0	0.0242803852262895	9.60457583213187	2.21427297460331e-06	0.140151944022118	1
ENSG00000214193.10	SH3D21	1	36292460	1_22	0	0.0310065255118032	13.8329967710917	4.07255328896814e-06	-1.78365926756642	1
ENSG00000142694.6	EVA1B	1	36323945	1_22	0	0.0279232565316628	12.7877550980753	3.39045335144643e-06	-1.70102442075969	1
ENSG00000196182.10	STK40	1	36386242	1_22	0	0.0195589665750801	7.88825484780207	1.46495483111979e-06	0.00627557426467335	1
ENSG00000181817.5	LSM10	1	36393562	1_22	0	0.0137000757912851	5.24063241602192	6.81716907781821e-07	0.440975240739505	1
ENSG00000116885.18	OSCP1	1	36246432	1_22	0	0.047412897678867	18.0327375683352	8.11812169996903e-06	2.07653411738089	1
ENSG00000116898.11	MRPS15	1	36463302	1_22	0	0.0248099586676699	10.9853639633107	2.58784277976271e-06	-1.35737686338914	1
ENSG00000163877.10	SNIP1	1	37556851	1_23	0	0.030378179750199	7.05928819561629	2.03619823501101e-06	-1.13570893164149	1
ENSG00000163879.10	DNALI1	1	37556733	1_23	0	0.0239115066974057	4.78171136435471	1.0856446506184e-06	0.245986034440129	2
ENSG00000116922.14	C1orf109	1	37691982	1_23	0	0.0248242652375295	5.13774350915739	1.21100578812471e-06	-0.425978849904835	2
ENSG00000134690.10	CDCA8	1	37692275	1_23	0	0.037877395348161	9.16458162920507	3.29602234727106e-06	1.31589698631079	1
ENSG00000196449.3	YRDC	1	37799147	1_23	0	0.0952065945648229	18.0649893961878	1.63305999094236e-05	2.89020212390534	1
ENSG00000197982.13	C1orf122	1	37806988	1_23	0	0.0241874637942202	4.89081429073698	1.12323053591462e-06	-0.697797426102211	1
ENSG00000188786.9	MTF1	1	37859751	1_23	0	0.356399699867796	31.7002216189896	0.000107274629889957	-3.40021459658637	1
ENSG00000204084.12	INPP5B	1	37897131	1_23	0	0.0984156372109528	18.3915847514896	1.71862315334235e-05	-2.1637459863103	2
ENSG00000131233.9	GJA9	1	38881233	1_24	0	0.0385229820995475	14.8151909469226	5.4190673545802e-06	1.95118702948354	1
ENSG00000158315.10	RHBDL2	1	38941917	1_24	0	0.016797940770354	7.02035224759457	1.11972750377063e-06	-1.08274233068181	1
ENSG00000174574.15	AKIRIN1	1	38999904	1_24	0	0.217527472000613	30.8357498679464	6.36892337114037e-05	3.62783294555004	1
ENSG00000168653.10	NDUFS5	1	39026790	1_24	0	0.0148306070158826	5.85025633953523	8.23817891659762e-07	0.712938591339204	1
ENSG00000183682.7	BMP8A	1	39491497	1_24	0	0.0138019667145812	5.18406217663996	6.79373455708465e-07	-0.716497534419031	2
ENSG00000116983.12	HPCAL4	1	39684851	1_24	0	0.0211429405011924	9.17332415047081	1.84157548293317e-06	-1.28844845475184	2
ENSG00000084072.16	PPIE	1	39740626	1_25	0	0.00899229932693457	4.98731089915545	4.25828371614434e-07	0.25390132335155	1
ENSG00000116985.11	BMP8B	1	39788850	1_25	0	0.0111177933079517	6.9507650059731	7.3375081817498e-07	0.71765961623506	2
ENSG00000043514.15	TRIT1	1	39883661	1_25	0	0.185950695413044	32.3454752565334	5.71095502897681e-05	-2.86131599561816	3
ENSG00000116990.10	MYCL	1	39989736	1_25	0	0.0091496449430557	5.08025788949205	4.41354335517288e-07	-0.290839017844247	1
ENSG00000131236.16	CAP1	1	40039889	1_25	0	0.0114957640213664	6.92953809825531	7.56379106654239e-07	0.612294612415621	2
ENSG00000131238.16	PPT1	1	40096357	1_25	0	0.0503963768349389	20.9005887149834	1.00012718144322e-05	-2.08259111454827	2
ENSG00000084073.8	ZMPSTE24	1	40256236	1_25	0	0.00898485390701254	4.89992710080127	4.18020938070519e-07	0.0946561912244242	2
ENSG00000049089.13	COL9A2	1	40316302	1_25	0	0.0351899127459681	17.0932751457822	5.71137755106345e-06	-1.53754327677408	1
ENSG00000187801.14	ZFP69B	1	40449693	1_25	0	0.0113927867428795	7.10885343530287	7.69001036620444e-07	0.71782167536343	2
ENSG00000187815.9	ZFP69	1	40473715	1_25	0	0.0130560456289653	9.4416086952491	1.17045589487085e-06	-1.78702044727708	2
ENSG00000164002.11	EXO5	1	40508257	1_25	0	0.010815275834433	6.48396527972767	6.65848886241111e-07	0.437979348799905	2
ENSG00000117013.14	KCNQ4	1	40799578	1_25	0	0.00933494711068039	5.72831916172576	5.0773425632662e-07	-1.03751712267108	1
ENSG00000171793.13	CTPS1	1	40987208	1_25	0	0.0991920187817119	28.3067179749829	2.66602147878152e-05	2.92432939502378	1
ENSG00000171790.15	SLFNL1	1	41023050	1_25	0	0.00966908796663935	5.58757090820292	5.12986523018372e-07	0.266853725867128	1
ENSG00000010803.16	SCMH1	1	41241979	1_25	0	0.156452639351908	28.7660816683261	4.27327655369657e-05	-2.16330927933842	1
ENSG00000198815.8	FOXJ3	1	42349314	1_26	0	0.0248967103877765	5.18469327102871	1.22563860705915e-06	-0.0628373357324545	1
ENSG00000066185.12	ZMYND12	1	42452404	1_26	0	0.0417864512379946	10.1232115150615	4.01653168827762e-06	-1.88107105209645	1
ENSG00000186409.14	CCDC30	1	42463059	1_26	0	0.0252570367053354	5.32138500543179	1.27615807749304e-06	0.428630243300076	1
ENSG00000171960.10	PPIH	1	42658184	1_26	0	0.0236737018246174	4.70602709691049	1.05783514946e-06	0.300914340589397	1
ENSG00000065978.18	YBX1	1	42684427	1_26	0	0.0254975559121885	5.41148210284457	1.31012331686024e-06	-0.420041790671561	1
ENSG00000117385.15	P3H1	1	42768317	1_26	0	0.0291143746250934	6.67378139911574	1.84491703051554e-06	-0.938905506054603	1
ENSG00000164008.14	C1orf50	1	42767127	1_26	0	0.0249382259980759	5.20062285191451	1.23145433840181e-06	0.592043155708627	1
ENSG00000274386.5	TMEM269	1	42785692	1_26	0	0.0242165841574786	4.92145792032415	1.1316289704041e-06	-0.000930670079133312	1
ENSG00000177868.11	SVBP	1	42816309	1_26	0	0.0237016616883007	4.71724908876	1.06161000020162e-06	-0.294440737534832	2
ENSG00000164010.13	ERMAP	1	42816759	1_26	0	0.0238274100110124	4.76752336295678	1.07861651290617e-06	-0.121015155020479	1
ENSG00000117394.20	SLC2A1	1	42959411	1_26	0	0.274922945732776	28.8628303210224	7.5343762073347e-05	3.04598934487486	1
ENSG00000243710.7	CFAP57	1	43172514	1_26	0	0.0243203338959145	4.96211144508663	1.14586497249516e-06	-0.224217639643527	1
ENSG00000117395.12	EBNA1BP2	1	43271335	1_26	0	0.0312994046832183	7.36320999803479	2.18826876218699e-06	-0.741288666205013	1
ENSG00000066056.13	TIE1	1	43300755	1_27	0	0.0637015107405904	20.9608890717295	1.26781775226941e-05	3.18446978909538	1
ENSG00000117400.16	MPL	1	43337449	1_27	0	0.0776320136190534	23.6590753368197	1.74395797371978e-05	3.46320473756727	1
ENSG00000159479.16	MED8	1	43389819	1_27	0	0.0611586837300372	19.6867819343421	1.14322116825674e-05	-2.96478773028458	2
ENSG00000126091.19	ST3GAL3	1	43705540	1_27	0	0.0586155524884576	26.4844600368577	1.47401323365321e-05	-4.17882000762841	1
ENSG00000117407.16	ARTN	1	43935553	1_27	0	0.0308358454489636	9.73261093541017	2.84959158566628e-06	0.585463207999388	1
ENSG00000117408.10	IPO13	1	43947230	1_27	0	0.0189510467876999	5.78252115523443	1.04051376748241e-06	0.117925035933132	1
ENSG00000117410.13	ATP6V0B	1	43974045	1_27	0	0.0173386668290157	6.72432715991303	1.10703648260538e-06	-1.43560388599326	1
ENSG00000159214.12	CCDC24	1	43991070	1_27	0	0.0329453791365071	20.1023265092212	6.28837205769336e-06	3.79368623127812	2
ENSG00000196517.11	SLC6A9	1	44031093	1_27	0	0.107340909663963	24.6469733595678	2.51203834185939e-05	-3.18962945548658	1
ENSG00000178028.13	DMAP1	1	44214003	1_27	0	0.0515866628134737	15.8995194024396	7.78787240841959e-06	2.00875074724378	2
ENSG00000117419.14	ERI3	1	44354647	1_27	0	0.0164993950914496	4.78289207830621	7.49300462216702e-07	-0.179624502475503	1
ENSG00000198520.10	C1orf228	1	44672527	1_28	0	0.0422791141719625	8.46997978247201	3.40020929240347e-06	-1.18374057192408	2
ENSG00000142945.12	KIF2C	1	44739744	1_28	0	0.0508281489126399	10.2364766944677	4.94028714718445e-06	-1.18001380209076	1
ENSG00000142937.11	RPS8	1	44774829	1_28	0	0.0313205432728119	5.60402340820313	1.66658175865927e-06	-0.326216452844891	1
ENSG00000117425.13	PTCH2	1	44842737	1_28	0	0.0872478379982218	15.4663370297666	1.2812667042661e-05	-2.08063248801166	1
ENSG00000070785.16	EIF2B3	1	44752870	1_28	0	0.0335097883623174	6.24833025692653	1.98807634523512e-06	1.04258185305042	1
ENSG00000126107.14	HECTD3	1	45011467	1_28	0	0.0334405245573105	6.22857471353579	1.97769427510052e-06	0.631603814334067	1
ENSG00000132781.17	MUTYH	1	45384647	1_28	0	0.0352699497919072	6.73686755853009	2.25610988192032e-06	0.780138103642189	1
ENSG00000070759.16	TESK2	1	45470679	1_28	0	0.0325480487615425	5.97052226320673	1.84516274288087e-06	-0.520956147693213	2
ENSG00000132763.14	MMACHC	1	45499635	1_28	0	0.0359803195318958	6.92730971125953	2.36661175589664e-06	0.941440928220447	2
ENSG00000117448.13	AKR1A1	1	45550079	1_28	0	0.0348137582579031	6.61258492046961	2.18584603658524e-06	0.643196594533702	1
ENSG00000132780.16	NASP	1	45583288	1_28	0	0.0495340019796715	9.98867718503694	4.69795434263772e-06	-1.0129099459151	1
ENSG00000159588.14	CCDC17	1	45624129	1_28	0	0.0426269493296139	8.54837456790221	3.45991311605355e-06	1.11743320732659	2
ENSG00000159592.10	GPBP1L1	1	45687876	1_28	0	0.0286880884860022	4.7676783132885	1.29869136638005e-06	-0.149770873337296	2
ENSG00000159596.6	TMEM69	1	45688394	1_28	0	0.126038701216173	19.0876612622965	2.28430471026236e-05	2.37085494646498	1
ENSG00000197429.10	IPP	1	45750903	1_28	0	0.0336459401798628	6.28698069827728	2.00850164726058e-06	0.848437826971284	1
ENSG00000086015.20	MAST2	1	45787339	1_28	0	0.0285078906083621	4.7076784924692	1.27429293646529e-06	-0.0285453948418258	1
ENSG00000117461.14	PIK3R3	1	46132597	1_28	0	0.0324623603301663	5.94539341757021	1.83255951903533e-06	0.761901435731882	1
ENSG00000117472.9	TSPAN1	1	46174934	1_28	0	0.0291736161491694	4.9274901875922	1.36493958593606e-06	-0.262459850995741	1
ENSG00000085998.13	POMGNT1	1	46256717	1_28	0	0.028515658188674	4.7102747731449	1.27534310759542e-06	-0.202255649856589	1
ENSG00000173660.11	UQCRH	1	46309111	1_28	0	0.047064977227871	9.49781832497116	4.2444273835358e-06	1.14531526780609	1
ENSG00000117480.15	FAAH	1	46394077	1_28	0	0.0332376773373004	6.17048604933645	1.94736535371122e-06	-0.42973829215336	1
ENSG00000079277.19	MKNK1	1	46616841	1_29	0	0.0317779581427541	6.48271925351392	1.95605291677958e-06	0.747799779334023	1
ENSG00000142961.14	MOB3C	1	46616841	1_29	0	0.0317779581427541	6.48271925351392	1.95605291677958e-06	0.747799779334023	1
ENSG00000186118.8	TEX38	1	46668649	1_29	0	0.0283458265612373	5.39388663251292	1.45173830661604e-06	-0.51594222698465	1
ENSG00000159658.10	EFCAB14	1	46719483	1_29	0	0.0263690496325852	4.70597966336162	1.17826213290339e-06	0.0991816080995236	1
ENSG00000142973.13	CYP4B1	1	46814117	1_29	0	0.0482493600586047	10.4768210297226	4.79974847730348e-06	-1.4207024131149	1
ENSG00000187048.12	CYP4A11	1	46945876	1_29	0	0.0496947798774076	10.7602825283813	5.07728851351738e-06	-1.32190357144599	1
ENSG00000186377.7	CYP4X1	1	47023329	1_29	0	0.0573111789894377	12.1321810971218	6.60200157987638e-06	-1.36091547418981	1
ENSG00000162365.11	CYP4A22	1	47131212	1_29	0	0.029707088333765	5.84055336056093	1.64744710875873e-06	-0.386205500048406	2
ENSG00000162367.11	TAL1	1	47227548	1_29	0	0.0816493481218271	15.5600831164254	1.20631861901819e-05	-1.77225519495817	1
ENSG00000162368.13	CMPK1	1	47333764	1_29	0	0.0809701607915276	15.4787354358328	1.19002990665309e-05	-1.93586693345344	1
ENSG00000162456.9	KNCN	1	46544355	1_29	0	0.0385692255891603	8.33172893858055	3.05121947796054e-06	-0.945142883992669	1
ENSG00000269113.3	TRABD2B	1	47997102	1_30	0	0.03053246808281	6.20349861041188	1.7984401842435e-06	-0.682981320985534	1
ENSG00000117834.12	SLC5A9	1	48254629	1_30	0	0.0306869682900184	6.25159458684067	1.82155457612593e-06	0.602737230116658	1
ENSG00000132122.11	SPATA6	1	48494240	1_30	0	0.0530850352128033	11.4965175258083	5.79476478552711e-06	1.34817065610717	1
ENSG00000123080.10	CDKN2C	1	50952800	1_32	0	0.0579429021814893	13.1683241749576	7.24482917985253e-06	-2.09536274197572	1
ENSG00000123091.4	RNF11	1	51235789	1_32	0	0.0255921020035794	8.9283450560328	2.16957326760046e-06	-1.00195120294352	2
ENSG00000085831.15	TTC39A	1	51344915	1_33	0	0.0564517022850324	17.4422687164264	9.3492637607554e-06	-1.88966391266639	1
ENSG00000085832.16	EPS15	1	51523367	1_33	0	0.0192024194378988	7.13819603377333	1.30149294774361e-06	0.891882791366466	1
ENSG00000078618.21	NRDC	1	51826904	1_33	0	0.0177451282337586	6.4042563994734	1.07905914516535e-06	-0.629415266832554	1
ENSG00000198841.3	KTI12	1	52034079	1_33	0	0.0153019532336902	4.93305206066587	7.16737233252324e-07	-0.604950268993371	2
ENSG00000154222.14	CC2D1B	1	52352516	1_33	0	0.0210455166989965	7.92650960834055	1.58394092488546e-06	-0.930542883174812	1
ENSG00000116157.5	GPX7	1	52601411	1_33	0	0.0155179998449758	5.14497522805673	7.58082424574989e-07	-0.328232674811622	1
ENSG00000182183.14	FAM159A	1	52631909	1_33	0	0.017017836676674	5.96638296629079	9.64079557823225e-07	-0.66751099068507	1
ENSG00000162378.12	ZYG11B	1	52726410	1_33	0	0.0168008219642845	5.7846874717842	9.22800512091697e-07	0.393343238306646	2
ENSG00000121310.16	ECHDC2	1	52921197	1_33	0	0.0150229723034612	4.81767339482423	6.8721181543104e-07	0.180567395829669	3
ENSG00000116171.17	SCP2	1	52926925	1_33	0	0.0214476417590301	8.10130636124087	1.64980266066623e-06	-0.883731285051356	2
ENSG00000174348.13	PODN	1	53062276	1_33	0	0.0164822075893781	5.69009293157892	8.904963339708e-07	0.546787153268445	2
ENSG00000162383.11	SLC1A7	1	53134406	1_33	0	0.0371469046089724	13.4236721161319	4.73468796976846e-06	1.53236069128483	3
ENSG00000157184.6	CPT2	1	53196294	1_33	0	0.241366971944495	21.196836151632	4.85787439632638e-05	3.74752709555537	1
ENSG00000162384.13	C1orf123	1	53228393	1_33	0	0.0393443312008897	13.6982791188204	5.11735534792819e-06	2.9029456140227	1
ENSG00000174332.5	GLIS1	1	53737935	1_33	0	0.0220630896418504	8.4508298218465	1.77036609038742e-06	1.0069312178821	1
ENSG00000162398.11	LEXM	1	54649935	1_34	0	0.0197228225488377	8.38590160937457	1.57042147926952e-06	-0.943503922005407	2
ENSG00000116221.15	MRPL37	1	54206819	1_34	0	0.0133803586021946	4.71040841330708	5.98444270996821e-07	-0.0113641785614896	1
ENSG00000215883.10	CYB5RL	1	54154524	1_34	0	0.0140608683835831	5.17984939409418	6.9155491537193e-07	0.36656025506595	1
ENSG00000157216.15	SSBP3	1	54413433	1_34	0	0.0157870120094609	6.27612495827508	9.40781823517024e-07	0.619274335047476	1
ENSG00000162390.17	ACOT11	1	54543445	1_34	0	0.0139003494325313	5.07118551557573	6.69318166920128e-07	0.260394551350692	1
ENSG00000184313.19	MROH7	1	54607723	1_34	0	0.0208970277459806	8.93462493265902	1.77279387301036e-06	0.996399710536351	1
ENSG00000162396.5	PARS2	1	54764162	1_34	0	0.0148691170238635	5.70890510455091	8.06000665391473e-07	0.529111155386555	1
ENSG00000006555.10	TTC22	1	54801441	1_34	0	0.0134853482033189	4.78436253371739	6.12609380144819e-07	0.168158228572076	1
ENSG00000116133.11	DHCR24	1	54886940	1_34	0	0.088608459318366	22.7963945055097	1.91795647006863e-05	-2.26279721559234	2
ENSG00000143001.4	TMEM61	1	54980319	1_34	0	0.0133733875437826	4.70547767603229	5.97506376309817e-07	-0.00502317288170449	1
ENSG00000162402.13	USP24	1	55214518	1_34	0	0.0438863963071857	16.0062837486759	6.66987705804949e-06	-2.07245676562058	1
ENSG00000162600.11	OMA1	1	58546315	1_37	0	0.0273313316465604	5.3118457463432	1.37849007528321e-06	0.491036175497938	1
ENSG00000162601.9	MYSM1	1	58700166	1_37	0	0.0780821417335773	15.3901063022575	1.14101337054225e-05	-2.09961976782501	1
ENSG00000172456.17	FGGY	1	59296796	1_37	0	0.0575416868764954	12.435722835765	6.79439857857606e-06	-1.45914702402475	1
ENSG00000134716.9	CYP2J2	1	59943385	1_38	0	0.0154635890292389	5.32799096458747	7.82296118687013e-07	-0.41748526750792	1
ENSG00000162599.15	NFIA	1	60864880	1_38	0	0.0152756925780446	5.21224331943541	7.56002075520443e-07	-0.272156495449062	1
ENSG00000162604.12	TM2D1	1	61723869	1_39	0	0.0292483207268421	6.07851024149725	1.68808956763997e-06	-0.613348609551096	1
ENSG00000132849.19	PATJ	1	61742713	1_39	0	0.0362177200960522	8.11679535646799	2.79127805595904e-06	-1.03286616849089	2
ENSG00000240563.1	L1TD1	1	62194418	1_39	0	0.0253366502316877	4.71234130251915	1.13366132431553e-06	0.0646394558538637	1
ENSG00000162607.12	USP1	1	62436136	1_39	0	0.0408374837360077	9.26453899787189	3.59236275515299e-06	1.22283684151908	1
ENSG00000125703.14	ATG4C	1	62784304	1_39	0	0.0465969590899924	10.5286078010422	4.65828355057766e-06	1.27377418097648	2
ENSG00000088035.15	ALG6	1	63366969	1_40	0	0.0188901737281526	5.48813025315604	9.84368616236994e-07	-0.202042679296839	2
ENSG00000203965.12	EFCAB7	1	63523814	1_40	0	0.02045463497755	6.1327623738691	1.19109189085954e-06	0.229441988797293	1
ENSG00000142856.16	ITGB3BP	1	63593801	1_40	0	0.0358583075709935	11.7897671398316	4.01413904831533e-06	1.350333115829	1
ENSG00000079739.15	PGM1	1	63592409	1_40	0	0.0181350972143202	5.31283290791798	9.14836412280256e-07	0.600630155591208	1
ENSG00000158966.13	CACHD1	1	64493520	1_40	0	0.222137716579674	28.943793421457	6.10485214284001e-05	3.10689401123481	1
ENSG00000162434.11	JAK1	1	64966741	1_41	0	0.0182975909880826	6.98893512951938	1.21423381038557e-06	0.66714579688281	1
ENSG00000162433.14	AK4	1	65147235	1_41	0	0.0229307302889059	9.3645514191625	2.03892974486229e-06	1.13772528622195	2
ENSG00000213625.8	LEPROT	1	65427205	1_41	0	0.0145812216651073	4.91694517801963	6.80748471827083e-07	-0.11401089224091	1
ENSG00000184588.17	PDE4B	1	65792155	1_41	0	0.0143245847899786	4.80545141047564	6.53602386899491e-07	0.357712457424432	1
ENSG00000152760.9	TCTEX1D1	1	66773779	1_42	0	0.018591900915032	4.81927136255626	8.50751207346296e-07	-0.358830050279418	1
ENSG00000116704.7	SLC35D1	1	67059360	1_42	0	0.0339990870895569	10.2399454751511	3.30569131584322e-06	-1.16787359030108	2
ENSG00000172380.5	GNG12	1	67833367	1_42	0	0.573092606223456	20.3825111800192	0.000110912345976338	3.95362749573644	2
ENSG00000172410.4	INSL5	1	66801397	1_42	0	0.0187495203469648	4.90399503380461	8.73046911902371e-07	0.248196698404686	2
ENSG00000203963.11	C1orf141	1	67135003	1_42	0	0.0192510329845076	5.23646142948578	9.57170585285826e-07	0.302756841230822	1
ENSG00000116729.13	WLS	1	68165839	1_43	0	0.0586467175203557	12.0927830673625	6.73391094197145e-06	1.54741969896902	2
ENSG00000033122.18	LRRC7	1	69568154	1_44	0	0.0235688039554838	4.74772435294066	1.06247920117297e-06	0.200798988663012	1
ENSG00000066557.5	LRRC40	1	70207243	1_44	0	0.0237885300583321	4.83593449238846	1.09230875094768e-06	-0.78878971609256	1
ENSG00000197568.13	HHLA3	1	70355624	1_44	0	0.0515913739839494	12.2293080149013	5.99068348583986e-06	1.85059899290896	2
ENSG00000132485.13	ZRANB2	1	71081716	1_45	0	0.0298983980782135	9.65804820809628	2.74179314062401e-06	1.23779430301851	1
ENSG00000172260.14	NEGR1	1	72267927	1_46	0	0.0380042646395656	19.1765058056912	6.91989025144472e-06	2.63934169863531	2
ENSG00000162620.15	LRRIQ3	1	74198025	1_47	0	0.0130435789742897	4.99070601961744	6.1809631880916e-07	0.336003670034083	1
ENSG00000116783.14	TNNI3K	1	74234228	1_47	0	0.0164935117668212	7.21229446582829	1.12949413811427e-06	-0.725012692547712	1
ENSG00000116791.13	CRYZ	1	74711064	1_47	0	0.0127562730736355	4.78001742617265	5.78962832421757e-07	0.198291914504332	3
ENSG00000162623.15	TYW3	1	74733103	1_47	0	0.0165924230577803	7.26896269899585	1.14519554390478e-06	0.852805484601784	2
ENSG00000137968.16	SLC44A5	1	75610705	1_47	0	0.0126561769504494	4.70549890998594	5.65464847841099e-07	0.0967508300535587	1
ENSG00000137955.15	RABGGTB	1	75786199	1_47	0	0.0430685832027438	16.3475389774223	6.68513779799474e-06	-2.03897528311105	1
ENSG00000057468.6	MSH4	1	75797873	1_47	0	0.017550856422194	7.8010811720087	1.30002141692593e-06	0.921518889767063	1
ENSG00000117069.14	ST6GALNAC5	1	76866942	1_48	0	0.0111741662292891	5.6376350550228	5.9814914112395e-07	-0.391312306806119	2
ENSG00000154027.18	AK5	1	77530121	1_48	0	0.0154256086563221	8.64663735041073	1.26644679884325e-06	1.10874940970128	1
ENSG00000077254.14	USP33	1	77760195	1_48	0	0.0164321460236205	9.2102986400792	1.43702854379057e-06	1.15653483147273	1
ENSG00000162613.16	FUBP1	1	77979050	1_48	0	0.0101418965819395	4.76294264597456	4.58661119098191e-07	0.0660298736783509	2
ENSG00000162616.8	DNAJB4	1	77979050	1_48	0	0.0110447503257411	5.59352057250395	5.86595246446026e-07	0.489058021478847	1
ENSG00000137960.5	GIPC2	1	77979050	1_48	0	0.0110447503257411	5.59352057250395	5.86595246446026e-07	0.489058021478847	1
ENSG00000137941.16	TTLL7	1	83761549	1_51	0	0.0215360183026134	5.53141443860951	1.13109480420474e-06	-0.550919855734752	1
ENSG00000142875.19	PRKACB	1	84077863	1_51	0	0.0216249483077399	5.57042828640744	1.1437762181729e-06	0.574625730269429	1
ENSG00000203943.8	SAMD13	1	84298566	1_51	0	0.0199350738891848	4.79821039848482	9.08227262477921e-07	0.192280361263543	1
ENSG00000171517.5	LPAR3	1	84916245	1_52	0	0.0577134644119766	16.0507386292609	8.79568290952911e-06	1.74335152781566	1
ENSG00000117133.10	RPF1	1	84479257	1_52	0	0.0746348307723665	18.5376790317299	1.31369427585561e-05	2.0972876217141	1
ENSG00000174021.10	GNG5	1	84506136	1_52	0	0.0602720683238139	16.4690567397575	9.42501863923956e-06	-1.94485438967429	2
ENSG00000117151.12	CTBS	1	84574852	1_52	0	0.0220058469358559	6.83810988792645	1.42880039047715e-06	-0.765572380673632	2
ENSG00000117155.16	SSX2IP	1	84690036	1_52	0	0.0312860093246734	10.1851216978872	3.02561587205447e-06	1.24618401641865	2
ENSG00000162643.12	WDR63	1	84998826	1_52	0	0.0714320027878455	18.1121238135851	1.22845598923813e-05	-2.15045856540107	1
ENSG00000055732.12	MCOLN3	1	85048599	1_52	0	0.0240850688434695	7.69571170142382	1.75992466746697e-06	-0.932357182761253	1
ENSG00000097096.8	SYDE2	1	85201203	1_52	0	0.0180999027594789	4.98427930536478	8.56595935672777e-07	0.418449198394709	1
ENSG00000162642.13	C1orf52	1	85259743	1_52	0	0.0180068848610415	4.93543403448029	8.43842385899391e-07	0.349700274451095	1
ENSG00000117174.10	ZNHIT6	1	85708260	1_52	0	0.0245600160213012	7.88133071529325	1.8379157279551e-06	-1.04831312318176	2
ENSG00000171502.14	COL24A1	1	86151439	1_53	0	0.0280696845065405	7.91530803089172	2.10961278413203e-06	-1.20733132927051	1
ENSG00000122417.15	ODF2L	1	86396707	1_53	0	0.0207615777312798	5.04907194839377	9.95335077834764e-07	0.495738792991587	1
ENSG00000137975.7	CLCA2	1	86417871	1_53	0	0.0231911801254801	6.09986148981238	1.34319856577905e-06	0.804851197987682	2
ENSG00000016602.9	CLCA4	1	86546626	1_53	0	0.024682596939694	6.69202749764578	1.56836074966995e-06	-0.250940659527054	3
ENSG00000097033.14	SH3GLB1	1	86703725	1_53	0	0.0215887521420101	5.41989425504375	1.11100432697207e-06	0.442450729279768	2
ENSG00000183291.15	SELENOF	1	86913954	1_53	0	0.0476731722504441	12.9761036741159	5.87375401731658e-06	1.74597571721722	1
ENSG00000153936.16	HS2ST1	1	86914303	1_53	0	0.0224323810823859	5.78387014768171	1.23194495987231e-06	0.4310959322229	1
ENSG00000137947.11	GTF2B	1	88900645	1_54	0	0.0223641102847039	4.72257045476862	1.00283034692768e-06	0.0720625956356688	1
ENSG00000137944.17	KYAT3	1	88970498	1_54	0	0.0352395611938536	9.05140648006288	3.02861422116465e-06	-1.2276510206562	3
ENSG00000213516.9	RBMXL1	1	88993078	1_54	0	0.0272419610609868	6.59807376583647	1.70668326977758e-06	-0.636385156342408	1
ENSG00000117226.11	GBP3	1	89015900	1_54	0	0.0245154035194838	5.59515532383933	1.3024126029559e-06	-0.446314635009942	2
ENSG00000162645.12	GBP2	1	89150019	1_54	0	0.0229373126422129	4.96293334886974	1.08088222189455e-06	-0.231427360467283	1
ENSG00000213512.1	GBP7	1	89182399	1_54	0	0.0230673947094642	5.01665126681439	1.0987777482609e-06	0.332210572278767	1
ENSG00000197147.13	LRRC8B	1	89527275	1_54	0	0.0356109465642552	9.15148505610605	3.09437176281901e-06	-1.3634845655504	1
ENSG00000122482.20	ZNF644	1	91022402	1_55	0	0.0158299481539581	4.90614845809352	7.37424521233236e-07	0.167206527965415	1
ENSG00000097046.12	CDC7	1	91500849	1_56	0	0.0251779852752411	4.80775084264104	1.14937123685452e-06	-0.109668858435158	2
ENSG00000172031.6	EPHX4	1	92029879	1_56	0	0.0311164238141002	7.43749189725564	2.19742256773716e-06	1.217024988029	1
ENSG00000284413.1	BTBD8	1	92080411	1_56	0	0.0249964639771967	4.7509841059265	1.12761164340403e-06	0.223846220718612	1
ENSG00000122484.8	RPAP2	1	92299545	1_56	0	0.0420772906441835	11.3809976925526	4.5470057134613e-06	-2.1918099781874	1
ENSG00000162676.11	GFI1	1	92484758	1_56	0	0.0869202629608585	15.5449768287287	1.28294638492333e-05	-3.20541919733191	2
ENSG00000067208.14	EVI5	1	92792120	1_56	0	0.0266417739875385	6.680145502539	1.68984339507507e-06	-1.64885913915263	1
ENSG00000122406.12	RPL5	1	92831623	1_56	0	0.0257475391638161	5.53006069105291	1.35195744527208e-06	1.02843052590042	1
ENSG00000154511.11	FAM69A	1	92962430	1_56	0	0.0288287295926215	6.33695618357327	1.73461702896489e-06	0.822010501220791	1
ENSG00000143033.17	MTF2	1	93079600	1_57	0	0.0314833493379535	6.24366873772316	1.86645781367095e-06	0.66659629916946	1
ENSG00000117500.12	TMED5	1	93180650	1_57	0	0.0299951584084098	5.782224153064	1.64680994154929e-06	-0.579159051466107	2
ENSG00000122483.17	CCDC18	1	93179181	1_57	0	0.0472693238118749	10.1296205803636	4.54642430832943e-06	-1.2974729105399	2
ENSG00000117505.12	DR1	1	93346012	1_57	0	0.0409368259111372	8.75133410777346	3.401620244024e-06	1.12101595793857	1
ENSG00000137936.16	BCAR3	1	93847253	1_57	0	0.0337788799009804	6.91484049104854	2.21781240131378e-06	0.886877161421176	2
ENSG00000067334.13	DNTTIP2	1	93880063	1_57	0	0.0383289950595062	8.12173274894034	2.95578965047536e-06	1.00013231612306	1
ENSG00000023909.9	GCLM	1	93909753	1_57	0	0.028149943503002	5.17761065289916	1.38389873867385e-06	0.375275605940247	1
ENSG00000143036.16	SLC44A3	1	94820196	1_58	0	0.0285593846834884	11.14418197462	3.02199984804089e-06	-1.05752892816239	3
ENSG00000172339.9	ALG14	1	95073027	1_58	0	0.114531754495455	25.0030947551255	2.71904926994496e-05	2.96372243951321	1
ENSG00000117569.18	PTBP2	1	96546830	1_59	0	0.00616611625564945	6.33310414790176	3.70788055556486e-07	0.376118618251289	1
ENSG00000188641.12	DPYD	1	97921165	1_60	0	0.00667012250477106	13.7104871108641	8.68328572794282e-07	-3.26899476998057	2
ENSG00000162627.16	SNX7	1	98661649	1_60	0	0.120727919692339	29.9916760709697	3.43799982921692e-05	2.83824161624715	2
ENSG00000099260.10	PALMD	1	99669780	1_61	0	0.0286295628041829	4.82172865610109	1.3107349492449e-06	0.257595241645833	1
ENSG00000156869.12	FRRS1	1	99766518	1_61	0	0.0284255296812908	4.75363374952755	1.28301484305799e-06	0.0731437090061989	1
ENSG00000117620.14	SLC35A3	1	99969054	1_61	0	0.0534985633929211	10.8021699427654	5.48719661847112e-06	-1.53603785701494	2
ENSG00000156875.13	MFSD14A	1	100038319	1_61	0	0.0431171658797623	8.73144286089296	3.5746507738733e-06	1.07931554268406	1
ENSG00000156876.9	SASS6	1	100132743	1_61	0	0.0958664738427855	16.4604756756241	1.49832674452328e-05	2.06357890908517	1
ENSG00000122435.9	TRMT13	1	100132743	1_61	0	0.0958664738427855	16.4604756756241	1.49832674452328e-05	-2.06357890908517	1
ENSG00000122477.12	LRRC39	1	100178174	1_61	0	0.0291327929050622	4.98765269423238	1.37967159482185e-06	0.462923345748221	2
ENSG00000162692.10	VCAM1	1	100675207	1_62	0	0.0236586040239711	5.13154999727264	1.15274985676412e-06	0.488939122742455	1
ENSG00000162694.13	EXTL2	1	100872926	1_62	0	0.306443878840291	30.4650374875072	8.86441468380199e-05	3.51563377590942	1
ENSG00000162695.11	SLC30A7	1	100895622	1_62	0	0.110311394093681	19.9645850267845	2.09111567519933e-05	1.86578168561671	1
ENSG00000060718.20	COL11A1	1	103107371	1_64	0	0.0275882266833368	5.44623433272472	1.42665021498491e-06	-0.766667296773582	1
ENSG00000240038.6	AMY2B	1	103554070	1_65	0	0.0159734920626616	6.88822029135858	1.0447305508069e-06	-1.14585136650603	2
ENSG00000198890.7	PRMT6	1	107058247	1_66	0	0.0159997695983554	5.09775275873567	7.744437760796e-07	-0.549465543753723	1
ENSG00000162639.15	HENMT1	1	108662004	1_67	0	0.0247641592859645	5.91033447837603	1.38973835864555e-06	0.542351754959578	1
ENSG00000116266.10	STXBP3	1	108746614	1_67	0	0.048461167633006	12.3203474999982	5.66910144034542e-06	1.56796664071072	1
ENSG00000162641.18	AKNAD1	1	108858213	1_67	0	0.0221144989438473	4.83520185500421	1.01528766512637e-06	-0.21458575434958	1
ENSG00000121940.15	CLCC1	1	108963765	1_67	0	0.0453433443172064	11.6823372307058	5.02968380981041e-06	1.35156604968019	2
ENSG00000215717.5	TMEM167B	1	109089398	1_67	0	0.0268607033608785	6.6831830695011	1.70450443358509e-06	0.660138088114515	1
ENSG00000031698.12	SARS	1	109213564	1_67	0	0.0234046862439524	5.37376941452996	1.19420599607305e-06	0.559280318556954	2
ENSG00000134222.16	PSRC1	1	109278889	1_67	0	0.0862890341220481	17.9003997204344	1.46661368643049e-05	1.92349870235165	2
ENSG00000221986.6	MYBPHL	1	109306632	1_67	0	0.0233961284688327	5.37029505065969	1.19299752103886e-06	0.445773088502441	2
ENSG00000174151.14	CYB561D1	1	109494012	1_67	0	0.0275264884114202	6.91616304134173	1.80764619351854e-06	-0.924836551116725	1
ENSG00000181754.6	AMIGO1	1	109509517	1_67	0	0.0585361133000616	14.1375042369362	7.85767437468807e-06	-1.59799417682512	1
ENSG00000156097.12	GPR61	1	109539929	1_67	0	0.127580796257358	21.7506105915053	2.63483945607396e-05	-2.26336990202618	1
ENSG00000065135.10	GNAI3	1	109548649	1_67	0	0.0343014403900254	9.01306115709053	2.93549991465461e-06	-1.15925812517072	1
ENSG00000168765.16	GSTM4	1	109636098	1_67	0	0.0248867032413688	5.95725881446222	1.40770364275385e-06	0.64744440081432	2
ENSG00000213366.12	GSTM2	1	109667893	1_67	0	0.0222733444166386	4.90316582367589	1.03695380773111e-06	-0.23151959646386	2
ENSG00000134184.12	GSTM1	1	109671748	1_67	0	0.021906941216705	4.7456632168476	9.87133871947431e-07	-0.101120402724936	3
ENSG00000134201.10	GSTM5	1	109710593	1_67	0	0.0576891779791926	13.9970047788285	7.66702462885211e-06	-1.57562425235193	2
ENSG00000134202.10	GSTM3	1	109724132	1_67	0	0.022487711055459	4.99412764737056	1.06635617376088e-06	0.316645592993788	2
ENSG00000143107.8	FNDC7	1	108702681	1_67	0	0.0363129815309448	9.55715893522348	3.29524806683638e-06	-1.16994794081004	1
ENSG00000179902.12	C1orf194	1	109113015	1_67	0	0.0227498852383831	5.10421504739065	1.10256847414654e-06	0.251946934281708	1
ENSG00000168710.17	AHCYL1	1	109984850	1_68	0	0.0418370128633755	15.0626105009655	5.98354155305749e-06	-1.69905233830182	1
ENSG00000197106.6	SLC6A17	1	110150825	1_68	0	0.0140787155347889	4.70624670867241	6.29122359406136e-07	-0.0818591591386535	1
ENSG00000134248.13	LAMTOR5	1	110407840	1_68	0	0.142278322861154	26.984016345982	3.64537931765157e-05	-3.19778785620107	1
ENSG00000143125.5	PROK1	1	110447016	1_68	0	0.0142443335070555	4.81694094949541	6.51494648288091e-07	0.0572327379960128	1
ENSG00000177272.8	KCNA3	1	110545223	1_68	0	0.0207673037175156	8.38993485127626	1.65438315602863e-06	-1.25949020689716	2
ENSG00000143119.12	CD53	1	110873219	1_68	0	0.0190733691928723	7.58270488743533	1.37324797089435e-06	1.42813643771445	1
ENSG00000121931.15	LRIF1	1	110964484	1_68	0	0.0313135368311648	12.2951314579115	3.65563390637237e-06	-1.81049277279264	1
ENSG00000156171.14	DRAM2	1	111139496	1_68	0	0.118707790925616	25.1858895400397	2.83879423250982e-05	3.13272963253865	1
ENSG00000156150.6	ALX3	1	110071052	1_68	0	0.110752464995019	24.5006362005563	2.57648821014243e-05	2.56788381112929	1
ENSG00000064886.13	CHI3L2	1	111200918	1_69	0	0.0109910362638054	5.11109185704846	5.33395962214058e-07	0.383284703147523	1
ENSG00000085465.12	OVGP1	1	111427097	1_69	0	0.0106029056007115	4.77127924423864	4.80349260537576e-07	0.14460164482769	1
ENSG00000143110.11	C1orf162	1	111473751	1_69	0	0.0105295169764199	4.70563602137126	4.70461596041338e-07	-0.0298077123122156	1
ENSG00000197852.9	FAM212B	1	111775862	1_69	0	0.04382878131653	18.2546327040107	7.59678597008737e-06	1.98688580140881	1
ENSG00000171385.9	KCND3	1	111988885	1_69	0	0.0587138885719616	21.0645726780479	1.17433199741249e-05	2.51280321783623	1
ENSG00000143079.14	CTTNBP2NL	1	112375375	1_69	0	0.101540113517006	26.3920543494694	2.54453388270962e-05	2.58893318604892	1
ENSG00000116489.12	CAPZA1	1	112621345	1_69	0	0.0498889553742037	19.497008277066	9.23569927139735e-06	2.597481886489	1
ENSG00000007341.18	ST7L	1	112624254	1_69	0	0.0125084159941549	6.33383731005873	7.52257656939114e-07	-0.554555891436742	1
ENSG00000155363.18	MOV10	1	112673095	1_69	0	0.196113348020498	32.9887852062986	6.14286362629018e-05	-3.37703443519094	1
ENSG00000184599.13	FAM19A3	1	112720490	1_69	0	0.0240580250520809	12.5333025715177	2.8630101905741e-06	1.48043222707121	1
ENSG00000155380.11	SLC16A1	1	112956760	1_70	0	0.0403164561417059	8.75899502532349	3.35300365354331e-06	0.965857307932725	1
ENSG00000081026.18	MAGI3	1	113390166	1_70	0	0.0519312193679448	11.1868731011389	5.51613172540881e-06	-1.33626472381644	1
ENSG00000188761.11	BCL2L15	1	113887734	1_70	0	0.0266636254575963	4.81520215840856	1.21907695602286e-06	0.136556458146184	1
ENSG00000134262.12	AP4B1	1	113905292	1_70	0	0.0399415136299176	8.66961357147045	3.28792313404172e-06	1.05822596617683	1
ENSG00000163349.21	HIPK1	1	113929596	1_70	0	0.0264009409181527	4.72102126343757	1.18345775128048e-06	0.217801948333322	2
ENSG00000116774.11	OLFML3	1	113979663	1_70	0	0.0269576165279442	4.91953352913424	1.25922347912764e-06	-0.36426335041531	1
ENSG00000197323.11	TRIM33	1	114511320	1_71	0	0.190273899922093	29.8726682081846	5.39697780156289e-05	-3.22657459770477	1
ENSG00000116752.5	BCAS2	1	114558791	1_71	0	0.0357034957392031	13.6126258403534	4.61476982747891e-06	-1.3382680680423	1
ENSG00000175984.14	DENND2C	1	114669904	1_71	0	0.0801004809582464	20.9708746073176	1.59495731229345e-05	-1.84485964080768	1
ENSG00000213281.4	NRAS	1	114716978	1_71	0	0.0185010660559947	9.90362680379103	1.73975629703239e-06	-1.74275269043255	1
ENSG00000134198.9	TSPAN2	1	115089792	1_71	0	0.012767132366403	5.84772354584113	7.0888794462376e-07	-0.626635245463527	2
ENSG00000173218.14	VANGL1	1	115617281	1_72	0	0.0180971986772462	9.53710412852962	1.63879743462262e-06	-1.11124959071987	1
ENSG00000163393.12	SLC22A15	1	115974852	1_72	0	0.0349442540912573	15.7941934015738	5.24047463293126e-06	1.76806384199616	1
ENSG00000116815.15	CD58	1	116571486	1_72	0	0.0150689674978088	7.80224033565012	1.11634958913011e-06	-0.839569823619215	1
ENSG00000134247.9	PTGFRN	1	116909700	1_72	0	0.0324583524963749	15.0900575143182	4.65066186207781e-06	-1.52843267174537	2
ENSG00000134256.12	CD101	1	117001709	1_72	0	0.0157106012154996	8.19710088194126	1.22278606771301e-06	0.952323429497414	2
ENSG00000116830.11	TTF2	1	117060534	1_72	0	0.0113465583408919	5.11801279669109	5.51395115622085e-07	-0.320667373853802	1
ENSG00000134253.9	TRIM45	1	117103122	1_72	0	0.0137131911955046	6.90980317569084	8.99708046787381e-07	-0.716385813739651	1
ENSG00000198162.12	MAN1A2	1	117367404	1_72	0	0.0145655332980079	7.48058974794999	1.03456939044135e-06	0.981504055884924	1
ENSG00000183508.4	FAM46C	1	117605762	1_72	0	0.0237556921593776	12.1190819628749	2.73359900837769e-06	-1.34546523996431	2
ENSG00000065183.15	WDR3	1	117931602	1_72	0	0.017769505417522	9.36391584400754	1.57990232742088e-06	1.23454055901461	1
ENSG00000177551.5	NHLH2	1	115937434	1_72	0	0.014868221230439	7.67526324556156	1.08355183289529e-06	0.976391606964709	1
ENSG00000116874.11	WARS2	1	119095763	1_73	0	0.0145559958397797	7.21593606789967	9.97314185461781e-07	0.771158812066368	1
ENSG00000143067.4	ZNF697	1	119647482	1_73	0	0.0234208535481509	11.7258302744179	2.6076164908906e-06	1.34010771187393	1
ENSG00000092621.11	PHGDH	1	119737931	1_73	0	0.0127102563696269	5.93286131801486	7.16004750920179e-07	-0.55158706560734	1
ENSG00000143127.12	ITGA10	1	145932077	1_73	0	0.0121145676533295	5.47887129098028	6.30226142904967e-07	0.458494516640787	1
ENSG00000265241.6	RBM8A	1	145927840	1_73	0	0.0209946918881736	10.6873611204131	2.13047963140886e-06	1.25287619097172	1
ENSG00000272031.2	ANKRD34A	1	145963899	1_73	0	0.0117729228029672	5.20835302836487	5.82213279150193e-07	0.439151618238223	1
ENSG00000121851.12	POLR3GL	1	145963899	1_73	0	0.0117729228029672	5.20835302836487	5.82213279150193e-07	0.439151618238223	1
ENSG00000271425.7	NBPF10	1	146049817	1_73	0	0.0423094787532002	17.364282671546	6.9757662389747e-06	1.84556689755574	1
ENSG00000131791.7	PRKAB2	1	147172620	1_73	0	0.0415154982825781	17.183084244608	6.77343193420325e-06	-2.67421395036441	1
ENSG00000131778.18	CHD1L	1	147238513	1_73	0	0.0420460033693067	17.3046885736972	6.90853409744275e-06	-2.55273591996618	2
ENSG00000131781.12	FMO5	1	147242938	1_73	0	0.117053814966789	27.2408733815099	3.02763834513852e-05	3.65050546787725	1
ENSG00000162836.11	ACP6	1	147656613	1_73	0	0.0112077764514814	4.74325736503693	5.04770012715553e-07	0.220014798475584	3
ENSG00000265107.2	GJA5	1	147773551	1_73	0	0.0144667168988958	7.15776002290193	9.83205984556829e-07	0.989636546535193	1
ENSG00000178796.12	RIIAD1	1	151729587	1_74	0	0.0535943418136778	10.7484512501921	5.46968391225097e-06	-1.09648506294534	1
ENSG00000186207.4	LCE5A	1	152511158	1_74	0	0.0336364975333968	6.28677322888306	2.00787170480212e-06	-0.967224502364566	1
ENSG00000143376.12	SNX27	1	151626607	1_74	0	0.331970213677142	29.1588844121484	9.19109847213961e-05	3.15675547342921	1
ENSG00000143450.16	OAZ3	1	151762965	1_74	0	0.0285320221297205	4.71818846938382	1.27821889725072e-06	-0.0548687774520571	2
ENSG00000143436.10	MRPL9	1	151763980	1_74	0	0.0503876440935278	10.1552621894166	4.8586161613094e-06	-1.23886243657375	1
ENSG00000182134.15	TDRKH	1	151789148	1_74	0	0.0299058781620248	5.16607632205277	1.46694818609384e-06	0.7987633360607	1
ENSG00000143365.17	RORC	1	151808852	1_74	0	0.0300281854215143	5.20495752945297	1.48403340175014e-06	0.806800971252404	1
ENSG00000159445.12	THEM4	1	151910350	1_74	0	0.0302182426999394	5.26504839976593	1.51066779060611e-06	-0.572821374093563	1
ENSG00000197747.8	S100A10	1	151993591	1_74	0	0.028776976347367	4.79958391000172	1.31143311357339e-06	-0.227029652275383	2
ENSG00000159450.12	TCHH	1	152094872	1_74	0	0.0285365988451566	4.71971479254461	1.2788374987979e-06	-0.0643123796700328	2
ENSG00000143631.10	FLG	1	152325041	1_74	0	0.0387496263916245	7.63833049583079	2.81036910090578e-06	1.26992736734101	1
ENSG00000143536.7	CRNN	1	152414760	1_74	0	0.133343692228514	19.6511391261335	2.48804140562378e-05	-2.40103304469955	2
ENSG00000203786.6	KPRP	1	152761711	1_74	0	0.0390033670477338	7.70071864836967	2.85187675396125e-06	1.00820582244939	1
ENSG00000163209.14	SPRR3	1	153001778	1_74	0	0.0454628099664329	9.16805513934567	3.95759080652738e-06	1.18633432191615	1
ENSG00000169469.8	SPRR1B	1	153031395	1_74	0	0.030028484824055	5.2050381453778	1.48407118400563e-06	-0.22062345082258	1
ENSG00000241794.1	SPRR2A	1	153057485	1_74	0	0.0595269595716065	11.7598808705716	6.64682156088631e-06	1.43931363815547	2
ENSG00000203785.8	SPRR2E	1	153106201	1_74	0	0.0302035785641371	5.26042338757387	1.50860832020368e-06	0.513127172973734	1
ENSG00000203782.5	LOR	1	153259400	1_75	0	0.0195098849047078	4.72941695655986	8.76112160208666e-07	0.227097930587181	2
ENSG00000163220.10	S100A9	1	153357702	1_75	0	0.0451631283019316	12.7000142407626	5.44610012145996e-06	1.38096411874205	1
ENSG00000143546.9	S100A8	1	153391654	1_75	0	0.0213249936608848	5.50227537712707	1.11411142955314e-06	0.358916544507465	1
ENSG00000196154.11	S100A4	1	153549874	1_75	0	0.0199661731131889	4.91502701224583	9.31790199040049e-07	-0.23345128339077	1
ENSG00000196754.10	S100A2	1	153567844	1_75	0	0.0228475628594467	6.14739287138133	1.3336081681251e-06	0.600678092424052	1
ENSG00000188643.10	S100A16	1	153614832	1_75	0	0.0202251816297473	5.128613569656	9.848947089299e-07	-0.723137171415111	1
ENSG00000160678.11	S100A1	1	153628302	1_75	0	0.0197959760424808	5.02496820965111	9.4451233685107e-07	0.734242248817923	1
ENSG00000189171.14	S100A13	1	153628302	1_75	0	0.0198563862064726	5.05821829414458	9.53663532968531e-07	0.791285810269212	2
ENSG00000160679.12	CHTOP	1	153634941	1_75	0	0.114916473115742	24.0820841955092	2.62768774665705e-05	-2.93683869026132	1
ENSG00000143553.10	SNAPIN	1	153656550	1_75	0	0.0267965334910968	7.17644026261764	1.82593404588094e-06	0.105878018220055	1
ENSG00000169418.9	NPR1	1	153678582	1_75	0	0.0739213778854954	18.4067925712726	1.29194959011847e-05	-2.60039888095979	1
ENSG00000143554.13	SLC27A3	1	153774134	1_75	0	0.0267880819465491	7.37836448039725	1.87671843685209e-06	-0.605469793823359	1
ENSG00000143614.9	GATAD2B	1	153923736	1_75	0	0.0425631801991694	14.8479481975274	6.00064466396334e-06	3.38146069677878	1
ENSG00000198837.9	DENND4B	1	153940147	1_75	0	0.0197378013782195	5.58448920519917	1.04659734073028e-06	1.04373722506586	1
ENSG00000143570.17	SLC39A1	1	153968263	1_75	0	0.259848298262621	19.4290721159821	4.793683250878e-05	4.20896415805825	1
ENSG00000143612.19	C1orf43	1	154219315	1_75	0	0.0285558624933971	11.2890502296904	3.06090664501882e-06	-2.66157139681626	1
ENSG00000143515.16	ATP8B2	1	154325898	1_75	0	0.278793622625795	31.0255294699813	8.2129548176185e-05	-3.57080963749234	1
ENSG00000160712.12	IL6R	1	154405422	1_75	0	0.0285419123171734	7.97633496174225	2.16164238867479e-06	1.05962414210473	1
ENSG00000169291.9	SHE	1	154502081	1_75	0	0.045905401653881	12.9250096580205	5.63367857091591e-06	-2.13491321728072	2
ENSG00000163239.12	TDRD10	1	154502081	1_75	0	0.08991544908676	20.6870030308072	1.7661569416189e-05	-2.43979016607529	2
ENSG00000160710.15	ADAR	1	154838959	1_76	0	0.0108907756085731	5.05293864603743	5.22516767863811e-07	-0.698356681552069	1
ENSG00000143603.18	KCNN3	1	154870871	1_76	1	0.457512468151816	27.2096042102415	0.000118201382286614	-4.56273985984814	1
ENSG00000163344.5	PMVK	1	154936792	1_76	1	0.216124551756387	25.3619101799014	5.20455332356951e-05	4.42591706807242	1
ENSG00000160691.18	SHC1	1	154974041	1_76	0	0.0112778275887867	6.42620595264185	6.88141084942076e-07	-1.28501917019682	1
ENSG00000163354.14	DCST2	1	155033615	1_76	0	0.0433828429664679	25.4450534797879	1.04813874113353e-05	-3.70279502278638	1
ENSG00000143537.13	ADAM15	1	155061442	1_76	0	0.0110721666042605	6.05887968230962	6.36974926201609e-07	-0.599379908715271	1
ENSG00000169242.11	EFNA1	1	155127471	1_76	0	0.0113503388936032	5.70200209423156	6.14516570211772e-07	-0.228444618145896	2
ENSG00000169241.17	SLC50A1	1	155135691	1_76	0	0.0111348452275005	5.30261900006061	5.60624412408879e-07	-0.153966609667149	2
ENSG00000177628.15	GBA	1	155244216	1_76	0	0.0138369039803885	9.3942582510759	1.23423773131952e-06	-1.27013771344538	2
ENSG00000160767.20	FAM189B	1	155254510	1_76	0	0.029222447143766	15.3943209259047	4.27144200964148e-06	2.40975744148231	1
ENSG00000116521.10	SCAMP3	1	155262283	1_76	0	0.0164561876246113	10.954114823438	1.71160645659841e-06	2.00810481914978	1
ENSG00000143630.9	HCN3	1	155277916	1_76	0	0.0253350196946481	14.1399274376948	3.40146356857226e-06	-2.4657281410912	1
ENSG00000116580.18	GON4L	1	155859720	1_76	0	0.0393164811003237	15.1072644805137	5.63972424871065e-06	2.67224451535059	1
ENSG00000143622.10	RIT1	1	155910600	1_76	0	0.0187292068260991	11.4062924289721	2.02843588010774e-06	-2.25159184247044	1
ENSG00000132680.10	KIAA0907	1	155934601	1_76	0	0.0305610509343874	15.425233085284	4.47607563753738e-06	-1.92914447750278	1
ENSG00000116584.17	ARHGEF2	1	156006597	1_76	0	0.754083976614121	22.2010693735626	0.000158961152683322	-3.81556917493527	1
ENSG00000163479.13	SSR2	1	156020665	1_76	0	0.0167778390184916	10.027606437839	1.59746260425428e-06	1.0028233105807	1
ENSG00000160803.7	UBQLN4	1	156023887	1_76	0	0.0136642785055713	9.32311251210022	1.20960904977415e-06	-1.35362444432082	2
ENSG00000116586.11	LAMTOR2	1	156055222	1_76	0	0.0557203913537645	21.3889456482404	1.13162082660547e-05	-2.50635758253915	1
ENSG00000132698.14	RAB25	1	156061029	1_76	0	0.0373454328312808	18.2597997509047	6.47486778243082e-06	-2.83660292773841	1
ENSG00000196189.12	SEMA4A	1	156146697	1_76	0	0.0259158261258775	14.0105651608208	3.44760981630024e-06	2.08523493530435	1
ENSG00000160785.13	SLC25A44	1	156193927	1_76	0	0.0169978792032527	9.1493474343158	1.47666593058252e-06	-1.06723272209147	2
ENSG00000160783.19	PMF1	1	156212919	1_76	0	0.0126781801952284	5.94411203019051	7.15552169803644e-07	-0.192894922941588	1
ENSG00000160781.15	PAQR6	1	156248323	1_76	0	0.0126241831669894	6.42903812383988	7.70631372252725e-07	0.778816543365951	2
ENSG00000198952.8	SMG5	1	156274030	1_76	0	0.0121119038270233	5.72573604450459	6.58477794013942e-07	-0.635564183478227	2
ENSG00000163472.18	TMEM79	1	156282500	1_76	0	0.0273464307494804	13.5209389986921	3.51079038716727e-06	1.80716674538865	1
ENSG00000198715.11	GLMP	1	156298013	1_76	0	0.0233903948999169	12.040224939051	2.67405017193861e-06	-1.68318574113072	1
ENSG00000163467.11	TSACC	1	156337127	1_76	0	0.0260918618531025	13.0750180182404	3.23925220625871e-06	-1.77084628867404	1
ENSG00000163468.14	CCT3	1	156362428	1_76	0	0.0273187202361006	13.5272516013371	3.50887029814725e-06	-1.81196403504315	1
ENSG00000253831.1	ETV3L	1	157100090	1_77	0	0.0427104495641101	10.6756475862477	4.3293806167668e-06	-1.25213290575963	1
ENSG00000187862.11	TTC24	1	156579671	1_77	0	0.06152822461848	14.1850154355292	8.28708118207568e-06	-1.59924905797611	2
ENSG00000132692.18	BCAN	1	156645322	1_77	0	0.0371195399590611	9.33356329995676	3.28963307196463e-06	1.06322574557061	1
ENSG00000132688.10	NES	1	156677793	1_77	0	0.113671591955943	20.1727417581332	2.17727992343486e-05	-2.11743481537775	1
ENSG00000143320.8	CRABP2	1	156705979	1_77	0	0.0265724078290268	6.14705585483245	1.55094167305128e-06	0.637690166284275	1
ENSG00000143319.16	ISG20L2	1	156729510	1_77	0	0.0236703289644868	5.0475342055254	1.13443851102647e-06	0.389744391749605	1
ENSG00000143303.11	RRNAD1	1	156728106	1_77	0	0.0235828776306198	5.01236521389232	1.12237220113559e-06	-0.287041851337937	1
ENSG00000143294.14	PRCC	1	156751115	1_77	0	0.0879526027402083	17.6533552936782	1.4742575297448e-05	-1.84747269877076	1
ENSG00000198400.11	NTRK1	1	156815987	1_77	0	0.0242689854890362	5.28488717257158	1.21782458936111e-06	0.364832458512401	1
ENSG00000187800.13	PEAR1	1	156893412	1_77	0	0.0276092040044037	6.51124826048909	1.70692931452517e-06	-0.535264007547973	1
ENSG00000160838.13	LRRC71	1	156920880	1_77	0	0.0450268922702412	11.1817314295134	4.78055618670569e-06	1.4580571365523	1
ENSG00000158473.6	CD1D	1	158180266	1_78	0	0.0170819532747487	5.00596692036115	8.1193806403983e-07	-0.381136142767811	1
ENSG00000163563.7	MNDA	1	158830693	1_78	0	0.0195357319164095	6.27848702911841	1.16461421069059e-06	-0.617419274569132	1
ENSG00000163565.18	IFI16	1	159000146	1_78	0	0.0398566600495924	13.0671987906164	4.94516511895443e-06	-1.59894050426061	1
ENSG00000163568.14	AIM2	1	159146891	1_78	0	0.0165522153750928	4.70748000231071	7.39847156917044e-07	0.140923972088372	1
ENSG00000213088.9	ACKR1	1	159203354	1_78	0	0.0296933502477728	10.2574504319467	2.89198492494124e-06	-1.64485630633155	1
ENSG00000179639.10	FCER1A	1	159289239	1_78	0	0.0343506424462406	11.6467370427576	3.79871341860985e-06	1.53836882342738	1
ENSG00000181036.13	FCRL6	1	159800388	1_78	0	0.0223503101898812	7.55591294624825	1.60349606065808e-06	0.833427456480293	1
ENSG00000158714.10	SLAMF8	1	159826640	1_78	0	0.0335779790927182	11.429643904936	3.64405271726728e-06	-1.23939345211259	1
ENSG00000188004.9	C1orf204	1	159854415	1_78	0	0.0409811194651318	13.3333958688608	5.18826306023357e-06	-1.45650495699626	2
ENSG00000243284.1	VSIG8	1	159856858	1_78	0	0.016902342189691	4.90580634024811	7.87326169118567e-07	0.202100745682615	2
ENSG00000213085.9	CFAP45	1	159899758	1_78	0	0.0169261429486052	4.91913901710207	7.90577585859311e-07	-0.219617705951935	1
ENSG00000158710.14	TAGLN2	1	159925320	1_78	0	0.163074655474692	26.831986638198	4.15467154401496e-05	2.51830993507904	1
ENSG00000085552.16	IGSF9	1	159945134	1_79	0	0.0136890101743218	6.39721419379061	8.31496327181636e-07	0.517101237713845	2
ENSG00000162723.9	SLAMF9	1	159954467	1_79	0	0.0119136985742776	5.0832555804308	5.75023972742238e-07	-0.241151079910593	1
ENSG00000177807.8	KCNJ10	1	160046674	1_79	0	0.0277514119000856	13.101605729154	3.45228790085526e-06	1.66921235715385	1
ENSG00000162728.4	KCNJ9	1	160061698	1_79	0	0.0231158560723413	11.3638076331845	2.49419986785228e-06	-1.49654937661865	2
ENSG00000132681.16	ATP1A4	1	160106434	1_79	0	0.0658075517867165	21.3762361050098	1.33568598386364e-05	-2.22839648803823	2
ENSG00000143318.12	CASQ1	1	160178570	1_79	0	0.015934071210137	7.83495655475537	1.18538859142598e-06	-0.939537475195219	1
ENSG00000122218.14	COPA	1	160343943	1_79	0	0.0120518520063092	5.1922730868237	5.94167253638898e-07	-0.42773394178564	2
ENSG00000066294.14	CD84	1	160579933	1_79	0	0.0117924786143079	4.98655231388877	5.58345311538967e-07	-0.346592673679561	1
ENSG00000117091.9	CD48	1	160711718	1_79	0	0.011558660996956	4.79719265855632	5.26492372408692e-07	0.147957439253608	1
ENSG00000122223.12	CD244	1	160862395	1_79	0	0.0319675511644328	14.4488512502089	4.38571176444987e-06	-1.81937461026039	2
ENSG00000158769.17	F11R	1	161021088	1_79	0	0.0148536752586121	7.17007891205182	1.01124236823943e-06	-0.724326519892488	1
ENSG00000186517.13	ARHGAP30	1	161083854	1_79	0	0.0304873155248201	13.9970057914551	4.05183474778125e-06	-1.55889697789625	1
ENSG00000162755.13	KLHDC9	1	161098329	1_79	0	0.0123043621745145	5.38837865149126	6.29527359628653e-07	-0.459027118750887	1
ENSG00000158793.13	NIT1	1	161118210	1_79	0	0.0215077762030673	10.6790870505401	2.18085621010739e-06	1.23246284750383	1
ENSG00000143222.11	UFC1	1	161153113	1_79	0	0.0162021320918208	7.99297393366442	1.22963994264714e-06	-0.983454497034605	1
ENSG00000143224.17	PPOX	1	161166434	1_79	0	0.0116437749414137	4.86655950111704	5.3803835593161e-07	0.162416564072091	2
ENSG00000158850.14	B4GALT3	1	161177981	1_79	0	0.0151174761502417	7.33675082517156	1.05312629958599e-06	-0.819237444421456	1
ENSG00000158864.12	NDUFS2	1	161196933	1_79	0	0.0356904678145424	15.5000119421348	5.25268878392853e-06	-1.80107334670748	3
ENSG00000158869.10	FCER1G	1	161215268	1_79	0	0.0178470684898434	8.9092503480059	1.50975143046794e-06	-1.15067690838799	1
ENSG00000158882.14	TOMM40L	1	161226376	1_79	0	0.0762076586239044	22.7985516510175	1.6496935389394e-05	-2.2178104625237	2
ENSG00000143257.11	NR1I3	1	161237587	1_79	0	0.0115881930929445	4.82131789546622	5.30492059620686e-07	0.153692512513343	1
ENSG00000248485.1	PCP4L1	1	161259053	1_79	0	0.0198856758257017	9.93491964753109	1.87586729206022e-06	-1.1572297482805	2
ENSG00000158887.15	MPZ	1	161309728	1_79	0	0.0114728888013097	4.72677134618588	5.1491408917761e-07	0.00910155277153406	2
ENSG00000143252.14	SDHC	1	161320896	1_79	0	0.0129070399083573	5.84069337174829	7.15794664175479e-07	0.608432276414315	1
ENSG00000203747.10	FCGR3A	1	161550682	1_79	0	0.014965417739361	7.24104401334416	1.02893378652077e-06	-0.88584039597342	1
ENSG00000132185.16	FCRLA	1	161707114	1_79	0	0.0114524837230935	4.70994137154301	5.12168165881625e-07	0.0393199038171756	1
ENSG00000162746.14	FCRLB	1	161721796	1_79	0	0.019413086012278	9.70676050485145	1.78923048843753e-06	1.07417954161205	3
ENSG00000081721.11	DUSP12	1	161749425	1_79	0	0.0243073033178604	11.841347677509	2.73297280321933e-06	-1.36687414541843	1
ENSG00000118217.5	ATF6	1	161766262	1_79	0	0.0168311477139043	8.353812659099	1.33504486260258e-06	0.979738243892755	1
ENSG00000239887.4	C1orf226	1	162366749	1_79	0	0.0114676862111155	4.72248342643063	5.14213696343455e-07	0.0741751251314247	1
ENSG00000117143.13	UAP1	1	162561114	1_80	0	0.0109082940824827	8.56652157735535	8.87276027172238e-07	-0.906324770526021	1
ENSG00000132196.13	HSD17B7	1	162790761	1_80	0	0.0101725739009341	7.8786458022121	7.60991536701103e-07	-0.980190748303454	1
ENSG00000117152.13	RGS4	1	163068894	1_80	0	0.00775024884648268	5.37627040652267	3.9563449283628e-07	-0.517199722002552	2
ENSG00000143248.12	RGS5	1	163322602	1_80	0	0.0205720027595346	14.3375972574602	2.8005952481586e-06	-1.6258370736052	1
ENSG00000143228.12	NUF2	1	163266611	1_80	0	0.0364740936335831	19.9059169794613	6.89388594325e-06	-2.06337520176743	1
ENSG00000185630.18	PBX1	1	164555760	1_80	0	0.00858625207259733	6.37103004782478	5.19410451705458e-07	0.697268654200261	2
ENSG00000143198.12	MGST3	1	165679243	1_81	0	0.0334674368859152	7.77930333730685	2.4720688149956e-06	-0.668330064334022	1
ENSG00000143149.12	ALDH9A1	1	165693766	1_81	0	0.0265728483468073	5.5817948984781	1.40834605044001e-06	0.266992924818481	1
ENSG00000188859.6	FAM78B	1	166167240	1_81	0	0.0279003559440298	6.04568608871652	1.60159511005773e-06	0.650454355251058	1
ENSG00000143195.12	ILDR2	1	166994738	1_82	0	0.0115885601528459	6.39202297899304	7.03339816464746e-07	-1.13300999253734	1
ENSG00000143194.12	MAEL	1	166975691	1_82	0	0.0425196270970707	19.1498471035931	7.73129339534266e-06	2.43981320018029	2
ENSG00000143157.11	POGK	1	166839016	1_82	0	0.0247547889886317	13.9581258643217	3.28083006179424e-06	-2.32482414335593	1
ENSG00000152382.5	TADA1	1	166876513	1_82	0	0.0248871451745812	12.6698746567582	2.99395174544226e-06	1.25144723786674	1
ENSG00000198842.9	DUSP27	1	167094415	1_82	0	0.0104646140052906	4.7771577846303	4.74668264290295e-07	0.235108891837289	1
ENSG00000143162.7	CREG1	1	167553767	1_82	0	0.0105144541838734	4.79488244689663	4.78698530212816e-07	0.156897556964592	2
ENSG00000198771.10	RCSD1	1	167580510	1_82	0	0.0105570597130794	4.83018659925174	4.84177143067819e-07	0.159563593405191	1
ENSG00000197965.11	MPZL1	1	167720961	1_82	0	0.0104566657332043	4.74536470474178	4.71151109018691e-07	-0.103800019768151	1
ENSG00000143199.17	ADCY10	1	167916307	1_82	0	0.0231324441987727	12.1210908544636	2.66232227937421e-06	-1.6170937455757	1
ENSG00000143164.15	DCAF6	1	167936173	1_82	0	0.0155671001987715	8.48732841877558	1.25451577047571e-06	1.04121050041795	1
ENSG00000143158.10	MPC2	1	167936749	1_82	0	0.0208509997402018	11.1440823578768	2.20632046135396e-06	1.52813459101864	1
ENSG00000143147.14	GPR161	1	168137980	1_82	0	0.0126821270708514	6.56847039141588	7.90958584145742e-07	-0.739564193842417	1
ENSG00000143155.12	TIPRL	1	168178654	1_82	0	0.0483585860222745	19.2090253098091	8.8201570752241e-06	-1.94023546372267	2
ENSG00000143178.12	TBX19	1	168281906	1_82	0	0.0172195152430934	9.42367706019128	1.54077318961577e-06	-1.03743208432551	1
ENSG00000143196.4	DPT	1	168728935	1_82	0	0.0104267072585681	4.71471998015848	4.66767362077085e-07	0.112986798279676	1
ENSG00000203740.3	METTL11B	1	170146015	1_83	0	0.0230363091420353	4.94071918504917	1.08068833941755e-06	-0.0734489104001647	1
ENSG00000143153.12	ATP1B1	1	169129799	1_83	0	0.0569925099715216	13.5975905182929	7.35829405422127e-06	1.69681131164919	1
ENSG00000143156.13	NME7	1	169325738	1_83	0	0.0300939567471448	7.48294287907254	2.13820390953269e-06	1.01839101687639	2
ENSG00000117477.12	CCDC181	1	169441248	1_83	0	0.025808320191138	6.02068114999088	1.4753761644516e-06	0.573677417083078	2
ENSG00000117479.12	SLC19A2	1	169485770	1_83	0	0.0454345514662967	11.419272949153	4.92631406327486e-06	1.36768164711626	1
ENSG00000198734.10	F5	1	169544198	1_83	0	0.0265709864743936	6.29768748153214	1.58886200736577e-06	0.674933444852029	2
ENSG00000188404.8	SELL	1	169667840	1_83	0	0.0227017802954371	4.80178646646129	1.0350472035854e-06	-0.325293256046423	1
ENSG00000007908.15	SELE	1	169764726	1_83	0	0.0279515700452814	6.77955066659334	1.79930387334376e-06	-0.497610350136303	1
ENSG00000171806.11	METTL18	1	169795279	1_83	0	0.0358204709125888	9.14432384621668	3.11014248607737e-06	1.75236405038801	1
ENSG00000000457.13	SCYL3	1	169796199	1_83	0	0.0284313341904829	6.94169158329957	1.87395842355583e-06	1.31930623449395	2
ENSG00000075945.12	KIFAP3	1	170085160	1_83	0	0.0807730597487835	16.9741513604671	1.3018231850433e-05	-1.91336084764055	1
ENSG00000116132.11	PRRX1	1	170662279	1_84	0	0.0149527353456195	5.39602795762708	7.66111946371574e-07	0.438343107335868	1
ENSG00000007933.12	FMO3	1	171090188	1_84	0	0.0361649556356207	13.789164434131	4.73503598637105e-06	1.60309661654822	2
ENSG00000094963.13	FMO2	1	171185164	1_84	0	0.0139412593432524	4.73302765819221	6.26525058030386e-07	0.188824876489212	2
ENSG00000076258.9	FMO4	1	171314704	1_84	0	0.0151357189634963	5.51118964457707	7.92037615743269e-07	0.534789620984596	3
ENSG00000034971.16	MYOC	1	171652737	1_84	0	0.107039136808494	24.2833192833892	2.46801642163641e-05	-2.81903950295286	2
ENSG00000010165.19	METTL13	1	171781634	1_84	0	0.0225930389058139	9.30951587199373	1.99709692825772e-06	-1.2467784209044	1
ENSG00000135845.9	PIGC	1	172443657	1_84	0	0.030181819961041	12.0640748270044	3.4572982246641e-06	-1.3636150241513	2
ENSG00000094975.13	SUCO	1	172528734	1_84	0	0.0480040712427247	16.5003967894514	7.52090072935349e-06	1.78032720331636	2
ENSG00000120337.8	TNFSF18	1	173051434	1_84	0	0.0157428876116238	5.8836417755483	8.79484145345635e-07	-0.521752220200301	1
ENSG00000162753.11	SLC9C2	1	173611164	1_85	0	0.229229895477188	25.5389960699546	5.55869025210126e-05	-4.99465002398651	1
ENSG00000183831.6	ANKRD45	1	173664389	1_85	0	0.114181685517452	22.2871419110856	2.41628537265653e-05	4.78007698478929	1
ENSG00000076321.10	KLHL20	1	173714815	1_85	0	0.120400853453708	28.7487968118219	3.286598370564e-05	3.96053638005974	1
ENSG00000117593.9	DARS2	1	173821939	1_85	0	0.0873797695930034	25.5142209817982	2.11685253302807e-05	4.00387316010868	1
ENSG00000117601.13	SERPINC1	1	173916899	1_85	0	0.195848843646084	24.4760483503443	4.55155411842285e-05	-4.92749028895559	1
ENSG00000135870.11	RC3H1	1	174023397	1_85	0	0.0776217944794537	20.2691815436733	1.49388541754472e-05	4.61793442962186	1
ENSG00000152061.23	RABGAP1L	1	174159319	1_85	0	0.0272023078166135	14.3095018929864	3.69596341741611e-06	-4.01094640834555	1
ENSG00000116161.17	CACYBP	1	175000135	1_85	0	0.0226778604124502	5.80495533262056	1.24996645144873e-06	-0.116809250558327	1
ENSG00000120333.4	MRPS14	1	175023749	1_85	0	0.025077516663533	10.0197079634906	2.38581622721823e-06	-2.4038731843813	1
ENSG00000152092.15	ASTN1	1	176926245	1_86	0	0.123023852067484	33.7381563291575	3.94101478690055e-05	3.0794421060366	1
ENSG00000116147.16	TNR	1	175744070	1_86	0	0.190900051049187	37.3952558693734	6.7782869542346e-05	-3.09599412070679	1
ENSG00000235750.9	KIAA0040	1	175192713	1_86	0	0.165081372857303	35.5491475126428	5.57217386894344e-05	3.47504717768213	2
ENSG00000143207.19	RFWD2	1	176207359	1_86	0	0.00565295377478114	5.47870054290212	2.9406977833698e-07	-0.300103450559523	1
ENSG00000120341.18	SEC16B	1	177960244	1_87	0	0.086692633214246	19.2071823640683	1.58104143239267e-05	-2.07145770280444	2
ENSG00000075391.16	RASAL2	1	178094621	1_87	0	0.0418119271192711	13.1608666850467	5.22494918875801e-06	-1.48324776469884	1
ENSG00000116191.17	RALGPS2	1	178727615	1_87	0	0.0177231063416087	5.47654059170749	9.21602302464616e-07	-0.221258864413564	1
ENSG00000116194.12	ANGPTL1	1	178893269	1_87	0	0.0209493687899039	6.93013478914914	1.37851031601083e-06	0.514954157743442	1
ENSG00000143340.6	FAM163A	1	179743263	1_89	0	0.0129399793356846	5.64941040230572	6.94119275571485e-07	-0.692367615802127	2
ENSG00000116199.11	FAM20B	1	179026365	1_89	0	0.0149713332049312	7.22873179432397	1.02759027271601e-06	-0.66236876203224	1
ENSG00000186283.13	TOR3A	1	179095990	1_89	0	0.0117747286479201	4.96737181370581	5.55360481586363e-07	0.222160240661813	1
ENSG00000143322.19	ABL2	1	179229827	1_89	0	0.0325427212811839	13.9914926023717	4.32329937965712e-06	-1.80341580119094	2
ENSG00000162782.15	TDRD5	1	179592019	1_89	0	0.0134864729690203	6.38001298649832	8.16991138118917e-07	-0.557209318896603	1
ENSG00000169905.12	TOR1AIP2	1	179878267	1_89	0	0.0154629586069106	7.23586266767973	1.06238102618376e-06	-0.832986813350841	1
ENSG00000135837.15	CEP350	1	179954679	1_89	0	0.0245349992564965	11.7270800831031	2.73195371275385e-06	-1.38611193557681	2
ENSG00000116260.16	QSOX1	1	180154450	1_89	0	0.0212403067293611	10.6739144803992	2.15269201434368e-06	-1.28580322741643	2
ENSG00000230124.6	ACBD6	1	180502528	1_89	0	0.0167956317823339	8.24021871840228	1.31411230179248e-06	1.20927880708874	1
ENSG00000135835.11	KIAA1614	1	180980990	1_89	0	0.0540288097449978	17.6164636478048	9.03735888268782e-06	1.23674948154715	1
ENSG00000135823.13	STX6	1	181025454	1_89	0	0.0119544475459336	5.09414967664401	5.78227322020694e-07	0.425581077630425	1
ENSG00000153029.14	MR1	1	181055268	1_89	0	0.0115576564663841	4.72044961188939	5.18024791404069e-07	0.152055938030847	1
ENSG00000162783.10	IER5	1	181089136	1_89	0	0.0227494940952531	11.5312517376333	2.49083863457496e-06	-1.48265203797804	2
ENSG00000198216.10	CACNA1E	1	181412848	1_90	0	0.0175139047461108	4.95524639348507	8.24034954414313e-07	-0.230654896020547	1
ENSG00000179930.5	ZNF648	1	182061558	1_90	0	0.0603910688317676	16.7709235820011	9.61672269140074e-06	-1.84470301833691	1
ENSG00000135828.11	RNASEL	1	182589684	1_90	0	0.0179519576534806	5.18941219534975	8.84560169936521e-07	0.353514712085755	1
ENSG00000143333.6	RGS16	1	182604092	1_90	0	0.123022186550656	23.7216514585181	2.77093130425896e-05	-2.28616985571111	1
ENSG00000058085.14	LAMC2	1	183186170	1_91	0	0.0155977860068222	4.9209368379736	7.28799633033294e-07	0.432244161072802	2
ENSG00000157064.10	NMNAT2	1	183411272	1_91	0	0.0713748667888053	19.4505754760119	1.31818134940461e-05	-2.31272562395886	1
ENSG00000116698.21	SMG7	1	183471970	1_91	0	0.143112792158413	26.2934108571274	3.5729157818529e-05	2.60626415096373	2
ENSG00000116701.14	NCF2	1	183590706	1_91	0	0.015783342408872	5.03294340292048	7.5425538894365e-07	0.281939757720838	1
ENSG00000198756.10	COLGALT2	1	183966697	1_91	0	0.0345431462849857	12.4760930482538	4.09202137555711e-06	-1.49632792572379	1
ENSG00000198860.11	TSEN15	1	184051811	1_91	0	0.0159203058740499	5.1147738998902	7.73170445345136e-07	-0.349766673432751	1
ENSG00000135842.16	FAM129A	1	184974052	1_92	0	0.0924908923153193	18.5493935200945	1.62901874188794e-05	-1.97091947174578	1
ENSG00000121486.11	TRMT1L	1	185156912	1_92	0	0.0453463316111247	12.2366246334834	5.26867238677905e-06	1.57048836920264	1
ENSG00000116668.12	SWT1	1	185156912	1_92	0	0.0453463316111247	12.2366246334834	5.26867238677905e-06	-1.57048836920264	1
ENSG00000116679.15	IVNS1ABP	1	185317057	1_92	0	0.0255914137335691	6.98773242171316	1.6979619007533e-06	0.77872697013571	1
ENSG00000047410.13	TPR	1	186376149	1_92	0	0.0628884666292453	15.2303361491421	9.09448039905345e-06	1.54589671764443	1
ENSG00000150681.9	RGS18	1	192159053	1_96	0	0.109261402281524	24.7626986146892	2.56898837322746e-05	2.88063451019086	1
ENSG00000090104.11	RGS1	1	192575969	1_96	0	0.0196227793301577	9.4194733569491	1.75502997673438e-06	1.05212873909108	2
ENSG00000023572.8	GLRX2	1	193106283	1_96	0	0.013049289809312	6.23024991587594	7.71951012521191e-07	0.938497341333498	2
ENSG00000162630.5	B3GALT2	1	193188887	1_96	0	0.0734066423084512	16.4577012233185	1.14710171757867e-05	-3.55500980357526	1
ENSG00000000971.15	CFH	1	196651787	1_98	0	0.0365944597509921	10.6474514971671	3.6996309772662e-06	1.58767462835485	1
ENSG00000203724.10	C1orf53	1	197902363	1_99	0	0.0214581381671318	5.00019476862478	1.01877048754933e-06	0.0685487962902326	2
ENSG00000081237.18	PTPRC	1	198638198	1_99	0	0.0249879304174493	6.44691940582312	1.52960722307309e-06	0.699961846822684	2
ENSG00000081248.10	CACNA1S	1	201106668	1_101	0	0.0144690042644201	5.39591574105898	7.4131229104079e-07	0.34676053666331	2
ENSG00000170128.4	GPR25	1	200872533	1_101	0	0.0153788708603755	6.35372311965897	9.27790950642981e-07	0.924396275570276	1
ENSG00000118197.13	DDX59	1	200669007	1_101	0	0.0173916826237167	6.72133331978878	1.10992703911942e-06	0.469720579015585	2
ENSG00000232237.3	ASCL5	1	201127255	1_101	0	0.023935840138283	10.1257895245345	2.30130917158661e-06	-1.11022811535728	2
ENSG00000118194.18	TNNT2	1	201378187	1_101	0	0.0813279010453494	21.7773995934926	1.68167853468979e-05	2.14154954811737	1
ENSG00000134369.15	NAV1	1	201622146	1_102	0	0.0239128069738563	8.37338890510992	1.9012061813263e-06	-1.01392607571584	1
ENSG00000198700.9	IPO9	1	201828710	1_102	0	0.0436814833211989	15.8020026108806	6.55400704047478e-06	-2.35109709320547	1
ENSG00000198892.6	SHISA4	1	201887834	1_102	0	0.619486258386774	20.7359354649607	0.000121969910892137	3.92072642444418	2
ENSG00000163431.12	LMOD1	1	201928918	1_102	0	0.0195403293102384	7.79741894473241	1.44670553893886e-06	1.62405519011867	1
ENSG00000134375.10	TIMM17A	1	201957275	1_102	0	0.0243785955584488	8.35190454753834	1.93326594795957e-06	0.927818195503263	2
ENSG00000163435.15	ELF3	1	202007073	1_102	0	0.0170543076565962	4.97992958196879	8.06407747954578e-07	-0.0565015139381747	1
ENSG00000143851.15	PTPN7	1	202161626	1_102	0	0.0170236725358212	5.01854585952169	8.11201136733498e-07	0.257574165816661	1
ENSG00000133067.17	LGR6	1	202194388	1_102	0	0.0351454175363336	11.6381712087031	3.8837462398565e-06	1.40567166851239	1
ENSG00000077152.9	UBE2T	1	202333104	1_102	0	0.0171718098624734	5.08957846708401	8.29841752757415e-07	-0.287188485653582	1
ENSG00000077157.21	PPP1R12B	1	202348568	1_102	0	0.0169254014317179	4.93684089533473	7.93387777569475e-07	0.166639351346056	1
ENSG00000117139.16	KDM5B	1	202809133	1_102	0	0.0262652720638946	9.09590844549498	2.26842999287114e-06	-1.08800321017709	1
ENSG00000117153.15	KLHL12	1	202928138	1_102	0	0.0418818412334199	13.287587874728	5.28407912934611e-06	1.52879915426539	1
ENSG00000159346.12	ADIPOR1	1	202958751	1_102	0	0.0384099777723766	12.6651002026856	4.61902255331545e-06	-1.40572388836958	1
ENSG00000163485.16	ADORA1	1	203090600	1_102	0	0.0496583280959185	15.1748459625285	7.15506826575006e-06	-1.7857726921309	1
ENSG00000133055.8	MYBPH	1	203175705	1_102	0	0.0164663558969841	4.70586426376939	7.35756810517916e-07	0.0323511379691661	1
ENSG00000159388.5	BTG2	1	203305408	1_102	0	0.0277104564105757	9.63957497904958	2.53629030434902e-06	-1.06677941866594	1
ENSG00000122176.10	FMOD	1	203351950	1_102	0	0.0493082226812039	15.0516777735119	7.04695758922551e-06	1.55032606349281	1
ENSG00000174567.7	GOLT1A	1	204214495	1_103	0	0.223702494416207	29.0242857401942	6.16495292232115e-05	3.29818791808487	2
ENSG00000188783.5	PRELP	1	203471605	1_103	0	0.0218825454184066	6.36344143015224	1.32216996251996e-06	0.621064516627896	1
ENSG00000257315.2	ZBED6	1	203795675	1_103	0	0.0239554851340659	7.71021582632192	1.75375491946196e-06	-1.36154655746319	1
ENSG00000182004.12	SNRPE	1	203861428	1_103	0	0.0287456794389707	9.56073573180334	2.60952396121396e-06	1.62300428852804	1
ENSG00000143842.14	SOX13	1	204072756	1_103	0	0.119671138462136	23.4257230643844	2.66182698913158e-05	2.62254547415625	1
ENSG00000143850.13	PLEKHA6	1	204346711	1_103	0	0.0346772431853508	10.5739063618581	3.48158835459543e-06	-0.923847498336341	1
ENSG00000158615.8	PPP1R15B	1	204412128	1_103	0	0.0193748356900075	5.2079580338046	9.58082485286643e-07	-0.406516985964346	1
ENSG00000133056.13	PIK3C2B	1	204495053	1_103	0	0.072296042524338	17.3818513122509	1.19318545891701e-05	-2.75354751358928	1
ENSG00000198625.12	MDM4	1	204517114	1_103	0	0.13738911061926	23.4554795057644	3.05980693560954e-05	-3.21365570647681	1
ENSG00000186007.9	LEMD1	1	205457492	1_104	0	0.0206597101036146	7.15410507522762	1.40338533683701e-06	-1.01213049783338	1
ENSG00000184144.11	CNTN2	1	205072824	1_104	0	0.0179572088646195	9.112277403885	1.55368568121229e-06	-2.36433731240192	1
ENSG00000174529.7	TMEM81	1	205084022	1_104	1	0.133316435837415	22.6880565569809	2.87196000327996e-05	4.06356452974449	2
ENSG00000133059.16	DSTYK	1	205210869	1_104	0	0.0283069970371004	14.3794824648749	3.86486609628222e-06	-2.96714233810718	1
ENSG00000133069.15	TMCC2	1	205228311	1_104	0	0.0562873930427095	15.6804552641697	8.38044729811564e-06	-1.53067207054913	1
ENSG00000163545.8	NUAK2	1	205321666	1_104	0	0.0268773945252594	8.57803688170136	2.18913463531128e-06	-0.317903342125663	1
ENSG00000162873.14	KLHDC8A	1	205356481	1_104	0	0.0177038582882432	6.37603409394384	1.07180542775393e-06	-1.31200443887347	1
ENSG00000117266.15	CDK18	1	205519359	1_104	0	0.0196982162889376	6.34330383782212	1.1864236976003e-06	-0.755863900211343	1
ENSG00000174514.12	MFSD4A	1	205593074	1_104	0	0.0167301818341955	4.85897769072672	7.71867869634415e-07	0.394786360050269	1
ENSG00000158715.5	SLC45A3	1	205680319	1_104	0	0.251983914564379	29.992919426581	7.17610783182731e-05	3.04942872266782	2
ENSG00000069275.12	NUCKS1	1	205749839	1_104	0	0.0637103618764687	17.3361835382922	1.0487234155429e-05	-2.05802385381064	1
ENSG00000117280.12	RAB29	1	205728010	1_104	0	0.0171251634465938	5.00383415266133	8.13645129265401e-07	0.412947100852991	2
ENSG00000133065.10	SLC41A1	1	205813590	1_104	0	0.0898862854588367	20.0990152024926	1.71540080321763e-05	2.29387658504081	1
ENSG00000162877.12	PM20D1	1	205813590	1_104	0	0.0898862854588367	20.0990152024926	1.71540080321763e-05	-2.29387658504081	1
ENSG00000174502.18	SLC26A9	1	205943691	1_104	0	0.016492018938559	4.71173119923375	7.37822216251375e-07	-0.00709924374664419	1
ENSG00000263528.7	IKBKE	1	206470431	1_105	0	0.0220637374909975	9.40360543888122	1.97002109679629e-06	1.11217217018955	1
ENSG00000143486.15	EIF2D	1	206602743	1_105	0	0.0151752264573083	5.83212563752386	8.40348537542473e-07	-0.490099426319868	1
ENSG00000162889.10	MAPKAPK2	1	206684062	1_105	0	0.0312683249991507	12.6514937311296	3.75615771007499e-06	-1.44966683309237	1
ENSG00000162896.5	PIGR	1	206945992	1_105	0	0.0424531817953129	15.7353519268624	6.34284505938507e-06	2.01193737126524	2
ENSG00000180667.10	YOD1	1	207096513	1_105	0	0.0275026483754173	11.290127377902	2.94829377113229e-06	-1.15322420671412	1
ENSG00000203710.10	CR1	1	207495998	1_105	0	0.0190310256298737	7.64252056474054	1.38100803988315e-06	0.624062522393856	2
ENSG00000117335.19	CD46	1	207749736	1_105	0	0.253974474191914	21.3602358212868	5.15102324514955e-05	3.63679390601353	1
ENSG00000174059.16	CD34	1	207911570	1_105	0	0.0390468031010994	14.7907071662645	5.48367639384673e-06	1.67121927389821	1
ENSG00000143469.18	SYT14	1	209867952	1_106	0	0.0166178007913184	4.8687931506804	7.68231780627645e-07	0.212211473617676	1
ENSG00000076356.6	PLXNA2	1	208244589	1_106	0	0.0381925534470051	12.783211611834	4.63570797688283e-06	-1.36796849337185	1
ENSG00000008118.9	CAMK1G	1	209589819	1_106	0	0.0180641436889379	5.65968726412435	9.70749577219412e-07	-0.343647398458925	1
ENSG00000196878.14	LAMB3	1	209618270	1_106	0	0.0730522994599666	19.0238391753102	1.31956094524488e-05	-1.99850610083177	1
ENSG00000117597.17	DIEXF	1	209827888	1_106	0	0.0174507367109054	5.33223107504462	8.83527607553426e-07	0.444257272270923	2
ENSG00000082497.11	SERTAD4	1	210233686	1_106	0	0.0175210485779592	5.37034009857214	8.93427426909404e-07	0.315888809122204	1
ENSG00000054392.12	HHAT	1	210308795	1_106	0	0.0167551174876182	4.94676177608779	7.86983941411817e-07	0.288184970010323	1
ENSG00000143473.12	KCNH1	1	211134467	1_107	0	0.015605255666183	4.9684821536533	7.36193568816606e-07	-0.334929492022758	1
ENSG00000117625.13	RCOR3	1	211257612	1_107	0	0.0190426939023119	6.85507618660041	1.23947584931787e-06	0.786840143299814	2
ENSG00000082512.14	TRAF5	1	211327291	1_107	0	0.0152260391871493	4.73551997643433	6.84623831944373e-07	0.0215863471801593	1
ENSG00000170385.9	SLC30A1	1	211578806	1_107	0	0.0681267165720473	19.0424133529233	1.23179047963537e-05	2.03712874429578	1
ENSG00000143493.12	INTS7	1	212035474	1_107	0	0.018353073351208	6.50530241747769	1.13363615374161e-06	-0.746186302523168	1
ENSG00000066027.11	PPP2R5A	1	212384257	1_107	0	0.0363021726020139	12.9933270010443	4.47868360077402e-06	-1.59688566150672	1
ENSG00000065600.12	TMEM206	1	212414848	1_107	0	0.0514310868167947	16.3307653442973	7.97498063205964e-06	-1.87170373882386	2
ENSG00000162772.16	ATF3	1	212565261	1_107	0	0.0171124807526125	5.84190642818811	9.49215816013713e-07	0.425270300949922	1
ENSG00000117697.14	NSL1	1	212616187	1_107	0	0.0162695806494524	5.36334229320752	8.28531969748369e-07	-0.420871543946321	1
ENSG00000185523.6	SPATA45	1	212847379	1_108	0	0.0155287798702769	4.99614679251975	7.36664803173524e-07	0.48936459695982	2
ENSG00000123685.8	BATF3	1	212699732	1_108	0	0.0375954942566816	13.5523398301646	4.83779519407462e-06	-1.52937563325732	1
ENSG00000162769.12	FLVCR1	1	212858008	1_108	0	0.0198603785320463	7.24951674094505	1.36708014441573e-06	0.775385636999727	1
ENSG00000143494.15	VASH2	1	212950961	1_108	0	0.0152032643949713	4.81475593945229	6.95037956899595e-07	0.117842664420948	1
ENSG00000174606.13	ANGEL2	1	213024283	1_108	0	0.0379487967819325	13.2970335113912	4.79126476505755e-06	-1.59312122922149	1
ENSG00000136643.11	RPS6KC1	1	213051377	1_108	0	0.0364065376251184	12.9378348723354	4.47237672636442e-06	1.55129619135281	1
ENSG00000143499.13	SMYD2	1	214276404	1_108	0	0.0150456888995851	4.76588233015785	6.80852113329011e-07	-0.313553090436131	1
ENSG00000117724.12	CENPF	1	214603593	1_109	0	0.0183950045669697	5.8738568696064	1.02593691431793e-06	0.630474039167016	1
ENSG00000082482.13	KCNK2	1	215058125	1_109	0	0.0245219960914691	8.60280622141886	2.00305722229153e-06	-1.44264709917655	1
ENSG00000136636.12	KCTD3	1	215567710	1_109	0	0.0205960150392313	6.94588007591668	1.35833808564801e-06	0.721115568695982	1
ENSG00000092978.10	GPATCH2	1	217631213	1_110	0	0.167820267563588	29.0425731639809	4.62782468249906e-05	3.0381706149461	1
ENSG00000162814.10	SPATA17	1	217631425	1_110	0	0.0138353160087121	4.93023898707932	6.4767100006376e-07	0.37583404702349	1
ENSG00000067533.5	RRP15	1	218284423	1_110	0	0.0135287506732286	4.71819807048366	6.06081821934348e-07	-0.0542548968074905	2
ENSG00000143353.11	LYPLAL1	1	219173067	1_111	0	0.0243401098001526	4.71518668159474	1.08972978558493e-06	-0.0653549443053	1
ENSG00000196660.10	SLC30A10	1	219959023	1_112	0	0.0159300805665673	4.71259384592566	7.12812621233835e-07	0.0941609835201968	1
ENSG00000136628.17	EPRS	1	220024785	1_112	0	0.132570802201034	25.1205879701714	3.1620962218873e-05	2.54989917377455	1
ENSG00000162813.17	BPNT1	1	220090119	1_112	0	0.0176693964691655	5.69442228495958	9.55363803108701e-07	-0.692671988418311	2
ENSG00000067704.9	IARS2	1	220094918	1_112	0	0.0453501690059094	14.6717206520589	6.31767609694793e-06	1.8554802975185	1
ENSG00000116141.15	MARK1	1	220528008	1_112	0	0.0697999846043488	18.8255308918567	1.24767064169495e-05	2.49277543544444	2
ENSG00000162817.6	C1orf115	1	220692391	1_112	0	0.0185431895487534	6.1520230547746	1.08317789563974e-06	-0.885567209747698	1
ENSG00000117791.15	MARC2	1	220747806	1_112	0	0.0194251314878005	6.59267175960745	1.21596987966239e-06	1.01704580120246	2
ENSG00000186205.12	MARC1	1	220747032	1_112	0	0.019389812460709	6.57539952501171	1.21057904293864e-06	1.17826278826436	3
ENSG00000136630.12	HLX	1	220879423	1_112	0	0.0163520168482574	4.9602209823752	7.70140119209244e-07	-0.147078414653702	1
ENSG00000154305.16	MIA3	1	222618304	1_114	0	0.0119387331427018	5.45833472211459	6.18750846492238e-07	0.692059949385258	1
ENSG00000197520.10	FAM177B	1	222736869	1_114	0	0.0767660579088589	22.9816308805637	1.67512600601737e-05	-2.36549865956832	1
ENSG00000187554.11	TLR5	1	223142969	1_114	0	0.0160362284137557	8.26058691984851	1.25779694523608e-06	-0.94577635915321	1
ENSG00000143502.14	SUSD4	1	223364043	1_114	0	0.0424858376102585	17.2356289302744	6.95294376879842e-06	-1.76803055606398	1
ENSG00000203697.11	CAPN8	1	223653524	1_114	0	0.0121251477811113	5.53303698439715	6.37012582029376e-07	0.508064334518399	1
ENSG00000162909.17	CAPN2	1	223701931	1_114	0	0.0251748747259777	12.3471537189457	2.95142376513842e-06	-1.96152638714663	1
ENSG00000143514.16	TP53BP2	1	223802921	1_114	0	0.0135407206334329	6.72631139778224	8.64800922262528e-07	0.574121813057032	1
ENSG00000143756.11	FBXO28	1	224114047	1_114	0	0.0242376398406335	11.4488089718439	2.63480229840831e-06	1.10816379176999	1
ENSG00000143753.12	DEGS1	1	224199032	1_114	0	0.0129210788655749	6.32865226122949	7.76439117531145e-07	-0.663676192280746	1
ENSG00000143748.17	NVL	1	224330140	1_114	0	0.0117771102210693	5.5626075722468	6.22034623662672e-07	0.830172571977637	1
ENSG00000143771.11	CNIH4	1	224356329	1_114	0	0.0129862808215981	6.59555602954126	8.13267843808346e-07	-0.809469802870565	2
ENSG00000162923.14	WDR26	1	224436689	1_114	0	0.254238102471401	19.5586956545874	4.72147749676023e-05	-3.58631870074118	2
ENSG00000143742.12	SRP9	1	225778101	1_115	0	0.0188505067496124	5.71764929363199	1.02338239048906e-06	-0.50599052349046	1
ENSG00000196187.11	TMEM63A	1	225848608	1_115	0	0.0249646603464654	8.38472111887115	1.98752079257538e-06	1.04937162485077	2
ENSG00000243709.1	LEFTY1	1	225912195	1_115	0	0.0182835267603009	5.42806913500572	9.42329395607972e-07	-0.368748460594133	2
ENSG00000143811.18	PYCR2	1	225920500	1_115	0	0.0368063566180088	12.0838408223073	4.22304026492238e-06	1.32319964884249	2
ENSG00000143768.12	LEFTY2	1	225937917	1_115	0	0.0287535529933871	9.72901481206627	2.65618168757663e-06	-1.13041760048604	1
ENSG00000143751.9	SDE2	1	225999428	1_115	0	0.0264925052844796	8.94968180997373	2.25127226727758e-06	-1.23821638879942	1
ENSG00000163041.9	H3F3A	1	226066225	1_115	0	0.0474808491831201	14.5216548930309	6.5468439000486e-06	2.19565970258591	1
ENSG00000182827.8	ACBD3	1	226185741	1_115	0	0.0333968132217347	11.1556092718717	3.53749405825548e-06	-1.89131555581783	1
ENSG00000183814.15	LIN9	1	226309688	1_115	0	0.0306295413362151	10.3311459604295	3.00459809572387e-06	-1.27272662793282	1
ENSG00000143799.12	PARP1	1	226408138	1_115	0	0.0231371099178055	7.66224026662758	1.68330290421008e-06	-0.790353736187311	1
ENSG00000143801.16	PSEN2	1	226894149	1_116	0	0.0760490936557299	20.299781209008	1.46582726823019e-05	2.35995271193651	1
ENSG00000163050.16	COQ8A	1	226897761	1_116	0	0.0410634455543664	14.3624232176878	5.59990299690737e-06	-1.71627162131242	1
ENSG00000181450.17	ZNF678	1	227563901	1_116	0	0.0307982054063277	11.6156379807329	3.39676792624388e-06	1.63831504166552	1
ENSG00000143740.14	SNAP47	1	227730861	1_116	0	0.0166783331831268	5.78935659703682	9.16812114180987e-07	-0.631342263648082	2
ENSG00000081692.12	JMJD4	1	227735217	1_116	0	0.0149772149661017	4.77044975583689	6.78403041058095e-07	0.248299326430675	1
ENSG00000143816.7	WNT9A	1	227947502	1_116	0	0.0179686423268479	6.4955560957448	1.10822769325675e-06	-0.809218911717184	1
ENSG00000162910.18	MRPL55	1	228109044	1_116	0	0.0148753668765879	4.70584702758761	6.64665118977443e-07	0.0942460107078903	1
ENSG00000143774.16	GUK1	1	228140298	1_116	0	0.0836819947170436	21.2311054348831	1.68694928961705e-05	-2.09845359294878	1
ENSG00000162913.9	C1orf145	1	228213855	1_116	0	0.0151235543101296	4.86251197310041	6.98251618040976e-07	-0.182430531997549	1
ENSG00000162931.11	TRIM17	1	228417087	1_116	0	0.0322818510805467	12.0641303858257	3.69787178385009e-06	1.39018095155401	2
ENSG00000181218.5	HIST3H2A	1	228459118	1_116	0	0.0161369297348349	5.47673152033183	8.39150304033026e-07	0.396248200172665	1
ENSG00000168159.11	RNF187	1	228486873	1_116	0	0.0353258714264803	12.9239260060764	4.33495649761674e-06	1.4813838476216	1
ENSG00000116574.5	RHOU	1	228815437	1_116	0	0.0148899000192505	4.7150922718092	6.66621588985546e-07	-0.0934519685600867	1
ENSG00000143632.14	ACTA1	1	229434388	1_117	0	0.0239198307380304	4.71797416029869	1.0715465859658e-06	-0.110324178984889	1
ENSG00000069248.11	NUP133	1	229508410	1_117	0	0.0270250865187974	5.87853875936949	1.50846026867263e-06	-0.45739421367615	1
ENSG00000135776.4	ABCB10	1	229559119	1_117	0	0.0250995906161978	5.17555700925127	1.23344881352665e-06	0.273278435247765	1
ENSG00000135801.9	TAF5L	1	229628464	1_117	0	0.0318619015413922	7.44668870366761	2.25285005683411e-06	-0.938632882519992	1
ENSG00000135744.7	AGT	1	230689701	1_118	0	0.023034568736279	4.98442720021649	1.09016626744113e-06	-0.275209261301606	1
ENSG00000135773.12	CAPN9	1	230752755	1_118	0	0.0363597029425082	9.33153115752396	3.22159270861895e-06	-1.12182624468315	3
ENSG00000119280.16	C1orf198	1	230846184	1_118	0	0.0224624269894281	4.7455343479471	1.01213675550794e-06	0.0724651791399106	1
ENSG00000173409.13	ARV1	1	230979465	1_118	0	0.0246023404071251	5.61010291315329	1.31052300260546e-06	-0.458009174981037	1
ENSG00000182118.7	FAM89A	1	231032152	1_118	0	0.0352895286838073	9.04626162228063	3.03118468828403e-06	-1.1019983999388	2
ENSG00000116906.11	GNPAT	1	231240905	1_118	0	0.0226168134921553	4.81061269363199	1.03306870691496e-06	0.557804721681415	2
ENSG00000116903.7	EXOC8	1	231337950	1_118	0	0.0223688959372279	4.70590820452086	9.99505981096053e-07	0.0853249901347598	1
ENSG00000116918.13	TSNAX	1	231528861	1_118	0	0.0471591477014609	11.8210858016466	5.29322937495484e-06	-1.78198507271103	1
ENSG00000162946.21	DISC1	1	231627258	1_118	0	0.0224870097986432	4.75589046362963	1.01545562446033e-06	0.372941943297072	1
ENSG00000212916.4	MAP10	1	232805207	1_119	0	0.0199870673483035	5.14423807540933	9.76264578409327e-07	-0.2776850503313	2
ENSG00000135778.11	NTPCR	1	232953982	1_119	0	0.0391595892696142	11.5475302188827	4.2936301529644e-06	-1.24242988564564	1
ENSG00000143674.10	MAP3K21	1	233376616	1_120	0	0.0317091601686174	6.15225317365835	1.85232136274348e-06	-0.571350129938971	1
ENSG00000168275.14	COA6	1	234372958	1_120	0	0.0344505044509229	6.94318576167121	2.27118110850983e-06	-0.795159213406887	1
ENSG00000059588.9	TARBP1	1	234478952	1_121	0	0.028481559855446	6.15118285847872	1.66348850875971e-06	-0.664938111277828	1
ENSG00000168264.10	IRF2BP2	1	234593897	1_121	0	0.0592366881300873	13.1626122485873	7.40338362622565e-06	1.52283480218057	1
ENSG00000188739.14	RBM34	1	235160983	1_121	0	0.0321268375118813	7.29864159565739	2.22642162404473e-06	-0.814057667009549	1
ENSG00000116957.12	TBCE	1	235365804	1_121	0	0.045174031779556	10.5568219423358	4.52813583541457e-06	-1.31408973007016	2
ENSG00000162885.12	B3GALNT2	1	235504390	1_121	0	0.0316686819139	7.16168784550176	2.15348956822043e-06	0.81351970506284	2
ENSG00000168243.10	GNG4	1	235651207	1_121	0	0.156775421738299	22.7239512069897	3.38266681292499e-05	-2.58895216436504	1
ENSG00000116962.14	NID1	1	236065637	1_122	0	0.049197433449205	12.739663174173	5.9511074192129e-06	-1.4015726556586	1
ENSG00000077585.13	GPR137B	1	236132533	1_122	0	0.0225908361249153	5.31210918495164	1.13945373131753e-06	0.439400718787552	1
ENSG00000116977.18	LGALS8	1	236505880	1_122	0	0.0673507711377923	15.7670452750284	1.00830120002055e-05	-1.73246551395172	1
ENSG00000119285.10	HEATR1	1	236604526	1_122	0	0.0216114411481051	4.89125339058329	1.00369390599005e-06	0.391691700574501	1
ENSG00000077522.12	ACTN2	1	236686652	1_122	0	0.0215708270808159	4.87339559607929	9.98150113935283e-07	0.254522425271812	1
ENSG00000133019.11	CHRM3	1	239386955	1_124	0	0.0132859456278035	5.04485283568063	6.36412013854452e-07	0.406214243354806	1
ENSG00000155816.19	FMN2	1	240013588	1_125	0	0.0254415316577936	8.97657636976163	2.16845982538495e-06	1.14064570824897	1
ENSG00000203668.2	CHML	1	241642887	1_127	0	0.0998106091674771	19.7287732623532	1.86970971480897e-05	2.15116690610629	1
ENSG00000174371.16	EXO1	1	241845525	1_127	0	0.0282974989992397	7.58270659535352	2.03736903752012e-06	-0.843972588447686	2
ENSG00000143702.15	CEP170	1	243254880	1_128	2	0.311717218082612	23.2007378282951	6.86688833181428e-05	-4.49684108417326	1
ENSG00000117020.16	AKT3	1	243851261	1_128	0	0.0125235721563425	7.18649331446284	8.54560166113564e-07	0.617994628977552	1
ENSG00000035687.9	ADSS	1	244454207	1_129	0	0.092901954467367	16.9186404437287	1.49240848112672e-05	2.43749290698422	1
ENSG00000203666.12	EFCAB2	1	244970187	1_129	0	0.0261160773804349	4.71322045417979	1.16875396506208e-06	-0.0977164330106867	1
ENSG00000162849.15	KIF26B	1	245155106	1_129	0	0.0282149622460699	5.4487682129059	1.45973897543369e-06	-0.43178902568636	1
ENSG00000162852.13	CNST	1	246566688	1_130	0	0.0579157909889573	20.7593945174214	1.14158714932707e-05	-2.09096197674519	1
ENSG00000143653.9	SCCPDH	1	246719132	1_130	0	0.0120214092763481	5.78518972988514	6.6034422875743e-07	0.526797904172883	2
ENSG00000153207.14	AHCTF1	1	246932175	1_130	0	0.0149346665972767	7.83838227243276	1.11152534135463e-06	-0.893606427297221	1
ENSG00000277462.1	ZNF670	1	247078334	1_130	0	0.0136794761354104	7.0074586409859	9.10180246959133e-07	0.747330197157629	2
ENSG00000188295.14	ZNF669	1	247104366	1_130	0	0.0107753085433641	4.75061226672532	4.8604524339482e-07	0.119658383887012	1
ENSG00000196418.12	ZNF124	1	247124720	1_130	0	0.0142627346478021	7.40260533096554	1.00250095461333e-06	0.787722513925859	1
ENSG00000196071.4	OR2L13	1	247956986	1_131	0	0.0247726237289763	4.71888329106131	1.10996335090312e-06	-0.0370512983326053	1
ENSG00000189181.4	OR14I1	1	248682157	1_131	0	0.0288229774754376	6.15958227702582	1.68572799738715e-06	0.769622233526781	1
ENSG00000177462.6	OR2T8	1	247875023	1_131	0	0.0665257598010237	14.1785456926472	8.95609986020326e-06	1.66541353606158	1
ENSG00000162714.12	ZNF496	1	247323376	1_131	0	0.0249301527257849	4.77914324283883	1.13128592398617e-06	0.216663334968359	1
ENSG00000162722.8	TRIM58	1	247857146	1_131	0	0.029371670172749	6.33916360768022	1.76790123868548e-06	0.762129754888572	2
ENSG00000238243.3	OR2W3	1	247851213	1_131	0	0.0251700948978958	4.87020607014955	1.16393730376548e-06	0.366712567640925	1
ENSG00000175137.10	SH3BP5L	1	248829881	1_131	0	0.0253074756328818	4.92195965704231	1.18272635339282e-06	-0.0998732759453151	1
ENSG00000184731.5	FAM110C	2	47011	2_1	0	0.0256951395775429	4.93751805919	1.20463943198243e-06	0.119429295148145	2
ENSG00000143727.15	ACP1	2	264227	2_1	0	0.025767880667366	4.96440692035443	1.21462850707323e-06	-0.236830175407026	2
ENSG00000151353.14	TMEM18	2	677213	2_1	0	0.0293205872582389	6.19359366687281	1.72429977355837e-06	-0.572860951575612	2
ENSG00000171853.15	TRAPPC12	2	3379591	2_2	0	0.0617406001886113	20.2527306378495	1.18727638678963e-05	2.00872969264915	2
ENSG00000182551.13	ADI1	2	3519553	2_2	0	0.0120852123943085	4.71139082506626	5.40630839870887e-07	-0.118546742080479	1
ENSG00000171865.9	RNASEH1	2	3558995	2_2	0	0.060251023668924	20.0169750149118	1.14514445337332e-05	-2.02763724042309	1
ENSG00000171863.12	RPS7	2	3578504	2_2	0	0.0393366295545425	15.9225545527351	5.94712803132356e-06	1.66655264367234	1
ENSG00000118004.17	COLEC11	2	3594575	2_2	0	0.0120966846552864	4.72036332589941	5.42174619835015e-07	0.0985561847253738	4
ENSG00000151360.9	ALLC	2	3577209	2_2	0	0.0242740126607666	11.3212910541892	2.60936556320489e-06	-1.26558325985633	1
ENSG00000134321.11	RSAD2	2	6869802	2_5	0	0.0260769240067109	5.98638324096362	1.48223913148423e-06	0.540578234872214	1
ENSG00000134326.11	CMPK2	2	6869802	2_5	0	0.0260769240067109	5.98638324096362	1.48223913148423e-06	0.540578234872214	1
ENSG00000151692.14	RNF144A	2	6917071	2_5	0	0.0403701101548457	10.1545118922958	3.89239031941997e-06	-1.37107393803797	1
ENSG00000115738.9	ID2	2	8678930	2_6	0	0.0180845918008022	5.89093045877052	1.0115561696365e-06	0.665289327329481	1
ENSG00000143797.11	MBOAT2	2	9003515	2_6	0	0.0215966230092538	7.46369060315512	1.53051246903712e-06	1.00371299472312	1
ENSG00000151693.9	ASAP2	2	9230334	2_6	0	0.0834431029590775	20.2988849622662	1.6082739397452e-05	-2.31617582836076	1
ENSG00000134330.18	IAH1	2	9473199	2_6	0	0.0163901249070746	4.8729580180622	7.58354607787559e-07	0.00818715928479172	2
ENSG00000151694.12	ADAM17	2	9555759	2_6	0	0.0305265438582385	10.7152512181583	3.10582793314678e-06	1.40568063293661	2
ENSG00000115750.16	TAF1B	2	9843557	2_6	0	0.0219678321217121	7.61497000860638	1.58837409332628e-06	0.91984322346582	1
ENSG00000134317.17	GRHL1	2	9952004	2_6	0	0.0284441442300974	10.132909669337	2.73668265733465e-06	1.16084274264833	1
ENSG00000205795.4	CYS1	2	10080534	2_6	0	0.0279900678637799	9.93495490372377	2.64038494824077e-06	1.10952019055725	2
ENSG00000115758.12	ODC1	2	10448012	2_7	0	0.0177229313217481	9.44871903963928	1.59003208015743e-06	1.08950402496325	1
ENSG00000115761.15	NOL10	2	10695873	2_7	0	0.0107829259602881	4.74609233645128	4.85926074029557e-07	-0.038830956532376	1
ENSG00000143882.10	ATP6V1C2	2	10701688	2_7	0	0.0108236818911602	4.78174828025929	4.91427128023025e-07	-0.123697570783861	2
ENSG00000143870.12	PDIA6	2	10767885	2_7	0	0.0362989133932138	16.2670808753145	5.60661387278002e-06	-1.71972273829781	2
ENSG00000162976.12	PQLC3	2	11156148	2_7	0	0.0107431532892066	4.71116392843033	4.80570807019767e-07	-0.0542974511058199	1
ENSG00000134318.13	ROCK2	2	11347918	2_7	0	0.0248669459384715	12.6633408689469	2.98997904241003e-06	1.53997867404011	2
ENSG00000169016.16	E2F6	2	11466097	2_7	0	0.0756174216621078	23.3286739753873	1.67497880401707e-05	-2.43111844698149	1
ENSG00000196208.13	GREB1	2	11612793	2_7	0	0.0109992199971505	4.93381506317333	5.15278654219587e-07	-0.156680775516577	1
ENSG00000169006.6	NTSR2	2	11670590	2_7	0	0.0188997690957295	10.0582394607126	1.80499442941399e-06	1.09891310597907	1
ENSG00000134324.11	LPIN1	2	11784824	2_7	0	0.0337296803779861	15.5662827722697	4.98533719385108e-06	-1.64938529780247	1
ENSG00000151779.12	NBAS	2	15511722	2_9	0	0.0198581130530929	9.12782745407775	1.72108689409409e-06	-1.75859765132521	1
ENSG00000079785.14	DDX1	2	15591459	2_9	0	0.013471827152135	5.64923770515738	7.22626273810783e-07	-0.873499297799482	2
ENSG00000197872.11	FAM49A	2	16666179	2_10	0	0.0391784024619147	15.5726643116374	5.7930468657364e-06	-1.6819240917135	1
ENSG00000163032.11	VSNL1	2	17538936	2_10	0	0.0153405524958296	6.65711229442367	9.69670717476964e-07	-1.07761426697497	1
ENSG00000178295.14	GEN1	2	17753564	2_10	0	0.0228406299943381	10.4316413184877	2.2623412862875e-06	-1.32662936281878	2
ENSG00000163029.15	SMC6	2	17800093	2_10	0	0.0584099141872431	19.4063434378487	1.07628596715938e-05	2.22069030830983	1
ENSG00000170745.11	KCNS3	2	17877838	2_10	0	0.19727297373285	31.4433801505933	5.88971411014262e-05	-3.09402432062541	2
ENSG00000240857.1	RDH14	2	18560992	2_11	0	0.0406291953986249	8.24150894562253	3.17937937799059e-06	-0.944143737846797	1
ENSG00000183891.5	TTC32	2	19901956	2_12	0	0.0341967770410844	7.53625789875012	2.44702454554463e-06	-0.861572779114961	1
ENSG00000118965.14	WDR35	2	19989328	2_12	0	0.0254164916306587	4.70989000200042	1.13664216769372e-06	0.12269035343287	2
ENSG00000132031.12	MATN3	2	20012886	2_12	0	0.036051050895457	8.04037570661868	2.75227400651271e-06	1.01478673515044	1
ENSG00000068697.6	LAPTM4A	2	20052246	2_12	0	0.0413297576519998	9.34684150226372	3.66796458440355e-06	-1.08099178729251	1
ENSG00000143878.9	RHOB	2	20447480	2_12	0	0.0271671212050604	5.34346997656137	1.37836548841455e-06	-0.370159312059261	1
ENSG00000118960.12	HS1BP3	2	20641962	2_12	0	0.0278536667720075	5.58098003021827	1.47601319834148e-06	0.438449261282872	1
ENSG00000143869.6	GDF7	2	20673689	2_12	0	0.0277849399142811	5.55746702352492	1.46616805602308e-06	-0.555387382756337	1
ENSG00000119771.14	KLHL29	2	23386174	2_14	0	0.0222768373392612	6.37929425767238	1.3493467452615e-06	-0.642773832620473	1
ENSG00000119778.14	ATAD2B	2	23927186	2_14	0	0.0187215696460923	4.72947724853705	8.40722741583541e-07	-0.19339082627548	1
ENSG00000173960.13	UBXN2A	2	23927186	2_14	0	0.0187215696460923	4.72947724853705	8.40722741583541e-07	0.19339082627548	1
ENSG00000205639.9	MFSD2B	2	24009668	2_14	0	0.0240634888448432	7.11217810115402	1.62501963956454e-06	-0.707893499885262	1
ENSG00000163026.11	WDCP	2	24049526	2_14	0	0.0190605778924128	4.89966752726532	8.86747702675385e-07	-0.218013753988281	1
ENSG00000119782.13	FKBP1B	2	24049526	2_14	0	0.0186754580763878	4.70608612085905	8.34504206820996e-07	0.172770664376326	2
ENSG00000219626.8	FAM228B	2	24077362	2_14	0	0.0188871240484199	4.81296853539387	8.63130080034998e-07	0.166306576566044	1
ENSG00000176732.6	PFN4	2	24123824	2_14	0	0.0189686510656575	4.85381698648649	8.74212962202315e-07	0.195956507830153	1
ENSG00000186453.12	FAM228A	2	24102366	2_14	0	0.0187163367288505	4.72681350534996	8.40014368109991e-07	0.0546056325112298	1
ENSG00000198399.14	ITSN2	2	24360606	2_14	0	0.0187317387304552	4.73463343927388	8.42096475141522e-07	0.145821216775921	2
ENSG00000173557.14	C2orf70	2	26558243	2_15	0	0.0140690532519961	4.7129826573329	6.29590421217177e-07	-0.0271537832888031	1
ENSG00000084676.15	NCOA1	2	24488615	2_15	0	0.0158166128372059	5.64904132625838	8.48370644702757e-07	0.305511849053895	2
ENSG00000138092.10	CENPO	2	24800575	2_15	0	0.0211806456484243	7.96122843371887	1.60109343493761e-06	-0.755904949926297	1
ENSG00000115137.11	DNAJC27	2	24971258	2_15	0	0.0142233161942799	5.44505809475667	7.35361315045362e-07	0.913273609726301	2
ENSG00000084710.13	EFR3B	2	25041751	2_15	0	0.014135599190688	5.14005618312025	6.89889420822703e-07	-0.399310571894487	1
ENSG00000084731.14	KIF3C	2	25983137	2_15	0	0.0140701894963899	4.71527893104598	6.29948043906566e-07	-0.205810623419592	1
ENSG00000138029.13	HADHB	2	26249466	2_15	0	0.0142182645191885	4.79165193884071	6.46888231359498e-07	-0.0207572062806743	1
ENSG00000084754.10	HADHA	2	26244785	2_15	0	0.0223690268673331	9.28457733391536	1.97199870709836e-06	1.29701105235091	2
ENSG00000173567.14	ADGRF3	2	26348543	2_15	0	0.0146008090313723	5.07857337799582	7.04070339770298e-07	-0.239375954215263	1
ENSG00000157856.10	DRC1	2	26401975	2_15	0	0.0141097615823506	4.73332702689192	6.34137714737665e-07	0.194985336444678	1
ENSG00000115155.16	OTOF	2	26575723	2_15	0	0.0229763816969113	9.04951303413992	1.97425953439652e-06	0.940841346252212	1
ENSG00000171303.6	KCNK3	2	26696561	2_16	0	0.02529831300078	9.30876021419128	2.23604635055564e-06	0.784052201795349	1
ENSG00000084764.10	MAPRE3	2	26971145	2_16	0	0.0589148152876544	19.1661508724399	1.07215313472067e-05	-3.78637364457005	1
ENSG00000138080.13	EMILIN1	2	27078189	2_16	0	0.0152941705559031	6.07922880061079	8.82819291335761e-07	-1.93543886711065	2
ENSG00000138030.12	KHK	2	27086791	2_16	0	0.0426314204995892	15.7318498210297	6.36805773900667e-06	-3.46753548032954	1
ENSG00000138028.15	CGREF1	2	27101095	2_16	0	0.124891728824252	27.3859225014658	3.24756946263226e-05	-3.72586783372797	2
ENSG00000143994.13	ABHD1	2	27136537	2_16	0	0.0262513401893821	12.0464496873971	3.00267237146677e-06	-2.57883369919878	1
ENSG00000138085.16	ATRAID	2	27212382	2_16	0	0.0209157570195996	7.8085451179593	1.55074756797335e-06	1.54716141142663	2
ENSG00000138074.14	SLC5A6	2	27212506	2_16	0	0.0185589829263527	6.72026853418539	1.18423582850464e-06	-1.34916509221876	1
ENSG00000084774.13	CAD	2	27217854	2_16	0	0.127280002885518	25.6583158328903	3.10088542627833e-05	-3.41527946831904	2
ENSG00000115194.10	SLC30A3	2	27275976	2_16	0	0.0462624529915648	16.6639621823331	7.31988612690517e-06	2.96831534976971	2
ENSG00000163794.6	UCN	2	27308797	2_16	0	0.0160964523249886	5.28300669911955	8.07437147163573e-07	-0.724794410176926	1
ENSG00000115211.15	EIF2B4	2	27369556	2_16	0	0.0463256765393235	17.61257917632	7.74715286983635e-06	3.11379817408571	1
ENSG00000115234.10	SNX17	2	27363288	2_16	0	0.0676142996208057	21.3113016131963	1.36818846976207e-05	3.40014645907081	1
ENSG00000163795.13	ZNF513	2	27380806	2_16	0	0.0208369583501017	8.84257866132928	1.7494867285138e-06	-1.85202232876719	1
ENSG00000157992.12	KRTCAP3	2	27444317	2_16	0	0.0221807753799249	8.02834899980559	1.6908316321648e-06	1.15564268806813	1
ENSG00000138002.14	IFT172	2	27489541	2_16	0	0.0212375249272089	7.64255711019094	1.54113254273057e-06	1.10367989612783	1
ENSG00000198522.13	GPN1	2	27628084	2_16	0	0.0468305503884543	15.6761448240019	6.97053200855626e-06	-2.03668383663965	1
ENSG00000176714.9	CCDC121	2	27629397	2_16	0	0.0603368047384755	18.1219801977899	1.03821035404069e-05	-2.20227867540983	1
ENSG00000243147.7	MRPL33	2	27770976	2_16	1	0.0593398414946842	20.4185943852191	1.15045495961104e-05	4.28294230194669	1
ENSG00000158019.20	BRE	2	27889824	2_16	0	0.0150062678413827	5.09352546713569	7.2575255337874e-07	-0.834857006409238	1
ENSG00000171174.13	RBKS	2	27891044	2_16	0	0.0190471209966842	6.60985125411041	1.19541423695024e-06	0.065916062611275	1
ENSG00000163803.12	PLB1	2	28596747	2_17	0	0.0253094485025093	9.83253799581328	2.362902011565e-06	1.38806769927918	1
ENSG00000213639.9	PPP1CB	2	28751273	2_17	1	0.0400087058973546	16.2752770385168	6.18273013570318e-06	3.6005833808171	1
ENSG00000163806.15	SPDYA	2	28782736	2_17	1	0.41958662031868	23.6189035529435	9.4097646341674e-05	4.35951602048894	1
ENSG00000171103.10	TRMT61B	2	28869813	2_17	1	0.0829231746210205	18.4994342063188	1.45657134875392e-05	-3.88005802812778	1
ENSG00000189350.12	TOGARAM2	2	28957249	2_17	0	0.0171945205990678	5.17705395817328	8.45220768779278e-07	-0.118820297537069	2
ENSG00000179270.6	C2orf71	2	29074488	2_18	0	0.0308690828673252	8.11142565225036	2.37748789980311e-06	-1.01277091351786	1
ENSG00000115295.19	CLIP4	2	29076489	2_18	0	0.0251507677069628	6.16143278852811	1.47139866695469e-06	-0.740813047626347	2
ENSG00000119801.12	YPEL5	2	30146010	2_18	0	0.0564445070177555	13.8906658233278	7.44461330965383e-06	-1.67382688359771	1
ENSG00000172954.13	LCLAT1	2	30481238	2_19	0	0.0293092201207444	4.84284490909614	1.34772790454932e-06	0.30961333124529	1
ENSG00000214711.9	CAPN14	2	31217463	2_19	0	0.0501911893080069	10.1263404360168	4.82588987467901e-06	-1.31863876511564	1
ENSG00000013016.15	EHD3	2	31237546	2_19	0	0.0360961341670132	6.84801900826653	2.34705380752241e-06	0.75893831106188	1
ENSG00000152683.14	SLC30A6	2	32165765	2_20	0	0.0549451229426858	12.3960455159304	6.4671019661969e-06	-1.5098713217412	1
ENSG00000119820.10	YIPF4	2	32274098	2_20	0	0.0256576730626029	5.11590990084424	1.24634292004781e-06	-0.53660530330506	3
ENSG00000115760.13	BIRC6	2	32356560	2_20	0	0.032596149034015	7.39515659475305	2.28881697803271e-06	0.891515290444169	1
ENSG00000018699.11	TTC27	2	32642841	2_20	0	0.0245747523311262	4.70593665322411	1.09807656562935e-06	-0.0936656808030599	2
ENSG00000049323.15	LTBP1	2	32947612	2_20	0	0.0835560640498564	16.4550678220539	1.30549450320388e-05	1.82536601351987	1
ENSG00000152689.17	RASGRP3	2	33469436	2_21	0	0.010765986680653	4.70917373995606	4.81388763186234e-07	0.00804464601661386	1
ENSG00000171055.14	FEZ2	2	36646439	2_23	0	0.0113993520658207	7.16620297917137	7.75651557518255e-07	0.729469222617617	1
ENSG00000152133.14	GPATCH11	2	37097965	2_23	0	0.00882371747692412	4.74600299775092	3.97628036962239e-07	0.045478415709149	2
ENSG00000055332.16	EIF2AK2	2	37156629	2_23	0	0.102124101876269	28.1568989481094	2.73030062923388e-05	-3.65079036446199	2
ENSG00000218739.9	CEBPZOS	2	37197960	2_23	0	0.00891657831808002	4.84482410619134	4.10179205645541e-07	0.0098381543027618	1
ENSG00000115816.14	CEBPZ	2	37231568	2_23	0	0.0300080728986545	16.3464501349354	4.65756534764582e-06	2.82278224745944	2
ENSG00000003509.15	NDUFAF7	2	37229689	2_23	0	0.0533796782543665	21.8556332645604	1.10773720703741e-05	-3.45355484347097	2
ENSG00000115825.9	PRKD3	2	37309293	2_23	0	0.0217057624626735	13.2670508948424	2.73430425286892e-06	1.93140688510223	2
ENSG00000115828.15	QPCT	2	37335649	2_23	0	0.235907103931477	36.6160494119749	8.20181372053292e-05	4.13560565345813	1
ENSG00000115841.19	RMDN2	2	37922508	2_24	0	0.0283335626331191	8.41785165257844	2.26464352755119e-06	-1.02801987276518	2
ENSG00000138061.11	CYP1B1	2	38070372	2_24	0	0.0192430727121713	4.70779514145565	8.60180066285325e-07	-0.286823126681334	2
ENSG00000143891.16	GALM	2	38666042	2_24	0	0.0205091541301158	5.29973616684419	1.03204680961238e-06	0.186916725850764	1
ENSG00000163214.20	DHX57	2	38875912	2_25	0	0.160558848985661	26.608164284784	4.05645400708928e-05	-2.56689695677145	1
ENSG00000188010.12	MORN2	2	38875912	2_25	0	0.0832836546025332	20.4658125214333	1.61840109116699e-05	-2.14669402597609	2
ENSG00000214694.10	ARHGEF33	2	38889128	2_25	0	0.028166089712334	10.1740932858602	2.72094441815448e-06	1.29060353355113	1
ENSG00000115904.12	SOS1	2	39124428	2_25	0	0.0156475589829029	4.84290123156609	7.19531159624219e-07	0.0777125204105597	2
ENSG00000138050.14	THUMPD2	2	39778359	2_25	0	0.149558774904652	27.6181383340547	3.92196484398529e-05	-2.90217487582378	1
ENSG00000162878.12	PKDCC	2	42052827	2_26	0	0.0159173669343665	11.9878778132557	1.81180282494865e-06	1.32178509443628	1
ENSG00000143924.18	EML4	2	42169582	2_26	0	0.00736710134585639	4.70541811670167	3.29148788814542e-07	-0.0697870862943643	1
ENSG00000115944.14	COX7A2L	2	42425044	2_26	0	0.00882890010977422	6.41437873682866	5.37722983096147e-07	-0.540423950448233	2
ENSG00000171126.7	KCNG3	2	42494311	2_26	0	0.00898632879485983	6.58128817923008	5.61552815969596e-07	-0.853629547182157	1
ENSG00000057935.13	MTA3	2	42494666	2_26	0	0.0117831949044347	9.14196432537474	1.0228218106618e-06	-1.05167732280076	1
ENSG00000162881.6	OXER1	2	42902496	2_26	0	0.0564398679365302	24.056853634575	1.28920568383738e-05	-2.31087689132156	1
ENSG00000162882.14	HAAO	2	42786632	2_26	0	0.0381556030709971	20.3009444440701	7.3548185322006e-06	-2.11175085932292	2
ENSG00000115970.18	THADA	2	43591341	2_27	0	0.103017391999345	15.8756324221136	1.55288388353974e-05	2.18679203290674	1
ENSG00000152527.13	PLEKHH2	2	43710361	2_27	0	0.0326488517063939	4.78175246947315	1.48235560182031e-06	0.220290976122808	1
ENSG00000223658.7	C1GALT1C1L	2	43676123	2_27	0	0.0368532313650496	5.93800328449119	2.07784622656885e-06	0.76384546420337	1
ENSG00000138036.18	DYNC2LI1	2	43774046	2_27	0	0.0411572656700823	6.99422056442698	2.73327440632441e-06	0.778811189796566	1
ENSG00000138095.18	LRPPRC	2	44010196	2_27	0	0.0328512554322991	4.84069521482221	1.50993101817384e-06	0.412802710229489	1
ENSG00000138079.13	SLC3A1	2	44275649	2_28	0	0.0168583909723519	6.24266064316256	9.99270911241651e-07	-0.590515797448179	1
ENSG00000138078.15	PREPL	2	44361802	2_28	0	0.0145631754187737	4.85661283644172	6.71563309958116e-07	-0.186555015536092	1
ENSG00000143919.14	CAMKMT	2	44359482	2_28	0	0.019405518650637	7.57657920203673	1.39603343220677e-06	-0.852331051099023	2
ENSG00000170577.7	SIX2	2	45009664	2_28	0	0.0239530733437678	9.57534872157132	2.1777761657072e-06	1.12062896242128	1
ENSG00000068784.12	SRBD1	2	45612533	2_28	0	0.0213709897555952	8.49202911715859	1.72319135633996e-06	1.06656600816588	1
ENSG00000171132.13	PRKCE	2	45773644	2_28	0	0.0143765317324412	4.73451185618433	6.46288952867061e-07	-0.0793490941222683	1
ENSG00000250565.6	ATP6V1E2	2	46541420	2_29	0	0.0296829077903915	5.94562685856264	1.6757201408951e-06	0.671809156845555	2
ENSG00000119729.11	RHOQ	2	46541996	2_29	0	0.0536539900030424	11.610041050266	5.91470618931127e-06	1.44046180144331	1
ENSG00000151665.12	PIGF	2	46617108	2_29	0	0.0479207170761369	10.5240662986079	4.78855279806013e-06	1.36816102414911	1
ENSG00000119878.5	CRIPT	2	46630262	2_29	0	0.0401587553217726	8.8307869874746	3.36726308825354e-06	-1.06787368346142	2
ENSG00000068724.15	TTC7A	2	46836523	2_29	0	0.0263104543105811	4.79765427204852	1.19854596101993e-06	-0.168966498416429	1
ENSG00000180398.11	MCFD2	2	46905916	2_29	0	0.0709659828774947	14.3103609666336	9.64269005610521e-06	-1.73824607729459	2
ENSG00000143933.16	CALM2	2	47176244	2_30	0	0.0142859163203533	5.06524198989563	6.87077453141807e-07	-0.0444489005927684	1
ENSG00000170802.15	FOXN2	2	48327816	2_31	1	0.548857877232127	26.3560861165142	0.00013735302111754	-5.13183288624279	1
ENSG00000162869.15	PPP1R21	2	48439199	2_31	0	0.0270625993265744	13.0142102344212	3.34414209466515e-06	2.56024729689586	3
ENSG00000243244.5	STON1	2	48528338	2_31	0	0.0613094329746502	22.5019867965432	1.30992237917462e-05	3.59471980475272	3
ENSG00000242441.7	GTF2A1L	2	48595242	2_31	0	0.0388442053548848	16.2380548607001	5.98904591402154e-06	-2.7608444298341	1
ENSG00000138039.14	LHCGR	2	48755729	2_31	0	0.0142942086187025	4.87390334268867	6.6150697096207e-07	0.370232492283554	1
ENSG00000143942.4	CHAC2	2	53767465	2_35	0	0.0160321895677894	5.19733754426925	7.91172456346623e-07	-0.409898885595126	1
ENSG00000115239.21	ASB3	2	53787166	2_35	0	0.0156026374736472	4.9945542209321	7.39932574219772e-07	0.548648815251372	2
ENSG00000177994.15	C2orf73	2	54308233	2_35	0	0.0375399933514986	11.3903172502637	4.06001285484304e-06	-0.363722858246782	3
ENSG00000115306.15	SPTBN1	2	54456574	2_35	0	0.0190059283071048	7.1571680233223	1.29159898909177e-06	1.1296256764248	1
ENSG00000162994.15	CLHC1	2	55232044	2_36	0	0.00991739462673957	5.65937174390989	5.32921465692224e-07	-0.484491986986391	2
ENSG00000275052.4	PPP4R3B	2	55619011	2_36	0	0.0116454024579186	7.36440527651258	8.1430964610236e-07	0.958069719636914	1
ENSG00000138035.14	PNPT1	2	55692185	2_36	0	0.00919947029293544	5.20690154538398	4.54820031571047e-07	-0.551701128863336	1
ENSG00000115380.19	EFEMP1	2	55924122	2_36	0	0.0115118928771226	8.92253311307601	9.75286706833687e-07	-1.80235926391948	2
ENSG00000028116.16	VRK2	2	57906783	2_38	0	0.0305205149247104	9.93514538539347	2.87914461928701e-06	-0.0721285090228946	2
ENSG00000119866.20	BCL11A	2	60552705	2_40	0	0.142555880344334	28.3161651386026	3.83280716431098e-05	-3.19875311076998	1
ENSG00000115421.12	PAPOLG	2	60778041	2_40	0	0.0185933037445184	7.1283713413146	1.2584740837538e-06	0.497626726034052	1
ENSG00000162924.13	REL	2	60833999	2_40	0	0.0157399336532545	5.74069664753681	8.57955756429954e-07	-0.412654351816406	1
ENSG00000162927.13	PUS10	2	61019010	2_40	0	0.0163003436709754	6.5854625442831	1.01924934677976e-06	-1.34770201478397	1
ENSG00000162929.13	KIAA1841	2	61067987	2_40	0	0.0182113904600963	7.45434243668519	1.28899087276382e-06	1.16669030472719	1
ENSG00000237651.6	C2orf74	2	61144588	2_40	0	0.014109586228339	4.81942822402065	6.45664920508461e-07	-0.144884675356268	1
ENSG00000082898.16	XPO1	2	61538854	2_40	0	0.0144777023040429	5.14199584811021	7.06852438686305e-07	0.501009521599992	1
ENSG00000170264.12	FAM161A	2	61854082	2_40	0	0.021308642587595	8.63330069673351	1.74674717425254e-06	0.78349059876312	1
ENSG00000115484.14	CCT4	2	61888641	2_40	0	0.0161745030334166	6.11227204794126	9.38709078984536e-07	0.582894634175389	1
ENSG00000173163.10	COMMD1	2	61889168	2_40	0	0.015312204597275	5.57325914339786	8.10297235774907e-07	0.472961130513809	1
ENSG00000186889.9	TMEM17	2	62511324	2_41	0	0.115650952246613	22.8087629889245	2.50465747473027e-05	2.21126088752421	2
ENSG00000115507.9	OTX1	2	63045589	2_41	0	0.0318166953867902	10.6846496823051	3.22784561287212e-06	1.85051429300644	2
ENSG00000014641.17	MDH1	2	63588667	2_41	0	0.016398032677456	4.71859739686285	7.34686514228487e-07	0.290259916100626	1
ENSG00000143951.15	WDPCP	2	63825476	2_41	0	0.0193412851620927	6.35949152099029	1.16789854529505e-06	0.949032293656661	1
ENSG00000143952.19	VPS54	2	64018703	2_41	0	0.018434504811724	5.79099361575239	1.01363584263137e-06	-0.394553506124599	1
ENSG00000119862.12	LGALSL	2	64453833	2_42	0	0.169465672328873	21.6045163031513	3.47635150748555e-05	2.48830476291804	1
ENSG00000119844.15	AFTPH	2	64524123	2_42	0	0.0448819542619352	8.5873645644486	3.6595615527464e-06	-1.16244491748479	2
ENSG00000115902.10	SLC1A4	2	64991513	2_42	0	0.0318408568032027	5.30611062381337	1.60419974320433e-06	-0.363732058483439	1
ENSG00000138071.13	ACTR2	2	65228167	2_42	0	0.0299000778182613	4.70677918438237	1.33626791133904e-06	0.0216658617364898	1
ENSG00000243667.6	WDR92	2	68157965	2_45	0	0.0339594191493019	6.05390106883967	1.9520591340999e-06	-0.698778730335278	1
ENSG00000115946.7	PNO1	2	68157965	2_45	0	0.0536260975832603	10.4301491202749	5.31085089473612e-06	1.40085125893164	2
ENSG00000221823.10	PPP3R1	2	68255078	2_45	0	0.0880688939768763	15.2361781840674	1.27407789846506e-05	-1.83831884883782	1
ENSG00000119865.8	CNRIP1	2	68319317	2_45	0	0.0756594724804304	13.7569193347813	9.88284300713445e-06	-1.51203554546504	1
ENSG00000204923.3	FBXO48	2	68467123	2_45	0	0.0596370611737656	11.453674910358	6.48572429493006e-06	-1.39330220522687	1
ENSG00000169621.9	APLF	2	68467927	2_45	0	0.0465100729561964	9.06244902242769	4.00211896537081e-06	1.11839469674078	1
ENSG00000163219.11	ARHGAP25	2	68679972	2_45	0	0.0301464013421777	4.91832933430402	1.40783085555114e-06	-0.168473660517836	1
ENSG00000169604.19	ANTXR1	2	69014127	2_46	0	0.0334740960101024	5.34648668805477	1.6993183379164e-06	0.333454528856633	1
ENSG00000198380.12	GFPT1	2	69387029	2_46	0	0.0610059172698837	11.1020530015357	6.43091330007739e-06	-1.70651202812622	2
ENSG00000087338.4	GMCL1	2	69829233	2_46	0	0.0320600740659752	4.93486492968037	1.50223262074039e-06	0.202459847949451	1
ENSG00000124380.10	SNRNP27	2	69895604	2_46	0	0.0355641362967426	5.92456486628207	2.00062698117462e-06	-0.468671988149674	1
ENSG00000115998.7	C2orf42	2	70249066	2_46	0	0.0560109960647484	10.2787732826736	5.46653307019001e-06	1.22765984280365	1
ENSG00000143977.13	SNRPG	2	70293366	2_46	0	0.0375309364929697	6.43867235105974	2.29447390860691e-06	0.530634687834872	2
ENSG00000035141.7	FAM136A	2	70302110	2_46	0	0.0333751745115024	5.3182320601258	1.6853427058942e-06	0.173568289265528	1
ENSG00000116035.2	VAX2	2	70899809	2_47	0	0.0115460925989881	4.89141372076946	5.36249413775092e-07	-0.213678580631104	2
ENSG00000116039.11	ATP6V1B1	2	70935866	2_47	0	0.023095082212393	11.4346316252072	2.50748929387749e-06	-1.13485415679194	1
ENSG00000144031.11	ANKRD53	2	70978846	2_47	0	0.0125857872287759	5.75585905059059	6.87840799574215e-07	0.549840982840695	1
ENSG00000144043.11	TEX261	2	70995028	2_47	0	0.0113234962353403	4.71294604382929	5.06722751900558e-07	0.0370425086559958	2
ENSG00000124357.12	NAGK	2	71063957	2_47	0	0.0166102221359916	8.37378231889308	1.32067058276128e-06	1.08933508893503	2
ENSG00000124370.10	MCEE	2	71131579	2_47	0	0.0115508021579859	4.93907237740844	5.41695131652879e-07	0.252000246888457	1
ENSG00000124383.8	MPHOSPH10	2	71130287	2_47	0	0.0749323548470375	22.401376218952	1.59382809386857e-05	-2.46791127996265	1
ENSG00000124374.8	PAIP2B	2	71162778	2_47	0	0.0121316547642444	5.35197987839248	6.16498340168255e-07	-0.172467708639708	1
ENSG00000075292.18	ZNF638	2	71275577	2_47	0	0.0143403393626443	6.77081115214915	9.21929106916154e-07	1.11855740445335	2
ENSG00000116096.5	SPR	2	72887223	2_47	0	0.0147632812129518	7.03393347255444	9.86003702012152e-07	-0.107145560354654	1
ENSG00000135625.7	EGR4	2	73294038	2_48	0	0.0536433725225465	21.4472741765646	1.09240976684579e-05	-2.34811944450665	1
ENSG00000135631.16	RAB11FIP5	2	73157004	2_48	0	0.0563356276081716	23.9718068266913	1.28227537788745e-05	-3.70888589145397	1
ENSG00000135632.11	SMYD5	2	73214385	2_48	0	0.0199521238428784	9.53711018366164	1.80677190496965e-06	-0.315653503918754	1
ENSG00000135617.3	PRADC1	2	73233389	2_48	0	0.0549134284433866	24.479622863775	1.27638202249473e-05	3.92142960668498	1
ENSG00000135624.15	CCT7	2	73233389	2_48	0	0.0549134284433866	24.479622863775	1.27638202249473e-05	-3.92142960668498	1
ENSG00000163013.11	FBXO41	2	73284340	2_48	0	0.0401562327869021	18.8682178151306	7.19417902788087e-06	2.25788803649838	1
ENSG00000144035.3	NAT8	2	73642539	2_48	1	0.0389940183977934	23.8651462204805	8.83607693639688e-06	4.97190499569596	2
ENSG00000144034.14	TPRKB	2	73737087	2_48	0	0.0105878545141073	4.96749359561263	4.9939326126689e-07	-0.622096224142239	1
ENSG00000144048.10	DUSP11	2	73780218	2_48	0	0.0107048045938587	10.2415684322927	1.04098054275931e-06	2.51098990584535	1
ENSG00000124356.15	STAMBP	2	73829414	2_48	0	0.0205970604673664	9.99279406579268	1.95429255788253e-06	0.0653844471038298	1
ENSG00000163170.11	BOLA3	2	74147514	2_48	0	0.033345067000636	15.364161350412	4.86449599914611e-06	1.82565823399858	1
ENSG00000114978.17	MOB1A	2	74178740	2_48	0	0.0110901608825129	5.31806583491555	5.60001193461789e-07	-0.529717218439206	2
ENSG00000284308.1	C2orf81	2	74421241	2_48	0	0.0123833986143711	6.17440533029868	7.25992920600336e-07	-0.572363745822563	1
ENSG00000005448.16	WDR54	2	74421241	2_48	0	0.0123833986143711	6.17440533029868	7.25992920600336e-07	-0.572363745822563	1
ENSG00000114993.16	RTKN	2	74442009	2_48	0	0.012454149195727	6.53439303722585	7.72710322918498e-07	-0.677805889882084	2
ENSG00000239779.6	WBP1	2	74458316	2_48	0	0.0325844160863158	15.352731566315	4.74999329096947e-06	-1.64234509812788	2
ENSG00000115275.11	MOGS	2	74465064	2_48	0	0.0151795632771689	8.16671830929958	1.17707530852111e-06	0.930068252049001	2
ENSG00000135637.13	CCDC142	2	74483364	2_48	0	0.0162942275394302	8.60782026556211	1.33175508484388e-06	-0.938272064085466	1
ENSG00000115282.19	TTC31	2	74483364	2_48	0	0.0162942275394302	8.60782026556211	1.33175508484388e-06	0.938272064085466	1
ENSG00000179528.15	LBX2	2	74502935	2_48	0	0.0107217890187425	5.01813730298672	5.10866228277266e-07	0.244207761432213	1
ENSG00000115289.13	PCGF1	2	74508487	2_48	0	0.0172801258050682	9.12537653124506	1.49725264891596e-06	0.977346777284318	1
ENSG00000115325.13	DOK1	2	74548714	2_48	0	0.0104013982648462	4.71015704130533	4.65183722408196e-07	-0.0683786104533622	1
ENSG00000115350.11	POLE4	2	74958729	2_48	0	0.0116393420321004	5.82979735693785	6.442868779813e-07	0.576592706504261	1
ENSG00000115363.13	EVA1A	2	75569824	2_49	0	0.0881231728488096	14.3597859367397	1.20153240488351e-05	-0.952447775862888	1
ENSG00000005436.13	GCFC2	2	75710675	2_49	0	0.0308984184650538	6.02653774788273	1.76807844081281e-06	0.102323691369795	1
ENSG00000176204.13	LRRTM4	2	77593146	2_50	0	0.0214793946755685	5.56606092041824	1.13518695092882e-06	-0.354789878891356	1
ENSG00000172023.7	REG1B	2	79088225	2_51	0	0.0399797556855538	15.9977718731544	6.07291261704492e-06	2.15729936655863	2
ENSG00000115386.5	REG1A	2	79119924	2_51	0	0.0212467259884658	9.97629558036414	2.01260580884501e-06	1.61251385041168	1
ENSG00000163541.11	SUCLG1	2	84459875	2_53	0	0.0185488313278008	8.34239034043516	1.46927962262297e-06	1.10152855157308	1
ENSG00000115423.18	DNAH6	2	84556951	2_53	0	0.0151785209478889	6.44241507988869	9.28486414906149e-07	-0.588770170028441	1
ENSG00000034510.5	TMSB10	2	84905643	2_53	0	0.0177605310869456	7.93068311613929	1.33740807862765e-06	-0.95415843473262	1
ENSG00000186854.10	TRABD2A	2	84906737	2_53	0	0.0169436306097815	7.48443993233902	1.20410172558015e-06	-0.888702955135327	1
ENSG00000152291.13	TGOLN2	2	85328087	2_54	0	0.0158022140235331	5.73380303627909	8.60316211360509e-07	-0.558676529294641	2
ENSG00000042493.15	CAPG	2	85417978	2_54	0	0.0171645230034235	6.47747321951004	1.05568599935756e-06	0.565019942119726	2
ENSG00000152292.16	SH2D6	2	85418470	2_54	0	0.0568748777372974	17.9304220768544	9.68296552725301e-06	1.95283172072833	2
ENSG00000168906.12	MAT2A	2	85539177	2_54	0	0.0489289998762718	16.199123899341	7.52584488184895e-06	-1.95951452272484	1
ENSG00000115486.11	GGCX	2	85556005	2_54	0	0.0185373191692945	7.20263109366724	1.26775547809486e-06	0.955051662848304	1
ENSG00000168899.4	VAMP5	2	85584469	2_54	0	0.0144190113939388	4.8608333435933	6.65493186020523e-07	-0.410200041877144	2
ENSG00000168883.19	USP39	2	85600891	2_54	0	0.0144545456660761	4.87253376683283	6.68739074442953e-07	-0.384546899439657	1
ENSG00000115523.16	GNLY	2	85693206	2_54	0	0.0916677623447587	22.4220870686355	1.95159663939798e-05	-2.2054156596826	1
ENSG00000115525.17	ST3GAL5	2	85904899	2_54	0	0.0300505842033267	11.812721195422	3.37054608854565e-06	1.5831218720309	1
ENSG00000068654.15	POLR1A	2	86105686	2_54	0	0.019745596105943	7.80775352953457	1.46384044217456e-06	-1.09668852599997	1
ENSG00000132300.18	PTCD3	2	86098392	2_54	0	0.0162826673366066	5.83603227344502	9.02278547581659e-07	-0.167754566201545	1
ENSG00000132305.20	IMMT	2	86195484	2_54	0	0.0142217236069824	4.74545636517198	6.4080754300757e-07	0.0746823743851307	2
ENSG00000132313.14	MRPL35	2	86195693	2_54	0	0.0163959842281998	5.93913029972507	9.24608202999637e-07	-0.695112273304677	2
ENSG00000068615.17	REEP1	2	86296237	2_54	0	0.0142239383333774	4.72171871351805	6.37701397753801e-07	-0.0909014665542234	2
ENSG00000115561.15	CHMP3	2	86565206	2_54	0	0.014311406572625	4.90483704441442	6.6650636277832e-07	-0.749393119686817	1
ENSG00000153563.15	CD8A	2	86808016	2_54	0	0.0144390532997488	5.08278214316971	6.96847284189207e-07	0.934347977559309	1
ENSG00000172116.21	CD8B	2	86861841	2_54	0	0.0160622760176142	5.70792439972952	8.7052789832821e-07	-0.122561861473597	1
ENSG00000172086.7	KRCC1	2	88056216	2_55	0	0.029269555072256	7.31072052006007	2.03176605024564e-06	-0.778992707546161	1
ENSG00000163586.9	FABP1	2	88129315	2_55	0	0.0248585164740734	5.75651310634552	1.35872667433211e-06	0.566220932979267	3
ENSG00000144115.16	THNSL2	2	88170095	2_55	0	0.0980310646281363	18.9588152813466	1.76470579209498e-05	2.05741590536236	2
ENSG00000144029.11	MRPS5	2	95156702	2_57	0	0.0184362608260898	6.29939276172975	1.10272933402867e-06	0.48252198026489	1
ENSG00000144026.11	ZNF514	2	95164907	2_57	0	0.0175054495142934	6.11568096112305	1.01651896456888e-06	0.814714624116132	1
ENSG00000233757.6	AC092835.2	2	95207631	2_57	0	0.0554099331399063	16.5347702341145	8.69927755137771e-06	1.8004254934224	1
ENSG00000155066.15	PROM2	2	95274094	2_57	0	0.0162255650434439	5.70557443381773	8.79015639170134e-07	0.908771919380053	1
ENSG00000115042.9	FAHD2A	2	95406660	2_57	0	0.0194121208458907	8.57233328868416	1.58004490904868e-06	-2.01241427180892	1
ENSG00000274286.1	ADRA2B	2	96122088	2_57	0	0.0211755795483739	7.78226853839816	1.56472821836398e-06	0.484207567952735	1
ENSG00000158050.4	DUSP2	2	96145593	2_57	0	0.0152118288405003	4.7589146472531	6.87363936654361e-07	0.115570432482433	1
ENSG00000135956.8	TMEM127	2	96266108	2_57	0	0.0581697733289618	21.3574676890162	1.17962651621821e-05	-3.55818555113168	1
ENSG00000144021.2	CIAO1	2	96268766	2_57	0	0.124319299716001	26.4309698176643	3.11996017636756e-05	-3.32755912700079	1
ENSG00000198885.9	ITPRIPL1	2	96325607	2_57	0	0.018636229428086	6.36961308564183	1.1271156956281e-06	-0.150984246218077	2
ENSG00000196843.15	ARID5A	2	96536506	2_57	0	0.015550850483263	5.84713820324659	8.63365919915521e-07	-0.933600385529563	1
ENSG00000114988.11	LMAN2L	2	96739703	2_57	0	0.30437177102075	19.8470593915319	5.73585200683129e-05	-4.25406607624411	1
ENSG00000158158.11	CNNM4	2	96762583	2_57	0	0.621287676532991	21.9641381386561	0.000129569953390829	-4.45560193349112	1
ENSG00000168754.14	FAM178B	2	97086095	2_57	0	0.0151439135728989	4.92758428406393	7.0854849618336e-07	-0.984166970160074	1
ENSG00000144199.11	FAHD2B	2	97091610	2_57	0	0.0750435088615225	22.3484862291897	1.59242373039918e-05	-3.16157765801432	2
ENSG00000135940.6	COX5B	2	97648394	2_57	0	0.0274999779584707	9.46898994949989	2.4724834776603e-06	0.670046791949985	1
ENSG00000115073.7	ACTR1B	2	97661341	2_57	0	0.128535399238464	23.6156755028459	2.88217615131726e-05	2.44959381771245	1
ENSG00000115085.13	ZAP70	2	97713755	2_57	0	0.110761405485521	22.1191716265038	2.32624103906931e-05	-2.3116974667566	1
ENSG00000075568.16	TMEM131	2	97995797	2_57	0	0.0351842981847498	12.556168213614	4.19472423028991e-06	1.89427657786453	2
ENSG00000183513.8	COA5	2	98608705	2_58	0	0.0377821113567681	16.1667718531126	5.79971870367615e-06	1.81048389682253	1
ENSG00000115446.11	UNC50	2	98608705	2_58	0	0.0377821113567681	16.1667718531126	5.79971870367615e-06	1.81048389682253	1
ENSG00000071073.12	MGAT4A	2	98731454	2_58	0	0.0113553137142269	4.7520586613961	5.12363668969804e-07	-0.286718540579869	2
ENSG00000273045.5	C2orf15	2	99141233	2_58	0	0.0113480941684813	4.74604575919155	5.11390020729857e-07	-0.146332634871427	1
ENSG00000135951.14	TSGA10	2	99155070	2_58	0	0.0118194221090817	5.1308048755045	5.75809914572268e-07	0.459298004679211	1
ENSG00000158411.11	MITD1	2	99179774	2_58	0	0.012490308079566	5.65291314880026	6.70413668846206e-07	-0.436056835981338	1
ENSG00000144214.9	LYG1	2	99305023	2_58	0	0.0113449437316494	4.74342144891933	5.10965356667319e-07	0.262303044748253	2
ENSG00000135945.9	REV1	2	99490335	2_58	0	0.0123533769145299	5.54865620865021	6.50835009348853e-07	-0.623062815332629	1
ENSG00000115526.10	CHST10	2	100417235	2_58	0	0.0350070877012316	15.4380908452555	5.13153117377314e-06	-2.08705140561122	2
ENSG00000115539.13	PDCL3	2	100562583	2_58	0	0.0349555250965741	15.4240323205876	5.11930675547076e-06	1.88137579075349	2
ENSG00000071082.10	RPL31	2	101001757	2_58	0	0.0906160159870334	24.6090563880784	2.11737276352373e-05	2.50820509111652	1
ENSG00000175874.9	CREG2	2	101387500	2_59	0	0.0284163562281791	7.0933465921072	1.91388996763382e-06	0.682894432863934	1
ENSG00000158435.7	CNOT11	2	101252764	2_59	0	0.0814387601791817	17.2107320773694	1.33084627713879e-05	1.93783083401852	1
ENSG00000163162.8	RNF149	2	101300903	2_59	0	0.0887986706385366	18.0546631606953	1.52227547759766e-05	2.14294491800301	1
ENSG00000196460.12	RFX8	2	101474613	2_59	0	0.0246933659098445	5.75746643720899	1.34992333169686e-06	-0.408834722547351	1
ENSG00000115590.13	IL1R2	2	101991888	2_59	0	0.0491811707528513	12.3363048813654	5.76078084306258e-06	1.35469611400558	1
ENSG00000115594.11	IL1R1	2	102055220	2_59	0	0.0436151760126735	11.1842460307096	4.63171403937071e-06	-1.28089286811426	1
ENSG00000115598.9	IL1RL2	2	102158528	2_60	0	0.0396767937944729	11.4398750205867	4.30978144501756e-06	1.95256361977353	2
ENSG00000115602.16	IL1RL1	2	102309801	2_60	0	0.0198933411367571	4.8674430460887	9.19403188244921e-07	0.223310159417653	2
ENSG00000115604.10	IL18R1	2	102310626	2_60	0	0.0198226904976601	4.83369186752031	9.09785391394745e-07	-0.259550536533227	1
ENSG00000115607.9	IL18RAP	2	102418584	2_60	0	0.0201573263809827	4.99249742438992	9.5553846483643e-07	0.28597304838163	1
ENSG00000198914.3	POU3F3	2	104855039	2_62	0	0.0438800089139605	9.63993222430985	4.01641041353512e-06	1.08027973179431	1
ENSG00000135972.8	MRPS9	2	105037516	2_62	0	0.0267453578065899	4.91429271709247	1.2479777159171e-06	-0.281389807013168	1
ENSG00000135974.9	C2orf49	2	105338262	2_62	0	0.0423197772761501	9.29315584956283	3.73425516764514e-06	-1.33563608974119	1
ENSG00000071051.13	NCK2	2	105744677	2_63	0	0.120479674741854	17.9011584513184	2.04782254478554e-05	2.32601607021797	2
ENSG00000119147.9	C2orf40	2	106073280	2_63	0	0.0333915774585699	5.47621353893922	1.7362597900184e-06	-0.325948320324927	1
ENSG00000115652.14	UXS1	2	106194311	2_63	0	0.0327946245347579	5.30413922963439	1.65163841428758e-06	0.467973950794959	3
ENSG00000153165.18	RGPD3	2	106485962	2_63	0	0.073368404227279	13.0415429861802	9.08521997718817e-06	1.57562695288241	1
ENSG00000144057.15	ST6GAL2	2	106886868	2_64	0	0.0241036360021569	6.00010048090925	1.37321481577891e-06	-0.755996975157892	2
ENSG00000198203.9	SULT1C2	2	108287884	2_65	0	0.0673359072891641	18.3150419979038	1.17098688730131e-05	-2.00222615669179	2
ENSG00000135968.20	GCC2	2	108448667	2_65	0	0.0180340025010669	5.93542101328551	1.01634475966574e-06	-0.595877581712252	1
ENSG00000169756.16	LIMS1	2	108535151	2_65	0	0.0158126818199433	4.70591992701134	7.06557421105235e-07	0.00312552746955143	1
ENSG00000153201.15	RANBP2	2	108719562	2_65	0	0.0257310143761642	9.16271314509967	2.23860976909197e-06	1.07676146695739	1
ENSG00000186522.14	SEPT10	2	109607234	2_65	1	0.123334201957946	20.8957958672085	2.44703308794157e-05	4.16699639137314	2
ENSG00000198142.4	SOWAHC	2	109614275	2_65	0	0.0203401537349951	13.6093325237475	2.6283818128306e-06	3.13705395743188	1
ENSG00000115008.5	IL1A	2	112784348	2_66	0	0.0293886892876359	12.3513546050026	3.44661048223316e-06	-1.49343590866786	1
ENSG00000144061.12	NPHP1	2	110177146	2_66	0	0.346123094195657	36.967224494724	0.000121491199281598	-3.60001908882362	2
ENSG00000169679.14	BUB1	2	110678318	2_66	0	0.0207964532990784	9.06382219111351	1.78977339969087e-06	0.970439048715674	1
ENSG00000153094.22	BCL2L11	2	111118962	2_66	0	0.0188882999234524	8.15087096864494	1.46182129828829e-06	0.961923121878286	1
ENSG00000153208.16	MERTK	2	111943257	2_66	0	0.0353003864814855	14.0990712094434	4.72571319929487e-06	1.6947895934909	1
ENSG00000153214.9	TMEM87B	2	112055265	2_66	0	0.0207342705023761	9.03547766582731	1.77884158492794e-06	-0.886123815960745	2
ENSG00000144161.12	ZC3H8	2	112254425	2_66	0	0.0485093694771491	17.1416912688344	7.89544650698939e-06	2.39564081072033	3
ENSG00000188177.13	ZC3H6	2	112274743	2_66	0	0.0162932473686188	6.75011443679549	1.04427813180267e-06	-0.796232298328634	1
ENSG00000169629.11	RGPD8	2	112434543	2_66	0	0.0385736486987947	14.946190613234	5.4741744630558e-06	-2.08977698719784	2
ENSG00000114999.7	TTL	2	112487093	2_66	0	0.0134084936015935	4.90530933899872	6.24516311416863e-07	0.40728533067125	1
ENSG00000125611.15	CHCHD5	2	112586470	2_66	0	0.0683466377672012	20.4462529676428	1.32686971389131e-05	-2.61604103852743	1
ENSG00000144136.10	SLC20A1	2	112645686	2_66	0	0.0134832472919713	4.95792928328406	6.34734675768862e-07	-0.215259033739403	1
ENSG00000175497.16	DPP10	2	114461499	2_67	0	0.012195009908968	4.86266126459192	5.63058568389576e-07	-0.335959529187013	1
ENSG00000125618.16	PAX8	2	113238217	2_67	0	0.0120539414696236	4.75262950582319	5.43951821056219e-07	0.021306481669765	1
ENSG00000144134.18	RABL2A	2	113629672	2_67	0	0.0126722939858289	5.22575992633078	6.28784880892414e-07	-0.603280401144997	1
ENSG00000115084.13	SLC35F5	2	113756521	2_67	0	0.0125954375913786	5.1682221693044	6.18090163047655e-07	0.474417322878891	3
ENSG00000088205.12	DDX18	2	117814219	2_69	0	0.00879427317071246	4.96652178482492	4.14714951708585e-07	-0.167012426173252	2
ENSG00000125633.10	CCDC93	2	118013874	2_69	0	0.00924823028042832	5.4419157898126	4.77867889542964e-07	0.702624591510533	2
ENSG00000125629.14	INSIG2	2	118088243	2_69	0	0.224123296871255	36.3363837426496	7.73260992497171e-05	-3.28373337033437	1
ENSG00000115107.19	STEAP3	2	119223670	2_69	0	0.00872781226896868	4.8948800952803	4.05643807807953e-07	-0.230117766189991	1
ENSG00000186132.14	C2orf76	2	119366701	2_69	0	0.0106567995938418	6.7813846786148	6.86187142641782e-07	-0.733273155746368	1
ENSG00000155368.16	DBI	2	119366701	2_69	0	0.0106567995938418	6.7813846786148	6.86187142641782e-07	-0.733273155746367	1
ENSG00000171227.6	TMEM37	2	119381366	2_69	0	0.00855493043403244	4.70594041136976	3.82261273913009e-07	0.101714809614626	2
ENSG00000163075.12	CFAP221	2	119544252	2_69	0	0.00856094833902965	4.71258106234283	3.83069969218998e-07	0.0770743625141315	1
ENSG00000144120.12	TMEM177	2	119679197	2_69	0	0.0103381739522098	6.49450914637145	6.3751082710843e-07	0.675048193282376	1
ENSG00000088179.8	PTPN4	2	119759674	2_69	0	0.00864555765271957	4.8054536853048	3.94479831403714e-07	-0.11468429948542	1
ENSG00000115109.13	EPB41L5	2	120090473	2_69	0	0.00864242626190692	4.80203232481797	3.94056194330815e-07	0.0593680182590502	1
ENSG00000144118.13	RALB	2	120283738	2_69	0	0.0105640679949991	6.69877910534778	6.71930324848299e-07	0.832513188847826	1
ENSG00000074047.21	GLI2	2	120735812	2_70	0	0.038278370532969	9.48619315846385	3.44780585148783e-06	-1.31210704859131	2
ENSG00000115112.7	TFCP2L1	2	121285630	2_70	0	0.0260308384813414	5.81002173681294	1.43602933405553e-06	0.610331126626383	1
ENSG00000074054.17	CLASP1	2	121649921	2_70	0	0.0325150691578043	7.92819450775199	2.44768978442508e-06	1.29274726413444	1
ENSG00000155438.11	NIFK	2	121736192	2_70	0	0.0279794463811357	6.49687244770994	1.72600024967981e-06	0.826450973923711	1
ENSG00000155052.14	CNTNAP5	2	124819969	2_72	0	0.0366714341454496	10.4306025992116	3.63190676156349e-06	-1.16437003792375	1
ENSG00000136717.14	BIN1	2	127106970	2_74	0	0.0350923347509236	10.5451556258134	3.51368361744079e-06	-1.72184044074782	1
ENSG00000163161.12	ERCC3	2	127296171	2_75	0	0.0308410745909116	4.76509245574586	1.39539843009028e-06	0.0908107100259534	2
ENSG00000169967.16	MAP3K2	2	127388145	2_75	0	0.0318749168138078	5.07938346277526	1.53729585960038e-06	0.383809600285624	1
ENSG00000115718.17	PROC	2	127420696	2_75	0	0.0307189082279987	4.7272694909073	1.37883892269317e-06	0.116116639106904	1
ENSG00000169994.18	MYO7B	2	127664255	2_75	0	0.0433795447979529	8.02417158357118	3.30508470229198e-06	-1.1292597792139	1
ENSG00000144230.16	GPR17	2	127645955	2_75	0	0.0315426354618213	4.97947832369492	1.49134876805817e-06	0.292736447426188	2
ENSG00000072163.19	LIMS2	2	127681153	2_75	0	0.146451077898794	19.893840543177	2.76635939829374e-05	2.35884732388782	2
ENSG00000136709.11	WDR33	2	127810860	2_75	0	0.0582077824849869	10.8494336115777	5.99632989373156e-06	1.44368761035993	1
ENSG00000144231.10	POLR2D	2	127843035	2_75	0	0.033955022100622	5.68234001766083	1.83201333943791e-06	-0.460090237073401	1
ENSG00000136715.17	SAP130	2	128028089	2_75	0	0.0459921903483953	8.58474270451099	3.74894244628523e-06	1.19568393477628	2
ENSG00000136731.12	UGGT1	2	128091540	2_75	0	0.0362892086465918	6.31705413186339	2.17665446953992e-06	-0.664117506107265	1
ENSG00000233087.7	WTH3DI	2	131364366	2_78	0	0.0329258387550192	7.33101416220268	2.29191391989449e-06	-1.50936389467554	1
ENSG00000222014.5	RAB6C	2	129979968	2_78	0	0.056339465908076	12.4772579493309	6.67466196531076e-06	1.38521045025993	1
ENSG00000136699.19	SMPD4	2	130182517	2_78	0	0.0265804528273231	5.29181082580097	1.33556208840199e-06	-0.377580710671656	1
ENSG00000152082.13	MZT2B	2	130181775	2_78	0	0.0278560421942915	5.7378439540013	1.51762873665395e-06	-0.496519811950054	1
ENSG00000072135.12	PTPN18	2	130356437	2_78	0	0.0748577396035119	15.2253564861416	1.08218516417918e-05	1.6814916837418	1
ENSG00000075886.10	TUBA3D	2	131476212	2_78	0	0.0254315888731251	4.87158322881622	1.17636208280128e-06	0.38765948469007	1
ENSG00000163040.14	CCDC74A	2	131527737	2_78	0	0.0582324706194268	12.7957776300965	7.0750464773098e-06	2.15745739555917	1
ENSG00000183840.6	GPR39	2	132366649	2_79	0	0.049613625489741	17.2001244122515	8.10270353563871e-06	-1.80100482888369	1
ENSG00000150551.10	LYPD1	2	132589208	2_79	0	0.118727225776738	25.5691581193218	2.88246568388484e-05	-2.43648782230503	1
ENSG00000176771.16	NCKAP5	2	133568910	2_79	0	0.0131218552899435	4.71925041326735	5.87984209725785e-07	0.0668594558620709	1
ENSG00000082258.12	CCNT2	2	134918338	2_80	0	0.0566070186974519	12.6695524256681	6.80971525331037e-06	2.35750082863044	1
ENSG00000048991.16	R3HDM1	2	135531995	2_80	0	0.0271215521560515	5.63062804317039	1.45000258402336e-06	0.998162907800505	1
ENSG00000144224.16	UBXN4	2	135741596	2_80	0	0.0351925550637425	8.11340796410287	2.71113728452209e-06	-1.67939353725692	1
ENSG00000076003.4	MCM6	2	135876201	2_80	0	0.0272579834692713	5.67841168886627	1.46966379865582e-06	-1.16372601982414	2
ENSG00000115866.10	DARS	2	135985920	2_80	0	0.0267891477044167	5.51329637153749	1.40238620972049e-06	-0.875239072021489	1
ENSG00000144229.11	THSD7B	2	136765568	2_81	0	0.0267769028940346	5.72241216912645	1.45491250282327e-06	-0.714275941103053	1
ENSG00000150540.13	HNMT	2	137963983	2_82	0	0.0175643292427599	5.15067889407072	8.59000549945808e-07	0.387157173834978	1
ENSG00000144228.8	SPOPL	2	138501652	2_82	0	0.0275661379064651	8.75631132854323	2.2918939367873e-06	0.342632070362974	1
ENSG00000168702.17	LRP1B	2	142131604	2_85	0	0.0190382186217118	5.03483318995819	9.10141238860163e-07	-0.368612954607129	1
ENSG00000115919.14	KYNU	2	142830020	2_85	0	0.0184675283802848	4.74623674944139	8.32253383750732e-07	-0.253733854680034	2
ENSG00000075884.13	ARHGAP15	2	143091525	2_85	0	0.0188532998468105	4.94227275374648	8.84731481333715e-07	-0.373952427317223	1
ENSG00000121964.14	GTDC1	2	144329174	2_86	0	0.0130838129275485	5.25652812581455	6.53026364406414e-07	-0.697523412398499	1
ENSG00000121989.14	ACVR2A	2	147844091	2_88	0	0.0424958992451627	23.8636885849662	9.62901788606566e-06	2.47950400752846	2
ENSG00000115947.13	ORC4	2	148034348	2_88	0	0.0376758968648334	20.6664394007104	7.39310126877167e-06	2.26889983330952	1
ENSG00000135999.11	EPC2	2	148645644	2_88	0	0.00628799065277297	4.7298151520562	2.82392691329814e-07	0.120287960474344	1
ENSG00000150556.16	LYPD6B	2	149038442	2_88	0	0.0360088580564283	21.9367474534349	7.50030598065338e-06	-2.44065436336167	1
ENSG00000187123.14	LYPD6	2	149142610	2_88	0	0.0147293318171781	12.5254933556756	1.7517627358059e-06	-1.38475185491856	1
ENSG00000184898.6	RBM43	2	151261761	2_90	0	0.0234752680236661	5.30902724366348	1.1833764170412e-06	-0.7975646497169	1
ENSG00000123609.10	NMI	2	151292072	2_90	0	0.0228037523542827	5.0333183221424	1.0898283725328e-06	0.388217723101479	1
ENSG00000123610.4	TNFAIP6	2	151347960	2_90	0	0.0371624267250836	9.68469143463885	3.41733260976102e-06	-1.47549391270369	1
ENSG00000080345.17	RIF1	2	151409797	2_90	0	0.15161028835251	23.3824535739511	3.36601580806311e-05	-2.72510565413834	1
ENSG00000182389.19	CACNB4	2	152099342	2_91	0	0.0703282992993687	16.233262110904	1.08401006128179e-05	1.75464159695676	1
ENSG00000115145.9	STAM2	2	152176179	2_91	0	0.172092805806753	25.0750557786628	4.09734015525448e-05	-3.66389795230919	1
ENSG00000157827.19	FMNL2	2	152335141	2_91	0	0.0302871747555112	8.14782051341541	2.34313663159528e-06	-0.921754307018485	1
ENSG00000196504.15	PRPF40A	2	152717752	2_91	0	0.175755555460159	25.2942896850912	4.22113212705651e-05	3.50819047109872	1
ENSG00000177917.10	ARL6IP6	2	152717014	2_91	0	0.15949025330705	24.3095256152276	3.6813577908305e-05	3.4346571474477	2
ENSG00000144278.14	GALNT13	2	153872281	2_92	0	0.033645771287482	8.17428900782565	2.61142690133766e-06	-1.26322735369985	1
ENSG00000115170.13	ACVR1	2	157876051	2_96	0	0.0115891891046851	9.12283695080896	1.00387666490186e-06	1.03435637445977	1
ENSG00000153237.17	CCDC148	2	158457154	2_96	0	0.0264318561997045	16.8682414571894	4.23345422946053e-06	1.86023371744334	1
ENSG00000144283.21	PKP4	2	158457154	2_96	0	0.0124841981831001	9.74330332354001	1.15495290120522e-06	-1.18877155942667	2
ENSG00000163331.11	DAPL1	2	158708610	2_96	0	0.00752189388021229	5.04559765262582	3.60360528165173e-07	0.311194307770564	1
ENSG00000123636.17	BAZ2B	2	159616439	2_96	0	0.0333671894399141	15.6352188899752	4.95360062511941e-06	-2.9104311572773	1
ENSG00000136536.14	MARCH7	2	159712477	2_96	0	0.0141113362628288	10.1460934008008	1.35945361412834e-06	-0.497030534092355	1
ENSG00000241399.6	CD302	2	159798013	2_96	0	0.00770711917736722	5.2137696124177	3.81541082875092e-07	0.101512246772242	2
ENSG00000153246.12	PLA2R1	2	160062509	2_96	0	0.0249962602550077	16.2806138703783	3.86405421120097e-06	-1.79202017389773	1
ENSG00000184611.11	KCNH7	2	162837826	2_98	0	0.0226875362152841	4.7077330974658	1.01413685353545e-06	-0.231582707624698	1
ENSG00000182263.13	FIGN	2	163615595	2_99	0	0.125685224828279	23.2775533424772	2.77791500531866e-05	2.33162904903686	1
ENSG00000178662.15	CSRNP3	2	165469352	2_100	0	0.0221307066698242	8.62596879533988	1.81259409742612e-06	0.415807367020549	2
ENSG00000123607.14	TTC21B	2	165954114	2_100	0	0.0262854609757517	11.8410971386038	2.95532289586638e-06	1.72886879713495	1
ENSG00000169432.14	SCN9A	2	166375953	2_101	0	0.0155839390957246	4.76474041433744	7.05040206080369e-07	0.386221242635265	1
ENSG00000136546.13	SCN7A	2	166493861	2_101	0	0.018042352792818	6.15265514249798	1.05403040974472e-06	-1.00415967585567	1
ENSG00000198648.10	STK39	2	168247489	2_102	0	0.0649008987523736	22.2752135307718	1.37268214174987e-05	-2.17687453970431	1
ENSG00000163072.15	NOSTRIN	2	168881341	2_102	0	0.0299304102320124	14.8544932955378	4.22151083503413e-06	-1.72537990421686	1
ENSG00000239474.6	KLHL41	2	169508867	2_103	0	0.0337149137558671	7.74859051470491	2.48051672964551e-06	-1.00517436555666	2
ENSG00000138399.17	FASTKD1	2	169569626	2_103	0	0.0430417972875052	10.0832390823361	4.12085999148636e-06	-1.51219088371899	2
ENSG00000154479.12	CCDC173	2	169694453	2_103	0	0.0332844951879132	7.62601398925549	2.41011057870766e-06	-1.020374858225	1
ENSG00000144362.11	PHOSPHO2	2	169693707	2_103	0	0.0604453363253551	13.3471132895935	7.660331109232e-06	1.90736161246451	1
ENSG00000213160.9	KLHL23	2	169694622	2_103	0	0.126817565242814	20.5910561752044	2.47945043574454e-05	2.22322069745779	1
ENSG00000138385.15	SSB	2	169793110	2_103	0	0.0248933950636264	4.85992631322459	1.14871214507694e-06	-0.188283415401109	1
ENSG00000138382.14	METTL5	2	169825274	2_103	0	0.025474081093905	5.07916081157043	1.22853599957205e-06	0.116297652879811	1
ENSG00000144357.16	UBR3	2	169827007	2_103	0	0.0249113795361394	4.86679269752638	1.15116618253092e-06	-0.297798400197394	2
ENSG00000204335.3	SP5	2	170714891	2_104	0	0.0175978734542319	7.22761680423863	1.20768231353303e-06	-0.663292947549713	1
ENSG00000123600.19	METTL8	2	171435106	2_104	0	0.0149519414898143	6.23476884299332	8.85146878434392e-07	-0.844300342933189	2
ENSG00000115827.13	DCAF17	2	171435106	2_104	0	0.0134380237082861	5.2645265715368	6.71725943155146e-07	-0.783918290028428	1
ENSG00000071967.11	CYBRD1	2	171522308	2_104	0	0.0138780640131009	5.97953287410743	7.87940712843997e-07	-1.01770722840098	2
ENSG00000128708.12	HAT1	2	171922612	2_104	0	0.0175120266165543	7.0644626669134	1.17466205448871e-06	-0.376292485725421	1
ENSG00000172878.13	METAP1D	2	171999243	2_104	0	0.0163965119303475	6.42548181711502	1.00035596263276e-06	-0.082104196672908	2
ENSG00000144355.14	DLX1	2	172084313	2_104	0	0.0201577504925866	9.54192840350937	1.82631470381195e-06	1.75089238286609	1
ENSG00000091409.14	ITGA6	2	172426046	2_105	0	0.01920771011544	14.946110777313	2.72584518471564e-06	1.64385021482707	1
ENSG00000091428.17	RAPGEF4	2	172713166	2_105	0	0.00643336544145035	4.71420351785152	2.87967811729331e-07	-0.0924929326228047	1
ENSG00000091436.16	MAP3K20	2	173040375	2_105	0	0.0103894468513981	9.02523518101749	8.90324552636297e-07	1.29722634166508	1
ENSG00000138430.15	OLA1	2	174248784	2_105	0	0.0236002509913469	18.7756718159015	4.2073583564674e-06	3.7103326294405	2
ENSG00000115935.17	WIPF1	2	174575588	2_105	0	0.00852109977470561	6.85630315463922	5.54731795764348e-07	0.511805183277432	1
ENSG00000154518.9	ATP5G3	2	175185320	2_106	0	0.0327970979062351	9.7293162955038	3.02980819142375e-06	-1.25761239134064	1
ENSG00000128652.11	HOXD3	2	176136443	2_106	0	0.0243221328312206	6.88327282066249	1.58962262725919e-06	-0.964117096038385	1
ENSG00000196659.9	TTC30B	2	177553107	2_107	0	0.0369317578790335	5.65451697751244	1.98286382134463e-06	0.563268331642494	1
ENSG00000197557.6	TTC30A	2	177618742	2_107	0	0.0522144766132622	8.97304010976426	4.44864688810222e-06	-1.13438992296152	1
ENSG00000128655.16	PDE11A	2	178108547	2_108	0	0.00681359501493617	4.73509085876045	3.06338816446572e-07	0.22815001007289	1
ENSG00000155636.14	RBM45	2	178112094	2_108	0	0.0068803756029262	4.80856680679497	3.1414141687568e-07	-0.118496615461626	1
ENSG00000079156.16	OSBPL6	2	178276742	2_108	0	0.0191238800404862	14.6634645592614	2.66262497587531e-06	1.86944839518057	1
ENSG00000180228.12	PRKRA	2	178445893	2_108	0	0.00692478784795725	4.89578564226997	3.21903918815347e-07	0.299220726856487	2
ENSG00000204311.12	DFNB59	2	178451344	2_108	0	0.00706692305687995	5.13667453683659	3.44675019655317e-07	-0.530728004752851	1
ENSG00000079150.17	FKBP7	2	178478636	2_108	0	0.00714412301038581	5.13723009573106	3.48477978470525e-07	-0.255734158492308	1
ENSG00000116095.10	PLEKHA3	2	178480456	2_108	0	0.00724412015441278	5.30232943999773	3.64711745016273e-07	-0.528298604162024	1
ENSG00000155657.26	TTN	2	178831108	2_108	0	0.00709845299349399	5.13346670807781	3.45996620909594e-07	-0.169049936337217	1
ENSG00000163492.14	CCDC141	2	179049620	2_108	0	0.00935070749033673	7.81189180567735	6.93582438149674e-07	-1.0959066353926	2
ENSG00000163510.13	CWC22	2	180006668	2_108	0	0.00864417076007218	7.02835971518738	5.76865697613817e-07	-1.13505896074417	1
ENSG00000170035.15	UBE2E3	2	180967386	2_109	0	0.0278268098623555	5.60862022581151	1.48189301557016e-06	-0.637763581912733	1
ENSG00000077232.17	DNAJC10	2	182716604	2_110	0	0.0329045178597405	11.3889814468043	3.55826110845843e-06	1.64614364392689	1
ENSG00000162998.4	FRZB	2	182833364	2_110	0	0.0287981504036926	10.1186795238985	2.76685139117714e-06	-1.14336877659694	3
ENSG00000163002.12	NUP35	2	183117700	2_110	0	0.042379853829706	13.8072750482752	5.55603314089187e-06	2.02447267726695	2
ENSG00000170396.7	ZNF804A	2	184598393	2_112	0	0.0285362215370437	23.4005271879505	6.34044159515914e-06	-3.01848560434256	2
ENSG00000065548.17	ZC3H15	2	186486293	2_112	0	0.00606169917569555	5.60982736494851	3.22880095652241e-07	-0.34992972714679	1
ENSG00000138448.11	ITGAV	2	186566873	2_112	0	0.00564136842438745	4.916132682261	2.63333102449784e-07	-0.130326093086899	2
ENSG00000144369.12	FAM171B	2	186695581	2_112	0	0.00563807421126161	4.83471037747218	2.58820485559399e-07	0.185710707361961	2
ENSG00000168542.14	COL3A1	2	188974074	2_112	0	0.00554503052650779	4.70640277730066	2.47793796598618e-07	0.0185713471896908	1
ENSG00000204262.11	COL5A2	2	189180039	2_113	0	0.0483930578332784	14.1772649454387	6.51437743236983e-06	-1.85159653564434	2
ENSG00000115368.9	WDR75	2	189485920	2_113	0	0.0183780731747356	4.94966345119144	8.6372013422502e-07	0.441539605512077	1
ENSG00000138449.10	SLC40A1	2	189584239	2_113	0	0.0193205839604803	5.42393343188055	9.9502042639154e-07	0.442731054695576	1
ENSG00000138381.9	ASNSD1	2	189661498	2_113	0	0.0210577486617413	6.24081378261845	1.24781602460273e-06	0.896490272477098	1
ENSG00000128694.11	OSGEPL1	2	189761107	2_113	0	0.0306321024975305	9.80454413198136	2.85168537944524e-06	-1.44064904759953	1
ENSG00000128699.13	ORMDL1	2	189784856	2_113	0	0.0230433882231457	7.09643041188079	1.55268615981605e-06	-1.06413031545327	1
ENSG00000064933.17	PMS1	2	189783193	2_113	0	0.0677170659707865	17.4153535708476	1.1197674155051e-05	2.11013640245702	1
ENSG00000151689.12	INPP1	2	190343621	2_113	0	0.0204499088323871	5.962867518326	1.15782769450017e-06	0.865219148839088	1
ENSG00000151690.14	MFSD6	2	190408058	2_113	0	0.0209511808051687	6.1926670316637	1.23192319116004e-06	0.752012393503788	2
ENSG00000138386.16	NAB1	2	190647268	2_113	0	0.0733136395414623	18.1851179133454	1.26589678850528e-05	-2.41054670921518	1
ENSG00000115419.12	GLS	2	190891675	2_113	0	0.0415613181018149	12.7184081006921	5.01902623313739e-06	1.71998505253789	1
ENSG00000128641.18	MYO1B	2	191245493	2_114	0	0.0191354642836679	10.1709955517014	1.84799105669427e-06	1.1858881532751	1
ENSG00000173559.12	NABP1	2	191677959	2_114	0	0.0109453940025706	4.83598527266535	5.02589910556135e-07	-0.148866131401042	1
ENSG00000144339.11	TMEFF2	2	192194079	2_114	0	0.0258944230865459	12.8155602841495	3.15094798694337e-06	1.30792413399167	2
ENSG00000138411.10	HECW2	2	196593392	2_116	0	0.024499446869678	7.28330858646807	1.69426908742707e-06	1.82694818776704	2
ENSG00000187944.2	C2orf66	2	196816319	2_116	0	0.102171550348944	21.0296881008742	2.04014113126062e-05	-3.09193273614365	1
ENSG00000197121.14	PGAP1	2	196932578	2_116	0	0.0292070816078996	8.95397845442406	2.48314228748873e-06	0.4728707363495	1
ENSG00000226124.6	FTCDNL1	2	199756040	2_118	0	0.00470887411477616	15.0209902773971	6.71603641310503e-07	-4.15542130734111	2
ENSG00000178074.5	C2orf69	2	199911021	2_118	0	0.00995520478552259	12.2130773607679	1.15444355369333e-06	3.47574539197858	1
ENSG00000162971.10	TYW5	2	199955071	2_118	0	0.00465872664657774	22.4401149044579	9.92635268972676e-07	-5.56577987612477	1
ENSG00000162972.10	MAIP1	2	199954933	2_118	0	0.00471785767294997	6.27887824055426	2.81270569937879e-07	-0.795945041000297	1
ENSG00000163535.17	SGO2	2	200510475	2_118	0	0.00469200372844814	5.50323105626208	2.4517348064427e-07	-0.604388234406833	1
ENSG00000155729.12	KCTD18	2	200519526	2_118	0	0.00484836538640587	7.6005237803147	3.49893811267138e-07	-1.61715134777873	1
ENSG00000082153.17	BZW1	2	200810095	2_119	0	0.0301968775273155	5.07506615349238	1.4551278136694e-06	-0.237212183274122	1
ENSG00000240344.8	PPIL3	2	200889218	2_119	0	0.0301692591723641	5.06634894854585	1.45129982041355e-06	-0.300639887956921	1
ENSG00000003402.19	CFLAR	2	201116120	2_119	0	0.038781167207982	7.46283460284457	2.74803392182181e-06	1.26642937833196	2
ENSG00000003400.14	CASP10	2	201183110	2_119	0	0.0440155644673875	8.67468479044163	3.62541206278081e-06	1.46303231725139	1
ENSG00000064012.21	CASP8	2	201233408	2_119	0	0.0290539726367263	4.70755833112955	1.29866946712272e-06	0.00403710284360712	1
ENSG00000155749.12	ALS2CR12	2	201357198	2_119	0	0.0291518343093236	4.73958030512242	1.3119073638947e-06	-0.022217032654286	1
ENSG00000155755.18	TMEM237	2	201640822	2_119	0	0.0291048051642925	4.72420506370737	1.30554195802586e-06	-0.127379631489419	1
ENSG00000003393.14	ALS2	2	201780819	2_119	0	0.0290882677599855	4.71879259955024	1.30330525303894e-06	-0.0513010791168802	1
ENSG00000155760.2	FZD7	2	202028934	2_120	0	0.0156157918473414	6.00095035889274	8.89777546959662e-07	0.999315177171921	1
ENSG00000138439.11	FAM117B	2	202634789	2_120	0	0.0714518219342291	20.5300191040261	1.39283623818074e-05	-2.52109326098725	1
ENSG00000138380.17	CARF	2	202912503	2_120	0	0.0263921402525448	10.9808339319259	2.75173958128042e-06	1.52956231498363	1
ENSG00000138442.9	WDR12	2	203016111	2_120	0	0.0329042224306781	13.0813524735059	4.08697213659906e-06	1.7132156150724	1
ENSG00000144426.18	NBEAL1	2	203014780	2_120	0	0.101103700903145	23.9168526534805	2.29598199474172e-05	2.69889919472494	1
ENSG00000138443.15	ABI2	2	203300830	2_120	0	0.0182903212275084	7.49880811371192	1.30229978943046e-06	-1.20318430187887	1
ENSG00000235118.7	AC010731.4	2	205742976	2_121	0	0.019945780123752	4.70677107458251	8.91397680799661e-07	0.00705495592333745	1
ENSG00000023228.13	NDUFS1	2	206136174	2_122	0	0.0198681466991236	11.3942507538451	2.14951523485059e-06	-1.79780795528773	1
ENSG00000183671.12	GPR1	2	206217980	2_122	0	0.0529483687439365	20.5282299144421	1.03205177383751e-05	2.27860336224954	1
ENSG00000204186.7	ZDBF2	2	206276156	2_122	0	0.051037270334117	20.1198271553085	9.75010024498365e-06	2.55737484600332	1
ENSG00000114948.12	ADAM23	2	206443099	2_122	0	0.0107701661034164	5.79249387831407	5.92359532297093e-07	0.518882146195503	1
ENSG00000138400.12	MDH1B	2	206765180	2_122	0	0.0108569435302149	5.82474938421899	6.00457425531434e-07	-0.61615258921004	2
ENSG00000118246.13	FASTKD2	2	206765614	2_122	0	0.00982998921405565	5.02467127238271	4.68984071210024e-07	-0.449113952649617	1
ENSG00000163249.11	CCNYL1	2	207710546	2_122	0	0.0120913740187975	6.69690876609349	7.68860296061452e-07	-0.669116210716436	2
ENSG00000163251.3	FZD5	2	207769445	2_122	0	0.035503975184848	16.7009307693733	5.63008632522165e-06	-1.77954295544498	1
ENSG00000188674.10	C2orf80	2	208167974	2_123	0	0.0381266502780209	6.00671602015405	2.17451870544255e-06	-0.55360068478047	2
ENSG00000138413.13	IDH1	2	208266212	2_123	0	0.0344719316989255	5.04425432871634	1.65104911498053e-06	-0.215068204124125	1
ENSG00000115020.16	PIKFYVE	2	208243207	2_123	0	0.0652120337153188	11.1635769478341	6.9123944274076e-06	-1.89849225135803	2
ENSG00000144406.18	UNC80	2	209772425	2_124	0	0.085889987440274	22.8005830276905	1.85945592384897e-05	-2.44811995411813	1
ENSG00000078018.19	MAP2	2	209423138	2_124	0	0.0184767867453787	8.07549564878791	1.41674937775013e-06	-0.838452440257369	1
ENSG00000197713.14	RPE	2	210002122	2_124	0	0.0129629836265036	4.71910251872355	5.808470411706e-07	0.0940493129405679	1
ENSG00000144445.16	KANSL1L	2	210170701	2_124	0	0.0135742873714126	5.15506742263199	6.64429315158035e-07	-0.64428386562617	1
ENSG00000021826.14	CPS1	2	210469923	2_124	0	0.0137557967296771	5.28076863430221	6.89731858845741e-07	0.36568077872742	2
ENSG00000178568.14	ERBB4	2	212539139	2_125	0	0.0255073468908211	14.9634041018614	3.62404089608342e-06	-3.41660814172673	1
ENSG00000138376.10	BARD1	2	214809366	2_127	0	0.016773382913322	6.651945073519	1.05941645147572e-06	-0.712013954105812	2
ENSG00000138363.14	ATIC	2	215310965	2_127	0	0.0139573311368535	4.91161100553705	6.50914195291352e-07	-0.214712739525099	3
ENSG00000118242.15	MREG	2	216033935	2_127	0	0.0199286600065688	8.28609991839736	1.56792635688295e-06	-1.09023432738978	1
ENSG00000115425.13	PECR	2	216037704	2_127	0	0.0156904267525705	6.0197144712065	8.96825699138364e-07	0.565177715070761	1
ENSG00000079246.15	XRCC5	2	216150735	2_127	0	0.0155930010758656	5.96072738268868	8.8252367583135e-07	-0.467409311791134	1
ENSG00000138375.12	SMARCAL1	2	216412846	2_127	0	0.0387118487001424	14.6071637500984	5.36917063590283e-06	1.72567845299154	1
ENSG00000197756.9	RPL37A	2	216498338	2_127	0	0.159805790411804	28.4457209955118	4.31625261353369e-05	-2.93958505297908	1
ENSG00000171450.5	CDK5R2	2	218959212	2_129	0	0.0578173373891863	15.1198889547273	8.30049679050589e-06	-1.828158884447	1
ENSG00000181378.13	CFAP65	2	219041645	2_129	0	0.0209748022360334	7.77110715648725	1.54766930403486e-06	-1.74239219279832	2
ENSG00000182698.11	RESP18	2	219332702	2_129	0	0.0210175176990699	5.37862050653823	1.07337066496466e-06	-0.387008840591396	1
ENSG00000079308.16	TNS1	2	217954673	2_129	0	0.0502271192385816	13.6213662375196	6.49615437251264e-06	-1.45189648410583	1
ENSG00000188282.12	RUFY4	2	218035058	2_129	0	0.0458903158955478	12.6428751624139	5.50889244982955e-06	1.39056320527566	1
ENSG00000163466.15	ARPC2	2	218217396	2_129	0	0.0205724578055629	5.31383649708049	1.03798664161728e-06	-0.507548463294364	1
ENSG00000179921.14	GPBAR1	2	218259499	2_129	0	0.0237467419271815	6.38400487676996	1.4394435544781e-06	-0.460193115295967	1
ENSG00000127838.13	PNKD	2	218270227	2_129	0	0.0236585508291635	6.35112483770424	1.42671157632303e-06	-0.455107489552469	1
ENSG00000135926.14	TMBIM1	2	218292881	2_129	0	0.0247972430673415	7.18586844459318	1.69192091067544e-06	0.986119372051865	2
ENSG00000018280.16	SLC11A1	2	218381984	2_129	0	0.0202838043414647	5.04692528601097	9.72016607108351e-07	-0.221682519996153	1
ENSG00000144580.13	CNOT9	2	218568666	2_129	0	0.0197949279240535	4.81605629337292	9.05196521064787e-07	0.0309914205107155	1
ENSG00000115556.13	PLCD4	2	218608011	2_129	0	0.0354284289707846	10.7835912855495	3.62754417962801e-06	-1.66654564991835	1
ENSG00000074582.12	BCS1L	2	218658716	2_129	0	0.0195465268391429	4.72579942755717	8.77086208883119e-07	0.145207690822833	1
ENSG00000115568.15	ZNF142	2	218658710	2_129	0	0.0247521472367636	7.34239170790408	1.7256305724001e-06	1.27154912601204	2
ENSG00000163481.7	RNF25	2	218672452	2_129	0	0.0203603252674196	5.05212378672686	9.76688539366741e-07	0.102314382830177	1
ENSG00000163482.11	STK36	2	218672243	2_129	0	0.0232451691765002	6.68648078086977	1.4758006888351e-06	-1.13414893160739	2
ENSG00000135929.8	CYP27A1	2	218782732	2_129	0	0.0201956598624569	5.09385809849689	9.76792433818195e-07	0.421790977848794	1
ENSG00000187736.12	NHEJ1	2	219160400	2_129	0	0.0209444932891147	8.40324961246975	1.67114648127697e-06	2.01799814713751	2
ENSG00000213901.10	SLC23A3	2	219170396	2_129	1	0.288278902297585	21.0052918440172	5.7496178005979e-05	4.24239195820221	1
ENSG00000115649.15	CNPPD1	2	219177206	2_129	1	0.375332677146965	21.745319577849	7.74960501772762e-05	-4.31599543945491	2
ENSG00000115657.12	ABCB6	2	219218557	2_129	0	0.0244716519905694	7.16544618815723	1.66496045760208e-06	-0.978027998701837	1
ENSG00000198925.10	ATG9A	2	219229829	2_129	0	0.0195362486846894	5.07049358709883	9.40564990520951e-07	0.591089152029749	2
ENSG00000163516.13	ANKZF1	2	219229829	2_129	0	0.0245332481349604	6.49872194797087	1.51384149062537e-06	-0.316336725241242	2
ENSG00000163521.15	GLB1L	2	219243701	2_129	0	0.0722764332067962	21.1199516373651	1.4493958998925e-05	-2.91016160819345	1
ENSG00000115661.13	STK16	2	219242427	2_129	0	0.0295672026055372	10.5038787901996	2.94888159985792e-06	-1.91904309745411	2
ENSG00000127824.13	TUBA4A	2	219278362	2_129	0	0.0272649714800342	7.4461190549187	1.92766880940862e-06	0.434970379060179	1
ENSG00000054356.13	PTPRN	2	219287136	2_129	0	0.0249788686535722	6.63467501655974	1.57358358303218e-06	0.320937913195827	1
ENSG00000123992.18	DNPEP	2	219399651	2_129	0	0.019542614323325	4.73772282250233	8.79123130813135e-07	-0.153391030100893	2
ENSG00000072195.14	SPEG	2	219434550	2_129	0	0.0288344553227682	8.23826950997006	2.25551201240201e-06	0.939170850144341	1
ENSG00000123989.13	CHPF	2	219543916	2_129	0	0.0209851071154717	5.67469934925067	1.13071054987868e-06	-0.764485200814802	1
ENSG00000123999.4	INHA	2	219572251	2_129	0	0.021762819048491	5.91731862027608	1.22274952415859e-06	0.739792227180069	2
ENSG00000124006.14	OBSL1	2	219570312	2_129	0	0.0494523493296765	13.3552295244697	6.27098383773035e-06	1.39392507881502	1
ENSG00000188760.10	TMEM198	2	220284429	2_130	0	0.0124143369679943	5.84292880890163	6.88733997167687e-07	0.699360921515075	1
ENSG00000144589.21	STK11IP	2	219597918	2_130	0	0.0113108288546878	4.72886948353226	5.07866019145723e-07	-0.0341883709083787	1
ENSG00000116106.11	EPHA4	2	221483714	2_130	0	0.0177563843829147	8.90415930668841	1.50122177838799e-06	-1.06526577616142	2
ENSG00000163082.9	SGPP2	2	222423832	2_131	0	0.0856419228480167	20.6294375234264	1.67753346700399e-05	-2.16426185649144	1
ENSG00000123983.13	ACSL3	2	222860739	2_131	0	0.0203351093913765	6.84146289266787	1.32096978977425e-06	0.760917061811377	1
ENSG00000152056.16	AP1S3	2	223837891	2_131	0	0.0217351833548747	7.47342784273363	1.54234152235364e-06	0.894620599799057	1
ENSG00000124019.9	FAM124B	2	224402283	2_132	0	0.0181005589789082	5.31292160552702	9.13109353302925e-07	1.05226423558329	1
ENSG00000135905.18	DOCK10	2	225041976	2_133	0	0.0197406604127418	6.13452618544044	1.14984711274286e-06	0.632283486205805	1
ENSG00000144468.16	RHBDD1	2	226832746	2_133	0	0.0197447319575542	6.1364926067269	1.15045292997717e-06	-0.736799162567061	1
ENSG00000081052.11	COL4A4	2	227152676	2_133	0	0.0471019131904289	14.424348695596	6.45107598025446e-06	1.63046696473672	1
ENSG00000168958.19	MFF	2	227327757	2_134	0	0.015165204412985	5.35326617203654	7.70840461991795e-07	0.572309933935614	1
ENSG00000135917.13	SLC19A3	2	227717302	2_134	0	0.0152348231364343	5.36428457523185	7.75973022248427e-07	0.294249905268523	1
ENSG00000115009.11	CCL20	2	227807863	2_134	0	0.0231336693655092	9.52269330016819	2.09171118208892e-06	-1.1456864580955	1
ENSG00000123977.9	DAW1	2	227871322	2_134	0	0.0141790441901148	4.77159287648173	6.42403257305223e-07	0.147426752835473	1
ENSG00000187957.7	DNER	2	229714875	2_135	0	0.290689033808645	28.9656995967415	7.99484535347068e-05	-3.54974277753025	1
ENSG00000185404.16	SP140L	2	230325532	2_135	0	0.0566467073901659	21.2692836383938	1.14399711982998e-05	2.20833106321227	1
ENSG00000135932.10	CAB39	2	230717583	2_135	0	0.0100805932127802	4.90712532357949	4.69689267087651e-07	-0.236543501432683	1
ENSG00000135916.15	ITM2C	2	230864420	2_135	0	0.0104382036173132	5.23493632473147	5.18841330838188e-07	-0.350897144976347	1
ENSG00000135898.9	GPR55	2	230895258	2_135	0	0.0122562984394721	6.74442526362564	7.84877122939205e-07	0.702616302791781	1
ENSG00000135902.9	CHRND	2	232522297	2_136	0	0.0212157652082415	4.98756612109077	1.0047193431858e-06	-0.339035454722852	2
ENSG00000173699.15	SPATA3	2	231011576	2_136	0	0.0535500488981081	13.8262845406318	7.03012033299141e-06	-1.60687588491455	1
ENSG00000135914.5	HTR2B	2	231125386	2_136	0	0.0207106351925798	4.75885909426016	9.35822885300831e-07	-0.00460586288451319	2
ENSG00000135931.17	ARMC9	2	231199000	2_136	0	0.0419648724056941	11.4867217527624	4.57698411206427e-06	1.46688920561994	1
ENSG00000115053.15	NCL	2	231483954	2_136	0	0.0206163646229051	4.71556474053177	9.23088190942838e-07	-0.226467112946482	1
ENSG00000171596.6	NMUR1	2	231530546	2_136	0	0.0222171932663466	5.42544826107335	1.14451691612859e-06	0.392001173339466	1
ENSG00000187514.16	PTMA	2	231706100	2_136	0	0.0259662048635606	6.90726845632885	1.7029904459318e-06	0.855102496715468	2
ENSG00000221944.6	TIGD1	2	232550122	2_136	0	0.0248355836197669	6.48396723099811	1.52901793001464e-06	-0.712483391894437	1
ENSG00000115468.11	EFHD1	2	232643967	2_136	0	0.0703332911348844	16.4584277474519	1.09912397727264e-05	-1.89626699941197	1
ENSG00000204120.14	GIGYF2	2	232697500	2_137	0	0.0191421614410268	17.9980194867407	3.27124513030951e-06	-3.84472661673909	2
ENSG00000182600.9	C2orf82	2	232856815	2_137	0	0.0749103702554197	20.0825311438453	1.42842614144918e-05	-2.7532264615721	1
ENSG00000066248.14	NGEF	2	233013260	2_137	0	0.0190704197141875	4.86710355887075	8.81309060750118e-07	0.00130240503737639	1
ENSG00000077044.10	DGKD	2	233348808	2_137	0	0.0196947918138138	5.25250841383872	9.82235322650059e-07	0.37592146939161	2
ENSG00000085982.13	USP40	2	233565958	2_137	0	0.0765586937864721	18.1042151269802	1.31604764821863e-05	-1.9384326311167	2
ENSG00000182177.13	ASB18	2	236241668	2_139	0	0.0427039328481329	10.2026051952523	4.13691265627971e-06	-1.34196205737196	1
ENSG00000132321.16	IQCA1	2	236491462	2_139	0	0.0336399359753752	7.92225867534098	2.53047223284558e-06	1.17895024982937	3
ENSG00000124831.18	LRRFIP1	2	237627323	2_140	0	0.0339115543344959	7.00066244462139	2.25415736026361e-06	0.892631807697226	1
ENSG00000177483.11	RBM44	2	237798821	2_140	0	0.0266574647263363	4.70761419844061	1.19156326022266e-06	0.0540227331955755	1
ENSG00000132329.10	RAMP1	2	237867634	2_141	0	0.0296869516549025	4.70962595582893	1.32754551039108e-06	0.0125852038054832	1
ENSG00000184182.18	UBE2F	2	237966849	2_141	0	0.0533489492752229	10.3180228731196	5.22660588767967e-06	-1.48054303537897	1
ENSG00000132330.16	SCLY	2	238060509	2_141	0	0.0426651178905356	8.17306154893802	3.31096901300864e-06	-1.32368319384609	1
ENSG00000144488.14	ESPNL	2	238099356	2_141	0	0.0407476550008702	7.7326399878047	2.99176728070225e-06	-0.619942727460246	2
ENSG00000178752.15	ERFE	2	238158500	2_141	0	0.0391130180068846	7.34115537898957	2.72635962067032e-06	-0.900210266228176	1
ENSG00000144485.10	HES6	2	238221444	2_141	0	0.0350596121691427	6.29588959391036	2.09585680911372e-06	-1.01037510751965	1
ENSG00000204104.11	TRAF3IP1	2	238323145	2_141	0	0.038890028866777	7.28646080563242	2.69061956235101e-06	0.82704467561235	1
ENSG00000065802.11	ASB1	2	238421338	2_141	0	0.0465088992399806	8.99980520356161	3.97435417869595e-06	-1.13999727797774	1
ENSG00000068024.16	HDAC4	2	239401967	2_142	0	0.0515277779941247	16.2347254453769	7.94298532582225e-06	-1.70589386915057	1
ENSG00000130414.11	NDUFA10	2	240027455	2_142	0	0.015656914598585	4.88568110048583	7.26321158265704e-07	-0.251085425826251	1
ENSG00000063660.8	GPC1	2	240433762	2_142	0	0.0153948445519498	4.72582856315983	6.90797357612278e-07	-0.122850701616093	2
ENSG00000188542.9	DUSP28	2	240564697	2_142	0	0.0153805333454686	4.71701729840758	6.88868397133538e-07	-0.00487719989649368	1
ENSG00000142330.19	CAPN10	2	240586423	2_142	0	0.02760077354446	10.2666758382147	2.69059605067456e-06	-1.18035531956067	1
ENSG00000178623.11	GPR35	2	240605435	2_142	0	0.0155428729149193	4.81645400131738	7.10814223998088e-07	-0.243198787307277	1
ENSG00000122085.16	MTERF4	2	241102692	2_143	0	0.0318595954275471	8.33931615148176	2.52271443370191e-06	1.18520858696628	2
ENSG00000115687.13	PASK	2	241174336	2_143	0	0.0240602866251065	5.66698932510879	1.29464467102999e-06	-0.373876252525708	1
ENSG00000146205.13	ANO7	2	241217672	2_144	0	0.0232691621116522	6.22485678605375	1.37533186802354e-06	-0.485396421453349	3
ENSG00000168385.17	SEPT2	2	241314902	2_144	0	0.0351143649319724	10.1429882680565	3.38180170099366e-06	1.53693027156143	1
ENSG00000006607.13	FARP2	2	241356106	2_144	0	0.196751352633095	27.03139715669	5.04990975345255e-05	2.90454096111557	2
ENSG00000115694.14	STK25	2	241500573	2_144	0	0.0198275909469194	4.70552071472631	8.85880285647744e-07	-0.282095356624433	2
ENSG00000176720.4	BOK	2	241558436	2_144	0	0.0338536560108114	9.79399354234727	3.14820342538534e-06	0.980724901440896	2
ENSG00000168397.16	ATG4B	2	241636401	2_144	0	0.0446258058651731	12.4358079418725	5.26935520035113e-06	1.50075498071507	1
ENSG00000168395.15	ING5	2	241687101	2_144	0	0.0198311774132851	4.70723594076244	8.8636349975742e-07	-0.117431598866174	1
ENSG00000204099.11	NEU4	2	241809136	2_144	0	0.0293215362921089	8.42397761736488	2.34531576208699e-06	-1.24905760093475	1
ENSG00000134121.9	CHL1	3	196216	3_1	0	0.112161350529999	21.7414218138356	2.31541354097323e-05	2.14176937882567	1
ENSG00000134115.12	CNTN6	3	1092761	3_1	0	0.020470764346128	5.36940478754758	1.04365654574582e-06	-0.353326563750058	1
ENSG00000072756.16	TRNT1	3	3160608	3_3	0	0.0165680527143446	4.70903867146491	7.40800252024515e-07	-0.0726621437638652	1
ENSG00000113851.14	CRBN	3	3136638	3_3	0	0.0355613803814466	11.9699041973688	4.0417242664322e-06	1.31327930505437	1
ENSG00000175928.5	LRRN1	3	3801087	3_3	0	0.0485780939267615	14.9559799735977	6.89846939672414e-06	1.64796923573863	1
ENSG00000170364.12	SETMAR	3	4303252	3_3	0	0.0165624254839725	4.7058202955003	7.40042518707051e-07	0.0496117990989632	2
ENSG00000144455.13	SUMF1	3	4467058	3_4	0	0.0169428211284577	4.71117327936511	7.57900512518777e-07	0.0281780186940346	1
ENSG00000150995.18	ITPR1	3	4492945	3_4	0	0.0169713335452483	4.72710599648585	7.61743411098812e-07	0.0815700528953291	1
ENSG00000134107.4	BHLHE40	3	4977455	3_4	0	0.0170260025577891	4.75758024328139	7.69123733749177e-07	-0.055483376683044	1
ENSG00000134108.12	ARL8B	3	5132114	3_4	0	0.0336028305732238	11.2194042340962	3.57967051796316e-06	1.25425588305834	1
ENSG00000134109.10	EDEM1	3	5190141	3_4	0	0.0169660057408365	4.72413079749721	7.61024993171159e-07	-0.123357627135514	1
ENSG00000182533.6	CAV3	3	8731098	3_7	0	0.0451057371493765	11.2931086699908	4.83662803383989e-06	1.18035572926518	1
ENSG00000180914.10	OXTR	3	8769477	3_7	0	0.0275663252885926	6.59112400665384	1.72518532810034e-06	-0.754558115404943	3
ENSG00000070950.9	RAD18	3	8961362	3_7	0	0.0232003339650743	4.95164536221777	1.09079004614656e-06	-0.215536898016478	2
ENSG00000134077.15	THUMPD3	3	9362987	3_7	0	0.0230526730598679	4.89099557985822	1.07057219126579e-06	0.324471577252242	1
ENSG00000168137.15	SETD5	3	9397385	3_7	0	0.0229957847553088	4.86750303111824	1.06280077479071e-06	-0.0748059519681246	1
ENSG00000163719.19	MTMR14	3	9649842	3_8	0	0.0112010410697726	4.71629915985426	5.01599542213692e-07	0.0239401389600048	1
ENSG00000144550.12	CPNE9	3	9703359	3_8	0	0.0252478299805193	12.3104442735857	2.95117647509589e-06	1.34839893284595	1
ENSG00000114026.21	OGG1	3	9749660	3_8	0	0.0122071436737997	5.54996865534165	6.43282864855395e-07	0.406002895388766	1
ENSG00000134072.10	CAMK1	3	9770367	3_8	0	0.0437628169335962	17.456900663993	7.25387063926679e-06	-1.91969454702108	1
ENSG00000171148.13	TADA3	3	9793221	3_8	0	0.0473633092288771	18.2400439357585	8.20286030192023e-06	1.96663070578702	1
ENSG00000214021.15	TTLL3	3	9809721	3_8	0	0.0305746569720637	14.2018051328624	4.12289751344843e-06	1.54414397561164	1
ENSG00000171135.13	JAGN1	3	9890428	3_8	0	0.0154680118806553	7.78779653759699	1.14379051413506e-06	-0.799750063342321	2
ENSG00000163701.18	IL17RE	3	9716401	3_8	0	0.0150431581034634	7.53106293136409	1.0757037767869e-06	-0.77577724630429	2
ENSG00000163703.17	CRELD1	3	9933125	3_8	0	0.0131365061197914	6.23955969395738	7.78271654460537e-07	0.713742483198368	1
ENSG00000125037.12	EMC3	3	10010880	3_8	0	0.0130978414295633	6.16811078418515	7.67095244604307e-07	-0.668922022784775	1
ENSG00000144554.10	FANCD2	3	10025967	3_8	0	0.0111881215505031	4.71104795185416	5.00463141301516e-07	-0.0078271197706794	1
ENSG00000254999.3	BRK1	3	10117289	3_8	0	0.0301457527802063	14.1213501628939	4.04203204517106e-06	1.58394050008101	1
ENSG00000157014.10	TATDN2	3	10272469	3_8	0	0.0112604781352091	4.77565705793303	5.10607701267703e-07	-0.213966629292838	1
ENSG00000157087.17	ATP2B2	3	10707748	3_8	0	0.0141092111744939	7.29789154488881	9.77681810662847e-07	-1.34987599615627	1
ENSG00000157103.10	SLC6A1	3	10992869	3_9	0	0.0131296526298547	5.35079703903648	6.67066469315825e-07	0.357933902381944	1
ENSG00000196639.6	HRH1	3	11135354	3_9	0	0.0122653308115366	4.70667270937657	5.48138948727994e-07	0.0729841325414915	1
ENSG00000197548.12	ATG7	3	11271528	3_9	0	0.0139939851871541	5.95410646574977	7.91143752107339e-07	0.735137955596015	1
ENSG00000144559.10	TAMM41	3	11808893	3_9	0	0.0242915723530581	11.1835592586449	2.57948535764148e-06	-1.31099637295133	1
ENSG00000157152.16	SYN2	3	12004293	3_9	0	0.015983801373047	7.21277955944122	1.09466222132667e-06	0.681117346011201	1
ENSG00000157150.4	TIMP4	3	12159406	3_9	0	0.154835715083205	29.1445303103422	4.28475112646079e-05	3.33421457374116	2
ENSG00000154743.17	TSEN2	3	12484699	3_9	0	0.0148728196338915	6.53059412816283	9.22238824990189e-07	0.639921074293151	1
ENSG00000075975.15	MKRN2	3	12557101	3_9	0	0.0320053944318853	13.8084869671229	4.19630140992343e-06	1.63948824309751	2
ENSG00000225526.4	MKRN2OS	3	12561203	3_9	0	0.0147879044021195	6.47638667614725	9.09361999259633e-07	0.630382420840231	1
ENSG00000144712.11	CAND2	3	12796583	3_9	0	0.0221980509353457	10.3273632922453	2.17671562685467e-06	-1.13078637660018	2
ENSG00000144713.12	RPL32	3	12841494	3_9	0	0.0142127871149089	6.1009081682513	8.23324683368128e-07	-0.488567634544941	1
ENSG00000144711.13	IQSEC1	3	13072626	3_10	0	0.0294340681846439	7.56808866750032	2.11511458503423e-06	0.917664962729578	2
ENSG00000163528.12	CHCHD4	3	14123707	3_10	0	0.0346067821022167	9.11165674894855	2.99402874818222e-06	-1.12491994848439	1
ENSG00000170876.7	TMEM43	3	14124463	3_10	0	0.0330782956150767	8.68063299488868	2.72641470908027e-06	-1.12428239661362	1
ENSG00000154767.14	XPC	3	14179885	3_10	0	0.0256915529230125	6.27389673338278	1.53047104919595e-06	0.767743623429467	1
ENSG00000131389.16	SLC6A6	3	14482291	3_10	0	0.0319199542824893	8.34069807622415	2.52791261965781e-06	0.972111578908059	1
ENSG00000144596.12	GRIP2	3	14629129	3_10	0	0.0221985102473559	4.88521918928035	1.02968712123112e-06	-0.259965440391692	1
ENSG00000154781.15	CCDC174	3	14660765	3_10	0	0.134016360502307	22.2548147431075	2.83190838747826e-05	-2.39376727328532	1
ENSG00000131368.7	MRPS25	3	15064685	3_11	0	0.0263246400944857	5.07119032868552	1.26756357178529e-06	-0.293282861997505	1
ENSG00000131381.12	RBSN	3	15099992	3_11	0	0.0543598174039439	12.0041426643232	6.19593045180788e-06	-1.53255072142216	1
ENSG00000131375.9	CAPN7	3	15197385	3_11	0	0.0253323466018511	4.70577551781068	1.13188948183298e-06	0.0719535135138263	1
ENSG00000206562.11	METTL6	3	15431907	3_11	0	0.0265234724275253	5.14268340840884	1.29514253580987e-06	-0.254505812722967	1
ENSG00000206561.12	COLQ	3	15518642	3_11	0	0.0278608292842912	5.61088275138783	1.48430321949325e-06	-0.573326097513311	1
ENSG00000131373.14	HACL1	3	15586321	3_11	0	0.0406405639678338	9.21354985101328	3.55536434504008e-06	-1.29320799192739	1
ENSG00000206560.11	ANKRD28	3	15859466	3_11	0	0.0551534645436922	12.1441536067688	6.35971197102181e-06	-1.74072890255335	1
ENSG00000154814.13	OXNAD1	3	16265263	3_12	0	0.0795879635185475	20.3494060487964	1.5377882092669e-05	2.22641268488241	2
ENSG00000182568.16	SATB1	3	18441823	3_13	0	0.024545790611279	8.34384763137861	1.94464703898893e-06	-1.08336401059446	1
ENSG00000144566.10	RAB5A	3	19946616	3_14	0	0.0956454096679901	20.1609866098746	1.83093661445557e-05	-2.20929030693862	1
ENSG00000182247.9	UBE2E2	3	23202760	3_17	0	0.0415064858823992	12.2695083388424	4.83549036869425e-06	1.65326610721303	1
ENSG00000170142.11	UBE2E1	3	23805720	3_18	0	0.0053272902886935	4.97936425566841	2.51870704372376e-07	0.741455619289953	1
ENSG00000174738.12	NR1D2	3	23945256	3_18	0	0.00540581882218305	6.44744579811028	3.30937957903013e-07	-1.67364895284165	1
ENSG00000197885.10	NKIRAS1	3	23946351	3_18	0	0.00535229772804724	5.85526597664306	2.97566672210818e-07	1.46944504730783	1
ENSG00000077097.15	TOP2B	3	25664786	3_19	0	0.0434330317577084	7.70623863768065	3.17804465981943e-06	-1.02281966446321	1
ENSG00000033867.16	SLC4A7	3	27484217	3_20	0	0.0403943592054187	7.10080589550837	2.72348984970394e-06	-0.886510711045966	1
ENSG00000163512.13	AZI2	3	28348860	3_21	0	0.0386788069416503	12.0983088923622	4.44319255937379e-06	-1.51988591572188	1
ENSG00000144642.21	RBMS3	3	28575079	3_21	0	0.019454638025908	5.55711746616008	1.02652641306895e-06	-0.00535830737670335	1
ENSG00000197385.5	ZNF860	3	31981522	3_23	0	0.0237321637722001	9.56716704170475	2.15584776647612e-06	-1.25154061560914	1
ENSG00000170293.8	CMTM8	3	32238447	3_23	0	0.0385257264640442	14.099838650178	5.15777480605325e-06	1.50423063535276	1
ENSG00000144635.8	DYNC1LI1	3	32570942	3_24	0	0.028964699511453	5.98413170718352	1.64576403592481e-06	-0.508992889078195	1
ENSG00000188167.8	TMPPE	3	33097052	3_24	0	0.0579494299168909	12.6235739705796	6.94590587657182e-06	-1.69548926572517	2
ENSG00000170266.15	GLB1	3	33097285	3_24	0	0.0294533187920499	6.14350254856237	1.71809699256137e-06	-1.00819855842855	1
ENSG00000170275.14	CRTAP	3	33113893	3_24	0	0.0257186083160673	4.85306658666429	1.1851166816139e-06	0.241205174893654	2
ENSG00000173705.8	SUSD5	3	33218930	3_25	0	0.0164816594222795	14.3744394391504	2.24951684633452e-06	-1.71684135123435	2
ENSG00000170248.13	PDCD6IP	3	33797856	3_25	0	0.017415836678595	15.2857611669776	2.52771909827467e-06	1.53564506301231	1
ENSG00000144681.10	STAC	3	36380068	3_26	0	0.026564158001976	7.14980406414555	1.80338142428771e-06	0.533124213935218	2
ENSG00000163673.7	DCLK3	3	36764355	3_27	0	0.0243504405978903	8.96769475801298	2.07340927956292e-06	-1.31549883042738	1
ENSG00000168016.13	TRANK1	3	36944995	3_27	0	0.0257032716539998	7.93337075781068	1.93617030061249e-06	0.434126815304659	1
ENSG00000178567.7	EPM2AIP1	3	36993455	3_27	0	0.0184818206177706	7.70011696400614	1.35126170706445e-06	-1.61366211709586	1
ENSG00000076242.14	MLH1	3	36997973	3_27	0	0.0185869474416804	5.38374844741368	9.50145743664963e-07	-0.0973387327480522	1
ENSG00000198590.11	C3orf35	3	37386585	3_27	0	0.0193017627009824	5.67012743872643	1.03917140760959e-06	-0.127522858999875	1
ENSG00000136059.14	VILL	3	37989256	3_27	0	0.0175037837878288	5.15238560913361	8.56323170719111e-07	-0.256457259625929	1
ENSG00000144671.10	SLC22A14	3	38281798	3_27	0	0.0174013266617157	4.88529796625307	8.07180783442384e-07	-0.165279923147757	1
ENSG00000093217.9	XYLB	3	38346523	3_28	0	0.0181191264871065	7.14757103386926	1.22968289977265e-06	0.77933265360207	1
ENSG00000114742.13	WDR48	3	39051835	3_28	0	0.0150151333026104	5.26436147867315	7.50537318933179e-07	0.348991277767353	2
ENSG00000168026.18	TTC21A	3	39115520	3_28	0	0.0143939425472448	4.97594677956389	6.80068858724913e-07	-0.345665208746869	1
ENSG00000144655.14	CSRNP1	3	39154473	3_28	0	0.0140536510838845	4.7222769388744	6.3014140432229e-07	0.196731258632573	1
ENSG00000168334.8	XIRP1	3	39192679	3_28	0	0.0856098539875603	21.9259517397811	1.78229507489788e-05	2.33988582515052	1
ENSG00000144659.10	SLC25A38	3	39383433	3_28	0	0.0144002063157007	4.94911629847715	6.76696251148597e-07	-0.23566460930928	2
ENSG00000168028.13	RPSA	3	39407090	3_28	0	0.0148446779001611	5.20568876143471	7.33747060445383e-07	0.395812929953762	1
ENSG00000114784.3	EIF1B	3	40309993	3_29	0	0.024233054165505	7.05903676300243	1.62424296164121e-06	0.922964873633449	1
ENSG00000168032.8	ENTPD3	3	40387447	3_29	0	0.0248951897241922	7.31526738488911	1.72919130091731e-06	0.966478568662207	1
ENSG00000177873.12	ZNF619	3	40477330	3_29	0	0.030134170660414	9.1327629193845	2.61311681207233e-06	-1.18756045420034	1
ENSG00000168038.10	ULK4	3	41963289	3_30	0	0.0336384309410778	6.73294256915664	2.15049301774453e-06	-0.995013344958611	1
ENSG00000182606.14	TRAK1	3	42013418	3_30	0	0.0545687763440692	11.3675200902466	5.88989214940827e-06	1.56520882487526	2
ENSG00000114857.17	NKTR	3	42598902	3_31	0	0.0167558021189186	10.1698551239436	1.61799578452752e-06	1.33772529459206	1
ENSG00000093183.13	SEC22C	3	42602204	3_31	0	0.0133993231823331	8.12929675676338	1.03426835383282e-06	-1.27141752408513	1
ENSG00000114853.13	ZBTB47	3	42653821	3_31	0	0.0141326976742245	8.61322174621953	1.15581438064126e-06	1.32999104973012	1
ENSG00000157119.11	KLHL40	3	42685226	3_31	0	0.0126876953062223	7.57455449734467	9.12509158383989e-07	-0.873233194114315	1
ENSG00000010282.14	HHATL	3	42702091	3_31	0	0.00967033343475343	4.88643423843728	4.48674000576197e-07	-0.0123663935020187	3
ENSG00000244607.5	CCDC13	3	42769748	3_31	0	0.00947578011623984	4.72504345766122	4.25126501115435e-07	-0.0647057026791371	1
ENSG00000181061.13	HIGD1A	3	42800848	3_31	0	0.00959776797965883	4.92816030934437	4.49109736376032e-07	-0.379721733290249	1
ENSG00000144648.15	ACKR2	3	42804792	3_31	0	0.0236464809033383	13.1190732532546	2.94555456002375e-06	-1.4218226805569	1
ENSG00000144649.8	FAM198A	3	43047594	3_31	0	0.0199201954286293	11.772750042513	2.22673694505462e-06	-1.43529960140101	1
ENSG00000144647.5	POMGNT2	3	43106160	3_31	0	0.00955378057142242	4.79184738394067	4.3468598376264e-07	0	1
ENSG00000011198.7	ABHD5	3	43689274	3_31	0	0.0102431617330708	5.46190085565619	5.31221005283847e-07	-0.13251835911343	3
ENSG00000160746.12	ANO10	3	43691692	3_31	0	0.0117024467139655	6.56908556240305	7.29926259077288e-07	-0.139145502515291	1
ENSG00000179152.19	TCAIM	3	44338372	3_31	0	0.0329520451105818	16.0133482057513	5.01027908284786e-06	2.09058041457784	1
ENSG00000225873.3	LINC00694	3	44439661	3_31	0	0.0449900375118707	18.9279985066475	8.08571528930196e-06	2.26959777015544	1
ENSG00000178917.15	ZNF852	3	44510929	3_31	0	0.0121674414789955	7.49225310064007	8.65583766762193e-07	-1.41086035550825	1
ENSG00000196345.12	ZKSCAN7	3	44557611	3_31	0	0.0145197127552403	9.28838098864266	1.28054676234192e-06	-1.6415142508858	1
ENSG00000144792.9	ZNF660	3	44578138	3_31	0	0.0165423159820846	9.85274983573824	1.54757307464265e-06	-1.56485979799194	2
ENSG00000186448.14	ZNF197	3	44584405	3_31	0	0.00995072664236574	5.30218953929137	5.00965064960401e-07	-0.656290229002722	1
ENSG00000196653.11	ZNF502	3	44721338	3_31	0	0.0114717211782708	6.53274331381896	7.11576462004063e-07	-0.747861346350425	1
ENSG00000186446.11	ZNF501	3	44721338	3_31	0	0.00955190336072576	4.78340643492977	4.33835013972188e-07	0.063252743528802	2
ENSG00000163807.5	KIAA1143	3	44761331	3_31	0	0.0240094388805514	12.8519570973552	2.92987218162535e-06	-1.45400186109862	2
ENSG00000163808.16	KIF15	3	44761638	3_31	0	0.176652887581288	32.2615462492004	5.41132123925494e-05	-3.34775308757611	1
ENSG00000075914.12	EXOSC7	3	44975427	3_31	0	0.0108957575545909	5.88488746100728	6.0882571840699e-07	0.514913632835692	1
ENSG00000249992.1	TMEM158	3	45226648	3_32	0	0.0255931013048337	5.05712029996545	1.22891995810542e-06	-0.398249939390283	1
ENSG00000011376.9	LARS2	3	45388191	3_32	0	0.0465883357762093	10.7757983028773	4.76676835480311e-06	1.25114203128982	2
ENSG00000144791.9	LIMD1	3	45551240	3_32	0	0.0560951986765415	12.560821364545	6.69023120439715e-06	2.02948079042365	1
ENSG00000163817.15	SLC6A20	3	45796686	3_32	0	0.041187252591129	9.59515138881094	3.75242526349796e-06	-1.17407650059441	2
ENSG00000163818.16	LZTFL1	3	45916197	3_32	0	0.0321437271425998	7.22703507354329	2.20573732366712e-06	-0.996855725605252	2
ENSG00000163820.14	FYCO1	3	45995932	3_32	0	0.0250515956602361	4.85377947568353	1.1545502273949e-06	-0.2312645165909	1
ENSG00000163823.3	CCR1	3	46208517	3_32	0	0.0261603828355187	5.26560192777818	1.30794510235783e-06	0.470765289923588	2
ENSG00000160791.13	CCR5	3	46370444	3_32	0	0.0345148025185807	7.90599707909782	2.59095242881119e-06	-1.08559755348099	2
ENSG00000121797.9	CCRL2	3	46406481	3_32	0	0.0251017669159884	4.87280032010858	1.16139594241743e-06	-0.442433893410292	1
ENSG00000241186.9	TDGF1	3	46576229	3_32	0	0.0250484275441719	4.85257438654239	1.1541176050059e-06	0.285672916814736	1
ENSG00000178038.16	ALS2CL	3	46693690	3_33	0	0.0293318566749226	6.91755039736282	1.92658991622515e-06	-0.743911574172855	1
ENSG00000181585.3	TMIE	3	46699809	3_33	0	0.0549626139695107	12.9272212918605	6.74636694167159e-06	1.42210726671786	2
ENSG00000188086.13	PRSS45	3	46744963	3_33	0	0.0289943466842497	6.80733493547788	1.87407878154779e-06	0.753358676504597	2
ENSG00000178055.11	PRSS42	3	46834226	3_33	0	0.0263190808962754	5.8860044085367	1.47091880005423e-06	-0.613347872290446	1
ENSG00000160801.13	PTH1R	3	46877309	3_33	0	0.0545987431548598	12.8632785125914	6.6685546595872e-06	-1.42875966463034	2
ENSG00000160796.16	NBEAL2	3	46979634	3_33	0	0.0259112757593477	5.73747732720243	1.41158545726417e-06	0.566716615540044	2
ENSG00000160799.11	CCDC12	3	46982458	3_33	0	0.0233857392579208	4.76268057572097	1.0575476757304e-06	0.215603252052568	1
ENSG00000181555.20	SETD2	3	47164415	3_33	0	0.0232484604508709	4.70674777895685	1.03899276088895e-06	-0.0418301464994913	2
ENSG00000114650.18	SCAP	3	47454974	3_33	0	0.0262263681957901	5.85243837111682	1.45737863958753e-06	0.610422533309899	2
ENSG00000163832.15	ELP6	3	47513447	3_33	0	0.0237124760279387	4.89450875433467	1.10200460990236e-06	-0.15896997026746	1
ENSG00000114646.9	CSPG5	3	47580841	3_33	0	0.0318934799239099	7.7153806207835	2.3364509099516e-06	-0.871592341195645	1
ENSG00000164045.11	CDC25A	3	48188134	3_34	0	0.0778466685927323	16.6217256057273	1.22860856137449e-05	-2.6664228210338	1
ENSG00000172113.8	NME6	3	48301597	3_34	0	0.0545894301603632	13.1893811321296	6.83644581335385e-06	2.41233067128322	1
ENSG00000164049.14	FBXW12	3	48372047	3_34	0	0.0412853531002032	10.5086053921725	4.11944287022675e-06	-1.79147738926159	1
ENSG00000232112.3	TMA7	3	48440024	3_34	0	0.0481743105278858	11.9877625480949	5.48341399880821e-06	1.92784946991879	1
ENSG00000213689.11	TREX1	3	48447994	3_34	0	0.0480406821606364	11.9610990151008	5.45604128521581e-06	1.92421120924643	1
ENSG00000114268.11	PFKFB4	3	48562511	3_34	0	0.0226648764427594	4.79305568726822	1.03148573781499e-06	0.321624668588037	1
ENSG00000145040.3	UCN2	3	48563473	3_34	0	0.0335983054284745	8.53983582689124	2.72435872710193e-06	1.17096499281183	1
ENSG00000114270.17	COL7A1	3	48595323	3_34	0	0.0302221494940368	7.53016546603459	2.16086316137157e-06	0.782867330915396	1
ENSG00000225697.12	SLC26A6	3	48634401	3_34	0	0.09168135624049	18.2171137328084	1.58583498909126e-05	2.40620863196562	1
ENSG00000213672.7	NCKIPSD	3	48686026	3_34	0	0.0271298275337981	6.50242452854053	1.67501904717943e-06	0.505323382212557	1
ENSG00000068745.14	IP6K2	3	48694528	3_34	0	0.02384602596976	5.27567138269648	1.19451372794489e-06	-0.512198565392824	1
ENSG00000114302.15	PRKAR2A	3	48845667	3_34	0	0.0262564832597837	6.19113595506055	1.5434916876801e-06	-0.432245942917056	2
ENSG00000178467.17	P4HTM	3	48995534	3_34	0	0.0275029973556048	6.63245354351337	1.73201496675231e-06	-1.39166659269567	1
ENSG00000178252.17	WDR6	3	49007334	3_34	0	0.0612132474312053	14.2932448275097	8.3075631157176e-06	2.47560011522529	1
ENSG00000172053.17	QARS	3	49106005	3_34	0	0.0278036233286448	6.73591929429382	1.77826167256021e-06	-1.39267756669774	1
ENSG00000185909.14	KLHDC8B	3	49171432	3_34	0	0.0571159478225028	13.6251351036023	7.38916904661976e-06	2.18693182002559	2
ENSG00000173421.16	CCDC36	3	49199961	3_34	0	0.112901981982884	20.2633470521353	2.17225169846855e-05	-2.839468265046	1
ENSG00000188315.7	C3orf62	3	49277527	3_34	0	0.0488597061281124	12.1233938184247	5.62435157564334e-06	-1.82547547637834	1
ENSG00000164076.16	CAMKV	3	49870590	3_35	0	0.0247226678344293	7.90189122247322	1.85491399340092e-06	-1.29804584501317	1
ENSG00000114316.12	USP4	3	49340655	3_35	0	0.0417488171980299	12.8994096219553	5.113419304103e-06	-1.79713470334737	1
ENSG00000233276.3	GPX1	3	49358927	3_35	0	0.0231351099826498	7.27188851786337	1.59740918591634e-06	0.709436196481698	2
ENSG00000067560.10	RHOA	3	49413016	3_35	0	0.0205373602790963	6.14168634228076	1.19764926349366e-06	-1.35085205437018	1
ENSG00000145022.4	TCTA	3	49412205	3_35	0	0.03024646364688	9.82169408789095	2.82070978541341e-06	-1.40859295742687	2
ENSG00000145020.15	AMT	3	49422917	3_35	0	0.0447773646653971	13.5702507456671	5.76957468086759e-06	-1.85050273597713	1
ENSG00000145029.13	NICN1	3	49429438	3_35	0	0.0433623333865154	13.2625422614675	5.46055545200729e-06	1.82696082194294	1
ENSG00000164068.15	RNF123	3	49696796	3_35	0	0.0247622388795644	7.91753006950646	1.86155995097944e-06	-1.66353690022793	1
ENSG00000164078.12	MST1R	3	49904003	3_35	0	0.0891889119270741	20.2231479183855	1.71260426383057e-05	-2.82510604748884	1
ENSG00000004534.14	RBM6	3	49939539	3_35	0	0.113765061256252	22.6109106642381	2.44244254237328e-05	2.78752324251449	2
ENSG00000188338.14	SLC38A3	3	50204954	3_35	0	0.0575248281777527	15.9695815154862	8.72260613331965e-06	-1.40197800435299	1
ENSG00000012171.19	SEMA3B	3	50267802	3_35	0	0.0199701602522425	5.87554273672682	1.11410708541117e-06	0.300254910295072	1
ENSG00000179564.3	LSMEM2	3	50278688	3_35	0	0.0618500024148143	16.6758185385401	9.7931922071983e-06	1.44369136796776	1
ENSG00000243477.5	NAT6	3	50295266	3_35	0	0.0647910749581656	17.1230462260438	1.05340072119081e-05	1.89903514466228	2
ENSG00000186792.16	HYAL3	3	50295266	3_35	0	0.0876053913591749	20.0542660704478	1.66814963018914e-05	-2.25009218213336	1
ENSG00000114395.10	CYB561D2	3	50350442	3_35	0	0.0662167649461003	17.3368175430016	1.09002067277993e-05	2.31665715050022	1
ENSG00000007402.11	CACNA2D2	3	50504338	3_35	0	0.0186882645131248	5.24635899854861	9.3094575187232e-07	-0.205061760911502	1
ENSG00000114735.9	HEMK1	3	50568446	3_35	0	0.0183990239892614	5.09853314851946	8.90712259154693e-07	-0.169347698416739	2
ENSG00000114738.10	MAPKAPK3	3	50611291	3_35	0	0.0346955129300094	11.1304921671226	3.66678188820307e-06	1.2221371654062	1
ENSG00000088538.12	DOCK3	3	50673652	3_35	0	0.0186975504847607	5.25142907358071	9.32308439397021e-07	0.419809758546366	1
ENSG00000164081.12	TEX264	3	51661078	3_35	0	0.0325061702274626	10.5088446315393	3.24353189850522e-06	-1.7059588903741	1
ENSG00000164082.14	GRM2	3	51702328	3_35	0	0.0194921428490508	5.6458237924065	1.04492303179093e-06	0.441200769326382	2
ENSG00000041880.14	PARP3	3	51940709	3_36	0	0.00979261797080078	5.18827250411318	4.82412983167078e-07	-0.789506448457871	1
ENSG00000162244.10	RPL29	3	52005208	3_36	0	0.00976873281034085	4.77714026929631	4.43101909343848e-07	-0.289677500789826	1
ENSG00000164087.7	POC1A	3	52154345	3_36	0	0.011001388008909	5.93276786632741	6.19729592892526e-07	0.678073203995928	1
ENSG00000239732.3	TLR9	3	52226766	3_36	0	0.00977670163068467	5.16192556497546	4.79183103444506e-07	0.939255241975063	2
ENSG00000247596.8	TWF2	3	52239405	3_36	0	0.10550672941943	38.2431722235505	3.83117038296474e-05	-5.64416621672404	1
ENSG00000164088.17	PPM1M	3	52245935	3_36	0	0.0148014063204157	9.01725037403638	1.26728561764402e-06	-1.33230646758637	1
ENSG00000164091.11	WDR82	3	52288401	3_36	0	0.0212962447375167	22.8445872353307	4.61938054929976e-06	-4.49896757685958	1
ENSG00000114841.17	DNAH1	3	52316196	3_36	0	0.0157931250647149	10.7372155342039	1.61011591350464e-06	1.93115262744686	1
ENSG00000010318.20	PHF7	3	52414035	3_36	0	0.0134037784164209	9.679463812648	1.2319013666657e-06	-2.0187822155446	1
ENSG00000010319.6	SEMA3G	3	52459396	3_36	0	0.0104346729835336	7.29588258532422	7.22859804630889e-07	1.96886729627473	1
ENSG00000114854.7	TNNC1	3	52454186	3_36	0	0.0100969011713897	5.94120030137351	5.69586512109982e-07	-1.26556115532215	1
ENSG00000010322.15	NISCH	3	52455611	3_36	0	0.0101921057064637	5.13498845273722	4.96936374710574e-07	-0.480562710016923	1
ENSG00000010327.10	STAB1	3	52495250	3_36	0	0.0100448963551839	5.92872782895448	5.65463230976112e-07	1.33316466088419	1
ENSG00000168273.7	SMIM4	3	52533601	3_36	0	0.0277398186488598	25.6480982267845	6.75547953340497e-06	-5.36801337974649	1
ENSG00000168268.10	NT5DC2	3	52533447	3_36	0	0.0101588773788031	5.44514345308521	5.25233527506078e-07	0.326251308271577	1
ENSG00000163938.16	GNL3	3	52681295	3_36	0	0.327826762580798	34.2326329778806	0.000106557029603252	6.07466588502792	2
ENSG00000163939.18	PBRM1	3	52685800	3_36	0	0.138556041021151	33.7367653558777	4.43839860666737e-05	-5.99069023986454	1
ENSG00000114904.12	NEK4	3	52771077	3_36	0	0.0167817212716315	21.555675031881	3.43475313058445e-06	4.88529121107082	1
ENSG00000055955.15	ITIH4	3	52830677	3_36	0	0.0206620087396238	16.3795843216377	3.21345937451417e-06	-3.03486054695756	2
ENSG00000213533.11	TMEM110	3	52897955	3_36	0	0.0230885851588128	24.9841469585019	5.47720811895084e-06	-4.89505062939419	1
ENSG00000163933.9	RFT1	3	53088241	3_36	0	0.0246756589757343	12.2745836077016	2.87589433119489e-06	-0.983904840768266	1
ENSG00000163932.13	PRKCD	3	53159532	3_36	0	0.0114408537454025	7.97991796390806	8.66870566525971e-07	-1.99106466546369	1
ENSG00000163931.15	TKT	3	53255618	3_36	0	0.0104273683134714	7.31157943572455	7.23907895416769e-07	1.80593539980734	1
ENSG00000157388.15	CACNA1D	3	53328538	3_36	2	0.287355737227944	23.3109862482479	6.36030463821544e-05	5.20873661199225	1
ENSG00000272886.5	DCP1A	3	53346026	3_36	2	0.273701730598974	23.1808804085925	6.02427608256862e-05	5.20838626296902	1
ENSG00000016391.10	CHDH	3	53823890	3_36	0	0.0097565221142647	4.77815214945814	4.42641781191342e-07	0.203681116295832	2
ENSG00000056736.9	IL17RB	3	53845345	3_36	0	0.00999434398368404	4.87206585469937	4.62343588589102e-07	-0.288344557839208	1
ENSG00000113812.13	ACTR8	3	53882103	3_36	0	0.0738753569069445	22.2967786624503	1.56400850905226e-05	2.26789081435333	1
ENSG00000113811.10	SELENOK	3	53891990	3_36	0	0.0616766938055029	20.5152127134558	1.20141902892438e-05	-2.06357109022411	1
ENSG00000180376.16	CCDC66	3	56557480	3_39	0	0.0768063496841289	17.5579851232749	1.28046938332193e-05	-2.32342026483478	1
ENSG00000163947.11	ARHGEF3	3	57017692	3_39	0	0.0494070010677401	13.2973797324625	6.23809467175526e-06	-1.68515394840334	2
ENSG00000174844.14	DNAH12	3	57544429	3_39	0	0.0267692914839852	7.44220947981232	1.89162987191149e-06	1.19047008643584	1
ENSG00000174840.8	PDE12	3	57555006	3_39	0	0.0216666651161559	5.43242679990069	1.11759217077307e-06	-0.371191825456854	2
ENSG00000168374.10	ARF4	3	57597784	3_39	0	0.0213580610749037	5.29623835707225	1.0740555488862e-06	0.387241037121112	2
ENSG00000174839.12	DENND6A	3	57694551	3_39	0	0.0293109879144918	8.30563290916658	2.31153559527134e-06	1.15387812484496	1
ENSG00000136068.14	FLNB	3	57951256	3_39	0	0.0207113823488725	5.00442731356389	9.8414902987488e-07	-0.0760603266104654	3
ENSG00000163686.14	ABHD6	3	58237077	3_40	0	0.0130292351283126	9.15752941600491	1.13290799251379e-06	1.22103361046833	1
ENSG00000163684.11	RPP14	3	58305380	3_40	0	0.011273976958993	7.78911919051309	8.33801916905892e-07	-0.962899559557553	2
ENSG00000168297.15	PXK	3	58342238	3_40	0	0.0108299900853004	7.40932829113693	7.61911087674934e-07	-1.06377926335814	1
ENSG00000168291.12	PDHB	3	58434691	3_40	0	0.0531401079390496	22.541718298251	1.13738329962657e-05	-2.51441411285177	1
ENSG00000168301.12	KCTD6	3	58491865	3_40	0	0.0203577722964523	13.3852336946759	2.58734062260025e-06	1.5292768226701	1
ENSG00000168306.12	ACOX2	3	58527394	3_40	0	0.0081349505912488	4.7061954477754	3.63514949395288e-07	0.21484578501075	2
ENSG00000168309.16	FAM107A	3	58627651	3_40	0	0.00977624595980198	6.44199562047234	5.97984519813372e-07	-0.670431462875935	1
ENSG00000189283.9	FHIT	3	61250788	3_41	0	0.0952742145391311	29.2568360003023	2.64667205019937e-05	-3.00155939966541	1
ENSG00000144724.19	PTPRG	3	61561600	3_41	0	0.00858302791651555	8.28733251959926	6.75386983888486e-07	0.990716736410407	1
ENSG00000163632.12	C3orf49	3	63819161	3_43	0	0.169853495167001	25.0769897848308	4.04433654571934e-05	1.79176751594533	1
ENSG00000163634.11	THOC7	3	63846536	3_43	0	0.0412461259460928	36.5538478746985	1.43157353278085e-05	-5.5495295205142	1
ENSG00000163638.13	ADAMTS9	3	64688923	3_43	0	0.0196920534689262	8.22384003107828	1.53766970139852e-06	-0.885883553396487	1
ENSG00000144741.17	SLC25A26	3	66236632	3_45	0	0.0276245754356738	10.4346917540103	2.7369863604195e-06	-1.29050937173921	1
ENSG00000172340.14	SUCLG2	3	67367296	3_45	0	0.0393421790691935	13.8075550616772	5.15789612169101e-06	1.96173033250466	3
ENSG00000183662.10	FAM19A1	3	67987339	3_45	0	0.0179969843477359	6.36521766285497	1.08770317180665e-06	-0.816121990618982	1
ENSG00000144747.15	TMF1	3	69052218	3_46	0	0.11095157262203	19.3964583481313	2.0433995679968e-05	-2.13433029270932	1
ENSG00000144746.6	ARL6IP5	3	69088068	3_46	0	0.0278359634558714	6.05194349852062	1.59955257469586e-06	-0.693655380410656	2
ENSG00000114541.14	FRMD4B	3	69542649	3_47	0	0.0375339149533452	10.7241610353204	3.8219463742731e-06	1.47125414215472	1
ENSG00000187098.14	MITF	3	69739170	3_47	0	0.14017597690291	23.5361364714667	3.13260878710957e-05	3.25364997465454	2
ENSG00000170837.2	GPR27	3	71752384	3_48	0	0.234247852790751	35.5444480675037	7.9057811945205e-05	-3.30062719172575	2
ENSG00000172986.12	GXYLT2	3	72887991	3_49	0	0.0627006683940323	16.7024478445461	9.94373842713975e-06	1.8204728169107	2
ENSG00000163605.14	PPP4R2	3	72996500	3_49	0	0.0298154527684652	9.578354932722	2.71162563945544e-06	-1.62216654086536	2
ENSG00000113805.8	CNTN3	3	74520712	3_50	0	0.031804860929235	6.58544960491483	1.98873230445699e-06	-0.791700096678503	1
ENSG00000227124.8	ZNF717	3	75785558	3_51	0	0.0278135612051617	8.30800989988122	2.19407263566945e-06	1.15202401882079	1
ENSG00000185008.17	ROBO2	3	75906907	3_51	0	0.0960908785970709	19.2778172727998	1.75888490018527e-05	-1.91642248141014	1
ENSG00000114480.12	GBE1	3	81762506	3_54	0	0.0598189383387635	14.4077228997238	8.18335600505677e-06	1.77372241625529	1
ENSG00000064835.10	POU1F1	3	87272380	3_57	0	0.0657137692715843	17.2176383392948	1.07430440497351e-05	2.13579773122721	1
ENSG00000206538.8	VGLL3	3	86991242	3_57	0	0.0227654476603127	7.07598328819314	1.52953841881358e-06	-0.767071648934171	1
ENSG00000083937.8	CHMP2B	3	87227121	3_57	0	0.0182655318037152	4.98623509787159	8.64773692635395e-07	0.18533038866956	1
ENSG00000163320.10	CGGBP1	3	88150148	3_58	0	0.0378051790507216	8.94349790604747	3.21037752025179e-06	1.33646011690685	1
ENSG00000179021.9	C3orf38	3	88150148	3_58	0	0.0378051790507216	8.94349790604747	3.21037752025179e-06	1.33646011690685	1
ENSG00000044524.10	EPHA3	3	89107369	3_59	0	0.0398952699543969	10.146096737969	3.84341962764864e-06	-1.64151662587725	1
ENSG00000184500.14	PROS1	3	93974610	3_59	0	0.0256654155546265	5.93984265725698	1.44750688512502e-06	0.547396408008258	1
ENSG00000178750.2	STX19	3	94032097	3_59	0	0.0476189129864046	11.8415846620385	5.35410271409213e-06	-1.96603590486996	1
ENSG00000178700.7	DHFR2	3	94073881	3_59	0	0.100970029636063	19.1284766488271	1.8338772613654e-05	2.20783158989346	1
ENSG00000178694.9	NSUN3	3	94062771	3_59	0	0.0350561605663229	8.91046866500783	2.96593953779699e-06	1.44674229145779	1
ENSG00000113966.9	ARL6	3	97768942	3_61	0	0.0282554662635911	10.5772316119342	2.83773534413107e-06	0.985588610885541	1
ENSG00000080200.9	CRYBG3	3	97822174	3_61	0	0.0872528566183568	21.4201198058689	1.77459374671899e-05	-2.59124387421956	1
ENSG00000231861.2	OR5K2	3	98506816	3_62	0	0.0361024470718239	6.64753198671409	2.27873840852088e-06	-0.725989782887637	1
ENSG00000080822.16	CLDND1	3	98523270	3_62	0	0.0362476139834038	6.68586986621605	2.30109601448823e-06	-0.711768809543744	1
ENSG00000057019.15	DCBLD2	3	98901528	3_62	0	0.0354047547897205	6.46114164973671	2.17204215585729e-06	0.68536941778131	1
ENSG00000144810.15	COL8A1	3	99638508	3_62	0	0.0295111282054491	4.72490639422036	1.32396473877764e-06	-0.515519229505831	1
ENSG00000114021.11	NIT2	3	100334239	3_63	0	0.0251559931961335	5.93615621380493	1.41789537710232e-06	0.811438316913603	2
ENSG00000206535.7	LNP1	3	100402006	3_63	0	0.0315893858952978	8.10395324522033	2.43072320344781e-06	-0.87490003804899	1
ENSG00000181458.10	TMEM45A	3	100492450	3_63	0	0.0618621644689237	14.5473333821992	8.54487865582209e-06	-1.82567679321763	2
ENSG00000114354.13	TFG	3	100661012	3_63	0	0.0226747901999973	4.94938177282111	1.06559366222687e-06	0.578652924890971	1
ENSG00000154175.16	ABI3BP	3	100992739	3_64	0	0.0237945100850444	7.00871053685588	1.58347892622699e-06	0.708671578676814	2
ENSG00000081148.11	IMPG2	3	101320263	3_64	0	0.0206250717325023	5.65130913297694	1.10673062771981e-06	0.442531528082205	2
ENSG00000144815.15	NXPE3	3	101779081	3_64	0	0.0201651799626842	5.43733682160416	1.04108391277253e-06	-0.425033200385123	2
ENSG00000114455.13	HHLA2	3	108296400	3_67	0	0.01318174409821	6.15929264268512	7.70905442961914e-07	0.790819543788514	1
ENSG00000121570.12	DPPA4	3	109320184	3_67	0	0.0167550842547622	8.43027640681663	1.34117616634523e-06	1.04047042894904	1
ENSG00000114446.4	IFT57	3	108222767	3_67	0	0.0574148770984067	20.1752587646576	1.09986897054764e-05	-2.97236040666309	2
ENSG00000144821.9	MYH15	3	108530804	3_67	0	0.0185131985440201	9.37590565633173	1.64813235102898e-06	1.04219689876967	1
ENSG00000163507.13	KIAA1524	3	108585988	3_67	0	0.0113193777926159	4.71878629067006	5.07166151528808e-07	-0.168220248411913	1
ENSG00000198919.12	DZIP3	3	108593980	3_67	0	0.0197945081266243	10.0105543413896	1.88148274048739e-06	1.11830602654589	1
ENSG00000177707.10	NECTIN3	3	111070094	3_69	0	0.0373804438687025	12.668135287828	4.49629237212807e-06	-1.63492720794859	1
ENSG00000177494.5	ZBED2	3	111595007	3_69	0	0.0208368329142291	7.1044421200246	1.40559138422458e-06	0.742451086463571	1
ENSG00000240891.7	PLCXD2	3	111674240	3_69	0	0.0169785381846086	5.1626180242431	8.32276602832945e-07	-0.475290472738064	1
ENSG00000144824.20	PHLDB2	3	111732536	3_69	0	0.017826315769183	5.6244040070893	9.51996827169449e-07	-0.579390738932042	2
ENSG00000091972.18	CD200	3	112332846	3_69	0	0.0169258641595473	5.13317579674221	8.24962838667033e-07	0.303573969261959	1
ENSG00000144848.10	ATG3	3	112562284	3_69	0	0.0245708088714288	8.670008647278	2.02272285255989e-06	-1.18733956703733	1
ENSG00000138459.8	SLC35A5	3	112561371	3_69	0	0.039374116852455	13.1648727516722	4.92181049841473e-06	-1.69275253836532	2
ENSG00000091986.15	CCDC80	3	112649146	3_69	0	0.0190841208626938	6.27084805861749	1.13630739533836e-06	-0.704774188627369	1
ENSG00000163606.10	CD200R1	3	112975136	3_69	0	0.0162290793832084	4.73490283041077	7.29629445170954e-07	0.140019243685964	2
ENSG00000163608.14	NEPRO	3	113020325	3_69	0	0.0265824895131511	9.41831513343272	2.37720297827558e-06	-1.16990944458953	2
ENSG00000144857.14	BOC	3	113230234	3_70	0	0.0303050312356763	4.7233160550017	1.35912418183784e-06	0.136119355459798	1
ENSG00000206530.10	CFAP44	3	113440894	3_70	0	0.030355205062638	4.73907754605478	1.36591722894696e-06	-0.0711293491644085	1
ENSG00000163611.11	SPICE1	3	113515462	3_70	0	0.0455313359454826	8.61345939112818	3.72379187973783e-06	1.15203809763257	2
ENSG00000072858.10	SIDT1	3	113532232	3_70	0	0.100868754185146	16.3204080047616	1.56309389015514e-05	1.74259825187131	1
ENSG00000121579.12	NAA50	3	113746012	3_70	0	0.0357329549339329	6.29483045122046	2.13574975626397e-06	0.680877561478998	1
ENSG00000184307.14	ZDHHC23	3	113951951	3_70	0	0.121237691510391	18.1355744798221	2.08769173754571e-05	1.97998524196703	1
ENSG00000163617.10	CCDC191	3	114056663	3_70	0	0.0691932031375638	12.6452793512976	8.30786174144568e-06	1.66684174481593	2
ENSG00000144847.12	IGSF11	3	119146150	3_74	0	0.0332238248162444	11.7221973251596	3.69790757888064e-06	-1.49966124604952	1
ENSG00000121578.12	B4GALT4	3	119241202	3_74	0	0.0164090252611566	5.01890943537747	7.81969005379575e-07	0.365928288016832	1
ENSG00000163389.10	POGLUT1	3	119464857	3_74	0	0.028913433109599	10.3978382364662	2.85456617420096e-06	-1.30710680684724	3
ENSG00000113845.9	TIMMDC1	3	119498467	3_74	0	0.119181157372949	24.0882919428047	2.72590678979941e-05	-2.50253399307261	1
ENSG00000144843.11	ADPRH	3	119579733	3_74	0	0.0165013736022034	5.07207558907552	7.94699996524346e-07	0.3154625404491	1
ENSG00000121577.13	POPDC2	3	119664431	3_74	0	0.0330060821429415	11.6595087940988	3.65402595002159e-06	1.28366564063129	1
ENSG00000138495.6	COX17	3	119678349	3_74	0	0.0213072200969572	7.49587166367673	1.51651367626146e-06	0.841424593566811	1
ENSG00000183833.16	MAATS1	3	119702856	3_74	0	0.018024239594314	5.90861498946782	1.01120693747245e-06	0.578417455678352	1
ENSG00000144852.17	NR1I2	3	119780660	3_74	0	0.060697737339952	17.5007603971053	1.00861823983833e-05	1.80508909450116	1
ENSG00000082701.14	GSK3B	3	120094435	3_74	0	0.0159011125734376	4.72106475125661	7.12795363339786e-07	0.152840099264401	1
ENSG00000163428.3	LRRC58	3	120348950	3_74	0	0.0220047499688505	7.80165972037838	1.63004967326552e-06	1.1380662663049	2
ENSG00000065518.7	NDUFB4	3	120595989	3_74	0	0.0160576871930721	4.8138732632356	7.33964479463439e-07	-0.0966561823435562	2
ENSG00000144840.8	RABL3	3	120743477	3_74	0	0.0264756543538331	9.55953829626013	2.40315075973731e-06	-1.04053639903793	1
ENSG00000145087.12	STXBP5L	3	120907582	3_75	0	0.0711708075188741	12.1805188282039	8.23123645532693e-06	-1.89686727518564	1
ENSG00000180353.10	HCLS1	3	121659058	3_75	0	0.0471515050362477	8.21103101441963	3.67612820438285e-06	1.02821909487219	1
ENSG00000173226.16	IQCB1	3	121835057	3_75	0	0.0369686844699346	5.8817620881449	2.06461390041448e-06	-0.570809546566712	1
ENSG00000145088.8	EAF2	3	121835057	3_75	0	0.0369686844699346	5.8817620881449	2.06461390041448e-06	-0.570809546566712	1
ENSG00000163406.10	SLC15A2	3	121893969	3_75	0	0.0434972929279039	7.43761312912396	3.07180194232637e-06	-1.08494628622765	1
ENSG00000121552.3	CSTA	3	122325535	3_76	0	0.0840857513468322	17.143125559775	1.36870486823408e-05	1.86986242958506	1
ENSG00000160124.9	CCDC58	3	122381494	3_76	0	0.0249188505915799	5.47794329553995	1.29611320506188e-06	0.185560621431942	1
ENSG00000114023.15	FAM162A	3	122384273	3_76	0	0.0296720227360722	7.13096058439596	2.00905851412134e-06	-0.714655268886299	1
ENSG00000138496.16	PARP9	3	122564248	3_76	0	0.0349461086298981	8.66100326735454	2.87385215276471e-06	1.30414072518029	1
ENSG00000173200.12	PARP15	3	122577800	3_76	0	0.0287986925598566	6.83993637865391	1.87034718564569e-06	-0.607615442250129	1
ENSG00000173193.13	PARP14	3	122680360	3_76	0	0.0258240867148875	6.02908867846726	1.4783390193935e-06	1.05574063495338	1
ENSG00000169087.10	HSPBAP1	3	122793842	3_76	0	0.0275668273508571	6.37337907268651	1.66822234127419e-06	0.900540991647661	2
ENSG00000138463.8	DIRC2	3	122795125	3_76	0	0.0294984951656585	7.12198201307233	1.99479435597449e-06	1.35411254842375	2
ENSG00000082684.14	SEMA5B	3	122921559	3_76	0	0.0416612423537046	10.4117575619089	4.11863836300256e-06	1.70833928218114	1
ENSG00000206527.9	HACD2	3	123585113	3_76	0	0.0254477460457477	5.68326639636314	1.37323458444882e-06	0.511762234485129	1
ENSG00000160145.15	KALRN	3	124079163	3_77	0	0.0584321068791111	18.0139437758142	9.99442344160232e-06	-2.23775293389911	1
ENSG00000114491.13	UMPS	3	124730444	3_77	0	0.0712258809199889	19.9691939849592	1.3505036487978e-05	-2.37988702734213	1
ENSG00000082781.11	ITGB5	3	124894424	3_77	0	0.122644771938724	24.313255182258	2.83132383535201e-05	2.61029033887282	2
ENSG00000163885.11	CFAP100	3	126394612	3_78	0	0.0204293009921622	5.86086017739632	1.13687381679301e-06	0.422867676090174	2
ENSG00000144909.7	OSBPL11	3	125594988	3_78	0	0.0205172027706689	6.14573659890841	1.19726280384099e-06	-0.953636729526842	2
ENSG00000189366.9	ALG1L	3	125928558	3_78	0	0.0212870489374115	6.30318246351102	1.27400969978724e-06	0.874272225285982	2
ENSG00000114547.9	ROPN1B	3	125968016	3_78	0	0.0425829874323426	13.2448546218364	5.35526194862098e-06	-2.19077033857353	2
ENSG00000070476.14	ZXDC	3	126476297	3_78	0	0.019932109834254	5.57858900193728	1.05578389930283e-06	0.346907386931701	1
ENSG00000180767.9	CHST13	3	126525491	3_79	0	0.0204293437615447	7.21947060279102	1.40041632694111e-06	-0.781096710606513	1
ENSG00000197763.14	TXNRD3	3	126655421	3_79	0	0.0367449450780772	12.8067309023338	4.4682069887006e-06	1.64209694467554	1
ENSG00000159685.10	CHCHD6	3	126703986	3_79	0	0.0486051444788651	15.4854040575199	7.14664446276381e-06	1.91857075910005	1
ENSG00000114554.11	PLXNA1	3	126988533	3_79	0	0.018255361604771	6.15231439801231	1.06641527603974e-06	0.747102980833665	1
ENSG00000114631.10	PODXL2	3	127634127	3_79	0	0.0333546269478023	11.8826171306296	3.76327182016099e-06	1.17665341935051	1
ENSG00000114626.17	ABTB1	3	127674918	3_79	0	0.0240077410456474	8.75213267020181	1.99509043794371e-06	0.93487220075686	2
ENSG00000187715.13	KBTBD12	3	127915490	3_79	0	0.0230894093294891	8.38153347382503	1.83752689175602e-06	0.898307839451952	1
ENSG00000058262.9	SEC61A1	3	128050756	3_79	0	0.0159063183137692	4.84705603771067	7.32057352214273e-07	-0.240918651513806	1
ENSG00000175792.11	RUVBL1	3	128153759	3_79	0	0.0157188672307304	4.73480682831449	7.06676920350094e-07	-0.0530636589560457	2
ENSG00000132394.10	EEFSEC	3	128153663	3_79	0	0.0820508876297554	20.5446279534617	1.60058580641924e-05	2.97446969103272	2
ENSG00000172752.14	COL6A5	3	130345447	3_80	0	0.0157094854485413	4.71032267438325	7.0260302617936e-07	0.0566163270236186	1
ENSG00000179348.11	GATA2	3	128493683	3_80	0	0.0187474747536354	6.45486220580516	1.14901884047862e-06	-0.907227145009386	1
ENSG00000075785.12	RAB7A	3	128732300	3_80	0	0.0178175257822063	5.8565259889757	9.90797421169561e-07	-0.416377720366655	1
ENSG00000187695.8	RP11-723O4.6	3	128993689	3_80	0	0.0164680419239621	5.19201172507652	8.11848561103163e-07	0.409327615778353	1
ENSG00000114656.10	KIAA1257	3	128993689	3_80	0	0.016320246519806	5.10731200748374	7.91437275828442e-07	0.380257136881487	2
ENSG00000114654.7	EFCC1	3	129001644	3_80	0	0.0303233152329517	10.5149381174133	3.02747662497677e-06	1.0796132156629	1
ENSG00000172780.16	RAB43	3	129122387	3_80	0	0.0489692136415636	15.4293072403501	7.17409220260571e-06	-2.20653453580529	2
ENSG00000240682.9	ISY1	3	129161573	3_80	0	0.0373879352908016	12.8610483559472	4.56567769710804e-06	1.99729986975197	1
ENSG00000181789.14	COPG1	3	129249511	3_80	0	0.0713368604151833	19.0709813014903	1.29176772354677e-05	2.75065928600305	1
ENSG00000184897.5	H1FX	3	129316642	3_80	0	0.0670794759412489	18.1931041147598	1.15876098080353e-05	-1.75302473280314	2
ENSG00000172771.11	EFCAB12	3	129428575	3_80	0	0.0158679895374274	4.79228214237906	7.22040704301934e-07	0.10906700826398	1
ENSG00000163913.11	IFT122	3	129442145	3_80	0	0.0157771886866975	4.7443801753503	7.10733029756819e-07	0.06888699309563	1
ENSG00000251287.8	ALG1L2	3	130096756	3_80	0	0.024154558500051	8.81284585209332	2.02121575311267e-06	-0.923889222400814	1
ENSG00000196455.7	PIK3R4	3	130746892	3_81	0	0.0387011178115597	9.2009475560859	3.38106454116165e-06	1.28891178787786	1
ENSG00000017260.19	ATP2C1	3	130850713	3_81	0	0.0249276021384257	5.00793069795685	1.18532163519509e-06	0.371983806173327	2
ENSG00000114670.13	NEK11	3	131027137	3_81	0	0.0771979968234386	15.8511811121393	1.16189011293671e-05	-2.0510381394464	1
ENSG00000198585.11	NUDT16	3	131381465	3_81	0	0.0242939665999294	4.76319260102159	1.09873755633652e-06	-0.0372596101846957	1
ENSG00000114686.8	MRPL3	3	131502955	3_81	0	0.0242669648613627	4.75262851727029	1.0950822198267e-06	0.186723268458026	1
ENSG00000014257.15	ACPP	3	132317024	3_82	0	0.018783797266564	4.74812857665912	8.46843697939042e-07	-0.174313419317732	2
ENSG00000138246.15	DNAJC13	3	132417408	3_82	0	0.0207437700597509	5.68965385194107	1.12065241672118e-06	-0.402777157252457	1
ENSG00000240303.7	ACAD11	3	132676260	3_82	0	0.0467795734625923	13.4432023113479	5.97112810816945e-06	1.40387015444192	1
ENSG00000113971.19	NPHP3	3	132716979	3_82	0	0.0191823832635715	4.94724427617764	9.01079927497198e-07	0.311757503563686	1
ENSG00000091527.15	CDV3	3	133567377	3_83	0	0.0167528057366282	5.01816017650816	7.98232615434447e-07	-0.167689001529251	2
ENSG00000144867.11	SRPRB	3	133779945	3_83	0	0.0161724831107571	4.71050078123305	7.23337837100017e-07	0.0546707051059534	1
ENSG00000154917.10	RAB6B	3	133895902	3_83	0	0.0892406512183847	21.5133087923736	1.82291886144213e-05	2.32044275303912	1
ENSG00000163785.12	RYK	3	134251584	3_83	0	0.0161653615050127	4.70747661956841	7.22555131427852e-07	-0.0463651128026701	1
ENSG00000114019.14	AMOTL2	3	134375499	3_83	0	0.0307717546292581	10.8185474594903	3.16095717606125e-06	-1.41410647524639	1
ENSG00000182923.16	CEP63	3	134486229	3_83	0	0.0204484609960489	6.87560875836544	1.33496285079025e-06	0.789858189376724	1
ENSG00000129055.12	ANAPC13	3	134486389	3_83	0	0.0172681972751927	5.30300573636182	8.69493811190627e-07	0.456677017076465	1
ENSG00000154928.16	EPHB1	3	134597811	3_83	0	0.0165994375546646	4.97719079408786	7.84467686284519e-07	0.373139963846776	2
ENSG00000174579.3	MSL2	3	136196980	3_84	0	0.030496859629724	13.1797002449377	3.81643658569004e-06	2.71043710890009	1
ENSG00000114054.13	PCCB	3	136195634	3_84	0	0.12200635674791	44.5479762374725	5.16069074728583e-05	-6.17340467436222	1
ENSG00000118007.12	STAG1	3	136752490	3_84	0	0.0239265009238635	11.8577652359787	2.69388737797528e-06	2.52617150426812	1
ENSG00000168917.8	SLC35G2	3	136826698	3_84	0	0.0313957418057848	15.038963172744	4.48317860952712e-06	-2.78143862018431	1
ENSG00000158092.6	NCK1	3	136862055	3_84	0	0.0189659970499744	5.72561556083316	1.03108687817894e-06	0.733772761565784	1
ENSG00000174564.12	IL20RB	3	136948563	3_84	0	0.0301196369231381	14.5282452703446	4.15489728890672e-06	-2.73820944063168	1
ENSG00000183770.5	FOXL2	3	138946954	3_85	0	0.0164079668830766	4.90450933060119	7.64095659566689e-07	0.469696143256326	1
ENSG00000138231.12	DBR1	3	138174902	3_85	0	0.0838952826512884	20.5256302344282	1.63505151077041e-05	1.86761863455777	2
ENSG00000114098.17	ARMC8	3	138187696	3_85	0	0.0171797300321295	5.34000424213259	8.71074567028088e-07	0.429764655125222	1
ENSG00000181322.13	NME9	3	138310535	3_85	0	0.0161838701420967	4.77418778471304	7.33633710683645e-07	-0.311180568473646	1
ENSG00000158186.12	MRAS	3	138346725	3_85	0	0.0313505323675275	11.0550362790759	3.29080757981883e-06	-1.71887826559155	1
ENSG00000158220.13	ESYT3	3	138434098	3_85	0	0.0167175536899075	5.08156193005338	8.06616954312248e-07	0.136996318857038	1
ENSG00000114107.8	CEP70	3	138594051	3_85	0	0.0161753000956135	4.76920433487542	7.32479835677763e-07	-0.248118740001565	1
ENSG00000158234.12	FAIM	3	138609109	3_85	0	0.0354263879471375	12.2203932552383	4.11064008361965e-06	-2.24626885785277	1
ENSG00000114115.9	RBP1	3	139533281	3_85	0	0.0434557199592609	14.1747593459527	5.84870936238475e-06	-1.46535907722311	2
ENSG00000163864.15	NMNAT3	3	139674109	3_85	0	0.0681417308401059	18.5054998657702	1.19732314601011e-05	-2.00301629498854	1
ENSG00000158258.16	CLSTN2	3	139906965	3_85	0	0.0160798319287433	4.71312342564626	7.19594300535661e-07	-0.152162153427436	2
ENSG00000155903.11	RASA2	3	141486623	3_86	0	0.031006114883678	6.57136210931702	1.93463993338016e-06	0.762651084483443	1
ENSG00000069849.10	ATP1B3	3	141875705	3_87	0	0.0239438510499245	6.78931441680637	1.54353798141929e-06	-0.801719424853395	1
ENSG00000114126.17	TFDP2	3	142152066	3_87	0	0.0197376014393685	4.94394888353603	9.26543350612858e-07	-0.229707714804089	2
ENSG00000175054.14	ATR	3	142579130	3_87	0	0.0195358799367624	4.83039282648779	8.96009934727813e-07	-0.0792219738466987	1
ENSG00000120756.12	PLS1	3	142596343	3_87	0	0.0206875787744176	5.38532629845441	1.05783780574278e-06	0.50155204056632	2
ENSG00000181744.8	C3orf58	3	143971850	3_88	0	0.0303751686283728	6.02698981734043	1.73826726697432e-06	0.650861043666927	1
ENSG00000231213.6	PLSCR5	3	146606182	3_90	0	0.0451099139353253	7.37671013151449	3.15960006037392e-06	-0.791646354629443	1
ENSG00000114698.14	PLSCR4	3	146226279	3_90	0	0.0523795634419455	8.81131499362371	4.38227874357165e-06	-1.0515821158544	1
ENSG00000188313.12	PLSCR1	3	146544234	3_90	0	0.0355439971434477	5.09662946542159	1.7200723823103e-06	0.186905551728059	2
ENSG00000152977.9	ZIC1	3	147393907	3_91	0	0.120574479492642	26.6906425227319	3.05570778926924e-05	2.52258005823635	1
ENSG00000174963.17	ZIC4	3	147407102	3_91	0	0.0451311601121133	17.1382461501673	7.34412855394149e-06	-2.02175394303985	2
ENSG00000144891.17	AGTR1	3	148697390	3_91	0	0.0156768042175768	7.07367830450516	1.05293178637885e-06	0.665388736281012	1
ENSG00000153002.11	CPB1	3	148790298	3_91	0	0.0344048827716231	14.5426835800644	4.75074843575575e-06	-1.8844745405438	1
ENSG00000163754.17	GYG1	3	148991343	3_91	0	0.0139204381681114	5.94874733849449	7.86277459724167e-07	0.601299065695968	1
ENSG00000071794.15	HLTF	3	149084128	3_91	0	0.019893861086227	9.33168025139174	1.76269156860437e-06	1.26262126139918	2
ENSG00000163755.8	HPS3	3	149129654	3_91	0	0.0247471918787926	11.4047057156816	2.67983099438971e-06	1.52882706434579	1
ENSG00000047457.13	CP	3	149222355	3_91	0	0.0408228131120059	16.1772526927946	6.27054219927883e-06	2.06932459332904	1
ENSG00000169908.11	TM4SF1	3	149378008	3_92	0	0.0343199811813398	5.09997021702225	1.6619275135646e-06	-0.334898877229023	1
ENSG00000114744.8	COMMD2	3	149746640	3_92	0	0.06428413564742	11.1235131563855	6.78958419853156e-06	-1.36187157709889	2
ENSG00000070087.13	PFN2	3	150007453	3_92	0	0.0856114413281106	13.9052314878221	1.1303356593113e-05	1.64316226977853	1
ENSG00000144895.11	EIF2A	3	150546920	3_93	0	0.0274057840839839	5.88062841929146	1.53025344895689e-06	0.628257906893162	2
ENSG00000198843.12	SELENOT	3	150605914	3_93	0	0.0281555964084057	6.13757510700028	1.64081246927379e-06	0.741336727355752	1
ENSG00000120742.10	SERP1	3	150603336	3_93	0	0.035329148865478	8.30111746269906	2.78462764759599e-06	-0.97739765248473	2
ENSG00000174946.6	GPR171	3	151203001	3_93	0	0.0265747199919656	5.58762881064213	1.40991730817006e-06	0.480655948395051	1
ENSG00000174944.8	P2RY14	3	151278646	3_93	0	0.0251961247916228	5.08100469453961	1.21557215623579e-06	-0.332226975194621	1
ENSG00000181631.6	P2RY13	3	151351758	3_93	0	0.0244885525493301	4.81023114777801	1.11847545753609e-06	-0.0549642946933745	1
ENSG00000169313.9	P2RY12	3	151384664	3_93	0	0.0246059289070798	4.85568007896426	1.1344548777846e-06	0.335347681510512	1
ENSG00000152580.8	IGSF10	3	151458602	3_93	0	0.024307195863719	4.73957882094934	1.0938858572357e-06	0.19123130925635	2
ENSG00000198829.6	SUCNR1	3	151873953	3_94	0	0.0363336350833938	12.9868887351144	4.48034406436017e-06	1.57152941154099	1
ENSG00000169860.6	P2RY1	3	152834408	3_94	0	0.0449961079757767	15.0329490478992	6.42268366806835e-06	1.87845150422154	1
ENSG00000181467.4	RAP2B	3	153162558	3_94	0	0.0163820480123146	5.41389710756796	8.4212311618061e-07	0.400457500464083	1
ENSG00000114790.12	ARHGEF26	3	154120764	3_95	0	0.0340003652579414	6.01839046358768	1.94294872696873e-06	-0.335897449663172	1
ENSG00000174953.13	DHX36	3	154324761	3_95	0	0.0293084753963261	5.03130546026241	1.40013950410663e-06	0.146459658603833	1
ENSG00000196549.10	MME	3	155023818	3_96	0	0.0376533799442904	8.14183509026942	2.91087572967271e-06	-0.945984632858179	1
ENSG00000240045.1	RP11-451G4.2	3	155293692	3_96	0	0.030552960343006	6.14787762554407	1.78351147274827e-06	0.609429771089023	1
ENSG00000114805.16	PLCH1	3	155745473	3_96	0	0.0263919723606832	4.75410871571192	1.19134721343694e-06	-0.552913923146294	1
ENSG00000169359.13	SLC33A1	3	155852287	3_96	0	0.0361446723271897	7.75124225840209	2.66019209972283e-06	-1.36513854592533	1
ENSG00000169282.17	KCNAB1	3	156018225	3_96	0	0.0373552361289993	8.06596298910394	2.86091600738475e-06	1.17107524014214	2
ENSG00000114850.6	SSR3	3	156554757	3_97	0	0.0936343380091722	15.2970158066118	1.36000109057135e-05	-1.90379753928784	1
ENSG00000163659.12	TIPARP	3	156672810	3_97	0	0.0615103899457743	11.213690060658	6.5492930777467e-06	1.35745152091214	1
ENSG00000197980.12	LEKR1	3	156825562	3_97	0	0.0495209916468221	9.1260928902231	4.29112943452079e-06	1.18374420114414	2
ENSG00000163660.11	CCNL1	3	157159190	3_97	0	0.0410184995559293	7.32012767687722	2.85099084547118e-06	-0.786177289687056	2
ENSG00000174899.10	PQLC2L	3	157543172	3_97	0	0.0342548425735381	5.59808602926457	1.82078614904936e-06	-0.539848778645379	1
ENSG00000174891.12	RSRC1	3	158110992	3_98	0	0.030632871286888	8.0247816386624	2.33409391597379e-06	1.01856780097314	1
ENSG00000178053.17	MLF1	3	158570984	3_98	0	0.0444297127428792	11.5776033315762	4.88415646207611e-06	1.53845823835312	1
ENSG00000168827.14	GFM1	3	158644652	3_98	0	0.0252464957528762	6.1841096116914	1.48243507327226e-06	-0.716565272597626	2
ENSG00000079257.7	LXN	3	158672071	3_98	0	0.0274919758653375	6.99461165537041	1.82585782883127e-06	0.855605222376083	1
ENSG00000118849.9	RARRES1	3	158726922	3_98	0	0.0216467622976738	4.72262022184172	9.70673933842223e-07	0.123143127706056	2
ENSG00000283154.2	IQCJ-SCHIP1	3	159786017	3_99	0	0.0202426737009419	9.17746529509991	1.76395711436246e-06	-1.28963703973963	1
ENSG00000151967.18	SCHIP1	3	159839749	3_99	0	0.0249961478065336	10.244257222939	2.43136944978762e-06	-1.05066558639726	1
ENSG00000168811.6	IL12A	3	159989732	3_99	0	0.0138528487677765	5.1416258785772	6.76296223973261e-07	0.476784210655293	1
ENSG00000068885.14	IFT80	3	160399019	3_99	0	0.0141564929554606	6.17778840067469	8.30397633590435e-07	1.33550916722932	1
ENSG00000113810.15	SMC4	3	160398964	3_99	0	0.0135447474100709	4.78251435596076	6.15070063393973e-07	0.404347497512249	2
ENSG00000213186.7	TRIM59	3	160484409	3_99	0	0.0150885018960145	5.8558359449513	8.38942932434603e-07	0.512969296751817	1
ENSG00000186432.8	KPNA4	3	160566027	3_99	0	0.0143060524100849	5.33468289517724	7.24645863856027e-07	0.370744135576715	1
ENSG00000163590.13	PPM1L	3	160755120	3_99	0	0.0300694548268897	12.8095616374903	3.65727164407579e-06	-1.78354720358598	1
ENSG00000169251.12	NMD3	3	161105700	3_99	0	0.0307486234951668	13.7651244936068	4.01886316126411e-06	-3.75550263653348	1
ENSG00000169255.13	B3GALNT1	3	161105484	3_99	0	0.0134692661593326	5.22698039300873	6.68485825054098e-07	0.334543401219826	1
ENSG00000196542.8	SPTSSB	3	161372828	3_99	0	0.0154166898266055	9.1494719436041	1.33932063874906e-06	2.74347680229962	1
ENSG00000114200.9	BCHE	3	165788464	3_102	0	0.0341388467411221	12.2568240831537	3.97305150978635e-06	1.70707198092171	1
ENSG00000114204.14	SERPINI2	3	167479269	3_103	0	0.0265923289890453	5.99179627765714	1.51290204761575e-06	-0.921439308888807	1
ENSG00000114209.14	PDCD10	3	167734716	3_103	0	0.0263729209792963	5.91291458692107	1.48066644978254e-06	-0.387966733172952	1
ENSG00000163536.12	SERPINI1	3	167735203	3_103	0	0.289483939604863	29.5953558527829	8.13477297923568e-05	-3.35744120937297	1
ENSG00000173905.8	GOLIM4	3	168096432	3_103	0	0.0691154057605422	15.1467886410997	9.9401473907478e-06	2.0803416366704	1
ENSG00000184378.2	ACTRT3	3	169769713	3_104	0	0.0373377080492001	17.105155519644	6.06417994007322e-06	2.00085440301033	1
ENSG00000171757.15	LRRC34	3	169813035	3_104	0	0.0199591704831783	11.4082010670416	2.16200677950075e-06	-1.26447911465853	1
ENSG00000173890.16	GPR160	3	170037757	3_104	0	0.0185376812379654	10.9466385531161	1.92678645744212e-06	1.44471569288398	1
ENSG00000173889.15	PHC3	3	170181879	3_104	0	0.0108794722596109	5.85771250746217	6.05108535385314e-07	0.791668928688787	1
ENSG00000163577.7	EIF5A2	3	170908915	3_104	0	0.0107446662262368	6.85848552101968	6.99710759232365e-07	1.35567010466855	1
ENSG00000154310.16	TNIK	3	171438086	3_105	0	0.0290670616792063	5.35438118842603	1.47777329856208e-06	-0.415120541832661	1
ENSG00000075651.15	PLD1	3	171802533	3_105	0	0.041288536036021	8.70473130060712	3.4125753621318e-06	1.10989630798524	1
ENSG00000121858.10	TNFSF10	3	172523969	3_105	0	0.028822738373219	5.27400336417985	1.44335459413617e-06	-0.363048818955663	1
ENSG00000169760.17	NLGN1	3	173396095	3_106	0	0.0230972841976786	4.82448028707713	1.05805647939306e-06	0.219444805443283	1
ENSG00000197584.11	KCNMB2	3	178273180	3_109	0	0.0506540312910012	17.1170907435129	8.23268244870591e-06	2.02186863391729	1
ENSG00000177565.16	TBL1XR1	3	177228005	3_109	0	0.023648289334253	9.53156972997755	2.14023546577144e-06	1.09506802518644	1
ENSG00000121879.3	PIK3CA	3	179147773	3_110	0	0.08610916103296	14.7944547947606	1.20961097848125e-05	1.71932499901029	2
ENSG00000171121.16	KCNMB3	3	179242377	3_110	0	0.0309707413175431	4.95333992714873	1.45662289011927e-06	-0.282094823547172	1
ENSG00000121864.9	ZNF639	3	179327705	3_110	0	0.0376833949468965	6.82551251680556	2.44220820643925e-06	-0.864598866581156	1
ENSG00000171109.18	MFN1	3	179343364	3_110	0	0.0302090341538067	4.71605261041322	1.35273547142105e-06	0.115546455014456	2
ENSG00000114450.9	GNB4	3	179451249	3_110	0	0.0307191899608423	4.87561920604483	1.42212226368923e-06	0.210081317552387	2
ENSG00000058056.8	USP13	3	179666120	3_111	0	0.0108485560305847	5.65369065072156	5.82373191704606e-07	-0.515179881384807	1
ENSG00000114757.18	PEX5L	3	180037206	3_111	0	0.0337650005792542	15.2049233893556	4.87470562533572e-06	1.61353974431986	1
ENSG00000163728.10	TTC14	3	180601678	3_111	0	0.0101916665856906	5.31204359088822	5.14048663732575e-07	-1.39240138149613	1
ENSG00000145075.11	CCDC39	3	180871053	3_111	1	0.447606688876268	44.8718540800452	0.000190707590616116	-6.79744885270909	1
ENSG00000205981.6	DNAJC19	3	180990173	3_111	1	0.164459348546577	42.58667403071	6.65012312031751e-05	6.53142695060581	1
ENSG00000058063.15	ATP11B	3	182793563	3_112	0	0.0215225127319563	6.04691872786501	1.23573259375966e-06	-0.827114816908369	1
ENSG00000078070.12	MCCC1	3	183027343	3_112	0	0.0423730492444878	12.5024896364745	5.03018106159472e-06	-1.43672682454526	2
ENSG00000176597.11	B3GNT5	3	183252770	3_112	0	0.0200417079955919	5.37041237633577	1.02197379994336e-06	0.43522761093554	1
ENSG00000114796.15	KLHL24	3	183592724	3_112	0	0.0608128084127016	15.9748989622916	9.22423963620753e-06	-2.27159751183774	2
ENSG00000180834.7	MAP6D1	3	183814846	3_112	0	0.124914240370093	23.0097916291549	2.72911624074708e-05	2.78518112894588	2
ENSG00000175193.13	PARL	3	183884463	3_112	0	0.0231952820366141	6.75774916247157	1.48832960895783e-06	1.07984703797297	1
ENSG00000114770.16	ABCC5	3	184037743	3_112	0	0.0407384388630513	12.1259262617664	4.6904736671114e-06	-1.49813396903929	1
ENSG00000163888.3	CAMK2N2	3	184260993	3_113	0	0.0268430675963695	6.20822931254407	1.58233083699257e-06	0.589106085245229	1
ENSG00000145191.12	EIF2B5	3	184134987	3_113	0	0.0395582582734195	9.87426148572892	3.70884925759836e-06	-1.10810224914708	2
ENSG00000161203.13	AP2M1	3	184175079	3_113	0	0.0564269494706569	13.1836599782924	7.06350021300658e-06	1.55108412375481	1
ENSG00000161204.11	ABCF3	3	184186261	3_113	0	0.0428376004984383	10.654703205344	4.33375034979734e-06	-1.31089204070366	1
ENSG00000145198.14	VWA5B2	3	184230875	3_113	0	0.023989796526369	5.13775474200222	1.17030033672326e-06	-0.299699201136445	1
ENSG00000214160.9	ALG3	3	184258320	3_113	0	0.0294436379780311	7.09386420764057	1.98322385152663e-06	0.74112674500919	1
ENSG00000145194.17	ECE2	3	184278280	3_113	0	0.0860282211731213	17.3028803117293	1.41337284641704e-05	1.8488850126194	1
ENSG00000175166.16	PSMD2	3	184312599	3_113	0	0.129757768601795	21.2433520704091	2.61730184990088e-05	2.2611312626325	1
ENSG00000114859.15	CLCN2	3	184375739	3_113	0	0.0355753132826645	8.85745234399433	2.99195429104113e-06	1.05314432693028	1
ENSG00000163882.9	POLR2H	3	184362172	3_113	0	0.0238446811367579	5.03893500912391	1.14084770467922e-06	0.334285015058853	1
ENSG00000090539.15	CHRD	3	184380859	3_113	0	0.023962497299695	5.1274870285813	1.1666324282326e-06	0.335339820216095	1
ENSG00000177383.4	MAGEF1	3	184711626	3_113	0	0.0242828147392287	5.16907568717563	1.1918162829216e-06	0.165627366124523	1
ENSG00000156931.15	VPS8	3	184806704	3_113	0	0.412480209779437	21.1552702762906	8.28550705625348e-05	-3.75621586303508	1
ENSG00000187068.2	C3orf70	3	185153374	3_113	0	0.0410970133436729	10.3526895332707	4.0398091484051e-06	-1.21730709840646	1
ENSG00000073803.13	MAP3K13	3	185283295	3_113	0	0.0230803162625908	4.77570068471054	1.04658920771939e-06	-0.166551242558648	2
ENSG00000145192.12	AHSG	3	186612673	3_114	0	0.0229977840831891	6.09762509340056	1.33150900433223e-06	0.620740030875692	1
ENSG00000163904.12	SENP2	3	185582607	3_114	0	0.0233001900767205	6.22173002487877	1.3764740327932e-06	0.728167801946022	1
ENSG00000213139.7	CRYGS	3	186546798	3_114	0	0.0271965358044575	7.69187399444703	1.98629224342804e-06	-0.889321417043951	1
ENSG00000113838.12	TBCCD1	3	186592873	3_114	0	0.02613670012062	7.3137241490488	1.81504220407362e-06	0.792965587262523	1
ENSG00000156976.16	EIF4A2	3	186783242	3_114	0	0.0298987937762962	8.59375962606496	2.43968786743744e-06	0.966628852655529	1
ENSG00000127241.16	MASP1	3	187173846	3_115	0	0.0951928107343333	21.4423652578149	1.93809132122108e-05	-2.24835986070004	2
ENSG00000145012.13	LPP	3	188152990	3_115	0	0.016648911035646	4.75216547097559	7.51233218945872e-07	0.287930610642211	1
ENSG00000113946.3	CLDN16	3	190322418	3_116	0	0.0265515432558301	4.74495267200599	1.19624201102977e-06	0.0791704911928184	2
ENSG00000188729.6	OSTN	3	191208351	3_117	0	0.0445760475407111	19.4408948886564	8.22839642597386e-06	-2.02211397609084	1
ENSG00000152492.13	CCDC50	3	191330673	3_117	0	0.0124771161207167	7.3790276367561	8.74199896330956e-07	-1.21209346015181	1
ENSG00000188958.9	UTS2B	3	191329743	3_117	0	0.0101131408882481	5.4616503902088	5.24453938344222e-07	0.720569707385262	1
ENSG00000187527.10	ATP13A5	3	193378740	3_118	0	0.0240874997984545	5.4911626981782	1.25589529221641e-06	-0.51783706859608	1
ENSG00000127249.14	ATP13A4	3	193591068	3_118	0	0.038208961481122	9.88762559340659	3.58719217454023e-06	-1.40254487787079	2
ENSG00000198836.8	OPA1	3	193596806	3_118	0	0.0230608140852606	5.07730470292814	1.11174518893679e-06	0.496021398693684	1
ENSG00000133657.14	ATP13A3	3	194526650	3_119	0	0.081186274678185	14.8055666050353	1.14131373284962e-05	1.59488077797014	1
ENSG00000041802.10	LSG1	3	194640947	3_119	0	0.0393792657283598	7.83137098112788	2.92821396991208e-06	-0.91614737693592	2
ENSG00000185112.5	FAM43A	3	194686237	3_119	0	0.0778754373417727	14.40044501232	1.06481413742244e-05	-1.72564421964417	1
ENSG00000173950.15	XXYLT1	3	195068062	3_121	0	0.0132558905688073	13.5295417576157	1.70290097594962e-06	1.67404962011231	1
ENSG00000189058.8	APOD	3	195583476	3_121	0	0.00592602349442462	6.10475082076597	3.43501555208674e-07	0.490978658095553	1
ENSG00000145113.21	MUC4	3	195824961	3_121	0	0.00579703329018033	5.87299915238728	3.23268307407945e-07	0.540815339248199	2
[truncated: 6,683 more rows]
