# Supplementary material for: Adjusting for genetic confounders in transcriptome-wide association studies improves discovery of risk genes of complex traits
Source: Nat Genet. 2024 Jan 26;56(2):336–47. doi: 10.1038/s41588-023-01648-9 (PMC10864181; doi:10.1038/s41588-023-01648-9)
Supplement: Supplementary file 5 — cTWAS results of all analyzed genes across all tissues for IBD, SCZ, and SBP. Results are stored separately for each combination of traits and tissues. Column legends for each set of results are the same as in Supplementary Table 1. [file 41588_2023_1648_MOESM5_ESM.zip › SCZ_Brain_Spinal_cord_cervical_c-1.csv]

id	genename	chrom	pos	region_tag	cs_index	PIP	tau2	PVE	z	num_eqtl
ENSG00000131591.17	C1orf159	1	1118005	1_1	0	0.0176827329026512	6.75616819893746	1.13435042164869e-06	-0.683537966137048	1
ENSG00000235098.8	ANKRD65	1	1422081	1_1	0	0.0216991688288843	8.70424226872391	1.79337646476909e-06	0.999932755820527	1
ENSG00000008130.15	NADK	1	1780791	1_1	0	0.0265127722723024	10.6145372930727	2.6721055282772e-06	1.19452603074604	2
ENSG00000169885.9	CALML6	1	1914634	1_1	0	0.0155902452852935	5.55899992593939	8.22899906818621e-07	0.75369012120762	1
ENSG00000162585.16	FAAP20	1	2212668	1_2	0	0.00649487241546665	5.35832691640215	3.30443510913546e-07	0.20731138283892	1
ENSG00000116151.13	MORN1	1	2391287	1_2	0	0.0182314538582098	16.0282716563483	2.77463202044822e-06	-2.09166552159675	1
ENSG00000157911.9	PEX10	1	2409065	1_2	0	0.0794612105095907	30.1839185045606	2.27734167216926e-05	-3.09923816212288	1
ENSG00000149527.17	PLCH2	1	2469925	1_2	0	0.0101517895368779	22.9460677659368	2.21181232703553e-06	-4.12656037714633	1
ENSG00000157870.14	FAM213B	1	2586971	1_2	0	0.00660786220444809	5.34298096994986	3.35229324620835e-07	-0.0690631052834441	2
ENSG00000142606.15	MMEL1	1	2632557	1_2	0	0.228097085682232	33.9027667994104	7.34264067254396e-05	-3.12836756262845	2
ENSG00000142611.16	PRDM16	1	3425232	1_2	0	0.00620480017321867	4.79998889938145	2.82790899507489e-07	0.153516192095205	1
ENSG00000116213.15	WRAP73	1	3654319	1_2	0	0.0535385235440604	25.0570669531362	1.27377881180385e-05	-2.33237296501436	1
ENSG00000078900.14	TP73	1	3676034	1_3	0	0.024960272911447	7.62284682510778	1.80660795986296e-06	-0.745453734312198	1
ENSG00000235169.7	SMIM1	1	3772844	1_3	0	0.0188468303579898	4.95684121023678	8.8703493610613e-07	-0.214214779020529	2
ENSG00000130764.9	LRRC47	1	3780573	1_3	0	0.0190708085405067	5.06394121893273	9.16970066338577e-07	0.245766660982764	1
ENSG00000116198.12	CEP104	1	3856982	1_3	0	0.0237406210555402	7.14745458309102	1.61116818368036e-06	-0.835121081959317	1
ENSG00000169598.15	DFFB	1	3856982	1_3	0	0.0453318858783687	13.2737975384362	5.71342292091533e-06	-1.44592472834873	2
ENSG00000198912.10	C1orf174	1	3891607	1_3	0	0.0648778809106004	16.6793577480869	1.02747999928377e-05	-1.79494338195443	2
ENSG00000196581.10	AJAP1	1	4654467	1_4	0	0.0171912368152676	10.8500602907603	1.77107385174796e-06	1.17728906226605	1
ENSG00000069424.14	KCNAB2	1	5991653	1_5	0	0.020757663626769	5.14716171965933	1.01448044597571e-06	-0.441849382513792	1
ENSG00000116251.9	RPL22	1	6208961	1_5	0	0.0204707021188336	4.99871221123279	9.7160170772254e-07	0.281417837359551	1
ENSG00000097021.19	ACOT7	1	6394534	1_5	0	0.0206738054257479	5.33887989083542	1.04801614210837e-06	0.916840089654716	1
ENSG00000187017.15	ESPN	1	6424625	1_5	0	0.0235512646801025	6.56514617036931	1.46810132286911e-06	-0.905554930165434	2
ENSG00000215788.9	TNFRSF25	1	6465275	1_5	0	0.0396217981561845	11.8144766649807	4.4447369845688e-06	-1.72906516232171	1
ENSG00000162408.10	NOL9	1	6554687	1_5	0	0.0203344979097397	5.34323326833077	1.0316561815276e-06	0.86135671244782	1
ENSG00000204859.12	ZBTB48	1	6579883	1_5	0	0.0581231013121889	14.4448565776884	7.97185535525761e-06	-1.51975357120626	1
ENSG00000007923.15	DNAJC11	1	6701642	1_5	1	0.269701407876273	29.7127723216069	7.60893344636675e-05	-4.91692799881972	1
ENSG00000049245.12	VAMP3	1	7771004	1_6	0	0.0186996733633454	8.14596401557921	1.44635168082281e-06	1.20913119344682	2
ENSG00000116288.12	PARK7	1	7954508	1_6	0	0.0179652017579001	6.94039429877554	1.18389623670106e-06	0.484600165271514	1
ENSG00000116285.12	ERRFI1	1	8026467	1_6	0	0.0137598828509197	4.81265391447523	6.28777170713451e-07	-0.0614091559817941	1
ENSG00000180758.11	GPR157	1	9128930	1_6	0	0.0169338700762262	6.833843391756	1.09879997832539e-06	-0.757819480442631	2
ENSG00000049239.12	H6PD	1	9240549	1_6	0	0.0298341666378273	12.1640955149118	3.44580843341429e-06	1.37759153495903	2
ENSG00000171621.13	SPSB1	1	9226316	1_6	0	0.0226807088159109	9.68493955461111	2.08569564497837e-06	1.18154593714919	2
ENSG00000171603.16	CLSTN1	1	9824341	1_7	0	0.0558864500366711	11.4459578146643	6.07373810299362e-06	-1.41540131228769	1
ENSG00000162441.11	LZIC	1	9943171	1_7	0	0.0280399980855974	4.82499455507721	1.28461267862457e-06	0.150182004129102	1
ENSG00000173614.13	NMNAT1	1	9943262	1_7	0	0.0305656546963335	5.649065777617	1.63948606995495e-06	-0.189286528720848	1
ENSG00000162444.11	RBP7	1	9997612	1_7	0	0.0395407712455735	8.11481959664939	3.04664184061804e-06	-0.607532822297223	1
ENSG00000130939.18	UBE4B	1	10033313	1_7	0	0.0427914169845014	8.87340783819494	3.60532572663498e-06	-1.72794939323178	1
ENSG00000054523.17	KIF1B	1	10210438	1_7	0	0.0279568096105391	4.79661803925822	1.27326893121802e-06	0.509781038475281	1
ENSG00000142657.20	PGD	1	10398382	1_7	0	0.0412750751865592	8.52698861239902	3.34180383307415e-06	1.15892610045471	1
ENSG00000175279.21	CENPS	1	10429947	1_7	0	0.0417910299898231	8.64629801372886	3.43092063647896e-06	1.02075777037263	1
ENSG00000241563.3	CORT	1	10465803	1_7	0	0.0314991312887364	5.93677148763431	1.77560478285023e-06	0.840876834380876	1
ENSG00000160049.11	DFFA	1	10475753	1_7	0	0.0277640942075335	4.73056012624715	1.24707758407421e-06	-0.0768227900507549	1
ENSG00000204624.7	DISP3	1	11478999	1_8	0	0.0717245627792552	15.8022417984009	1.07617775111792e-05	-2.03928320732491	1
ENSG00000175262.14	C1orf127	1	10957552	1_8	0	0.0284674160374944	6.90762599731249	1.8671287253547e-06	0.794949949225916	1
ENSG00000120948.16	TARDBP	1	11012060	1_8	0	0.0679385686659914	15.2758817013407	9.854170587175e-06	-1.78094731831455	2
ENSG00000116649.9	SRM	1	11060199	1_8	0	0.0252087081029697	5.74715928359422	1.37562867507358e-06	0.547377504887947	2
ENSG00000116663.10	FBXO6	1	11663828	1_8	0	0.0236650804201886	5.14457753990069	1.15599271928489e-06	0.322983449235481	1
ENSG00000116670.14	MAD2L2	1	11691235	1_8	0	0.0299049988455732	7.37835496504253	2.09508058177924e-06	0.813718733778363	2
ENSG00000162490.6	DRAXIN	1	11691322	1_8	0	0.0237529367337032	5.17990517827347	1.16825196059659e-06	0.379266427786214	1
ENSG00000177674.15	AGTRAP	1	11744232	1_9	0	0.0228308164506582	4.7570714861143	1.03123707193581e-06	-0.0857346995315567	1
ENSG00000011021.21	CLCN6	1	11805747	1_9	0	0.0467542580518245	11.6180685692141	5.15765753193972e-06	-1.57794322036894	2
ENSG00000116685.15	KIAA2013	1	11926801	1_9	0	0.0879561655316197	17.7494049216841	1.48233881898573e-05	-1.99030373578979	1
ENSG00000083444.16	PLOD1	1	11942107	1_9	0	0.0450349902856688	11.2575834295131	4.81385100731336e-06	-1.57705025867918	1
ENSG00000028137.18	TNFRSF1B	1	12166660	1_9	0	0.0436229525786331	10.9512517504899	4.53603311673497e-06	1.25841041515427	1
ENSG00000048707.13	VPS13D	1	12229081	1_9	0	0.0229808085598859	4.81947816961219	1.05162940023934e-06	-0.154256335532771	1
ENSG00000162493.16	PDPN	1	13577220	1_10	0	0.179601191447002	25.6858207713473	4.38026169679269e-05	2.63549280819195	1
ENSG00000142621.19	FHAD1	1	15247193	1_11	0	0.0155259869879791	8.48098647496098	1.25026762429472e-06	-1.00655053251047	1
ENSG00000116138.12	DNAJC16	1	15526781	1_11	0	0.0145285857453576	7.8502392849399	1.08293809769293e-06	-0.948659836406149	1
ENSG00000116771.5	AGMAT	1	15584854	1_11	0	0.0143667611764987	7.7438610619782	1.05636455744914e-06	-0.934218108951215	1
ENSG00000116786.11	PLEKHM2	1	15684135	1_11	0	0.0168392022554382	9.25261222286618	1.47939201857216e-06	1.0746705724195	1
ENSG00000162461.7	SLC25A34	1	15735091	1_11	0	0.0132992677143624	7.01073133073289	8.85295892828243e-07	-0.626015889318118	1
ENSG00000162458.12	FBLIM1	1	15756481	1_11	0	0.0107458078137156	4.98803270449291	5.08939030469709e-07	-0.275272675787668	1
ENSG00000186510.11	CLCNKA	1	16017907	1_11	0	0.0118766699783757	5.93710413152223	6.69524928287096e-07	0.510848347108642	2
ENSG00000184908.17	CLCNKB	1	16043565	1_11	0	0.0128711327402115	6.70015385502737	8.18839796121243e-07	0.867004741075574	1
ENSG00000142632.16	ARHGEF19	1	16210794	1_11	0	0.185353540829776	32.5907730161402	5.73578607353074e-05	3.49062193997642	1
ENSG00000132881.11	RSG1	1	16237140	1_11	0	0.0124616037610428	6.39335294707188	7.56484467336115e-07	-0.923291306527981	1
ENSG00000037637.10	FBXO42	1	16352086	1_11	0	0.0197401958859247	10.7646332286183	2.01766050032339e-06	-1.59526714470699	1
ENSG00000055070.16	SZRD1	1	16352086	1_11	0	0.0381824874995718	17.0647311486837	6.18672861019169e-06	2.40247853092794	2
ENSG00000187144.11	SPATA21	1	16437144	1_11	0	0.0175862833047953	9.665454281724	1.6139635890156e-06	1.51075631608525	1
ENSG00000183888.4	C1orf64	1	16004406	1_11	0	0.016896656744585	9.28500631994059	1.48963676350993e-06	1.09495673226134	1
ENSG00000058453.16	CROCC	1	16963416	1_12	0	0.0313062378772871	12.5223542249178	3.72232477020953e-06	1.88818578991325	1
ENSG00000117122.13	MFAP2	1	16980375	1_12	0	0.0605790150655763	18.8695977258089	1.08538107912526e-05	-2.61287729898327	1
ENSG00000159363.17	ATP13A2	1	17011965	1_12	0	0.0192679109355641	7.89304780777857	1.44403181004602e-06	-1.51281695502098	1
ENSG00000142623.9	PADI1	1	17205426	1_12	0	0.0221497214894815	9.22025761880338	1.93913802310873e-06	1.18757742853235	2
ENSG00000159423.16	ALDH4A1	1	18902530	1_13	0	0.0159360234331984	7.55254578106072	1.14280129272572e-06	-0.776777973830273	1
ENSG00000169991.10	IFFO2	1	18956450	1_13	0	0.0129621463981919	5.55982529357575	6.84282548127567e-07	0.402244452953612	2
ENSG00000127463.13	EMC1	1	19276485	1_13	0	0.0129578438933166	5.57175685240501	6.85523419595712e-07	-0.384222516586579	1
ENSG00000053372.4	MRTO4	1	19251533	1_13	0	0.0153255345948683	7.12289809161441	1.03650108356366e-06	-0.800618480759508	2
ENSG00000053371.12	AKR7A2	1	19319817	1_13	0	0.0208085147931395	10.008992967918	1.97755633640357e-06	1.19631657678687	1
ENSG00000173436.13	MINOS1	1	19596564	1_13	0	0.0327019063231996	14.2712569005246	4.43131569413843e-06	1.806342418535	1
ENSG00000158747.13	NBL1	1	19640599	1_13	0	0.0901098550303151	24.1203168522017	2.06372913921377e-05	-2.23618132629637	1
ENSG00000169914.5	OTUD3	1	19885299	1_13	0	0.039768953177391	16.244645097296	6.13411316448944e-06	1.75201776449891	3
ENSG00000158816.15	VWA5B1	1	20289228	1_14	0	0.0212459599428145	4.81546768543766	9.71431602866805e-07	0.340041296035426	1
ENSG00000162545.5	CAMK2N1	1	20480580	1_14	0	0.110287912981627	20.1101532825224	2.10591431214988e-05	2.15511246968604	1
ENSG00000090432.6	MUL1	1	20339045	1_14	0	0.125723690281759	21.5176386338838	2.56867480886574e-05	2.43116511840011	1
ENSG00000244038.9	DDOST	1	20659303	1_14	0	0.0227207793293498	5.43546660453687	1.17262041886223e-06	-0.454973427861553	1
ENSG00000189410.11	SH2D5	1	20733294	1_14	0	0.0251687259032171	6.40820404752342	1.53142227543253e-06	-0.65883349900142	1
ENSG00000075151.20	EIF4G3	1	21169081	1_14	0	0.167899909409144	23.1327004218065	3.68785801592337e-05	-3.57016477278133	1
ENSG00000117298.14	ECE1	1	21345480	1_14	0	0.0368721721656646	9.44266145022578	3.30590629042338e-06	-0.83104537902949	1
ENSG00000070886.11	EPHA8	1	22563354	1_15	0	0.0176517138668134	5.94972627365552	9.97197684806293e-07	0.614972927916889	1
ENSG00000142794.18	NBPF3	1	21438718	1_15	0	0.0177611435619469	5.82950985645674	9.83106035590427e-07	-0.358292750151236	1
ENSG00000076864.19	RAP1GAP	1	21669538	1_15	0	0.0210748898837745	7.71855531337317	1.54453847671967e-06	0.854329820030605	1
ENSG00000090686.15	USP48	1	21783459	1_15	0	0.133823722529585	22.7549376354519	2.89138652491001e-05	-2.2084127632507	2
ENSG00000142798.17	HSPG2	1	21937058	1_15	0	0.0156949163687472	4.76605808471189	7.10257344880691e-07	0.0365771201309506	1
ENSG00000142789.19	CELA3A	1	22001714	1_15	0	0.0627266857829829	17.476429182242	1.04088425712893e-05	-1.69371603991579	1
ENSG00000070831.15	CDC42	1	22052867	1_15	1	0.235966869195612	21.6789460598381	4.85720677301178e-05	-4.13341483773538	1
ENSG00000162552.14	WNT4	1	22144389	1_15	0	0.0156504830197455	4.81236408388762	7.15127731059423e-07	-0.279617941049858	1
ENSG00000184677.16	ZBTB40	1	22453334	1_15	0	0.0179546162177198	6.01342925027629	1.02516962286714e-06	-0.576574774373939	1
ENSG00000173372.16	C1QA	1	22636557	1_15	0	0.0160606904927839	5.01387367447559	7.64601238683507e-07	-0.352504482669444	1
ENSG00000169641.13	LUZP1	1	23178302	1_16	0	0.0205288683056718	6.13798702535147	1.19643296782471e-06	-0.719709994426914	1
ENSG00000125945.14	ZNF436	1	23369659	1_16	0	0.020229385292911	5.9980756444143	1.1521048940056e-06	-0.542713739567953	1
ENSG00000204219.9	TCEA3	1	23424647	1_16	0	0.0188007893592882	5.30107977667384	9.46319567956355e-07	0.446658448220498	1
ENSG00000088280.18	ASAP3	1	23484165	1_16	0	0.0182347079043131	5.01024104920145	8.67470727343737e-07	-0.190567880103867	2
ENSG00000197880.8	MDS2	1	23581212	1_16	0	0.0245479111279207	7.84164314152156	1.82775934726201e-06	0.917732100579049	2
ENSG00000227868.5	C1orf234	1	23015869	1_16	0	0.0184573444809073	5.12568002751377	8.98293187933004e-07	0.337361346624181	1
ENSG00000142676.12	RPL11	1	23691734	1_17	0	0.0528254861507705	16.3645477793616	8.20814288234004e-06	-1.74650749799735	1
ENSG00000057757.9	PITHD1	1	23729228	1_17	0	0.0158036388500872	4.82646066891307	7.2424126299068e-07	0.312734011346543	1
ENSG00000117308.14	GALE	1	23800401	1_17	0	0.0159153506897826	4.89339829148526	7.39476156723171e-07	0.21390897872192	1
ENSG00000179163.11	FUCA1	1	23868759	1_17	0	0.0156461313861899	4.73127883946215	7.02882796358883e-07	-0.148650366052732	1
ENSG00000142677.3	IL22RA1	1	24143324	1_17	0	0.021866241403663	7.91560220681763	1.6434462172624e-06	0.925867132338118	2
ENSG00000001460.17	STPG1	1	24417389	1_17	0	0.0787058475656058	20.2324710478924	1.51200533828116e-05	2.22612866444085	1
ENSG00000001461.16	NIPAL3	1	24415622	1_17	0	0.0161066784769833	5.00696093112459	7.65733396612551e-07	-0.238181829317407	1
ENSG00000117602.11	RCAN3	1	24502439	1_17	0	0.022014099107612	7.97979567359882	1.66797710569037e-06	-0.894988960256039	1
ENSG00000169504.14	CLIC4	1	24745177	1_17	0	0.024644160888264	9.0555284928964	2.11897207606675e-06	1.17592126799541	1
ENSG00000188672.17	RHCE	1	25430369	1_18	0	0.0216939497128019	4.78819624307319	9.86297579827349e-07	-0.110037477685257	1
ENSG00000204178.9	TMEM57	1	25430369	1_18	0	0.0216939497128019	4.78819624307319	9.86297579827349e-07	-0.110037477685257	1
ENSG00000157978.11	LDLRAP1	1	25570535	1_18	0	0.0217050147431931	4.78657475019491	9.86466468432522e-07	0.127088733936151	1
ENSG00000117640.17	MTFR1L	1	25818183	1_18	0	0.0244039535665416	5.93784538787716	1.37589873650333e-06	-0.615087213641124	1
ENSG00000158022.6	TRIM63	1	26069250	1_18	0	0.022431882198113	5.09058850525073	1.08425417942662e-06	-0.368098518912926	1
ENSG00000175087.9	PDIK1L	1	26110771	1_18	0	0.0220907452862544	4.94691571588914	1.0376294178799e-06	0.313714834541182	1
ENSG00000197245.5	FAM110D	1	26158800	1_18	0	0.0236640574378563	5.67906945373551	1.27603852852098e-06	0.747622129185253	1
ENSG00000236782.6	RP11-96L14.7	1	26170849	1_18	0	0.0228355835392842	5.39904384306284	1.17064810108927e-06	0.764679040508906	1
ENSG00000142675.17	CNKSR1	1	26170849	1_18	0	0.0216928308800094	4.82740520226616	9.94322761940384e-07	0.375391897999677	2
ENSG00000130695.14	CEP85	1	26234471	1_18	0	0.0438306174871274	11.552971704903	4.80804690211749e-06	-1.35044679266736	1
ENSG00000169442.8	CD52	1	26317723	1_18	0	0.0295373178031529	7.68657032271323	2.1557632165277e-06	-1.30689395770429	1
ENSG00000176083.17	ZNF683	1	26374140	1_18	0	0.0814604971256845	17.4041572727446	1.34616238771281e-05	-2.20658381660131	1
ENSG00000117682.16	DHDDS	1	26432257	1_18	0	0.0215720848724217	4.7496812174892	9.72868135937107e-07	-0.241963441327851	2
ENSG00000117676.13	RPS6KA1	1	26529971	1_18	0	0.0236584185003624	5.60818485329343	1.25981108914535e-06	-0.617345524410407	1
ENSG00000117713.18	ARID1A	1	26693253	1_18	0	0.0421755171919562	12.0045542985471	4.80732910044005e-06	2.67637160860518	1
ENSG00000060642.10	PIGV	1	26787521	1_18	0	0.0778230570363251	16.7445973650159	1.23731532671332e-05	3.09207077771821	1
ENSG00000142751.14	GPN2	1	26890178	1_18	0	0.0609734349520292	14.7800385634299	8.5568442235494e-06	-2.95522531070365	1
ENSG00000162511.7	LAPTM5	1	30757348	1_20	0	0.0056949538122657	4.72590689466236	2.5554816352542e-07	0.0400283293769865	1
ENSG00000134644.15	PUM1	1	31066204	1_20	0	0.020282644376859	16.6330877207672	3.20327962104694e-06	1.81861228176842	1
ENSG00000084628.9	NKAIN1	1	31239467	1_20	0	0.00604467068593451	5.25935865782479	3.01858097436045e-07	-0.398534788099007	1
ENSG00000168528.11	SERINC2	1	31453899	1_20	0	0.00652537440558132	6.06807886278364	3.75970741015376e-07	-0.661571864228576	1
ENSG00000142910.15	TINAGL1	1	31576075	1_20	0	0.00647169062887998	6.14901176927883	3.77850907196438e-07	-0.753995154866172	1
ENSG00000121764.11	HCRTR1	1	31703950	1_20	0	0.00590788390081309	5.13807909818405	2.88223995758235e-07	-0.481020203850001	1
ENSG00000084636.17	COL16A1	1	31703950	1_20	0	0.00647258873906287	5.89449214065523	3.62261184717709e-07	-0.517031709344791	2
ENSG00000162517.12	PEF1	1	31644486	1_20	0	0.00584339269322198	4.98330061936908	2.76490081727244e-07	-0.324342492206901	2
ENSG00000121753.12	ADGRB2	1	31764679	1_20	0	0.00838825898968521	8.16998735911761	6.50714691797535e-07	0.729855023542494	1
ENSG00000134668.12	SPOCD1	1	31815803	1_20	0	0.00597423381103668	5.15302846358667	2.92308977348543e-07	0.270379287622797	2
ENSG00000184007.18	PTP4A2	1	31944881	1_20	0	0.00890502309399011	9.04069142024057	7.64423611185937e-07	-1.11153230780116	2
ENSG00000084652.15	TXLNA	1	32179560	1_21	0	0.0282966260518032	11.5499102058528	3.10320638472932e-06	1.50994865460589	1
ENSG00000160051.11	IQCC	1	32205429	1_21	0	0.0302550211124524	12.1893467186761	3.50167058167215e-06	1.56677888479158	1
ENSG00000084623.11	EIF3I	1	32222176	1_21	0	0.0246070571372339	10.2165225832927	2.38704262282728e-06	1.38181198006749	1
ENSG00000160055.19	TMEM234	1	32222176	1_21	0	0.0246070571372339	10.2165225832927	2.38704262282728e-06	-1.38181198006749	1
ENSG00000183615.5	FAM167B	1	32247598	1_21	0	0.0390666090845622	14.6370387220265	5.4294562174463e-06	-1.70416575981636	1
ENSG00000116478.11	HDAC1	1	32291652	1_21	0	0.0186364060689608	7.56946012050424	1.33944370884865e-06	-0.953241359284909	1
ENSG00000176261.15	ZBTB8OS	1	32650758	1_21	0	0.0138293600820315	4.73426434700995	6.21658656434079e-07	-0.0918335764830099	1
ENSG00000116497.17	S100PBP	1	32815516	1_21	0	0.0543608542436326	17.8165094851138	9.19615521801182e-06	2.05567101266227	1
ENSG00000134684.10	YARS	1	32817927	1_21	0	0.0310017954539544	12.422467736125	3.65672348305793e-06	-1.4613826010786	1
ENSG00000160097.16	FNDC5	1	32872031	1_21	0	0.0191432674517352	7.82477598987205	1.42228089713094e-06	1.10209268375522	1
ENSG00000004455.16	AK2	1	33080995	1_21	0	0.016833880820368	6.60207077073883	1.05526569553403e-06	1.10300715651031	1
ENSG00000142920.16	AZIN2	1	33080995	1_21	0	0.016833880820368	6.60207077073883	1.05526569553403e-06	-1.10300715651031	1
ENSG00000116525.13	TRIM62	1	33182762	1_21	0	0.0140317202311768	4.87219942862881	6.49132525238031e-07	0.263927989348722	1
ENSG00000184389.9	A3GALT2	1	33321277	1_21	0	0.0398608129290718	14.8301448305473	5.6129211416993e-06	-2.10627408013917	2
ENSG00000121903.14	ZSCAN20	1	33468801	1_21	0	0.0138254282293465	4.73156451304909	6.21127495657751e-07	0.102724625441525	1
ENSG00000121904.17	CSMD2	1	34166108	1_21	0	0.038874966366695	14.5898623544762	5.38540808147678e-06	1.53366870071092	1
ENSG00000273274.1	ZBTB8B	1	32465491	1_21	0	0.063761950762632	19.3599181664268	1.1720941803835e-05	2.10520467907136	1
ENSG00000188910.7	GJB3	1	34780696	1_22	0	0.0147693602554618	8.02367289009431	1.12520666444278e-06	-1.00237572934772	1
ENSG00000163866.8	SMIM12	1	34852255	1_22	0	0.0116685928138858	5.66371157128572	6.27504739366741e-07	0.320355363709615	1
ENSG00000197056.9	ZMYM1	1	35059408	1_22	0	0.0139906093339421	7.51554618538088	9.98377016377663e-07	-0.941410825383053	1
ENSG00000116819.6	TFAP2E	1	35573174	1_22	0	0.213450370812297	23.461195773081	4.75493357020076e-05	4.23988844068056	1
ENSG00000126067.11	PSMB2	1	35641909	1_22	0	0.204311976304171	23.8039699288894	4.61785842881222e-05	-4.28515227822419	1
ENSG00000142686.7	C1orf216	1	35719096	1_22	0	0.191703151933849	23.6060769501302	4.29685272805498e-05	4.29731765127464	1
ENSG00000134698.10	AGO4	1	35808004	1_22	0	0.0149396316817585	9.13222834824731	1.2954302964026e-06	-1.61031618126564	1
ENSG00000092847.11	AGO1	1	35870261	1_22	0	0.0176316066619215	12.999444681374	2.17627656664002e-06	-3.09002441255171	1
ENSG00000214193.10	SH3D21	1	36307804	1_22	0	0.0800917908257438	23.4084827640368	1.78015847726435e-05	-1.87481550431983	1
ENSG00000142694.6	EVA1B	1	36323945	1_22	0	0.0224955510903793	12.7887266075769	2.73162662395449e-06	-1.70102442075969	1
ENSG00000196182.10	STK40	1	36386242	1_22	0	0.0153547467520905	7.68208276735851	1.1200026151407e-06	0.00627557426467335	1
ENSG00000181817.5	LSM10	1	36397922	1_22	0	0.0105956058063185	4.95991227495195	4.98996138355374e-07	-0.426744049964244	1
ENSG00000116885.18	OSCP1	1	36449952	1_22	0	0.0168398039201602	9.09989877947257	1.45502678687046e-06	-1.10578455871678	1
ENSG00000116898.11	MRPS15	1	36464387	1_22	0	0.0183448557340514	9.86154797839655	1.71773747106963e-06	1.18364135460052	1
ENSG00000183317.16	EPHA10	1	37765311	1_23	0	0.0308967739180454	9.09243496310454	2.6674158968037e-06	0.980557302606779	1
ENSG00000163877.10	SNIP1	1	37554146	1_23	0	0.113244711354847	21.6872473610029	2.33195281668655e-05	-2.48233591506468	1
ENSG00000163879.10	DNALI1	1	37548222	1_23	0	0.0207798037318667	5.308178170838	1.04733189543851e-06	0.61451364010404	2
ENSG00000116922.14	C1orf109	1	37692275	1_23	0	0.0304531541917666	8.95432525286431	2.58918178857086e-06	-1.31589698631079	1
ENSG00000134690.10	CDCA8	1	37692275	1_23	0	0.0304531541917666	8.95432525286431	2.58918178857086e-06	1.31589698631079	1
ENSG00000197982.13	C1orf122	1	37803164	1_23	0	0.0680734858086349	16.6974750088932	1.07926026705589e-05	2.04916669027999	2
ENSG00000188786.9	MTF1	1	37859751	1_23	0	0.33034291434732	32.8002389820895	0.000102882000575704	-3.40021459658637	1
ENSG00000204084.12	INPP5B	1	37946598	1_23	0	0.0801325263832215	18.2859042774086	1.39130605115033e-05	-2.26124876584673	1
ENSG00000183431.11	SF3A3	1	37987369	1_23	0	0.0261260228014253	7.49059040059095	1.85817557874225e-06	1.37466119597518	1
ENSG00000183520.11	UTP11	1	37977547	1_23	0	0.0697397157511275	16.9325213933868	1.12124160060453e-05	-2.16721333670582	2
ENSG00000116981.3	NT5C1A	1	39672835	1_24	0	0.0191137479283351	10.2836422328013	1.86633761961816e-06	-1.49583017197829	1
ENSG00000131233.9	GJA9	1	38881233	1_24	0	0.0315021651281796	14.9937868215844	4.48486249596721e-06	1.95118702948354	1
ENSG00000158315.10	RHBDL2	1	38941917	1_24	0	0.0135876289803661	7.08303501617165	9.13819592611726e-07	-1.08274233068181	1
ENSG00000174574.15	AKIRIN1	1	38992438	1_24	0	0.109700802824861	26.4423789854052	2.75427771444405e-05	3.20456607033122	1
ENSG00000168653.10	NDUFS5	1	39026790	1_24	0	0.0121017179858142	5.9956607072766	6.88940114871994e-07	0.712938591339204	1
ENSG00000183682.7	BMP8A	1	39491437	1_24	0	0.0108250214677729	4.97308622904081	5.11154457836766e-07	0.495771175287439	2
ENSG00000198754.5	OXCT2	1	39536141	1_24	0	0.0151570790004617	8.10609965324926	1.16660772925724e-06	1.23452835968893	1
ENSG00000116985.11	BMP8B	1	39788667	1_25	0	0.0102852820449953	6.92113100617406	6.7591280188441e-07	-0.657995901867192	1
ENSG00000043514.15	TRIT1	1	39880989	1_25	0	0.0822587322901999	25.9255644292643	2.02491887793082e-05	-2.30777303073414	2
ENSG00000116990.10	MYCL	1	39903560	1_25	0	0.0121124133134928	8.66942964550698	9.97053828012571e-07	-1.00430515399092	1
ENSG00000131236.16	CAP1	1	40040200	1_25	0	0.00874414668755441	5.350703442201	4.44248236580716e-07	0.127067073433787	1
ENSG00000131238.16	PPT1	1	40094786	1_25	0	0.0096441274566017	6.12991542063916	5.61325562722728e-07	-0.478350931354348	1
ENSG00000164002.11	EXO5	1	40523948	1_25	0	0.0176666826851342	11.5348776596256	1.93493062367733e-06	1.10847241666134	1
ENSG00000117013.14	KCNQ4	1	40821211	1_25	0	0.014950155499601	10.2771327775908	1.45886489598197e-06	-1.04923867875106	2
ENSG00000171790.15	SLFNL1	1	41023485	1_25	0	0.0102559418041811	6.90154683154272	6.72077542899909e-07	0.620337787701421	1
ENSG00000010803.16	SCMH1	1	41239838	1_25	0	0.00938262692146952	6.05925125801772	5.39809851852723e-07	-0.349225151570573	1
ENSG00000127124.14	HIVEP3	1	42035651	1_26	0	0.0190000337817532	4.74448292244573	8.55934748128715e-07	-0.125716557000705	2
ENSG00000198815.8	FOXJ3	1	42335341	1_26	0	0.0307700009270717	9.34191557002144	2.72936013549617e-06	1.13273374883444	1
ENSG00000127125.8	PPCS	1	42452404	1_26	0	0.0336226700273898	10.1899586639378	3.25313448556109e-06	1.88107105209645	1
ENSG00000186409.14	CCDC30	1	42463459	1_26	0	0.0207353170072837	5.57642721137384	1.09790335931066e-06	0.976620842923471	1
ENSG00000164007.10	CLDN19	1	42740306	1_26	0	0.020525499401154	5.47953070103552	1.06790960825984e-06	0.405384116518476	1
ENSG00000117385.15	P3H1	1	42767127	1_26	0	0.019911482034899	5.19043090670888	9.81305871288084e-07	0.592043155708627	1
ENSG00000164008.14	C1orf50	1	42767127	1_26	0	0.019911482034899	5.19043090670888	9.81305871288084e-07	0.592043155708627	1
ENSG00000177868.11	SVBP	1	42816309	1_26	0	0.019467470092288	4.97578683209	9.19747634206048e-07	-0.512863450586717	2
ENSG00000164010.13	ERMAP	1	42816759	1_26	0	0.0190938695444288	4.79136483018374	8.68661529912195e-07	0.121015155020479	1
ENSG00000117394.20	SLC2A1	1	42959411	1_26	0	0.246615578313375	29.9144243200253	7.00484537647385e-05	3.04598934487486	1
ENSG00000243710.7	CFAP57	1	43171878	1_26	0	0.0192156735733299	4.85187287462686	8.85242839572756e-07	0.15306443172853	1
ENSG00000179178.10	TMEM125	1	43269525	1_26	0	0.0361290599345029	10.8786920602116	3.73190639256714e-06	1.2195872990749	1
ENSG00000117395.12	EBNA1BP2	1	43271335	1_26	0	0.0250872937878336	7.39205318337265	1.7608254040768e-06	-0.741288666205013	1
ENSG00000253313.5	C1orf210	1	43285671	1_26	0	0.0374867329431771	11.2322763138507	3.99799979605855e-06	1.22878025954287	1
ENSG00000117400.16	MPL	1	43337449	1_27	0	0.0674467238657789	24.5460393980249	1.57195345646244e-05	3.46320473756727	1
ENSG00000117399.13	CDC20	1	43359194	1_27	0	0.0220837238168599	13.282279369392	2.78510975571155e-06	2.49172791644628	1
ENSG00000159479.16	MED8	1	43389875	1_27	0	0.0698596244392129	24.9679572092966	1.6561766399436e-05	-3.48918030587787	1
ENSG00000198198.15	SZT2	1	43389819	1_27	0	0.0133071033950365	5.30824192572116	6.70705142059659e-07	-0.7793178926352	1
ENSG00000126091.19	ST3GAL3	1	43705540	1_27	0	0.0487612163679092	26.9620081786101	1.2483149267082e-05	-4.17882000762841	1
ENSG00000117408.10	IPO13	1	43947230	1_27	0	0.0155219354290964	5.91237650129437	8.71375513070872e-07	-0.117925035933132	1
ENSG00000117410.13	ATP6V0B	1	43974045	1_27	0	0.0133074011216502	5.08320801974061	6.42286105921851e-07	0.839174475570296	2
ENSG00000159214.12	CCDC24	1	43991070	1_27	0	0.0285847429697255	20.6511580095319	5.6050062071978e-06	3.73265544362095	2
ENSG00000178028.13	DMAP1	1	44220650	1_27	0	0.0640361520690957	20.4541227971317	1.24366520241277e-05	2.45241377985133	1
ENSG00000198520.10	C1orf228	1	44674693	1_28	0	0.0270458379868001	6.15057627645214	1.5794782420705e-06	-0.605255272390058	1
ENSG00000142945.12	KIF2C	1	44739744	1_28	0	0.0419848214875436	10.361033628934	4.1304064579391e-06	-1.18001380209076	1
ENSG00000142937.11	RPS8	1	44775441	1_28	0	0.0324577048946856	7.89383005677159	2.43278078269139e-06	-1.3463844350574	1
ENSG00000142959.4	BEST4	1	44787956	1_28	0	0.0321987118136829	7.817181177858	2.38993490135775e-06	1.34173217356171	1
ENSG00000188396.3	TCTEX1D4	1	44806240	1_28	0	0.0480142112783062	11.6516796808964	5.31197145735494e-06	1.74472424234155	1
ENSG00000117425.13	PTCH2	1	44842737	1_28	0	0.0692411214771899	15.1925507834981	9.98831400471495e-06	-2.08063248801166	1
ENSG00000126107.14	HECTD3	1	45011467	1_28	0	0.0274756565843586	6.30112079325777	1.64385414660468e-06	-0.631603814334067	1
ENSG00000132781.17	MUTYH	1	45384647	1_28	0	0.0289484529713429	6.7998011136915	1.86904159549349e-06	0.780138103642189	1
ENSG00000070759.16	TESK2	1	45491131	1_28	0	0.0233104893352428	4.7328054306436	1.04753233556274e-06	-0.0399488980099245	2
ENSG00000280670.2	CCDC163	1	45499635	1_28	0	0.0327378555242422	7.97600394143436	2.47932228769502e-06	-1.03514097273097	1
ENSG00000132763.14	MMACHC	1	45499635	1_28	0	0.0327378555242421	7.97600394143436	2.47932228769501e-06	1.03514097273097	1
ENSG00000117448.13	AKR1A1	1	45550079	1_28	0	0.0283836798948844	6.61159014054192	1.78185360665143e-06	0.643196594533702	1
ENSG00000159588.14	CCDC17	1	45624129	1_28	0	0.0256496013487679	5.64468278106328	1.37473046463594e-06	-0.443809199223237	1
ENSG00000159592.10	GPBP1L1	1	45688394	1_28	0	0.107109061604437	19.4655833228268	1.97966194125502e-05	-2.37085494646498	1
ENSG00000086015.20	MAST2	1	45787045	1_28	0	0.0263385266924445	5.89765141713463	1.47491833564e-06	0.651708918364662	2
ENSG00000117461.14	PIK3R3	1	46132597	1_28	0	0.0233923884385402	4.76623136296492	1.05863703669295e-06	-0.142104354159451	2
ENSG00000171357.5	LURAP1	1	46204587	1_28	0	0.0421792684890547	10.4053320571444	4.16727714688905e-06	-1.1047157717174	1
ENSG00000085999.11	RAD54L	1	46256717	1_28	0	0.0232912381187967	4.72493225377719	1.04492605459568e-06	0.202255649856589	1
ENSG00000173660.11	UQCRH	1	46302736	1_28	0	0.0275944106265048	6.34231937682665	1.66175359585819e-06	0.804574476604778	1
ENSG00000117481.10	NSUN4	1	46341925	1_28	0	0.0296696386766339	7.03494197161134	1.98184722847752e-06	0.558777675257734	1
ENSG00000117480.15	FAAH	1	46391817	1_28	0	0.0709421846234053	15.4284863456536	1.03926254466762e-05	-1.61329853949131	2
ENSG00000079277.19	MKNK1	1	46616841	1_29	0	0.0251503633515262	6.53508596597003	1.56060489733574e-06	0.747799779334023	1
ENSG00000142961.14	MOB3C	1	46616841	1_29	0	0.0251503633515262	6.53508596597004	1.56060489733575e-06	0.747799779334023	1
ENSG00000123472.12	ATPAF1	1	46674003	1_29	0	0.0231381209979238	5.73995001428787	1.26105374155061e-06	-0.597373260413717	1
ENSG00000159658.10	EFCAB14	1	46719483	1_29	0	0.0207919127970861	4.72140294377808	9.32100859178293e-07	0.0991816080995236	1
ENSG00000187048.12	CYP4A11	1	46940278	1_29	0	0.0385975437674644	10.6314179763496	3.89626294320403e-06	-1.30290131137599	1
ENSG00000186377.7	CYP4X1	1	47023329	1_29	0	0.0462302091144454	12.3650372002736	5.42773557679167e-06	-1.36091547418981	1
ENSG00000162368.13	CMPK1	1	47333764	1_29	0	0.0654380816883086	15.7218548068249	9.7685867481412e-06	-1.93586693345344	1
ENSG00000162456.9	KNCN	1	46552034	1_29	0	0.0253514852316227	6.61106654569077	1.59137427503707e-06	-0.781278384041623	1
ENSG00000269113.3	TRABD2B	1	47997102	1_30	0	0.0253525730668811	6.23883531626377	1.50183756060517e-06	-0.682981320985534	1
ENSG00000117834.12	SLC5A9	1	48222704	1_30	0	0.0235016594339471	5.5159051004868	1.23087148580122e-06	0.522125354286517	1
ENSG00000132122.11	SPATA6	1	48472277	1_30	0	0.0441262195198706	11.5443465071862	4.83685949400435e-06	1.34480916588657	2
ENSG00000185104.19	FAF1	1	50913813	1_32	0	0.0331232193747829	12.9301056925078	4.06660520891078e-06	1.30020824581725	2
ENSG00000123091.4	RNF11	1	51235789	1_32	0	0.0205646535152166	8.59254839188044	1.67780227968394e-06	-0.962332984688986	2
ENSG00000142700.11	DMRTA2	1	50423583	1_32	0	0.0219557319593267	9.71976549727775	2.02628768079286e-06	1.41533083999934	1
ENSG00000085831.15	TTC39A	1	51344853	1_33	0	0.0282200105874709	12.7502402415019	3.41643322706452e-06	1.58728554937921	2
ENSG00000198841.3	KTI12	1	52033817	1_33	0	0.0122030567023688	4.74578880389766	5.49888242004502e-07	-0.087408226340634	2
ENSG00000134744.13	ZCCHC11	1	52553683	1_33	0	0.0300573454714718	13.0065535109159	3.71201952440023e-06	-1.74405654715095	2
ENSG00000116157.5	GPX7	1	52601914	1_33	0	0.0122294790000755	4.76051574657043	5.5278895679952e-07	-0.327957393406482	1
ENSG00000182183.14	FAM159A	1	52633219	1_33	0	0.0147965189549678	6.52410230127895	9.16595485719659e-07	0.583707714931946	1
ENSG00000162377.5	COA7	1	52692075	1_33	0	0.0127841997186452	5.22460518385669	6.34197346336742e-07	-0.448380575735256	1
ENSG00000162378.12	ZYG11B	1	52726410	1_33	0	0.0275977282084836	12.2636400469535	3.21358746712336e-06	1.24485566127228	1
ENSG00000121310.16	ECHDC2	1	52926925	1_33	0	0.0245359160199711	11.4153433473499	2.65943054093045e-06	1.4030178112329	1
ENSG00000116171.17	SCP2	1	52926925	1_33	0	0.0245359160199711	11.4153433473499	2.65943054093045e-06	-1.4030178112329	1
ENSG00000162383.11	SLC1A7	1	53124129	1_33	0	0.0653686349062449	20.9360586916816	1.29945648131587e-05	2.13460675077945	2
ENSG00000162384.13	C1orf123	1	53227418	1_33	0	0.0150055901203703	7.86703117651593	1.12088574886508e-06	2.02878170386222	1
ENSG00000162398.11	LEXM	1	54805572	1_34	0	0.0144930387955201	7.59575797856426	1.04526875809181e-06	-0.834869451158707	2
ENSG00000058804.11	NDC1	1	53838107	1_34	0	0.0110562276953015	5.0269039225281	5.27721703506285e-07	-0.345755674319159	1
ENSG00000058799.14	YIPF1	1	53889688	1_34	0	0.0121712324698497	5.93836426557237	6.86275963908635e-07	-0.492767173127279	2
ENSG00000081870.11	HSPB11	1	53945795	1_34	0	0.0124153493116813	6.12679886449891	7.22254012278683e-07	-0.433456727403898	1
ENSG00000116212.14	LRRC42	1	53945795	1_34	0	0.0124153493116813	6.12679886449891	7.22254012278683e-07	0.433456727403898	1
ENSG00000116221.15	MRPL37	1	54206869	1_34	0	0.0107259997595965	4.73933011355221	4.82672037625187e-07	-0.0517983791475175	1
ENSG00000215883.10	CYB5RL	1	54192913	1_34	0	0.0234079611307921	12.1565705185535	2.70191733779633e-06	1.37527727711599	1
ENSG00000162390.17	ACOT11	1	54542139	1_34	0	0.0107446798737856	4.75583132748103	4.85196121721875e-07	-0.159518319797867	1
ENSG00000162391.11	FAM151A	1	54623108	1_34	0	0.0177608301628198	9.52809888938736	1.60681883580168e-06	1.07045840976162	1
ENSG00000184313.19	MROH7	1	54641793	1_34	0	0.0176727839414051	9.48083750581122	1.59092266111939e-06	1.0659455947698	1
ENSG00000162396.5	PARS2	1	54737957	1_34	0	0.0256233727435715	13.018942234448	3.16744725118486e-06	1.48914777362504	1
ENSG00000116133.11	DHCR24	1	54888520	1_34	0	0.0584178063078906	20.9285074955999	1.16086281280616e-05	2.0846338485901	2
ENSG00000162409.10	PRKAA2	1	56647328	1_36	0	0.0305757632590444	11.9471184486519	3.4684694478982e-06	-1.24747972619262	1
ENSG00000173406.15	DAB1	1	58547019	1_37	0	0.0595803973991932	14.4369488857242	8.16725680171754e-06	1.8151427162595	1
ENSG00000162600.11	OMA1	1	58546315	1_37	0	0.023308475146306	5.43373252991889	1.20256764869527e-06	-0.496058585747802	2
ENSG00000162601.9	MYSM1	1	58699370	1_37	0	0.0537448641964177	13.4405826741361	6.85886828977164e-06	-1.8044454647593	2
ENSG00000172456.17	FGGY	1	59296555	1_37	0	0.0222506603217175	4.99112331991786	1.05448061694388e-06	0.297921386038999	1
ENSG00000134709.10	HOOK1	1	59814713	1_38	0	0.0387858239383454	16.3393554365978	6.01735091085977e-06	-1.92870656434414	1
ENSG00000134716.9	CYP2J2	1	59926822	1_38	0	0.0125002753235473	5.54664581350407	6.58335705112154e-07	0.503013806578903	1
ENSG00000132849.19	PATJ	1	61742713	1_39	0	0.028434132726434	8.04302071140131	2.17148368208134e-06	-1.01251422825307	1
ENSG00000132854.18	KANK4	1	62318984	1_39	0	0.0623715329736311	15.5930006287638	9.23450267641611e-06	1.68674039394522	1
ENSG00000162607.12	USP1	1	62436136	1_39	0	0.119614249800513	21.9742734290414	2.49571415249638e-05	2.36324657057763	2
ENSG00000203965.12	EFCAB7	1	63523814	1_40	0	0.0170419240499767	6.15243281518855	9.9554959986923e-07	0.229441988797293	1
ENSG00000142856.16	ITGB3BP	1	63593801	1_40	0	0.0299015213778576	11.8316219452879	3.35919307745832e-06	1.350333115829	1
ENSG00000079739.15	PGM1	1	63589207	1_40	0	0.0154416773872154	5.49985828353767	8.06386726768387e-07	0.502231689611538	2
ENSG00000162434.11	JAK1	1	64966741	1_41	0	0.0145439466237856	7.01777993438205	9.69124145759758e-07	0.66714579688281	1
ENSG00000162433.14	AK4	1	65147235	1_41	0	0.0171564431365453	8.34611713576314	1.35959365018958e-06	0.772651238899213	1
ENSG00000116675.15	DNAJC6	1	65248258	1_41	0	0.0112801161457538	4.76712187247038	5.10584025545768e-07	-0.0940772366018938	1
ENSG00000213625.8	LEPROT	1	65420279	1_41	0	0.013924713638606	6.72850071730757	8.89614744921694e-07	-0.632112483517342	1
ENSG00000116678.19	LEPR	1	65433313	1_41	0	0.0116901460582958	5.29370801244954	5.87593952178221e-07	0.684711160236498	1
ENSG00000118473.21	SGIP1	1	66537796	1_42	0	0.0193859017241945	6.90654014273748	1.27128798934003e-06	0.92873284067641	1
ENSG00000172380.5	GNG12	1	67833367	1_42	0	0.0269022059228116	10.2676361609258	2.62274314306892e-06	-1.30892169561576	1
ENSG00000033122.18	LRRC7	1	69568369	1_44	0	0.0192575526413852	4.99386781525412	9.13136143264926e-07	0.127798914904718	1
ENSG00000118454.12	ANKRD13C	1	70354325	1_44	0	0.024675052922536	7.35532216429081	1.72328532317531e-06	0.919767895750472	1
ENSG00000197568.13	HHLA3	1	70355624	1_44	0	0.0358031088013168	10.913219345844	3.70997530917686e-06	1.72052204060699	2
ENSG00000050628.20	PTGER3	1	71047606	1_45	0	0.0152202728201731	5.01891791530184	7.25320457404702e-07	-0.393535353708441	2
ENSG00000132485.13	ZRANB2	1	71078194	1_45	0	0.0147586069914551	4.72631629831227	6.62316458384129e-07	-0.128312791632258	2
ENSG00000172260.14	NEGR1	1	72282986	1_46	0	0.0310364573834232	19.4681044830578	5.73711041915393e-06	2.66113396549324	1
ENSG00000116783.14	TNNI3K	1	74234228	1_47	0	0.013243566560866	7.25089941184857	9.11788763430379e-07	-0.725012692547712	1
ENSG00000116791.13	CRYZ	1	74733056	1_47	0	0.0125565563405918	6.74532777398442	8.04212843291688e-07	0.710196338958368	3
ENSG00000137968.16	SLC44A5	1	75616159	1_47	0	0.0111941407042083	5.65567945033691	6.01136287671346e-07	-0.53665254146167	1
ENSG00000117054.13	ACADM	1	75726384	1_47	0	0.0101499322445961	4.72709156580346	4.55569409853081e-07	0.155989153557524	1
ENSG00000137955.15	RABGGTB	1	75786199	1_47	0	0.0350887712783179	16.5351295404135	5.50900490420372e-06	-2.03897528311105	1
ENSG00000057468.6	MSH4	1	75795152	1_47	0	0.0102071850206167	4.78042102289527	4.63307714323646e-07	-0.204872205056588	2
ENSG00000117069.14	ST6GALNAC5	1	76866942	1_48	0	0.00782633230593011	4.74926692273353	3.52924867039582e-07	-0.111835768080947	1
ENSG00000142892.14	PIGK	1	77228410	1_48	0	0.0131920339009098	9.75783843265834	1.22225769007415e-06	-1.15697817387364	1
ENSG00000154027.18	AK5	1	77282053	1_48	0	0.00782121072389841	4.73244250940754	3.51444483419842e-07	-0.0696273307616133	1
ENSG00000162614.18	NEXN	1	77886599	1_48	0	0.011715656489988	8.61263977375857	9.58076768086779e-07	-1.07315352555342	3
ENSG00000162613.16	FUBP1	1	77979050	1_48	0	0.00781440234928854	4.72758542182457	3.50778163531098e-07	-0.0657807998459068	2
ENSG00000137960.5	GIPC2	1	77979050	1_48	0	0.00861309374476116	5.66353061763832	4.63173627832317e-07	0.489058021478847	1
ENSG00000162616.8	DNAJB4	1	77979478	1_48	0	0.00908475741948034	6.10035391260802	5.26218077337413e-07	-0.532300551003418	1
ENSG00000137959.15	IFI44L	1	78610051	1_48	0	0.00881401822705175	5.81691807965318	4.86815377991701e-07	-0.611241591097208	1
ENSG00000162618.13	ADGRL4	1	79006274	1_48	0	0.106655824377015	29.4196225925457	2.97933316286733e-05	2.70067761131802	2
ENSG00000142875.19	PRKACB	1	84077863	1_51	0	0.0175835143064137	5.58940967067936	9.33187725828421e-07	0.574625730269429	1
ENSG00000203943.8	SAMD13	1	84298566	1_51	0	0.0162066215443764	4.81419345599791	7.40821240270149e-07	0.192280361263543	1
ENSG00000171517.5	LPAR3	1	84893414	1_52	0	0.0309774042995394	12.1170166040644	3.56400351552759e-06	1.53667894114903	1
ENSG00000117133.10	RPF1	1	84478281	1_52	0	0.0339978629787185	13.0072110237856	4.19887747699291e-06	1.45333923689184	1
ENSG00000174021.10	GNG5	1	84506653	1_52	0	0.0800750105303461	21.2783456052266	1.61782767276901e-05	-2.2222394829944	1
ENSG00000117151.12	CTBS	1	84574852	1_52	0	0.017405230734357	6.62147501814979	1.09428873025198e-06	-0.733595409955984	1
ENSG00000117155.16	SSX2IP	1	84691138	1_52	0	0.0320946759030291	12.4558842927544	3.79581429063962e-06	-1.45988165604301	1
ENSG00000162643.12	WDR63	1	84998826	1_52	0	0.058571750720237	18.2397005989136	1.01438614167694e-05	-2.15045856540107	1
ENSG00000055732.12	MCOLN3	1	85048551	1_52	0	0.0320076008367257	12.4299122097893	3.77762270881026e-06	1.69645799601879	1
ENSG00000097096.8	SYDE2	1	85200644	1_52	0	0.0145380849893729	4.91093162938498	6.77904455126364e-07	-0.0464306307393355	1
ENSG00000117174.10	ZNHIT6	1	85708880	1_52	0	0.0185840141648641	7.24474879937316	1.27838084950752e-06	-0.996939581077667	1
ENSG00000171502.14	COL24A1	1	86156862	1_53	0	0.0812243977385683	20.2748795917212	1.56365947327099e-05	1.75363551512407	1
ENSG00000122417.15	ODF2L	1	86395109	1_53	0	0.016798373759109	5.14146873801195	8.20071721186304e-07	0.52307790783029	1
ENSG00000016602.9	CLCA4	1	86547045	1_53	0	0.0192092426127459	6.41687707018687	1.17039203609436e-06	-0.185118118061606	2
ENSG00000065243.19	PKN2	1	88682820	1_54	0	0.0181768613438407	4.73432943113897	8.17099162782025e-07	0.0119521422920999	2
ENSG00000117226.11	GBP3	1	89015900	1_54	0	0.0201070913432121	5.69466250311387	1.08721300365441e-06	-0.449305602948585	1
ENSG00000162654.8	GBP4	1	89198593	1_54	0	0.0186517414402688	4.97966362477405	8.8189481749366e-07	-0.235177564150576	1
ENSG00000197147.13	LRRC8B	1	89523775	1_54	0	0.029401866880876	9.31833192497483	2.60142003085823e-06	-1.30905608802627	2
ENSG00000171488.14	LRRC8C	1	89669874	1_55	0	0.013125529638023	5.48057981381968	6.8303151199074e-07	0.43075515868267	1
ENSG00000162664.16	ZNF326	1	89987238	1_55	0	0.0371242984495028	15.3901710288618	5.42499195260409e-06	1.59616816435164	1
ENSG00000122482.20	ZNF644	1	91022402	1_55	0	0.0353661280750734	14.9248957859332	5.01182870803127e-06	-2.17762024345587	2
ENSG00000097046.12	CDC7	1	91461405	1_56	0	0.0337568639484586	9.54100448244862	3.05811343023654e-06	1.40774912172663	3
ENSG00000172031.6	EPHX4	1	92029879	1_56	0	0.0239109561179838	7.21662245369005	1.63843163381606e-06	1.217024988029	1
ENSG00000284413.1	BTBD8	1	92080411	1_56	0	0.0202434721430006	4.77285493947447	9.17404014601818e-07	0.223846220718612	1
ENSG00000162676.11	GFI1	1	92487304	1_56	0	0.312701272671784	19.5711673932746	5.81090502245531e-05	-3.94828939838327	1
ENSG00000067208.14	EVI5	1	92792062	1_56	0	0.0229312857260245	8.44724309538898	1.83925012834988e-06	-1.93406651362548	2
ENSG00000122406.12	RPL5	1	92831623	1_56	0	0.0204894182472651	5.57776968586075	1.08514457149317e-06	1.02843052590042	1
ENSG00000154511.11	FAM69A	1	92961317	1_56	0	0.0204000416921094	5.27044002529372	1.02088148513791e-06	0.837587881168707	1
ENSG00000143033.17	MTF2	1	93079600	1_57	0	0.0254703203697888	6.26033829908968	1.51401300918241e-06	0.66659629916946	1
ENSG00000117500.12	TMED5	1	93180650	1_57	0	0.0257481631412509	6.36384808973847	1.55583469891874e-06	-0.699646319675296	1
ENSG00000122483.17	CCDC18	1	93179625	1_57	0	0.0236060109472926	5.53543433011306	1.24071406022397e-06	-0.474467906171883	2
ENSG00000117505.12	DR1	1	93346012	1_57	0	0.0338732777651991	8.98491302707468	2.88980473102657e-06	1.12101595793857	1
ENSG00000137936.16	BCAR3	1	93847253	1_57	0	0.0287977248324341	7.43250686807997	2.03231439641983e-06	0.934101317152443	2
ENSG00000067334.13	DNTTIP2	1	93879711	1_57	0	0.0304672046269705	7.97106757077065	2.30593200377977e-06	0.975161184921798	2
ENSG00000143036.16	SLC44A3	1	94820196	1_58	0	0.017568450665842	8.71987894482159	1.4545924063713e-06	-0.818459028833461	2
ENSG00000122481.16	RWDD3	1	95232272	1_58	0	0.0506244824105598	17.7267998674924	8.52095622863502e-06	1.59023810841912	1
ENSG00000188641.12	DPYD	1	97921165	1_60	0	0.00525557435497781	26.9057687151732	1.34265052565021e-06	-5.08746788382561	2
ENSG00000162627.16	SNX7	1	98661649	1_60	0	0.0998096436283404	30.5803563417463	2.8980938381828e-05	2.82506032916867	1
ENSG00000117620.14	SLC35A3	1	99969523	1_61	0	0.0513699356953769	12.4686873357388	6.08173025164419e-06	-1.68459496970342	1
ENSG00000156876.9	SASS6	1	100132743	1_61	0	0.0807670798302361	16.8581385580549	1.29282992718016e-05	2.06357890908517	1
ENSG00000122435.9	TRMT13	1	100132743	1_61	0	0.0807670798302361	16.8581385580549	1.29282992718016e-05	-2.06357890908517	1
ENSG00000122477.12	LRRC39	1	100178174	1_61	0	0.0251748952082284	5.63270495286259	1.34642470353771e-06	-0.382960393719822	1
ENSG00000137992.14	DBT	1	100250235	1_61	0	0.0294262116269013	7.12237935147067	1.99001730077905e-06	0.57020056525842	1
ENSG00000079335.18	CDC14A	1	100344610	1_61	0	0.0230024668725833	4.77223219976872	1.04230153519299e-06	-0.126333224621912	2
ENSG00000181656.6	GPR88	1	100538206	1_62	0	0.0201006133915923	5.12656546132175	9.78437782380206e-07	-0.397397160412926	1
ENSG00000162694.13	EXTL2	1	100894659	1_62	0	0.0637710117214802	16.1980519290143	9.80806851089383e-06	-1.5562961863166	2
ENSG00000162695.11	SLC30A7	1	100895622	1_62	0	0.0893809283216079	19.4889732645333	1.65398367080554e-05	1.86578168561671	1
ENSG00000162631.18	NTNG1	1	107139382	1_66	0	0.0205792867058429	9.7066122929963	1.89668582122743e-06	-1.27053706026998	1
ENSG00000134215.15	VAV3	1	107965542	1_67	0	0.0198270743884109	5.60994643401239	1.05612359959517e-06	-0.585174845968587	1
ENSG00000134186.11	PRPF38B	1	108716296	1_67	0	0.0238783929857617	7.3810501530153	1.67348047058732e-06	0.74070460988601	1
ENSG00000121957.12	GPSM2	1	108875057	1_67	0	0.019226460450058	5.31719364095147	9.7068699788311e-07	-0.430282497566056	1
ENSG00000121940.15	CLCC1	1	108963213	1_67	0	0.020780611587053	6.05712198695107	1.19514897117519e-06	0.603347152218586	2
ENSG00000197780.9	TAF13	1	109075686	1_67	0	0.0359304887462207	11.2858518879502	3.85030264770987e-06	1.40270158124377	1
ENSG00000215717.5	TMEM167B	1	109089398	1_67	0	0.0222426732991641	6.70473189648902	1.41600829043554e-06	0.660138088114515	1
ENSG00000031698.12	SARS	1	109213564	1_67	0	0.018903980108709	5.15624358988422	9.25516305463734e-07	0.325599971427187	1
ENSG00000134222.16	PSRC1	1	109313684	1_67	0	0.0203371009393973	5.85171911010983	1.12997780257225e-06	0.556763786203004	1
ENSG00000221986.6	MYBPHL	1	109307500	1_67	0	0.0184126024909814	4.90568128247397	8.57653576802076e-07	0.229448376463019	2
ENSG00000134243.11	SORT1	1	109424482	1_67	0	0.0208599186132189	6.09339318173898	1.20689422367894e-06	0.615094651053007	1
ENSG00000174151.14	CYB561D1	1	109495087	1_67	0	0.0374970139046279	11.6948900406947	4.16380347584481e-06	-1.28981939820142	1
ENSG00000181754.6	AMIGO1	1	109509517	1_67	0	0.0517608321157278	14.794641735085	7.27114991798244e-06	-1.59799417682512	1
ENSG00000156097.12	GPR61	1	109539929	1_67	0	0.111687243625899	22.2986063750762	2.36471437240658e-05	-2.26336990202619	1
ENSG00000168765.16	GSTM4	1	109657738	1_67	0	0.0219655651157934	6.58529336191894	1.37345648557542e-06	0.765140162202557	1
ENSG00000213366.12	GSTM2	1	109667893	1_67	0	0.0268937529408489	8.51553250225535	2.17450604146892e-06	-0.939808164777747	2
ENSG00000134184.12	GSTM1	1	109671748	1_67	0	0.02028717684615	5.82832028989344	1.1226966372042e-06	-0.522953423858193	1
ENSG00000134201.10	GSTM5	1	109711119	1_67	0	0.0359666662166699	11.2954945509904	3.8574724384026e-06	-1.2780170187195	2
ENSG00000134202.10	GSTM3	1	109741163	1_67	0	0.0268717344420287	8.50771370989965	2.1707307727191e-06	1.00540310784439	1
ENSG00000143107.8	FNDC7	1	108725819	1_67	0	0.0323319615032925	10.2754521183244	3.15449896806424e-06	1.09176627242102	1
ENSG00000168710.17	AHCYL1	1	109984850	1_68	0	0.037053145244705	15.7190290265046	5.53029364044901e-06	1.69905233830182	1
ENSG00000134248.13	LAMTOR5	1	110407655	1_68	0	0.215803433217962	33.102131319511	6.78284204559743e-05	-3.57861493211681	2
ENSG00000143125.5	PROK1	1	110450727	1_68	0	0.0162658575520903	7.86492564776167	1.21469986369161e-06	-1.47534369378258	1
ENSG00000143119.12	CD53	1	110840441	1_68	0	0.0118677665204314	4.8719298679362	5.48993772921846e-07	0.134714091867296	2
ENSG00000121931.15	LRIF1	1	110961918	1_68	0	0.0122537130614865	5.1755722282643	6.02176047913453e-07	0.357132894798798	1
ENSG00000156171.14	DRAM2	1	111137871	1_68	0	0.0993278411006773	25.2778811258417	2.38401541980423e-05	3.07886491963391	2
ENSG00000064886.13	CHI3L2	1	111200918	1_69	0	0.00910711815547949	5.13370615995981	4.4392476665211e-07	-0.383284703147523	1
ENSG00000085465.12	OVGP1	1	111427438	1_69	0	0.0133924344644953	8.79123266959227	1.11790963927956e-06	-0.920770149838524	1
ENSG00000116455.13	WDR77	1	111449473	1_69	0	0.00876980810206085	4.77606309257063	3.97701787018171e-07	-0.144884675356257	1
ENSG00000143110.11	C1orf162	1	111472670	1_69	0	0.0113164632272293	7.19296694456891	7.72887311977914e-07	-0.788305246984724	2
ENSG00000282608.1	ADORA3	1	111505642	1_69	0	0.0288341586240811	16.0914308071141	4.40554196225482e-06	-1.72890104582058	1
ENSG00000121933.18	TMIGD3	1	111563822	1_69	0	0.00983205903799644	5.85965522742929	5.47033518851376e-07	-0.673409948538428	1
ENSG00000171385.9	KCND3	1	111991106	1_69	0	0.101415486239029	28.2557467447175	2.72087420494349e-05	-3.06798024898472	1
ENSG00000143079.14	CTTNBP2NL	1	112396295	1_69	0	0.0207998550472096	12.976510452956	2.56280537458065e-06	2.03925753157533	1
ENSG00000134245.17	WNT2B	1	112464917	1_69	0	0.0198980133867784	12.554543414482	2.37196369971186e-06	1.95741288081854	1
ENSG00000116489.12	CAPZA1	1	112614432	1_69	0	0.00912195144598182	5.14912959756696	4.45983689189633e-07	-0.157635391884733	1
ENSG00000007341.18	ST7L	1	112624254	1_69	0	0.0109177954815627	6.85281274859675	7.10397159674746e-07	-0.554555891436742	1
ENSG00000155363.18	MOV10	1	112673164	1_69	0	0.0527675226560329	21.8909976066355	1.0968055908499e-05	-2.71755100133771	1
ENSG00000184599.13	FAM19A3	1	112720490	1_69	0	0.0205292823053562	12.8518829948385	2.50517417873912e-06	1.48043222707121	1
ENSG00000155380.11	SLC16A1	1	112956760	1_70	0	0.0327601215770829	8.86617488545589	2.75790431997583e-06	0.965857307932725	1
ENSG00000198799.11	LRIG2	1	113072822	1_70	0	0.0244878112033992	6.08624828902094	1.41513225696041e-06	0.727406293880157	1
ENSG00000116793.15	PHTF1	1	113760344	1_70	0	0.0214549350824274	4.82610709908542	9.8315401461972e-07	-0.199720314577285	1
ENSG00000188761.11	BCL2L15	1	113887734	1_70	0	0.0214466986845122	4.82244580835785	9.82031012497766e-07	0.136556458146184	1
ENSG00000134262.12	AP4B1	1	113905292	1_70	0	0.0323634507023076	8.74961782108818	2.68869352833152e-06	1.05822596617683	1
ENSG00000163349.21	HIPK1	1	113929596	1_70	0	0.0253167169838112	6.40373607886257	1.5393529496153e-06	0.743373255296794	1
ENSG00000134258.16	VTCN1	1	117210906	1_72	0	0.00880293465788551	5.02499368761302	4.20010739743867e-07	-0.326098685895728	1
ENSG00000173218.14	VANGL1	1	115641021	1_72	0	0.0626466767314757	23.7637267057078	1.41354612209462e-05	-2.35211873110304	1
ENSG00000118729.11	CASQ2	1	115768346	1_72	0	0.0125310501509974	8.37341765822811	9.96294238501526e-07	1.14666605136044	1
ENSG00000163393.12	SLC22A15	1	115977048	1_72	0	0.0144801737874281	9.74591685320099	1.33996629020846e-06	1.20239527560535	2
ENSG00000173212.4	MAB21L3	1	116110039	1_72	0	0.0232000074507486	14.230108389139	3.13468372598212e-06	-1.54750878346184	1
ENSG00000116815.15	CD58	1	116571486	1_72	0	0.011865669584555	7.85572235660138	8.85066235889722e-07	-0.839569823619215	1
ENSG00000134247.9	PTGFRN	1	116909755	1_72	0	0.0284160048655193	16.1650516905418	4.36151643109257e-06	-1.60834791289649	1
ENSG00000134256.12	CD101	1	117001709	1_72	0	0.00894068663781278	5.17211582316568	4.39072777961958e-07	0.309820704908036	2
ENSG00000116830.11	TTF2	1	117060534	1_72	0	0.00890148148159997	5.13047553742701	4.33627993203519e-07	-0.320667373853802	1
ENSG00000134253.9	TRIM45	1	117122142	1_72	0	0.0287860930485024	16.2886649260808	4.45210718203953e-06	-1.72838332531769	2
ENSG00000198162.12	MAN1A2	1	117367233	1_72	0	0.0187781866385985	12.2165415521302	2.17820787846422e-06	1.53633453791593	3
ENSG00000183508.4	FAM46C	1	117605762	1_72	0	0.0223806783761542	13.8874308546327	2.95115861893138e-06	-1.4930704286048	2
ENSG00000177551.5	NHLH2	1	115843623	1_72	0	0.0260584790969765	15.338185684265	3.79507578038857e-06	1.7834766338195	1
ENSG00000116874.11	WARS2	1	119012523	1_73	0	0.0166032762738	10.5083989291122	1.65663847220185e-06	-1.27498446677275	1
ENSG00000143067.4	ZNF697	1	119647482	1_73	0	0.0189547126185333	11.8039662115566	2.1244306509707e-06	1.34010771187393	1
ENSG00000117281.15	CD160	1	145718303	1_73	0	0.0227887610298302	13.5116580283541	2.92365925981265e-06	1.59395749243348	1
ENSG00000198483.12	ANKRD35	1	145875906	1_73	0	0.0302676032691434	16.2179704414295	4.66092306302705e-06	1.76247566402886	1
ENSG00000168509.19	HFE2	1	146036954	1_73	0	0.0404866550302424	19.0043562464317	7.305710471345e-06	-1.93138917103151	1
ENSG00000271425.7	NBPF10	1	146051718	1_73	0	0.0379569767254728	18.4055087000538	6.63340991424476e-06	1.89324188622634	1
ENSG00000131791.7	PRKAB2	1	147172620	1_73	0	0.0287537989162162	16.0724192310574	4.38807336511281e-06	-2.43033225363681	2
ENSG00000131778.18	CHD1L	1	147243554	1_73	0	0.0122154426968523	7.53263102557844	8.73681826938275e-07	-0.728320164052593	1
ENSG00000162836.11	ACP6	1	147670174	1_73	0	0.00931575380008076	5.08224597408058	4.49542834520085e-07	0.399962649389347	1
ENSG00000178796.12	RIIAD1	1	151715696	1_74	0	0.0287010978536512	5.97647553548072	1.62869983444221e-06	-0.46428458550136	1
ENSG00000159409.14	CELF3	1	151710027	1_74	0	0.0385085252041854	8.7899911704942	3.21397668521566e-06	-0.817002301779729	1
ENSG00000186844.5	LCE1A	1	152805642	1_74	0	0.0349327729807745	7.8559096379986	2.60571514785396e-06	-1.04098466940544	1
ENSG00000143376.12	SNX27	1	151616339	1_74	0	0.085365350482153	16.4927622763871	1.33681842813443e-05	1.98603633749607	1
ENSG00000143450.16	OAZ3	1	151763100	1_74	0	0.043543554821596	9.96993068880454	4.12205153454749e-06	1.26511299715967	1
ENSG00000143436.10	MRPL9	1	151763980	1_74	0	0.0423771211510717	9.70898550806472	3.90663376753507e-06	-1.23886243657375	1
ENSG00000143365.17	RORC	1	151831413	1_74	0	0.0550672736892153	12.2321999439929	6.39580985336848e-06	-1.46346230086405	1
ENSG00000197747.8	S100A10	1	151994269	1_74	0	0.0322109056498557	7.07939598028393	2.16519261644632e-06	-0.646184316297151	1
ENSG00000197915.5	HRNR	1	152220810	1_74	0	0.0616455009503754	13.3237342510209	7.7987454417465e-06	-1.74374864499029	4
ENSG00000143536.7	CRNN	1	152414760	1_74	0	0.118965818427408	19.7647674476996	2.23260196304808e-05	-2.45783448718072	1
ENSG00000163207.6	IVL	1	152908247	1_74	0	0.052141978787553	11.7052506140194	5.79516254789486e-06	1.50822415582587	2
ENSG00000203785.8	SPRR2E	1	153106201	1_74	0	0.0263398830960032	5.15674076991572	1.28969358548371e-06	0.496717768226235	2
ENSG00000143546.9	S100A8	1	153391654	1_75	0	0.0194311822024819	5.53765181017064	1.02169734800632e-06	0.358916544507465	1
ENSG00000197956.9	S100A6	1	153535924	1_75	0	0.0328958011178342	11.2670264324536	3.51922615992874e-06	1.44331614537629	2
ENSG00000188015.9	S100A3	1	153549049	1_75	0	0.0191553565272546	5.41320281381656	9.84559428141382e-07	-0.348379735414463	1
ENSG00000196154.11	S100A4	1	153549456	1_75	0	0.0177976144264693	4.79117458093649	8.09657208087965e-07	-0.221218408259561	2
ENSG00000188643.10	S100A16	1	153613108	1_75	0	0.0202952428445002	5.872681846969	1.1316916788462e-06	-0.500778388958421	1
ENSG00000143553.10	SNAPIN	1	153658595	1_75	0	0.0231445078334275	6.77478369766891	1.48881515372942e-06	0.0898397149354958	2
ENSG00000169418.9	NPR1	1	153678582	1_75	0	0.0780520017926538	20.2891171116732	1.50364249717207e-05	-2.60039888095979	1
ENSG00000143554.13	SLC27A3	1	153774134	1_75	0	0.0246490132694028	7.48291361449574	1.75132870902885e-06	0.605469793823359	1
ENSG00000198837.9	DENND4B	1	153940147	1_75	0	0.0178007705944867	5.55008752111009	9.38071694701799e-07	1.04373722506586	1
ENSG00000143578.15	CREB3L4	1	153968263	1_75	0	0.235977607340267	19.842960121954	4.44605314583171e-05	4.20896415805825	1
ENSG00000143552.9	NUP210L	1	154155260	1_75	0	0.0503568742624262	13.2170191736832	6.31960132791395e-06	-0.822660059674025	1
ENSG00000143549.19	TPM3	1	154194640	1_75	0	0.0196638148645112	9.55161151577369	1.78337150823133e-06	2.53695235164502	1
ENSG00000143575.14	HAX1	1	154301165	1_75	0	0.0180437933762537	5.20770817680077	8.92219851364629e-07	0.624584967071569	1
ENSG00000160712.12	IL6R	1	154405422	1_75	0	0.0293355909879744	9.12568890504589	2.54189670523483e-06	1.05962414210473	1
ENSG00000169291.9	SHE	1	154502424	1_75	0	0.0177917791123404	4.75903253667389	8.03961864837377e-07	-0.400238390959991	1
ENSG00000163239.12	TDRD10	1	154502399	1_75	0	0.0192693711485654	5.42548887950464	9.92667529592179e-07	0.727515237024048	1
ENSG00000160714.9	UBE2Q1	1	154559434	1_75	0	0.0277537248998168	9.17304870538056	2.41731014889907e-06	1.55999651266237	1
ENSG00000160710.15	ADAR	1	154628057	1_75	0	0.0457182041624651	13.5134237058697	5.86613365159656e-06	-1.53943829831464	2
ENSG00000143603.18	KCNN3	1	154870871	1_76	1	0.386736021574826	26.9693707604409	9.90336614089648e-05	-4.56273985984814	1
ENSG00000163344.5	PMVK	1	154936792	1_76	1	0.219106054953794	25.4474890281801	5.29415572783807e-05	4.42591706807242	1
ENSG00000160691.18	SHC1	1	154974041	1_76	0	0.00703824816368126	6.26252066899031	4.18515112312586e-07	1.28501917019682	1
ENSG00000163354.14	DCST2	1	155033615	1_76	0	0.0343280373194531	28.1863815184456	9.18725342928601e-06	-4.00916621583586	2
ENSG00000169242.11	EFNA1	1	155127376	1_76	0	0.0069945913600622	5.11680061517458	3.398272790412e-07	-0.297303138059166	2
ENSG00000177628.15	GBA	1	155244216	1_76	0	0.0118160512874312	10.5480944876943	1.18343327305177e-06	-1.20536903493763	1
ENSG00000160767.20	FAM189B	1	155255194	1_76	0	0.00934104323255491	8.99709457778679	7.97985618968189e-07	-2.00890655599013	1
ENSG00000116521.10	SCAMP3	1	155262283	1_76	0	0.0201294527604836	11.8404248973219	2.26306304368384e-06	2.00810481914978	1
ENSG00000143630.9	HCN3	1	155277916	1_76	0	0.0394057064215387	15.8348947202302	5.92477271274962e-06	2.4657281410912	1
ENSG00000132676.15	DAP3	1	155688294	1_76	0	0.0543898576853796	18.0846068249608	9.33951643124312e-06	-2.66415783066477	1
ENSG00000116580.18	GON4L	1	155859720	1_76	0	0.0852076896879519	19.2102629534312	1.5542092752995e-05	2.67224451535059	1
ENSG00000143622.10	RIT1	1	155911161	1_76	0	0.200886263285091	25.2179422312372	4.81013519300835e-05	-2.98855337622138	1
ENSG00000132680.10	KIAA0907	1	155934601	1_76	0	0.0328640089199309	16.7924979095389	5.24002355805283e-06	-1.92914447750278	1
ENSG00000163479.13	SSR2	1	156020665	1_76	0	0.00802720963954873	7.91114558664613	6.02977877599263e-07	1.0028233105807	1
ENSG00000116586.11	LAMTOR2	1	156054582	1_76	0	0.106514485581946	28.9997763311893	2.93292339192552e-05	-2.83931987984422	2
ENSG00000132698.14	RAB25	1	156061029	1_76	0	0.0635929438054443	23.4933814306294	1.41857354404554e-05	-2.83660292773841	1
ENSG00000160785.13	SLC25A44	1	156193927	1_76	0	0.0101277044545336	8.93545024129704	8.59260517784684e-07	-1.0995107225221	2
ENSG00000160783.19	PMF1	1	156212919	1_76	0	0.00792433828125727	5.97745471735763	4.49755723060055e-07	-0.192894922941588	1
ENSG00000242252.1	BGLAP	1	156240066	1_76	0	0.0455111527420212	23.4640441873959	1.0139536441616e-05	2.55785403622236	1
ENSG00000198952.8	SMG5	1	156279714	1_76	0	0.00700382993193149	4.9472949280686	3.29003705912567e-07	0.349200490686322	1
ENSG00000163472.18	TMEM79	1	156282500	1_76	0	0.0175466294205889	14.3307731851237	2.38759534352986e-06	1.80716674538865	1
ENSG00000198715.11	GLMP	1	156294209	1_76	0	0.0163233265078981	13.6196045657304	2.11091410998003e-06	-1.75121930804708	1
ENSG00000132677.12	RHBG	1	156373901	1_77	0	0.0344339985085987	10.8138817578335	3.53562722726791e-06	-1.26169680257489	1
ENSG00000183856.10	IQGAP3	1	156572426	1_77	0	0.021386632360997	6.26640230872493	1.27250082989425e-06	-0.622213604360172	1
ENSG00000187862.11	TTC24	1	156580080	1_77	0	0.0215467660360589	6.33745269170277	1.29656478866586e-06	0.634930011968753	1
ENSG00000160818.16	GPATCH4	1	156601175	1_77	0	0.0222868164091826	6.65915367054909	1.40917350591601e-06	0.693643587310132	1
ENSG00000132702.12	HAPLN2	1	156618957	1_77	0	0.0393564993660231	12.0946565151709	4.51967699226714e-06	-1.38970597293313	1
ENSG00000132692.18	BCAN	1	156640896	1_77	0	0.0194081984687366	5.34225599795015	9.84480949875757e-07	0.329918801939459	1
ENSG00000132688.10	NES	1	156677793	1_77	0	0.0953090846023665	20.6692888107232	1.87049791672076e-05	-2.11743481537775	1
ENSG00000143320.8	CRABP2	1	156705979	1_77	0	0.0212554055147292	6.2077850573717	1.25286265161427e-06	0.637690166284275	1
ENSG00000143319.16	ISG20L2	1	156728554	1_77	0	0.0186979214366559	4.98749899382597	8.85469381795689e-07	-0.223504770204146	1
ENSG00000143303.11	RRNAD1	1	156728554	1_77	0	0.0186979214366559	4.98749899382597	8.85469381795689e-07	0.223504770204146	1
ENSG00000143294.14	PRCC	1	156751115	1_77	0	0.0716529679039639	17.8797957976979	1.21644964243707e-05	-1.84747269877076	1
ENSG00000198400.11	NTRK1	1	156815564	1_77	0	0.0200509134826103	5.65233589430497	1.07611707392242e-06	0.552086083977801	1
ENSG00000187800.13	PEAR1	1	156893398	1_77	0	0.0218603618754782	6.47508734350503	1.34400342300793e-06	-0.525772650206451	1
ENSG00000160838.13	LRRC71	1	156920880	1_77	0	0.0363880386296754	11.3426490615666	3.91895736925442e-06	-1.4580571365523	1
ENSG00000132694.18	ARHGEF11	1	157044910	1_77	0	0.0181815376367758	4.72108694704221	8.15023263014289e-07	0.00314335034303644	1
ENSG00000183853.17	KIRREL	1	157995066	1_77	0	0.0194173750130722	5.34675526796411	9.85775956068084e-07	-0.461578093325321	2
ENSG00000158473.6	CD1D	1	158180266	1_78	0	0.0144801092944528	5.00496039514077	6.88129033366054e-07	0.381136142767811	1
ENSG00000163568.14	AIM2	1	159147011	1_78	0	0.0285582952189822	11.4718901891254	3.11074675497815e-06	1.41643154936149	1
ENSG00000213088.9	ACKR1	1	159203749	1_78	0	0.0253409713857254	10.3306980591377	2.48570922265118e-06	-1.65191412321854	1
ENSG00000179639.10	FCER1A	1	159288755	1_78	0	0.0335521713485254	13.0127594934592	4.14560033652076e-06	-1.37467101706744	1
ENSG00000181036.13	FCRL6	1	159800388	1_78	0	0.0190765563979731	7.62559598006425	1.38124643253625e-06	-0.833427456480293	1
ENSG00000158714.10	SLAMF8	1	159826512	1_78	0	0.0151718703596228	5.44824209645854	7.84861303626242e-07	-0.358888387198265	2
ENSG00000188004.9	C1orf204	1	159854415	1_78	0	0.0341651806981015	13.1861928203317	4.27760364255532e-06	-1.45541554287488	1
ENSG00000158710.14	TAGLN2	1	159925332	1_78	0	0.0140684952203312	4.73109642688256	6.31985106710375e-07	-0.0671936825477537	1
ENSG00000085552.16	IGSF9	1	159945634	1_79	0	0.011222085850341	6.86129516757037	7.31100509077314e-07	0.569852915654774	1
ENSG00000162723.9	SLAMF9	1	159953685	1_79	0	0.0146251226807692	9.37510243329759	1.30188593812791e-06	0.963152147187774	1
ENSG00000177807.8	KCNJ10	1	160071368	1_79	0	0.00914224458201929	4.91796997407605	4.26909781329215e-07	-0.154063926346465	1
ENSG00000162728.4	KCNJ9	1	160081123	1_79	0	0.0189142753663214	11.8198564942869	2.12275224105419e-06	-1.52291227606109	1
ENSG00000162729.13	IGSF8	1	160099056	1_79	0	0.0301901546076978	16.27834751464	4.66630422363523e-06	1.64938997387419	1
ENSG00000018625.14	ATP1A2	1	160114853	1_79	0	0.00900746065626801	4.77722398326917	4.08578372884759e-07	-0.178413209239091	1
ENSG00000132681.16	ATP1A4	1	160151964	1_79	0	0.0323366534230383	16.9346079741363	5.19957223755356e-06	2.45588850563358	2
ENSG00000132716.18	DCAF8	1	160262886	1_79	0	0.185626364920932	34.0668450080776	6.00439108526011e-05	3.68907047512228	1
ENSG00000162735.18	PEX19	1	160286214	1_79	0	0.173637982885426	33.3835941505452	5.50395938943616e-05	3.65860288012397	1
ENSG00000122218.14	COPA	1	160343943	1_79	0	0.0213992817861107	12.994248779462	2.64026653782385e-06	-2.19169291592984	1
ENSG00000162736.15	NCSTN	1	160342835	1_79	0	0.0798861535348695	25.6627680066577	1.94658066532748e-05	2.80175636796349	1
ENSG00000066294.14	CD84	1	160579789	1_79	0	0.0103389326382292	6.08402985712362	5.97261388003725e-07	-0.697297028522853	2
ENSG00000117091.9	CD48	1	160711718	1_79	0	0.00905126577008941	4.82319399277942	4.14516138640548e-07	0.147957439253608	1
ENSG00000026751.16	SLAMF7	1	160740367	1_79	0	0.00902109396116413	4.79155370658788	4.10424202957648e-07	-0.191684245649799	1
ENSG00000122223.12	CD244	1	160861601	1_79	0	0.0091048612127933	4.8791430745345	4.2180748334566e-07	-0.308416976954764	1
ENSG00000162755.13	KLHDC9	1	161098329	1_79	0	0.00959497025806078	5.37606413662026	4.89784989235445e-07	-0.459027118750887	1
ENSG00000143256.4	PFDN2	1	161077430	1_79	0	0.0174499844730897	11.0533825720989	1.83141869631256e-06	-1.30161061366348	1
ENSG00000158793.13	NIT1	1	161118210	1_79	0	0.0167597658864284	10.6696708203985	1.69791664326265e-06	1.23246284750383	1
ENSG00000143222.11	UFC1	1	161152958	1_79	0	0.0353917039113386	17.7994882517265	5.98144873600386e-06	1.78002276916959	1
ENSG00000143224.17	PPOX	1	161167668	1_79	0	0.0150890255068814	9.67173525884908	1.38568013080934e-06	1.11719877091664	1
ENSG00000158864.12	NDUFS2	1	161196933	1_79	0	0.0671115491089963	23.9662397781646	1.52719523522121e-05	-2.35355906556221	2
ENSG00000158869.10	FCER1G	1	161215085	1_79	0	0.0182512517126168	11.4803365205563	1.98950332879679e-06	-1.37884825695947	2
ENSG00000248485.1	PCP4L1	1	161259053	1_79	0	0.00932440187410788	5.10495119975398	4.51970380506801e-07	0.351755930902982	1
ENSG00000143252.14	SDHC	1	161311979	1_79	0	0.00963989404144672	5.42034010581379	4.96130806591931e-07	-0.464774537468579	1
ENSG00000143226.13	FCGR2A	1	161505171	1_79	0	0.00944932818088906	5.23110123277359	4.69344198483934e-07	-0.2260839472291	1
ENSG00000203747.10	FCGR3A	1	161550682	1_79	0	0.0117904585812979	7.32997498932414	8.20598250190621e-07	-0.88584039597342	1
ENSG00000162746.14	FCRLB	1	161721796	1_79	0	0.0207705754792159	12.7109259508794	2.50681979218619e-06	1.3689414827208	1
ENSG00000081721.11	DUSP12	1	161749589	1_79	0	0.00970174122737666	5.480961619266	5.04898225443914e-07	0.368669513910761	1
ENSG00000118217.5	ATF6	1	161764807	1_79	0	0.00922108097690011	4.99935129249372	4.37716469170083e-07	0.172141019697339	2
ENSG00000117143.13	UAP1	1	162561114	1_80	0	0.008788285351084	8.6124184867705	7.18665292017416e-07	-0.906324770526021	1
ENSG00000162733.16	DDR2	1	162631124	1_80	0	0.00604897559567386	5.12459567572441	2.94332917261558e-07	-0.281058741007541	1
ENSG00000185860.13	CCDC190	1	162868927	1_80	0	0.00597135177654196	4.97649384449346	2.82158751203651e-07	-0.198947837079576	1
ENSG00000143228.12	NUF2	1	163266611	1_80	0	0.0297851225430704	20.1054947316026	5.68606149347538e-06	-2.06337520176743	1
ENSG00000143171.12	RXRG	1	165445274	1_81	0	0.0276966319516709	8.3219217763925	2.18850723116028e-06	0.980726335118543	1
ENSG00000143198.12	MGST3	1	165630621	1_81	0	0.186738215616414	26.9971809739735	4.78684118740691e-05	-3.019959338391	2
ENSG00000143149.12	ALDH9A1	1	165698175	1_81	0	0.0194476195028775	4.95159012934771	9.14341715279043e-07	-0.445508445606509	2
ENSG00000143194.12	MAEL	1	166975891	1_83	0	0.0215202169031784	19.0448718069652	3.89154534057918e-06	2.46229171111589	2
ENSG00000152382.5	TADA1	1	166862888	1_83	0	0.288769735286094	44.7228158804823	0.000122624771672987	-3.9506900899756	1
ENSG00000198842.9	DUSP27	1	167094253	1_83	0	0.00608143887316304	7.05360562340429	4.07300475076742e-07	0.878975958418097	2
ENSG00000143162.7	CREG1	1	167553767	1_83	0	0.00505353480792103	5.30140885583912	2.54380582464572e-07	0.391830200926726	1
ENSG00000197965.11	MPZL1	1	167806341	1_83	0	0.00616097586376485	7.1765409253587	4.19818980862299e-07	-0.737617742016113	1
ENSG00000143199.17	ADCY10	1	167913803	1_83	0	0.00523460341638804	5.63448242521188	2.80049763123041e-07	-0.464389832463699	1
ENSG00000143164.15	DCAF6	1	167936173	1_83	0	0.00737101435065679	8.87428421027884	6.21094934064189e-07	1.04121050041795	1
ENSG00000143158.10	MPC2	1	167936749	1_83	0	0.0106530229477135	12.364114757673	1.25064279839774e-06	1.52813459101864	1
ENSG00000143147.14	GPR161	1	168137478	1_83	0	0.00493370893756462	5.07436870468257	2.37713004717053e-07	-0.353815523662039	2
ENSG00000143155.12	TIPRL	1	168178854	1_83	0	0.0224859850976535	19.4631632197287	4.15549476928936e-06	-1.88016392894837	1
ENSG00000213064.9	SFT2D2	1	168225689	1_83	0	0.00622112775229144	7.26850350782854	4.29350053079054e-07	0.749664546855191	1
ENSG00000143178.12	TBX19	1	168281906	1_83	0	0.0078536504792629	9.47496019757777	7.06555628636164e-07	-1.03743208432551	1
ENSG00000143185.3	XCL2	1	168544200	1_83	0	0.00865400474056532	10.3943052235227	8.54102496052416e-07	1.15103386467447	1
ENSG00000143184.4	XCL1	1	168555657	1_83	0	0.00529043092118953	5.73486819110228	2.8807918881059e-07	0.493975041958054	1
ENSG00000143196.4	DPT	1	168722662	1_83	0	0.00493392480336208	5.07478220902773	2.37742777234495e-07	-0.281136459859173	1
ENSG00000143153.12	ATP1B1	1	168657615	1_83	0	0.00906412927943256	10.8330444667262	9.32339348793633e-07	1.22261841802754	3
ENSG00000143156.13	NME7	1	169367825	1_83	0	0.00559992719966007	6.2728573885787	3.3353790149728e-07	-0.588776952629658	1
ENSG00000117477.12	CCDC181	1	169459706	1_83	0	0.00612633300068044	7.12316399455653	4.14353431028983e-07	-0.71701679853809	2
ENSG00000198734.10	F5	1	169586812	1_83	0	0.00478914213755177	4.79301423483012	2.17953497388009e-07	-0.121553493125915	1
ENSG00000171806.11	METTL18	1	169794673	1_83	0	0.0107902916181445	12.4854153818776	1.27918563725219e-06	1.74232033486343	1
ENSG00000000457.13	SCYL3	1	169894240	1_83	0	0.0120324200585104	13.518924566185	1.54451640858783e-06	1.83353189052491	1
ENSG00000075945.12	KIFAP3	1	170085160	1_83	0	0.0222915725875473	19.3804207965109	4.10205337133856e-06	-1.91336084764055	1
ENSG00000116132.11	PRRX1	1	170662279	1_84	0	0.0117355872060639	5.10332118843563	5.68663199523728e-07	0.313272729584935	2
ENSG00000007933.12	FMO3	1	171091680	1_84	0	0.014094217438925	6.84153967366503	9.15571391193024e-07	0.77431876426044	1
ENSG00000094963.13	FMO2	1	171185164	1_84	0	0.0118920765871807	5.22899311573652	5.90436455365458e-07	-0.256229999329244	1
ENSG00000010932.16	FMO1	1	171248552	1_84	0	0.0124966749356361	5.69953354014793	6.76287224747754e-07	-0.462952825142211	1
ENSG00000076258.9	FMO4	1	171313714	1_84	0	0.0125524088350369	5.74175872475526	6.84336038903778e-07	-0.562068455620939	1
ENSG00000034971.16	MYOC	1	171652737	1_84	0	0.0166082798152516	8.40088534834451	1.32479020263538e-06	-1.30696604583756	2
ENSG00000117533.14	VAMP4	1	171742190	1_84	0	0.0112723786669735	4.72131778471329	5.05331300218431e-07	0.152554141564309	2
ENSG00000010165.19	METTL13	1	171783148	1_84	0	0.0139474361786774	6.74213459541567	8.92871987481846e-07	-0.750057420193395	1
ENSG00000197959.13	DNM3	1	171841377	1_84	0	0.0134825312325698	6.42024096609014	8.21902232723128e-07	-0.824027230271552	1
ENSG00000135845.9	PIGC	1	172443855	1_84	0	0.0247146988910244	12.1853047123807	2.85949350407214e-06	-1.39138569570098	1
ENSG00000094975.13	SUCO	1	172532503	1_84	0	0.0133842897109385	6.35082844511514	8.07092119237833e-07	0.679141010262881	1
ENSG00000120337.8	TNFSF18	1	173051434	1_84	0	0.0127601865195952	5.89756655425639	7.14541191857402e-07	-0.521752220200301	1
ENSG00000162753.11	SLC9C2	1	173604513	1_85	0	0.0572924461851774	22.8234578126676	1.24158427665919e-05	-4.14138637716152	1
ENSG00000076321.10	KLHL20	1	173714815	1_85	0	0.113796601975331	29.8614161933739	3.2265402808419e-05	-3.96053638005974	1
ENSG00000117601.13	SERPINC1	1	173916899	1_85	0	0.309201426820541	26.1483230750768	7.67684422774666e-05	-5.02810519956855	2
ENSG00000152061.23	RABGAP1L	1	174159319	1_85	0	0.0249880562052791	14.8351412894641	3.51982894048867e-06	-4.01094640834556	1
ENSG00000120333.4	MRPS14	1	175023749	1_85	0	0.0209370285770549	10.2256706369542	2.0328448920931e-06	-2.4038731843813	1
ENSG00000120332.15	TNN	1	175068086	1_85	0	0.0311249309445756	9.78909449878111	2.89299920511676e-06	0.933978429287867	2
ENSG00000116147.16	TNR	1	175744070	1_86	0	0.178266317027832	38.2670075794173	6.4772579282353e-05	-3.09599412070679	1
ENSG00000235750.9	KIAA0040	1	175193171	1_86	0	0.00548804728006447	6.73828320699982	3.51127222568597e-07	0.672010086459475	1
ENSG00000143207.19	RFWD2	1	176205188	1_86	0	0.011575232176821	13.8062013934078	1.51740430513915e-06	1.9038790050859	2
ENSG00000075391.16	RASAL2	1	178093905	1_87	0	0.0659887995987847	19.2400342024354	1.20551734865671e-05	-2.14052068536418	2
ENSG00000116191.17	RALGPS2	1	178725006	1_87	0	0.100286279552411	23.8989649192595	2.27571571517321e-05	-2.29402007298957	1
ENSG00000143340.6	FAM163A	1	179743345	1_89	0	0.00963275676203768	5.00256932290207	4.57552683043233e-07	-0.514472684877156	1
ENSG00000162779.21	AXDND1	1	179366003	1_89	0	0.0125407935297398	7.80663226774722	9.29578642135459e-07	0.728740996761527	1
ENSG00000116199.11	FAM20B	1	179025509	1_89	0	0.0105418571745857	5.67898109027273	5.68440414277029e-07	0.755993349603416	1
ENSG00000186283.13	TOR3A	1	179079288	1_89	0	0.0094400864108557	4.78846301299708	4.29209675628847e-07	-0.237737137735289	1
ENSG00000143322.19	ABL2	1	179228204	1_89	0	0.0333328766035911	16.2549015251324	5.14463459941096e-06	-2.00599643502153	3
ENSG00000162782.15	TDRD5	1	179592019	1_89	0	0.0109354459281287	6.41607050458093	6.66197535785964e-07	0.557209318896603	1
ENSG00000169905.12	TOR1AIP2	1	179878267	1_89	0	0.0125310647607623	7.26590316442157	8.64519864589096e-07	0.832986813350841	1
ENSG00000143337.18	TOR1AIP1	1	179883025	1_89	0	0.00944312373153256	4.79322966385064	4.29775164638465e-07	0.177968978240435	1
ENSG00000135837.15	CEP350	1	179954679	1_89	0	0.0206015063463521	12.1881615369192	2.38415548389834e-06	-1.23934819284041	1
ENSG00000116260.16	QSOX1	1	180154450	1_89	0	0.0149637611568534	9.11362201026814	1.29487896689545e-06	1.08846681349413	2
ENSG00000230124.6	ACBD6	1	180502528	1_89	0	0.0136436312222463	8.29607477849504	1.07473162109008e-06	1.20927880708874	1
ENSG00000135823.13	STX6	1	180980990	1_89	0	0.0446391721885182	17.8328836233185	7.55849107160334e-06	1.23674948154715	1
ENSG00000135838.13	NPL	1	182814887	1_91	0	0.0383319367835774	15.4234717626945	5.61358499583069e-06	1.82069706567741	1
ENSG00000135862.5	LAMC1	1	183023890	1_91	0	0.027923870748632	12.391738916528	3.28552874015763e-06	-1.83690644788954	1
ENSG00000058085.14	LAMC2	1	183186170	1_91	0	0.0133055654167858	5.33625517395784	6.74166735959264e-07	0.653723912140082	1
ENSG00000157064.10	NMNAT2	1	183419124	1_91	0	0.0146220199973044	6.23210433067261	8.65245771362752e-07	-0.763292089861549	1
ENSG00000116701.14	NCF2	1	183591057	1_91	0	0.0134296840642566	5.4244118877191	6.91696935817859e-07	-0.413641961928425	1
ENSG00000162704.15	ARPC5	1	183635770	1_91	0	0.0137388618631448	5.64049454071396	7.35809408977492e-07	-0.585113137320508	1
ENSG00000198860.11	TSEN15	1	184051811	1_91	0	0.0130124832128538	5.12483532839213	6.33195025345551e-07	-0.349766673432751	1
ENSG00000116667.12	C1orf21	1	184385111	1_91	0	0.0152147869417969	6.6095960874546	9.54856683966237e-07	-1.11710057958052	1
ENSG00000116406.18	EDEM3	1	184756263	1_92	0	0.0536675604218178	16.4752265534624	8.39538556107294e-06	2.0614327461688	1
ENSG00000121486.11	TRMT1L	1	185156912	1_92	0	0.0383241210115474	12.6300486988939	4.59594290356963e-06	1.57048836920264	1
ENSG00000116668.12	SWT1	1	185156912	1_92	0	0.0383241210115474	12.6300486988939	4.59594290356963e-06	-1.57048836920264	1
ENSG00000116679.15	IVNS1ABP	1	185317057	1_92	0	0.0209012272404593	7.03010198195679	1.39518182123172e-06	-0.77872697013571	1
ENSG00000073756.11	PTGS2	1	186680089	1_92	0	0.0188737992683067	6.10577641753846	1.09420230617541e-06	0.562065476966465	1
ENSG00000162670.10	BRINP3	1	190261183	1_95	0	0.0133380177212574	5.09084830182757	6.44731431151458e-07	-0.211773966323184	1
ENSG00000150681.9	RGS18	1	192158507	1_96	0	0.13310097814122	29.1928162689854	3.68939060758738e-05	3.20624199230218	1
ENSG00000090104.11	RGS1	1	192575980	1_96	0	0.0204637704504733	12.1890604629214	2.36839035416703e-06	1.40033227755536	1
ENSG00000023572.8	GLRX2	1	193106283	1_96	0	0.00944635631236113	5.53961639221165	4.96868439152165e-07	0.780060464189472	2
ENSG00000134371.10	CDC73	1	193121735	1_96	0	0.206866794411939	20.3095034386459	3.98921539760623e-05	4.00142905920009	1
ENSG00000162630.5	B3GALT2	1	193185382	1_96	0	0.184761338529483	19.9144774570595	3.49363405218626e-05	3.97000629433061	1
ENSG00000000971.15	CFH	1	196651787	1_98	0	0.0306002985758873	10.695676807877	3.10764450323999e-06	1.58767462835485	1
ENSG00000066279.17	ASPM	1	197147397	1_98	0	0.0293860285317052	10.3086056159818	2.87632673192937e-06	-1.25124387830742	1
ENSG00000203724.10	C1orf53	1	197902889	1_99	0	0.0227337647429982	7.8097365537223	1.68579647844733e-06	0.783607194426285	1
ENSG00000151414.14	NEK7	1	198355571	1_99	0	0.0164614484608661	4.73756946230096	7.40493130646617e-07	0.0873792769021699	1
ENSG00000081237.18	PTPRC	1	198638643	1_99	0	0.026939604536476	9.42882478747008	2.41182714273122e-06	-0.992463833313975	1
ENSG00000081248.10	CACNA1S	1	201112570	1_101	0	0.023578608336045	11.7381744348679	2.62794410812897e-06	1.1657704651786	2
ENSG00000163362.10	C1orf106	1	200891082	1_101	0	0.0107896292328848	5.09691922773297	5.22169702208552e-07	-0.304838761449455	1
ENSG00000118193.11	KIF14	1	200620685	1_101	0	0.0108915257186895	5.09375388350613	5.26773689463164e-07	0.162499757447656	1
ENSG00000118197.13	DDX59	1	200669007	1_101	0	0.0311988934353278	14.0650665649348	4.16656709128727e-06	1.63448901408044	1
ENSG00000232237.3	ASCL5	1	201127580	1_101	0	0.059654425347956	20.4230484923404	1.15680626451699e-05	-1.84938931740186	1
ENSG00000116857.16	TMEM9	1	201168372	1_101	0	0.0144252595384007	7.41436276686057	1.01553492493039e-06	-0.649433606119128	2
ENSG00000159176.13	CSRP1	1	201509157	1_101	0	0.0105902752456519	4.72843411066658	4.75468758549235e-07	-0.0850118354598255	1
ENSG00000198700.9	IPO9	1	201828710	1_102	0	0.0437241902158043	16.6467077609366	6.91110557175504e-06	2.35109709320547	1
ENSG00000198892.6	SHISA4	1	201888432	1_102	0	0.314736076012582	19.8702421098404	5.93809418244852e-05	3.62413928519473	1
ENSG00000176393.10	RNPEP	1	201979953	1_102	0	0.0155379883046674	5.8773137361023	8.67103743846433e-07	0.76941823702396	1
ENSG00000170075.8	GPR37L1	1	202113933	1_102	0	0.0218351848993306	8.83399926547067	1.83151984809912e-06	0.948456763087964	1
ENSG00000077157.21	PPP1R12B	1	202348568	1_102	0	0.0144214830506151	4.94498933020454	6.77130972967748e-07	0.166639351346056	1
ENSG00000117139.16	KDM5B	1	202808933	1_102	0	0.0153628485183607	5.54215722956983	8.08440361408486e-07	0.452329128781101	1
ENSG00000117153.15	KLHL12	1	202928138	1_102	0	0.0348055248092998	13.1670277508736	4.35144335296692e-06	1.52879915426539	1
ENSG00000159346.12	ADIPOR1	1	202958751	1_102	0	0.0326455433115213	12.6979662090718	3.93600339777139e-06	-1.40572388836958	1
ENSG00000133055.8	MYBPH	1	203139380	1_102	0	0.060414471271576	18.6051929998153	1.06726570765631e-05	2.0386479228516	2
ENSG00000133063.15	CHIT1	1	203231185	1_102	0	0.0201487790327642	8.11393220554778	1.55230660567435e-06	-0.877882712285737	1
ENSG00000159388.5	BTG2	1	203305408	1_102	0	0.0206818786644289	8.36531527564726	1.64274326820325e-06	-0.912324414270007	2
ENSG00000122176.10	FMOD	1	203351950	1_102	0	0.0424329876220126	15.1917407505774	6.12080505921187e-06	1.55032606349281	1
ENSG00000174567.7	GOLT1A	1	204213637	1_103	0	0.0232716579501181	8.73301691127499	1.92969656119361e-06	-1.49810326184619	2
ENSG00000170498.8	KISS1	1	204196915	1_103	0	0.0158233119584618	4.93846305969354	7.41970428501022e-07	0.340608624815872	1
ENSG00000058668.14	ATP2B4	1	203626383	1_103	0	0.0215507029626933	7.79426555917633	1.594902123836e-06	0.752539869737838	1
ENSG00000122188.12	LAX1	1	203764731	1_103	0	0.0197203553017167	6.86603954669718	1.28563720709191e-06	0.498819297618794	1
ENSG00000058673.16	ZC3H11A	1	203795675	1_103	0	0.0199809288324089	7.7065904119514	1.46209417727004e-06	1.36154655746319	1
ENSG00000257315.2	ZBED6	1	203795675	1_103	0	0.0199809288324089	7.7065904119514	1.46209417727004e-06	-1.36154655746319	1
ENSG00000182004.12	SNRPE	1	203861428	1_103	0	0.0234528771217082	9.36439312784553	2.08532217993819e-06	1.60334122789043	2
ENSG00000143845.14	ETNK2	1	204151824	1_103	0	0.0204253683024442	7.52779117949901	1.45993949130403e-06	0.935360852318887	1
ENSG00000143850.13	PLEKHA6	1	204280949	1_103	0	0.150877405983116	26.8020176525158	3.83962750766751e-05	-3.11964981298121	1
ENSG00000158615.8	PPP1R15B	1	204412128	1_103	0	0.0164734114943114	5.28707329416357	8.26982414927562e-07	-0.406516985964346	1
ENSG00000186007.9	LEMD1	1	205457492	1_104	0	0.016887149324836	7.20302489831474	1.15496455542597e-06	-1.01213049783338	1
ENSG00000184144.11	CNTN2	1	205043070	1_104	0	0.0141304837465523	6.40255638817995	8.59029026183192e-07	-1.23264114208598	2
ENSG00000174529.7	TMEM81	1	205084022	1_104	0	0.0734432336731509	21.5769714716625	1.50466449966029e-05	2.39813447165504	1
ENSG00000117222.13	RBBP5	1	205121305	1_104	1	0.198438446737366	20.7493850593744	3.90956507143866e-05	4.20270574882729	1
ENSG00000133059.16	DSTYK	1	205211346	1_104	0	0.0134639931465357	4.76630233160581	6.09330427154501e-07	0.0574450195438502	2
ENSG00000133069.15	TMCC2	1	205228229	1_104	0	0.0174193316405952	10.1524009242707	1.67918151358891e-06	2.02714475261067	2
ENSG00000117266.15	CDK18	1	205504902	1_104	0	0.102981156401195	23.8847801751587	2.33548138288439e-05	-2.49922619081988	2
ENSG00000174514.12	MFSD4A	1	205568730	1_104	0	0.0718189419620315	20.7828500264335	1.41723380604838e-05	2.37267513855156	1
ENSG00000158715.5	SLC45A3	1	205680199	1_104	0	0.258496632321492	32.2366754128733	7.91229612361495e-05	3.1139972347906	2
ENSG00000069275.12	NUCKS1	1	205844544	1_104	0	0.0289235732683881	11.6843378500992	3.20887979167801e-06	-1.57672221460722	1
ENSG00000117280.12	RAB29	1	205788696	1_104	0	0.0136387455852415	4.93024255309516	6.38469434049226e-07	-0.387497731741488	1
ENSG00000133065.10	SLC41A1	1	205813381	1_104	0	0.0447082575378953	15.7760617418579	6.69705303261285e-06	1.79981472966068	2
ENSG00000174502.18	SLC26A9	1	205928290	1_104	0	0.0140118356942044	5.12577948229311	6.81949713350189e-07	-0.268214536512275	2
ENSG00000117322.17	CR2	1	207454348	1_105	0	0.0143097364529589	7.27206097810256	9.8806733954779e-07	-0.520011700747065	1
ENSG00000263528.7	IKBKE	1	206470431	1_105	0	0.0175603330511027	9.4936255585655	1.5829319458295e-06	1.11217217018955	1
ENSG00000266094.7	RASSF5	1	206507650	1_105	0	0.0156833626139639	8.45224278635174	1.25866032890498e-06	-1.00635170935718	1
ENSG00000143486.15	EIF2D	1	206612625	1_105	0	0.0179144834397665	9.75448610768016	1.65922805066056e-06	-1.12798037969343	1
ENSG00000136634.5	IL10	1	206771607	1_105	0	0.0182326337708648	9.89756117465801	1.71346406238506e-06	-1.15620815379011	1
ENSG00000162894.11	FCMR	1	206923405	1_105	0	0.0168560060944672	9.11339599666815	1.45858693158939e-06	1.26662008760609	1
ENSG00000162896.5	PIGR	1	206945992	1_105	0	0.0357496971164994	16.3524254144635	5.55075348646212e-06	2.03571697758292	2
ENSG00000182795.12	C1orf116	1	207032059	1_105	0	0.0114724934382365	5.45031466526311	5.93713318080055e-07	-0.214193217951621	1
ENSG00000123838.10	C4BPA	1	207104083	1_105	0	0.0187338479322202	10.187949220198	1.81222100146576e-06	1.30484251071856	1
ENSG00000196352.14	CD55	1	207320873	1_105	0	0.0157959219074909	8.60942389742978	1.29126823099837e-06	-1.1422832717793	2
ENSG00000203710.10	CR1	1	207497093	1_105	0	0.0167073254574708	8.48090256530723	1.34538444835343e-06	-0.526718234482132	1
ENSG00000117335.19	CD46	1	207749736	1_105	0	0.210719635596619	22.1126215569922	4.42428032869532e-05	3.63679390601353	1
ENSG00000174059.16	CD34	1	207911570	1_105	0	0.0319505509978941	15.1156564264679	4.58566960558032e-06	1.67121927389821	1
ENSG00000143469.18	SYT14	1	209882285	1_106	0	0.0140325967085728	5.14689304492589	6.85773318916076e-07	0.325235186776557	1
ENSG00000123689.5	G0S2	1	209675255	1_106	0	0.0337223704374674	13.5013558873865	4.323076061476e-06	1.5705790240272	1
ENSG00000143473.12	KCNH1	1	211134467	1_107	0	0.0126382260477776	4.98166615527334	5.97803062770919e-07	-0.334929492022758	1
ENSG00000082512.14	TRAF5	1	211326278	1_107	0	0.0125213926609041	4.89352305506139	5.81797258470638e-07	0.201084208299267	2
ENSG00000170385.9	SLC30A1	1	211578806	1_107	0	0.0567273199429912	19.3305712590693	1.04120046002964e-05	2.03712874429578	1
ENSG00000117650.12	NEK2	1	211675781	1_107	0	0.0189525882778752	8.831885866274	1.58934936611668e-06	-0.999023000284923	2
ENSG00000143493.12	INTS7	1	212035474	1_107	0	0.0148317774035275	6.50121162815123	9.15555970697921e-07	-0.746186302523168	1
ENSG00000143476.17	DTL	1	212035474	1_107	0	0.0148317774035275	6.50121162815123	9.15555970697921e-07	0.746186302523168	1
ENSG00000066027.11	PPP2R5A	1	212285915	1_107	0	0.0128708476091539	5.15476436540906	6.29960563325138e-07	-0.325081626778048	1
ENSG00000162772.16	ATF3	1	212565261	1_107	0	0.0137765148010102	5.80028651724983	7.58728166647602e-07	0.425270300949922	1
ENSG00000185523.6	SPATA45	1	212847216	1_108	0	0.0127849160861088	5.23340872497507	6.35301576113446e-07	0.592611454942255	2
ENSG00000123685.8	BATF3	1	212699510	1_108	0	0.0292624600374383	13.2621013275568	3.68485643584276e-06	-1.49645316504463	2
ENSG00000117697.14	NSL1	1	212792127	1_108	0	0.0181097578276341	8.45812845341785	1.45440150749557e-06	-1.11396715432456	1
ENSG00000162769.12	FLVCR1	1	212922612	1_108	0	0.0158322003524592	7.26095908219274	1.09152242674836e-06	0.808978356502059	1
ENSG00000143494.15	VASH2	1	212950961	1_108	0	0.0122159926549974	4.83225858610433	5.60500915274679e-07	-0.117842664420948	1
ENSG00000174606.13	ANGEL2	1	213019116	1_108	0	0.0169646555808668	7.78785250309472	1.25446965788938e-06	-0.977188774536854	1
ENSG00000136643.11	RPS6KC1	1	213051377	1_108	0	0.0303680149821781	13.3368981357592	3.84564008433998e-06	1.55129619135281	1
ENSG00000152104.11	PTPN14	1	214552348	1_109	0	0.0212901256215378	9.41238423094093	1.90272168741254e-06	1.12589515772455	1
ENSG00000117724.12	CENPF	1	214602949	1_109	0	0.0150416289221872	6.10807313410665	8.72361510025002e-07	0.623542198906477	1
ENSG00000092978.10	GPATCH2	1	217631213	1_110	0	0.140245453071507	29.44437147123	3.92092445487799e-05	3.00593695926435	2
ENSG00000067533.5	RRP15	1	218284423	1_110	0	0.0108078946254867	4.72225388205017	4.84604933173757e-07	-0.0219784317958268	2
ENSG00000143353.11	LYPLAL1	1	219173067	1_111	0	0.020252038987092	4.73090079488399	9.0972471317396e-07	-0.0653549443053	1
ENSG00000136628.17	EPRS	1	219984507	1_112	0	0.015430151068498	6.26085543411186	9.17278576941953e-07	0.7525268619858	1
ENSG00000162813.17	BPNT1	1	220090119	1_112	0	0.0392268367353317	15.1624795516789	5.64743073241529e-06	1.82536502162007	2
ENSG00000067704.9	IARS2	1	220093626	1_112	0	0.0238977425050593	10.4238535394096	2.36528008313167e-06	1.31391791848026	2
ENSG00000116141.15	MARK1	1	220510764	1_112	0	0.0244622566696547	10.6463187428469	2.47282498409081e-06	1.68078604861465	1
ENSG00000162817.6	C1orf115	1	220690081	1_112	0	0.0271554594382956	11.6431092452583	3.00208872980171e-06	-1.59667155336288	1
ENSG00000117791.15	MARC2	1	220723562	1_112	0	0.0131653543258189	4.75342374303929	5.94205243527912e-07	0.0827270872026548	2
ENSG00000186205.12	MARC1	1	220787573	1_112	0	0.0174025920982464	7.40427362861311	1.22347133199032e-06	1.18507258371527	1
ENSG00000154305.16	MIA3	1	222612690	1_114	0	0.172950631018059	33.2763996735034	5.46456856524198e-05	3.20790420292872	1
ENSG00000162819.11	BROX	1	222712777	1_114	0	0.0181779289808908	11.9282127062572	2.05881429046604e-06	1.72550670562168	1
ENSG00000197520.10	FAM177B	1	222736869	1_114	0	0.0578820132888175	22.91336774322	1.2593021669654e-05	-2.36549865956832	1
ENSG00000187554.11	TLR5	1	223142969	1_114	0	0.0120345959922711	8.22764296399181	9.40165584613203e-07	0.94577635915321	1
ENSG00000143502.14	SUSD4	1	223365057	1_114	0	0.0146259423174586	10.1418096977113	1.40843468004869e-06	-1.1488926067136	1
ENSG00000203697.11	CAPN8	1	223665771	1_114	0	0.0176848418995827	11.6985650461306	1.96440564094271e-06	1.83003131923073	1
ENSG00000162909.17	CAPN2	1	223709793	1_114	0	0.0122508095981917	8.61551151471037	1.00217428319703e-06	0.968423312019799	1
ENSG00000143514.16	TP53BP2	1	223811641	1_114	0	0.0100245342170571	6.56151591432168	6.24547948108418e-07	0.54021432113457	1
ENSG00000143748.17	NVL	1	224330652	1_114	0	0.0127778574609734	9.50184779282324	1.15282531677928e-06	1.50532990832924	1
ENSG00000143771.11	CNIH4	1	224356827	1_114	0	0.475454098888231	21.6256155270761	9.76280174645294e-05	-3.97001969389251	1
ENSG00000143786.7	CNIH3	1	224473274	1_114	0	0.00875845693960076	5.80159058055436	4.82471954281117e-07	-0.856539053342758	1
ENSG00000162923.14	WDR26	1	224436689	1_114	0	0.148495778555391	18.527118387358	2.61227792905166e-05	-3.66514013877252	2
ENSG00000185155.11	MIXL1	1	226223616	1_115	0	0.120817646958797	25.8399963484893	2.96428678502097e-05	-3.10077399009504	1
ENSG00000154380.17	ENAH	1	225658862	1_115	0	0.0243135267383515	10.3182199542612	2.38204596317934e-06	-1.0680808165962	1
ENSG00000143742.12	SRP9	1	225777848	1_115	0	0.016241269880419	6.47752884082881	9.98910861031337e-07	-0.705127910378549	1
ENSG00000196187.11	TMEM63A	1	225880099	1_115	0	0.0327501093063688	13.1633525075074	4.09332909340408e-06	1.61000554405736	1
ENSG00000243709.1	LEFTY1	1	225907348	1_115	0	0.0144891813637258	5.39300618385412	7.41945770842184e-07	-0.597201341943057	2
ENSG00000143811.18	PYCR2	1	225924245	1_115	0	0.0152585445414705	5.88442388832071	8.52539394983142e-07	0.565464127084075	1
ENSG00000143768.12	LEFTY2	1	225941740	1_115	0	0.0211905549761771	9.00811464660352	1.8124817092098e-06	0.970914261117533	1
ENSG00000143751.9	SDE2	1	225999428	1_115	0	0.0205275319506809	8.70546552370627	1.69678233239742e-06	-1.23821638879942	1
ENSG00000163041.9	H3F3A	1	226062051	1_115	0	0.036965374772414	14.3224486577952	5.02701040937026e-06	2.19734167470939	2
ENSG00000183814.15	LIN9	1	226309688	1_115	0	0.025190513229335	10.6561216517959	2.54878722956159e-06	-1.27272662793282	1
ENSG00000143772.9	ITPKB	1	226738931	1_116	0	0.063180932399436	20.5265800224106	1.23140248085563e-05	-2.02717391935601	1
ENSG00000163050.16	COQ8A	1	226897945	1_116	0	0.0329896102085074	14.2721780612365	4.47058993777515e-06	-1.66312927248147	1
ENSG00000143776.18	CDC42BPA	1	227318012	1_116	0	0.0142643034539742	6.28375468438	8.51073735243056e-07	0.77448567546602	1
ENSG00000181450.17	ZNF678	1	227563411	1_116	0	0.0188178938074631	8.91716360155499	1.59329115362841e-06	-1.40558871956698	2
ENSG00000143740.14	SNAP47	1	227735217	1_116	0	0.0121826472372134	4.78637113512185	5.53662916933194e-07	-0.248299326430675	1
ENSG00000081692.12	JMJD4	1	227735217	1_116	0	0.0121826472372134	4.78637113512185	5.53662916933194e-07	0.248299326430675	1
ENSG00000143816.7	WNT9A	1	227945621	1_116	0	0.0128770047968717	5.31240928994332	6.49536830452021e-07	-0.447958211525211	1
ENSG00000162910.18	MRPL55	1	228109044	1_116	0	0.0121007184386567	4.72234467323657	5.42583065203726e-07	0.0942460107078903	1
ENSG00000143774.16	GUK1	1	228140298	1_116	0	0.0706005118663129	21.6046379677511	1.44827902087925e-05	-2.09845359294878	1
ENSG00000162931.11	TRIM17	1	228417087	1_116	0	0.0149822654534686	6.75020017480361	9.60265964820428e-07	0.796313626830326	1
ENSG00000168159.11	RNF187	1	228486873	1_116	0	0.0290767751523369	13.0651876506181	3.60710917070312e-06	1.4813838476216	1
ENSG00000168118.11	RAB4A	1	229275713	1_117	0	0.0220682049998669	6.04300746754355	1.26624439895818e-06	0.676507344164566	1
ENSG00000143632.14	ACTA1	1	229433845	1_117	0	0.0192466081555135	4.74049485190459	8.66313895799737e-07	0.00393029791240893	1
ENSG00000069248.11	NUP133	1	229508410	1_117	0	0.021799648042806	5.92636933411953	1.22669216710804e-06	-0.45739421367615	1
ENSG00000135744.7	AGT	1	230713948	1_118	0	0.0239723953151848	7.49287948863906	1.70552297945931e-06	0.860945876777845	1
ENSG00000135773.12	CAPN9	1	230745009	1_118	0	0.0446145601109469	13.4381002283504	5.69261598601064e-06	-1.56766612239247	2
ENSG00000119280.16	C1orf198	1	230869758	1_118	0	0.0278461276915124	8.92221475817015	2.35903769011092e-06	1.01532291722244	2
ENSG00000143643.12	TTC13	1	230978849	1_118	0	0.0180180568513153	4.77401405045181	8.1674981076377e-07	0.165242518211576	1
ENSG00000173409.13	ARV1	1	230978849	1_118	0	0.0181980147298404	4.86853372225316	8.41239373993882e-07	-0.144452081541335	2
ENSG00000182118.7	FAM89A	1	231039252	1_118	0	0.0271499534411708	8.68044952040488	2.23773524304892e-06	-1.08273217539777	1
ENSG00000116906.11	GNPAT	1	231240905	1_118	0	0.0180879683459578	4.8108712902703	8.26248956635013e-07	0.544119623584382	2
ENSG00000116903.7	EXOC8	1	231334904	1_118	0	0.0247083000649669	7.7812625268953	1.82553570518631e-06	-1.53223654149872	2
ENSG00000162946.21	DISC1	1	231627073	1_118	0	0.017921502256503	4.72290152034147	8.03675442507844e-07	0.456143824839712	2
ENSG00000116991.10	SIPA1L2	1	232561778	1_119	0	0.0227935270656799	8.64606769343009	1.87123167912322e-06	-1.01820859402711	1
ENSG00000212916.4	MAP10	1	232805608	1_119	0	0.022143979138475	8.37056159273644	1.75997969280537e-06	-0.95282498931759	1
ENSG00000135778.11	NTPCR	1	232950261	1_119	0	0.0342983990855049	12.5487980320708	4.08670581427071e-06	-1.30284809275175	2
ENSG00000135749.18	PCNX2	1	233295495	1_120	0	0.0377352714496289	10.2973545953359	3.68952573034129e-06	1.18130689041894	1
ENSG00000143674.10	MAP3K21	1	233329424	1_120	0	0.0218906349799354	5.09446677964043	1.05889888424121e-06	0.358814676379346	1
ENSG00000183780.12	SLC35F3	1	234266824	1_120	0	0.142350404320117	23.259816832266	3.14385416594023e-05	2.3523850851615	1
ENSG00000059588.9	TARBP1	1	234478952	1_121	0	0.0236919545665114	6.16177339778308	1.38613015239005e-06	-0.664938111277828	1
ENSG00000173726.10	TOMM20	1	235127607	1_121	0	0.0203740395219997	4.72444660360393	9.13956416010594e-07	0.156347507700775	1
ENSG00000188739.14	RBM34	1	235160983	1_121	0	0.0271020964125559	7.44465725684329	1.91577715806795e-06	-0.814057667009549	1
ENSG00000116957.12	TBCE	1	235362921	1_121	0	0.0224908531350254	5.66588431119232	1.20996004408621e-06	0.388802037664312	1
ENSG00000162885.12	B3GALNT2	1	235504390	1_121	0	0.0267229143503556	7.31014437442885	1.85484306582537e-06	0.810596609637487	1
ENSG00000168243.10	GNG4	1	235651207	1_121	0	0.136922246855821	23.1830836749671	3.01399561881445e-05	-2.58895216436504	1
ENSG00000116962.14	NID1	1	236065637	1_122	0	0.0402422187607735	12.9308049568581	4.94088647550066e-06	-1.4015726556586	1
ENSG00000116977.18	LGALS8	1	236538909	1_122	0	0.0572569588554056	16.3272833675603	8.87645599040001e-06	1.85986740877214	1
ENSG00000077522.12	ACTN2	1	236734076	1_122	0	0.0171289470945185	4.77650023921096	7.76851249495808e-07	0.096553281927728	1
ENSG00000116984.12	MTR	1	236795952	1_122	0	0.0232359065655942	7.67911801147936	1.69421436621381e-06	-0.900571079465794	1
ENSG00000133019.11	CHRM3	1	239386955	1_124	0	0.010556804014613	5.06382667171013	5.07584892774396e-07	0.406214243354805	1
ENSG00000182901.16	RGS7	1	241459273	1_127	0	0.0287341173644756	9.61277785429235	2.62267311441414e-06	-1.11623883381292	1
ENSG00000203668.2	CHML	1	241640356	1_127	0	0.159119773881616	26.3065258039674	3.9745232890277e-05	2.69874898349015	1
ENSG00000054277.13	OPN3	1	241628245	1_127	0	0.0743182835533628	18.7646663695623	1.32414002928026e-05	2.26368433783827	2
ENSG00000174371.16	EXO1	1	241847755	1_127	0	0.0298505018305043	9.97699721312541	2.8278012644879e-06	1.10112376531596	1
ENSG00000143702.15	CEP170	1	243254880	1_128	2	0.0747472364233208	22.5956892884747	1.60368154483898e-05	-4.49684108417326	1
ENSG00000054282.15	SDCCAG8	1	243256404	1_128	2	0.75477230157826	27.7785030410012	0.000199077505029104	-4.91742371401905	2
ENSG00000173728.10	C1orf100	1	244352788	1_129	0	0.0223828279538136	5.40801747812931	1.14934507666482e-06	0.455492491078522	1
ENSG00000035687.9	ADSS	1	244449682	1_129	0	0.0917102643367178	18.9969635463424	1.65424385995751e-05	2.67620276099979	1
ENSG00000162849.15	KIF26B	1	245155106	1_129	0	0.022538763619263	5.47418011325004	1.17151153251878e-06	-0.43178902568636	1
ENSG00000143653.9	SCCPDH	1	246723566	1_130	0	0.0195639707504214	12.492719557333	2.32065933660799e-06	1.50190683037605	3
ENSG00000277462.1	ZNF670	1	247078730	1_130	0	0.0214285529312674	13.3594489456705	2.71818358556813e-06	1.49894076711462	1
ENSG00000188295.14	ZNF669	1	247103972	1_130	0	0.0119694913124943	7.82448353167696	8.89260028268312e-07	0.898893893259165	1
ENSG00000196418.12	ZNF124	1	247124720	1_130	0	0.0115592748813665	7.49363658152176	8.22471041102885e-07	0.787722513925859	1
ENSG00000203663.3	OR2L2	1	247949325	1_131	0	0.0198925875928361	4.86576804277661	9.19051985390497e-07	0.185642766071379	1
ENSG00000198128.3	OR2L3	1	247965627	1_131	0	0.0233496648248942	6.3920168623185	1.41715045187156e-06	-0.664773992358332	1
ENSG00000169224.12	GCSAML	1	247507598	1_131	0	0.0267046423967574	7.67259625509768	1.94547882837771e-06	0.958338106331301	1
ENSG00000162722.8	TRIM58	1	247857146	1_131	0	0.0273403626206239	7.89719203118285	2.05009679083576e-06	0.910697595683115	1
ENSG00000175137.10	SH3BP5L	1	248827033	1_131	0	0.0221912325106605	5.90709479125171	1.24466581187621e-06	0.53360100254962	1
ENSG00000171163.15	ZNF692	1	248859244	1_131	0	0.128503580531608	22.9176608896816	2.79629453819222e-05	2.32396405315949	1
ENSG00000184731.5	FAM110C	2	47011	2_1	0	0.021342369592762	4.81607320098838	9.75962458851197e-07	0.0167826136981292	2
ENSG00000143727.15	ACP1	2	264429	2_1	0	0.0275519684271378	7.25129381876091	1.89699214142312e-06	1.01068807809344	1
ENSG00000189292.15	ALKAL2	2	286812	2_1	0	0.0333888889055917	9.0881830657572	2.88122006434082e-06	-1.47412922173807	1
ENSG00000151353.14	TMEM18	2	677213	2_1	0	0.0263245367012618	6.81628829044903	1.70375084285978e-06	-0.697293093727096	2
ENSG00000032389.12	TSSC1	2	3377418	2_2	0	0.010547503582563	5.25763541476997	5.2654748830301e-07	-0.389060118177684	1
ENSG00000171853.15	TRAPPC12	2	3379891	2_2	0	0.0116446282228412	6.19616427801773	6.8508734903023e-07	0.645776182985023	1
ENSG00000182551.13	ADI1	2	3519553	2_2	0	0.0100036359442668	4.75569337889197	4.51719793624977e-07	0.118546742080479	1
ENSG00000171865.9	RNASEH1	2	3558529	2_2	0	0.0101913663353504	4.93195824958395	4.77253586966744e-07	-0.19452300158892	1
ENSG00000118004.17	COLEC11	2	3594575	2_2	0	0.0106355532031763	5.33646060394769	5.38903232780151e-07	0.406462298882168	4
ENSG00000115738.9	ID2	2	8678763	2_6	0	0.0286251012200528	12.0984050999081	3.28830846185906e-06	-1.25159920635177	1
ENSG00000134313.15	KIDINS220	2	8837357	2_6	0	0.0129382590558954	4.7271317791242	5.807255697e-07	0.0345354077139062	1
ENSG00000143797.11	MBOAT2	2	9004209	2_6	0	0.0194885755716194	8.59538761865974	1.59053401292858e-06	1.15680546039975	1
ENSG00000151693.9	ASAP2	2	9279286	2_6	0	0.0168407882656273	7.19070139812278	1.14982319952084e-06	0.857034470694887	1
ENSG00000119185.12	ITGB1BP1	2	9420800	2_6	0	0.0129943389851674	4.77393785026394	5.89017705619656e-07	0.0059269461961952	1
ENSG00000134330.18	IAH1	2	9473199	2_6	0	0.0130446165849224	4.80880821897103	5.95615748940358e-07	0.00761530542111958	2
ENSG00000151694.12	ADAM17	2	9504175	2_6	0	0.022222974070385	9.85157299610681	2.07876385086108e-06	1.1570205317937	2
ENSG00000115750.16	TAF1B	2	9843557	2_6	0	0.0176323366628013	7.63898084649841	1.27891796317962e-06	0.91984322346582	1
ENSG00000134317.17	GRHL1	2	9950796	2_6	0	0.0157008002004585	6.54539421050833	9.75786918973291e-07	0.617885134794282	1
ENSG00000205795.4	CYS1	2	10080534	2_6	0	0.0134236467611124	5.07562805355753	6.4693061092832e-07	-0.268976706858029	1
ENSG00000171848.13	RRM2	2	10121909	2_6	0	0.0135271309262098	5.16068477271059	6.62842615596132e-07	0.305011834671482	1
ENSG00000115756.12	HPCAL1	2	10283983	2_7	0	0.0250540764454376	14.7673615946204	3.51300448440949e-06	-1.53717300473353	1
ENSG00000115758.12	ODC1	2	10448012	2_7	0	0.0144037325564436	9.49981597086472	1.29923478018731e-06	1.08950402496325	1
ENSG00000115761.15	NOL10	2	10709186	2_7	0	0.00984515317956669	5.88961411853312	5.50562611951397e-07	-0.659622706071202	1
ENSG00000150873.11	C2orf50	2	11132658	2_7	0	0.00960695539377088	5.65745880252846	5.16065196433538e-07	0.434907608017869	1
ENSG00000162976.12	PQLC3	2	11155920	2_7	0	0.00924860348866885	5.29717039514433	4.65176214859807e-07	-0.445676440606632	1
ENSG00000134318.13	ROCK2	2	11347918	2_7	0	0.0191561575560105	12.2103158562674	2.22091887760223e-06	1.4535548146802	2
ENSG00000169016.16	E2F6	2	11466058	2_7	0	0.0238945326915588	14.3154584128251	3.24788914563417e-06	-1.79023069193526	1
ENSG00000169006.6	NTSR2	2	11683459	2_7	0	0.0119860744053724	7.75567972020758	8.82661598118516e-07	-0.917404723541721	1
ENSG00000134324.11	LPIN1	2	11784824	2_7	0	0.0278006755233869	15.7601529298215	4.16019007008225e-06	-1.64938529780247	1
ENSG00000071575.11	TRIB2	2	12717952	2_8	0	0.029239153856935	9.92971581096561	2.75676036719709e-06	1.13422989529084	1
ENSG00000197872.11	FAM49A	2	16666179	2_10	0	0.0323667651103856	15.8100089109591	4.85879759218858e-06	-1.6819240917135	1
ENSG00000163032.11	VSNL1	2	17538936	2_10	0	0.012538099754311	6.77924102083673	8.07068119198694e-07	1.07761426697497	1
ENSG00000178295.14	GEN1	2	17753453	2_10	0	0.0101294222587773	4.75578201483284	4.57408270181171e-07	0.269190122406265	2
ENSG00000163029.15	SMC6	2	17800093	2_10	0	0.0474033283429061	19.4713925942791	8.76401770295906e-06	2.22069030830983	1
ENSG00000170745.11	KCNS3	2	18100682	2_10	0	0.127925391731616	29.1724586889081	3.54345715409802e-05	2.84225920544393	1
ENSG00000143867.6	OSR1	2	19359082	2_11	0	0.0446494344272624	10.9046116510629	4.62299647609046e-06	1.26432831765748	1
ENSG00000183891.5	TTC32	2	19901956	2_12	0	0.0278457515491455	7.52324010436041	1.98912127832457e-06	-0.861572779114961	1
ENSG00000118965.14	WDR35	2	19989254	2_12	0	0.0253464457291849	6.62564064797909	1.59456542191348e-06	0.722112165704635	1
ENSG00000115884.10	SDC1	2	20225748	2_12	0	0.0246331621082976	6.35336713587082	1.48600925379742e-06	-0.634555777357919	1
ENSG00000055917.15	PUM2	2	20352364	2_12	0	0.0219870683630736	5.27018944709657	1.10024891907994e-06	0.281982424201121	1
ENSG00000084674.14	APOB	2	21044375	2_13	0	0.0261624610259024	13.0467523905043	3.24099537525559e-06	-1.58758377650009	2
ENSG00000119778.14	ATAD2B	2	23927186	2_14	0	0.0151701565109502	4.74619552088053	6.83648843344238e-07	-0.19339082627548	1
ENSG00000173960.13	UBXN2A	2	23927186	2_14	0	0.0155511332713331	4.9818197508104	7.3560970469067e-07	0.213690368177383	2
ENSG00000205639.9	MFSD2B	2	24009112	2_14	0	0.0155615275314593	4.98816087891534	7.37038330091621e-07	0.195706077432291	1
ENSG00000219626.8	FAM228B	2	24064728	2_14	0	0.0168526789796229	5.74570186935631	9.19410443769167e-07	-0.654266912610593	1
ENSG00000115129.13	TP53I3	2	24086212	2_14	0	0.0227908440041923	8.61868240245358	1.86508522907762e-06	0.946169753832691	1
ENSG00000176732.6	PFN4	2	24123648	2_14	0	0.0154984663486071	4.9496252917359	7.28380723353875e-07	-0.239430737604012	1
ENSG00000186453.12	FAM228A	2	24174922	2_14	0	0.0245757986996943	9.33748792279363	2.17888892260965e-06	-0.807089342818378	1
ENSG00000084676.15	NCOA1	2	24491292	2_15	0	0.0128926452459378	5.8071498174934	7.10890089889239e-07	0.197983476053381	2
ENSG00000115137.11	DNAJC27	2	24971717	2_15	0	0.0117206742645168	6.67320197437025	7.42650132388804e-07	1.30472235323949	2
ENSG00000084710.13	EFR3B	2	25088668	2_15	0	0.0120281797273151	8.33117622242098	9.51488681357542e-07	1.73735000708521	1
ENSG00000119772.16	DNMT3A	2	25343038	2_15	0	0.0219425406679721	10.8338005706854	2.25717455336185e-06	1.08441742466551	1
ENSG00000138101.18	DTNB	2	25673259	2_15	0	0.0165859291769105	8.57230047051547	1.35000254929989e-06	0.993834610094872	1
ENSG00000143970.16	ASXL2	2	25878534	2_15	0	0.0689149463045242	21.3388623582705	1.39631074803912e-05	-2.22188636865583	1
ENSG00000084733.10	RAB10	2	26033971	2_15	0	0.0159344459441151	8.14975535260828	1.23304502671812e-06	1.10545136748033	1
ENSG00000138029.13	HADHB	2	26241540	2_15	0	0.0132047056373028	6.17836693652135	7.74639821455104e-07	-0.442207345433463	1
ENSG00000084754.10	HADHA	2	26244785	2_15	0	0.0177714839440586	9.31461147182136	1.57175856184714e-06	-1.29749111731375	2
ENSG00000157856.10	DRC1	2	26404279	2_15	0	0.012737102284814	5.89969396664302	7.13505815741205e-07	-0.440517179571854	1
ENSG00000213699.8	SLC35F6	2	26763923	2_16	0	0.216117866574307	23.4940344567219	4.82109478342733e-05	4.13158443210759	1
ENSG00000084764.10	MAPRE3	2	26971145	2_16	0	0.0367794313913126	16.195234788587	5.65574286231256e-06	-3.78637364457005	1
ENSG00000138080.13	EMILIN1	2	27078189	2_16	0	0.0216825601865756	8.85360614134817	1.82275440122312e-06	0.0504809995311282	2
ENSG00000138030.12	KHK	2	27086538	2_16	0	0.0999395298431409	24.886841917845	2.36158992816992e-05	-4.2367582700443	1
ENSG00000138028.15	CGREF1	2	27113635	2_16	0	0.0574521813809946	22.9348602970699	1.25112303094916e-05	-3.95461982319971	1
ENSG00000138073.13	PREB	2	27134751	2_16	0	0.0128841431244441	5.05374159052191	6.18252625061623e-07	0.0297603825961417	1
ENSG00000138085.16	ATRAID	2	27212382	2_16	0	0.0172022555837343	7.64208537600349	1.24823017746948e-06	1.44428669215628	2
ENSG00000084774.13	CAD	2	27217854	2_16	0	0.0342434141367376	14.8901011096657	4.8414126629463e-06	-2.07900252311817	1
ENSG00000115194.10	SLC30A3	2	27275976	2_16	0	0.04804341810921	18.789290082268	8.57120073869267e-06	2.99150535263922	2
ENSG00000163794.6	UCN	2	27308797	2_16	0	0.0135733498227401	5.43717881269727	7.00741849195111e-07	-0.724794410176926	1
ENSG00000115207.13	GTF3C2	2	27356305	2_16	0	0.014024458561024	5.72798255920297	7.62755217909667e-07	-0.800226759246745	1
ENSG00000115234.10	SNX17	2	27383719	2_16	0	0.0154986374370822	7.17393098800948	1.05571844681638e-06	0.979100426400729	1
ENSG00000163795.13	ZNF513	2	27380806	2_16	0	0.0376787401469511	17.4696804968842	6.24998150261455e-06	-2.96686841507716	2
ENSG00000138002.14	IFT172	2	27489541	2_16	0	0.0184653215465858	8.08396369684572	1.41735495388426e-06	1.10367989612783	1
ENSG00000221843.4	C2orf16	2	27536773	2_16	0	0.093190643548682	33.4976751779216	2.96404214589645e-05	-4.4158485473015	1
ENSG00000243943.9	ZNF512	2	27585287	2_16	0	0.0134673397327708	12.9607705507231	1.65733398094418e-06	3.50351291593425	1
ENSG00000198522.13	GPN1	2	27628084	2_16	0	0.0367393402253047	15.3950531387613	5.37044090327956e-06	-2.03668383663965	1
ENSG00000176714.9	CCDC121	2	27629397	2_16	0	0.0471323814204572	17.8229686621522	7.97621448403324e-06	-2.20227867540983	1
ENSG00000158019.20	BRE	2	27889824	2_16	0	0.0125106387457552	5.12733519370446	6.09071937720364e-07	-0.834857006409238	1
ENSG00000171174.13	RBKS	2	27891044	2_16	0	0.017379254650437	7.0520482642826	1.16370746303708e-06	0.065916062611275	1
ENSG00000213639.9	PPP1CB	2	28747135	2_17	0	0.0130735707669714	6.42936250300936	7.98104081634718e-07	1.33458670047176	1
ENSG00000163806.15	SPDYA	2	28783004	2_17	1	0.452424371914674	23.5298410767157	0.000101079336584299	-4.41378038307589	1
ENSG00000171103.10	TRMT61B	2	28869984	2_17	1	0.0615425724141471	18.8669757803258	1.10249171385391e-05	-3.87006171461085	1
ENSG00000163811.11	WDR43	2	28895392	2_17	0	0.0132676083790633	5.4781551184208	6.90119606819046e-07	0.811414864454466	2
ENSG00000115295.19	CLIP4	2	29076489	2_18	0	0.0213075953476971	6.58309877328806	1.33187114068956e-06	-0.812781762741709	2
ENSG00000213626.11	LBH	2	30243200	2_19	0	0.0606635301601083	14.1478691937062	8.14922130626923e-06	-1.60522408571585	1
ENSG00000158089.14	GALNT14	2	31066723	2_19	0	0.0244480393384825	5.38628961671522	1.25034866250701e-06	0.450558470763362	1
ENSG00000214711.9	CAPN14	2	31231799	2_19	0	0.0266987080583417	6.23039770629021	1.57944102098031e-06	-0.595680516768516	1
ENSG00000013016.15	EHD3	2	31234492	2_19	0	0.0296767665238578	7.27333978147372	2.04949967283354e-06	0.799423355975158	1
ENSG00000152683.14	SLC30A6	2	32165765	2_20	0	0.044946069236432	12.5672393591978	5.36326183890045e-06	-1.5098713217412	1
ENSG00000115760.13	BIRC6	2	32356560	2_20	0	0.0264834870194493	7.50120434842032	1.88626870992258e-06	0.891515290444169	1
ENSG00000018699.11	TTC27	2	32674608	2_20	0	0.0262465422658382	7.41545752798532	1.84802331442673e-06	-1.12395972427013	1
ENSG00000049323.15	LTBP1	2	32947291	2_20	0	0.0708114432420135	16.9617767618866	1.14043932894475e-05	1.89056704880261	1
ENSG00000171055.14	FEZ2	2	36553995	2_23	0	0.040232992587823	21.4032407317608	8.17634616795157e-06	2.40934120822538	2
ENSG00000115808.11	STRN	2	36966782	2_23	0	0.00780196840568059	5.7928021175304	4.29131384011582e-07	-0.616515548937559	1
ENSG00000008869.11	HEATR5B	2	37084196	2_23	0	0.0139320428882921	11.2915549593648	1.49370884340168e-06	2.15116830687831	1
ENSG00000152133.14	GPATCH11	2	37035266	2_23	0	0.00696747573493262	4.72137517041341	3.12349901587277e-07	-0.044549509718636	1
ENSG00000055332.16	EIF2AK2	2	37161746	2_23	0	0.264757457954541	40.153847524565	0.00010094219979204	-4.20803786759899	1
ENSG00000218739.9	CEBPZOS	2	37192842	2_23	0	0.00738114733938922	5.26716609909098	3.69146100746563e-07	0.333228533575451	1
ENSG00000115816.14	CEBPZ	2	37231568	2_23	0	0.0577130044514838	24.881388059463	1.36347030881225e-05	3.4264398696915	1
ENSG00000003509.15	NDUFAF7	2	37231568	2_23	0	0.0577130044514838	24.881388059463	1.36347030881225e-05	-3.4264398696915	1
ENSG00000115841.19	RMDN2	2	37922508	2_24	0	0.0158928153251355	4.87211197000093	7.35216921918446e-07	-0.228639752237969	1
ENSG00000143891.16	GALM	2	38666042	2_24	0	0.0167225687330305	5.3292511732367	8.46187442222926e-07	0.186916725850764	1
ENSG00000163214.20	DHX57	2	38875912	2_25	0	0.12538681884962	25.7316177473472	3.06348933059334e-05	-2.56689695677145	1
ENSG00000188010.12	MORN2	2	38875912	2_25	0	0.12538681884962	25.7316177473472	3.06348933059334e-05	-2.56689695677145	1
ENSG00000115904.12	SOS1	2	39125260	2_25	0	0.0126475861466732	4.79935573037825	5.76352238444412e-07	-0.258754400027757	1
ENSG00000138050.14	THUMPD2	2	39778359	2_25	0	0.25346957088242	19.340996928503	4.65481132560992e-05	3.71184787510272	2
ENSG00000143924.18	EML4	2	42168854	2_26	0	0.00602371465351004	4.80075387433029	2.7458147192976e-07	0.188050353055926	1
ENSG00000115944.14	COX7A2L	2	42425518	2_26	0	0.00682090934201474	5.9773281568736	3.8712103786159e-07	-0.478723956573668	2
ENSG00000057935.13	MTA3	2	42494666	2_26	0	0.0096528703233083	9.26698392582257	8.49360927136365e-07	-1.05167732280076	1
ENSG00000162881.6	OXER1	2	42764706	2_26	0	0.0063019785506675	5.2282122838534	3.12843784264613e-07	-0.349865021525327	1
ENSG00000162882.14	HAAO	2	42786632	2_26	0	0.0296596143422138	19.9428026488907	5.61628435280748e-06	-2.00404244576241	2
ENSG00000152527.13	PLEKHH2	2	43634978	2_27	0	0.0281668651367223	5.45625885275538	1.45925394763106e-06	-0.482251722138086	3
ENSG00000138036.18	DYNC2LI1	2	43774046	2_27	0	0.0335874361758657	7.1391174808686	2.27676800490592e-06	0.778811189796567	1
ENSG00000138095.18	LRPPRC	2	43995742	2_27	0	0.0262110646936943	4.76920852900575	1.18693892109125e-06	0.220852857972649	2
ENSG00000138079.13	SLC3A1	2	44275649	2_28	0	0.013551506231843	6.26711996108659	8.06404557704975e-07	-0.590515797448179	1
ENSG00000138078.15	PREPL	2	44361802	2_28	0	0.0117029939908786	4.87535313640099	5.41751917608689e-07	-0.186555015536092	1
ENSG00000143919.14	CAMKMT	2	44361802	2_28	0	0.0150246977439091	7.24715283898642	1.03388101663233e-06	-0.791863378136833	2
ENSG00000068784.12	SRBD1	2	45612561	2_28	0	0.0157449079357299	7.69200237166534	1.14994463608582e-06	0.801528777087613	1
ENSG00000250565.6	ATP6V1E2	2	46541996	2_29	0	0.0500494111685327	13.0445444539779	6.19905209824857e-06	1.55346920859566	2
ENSG00000119729.11	RHOQ	2	46549011	2_29	0	0.0255987757048896	6.61870042320484	1.60875280190925e-06	0.70332804728578	1
ENSG00000151665.12	PIGF	2	46617108	2_29	0	0.0391098774701364	10.6729508458692	3.96340416478411e-06	1.36816102414911	1
ENSG00000068724.15	TTC7A	2	46916091	2_29	0	0.0486178783155834	12.7649297419642	5.89266602956557e-06	-1.60911835727893	1
ENSG00000180398.11	MCFD2	2	46921024	2_29	0	0.0749347992237438	16.9544358581699	1.20632488936725e-05	-1.96710282487385	1
ENSG00000239605.9	C2orf61	2	47155161	2_30	0	0.0149377212879309	6.90196009104838	9.78935758184763e-07	-0.882441859794902	1
ENSG00000143933.16	CALM2	2	47164910	2_30	0	0.0271325712951532	12.416202326619	3.1987266644072e-06	-1.92892957006902	2
ENSG00000119888.10	EPCAM	2	47363136	2_30	0	0.011877221880252	4.80710030295034	5.42120026004746e-07	0.306882354006672	2
ENSG00000095002.13	MSH2	2	47403074	2_30	0	0.0599565695891338	19.7024686502311	1.12164343484049e-05	-1.96597889944224	1
ENSG00000116062.14	MSH6	2	47695630	2_30	0	0.0122387920805846	5.33100555455014	6.19505389036829e-07	0.487710582936331	1
ENSG00000170802.15	FOXN2	2	48327816	2_31	1	0.502743898823105	26.7559493640375	0.00012772166486251	-5.13183288624279	1
ENSG00000162869.15	PPP1R21	2	48435941	2_31	0	0.0263007048188226	14.2279516341195	3.55309781903817e-06	2.61441683544016	2
ENSG00000242441.7	GTF2A1L	2	48595242	2_31	0	0.031661294517628	16.4486631607096	4.94489041524226e-06	-2.7608444298341	1
ENSG00000068781.21	STON1-GTF2A1L	2	48595242	2_31	0	0.031661294517628	16.4486631607096	4.94489041524226e-06	-2.7608444298341	1
ENSG00000143942.4	CHAC2	2	53767465	2_35	0	0.0126951179995114	5.19477841030246	6.26182845288592e-07	-0.409898885595126	1
ENSG00000115239.21	ASB3	2	53787166	2_35	0	0.0124184126318452	5.06336875699707	5.97039466487996e-07	0.614954609627846	2
ENSG00000119737.5	GPR75	2	53860333	2_35	0	0.0130296857621813	6.49094986776217	8.03044466045817e-07	-1.23664087850832	1
ENSG00000068878.14	PSME4	2	53970692	2_35	0	0.0122062175605842	4.98201817911643	5.774093486876e-07	0.511213516513974	1
ENSG00000170634.12	ACYP2	2	54051406	2_35	0	0.0245162337810967	12.4653698307882	2.90172544996518e-06	-2.33900767121416	1
ENSG00000177994.15	C2orf73	2	54330223	2_35	0	0.0142932977515936	6.04196571352712	8.19989127673929e-07	-0.275935227948379	1
ENSG00000115380.19	EFEMP1	2	55923729	2_36	0	0.00749650708943694	5.1647241554685	3.67623684901497e-07	0.453872376780504	1
ENSG00000115392.11	FANCL	2	58397622	2_39	0	0.00937619451938454	8.30815672934855	7.39654129321727e-07	-1.5791975706848	1
ENSG00000162924.13	REL	2	60881694	2_40	0	0.0117143625181612	4.76720629730332	5.30249176451054e-07	-0.0706086260430863	1
ENSG00000162927.13	PUS10	2	61017315	2_40	0	0.0136643196463493	6.6843157417281	8.67246120436176e-07	-1.03829902604087	1
ENSG00000162929.13	KIAA1841	2	61065721	2_40	0	0.0126897392824458	5.67183100527125	6.83397488662761e-07	0.691407860913781	1
ENSG00000173209.22	AHSA2	2	61168791	2_40	0	0.0155588759436152	7.90882568882372	1.16838942775295e-06	-1.21317535302351	1
ENSG00000082898.16	XPO1	2	61538854	2_40	0	0.0120003768957073	5.10261904966417	5.8141392498135e-07	0.501009521599992	1
ENSG00000170264.12	FAM161A	2	61854427	2_40	0	0.0174844921746578	8.47069665958204	1.40627271177161e-06	0.744614006886286	1
ENSG00000173163.10	COMMD1	2	61889168	2_40	0	0.0127497942678143	5.56459255016607	6.73649425538175e-07	-0.472961130513809	1
ENSG00000186889.9	TMEM17	2	62511442	2_41	0	0.116185611519066	24.7935298426424	2.73519381917965e-05	2.88248418724513	1
ENSG00000014641.17	MDH1	2	63588667	2_41	0	0.0133153508092865	4.73300024185632	5.98393043931282e-07	0.290259916100626	1
ENSG00000169764.15	UGP2	2	63840574	2_41	0	0.0150538586606446	5.91124407478447	8.44936599730134e-07	-0.466165142328543	1
ENSG00000143952.19	VPS54	2	64018703	2_41	0	0.0151457205384928	5.92376718436723	8.51893525413703e-07	-0.394553506124599	1
ENSG00000119862.12	LGALSL	2	64453888	2_42	0	0.026366922633775	4.83281772666546	1.20992167627684e-06	-0.179312605984804	1
ENSG00000119844.15	AFTPH	2	64524123	2_42	0	0.0285164950934181	5.58111996807243	1.51117548933055e-06	-0.532679743947054	1
ENSG00000115902.10	SLC1A4	2	64989609	2_42	0	0.050993429816263	11.1567025604215	5.4019116295009e-06	-1.27816633302302	1
ENSG00000011523.13	CEP68	2	65056040	2_42	0	0.0264111560492087	4.84881529319981	1.2159632480914e-06	0.184334593843845	1
ENSG00000138069.16	RAB1A	2	65129770	2_42	0	0.0542920566788867	11.7615498073203	6.06314902267972e-06	1.34256950300686	1
ENSG00000138071.13	ACTR2	2	65227510	2_42	0	0.0260766620053872	4.72717791820475	1.17044589540587e-06	-0.0112450525277403	1
ENSG00000143971.7	ETAA1	2	67397170	2_44	0	0.0440598111332702	11.9762814063539	5.01028026398952e-06	-1.69043066537633	1
ENSG00000243667.6	WDR92	2	68122391	2_45	0	0.0509078561764093	12.0071819611223	5.80394512201893e-06	1.54916881902384	1
ENSG00000115946.7	PNO1	2	68157965	2_45	0	0.027969973125678	6.26298926994394	1.66330201453447e-06	0.698778730335278	1
ENSG00000221823.10	PPP3R1	2	68255078	2_45	0	0.0698591827226414	15.0704757741249	9.99649747262322e-06	-1.83831884883782	1
ENSG00000119865.8	CNRIP1	2	68320518	2_45	0	0.0244531654703308	4.98066644608877	1.15643157635668e-06	-0.326018987670431	1
ENSG00000115956.9	PLEK	2	68365452	2_45	0	0.0464613801758237	11.1267357623599	4.90859587507299e-06	1.54752335848663	1
ENSG00000204923.3	FBXO48	2	68467123	2_45	0	0.0487928122059634	11.5982068671184	5.37333722244273e-06	-1.39330220522687	1
ENSG00000169621.9	APLF	2	68467927	2_45	0	0.037662015306435	9.10980034130925	3.25769042227308e-06	-1.11839469674078	1
ENSG00000163219.11	ARHGAP25	2	68679529	2_45	0	0.0238178001552617	4.72964111866337	1.06961437712862e-06	-0.0549570593474243	1
ENSG00000169604.19	ANTXR1	2	69012709	2_46	0	0.0249667375493697	5.04694695193199	1.19643175881119e-06	0.367599862441093	1
ENSG00000198380.12	GFPT1	2	69386826	2_46	0	0.0553085570776845	12.6751595944528	6.65645747069402e-06	-1.86193104616125	2
ENSG00000169599.12	NFU1	2	69437844	2_46	0	0.0605848337701063	13.5562771151989	7.79833262657686e-06	-1.94490894435211	1
ENSG00000087338.4	GMCL1	2	69829233	2_46	0	0.0246827180977511	4.93783028428156	1.15724826640707e-06	0.202459847949451	1
ENSG00000124380.10	SNRNP27	2	69893500	2_46	0	0.139616715615125	21.7617976770495	2.88489215286134e-05	-2.86676036866681	1
ENSG00000059728.10	MXD1	2	69897673	2_46	0	0.0594242669473762	13.3689913240941	7.54327379232538e-06	2.18332609283794	1
ENSG00000244617.2	ASPRV1	2	69963740	2_46	0	0.0769606040265999	15.8812031225982	1.16051100949912e-05	-2.0376039134997	1
ENSG00000115998.7	C2orf42	2	70249066	2_46	0	0.0448633885964316	10.6578937653548	4.54005231408304e-06	1.22765984280365	1
ENSG00000143977.13	SNRPG	2	70294146	2_46	0	0.0246093657425218	4.90942146090724	1.14717093294263e-06	-0.0377605334952579	1
ENSG00000163235.15	TGFA	2	70502182	2_46	0	0.0241851609799221	4.7436225071737	1.08932256560111e-06	-0.0599340599487726	1
ENSG00000152672.7	CLEC4F	2	70821134	2_47	0	0.0094861003378347	4.94341432727855	4.45258401413376e-07	-0.269290034597202	1
ENSG00000116035.2	VAX2	2	70900154	2_47	0	0.0100318034021309	5.47934045803609	5.21920908566056e-07	0.365172575715106	1
ENSG00000116039.11	ATP6V1B1	2	70935921	2_47	0	0.00932163865306967	4.78720810265431	4.23713174291106e-07	0.0664065324258139	1
ENSG00000144043.11	TEX261	2	70993663	2_47	0	0.00936239319643106	4.82038433652762	4.28514912137422e-07	-0.143301833762103	1
ENSG00000124357.12	NAGK	2	71063928	2_47	0	0.00997408027786961	5.47642143873715	5.1864132499108e-07	0.436266234288364	1
ENSG00000124383.8	MPHOSPH10	2	71130504	2_47	0	0.0511683611701486	20.7338749640454	1.00734765435821e-05	-2.3318581327618	1
ENSG00000135625.7	EGR4	2	73294038	2_48	0	0.0484430232177623	22.6721748233189	1.04284993198048e-05	-2.34811944450665	1
ENSG00000115297.10	TLX2	2	74513834	2_48	0	0.010658605779415	6.6837308313847	6.7642047957093e-07	0.670086497453614	1
ENSG00000135631.16	RAB11FIP5	2	73156338	2_48	0	0.0716789419244215	28.9638906511484	1.97126895297002e-05	3.82511024144547	2
ENSG00000135632.11	SMYD5	2	73213774	2_48	0	0.0116198119725149	8.71028854618244	9.61012506247651e-07	-1.514624123339	1
ENSG00000135624.15	CCT7	2	73233389	2_48	0	0.0495424738540767	25.8287333176812	1.21500536002881e-05	-3.92142960668498	1
ENSG00000144034.14	TPRKB	2	73737087	2_48	0	0.00851097714712645	9.07278712384652	7.33191703904374e-07	2.1723051066668	2
ENSG00000144048.10	DUSP11	2	73780218	2_48	0	0.00870221737036314	10.4203611871865	8.61013769047952e-07	-2.51098990584535	1
ENSG00000124356.15	STAMBP	2	73807904	2_48	0	0.00965139740306498	9.13592651343989	8.37221153329974e-07	2.05042174425499	2
ENSG00000163017.13	ACTG2	2	73892213	2_48	0	0.0128397973176485	7.98019807328605	9.7290231314383e-07	0.436421566981121	1
ENSG00000163170.11	BOLA3	2	74145917	2_48	0	0.106417561286733	27.7196552186723	2.80090593068627e-05	-2.6692944192688	1
ENSG00000114978.17	MOB1A	2	74179099	2_48	0	0.016109668189642	10.4437878405571	1.59750428943194e-06	-1.22820245333689	1
ENSG00000188687.17	SLC4A5	2	74343527	2_48	0	0.0088407163213502	5.20566418878091	4.36979437106892e-07	-0.432298949124214	2
ENSG00000204843.12	DCTN1	2	74372241	2_48	0	0.00880184573427145	5.15755901701131	4.31037798221902e-07	0.41068896481697	1
ENSG00000284308.1	C2orf81	2	74421241	2_48	0	0.00995385331021126	6.11897326890388	5.78318638103393e-07	0.572363745822563	1
ENSG00000005448.16	WDR54	2	74421241	2_48	0	0.00995385331021126	6.11897326890387	5.78318638103392e-07	-0.572363745822563	1
ENSG00000114993.16	RTKN	2	74442009	2_48	0	0.00975897607686027	6.22995868654811	5.77280405836142e-07	-0.625868223314633	2
ENSG00000115274.14	INO80B	2	74451794	2_48	0	0.0103123562646008	6.40536824127192	6.27190407242404e-07	-0.62368687232534	1
ENSG00000239779.6	WBP1	2	74458316	2_48	0	0.0113493135057756	7.40775010100921	7.98276441527511e-07	0.628004582005425	1
ENSG00000115275.11	MOGS	2	74465064	2_48	0	0.012062820844344	8.02971210134772	9.19700132078263e-07	0.912679462473065	2
ENSG00000135637.13	CCDC142	2	74483364	2_48	0	0.0129869665641051	8.46572722125798	1.04392522041163e-06	-0.938272064085466	1
ENSG00000115282.19	TTC31	2	74483364	2_48	0	0.0129869665641051	8.46572722125798	1.04392522041163e-06	0.938272064085466	1
ENSG00000179528.15	LBX2	2	74502935	2_48	0	0.0138388166150395	9.067056027546	1.19141386660872e-06	0.983225501567917	2
ENSG00000115289.13	PCGF1	2	74508487	2_48	0	0.0137872058775336	8.99341777163142	1.1773305831876e-06	0.977346777284318	1
ENSG00000115325.13	DOK1	2	74548714	2_48	0	0.00842562691247961	4.72993866008966	3.78403487237027e-07	-0.0683786104533622	1
ENSG00000115350.11	POLE4	2	74958729	2_48	0	0.00943279405763131	5.85867694546338	5.24731699013925e-07	-0.576592706504261	1
ENSG00000115363.13	EVA1A	2	75569460	2_49	0	0.0297092358074446	8.24023923247583	2.32449543731727e-06	-1.0570138197891	1
ENSG00000005436.13	GCFC2	2	75711125	2_49	0	0.0267260132434439	6.6180361637734	1.67942537988377e-06	0.18218826015016	1
ENSG00000176204.13	LRRTM4	2	77592858	2_50	0	0.0757125321293277	19.9443559452444	1.43378880182216e-05	2.45366961198026	1
ENSG00000066032.18	CTNNA2	2	79184553	2_51	0	0.0105308833629075	5.43801639801944	5.43754309929177e-07	-0.364281090540071	1
ENSG00000115423.18	DNAH6	2	84482091	2_53	0	0.0271960810914946	14.1768449024845	3.66086161519883e-06	1.65580259314947	1
ENSG00000034510.5	TMSB10	2	84905643	2_53	0	0.0142027353903027	7.99298297357956	1.07789952480056e-06	-0.954158434732621	1
ENSG00000186854.10	TRABD2A	2	84906737	2_53	0	0.0135447188754823	7.5425560477573	9.70031725530693e-07	-0.888702955135327	1
ENSG00000042493.15	CAPG	2	85431109	2_54	0	0.0130097790961634	5.866547824974	7.24686105508931e-07	0.377987356331554	2
ENSG00000152292.16	SH2D6	2	85418470	2_54	0	0.0890820771189136	24.2608425569982	2.05207680323623e-05	2.39316826611286	1
ENSG00000168906.12	MAT2A	2	85539177	2_54	0	0.0399351621121209	16.3168902679361	6.18714424899557e-06	-1.95951452272484	1
ENSG00000168899.4	VAMP5	2	85584106	2_54	0	0.0309256685851916	14.1320052260631	4.14973423408556e-06	-1.76597846214682	2
ENSG00000168883.19	USP39	2	85593250	2_54	0	0.0116787854122391	4.87588288010077	5.40690004100982e-07	0.112020543025425	2
ENSG00000115523.16	GNLY	2	85671775	2_54	0	0.0312637527243925	14.094715441429	4.18403025391209e-06	-1.5377678793593	1
ENSG00000115525.17	ST3GAL5	2	85903312	2_54	0	0.0509092757697887	18.8577318402854	9.11556875984936e-06	2.16611949580326	2
ENSG00000068654.15	POLR1A	2	86105686	2_54	0	0.0158440067674628	7.74895676568901	1.16575061657412e-06	-1.0875225965307	2
ENSG00000132305.20	IMMT	2	86195896	2_54	0	0.0124147553000223	5.54222174789136	6.53310230146159e-07	0.590974606017863	1
ENSG00000132313.14	MRPL35	2	86199115	2_54	0	0.0168739250109088	8.21374037282543	1.31599573776686e-06	-1.24943148747445	1
ENSG00000068615.17	REEP1	2	86338344	2_54	0	0.0374136369775442	15.6040997689765	5.54327013537921e-06	-1.93652882303042	1
ENSG00000115561.15	CHMP3	2	86563593	2_54	0	0.0116105219992017	4.89189976140906	5.3929537019056e-07	-0.579027520782041	2
ENSG00000239305.6	RNF103	2	86623855	2_54	0	0.013526682686153	6.16424768718098	7.91714829975404e-07	-0.546708015421951	1
ENSG00000153563.15	CD8A	2	86808016	2_54	0	0.0116768240340882	5.1012385881732	5.65584851117558e-07	0.934347977559309	1
ENSG00000172116.21	CD8B	2	86861841	2_54	0	0.0129839767674099	5.72313515405905	7.05568410690002e-07	-0.122561861473597	1
ENSG00000172086.7	KRCC1	2	88056216	2_55	0	0.0249381906308813	7.30853311271111	1.73058348997226e-06	-0.77899270754616	1
ENSG00000115593.14	SMYD1	2	88074268	2_55	0	0.0230431310046463	6.55499877079825	1.43420588513644e-06	-0.653239463616369	1
ENSG00000163586.9	FABP1	2	88129315	2_55	0	0.0253914228921777	7.48034278210504	1.8034575947025e-06	0.815176202069278	2
ENSG00000144115.16	THNSL2	2	88153919	2_55	0	0.0190235356820643	4.72959238215353	8.54303817424535e-07	-0.0686543754574628	2
ENSG00000153574.8	RPIA	2	88691440	2_55	0	0.0191911106818965	4.81304379169945	8.77035797521021e-07	-0.0394227071651883	1
ENSG00000163060.7	TEKT4	2	94871756	2_57	0	0.016387439197376	6.81425233555518	1.0602949716524e-06	-0.598170769628506	1
ENSG00000144026.11	ZNF514	2	95156702	2_57	0	0.015426821005169	6.21788880894752	9.10786928024429e-07	0.48252198026489	1
ENSG00000155066.15	PROM2	2	95274094	2_57	0	0.0145925769799481	6.11222152753235	8.46892868825954e-07	0.908771919380053	1
ENSG00000174501.14	ANKRD36C	2	95991827	2_57	0	0.0153756731953985	7.31934620479624	1.06857208880654e-06	-2.02681704208799	1
ENSG00000186281.12	GPAT2	2	96082306	2_57	0	0.0164848189705104	6.94117239695994	1.0864616723351e-06	0.362868060636164	1
ENSG00000274286.1	ADRA2B	2	96116114	2_57	0	0.0129872899470394	4.76703689871539	5.87847190336431e-07	-0.129605254952028	1
ENSG00000158050.4	DUSP2	2	96145593	2_57	0	0.0368851766962157	13.5662546886843	4.75126475339434e-06	0.754909448283879	2
ENSG00000084090.13	STARD7	2	96208677	2_57	0	0.0132823334620518	5.07003800037563	6.39415250823823e-07	-0.58342331970253	1
ENSG00000135956.8	TMEM127	2	96266108	2_57	0	0.0761482003651111	23.0040506245421	1.66326464247972e-05	-3.55818555113168	1
ENSG00000144021.2	CIAO1	2	96266108	2_57	0	0.0761482003651111	23.0040506245421	1.66326464247972e-05	-3.55818555113168	1
ENSG00000144028.14	SNRNP200	2	96305671	2_57	0	0.0871477144677729	23.6221494023268	1.95466713309126e-05	3.03995070735616	1
ENSG00000198885.9	ITPRIPL1	2	96325754	2_57	0	0.0145209830988063	5.67780095292617	7.82841030743341e-07	-0.141510208056652	1
ENSG00000114988.11	LMAN2L	2	96739703	2_57	0	0.666212242390975	24.8945358462054	0.000157475878286551	-4.25282402123075	2
ENSG00000144199.11	FAHD2B	2	97095539	2_57	0	0.0226524960986004	11.0303011496664	2.37247055355405e-06	-2.06788095015412	1
ENSG00000135940.6	COX5B	2	97648394	2_57	0	0.0235098739622698	9.76113337213846	2.17895341069789e-06	0.670046791949985	1
ENSG00000115073.7	ACTR1B	2	97665171	2_57	0	0.140712643062556	26.4849162598379	3.53858083918443e-05	2.46439896241784	1
ENSG00000115085.13	ZAP70	2	97713589	2_57	0	0.0147054825904248	6.81630263427523	9.51755822550761e-07	1.43387674461473	1
ENSG00000075568.16	TMEM131	2	97995797	2_57	0	0.0156842038036029	6.2915022056023	9.36945278333083e-07	0.388682711883353	2
ENSG00000273045.5	C2orf15	2	99141233	2_58	0	0.00946801766979621	4.75519102522204	4.27488488672958e-07	-0.146332634871427	1
ENSG00000158411.11	MITD1	2	99179774	2_58	0	0.0103810759037775	5.62795234643023	5.54740884664871e-07	-0.436056835981338	1
ENSG00000144214.9	LYG1	2	99305111	2_58	0	0.00949701730150066	4.78417673200598	4.31411621919308e-07	-0.0956079174972464	1
ENSG00000115514.11	TXNDC9	2	99340840	2_58	0	0.0095917311364041	4.87823744129605	4.44280578404941e-07	-0.199241876655023	1
ENSG00000135945.9	REV1	2	99490335	2_58	0	0.0108211250580532	6.02162931083677	6.18705290888579e-07	-0.737774565536061	2
ENSG00000115526.10	CHST10	2	100417235	2_58	0	0.0288458399849084	15.3484516672353	4.20383012219345e-06	-2.08266928606168	2
ENSG00000115539.13	PDCL3	2	100562712	2_58	0	0.00970394954620779	4.98849125913297	4.59637170192416e-07	-0.175305530302312	1
ENSG00000175874.9	CREG2	2	101387171	2_59	0	0.0237248533663292	7.21782285489711	1.62594987425296e-06	0.984175865530833	1
ENSG00000163162.8	RNF149	2	101308564	2_59	0	0.044329941881373	13.2004371973391	5.55626401723121e-06	1.78315399197972	1
ENSG00000196460.12	RFX8	2	101474758	2_59	0	0.0235811202852043	7.15989033248065	1.60312800432118e-06	-0.674781302860524	1
ENSG00000115590.13	IL1R2	2	101991888	2_59	0	0.0409346410422875	12.4347854640893	4.8331100040862e-06	1.35469611400558	1
ENSG00000115594.11	IL1R1	2	102064141	2_59	0	0.0200271382239016	5.60378372414715	1.06560845458844e-06	-0.410860917567756	1
ENSG00000115598.9	IL1RL2	2	102186984	2_60	0	0.0168622894009692	5.15643402047372	8.25588054560768e-07	0.540782121953091	1
ENSG00000115602.16	IL1RL1	2	102310051	2_60	0	0.016111161995192	4.72331848405062	7.22555966230124e-07	-0.128321747648479	2
ENSG00000115604.10	IL18R1	2	102310051	2_60	0	0.0161346565459138	4.73716746833804	7.2573130995756e-07	-0.150799130182745	1
ENSG00000115607.9	IL18RAP	2	102418915	2_60	0	0.018190232447668	5.87729495476519	1.0151100608698e-06	-0.377916412774067	1
ENSG00000198914.3	POU3F3	2	104855039	2_62	0	0.0368468447287055	9.83152180514849	3.43968322035349e-06	1.08027973179431	1
ENSG00000135972.8	MRPS9	2	105038258	2_62	0	0.0262480317323477	6.58791567413402	1.64188286584155e-06	-0.749232403635306	2
ENSG00000135966.12	TGFBRAP1	2	105330291	2_62	0	0.0362245080359244	9.66831674020608	3.32545260496266e-06	1.36312164610488	2
ENSG00000135974.9	C2orf49	2	105337683	2_62	0	0.20650501321107	26.8161335475415	5.25804327133527e-05	3.08167848929823	1
ENSG00000071051.13	NCK2	2	105744677	2_63	0	0.083136945657155	16.2841133734875	1.28545115612391e-05	2.11368494808946	2
ENSG00000119147.9	C2orf40	2	106073280	2_63	0	0.0271769226654756	5.50568697342958	1.42072228011557e-06	-0.325948320324927	1
ENSG00000115652.14	UXS1	2	106194311	2_63	0	0.0282593441847542	5.87863548436099	1.57737882877824e-06	0.610150285330221	1
ENSG00000115665.8	SLC5A7	2	107987046	2_65	0	0.0128080056274806	4.79506685558378	5.83140994611204e-07	-0.193211424382196	1
ENSG00000198203.9	SULT1C2	2	108288574	2_65	0	0.035050903210691	14.2174094643307	4.73169869387016e-06	-1.64393170857175	2
ENSG00000169756.16	LIMS1	2	108535129	2_65	0	0.014100869133455	5.72882669350929	7.67024017674265e-07	0.547436418244995	2
ENSG00000153201.15	RANBP2	2	108723316	2_65	0	0.0249855788649411	11.0692583208114	2.62606417469985e-06	1.16192473459614	1
ENSG00000163006.11	CCDC138	2	108786656	2_65	0	0.0173295707643686	7.56509337723806	1.24479975901463e-06	0.986204218950588	1
ENSG00000186522.14	SEPT10	2	109574715	2_65	0	0.0138455743862602	5.41801869174276	7.12276921539267e-07	0.179874494487457	1
ENSG00000198142.4	SOWAHC	2	109614275	2_65	0	0.0169496278042135	13.9063924043121	2.23806163573588e-06	3.13705395743188	1
ENSG00000115008.5	IL1A	2	112784230	2_66	0	0.011414316689677	4.74206421834442	5.13942751960432e-07	-0.00970542563654229	1
ENSG00000144063.3	MALL	2	110117552	2_66	0	0.0527874584323326	19.3620381734045	9.70463534480172e-06	2.21660112447702	1
ENSG00000144061.12	NPHP1	2	110202125	2_66	0	0.0331286580795378	14.8863300431949	4.68261966672511e-06	-1.89815891663427	2
ENSG00000169679.14	BUB1	2	110678318	2_66	0	0.0176429995316955	8.87763360313659	1.48719198525136e-06	0.970439048715674	1
ENSG00000153094.22	BCL2L11	2	111118962	2_66	0	0.0114149695664941	4.74260722150981	5.14031002291817e-07	0.0347705582016565	2
ENSG00000153107.11	ANAPC1	2	111879780	2_66	0	0.0195631403193848	9.86042699082067	1.83160444397419e-06	1.07551601339658	1
ENSG00000153214.9	TMEM87B	2	112055265	2_66	0	0.0114057605475926	4.7349532818887	5.12787399468849e-07	-0.45419941731473	1
ENSG00000169629.11	RGPD8	2	112434543	2_66	0	0.0345549771219676	15.2899808289633	5.01666322699016e-06	-2.08592665956152	2
ENSG00000114999.7	TTL	2	112485744	2_66	0	0.0204582313998055	10.286303705973	1.99813499558929e-06	1.32226455709042	1
ENSG00000125611.15	CHCHD5	2	112585522	2_66	0	0.0618342345918101	20.8911157932317	1.22655781048193e-05	-2.64481562275839	1
ENSG00000144136.10	SLC20A1	2	112646085	2_66	0	0.0114082160489762	4.7369925428324	5.13118691496431e-07	-0.0763152121159898	1
ENSG00000169607.12	CKAP2L	2	112765001	2_66	0	0.0128628321097927	5.87566968556597	7.17614773334411e-07	0.506837849764176	1
ENSG00000125618.16	PAX8	2	113238217	2_67	0	0.00960762032262508	4.76870564059047	4.35024527859947e-07	0.021306481669765	1
ENSG00000144134.18	RABL2A	2	113627581	2_67	0	0.0131923499467004	7.77626759571377	9.74071321159181e-07	-1.04210163932992	2
ENSG00000115084.13	SLC35F5	2	113756761	2_67	0	0.0130688601167526	7.6869855660308	9.53874352740774e-07	1.04353471104594	3
ENSG00000088205.12	DDX18	2	117812637	2_69	0	0.00853846509177192	6.72057638338697	5.44858493763045e-07	-0.72344086212164	1
ENSG00000125633.10	CCDC93	2	118013990	2_69	0	0.00707542607709477	4.94033985044126	3.3189966964358e-07	0.228791900083283	1
ENSG00000125629.14	INSIG2	2	118088243	2_69	0	0.0435932702126718	22.2494679298856	9.20950898759641e-06	-2.08487151964088	2
ENSG00000163064.6	EN1	2	118848184	2_69	0	0.00937919850399183	7.61049721629891	6.77760345864379e-07	-0.814381753392413	1
ENSG00000115107.19	STEAP3	2	119223947	2_69	0	0.0500040214981357	23.5700818559186	1.11908589209458e-05	2.31744438930315	2
ENSG00000186132.14	C2orf76	2	119357501	2_69	0	0.00906773937601901	7.29045624310998	6.27698561924761e-07	0.854012678407442	1
ENSG00000155368.16	DBI	2	119366701	2_69	0	0.00867651461167318	6.87254291424951	5.66187347033146e-07	-0.733273155746367	1
ENSG00000171227.6	TMEM37	2	119429768	2_69	0	0.00693369584189507	4.74874246039916	3.12637306556336e-07	-0.00974135414839599	1
ENSG00000080293.9	SCTR	2	119383069	2_69	0	0.0391421106986882	21.2151510745649	7.88474706935199e-06	2.03656868153397	1
ENSG00000163075.12	CFAP221	2	119567583	2_69	0	0.0159505204780438	12.6493160102358	1.91575204670155e-06	-1.55327207775158	1
ENSG00000144120.12	TMEM177	2	119679197	2_69	0	0.00836313269137534	6.52400579412343	5.18060788616911e-07	0.675048193282376	1
ENSG00000088179.8	PTPN4	2	119760017	2_69	0	0.00956327814656399	7.79473094876199	7.07791451989608e-07	0.884005646733284	2
ENSG00000226479.3	TMEM185B	2	120223118	2_69	0	0.0140882909163669	11.4699918867666	1.53433014782977e-06	1.30109928540756	1
ENSG00000163083.5	INHBB	2	120322983	2_69	0	0.011163501938094	9.26170405512801	9.81722508682985e-07	1.03043540750004	1
ENSG00000074047.21	GLI2	2	120735673	2_70	0	0.0269801115153546	8.26040012368512	2.11612940331637e-06	1.03411636337327	1
ENSG00000115112.7	TFCP2L1	2	121285630	2_70	0	0.0209173361778	5.83383190799817	1.15866445644974e-06	0.610331126626383	1
ENSG00000074054.17	CLASP1	2	121649921	2_70	0	0.0261484399225301	7.96155830640858	1.97670226423636e-06	1.29274726413444	1
ENSG00000155052.14	CNTNAP5	2	124025355	2_72	0	0.0293845096686318	9.27356028182816	2.58739267517442e-06	-0.51209012433041	1
ENSG00000136732.14	GYPC	2	126655525	2_74	0	0.0582037319090107	17.2447699042335	9.53027938565661e-06	-1.80779994660641	1
ENSG00000136717.14	BIN1	2	127107524	2_74	0	0.0294345720625321	10.6948072865896	2.98901494304881e-06	-1.623568697826	1
ENSG00000163161.12	ERCC3	2	127292558	2_75	0	0.025455783247409	4.84771213326123	1.17171147676686e-06	0.157310166965319	2
ENSG00000169967.16	MAP3K2	2	127388145	2_75	0	0.026098911903783	5.08578118100627	1.26031025090678e-06	0.383809600285624	1
ENSG00000163166.14	IWS1	2	127526497	2_75	0	0.0864888647010467	16.6373696101007	1.36628801267524e-05	-2.02536862677209	1
ENSG00000144230.16	GPR17	2	127654376	2_75	0	0.0256298552684291	4.91273222501417	1.19554697107485e-06	0.288358966206845	1
ENSG00000072163.19	LIMS2	2	127681153	2_75	0	0.0441518003734007	10.1200418185531	4.24256125394732e-06	1.37712567420657	2
ENSG00000136709.11	WDR33	2	127810860	2_75	0	0.0500301324448357	11.3232917806416	5.37900252090828e-06	-1.44368761035993	1
ENSG00000144231.10	POLR2D	2	127858003	2_75	0	0.0341483022593556	7.65515066173839	2.48210561003768e-06	-1.19678893586058	1
ENSG00000136715.17	SAP130	2	128028089	2_75	0	0.0541562205127336	12.0878311249654	6.21575844513104e-06	1.43696192064449	1
ENSG00000233087.7	WTH3DI	2	131364366	2_78	0	0.0285001621163054	7.23621489514929	1.95819610721984e-06	-1.50936389467554	1
ENSG00000178171.10	AMER3	2	130755277	2_78	0	0.0339047000307713	8.89666662491634	2.86407654144176e-06	1.10660753487927	1
ENSG00000222014.5	RAB6C	2	129979968	2_78	0	0.0499211574153469	12.6123403472531	5.97830027014521e-06	1.38521045025993	1
ENSG00000152076.18	CCDC74B	2	130144976	2_78	0	0.0239381763835942	5.57155075379949	1.26638147965779e-06	0.4592546019719	1
ENSG00000136699.19	SMPD4	2	130182517	2_78	0	0.0232263433474823	5.28377672735498	1.1652596179284e-06	-0.377580710671656	1
ENSG00000152082.13	MZT2B	2	130181775	2_78	0	0.0243231105434257	5.72365837149434	1.32187446858714e-06	-0.496519811950054	1
ENSG00000136718.9	IMP4	2	130342325	2_78	0	0.0250294197613957	5.99668149236251	1.42514535262476e-06	-0.798235069749441	1
ENSG00000072135.12	PTPN18	2	130356437	2_78	0	0.0667284414477439	15.4189159948967	9.76927242402197e-06	1.6814916837418	1
ENSG00000136002.18	ARHGEF4	2	130837191	2_78	0	0.0337347603331044	8.84846873057794	2.83428257221952e-06	-0.716833603056288	1
ENSG00000173272.15	MZT2A	2	131492500	2_78	0	0.0218944741037795	4.72106598056412	9.81458600179414e-07	0.18685157381057	1
ENSG00000163040.14	CCDC74A	2	131527737	2_78	0	0.0492937263417074	12.4904543283207	5.84611403125615e-06	2.20045706677358	2
ENSG00000183840.6	GPR39	2	132370166	2_79	0	0.0407645822353061	17.6260364808318	6.82236667621274e-06	1.810712229808	1
ENSG00000150551.10	LYPD1	2	132589162	2_79	0	0.0819280984811518	24.1901671714076	1.88178127033803e-05	-2.26869567261433	1
ENSG00000176771.16	NCKAP5	2	133568910	2_79	0	0.0105070376972162	4.73533766855638	4.7242039720247e-07	-0.0668594558620709	1
ENSG00000152127.8	MGAT5	2	134119836	2_79	0	0.0179884057791302	10.4980778019799	1.79308079723213e-06	1.25565882270605	1
ENSG00000153086.13	ACMSD	2	134842848	2_80	0	0.0876974338535743	18.5561590149181	1.54515612505667e-05	3.00602541965864	1
ENSG00000082258.12	CCNT2	2	134918338	2_80	0	0.0461696708217836	12.334638784304	5.407301813336e-06	2.35750082863044	1
ENSG00000115839.17	RAB3GAP1	2	135052002	2_80	0	0.0296957604456845	8.10412431295159	2.28506175790898e-06	1.57685144358472	1
ENSG00000121988.17	ZRANB3	2	135529985	2_80	0	0.0291572368217919	7.92923657538745	2.1952052701778e-06	1.54956292102528	1
ENSG00000144224.16	UBXN4	2	135741596	2_80	0	0.0291606280145236	7.9303516596411	2.19576933450269e-06	-1.67939353725692	1
ENSG00000076003.4	MCM6	2	135876392	2_80	0	0.0228814988185859	5.61647223233482	1.22024063074488e-06	-1.0891654825278	1
ENSG00000115866.10	DARS	2	135985920	2_80	0	0.0225391534364692	5.47276872085497	1.17122974156041e-06	-0.875239072021489	1
ENSG00000150540.13	HNMT	2	137964079	2_82	0	0.0197328865401857	9.2514136542875	1.733389315942e-06	1.50385335550912	1
ENSG00000144228.8	SPOPL	2	138501652	2_82	0	0.0219730367359718	8.79400519260594	1.83473859315081e-06	0.342632070362974	1
ENSG00000168702.17	LRP1B	2	142131604	2_85	0	0.0151633986505396	5.05445893848603	7.27727224662896e-07	-0.368612954607129	1
ENSG00000115919.14	KYNU	2	142877245	2_85	0	0.0151129760594241	5.02281600139158	7.20766611404729e-07	0.273274963796708	1
ENSG00000075884.13	ARHGAP15	2	143091525	2_85	0	0.0150140564740998	4.96043387691308	7.07155798287195e-07	-0.373952427317223	1
ENSG00000121989.14	ACVR2A	2	147844091	2_88	0	0.0299370526873534	22.7090646287926	6.45514028250325e-06	2.39615925874858	2
ENSG00000115947.13	ORC4	2	148020703	2_88	0	0.0107491546671403	12.9028722968275	1.31691610141627e-06	-1.70137011904618	1
ENSG00000204406.12	MBD5	2	148020703	2_88	0	0.0107491546671403	12.9028722968275	1.31691610141627e-06	1.70137011904618	1
ENSG00000150556.16	LYPD6B	2	149038210	2_88	0	0.0385725151523926	24.7530268852288	9.065748538693e-06	2.60463113124051	1
ENSG00000184898.6	RBM43	2	151261518	2_90	0	0.017805167840744	4.77389486464139	8.07079505108394e-07	-0.470928294711259	2
ENSG00000080345.17	RIF1	2	151409959	2_90	0	0.134709878839685	24.3514690086943	3.11474148742812e-05	-2.7496099726287	1
ENSG00000183091.19	NEB	2	151734675	2_91	0	0.0288520876301189	9.71930593724444	2.6626243054873e-06	1.23250140327742	1
ENSG00000182389.19	CACNB4	2	152099291	2_91	0	0.0806553290624214	19.629834595129	1.50330500836612e-05	1.96756721651025	2
ENSG00000115145.9	STAM2	2	152174599	2_91	0	0.167998497081021	26.9201488280861	4.2941800492944e-05	-3.67666916028518	2
ENSG00000157827.19	FMNL2	2	152335141	2_91	0	0.0237929672058357	7.87906895578397	1.78000369621039e-06	0.921754307018485	1
ENSG00000177917.10	ARL6IP6	2	152717752	2_91	0	0.182136238610942	27.7513476514887	4.7992993387899e-05	3.50819047109872	1
ENSG00000144278.14	GALNT13	2	153872085	2_92	0	0.0401536532096161	12.0979534377563	4.61247865403587e-06	1.64377423917981	1
ENSG00000115170.13	ACVR1	2	157876051	2_95	0	0.0269872991480713	8.84087545392121	2.26543753779802e-06	1.03435637445977	1
ENSG00000153237.17	CCDC148	2	158457154	2_95	0	0.0453046484628632	13.8035430122183	5.93787067462886e-06	1.97579249967321	2
ENSG00000144283.21	PKP4	2	158457154	2_95	0	0.0493185753913388	14.6208141739042	6.84667128238714e-06	-1.86023371744334	1
ENSG00000136536.14	MARCH7	2	159712477	2_96	0	0.0108860294417158	5.61336547804044	5.80216694782082e-07	0.811341597185128	2
ENSG00000241399.6	CD302	2	159798013	2_96	0	0.0111305153826432	5.78597972306031	6.11490308505521e-07	0.805446030354903	2
ENSG00000054219.10	LY75	2	159903194	2_96	0	0.012547073060609	6.58190667304883	7.84136272098346e-07	-0.798831742934599	1
ENSG00000115221.10	ITGB6	2	160263396	2_96	0	0.0137853591572037	7.14711922142489	9.35505852814298e-07	-0.78904068825691	1
ENSG00000153250.19	RBMS1	2	160494127	2_96	0	0.0187266772973428	10.0648930766439	1.78964663854773e-06	-1.13993335621639	1
ENSG00000197635.9	DPP4	2	162074564	2_97	0	0.0262276591788336	5.52073145272898	1.37484440418582e-06	0.422635303583284	1
ENSG00000182263.13	FIGN	2	163735859	2_99	0	0.0544200263084094	16.8940453333353	8.72950864520374e-06	1.72423937422848	1
ENSG00000144285.17	SCN1A	2	166151096	2_100	0	0.0700698452935188	24.5791260630057	1.63529079614568e-05	3.09096471467717	1
ENSG00000082438.15	COBLL1	2	164843369	2_100	0	0.0108941326204165	5.26630036947306	5.44748045386239e-07	0.450062542692426	1
ENSG00000178662.15	CSRNP3	2	165469352	2_100	0	0.0304521000857027	13.3637908406834	3.86406403658338e-06	0.890554696291389	1
ENSG00000123607.14	TTC21B	2	165954060	2_100	0	0.0831675006455688	17.8967679514591	1.41327167260731e-05	3.17765888195308	2
ENSG00000169432.14	SCN9A	2	166375953	2_101	0	0.0126295979853356	4.78040184082852	5.73259589605029e-07	0.386221242635265	1
ENSG00000198648.10	STK39	2	168232736	2_102	0	0.0128149372646474	8.83173221032702	1.07463201175019e-06	-1.08901366764909	1
ENSG00000239474.6	KLHL41	2	169509786	2_103	0	0.02092129819578	5.22541049531829	1.03802171678073e-06	0.442482893158166	1
ENSG00000138399.17	FASTKD1	2	169573525	2_103	0	0.0198551397698565	4.72744868246822	8.91245127568226e-07	-0.0959041648218326	1
ENSG00000138398.15	PPIG	2	169584491	2_103	0	0.0224933842366118	5.91556588121708	1.26342217230869e-06	0.659050353316222	1
ENSG00000154479.12	CCDC173	2	169694539	2_103	0	0.019859984901443	4.72977126616344	8.91900586160817e-07	0.123548112129252	2
ENSG00000144362.11	PHOSPHO2	2	169694622	2_103	0	0.111187171824595	21.3582030741626	2.2548455108068e-05	-2.2232206974578	1
ENSG00000213160.9	KLHL23	2	169694217	2_103	0	0.0429057086305598	12.092264391695	4.92629154250707e-06	-1.66783936128957	1
ENSG00000138382.14	METTL5	2	169825274	2_103	0	0.020599422427482	5.07777647490937	9.93175550228722e-07	0.116297652879811	1
ENSG00000144357.16	UBR3	2	169826710	2_103	0	0.0198439589905952	4.72208736701377	8.89733075647362e-07	-0.0593793160716374	2
ENSG00000128683.13	GAD1	2	170813611	2_104	0	0.0194320713350666	10.2340817610648	1.8882755733105e-06	-1.25718829489637	2
ENSG00000115806.12	GORASP2	2	170928918	2_104	0	0.0112631184581403	5.60906896049022	5.998557525008e-07	-0.80610160273936	1
ENSG00000123600.19	METTL8	2	171433087	2_104	0	0.0106238069665383	4.87481779958679	4.91740474561376e-07	0.418676321121125	1
ENSG00000071967.11	CYBRD1	2	171522308	2_104	0	0.0113765049732735	5.43459256669455	5.87047507194551e-07	0.262176084870558	2
ENSG00000077380.15	DYNC1I2	2	171687403	2_104	0	0.158937935060285	19.7739373661389	2.984132601251e-05	-4.11555350992753	1
ENSG00000128708.12	HAT1	2	171922612	2_104	0	0.0140594594500455	7.14094657612927	9.53282903416612e-07	-0.37629248572542	1
ENSG00000172878.13	METAP1D	2	171999243	2_104	0	0.0110080594048385	5.42676538592106	5.67216959535315e-07	-0.53115449521201	1
ENSG00000144355.14	DLX1	2	172084534	2_104	0	0.0160772990554613	8.13634651604997	1.24205241418747e-06	0.446694461603455	1
ENSG00000091409.14	ITGA6	2	172427651	2_105	0	0.00674656117532635	7.34346736537894	4.70414856145594e-07	0.803701506567824	1
ENSG00000152256.13	PDK1	2	172555453	2_105	0	0.0165030095599357	15.6748960364538	2.45620842724506e-06	-1.65782298852114	1
ENSG00000138430.15	OLA1	2	174248967	2_105	0	0.0386398961771174	29.5625025645116	1.08461234530517e-05	3.88640963193684	1
ENSG00000144306.14	SCRN3	2	174396420	2_105	0	0.00521738964450447	5.69104268719936	2.81930792292171e-07	0.899218723042945	1
ENSG00000163328.13	GPR155	2	174487330	2_105	0	0.00535109317528681	5.08626053268968	2.58427372568852e-07	-0.0481019093197762	1
ENSG00000115935.17	WIPF1	2	174575588	2_105	0	0.00689803113930654	7.03844334790359	4.60998133140431e-07	0.534986092201923	2
ENSG00000128656.13	CHN1	2	175004641	2_106	0	0.0292854023779259	11.0416260072429	3.07030574572893e-06	1.3267545014174	1
ENSG00000115966.16	ATF2	2	175168771	2_106	0	0.0495556908544713	16.0873212412333	7.56963024466024e-06	-2.12083959382426	1
ENSG00000154518.9	ATP5G3	2	175185320	2_106	0	0.0254590611428084	9.70478106988133	2.34598658003075e-06	-1.25761239134064	1
ENSG00000144320.13	LNPK	2	175990168	2_106	0	0.0221894989847831	8.39414559375665	1.76856648560346e-06	-1.60647731481918	1
ENSG00000128652.11	HOXD3	2	176136443	2_106	0	0.0190329994539368	6.93338864901801	1.2529974208653e-06	-0.964117096038385	1
ENSG00000018510.13	AGPS	2	177392663	2_107	0	0.0741608067515296	14.2752112357094	1.00520441120104e-05	1.85903936013287	1
ENSG00000128655.16	PDE11A	2	178108547	2_108	0	0.00559668183160689	4.9227270073033	2.61597607282088e-07	0.011289090667971	2
ENSG00000079156.16	OSBPL6	2	178194574	2_108	0	0.00799958333701623	8.42017991430724	6.39567129428692e-07	0.927966320277174	1
ENSG00000180228.12	PRKRA	2	178451344	2_108	0	0.00568368903651717	5.15726536345524	2.78321774100157e-07	-0.530728004752851	1
ENSG00000204311.12	DFNB59	2	178451344	2_108	0	0.00568368903651717	5.15726536345524	2.78321774100157e-07	-0.530728004752851	1
ENSG00000079150.17	FKBP7	2	178478636	2_108	0	0.00574633984644812	5.15827740493445	2.81444909616664e-07	-0.255734158492308	1
ENSG00000163492.14	CCDC141	2	179049913	2_108	0	0.00909908435791063	9.60133296015481	8.29519536573391e-07	-1.27532095266971	1
ENSG00000187231.13	SESTD1	2	179273134	2_108	0	0.00586299734526807	5.35248417346933	2.97969962396172e-07	-0.381143492282017	1
ENSG00000170035.15	UBE2E3	2	180967386	2_109	0	0.0231976134983475	5.62257386012146	1.23844257651123e-06	-0.637763581912733	1
ENSG00000115252.18	PDE1A	2	182522885	2_110	0	0.0166349451224588	7.07055993026399	1.1167927270267e-06	-0.924687116156468	2
ENSG00000162998.4	FRZB	2	182866860	2_110	0	0.0194465289822784	8.55584413349928	1.57980089737699e-06	0.965641762597783	1
ENSG00000162999.12	DUSP19	2	183079224	2_110	0	0.0138711642575289	5.3444224652402	7.03900205824022e-07	0.411242866054106	1
ENSG00000163002.12	NUP35	2	183117700	2_110	0	0.014190882676411	5.56080614002188	7.49280726175169e-07	0.473319919206795	1
ENSG00000170396.7	ZNF804A	2	184598393	2_112	0	0.0935382934777569	34.1552286638042	3.03350025879224e-05	3.17200976378676	1
ENSG00000188738.14	FSIP2	2	185738225	2_112	0	0.00513895255075625	6.70028123140516	3.26937725031939e-07	0.836590288382122	2
ENSG00000138448.11	ITGAV	2	186566873	2_112	0	0.0050630245983061	6.3402664053984	3.04799984526348e-07	-0.562861547131591	2
ENSG00000144369.12	FAM171B	2	186698729	2_112	0	0.00487574368867039	5.74307232451631	2.65878089593782e-07	0.556413020009581	1
ENSG00000144366.15	GULP1	2	188291383	2_112	0	0.00456070504155215	5.37478982826903	2.32750632057861e-07	0.283977106820517	1
ENSG00000168542.14	COL3A1	2	188974074	2_112	0	0.00428934217814903	4.72194886655128	1.92313321904721e-07	0.0185713471896908	1
ENSG00000204262.11	COL5A2	2	189180039	2_113	0	0.0368571092019245	13.3808008098581	4.68274783662944e-06	-1.75047345773515	2
ENSG00000115368.9	WDR75	2	189442966	2_113	0	0.0221877244510086	8.53213297992533	1.79749535253182e-06	1.16319458335888	1
ENSG00000138381.9	ASNSD1	2	189661498	2_113	0	0.0178280038915128	6.44975966286452	1.09180140497228e-06	0.896490272477098	1
ENSG00000128699.13	ORMDL1	2	189784079	2_113	0	0.0168358481765586	5.90530956304	9.44006677290882e-07	-0.739411434991023	2
ENSG00000064933.17	PMS1	2	189784079	2_113	0	0.0149968380385229	4.8061017745194	6.84368578107493e-07	-0.245958917972159	1
ENSG00000198130.15	HIBCH	2	190341243	2_113	0	0.0164569124244309	5.68890766812337	8.88944485130554e-07	0.285607993409059	2
ENSG00000151689.12	INPP1	2	190343621	2_113	0	0.0172032901827012	6.11059653968049	9.98142439673496e-07	0.865219148839088	1
ENSG00000151690.14	MFSD6	2	190361753	2_113	0	0.0159906448780157	5.41576106489583	8.22285952381676e-07	-0.491349229634656	2
ENSG00000128641.18	MYO1B	2	191244832	2_114	0	0.0173746011082498	11.4546795877338	1.8897101033032e-06	1.30338979736327	1
ENSG00000173559.12	NABP1	2	191677959	2_114	0	0.00871102116472977	4.85292207090433	4.01392989521562e-07	-0.148866131401042	1
ENSG00000144339.11	TMEFF2	2	192199407	2_114	0	0.0208487868235477	12.9733755258443	2.56821379745304e-06	1.31574963535839	1
ENSG00000196950.13	SLC39A10	2	195575506	2_115	0	0.0135459160770491	4.80221935291341	6.17657573616534e-07	0.314029498992283	1
ENSG00000081320.10	STK17B	2	196168838	2_116	0	0.0321277919459838	11.7458294480487	3.58312505687459e-06	-1.64116973535178	1
ENSG00000138411.10	HECW2	2	196593392	2_116	0	0.0285239462682522	10.6095596097642	2.87345475833887e-06	2.36827771856923	2
ENSG00000226124.6	FTCDNL1	2	199761955	2_118	0	0.00377245564208439	14.598016055925	5.22896067466271e-07	-4.01346360994938	2
ENSG00000162971.10	TYW5	2	199955782	2_118	1	0.314631577152365	46.643475683237	0.000139344749407365	-7.97963743237511	1
ENSG00000162972.10	MAIP1	2	199955782	2_118	1	0.314631577152366	46.643475683237	0.000139344749407365	7.97963743237511	1
ENSG00000196141.13	SPATS2L	2	200305923	2_118	0	0.00547467250356215	9.80955810923181	5.09923451382541e-07	-1.19609365277959	2
ENSG00000163535.17	SGO2	2	200510220	2_118	0	0.00374881378309677	5.48926836849116	1.95391527743755e-07	-0.617294130508844	1
ENSG00000155729.12	KCTD18	2	200519526	2_118	0	0.00388316317259507	7.60212006762118	2.80296555956555e-07	-1.61715134777873	1
ENSG00000013441.15	CLK1	2	200864612	2_119	0	0.0237079573295051	4.73026717157355	1.0648224639741e-06	0.183794900477321	1
ENSG00000240344.8	PPIL3	2	200889218	2_119	0	0.0246310560159528	5.09448606057036	1.19146367696309e-06	-0.300639887956921	1
ENSG00000155744.9	FAM126B	2	201071138	2_119	0	0.0240370384525807	4.86169634980251	1.10959932874698e-06	-0.316188387787112	1
ENSG00000003402.19	CFLAR	2	201116120	2_119	0	0.0240394110981805	4.86263745668338	1.109923667774e-06	-0.316739866946494	1
ENSG00000003400.14	CASP10	2	201183110	2_119	0	0.0363420090531872	8.81244691028798	3.04090492977855e-06	1.46303231725139	1
ENSG00000155749.12	ALS2CR12	2	201357198	2_119	0	0.0237911380665288	4.76365737526263	1.0761012392612e-06	-0.0843217703548754	2
ENSG00000082146.12	STRADB	2	201387816	2_119	0	0.0409783298286472	9.96426811376133	3.87701119720071e-06	-1.20994643017031	1
ENSG00000003393.14	ALS2	2	201780819	2_119	0	0.0237187524659122	4.73460685740203	1.06628466239512e-06	-0.0513010791168802	1
ENSG00000155760.2	FZD7	2	202034208	2_120	0	0.0120299168894437	5.72237325596181	6.53636364910043e-07	0.0815439306374432	1
ENSG00000116030.16	SUMO1	2	202238678	2_120	0	0.018336276467104	9.72608176245368	1.69334894451099e-06	-0.974447698522655	1
ENSG00000138439.11	FAM117B	2	202634789	2_120	0	0.0589745158972721	20.9149054048075	1.17116392381717e-05	-2.52109326098725	1
ENSG00000138380.17	CARF	2	202912503	2_120	0	0.0210198468976845	11.0261260895025	2.20064454581275e-06	1.52956231498363	1
ENSG00000138442.9	WDR12	2	203012510	2_120	0	0.0293448431054033	14.208562637068	3.95894378300059e-06	1.79914295934113	1
ENSG00000144426.18	NBEAL1	2	203014780	2_120	0	0.0843499582604304	24.3958047029777	1.95387788262764e-05	2.69889919472494	1
ENSG00000178562.17	CD28	2	203706103	2_120	0	0.0108999020694405	4.7866729600055	4.95397429712859e-07	-0.391951032846075	1
ENSG00000163600.12	ICOS	2	203937045	2_120	0	0.0121600565609715	5.82446779060559	6.72495278787298e-07	-0.58940727548594	1
ENSG00000114933.15	INO80D	2	206088333	2_122	0	0.0125519067205464	8.94387091825526	1.06593966355749e-06	1.55670529400652	1
ENSG00000023228.13	NDUFS1	2	206153256	2_122	0	0.015015536552522	10.575398793362	1.50776967981944e-06	-1.73315512797945	2
ENSG00000138400.12	MDH1B	2	206765180	2_122	0	0.00892712135904294	5.82745207645885	4.93955182405239e-07	-0.616367954655806	2
ENSG00000118246.13	FASTKD2	2	206765614	2_122	0	0.00809354661138484	5.03930792439201	3.8726403440236e-07	-0.449113952649617	1
ENSG00000163249.11	CCNYL1	2	207710546	2_122	0	0.010191079621519	6.92963723263832	6.70545251391592e-07	-0.669230935591336	2
ENSG00000118231.4	CRYGD	2	208146798	2_123	0	0.0432241098179891	8.85643020061304	3.63481372212398e-06	-1.08123208735747	1
ENSG00000188674.10	C2orf80	2	208167437	2_123	0	0.0347322879226317	6.7580640484472	2.22870759348121e-06	-0.63819420651884	1
ENSG00000182187.3	CRYGB	2	208145834	2_123	0	0.0965728187744362	16.6603325768203	1.52769258689218e-05	-1.83142462398238	1
ENSG00000138413.13	IDH1	2	208266212	2_123	0	0.0288964290084018	4.99856744334295	1.37147258085292e-06	-0.215068204124125	1
ENSG00000144406.18	UNC80	2	209772130	2_124	0	0.0108544437252083	5.02433054193885	5.17825187758223e-07	0.404627358684064	1
ENSG00000197713.14	RPE	2	210002122	2_124	0	0.0105253728003268	4.73239769093917	4.72950966943357e-07	0.0940493129405679	1
ENSG00000115365.11	LANCL1	2	210477414	2_124	0	0.0106089152312467	4.8073656293755	4.84256579574751e-07	0	1
ENSG00000021826.14	CPS1	2	210477414	2_124	0	0.0106089152312467	4.8073656293755	4.84256579574751e-07	0	1
ENSG00000178568.14	ERBB4	2	212515237	2_125	0	0.0120325137703304	9.79769399431846	1.11938023798515e-06	2.64001756811285	1
ENSG00000144451.18	SPAG16	2	213282149	2_126	0	0.0161576614983838	4.74156402393743	7.27440574941563e-07	0.370421038456315	1
ENSG00000138376.10	BARD1	2	214809500	2_127	0	0.0114925388457383	5.63902753085852	6.15343464085715e-07	-0.499220317509617	3
ENSG00000138363.14	ATIC	2	215310965	2_127	0	0.010542811394024	4.82098977253229	4.82603029912518e-07	-0.138381999255709	3
ENSG00000118242.15	MREG	2	215952940	2_127	0	0.0269343709676518	13.7401323693594	3.51394654646847e-06	1.48880891682003	1
ENSG00000079246.15	XRCC5	2	216117729	2_127	0	0.0104443027429693	4.73197541535932	4.69266258477189e-07	-0.00602840908137125	1
ENSG00000197756.9	RPL37A	2	216498338	2_127	0	0.129060106101433	28.9466877858038	3.54722136474382e-05	-2.93958505297908	1
ENSG00000115457.9	IGFBP2	2	216632342	2_127	0	0.295628463266696	37.5285157658315	0.000105342842102326	3.71893275549493	1
ENSG00000171450.5	CDK5R2	2	218959212	2_129	0	0.0481601739931946	15.1342364069549	6.92063520588207e-06	1.828158884447	1
ENSG00000182698.11	RESP18	2	219332702	2_129	0	0.0180191131951238	5.97617485253006	1.02247831464319e-06	-0.803515821141691	2
ENSG00000231672.6	DIRC3	2	217756664	2_129	0	0.0195144033507054	6.4754334511135	1.1998349782153e-06	0.664907238919645	1
ENSG00000188282.12	RUFY4	2	218035058	2_129	0	0.0385595841011296	12.7510977391347	4.66849945549562e-06	1.39056320527566	1
ENSG00000163466.15	ARPC2	2	218217396	2_129	0	0.0171895438131447	5.38182860057198	8.78398550336764e-07	-0.507548463294364	1
ENSG00000127837.9	AAMP	2	218270205	2_129	0	0.0310867629426151	10.5639755794137	3.11817357497112e-06	-1.09172933340978	1
ENSG00000127838.13	PNKD	2	218270227	2_129	0	0.0196030796891975	6.3203747628512	1.17642577851616e-06	-0.455107489552469	1
ENSG00000135926.14	TMBIM1	2	218292881	2_129	0	0.0365139426238388	12.583251199787	4.36263613371288e-06	1.56084711711259	1
ENSG00000018280.16	SLC11A1	2	218381984	2_129	0	0.0169003293241828	5.07411316244281	8.14240523684975e-07	-0.221682519996153	1
ENSG00000135913.10	USP37	2	218568874	2_129	0	0.0267713576336162	9.82440982361536	2.49732039088493e-06	1.58025846917918	1
ENSG00000144580.13	CNOT9	2	218568666	2_129	0	0.0267438425195123	9.83026274779468	2.49623994808532e-06	1.59075747208695	2
ENSG00000115556.13	PLCD4	2	218608011	2_129	0	0.0291883715804941	10.6770005669346	2.95907878912278e-06	-1.66654564991835	1
ENSG00000074582.12	BCS1L	2	218658716	2_129	0	0.0162505263302154	4.73720248748141	7.3094849649992e-07	-0.145207690822833	1
ENSG00000115568.15	ZNF142	2	218659366	2_129	0	0.0162447634836476	4.75326561641617	7.33166939304156e-07	0.220605703395482	1
ENSG00000163482.11	STK36	2	218672243	2_129	0	0.0166755377991498	4.93295055921591	7.81059301463587e-07	0.057294656143311	1
ENSG00000187736.12	NHEJ1	2	219160586	2_129	0	0.0209907825385464	9.655089958873	1.92434240791513e-06	1.8955297294932	2
ENSG00000213901.10	SLC23A3	2	219170383	2_129	0	0.0169087030696539	8.66079661933737	1.39048252324425e-06	2.09863723301615	1
ENSG00000144567.10	FAM134A	2	219176369	2_129	1	0.442095205837421	23.1276019843423	9.70831383029848e-05	-4.4434902722202	2
ENSG00000115649.15	CNPPD1	2	219177206	2_129	1	0.271282363852441	21.8284232442368	5.62265354152958e-05	-4.30779774498051	2
ENSG00000115657.12	ABCB6	2	219218557	2_129	0	0.019330010401865	6.75161468474598	1.23918781296193e-06	-0.978027998701837	1
ENSG00000198925.10	ATG9A	2	219229951	2_129	0	0.0195580335096176	6.67735188336979	1.24001473528224e-06	0.727075881476433	2
ENSG00000163516.13	ANKZF1	2	219229829	2_129	0	0.0217455103801062	7.02269753186996	1.45000989456336e-06	-0.348182500763006	2
ENSG00000127824.13	TUBA4A	2	219278362	2_129	0	0.0223827381331496	7.33537770547337	1.55895324910608e-06	0.434970379060179	1
ENSG00000054356.13	PTPRN	2	219309801	2_129	0	0.0172710556446003	6.99604705023141	1.14727888771899e-06	1.48735393722976	1
ENSG00000123992.18	DNPEP	2	219400504	2_129	0	0.0166198826262813	4.89920860441293	7.73127784111076e-07	-0.0127126736769373	1
ENSG00000072195.14	SPEG	2	219434550	2_129	0	0.021408537626502	7.27747362034384	1.47932991347165e-06	-0.939170850144341	1
ENSG00000144591.18	GMPPA	2	219498443	2_129	0	0.141934995566733	25.1625909938704	3.39111285930469e-05	-2.48416953600545	1
ENSG00000123989.13	CHPF	2	219543916	2_129	0	0.0171212415907073	5.49948357263533	8.94035082998306e-07	-0.764485200814802	1
ENSG00000123999.4	INHA	2	219572251	2_129	0	0.0177555666864397	5.74073613680273	9.67830981468079e-07	0.722895084668942	1
ENSG00000124006.14	OBSL1	2	219572251	2_129	0	0.0177555666864397	5.74073613680273	9.67830981468079e-07	0.722895084668942	1
ENSG00000144589.21	STK11IP	2	219597918	2_130	0	0.00903063837947149	4.74466485186648	4.0683788629669e-07	-0.0341883709083787	1
ENSG00000116106.11	EPHA4	2	221574191	2_130	0	0.0110516880337697	6.64589967892033	6.97396550970942e-07	-0.650330649715073	1
ENSG00000163082.9	SGPP2	2	222423832	2_131	0	0.0712578964304689	21.0900775197018	1.42694939099629e-05	-2.16426185649144	1
ENSG00000123983.13	ACSL3	2	222832738	2_131	0	0.0429494720180462	16.1976539648374	6.60552503580375e-06	1.77840220871064	2
ENSG00000152056.16	AP1S3	2	223842708	2_131	0	0.0139502641336382	5.46766003108187	7.24238037434518e-07	0.504460601913556	1
ENSG00000168958.19	MFF	2	227325269	2_134	0	0.0110356681319812	4.73958354623286	4.96633729277279e-07	0.168742348686982	2
ENSG00000168955.3	TM4SF20	2	227381311	2_134	0	0.119159980195493	27.1300370086728	3.06957469060981e-05	-2.76129676144164	2
ENSG00000135917.13	SLC19A3	2	227718187	2_134	0	0.0133175725037811	6.53228512152305	8.26014363368596e-07	-0.690312072012247	1
ENSG00000153832.11	FBXO36	2	229968473	2_135	0	0.00843047134228603	4.98897492287953	3.99356331441155e-07	-0.00280640318138202	1
ENSG00000153827.13	TRIP12	2	229920912	2_135	0	0.0114536860532749	7.89411573388689	8.58511586662852e-07	1.43867085615623	1
ENSG00000163053.10	SLC16A14	2	230069466	2_135	0	0.0217618652134511	13.993928262936	2.89156631026716e-06	-1.45568622677069	1
ENSG00000079263.18	SP140	2	230203425	2_135	0	0.0371892707196478	19.1133135960291	6.74918051683711e-06	2.10999802198724	1
ENSG00000135899.17	SP110	2	230213930	2_135	0	0.00842013776525608	4.97736380239743	3.9793851880956e-07	0.19442519502802	1
ENSG00000185404.16	SP140L	2	230326798	2_135	0	0.0299459904416352	17.039749411894	4.84506136668411e-06	1.89902612892533	1
ENSG00000135916.15	ITM2C	2	230864420	2_135	0	0.00866026346171878	5.24378107427171	4.31194341316468e-07	-0.350897144976347	1
ENSG00000135898.9	GPR55	2	230960977	2_135	0	0.0128905566751877	9.015497646111	1.10346553639658e-06	-0.997564263723986	1
ENSG00000237412.6	PRSS56	2	232520066	2_136	0	0.0404510709052856	13.238337053281	5.08464755132398e-06	-1.50758780509859	1
ENSG00000135902.9	CHRND	2	232526097	2_136	0	0.0325772728874459	11.1636996219755	3.45318833455414e-06	1.37950545988668	1
ENSG00000204128.5	C2orf72	2	231040159	2_136	0	0.0223415416900133	7.56291336397021	1.60435200268804e-06	0.973250231110757	1
ENSG00000135914.5	HTR2B	2	231125386	2_136	0	0.0165738363646324	4.7211580851758	7.42966079447625e-07	-0.0238149046562954	1
ENSG00000115053.15	NCL	2	231483954	2_136	0	0.0165860440216652	4.7281575504945	7.44615633356791e-07	-0.226467112946482	1
ENSG00000171596.6	NMUR1	2	231530546	2_136	0	0.0179018842722505	5.45404680032047	9.27075282808021e-07	0.392001173339466	1
ENSG00000187514.16	PTMA	2	231707301	2_136	0	0.0196744849591869	6.35233939007628	1.1866822934893e-06	-0.637220173351132	1
ENSG00000156973.13	PDE6D	2	231772919	2_136	0	0.0239953349033718	8.24355831695214	1.87818741915667e-06	1.12634881187686	1
ENSG00000221944.6	TIGD1	2	232550122	2_136	0	0.0197073849525194	6.36824193238296	1.19164240901125e-06	-0.683938815512389	2
ENSG00000115468.11	EFHD1	2	232604756	2_136	0	0.0237155510811237	8.13173748807108	1.83110803259308e-06	0.879151711710665	1
ENSG00000182600.9	C2orf82	2	232856815	2_137	0	0.0167596915209055	11.9494377239707	1.90156374125999e-06	2.77656347691737	2
ENSG00000066248.14	NGEF	2	233013260	2_137	0	0.0313074861605397	16.2485791164099	4.8301540649788e-06	-2.72800108158668	2
ENSG00000085978.21	ATG16L1	2	233234598	2_137	0	0.0150500597512916	5.04154418808878	7.20442291626437e-07	0.24948842911544	1
ENSG00000077044.10	DGKD	2	233354365	2_137	0	0.0482924733815665	16.1938910775948	7.42554030468423e-06	1.73249804161138	1
ENSG00000085982.13	USP40	2	233566769	2_137	0	0.159379105280401	27.3284137030395	4.13564454767759e-05	-2.60760349299778	1
ENSG00000123485.11	HJURP	2	233854491	2_137	0	0.0157324128411203	5.56650690290489	8.3152532975793e-07	-0.44708356897679	2
ENSG00000177483.11	RBM44	2	237798649	2_140	0	0.02155550891481	4.80908971773246	9.84279764928152e-07	-0.115899993918209	2
ENSG00000184182.18	UBE2F	2	237965667	2_141	0	0.0340762268467876	7.85382257384149	2.54114813840601e-06	-1.13665849591439	1
ENSG00000144488.14	ESPNL	2	238077106	2_141	0	0.0254995953694049	5.08290063484368	1.23067196007715e-06	-0.11693831211946	2
ENSG00000132326.11	PER2	2	238289924	2_141	0	0.0344637416922359	7.96190312263688	2.60541381907332e-06	-0.739570520165613	1
ENSG00000204104.11	TRAF3IP1	2	238320939	2_141	0	0.0245518408596461	4.72163842203294	1.1007132221894e-06	-0.335859304878101	1
ENSG00000065802.11	ASB1	2	238426832	2_141	0	0.030771699469325	6.87774962393591	2.00953345537343e-06	-0.669895994221127	1
ENSG00000178602.7	OTOS	2	240126908	2_142	0	0.0422986924410421	16.6420545189489	6.68392056138622e-06	1.75767694019133	1
ENSG00000178586.4	OR6B3	2	240048930	2_142	0	0.0188606728885653	8.92512847399367	1.59833958712105e-06	-1.02363196543226	1
ENSG00000068024.16	HDAC4	2	239401967	2_142	0	0.041653229259727	16.4943445574263	6.52350704855208e-06	-1.70589386915057	1
ENSG00000188542.9	DUSP28	2	240572854	2_142	0	0.0485589174004113	17.9697551383762	8.28530598254834e-06	1.72613548419926	1
ENSG00000142330.19	CAPN10	2	240586423	2_142	0	0.0218853912943036	10.3411500083812	2.14892149838122e-06	-1.18035531956067	1
ENSG00000130294.15	KIF1A	2	240820475	2_143	0	0.0189983074670989	5.19385624810485	9.36919405433151e-07	0.407199525637247	1
ENSG00000122085.16	MTERF4	2	241102692	2_143	0	0.0367257881056329	11.485647367917	4.00519808095615e-06	1.59992018335659	3
ENSG00000115687.13	PASK	2	241132486	2_143	0	0.0379555789913573	11.8017081790289	4.25322040887672e-06	1.41295502684379	2
ENSG00000146205.13	ANO7	2	241217672	2_144	0	0.0166866386866202	4.84227207019019	7.67212104840351e-07	0.0759901052198214	2
ENSG00000168385.17	SEPT2	2	241314902	2_144	0	0.0324218966404833	11.1745976256174	3.44007338932336e-06	1.53693027156143	1
ENSG00000115677.16	HDLBP	2	241317232	2_144	0	0.022902646523656	7.85592319991625	1.70836354815578e-06	-0.985848441043871	1
ENSG00000006607.13	FARP2	2	241355535	2_144	0	0.0502230624608464	15.3763304122397	7.3325205825455e-06	2.03351771402756	2
ENSG00000115694.14	STK25	2	241510210	2_144	0	0.0263936121587193	9.2089230082706	2.30783666875369e-06	1.06823080585094	1
ENSG00000176720.4	BOK	2	241558436	2_144	0	0.0165026131850617	4.73686087881229	7.42233832720814e-07	-0.128754055211362	2
ENSG00000168397.16	ATG4B	2	241641055	2_144	0	0.0328387346902526	11.2968358144307	3.52241586575356e-06	1.46162340471047	1
ENSG00000168393.12	DTYMK	2	241683277	2_144	0	0.0549776629137143	16.2492049211671	8.4823421520708e-06	-1.95538243972928	1
ENSG00000168395.15	ING5	2	241687407	2_144	0	0.0466365064336397	14.6627229069688	6.49288983066073e-06	1.68400991306657	1
ENSG00000134115.12	CNTN6	3	1092761	3_1	0	0.0167361662590058	5.38160822985424	8.55195598811926e-07	0.353326563750058	1
ENSG00000072756.16	TRNT1	3	3127782	3_4	0	0.00698304496894964	5.93109002135075	3.93257262139243e-07	-0.583385928569636	1
ENSG00000113851.14	CRBN	3	3114680	3_4	0	0.011771979831383	10.8803356144062	1.21615575126254e-06	-1.23028286970716	2
ENSG00000170364.12	SETMAR	3	4303349	3_4	0	0.010280499777459	9.59549873188538	9.36653967771471e-07	1.07902979955418	1
ENSG00000144455.13	SUMF1	3	4368850	3_4	0	0.00815976168598132	7.40598101549474	5.73795933623303e-07	0.761301011502925	3
ENSG00000134107.4	BHLHE40	3	4977455	3_4	0	0.00616808250495848	4.75625725324837	2.78556250145684e-07	-0.055483376683044	1
ENSG00000196277.15	GRM7	3	6769842	3_5	0	0.0358911291227629	8.56085774174742	2.91743909503277e-06	-1.03194357100584	1
ENSG00000071282.11	LMCD1	3	8500958	3_6	0	0.0168899918333175	5.39491308198336	8.65189596233851e-07	0.396602861880872	1
ENSG00000182533.6	CAV3	3	8733693	3_7	0	0.0182860396845506	4.80015993836687	8.33436973026136e-07	0.0769160424047758	1
ENSG00000125046.14	SSUH2	3	8744602	3_7	0	0.0795317421889228	18.9210624600961	1.42883938312242e-05	-1.90400305774865	1
ENSG00000180914.10	OXTR	3	8791701	3_7	0	0.020682882182173	5.97234481942861	1.1728793202639e-06	0.582624232649506	1
ENSG00000070950.9	RAD18	3	8957253	3_7	0	0.0183962096521967	4.85729505561788	8.484382364432e-07	0.212940532096345	2
ENSG00000163719.19	MTMR14	3	9649842	3_8	0	0.00929237147988227	4.73368055590286	4.17660021957737e-07	0.0239401389600048	1
ENSG00000144550.12	CPNE9	3	9703359	3_8	0	0.0214406877815982	12.5741703463562	2.55985549012376e-06	-1.34839893284595	1
ENSG00000171135.13	JAGN1	3	9890289	3_8	0	0.0207905355786873	12.3172164668876	2.43150769275166e-06	-1.38170902395789	1
ENSG00000163701.18	IL17RE	3	9902449	3_8	0	0.00989792839818882	5.34699396360298	5.02517740531439e-07	-0.353292457519125	2
ENSG00000144554.10	FANCD2	3	10025967	3_8	0	0.00929197153123507	4.74577539249081	4.18709146021198e-07	-0.0078271197706794	1
ENSG00000254999.3	BRK1	3	10115548	3_8	0	0.0368307193568946	17.6031869666752	6.1560040919554e-06	1.7351913593821	2
ENSG00000134086.7	VHL	3	10140878	3_8	0	0.0104576648524455	5.81607056599835	5.77513024719267e-07	0.407303552750347	1
ENSG00000134070.4	IRAK2	3	10164461	3_8	0	0.0101330994123177	5.5263234751897	5.31711437349003e-07	-0.321229170707974	1
ENSG00000157014.10	TATDN2	3	10247632	3_8	0	0.010736052108298	6.06806150306971	6.18574455395217e-07	0.327582089140473	3
ENSG00000157020.17	SEC13	3	10320608	3_8	0	0.0176477077403154	10.5577960916136	1.76912683308305e-06	1.82234383981726	1
ENSG00000157087.17	ATP2B2	3	10707748	3_8	0	0.0116758046688745	7.29455884754709	8.0869219173902e-07	1.34987599615627	1
ENSG00000157103.10	SLC6A1	3	10992288	3_9	0	0.0169762260351293	9.602746059342	1.54786824342788e-06	-1.02467241232987	2
ENSG00000144559.10	TAMM41	3	11846020	3_9	0	0.0107217312703477	5.2397921257685	5.3342869295822e-07	0.261094135320925	1
ENSG00000157152.16	SYN2	3	12004293	3_9	0	0.0124869957249943	6.68565451383372	7.92682536062501e-07	0.681117346011201	1
ENSG00000154743.17	TSEN2	3	12484157	3_9	0	0.0155756724668168	8.78439401326711	1.29914016568977e-06	1.05584939215985	1
ENSG00000075975.15	MKRN2	3	12555008	3_9	0	0.0121424834916684	6.42015506285412	7.40202309810834e-07	0.675445532158057	2
ENSG00000225526.4	MKRN2OS	3	12559109	3_9	0	0.0130747466739066	7.12218774604818	8.84186943766325e-07	0.784603158044131	2
ENSG00000132155.11	RAF1	3	12664356	3_9	0	0.0113440300080233	5.77482454575762	6.22018866083138e-07	0.267814609181363	1
ENSG00000144712.11	CAND2	3	12796583	3_9	0	0.0115066977261098	5.90991819922899	6.45698193134727e-07	0.398951964610915	1
ENSG00000144713.12	RPL32	3	12841494	3_9	0	0.0118143666998721	6.1602675723729	6.91046735309675e-07	-0.488567634544941	1
ENSG00000131379.9	C3orf20	3	14669081	3_10	0	0.0277978552335221	9.42081682061927	2.48655027783574e-06	1.33031719219566	1
ENSG00000144711.13	IQSEC1	3	13072626	3_10	0	0.025416396249509	8.56595560201093	2.06722233460958e-06	1.06979925104399	1
ENSG00000163528.12	CHCHD4	3	14112731	3_10	0	0.0324549601054129	10.9013766006697	3.35938531560433e-06	-1.31693741130774	1
ENSG00000170876.7	TMEM43	3	14124463	3_10	0	0.0257384283905596	8.68607799512077	2.12277100279374e-06	-1.12428239661362	1
ENSG00000170860.3	LSM3	3	14177502	3_10	0	0.0281056876827133	9.52599770555485	2.54215534266287e-06	-1.19865486776878	1
ENSG00000131389.16	SLC6A6	3	14402293	3_10	0	0.10871325543395	22.6210309450745	2.33502906940046e-05	-2.38839735891636	1
ENSG00000144596.12	GRIP2	3	14555907	3_10	0	0.0539613572251966	15.7860319323536	8.08822526320376e-06	-1.80509852032564	1
ENSG00000154781.15	CCDC174	3	14660765	3_10	0	0.11050163851506	22.7824963079074	2.39038262356584e-05	-2.39376727328532	1
ENSG00000131381.12	RBSN	3	15099992	3_11	0	0.0440989012856637	12.200016195123	5.10840796323732e-06	-1.53255072142216	1
ENSG00000131375.9	CAPN7	3	15206289	3_11	0	0.0278803811058138	7.80794174410394	2.06696283140214e-06	-1.03175591327476	1
ENSG00000131370.15	SH3BP5	3	15281416	3_11	0	0.0323670073162369	9.23364302556887	2.8377427539842e-06	0.867757635682439	1
ENSG00000206562.11	METTL6	3	15439219	3_11	0	0.0214128375181982	5.29061658267441	1.07566715334408e-06	-0.272965798678624	1
ENSG00000144597.13	EAF1	3	15430456	3_11	0	0.0266350015307563	7.37163292050821	1.86429151827712e-06	-0.966973008125383	1
ENSG00000206561.12	COLQ	3	15521671	3_11	0	0.0202817882641241	4.77394939138388	9.19351210046639e-07	-0.103179718599758	1
ENSG00000131373.14	HACL1	3	15601536	3_11	0	0.0252341129910052	6.85608106958419	1.6427118287983e-06	0.978645225859372	2
ENSG00000206560.11	ANKRD28	3	15859466	3_11	0	0.0443604030412711	12.2573702110677	5.1628580374583e-06	-1.74072890255335	1
ENSG00000154814.13	OXNAD1	3	16265068	3_12	0	0.0148934220432075	7.1325516249421	1.00864146295247e-06	0.93174344995779	2
ENSG00000163576.17	EFHB	3	19946616	3_14	0	0.0778483019220957	19.9072989522757	1.47149529927475e-05	2.20929030693862	1
ENSG00000144566.10	RAB5A	3	19946983	3_14	0	0.119895837242903	24.155164709067	2.74986583160885e-05	-2.92069923414825	1
ENSG00000183977.13	PP2D1	3	20012243	3_14	0	0.0167575511843726	5.16502761178825	8.21827366387886e-07	0.305321380980371	1
ENSG00000129810.14	SGO1	3	20186513	3_15	0	0.0505710640714236	16.3445411984826	7.84823904903707e-06	1.85154077485622	1
ENSG00000182247.9	UBE2E2	3	23202760	3_17	0	0.0333989549129651	12.4025788052819	3.933165938606e-06	1.65326610721303	1
ENSG00000197885.10	NKIRAS1	3	23946511	3_18	0	0.00482811934769623	8.83227711134418	4.04900283004761e-07	2.17702821784738	1
ENSG00000033867.16	SLC4A7	3	27484716	3_20	0	0.0274849323104238	4.93684865061338	1.28837379164925e-06	-0.237636926610816	2
ENSG00000163508.12	EOMES	3	27723132	3_20	0	0.0513084368696901	10.9236747079277	5.32175576954309e-06	1.5228226848973	1
ENSG00000163512.13	AZI2	3	28348860	3_21	0	0.0321669996458503	12.1669956198589	3.71613346052017e-06	-1.51988591572188	1
ENSG00000144642.21	RBMS3	3	28575079	3_21	0	0.0161394431312742	5.59336403752068	8.57154340151534e-07	-0.00535830737670335	1
ENSG00000163527.9	STT3B	3	31534943	3_23	0	0.0310500267782633	14.6958739903741	4.33266185202054e-06	-1.5575558215378	1
ENSG00000197385.5	ZNF860	3	31981522	3_23	0	0.0187582532374014	9.75842336913658	1.73807874015875e-06	-1.25154061560914	1
ENSG00000144645.13	OSBPL10	3	32078058	3_23	0	0.0166188078139459	8.70196757923914	1.37313969884126e-06	0.969382599051621	1
ENSG00000152642.10	GPD1L	3	32066459	3_23	0	0.0797023585062177	23.3717223063088	1.76872081711121e-05	2.56128339984812	2
ENSG00000170293.8	CMTM8	3	32238241	3_23	0	0.0183381311107824	9.54783000298506	1.66248275145941e-06	1.02138300650638	2
ENSG00000153551.13	CMTM7	3	32414275	3_24	0	0.029728918383954	7.73939982762233	2.18465965757204e-06	0.966524814819631	1
ENSG00000091317.7	CMTM6	3	32421134	3_24	0	0.0358852650375795	9.54033030101272	3.25070055828911e-06	1.17555586480921	2
ENSG00000144635.8	DYNC1LI1	3	32570942	3_24	0	0.0247907917993089	6.00520306058889	1.41356405161161e-06	-0.508992889078195	1
ENSG00000188167.8	TMPPE	3	33097285	3_24	0	0.0245909117398591	5.92806022499946	1.38415471032047e-06	1.00819855842855	1
ENSG00000170266.15	GLB1	3	33097285	3_24	0	0.0245181628279246	5.89980505290156	1.37348203479038e-06	-1.00226152799875	2
ENSG00000170275.14	CRTAP	3	33113893	3_24	0	0.0237893733462506	5.61208428976615	1.26766524639544e-06	0.63978365317615	2
ENSG00000173705.8	SUSD5	3	33218930	3_25	0	0.00826113949695151	10.3748095003275	8.13799621493983e-07	-1.34157260629693	2
ENSG00000153558.13	FBXL2	3	33277306	3_25	0	0.037788549014092	23.4979180249789	8.43115352566542e-06	2.53478646630118	1
ENSG00000170248.13	PDCD6IP	3	33797856	3_25	0	0.0137620662442328	15.3197511242348	2.00185561648416e-06	1.53564506301231	1
ENSG00000144681.10	STAC	3	36380068	3_26	0	0.0204423520128981	6.28398773103672	1.2197296686472e-06	-1.05111030643407	2
ENSG00000168016.13	TRANK1	3	36944995	3_27	0	0.0135938027355275	8.65340618527033	1.11692869854116e-06	-2.1459044173455	2
ENSG00000178567.7	EPM2AIP1	3	36993455	3_27	0	0.0147925820147509	7.73392324008598	1.08627864016369e-06	-1.61366211709586	1
ENSG00000076242.14	MLH1	3	36996225	3_27	0	0.0152083363660012	5.57666826419793	8.05292986607476e-07	-0.144753850542979	1
ENSG00000093167.17	LRRFIP2	3	37183634	3_27	0	0.0156441261029003	5.79952930231699	8.61472566350599e-07	-0.203064588917402	1
ENSG00000144674.16	GOLGA4	3	37243088	3_27	0	0.0156143531078472	5.77578212394353	8.56312326071953e-07	-0.143634425778073	1
ENSG00000198590.11	C3orf35	3	37386585	3_27	0	0.0155861239745052	9.37160053982251	1.38691323281123e-06	-2.14569995340871	2
ENSG00000144668.11	ITGA9	3	37493700	3_27	0	0.015866813277405	6.73839144894893	1.01518068051554e-06	-1.36754938563151	1
ENSG00000144671.10	SLC22A14	3	38281798	3_27	0	0.0139180499203907	4.90206361465453	6.47820563452521e-07	-0.165279923147757	1
ENSG00000093217.9	XYLB	3	38346523	3_28	0	0.0147869480253817	7.21266136105713	1.01267825699909e-06	0.77933265360207	1
ENSG00000168356.11	SCN11A	3	38950616	3_28	0	0.0142832944297804	6.69502229759237	9.07983200311976e-07	0.691058726754666	1
ENSG00000114742.13	WDR48	3	39051835	3_28	0	0.0125864554369778	5.55953661283063	6.6441500814333e-07	0.436562942571482	1
ENSG00000114745.13	GORASP1	3	39108012	3_28	0	0.0145522074019859	6.91231835166602	9.55102549250814e-07	-0.579381861127178	1
ENSG00000168026.18	TTC21A	3	39108012	3_28	0	0.0145522074019859	6.91231835166602	9.55102549250814e-07	0.579381861127178	1
ENSG00000168028.13	RPSA	3	39407090	3_28	0	0.012098134565487	5.25277291708126	6.03398788362813e-07	0.395812929953762	1
ENSG00000114784.3	EIF1B	3	40309786	3_29	0	0.0486536791492892	15.7883738204469	7.2937434640713e-06	-1.70424547355139	1
ENSG00000168032.8	ENTPD3	3	40387447	3_29	0	0.0205984974723978	7.56379758908496	1.47935647771981e-06	-0.966478568662207	1
ENSG00000168036.16	CTNNB1	3	41200876	3_30	0	0.0217048677549262	4.80960015789577	9.91205068280824e-07	0.136099955122804	1
ENSG00000168038.10	ULK4	3	41963289	3_30	0	0.0270626287191211	6.91333737864948	1.7764587505309e-06	-0.995013344958611	1
ENSG00000182606.14	TRAK1	3	42014240	3_30	0	0.0221380392714372	4.99785158908371	1.05055768958725e-06	-0.36564333315414	1
ENSG00000187094.11	CCK	3	42266417	3_30	0	0.0279125166630076	7.2085794830134	1.9104957835909e-06	0.828326505174198	1
ENSG00000114853.13	ZBTB47	3	42653821	3_31	0	0.0117570637305648	8.74138193244312	9.75834942487908e-07	1.32999104973012	1
ENSG00000010282.14	HHATL	3	42701652	3_31	0	0.00785343501990876	4.78813932237964	3.57045719008892e-07	-0.0266750949250438	2
ENSG00000144648.15	ACKR2	3	42804792	3_31	0	0.0196248720313782	13.2299944576349	2.4652666040651e-06	-1.4218226805569	1
ENSG00000182983.14	ZNF662	3	42905991	3_31	0	0.00779205536072647	4.74859410213464	3.5132938462041e-07	-0.210318041859944	1
ENSG00000240747.7	KRBOX1	3	42809057	3_31	0	0.00792809803191052	4.88182814446419	3.6749285121491e-07	-0.145697964308204	1
ENSG00000144647.5	POMGNT2	3	43106160	3_31	0	0.00786570695488686	4.80725081540667	3.59030993492373e-07	0	1
ENSG00000011198.7	ABHD5	3	43690029	3_31	0	0.00790074699574495	4.83521932867122	3.62728541984913e-07	0.289629783867878	2
ENSG00000160746.12	ANO10	3	43691692	3_31	0	0.00969045803155255	6.64486898408624	6.11403786773894e-07	-0.139145502515291	1
ENSG00000179152.19	TCAIM	3	44338372	3_31	0	0.0271980531372885	16.0727511016633	4.15073908093062e-06	2.09058041457784	1
ENSG00000225873.3	LINC00694	3	44439661	3_31	0	0.0372874270224476	19.0289116932483	6.73711194742205e-06	2.26959777015543	1
ENSG00000178917.15	ZNF852	3	44510851	3_31	0	0.00881594536805452	5.77847009995029	4.83703419283487e-07	-0.172722045848976	1
ENSG00000144792.9	ZNF660	3	44562235	3_31	0	0.0167853917582788	11.8256144304251	1.88474497234129e-06	-1.7510390960581	2
ENSG00000186448.14	ZNF197	3	44580623	3_31	0	0.140677030960246	32.3634680755288	4.32290453715614e-05	-3.55714072540238	1
ENSG00000196653.11	ZNF502	3	44710169	3_31	0	0.00958508977683259	6.6860591283287	6.08504500638463e-07	-0.812821373240691	2
ENSG00000186446.11	ZNF501	3	44721338	3_31	0	0.00931506537192028	6.41446065476072	5.67340058914019e-07	-0.747861346350425	1
ENSG00000163808.16	KIF15	3	44721338	3_31	0	0.0469426681164058	21.6083175008174	9.63132681018244e-06	-2.44197715254533	2
ENSG00000163807.5	KIAA1143	3	44761331	3_31	0	0.015928412559033	10.940714570933	1.65468595469383e-06	-1.21936898162991	1
ENSG00000163812.13	ZDHHC3	3	44976413	3_31	0	0.00986100005457347	7.04172248544396	6.59321538704249e-07	-0.743383171662516	1
ENSG00000163815.5	CLEC3B	3	45000571	3_31	0	0.026557609975431	15.653987545367	3.94740211350492e-06	-1.67259817849906	1
ENSG00000249992.1	TMEM158	3	45226648	3_32	0	0.0237548339731716	6.45033880529185	1.45489590944011e-06	1.23744703848569	2
ENSG00000011376.9	LARS2	3	45485320	3_32	0	0.0382661643795357	11.0082088201049	3.99971446698939e-06	1.27766477827449	1
ENSG00000211456.10	SACM1L	3	45689445	3_32	0	0.0213842260238977	5.44843822440132	1.1062746583475e-06	-0.388832493177444	1
ENSG00000163817.15	SLC6A20	3	45796521	3_32	0	0.0273110886074343	7.78121268626882	2.0178259096069e-06	0.848365859793979	2
ENSG00000163818.16	LZTFL1	3	45916204	3_32	0	0.0244919233135784	6.74165109422301	1.56778519917404e-06	-0.735760879653838	2
ENSG00000172215.5	CXCR6	3	45940684	3_32	0	0.0228046261338922	6.06111236997455	1.31241954416889e-06	-0.558245563931172	1
ENSG00000163820.14	FYCO1	3	45995029	3_32	0	0.0211658301214276	5.3507130877068	1.0753364500171e-06	-0.45297244149659	2
ENSG00000163823.3	CCR1	3	46208883	3_32	0	0.0204974808806723	5.0451466337845	9.81909993222298e-07	-0.284572805608211	1
ENSG00000121807.5	CCR2	3	46353822	3_32	0	0.0221457836618104	5.78176568463759	1.21576304179023e-06	0.524566096289128	1
ENSG00000160791.13	CCR5	3	46370444	3_32	0	0.0279977997286952	8.01835220829166	2.13160351774522e-06	-1.08953452966346	2
ENSG00000241186.9	TDGF1	3	46574146	3_32	0	0.0202367980435672	4.923306381852	9.46010719498514e-07	0.306893715546999	2
ENSG00000178038.16	ALS2CL	3	46693690	3_33	0	0.0232544740396975	6.77283307933861	1.49545824093397e-06	-0.743911574172855	1
ENSG00000181585.3	TMIE	3	46700908	3_33	0	0.0229428968631187	6.64426790176773	1.44741405268983e-06	-0.729283677727805	1
ENSG00000188086.13	PRSS45	3	46740665	3_33	0	0.0238686051901714	7.02131967805215	1.59126746908798e-06	0.818367527334871	1
ENSG00000178055.11	PRSS42	3	46834226	3_33	0	0.0213598984545244	5.96313487943535	1.209403477994e-06	0.613347872290446	1
ENSG00000160801.13	PTH1R	3	46877309	3_33	0	0.0211489707312984	5.86862070051916	1.17848124184253e-06	-0.477898112656617	2
ENSG00000160796.16	NBEAL2	3	46979634	3_33	0	0.0205992075028458	5.61781661094126	1.09879194517284e-06	0.54635704694972	1
ENSG00000181555.20	SETD2	3	47164415	3_33	0	0.0187486923213905	4.7219426133915	8.40599415273171e-07	0.0408462051120244	1
ENSG00000114650.18	SCAP	3	47476755	3_33	0	0.0229579866727514	6.65053410436712	1.44973198631515e-06	0.753716316138881	2
ENSG00000163832.15	ELP6	3	47513447	3_33	0	0.01914298320249	4.91996618153761	8.94270969539806e-07	-0.15896997026746	1
ENSG00000114646.9	CSPG5	3	47580720	3_33	0	0.0270157529209155	8.20291716866736	2.10417956531128e-06	-0.937422337538824	1
ENSG00000173473.10	SMARCC1	3	47781053	3_34	0	0.0225300183910032	6.66124925898613	1.42499922436824e-06	-1.2889706008377	1
ENSG00000047849.21	MAP4	3	48089403	3_34	0	0.0491881479771616	14.1373317880124	6.60275705948636e-06	-2.23277022887667	1
ENSG00000164045.11	CDC25A	3	48187406	3_34	0	0.0652781272090982	16.8731107918762	1.04582794269289e-05	-2.66897770828245	2
ENSG00000172113.8	NME6	3	48301516	3_34	0	0.0404705756000158	12.2612111194565	4.71161882638978e-06	2.29873932883099	2
ENSG00000164051.13	CCDC51	3	48440024	3_34	0	0.0396714109576737	12.0698177141903	4.54648491923368e-06	-1.92784946991879	1
ENSG00000232112.3	TMA7	3	48440024	3_34	0	0.0396714109576737	12.0698177141903	4.54648491923368e-06	1.92784946991879	1
ENSG00000164053.19	ATRIP	3	48446507	3_34	0	0.0377924865934426	11.6043590595956	4.164127539312e-06	-1.8859977712815	1
ENSG00000213689.11	TREX1	3	48465783	3_34	0	0.0189255592545812	5.00129651272528	8.98728930489685e-07	-0.0924468734423	1
ENSG00000114268.11	PFKFB4	3	48554048	3_34	0	0.0191308311920354	5.10394807411582	9.27123274452837e-07	0.429989862519894	2
ENSG00000145040.3	UCN2	3	48563473	3_34	0	0.027644919004045	8.61275415354774	2.26076160748001e-06	1.17096499281183	1
ENSG00000114270.17	COL7A1	3	48595323	3_34	0	0.0249098168300471	7.61850960158863	1.80193014198454e-06	0.782867330915396	1
ENSG00000213672.7	NCKIPSD	3	48686026	3_34	0	0.022085726751481	6.47146337289741	1.35709918281803e-06	0.505323382212557	1
ENSG00000068745.14	IP6K2	3	48727735	3_34	0	0.0495621971673223	14.210362318526	6.68733529928287e-06	-1.94172718652612	1
ENSG00000114302.15	PRKAR2A	3	48847779	3_34	0	0.0498187659495142	14.2601245737682	6.74549277950088e-06	-1.9197133996349	1
ENSG00000178467.17	P4HTM	3	48987668	3_34	0	0.0319371994385361	9.99212482106036	3.03006592628944e-06	-1.98604385572478	2
ENSG00000178252.17	WDR6	3	49007280	3_34	0	0.0603070441246534	16.1055018775436	9.22230969424704e-06	2.54004360362795	2
ENSG00000178149.16	DALRD3	3	49023895	3_34	0	0.0223077937930052	6.56680007541555	1.39093812987581e-06	-1.36577502746997	1
ENSG00000185909.14	KLHDC8B	3	49171432	3_34	0	0.0257889521440619	7.94940798096706	1.94655141566288e-06	1.35325074796517	2
ENSG00000173421.16	CCDC36	3	49199901	3_34	0	0.0847044798706084	19.4110034954501	1.5611756346006e-05	-2.74187127693173	1
ENSG00000188315.7	C3orf62	3	49277527	3_34	0	0.0415337421599065	12.5102578112601	4.93360890148724e-06	-1.82547547637834	1
ENSG00000114316.12	USP4	3	49340655	3_35	0	0.0234318185296712	13.8402859387921	3.07927484871092e-06	1.79713470334737	1
ENSG00000233276.3	GPX1	3	49358324	3_35	0	0.016841686993458	13.6273484520663	2.17918624717983e-06	0.575936215966892	2
ENSG00000145022.4	TCTA	3	49412704	3_35	0	0.0154201805392015	8.42413322592343	1.23342311124428e-06	-0.731320324375073	1
ENSG00000145020.15	AMT	3	49422974	3_35	0	0.0264510688415851	15.0253731139202	3.77368710578254e-06	-1.88902257136927	1
ENSG00000164062.12	APEH	3	49674864	3_35	0	0.0117949453810422	16.7861701096228	1.87994416528878e-06	1.90998400864739	1
ENSG00000173531.15	MST1	3	49688252	3_35	0	0.0302718576732901	17.3907724607516	4.99868008090208e-06	2.88890511110164	1
ENSG00000164068.15	RNF123	3	49696796	3_35	0	0.0117839266118354	31.7088624682993	3.54787318664636e-06	-1.66353690022792	1
ENSG00000185614.4	FAM212A	3	49803410	3_35	0	0.0112514547530326	6.50264726265825	6.94698355938497e-07	0.442902039803491	1
ENSG00000164078.12	MST1R	3	49904003	3_35	0	0.0184656638143821	47.6312950155109	8.35131203403101e-06	-2.82510604748884	1
ENSG00000004534.14	RBM6	3	49940636	3_35	1	0.446597858440709	55.7444490381047	0.000236382684444965	3.22116904749149	1
ENSG00000001617.11	SEMA3F	3	50162314	3_35	0	0.0327333103097313	20.6217634095078	6.40933725305533e-06	2.37480211571074	1
ENSG00000188338.14	SLC38A3	3	50204954	3_35	2	0.735451509742592	47.2466612749932	0.000329930575637504	-1.40197800435299	1
ENSG00000012171.19	SEMA3B	3	50267465	3_35	0	0.0115228114673104	6.13253664373013	6.70959034182901e-07	-0.251832072674534	1
ENSG00000243477.5	NAT6	3	50298716	3_35	0	0.0274511315549666	26.662999233103	6.94970944755772e-06	1.94435403436224	2
ENSG00000186792.16	HYAL3	3	50295266	3_35	0	0.0189795915960949	20.4287636464054	3.6815130445121e-06	-1.89938294526814	2
ENSG00000114395.10	CYB561D2	3	50350442	3_35	0	0.0498992803102597	22.6996964673978	1.07550325393997e-05	2.31665715050022	1
ENSG00000007402.11	CACNA2D2	3	50504338	3_35	0	0.0108965086338239	9.31559560230545	9.63818795549985e-07	-0.205061760911502	1
ENSG00000114735.9	HEMK1	3	50569633	3_35	0	0.0108799863480146	8.27759819047638	8.55125954791521e-07	-0.0587563431017551	1
ENSG00000114738.10	MAPKAPK3	3	50611291	3_35	0	0.0192159115794197	11.0633007182453	2.01856670634015e-06	1.2221371654062	1
ENSG00000164080.13	RAD54L2	3	51535000	3_35	0	0.0142675486553494	7.8600994767798	1.06481657191403e-06	0.698619155945597	1
ENSG00000164082.14	GRM2	3	51707122	3_35	0	0.0133994958475094	6.81365854605252	8.66894447237677e-07	0.763253441713186	1
ENSG00000164087.7	POC1A	3	52154292	3_36	0	0.0225126605434451	16.6815661000024	3.56583333278637e-06	2.54241109255105	1
ENSG00000247596.8	TWF2	3	52239405	3_36	0	0.0765622379609442	37.6012731198992	2.7334716005243e-05	-5.64416621672404	1
ENSG00000164088.17	PPM1M	3	52245578	3_36	0	0.00869129190654061	8.75192597698252	7.22246372038879e-07	2.50662946543902	2
ENSG00000164091.11	WDR82	3	52288401	3_36	0	0.0154602295811539	22.12610204484	3.24801664814434e-06	4.49896757685958	1
ENSG00000114841.17	DNAH1	3	52316196	3_36	0	0.0137007376289958	11.0188345594329	1.43343171419987e-06	1.93115262744686	1
ENSG00000010319.6	SEMA3G	3	52444898	3_36	0	0.00914857581441641	7.59273583203091	6.59552207582473e-07	1.97433669381827	2
ENSG00000114854.7	TNNC1	3	52454186	3_36	0	0.0083884996061071	5.20039340865263	4.14207429500034e-07	-0.903725166655226	2
ENSG00000010327.10	STAB1	3	52495250	3_36	0	0.00854942574246653	5.88128541004128	4.7742658314248e-07	1.33316466088419	1
ENSG00000168273.7	SMIM4	3	52533601	3_36	0	0.0197735641277885	25.0502410773982	4.7032088376203e-06	-5.36801337974649	1
ENSG00000168268.10	NT5DC2	3	52535464	3_36	0	0.012945163603036	8.61669810189421	1.05912158080281e-06	0.737988715872838	1
ENSG00000163938.16	GNL3	3	52681295	3_36	0	0.239143254510367	32.5336960964906	7.38735445580621e-05	6.06881443291628	2
ENSG00000163939.18	PBRM1	3	52686064	3_36	0	0.317901879608615	33.5570756741481	0.000101291872528725	6.18759906619317	1
ENSG00000016864.18	GLT8D1	3	52705620	3_36	0	0.0662469874843549	19.9081636720384	1.25226064833933e-05	-0.807738688610408	1
ENSG00000114904.12	NEK4	3	52771077	3_36	0	0.0121844302567616	21.0355396108457	2.43363969408549e-06	4.88529121107082	1
ENSG00000162267.12	ITIH3	3	52794612	3_36	0	0.0190785335728103	25.7081620374334	4.65707697189863e-06	-4.96009474697284	1
ENSG00000055955.15	ITIH4	3	52831109	3_36	0	0.00841255106070271	7.59722896812509	6.06848559735298e-07	2.16671388915116	1
ENSG00000213533.11	TMEM110	3	52897955	3_36	0	0.0199911147321806	25.6566014883456	4.87005131118472e-06	-4.89505062939419	1
ENSG00000163932.13	PRKCD	3	53155654	3_36	0	0.00846957425936368	5.10672421925045	4.10677946761548e-07	0.434569174322108	1
ENSG00000163931.15	TKT	3	53258074	3_36	0	0.247830122615293	23.3697615221377	5.49927919588441e-05	5.08389974976959	1
ENSG00000016391.10	CHDH	3	53846340	3_36	0	0.0112399499122489	7.52116531191709	8.02688252603467e-07	-0.84044410480347	1
ENSG00000056736.9	IL17RB	3	53846762	3_36	0	0.00954276434444279	5.94667524174922	5.38822617833088e-07	0.531085533021615	1
ENSG00000113811.10	SELENOK	3	53891990	3_36	0	0.0548766201100609	21.1538384485424	1.10223433450147e-05	-2.06357109022411	1
ENSG00000180376.16	CCDC66	3	56557150	3_39	0	0.0602933210984556	17.4753449304384	1.00044302322223e-05	-2.24321778187054	2
ENSG00000163946.13	FAM208A	3	56682894	3_39	0	0.0272694721599243	9.85422819029525	2.55150687719856e-06	-1.62778419454394	1
ENSG00000144730.17	IL17RD	3	57170597	3_39	0	0.0730352161695971	19.3363339772453	1.34092304445169e-05	-2.11737069908027	1
ENSG00000157500.10	APPL1	3	57221903	3_39	0	0.0222664699464828	7.92115138036494	1.67470023312669e-06	-0.648856918009464	1
ENSG00000174844.14	DNAH12	3	57544056	3_39	0	0.0160570041525124	4.81033476236198	7.33393771760013e-07	0.250117625823897	2
ENSG00000174840.8	PDE12	3	57556472	3_39	0	0.0162659959818358	4.93322964592822	7.61920028847316e-07	-0.229034265613696	1
ENSG00000168374.10	ARF4	3	57598389	3_39	0	0.0171134459388218	5.41601327796557	8.80064665455144e-07	0.548049431961366	1
ENSG00000174839.12	DENND6A	3	57692733	3_39	0	0.0235440075019834	8.45276595922409	1.88962936208893e-06	-1.20486725883487	1
ENSG00000163687.13	DNASE1L3	3	58214627	3_40	0	0.016435861609931	13.5575079051597	2.11577625576587e-06	1.80240347056523	1
ENSG00000163686.14	ABHD6	3	58237077	3_40	0	0.0105549909961991	9.35349311003044	9.37408947752346e-07	1.22103361046833	1
ENSG00000163684.11	RPP14	3	58305853	3_40	0	0.00907385632231428	7.92019050764252	6.82377852899843e-07	-0.985279363565514	2
ENSG00000168297.15	PXK	3	58332842	3_40	0	0.00699127612863892	5.45039295787996	3.61810917204351e-07	0.788205099472385	2
ENSG00000168291.12	PDHB	3	58434217	3_40	0	0.0557293021300546	25.2385370435438	1.33550395584822e-05	2.96176275121998	1
ENSG00000168301.12	KCTD6	3	58491865	3_40	0	0.0160797948626784	13.3493754171059	2.03816269063166e-06	1.5292768226701	1
ENSG00000168309.16	FAM107A	3	58627651	3_40	0	0.00778571968530573	6.46964034482183	4.78273478318307e-07	-0.670431462875935	1
ENSG00000198643.6	FAM3D	3	58666565	3_40	0	0.0108766332516068	9.63814641004372	9.95371956620295e-07	1.13546761447405	1
ENSG00000189283.9	FHIT	3	61250654	3_41	0	0.0144729262912424	14.4560160327111	1.98656311842654e-06	-2.00054057896563	1
ENSG00000144724.19	PTPRG	3	61561600	3_41	0	0.00689479539356042	8.17972163378016	5.35497322786171e-07	0.905347592659729	2
ENSG00000163618.17	CADPS	3	62875758	3_42	0	0.041583719576805	17.1233805322854	6.76098914014203e-06	1.82234953371381	1
ENSG00000163632.12	C3orf49	3	63819161	3_43	0	0.148801128547118	25.8745736319879	3.65575282203925e-05	1.79176751594533	1
ENSG00000163636.10	PSMD6	3	64024201	3_43	0	0.0141422852125602	11.0364673096583	1.48199613012291e-06	-2.260241471656	1
ENSG00000163637.12	PRICKLE2	3	64445875	3_43	0	0.0370204967308526	16.8019876481108	5.90609324900503e-06	-2.34923331353084	1
ENSG00000163638.13	ADAMTS9	3	64688923	3_43	0	0.0157351559951847	8.28400218741059	1.23768080179416e-06	-0.885883553396487	1
ENSG00000172340.14	SUCLG2	3	67407957	3_45	0	0.128656837065101	27.6817412631366	3.38161119217005e-05	2.89240642337153	2
ENSG00000183662.10	FAM19A1	3	68003750	3_45	0	0.0123319923337556	5.07491447179924	5.94236563177174e-07	-0.323588342168613	1
ENSG00000163378.13	EOGT	3	68989066	3_46	0	0.0204339209253793	4.77020174440948	9.2552009384312e-07	0.215823529291876	2
ENSG00000144747.15	TMF1	3	69052218	3_46	0	0.0960310171406381	19.6813148422746	1.79458087218592e-05	-2.13433029270932	1
ENSG00000144746.6	ARL6IP5	3	69088388	3_46	0	0.0361633945387474	10.221050748514	3.50963644219479e-06	-1.29629703624251	1
ENSG00000163380.15	LMOD3	3	69301723	3_47	0	0.0341790978368969	11.4301117372576	3.70944100110514e-06	-1.3877511700745	1
ENSG00000114541.14	FRMD4B	3	69542649	3_47	0	0.031788606713414	10.7362686563865	3.24057636764299e-06	1.47125414215472	1
ENSG00000187098.14	MITF	3	69738563	3_47	0	0.0311094874237564	10.5297209736818	3.1103346266205e-06	1.4535665949077	1
ENSG00000163412.12	EIF4E3	3	71708864	3_48	0	0.00902271475106797	10.5777350789074	9.06206786393085e-07	1.13826308262885	1
ENSG00000170837.2	GPR27	3	71711724	3_48	0	0.00903791733552184	9.99961310772383	8.58121846738531e-07	-1.19790084765433	2
ENSG00000144736.13	SHQ1	3	72861735	3_49	0	0.0181853613681249	6.98387509155471	1.20591249634221e-06	-0.753731873457641	1
ENSG00000172986.12	GXYLT2	3	72973653	3_49	0	0.0175993790027283	6.67237064705945	1.11500009366185e-06	-0.498192052547063	1
ENSG00000113805.8	CNTN3	3	74520712	3_50	0	0.0269078271429353	6.72848752331372	1.71906966720525e-06	-0.815085240221831	2
ENSG00000227124.8	ZNF717	3	75784818	3_51	0	0.0171199177903116	5.54134662168265	9.00770985119618e-07	0.625723482737073	1
ENSG00000185008.17	ROBO2	3	75906907	3_51	0	0.0799699782385819	19.6810035467292	1.49441636315292e-05	-1.91642248141014	1
ENSG00000114480.12	GBE1	3	81761728	3_54	0	0.0319547039912981	10.1555118759539	3.0813002134129e-06	1.22286858229513	2
ENSG00000083937.8	CHMP2B	3	87187640	3_57	0	0.0167790841767573	6.20067888355117	9.87881586624761e-07	0.86296517500076	2
ENSG00000175105.6	ZNF654	3	88060883	3_58	0	0.0295666674191756	8.40399918806177	2.35931416267347e-06	-1.25076581184095	1
ENSG00000163320.10	CGGBP1	3	88122078	3_58	0	0.0216554493102203	5.43330702176776	1.11719463716322e-06	0.385947048391244	1
ENSG00000178750.2	STX19	3	94032097	3_59	0	0.0406352805511208	12.1989114292529	4.70675656911416e-06	-1.96603590486996	1
ENSG00000178694.9	NSUN3	3	94062771	3_59	0	0.0284125171884707	8.77313574409659	2.3668021622698e-06	1.44674229145779	1
ENSG00000080200.9	CRYBG3	3	97822174	3_61	0	0.0715727837583361	21.6605542937968	1.47202393565736e-05	-2.59124387421956	1
ENSG00000080822.16	CLDND1	3	98523270	3_62	0	0.0290795157830767	6.78065820490229	1.87221801865877e-06	-0.711768809543743	1
ENSG00000144810.15	COL8A1	3	99638945	3_62	0	0.105392562968337	19.2436264572619	1.92572505472581e-05	-1.99766986963033	1
ENSG00000036054.12	TBC1D23	3	100258513	3_63	0	0.0200210787344642	5.45080320837037	1.03620425948891e-06	-0.273777178575496	2
ENSG00000114021.11	NIT2	3	100341935	3_63	0	0.0185623001467673	4.73091168844685	8.33823303982226e-07	0.0933480588187162	1
ENSG00000206535.7	LNP1	3	100402006	3_63	0	0.0265694655292543	8.14788559830745	2.05553623825497e-06	-0.87490003804899	1
ENSG00000181458.10	TMEM45A	3	100492481	3_63	0	0.0185481296683641	4.72364926437783	8.31907737172683e-07	-0.05787074758825	1
ENSG00000114354.13	TFG	3	100709274	3_63	0	0.0207630080142797	5.79721094885451	1.14289615632215e-06	0.445621160676302	1
ENSG00000154175.16	ABI3BP	3	100992739	3_64	0	0.0167404466393193	5.91012924595328	9.39423491457883e-07	0.516262990708012	1
ENSG00000081148.11	IMPG2	3	101320737	3_64	0	0.01642751281017	5.73075711127557	8.93884102028639e-07	0.498458659055318	1
ENSG00000174173.6	TRMT10C	3	101561866	3_64	0	0.0151377673730394	4.95379226678996	7.12027905477012e-07	-0.258899243718583	1
ENSG00000066422.4	ZBTB11	3	101676208	3_64	0	0.0154242784797811	5.13192781795175	7.51593116107628e-07	0.335715779826443	1
ENSG00000144815.15	NXPE3	3	101782983	3_64	0	0.0165405661878312	5.79594904445533	9.10274395555464e-07	-0.62386122885534	1
ENSG00000114423.18	CBLB	3	105869225	3_66	0	0.105178536604918	27.9961530755126	2.79590802241753e-05	-2.8464469900663	1
ENSG00000138483.2	CCDC54	3	107377044	3_67	0	0.0109303442619315	6.55499768935153	6.80305184116464e-07	0.910977226215571	1
ENSG00000114455.13	HHLA2	3	108296400	3_67	0	0.0104796339193222	6.15568784580086	6.12519751093014e-07	0.790819543788514	1
ENSG00000114487.9	MORC1	3	109120175	3_67	0	0.0127220704496441	7.99510282701547	9.65782310881706e-07	-0.871855364646819	1
ENSG00000114446.4	IFT57	3	108222767	3_67	0	0.0169133662721632	10.6999308573486	1.71833731819022e-06	-1.31432691491193	1
ENSG00000198919.12	DZIP3	3	108590476	3_67	0	0.0364114511636267	18.0150216836483	6.22830933217338e-06	1.82782789396202	1
ENSG00000163519.13	TRAT1	3	108822296	3_67	0	0.0108860449669838	6.51650007262523	6.73568742455719e-07	0.745043091689539	2
ENSG00000177707.10	NECTIN3	3	111070094	3_69	0	0.0299347794435487	12.8109352515091	3.64128184374474e-06	-1.63492720794859	1
ENSG00000153283.12	CD96	3	111292718	3_69	0	0.0136911908930287	5.36222800739625	6.97082049233815e-07	0.466944716502332	2
ENSG00000144824.20	PHLDB2	3	111732903	3_69	0	0.0154418396069277	6.50506900066294	9.53780285803325e-07	0.690999703740484	1
ENSG00000144827.8	ABHD10	3	111978592	3_69	0	0.0975925818989569	24.238860916173	2.24608615725616e-05	-2.44553491436884	1
ENSG00000174500.12	GCSAM	3	112133043	3_69	0	0.0189954929419457	8.4743391985755	1.52845905195878e-06	-1.02416506883477	2
ENSG00000144848.10	ATG3	3	112562284	3_69	0	0.0194803486743299	8.71418023896149	1.61183529373825e-06	1.18733956703733	1
ENSG00000138459.8	SLC35A5	3	112561371	3_69	0	0.0469385631797711	17.1244352427071	7.63208934424985e-06	-2.02411464498353	1
ENSG00000163606.10	CD200R1	3	112975136	3_69	0	0.0134039890169876	5.1609558803615	6.5684304617941e-07	0.329673978766445	1
ENSG00000163608.14	NEPRO	3	112998126	3_69	0	0.017299199345288	7.58460554945467	1.24582315801092e-06	0.623366416617705	2
ENSG00000144857.14	BOC	3	113210774	3_70	0	0.0245815668463628	4.72747069206803	1.10340717475922e-06	-0.0709841968647803	1
ENSG00000163611.11	SPICE1	3	113515598	3_70	0	0.024650574126889	4.75420541836824	1.11276223513496e-06	-0.055879666909672	1
ENSG00000072858.10	SIDT1	3	113532232	3_70	0	0.0857897842329805	16.7711470758307	1.36614167471382e-05	-1.74259825187131	1
ENSG00000178075.19	GRAMD1C	3	113829383	3_70	0	0.0285059795560457	6.14115108356305	1.66219950282607e-06	-0.72450419027286	1
ENSG00000184307.14	ZDHHC23	3	113955178	3_70	0	0.182242402366743	24.2930253827371	4.20366823003311e-05	2.68831143210144	1
ENSG00000163617.10	CCDC191	3	114056663	3_70	0	0.0290172717688157	6.31097624442943	1.73880355505373e-06	0.56426974094776	1
ENSG00000174255.6	ZNF80	3	114237589	3_71	0	0.0160938068799952	4.73251956206549	7.23183652250151e-07	0.0644555517667197	1
ENSG00000114638.7	UPK1B	3	119173703	3_74	0	0.0129990278495472	4.96019223654723	6.12218965627768e-07	0.298968219359354	1
ENSG00000144847.12	IGSF11	3	119145876	3_74	0	0.0161786723918108	7.03844591374748	1.08122743107541e-06	-0.888444831705789	2
ENSG00000121578.12	B4GALT4	3	119239772	3_74	0	0.0131806461623497	5.09189412682406	6.37255310410514e-07	-0.288006411770889	1
ENSG00000163389.10	POGLUT1	3	119467987	3_74	0	0.0213975992168143	9.69833449901101	1.97042361875882e-06	-1.12804443031698	2
ENSG00000113845.9	TIMMDC1	3	119498467	3_74	0	0.101131766913958	24.6801886847396	2.36991880728611e-05	-2.50253399307261	1
ENSG00000121594.11	CD80	3	119560068	3_74	0	0.0383085388464223	15.2627827433447	5.55170916299136e-06	1.76748828048865	1
ENSG00000144843.11	ADPRH	3	119578350	3_74	0	0.0138130607443931	5.53681881226888	7.26185595857959e-07	0.447183910622258	2
ENSG00000183833.16	MAATS1	3	119702856	3_74	0	0.0144799564171609	5.98456355360465	8.2280540298833e-07	0.578417455678352	1
ENSG00000144852.17	NR1I2	3	119780660	3_74	0	0.0501705296940624	17.8560348032424	8.50611219653131e-06	1.80508909450116	1
ENSG00000175697.10	GPR156	3	120284297	3_74	0	0.0462211841038285	17.0659791579145	7.48979058252214e-06	2.16668514782881	2
ENSG00000163428.3	LRRC58	3	120349734	3_74	0	0.0203306561071355	9.21131014826029	1.7781573797494e-06	-1.1451246554757	1
ENSG00000163430.11	FSTL1	3	120460497	3_74	0	0.0483672479916272	17.5034718214001	8.03846220304333e-06	-1.84265695383489	1
ENSG00000144840.8	RABL3	3	120742729	3_74	0	0.0134973890797824	5.31732313703563	6.81459762277094e-07	0.413767673422595	1
ENSG00000153767.9	GTF2E1	3	120742729	3_74	0	0.0134973890797824	5.31732313703563	6.81459762277094e-07	0.413767673422595	1
ENSG00000051341.13	POLQ	3	121546196	3_75	0	0.0274876945201631	5.14759544490164	1.34350757802882e-06	-0.211067231134401	2
ENSG00000180353.10	HCLS1	3	121659058	3_75	0	0.0380446264078804	8.25742932497701	2.98287865092602e-06	1.02821909487219	1
ENSG00000173226.16	IQCB1	3	121835057	3_75	0	0.0298376461276583	5.93124023659342	1.68037987122432e-06	-0.570809546566712	1
ENSG00000145088.8	EAF2	3	121835057	3_75	0	0.0298376461276583	5.93124023659342	1.68037987122432e-06	-0.570809546566712	1
ENSG00000163406.10	SLC15A2	3	121893969	3_75	0	0.0350492954764081	7.47148188852813	2.48647122389007e-06	-1.08494628622765	1
ENSG00000114023.15	FAM162A	3	122384273	3_76	0	0.024554098360946	7.1826321328575	1.67457657647007e-06	-0.714655268886299	1
ENSG00000138496.16	PARP9	3	122564248	3_76	0	0.0288863457338909	8.70207976312974	2.3867836897934e-06	1.30414072518029	1
ENSG00000173193.13	PARP14	3	122680360	3_76	0	0.0285290532876691	8.93404509604002	2.42009769098696e-06	1.63826348995592	2
ENSG00000169087.10	HSPBAP1	3	122793842	3_76	0	0.0229530336028376	6.47901311437218	1.41203788267352e-06	0.910975055422728	2
ENSG00000138463.8	DIRC2	3	122795125	3_76	0	0.0214113826151547	5.82831502306728	1.18490935035367e-06	0.798177390006955	1
ENSG00000082684.14	SEMA5B	3	123028920	3_76	0	0.0197030077681329	5.06167082646309	9.46942969041702e-07	-0.169522376599413	1
ENSG00000121542.11	SEC22A	3	123202105	3_76	0	0.0441461829297812	12.835133645211	5.38010746339348e-06	-1.51077258301413	1
ENSG00000206527.9	HACD2	3	123585113	3_76	0	0.0210333226649838	5.72205994158724	1.14276698247007e-06	0.511762234485129	1
ENSG00000114491.13	UMPS	3	124730362	3_77	0	0.0609927357092984	20.5027970561089	1.18737697463362e-05	-2.37988702734149	1
ENSG00000082781.11	ITGB5	3	124879652	3_77	0	0.0511046113404109	18.1571885833943	8.81061229408944e-06	2.12058788712161	1
ENSG00000221955.10	SLC12A8	3	125212648	3_77	0	0.0129385572343887	5.24896391548522	6.44847224992371e-07	0.415785327840656	1
ENSG00000163885.11	CFAP100	3	126394860	3_78	0	0.0301047089966506	12.0312879607461	3.43909325009179e-06	-1.49531594980656	1
ENSG00000144909.7	OSBPL11	3	125596819	3_78	0	0.0183177702730996	7.59070388452714	1.32023747097261e-06	-1.24608221131835	1
ENSG00000189366.9	ALG1L	3	125930974	3_78	0	0.0244708296933991	10.3553922583718	2.40609430831349e-06	-1.77525080806322	3
ENSG00000114547.9	ROPN1B	3	125973305	3_78	0	0.0770010472647523	21.0270411338811	1.53734802045982e-05	-2.77489426281792	1
ENSG00000114544.16	SLC41A3	3	126101724	3_78	0	0.0145747159902748	5.05337814202733	6.99325387982215e-07	0.810464985934691	2
ENSG00000144908.13	ALDH1L1	3	126197935	3_78	0	0.0199605392578454	7.74200843501073	1.46731483033861e-06	-0.491080991565247	2
ENSG00000070476.14	ZXDC	3	126475489	3_78	0	0.0254269505783726	10.2481312031283	2.47420883061415e-06	1.07678964038304	1
ENSG00000180767.9	CHST13	3	126522952	3_79	0	0.0145736922529822	6.10174696429957	8.44347428390876e-07	-0.55679138627096	2
ENSG00000114554.11	PLXNA1	3	126988533	3_79	0	0.0148595550010714	6.28624839474052	8.86941014565825e-07	0.747102980833665	1
ENSG00000114631.10	PODXL2	3	127634127	3_79	0	0.0273636634533941	12.0993865373207	3.14365579672773e-06	1.17665341935051	1
ENSG00000114626.17	ABTB1	3	127672535	3_79	0	0.114406127217997	25.9553484099556	2.81950938317934e-05	-2.52871738878582	1
ENSG00000175792.11	RUVBL1	3	128153759	3_79	0	0.032200283787043	13.6548437392379	4.17487840132919e-06	2.04385342283553	2
ENSG00000132394.10	EEFSEC	3	128148554	3_79	0	0.0887927176944532	23.4550982569124	1.9774795552723e-05	3.16773489698088	2
ENSG00000170893.3	TRH	3	129973831	3_80	0	0.0416110140486902	15.813530115589	6.24790656677073e-06	-1.82361087055221	1
ENSG00000114654.7	EFCC1	3	129001644	3_80	0	0.0243856211372044	10.4461641594309	2.41873375423883e-06	1.0796132156629	1
ENSG00000114656.10	KIAA1257	3	129002467	3_80	0	0.0267613661003177	11.2946728111442	2.86998304261697e-06	-1.16140898459806	1
ENSG00000172780.16	RAB43	3	129122387	3_80	0	0.0406120384772934	15.6573948661053	6.03770222332787e-06	-2.20950248407846	2
ENSG00000240682.9	ISY1	3	129161573	3_80	0	0.0307860938217502	13.0205748636172	3.80611708695989e-06	1.99729986975197	1
ENSG00000181789.14	COPG1	3	129249511	3_80	0	0.0588399708053663	19.24375456272	1.0751267178033e-05	2.75065928600305	1
ENSG00000184897.5	H1FX	3	129365890	3_80	0	0.0144490409196567	6.66254081536021	9.14063359255043e-07	1.11188270109249	1
ENSG00000172771.11	EFCAB12	3	129428575	3_80	0	0.0129362152039809	4.84406337523085	5.94996546494506e-07	-0.10906700826398	1
ENSG00000129071.9	MBD4	3	129440996	3_80	0	0.014321245218097	5.91881718314236	8.04846581599232e-07	-0.466377230146473	1
ENSG00000163913.11	IFT122	3	129442145	3_80	0	0.0128115344570601	4.76105012816141	5.79163654538923e-07	0.06888699309563	1
ENSG00000004399.12	PLXND1	3	129607477	3_80	0	0.0277539839264678	11.9416557829653	3.14693141396371e-06	-1.31396539029136	1
ENSG00000172765.16	TMCC1	3	129892955	3_80	0	0.014490116602502	5.85029675498536	8.04909722354934e-07	-0.596027123557859	1
ENSG00000196455.7	PIK3R4	3	130746630	3_81	0	0.10532994447286	21.0491275196706	2.10515147728693e-05	3.18513320261115	1
ENSG00000017260.19	ATP2C1	3	130850713	3_81	0	0.0198305198462669	4.9452217645788	9.31144897801619e-07	-0.380826184007991	1
ENSG00000114670.13	NEK11	3	131027137	3_81	0	0.062897019656189	16.0123780680176	9.56276095336441e-06	-2.0510381394464	1
ENSG00000198585.11	NUDT16	3	131381465	3_81	0	0.0194916549359945	4.7811575094211	8.84869370556552e-07	-0.0372596101846957	1
ENSG00000014257.15	ACPP	3	132317024	3_82	0	0.0270151774058997	10.4026277760612	2.66838370324003e-06	1.20562631326328	1
ENSG00000240303.7	ACAD11	3	132658573	3_82	0	0.0363875160706678	13.2509452253329	4.57822007955278e-06	1.38206171953146	1
ENSG00000113971.19	NPHP3	3	132701979	3_82	0	0.0384689478052156	13.7842537805763	5.03490133898133e-06	1.5137140671693	2
ENSG00000091527.15	CDV3	3	133573541	3_83	0	0.0149643712852112	6.04020047619998	8.58236982880097e-07	-0.48548149233222	1
ENSG00000091513.14	TF	3	133745652	3_83	0	0.0206038578566973	9.11230603610324	1.78268347589772e-06	-1.03996856423394	1
ENSG00000144867.11	SRPRB	3	133782563	3_83	0	0.0129937184558993	4.72626379437454	5.83107741244736e-07	0.0662191225732231	1
ENSG00000154917.10	RAB6B	3	133895902	3_83	0	0.0749085415411509	21.9657912014557	1.56234013435357e-05	2.32044275303912	1
ENSG00000163785.12	RYK	3	134251584	3_83	0	0.0129877193688182	4.72312869071609	5.82451907345699e-07	-0.0463651128026701	1
ENSG00000114019.14	AMOTL2	3	134375499	3_83	0	0.0248721492697914	10.9017260765311	2.57457754869879e-06	-1.41410647524639	1
ENSG00000182923.16	CEP63	3	134486229	3_83	0	0.0164891037500832	6.92976285813756	1.08495773496746e-06	0.789858189376724	1
ENSG00000174579.3	MSL2	3	136196980	3_84	0	0.0253844068353554	13.7970345022538	3.32544804237306e-06	2.71043710890009	1
ENSG00000183770.5	FOXL2	3	138946954	3_85	0	0.0131685953204793	4.92361284286105	6.15631373956511e-07	0.469696143256326	1
ENSG00000066405.12	CLDN18	3	137998902	3_85	0	0.0142779176132104	5.69151067735723	7.71595743804609e-07	-0.565080845118492	1
ENSG00000138231.12	DBR1	3	138174902	3_85	0	0.072507536295318	21.2622164612968	1.46382473251143e-05	1.83633732418303	1
ENSG00000114098.17	ARMC8	3	138187696	3_85	0	0.0137826566232647	5.35629004201918	7.009619098707e-07	0.429764655125222	1
ENSG00000181322.13	NME9	3	138334345	3_85	0	0.022505920951388	10.0198494064107	2.14119085707563e-06	-1.63120242055569	1
ENSG00000158220.13	ESYT3	3	138434098	3_85	0	0.0134450121188135	5.12076566327356	6.53722596330324e-07	0.136996318857038	1
ENSG00000114107.8	CEP70	3	138594992	3_85	0	0.0169591463766565	7.32663857513076	1.17979391979054e-06	1.64791075649745	1
ENSG00000158234.12	FAIM	3	138609174	3_85	0	0.0263248445729711	11.5138820752112	2.87796156460864e-06	-2.16669892905962	1
ENSG00000051382.8	PIK3CB	3	138834445	3_85	0	0.0457174770486455	16.7995536615553	7.29251608414177e-06	-2.75818725387334	1
ENSG00000184432.9	COPB2	3	139388391	3_85	0	0.0148574410253006	6.06939924024523	8.56223449656733e-07	0.587802750838224	1
ENSG00000114115.9	RBP1	3	139540080	3_85	0	0.013185249193081	4.9355818296183	6.17908394921665e-07	0.358561325818118	3
ENSG00000163864.15	NMNAT3	3	139677620	3_85	0	0.0663627949065637	20.4019186107863	1.28556214556678e-05	-2.17710847151854	1
ENSG00000158258.16	CLSTN2	3	139935130	3_85	0	0.0136349820024129	5.25398989844505	6.80207160277991e-07	-0.526183645156001	1
ENSG00000155903.11	RASA2	3	141486623	3_86	0	0.0260354717681611	6.59377775700866	1.63003584038937e-06	0.762651084483443	1
ENSG00000114125.13	RNF7	3	141737961	3_87	0	0.02885715080982	10.7107330140267	2.93474275878279e-06	-1.12749335261395	1
ENSG00000114124.2	GRK7	3	141778308	3_87	0	0.0286455639813735	10.6246441667156	2.88980918985338e-06	-1.10362213539373	1
ENSG00000069849.10	ATP1B3	3	141875705	3_87	0	0.0186417363880724	6.63713407641417	1.17480111495476e-06	-0.706997202751391	2
ENSG00000175054.14	ATR	3	142579130	3_87	0	0.0154308870701528	4.85436196944514	7.11246998121427e-07	-0.0792219738466987	1
ENSG00000120756.12	PLS1	3	142596272	3_87	0	0.0158328380039967	5.09798107140728	7.66398036907585e-07	0.418920814982682	1
ENSG00000181744.8	C3orf58	3	143972262	3_88	0	0.0329663525819507	8.55146298155471	2.67675557588857e-06	1.02213307843679	1
ENSG00000114698.14	PLSCR4	3	146226279	3_90	0	0.0425708192953217	8.90079521340647	3.59780991487297e-06	-1.0515821158544	1
ENSG00000188313.12	PLSCR1	3	146545096	3_90	0	0.0279889311944787	4.88449413959697	1.2980855161797e-06	0.155571287084134	1
ENSG00000152977.9	ZIC1	3	147393907	3_91	0	0.106117501310855	27.5611175185863	2.77703424334607e-05	2.52258005823635	1
ENSG00000174963.17	ZIC4	3	147406919	3_91	0	0.136928839664081	30.0969916931942	3.91305014330748e-05	-2.97725513364678	2
ENSG00000153002.11	CPB1	3	148791560	3_91	0	0.0120339500032737	6.63411285122584	7.58033596989378e-07	0.68170207609869	1
ENSG00000163754.17	GYG1	3	148991343	3_91	0	0.0112659838862509	6.00853158250338	6.42739322703742e-07	0.601299065695968	1
ENSG00000071794.15	HLTF	3	149083285	3_91	0	0.00983771136032485	4.72307530288416	4.41180534788481e-07	0.0605080727750793	2
ENSG00000047457.13	CP	3	149221606	3_91	0	0.00992131119111761	4.80329341069572	4.52486456918636e-07	-0.22289696970133	2
ENSG00000206199.10	ANKUB1	3	149968184	3_92	0	0.0309874927696819	5.53640072944228	1.6289634969678e-06	-0.530928661051885	1
ENSG00000169908.11	TM4SF1	3	149378008	3_92	0	0.0296282914586887	5.10762145174363	1.43688730352752e-06	-0.334898877229023	1
ENSG00000169903.6	TM4SF4	3	149473756	3_92	0	0.0454008750510846	9.19892762047573	3.96550792363309e-06	-1.09124022734845	1
ENSG00000114744.8	COMMD2	3	149741554	3_92	0	0.0284636174405558	4.72446129446995	1.27684972083125e-06	0.0583073220922131	1
ENSG00000214237.10	MINDY4B	3	150914987	3_93	0	0.0198301530712368	4.86443727338529	9.15916896795041e-07	0.187332069973132	1
ENSG00000163646.10	CLRN1	3	150973325	3_93	0	0.0724469458068732	17.3044949572607	1.1903547431436e-05	1.85217271719277	1
ENSG00000144895.11	EIF2A	3	150546641	3_93	0	0.0238334449948733	6.61612074422183	1.49722696819965e-06	0.823384591072299	1
ENSG00000198843.12	SELENOT	3	150602806	3_93	0	0.029805860206621	8.75058618585025	2.47648786134793e-06	1.14764758467327	1
ENSG00000120742.10	SERP1	3	150601897	3_93	0	0.0233813714204487	6.43356053521569	1.42829780692587e-06	-0.790942128441757	2
ENSG00000144893.12	MED12L	3	151085984	3_93	0	0.0197000761694277	4.801800803284	8.98192536651987e-07	-0.209674970729158	1
ENSG00000169313.9	P2RY12	3	151385582	3_93	0	0.0207140466789303	5.2795903361311	1.03839496257286e-06	0.504949886207768	1
ENSG00000152580.8	IGSF10	3	151459098	3_93	0	0.0195636733100658	4.73567330958843	8.79689754191934e-07	0.12093146262444	1
ENSG00000198829.6	SUCNR1	3	151873953	3_94	0	0.0294004418835285	13.1233875654987	3.66350854967304e-06	1.57152941154099	1
ENSG00000169860.6	P2RY1	3	152834401	3_94	0	0.0362800918859958	15.1353799100246	5.21385683230927e-06	-1.87569696744343	1
ENSG00000174953.13	DHX36	3	154324761	3_95	0	0.0235702693771296	5.05270570819882	1.13080038194427e-06	0.146459658603833	1
ENSG00000196549.10	MME	3	155023697	3_96	0	0.0222454549280076	5.3074993961333	1.12105944470186e-06	-0.435964730541299	2
ENSG00000240045.1	RP11-451G4.2	3	155293901	3_96	0	0.0528028498579019	13.5884950989507	6.81280755905666e-06	-1.51510195498534	1
ENSG00000169282.17	KCNAB1	3	156037432	3_96	0	0.0262083284833805	6.87067645101543	1.70976419350196e-06	0.898717359760795	1
ENSG00000163659.12	TIPARP	3	156672810	3_97	0	0.0513011742132656	11.4832889131549	5.59359468538161e-06	1.35745152091214	1
ENSG00000163660.11	CCNL1	3	157160776	3_97	0	0.0617468859473382	13.2745105363536	7.78271224382314e-06	1.56992826273419	1
ENSG00000197415.11	VEPH1	3	157533569	3_97	0	0.0260500458540628	4.98599565053634	1.23326891248058e-06	0.247764816508657	1
ENSG00000174899.10	PQLC2L	3	157543172	3_97	0	0.0292131423302625	6.08026942518258	1.68654718209805e-06	-0.660634621581093	2
ENSG00000168779.19	SHOX2	3	158106320	3_98	0	0.0250808920738768	8.27246529868855	1.97004129722648e-06	0.848578012445051	1
ENSG00000174891.12	RSRC1	3	158105616	3_98	0	0.022020384392666	7.0319088741829	1.4702646881227e-06	0.758179873619648	2
ENSG00000178053.17	MLF1	3	158569395	3_98	0	0.026202535638471	8.68987945415487	2.16199392403492e-06	-1.04412712977214	1
ENSG00000168827.14	GFM1	3	158644737	3_98	0	0.0197984562703797	6.01906562741967	1.13150845641784e-06	-0.664027220031375	1
ENSG00000118855.18	MFSD1	3	158732628	3_98	0	0.0174766616461352	4.83237866019145	8.01893757858772e-07	-0.24216743573391	1
ENSG00000151967.18	SCHIP1	3	159838673	3_99	0	0.0167154775184495	9.52927930152891	1.51243333458414e-06	1.28735935394134	2
ENSG00000168811.6	IL12A	3	159973324	3_99	0	0.0110013836721105	4.90461023226736	5.12329316235897e-07	-0.0528298271801151	1
ENSG00000180044.5	C3orf80	3	160225162	3_99	0	0.0113686811662794	5.36923281443382	5.7958844618036e-07	-0.483609220217061	1
ENSG00000068885.14	IFT80	3	160400390	3_99	0	0.0108416367434583	4.92777741062953	5.07274849870534e-07	0.316042635384298	2
ENSG00000113810.15	SMC4	3	160398964	3_99	0	0.0112658258274018	6.16636449568075	6.59613631066045e-07	1.30614305215363	2
ENSG00000186432.8	KPNA4	3	160557243	3_99	0	0.0488869418591483	16.9184389820105	7.85327050324821e-06	1.17237753587046	3
ENSG00000163590.13	PPM1L	3	160755120	3_99	0	0.0241314336087898	12.9008324907706	2.95595798200829e-06	-1.78354720358598	1
ENSG00000169251.12	NMD3	3	161105371	3_99	0	0.0284690642618624	15.2125305078165	4.11217938635912e-06	-3.84480242494162	2
ENSG00000169255.13	B3GALNT1	3	161105371	3_99	0	0.0167607923798272	12.7257523927144	2.02523494304274e-06	-3.05461397909646	2
ENSG00000196542.8	SPTSSB	3	161372828	3_99	0	0.0122996950138222	9.17317780565511	1.07130110063921e-06	2.74347680229962	1
ENSG00000114204.14	SERPINI2	3	167481893	3_103	0	0.0235979171336074	6.78943936934257	1.52126538313866e-06	-0.978075343517237	1
ENSG00000114209.14	PDCD10	3	167735203	3_103	0	0.260305375320139	30.4677682978237	7.53045430214401e-05	-3.35744120937297	1
ENSG00000173905.8	GOLIM4	3	168096432	3_103	0	0.0571285833698143	15.2683273602633	8.28213517649802e-06	2.0803416366704	1
ENSG00000013293.5	SLC7A14	3	170585884	3_104	0	0.025378579234299	15.6040938801411	3.76013343318902e-06	-1.51101843428433	1
ENSG00000171757.15	LRRC34	3	169813035	3_104	0	0.016057582133751	11.6341237921246	1.77382687049002e-06	-1.26447911465853	1
ENSG00000173890.16	GPR160	3	170038331	3_104	0	0.0121420839554874	8.73137258147408	1.00663760165308e-06	-1.23752046064908	1
ENSG00000173889.15	PHC3	3	170181879	3_104	0	0.00874893107679686	6.07908391871959	5.04999014555364e-07	0.791668928688787	1
ENSG00000163558.12	PRKCI	3	170222257	3_104	0	0.0436194491422096	20.3024858053826	8.40865993513282e-06	2.19066948939117	2
ENSG00000136603.13	SKIL	3	170357913	3_104	0	0.00863174415670898	5.85295698940017	4.7970173467711e-07	0.418693743889056	1
ENSG00000163577.7	EIF5A2	3	170908871	3_104	0	0.00855027454314328	5.59124049620615	4.53926596396658e-07	-0.135090958996899	2
ENSG00000075651.15	PLD1	3	171810165	3_105	0	0.0231004531397621	5.20709979946015	1.14212541931573e-06	0.310327767884033	1
ENSG00000144959.9	NCEH1	3	172710992	3_106	0	0.0623096505885915	16.0260158940658	9.48152690600328e-06	2.50939414571209	1
ENSG00000169760.17	NLGN1	3	173396095	3_106	0	0.0193973544807193	4.84102574808934	8.9161484728136e-07	0.219444805443283	1
ENSG00000177565.16	TBL1XR1	3	177227532	3_109	0	0.0117791536155583	5.0667395558847	5.66682842047812e-07	0.195316117838602	2
ENSG00000172667.10	ZMAT3	3	179072373	3_110	0	0.0719629527000396	14.8969956100393	1.01789987510013e-05	1.67292355681138	2
ENSG00000171121.16	KCNMB3	3	179266397	3_110	0	0.0260572596904773	5.12466856507016	1.26792020003854e-06	-0.191290053905306	2
ENSG00000121864.9	ZNF639	3	179323100	3_110	0	0.0274781179598271	5.6314754300944	1.4692867900644e-06	-0.566707415298487	1
ENSG00000171109.18	MFN1	3	179357294	3_110	0	0.0295385829983192	6.32217313882059	1.77318251382286e-06	-0.714629283314626	1
ENSG00000114450.9	GNB4	3	179451170	3_110	0	0.0259314508816662	5.07849077401322	1.25042855028883e-06	-0.323298658882629	2
ENSG00000114757.18	PEX5L	3	180037206	3_111	0	0.0267757522591754	15.2913957456034	3.88764146851711e-06	-1.61353974431986	1
ENSG00000163728.10	TTC14	3	180601678	3_111	0	0.00809543682093539	5.3433342987247	4.1072395249115e-07	-1.39240138149613	1
ENSG00000145075.11	CCDC39	3	180870597	3_111	0	0.015669040756082	14.7386146327472	2.1927871149158e-06	2.72793947519334	1
ENSG00000205981.6	DNAJC19	3	180990173	3_111	1	0.255482408765207	43.0219439213842	0.000104363450338944	6.53142695060581	1
ENSG00000058063.15	ATP11B	3	182793079	3_112	0	0.0153925775828996	4.80049334891841	7.01608142097459e-07	-0.130461173775524	1
ENSG00000078070.12	MCCC1	3	183110457	3_112	0	0.0165345405693044	5.48059521644425	8.60433391730123e-07	-0.591230646130072	1
ENSG00000078081.7	LAMP3	3	183163826	3_112	0	0.0238235923095128	8.95707531462239	2.02614662812781e-06	1.0537991312438	1
ENSG00000114796.15	KLHL24	3	183636736	3_112	0	0.039981839347306	13.9083456405122	5.28002089847664e-06	-2.0537469532453	1
ENSG00000180834.7	MAP6D1	3	183825503	3_112	0	0.0527500731268917	16.5752306841236	8.30194867622457e-06	2.05078937626724	1
ENSG00000114770.16	ABCC5	3	184001076	3_112	0	0.0168657454149346	5.66913544707837	9.0786185811737e-07	0.543395228554346	2
ENSG00000163888.3	CAMK2N2	3	184261058	3_113	0	0.025732973166834	7.22742008063399	1.76591852295326e-06	0.747426673813285	1
ENSG00000145191.12	EIF2B5	3	184135073	3_113	0	0.035453114258123	10.2011273949209	3.43399737076093e-06	-1.20349630328657	1
ENSG00000161204.11	ABCF3	3	184186261	3_113	0	0.0381659984285236	10.9788262480789	3.97859687167638e-06	-1.31089204070366	1
ENSG00000145194.17	ECE2	3	184285406	3_113	0	0.0272054627970202	7.72994377975905	1.99677830877241e-06	0.818936438111202	1
ENSG00000175166.16	PSMD2	3	184298477	3_113	0	0.0232646160620852	6.21112355269	1.37202951791249e-06	0.570088024052144	1
ENSG00000114859.15	CLCN2	3	184360209	3_113	0	0.0216448737591978	5.49858778906016	1.13006550208012e-06	-0.473826141021777	1
ENSG00000090539.15	CHRD	3	184380859	3_113	0	0.0206493577291582	5.10455054504318	1.00083262358919e-06	0.335339820216095	1
ENSG00000182580.2	EPHB3	3	184561775	3_113	0	0.0244727733580319	6.68464517462041	1.55331288419213e-06	0.649198401053996	1
ENSG00000177383.4	MAGEF1	3	184711930	3_113	0	0.0232310487411622	6.05884443328849	1.33646015253655e-06	0.378748301698943	1
ENSG00000156931.15	VPS8	3	184837443	3_113	0	0.459460634177337	21.1837148378142	9.24161402002884e-05	-3.85516185056343	1
ENSG00000187068.2	C3orf70	3	185153374	3_113	0	0.0356852553045874	10.4341207234201	3.53542852973027e-06	-1.21730709840646	1
ENSG00000073803.13	MAP3K13	3	185283295	3_113	0	0.0198917915544922	4.75347227926786	8.97805500856959e-07	-0.118516501635539	2
ENSG00000145192.12	AHSG	3	186612673	3_114	0	0.0182171095318672	6.14666934421098	1.06320428321523e-06	0.620740030875692	1
ENSG00000090512.11	FETUB	3	186640577	3_114	0	0.0220319798636408	7.95657867928389	1.66447503034103e-06	0.84358981904801	1
ENSG00000163904.12	SENP2	3	185582607	3_114	0	0.0179487491920233	6.00551691509598	1.02348617403968e-06	0.641485627484567	2
ENSG00000213139.7	CRYGS	3	186546503	3_114	0	0.0159350445347122	4.87419321346971	7.37485386424275e-07	-0.186240474685318	1
ENSG00000090520.11	DNAJB11	3	186568197	3_114	0	0.0168920939765512	5.42856637573842	8.70694974998759e-07	0.416722312374636	1
ENSG00000156976.16	EIF4A2	3	186745054	3_114	0	0.0286469154503493	10.4611132934772	2.84546447933655e-06	1.22592555760728	2
ENSG00000163918.10	RFC4	3	186777197	3_114	0	0.0163360493314046	5.11039817597323	7.92682321215925e-07	0.310978623009956	2
ENSG00000073849.14	ST6GAL1	3	186930588	3_114	0	0.017968920518872	6.01619522591209	1.02645828671672e-06	0.564147880448594	1
ENSG00000127241.16	MASP1	3	187291951	3_115	0	0.0135157560781375	4.79838133563855	6.15789814679146e-07	-0.0640691940532782	1
ENSG00000136514.2	RTP4	3	187372341	3_115	0	0.0134436567587333	4.74670219339704	6.05908154579049e-07	-0.12095130559354	1
ENSG00000113946.3	CLDN16	3	190322628	3_116	0	0.0274547349526827	7.27704381598243	1.89701009520553e-06	0.71934979050257	1
ENSG00000188729.6	OSTN	3	191198981	3_117	0	0.0214808698363371	14.6886924455151	2.99593507746157e-06	-1.62294525600691	2
ENSG00000152492.13	CCDC50	3	191330733	3_117	0	0.00908699735661245	6.60398878592568	5.69802205138769e-07	-0.76038741620101	1
ENSG00000188958.9	UTS2B	3	191259337	3_117	0	0.00785094863061286	5.22437061790677	3.89451616518252e-07	0.354425309067393	1
ENSG00000127252.5	HRASLS	3	193241984	3_118	0	0.0338193920868507	10.8937536136764	3.49816863934436e-06	-1.33642110214111	2
ENSG00000127249.14	ATP13A4	3	193602460	3_118	0	0.0307599309980745	9.98657672358759	2.91675127636806e-06	-1.40248365352286	1
ENSG00000133657.14	ATP13A3	3	194498003	3_119	0	0.025102744082759	5.26456624681307	1.25481930154845e-06	-0.379150958802051	1
ENSG00000145014.17	TMEM44	3	194588160	3_119	0	0.101640351543302	18.7737223478676	1.81181539643139e-05	-2.02741475651744	1
ENSG00000041802.10	LSG1	3	194648850	3_119	0	0.0371303861139946	9.00735142746473	3.17558666482658e-06	-1.00656151822132	1
ENSG00000184203.7	PPP1R2	3	195574465	3_120	0	0.0209043659418794	5.34086640752493	1.0600982342011e-06	-0.427002719478792	1
ENSG00000189058.8	APOD	3	195583476	3_120	0	0.0243083692225902	6.53295636068856	1.50786679704027e-06	0.490978658095553	1
ENSG00000072274.12	TFRC	3	196082264	3_120	0	0.0222527755390249	5.70803269866799	1.20605756293201e-06	-0.186244000096594	1
ENSG00000163958.13	ZDHHC19	3	196214104	3_120	0	0.025126579065062	7.66334143790538	1.82830622060897e-06	-1.25330839368365	1
ENSG00000163959.9	SLC51A	3	196228401	3_120	0	0.020916387656372	6.21300593978751	1.23391671649611e-06	-1.28580771852938	1
ENSG00000213123.10	TCTEX1D2	3	196317854	3_121	0	0.021073747934486	14.7072323300176	2.94286358397153e-06	2.00121360937914	1
ENSG00000163961.4	RNF168	3	196504201	3_121	0	0.0103674638647603	6.34316959392039	6.24419202349227e-07	-0.233404570540761	1
ENSG00000185798.7	WDR53	3	196568292	3_121	0	0.0109942319377141	8.4202764792146	8.78999530869975e-07	1.46251575479454	1
ENSG00000174013.7	FBXO45	3	196568683	3_121	0	0.00851948009747905	4.85203559039911	3.92495306069857e-07	0.205535368113304	1
ENSG00000163964.14	PIGX	3	196717076	3_121	0	0.0136467310189853	9.1345102375037	1.18361727531268e-06	1.15736725218962	1
ENSG00000180370.10	PAK2	3	196740003	3_121	0	0.0198255920425868	12.4405735632146	2.34187637668854e-06	-1.54445692063962	1
ENSG00000119227.7	PIGZ	3	196952524	3_121	0	0.00923004828692953	5.65118704382501	4.95268893189914e-07	-0.693593394679297	1
ENSG00000186001.12	LRCH3	3	197790621	3_122	0	0.022495094379831	6.72353067137644	1.43609313714941e-06	-0.701270762785937	1
ENSG00000182899.14	RPL35A	3	197950388	3_122	0	0.0197247549179523	5.4719747679289	1.02483299354922e-06	-0.417085472990536	2
ENSG00000114473.13	IQCG	3	197960622	3_122	0	0.0190778116814353	5.15461423367581	9.33731742347111e-07	-0.324404975982305	1
ENSG00000185621.11	LMLN	3	197960381	3_122	0	0.0184756449192816	4.84947205439511	8.50729445327324e-07	-0.118304002483387	2
ENSG00000186777.11	ZNF732	4	305472	4_1	0	0.0452216710049776	14.6944663309716	6.30954178785125e-06	1.73476794701693	1
ENSG00000169026.12	MFSD7	4	689228	4_1	0	0.0503911676102444	15.7364858612219	7.52938620776196e-06	-1.95291290025613	1
ENSG00000185619.18	PCGF3	4	705427	4_2	0	0.0205982248106794	6.01446098767736	1.17631572512998e-06	-0.181482507080987	2
ENSG00000178950.16	GAK	4	932335	4_2	0	0.0217192741846823	6.49527253489526	1.33949187308557e-06	-0.494866165743236	1
ENSG00000145214.13	DGKQ	4	987144	4_2	0	0.0185560120004868	5.17808498135957	9.12328443890395e-07	-0.112648084044538	2
ENSG00000127415.12	IDUA	4	986676	4_2	0	0.0176484365876667	4.87061856618073	8.16183396076195e-07	0.523929197648923	1
ENSG00000178222.12	RNF212	4	1113690	4_2	0	0.0179061760602659	5.01622912841267	8.52859738430196e-07	-0.17365221035066	2
ENSG00000159674.11	SPON2	4	1209371	4_2	0	0.0237812124331254	7.38644669854106	1.66788828181282e-06	-0.842365946990258	1
ENSG00000090316.15	MAEA	4	1289820	4_2	0	0.0196629993566356	5.85271966559333	1.09270991681508e-06	-0.416628458289663	1
ENSG00000163945.15	UVSSA	4	1347101	4_2	0	0.0362887591191111	12.3124162834624	4.24241163604311e-06	2.32576234799055	2
ENSG00000179979.8	CRIPAK	4	1347765	4_2	0	0.0193992515274203	5.54460400166517	1.02129899588146e-06	-0.401242915052597	1
ENSG00000174137.12	FAM53A	4	1651283	4_3	0	0.0229515070206167	5.02296715067276	1.09463402099349e-06	0.3391646212962	1
ENSG00000168936.10	TMEM129	4	1721552	4_3	0	0.0229784078832679	5.03413079347456	1.09835270998478e-06	0.237675590806978	2
ENSG00000013810.18	TACC3	4	1721538	4_3	0	0.0229665984619862	5.02923158903458	1.09671986248974e-06	0.22695513814956	1
ENSG00000123933.16	MXD4	4	2262585	4_3	0	0.0263999701510327	6.35795522303601	1.59374302692563e-06	0.639093032087204	1
ENSG00000168884.14	TNIP2	4	2754720	4_3	0	0.07461957034191	16.35852263106	1.159028779656e-05	-2.0703181229364	1
ENSG00000109736.14	MFSD10	4	2934953	4_4	0	0.0196872423522777	5.14490679027628	9.61744686188954e-07	0.385195883194999	1
ENSG00000125388.19	GRK4	4	2959466	4_4	0	0.0362241477936784	10.9658289603366	3.77169912967804e-06	1.72577167222394	2
ENSG00000197386.10	HTT	4	3074423	4_4	0	0.0813097174533094	18.7791780372111	1.44982781690787e-05	-1.91089964131149	1
ENSG00000175920.16	DOK7	4	3463725	4_4	0	0.0241863488449824	7.10555623690034	1.63179572232014e-06	-0.777382130739473	1
ENSG00000163956.10	LRPAP1	4	3515322	4_4	0	0.025331488645873	7.54676394172345	1.81517656148855e-06	0.949596301676909	1
ENSG00000184160.7	ADRA2C	4	3741876	4_4	0	0.0419492018684577	12.3739573728984	4.92866970268525e-06	-1.43355165002531	1
ENSG00000132406.11	TMEM128	4	4247307	4_5	0	0.0234229026316741	8.18707316676032	1.82081902071269e-06	-0.966210980886302	3
ENSG00000168818.9	STX18	4	4542773	4_5	1	0.123290312153275	19.0379388831897	2.22867261784636e-05	-3.92022277577302	1
ENSG00000170891.10	CYTL1	4	5019945	4_6	0	0.0257905971849778	6.79336015511131	1.66357902061332e-06	0.739105533036313	1
ENSG00000072832.14	CRMP1	4	5893806	4_7	0	0.0208410304727261	8.78942267913349	1.73930976560029e-06	-1.07944959617281	1
ENSG00000013288.8	MAN2B2	4	6606103	4_7	0	0.013904130275018	4.94126964549416	6.52348666656629e-07	-0.211569886087633	1
ENSG00000163993.6	S100P	4	6693258	4_7	0	0.0166860681197277	6.67403737436141	1.05740179515565e-06	-0.661296826236675	2
ENSG00000178988.10	MRFAP1L1	4	6709977	4_7	0	0.0139795442767071	4.9926322029639	6.62704598821166e-07	0.258770328507522	1
ENSG00000173013.5	CCDC96	4	7042630	4_8	0	0.0252724214068418	5.87701121861977	1.4102651410936e-06	-0.637776418196006	1
ENSG00000196526.10	AFAP1	4	7940174	4_9	0	0.0303630218589367	8.83772723442091	2.54790354167419e-06	0.814307698093022	1
ENSG00000163995.19	ABLIM2	4	8019424	4_9	0	0.0198258064849196	4.77254303563176	8.98417313900625e-07	-0.255192522570522	1
ENSG00000087008.15	ACOX3	4	8441314	4_10	0	0.0193377513035659	6.2317642358037	1.14423277098339e-06	-0.656289980625081	1
ENSG00000109667.11	SLC2A9	4	10042064	4_11	0	0.018883177530524	4.73554267764526	8.49067520132821e-07	-0.194618988973636	1
ENSG00000038219.12	BOD1L1	4	13628058	4_13	0	0.0136385611977675	6.96640924818383	9.02142073150351e-07	-0.797565107320702	2
ENSG00000137449.15	CPEB2	4	15003031	4_14	0	0.0373106026760025	11.5224323023904	4.08200776216435e-06	-1.30368334725989	1
ENSG00000118564.14	FBXL5	4	15680842	4_15	0	0.0363798895530956	11.2013731437805	3.86927892491071e-06	1.46765111601655	1
ENSG00000109743.10	BST1	4	15703416	4_15	0	0.0267492831736238	8.26051963704021	2.09805521309243e-06	1.11071038252607	1
ENSG00000169744.12	LDB2	4	16902310	4_16	0	0.0635155747104932	17.8137467309066	1.0743181235503e-05	1.95225458426656	1
ENSG00000151552.11	QDPR	4	17512519	4_17	0	0.0267016421475533	10.1462564234362	2.57241599874577e-06	-1.27219855093635	1
ENSG00000002549.12	LAP3	4	17576846	4_17	0	0.119703944929322	24.6731553739963	2.80433926975584e-05	-3.11305269761664	1
ENSG00000047662.4	FAM184B	4	17781082	4_17	0	0.0165495539171108	5.58987027233281	8.78386025766029e-07	0.410408548664469	1
ENSG00000163257.10	DCAF16	4	17810905	4_17	0	0.0160202149063807	5.28129982653829	8.03353255912328e-07	-0.39006581334826	2
ENSG00000109805.9	NCAPG	4	17810992	4_17	0	0.015330752676497	4.86338639143222	7.07945212948296e-07	0.206733713518986	1
ENSG00000163138.18	PACRGL	4	20695589	4_19	0	0.0151021780291163	4.92802955329008	7.06659636971204e-07	0.0472419875798088	2
ENSG00000185774.14	KCNIP4	4	21949003	4_19	0	0.0149657319974872	4.84182077711654	6.88024764334599e-07	-0.34877589109064	1
ENSG00000181982.18	CCDC149	4	24977741	4_21	0	0.0115794040524471	4.73564034458194	5.20669714550068e-07	-0.097683295901591	1
ENSG00000053900.10	ANAPC4	4	25383698	4_21	0	0.0186660065151815	9.27111599446809	1.64316367150672e-06	-1.11811145302038	1
ENSG00000250317.8	SMIM20	4	25911960	4_22	0	0.0821414235060053	23.7481836539234	1.85220912950808e-05	-2.30502102084938	1
ENSG00000168214.20	RBPJ	4	26163543	4_22	0	0.0387209623070394	16.7116324832578	6.14415856238554e-06	-1.51763369104593	1
ENSG00000109689.15	STIM2	4	26855608	4_22	0	0.0208815032771117	10.7807833844709	2.13751650783969e-06	1.21061066086193	1
ENSG00000181826.9	RELL1	4	37686693	4_31	0	0.0135528244785794	5.97979927781658	7.69509200985434e-07	-0.536972300472625	1
ENSG00000169299.13	PGM2	4	37826564	4_31	0	0.192388748772781	31.7650488897292	5.80265292789572e-05	-3.23970403449383	1
ENSG00000250254.1	PTTG2	4	37960128	4_31	0	0.152767205221772	29.4159115541016	4.26687422584072e-05	2.87336261818246	1
ENSG00000109787.12	KLF3	4	38664197	4_31	0	0.0748153478266903	22.3507574830053	1.58774349615549e-05	2.26847289808989	1
ENSG00000174123.10	TLR10	4	38782646	4_31	0	0.0124204065876949	5.15162342892788	6.07543416832633e-07	-0.251799557450503	1
ENSG00000174125.7	TLR1	4	38856325	4_31	0	0.0488436571982776	18.221460015778	8.45062331854747e-06	2.06043763913431	1
ENSG00000174130.12	TLR6	4	38856325	4_31	0	0.0488436571982776	18.221460015778	8.45062331854747e-06	2.06043763913431	1
ENSG00000121895.7	TMEM156	4	39033198	4_32	0	0.0261168788316865	5.39319311969052	1.33741023588411e-06	0.373307750187742	2
ENSG00000157796.17	WDR19	4	39181936	4_32	0	0.0347329543596359	8.11855925084046	2.67742976438445e-06	-0.798065842603502	2
ENSG00000035928.15	RFC1	4	39366034	4_32	0	0.0375667050843291	8.87012476366123	3.16395450974825e-06	1.19207282549906	2
ENSG00000134962.6	KLB	4	39445546	4_32	0	0.112090849504015	19.4917729063546	2.07452608615111e-05	2.1443397450774	1
ENSG00000163682.15	RPL9	4	39458104	4_32	0	0.0335600684986488	7.78965426108197	2.48220940943336e-06	-1.14097244224651	2
ENSG00000109814.11	UGDH	4	39528808	4_32	0	0.0330342856049499	7.63851375659347	2.39591375674289e-06	0.99983211212627	1
ENSG00000163683.11	SMIM14	4	39637000	4_32	0	0.0631900805124578	13.8811453045059	8.32859235265437e-06	-1.6934325328585	1
ENSG00000078140.13	UBE2K	4	39706112	4_32	0	0.0303345064442659	6.82301656539889	1.96521810110737e-06	-0.94019069216514	1
ENSG00000121892.14	PDS5A	4	39976385	4_32	0	0.0256936624634184	5.2372992843079	1.27770561566788e-06	0.310335426070525	2
ENSG00000078177.13	N4BP2	4	40055239	4_32	0	0.0243571368344958	4.72775711984457	1.09339929630563e-06	0.0567401726225557	1
ENSG00000163694.14	RBM47	4	40630445	4_33	0	0.0145137304861587	4.952498173449	6.82497044404869e-07	-0.211207676713545	1
ENSG00000163697.16	APBB2	4	41217043	4_33	0	0.0162558737278804	6.02950973351439	9.30657141884917e-07	-0.556726557696485	1
ENSG00000109133.12	TMEM33	4	41935083	4_33	0	0.0211361388326596	8.52704203648201	1.71128149333455e-06	-1.16275593421131	1
ENSG00000182308.6	DCAF4L1	4	41981527	4_33	0	0.0220172924707783	8.91599675012368	1.86393691596861e-06	-1.60726347949032	1
ENSG00000014824.13	SLC30A9	4	41990441	4_33	0	0.0197646158944994	7.88831768911709	1.48036963462261e-06	0.75216323347955	1
ENSG00000178343.4	SHISA3	4	42397819	4_34	0	0.0206174819065554	6.44923268286442	1.26252813526769e-06	0.788496558951158	1
ENSG00000151806.13	GUF1	4	44673497	4_35	0	0.0471237074886234	13.0222455691866	5.82670095375312e-06	1.52714503821257	1
ENSG00000163281.11	GNPDA2	4	44726513	4_35	0	0.0481704843326179	13.2337825165918	6.05288472413793e-06	-1.92442875973379	1
ENSG00000163285.7	GABRG1	4	46124037	4_36	0	0.00865223167195295	4.94935860550517	4.06606632127506e-07	-0.213669989059336	1
ENSG00000151834.15	GABRA2	4	46472836	4_36	0	0.0262412080345426	15.6850436766676	3.90811156830097e-06	1.39368048140911	1
ENSG00000109158.10	GABRA4	4	46994452	4_36	0	0.00898313980376275	5.03688716329749	4.29623251141109e-07	-0.048300415722765	1
ENSG00000169019.10	COMMD8	4	47463830	4_37	0	0.0178776948177432	5.71792581391653	9.7061596965092e-07	0.378197887057508	1
ENSG00000198515.13	CNGA1	4	47969840	4_37	0	0.0256844160686477	9.16908453651263	2.23610951788293e-06	-1.19679460992706	2
ENSG00000135605.12	TEC	4	48269745	4_38	0	0.0188230243568074	5.089587010583	9.09639570313663e-07	-0.801798815177132	1
ENSG00000109171.14	SLAIN2	4	48340926	4_38	0	0.019300345944684	6.02569644400851	1.10425592896766e-06	1.1037038357475	1
ENSG00000145248.6	SLC10A4	4	48482870	4_38	0	0.0195552757801103	6.10233234514026	1.13307119306391e-06	0.906296524772524	1
ENSG00000075539.13	FRYL	4	48780630	4_38	0	0.0328992473556689	12.2053572951607	3.81271073052859e-06	2.22136035231026	1
ENSG00000109180.14	OCIAD1	4	48805678	4_38	0	0.0321297440244608	12.3809776804809	3.77710974046615e-06	2.69799166389286	2
ENSG00000109189.12	USP46	4	52657558	4_38	0	0.0281233450032978	8.57874524309058	2.29080510612465e-06	1.38626395056021	1
ENSG00000128045.6	RASL11B	4	52861283	4_38	0	0.0488218947080601	13.8581034718759	6.424152267963e-06	-1.96371926005908	2
ENSG00000180613.10	GSX2	4	54099937	4_39	0	0.197649965442663	27.9459030760684	5.24459900230628e-05	4.13283788198903	1
ENSG00000184178.15	SCFD2	4	53366491	4_39	0	0.0416949390992503	16.5983361161724	6.57120922836263e-06	1.99551873846484	1
ENSG00000145216.15	FIP1L1	4	53377468	4_39	0	0.0138429450221693	6.27009317359513	8.24137897472003e-07	-0.591039258987309	1
ENSG00000109255.11	NMU	4	55636449	4_40	0	0.0521335057442598	13.5242410603001	6.69464003307991e-06	1.54066558189991	1
ENSG00000157404.15	KIT	4	54657574	4_40	0	0.0221847636293631	5.34028765868771	1.12490760763394e-06	0.375191451682131	1
ENSG00000128052.8	KDR	4	55125900	4_40	0	0.10627210332129	20.4672972171709	2.06527158184806e-05	-2.22216246304959	1
ENSG00000134851.12	TMEM165	4	55390102	4_40	0	0.0217122810502912	5.1352034084662	1.05866973978837e-06	-0.516041337108425	2
ENSG00000134852.14	CLOCK	4	55546707	4_40	0	0.0235534070049219	5.91080117836886	1.32189659772588e-06	0.665295413843953	2
ENSG00000109265.13	KIAA1211	4	56048895	4_41	0	0.00962793300752718	5.26054697522703	4.80907288976581e-07	-0.41898841018078	1
ENSG00000157426.13	AASDH	4	56391175	4_41	0	0.0548015342060778	21.8559955698044	1.13726247063799e-05	-2.28777674650458	1
ENSG00000128059.8	PPAT	4	56435515	4_41	0	0.010969106664658	6.49704519043031	6.76681874883052e-07	-0.799482385415056	1
ENSG00000128040.10	SPINK2	4	56782366	4_41	0	0.0107916733482005	6.34238307535271	6.49888209027533e-07	-0.612427244578885	1
ENSG00000084093.16	REST	4	56907742	4_41	0	0.00987810289988467	5.50370781033451	5.1620987942596e-07	0.39552842565427	1
ENSG00000084092.6	NOA1	4	56979574	4_41	0	0.0155072408495331	9.78345246461902	1.44053584106046e-06	-1.05663702745375	1
ENSG00000163453.11	IGFBP7	4	57110400	4_41	0	0.0109773954638452	6.50420601929222	6.77939589168927e-07	-0.699634700031956	1
ENSG00000150471.16	ADGRL3	4	61201293	4_43	0	0.136559049471805	27.8489474191872	3.61099317149441e-05	2.90219965048994	2
ENSG00000145241.10	CENPC	4	67545510	4_47	0	0.0203682180021317	4.86151029599818	9.4020301874797e-07	-0.0445218010149528	1
ENSG00000033178.12	UBA6	4	67679865	4_47	0	0.0285863148823531	8.09359959029667	2.19683422036029e-06	-1.71215759958777	1
ENSG00000109163.6	GNRHR	4	67756817	4_47	0	0.0252085126517831	6.89344631893731	1.64998887887464e-06	-1.23184370292208	1
ENSG00000173597.8	SULT1B1	4	69787749	4_48	0	0.0244204093017982	6.86372107816308	1.59151216375284e-06	-0.762115567416395	1
ENSG00000109193.10	SULT1E1	4	69858097	4_48	0	0.0217624257879827	5.76543836611037	1.19134359347562e-06	-0.538063531931716	1
ENSG00000171195.10	MUC7	4	70430333	4_49	0	0.0262450871568765	4.85297608355289	1.20935433907863e-06	-0.279422432720995	1
ENSG00000132467.3	UTP3	4	70688558	4_49	0	0.0372017836005095	8.18958290641092	2.89283020056145e-06	-0.950904436241532	1
ENSG00000080493.15	SLC4A4	4	71186607	4_49	0	0.0332324990542641	7.10881658417246	2.24314685438812e-06	0.716949900992937	1
ENSG00000124875.9	CXCL6	4	73836402	4_52	0	0.0052865159411043	5.77872326878972	2.90067345370091e-07	-0.494277893908716	1
ENSG00000163734.4	CXCL3	4	74038579	4_52	0	0.00479765056176784	4.86067241834652	2.21422812420001e-07	0.0695615166736358	1
ENSG00000174808.11	BTC	4	74794307	4_52	0	0.0176460397225864	17.2069063981896	2.88301860845515e-06	-1.73990015083909	2
ENSG00000169116.11	PARM1	4	74932626	4_52	0	0.00636531993868161	7.53626497618999	4.55484700774132e-07	-0.825106520479912	1
ENSG00000163743.13	RCHY1	4	75518973	4_52	0	0.0514443992732575	27.4411425292796	1.34041008449707e-05	-2.60768003468943	1
ENSG00000174792.10	C4orf26	4	75555670	4_52	0	0.00654938696018592	7.80613290083366	4.85438244461519e-07	-0.67970856896435	2
ENSG00000138769.10	CDKL2	4	75631864	4_52	0	0.00499152302197847	5.23545435339814	2.48133186497125e-07	0.315243839017349	1
ENSG00000138757.14	G3BP2	4	75628069	4_52	0	0.00474496655603818	4.75621303320996	2.14285039366245e-07	0.0711256125827756	1
ENSG00000156194.17	PPEF2	4	75896897	4_52	0	0.0052587257887724	5.7288507466079	2.86052290788042e-07	-0.547540589153296	2
ENSG00000138755.5	CXCL9	4	76007275	4_52	0	0.0126199885001682	14.0224097327389	1.68026975039226e-06	1.61407329362318	1
ENSG00000156219.16	ART3	4	76009716	4_52	0	0.00520297369124545	5.6280009672337	2.78037381708928e-07	0.525367445000539	1
ENSG00000138750.14	NUP54	4	76148733	4_52	0	0.00481520256127976	4.89521962710977	2.23812397562486e-07	-0.144659206776673	2
ENSG00000138760.9	SCARB2	4	76200193	4_52	0	0.0149689933073272	15.6431060905129	2.22337634948154e-06	-1.77735736181921	2
ENSG00000189157.13	FAM47E	4	76255399	4_52	0	0.213267496123532	41.5508553128115	8.41399084140837e-05	-3.5667352777516	1
ENSG00000118804.8	STBD1	4	76273650	4_52	0	0.0118582634512023	13.4316798905245	1.51233785994849e-06	-1.46711639991919	1
ENSG00000163749.17	CCDC158	4	76421795	4_52	0	0.00586865457541697	6.76729080147142	3.7709500869018e-07	-0.638360859069316	2
ENSG00000118816.9	CCNI	4	77076396	4_52	0	0.00531089837196308	5.8222636038311	2.93600811776966e-07	-0.528691449799297	1
ENSG00000138764.14	CCNG2	4	77157274	4_52	0	0.00589173596343218	6.80446185254397	3.80657557192841e-07	0.642310493026191	1
ENSG00000138767.12	CNOT6L	4	77818737	4_52	0	0.00642933563329939	7.63099208322773	4.65848281567458e-07	-0.864903281263037	1
ENSG00000138759.18	FRAS1	4	78035275	4_52	0	0.00487002474401921	5.00232034702988	2.31313012662093e-07	0.324022159665821	1
ENSG00000138772.12	ANXA3	4	78551949	4_53	0	0.0224991438195946	10.3013516430386	2.20068356931334e-06	0.956792948115615	1
ENSG00000163291.14	PAQR3	4	78938670	4_53	0	0.0131950008761925	5.63070439590071	7.05455377404535e-07	0.409266874730752	2
ENSG00000152784.15	PRDM8	4	80183819	4_54	0	0.100044893690669	21.0426479688686	1.99890757421868e-05	2.17089106322486	2
ENSG00000138669.9	PRKG2	4	81215412	4_55	0	0.0238525989467536	4.97649363111704	1.1270847029388e-06	-0.288752296019639	1
ENSG00000138670.17	RASGEF1B	4	81833856	4_55	0	0.023774033664356	4.9450358990047	1.11627119708299e-06	-0.0854585815743368	2
ENSG00000152795.17	HNRNPDL	4	82430692	4_55	0	0.0302497203863187	7.24457700532109	2.08080697248445e-06	-0.938043061790712	1
ENSG00000145284.11	SCD5	4	82596101	4_56	0	0.0253111088756366	5.66167292909066	1.36067167935641e-06	0.246386441542064	1
ENSG00000138674.16	SEC31A	4	82901304	4_56	0	0.0230194475710898	4.75675863194505	1.03968890347697e-06	-0.312550328693664	1
ENSG00000168152.12	THAP9	4	82901181	4_56	0	0.0710070824379989	15.5807609929746	1.05047986125345e-05	2.17061532101608	1
ENSG00000173085.13	COQ2	4	83284465	4_56	0	0.0372444671293297	9.35501467700146	3.30829047866441e-06	-1.0150119233	2
ENSG00000163312.10	HELQ	4	83451296	4_56	0	0.022936126593369	4.72219806364744	1.02839906366224e-06	-0.116248326985861	2
ENSG00000163319.10	MRPS18C	4	83456344	4_56	0	0.0311189912850933	7.63460790906574	2.25584702507948e-06	1.20118807668361	1
ENSG00000163322.13	FAM175A	4	83522904	4_56	0	0.0233044284610124	4.87402989887938	1.07850966686863e-06	-0.327375694181729	1
ENSG00000163624.5	CDS1	4	84583243	4_57	0	0.0680058255316198	17.12766138975	1.10596550659526e-05	2.16927675956391	1
ENSG00000138639.17	ARHGAP24	4	85475380	4_57	0	0.0200781778055129	5.42140437182992	1.03355476683175e-06	-0.488792338782971	1
ENSG00000109339.19	MAPK10	4	86593649	4_58	0	0.0149645792978037	4.72279215800764	6.71059056909083e-07	-0.0619338021027686	1
ENSG00000145283.7	SLC10A6	4	86849309	4_59	0	0.0176469708932805	5.87924361100505	9.85119740955121e-07	-0.702313243827166	1
ENSG00000145332.13	KLHL8	4	87240203	4_59	0	0.0557245547912635	16.8845805627911	8.93375999068303e-06	2.00981533549	1
[truncated: 6,006 more rows]
