# Supplementary material for: Adjusting for genetic confounders in transcriptome-wide association studies improves discovery of risk genes of complex traits
Source: Nat Genet. 2024 Jan 26;56(2):336–47. doi: 10.1038/s41588-023-01648-9 (PMC10864181; doi:10.1038/s41588-023-01648-9)
Supplement: Supplementary file 5 — cTWAS results of all analyzed genes across all tissues for IBD, SCZ, and SBP. Results are stored separately for each combination of traits and tissues. Column legends for each set of results are the same as in Supplementary Table 1. [file 41588_2023_1648_MOESM5_ESM.zip › SCZ_Brain_Substantia_nigra.csv]

id	genename	chrom	pos	region_tag	cs_index	PIP	tau2	PVE	z	num_eqtl
ENSG00000235098.8	ANKRD65	1	1422081	1_1	0	0.0154676961662126	8.8392324072245	1.29818797563084e-06	0.999932755820527	1
ENSG00000169885.9	CALML6	1	1915143	1_1	0	0.105737824565274	27.4819383965926	2.75914884529955e-05	2.94543239370131	1
ENSG00000178821.12	TMEM52	1	1919475	1_1	0	0.0104807788502054	5.11767618752969	5.09288368070615e-07	0.365447315271193	1
ENSG00000130764.9	LRRC47	1	3792923	1_3	0	0.0134926476819351	5.09047683126081	6.52158324476875e-07	-0.246629110013454	2
ENSG00000116198.12	CEP104	1	3857154	1_3	0	0.0153106337157202	6.29738777060392	9.15484509025736e-07	0.607279037559158	1
ENSG00000169598.15	DFFB	1	3874969	1_3	0	0.0165951690093962	7.03918921792275	1.10917919786311e-06	-0.713664388379571	1
ENSG00000198912.10	C1orf174	1	3891607	1_3	0	0.0357499105593114	14.3669107222215	4.8768090291596e-06	-1.55369198656738	1
ENSG00000196581.10	AJAP1	1	4654467	1_4	0	0.0123858336667488	11.0182047690143	1.29578658515344e-06	1.17728906226605	1
ENSG00000116251.9	RPL22	1	6208961	1_5	0	0.0147339758288439	4.80432339837476	6.7212427909382e-07	-0.150261358754301	2
ENSG00000187017.15	ESPN	1	6424625	1_5	0	0.0148293046554112	4.83408829531789	6.80663970664334e-07	0.0203151530913279	2
ENSG00000171680.21	PLEKHG5	1	6517705	1_5	0	0.0519127666621752	24.5542993854066	1.21031695868494e-05	-3.55203727228562	1
ENSG00000204859.12	ZBTB48	1	6579883	1_5	0	0.0426279833820062	17.015925452438	6.88728030741168e-06	-2.3020170905851	2
ENSG00000041988.15	THAP3	1	6625791	1_5	0	0.0220768454400072	9.89442160764354	2.07407676323339e-06	-1.52159867565176	1
ENSG00000007923.15	DNAJC11	1	6701642	1_5	1	0.188409007513829	31.1695672236669	5.57609072071883e-05	-4.91692799881971	1
ENSG00000049245.12	VAMP3	1	7771004	1_6	0	0.0131021629393958	7.96066643760744	9.90352539658104e-07	1.16661552255026	2
ENSG00000116288.12	PARK7	1	7954508	1_6	0	0.0129594382808481	7.02090443919697	8.63926183135889e-07	0.484600165271514	1
ENSG00000116285.12	ERRFI1	1	7993768	1_6	0	0.00989180891859998	4.85640503647805	4.56129347805384e-07	-0.134159777189931	2
ENSG00000162426.14	SLC45A1	1	8324944	1_6	0	0.00977689947536131	5.40155141103154	5.01437789899651e-07	-0.912039977465619	1
ENSG00000074800.13	ENO1	1	8879251	1_6	0	0.0126733971335528	11.8417928354164	1.42497714898206e-06	2.44868725137781	1
ENSG00000180758.11	GPR157	1	9128930	1_6	0	0.011482316639415	6.35843742746179	6.93229949999275e-07	-0.661932166142598	1
ENSG00000049239.12	H6PD	1	9237812	1_6	0	0.020529342535773	11.9361993199451	2.32668987651127e-06	1.34537397791168	2
ENSG00000171603.16	CLSTN1	1	9824341	1_7	0	0.0392210597472119	11.8152176914956	4.40005848007429e-06	-1.41540131228769	1
ENSG00000162444.11	RBP7	1	9997599	1_7	0	0.033707283188343	10.3524667339987	3.31333226894543e-06	-1.19430857171735	1
ENSG00000130939.18	UBE4B	1	10033313	1_7	0	0.0295699885337903	9.09047174852332	2.55231912275755e-06	-1.72794939323178	1
ENSG00000054523.17	KIF1B	1	10210438	1_7	0	0.0189228202121254	4.80295751199481	8.62962660570415e-07	0.241712917969988	2
ENSG00000175279.21	CENPS	1	10429947	1_7	0	0.0188315888642192	4.75663163469342	8.50518727312381e-07	0.074530704256512	2
ENSG00000241563.3	CORT	1	10449352	1_7	0	0.0189117740764529	4.79736293168807	8.61454299614829e-07	0.388988594236128	1
ENSG00000160049.11	DFFA	1	10475753	1_7	0	0.0188521081167727	4.76707016203349	8.53313983316209e-07	-0.0768227900507549	1
ENSG00000204624.7	DISP3	1	11478999	1_8	0	0.053668380632625	16.1402613780298	8.22482093418181e-06	-2.03928320732491	1
ENSG00000175262.14	C1orf127	1	10982502	1_8	0	0.0168815716316543	4.99474065991568	8.00614066274548e-07	0.343569523605867	1
ENSG00000120948.16	TARDBP	1	11012060	1_8	0	0.0414494533132569	13.635148234791	5.36631383217785e-06	-1.60812924419614	1
ENSG00000009724.16	MASP2	1	11047382	1_8	0	0.0168086533714304	4.95328191523974	7.90539117380122e-07	-0.368645072490629	1
ENSG00000116649.9	SRM	1	11060199	1_8	0	0.019945099686401	6.59289425940802	1.24856086543415e-06	0.729826043547388	2
ENSG00000171824.13	EXOSC10	1	11099514	1_8	0	0.018360382582403	5.79924002098596	1.0109977921389e-06	0.524182110792381	1
ENSG00000171819.4	ANGPTL7	1	11188156	1_8	0	0.0168157431884025	4.95731833089461	7.91517043197591e-07	0.254997367226986	1
ENSG00000116663.10	FBXO6	1	11664881	1_8	0	0.0209874470480305	7.08151043000167	1.41118161349186e-06	0.76656889754479	1
ENSG00000162490.6	DRAXIN	1	11740966	1_9	0	0.0168268523471581	5.00334224985151	7.9939327826724e-07	0.213462941106054	1
ENSG00000177674.15	AGTRAP	1	11734619	1_9	0	0.023943314347586	8.38606703322775	1.9065139778243e-06	-0.824984069463233	1
ENSG00000011021.21	CLCN6	1	11806385	1_9	0	0.0224755592940069	7.77862063404204	1.66000920342199e-06	-1.1614452797785	2
ENSG00000116685.15	KIAA2013	1	11926172	1_9	0	0.0168240935225196	5.00177324212159	7.99011572607624e-07	0.257378787183151	2
ENSG00000083444.16	PLOD1	1	11935984	1_9	0	0.0375220499570873	12.7124581901442	4.52911649754054e-06	-1.67496533325411	1
ENSG00000162493.16	PDPN	1	13583417	1_10	0	0.0796803598781661	20.7905490284941	1.5729490007929e-05	2.14882120667992	1
ENSG00000142621.19	FHAD1	1	15247273	1_11	0	0.0116674823860808	9.06662948327144	1.00443171914763e-06	-1.0569515424843	1
ENSG00000142634.12	EFHD2	1	15385156	1_11	0	0.0105864544266699	8.13755127368944	8.17978082603191e-07	-0.846294676778273	1
ENSG00000142615.7	CELA2A	1	15456727	1_11	0	0.0160744857808434	12.1316594896786	1.85163208534982e-06	1.4064016176762	1
ENSG00000116771.5	AGMAT	1	15584636	1_11	0	0.00847119374002403	6.00904344326591	4.83334009382315e-07	-0.676556890250463	1
ENSG00000197312.11	DDI2	1	15593959	1_11	0	0.0408749275138981	21.1060554051009	8.19146285333767e-06	-2.00912418156966	1
ENSG00000116786.11	PLEKHM2	1	15683361	1_11	0	0.0263086451550026	16.8577242254155	4.21109292587542e-06	1.8340816460703	2
ENSG00000162461.7	SLC25A34	1	15735883	1_11	0	0.00858394787709171	6.13524845510232	5.0005367507554e-07	-0.476250083251818	1
ENSG00000162458.12	FBLIM1	1	15756481	1_11	0	0.00766736892392583	5.05759944540905	3.68203733620026e-07	-0.275272675787668	1
ENSG00000186510.11	CLCNKA	1	16018653	1_11	0	0.00888215020945304	6.46127236898485	5.44921017542224e-07	0.739377731667401	1
ENSG00000173641.17	HSPB7	1	16000440	1_11	0	0.00923563366026203	6.83383953556457	5.99278740989096e-07	0.682211612364251	1
ENSG00000184908.17	CLCNKB	1	16044217	1_11	0	0.0112105955646	8.68486549762325	9.24462244125437e-07	1.14886246353635	1
ENSG00000185519.8	FAM131C	1	16056089	1_11	0	0.0100629929882611	7.65318443395824	7.31251460308691e-07	-0.857809259370819	1
ENSG00000142632.16	ARHGEF19	1	16210794	1_11	0	0.150673604027851	33.9669565902435	4.85949578164184e-05	3.49062193997642	1
ENSG00000132881.11	RSG1	1	16237140	1_11	0	0.00897834107944051	6.56414024570136	5.59591807850408e-07	-0.923291306527981	1
ENSG00000037637.10	FBXO42	1	16352633	1_11	0	0.0215455354920995	14.9393533485545	3.05623319660738e-06	-2.00491931266705	1
ENSG00000055070.16	SZRD1	1	16352580	1_11	0	0.0310639737394719	18.4563919995927	5.44378811220064e-06	2.50970627226574	1
ENSG00000183888.4	C1orf64	1	16016584	1_11	0	0.0144138067242343	11.0879135776513	1.5174902987455e-06	-1.27200417756912	1
ENSG00000117122.13	MFAP2	1	16980375	1_12	0	0.0461115712125697	19.4826736615573	8.53013439256495e-06	-2.61287729898327	1
ENSG00000159363.17	ATP13A2	1	17011965	1_12	0	0.0142096834361438	8.16142491155325	1.10115331074488e-06	-1.51281695502098	1
ENSG00000117154.11	IGSF21	1	18108097	1_12	0	0.0170138417697939	9.88554444043902	1.59698331641215e-06	-1.1371706323692	1
ENSG00000159423.16	ALDH4A1	1	18902981	1_13	0	0.0211130285873838	13.4619913376189	2.69871634435007e-06	-1.37990888002628	1
ENSG00000127481.14	UBR4	1	19202710	1_13	0	0.0133527350271163	9.05935598670732	1.14858979478173e-06	1.06117459996196	1
ENSG00000127463.13	EMC1	1	19251910	1_13	0	0.00850902297544565	4.76507913871767	3.84988016019725e-07	0.105702165922921	1
ENSG00000053372.4	MRTO4	1	19249541	1_13	0	0.0090565111091121	5.35165658116667	4.60199939986411e-07	-0.422766006246288	1
ENSG00000162482.4	AKR7A3	1	18377178	1_13	0	0.0121260891405842	7.72234770439237	8.89134588940615e-07	-0.466119449307079	1
ENSG00000040487.12	PQLC2	1	19321896	1_13	0	0.0131315063598585	8.83558750387781	1.10165948366146e-06	1.00527182965675	1
ENSG00000077549.17	CAPZB	1	19485158	1_13	0	0.00877363341557891	5.0730730395865	4.22618005846945e-07	0.218798909096594	1
ENSG00000158747.13	NBL1	1	19640599	1_13	0	0.0701051154692292	25.0074536187682	1.6646256324039e-05	-2.23618132629637	1
ENSG00000162542.13	TMCO4	1	19824797	1_13	0	0.00861340806224842	4.88136983255634	3.99221693068203e-07	-0.200747907085212	1
ENSG00000169914.5	OTUD3	1	19885299	1_13	0	0.0212701858965975	13.5191925601909	2.73035700380902e-06	1.52203261462075	2
ENSG00000009709.11	PAX7	1	18631052	1_13	0	0.0150695097317867	10.180057204013	1.45662157566626e-06	1.13116095779085	1
ENSG00000162545.5	CAMK2N1	1	20480580	1_14	0	0.0781426946630713	19.796704316789	1.46885415670821e-05	2.15511246968604	1
ENSG00000183114.7	FAM43B	1	20552663	1_14	0	0.0922385560627	21.325745692912	1.86773010280726e-05	2.21953038649287	1
ENSG00000158825.5	CDA	1	20588679	1_14	0	0.0153589452470417	4.76877492206749	6.95449523571471e-07	0.0557616148417833	1
ENSG00000158828.7	PINK1	1	20633253	1_14	0	0.0265443038620168	9.80415596448486	2.47103529341509e-06	1.05313847315299	1
ENSG00000189410.11	SH2D5	1	20733294	1_14	0	0.0187363293823298	6.58923888424886	1.17224168816481e-06	-0.65883349900142	1
ENSG00000075151.20	EIF4G3	1	21177786	1_14	0	0.0236877933185695	10.6450113403999	2.39424247047249e-06	-2.59263802987595	1
ENSG00000117298.14	ECE1	1	21345450	1_14	0	0.0167179100419471	5.83809846122751	9.26724822830203e-07	-0.845637504623474	2
ENSG00000187980.6	PLA2G2C	1	20174949	1_14	0	0.0215113053308771	7.91726708988899	1.61710960858264e-06	-0.864590835310398	1
ENSG00000070886.11	EPHA8	1	22559927	1_15	0	0.0153039008472566	7.6209713234276	1.10741363768323e-06	0.853036378791026	1
ENSG00000142794.18	NBPF3	1	21439197	1_15	0	0.0143843483503429	6.83415687397977	9.33410178281163e-07	-0.527210062251869	2
ENSG00000162551.13	ALPL	1	21528613	1_15	0	0.0114210119549678	4.82102652541555	5.22807132512846e-07	-0.416266573496566	1
ENSG00000076864.19	RAP1GAP	1	21669538	1_15	0	0.0154155496271092	7.80786846809999	1.14284912220073e-06	0.854329820030605	1
ENSG00000090686.15	USP48	1	21783303	1_15	0	0.136024543345226	25.8833221985707	3.34298703195838e-05	-2.47153059526148	2
ENSG00000142789.19	CELA3A	1	22001714	1_15	0	0.0478653783394998	18.0040300565974	8.18254913969844e-06	-1.69371603991579	1
ENSG00000070831.15	CDC42	1	22052177	1_15	1	0.158000414502001	21.4696110750187	3.22091897780978e-05	-4.07917695756741	1
ENSG00000162552.14	WNT4	1	22144389	1_15	0	0.0114096192454805	4.84867698401071	5.25281131733293e-07	-0.279617941049858	1
ENSG00000173372.16	C1QA	1	22636557	1_15	0	0.0117069325427567	5.05033357513056	5.61384706151586e-07	-0.352504482669444	1
ENSG00000169641.13	LUZP1	1	23177591	1_16	0	0.0158797905461573	6.78904535408805	1.02364855230142e-06	-0.716347821368361	1
ENSG00000125944.18	HNRNPR	1	23343277	1_16	0	0.0247450147015412	11.0428830529813	2.5945831053896e-06	-1.20839318998087	1
ENSG00000125945.14	ZNF436	1	23369659	1_16	0	0.0147348967508074	6.0728259594389	8.49640740404822e-07	-0.542713739567953	1
ENSG00000204219.9	TCEA3	1	23227524	1_16	0	0.0130815298140081	4.93430461860012	6.1288908809145e-07	0.297516553141328	2
ENSG00000088280.18	ASAP3	1	23484404	1_16	0	0.0135331359234921	5.25889528971529	6.757567060059e-07	0.361702714647638	1
ENSG00000117318.8	ID3	1	23559582	1_16	0	0.0132043788935011	5.02369138944793	6.29851730476172e-07	-0.179804096050101	1
ENSG00000197880.8	MDS2	1	23581212	1_16	0	0.0250126102034852	11.146249634078	2.64719038842299e-06	1.29211411115606	1
ENSG00000179546.4	HTR1D	1	23194847	1_16	0	0.0137790964357725	5.43117881458201	7.10578786589663e-07	-0.395391370754735	1
ENSG00000117308.14	GALE	1	23800401	1_17	0	0.0116389135840512	4.94657737294109	5.46656664392453e-07	0.21390897872192	1
ENSG00000142677.3	IL22RA1	1	24143324	1_17	0	0.0119580304480433	5.20510228091974	5.90998419647334e-07	0.401216720545805	2
ENSG00000001460.17	STPG1	1	24417293	1_17	0	0.0592787249888857	20.6185440175908	1.16052431729619e-05	2.24364697323147	1
ENSG00000001461.16	NIPAL3	1	24418622	1_17	0	0.0543122001655378	19.7663842684836	1.01934694823185e-05	-2.2164439423381	1
ENSG00000117602.11	RCAN3	1	24501339	1_17	0	0.0142310059908666	6.86922177309548	9.28197802897065e-07	-0.750196192440299	1
ENSG00000184454.6	NCMAP	1	24555515	1_17	0	0.0126921425367951	5.77467660595336	6.95921101679259e-07	0.718970048855528	1
ENSG00000169504.14	CLIC4	1	24745089	1_17	0	0.0139054330276336	6.64780978926018	8.7772910428421e-07	0.853454295010558	2
ENSG00000188672.17	RHCE	1	25430369	1_18	0	0.0159554228047801	4.82586678120076	7.31107169653823e-07	-0.110037477685257	1
ENSG00000157978.11	LDLRAP1	1	25562931	1_18	0	0.0165302765744098	5.15290934979093	8.08779284784237e-07	0.303881205153261	1
ENSG00000162430.16	SELENON	1	25799884	1_18	0	0.0204291300504514	7.15619035430362	1.38812684834363e-06	0.74869329367711	1
ENSG00000117640.17	MTFR1L	1	25818183	1_18	0	0.0179149863272765	5.9634709371173	1.01440874590827e-06	-0.615087213641124	1
ENSG00000158006.13	PAFAH2	1	25998029	1_18	0	0.0239683735593527	8.76883867196257	1.99562089074325e-06	1.09697377672811	1
ENSG00000158008.9	EXTL1	1	26020058	1_18	0	0.0166999129020877	5.2726087287898	8.3605942514648e-07	-0.373535379948005	1
ENSG00000158022.6	TRIM63	1	26068506	1_18	0	0.0163609931016833	5.05248649176578	7.84896187148711e-07	-0.328169546298766	1
ENSG00000175087.9	PDIK1L	1	26113638	1_18	0	0.0169353165346828	5.306201132586	8.5324631854988e-07	0.263444956129093	1
ENSG00000197245.5	FAM110D	1	26158522	1_18	0	0.0195928551310555	6.6145379132989	1.23053687968001e-06	-0.56889621889327	2
ENSG00000142675.17	CNKSR1	1	26170849	1_18	0	0.0159987530114253	4.90492390824684	7.45102130194991e-07	0.416186749914419	2
ENSG00000130695.14	CEP85	1	26233678	1_18	0	0.0350657921128974	12.4371229180616	4.14095944403901e-06	-1.41465705691032	1
ENSG00000169442.8	CD52	1	26317588	1_18	0	0.0215411037061994	7.49077354671694	1.53211730007676e-06	-0.789192387717771	1
ENSG00000176083.17	ZNF683	1	26374694	1_18	0	0.0707367570086972	19.0998736385022	1.28284160396471e-05	-2.29150674463005	1
ENSG00000117682.16	DHDDS	1	26427451	1_18	0	0.0211537569108261	7.79574772434844	1.5658230530298e-06	1.09948434799181	2
ENSG00000060642.10	PIGV	1	26787956	1_18	0	0.0606543827672932	17.3197571857333	9.97473538977235e-06	3.10472486377496	1
ENSG00000204160.11	ZDHHC18	1	26827212	1_18	0	0.0167277314657224	5.34614361487988	8.49131722658017e-07	0.499868504221744	1
ENSG00000142751.14	GPN2	1	26890178	1_18	0	0.0460055692191421	15.1148623328186	6.60255459931151e-06	-2.95522531070365	1
ENSG00000174950.10	CD164L2	1	27383368	1_19	0	0.00746873186123287	6.35568170531639	4.50719558407408e-07	0.647043038162792	1
ENSG00000090020.10	SLC9A1	1	27166703	1_19	0	0.0193578881744321	15.4609303376124	2.8417835559751e-06	1.77271915515536	1
ENSG00000142784.15	WDTC1	1	27234636	1_19	0	0.0163065671888356	13.8172437465007	2.13934762829556e-06	-1.53116224452683	1
ENSG00000142733.14	MAP3K6	1	27367112	1_19	0	0.00636543652052424	4.83091018158747	2.9198097283702e-07	0.255971723802209	1
ENSG00000142748.12	FCN3	1	27367112	1_19	0	0.00631638208794705	4.75712808855526	2.85305822828199e-07	0.100378301926369	2
ENSG00000126705.13	AHDC1	1	27604387	1_19	0	0.0728004014662169	28.2724311519116	1.95431392381658e-05	-2.69677297082544	1
ENSG00000126709.14	IFI6	1	27671883	1_19	0	0.00742796665172785	6.30346822320132	4.44576917071779e-07	-0.787179633591158	1
ENSG00000130775.15	THEMIS2	1	27872858	1_19	0	0.00667754783471575	5.28746612362266	3.3524476314523e-07	-0.298326773916128	1
ENSG00000117748.9	RPA2	1	27914572	1_19	0	0.0117296384185532	10.6658518814381	1.18789367434925e-06	1.15753495118573	1
ENSG00000130768.14	SMPDL3B	1	27935089	1_19	0	0.00639296095754605	4.87205110935101	2.95740828018477e-07	0.157478463721161	1
ENSG00000158161.15	EYA3	1	28088507	1_19	0	0.0127767229108855	11.4833431107729	1.39310937367754e-06	1.40992457826689	1
ENSG00000169403.11	PTAFR	1	28193492	1_19	0	0.00787322604341256	6.85890608678681	5.12749178979954e-07	0.722160786184153	1
ENSG00000126698.10	DNAJC8	1	28232721	1_19	0	0.0404575238518365	22.5542877603669	8.66414701215583e-06	2.06330086711634	1
ENSG00000130770.17	ATPIF1	1	28236497	1_19	0	0.00726660340468222	6.09379636332142	4.20452357632613e-07	0.533248988062171	2
ENSG00000130772.13	MED18	1	28329751	1_19	0	0.00660699455168368	5.18610765241352	3.25344053285679e-07	0.237869782055734	1
ENSG00000204138.12	PHACTR4	1	28369680	1_19	0	0.00635066811680474	4.80876466270605	2.89968176614298e-07	0.178909699977515	1
ENSG00000180098.9	TRNAU1AP	1	28553045	1_19	0	0.0225533884182167	16.9265604450425	3.62474878274812e-06	1.64174100431463	1
ENSG00000159023.19	EPB41	1	28886806	1_19	0	0.0225684498653779	16.9331332048595	3.62857790498906e-06	-1.83004151780839	1
ENSG00000060656.19	PTPRU	1	29236440	1_19	0	0.0175776842338344	14.536525829565	2.42616134838367e-06	-1.67721805830603	1
ENSG00000162511.7	LAPTM5	1	30757348	1_20	0	0.00413455469911561	4.78147423151446	1.87710237116241e-07	-0.0836797333492333	2
ENSG00000134644.15	PUM1	1	31066204	1_20	0	0.0149490261251315	16.9022959080072	2.39914224637292e-06	1.81861228176842	1
ENSG00000162517.12	PEF1	1	31644486	1_20	0	0.005161638388121	6.77401865910803	3.31994860828158e-07	-0.587172924877376	1
ENSG00000084636.17	COL16A1	1	31697617	1_20	0	0.00493335987558863	6.36934662061819	2.98356207408741e-07	-0.579042879608516	2
ENSG00000184007.18	PTP4A2	1	31944881	1_20	0	0.00424099191273697	5.01061031481728	2.01769477420921e-07	-0.248792367336338	1
ENSG00000160051.11	IQCC	1	32205464	1_21	0	0.020701752222594	11.4605070249904	2.25272580923156e-06	-1.46785544549792	1
ENSG00000084623.11	EIF3I	1	32222176	1_21	0	0.0188207125132998	10.5470643757573	1.88479905121056e-06	1.38181198006749	1
ENSG00000160055.19	TMEM234	1	32222176	1_21	0	0.0188207125132998	10.5470643757573	1.88479905121056e-06	-1.38181198006749	1
ENSG00000183615.5	FAM167B	1	32246914	1_21	0	0.04658384988289	19.2767511076791	8.52641789466147e-06	-1.99580624313167	1
ENSG00000116478.11	HDAC1	1	32291652	1_21	0	0.0140652318186311	7.75817645009709	1.03610541655235e-06	-0.953241359284909	1
ENSG00000176261.15	ZBTB8OS	1	32650758	1_21	0	0.0102945493595216	4.77489796290038	4.6673334820028e-07	-0.0918335764830099	1
ENSG00000162521.18	RBBP4	1	32650943	1_21	0	0.0108008102017947	5.23350632760634	5.36718400789681e-07	0.230091879795816	1
ENSG00000116497.17	S100PBP	1	32817174	1_21	0	0.0233453776268435	12.613975183649	2.79608437340168e-06	1.44867943864329	1
ENSG00000134684.10	YARS	1	32817927	1_21	0	0.023727571776163	12.7699294158384	2.87699554483413e-06	-1.4613826010786	1
ENSG00000160097.16	FNDC5	1	32872031	1_21	0	0.0148367909069902	8.26915764900685	1.16492682177076e-06	1.10209268375522	1
ENSG00000121905.9	HPCA	1	32886832	1_21	0	0.0140939505964073	7.77768909383703	1.04083220192897e-06	-0.800719485930303	1
ENSG00000004455.16	AK2	1	33080995	1_21	0	0.0126197698019486	6.72106285891338	8.05353938585175e-07	1.10300715651031	1
ENSG00000142920.16	AZIN2	1	33080995	1_21	0	0.0126197698019486	6.72106285891339	8.05353938585176e-07	-1.10300715651031	1
ENSG00000273274.1	ZBTB8B	1	32465491	1_21	0	0.0499516044942502	19.9540714140415	9.46407910636572e-06	2.10520467907136	1
ENSG00000116544.11	DLGAP3	1	34930171	1_22	0	0.00795125595724111	4.94202516807271	3.73111026210844e-07	0.618257897026663	1
ENSG00000116819.6	TFAP2E	1	35573174	1_22	0	0.190660823875086	24.1334419179671	4.3689605946003e-05	4.23988844068056	1
ENSG00000126067.11	PSMB2	1	35641909	1_22	0	0.184102737310338	24.6855393313321	4.31519337898579e-05	-4.28515227822419	1
ENSG00000142686.7	C1orf216	1	35719866	1_22	0	0.144463137326184	23.6952004862076	3.25023547903537e-05	4.24773306986884	1
ENSG00000134698.10	AGO4	1	35808004	1_22	0	0.0081344423866031	5.03767358117295	3.89094604042651e-07	-0.0367777472213111	2
ENSG00000092847.11	AGO1	1	35870261	1_22	0	0.0139448721452184	13.2139708452248	1.7496262174301e-06	-3.09002441255171	1
ENSG00000181817.5	LSM10	1	36397922	1_22	0	0.00802383066250245	5.00624161998055	3.81409018537153e-07	-0.426744049964244	1
ENSG00000116885.18	OSCP1	1	36446312	1_22	0	0.0116594255621776	8.53781661085724	9.4519490721257e-07	1.11688747705683	1
ENSG00000163877.10	SNIP1	1	37553609	1_23	0	0.0220833410864733	9.1862751870199	1.92620110777993e-06	-1.22708173930411	2
ENSG00000163879.10	DNALI1	1	37557547	1_23	0	0.0140075521959246	4.82475729837026	6.41704548981082e-07	0.242627703857021	1
ENSG00000116922.14	C1orf109	1	37692275	1_23	0	0.0226035672716776	9.40984030624513	2.01955941413581e-06	-1.31589698631079	1
ENSG00000134690.10	CDCA8	1	37692275	1_23	0	0.0226035672716776	9.40984030624513	2.01955941413581e-06	1.31589698631079	1
ENSG00000188786.9	MTF1	1	37859751	1_23	0	0.292659475552313	34.9552750788402	9.71343215059174e-05	-3.40021459658637	1
ENSG00000204084.12	INPP5B	1	37945979	1_23	0	0.0912826186100006	22.9617274148776	1.99016939767093e-05	-2.52090319683865	2
ENSG00000183386.9	FHL3	1	37996149	1_23	0	0.0148901384865001	5.409188507312	7.64765433956783e-07	0.197068866335976	1
ENSG00000131233.9	GJA9	1	38881233	1_24	0	0.0231789347686991	15.3074654072888	3.36894682912384e-06	1.95118702948354	1
ENSG00000174574.15	AKIRIN1	1	38991334	1_24	0	0.109831395690703	29.7639646760884	3.10394973476858e-05	3.33678269716158	2
ENSG00000168653.10	NDUFS5	1	39026790	1_24	0	0.0089790389250255	6.34632707848215	5.41065324717851e-07	0.712938591339204	1
ENSG00000183682.7	BMP8A	1	39491437	1_24	0	0.0114877379598729	8.52892271268486	9.30306587699463e-07	-1.65561866850401	2
ENSG00000090621.13	PABPC4	1	39629862	1_24	0	0.00759143573194265	4.78936591774074	3.45222692809257e-07	0.0945253006126148	1
ENSG00000163909.7	HEYL	1	39640410	1_24	0	0.0180546539360603	12.9438365349134	2.21896056934992e-06	-1.65106752868684	2
ENSG00000116983.12	HPCAL4	1	39685904	1_24	0	0.00767471421280797	4.90309295943951	3.5729730171983e-07	0.134060547601632	3
ENSG00000084072.16	PPIE	1	39738050	1_25	0	0.00584024734362409	4.90536070631412	2.72019216416653e-07	0.219424578128703	1
ENSG00000043514.15	TRIT1	1	39880989	1_25	0	0.0664280060149288	27.3383404842488	1.72433149710956e-05	-2.34307441403379	2
ENSG00000116990.10	MYCL	1	39989736	1_25	0	0.00603381724909102	5.16471599266225	2.95893887494842e-07	-0.290839017844247	1
ENSG00000131236.16	CAP1	1	40040567	1_25	0	0.00807015701379799	7.46586407745867	5.72083550283575e-07	0.580122202210493	1
ENSG00000131238.16	PPT1	1	40098028	1_25	0	0.0163511296048093	14.5240333223838	2.25492652005228e-06	-1.59096345550158	1
ENSG00000084073.8	ZMPSTE24	1	40257123	1_25	0	0.00614999934768712	5.35511052200326	3.12709377476903e-07	0.452470061351041	1
ENSG00000084070.11	SMAP2	1	40345111	1_25	0	0.00580631877292626	4.88710245842882	2.69432335874108e-07	-0.248788206679797	1
ENSG00000187815.9	ZFP69	1	40476033	1_25	0	0.0110083683658905	12.053177107068	1.25985884249533e-06	-2.07151070906847	2
ENSG00000164002.11	EXO5	1	40508257	1_25	0	0.0111602899231164	10.5678451197583	1.11984860516809e-06	0.987687289519944	2
ENSG00000117010.15	ZNF684	1	40531781	1_25	0	0.0079088168620709	7.88817595407167	5.92359701062916e-07	-1.01940115147451	1
ENSG00000117013.14	KCNQ4	1	40798961	1_25	0	0.00599573355003691	5.54294118935661	3.15558579301799e-07	-0.988906483831185	1
ENSG00000171790.15	SLFNL1	1	41023485	1_25	0	0.00740890649727599	7.1272237208622	5.01385652338969e-07	0.620337787701421	1
ENSG00000010803.16	SCMH1	1	41242427	1_25	0	0.0472376437794048	23.5680789322381	1.05708475015283e-05	-2.31833010562749	1
ENSG00000186409.14	CCDC30	1	42463059	1_26	0	0.0179378556855869	6.86691396362986	1.16957891039456e-06	1.00104698127015	2
ENSG00000117385.15	P3H1	1	42766833	1_26	0	0.0155960241421079	5.52700701702058	8.18467259832628e-07	0.519015995916978	2
ENSG00000164008.14	C1orf50	1	42767127	1_26	0	0.0151382740420398	5.24188998885828	7.53462533940652e-07	0.592043155708627	1
ENSG00000177868.11	SVBP	1	42816759	1_26	0	0.0144859725833686	4.82034683623473	6.63014984257429e-07	-0.121015155020479	1
ENSG00000164010.13	ERMAP	1	42813461	1_26	0	0.0150373680768529	5.17785467500712	7.39297238805671e-07	0.398514368087246	2
ENSG00000117394.20	SLC2A1	1	42959411	1_26	0	0.212784661512666	31.2137950919578	6.3064403265994e-05	3.04598934487486	1
ENSG00000253313.5	C1orf210	1	43285671	1_26	0	0.0289614844473928	11.4665658915839	3.15320049501616e-06	1.22878025954287	1
ENSG00000066056.13	TIE1	1	43300755	1_27	0	0.0402614554389935	20.6779417111033	7.90485984135372e-06	2.70163213768784	2
ENSG00000117399.13	CDC20	1	43359194	1_27	0	0.015935894103065	13.5069229679899	2.04376169388085e-06	2.49172791644628	1
ENSG00000159479.16	MED8	1	43390239	1_27	0	0.0505262302275071	25.3544216528005	1.21637644630043e-05	-3.43104163705271	1
ENSG00000198198.15	SZT2	1	43389819	1_27	0	0.00956515926718815	5.33219313800561	4.84278818515652e-07	-0.7793178926352	1
ENSG00000117408.10	IPO13	1	43947230	1_27	0	0.0112544338976073	6.02958457845396	6.44330134148412e-07	0.117925035933132	1
ENSG00000117410.13	ATP6V0B	1	43974113	1_27	0	0.0102370161292853	9.54762988517351	9.28039282278125e-07	2.46662659572044	1
ENSG00000159214.12	CCDC24	1	43991070	1_27	0	0.0102060958569647	9.40170015959605	9.11094523702288e-07	2.44245059124053	1
ENSG00000196517.11	SLC6A9	1	44031093	1_27	0	0.0136194896491219	8.31910724992418	1.07580845705651e-06	-1.27757559580475	2
ENSG00000178028.13	DMAP1	1	44213884	1_27	0	0.114657186263438	29.3461828661276	3.19484870107912e-05	3.23953406064443	2
ENSG00000198520.10	C1orf228	1	44672527	1_28	0	0.0272564069789458	8.72226612503393	2.25733146549115e-06	-1.18750893048855	2
ENSG00000142945.12	KIF2C	1	44739744	1_28	0	0.0328501562562612	10.5197609289418	3.28126047108993e-06	-1.18001380209076	1
ENSG00000173846.12	PLK3	1	44839102	1_28	0	0.0210820710158283	6.25485475181398	1.25206794727809e-06	0.989532939264474	1
ENSG00000126107.14	HECTD3	1	45011467	1_28	0	0.0212361957737768	6.3247259224579	1.27531018348997e-06	0.631603814334067	1
ENSG00000070759.16	TESK2	1	45491131	1_28	0	0.0194493089442427	5.48169084228578	1.01231602127312e-06	-0.386657238845662	1
ENSG00000132763.14	MMACHC	1	45499668	1_28	0	0.0207366344616612	6.09634350561247	1.2003422665509e-06	0.771798716546526	1
ENSG00000117450.13	PRDX1	1	45523019	1_28	0	0.0211172062340413	6.27081154818813	1.25735411532593e-06	0.804529528775532	2
ENSG00000117448.13	AKR1A1	1	45550079	1_28	0	0.0282755489471011	9.07534419511373	2.43652878900784e-06	1.07818609043975	2
ENSG00000159588.14	CCDC17	1	45624542	1_28	0	0.0299891345598236	9.64174624279977	2.74547205099789e-06	1.28350095587187	1
ENSG00000159592.10	GPBP1L1	1	45688394	1_28	0	0.0853465381602831	19.8116808367288	1.605479001264e-05	-2.37085494646498	1
ENSG00000159596.6	TMEM69	1	45687531	1_28	0	0.0182076916742006	4.84937484893691	8.38374466492588e-07	-0.195518932337381	2
ENSG00000197429.10	IPP	1	45750903	1_28	0	0.0188297988638789	5.17135856116225	9.24586885049881e-07	0.400158918632881	2
ENSG00000086015.20	MAST2	1	45787339	1_28	0	0.0180410603241038	4.7612803593637	8.15611255276886e-07	-0.0285453948418258	1
ENSG00000117461.14	PIK3R3	1	46132601	1_28	0	0.018059548355391	4.77109930509161	8.18130790640483e-07	0.0765097752166059	1
ENSG00000117472.9	TSPAN1	1	46174934	1_28	0	0.0184399475219156	4.97086038948016	8.7033939802107e-07	-0.262459850995741	1
ENSG00000085999.11	RAD54L	1	46225169	1_28	0	0.0182378967241207	4.86526688841635	8.42517281435476e-07	-0.253042624706999	1
ENSG00000117480.15	FAAH	1	46432026	1_28	0	0.0242301856485091	7.5909464848067	1.74642551676602e-06	-0.792639295971545	1
ENSG00000079277.19	MKNK1	1	46616841	1_29	0	0.0180163718162609	6.68910087859118	1.14428045106417e-06	0.747799779334023	1
ENSG00000142961.14	MOB3C	1	46617353	1_29	0	0.0147570758876099	4.77822302789041	6.69520878012343e-07	-0.172311118840363	2
ENSG00000186118.8	TEX38	1	46668649	1_29	0	0.0159201166877658	5.50433488502378	8.32048212633344e-07	-0.51594222698465	1
ENSG00000159658.10	EFCAB14	1	46719483	1_29	0	0.0147232884041733	4.75628808583036	6.64921487504641e-07	0.0991816080995236	1
ENSG00000162365.11	CYP4A22	1	47131212	1_29	0	0.0304927540750312	11.7431000708219	3.3999835027066e-06	-1.26175233783479	1
ENSG00000162367.11	TAL1	1	47227548	1_29	0	0.0494264427497267	16.4120720393307	7.70229532517109e-06	-1.77225519495817	1
ENSG00000186790.5	FOXE3	1	47416825	1_29	0	0.0147414960401134	4.76811459483877	6.67399138026003e-07	0.143602077808979	1
ENSG00000269113.3	TRABD2B	1	47997102	1_30	0	0.0182766362998762	6.31270634189485	1.09549210845947e-06	0.682981320985534	1
ENSG00000132122.11	SPATA6	1	48471902	1_30	0	0.015876113319373	4.96399964683182	7.48295836518254e-07	0.209893180406669	1
ENSG00000162373.12	BEND5	1	48777294	1_31	0	0.0101542487425581	6.54500231011267	6.31037253627124e-07	1.353828552932	1
ENSG00000123091.4	RNF11	1	51235789	1_32	0	0.0136358883170401	7.95273397993653	1.02966817035592e-06	-0.842580128036765	2
ENSG00000085831.15	TTC39A	1	51345513	1_33	0	0.0245144195902504	14.4970592003266	3.37441835262259e-06	1.80601891172308	1
ENSG00000085832.16	EPS15	1	51521804	1_33	0	0.0125431264721154	8.02536836110438	9.55802525101557e-07	0.986346294962287	1
ENSG00000117859.18	OSBPL9	1	51577175	1_33	0	0.0148978775943363	9.51056414758396	1.34532767925511e-06	1.08637705483823	1
ENSG00000198841.3	KTI12	1	52034079	1_33	0	0.00897168752118171	4.84337781183954	4.12591126634091e-07	-0.0744863288083226	1
ENSG00000182183.14	FAM159A	1	52633013	1_33	0	0.0108688208507706	6.58231995683544	6.79295622716881e-07	0.54976522311578	1
ENSG00000121310.16	ECHDC2	1	52926925	1_33	0	0.018408331525267	11.7222697556961	2.04891308125358e-06	1.4030178112329	1
ENSG00000116171.17	SCP2	1	52926925	1_33	0	0.0158741522257085	10.3346693439342	1.55770252348102e-06	-1.28756900656111	2
ENSG00000162383.11	SLC1A7	1	53134406	1_33	0	0.0237657979888879	14.1128790074349	3.18467718274478e-06	1.53931550617983	2
ENSG00000162384.13	C1orf123	1	53219252	1_33	0	0.0329000632880944	15.3219111791755	4.78637884776994e-06	2.99358311658173	1
ENSG00000174332.5	GLIS1	1	53715995	1_33	0	0.0129204814606877	8.26695340251556	1.01419527690966e-06	0.941836384532565	2
ENSG00000058799.14	YIPF1	1	53889688	1_34	0	0.00876759122203053	5.91954328133035	4.92794543305245e-07	-0.472960885808554	2
ENSG00000081870.11	HSPB11	1	53945795	1_34	0	0.00905232816868329	6.22465309749026	5.35023477227946e-07	-0.433456727403898	1
ENSG00000116205.12	TCEANC2	1	54053622	1_34	0	0.00931016017143649	6.49279748003042	5.73966316297142e-07	0.764261448612248	1
ENSG00000116221.15	MRPL37	1	54183963	1_34	0	0.0112717188905122	8.31903560104116	8.90349519883583e-07	-0.923174119926458	1
ENSG00000215883.10	CYB5RL	1	54154524	1_34	0	0.00816910029686857	5.24468118647888	4.06809155485725e-07	0.36656025506595	1
ENSG00000157216.15	SSBP3	1	54413433	1_34	0	0.00777536034765791	4.77326218042555	3.52397818859606e-07	-0.0016417756781715	2
ENSG00000162390.17	ACOT11	1	54581722	1_34	0	0.0135753240056825	10.0968154609924	1.30146357990615e-06	-1.10781474589469	1
ENSG00000162391.11	FAM151A	1	54583038	1_34	0	0.0137539531603336	10.2218557973599	1.33491830312551e-06	-1.11438367714551	1
ENSG00000184313.19	MROH7	1	54543445	1_34	0	0.00808280804206074	5.14333175936961	3.94733695167199e-07	0.260394551350692	1
ENSG00000162396.5	PARS2	1	54764560	1_34	0	0.0188081026697076	13.2184102000769	2.36059568329589e-06	1.37709212227127	1
ENSG00000006555.10	TTC22	1	54801172	1_34	0	0.00942529317037311	6.61015085745224	5.91566586261423e-07	-0.718483730721403	1
ENSG00000116133.11	DHCR24	1	54888515	1_34	0	0.0149727003353873	11.034185059946	1.56869240156269e-06	1.20076113016569	1
ENSG00000162402.13	USP24	1	55216409	1_34	0	0.0187819478796685	13.2050684928662	2.35493370725294e-06	-1.7847497364861	1
ENSG00000187889.12	C1orf168	1	56820166	1_36	0	0.0360695684214208	16.8654934257882	5.77613578953731e-06	1.81414545558105	1
ENSG00000173406.15	DAB1	1	58547019	1_38	0	0.0186544460969595	17.2986515539694	3.06402289222742e-06	1.8151427162595	1
ENSG00000162600.11	OMA1	1	58546315	1_38	0	0.00547802867945002	5.59193701139967	2.90859979510866e-07	0.491036175497938	1
ENSG00000184292.6	TACSTD2	1	58540037	1_38	0	0.0165793919892036	16.1688705846847	2.54533929096822e-06	1.77214626718673	2
ENSG00000172456.17	FGGY	1	59296555	1_38	0	0.0084288377417171	9.70236162797182	7.76501945286054e-07	-1.14301052885467	2
ENSG00000134709.10	HOOK1	1	59814713	1_38	0	0.0255545032814234	20.3193001124134	4.93030271557469e-06	-2.09022087872752	2
ENSG00000134716.9	CYP2J2	1	59926822	1_38	0	0.0055541167341886	5.72342095692819	3.01833951591187e-07	0.503013806578903	1
ENSG00000162604.12	TM2D1	1	61723869	1_39	0	0.0157284864836255	5.42392927048416	8.10024860127906e-07	-0.395812831923631	2
ENSG00000132849.19	PATJ	1	61742713	1_39	0	0.0209350119778872	8.16414913156153	1.62286180765394e-06	-1.01251422825307	1
ENSG00000162607.12	USP1	1	62436136	1_39	0	0.0238154986555639	9.40161970421949	2.12598284648362e-06	1.22283684151908	1
ENSG00000125703.14	ATG4C	1	62784304	1_39	0	0.021274551287893	8.31851876401094	1.68036569327419e-06	1.10049544309037	1
ENSG00000203965.12	EFCAB7	1	63523814	1_40	0	0.0122913113596009	6.23136421790911	7.27241666167197e-07	0.229441988797293	1
ENSG00000142856.16	ITGB3BP	1	63593801	1_40	0	0.0218680933189416	12.0832366440403	2.50894763028854e-06	1.350333115829	1
ENSG00000162434.11	JAK1	1	64965276	1_41	0	0.0207784525494066	13.122831317673	2.58903632663111e-06	-1.18505763229844	1
ENSG00000162433.14	AK4	1	65147235	1_41	0	0.0131490690500264	9.53856673802127	1.19090063119815e-06	1.13661487996583	2
ENSG00000116675.15	DNAJC6	1	65248258	1_41	0	0.00808091070881756	4.80317673365211	3.68541391816334e-07	-0.0940772366018938	1
ENSG00000213625.8	LEPROT	1	65420279	1_41	0	0.0100029362303871	6.80214749569636	6.46057156698171e-07	0.632112483517342	1
ENSG00000118473.21	SGIP1	1	66556521	1_42	0	0.0155044623153892	8.08418430660762	1.19011879196774e-06	1.08080316271593	1
ENSG00000116704.7	SLC35D1	1	67054400	1_42	0	0.0128476164291707	6.25559617095675	7.63112669631414e-07	0.573873933481032	1
ENSG00000172380.5	GNG12	1	67833648	1_42	0	0.0271159082544656	14.0931325525055	3.62851639142181e-06	2.27923521924298	1
ENSG00000172410.4	INSL5	1	66801397	1_42	0	0.0109084534416949	4.80786679520252	4.97981267108543e-07	-0.0811471060793662	1
ENSG00000118454.12	ANKRD13C	1	70355197	1_44	0	0.0183028220742112	7.73660901554888	1.34451640051396e-06	0.960974872444673	1
ENSG00000197568.13	HHLA3	1	70356074	1_44	0	0.0286165897663685	12.0281013479986	3.2682280516529e-06	1.63290189602074	1
ENSG00000116761.11	CTH	1	70411075	1_44	0	0.0134737814728195	4.80419582797742	6.14621287327892e-07	-0.0611836541645443	1
ENSG00000050628.20	PTGER3	1	71047606	1_45	0	0.0138936427031415	7.33265525759272	9.67330296951188e-07	0.938703367795458	2
ENSG00000132485.13	ZRANB2	1	71081716	1_45	0	0.0179352354675157	9.77713121916519	1.66500646245206e-06	1.23779430301851	1
ENSG00000172260.14	NEGR1	1	72282161	1_46	0	0.017543219217164	16.8031402072053	2.7989628761631e-06	2.2848835263308	2
ENSG00000162620.15	LRRIQ3	1	74198025	1_47	0	0.00751915424368488	5.04904038601344	3.60475070216196e-07	0.336003670034083	1
ENSG00000116783.14	TNNI3K	1	74234228	1_47	0	0.00955238337027864	7.33353426347936	6.65154396625732e-07	-0.725012692547712	1
ENSG00000116791.13	CRYZ	1	74733103	1_47	0	0.00999498356480688	7.76610868450489	7.37026231642553e-07	0.869645238494292	3
ENSG00000137955.15	RABGGTB	1	75786517	1_47	0	0.00730903399560179	4.77863652505901	3.31635777495592e-07	0.122379865631654	2
ENSG00000057468.6	MSH4	1	75773001	1_47	0	0.0159669184621377	12.2450816360716	1.85643688681303e-06	-1.56996239098203	1
ENSG00000117069.14	ST6GALNAC5	1	76866942	1_48	0	0.00563378501581402	4.78416592419865	2.55919807600965e-07	-0.111835768080947	1
ENSG00000142892.14	PIGK	1	77219918	1_48	0	0.00947377997220811	9.76537711081003	8.78435159169862e-07	-1.22816022583916	1
ENSG00000077254.14	USP33	1	77759973	1_48	0	0.00685128130113755	6.55944742052827	4.26713567083122e-07	0.7445364095327	1
ENSG00000162614.18	NEXN	1	77888397	1_48	0	0.0281251609631648	20.2843441000444	5.41693198547229e-06	-2.13592034931174	2
ENSG00000162613.16	FUBP1	1	77977804	1_48	0	0.0154863335303718	14.3450927512444	2.10935349009561e-06	1.64281132725061	2
ENSG00000162616.8	DNAJB4	1	77979478	1_48	0	0.0064653726459577	6.03290963955459	3.7035463034914e-07	-0.532300551003418	1
ENSG00000137960.5	GIPC2	1	77979050	1_48	0	0.00618043306660754	5.67240405662038	3.32876750400647e-07	0.489058021478847	1
ENSG00000122420.9	PTGFR	1	78304263	1_48	0	0.0114581718274416	11.5015954574876	1.25132700052806e-06	1.37284426733065	1
ENSG00000137959.15	IFI44L	1	78619516	1_48	0	0.00613941410115126	5.57210707605427	3.24820759564864e-07	0.387883360594386	1
ENSG00000162618.13	ADGRL4	1	79006456	1_48	0	0.035723780463232	22.2432061008254	7.5448775284786e-06	2.04205970734122	2
ENSG00000203943.8	SAMD13	1	84298566	1_51	0	0.0116158234088325	4.85110418081772	5.35042153309289e-07	0.192280361263543	1
ENSG00000117133.10	RPF1	1	84479257	1_52	0	0.0469285493501638	19.1831489100814	8.54780142348218e-06	2.09728762171411	1
ENSG00000174021.10	GNG5	1	84506653	1_52	0	0.0578004799990507	21.2084727329617	1.16396048539847e-05	-2.2222394829944	1
ENSG00000122432.17	SPATA1	1	84506136	1_52	0	0.0263421492429423	13.6093721750703	3.40397760058535e-06	1.5155164475945	1
ENSG00000117151.12	CTBS	1	84574387	1_52	0	0.0122455469117726	6.26819687399594	7.28816525881081e-07	-0.546960737448625	2
ENSG00000117155.16	SSX2IP	1	84691138	1_52	0	0.0104538018684351	4.75646173555123	4.72123555121114e-07	-0.0292502644511933	2
ENSG00000097096.8	SYDE2	1	85201203	1_52	0	0.0107747594804146	5.04536461826373	5.16175679872249e-07	0.418449198394709	1
ENSG00000117174.10	ZNHIT6	1	85708260	1_52	0	0.0123418162974567	6.34306188840182	7.43319324237586e-07	-0.643142701518693	1
ENSG00000171502.14	COL24A1	1	86154916	1_53	0	0.0133733571809431	6.14856454924669	7.80749253377014e-07	0.344990873612372	1
ENSG00000122417.15	ODF2L	1	86396707	1_53	0	0.0120185288743772	5.12729320800575	5.85109112096842e-07	0.495738792991588	1
ENSG00000137975.7	CLCA2	1	86424561	1_53	0	0.0125273153496436	5.52364744034714	6.57024187370443e-07	-0.302033075793851	1
ENSG00000016602.9	CLCA4	1	86547045	1_53	0	0.0126809884029373	5.640157648197	6.79112532781901e-07	0.0294483364771711	2
ENSG00000097033.14	SH3GLB1	1	86703725	1_53	0	0.0127792342875687	5.71400735394421	6.93334840169236e-07	0.555127464676351	1
ENSG00000183291.15	SELENOF	1	86913954	1_53	0	0.0282848215005272	13.3317468426884	3.58045234181867e-06	1.74597571721722	1
ENSG00000153936.16	HS2ST1	1	86914303	1_53	0	0.0130223685361328	5.89422530352107	7.28809644481006e-07	0.4310959322229	1
ENSG00000065243.19	PKN2	1	88684130	1_54	0	0.013009498401981	4.86383010672446	6.00808883580574e-07	0.187350486444304	1
ENSG00000137944.17	KYAT3	1	88898323	1_54	0	0.0290182041863555	12.557188878416	3.45987457870932e-06	-1.51455044641233	2
ENSG00000117226.11	GBP3	1	89015900	1_54	0	0.0141656817010872	5.67820300960279	7.63740447674552e-07	-0.449305602948585	1
ENSG00000117228.9	GBP1	1	89064901	1_54	0	0.0160546855048034	6.87624750284595	1.04821579512886e-06	0.664858046115477	1
ENSG00000162645.12	GBP2	1	89150019	1_54	0	0.0132076779757145	5.00840931023574	6.28092608482539e-07	-0.231427360467283	1
ENSG00000162654.8	GBP4	1	89199262	1_54	0	0.0130326123123665	4.88080527933772	6.03976936304907e-07	-0.145211792650204	1
ENSG00000197147.13	LRRC8B	1	89525438	1_54	0	0.0154903364228965	6.5336688221148	9.60982245488408e-07	-0.74696448059956	1
ENSG00000171488.14	LRRC8C	1	89633477	1_56	0	0.00497907436904177	6.47142882369078	3.05946992794365e-07	0.64222404370081	1
ENSG00000162669.15	HFM1	1	91404433	1_56	0	0.00637723668607393	8.83525311384305	5.34994020854449e-07	0.913404214225046	2
ENSG00000097046.12	CDC7	1	91502721	1_56	0	0.0308419637405412	24.2721202280459	7.10799532823875e-06	2.4016839115766	1
ENSG00000172031.6	EPHX4	1	92029879	1_56	0	0.00522825034137198	7.60704494660179	3.77632839010452e-07	1.217024988029	1
ENSG00000284413.1	BTBD8	1	92080411	1_56	0	0.00416134852708949	4.80291312028155	1.89773784527074e-07	0.223846220718612	1
ENSG00000162676.11	GFI1	1	92487304	1_56	0	0.217663494572864	22.703830475359	4.69226065958006e-05	-3.94828939838327	1
ENSG00000067208.14	EVI5	1	92792120	1_56	0	0.00464603002377428	7.14756789539138	3.15309966377575e-07	-1.64885913915263	1
ENSG00000154511.11	FAM69A	1	92961790	1_56	0	0.00658257083405978	10.6199114246762	6.63764211287451e-07	2.06665356531147	1
ENSG00000143033.17	MTF2	1	93079600	1_57	0	0.0185948056190405	6.35600815069991	1.12220832217951e-06	0.666596299169461	1
ENSG00000117500.12	TMED5	1	93180861	1_57	0	0.0159298054956896	4.87422067390756	7.37247073419705e-07	-0.149784535765627	1
ENSG00000122483.17	CCDC18	1	93179625	1_57	0	0.0172444134567081	5.63360090428668	9.22426776463702e-07	-0.481849518964566	2
ENSG00000117505.12	DR1	1	93346012	1_57	0	0.0260480865782472	9.59120619808912	2.37217350726036e-06	1.16168616088857	2
ENSG00000137936.16	BCAR3	1	93847253	1_57	0	0.0208540586422015	7.45550840971421	1.47626815533533e-06	0.931909294114919	2
ENSG00000067334.13	DNTTIP2	1	93880213	1_57	0	0.0238247956844884	8.73387806306075	1.97575780384794e-06	1.07504791749421	1
ENSG00000023909.9	GCLM	1	93909753	1_57	0	0.016480085573123	5.19939514458066	8.13597646282397e-07	0.375275605940247	1
ENSG00000198691.11	ABCA4	1	94120772	1_58	0	0.00819977541507699	4.76042827954567	3.70634105963424e-07	-0.0310031017052171	1
ENSG00000143036.16	SLC44A3	1	94818635	1_58	0	0.00822409229212317	4.79175678138959	3.74179627523833e-07	0.184780422663096	1
ENSG00000117519.15	CNN3	1	94927032	1_58	0	0.00862933523075693	5.31047361820422	4.35118945342438e-07	-0.464963436340202	1
ENSG00000172339.9	ALG14	1	95073327	1_58	0	0.0244761032023414	15.0416326986601	3.49570400372318e-06	-1.98381827657009	1
ENSG00000117569.18	PTBP2	1	96721522	1_59	0	0.00487428112026345	15.9393306506338	7.37697055204437e-07	-3.18288864196539	1
ENSG00000188641.12	DPYD	1	97921399	1_60	0	0.00374551161979453	6.33021614080107	2.25126741024149e-07	-1.33527094859327	2
ENSG00000162627.16	SNX7	1	98661649	1_60	0	0.0778918723716697	31.6484910094052	2.34068271564265e-05	2.82506032916867	1
ENSG00000156875.13	MFSD14A	1	100037607	1_61	0	0.0172577982233088	5.18424645566084	8.49509858444887e-07	0.258204060667597	1
ENSG00000156876.9	SASS6	1	100132743	1_61	0	0.0634807586864443	17.7554190626953	1.07021351800799e-05	2.06357890908517	1
ENSG00000122435.9	TRMT13	1	100132743	1_61	0	0.0634807586864443	17.7554190626953	1.07021351800799e-05	-2.06357890908517	1
ENSG00000122477.12	LRRC39	1	100178174	1_61	0	0.0169512383217373	5.01257065291775	8.06787821095683e-07	0.398743733285299	2
ENSG00000137992.14	DBT	1	100249898	1_61	0	0.01953168595039	6.37040611088852	1.1814198098551e-06	0.421310686614376	1
ENSG00000079335.18	CDC14A	1	100344610	1_61	0	0.0311483465974387	10.8552908800968	3.21050877104835e-06	1.26411047637742	1
ENSG00000181656.6	GPR88	1	100538206	1_62	0	0.0148066632737924	5.16646296488404	7.26353305584583e-07	-0.397397160412926	1
ENSG00000162692.10	VCAM1	1	100721765	1_62	0	0.0141945062054564	4.76246001942073	6.41872883067525e-07	0.113632094080339	1
ENSG00000162694.13	EXTL2	1	100895622	1_62	0	0.0678606290701243	19.856578471653	1.27943932306601e-05	-1.86578168561671	1
ENSG00000162695.11	SLC30A7	1	100895622	1_62	0	0.0678606290701243	19.856578471653	1.27943932306601e-05	1.86578168561671	1
ENSG00000240038.6	AMY2B	1	103554070	1_65	0	0.0124200056682726	10.2143075977225	1.20455912817556e-06	-1.63388131019795	1
ENSG00000198890.7	PRMT6	1	107056380	1_66	0	0.0661426089898919	24.3715762065835	1.53060220997304e-05	2.46251615716664	1
ENSG00000116266.10	STXBP3	1	108746614	1_67	0	0.0305740578174266	12.5455377487749	3.64199848536577e-06	1.56796664071072	1
ENSG00000121957.12	GPSM2	1	108875057	1_67	0	0.0144481877216265	5.35259563337168	7.34302840054999e-07	-0.430282497566056	1
ENSG00000215717.5	TMEM167B	1	109089398	1_67	0	0.0167394597581074	6.76167219293524	1.07471409987992e-06	0.660138088114515	1
ENSG00000031698.12	SARS	1	109213564	1_67	0	0.0142283200644391	5.20587765418345	7.03307065079412e-07	0.325599971427187	1
ENSG00000143126.7	CELSR2	1	109247664	1_67	0	0.0135888421773931	4.7659786501906	6.14938867983299e-07	-0.0116577586176155	1
ENSG00000134222.16	PSRC1	1	109313684	1_67	0	0.0153319416716522	5.92075380089103	8.61929128235196e-07	0.556763786203004	1
ENSG00000221986.6	MYBPHL	1	109307500	1_67	0	0.0163192705966868	6.51822196496496	1.01001374936412e-06	0.649919623460228	2
ENSG00000143028.8	SYPL2	1	109466549	1_67	0	0.0138202164968462	4.92747375287699	6.46601284180171e-07	0.228624186907054	1
ENSG00000162650.16	ATXN7L2	1	109483259	1_67	0	0.0135925163097037	4.76856442699837	6.1543885895904e-07	0.0864776453288915	1
ENSG00000181754.6	AMIGO1	1	109503573	1_67	0	0.0445246656771069	16.1759620236938	6.83861544190494e-06	-1.64783902102699	1
ENSG00000156097.12	GPR61	1	109539929	1_67	0	0.0897021319117823	23.0207782031217	1.96074069303282e-05	-2.26336990202619	1
ENSG00000065135.10	GNAI3	1	109548649	1_67	0	0.0221241537889422	9.43554984274469	1.98212609244491e-06	-1.15925812517072	1
ENSG00000168765.16	GSTM4	1	109650768	1_67	0	0.0146703099501082	5.49858126191531	7.65926920356963e-07	0.515849626326881	3
ENSG00000213366.12	GSTM2	1	109667893	1_67	0	0.0162173729779401	6.45824655543289	9.94471915275186e-07	-0.634681384658566	2
ENSG00000134184.12	GSTM1	1	109713453	1_67	0	0.0136199010471548	4.78781536381867	6.19168342422546e-07	0.13013247944647	2
ENSG00000134201.10	GSTM5	1	109712056	1_67	0	0.0178644786224372	7.38476254644486	1.2526342376682e-06	-0.797482989639938	2
ENSG00000134202.10	GSTM3	1	109731286	1_67	0	0.0136044505848266	4.77695872355008	6.17063549443527e-07	0.138005375611712	2
ENSG00000168710.17	AHCYL1	1	109984850	1_68	0	0.0281485480311573	16.1330503434876	4.3119119474614e-06	-1.69905233830182	1
ENSG00000134248.13	LAMTOR5	1	110407817	1_68	0	0.00994044560855678	6.16124170229295	5.81529159524629e-07	-0.381334778462172	2
ENSG00000121931.15	LRIF1	1	110964484	1_68	0	0.0190200964571879	12.3687330965877	2.23375393142967e-06	-1.81049277279264	1
ENSG00000156171.14	DRAM2	1	111139496	1_68	0	0.0696794687336421	24.9196034335171	1.64870651579076e-05	3.13272963253865	1
ENSG00000134255.13	CEPT1	1	111139496	1_68	0	0.0696794687336421	24.9196034335171	1.64870651579076e-05	3.13272963253865	1
ENSG00000064886.13	CHI3L2	1	111200918	1_69	0	0.00664615304061866	5.17052962943418	3.26289249874407e-07	0.383284703147523	1
ENSG00000173947.13	PIFO	1	111346062	1_69	0	0.0110396734379516	10.0145814746334	1.04975131599264e-06	-1.11243886943855	1
ENSG00000085465.12	OVGP1	1	111419833	1_69	0	0.00655540634898921	5.03940482591614	3.13672367410486e-07	-0.226170004633318	1
ENSG00000143110.11	C1orf162	1	111473751	1_69	0	0.00636414680077801	4.75700596361785	2.87455936161344e-07	-0.0298077123122156	1
ENSG00000121933.18	TMIGD3	1	111563822	1_69	0	0.00717518948003215	5.90113040550299	4.02036962398288e-07	-0.673409948538428	1
ENSG00000134245.17	WNT2B	1	112464917	1_69	0	0.0143427795414823	12.5171915273571	1.7046593987295e-06	1.95741288081854	1
ENSG00000116489.12	CAPZA1	1	112617108	1_69	0	0.047590405080417	24.0550115015933	1.08698203685497e-05	2.87982251090299	1
ENSG00000007341.18	ST7L	1	112611778	1_69	0	0.00649154981609723	4.94604884585824	3.04862630089244e-07	-0.126127209915587	1
ENSG00000155363.18	MOV10	1	112673095	1_69	0	0.184034185252306	37.4866423695779	6.55046970729585e-05	-3.62892968836765	2
ENSG00000155380.11	SLC16A1	1	112956760	1_70	0	0.0237250558725738	9.00234591220258	2.02796444815931e-06	0.965857307932725	1
ENSG00000116793.15	PHTF1	1	113758713	1_70	0	0.0152478942669784	4.76418671736084	6.89756882341679e-07	-0.0824778581957499	1
ENSG00000134242.15	PTPN22	1	113871109	1_70	0	0.0213949596701463	8.00995615313978	1.62719277669597e-06	0.986135282365939	1
ENSG00000134262.12	AP4B1	1	113905292	1_70	0	0.0233246190647271	8.83887432981471	1.95753220440877e-06	1.05822596617683	1
ENSG00000118655.4	DCLRE1B	1	113904943	1_70	0	0.0166052053810526	5.5805958722924	8.79877519588956e-07	-0.50303309138239	1
ENSG00000163349.21	HIPK1	1	113929596	1_70	0	0.0182524176055277	6.48666794275185	1.12418933287279e-06	0.743373255296794	1
ENSG00000116774.11	OLFML3	1	113979663	1_70	0	0.0155824240192151	4.97192161243168	7.35625351366434e-07	-0.36426335041531	1
ENSG00000175984.14	DENND2C	1	114669904	1_71	0	0.0584850625093323	23.0941739379173	1.28246283290652e-05	-1.84485964080768	1
ENSG00000134198.9	TSPAN2	1	115089303	1_71	0	0.0113921529161064	8.06145615952104	8.72000430085565e-07	-0.57274276077487	2
ENSG00000118729.11	CASQ2	1	115768346	1_72	0	0.00927562559620432	8.49440808059702	7.48124242930843e-07	-1.14666605136044	1
ENSG00000163393.12	SLC22A15	1	115977322	1_72	0	0.0156788025460435	13.5123537727392	2.01159846118483e-06	1.55371224604921	1
ENSG00000173212.4	MAB21L3	1	116110039	1_72	0	0.0173899619984984	14.5043007442805	2.39493000966435e-06	-1.54750878346184	1
ENSG00000134247.9	PTGFRN	1	116909700	1_72	0	0.0209473129754366	16.2884629216387	3.23970765404167e-06	-1.59087309848099	2
ENSG00000134256.12	CD101	1	117001709	1_72	0	0.00716936622078279	6.03616747543675	4.10903123885603e-07	0.54390362186842	1
ENSG00000116830.11	TTF2	1	117060534	1_72	0	0.00655739354954765	5.1850836776394	3.2283782697751e-07	-0.320667373853802	1
ENSG00000134253.9	TRIM45	1	117122142	1_72	0	0.0074176968697468	6.36102812141682	4.48016278172819e-07	-0.648026869487815	2
ENSG00000198162.12	MAN1A2	1	117367233	1_72	0	0.0167783677155942	14.1613969729566	2.25607328071905e-06	1.55854249893972	2
ENSG00000183508.4	FAM46C	1	117605765	1_72	0	0.018166246520756	14.9226875459703	2.57400653935996e-06	-1.56227220581936	1
ENSG00000177551.5	NHLH2	1	115844102	1_72	0	0.00904621417254337	8.25530640411928	7.09083630449039e-07	-0.94115528893595	1
ENSG00000092607.13	TBX15	1	118989585	1_73	0	0.0156041398919291	12.9520501929965	1.91900342865232e-06	-1.58030736626357	1
ENSG00000116874.11	WARS2	1	119120176	1_73	0	0.00698780108032482	5.31966305385781	3.5295720802438e-07	0.389154068823863	2
ENSG00000134240.11	HMGCS2	1	119766535	1_73	0	0.00677929160193924	5.02958847902196	3.23753270448014e-07	-0.312041936706165	1
ENSG00000265241.6	RBM8A	1	145927840	1_73	0	0.012326841051979	10.6949315358262	1.25177767431899e-06	1.25287619097172	1
ENSG00000168509.19	HFE2	1	146036954	1_73	0	0.0305643671442152	19.3966000100624	5.62909288115076e-06	-1.93138917103151	1
ENSG00000162836.11	ACP6	1	147656613	1_73	0	0.00660965825382343	4.79305763154988	3.00807772037306e-07	0.22666920240103	2
ENSG00000265107.2	GJA5	1	147773193	1_73	0	0.0189972460834221	14.9937756458894	2.7045751501603e-06	-1.77287487940601	2
ENSG00000178796.12	RIIAD1	1	151715696	1_74	0	0.0376819281019088	11.6525340920979	4.1691823986733e-06	-1.36690637727631	2
ENSG00000143376.12	SNX27	1	151616259	1_74	0	0.110123117932825	22.1471016065397	2.31575597911775e-05	2.42704229993348	1
ENSG00000143450.16	OAZ3	1	151762531	1_74	0	0.022302352130889	6.60333245628369	1.39833500139926e-06	0.614054270233978	2
ENSG00000143436.10	MRPL9	1	151763100	1_74	0	0.0313235646970335	9.8696340347983	2.9354157905111e-06	-1.26511299715967	1
ENSG00000182134.15	TDRKH	1	151789632	1_74	0	0.0202816581409249	5.69206044317612	1.09615093361039e-06	0.785361949329845	1
ENSG00000143365.17	RORC	1	151831413	1_74	0	0.0598619648200958	16.1433394140945	9.17575358519333e-06	2.05100951195135	2
ENSG00000225556.1	C2CD4D	1	151844758	1_74	0	0.0206970589408496	5.88651817905932	1.15681662876596e-06	0.448533496551201	1
ENSG00000197747.8	S100A10	1	151994269	1_74	0	0.023717554725214	7.19406463440895	1.62009933404851e-06	-0.646184316297151	1
ENSG00000143631.10	FLG	1	152325041	1_74	0	0.0245370058186033	7.52034502791398	1.75209128266611e-06	1.26992736734101	1
ENSG00000143536.7	CRNN	1	152414760	1_74	0	0.0909382610532296	20.2467504956808	1.74823323843581e-05	-2.45783448718072	1
ENSG00000163207.6	IVL	1	152908247	1_74	0	0.0391483064444352	12.0214411935128	4.46855298949273e-06	1.51332106183457	2
ENSG00000241794.1	SPRR2A	1	153057485	1_74	0	0.0384245281481155	11.8410755089309	4.32013273321632e-06	1.37141157890082	1
ENSG00000203785.8	SPRR2E	1	153106201	1_74	0	0.019374880763165	5.25344947899645	9.66453571572452e-07	0.513127172973734	1
ENSG00000203782.5	LOR	1	153258478	1_75	0	0.0130993563457822	5.34846964138655	6.65237753633e-07	0.54036819409205	2
ENSG00000163220.10	S100A9	1	153357702	1_75	0	0.0297763861556603	13.1417478356005	3.71554490507941e-06	1.38096411874205	1
ENSG00000143546.9	S100A8	1	153391654	1_75	0	0.0135861382672888	5.55396361232886	7.16467437366743e-07	0.358916544507465	1
ENSG00000197956.9	S100A6	1	153535924	1_75	0	0.0237477158638779	11.6298368313553	2.62236332454365e-06	1.44439226373017	2
ENSG00000188015.9	S100A3	1	153549049	1_75	0	0.0133569321256185	5.40086314757636	6.84963277710664e-07	-0.348379735414463	1
ENSG00000196154.11	S100A4	1	153549961	1_75	0	0.0126552759225893	4.9205903114831	5.91270514953173e-07	-0.187461781408783	1
ENSG00000196754.10	S100A2	1	153567844	1_75	0	0.0147548989546391	6.33466477949815	8.87477342268239e-07	0.600678092424052	1
ENSG00000188643.10	S100A16	1	153613108	1_75	0	0.0144010788141155	5.9783223036186	8.17469859573824e-07	-0.500778388958421	1
ENSG00000189334.8	S100A14	1	153593160	1_75	0	0.0165159776448005	7.89502000379743	1.23809770303245e-06	1.11644351365417	1
ENSG00000160678.11	S100A1	1	153627648	1_75	0	0.0140145336629137	5.71996559414531	7.61148620082584e-07	-0.417168754992059	1
ENSG00000189171.14	S100A13	1	153631636	1_75	0	0.0134427949757282	5.4596601908237	6.96871309580396e-07	0.588152282711796	1
ENSG00000143553.10	SNAPIN	1	153658595	1_75	0	0.0166007624131038	7.00878752082401	1.10476097568437e-06	0.106945411518293	2
ENSG00000169418.9	NPR1	1	153678582	1_75	0	0.0510543309130831	19.5104130239203	9.45793770081233e-06	-2.60039888095979	1
ENSG00000143554.13	SLC27A3	1	153774134	1_75	0	0.0172361395592103	7.51195893742443	1.22939262622253e-06	0.605469793823359	1
ENSG00000143614.9	GATAD2B	1	153923736	1_75	0	0.0253341411555276	15.3225929712659	3.68583464557574e-06	3.38146069677878	1
ENSG00000198837.9	DENND4B	1	153940147	1_75	0	0.0133634187260769	8.0317320293184	1.01911732280736e-06	1.98606903157209	2
ENSG00000143570.17	SLC39A1	1	153968263	1_75	0	0.155488718583265	19.6927908326277	2.90739172021264e-05	4.20896415805825	1
ENSG00000143578.15	CREB3L4	1	153966654	1_75	0	0.167750118998791	19.9411927858187	3.17622577602966e-05	4.23050466469319	1
ENSG00000143612.19	C1orf43	1	154218791	1_75	0	0.0213258006468758	10.3853701542813	2.10292954247343e-06	1.24042063506172	1
ENSG00000143515.16	ATP8B2	1	154325898	1_75	0	0.220947245153071	33.3646216369071	6.99958339148975e-05	-3.57080963749234	1
ENSG00000163239.12	TDRD10	1	154502424	1_75	0	0.0124254949565962	4.78290920644488	5.64291139430471e-07	0.400238390959992	1
ENSG00000160714.9	UBE2Q1	1	154559434	1_75	0	0.0203653747090131	9.70124271741707	1.8759323485376e-06	1.55999651266237	1
ENSG00000160710.15	ADAR	1	154628057	1_75	0	0.0284925925886059	13.3328521255493	3.60705220054886e-06	-1.79703985665709	1
ENSG00000163344.5	PMVK	1	154936792	1_76	1	0.210492623698505	25.7405446233481	5.14460469549079e-05	4.42591706807242	1
ENSG00000163346.16	PBXIP1	1	154943630	1_76	1	0.274844709034595	26.6519080203268	6.95525542173561e-05	-4.51550316396416	1
ENSG00000163348.3	PYGO2	1	154957827	1_76	0	0.00490695559093224	5.49476612157505	2.56011064975861e-07	0.990471862701515	1
ENSG00000160691.18	SHC1	1	154974220	1_76	0	0.00456586058936492	5.5966951289915	2.42634020017024e-07	-1.03576122438433	1
ENSG00000163354.14	DCST2	1	155033615	1_76	0	0.0214969756500061	26.0684411601401	5.32095790703534e-06	-3.70279502278638	1
ENSG00000163357.10	DCST1	1	155033615	1_76	0	0.0234431626821403	27.7657864176582	6.18049951562622e-06	-3.9164001055137	2
ENSG00000143537.13	ADAM15	1	155065520	1_76	0	0.0197773923927753	18.9201083311059	3.55295777149299e-06	-2.33066154012863	1
ENSG00000169242.11	EFNA1	1	155130671	1_76	0	0.0052237616653984	6.08126495942588	3.01630099054098e-07	-0.709842018328773	1
ENSG00000169241.17	SLC50A1	1	155135691	1_76	0	0.00473588736177966	5.37766421686249	2.41820125719571e-07	0.676592437631155	1
ENSG00000177628.15	GBA	1	155244216	1_76	0	0.00840641217320337	11.113146020377	8.87043867033971e-07	-1.20536903493763	1
ENSG00000160767.20	FAM189B	1	155255194	1_76	0	0.006132018575701	8.94265363704924	5.20675651061035e-07	-2.00890655599013	1
ENSG00000116521.10	SCAMP3	1	155262283	1_76	0	0.0136051202442999	11.2140221901211	1.44864240033845e-06	2.00810481914978	1
ENSG00000176444.18	CLK2	1	155278784	1_76	0	0.0310102121264355	15.0533828420922	4.43237238794625e-06	2.47984752851592	1
ENSG00000116539.12	ASH1L	1	155566646	1_76	0	0.098640938004242	19.4128236644471	1.81820689300215e-05	3.00153414167135	1
ENSG00000163374.19	YY1AP1	1	155689149	1_76	0	0.111711976051971	20.9252187979135	2.21956127274993e-05	-3.08246156948678	1
ENSG00000132718.8	SYT11	1	155859720	1_76	0	0.0752236883323275	18.5853479511477	1.32746389204599e-05	-2.67224451535059	1
ENSG00000143622.10	RIT1	1	155910600	1_76	0	0.0339749416585691	15.733772531318	5.07561863898599e-06	-2.25159184247044	1
ENSG00000132680.10	KIAA0907	1	155932607	1_76	0	0.00466210315566751	4.95566392650783	2.19371963294022e-07	0.470621449211471	1
ENSG00000163479.13	SSR2	1	156020665	1_76	0	0.0056927854604012	8.45555641402306	4.57050728397355e-07	1.0028233105807	1
ENSG00000116586.11	LAMTOR2	1	156055222	1_76	0	0.0407136223360597	23.3862703492114	9.04061773720336e-06	-2.50635758253915	1
ENSG00000132698.14	RAB25	1	156061029	1_76	0	0.0477073473487549	24.0423001173819	1.08907723538517e-05	-2.83660292773841	1
ENSG00000160785.13	SLC25A44	1	156193927	1_76	0	0.00697277192052548	9.24192159679606	6.11878419660814e-07	-1.10569323196421	2
ENSG00000160783.19	PMF1	1	156212919	1_76	0	0.00544467132899351	6.24466314987566	3.22833118852906e-07	-0.192894922941588	1
ENSG00000242252.1	BGLAP	1	156240066	1_76	0	0.0324146787265847	24.2408425077526	7.4608245689297e-06	2.55785403622236	1
ENSG00000160781.15	PAQR6	1	156253265	1_76	0	0.0076173489731306	10.5942793395392	7.66253848801702e-07	1.75520904771877	1
ENSG00000198715.11	GLMP	1	156293306	1_76	0	0.0128944857943201	15.2544717718109	1.86766335822435e-06	-1.79734905561877	1
ENSG00000163468.14	CCT3	1	156367085	1_77	0	0.0850854740930688	22.7933939023803	1.84145799044237e-05	-2.18894019004235	1
ENSG00000116604.17	MEF2D	1	156499572	1_77	0	0.0288942905386759	12.2956029999015	3.37333338486649e-06	-1.312838976316	1
ENSG00000183856.10	IQGAP3	1	156572426	1_77	0	0.0156565703124241	6.41546811959558	9.53723273339443e-07	-0.622213604360172	1
ENSG00000163382.11	NAXE	1	156590832	1_77	0	0.02049312223262	8.99490455626089	1.7502580617008e-06	-1.06747430678449	1
ENSG00000160818.16	GPATCH4	1	156601175	1_77	0	0.0163393650210381	6.82415847241214	1.05872136047164e-06	0.693643587310132	1
ENSG00000132702.12	HAPLN2	1	156618957	1_77	0	0.0284329451947425	12.1406922995656	3.27765091228262e-06	-1.38970597293313	1
ENSG00000132692.18	BCAN	1	156640896	1_77	0	0.0225733030076442	9.92263204488722	2.12676446364913e-06	1.09373308644715	2
ENSG00000132688.10	NES	1	156677793	1_77	0	0.0735011248250546	21.3540394588262	1.49029218156661e-05	-2.11743481537775	1
ENSG00000143303.11	RRNAD1	1	156728106	1_77	0	0.0136261316762665	5.08634453663122	6.58075546506729e-07	-0.287041851337937	1
ENSG00000143294.14	PRCC	1	156750758	1_77	0	0.0731149516025028	21.302443581581	1.47888027828324e-05	-2.08363355023177	1
ENSG00000143321.18	HDGF	1	156763509	1_77	0	0.0132010294967173	4.78321207159478	5.99549209500531e-07	-0.0950769907003308	1
ENSG00000198400.11	NTRK1	1	156815190	1_77	0	0.016647107993377	7.00284816820603	1.10690641407307e-06	0.850895685846021	2
ENSG00000187800.13	PEAR1	1	156893825	1_77	0	0.0143487333277692	5.58065781106091	7.60319895216821e-07	-0.323053377012393	1
ENSG00000132694.18	ARHGEF11	1	157045234	1_77	0	0.0189060729396298	8.22201130223034	1.47596750214045e-06	-1.01273896134958	1
ENSG00000158473.6	CD1D	1	158180329	1_78	0	0.0107839222903106	5.41072008829778	5.540248102587e-07	-0.536854648916171	1
ENSG00000163564.14	PYHIN1	1	158930485	1_78	0	0.0100702487039804	4.75664894004184	4.5481909857523e-07	-0.00878304789927926	1
ENSG00000163565.18	IFI16	1	158999686	1_78	0	0.0254579093436137	13.6383970857895	3.29673063106244e-06	-1.62044130342539	1
ENSG00000163568.14	AIM2	1	159147011	1_78	0	0.0208000213720865	11.6981128322082	2.31034578061689e-06	1.41643154936149	1
ENSG00000158716.8	DUSP23	1	159780839	1_78	0	0.0231295595329155	12.7169545059324	2.79285170932169e-06	-1.33061715272476	1
ENSG00000158714.10	SLAMF8	1	159826640	1_78	0	0.0209695932736222	11.7759963047707	2.34468802011735e-06	-1.23939345211259	1
ENSG00000188004.9	C1orf204	1	159857685	1_78	0	0.0122868856356922	6.65765604444305	7.76712987522044e-07	-0.682772033256804	1
ENSG00000243284.1	VSIG8	1	159862203	1_78	0	0.0108853747264848	5.50018569345961	5.68483852129346e-07	0.447261361393293	3
ENSG00000213085.9	CFAP45	1	159899758	1_78	0	0.0103117264800401	4.98298799263773	4.87886298955585e-07	-0.219617705951935	1
ENSG00000158710.14	TAGLN2	1	159925332	1_78	0	0.013718460691784	7.71153899041685	1.00448588572887e-06	0.806753338001594	2
ENSG00000143315.6	PIGM	1	160029545	1_79	0	0.0280213173272048	18.3893888244467	4.89275242316769e-06	-1.88586533586131	1
ENSG00000162728.4	KCNJ9	1	160081123	1_79	0	0.0143067275086608	11.9416401221878	1.62218985581412e-06	-1.52291227606109	1
ENSG00000162729.13	IGSF8	1	160099056	1_79	0	0.0219140317145586	16.0271130982771	3.33483986335158e-06	1.64938997387419	1
ENSG00000132681.16	ATP1A4	1	160124152	1_79	0	0.0341985353122868	20.3085782101522	6.59453872141731e-06	-2.07762098635316	2
ENSG00000162735.18	PEX19	1	160286214	1_79	0	0.221006157036502	38.8495260040524	8.1524378025079e-05	3.65860288012397	1
ENSG00000066294.14	CD84	1	160579933	1_79	0	0.00692947006031841	5.01721653672718	3.30111203947905e-07	-0.346592673679561	1
ENSG00000117091.9	CD48	1	160708069	1_79	0	0.00737480182419059	5.61141406873337	3.92934414918472e-07	-0.438364891342255	2
ENSG00000122223.12	CD244	1	160862395	1_79	0	0.0124185616008037	10.5879680409297	1.24847920909651e-06	-1.38164065630509	2
ENSG00000162755.13	KLHDC9	1	161098329	1_79	0	0.00720453173890923	5.38855942788659	3.68617400873616e-07	-0.459027118750887	1
ENSG00000158793.13	NIT1	1	161118210	1_79	0	0.012628417323565	10.7481817197904	1.28878752185786e-06	1.23246284750383	1
ENSG00000143222.11	UFC1	1	161152958	1_79	0	0.0273231977112289	18.1466803650173	4.70788787686666e-06	1.78002276916959	1
ENSG00000143224.17	PPOX	1	161169948	1_79	0	0.0111829821029811	9.58632184053062	1.01790449473092e-06	1.12502778869952	1
ENSG00000158850.14	B4GALT3	1	161177981	1_79	0	0.00886627452138633	7.36920453824358	6.20381990166102e-07	-0.819237444421456	1
ENSG00000158864.12	NDUFS2	1	161196933	1_79	0	0.0247841764416564	17.2090473309137	4.04975469950228e-06	-1.80046134125719	1
ENSG00000158869.10	FCER1G	1	161215186	1_79	0	0.013378487908047	11.2999175179395	1.43542233878048e-06	-1.23107852879824	1
ENSG00000158874.11	APOA2	1	161223893	1_79	0	0.00736343963401842	5.59670077842881	3.91300331677628e-07	0.411654423662765	1
ENSG00000158887.15	MPZ	1	161310092	1_79	0	0.00707152340017325	5.21078864143254	3.49875745943212e-07	0.341922904779069	1
ENSG00000143226.13	FCGR2A	1	161505035	1_79	0	0.128651511181507	33.2958596746334	4.06726548474998e-05	-3.14038785658642	1
ENSG00000203747.10	FCGR3A	1	161551141	1_79	0	0.00792891043141142	6.30269355159479	4.74500965145839e-07	0.572593030933666	1
ENSG00000132185.16	FCRLA	1	161707114	1_79	0	0.00675027327187083	4.76729488829873	3.05555966345823e-07	0.0393199038171756	1
ENSG00000162746.14	FCRLB	1	161721576	1_79	0	0.0067549621896501	4.77391696232526	3.06192944957523e-07	0.111033311820376	1
ENSG00000081721.11	DUSP12	1	161749589	1_79	0	0.00733931515563058	5.56539496763475	3.878367195829e-07	-0.368669513910761	1
ENSG00000118217.5	ATF6	1	161766482	1_79	0	0.00918990864636293	7.71148272356572	6.7289372906412e-07	0.900878493180953	2
ENSG00000239887.4	C1orf226	1	162369172	1_79	0	0.00973638809082411	8.26306378496829	7.63899768602568e-07	-0.919488300880211	1
ENSG00000117143.13	UAP1	1	162561114	1_80	0	0.00629445077774382	8.74647563026911	5.22743124000311e-07	-0.906324770526021	1
ENSG00000132196.13	HSD17B7	1	162790775	1_80	0	0.0448498351836475	27.4602231961084	1.16939790392111e-05	2.40143535068585	1
ENSG00000185860.13	CCDC190	1	162868352	1_80	0	0.00421690457059998	4.93325970665981	1.97526400092771e-07	-0.0358957700054551	3
ENSG00000162761.14	LMX1A	1	165356504	1_81	0	0.0166176981633925	6.5911253940978	1.03998682424836e-06	0.662440840797597	1
ENSG00000143198.12	MGST3	1	165630621	1_81	0	0.100380602403967	24.0335171487466	2.29068053825296e-05	-2.77402124227657	1
ENSG00000143149.12	ALDH9A1	1	165699056	1_81	0	0.014237990033511	5.11174638298888	6.91059401572681e-07	-0.284097234575189	1
ENSG00000188859.6	FAM78B	1	166167240	1_81	0	0.0159157929781736	6.17789607402235	9.33611680385225e-07	-0.650454355251058	1
ENSG00000143195.12	ILDR2	1	166975891	1_82	0	0.0123359983013011	12.6284739672604	1.47918526185599e-06	-2.05676285203769	1
ENSG00000143194.12	MAEL	1	166975891	1_82	0	0.0260853488482015	19.8319770840151	4.91201922355221e-06	2.46202580002965	2
ENSG00000143157.11	POGK	1	166839016	1_82	0	0.0145968840533643	14.2291012601751	1.97212766363163e-06	-2.32482414335593	1
ENSG00000152382.5	TADA1	1	166853329	1_82	0	0.00770862632464842	6.85837294223148	5.01990487919843e-07	0.355752102767456	1
ENSG00000198842.9	DUSP27	1	167093885	1_82	0	0.0136765570694818	12.5780679167982	1.63338331232941e-06	1.54011180629684	1
ENSG00000143162.7	CREG1	1	167553767	1_82	0	0.00620655104502266	4.95681543199991	2.9211272526504e-07	0.22598095375731	2
ENSG00000197965.11	MPZL1	1	167720961	1_82	0	0.0062417989873983	5.00095923238879	2.96387913488146e-07	0.229767434177741	2
ENSG00000143199.17	ADCY10	1	167891634	1_82	0	0.00947764447627142	8.97535468720577	8.07698786283186e-07	-1.06311012951935	1
ENSG00000143158.10	MPC2	1	167936749	1_82	0	0.0125142074377026	11.5168484171527	1.36846721472897e-06	1.52813459101864	1
ENSG00000143147.14	GPR161	1	168137545	1_82	0	0.00834389680087277	7.78334607792599	6.1664137602017e-07	-0.918349591193397	2
ENSG00000143155.12	TIPRL	1	168178654	1_82	0	0.0318174070437983	20.5164565385169	6.19818500904299e-06	-1.98803341281003	2
ENSG00000143178.12	TBX19	1	168306002	1_82	0	0.00947707478268212	9.03063405529574	8.12624568232151e-07	0.988133463677543	1
ENSG00000143185.3	XCL2	1	168544200	1_82	0	0.0108474544538801	10.2720710738202	1.05799410471414e-06	1.15103386467447	1
ENSG00000117477.12	CCDC181	1	169458109	1_83	0	0.0221144916964807	9.4198290088378	1.97795942192419e-06	1.10121733470568	2
ENSG00000000460.16	C1orf112	1	169662405	1_83	0	0.0138178759173327	4.91432399585661	6.44766508975838e-07	-0.0488700657636288	1
ENSG00000000457.13	SCYL3	1	169891332	1_83	0	0.0273533057033959	11.4625155789543	2.97705703451523e-06	1.87837069445956	2
ENSG00000075945.12	KIFAP3	1	170085160	1_83	0	0.0521302917930628	17.6947166061049	8.75852883525895e-06	-1.91336084764055	1
ENSG00000120370.12	GORAB	1	170532026	1_83	0	0.014294198038363	5.23855073364828	7.10997945467824e-07	0.262678875037137	1
ENSG00000116132.11	PRRX1	1	170662279	1_84	0	0.00880677666390006	5.46186205513744	4.56725339340147e-07	0.438343107335868	1
ENSG00000007933.12	FMO3	1	171091067	1_84	0	0.00951624034580778	6.20159680854553	5.6035896767802e-07	0.691547804314426	1
ENSG00000010932.16	FMO1	1	171248306	1_84	0	0.0096025476305619	6.2878131231875	5.73302047204468e-07	0.708731165590754	2
ENSG00000076258.9	FMO4	1	171336809	1_84	0	0.00856712328957876	5.19849701957078	4.22873249465149e-07	0.355232918777644	1
ENSG00000034971.16	MYOC	1	171652737	1_84	0	0.0113051807194978	7.84704630360053	8.42327774705855e-07	-1.22375815177615	2
ENSG00000010165.19	METTL13	1	171781417	1_84	0	0.0136337151984001	9.63758553039839	1.24761290873045e-06	-1.29387699555815	1
ENSG00000135845.9	PIGC	1	172444386	1_84	0	0.0168068638376667	11.6402770543669	1.85757944022352e-06	-1.32385210470831	1
ENSG00000094975.13	SUCO	1	172532059	1_84	0	0.0120264502296311	8.43819823775681	9.63572904291224e-07	0.960074129917989	2
ENSG00000120337.8	TNFSF18	1	173051434	1_84	0	0.00927467341014932	5.95607616553496	5.24513010513979e-07	-0.521752220200301	1
ENSG00000076321.10	KLHL20	1	173714815	1_85	0	0.0907905660811487	30.8909792458992	2.66299159928617e-05	-3.96053638005974	1
ENSG00000117601.13	SERPINC1	1	173916899	1_85	0	0.265936115284667	26.8256249339719	6.77367827439183e-05	-5.03459379135146	2
ENSG00000120333.4	MRPS14	1	175023749	1_85	0	0.0154142703695711	10.3912830288334	1.52086106926806e-06	-2.4038731843813	1
ENSG00000120332.15	TNN	1	175068086	1_85	0	0.0210321850220994	9.84110570852023	1.96528566896101e-06	-1.36277920810317	1
ENSG00000152092.15	ASTN1	1	177165274	1_86	0	0.00516183970040418	9.31659812639652	4.56624566375594e-07	-1.2160987926206	1
ENSG00000235750.9	KIAA0040	1	175193171	1_86	0	0.00497668718771849	8.45694991777657	3.99623941804588e-07	0.843129383687072	2
ENSG00000143207.19	RFWD2	1	176207359	1_86	0	0.00375396248998383	5.55959128311826	1.98166478061367e-07	-0.300103450559523	1
ENSG00000120341.18	SEC16B	1	177960244	1_87	0	0.0634168644962779	21.6268237538906	1.30225161082186e-05	-2.12297096867604	1
ENSG00000075391.16	RASAL2	1	178093905	1_87	0	0.0391284812417433	17.7686240807157	6.60152370946916e-06	-1.92101184728802	2
ENSG00000116191.17	RALGPS2	1	178725006	1_87	0	0.0774769432926682	24.8155577587176	1.82555077123388e-05	-2.29402007298957	1
ENSG00000143340.6	FAM163A	1	179743304	1_89	0	0.00784004713605802	5.85772711865987	4.36058952130298e-07	-0.819119872020147	2
ENSG00000116199.11	FAM20B	1	179046860	1_89	0	0.0102893487478698	8.82094770560031	8.61788177041375e-07	-0.869300564445785	1
ENSG00000186283.13	TOR3A	1	179081800	1_89	0	0.00690853749614317	4.75852810506755	3.12144836023379e-07	-0.0748386740375249	2
ENSG00000143322.19	ABL2	1	179229518	1_89	0	0.0119605809996748	9.59929400803586	1.09015679677554e-06	-1.39307185582211	2
ENSG00000135837.15	CEP350	1	179954679	1_89	0	0.013405935592851	10.9795309858853	1.39758526782212e-06	-1.31836864948059	2
ENSG00000116260.16	QSOX1	1	180154450	1_89	0	0.00720602476105425	5.15122946872913	3.52455298254187e-07	0.358230979097473	1
ENSG00000230124.6	ACBD6	1	180502528	1_89	0	0.0101131265977448	8.39859188547923	8.06472046379951e-07	1.20927880708874	1
ENSG00000135835.11	KIAA1614	1	180931986	1_89	0	0.00785567409491705	5.96317924308489	4.44793793114653e-07	-0.464236038799464	1
ENSG00000135823.13	STX6	1	181042373	1_89	0	0.0121375404725758	9.30255956377515	1.0720882774442e-06	0.484040588286297	1
ENSG00000198216.10	CACNA1E	1	181412848	1_90	0	0.0102054162271075	5.01434946155555	4.85895320489819e-07	-0.230654896020547	1
ENSG00000135828.11	RNASEL	1	182569343	1_90	0	0.0170109301785716	9.90085132100871	1.59918238601281e-06	1.14767497622389	2
ENSG00000143333.6	RGS16	1	182604092	1_90	0	0.0830377199967289	25.2442215135947	1.99037448259678e-05	-2.28616985571111	1
ENSG00000058085.14	LAMC2	1	183186170	1_91	0	0.00958472264746912	5.43238653174323	4.94387647131597e-07	0.653723912140082	1
ENSG00000116698.21	SMG7	1	183471970	1_91	0	0.084975115300334	26.4888863679267	2.13723786370043e-05	2.50620400751002	2
ENSG00000116701.14	NCF2	1	183590569	1_91	0	0.0101575764774442	5.98679642237908	5.7740692488658e-07	-0.520876730963176	1
ENSG00000162704.15	ARPC5	1	183635770	1_91	0	0.00987630043421928	5.7185751887884	5.36265088780137e-07	-0.585113137320508	1
ENSG00000198860.11	TSEN15	1	184051811	1_91	0	0.00932588485517671	5.17097804877783	4.57888925649446e-07	-0.349766673432751	1
ENSG00000116667.12	C1orf21	1	184385065	1_91	0	0.0111101525710808	6.84313367428132	7.21892356345223e-07	-1.14341729066548	1
ENSG00000135842.16	FAM129A	1	184974052	1_92	0	0.0514143002313043	18.2492670737688	8.90895474972944e-06	-1.84833893180616	2
ENSG00000121486.11	TRMT1L	1	185156912	1_92	0	0.0275752512159587	12.8444030889449	3.36303045914935e-06	1.57048836920264	1
ENSG00000116668.12	SWT1	1	185156912	1_92	0	0.0275752512159587	12.8444030889449	3.36303045914935e-06	-1.57048836920264	1
ENSG00000116679.15	IVNS1ABP	1	185317057	1_92	0	0.014854985974965	7.1172391446986	1.00387861215528e-06	-0.77872697013571	1
ENSG00000047410.13	TPR	1	186376149	1_92	0	0.0363182686989366	15.3358710242698	5.28848140480893e-06	1.54589671764443	1
ENSG00000157181.15	C1orf27	1	186376034	1_92	0	0.0371696199242586	15.5550587717796	5.48980822315798e-06	1.56167852188309	1
ENSG00000150681.9	RGS18	1	192158507	1_96	0	0.104633969992361	30.0829577857025	2.98875719462073e-05	3.20624199230218	1
ENSG00000090104.11	RGS1	1	192575969	1_96	0	0.0102194369844879	8.60806854099462	8.35276154245686e-07	0.927344386068348	1
ENSG00000023572.8	GLRX2	1	193106302	1_96	0	0.0115141755064454	11.0699132633257	1.21024824013996e-06	1.64263930776126	1
ENSG00000000971.15	CFH	1	196651787	1_98	0	0.0222728205078732	10.8354499075894	2.29149842300262e-06	1.58767462835485	1
ENSG00000177888.7	ZBTB41	1	197200897	1_98	0	0.0439170335002227	17.3779663507216	7.24651750308953e-06	1.75979455075345	1
ENSG00000203724.10	C1orf53	1	197902889	1_99	0	0.0164372957689212	7.91644414118535	1.23554315299196e-06	0.783607194426285	1
ENSG00000081237.18	PTPRC	1	198638643	1_99	0	0.0195490602282374	9.57781514129382	1.77782795962777e-06	-0.992463833313975	1
ENSG00000118197.13	DDX59	1	200672961	1_101	0	0.00807947009924137	5.20154660374293	3.99036634333651e-07	-0.0551259238762768	1
ENSG00000232237.3	ASCL5	1	201127255	1_101	0	0.0080913721998922	5.11667457854401	3.93103918045597e-07	0.184830464997526	1
ENSG00000118194.18	TNNT2	1	201378187	1_101	0	0.0522565962888258	22.9371426467081	1.13809320658219e-05	2.14154954811737	1
ENSG00000174307.6	PHLDA3	1	201447538	1_101	0	0.0122080484626849	9.09379864494896	1.05411738323397e-06	-1.01829847715109	2
ENSG00000122180.4	MYOG	1	203089348	1_102	0	0.0725992332216623	23.6490770920522	1.63021028056265e-05	-2.33720250414914	1
ENSG00000198700.9	IPO9	1	201828710	1_102	0	0.0340740750109029	17.293134658248	5.59493692928832e-06	-2.35109709320547	1
ENSG00000198892.6	SHISA4	1	201888432	1_102	0	0.244049339769634	21.1618620089604	4.90375667177775e-05	3.62413928519473	1
ENSG00000163431.12	LMOD1	1	201918329	1_102	0	0.0648465090312171	23.2890447094096	1.43395549486047e-05	-2.94462625590051	1
ENSG00000176393.10	RNPEP	1	201982463	1_102	0	0.0129896024971956	7.46620164142785	9.20858651759975e-07	-1.0563588574314	1
ENSG00000143851.15	PTPN7	1	202161038	1_102	0	0.0105240268987596	5.12436168506436	5.12057959822541e-07	-0.273010427007235	1
ENSG00000133067.17	LGR6	1	202206760	1_102	0	0.0101317446226791	4.7570738790215	4.57637418992606e-07	-0.0133388422885721	1
ENSG00000077157.21	PPP1R12B	1	202348568	1_102	0	0.0103965355511366	4.98427788916349	4.92026265894076e-07	0.166639351346056	1
ENSG00000117139.16	KDM5B	1	202809133	1_102	0	0.0164991427700497	9.37822523464552	1.46919498163751e-06	-1.08800321017708	1
ENSG00000117153.15	KLHL12	1	202928968	1_102	0	0.0105884654871232	5.18818441531044	5.21609901653516e-07	0.382330398572874	1
ENSG00000159346.12	ADIPOR1	1	202958751	1_102	0	0.0240984649260956	13.012179022693	2.97739740396176e-06	-1.40572388836958	1
ENSG00000133055.8	MYBPH	1	203175705	1_102	0	0.0101308866181555	4.75650225662175	4.57543677821794e-07	0.0323511379691661	1
ENSG00000133048.12	CHI3L1	1	203186952	1_102	0	0.0121992594888476	6.52640205882339	7.55970225831631e-07	-0.730541617111185	1
ENSG00000133063.15	CHIT1	1	203274075	1_102	0	0.0101326930597528	4.75788799303918	4.57758584915677e-07	0.00620522238366355	1
ENSG00000159388.5	BTG2	1	203305408	1_102	0	0.0172963982737802	9.86695903469704	1.62045284960969e-06	1.06677941866594	1
ENSG00000122176.10	FMOD	1	203351950	1_102	0	0.0316803646374289	15.6280702901353	4.70102893494802e-06	1.55032606349281	1
ENSG00000174567.7	GOLT1A	1	204214495	1_103	0	0.032475039395135	14.3448800587135	4.42327565112523e-06	-1.51666884249272	1
ENSG00000170498.8	KISS1	1	204196915	1_103	0	0.0116836448287305	5.00163834821149	5.54865892081708e-07	0.340608624815872	1
ENSG00000188783.5	PRELP	1	203475432	1_103	0	0.0138279845168245	6.64727932429918	8.72770804377378e-07	0.711862967574607	1
ENSG00000188770.9	OPTC	1	203493789	1_103	0	0.0141842514740329	6.83547992290386	9.20603943980814e-07	0.674925426419026	2
ENSG00000058668.14	ATP2B4	1	203626383	1_103	0	0.0159830956395263	7.906846122474	1.1999456672413e-06	0.752539869737839	1
ENSG00000182004.12	SNRPE	1	203861428	1_103	0	0.0176166165174372	9.70338631975455	1.62309230820622e-06	1.62300428852804	1
ENSG00000143839.14	REN	1	204189100	1_103	0	0.0236808898307347	11.7974028643077	2.65266143981527e-06	-1.43606686066166	1
ENSG00000158615.8	PPP1R15B	1	204412128	1_103	0	0.0121661950172947	5.34973306132099	6.17994034395831e-07	-0.406516985964346	1
ENSG00000186007.9	LEMD1	1	205457492	1_104	0	0.0132630920659433	7.22531737820822	9.09911407288742e-07	-1.01213049783338	1
ENSG00000163531.15	NFASC	1	204828332	1_104	0	0.01101336587766	5.06851701717401	5.30027463180874e-07	0.131090365735337	1
ENSG00000133059.16	DSTYK	1	205211934	1_104	0	0.107476859991127	25.0280500964616	2.55410873361469e-05	-2.18259803530236	1
ENSG00000163545.8	NUAK2	1	205322025	1_104	0	0.0162087254998906	8.13788196329427	1.25244207916546e-06	-0.213470971230871	1
ENSG00000162873.14	KLHDC8A	1	205351747	1_104	0	0.0140777044022787	10.5070485231599	1.40446194619575e-06	-2.03593429102581	1
ENSG00000117266.15	CDK18	1	205505034	1_104	0	0.0120660170687787	6.18789630774256	7.0893164007154e-07	-0.566883096157901	1
ENSG00000158715.5	SLC45A3	1	205680319	1_104	0	0.0171954619717053	9.29731432350289	1.51798946893014e-06	0.986655582931736	1
ENSG00000069275.12	NUCKS1	1	205750404	1_104	0	0.0110365684993053	5.08698549969051	5.33079472856559e-07	-0.370830582665234	1
ENSG00000117280.12	RAB29	1	205770138	1_104	0	0.0111740211752021	5.1896164222666	5.50607529516166e-07	0.41437767526324	1
ENSG00000133065.10	SLC41A1	1	205813590	1_104	0	0.0919530008871231	24.8728291795116	2.17164329327265e-05	2.29387658504081	1
ENSG00000174502.18	SLC26A9	1	205943691	1_104	0	0.0118969448210043	5.83929949246747	6.59619664779087e-07	-0.523206404066214	2
ENSG00000117322.17	CR2	1	207454653	1_105	0	0.0100295401721591	7.08316050058963	6.74536572917395e-07	-0.734140758808191	1
ENSG00000263528.7	IKBKE	1	206470213	1_105	0	0.0397365102920207	20.2948052276632	7.65723557989702e-06	2.016127255859	2
ENSG00000143486.15	EIF2D	1	206606563	1_105	0	0.00856241607182828	5.57309355921928	4.5309582275833e-07	-0.423510825864914	1
ENSG00000162896.5	PIGR	1	206946508	1_105	0	0.0233775550517235	15.1846615127537	3.37055641444185e-06	1.95603579831865	1
ENSG00000182795.12	C1orf116	1	207032059	1_105	0	0.00857951992921024	5.59214226404292	4.55552669072097e-07	-0.214193217951621	1
ENSG00000123836.14	PFKFB2	1	207034990	1_105	0	0.234694561572175	38.0255336926861	8.47375183591877e-05	3.57538633343775	1
ENSG00000123838.10	C4BPA	1	207104083	1_105	0	0.0137838385044052	10.1222482587061	1.32478242370252e-06	1.30484251071856	1
ENSG00000196352.14	CD55	1	207321334	1_105	0	0.0143987146451758	10.5396298115182	1.44094192941224e-06	-1.23486015310077	1
ENSG00000117335.19	CD46	1	207749736	1_105	0	0.125835843366223	31.5843138051987	3.7737507024636e-05	3.63679390601353	1
ENSG00000174059.16	CD34	1	207911570	1_105	0	0.024651542491014	15.694157799176	3.67349548839767e-06	1.67121927389821	1
ENSG00000076356.6	PLXNA2	1	208244589	1_106	0	0.0230870378886656	13.1930128902332	2.89207531915216e-06	-1.36796849337185	1
ENSG00000008118.9	CAMK1G	1	209584155	1_106	0	0.0124771842656102	7.29831562545209	8.64642595637478e-07	0.918912284775697	1
ENSG00000117597.17	DIEXF	1	209827888	1_106	0	0.00961170860799865	4.80529914895176	4.38549300157506e-07	-0.0887182969184561	1
ENSG00000143473.12	KCNH1	1	211134467	1_107	0	0.00887234559070615	4.75993007305577	4.00992656485558e-07	0.0478158989888485	2
ENSG00000117625.13	RCOR3	1	211257612	1_107	0	0.0230574705526938	13.8995306090644	3.04305073885536e-06	1.80362921116972	2
ENSG00000082512.14	TRAF5	1	211326378	1_107	0	0.0202993931472382	12.6769940057515	2.44341219210327e-06	-1.37428471270819	1
ENSG00000117650.12	NEK2	1	211675781	1_107	0	0.00916105982397209	5.06565436911621	4.40634675203091e-07	0.21722717663794	1
ENSG00000143493.12	INTS7	1	212035474	1_107	0	0.0107386245254766	6.58311002786248	6.7123897908349e-07	-0.746186302523168	1
ENSG00000143476.17	DTL	1	212035474	1_107	0	0.0107386245254766	6.58311002786248	6.7123897908349e-07	0.746186302523168	1
ENSG00000066027.11	PPP2R5A	1	212285049	1_107	0	0.0100091549272047	5.91112836158602	5.61778609218824e-07	-0.618768750373079	1
ENSG00000065600.12	TMEM206	1	212378974	1_107	0	0.0122519902332915	7.84306502009237	9.1240961682943e-07	-0.978315036508379	1
ENSG00000123685.8	BATF3	1	212700127	1_108	0	0.0118241438270207	7.56006553012117	8.48775158755903e-07	0.767499769091212	1
ENSG00000117697.14	NSL1	1	212790876	1_108	0	0.0127902925817746	8.29639474018185	1.00755156859057e-06	-0.929407624571886	1
ENSG00000143494.15	VASH2	1	212950961	1_108	0	0.00889313219165144	4.86811890794141	4.11067670986923e-07	0.117842664420948	1
ENSG00000174606.13	ANGEL2	1	213019116	1_108	0	0.0125546692510558	7.99880833054501	9.5351595161874e-07	-0.977188774536854	1
ENSG00000143499.13	SMYD2	1	214280940	1_108	0	0.00895546933783986	4.90140936736589	4.16779860058549e-07	0.0282233419412879	1
ENSG00000117724.12	CENPF	1	214602949	1_109	0	0.0107982702895061	6.19003835299925	6.34665558006182e-07	0.623542198906477	1
ENSG00000082482.13	KCNK2	1	215004377	1_109	0	0.0148566957775612	9.24071720479027	1.30354283482448e-06	-1.44572311130696	1
ENSG00000162814.10	SPATA17	1	217631425	1_110	0	0.0080563496272682	5.01969200043116	3.83983685378328e-07	0.37583404702349	1
ENSG00000067533.5	RRP15	1	218284423	1_110	0	0.00783965501835582	4.75949494464583	3.54287001534703e-07	-0.0310886519087831	2
ENSG00000162813.17	BPNT1	1	220090248	1_112	0	0.00989550419511898	5.29922107231942	4.9790600231679e-07	0.32615132261075	1
ENSG00000067704.9	IARS2	1	220094239	1_112	0	0.0102317318188934	5.61834248252745	5.45826673008571e-07	0.514132979990553	1
ENSG00000118873.15	RAB3GAP2	1	220272146	1_112	0	0.0586606469616329	22.4191946034606	1.24871765490965e-05	-2.3194179437523	1
ENSG00000116141.15	MARK1	1	220528008	1_112	0	0.0140380796317068	8.64161441006176	1.1518607572775e-06	0.988207559133948	1
ENSG00000117791.15	MARC2	1	220747806	1_112	0	0.0135227163959484	8.28383665892419	1.06363559703937e-06	-0.875741203060927	1
ENSG00000186205.12	MARC1	1	220786898	1_112	0	0.0679907642101813	23.8609071888165	1.54040269898388e-05	2.40735617134809	1
ENSG00000154305.16	MIA3	1	222618304	1_114	0	0.00713630132635534	5.42237315434971	3.67417618387924e-07	0.692059949385258	1
ENSG00000162819.11	BROX	1	222712777	1_114	0	0.015687927409532	12.8213340548547	1.90983647568242e-06	1.72550670562168	1
ENSG00000186063.12	AIDA	1	222712777	1_114	0	0.015687927409532	12.8213340548547	1.90983647568242e-06	-1.72550670562168	1
ENSG00000187554.11	TLR5	1	223142969	1_114	0	0.00978376313560658	8.44678377710228	7.84683831186056e-07	0.94577635915321	1
ENSG00000143502.14	SUSD4	1	223364043	1_114	0	0.0265859484965142	17.7661659730758	4.4848019668121e-06	-1.76803055606398	1
ENSG00000203697.11	CAPN8	1	223665771	1_114	0	0.0137467570086671	11.5514601098408	1.50776804748754e-06	1.83003131923073	1
ENSG00000143756.11	FBXO28	1	224114047	1_114	0	0.0142826326897928	11.4259586624604	1.54952401968019e-06	1.10816379176999	1
ENSG00000143748.17	NVL	1	224330652	1_114	0	0.011410190205459	10.3539196695659	1.12174740122097e-06	1.50532990832924	1
ENSG00000143771.11	CNIH4	1	224357044	1_114	0	0.0144363265261822	12.7173774122926	1.74321780588836e-06	-1.49503686335149	1
ENSG00000185155.11	MIXL1	1	226223616	1_115	0	0.094367364531729	26.7512274011181	2.39697186409967e-05	-3.10077399009504	1
ENSG00000143815.14	LBR	1	225425036	1_115	0	0.00976574022225007	4.84138823870532	4.48923639399276e-07	0.059879780444403	1
ENSG00000143742.12	SRP9	1	225777848	1_115	0	0.0116767945093538	6.54884215530813	7.26081810533116e-07	-0.705127910378549	1
ENSG00000143819.12	EPHX1	1	225818396	1_115	0	0.0250075826512436	13.8447684674483	3.2874170772047e-06	-1.79325059321891	1
ENSG00000196187.11	TMEM63A	1	225877755	1_115	0	0.0107814967177989	5.78657259781896	5.92376549789117e-07	0.677837737584512	1
ENSG00000243709.1	LEFTY1	1	225911608	1_115	0	0.0261531172884479	14.2753655002053	3.54493351812921e-06	1.4755702453179	1
ENSG00000143811.18	PYCR2	1	225924245	1_115	0	0.00971090164698552	4.78760771084994	4.41443889975249e-07	0.118784958373173	2
ENSG00000143751.9	SDE2	1	225999428	1_115	0	0.0149484830426998	8.91114167339377	1.2648175069392e-06	-1.23821638879942	1
ENSG00000163041.9	H3F3A	1	226062051	1_115	0	0.0273989934001836	14.722357196507	3.8300933141746e-06	2.19738932210412	2
ENSG00000183814.15	LIN9	1	226309688	1_115	0	0.0180986071400779	10.742253311769	1.8460265338205e-06	-1.27272662793282	1
ENSG00000143799.12	PARP1	1	226408138	1_115	0	0.0558747449482534	21.6128267904531	1.14663322938847e-05	-2.0261035071236	2
ENSG00000143772.9	ITPKB	1	226738931	1_116	0	0.0486845405542445	21.1673965875171	9.78488935977471e-06	-2.02717391935601	1
ENSG00000143776.18	CDC42BPA	1	227318012	1_116	0	0.0103173833027723	6.2588221749073	6.13139894437889e-07	0.77448567546602	1
ENSG00000181450.17	ZNF678	1	227563411	1_116	0	0.00968329368240306	5.65303293228124	5.19758997318363e-07	0.769420029486386	1
ENSG00000143740.14	SNAP47	1	227735217	1_116	0	0.00887131635843352	4.81681983309264	4.05738169932412e-07	-0.248299326430675	1
ENSG00000081692.12	JMJD4	1	227735217	1_116	0	0.00887131635843352	4.81681983309264	4.05738169932412e-07	0.248299326430675	1
ENSG00000143816.7	WNT9A	1	227947502	1_116	0	0.0107091212882729	6.61482475423681	6.72619690782126e-07	-0.809218911717184	1
ENSG00000162910.18	MRPL55	1	228109044	1_116	0	0.0088169428896917	4.75812781437523	3.98337807413737e-07	0.0942460107078903	1
ENSG00000143774.16	GUK1	1	228140298	1_116	0	0.0545431921157596	22.2715894428297	1.15342446847033e-05	-2.09845359294878	1
ENSG00000162931.11	TRIM17	1	228416547	1_116	0	0.0124636986974833	8.06485013216616	9.54422435743913e-07	0.976283374592515	1
ENSG00000181218.5	HIST3H2A	1	228459118	1_116	0	0.00960738692426411	5.57787746851193	5.08828757250697e-07	0.396248200172665	1
ENSG00000196890.4	HIST3H2BB	1	228457362	1_116	0	0.0121793966995294	7.84425672091845	9.071413663098e-07	-0.837323089023891	1
ENSG00000168159.11	RNF187	1	228486817	1_116	0	0.0100074257425739	5.96747963146136	5.6703611236609e-07	0.549175620493072	2
ENSG00000143632.14	ACTA1	1	229434388	1_117	0	0.013772414892103	4.76584369847403	6.23228476863394e-07	-0.110324178984889	1
ENSG00000069248.11	NUP133	1	229508410	1_117	0	0.0156579174250842	5.99361997179568	8.9108800580824e-07	-0.45739421367615	1
ENSG00000177614.10	PGBD5	1	230398515	1_117	0	0.0172809759573457	6.93802793030604	1.13841787590926e-06	-0.540785616689018	1
ENSG00000135744.7	AGT	1	230714053	1_118	0	0.0134959367127393	5.26188507044424	6.74282343952821e-07	-0.348087562199937	1
ENSG00000135773.12	CAPN9	1	230745584	1_118	0	0.0496066959474132	17.7857798448704	8.37742620399282e-06	-1.893333616581	5
ENSG00000119280.16	C1orf198	1	230869142	1_118	0	0.0167978605299395	7.35664702116892	1.17336002041047e-06	0.824698445393837	1
ENSG00000143643.12	TTC13	1	230978849	1_118	0	0.0128799436322165	4.81513616831202	5.88870681453367e-07	0.165242518211576	1
ENSG00000173409.13	ARV1	1	230978849	1_118	0	0.0128799436322165	4.81513616831202	5.88870681453367e-07	0.165242518211576	1
ENSG00000182118.7	FAM89A	1	231036940	1_118	0	0.014700540058875	6.07987223669147	8.48643207887777e-07	-0.65127448495715	2
ENSG00000116906.11	GNPAT	1	231240905	1_118	0	0.0129425977885813	4.86158320933914	5.97443135021523e-07	0.559252580013103	2
ENSG00000116903.7	EXOC8	1	231337950	1_118	0	0.0313393834662512	13.3446125801439	3.97094448107341e-06	-2.23346511028602	2
ENSG00000010072.15	SPRTN	1	231341724	1_118	0	0.0267989370309285	11.8382657771581	3.01233349586448e-06	-2.11359017520409	1
ENSG00000116918.13	TSNAX	1	231528861	1_118	0	0.0276233295515105	12.1302305736851	3.18157728662443e-06	-1.78198507271103	1
ENSG00000162946.21	DISC1	1	231627073	1_118	0	0.0135611953348658	5.30806336375643	6.83488901476915e-07	0.463615489465571	1
ENSG00000212916.4	MAP10	1	232801289	1_119	0	0.0112160855808843	5.10502681260424	5.43671714454112e-07	-0.277174496538027	2
ENSG00000135749.18	PCNX2	1	233293246	1_119	0	0.0580306491793375	20.9233113145797	1.15288301958491e-05	-2.13433466155223	1
ENSG00000135750.14	KCNK1	1	233613275	1_120	0	0.0195411054725609	6.90607592775984	1.28137980312832e-06	-0.687125343542891	1
ENSG00000152904.11	GGPS1	1	235325314	1_121	0	0.018033513047054	6.94330194551356	1.18889578442483e-06	-0.722760831308014	1
ENSG00000116957.12	TBCE	1	235371963	1_121	0	0.0166707136897625	6.19055666195518	9.79898950717889e-07	-0.624948508948815	1
ENSG00000162885.12	B3GALNT2	1	235504442	1_121	0	0.0190535122707339	7.47060206189455	1.35153732558611e-06	0.813181988021271	2
ENSG00000116962.14	NID1	1	236065637	1_122	0	0.0298771984727527	13.2059465379749	3.74633667308188e-06	-1.4015726556586	1
ENSG00000077522.12	ACTN2	1	236686652	1_122	0	0.0126106497627095	4.93400782285896	5.90792120820213e-07	0.254522425271812	1
ENSG00000133019.11	CHRM3	1	239386955	1_124	0	0.00753196115257626	5.10539847529629	3.65119571054841e-07	0.406214243354806	1
ENSG00000182901.16	RGS7	1	241357612	1_126	0	0.033833330074161	12.7339281761012	4.09076506506666e-06	1.34763190073505	1
ENSG00000117009.11	KMO	1	241531649	1_127	0	0.0128306321716345	5.03991419709271	6.14000315610771e-07	0.238828033515225	1
ENSG00000203668.2	CHML	1	241640356	1_127	0	0.143951730225115	28.5689686420359	3.90489039553364e-05	2.69874898349015	1
ENSG00000054277.13	OPN3	1	241676920	1_127	0	0.0130586267223011	5.2083404760711	6.45794395256884e-07	0.317340047106885	1
ENSG00000143702.15	CEP170	1	243254880	1_128	2	0.218418171180888	23.8122129928503	4.93839610861215e-05	-4.49684108417326	1
ENSG00000117020.16	AKT3	1	243851261	1_128	0	0.00714579782576108	7.29548662220905	4.94996794876949e-07	0.617994628977552	1
ENSG00000035687.9	ADSS	1	244451195	1_129	0	0.0399789872830146	14.2583702833006	5.41251452014459e-06	2.21456080278322	1
ENSG00000179397.17	C1orf101	1	244454207	1_129	0	0.0546048350529902	17.2815918495553	8.96008728230756e-06	-2.43749290698422	1
ENSG00000203666.12	EFCAB2	1	244970187	1_129	0	0.0148870906700134	4.76431180684333	6.73453178456598e-07	-0.0977164330106867	1
ENSG00000162849.15	KIF26B	1	245155106	1_129	0	0.0161257815354483	5.52937646984275	8.46631316393518e-07	-0.431789025686359	1
ENSG00000143653.9	SCCPDH	1	246723418	1_131	0	0.00611154322419738	9.18319678457337	5.32895650175949e-07	1.06460473784357	3
ENSG00000277462.1	ZNF670	1	247078021	1_131	0	0.0140598027574663	17.1389928501959	2.28803109568525e-06	1.71714962815767	3
ENSG00000196418.12	ZNF124	1	247123343	1_131	0	0.00755997957288179	11.2119543309886	8.04821072507618e-07	1.19605753000661	1
ENSG00000203663.3	OR2L2	1	247956885	1_131	0	0.00384356245313067	4.76279329824034	1.73817329356226e-07	0.0389861592246867	1
ENSG00000196071.4	OR2L13	1	247965627	1_131	0	0.00466901801590758	6.61660574592892	2.9333116306709e-07	-0.664773992358332	1
ENSG00000162714.12	ZNF496	1	247333032	1_131	0	0.00384239494677541	4.75989886718937	1.73658931563934e-07	-0.0855871884515073	1
ENSG00000162722.8	TRIM58	1	247857146	1_131	0	0.00468202899631276	6.6431268087934	2.95327601596625e-07	0.681551944587323	2
ENSG00000238243.3	OR2W3	1	247842967	1_131	0	0.00435822684387233	5.96016047209233	2.46640948017049e-07	-0.520376127954254	1
ENSG00000175137.10	SH3BP5L	1	248826485	1_131	0	0.00387484350596068	4.84001795933544	1.78073189373744e-07	0.1150143773074	1
ENSG00000171163.15	ZNF692	1	248859244	1_131	0	0.0390291999076139	26.948294886093	9.98661566188736e-06	2.32396405315949	1
ENSG00000184731.5	FAM110C	2	47011	2_1	0	0.120042508267408	25.0450505314086	2.85465987340651e-05	-2.68098103761105	1
ENSG00000151353.14	TMEM18	2	677295	2_1	0	0.0194922637816201	7.3475696935695	1.35988878084368e-06	-0.80035713826162	1
ENSG00000172554.11	SNTG2	2	950636	2_1	0	0.0319039562639376	12.0823673658197	3.6601086234446e-06	2.03537057818305	2
ENSG00000171853.15	TRAPPC12	2	3379891	2_2	0	0.00833921220619594	6.26587470304227	4.96139869785834e-07	0.645776182985023	1
ENSG00000182551.13	ADI1	2	3519673	2_2	0	0.00734071900515354	5.04889699939287	3.51910729015989e-07	0.241842599563338	2
ENSG00000171865.9	RNASEH1	2	3558529	2_2	0	0.00727996161212474	4.96960333676755	3.43516982084305e-07	-0.19452300158892	1
ENSG00000118004.17	COLEC11	2	3594371	2_2	0	0.00720033686758492	4.86468255565504	3.32586577361707e-07	-0.147273673026967	3
ENSG00000151360.9	ALLC	2	3577209	2_2	0	0.0149784973736994	11.8623827584281	1.68708738290636e-06	-1.26558325985633	1
ENSG00000143797.11	MBOAT2	2	9003515	2_6	0	0.0132157283914991	7.95643303145578	9.98405380930813e-07	1.06026911677627	2
ENSG00000134330.18	IAH1	2	9473160	2_6	0	0.00954159511872044	4.87034152781503	4.41242968422315e-07	-0.0130531355123133	2
ENSG00000151694.12	ADAM17	2	9555777	2_6	0	0.0310324762715976	16.0614721571821	4.73259322817257e-06	1.86596627544631	1
ENSG00000115750.16	TAF1B	2	9843727	2_6	0	0.010430292263598	5.71307278595066	5.65800897099009e-07	-0.523823982583547	1
ENSG00000134317.17	GRHL1	2	9950909	2_6	0	0.0256110201027689	14.3505884693634	3.4897473345053e-06	-1.51394955931488	1
ENSG00000205795.4	CYS1	2	10080534	2_6	0	0.00979805077837226	5.11634381709836	4.7598887673086e-07	-0.268976706858029	1
ENSG00000115756.12	HPCAL1	2	10303214	2_7	0	0.00677467351355254	5.56858818239718	3.58204360766135e-07	-0.434017649940804	1
ENSG00000115761.15	NOL10	2	10689644	2_7	0	0.0062237595771486	4.75965456713645	2.81271441692157e-07	0.032555667236795	2
ENSG00000143882.10	ATP6V1C2	2	10721170	2_7	0	0.00728689896741386	6.26388948022396	4.33395333992656e-07	-0.553454264695373	2
ENSG00000162975.4	KCNF1	2	10869177	2_7	0	0.014423630085317	12.7863788351484	1.75113464411503e-06	1.38916700045494	1
ENSG00000162976.12	PQLC3	2	11154764	2_7	0	0.0135344001303599	12.1776424142769	1.56494697088119e-06	-1.41254590056905	1
ENSG00000134318.13	ROCK2	2	11347918	2_7	0	0.0145521206553405	12.8712348366737	1.77845916487683e-06	1.51148125937478	2
ENSG00000169016.16	E2F6	2	11466097	2_7	0	0.0474877872181554	24.250599961115	1.09345727308346e-05	-2.43111844698149	1
ENSG00000196208.13	GREB1	2	11612793	2_7	0	0.00637700444068923	4.99162583457346	3.02242922514044e-07	-0.156680775516577	1
ENSG00000169006.6	NTSR2	2	11657193	2_7	0	0.010847763811119	10.062410504547	1.03642921935328e-06	1.09645089180557	2
ENSG00000134324.11	LPIN1	2	11784824	2_7	0	0.0203351823630877	16.0765883892407	3.10412613866108e-06	-1.64938529780247	1
ENSG00000178295.14	GEN1	2	17753564	2_10	0	0.00900674891712494	6.52205247708855	5.57763051761801e-07	-0.693201098313578	2
ENSG00000183891.5	TTC32	2	19901956	2_12	0	0.0202093473841634	7.72831983820214	1.48297822125514e-06	-0.861572779114961	1
ENSG00000118965.14	WDR35	2	19990398	2_12	0	0.0148567526052287	4.78073439224687	6.74397426241669e-07	0.00588346373802947	1
ENSG00000132031.12	MATN3	2	20013181	2_12	0	0.0152740692754039	5.04585955020047	7.31791415747739e-07	-0.242544292697372	1
ENSG00000068697.6	LAPTM4A	2	20052509	2_12	0	0.0159163602584115	5.44016598293064	8.22154253307881e-07	0.43719522916625	1
ENSG00000055917.15	PUM2	2	20352364	2_12	0	0.0157437603606208	5.33578151882257	7.97634455353993e-07	0.281982424201121	1
ENSG00000118961.14	LDAH	2	20688505	2_12	0	0.0151142548333137	4.94518845193502	7.09687218341651e-07	-0.173080386748777	1
ENSG00000084674.14	APOB	2	21044589	2_13	0	0.0230593924792663	15.1592281488165	3.3191153607769e-06	-1.76533820168537	1
ENSG00000119771.14	KLHL29	2	23385024	2_14	0	0.0401659847382384	17.5770989830734	6.70352161545635e-06	-1.75518330802702	1
ENSG00000119778.14	ATAD2B	2	23927186	2_14	0	0.0106016715762378	4.79145312283368	4.82324126751568e-07	-0.19339082627548	1
ENSG00000173960.13	UBXN2A	2	23927186	2_14	0	0.0106016715762378	4.79145312283368	4.82324126751568e-07	0.193390826275479	1
ENSG00000205639.9	MFSD2B	2	24009112	2_14	0	0.0107181134187648	4.89578446032781	4.98239361928822e-07	0.133405943225358	2
ENSG00000163026.11	WDCP	2	24049787	2_14	0	0.0111015315731563	5.23164096146677	5.51465346029559e-07	-0.322061935247517	1
ENSG00000119782.13	FKBP1B	2	24049526	2_14	0	0.0110261720347344	5.16656549572164	5.40908866333861e-07	-0.391879934668822	2
ENSG00000219626.8	FAM228B	2	24077362	2_14	0	0.0106766954430321	4.85882308980898	4.92567028821879e-07	0.166306576566044	1
ENSG00000115129.13	TP53I3	2	24086212	2_14	0	0.0159010764531305	8.66803376604723	1.30871330268552e-06	0.946169753832691	1
ENSG00000176732.6	PFN4	2	24123159	2_14	0	0.0106906877429287	4.87133821456026	4.94482953930568e-07	0.221361986273611	2
ENSG00000186453.12	FAM228A	2	24175412	2_14	0	0.0568577226238308	20.9491350647051	1.13097486727641e-05	-2.05275629281011	1
ENSG00000198399.14	ITSN2	2	24360060	2_14	0	0.0171342980096186	9.38330023419197	1.5265791462653e-06	-1.1602072884467	1
ENSG00000115137.11	DNAJC27	2	24971717	2_15	0	0.0163115219094194	13.0933660759548	2.02788438458749e-06	2.12386692659833	1
ENSG00000084710.13	EFR3B	2	25041751	2_15	0	0.00817961305205794	5.19978400142281	4.03845696708256e-07	-0.399310571894487	1
ENSG00000119772.16	DNMT3A	2	25343038	2_15	0	0.0161465286081567	10.9919505587196	1.68519953052479e-06	1.08441742466551	1
ENSG00000143970.16	ASXL2	2	25878763	2_15	0	0.0600052787289598	23.124084183508	1.31750234222386e-05	-2.30614597800158	1
ENSG00000138029.13	HADHB	2	26243662	2_15	0	0.0111015461035793	7.94579114894071	8.37564013458076e-07	-1.15921651289711	1
ENSG00000084754.10	HADHA	2	26244785	2_15	0	0.0129172398273476	9.35960071865551	1.14795388415169e-06	-1.29264579345284	2
ENSG00000157856.10	DRC1	2	26401975	2_15	0	0.00816480482395754	4.78440917371439	3.70912542028238e-07	0.194985336444678	1
ENSG00000157851.16	DPYSL5	2	26843235	2_16	0	0.0659099360460012	19.128909650921	1.19712225044336e-05	3.60535664013392	1
ENSG00000228474.5	OST4	2	27072299	2_16	0	0.0100597809701554	5.32614377517705	5.08743422718222e-07	0.0368241420527354	1
ENSG00000138080.13	EMILIN1	2	27078189	2_16	0	0.00999378687731911	7.59894904473847	7.21075953253232e-07	-2.25691301360383	2
ENSG00000138030.12	KHK	2	27086538	2_16	0	0.0941889602608016	26.8088237374478	2.39759132688173e-05	-4.2367582700443	1
ENSG00000138085.16	ATRAID	2	27212506	2_16	0	0.012217958354482	7.23362443934563	8.39173950814563e-07	1.34916509221876	1
ENSG00000138074.14	SLC5A6	2	27212506	2_16	0	0.012217958354482	7.23362443934563	8.39173950814563e-07	-1.34916509221876	1
ENSG00000084774.13	CAD	2	27217854	2_16	0	0.025944000476269	15.1615846870691	3.73489964053926e-06	-2.07900252311817	1
ENSG00000115194.10	SLC30A3	2	27276169	2_16	0	0.0366094830294463	19.2346247779233	6.68612838626968e-06	2.99116359328867	1
ENSG00000163794.6	UCN	2	27308797	2_16	0	0.0103064103872045	5.59030554968362	5.470668184442e-07	-0.724794410176926	1
ENSG00000163795.13	ZNF513	2	27380806	2_16	0	0.0137851606755203	9.63352916177974	1.26094064991211e-06	-1.85202232876719	1
ENSG00000157992.12	KRTCAP3	2	27444317	2_16	0	0.014844573460289	8.7601995847066	1.23475024461128e-06	1.15564268806813	1
ENSG00000138002.14	IFT172	2	27489541	2_16	0	0.0141391896256612	8.32289012343736	1.11736760752031e-06	1.10367989612783	1
ENSG00000198522.13	GPN1	2	27628084	2_16	0	0.0278561970166654	15.6213193702172	4.13177756923813e-06	-2.03668383663965	1
ENSG00000176714.9	CCDC121	2	27629397	2_16	0	0.035843417852598	18.0881100282438	6.15601972982881e-06	-2.20227867540983	1
ENSG00000158019.20	BRE	2	27889824	2_16	0	0.00937304026557129	5.18244927262639	4.61225105932583e-07	-0.834857006409238	1
ENSG00000171174.13	RBKS	2	27891044	2_16	0	0.0131803096278409	7.23836653238669	9.05865209144283e-07	0.065916062611275	1
ENSG00000163803.12	PLB1	2	28622053	2_17	0	0.0103791476372191	7.2364912545165	7.13160249017942e-07	1.28072579042881	1
ENSG00000213639.9	PPP1CB	2	28751273	2_17	1	0.0338926031771468	16.859396006704	5.42555706205579e-06	3.6005833808171	1
ENSG00000171103.10	TRMT61B	2	28869984	2_17	1	0.0764417332398041	19.2857595198817	1.39979574673447e-05	-3.87006171461085	1
ENSG00000115295.19	CLIP4	2	29097814	2_18	0	0.0125882090296439	4.8071641899032	5.74579726754403e-07	0.15923831195248	1
ENSG00000172954.13	LCLAT1	2	30427286	2_19	0	0.0267479928450285	9.19870620341245	2.33622863814728e-06	1.15384096120496	1
ENSG00000013016.15	EHD3	2	31234492	2_19	0	0.0217655455858562	7.3772492311196	1.52461929051213e-06	0.799423355975158	1
ENSG00000162961.13	DPY30	2	32040056	2_20	0	0.0237611385016754	9.479465079054	2.13869312620063e-06	-1.31842520571368	1
ENSG00000119820.10	YIPF4	2	32277426	2_20	0	0.0172856612274204	6.4278478943484	1.0549915600666e-06	-0.874087839814484	1
ENSG00000119812.18	FAM98A	2	33598472	2_21	0	0.00611034771568031	4.78406403733034	2.77562190339446e-07	-0.205881913386454	1
ENSG00000150938.9	CRIM1	2	36357178	2_23	0	0.00572127574468617	5.73961391113657	3.11797734989736e-07	0.411177175976109	1
ENSG00000171055.14	FEZ2	2	36646439	2_23	0	0.00672656941869121	7.28336516114333	4.65182222963859e-07	0.729469222617617	1
ENSG00000115808.11	STRN	2	36966782	2_23	0	0.00593177252896782	6.08410654477519	3.42672060479793e-07	-0.616515548937559	1
ENSG00000152133.14	GPATCH11	2	37081570	2_23	0	0.0127842499568718	13.4154274522638	1.62846026156991e-06	2.38650478328196	1
ENSG00000055332.16	EIF2AK2	2	37156965	2_23	0	0.126569416706972	35.681267956548	4.2881153009224e-05	-3.62876965362046	2
ENSG00000218739.9	CEBPZOS	2	37349410	2_23	0	0.0194701497294711	17.4427354815869	3.22464034180344e-06	2.2041206744024	1
ENSG00000115825.9	PRKD3	2	37280201	2_23	0	0.00523129125144617	4.88599328073517	2.42694068479601e-07	0.139650720074601	1
ENSG00000143891.16	GALM	2	38666042	2_24	0	0.0120033157692612	5.37959727237524	6.13124107671777e-07	-0.186916725850764	1
ENSG00000163214.20	DHX57	2	38860320	2_25	0	0.0131206092897961	7.7872596736927	9.70143675503779e-07	-1.00991726157106	2
ENSG00000188010.12	MORN2	2	38874622	2_25	0	0.0438643691602009	18.8122113588215	7.8351828155023e-06	-1.83746606480618	1
ENSG00000214694.10	ARHGEF33	2	38889976	2_25	0	0.0104543514780551	5.65027869958662	5.60872780288712e-07	0.793879236451136	1
ENSG00000115904.12	SOS1	2	39124428	2_25	0	0.0441244861518773	19.1610697604416	8.02780490799066e-06	2.06656484152929	1
ENSG00000138050.14	THUMPD2	2	39779290	2_25	0	0.113639408478636	17.7030978566702	1.91018588339259e-05	3.5136845740698	1
ENSG00000162878.12	PKDCC	2	42052827	2_26	0	0.00945175277759092	12.3211453070672	1.105759883203e-06	1.32178509443628	1
ENSG00000115944.14	COX7A2L	2	42425044	2_26	0	0.00458610968057793	5.42335182592432	2.36161779658287e-07	0.415495891267254	1
ENSG00000171126.7	KCNG3	2	42494311	2_26	0	0.00538251175542548	6.94956595918098	3.55173099284039e-07	0.853629547182157	1
ENSG00000057935.13	MTA3	2	42494666	2_26	0	0.00698880366280819	9.43995961119535	6.26426862525717e-07	-1.05167732280076	1
ENSG00000162881.6	OXER1	2	42764706	2_26	0	0.00449069364429699	5.22298502475901	2.22704814513603e-07	-0.349865021525327	1
ENSG00000162882.14	HAAO	2	42792668	2_26	0	0.00479606438273517	5.84996411448809	2.66400848190957e-07	-0.53526660984425	1
ENSG00000143921.6	ABCG8	2	43836592	2_27	0	0.0217792115768758	5.65479817907955	1.1693826883031e-06	-0.455893165930272	1
ENSG00000152518.7	ZFP36L2	2	43226582	2_27	0	0.0218994848601974	5.70764727079397	1.18682974414725e-06	-0.345469219776044	1
ENSG00000152527.13	PLEKHH2	2	43636315	2_27	0	0.0211965989565762	5.39460831008587	1.08573414683818e-06	-0.537379176260587	1
ENSG00000223658.7	C1GALT1C1L	2	43676344	2_27	0	0.0220992324591074	5.79479784306315	1.21594204777328e-06	-0.643186225744422	1
ENSG00000138036.18	DYNC2LI1	2	43774046	2_27	0	0.0256407309726968	7.2224755695313	1.75838463543959e-06	0.778811189796566	1
ENSG00000138095.18	LRPPRC	2	43996560	2_27	0	0.0209314687453451	5.27384597462122	1.04815266322517e-06	0.577298408084258	1
ENSG00000138079.13	SLC3A1	2	44275649	2_28	0	0.00970242603955629	6.33134884919241	5.83275830721426e-07	-0.590515797448179	1
ENSG00000143919.14	CAMKMT	2	44361802	2_28	0	0.0107874241720722	7.3438918910977	7.52214027071463e-07	-0.793948445711994	2
ENSG00000170577.7	SIX2	2	45009664	2_28	0	0.0139390576382152	9.79420464944799	1.29628347603573e-06	1.12062896242128	1
ENSG00000068784.12	SRBD1	2	45612533	2_28	0	0.0123874230350116	8.66563122670886	1.0192449521511e-06	1.06656600816588	1
ENSG00000250565.6	ATP6V1E2	2	46540553	2_30	0	0.00780856781106554	6.73332102911536	4.99227044280378e-07	0.708171070591407	2
ENSG00000151665.12	PIGF	2	46617108	2_30	0	0.013286391583873	11.7413212372458	1.48122630196255e-06	1.36816102414911	1
ENSG00000119878.5	CRIPT	2	46641342	2_30	0	0.0234117413284896	17.1746526141586	3.81785188105878e-06	-1.741699019927	1
ENSG00000171150.7	SOCS5	2	46698650	2_30	0	0.00768493447310981	6.59575092247577	4.81284430393474e-07	0.644096440770408	1
ENSG00000068724.15	TTC7A	2	46916091	2_30	0	0.0184790330782687	14.8914428471639	2.61284362555204e-06	-1.60911835727893	1
ENSG00000180398.11	MCFD2	2	46941864	2_30	0	0.0120970278847131	10.8486392856784	1.24609555773985e-06	-1.28917337150139	1
ENSG00000095002.13	MSH2	2	46505992	2_30	0	0.0114485466944121	10.1592370469214	1.10435537810518e-06	-1.12016585021948	2
ENSG00000143933.16	CALM2	2	47176244	2_30	0	0.00649809647682842	5.08410413511414	3.13688060618451e-07	-0.0444489005927684	1
ENSG00000119888.10	EPCAM	2	47348413	2_30	0	0.00924607384153775	8.34475105552022	7.32602066584915e-07	-0.932067635387834	1
ENSG00000116062.14	MSH6	2	47695630	2_30	0	0.00655708014803857	5.33421011887942	3.32106983383379e-07	0.487710582936331	1
ENSG00000170802.15	FOXN2	2	48327816	2_31	1	0.43587403891047	27.2516941941161	0.000112785146086542	-5.13183288624279	1
ENSG00000162869.15	PPP1R21	2	48439199	2_31	0	0.0215316022659355	17.4830956142403	3.57430886594071e-06	3.25177043404402	1
ENSG00000242441.7	GTF2A1L	2	48595242	2_31	0	0.0234000743299762	16.8814910078035	3.75081319796641e-06	-2.7608444298341	1
ENSG00000068781.21	STON1-GTF2A1L	2	48595242	2_31	0	0.0234000743299762	16.8814910078035	3.75081319796641e-06	-2.7608444298341	1
ENSG00000179915.22	NRXN1	2	51224848	2_33	0	0.0218356255494013	10.4371628494394	2.16394139442907e-06	-1.10783377615746	1
ENSG00000143942.4	CHAC2	2	53767730	2_35	0	0.00877005601558545	4.91722987667031	4.09468290889582e-07	0.61325699058496	1
ENSG00000115239.21	ASB3	2	53787166	2_35	0	0.00898010355765078	5.09740819935896	4.34638461667157e-07	0.591134120536141	2
ENSG00000119737.5	GPR75	2	53860333	2_35	0	0.009423339625247	6.55932478840005	5.86896306361639e-07	-1.23664087850832	1
ENSG00000068878.14	PSME4	2	53970692	2_35	0	0.00882096744493499	5.01703859223076	4.2020484714911e-07	0.511213516513974	1
ENSG00000177994.15	C2orf73	2	54330223	2_35	0	0.0103566481832004	6.10497038512196	6.00344010022651e-07	-0.275935227948379	1
ENSG00000115306.15	SPTBN1	2	54607702	2_36	0	0.0167100573111857	17.7671732964642	2.81899090413495e-06	-2.95123006128467	1
ENSG00000214595.11	EML6	2	54723899	2_36	0	0.00892807595758904	9.1994604578219	7.79861768513177e-07	1.90998427936651	1
ENSG00000143947.13	RPS27A	2	55233148	2_36	0	0.00525625489979675	5.105215995963	2.54793260347721e-07	0.416914832625103	1
ENSG00000085760.14	MTIF2	2	55269694	2_36	0	0.00719519345175435	7.69223077010111	5.25523542665212e-07	0.628025133922843	1
ENSG00000275052.4	PPP4R3B	2	55619011	2_36	0	0.00665408921948241	7.48945387433253	4.73190663371948e-07	0.958069719636914	1
ENSG00000115380.19	EFEMP1	2	55923714	2_36	0	0.0117614547638668	13.3444695752174	1.490252143572e-06	1.69342571857549	1
ENSG00000028116.16	VRK2	2	58154650	2_39	0	0.00814299742686197	22.7477727662089	1.75881667997949e-06	-4.11362667432505	1
ENSG00000115421.12	PAPOLG	2	60755478	2_40	0	0.00846822517409296	5.03151851662554	4.04565523143273e-07	0.571727960502732	1
ENSG00000162929.13	KIAA1841	2	61065721	2_40	0	0.00911844828435115	5.72000940648087	4.95239274948232e-07	0.691407860913781	1
ENSG00000115464.14	USP34	2	61471028	2_40	0	0.0139155004573925	9.77791574906006	1.29194051423679e-06	-1.65720773362398	1
ENSG00000082898.16	XPO1	2	61538854	2_40	0	0.00861671380441909	5.13839578391022	4.20403785523729e-07	0.501009521599992	1
ENSG00000170264.12	FAM161A	2	61854082	2_40	0	0.0135060628362519	9.20400271759501	1.18032851980546e-06	0.84056185746399	2
ENSG00000115484.14	CCT4	2	61888641	2_40	0	0.00973931741475043	6.21539205451372	5.74770467308788e-07	0.582894634175389	1
ENSG00000173163.10	COMMD1	2	61889168	2_40	0	0.00915357957903618	5.5999893657276	4.8671592985951e-07	-0.472961130513809	1
ENSG00000115507.9	OTX1	2	63051459	2_41	0	0.011081378710345	6.21847871535727	6.54297628582897e-07	0.24203683754611	1
ENSG00000169764.15	UGP2	2	63844517	2_41	0	0.0103056933681277	5.40459027333296	5.28855942358713e-07	-0.828199826359748	1
ENSG00000143952.19	VPS54	2	64018703	2_41	0	0.0109623715135839	5.95889234906893	6.20250970773717e-07	-0.394553506124599	1
ENSG00000197329.11	PELI1	2	64144184	2_41	0	0.0159579487222982	9.50320418293787	1.43994041900579e-06	-0.919598751625986	1
ENSG00000119844.15	AFTPH	2	64524123	2_42	0	0.019537286089078	5.65029612346374	1.04817269462124e-06	-0.532679743947054	1
ENSG00000138069.16	RAB1A	2	65129770	2_42	0	0.0381457082514116	12.0875247634097	4.3780473718333e-06	1.34256950300686	1
ENSG00000115946.7	PNO1	2	68157965	2_45	0	0.0204767272422237	6.10692720114183	1.18735527246907e-06	0.698778730335278	1
ENSG00000204923.3	FBXO48	2	68467123	2_45	0	0.0370075384380423	11.8011515390294	4.14678943004797e-06	-1.39330220522687	1
ENSG00000169621.9	APLF	2	68467927	2_45	0	0.0283898261907656	9.24578351766818	2.49232027824346e-06	1.11839469674078	1
ENSG00000163219.11	ARHGAP25	2	68679972	2_45	0	0.0181697913470166	4.96098479127587	8.55884640167923e-07	-0.168473660517836	1
ENSG00000169604.19	ANTXR1	2	69012709	2_46	0	0.0186924405187832	5.09627982125781	9.04516867258557e-07	0.367599862441093	1
ENSG00000198380.12	GFPT1	2	69387506	2_46	0	0.0197101462214466	5.60450632095581	1.04887710633568e-06	-0.649223948923311	1
ENSG00000169599.12	NFU1	2	69438084	2_46	0	0.0260973082254247	8.29918200959548	2.05649851804357e-06	-1.39666360208034	1
ENSG00000124380.10	SNRNP27	2	69901185	2_46	0	0.0578312430790643	15.9924695736887	8.78163652320146e-06	-2.36897405791466	1
ENSG00000244617.2	ASPRV1	2	69976112	2_46	0	0.0525523624110138	15.0619950637764	7.51574681654113e-06	-1.90294125101781	1
ENSG00000115998.7	C2orf42	2	70249066	2_46	0	0.0327490065466499	10.4848724805638	3.26030837565063e-06	1.22765984280365	1
ENSG00000143977.13	SNRPG	2	70293366	2_46	0	0.0309501602428897	9.94045686573176	2.92123599842317e-06	1.17189438688879	1
ENSG00000035141.7	FAM136A	2	70302110	2_46	0	0.019531844356286	5.51733640791461	1.02322258285059e-06	0.173568289265528	1
ENSG00000163235.15	TGFA	2	70554042	2_47	0	0.0131115153100929	11.264434096269	1.40236047126572e-06	1.22901549696259	1
ENSG00000116035.2	VAX2	2	70900154	2_47	0	0.00699600836506531	5.35307359151951	3.55591139454611e-07	-0.453342239972023	2
ENSG00000144031.11	ANKRD53	2	70978846	2_47	0	0.00691283133545928	5.27075367213992	3.45960150650942e-07	0.357375768716089	2
ENSG00000144043.11	TEX261	2	70994692	2_47	0	0.00657250891403993	4.75699197325236	2.96866368030323e-07	-0.0280725324284455	1
ENSG00000124357.12	NAGK	2	71064697	2_47	0	0.0123560825251263	10.5449225467816	1.23714781147666e-06	-1.52119518576072	1
ENSG00000124383.8	MPHOSPH10	2	71130287	2_47	0	0.0471973073637264	23.3531217023133	1.04654898771966e-05	-2.46791127996265	1
ENSG00000124374.8	PAIP2B	2	71184996	2_47	0	0.0108020575652585	9.51771547421028	9.76195051578752e-07	1.22249712892925	1
ENSG00000135636.13	DYSF	2	71453820	2_47	0	0.0100404335113909	8.78639984942818	8.37646589307418e-07	1.15002849502439	1
ENSG00000135625.7	EGR4	2	73294038	2_48	0	0.0355806149864211	22.5778358773226	7.62769218535882e-06	-2.34811944450665	1
ENSG00000144040.12	SFXN5	2	73074689	2_48	0	0.0303339137164161	18.1126419329385	5.21684154247229e-06	3.98075860320808	1
ENSG00000135631.16	RAB11FIP5	2	73156338	2_48	0	0.00640830063966513	4.90727675817605	2.98593828105674e-07	-0.0970938539937947	2
ENSG00000135617.3	PRADC1	2	73233389	2_48	0	0.0364824704575021	26.0437510682358	9.02163332905535e-06	3.92142960668498	1
ENSG00000135624.15	CCT7	2	73233389	2_48	0	0.0364824704575021	26.0437510682358	9.02163332905535e-06	-3.92142960668498	1
ENSG00000163013.11	FBXO41	2	73284340	2_48	0	0.0263539892461202	19.9032316503639	4.98043594520148e-06	2.25788803649838	1
ENSG00000144035.3	NAT8	2	73642539	2_48	0	0.00630523983448839	5.58169068222664	3.34167933623579e-07	1.16858213613441	1
ENSG00000144048.10	DUSP11	2	73780009	2_48	0	0.00667112455855168	10.3177543044778	6.53554227479673e-07	-2.42308580234812	1
ENSG00000124356.15	STAMBP	2	73829414	2_48	0	0.0126862531696932	10.2436100513946	1.23391092200389e-06	0.0653844471038298	1
ENSG00000163017.13	ACTG2	2	73892213	2_48	0	0.00964297158952232	8.05966566153603	7.37947235944858e-07	0.436421566981122	1
ENSG00000163170.11	BOLA3	2	74147757	2_48	0	0.0175477680307817	14.2156673234471	2.36857168380156e-06	1.70731846359312	1
ENSG00000114978.17	MOB1A	2	74178825	2_48	0	0.0125496818134115	10.9516427550965	1.30499659992228e-06	1.213631748788	1
ENSG00000065911.11	MTHFD2	2	74198820	2_48	0	0.0107391001702184	9.8038531840517	9.99682498695815e-07	1.17026115758295	1
ENSG00000188687.17	SLC4A5	2	74343527	2_48	0	0.00629592396577927	4.81064948485578	2.87581262297681e-07	-0.211624223125124	1
ENSG00000204843.12	DCTN1	2	74391633	2_48	0	0.00670922867427204	5.28080816566315	3.36411150690263e-07	0.250202071407994	1
ENSG00000284308.1	C2orf81	2	74421241	2_48	0	0.00755169312761006	6.31337362213037	4.52692419095279e-07	-0.572363745822563	1
ENSG00000005448.16	WDR54	2	74421241	2_48	0	0.00755169312761006	6.31337362213037	4.52692419095279e-07	-0.572363745822563	1
ENSG00000114993.16	RTKN	2	74442199	2_48	0	0.0185802896866774	15.2180218861262	2.6847761550962e-06	-1.64131593660465	1
ENSG00000239779.6	WBP1	2	74451794	2_48	0	0.0067605347839409	5.34205239381941	3.42915085987684e-07	-0.39171720942025	2
ENSG00000115275.11	MOGS	2	74465064	2_48	0	0.00894428686429105	8.04064910987078	6.82864013879781e-07	0.895563944028961	2
ENSG00000135637.13	CCDC142	2	74483364	2_48	0	0.0100109558703579	8.83256801011563	8.39575842412526e-07	-0.938272064085466	1
ENSG00000115282.19	TTC31	2	74483364	2_48	0	0.0100109558703579	8.83256801011563	8.39575842412526e-07	0.938272064085466	1
ENSG00000179528.15	LBX2	2	74502935	2_48	0	0.00647350391899315	5.05361625183466	3.10626907189076e-07	0.244207761432213	1
ENSG00000115289.13	PCGF1	2	74508487	2_48	0	0.0106332048063259	9.36701209360876	9.45720180925136e-07	-0.977346777284318	1
ENSG00000115325.13	DOK1	2	74548714	2_48	0	0.00628870456566122	4.76000934101775	2.84227695887202e-07	-0.0683786104533622	1
ENSG00000115363.13	EVA1A	2	75569460	2_49	0	0.021449686219187	8.36978942680673	1.70464077295119e-06	1.0570138197891	1
ENSG00000005436.13	GCFC2	2	75711125	2_49	0	0.0192504266358087	6.70383717219574	1.22535298488161e-06	0.18218826015016	1
ENSG00000176204.13	LRRTM4	2	77592858	2_50	0	0.0382552409929651	16.6471934376598	6.04685235965536e-06	1.91146967550609	2
ENSG00000163541.11	SUCLG1	2	84459875	2_53	0	0.0106749620295236	8.54351454184397	8.6596491893947e-07	1.10152855157308	1
ENSG00000115423.18	DNAH6	2	84332299	2_53	0	0.0186852097871161	13.8997876372248	2.4660594390124e-06	1.55018904711296	2
ENSG00000034510.5	TMSB10	2	84905643	2_53	0	0.0102186722709354	8.12621260102788	7.8846069402998e-07	-0.954158434732621	1
ENSG00000186854.10	TRABD2A	2	84906737	2_53	0	0.00850528797243388	6.37381466458288	5.14737549186269e-07	-0.626263402279171	2
ENSG00000152291.13	TGOLN2	2	85328087	2_54	0	0.00860951813708111	4.81700316509071	3.93779563951324e-07	0.0713695248900571	2
ENSG00000042445.13	RETSAT	2	85333838	2_54	0	0.00879633247479939	5.02364200796179	4.19582838037189e-07	0.330587073184364	1
ENSG00000042493.15	CAPG	2	85431109	2_54	0	0.00856908825867431	4.77107099181887	3.8819317132206e-07	0.0047870990944636	1
ENSG00000168906.12	MAT2A	2	85539177	2_54	0	0.0576743580341568	22.7968844258705	1.24840547146827e-05	-2.35117620516487	2
ENSG00000115486.11	GGCX	2	85561147	2_54	0	0.0104458325925374	6.62604591413597	6.57195981404231e-07	0.925823217393614	1
ENSG00000118640.10	VAMP8	2	85561147	2_54	0	0.0104458325925374	6.62604591413597	6.57195981404231e-07	-0.925823217393614	1
ENSG00000115525.17	ST3GAL5	2	85902754	2_54	0	0.0213789664328886	13.5066488356875	2.74177436030856e-06	1.70102177727755	1
ENSG00000068654.15	POLR1A	2	86105686	2_54	0	0.0118381734547234	7.83289787307767	8.80449720604526e-07	-1.08202870201552	2
ENSG00000132300.18	PTCD3	2	86105686	2_54	0	0.0118325059838537	7.83213422317746	8.79942413092659e-07	-1.09668852599997	1
ENSG00000132305.20	IMMT	2	86195484	2_54	0	0.00855582963974877	4.76134161445965	3.86802139330059e-07	0.0233382404114854	1
ENSG00000132313.14	MRPL35	2	86199443	2_54	0	0.01316973116705	8.70449780003381	1.08847391681026e-06	-1.28261345235484	1
ENSG00000068615.17	REEP1	2	86336724	2_54	0	0.00862639751950445	4.87186294927438	3.99045048908887e-07	0.193328643181847	1
ENSG00000115561.15	CHMP3	2	86563593	2_54	0	0.00866971436054076	4.94754602520984	4.0727901046543e-07	-0.573235556509176	2
ENSG00000239305.6	RNF103	2	86623855	2_54	0	0.0100890378474137	6.21740734236519	5.95602442031849e-07	-0.546708015421951	1
ENSG00000172116.21	CD8B	2	86861841	2_54	0	0.00976873579878634	5.84244537720851	5.41914063206579e-07	-0.122561861473597	1
ENSG00000115593.14	SMYD1	2	88067820	2_55	0	0.0181498476909195	7.57751176413053	1.30586114809548e-06	-0.802894731532401	2
ENSG00000163586.9	FABP1	2	88129052	2_55	0	0.0161792523141003	6.47660887259661	9.94955174704051e-07	0.647717132366404	3
ENSG00000144115.16	THNSL2	2	88170372	2_55	0	0.0170406962705567	6.97339252966914	1.12831105863633e-06	0.740314004086456	1
ENSG00000153574.8	RPIA	2	88691440	2_55	0	0.0136511189802676	4.85060889461208	6.28726705283938e-07	-0.0394227071651883	1
ENSG00000183513.8	COA5	2	98608705	2_58	0	0.0236862125997849	16.8680784308626	3.79366197481207e-06	1.81048389682253	1
ENSG00000115446.11	UNC50	2	98608705	2_58	0	0.0236862125997849	16.8680784308626	3.79366197481207e-06	1.81048389682253	1
ENSG00000144182.16	LIPT1	2	99155127	2_58	0	0.00699714573151933	5.20425289825696	3.4576155977882e-07	0.469393888984916	1
ENSG00000158411.11	MITD1	2	99179774	2_58	0	0.00736787957223151	5.69677928298906	3.98537607119835e-07	-0.436056835981338	1
ENSG00000185414.19	MRPL30	2	99178686	2_58	0	0.0067734804260946	4.89435945435191	3.14778556014392e-07	0.312304997099672	1
ENSG00000144214.9	LYG1	2	99305023	2_58	0	0.0068109046329875	4.94691691983239	3.19916627435867e-07	0.460923250965978	1
ENSG00000135945.9	REV1	2	99491025	2_58	0	0.00760073120050642	5.99365342537007	4.32558048911226e-07	-0.658532950346392	1
ENSG00000144218.18	AFF3	2	100143348	2_58	0	0.00895020945427183	7.55347237227438	6.4191458097297e-07	-0.880170707823392	1
ENSG00000115526.10	CHST10	2	100417235	2_58	0	0.0176668169513331	14.0556415613678	2.35779683053452e-06	-1.97838453802601	1
ENSG00000115539.13	PDCL3	2	100562660	2_58	0	0.00671550525143738	4.81236715193101	3.06856158307577e-07	-0.0650444669968467	2
ENSG00000175874.9	CREG2	2	101387500	2_59	0	0.0165382152385017	6.94019204207632	1.0898269031732e-06	0.682894432863933	1
ENSG00000158435.7	CNOT11	2	101252764	2_59	0	0.0531458542431899	18.1881510491286	9.17815401555394e-06	1.93783083401852	1
ENSG00000163162.8	RNF149	2	101308564	2_59	0	0.03214572039719	13.3228590913153	4.0664739478587e-06	1.78315399197972	1
ENSG00000196460.12	RFX8	2	101474758	2_59	0	0.0170711221193491	7.24393554850145	1.17417828265978e-06	-0.674781302860524	1
ENSG00000115590.13	IL1R2	2	101991888	2_59	0	0.0303470636071901	12.7681177330485	3.67909456112834e-06	1.35469611400558	1
ENSG00000115594.11	IL1R1	2	102064141	2_59	0	0.0144543486217651	5.65102859348278	7.75574330710448e-07	-0.410860917567756	1
ENSG00000115598.9	IL1RL2	2	102186984	2_60	0	0.0121531863153589	5.19877895241562	5.99913872472639e-07	0.540782121953091	1
ENSG00000115602.16	IL1RL1	2	102310521	2_60	0	0.0117172749386723	4.84965109075144	5.39553496904296e-07	-0.235256507409818	1
ENSG00000115604.10	IL18R1	2	102310051	2_60	0	0.0117046079068348	4.83931125741365	5.37821082883823e-07	-0.278463046355603	2
ENSG00000115607.9	IL18RAP	2	102418289	2_60	0	0.0120133219108084	5.08812276263921	5.80387556441412e-07	0.306351421055474	2
ENSG00000135973.2	GPR45	2	105241362	2_62	0	0.120235823194699	24.6554660352939	2.81478024174643e-05	2.29246440329245	1
ENSG00000198914.3	POU3F3	2	104855039	2_62	0	0.0261358926808122	9.75716673385734	2.42135496899757e-06	1.08027973179431	1
ENSG00000135972.8	MRPS9	2	105053782	2_62	0	0.0210778579400921	7.69157576242858	1.53935643722749e-06	-0.906213477853062	1
ENSG00000135966.12	TGFBRAP1	2	105330280	2_62	0	0.0175665783576883	5.94467240099992	9.91545163627795e-07	-0.928993462403997	2
ENSG00000135974.9	C2orf49	2	105337683	2_62	0	0.163793311131912	27.7800473516403	4.32042570038025e-05	3.08167848929823	1
ENSG00000071051.13	NCK2	2	105744677	2_63	0	0.0647799891490986	17.1231659561548	1.05322784788728e-05	2.1555409274835	2
ENSG00000119147.9	C2orf40	2	106073280	2_63	0	0.019576335847307	5.56189573360991	1.03383599032313e-06	-0.325948320324927	1
ENSG00000115652.14	UXS1	2	106194311	2_63	0	0.0203523821514984	5.93470801378706	1.14686421555816e-06	0.610150285330221	1
ENSG00000144057.15	ST6GAL2	2	106886900	2_64	0	0.0435504064028491	16.6215800597399	6.87324642187628e-06	-2.27340665992244	1
ENSG00000198203.9	SULT1C2	2	108288592	2_65	0	0.0349195167975657	17.4813956825019	5.79617814789511e-06	-1.8023130417636	1
ENSG00000169756.16	LIMS1	2	108534035	2_65	0	0.0163710018770694	10.3086087626231	1.60240655351295e-06	-1.54845095153541	1
ENSG00000153201.15	RANBP2	2	108719562	2_65	0	0.0151132384139975	9.36273927302141	1.34356245695199e-06	1.07676146695739	1
ENSG00000186522.14	SEPT10	2	109623374	2_65	0	0.0103789654035886	11.4029923815936	1.12375152800038e-06	2.55503260647749	1
ENSG00000198142.4	SOWAHC	2	109614275	2_65	0	0.0123069844112896	14.0831311688514	1.64569091472684e-06	3.13705395743188	1
ENSG00000115008.5	IL1A	2	112784230	2_66	0	0.00873017665084364	5.24030838541758	4.34387454277452e-07	-0.449185014644319	2
ENSG00000144061.12	NPHP1	2	110205149	2_66	0	0.0169906695476142	11.6062633876803	1.87240724190214e-06	1.3183370288194	1
ENSG00000169679.14	BUB1	2	110678318	2_66	0	0.0129165759873063	8.98269017687157	1.10166923260973e-06	0.970439048715673	1
ENSG00000144152.12	FBLN7	2	112145144	2_66	0	0.0140156626152425	9.763850024342	1.29936789311423e-06	-1.45127295454867	1
ENSG00000169629.11	RGPD8	2	112434559	2_66	0	0.0211765614309754	13.7170925010397	2.75813110771795e-06	-2.08487886161213	1
ENSG00000114999.7	TTL	2	112482606	2_66	0	0.177442670316841	34.5812249050877	5.826340122283e-05	-3.54378898691282	1
ENSG00000125611.15	CHCHD5	2	112588935	2_66	0	0.0386599621084645	19.5109035089843	7.16203109021478e-06	-2.54452735897216	1
ENSG00000125637.15	PSD4	2	113188118	2_67	0	0.0480908188844411	23.5786282684104	1.07665882527174e-05	2.33750290707398	1
ENSG00000125618.16	PAX8	2	113234393	2_67	0	0.00739545159493393	5.61062126945518	3.93978978102153e-07	0.415629176761837	1
ENSG00000144134.18	RABL2A	2	113627627	2_67	0	0.00971461924309935	8.21420342945124	7.57684903838657e-07	-1.10564916135704	1
ENSG00000115084.13	SLC35F5	2	113756721	2_67	0	0.00684498208900497	4.87272205698797	3.1669510629505e-07	0.230289133692271	2
ENSG00000088205.12	DDX18	2	117812516	2_69	0	0.00647880997209538	7.02193683748905	4.31965992576273e-07	0.745543173335545	1
ENSG00000125633.10	CCDC93	2	118013874	2_69	0	0.00681281926576349	7.50140709734158	4.85251626437111e-07	0.859033065607246	2
ENSG00000125629.14	INSIG2	2	118088372	2_69	0	0.00708885833501116	7.8802849218108	5.30414776678642e-07	1.02427010636994	1
ENSG00000115107.19	STEAP3	2	119223947	2_69	0	0.038514392781953	24.1021796281239	8.81407559105518e-06	2.31599246021588	2
ENSG00000186132.14	C2orf76	2	119404136	2_69	0	0.00568454164622723	5.77478835927016	3.11694344047736e-07	0.422304314215199	1
ENSG00000155368.16	DBI	2	119366701	2_69	0	0.00642228523146937	6.93836643044143	4.23101162733311e-07	-0.733273155746367	1
ENSG00000171227.6	TMEM37	2	119430196	2_69	0	0.00533359559812141	5.16726055104055	2.6168440465425e-07	0.316058450762137	1
ENSG00000163075.12	CFAP221	2	119544252	2_69	0	0.00511181204617373	4.76239865931501	2.31152194642588e-07	0.0770743625141315	1
ENSG00000144120.12	TMEM177	2	119679197	2_69	0	0.00619848657915301	6.60011069134357	3.88449244585137e-07	0.675048193282376	1
ENSG00000115109.13	EPB41L5	2	120013281	2_69	0	0.00619774657157513	6.59897174926376	3.88335845106445e-07	-0.763956157263606	1
ENSG00000074047.21	GLI2	2	120735673	2_70	0	0.0230531771674295	10.0031178578252	2.18959387951843e-06	-1.34092620791907	2
ENSG00000115112.7	TFCP2L1	2	121267535	2_70	0	0.0140034317057077	5.22613941908519	6.94884886151146e-07	0.373010152516375	2
ENSG00000074054.17	CLASP1	2	121649921	2_70	0	0.0188288482586859	8.06130196153996	1.44120692950192e-06	1.29274726413444	1
ENSG00000136732.14	GYPC	2	126655525	2_74	0	0.0437988381334029	17.6726625574993	7.34957069771703e-06	-1.80779994660641	1
ENSG00000136717.14	BIN1	2	127107516	2_74	0	0.0138296843705863	6.59005804057229	8.65364160779346e-07	-0.951058285808478	1
ENSG00000163161.12	ERCC3	2	127294150	2_75	0	0.0188079446513643	4.98234276374125	8.89758891495954e-07	0.20187499026901	1
ENSG00000169967.16	MAP3K2	2	127388145	2_75	0	0.0190697328317772	5.11484837099789	9.26136006285541e-07	-0.383809600285624	1
ENSG00000115718.17	PROC	2	127418286	2_75	0	0.0183881662198961	4.76600365497044	8.32128101675201e-07	-0.0699195757667362	1
ENSG00000163166.14	IWS1	2	127526497	2_75	0	0.065976669490999	17.1065132410826	1.07164090682533e-05	-2.02536862677209	1
ENSG00000144231.10	POLR2D	2	127888044	2_75	0	0.019945212408939	5.54521994228135	1.05015846866714e-06	0.484148130035323	1
ENSG00000136715.17	SAP130	2	128028089	2_75	0	0.0403587460487272	12.3294607157116	4.72475335596159e-06	1.43696192064449	1
ENSG00000136731.12	UGGT1	2	128091310	2_75	0	0.0190369222425227	5.09833907865563	9.21558371848896e-07	0.274212260886362	1
ENSG00000136720.6	HS6ST1	2	128319178	2_75	0	0.0202269673897293	5.6797490171993	1.09083060970335e-06	-0.493263722803571	1
ENSG00000163046.15	ANKRD30BL	2	132160142	2_78	0	0.0182991941806874	6.32309209069265	1.09864875890117e-06	0.7480615089535	1
ENSG00000222014.5	RAB6C	2	129979360	2_78	0	0.0301380619387528	11.1151420321811	3.18073680685076e-06	1.24404192711978	1
ENSG00000152076.18	CCDC74B	2	130144976	2_78	0	0.0169923405123285	5.61321769826663	9.05654365813777e-07	0.4592546019719	1
ENSG00000136699.19	SMPD4	2	130182517	2_78	0	0.0164844458616761	5.32259523831865	8.33096270814854e-07	-0.377580710671656	1
ENSG00000136710.9	CCDC115	2	130343161	2_78	0	0.0388166320335485	13.5563451295048	4.99640764742756e-06	-1.50559778048525	1
ENSG00000136718.9	IMP4	2	130342325	2_78	0	0.0178620091623201	6.09140025321559	1.03310589960212e-06	-0.798235069749441	1
ENSG00000072135.12	PTPN18	2	130352524	2_78	0	0.0252039346471608	9.39519848479786	2.2483902904342e-06	1.16311577453843	2
ENSG00000136002.18	ARHGEF4	2	130837191	2_78	0	0.0241396661712743	8.98055719053844	2.05841026806087e-06	-0.716833603056288	1
ENSG00000075886.10	TUBA3D	2	131475247	2_78	0	0.0371622604539976	13.1355511639283	4.63497952449453e-06	2.09699131568756	3
ENSG00000173272.15	MZT2A	2	131492500	2_78	0	0.0155423580541947	4.75916233504343	7.02335831000231e-07	0.18685157381057	1
ENSG00000163040.14	CCDC74A	2	131527737	2_78	0	0.0352110145280348	12.6148423885521	4.21752595579272e-06	2.15745739555917	1
ENSG00000082258.12	CCNT2	2	134918338	2_80	0	0.0338613337961105	12.9507248857147	4.16385440529426e-06	2.35750082863044	1
ENSG00000115839.17	RAB3GAP1	2	135052002	2_80	0	0.0211767228260819	8.43700863203459	1.69646397844487e-06	1.57685144358472	1
ENSG00000076003.4	MCM6	2	135876201	2_80	0	0.015329213507549	5.34049496716436	7.77318099352944e-07	1.17325757147883	1
ENSG00000115866.10	DARS	2	135985920	2_80	0	0.0157405098946249	5.59391618858193	8.36049802655541e-07	-0.875239072021489	1
ENSG00000150540.13	HNMT	2	137963983	2_82	0	0.0100140830116641	5.21522936419189	4.95886171194722e-07	-0.387157173834978	1
ENSG00000144228.8	SPOPL	2	138501652	2_82	0	0.0158806222401591	8.92219797649576	1.34535459861221e-06	-0.342632070362974	1
ENSG00000115919.14	KYNU	2	142877245	2_85	0	0.01084191338194	5.06411487395462	5.21322991507719e-07	0.273274963796708	1
ENSG00000075884.13	ARHGAP15	2	143091525	2_85	0	0.0107692231035608	4.99984460635551	5.11255835175161e-07	-0.373952427317223	1
ENSG00000121989.14	ACVR2A	2	147844140	2_88	0	0.0490588897968619	29.8041424585755	1.38832691502424e-05	2.73302004587984	1
ENSG00000204406.12	MBD5	2	148020703	2_88	0	0.00777039682390845	13.1050045402826	9.66891563238171e-07	1.70137011904618	1
ENSG00000150556.16	LYPD6B	2	149038442	2_88	0	0.0218348856754694	22.6538556316155	4.69667433700709e-06	2.44065436336167	1
ENSG00000184898.6	RBM43	2	151261443	2_90	0	0.0131579596241158	4.81492284785676	6.01554913930495e-07	-0.183067457149138	2
ENSG00000123609.10	NMI	2	151290158	2_90	0	0.0200575762306652	8.85183611851489	1.68581228022245e-06	1.28867316068734	1
ENSG00000123610.4	TNFAIP6	2	151346521	2_90	0	0.0157147631670578	6.51394765413237	9.71962481886306e-07	-0.95059153403624	1
ENSG00000183091.19	NEB	2	151734675	2_91	0	0.0209457167049587	9.70436322556404	1.93001047232841e-06	1.23250140327742	1
ENSG00000182389.19	CACNB4	2	152099291	2_91	0	0.0460569235271319	17.297442815576	7.56439545919901e-06	1.74238289097884	2
ENSG00000115145.9	STAM2	2	152176079	2_91	0	0.0797332968986334	22.6506846719583	1.71481965657017e-05	-3.3877825746991	2
ENSG00000157827.19	FMNL2	2	152335728	2_91	0	0.0135624844375046	5.54147628269513	7.13611973687817e-07	-0.43051411100641	1
ENSG00000177917.10	ARL6IP6	2	152717014	2_91	0	0.135490991990208	27.9298526021558	3.59315922748854e-05	3.44339311169306	2
ENSG00000144278.14	GALNT13	2	153871549	2_92	0	0.033838309636621	13.7546403592521	4.41931843955199e-06	1.76540651152751	1
ENSG00000115159.15	GPD2	2	156437527	2_93	0	0.0193117767817472	13.3780454744927	2.45308330940073e-06	1.80921786707465	1
ENSG00000115170.13	ACVR1	2	157876051	2_95	0	0.0195999960010124	8.98252992839791	1.67167578833222e-06	1.03435637445977	1
ENSG00000153237.17	CCDC148	2	158457154	2_95	0	0.0374055941960579	15.1997017875787	5.39844923913542e-06	1.86023371744334	1
ENSG00000163331.11	DAPL1	2	158794343	2_96	0	0.012429782237862	9.51247321787767	1.12267580700083e-06	1.08970883660605	2
ENSG00000136536.14	MARCH7	2	159712247	2_96	0	0.00835079969191654	7.25683859770333	5.75404066978e-07	-1.67219968130502	2
ENSG00000241399.6	CD302	2	159798279	2_96	0	0.0239414216955552	16.6290695810875	3.78020440233906e-06	1.86507275863245	1
ENSG00000153246.12	PLA2R1	2	160056707	2_96	0	0.0136301756448474	10.7353934964151	1.38936648030432e-06	-1.40776875273571	1
ENSG00000153250.19	RBMS1	2	160494127	2_96	0	0.00856426432642776	6.07625016529277	4.94109388034976e-07	0.725097175464536	2
ENSG00000197635.9	DPP4	2	162074215	2_97	0	0.0373480198030283	11.9806196384566	4.24858447283111e-06	-1.6943291996527	2
ENSG00000115290.9	GRB14	2	164621693	2_100	0	0.00762678874965606	5.0322284863108	3.64417702625325e-07	0.237919804472147	1
ENSG00000082438.15	COBLL1	2	164843369	2_100	0	0.0078427667856954	5.31132248115806	3.95520837305529e-07	-0.450062542692426	1
ENSG00000178662.15	CSRNP3	2	165469352	2_100	0	0.023305853124191	13.8869795371338	3.07305404044025e-06	0.890554696291389	1
ENSG00000115339.13	GALNT3	2	165837975	2_100	0	0.0251719894929111	18.2901713755044	4.3715224528356e-06	-2.80668740940108	1
ENSG00000123607.14	TTC21B	2	165954114	2_100	0	0.015066641857639	12.1186661016857	1.7336789717466e-06	1.72886879713495	1
ENSG00000136546.13	SCN7A	2	166493861	2_101	0	0.0105465694469983	6.22471982439856	6.23344916501704e-07	-1.00415967585567	1
ENSG00000163072.15	NOSTRIN	2	168786836	2_102	0	0.0186436876544122	15.7313609521676	2.78480962391072e-06	-1.75633180481678	2
ENSG00000239474.6	KLHL41	2	169509786	2_103	0	0.0152554149494251	5.25068203002414	7.60566409687879e-07	0.442482893158166	1
ENSG00000138399.17	FASTKD1	2	169565197	2_103	0	0.0192840140854984	7.49541782285667	1.37243152046814e-06	-0.961250471229932	3
ENSG00000138398.15	PPIG	2	169584491	2_103	0	0.0163229786240879	5.89821770604311	9.14150302284115e-07	0.659050353316222	1
ENSG00000154479.12	CCDC173	2	169694453	2_103	0	0.0427039246376373	15.1494323849746	6.14273171604984e-06	-1.65431829339693	2
ENSG00000144362.11	PHOSPHO2	2	169694446	2_103	0	0.0254845265630147	10.17146690073	2.46126035830987e-06	1.57146967280672	1
ENSG00000213160.9	KLHL23	2	169694446	2_103	0	0.0254845265630147	10.17146690073	2.46126035830987e-06	-1.57146967280672	1
ENSG00000138382.14	METTL5	2	169825274	2_103	0	0.0151853851186093	5.20664266073355	7.50725174976923e-07	0.116297652879811	1
ENSG00000071909.18	MYO3B	2	170178390	2_103	0	0.0211766856633594	8.39334736636027	1.687681866735e-06	0.994988672740463	1
ENSG00000115806.12	GORASP2	2	170928386	2_104	0	0.0077429483300776	4.91629993715648	3.61444922886557e-07	-0.149216139744786	1
ENSG00000115827.13	DCAF17	2	171435106	2_104	0	0.00775093724122478	5.33328425169707	3.92506043834069e-07	-0.783918290028428	1
ENSG00000071967.11	CYBRD1	2	171507234	2_104	0	0.00820643735729232	5.45131487034543	4.24769498075978e-07	0.257409353726198	3
ENSG00000128708.12	HAT1	2	171922612	2_104	0	0.0101501494019389	7.18495814633393	6.92459015856429e-07	-0.376292485725421	1
ENSG00000172878.13	METAP1D	2	171999243	2_104	0	0.00798592708654244	5.48751264401295	4.16100532307556e-07	-0.53115449521201	1
ENSG00000144355.14	DLX1	2	172084534	2_104	0	0.0118106669352767	8.3127482681215	9.32215776140653e-07	0.446694461603455	1
ENSG00000152256.13	PDK1	2	172555077	2_105	0	0.00400408748393988	5.75819272948515	2.18920862893761e-07	-0.507328103085121	2
ENSG00000091436.16	MAP3K20	2	173075527	2_105	0	0.0407781767406836	27.46016468596	1.06323273219426e-05	2.5367442126795	1
ENSG00000172845.14	SP3	2	173965538	2_105	0	0.00806582492072472	12.8366292688062	9.8309884591847e-07	-1.65551258904295	1
ENSG00000138430.15	OLA1	2	174248784	2_105	0	0.0132554827618954	18.8426695523194	2.37156688732089e-06	3.68313711921225	1
ENSG00000138433.15	CIR1	2	174396715	2_105	0	0.00400520697503648	7.3131204021857	2.78115429880132e-07	1.49255013726333	1
ENSG00000144306.14	SCRN3	2	174395627	2_105	0	0.0149870879138119	20.0907316572728	2.85897530906731e-06	-2.71517968858323	1
ENSG00000163328.13	GPR155	2	174487330	2_105	0	0.00377852909688303	5.12565161412437	1.8389471661496e-07	-0.0481019093197762	1
ENSG00000115935.17	WIPF1	2	174592427	2_105	0	0.006074718574546	9.01338103596627	5.19889792805076e-07	0.893059735675393	2
ENSG00000128656.13	CHN1	2	174626086	2_105	0	0.00587521504617916	10.4762202623608	5.84420962347454e-07	1.42360067822088	1
ENSG00000115966.16	ATF2	2	175168771	2_106	0	0.0369568517740493	16.5403124252755	5.80411586430973e-06	-2.12083959382426	1
ENSG00000144320.13	LNPK	2	176002028	2_106	0	0.0204245353596247	10.834835278447	2.10122178792182e-06	-1.37250024291038	1
ENSG00000128645.14	HOXD1	2	176188221	2_106	0	0.0167441045779588	8.93056008982801	1.4198354705162e-06	1.04033678999122	1
ENSG00000128654.13	MTX2	2	176269444	2_106	0	0.0614841594533602	21.4792250512633	1.25394718660294e-05	-2.43304791009234	1
ENSG00000116044.15	NFE2L2	2	177392663	2_107	0	0.0540201593698078	13.967695062193	7.16436993950268e-06	-1.85903936013287	1
ENSG00000018510.13	AGPS	2	177392663	2_107	0	0.0540201593698078	13.967695062193	7.16436993950268e-06	1.85903936013287	1
ENSG00000196659.9	TTC30B	2	177553107	2_107	0	0.0230636240092051	5.75013396410626	1.25922375805377e-06	0.563268331642494	1
ENSG00000155636.14	RBM45	2	178112094	2_108	0	0.0039463598507028	4.86055928695693	1.82129512732937e-07	-0.118496615461626	1
ENSG00000079156.16	OSBPL6	2	178194574	2_108	0	0.0057328439689438	8.52546486453838	4.64072236760204e-07	0.927966320277174	1
ENSG00000180228.12	PRKRA	2	178451344	2_108	0	0.00405624923712566	5.19951018765432	2.00255504587059e-07	0.530728004752851	1
ENSG00000204311.12	DFNB59	2	178451344	2_108	0	0.00405624923712566	5.19951018765432	2.00255504587059e-07	-0.530728004752851	1
ENSG00000079150.17	FKBP7	2	178478636	2_108	0	0.00410146065799055	5.20074442501509	2.02535641119876e-07	-0.255734158492308	1
ENSG00000116095.10	PLEKHA3	2	178480456	2_108	0	0.00416037078988585	5.37138677518768	2.12185577400539e-07	-0.528298604162024	1
ENSG00000155657.26	TTN	2	178831108	2_108	0	0.00407530308200388	5.19830378799821	2.01149503868489e-07	0.169049936337217	1
ENSG00000163510.13	CWC22	2	180007700	2_108	0	0.00882089701077182	12.3111776196385	1.031121269528e-06	1.09593663492147	1
ENSG00000115252.18	PDE1A	2	182536003	2_110	0	0.0100264024836316	5.44102795098601	5.17992519429491e-07	-0.538835735528555	1
ENSG00000162998.4	FRZB	2	182866669	2_110	0	0.0114601357730924	6.71791067693529	7.31006745942626e-07	-0.683424522178153	1
ENSG00000061676.14	NCKAP1	2	183038483	2_110	0	0.0107431853325165	6.1006202845	6.22306674639597e-07	-0.8476931996795	1
ENSG00000170396.7	ZNF804A	2	184598393	2_112	0	0.0676555610299574	34.6860427691398	2.22820760312126e-05	3.17200976378676	1
ENSG00000065548.17	ZC3H15	2	186486293	2_112	0	0.00340632010749553	5.72147467337753	1.85050743694832e-07	-0.34992972714679	1
ENSG00000144369.12	FAM171B	2	186698729	2_112	0	0.00352506182242562	5.78287816915414	1.93556686015912e-07	0.556413020009581	1
ENSG00000204262.11	COL5A2	2	189180039	2_113	0	0.0286050492371146	14.2050458164139	3.85818221950653e-06	-1.81088544963069	2
ENSG00000138449.10	SLC40A1	2	189578719	2_113	0	0.0109951924653182	5.04181889931458	5.26365570683478e-07	0.252197097745491	1
ENSG00000138381.9	ASNSD1	2	189661498	2_113	0	0.0107113816067471	4.79195879796606	4.87366825507735e-07	0.316535770102432	2
ENSG00000151687.14	ANKAR	2	189671557	2_113	0	0.0134585197050868	6.97426933159681	8.91237406975809e-07	-0.988765166214026	1
ENSG00000128699.13	ORMDL1	2	189784856	2_113	0	0.0141225237130741	7.43493342203428	9.96980796804025e-07	-1.06413031545327	1
ENSG00000064933.17	PMS1	2	189784079	2_113	0	0.0107684392011905	4.84271546902844	4.95152652888371e-07	-0.245958917972159	1
ENSG00000151689.12	INPP1	2	190343621	2_113	0	0.0123084773010503	6.12017756604841	7.15262981162803e-07	0.865219148839088	1
ENSG00000151690.14	MFSD6	2	190421006	2_113	0	0.0133439617915	6.89251700376101	8.73293107972531e-07	0.832787306325752	1
ENSG00000138386.16	NAB1	2	190647213	2_113	0	0.0196351799535101	10.5911134671814	1.97457622473035e-06	-1.59202256415788	1
ENSG00000138378.17	STAT4	2	191151202	2_114	0	0.00877252174699783	8.2096914886258	6.83830846769905e-07	-0.840297651195398	1
ENSG00000128641.18	MYO1B	2	191245493	2_114	0	0.0109815489931642	10.4151451699754	1.08599125462886e-06	1.1858881532751	1
ENSG00000173559.12	NABP1	2	191677959	2_114	0	0.0061945725065985	4.89716971994204	2.88040723402454e-07	-0.148866131401042	1
ENSG00000168497.4	SDPR	2	191822873	2_114	0	0.0310368929325855	20.292762018184	5.98021498760719e-06	-1.95469582241878	1
ENSG00000196950.13	SLC39A10	2	195575506	2_115	0	0.00979312122192633	4.83849561548796	4.4991334904036e-07	0.314029498992283	1
ENSG00000118997.13	DNAH7	2	196068464	2_116	0	0.0277662301144606	13.4749831259995	3.55256919296773e-06	-1.81442866496558	1
ENSG00000144395.17	CCDC150	2	196640040	2_116	0	0.0227833929410338	11.5759400386633	2.50421761296941e-06	2.07427810448296	1
ENSG00000115541.10	HSPE1	2	197499794	2_117	0	0.0146046962756474	8.73146700284479	1.21081319069281e-06	-0.9191833300696	1
ENSG00000162944.10	RFTN2	2	197576157	2_117	0	0.0352846898769638	14.6638012028776	4.91281336391676e-06	0.682203457670222	2
ENSG00000226124.6	FTCDNL1	2	199756040	2_118	0	0.00262808206020371	16.0542809964601	4.00614974422854e-07	-4.31984920274098	2
ENSG00000178074.5	C2orf69	2	199911021	2_118	0	0.00568223180515137	12.4023410385306	6.69144654356071e-07	3.47574539197858	1
ENSG00000162971.10	TYW5	2	199955071	2_118	0	0.00265321531442519	22.8822679190229	5.7645970937097e-07	-5.56577987612477	1
ENSG00000162972.10	MAIP1	2	199954933	2_118	0	0.00424086807891244	9.55112246726426	3.84597603346099e-07	2.83775428495251	2
ENSG00000196141.13	SPATS2L	2	200305923	2_118	0	0.00396610329731484	10.0815405083349	3.79654295107391e-07	-1.19040697552186	2
ENSG00000163535.17	SGO2	2	200510401	2_118	0	0.00313502610045568	6.72679441019998	2.00238098410303e-07	-0.0440844802997244	2
ENSG00000155729.12	KCTD18	2	200519526	2_118	0	0.00275921663085799	7.72134786899657	2.02290885250149e-07	-1.61715134777873	1
ENSG00000082153.17	BZW1	2	200810095	2_119	0	0.0180615180442533	5.16530948087452	8.85825123843672e-07	-0.237212183274122	1
ENSG00000013441.15	CLK1	2	200864612	2_119	0	0.0173247918246797	4.76631518056023	7.84057979395893e-07	0.183794900477321	1
ENSG00000240344.8	PPIL3	2	200879629	2_119	0	0.0184438990549111	5.36607509732156	9.39738196852116e-07	0.474316730315734	2
ENSG00000119013.8	NDUFB3	2	201139987	2_119	0	0.0185904444509213	5.44192493410326	9.60593661041135e-07	-0.337062007319791	1
ENSG00000003402.19	CFLAR	2	201116120	2_119	0	0.0175730307990264	4.9026080327866	8.18033782978343e-07	-0.316739866946494	1
ENSG00000003400.14	CASP10	2	201183110	2_119	0	0.0266469888875001	8.8978944859169	2.25129698141226e-06	1.46303231725139	1
ENSG00000155749.12	ALS2CR12	2	201357198	2_119	0	0.0173834798329706	4.79871082195071	7.9206111773522e-07	-0.0813356035336657	2
ENSG00000082146.12	STRADB	2	201388316	2_119	0	0.0345966873770049	11.4125100873878	3.74897969654067e-06	-1.33897936529633	1
ENSG00000155755.18	TMEM237	2	201643412	2_119	0	0.017690029276796	4.96618137612724	8.34158395882659e-07	0.235485995205237	2
ENSG00000003393.14	ALS2	2	201780819	2_119	0	0.0173338332836377	4.77131291438693	7.85289718775998e-07	-0.0513010791168802	1
ENSG00000155760.2	FZD7	2	202034208	2_120	0	0.00881774873389185	5.76162093759544	4.82391668353434e-07	0.0815439306374432	1
ENSG00000163596.16	ICA1L	2	202871777	2_120	0	0.0207240943150276	13.9362439189665	2.74232356647384e-06	-1.54854315884316	1
ENSG00000144426.18	NBEAL1	2	203014780	2_120	0	0.065871440832359	25.1145897254319	1.57079911423286e-05	2.69889919472494	1
ENSG00000138443.15	ABI2	2	203323598	2_120	0	0.0144578941284838	10.4868552604131	1.43961946766731e-06	-1.79954256992735	1
ENSG00000023228.13	NDUFS1	2	206158198	2_122	0	0.0103231079698018	10.5472847576211	1.0338285890462e-06	-1.73986792580396	1
ENSG00000183671.12	GPR1	2	206217980	2_122	0	0.078585140931463	29.5351005224195	2.20382084447033e-05	-3.1625138143695	2
ENSG00000204186.7	ZDBF2	2	206273755	2_122	0	0.0212778376148997	17.2968865987355	3.49456260365017e-06	2.40734024860643	1
ENSG00000138400.12	MDH1B	2	206765180	2_122	0	0.00620617649238919	5.82947742914849	3.43519301389076e-07	-0.551800726644018	1
ENSG00000118246.13	FASTKD2	2	206765369	2_122	0	0.00563254406771152	5.09341094657949	2.72402263730542e-07	-0.452355316991889	2
ENSG00000144410.4	CPO	2	206938824	2_122	0	0.0519934324678548	26.2091986169541	1.29389676819461e-05	-2.37358356436248	1
ENSG00000163251.3	FZD5	2	207769445	2_122	0	0.0213926934939359	17.3385308705425	3.52188492516627e-06	-1.77954295544498	1
ENSG00000188674.10	C2orf80	2	208168449	2_123	0	0.0269669029735051	7.65181154214258	1.95926298855376e-06	-0.847504690279654	1
ENSG00000115020.16	PIKFYVE	2	208266265	2_123	0	0.0834710318187413	18.6234721170717	1.47602540274173e-05	-2.60803484224045	1
ENSG00000144406.18	UNC80	2	209772130	2_124	0	0.00777901743544585	5.06535547982732	3.74138215635579e-07	0.404627358684064	1
ENSG00000197713.14	RPE	2	210002122	2_124	0	0.00753995296285925	4.76751758716709	3.41317328062098e-07	0.0940493129405679	1
ENSG00000115361.7	ACADL	2	210224164	2_124	0	0.00830838254918009	5.69365308426316	4.49163940887383e-07	-0.212325194005175	1
ENSG00000178568.14	ERBB4	2	212538367	2_125	0	0.00917853460721263	10.8028957828585	9.41479640717428e-07	2.69382214361033	1
ENSG00000144451.18	SPAG16	2	213282149	2_126	0	0.0115387833593305	4.77707710537674	5.23383066615012e-07	0.370421038456315	1
ENSG00000138376.10	BARD1	2	214809224	2_127	0	0.00965640373947907	6.70825398770833	6.15066834655824e-07	-0.683566901500866	2
ENSG00000138363.14	ATIC	2	215312057	2_127	0	0.00824847001584794	5.20373933251702	4.07555098412002e-07	0.334877863104068	2
ENSG00000118242.15	MREG	2	215994101	2_127	0	0.0291491050246095	17.2931074669443	4.78625311680642e-06	-1.78136554994526	2
ENSG00000079246.15	XRCC5	2	216108211	2_127	0	0.00947722079478441	6.52940001152379	5.87559254511848e-07	-0.520097418425543	2
ENSG00000138375.12	SMARCAL1	2	216412329	2_127	0	0.0079476197884526	4.84913960825613	3.65930970086269e-07	0.153649459346318	2
ENSG00000115457.9	IGFBP2	2	216631176	2_127	0	0.135777131450379	32.3602268395973	4.17191626632113e-05	-3.15527133692061	1
ENSG00000171450.5	CDK5R2	2	218959212	2_129	0	0.036974537024828	15.4862258397038	5.43682970323189e-06	1.828158884447	1
ENSG00000181378.13	CFAP65	2	219041645	2_129	0	0.0125411894012496	7.4630074897453	8.88689401924079e-07	-1.67579735628797	2
ENSG00000243910.7	TUBA4B	2	219252611	2_129	0	0.0131725445587211	6.04726434893463	7.56355600132047e-07	-0.879050705412378	1
ENSG00000231672.6	DIRC3	2	217756664	2_129	0	0.0144815484334135	6.54060641621765	8.99353468546222e-07	0.664907238919645	1
ENSG00000188282.12	RUFY4	2	218034950	2_129	0	0.0126455546130694	5.18087533852112	6.22068801503762e-07	0.189224616357787	2
ENSG00000163464.7	CXCR1	2	218261086	2_129	0	0.0143570265833685	6.29350351146727	8.57934989428764e-07	0.431895474431086	1
ENSG00000163466.15	ARPC2	2	218216699	2_129	0	0.0457970613973655	17.7395590889196	7.71396795189278e-06	-1.97361909995456	1
ENSG00000127838.13	PNKD	2	218270205	2_129	0	0.0229102825070202	10.6359587431691	2.31368635502968e-06	-1.09172933340978	1
ENSG00000135926.14	TMBIM1	2	218292881	2_129	0	0.0262153784473487	12.3021045212148	3.06219569040891e-06	1.56084711711259	1
ENSG00000158428.3	CATIP	2	218357400	2_129	0	0.0198098434192298	9.91284096771439	1.86456092415493e-06	1.31262327038107	1
ENSG00000018280.16	SLC11A1	2	218381984	2_129	0	0.0124928550840457	5.09861793249004	6.04799701470924e-07	-0.221682519996153	1
ENSG00000135913.10	USP37	2	218568666	2_129	0	0.0121661213570633	4.84687289321245	5.5990090792726e-07	-0.0309914205107155	1
ENSG00000144580.13	CNOT9	2	218568666	2_129	0	0.0121661213570633	4.84687289321245	5.5990090792726e-07	0.0309914205107155	1
ENSG00000115556.13	PLCD4	2	218607602	2_129	0	0.0214422914470194	10.6534796648059	2.16900260067284e-06	-1.68134082313909	1
ENSG00000074582.12	BCS1L	2	218658716	2_129	0	0.0120360045154643	4.76807131264052	5.44907117957017e-07	0.145207690822833	1
ENSG00000115568.15	ZNF142	2	218659366	2_129	0	0.012032507619723	4.78109543030692	5.4623679898774e-07	0.220605703395482	1
ENSG00000163481.7	RNF25	2	218672243	2_129	0	0.0123535151001193	4.97637509774063	5.83715271024863e-07	0.057294656143311	1
ENSG00000163482.11	STK36	2	218672501	2_129	0	0.0271299732761461	12.8635872723489	3.31366697937863e-06	-1.82288324647266	1
ENSG00000187736.12	NHEJ1	2	219160400	2_129	0	0.0139416506390375	9.0325379077996	1.19569767650738e-06	1.98508422265422	2
ENSG00000213901.10	SLC23A3	2	219170396	2_129	1	0.227788372063678	23.0489255615754	4.98516609837649e-05	4.24239195820221	1
ENSG00000144567.10	FAM134A	2	219176369	2_129	1	0.174924242018357	21.9030238999034	3.63790601188834e-05	-4.16920644062651	1
ENSG00000115649.15	CNPPD1	2	219177636	2_129	1	0.16901574226623	22.2547412445402	3.57147079358594e-05	-4.1537704795991	2
ENSG00000198925.10	ATG9A	2	219220216	2_129	0	0.0139505048537613	5.90683203326133	7.82423602331652e-07	0.125491598773866	2
ENSG00000163516.13	ANKZF1	2	219229829	2_129	0	0.0149042438787909	6.48143716974996	9.17230865217851e-07	-0.342871043959293	2
ENSG00000127824.13	TUBA4A	2	219278362	2_129	0	0.0161897664756691	7.21847013733954	1.10964266160693e-06	0.434970379060179	1
ENSG00000054356.13	PTPRN	2	219309801	2_129	0	0.0133183048748242	7.30331421937069	9.23562594905121e-07	1.48735393722976	1
ENSG00000123992.18	DNPEP	2	219399651	2_129	0	0.0123061297214569	4.93363045428337	5.76481668548031e-07	0.00356150287227463	1
ENSG00000072195.14	SPEG	2	219434819	2_129	0	0.0182385468447613	8.78147104072333	1.52073976853099e-06	-0.979754615648897	1
ENSG00000144591.18	GMPPA	2	219498443	2_129	0	0.106707758085098	25.7532226285419	2.60930576934439e-05	-2.48416953600545	1
ENSG00000072182.12	ASIC4	2	219512380	2_129	0	0.0146507885478758	6.76466522164675	9.41032679689283e-07	-0.748279467542449	1
ENSG00000188760.10	TMEM198	2	219543916	2_129	0	0.0128252199315061	5.64319254709456	6.8720622811223e-07	-0.764485200814802	1
ENSG00000123999.4	INHA	2	219569323	2_129	0	0.0258103327158421	11.9183697361803	2.92084058110899e-06	1.24191039060166	1
ENSG00000144589.21	STK11IP	2	219597918	2_130	0	0.00644517798096234	4.78037272270653	2.92545937191944e-07	-0.0341883709083787	1
ENSG00000116106.11	EPHA4	2	221574191	2_130	0	0.00790832929375218	6.71903371607548	5.04532284723868e-07	-0.650330649715073	1
ENSG00000124003.12	MOGAT1	2	222671822	2_131	0	0.0122963148266314	7.32319363263347	8.55013335263142e-07	0.797255331297767	1
ENSG00000123983.13	ACSL3	2	222860739	2_131	0	0.0118481109732994	6.96826071504703	7.83918477779295e-07	0.760917061811377	1
ENSG00000124019.9	FAM124B	2	224402283	2_132	0	0.0109954457014499	5.42340445400101	5.6621611871636e-07	1.09147328524344	2
ENSG00000036257.12	CUL3	2	224580584	2_132	0	0.0126729297846427	8.0370971208799	9.67105029389705e-07	-1.66913019941981	1
ENSG00000135905.18	DOCK10	2	225041976	2_134	0	0.00376491026303794	6.39267320748598	2.28525427439864e-07	0.632283486205805	1
ENSG00000168958.19	MFF	2	227095257	2_134	0	0.00321380782717839	4.88648751854036	1.49112514807483e-07	-0.17725310315183	2
ENSG00000173744.17	AGFG1	2	227472263	2_134	0	0.0645457479229062	33.3089465948168	2.04138976289579e-05	-2.68792922333383	1
ENSG00000135917.13	SLC19A3	2	227718030	2_134	0	0.00881634044433222	14.5418080586495	1.21731831710807e-06	1.45379268295944	1
ENSG00000123977.9	DAW1	2	227871322	2_134	0	0.00317745152260995	4.81266050120438	1.45198308336245e-07	-0.147426752835473	1
ENSG00000153823.18	PID1	2	229270456	2_135	0	0.0120319500120456	11.5785906339153	1.32278455456055e-06	-1.46825417912598	1
ENSG00000153832.11	FBXO36	2	230174151	2_135	0	0.00588792830207396	4.75679333778346	2.65934200427772e-07	-0.0599695331828995	1
ENSG00000163053.10	SLC16A14	2	230073419	2_135	0	0.0375670143116434	22.5083398528952	8.02874271620281e-06	-2.07798967746425	1
ENSG00000135899.17	SP110	2	230173687	2_135	0	0.00596877410671193	4.88682507143223	2.76955078432892e-07	0.096093434446806	1
ENSG00000185404.16	SP140L	2	230327041	2_135	0	0.0258841171050509	18.9192969015038	4.64981576315303e-06	2.04311787196233	2
ENSG00000135916.15	ITM2C	2	230864420	2_135	0	0.00623087109278775	5.29662894523451	3.13361554378972e-07	-0.350897144976347	1
ENSG00000135898.9	GPR55	2	230960977	2_135	0	0.00593432401903726	4.83163447066463	2.72246762096446e-07	-0.117031191927986	2
ENSG00000237412.6	PRSS56	2	232520066	2_136	0	0.0294741318087707	13.4092383778615	3.75268861357333e-06	-1.50758780509859	1
ENSG00000135902.9	CHRND	2	232526097	2_136	0	0.0236797322672736	11.3044828091312	2.54170347272284e-06	1.37950545988668	1
ENSG00000173699.15	SPATA3	2	231009411	2_136	0	0.0220247328712812	10.6088480249699	2.21858603298564e-06	-1.26692144918571	1
ENSG00000135914.5	HTR2B	2	231125386	2_136	0	0.011953433605323	4.75641780917484	5.39846222688879e-07	-0.0238149046562954	1
ENSG00000135931.17	ARMC9	2	231199000	2_136	0	0.0249124770837863	11.7920161867661	2.78934591451079e-06	-1.46688920561994	1
ENSG00000187514.16	PTMA	2	231707301	2_136	0	0.0142454041578399	6.43388638981304	8.70253061475837e-07	-0.637220173351132	1
ENSG00000144524.17	COPS7B	2	231781537	2_136	0	0.0126453552152699	5.29436263196145	6.35685221136024e-07	0.541446500314736	1
ENSG00000156973.13	PDE6D	2	231783948	2_136	0	0.015188958790284	7.04760383681554	1.01640521323647e-06	0.94587768126457	1
ENSG00000221944.6	TIGD1	2	232550122	2_136	0	0.0145080711140734	6.60869989788581	9.10380828444302e-07	-0.712483391894438	1
ENSG00000135930.13	EIF4E2	2	232563142	2_136	0	0.0258854476423428	12.1602358529986	2.98878775224876e-06	-1.50417072854274	1
ENSG00000182600.9	C2orf82	2	232856815	2_137	0	0.0458825884666652	21.0101066461704	9.15321290650206e-06	-2.7532264615721	1
ENSG00000168918.13	INPP5D	2	233059893	2_137	0	0.0223971028323474	11.2781104374427	2.39842191479115e-06	1.17860919593515	1
ENSG00000085982.13	USP40	2	233566769	2_137	0	0.131987154719782	28.6220108887626	3.58698207292808e-05	-2.60760349299778	1
ENSG00000144476.5	ACKR3	2	236575053	2_140	0	0.0855079803967737	21.6319040149541	1.75630037073965e-05	2.11665401250957	1
ENSG00000124831.18	LRRFIP1	2	237627749	2_140	0	0.0161673418631432	5.51246621210767	8.46217415448174e-07	0.56773734228584	1
ENSG00000177483.11	RBM44	2	237797961	2_140	0	0.0152280328155577	4.93946936185272	7.14202714955991e-07	0.341990600081987	2
ENSG00000184182.18	UBE2F	2	237966849	2_141	0	0.0320550652984938	10.6558533264989	3.2432639642995e-06	-1.48054303537897	1
ENSG00000132330.16	SCLY	2	238060509	2_141	0	0.0178491575411072	5.03099051507999	8.52645723347185e-07	-0.63360867986884	3
ENSG00000144488.14	ESPNL	2	238099356	2_141	0	0.0213337536825979	6.74096030375723	1.36548345681201e-06	1.0238410091585	3
ENSG00000178752.15	ERFE	2	238158500	2_141	0	0.0229349315993448	7.43551762776829	1.61922072388944e-06	-0.900210266228176	1
ENSG00000132323.8	ILKAP	2	238203982	2_141	0	0.032568772410383	10.8089684081949	3.34258941565088e-06	1.96929952955663	1
ENSG00000144485.10	HES6	2	238245307	2_141	0	0.0212495139137744	6.70295652470663	1.35242378259346e-06	-1.10878763251911	1
ENSG00000132326.11	PER2	2	238289924	2_141	0	0.0245610606618473	8.09333553039712	1.88743524296671e-06	-0.739570520165613	1
ENSG00000204104.11	TRAF3IP1	2	238320799	2_141	0	0.0197949591952514	6.02272768668353	1.13199689323773e-06	0.554241747983321	2
ENSG00000065802.11	ASB1	2	238426934	2_141	0	0.0174761155677587	4.82859359573238	8.01240620869734e-07	-0.085509132126416	1
ENSG00000142327.12	RNPEPL1	2	240566275	2_142	0	0.0173184907426187	11.1184319023884	1.82831481773249e-06	1.30562977079256	1
ENSG00000144504.15	ANKMY1	2	240566924	2_142	0	0.0100332943983943	5.89781214695969	5.61864881377091e-07	0.411566761615058	2
ENSG00000142330.19	CAPN10	2	240586423	2_142	0	0.0161603971705977	10.4555695063683	1.60434261823907e-06	-1.18035531956067	1
ENSG00000178623.11	GPR35	2	240639691	2_144	0	0.0931575504938407	21.6009870005976	1.91068481857324e-05	2.1188745858854	1
ENSG00000122085.16	MTERF4	2	241102692	2_144	0	0.128668925900161	24.8212949710054	3.0324629819882e-05	2.70582989598075	1
ENSG00000115687.13	PASK	2	241150158	2_144	0	0.0197331917520508	6.54487345515196	1.22629790618338e-06	0.85931347694866	1
ENSG00000146205.13	ANO7	2	241209658	2_144	0	0.0320252737700282	11.1988247532017	3.40535738073124e-06	-1.30455478765241	2
ENSG00000115677.16	HDLBP	2	241317232	2_144	0	0.0225213483065244	7.81285450453891	1.67071172605745e-06	-0.985848441043871	1
ENSG00000006607.13	FARP2	2	241354701	2_144	0	0.0270915460766279	9.58812694459085	2.46640823893295e-06	1.22664625662944	2
ENSG00000176720.4	BOK	2	241558436	2_144	0	0.0172367512477901	5.24856765580214	8.59000883896943e-07	0.159309382440565	1
ENSG00000134115.12	CNTN6	3	1092518	3_1	0	0.0117818617428344	5.28608215474114	5.91350852735755e-07	0.304944951170252	1
ENSG00000113851.14	CRBN	3	3179746	3_4	0	0.00961937612967534	12.2565990221525	1.11947469629784e-06	-1.36869430918185	2
ENSG00000170364.12	SETMAR	3	4303252	3_4	0	0.00449501537470387	4.99973263723158	2.13390636679055e-07	0.259216070050251	1
ENSG00000144455.13	SUMF1	3	4368748	3_4	0	0.00630399936737103	8.22393968116617	4.92258783373868e-07	0.861992905681461	2
ENSG00000150995.18	ITPR1	3	4492945	3_4	0	0.00439315251712258	4.78129665711909	1.99443261781771e-07	0.0815700528953291	1
ENSG00000134107.4	BHLHE40	3	4977455	3_4	0	0.00439814128470306	4.79211169062894	2.00121387298119e-07	-0.055483376683044	1
ENSG00000134108.12	ARL8B	3	5132114	3_4	0	0.00909617543022378	11.7225999287368	1.01246534733017e-06	1.25425588305834	1
ENSG00000196277.15	GRM7	3	6769634	3_5	0	0.0681244393837609	17.9307779272492	1.15984370573745e-05	-1.81181293981411	1
ENSG00000071282.11	LMCD1	3	8499684	3_6	0	0.0112644383246727	4.78143239199027	5.11404985692537e-07	0.137660180613479	2
ENSG00000182533.6	CAV3	3	8733771	3_7	0	0.019951858755018	8.5794099040242	1.62531736841274e-06	-0.9723431176942	1
ENSG00000180914.10	OXTR	3	8769477	3_7	0	0.0134795174671143	4.82406168192276	6.17425546477474e-07	-0.146567126882233	2
ENSG00000070950.9	RAD18	3	8963394	3_7	0	0.0181379230628417	7.66567171091396	1.32018613833874e-06	-0.829545025688803	2
ENSG00000168137.15	SETD5	3	9397385	3_7	0	0.0136169466539948	4.92107230201299	6.36263307477946e-07	0.0748059519681247	1
ENSG00000254999.3	BRK1	3	9265556	3_7	0	0.0152280570557974	5.99099275829676	8.66244892081241e-07	-0.454752733914299	1
ENSG00000163719.19	MTMR14	3	9649842	3_8	0	0.00672574233071177	4.76678011799792	3.04412681790519e-07	0.0239401389600048	1
ENSG00000144550.12	CPNE9	3	9702857	3_8	0	0.00755708463140969	5.86619254328218	4.20928174801343e-07	0.436766550991366	1
ENSG00000114026.21	OGG1	3	9749660	3_8	0	0.00736962087435622	5.66253403290974	3.96235486912818e-07	0.406002895388766	1
ENSG00000214021.15	TTLL3	3	9810464	3_8	0	0.0069523451842064	5.08021347892698	3.35359555963448e-07	0.317095594252744	2
ENSG00000187288.10	CIDEC	3	9879932	3_8	0	0.00801170862098988	6.3822636579155	4.85508999122202e-07	-0.677563798126841	1
ENSG00000171135.13	JAGN1	3	9890513	3_8	0	0.0223057100597991	16.1760666074793	3.4259922487555e-06	-1.57517782029964	1
ENSG00000163701.18	IL17RE	3	9902449	3_8	0	0.00814809354540003	6.5930244131056	5.10079755265867e-07	-0.765795275255612	1
ENSG00000125037.12	EMC3	3	10010880	3_8	0	0.00794084986769927	6.32585378137042	4.76961726987602e-07	-0.668922022784775	1
ENSG00000134086.7	VHL	3	10145487	3_8	0	0.00861974843256263	7.10644562712949	5.81626821203792e-07	0.789443779848791	1
ENSG00000134070.4	IRAK2	3	10181686	3_8	0	0.00673081045170154	4.78107415106593	3.05555592266798e-07	0.0253667582822645	1
ENSG00000157014.10	TATDN2	3	10247632	3_8	0	0.00671803757467715	4.75691605577667	3.03434748118011e-07	-0.179350616096839	2
ENSG00000157017.15	GHRL	3	10294992	3_8	0	0.00798745422361447	6.38895904695145	4.84546971306636e-07	0.714557594489963	1
ENSG00000157087.17	ATP2B2	3	10708383	3_8	0	0.00855866730534316	7.47550966621791	6.07497295533869e-07	-1.36630327508446	1
ENSG00000157103.10	SLC6A1	3	10992869	3_9	0	0.00769695682617522	5.425619690962	3.96520637655298e-07	0.357933902381944	1
ENSG00000197548.12	ATG7	3	11272224	3_9	0	0.0130900149876483	10.4978506178049	1.3047819169103e-06	1.67462648034917	1
ENSG00000144559.10	TAMM41	3	11848759	3_9	0	0.0128750351173444	10.3393701267464	1.26397912487022e-06	-1.11223489970037	1
ENSG00000157152.16	SYN2	3	12004293	3_9	0	0.00900257673288662	6.9211032872133	5.91615520797694e-07	0.681117346011201	1
ENSG00000157150.4	TIMP4	3	12159406	3_9	0	0.0654058430060075	26.0068732262927	1.61510992168104e-05	2.71069818028239	1
ENSG00000154743.17	TSEN2	3	12484507	3_9	0	0.00947105743251031	7.40548848013587	6.65962197451151e-07	0.860183491351965	1
ENSG00000075975.15	MKRN2	3	12556393	3_9	0	0.0143540873458224	11.3794925615113	1.55094314532245e-06	1.38015886616605	3
ENSG00000225526.4	MKRN2OS	3	12560995	3_9	0	0.0538568537138764	24.1126170063643	1.23305578037039e-05	2.96764468861694	2
ENSG00000144713.12	RPL32	3	12841494	3_9	0	0.00837543064783963	6.23181602787417	4.95586157651641e-07	-0.488567634544941	1
ENSG00000131379.9	C3orf20	3	14673353	3_10	0	0.0486477389551468	17.5084676086495	8.0873864081185e-06	1.96670223032406	1
ENSG00000163528.12	CHCHD4	3	14123707	3_10	0	0.0227715464583511	10.1861853369847	2.20242686563096e-06	-1.22477967182679	2
ENSG00000131389.16	SLC6A6	3	14377613	3_10	0	0.0588175500870593	19.3547187496466	1.0809141262446e-05	2.2216686623134	2
ENSG00000131368.7	MRPS25	3	15064685	3_11	0	0.0152699746445684	5.14063068091668	7.45336031397179e-07	-0.293282861997505	1
ENSG00000131381.12	RBSN	3	15099992	3_11	0	0.0326316696833353	12.4317249717079	3.8518386493367e-06	-1.53255072142216	1
ENSG00000131375.9	CAPN7	3	15206289	3_11	0	0.0203437824741923	7.88936906874101	1.52395229868672e-06	-1.03175591327476	1
ENSG00000131370.15	SH3BP5	3	15274317	3_11	0	0.0191368700178478	7.30268966540053	1.32693958209851e-06	0.611157346106874	1
ENSG00000206562.11	METTL6	3	15439219	3_11	0	0.0155749598183086	5.32986717607733	7.88207781237076e-07	-0.272965798678624	1
ENSG00000206561.12	COLQ	3	15521324	3_11	0	0.0160825394009372	5.63686106743104	8.60774418566329e-07	0.231917491020794	2
ENSG00000131373.14	HACL1	3	15601668	3_11	0	0.0157623550845938	5.44446752866175	8.14842955936377e-07	0.628322811174072	1
ENSG00000206560.11	ANKRD28	3	15859466	3_11	0	0.0327405651390025	12.4641232909414	3.87476443255308e-06	-1.74072890255335	1
ENSG00000154814.13	OXNAD1	3	16265263	3_12	0	0.0198617697506586	13.6172760937611	2.56806246230873e-06	1.67546864130269	1
ENSG00000163576.17	EFHB	3	19946690	3_14	0	0.0343447435987293	15.1777394782557	4.94953921256579e-06	-2.32560681059387	1
ENSG00000144566.10	RAB5A	3	19946616	3_14	0	0.135217121535522	28.6228342469059	3.67486778808464e-05	-3.13177225783922	2
ENSG00000183977.13	PP2D1	3	20012320	3_14	0	0.030585279984775	14.0604246079827	4.0832718371026e-06	-2.20579997062871	1
ENSG00000114166.7	KAT2B	3	20062862	3_15	0	0.0121349795077881	5.90969684015301	6.80928711639956e-07	0.545836594869703	1
ENSG00000197885.10	NKIRAS1	3	23946511	3_18	0	0.0034340209321585	8.92865351332805	2.91129560576151e-07	2.17702821784738	1
ENSG00000077092.18	RARB	3	25173356	3_18	0	0.00377261464952927	6.71738932265349	2.40624787455459e-07	-0.0800298780081486	1
ENSG00000033867.16	SLC4A7	3	27484716	3_20	0	0.0194118222817317	4.75815220751746	8.77004928329044e-07	0.116526967404535	1
ENSG00000206559.7	ZCWPW2	3	28348860	3_21	0	0.0236765842377424	12.3604345299172	2.7787545278365e-06	1.51988591572188	1
ENSG00000144642.21	RBMS3	3	28575079	3_21	0	0.0117486500808498	5.64856978029464	6.30120870183106e-07	-0.00535830737670335	1
ENSG00000197385.5	ZNF860	3	31981522	3_23	0	0.0135365644441012	9.76154789641546	1.25465563506721e-06	-1.25154061560914	1
ENSG00000144645.13	OSBPL10	3	32075520	3_23	0	0.0209170410246842	13.9048795814879	2.76162609097472e-06	-1.60168591967166	1
ENSG00000170293.8	CMTM8	3	32235711	3_23	0	0.0397874762605421	19.9701120369229	7.54439277796232e-06	1.8783938761813	2
ENSG00000091317.7	CMTM6	3	32503449	3_24	0	0.0159338515989896	5.1569098474997	7.80203158239126e-07	0.104812723514857	1
ENSG00000144635.8	DYNC1LI1	3	32570569	3_24	0	0.0155672338566093	4.93405921122633	7.29311737818013e-07	0.228655077825894	1
ENSG00000188167.8	TMPPE	3	33097052	3_24	0	0.0191743530442142	6.93049981662263	1.26177719152267e-06	-0.819833500533287	2
ENSG00000170266.15	GLB1	3	33097052	3_24	0	0.0912343874616663	22.0545615948082	1.91053230961271e-05	2.75131201032741	1
ENSG00000170275.14	CRTAP	3	33113893	3_24	0	0.0169522239360126	5.75024325427156	9.25572184554941e-07	0.635745857529291	2
ENSG00000173705.8	SUSD5	3	33218930	3_25	0	0.00700177097152566	11.9866350677369	7.96897714194646e-07	-1.49610242045146	2
ENSG00000170248.13	PDCD6IP	3	33798622	3_25	0	0.0265515606066733	24.2195732914738	6.10595974207954e-06	-2.24021649330016	1
ENSG00000144681.10	STAC	3	36380068	3_26	0	0.0125758735493314	4.7926053602093	5.72278233367895e-07	-0.269500754673394	2
ENSG00000168016.13	TRANK1	3	36945441	3_27	0	0.0121912421299252	6.77402066197468	7.84136862485515e-07	0.473918998330335	1
ENSG00000178567.7	EPM2AIP1	3	36991971	3_27	0	0.0154517168010169	14.8157026394123	2.1736839039127e-06	-2.74048253443455	2
ENSG00000076242.14	MLH1	3	36956638	3_27	0	0.0108564682114114	12.6428977633329	1.3032645670042e-06	2.71795276785514	1
ENSG00000144674.16	GOLGA4	3	37243088	3_27	0	0.0112157937402563	5.8827835756962	6.26484430045918e-07	-0.143634425778073	1
ENSG00000198590.11	C3orf35	3	37386585	3_27	0	0.0111130527770601	5.81101538392841	6.13172683206143e-07	-0.127522858999875	1
ENSG00000144668.11	ITGA9	3	37452932	3_27	0	0.0396926391200382	16.1659901204322	6.09269841687478e-06	0.857743743799045	1
ENSG00000008226.19	DLEC1	3	38039461	3_27	0	0.00971323134252777	4.87831400655853	4.49915422883045e-07	0.0794673726090005	1
ENSG00000144671.10	SLC22A14	3	38281798	3_27	0	0.00991260725869714	4.93728692095222	4.64701059371631e-07	-0.165279923147757	1
ENSG00000093217.9	XYLB	3	38346523	3_28	0	0.0103157680165461	7.29697572740055	7.14729759644428e-07	0.77933265360207	1
ENSG00000157036.12	EXOG	3	38495746	3_28	0	0.0559792029800396	25.0230355862641	1.3300381589664e-05	-2.79011268929583	1
ENSG00000168356.11	SCN11A	3	38950616	3_28	0	0.00975110153888015	6.5840132386164	6.09595526150133e-07	0.691058726754666	1
ENSG00000114742.13	WDR48	3	39051835	3_28	0	0.00863760694606242	5.49052881001509	4.50303175021764e-07	0.436562942571482	1
ENSG00000168026.18	TTC21A	3	39107786	3_28	0	0.0453260743352145	21.0770384591497	9.07099842349451e-06	2.09949322504918	3
ENSG00000144655.14	CSRNP1	3	39154473	3_28	0	0.00793589897054059	4.77777583829459	3.60013923133707e-07	0.196731258632573	1
ENSG00000168334.8	XIRP1	3	39190233	3_28	0	0.0405139356048243	20.4007062619277	7.8477838526052e-06	2.17674871434317	2
ENSG00000168329.13	CX3CR1	3	39281672	3_28	0	0.00793708820246575	4.76785297719914	3.59320055607004e-07	-0.141987325684168	1
ENSG00000168028.13	RPSA	3	39406933	3_28	0	0.00815932289987531	5.01511905613364	3.88537341767905e-07	0.308131027944546	2
ENSG00000114784.3	EIF1B	3	40309786	3_29	0	0.0112602474221961	4.76305249051935	5.09249601475106e-07	0.0873143483465689	2
ENSG00000168032.8	ENTPD3	3	40387447	3_29	0	0.0149345470255453	7.46351538212135	1.05835869889451e-06	0.966478568662207	1
ENSG00000188846.13	RPL14	3	40457691	3_29	0	0.0167261810831917	8.54817552238615	1.3575868485761e-06	1.09710258622976	1
ENSG00000177873.12	ZNF619	3	40477330	3_29	0	0.0181534642637445	9.33263096869103	1.6086479308081e-06	-1.18756045420034	1
ENSG00000182606.14	TRAK1	3	42013418	3_30	0	0.0354685561810049	12.6484808218557	4.2597025450004e-06	1.67151450277249	1
ENSG00000008324.11	SS18L2	3	42577769	3_31	0	0.00819514273018862	8.39482844514896	6.53229431848717e-07	1.28413379781916	1
ENSG00000010282.14	HHATL	3	42712412	3_31	0	0.00658742259184686	6.376920801862	3.98863177772118e-07	0.782367510716459	1
ENSG00000181061.13	HIGD1A	3	42800848	3_31	0	0.00575440677834516	4.9640080633214	2.71225447191712e-07	-0.379721733290249	1
ENSG00000144648.15	ACKR2	3	42804792	3_31	0	0.0101493070001116	10.3033151345821	9.92912022823923e-07	-1.1952395377627	2
ENSG00000240747.7	KRBOX1	3	42809057	3_31	0	0.00578375661976749	4.92085799216108	2.70239132789242e-07	-0.145697964308204	1
ENSG00000144649.8	FAM198A	3	42979596	3_31	0	0.00568519761629571	4.77283825562985	2.57643789987199e-07	0.151585601251468	1
ENSG00000144647.5	POMGNT2	3	43106160	3_31	0	0.00574663982459522	4.85515171488437	2.64919654752334e-07	0	1
ENSG00000011198.7	ABHD5	3	43689274	3_31	0	0.006209093710147	5.71015264224604	3.36645899608321e-07	-0.371419917150832	1
ENSG00000160746.12	ANO10	3	43691692	3_31	0	0.00710141633980332	6.73312154179556	4.54003108061193e-07	0.139145502515291	1
ENSG00000179152.19	TCAIM	3	44338372	3_31	0	0.00571528860902315	4.80662463439107	2.60840948563259e-07	0.100866207276547	2
ENSG00000225873.3	LINC00694	3	44439661	3_31	0	0.0291762253045167	19.8187993655659	5.49039818031831e-06	2.26959777015543	1
ENSG00000196345.12	ZKSCAN7	3	44557611	3_31	0	0.00851533217272427	9.13416718450212	7.38529669166079e-07	-1.6415142508858	1
ENSG00000144792.9	ZNF660	3	44578138	3_31	0	0.00989691356140976	9.95457986286252	9.3544898728518e-07	-1.53338891883675	2
ENSG00000169981.10	ZNF35	3	44656267	3_31	0	0.00729240219300664	6.96482966248143	4.82256965614589e-07	0.832329092567968	1
ENSG00000196653.11	ZNF502	3	44721338	3_31	0	0.00683106621494045	6.51446567512472	4.22536948876106e-07	-0.747861346350425	1
ENSG00000186446.11	ZNF501	3	44721338	3_31	0	0.00683106621494045	6.51446567512472	4.22536948876106e-07	-0.747861346350425	1
ENSG00000163807.5	KIAA1143	3	44761638	3_31	0	0.103561788921641	32.0404605499037	3.15061757004623e-05	-3.34775308757611	1
ENSG00000163808.16	KIF15	3	44761638	3_31	0	0.10356178892164	32.0404605499037	3.1506175700462e-05	-3.34775308757611	1
ENSG00000249992.1	TMEM158	3	45226648	3_32	0	0.0146918163490148	5.11929054994271	7.141388613248e-07	0.398249939390283	1
ENSG00000011376.9	LARS2	3	45469534	3_32	0	0.0312270620215437	12.3557392514555	3.66350895314403e-06	1.38004871629617	1
ENSG00000144791.9	LIMD1	3	45554458	3_32	0	0.0220390210918834	9.00533320572032	1.88447111092414e-06	1.52758437594408	2
ENSG00000211456.10	SACM1L	3	45688625	3_32	0	0.0224826796445794	9.19656395613309	1.9632294693844e-06	-1.15223052165928	2
ENSG00000163817.15	SLC6A20	3	45796521	3_32	0	0.0438515949207989	15.6350972148654	6.5100357926811e-06	1.63863128043248	1
ENSG00000163818.16	LZTFL1	3	45916197	3_32	0	0.0196691252121857	7.91387518229963	1.47799048476291e-06	-1.090208508019	2
ENSG00000172215.5	CXCR6	3	45940684	3_32	0	0.0163357709924833	6.13455383653048	9.51524588528283e-07	-0.558245563931172	1
ENSG00000163820.14	FYCO1	3	45995029	3_32	0	0.0154919172346945	5.62681546261983	8.2768529066072e-07	-0.511189311777386	2
ENSG00000163823.3	CCR1	3	46208883	3_32	0	0.0146077858257418	5.06437770325035	7.02437805785747e-07	-0.284572805608211	1
ENSG00000121807.5	CCR2	3	46353822	3_32	0	0.0157680617056399	5.79589444804275	8.67753102946446e-07	0.524566096289128	1
ENSG00000160791.13	CCR5	3	46370768	3_32	0	0.0225281599691783	9.21594645381136	1.97134693004846e-06	-1.14688598628169	2
ENSG00000241186.9	TDGF1	3	46574146	3_32	0	0.0142281388088469	4.81243569189429	6.5014530310983e-07	-0.153634341407097	1
ENSG00000163827.12	LRRC2	3	46580303	3_32	0	0.0222994453282616	9.11797021304021	1.93058810716504e-06	-1.12430677016041	1
ENSG00000261603.1	PRSS46	3	46736518	3_33	0	0.0238439137717562	10.3222164994048	2.3369418346836e-06	1.24964749449117	1
ENSG00000178038.16	ALS2CL	3	46693690	3_33	0	0.0164699007282501	6.77410106130947	1.05935141194193e-06	-0.743911574172855	1
ENSG00000181585.3	TMIE	3	46699809	3_33	0	0.0359835770518383	14.2842844693015	4.88045396638265e-06	1.56458085259496	2
ENSG00000188086.13	PRSS45	3	46744963	3_33	0	0.0163965635464244	6.73136613889001	1.04798109203137e-06	0.761443285537399	2
ENSG00000178055.11	PRSS42	3	46834226	3_33	0	0.0151874019495807	5.99799144089938	8.64941481067658e-07	-0.613347872290446	1
ENSG00000160801.13	PTH1R	3	46877889	3_33	0	0.0154143552857569	6.13996533329289	8.98646072747369e-07	-0.536682350334868	2
ENSG00000160796.16	NBEAL2	3	46979634	3_33	0	0.014680277343054	5.67297891761349	7.9075660259276e-07	0.54635704694972	1
ENSG00000181555.20	SETD2	3	47164415	3_33	0	0.0133406622136795	4.75758324749657	6.02644477281301e-07	0.0408462051120244	1
ENSG00000114650.18	SCAP	3	47476776	3_33	0	0.0162961893159651	6.67256747353891	1.03246760071727e-06	0.743727727830389	1
ENSG00000163832.15	ELP6	3	47513447	3_33	0	0.0136310777670055	4.96355948078836	6.4242261801196e-07	-0.15896997026746	1
ENSG00000114646.9	CSPG5	3	47580841	3_33	0	0.0184419754817799	7.85753316435856	1.37591327184691e-06	-0.871592341195645	1
ENSG00000164045.11	CDC25A	3	48188134	3_34	0	0.0457382493033374	17.3380004391498	7.52967001374131e-06	-2.6664228210338	1
ENSG00000164048.13	ZNF589	3	48195614	3_34	0	0.0602973883035138	20.0246522830464	1.14646521425938e-05	-2.81580059296536	1
ENSG00000172113.8	NME6	3	48301392	3_34	0	0.0280726311883257	12.6253566582572	3.36530299747742e-06	2.29471009496512	2
ENSG00000164050.12	PLXNB1	3	48429347	3_34	0	0.0235907818787107	10.9534101788586	2.45351706600489e-06	1.80393250379695	1
ENSG00000232112.3	TMA7	3	48440024	3_34	0	0.0272480816163605	12.3386293628244	3.19227463408213e-06	1.92784946991879	1
ENSG00000164053.19	ATRIP	3	48446507	3_34	0	0.0259318784457888	11.8625459568375	2.92085018525127e-06	-1.8859977712815	1
ENSG00000213689.11	TREX1	3	48467186	3_34	0	0.0251501579201033	11.5683441790001	2.76254470248163e-06	1.82361087055254	1
ENSG00000114268.11	PFKFB4	3	48562511	3_34	0	0.012589480191064	4.93708722213042	5.90168459186142e-07	0.321624668588037	1
ENSG00000145040.3	UCN2	3	48563473	3_34	0	0.0188315650727533	8.79160503052819	1.57199797020772e-06	1.17096499281183	1
ENSG00000114270.17	COL7A1	3	48595323	3_34	0	0.0168732975755062	7.73952930138912	1.23997209400756e-06	0.782867330915396	1
ENSG00000068745.14	IP6K2	3	48694528	3_34	0	0.0132041070323509	5.39288338803828	6.76125728447603e-07	-0.512198565392824	1
ENSG00000114302.15	PRKAR2A	3	48845667	3_34	0	0.0138666327216255	5.86112621165948	7.71701746255856e-07	-0.262809604458674	2
ENSG00000178467.17	P4HTM	3	48987668	3_34	0	0.0306423076387905	13.4685704205512	3.91868510873017e-06	-2.31651949768749	1
ENSG00000178252.17	WDR6	3	49007280	3_34	0	0.0448386399780519	17.1455863779317	7.29965224190234e-06	2.52400965631293	2
ENSG00000185909.14	KLHDC8B	3	49171432	3_34	0	0.0440976710772835	16.9841745941817	7.11143911556789e-06	2.43561444890587	2
ENSG00000173421.16	CCDC36	3	49199901	3_34	0	0.062557449088918	20.3838394223715	1.21077213477438e-05	-2.74187127693173	1
ENSG00000188315.7	C3orf62	3	49277527	3_34	0	0.0300444121568088	13.2788481663666	3.78810067868743e-06	-1.82547547637834	1
ENSG00000164076.16	CAMKV	3	49870590	3_35	0	0.0149039210924207	7.85430014232572	1.1114896746749e-06	-1.29804584501318	1
ENSG00000114316.12	USP4	3	49340655	3_35	0	0.0259519400141651	13.1734952254864	3.24614745692772e-06	1.79713470334737	1
ENSG00000233276.3	GPX1	3	49358927	3_35	0	0.0118529059211242	5.66463699069066	6.37520740310075e-07	-1.2927964954502	1
ENSG00000067560.10	RHOA	3	49413016	3_35	0	0.0121677543565971	5.91522640124028	6.83406652366638e-07	-1.35085205437018	1
ENSG00000145022.4	TCTA	3	49412205	3_35	0	0.0206117887678049	10.9610610514307	2.14518956933386e-06	-1.52981989975383	2
ENSG00000145020.15	AMT	3	49422917	3_35	0	0.02787499089268	13.8609517224063	3.66864071693303e-06	-1.85050273597713	1
ENSG00000145029.13	NICN1	3	49428588	3_35	0	0.0195284081362725	10.4437032213202	1.93650562069204e-06	1.84590101226364	1
ENSG00000173402.11	DAG1	3	49469467	3_35	0	0.0266545377467421	13.4303296547733	3.39903177742024e-06	1.81770151319007	1
ENSG00000173531.15	MST1	3	49688252	3_35	0	0.0482139587666854	19.1531540508062	8.76820087409126e-06	2.88890511110164	1
ENSG00000164068.15	RNF123	3	49696796	3_35	0	0.0145393593541496	7.6176036404344	1.05162533228654e-06	-1.66353690022793	1
ENSG00000185614.4	FAM212A	3	49803410	3_35	0	0.0110434817549939	4.98857411578974	5.23094126656021e-07	0.442902039803491	1
ENSG00000183763.8	TRAIP	3	49856597	3_35	0	0.0641158508770902	21.9247420299318	1.33474191544634e-05	-3.20017972979481	1
ENSG00000164078.12	MST1R	3	49904003	3_35	0	0.0521459500566903	19.906930384652	9.85648984618084e-06	-2.82510604748884	1
ENSG00000004534.14	RBM6	3	49940636	3_35	0	0.10790851557503	27.0462442989876	2.77115030116729e-05	3.22116904749149	1
ENSG00000001617.11	SEMA3F	3	50148075	3_35	0	0.0112986112426304	5.20611084806784	5.58516327297892e-07	0.00828524975617886	1
ENSG00000179564.3	LSMEM2	3	50278688	3_35	0	0.0368025774131343	16.5370461670857	5.77874553019187e-06	1.44369136796776	1
ENSG00000243477.5	NAT6	3	50299601	3_35	0	0.0379531640604136	16.8331832545986	6.06612892117955e-06	1.67850468049925	2
ENSG00000186792.16	HYAL3	3	50295266	3_35	0	0.0600995057702107	21.2945627621955	1.21516995917192e-05	-2.25009218213336	1
ENSG00000068028.17	RASSF1	3	50341515	3_35	0	0.0470571185372271	18.9152595317688	8.45152405048386e-06	1.6007138152246	1
ENSG00000114395.10	CYB561D2	3	50350442	3_35	0	0.0411590968021298	17.6202902265093	6.88614701299415e-06	2.31665715050022	1
ENSG00000007402.11	CACNA2D2	3	50504484	3_35	0	0.0115434290374126	5.41130095716375	5.93108192323275e-07	-0.235943577704452	1
ENSG00000114735.9	HEMK1	3	50569633	3_35	0	0.010963515029485	4.91895912524804	5.12059498842356e-07	-0.0587563431017551	1
ENSG00000114738.10	MAPKAPK3	3	50611291	3_35	0	0.0223177948637072	11.7241689658165	2.48445278040349e-06	1.2221371654062	1
ENSG00000145050.15	MANF	3	51382897	3_35	0	0.0111186937582543	5.05343577086999	5.33504289516618e-07	-0.424213309458449	1
ENSG00000164082.14	GRM2	3	51707122	3_35	0	0.0142072388062185	7.3970155723538	9.97846205679442e-07	0.763253441713186	1
ENSG00000248487.8	ABHD14A	3	51923783	3_36	0	0.0276770579062697	16.8357603884024	4.42435590464968e-06	1.01911566205384	1
ENSG00000247596.8	TWF2	3	52238012	3_36	0	0.00984548254443041	9.2368989713685	8.63496530386788e-07	-1.16635388197307	1
ENSG00000164088.17	PPM1M	3	52234850	3_36	0	0.00907191147396158	14.0806330037786	1.21288152174957e-06	3.31892807452891	3
ENSG00000168237.17	GLYCTK	3	52286212	3_36	0	0.0817204173370705	41.6647330178254	3.2329320443365e-05	5.37832386850981	2
ENSG00000164091.11	WDR82	3	52288401	3_36	0	0.0201786271650487	25.5503594334319	4.89537569019738e-06	4.49896757685958	1
ENSG00000114841.17	DNAH1	3	52316196	3_36	0	0.0116434140285921	12.1579747482553	1.34412288253769e-06	1.93115262744686	1
ENSG00000010319.6	SEMA3G	3	52444898	3_36	0	0.00821959721590993	6.98588314863003	5.45216825985601e-07	-0.0439601980042745	1
ENSG00000114854.7	TNNC1	3	52454186	3_36	0	0.00614795704462656	5.43514684716906	3.17277667137933e-07	-0.956561111587512	2
ENSG00000010322.15	NISCH	3	52455611	3_36	0	0.00671000152489254	5.54254315509951	3.53125515320272e-07	-0.480562710016923	1
ENSG00000010327.10	STAB1	3	52495250	3_36	0	0.00642160955088689	6.27444983747262	3.82575314788307e-07	1.33316466088419	1
ENSG00000168268.10	NT5DC2	3	52534789	3_36	0	0.00614051659360082	5.49392533668595	3.20320739986745e-07	-1.0972867080792	2
ENSG00000163938.16	GNL3	3	52681295	3_36	0	0.00669957262613141	6.22533939756283	3.96011255590586e-07	0.991115562259173	1
ENSG00000163939.18	PBRM1	3	52685800	3_36	1	0.101355190145687	39.7495692276722	3.82539086127715e-05	-5.99069023986454	1
ENSG00000016864.18	GLT8D1	3	52705620	3_36	0	0.023012017602818	14.8572074771798	3.24630471518241e-06	-0.575699318565554	2
ENSG00000162267.12	ITIH3	3	52794612	3_36	0	0.0281124485551766	30.5852711443039	8.16410168812901e-06	-4.96009474697284	1
ENSG00000055955.15	ITIH4	3	52830677	3_36	0	0.0218776820715231	28.8040109581034	5.98345006671275e-06	-5.41828439671831	1
ENSG00000163935.13	SFMBT1	3	53130078	3_36	0	0.00632943344606418	6.75174075964807	4.05768185716319e-07	-1.76680043845517	1
ENSG00000163932.13	PRKCD	3	53155654	3_36	0	0.00615504188062011	4.97001683410286	2.90459957094609e-07	0.434569174322108	1
ENSG00000163931.15	TKT	3	53255618	3_36	0	0.00717297476772238	7.60051051695578	5.17653868853685e-07	1.80593539980734	1
ENSG00000016391.10	CHDH	3	53846340	3_36	0	0.00832571984132036	7.70069358669996	6.08764099078185e-07	-0.84044410480347	1
ENSG00000113812.13	ACTR8	3	53881903	3_36	0	0.049297324326221	23.4713408577581	1.09864819179645e-05	2.28713333194201	1
ENSG00000113811.10	SELENOK	3	53891990	3_36	0	0.0380219534477845	21.0252210097409	7.59053508860545e-06	-2.06357109022411	1
ENSG00000157445.14	CACNA2D3	3	54122697	3_37	0	0.0924752409756613	24.9919425593649	2.19443581403668e-05	2.55271351424233	1
ENSG00000187672.12	ERC2	3	56468050	3_39	0	0.0807831750302962	23.704691434515	1.81824591921e-05	2.52647207572679	1
ENSG00000180376.16	CCDC66	3	56545510	3_39	0	0.0122025996796984	5.45353776763414	6.31870508522337e-07	-0.344278989774797	1
ENSG00000163946.13	FAM208A	3	56682894	3_39	0	0.0203229202854311	10.3373051451461	1.99476089966559e-06	-1.62778419454394	1
ENSG00000163947.11	ARHGEF3	3	57079049	3_39	0	0.0138933932711136	6.69450694818881	8.83129358584379e-07	-0.642394041290792	1
ENSG00000144730.17	IL17RD	3	57170597	3_39	0	0.0539333749636582	19.7532392468084	1.01156389130535e-05	2.11737069908027	1
ENSG00000174844.14	DNAH12	3	57544056	3_39	0	0.0116240219149527	4.98929869147678	5.5067241430687e-07	0.42319153984615	2
ENSG00000174840.8	PDE12	3	57556472	3_39	0	0.0115841490613479	4.95645305063522	5.45170730113854e-07	-0.229034265613696	1
ENSG00000168374.10	ARF4	3	57610378	3_39	0	0.0364094498479307	15.9463932144015	5.51282215760966e-06	-2.0896108958617	1
ENSG00000174839.12	DENND6A	3	57692733	3_39	0	0.0169063268098698	8.57312176764069	1.37621297769177e-06	-1.20486725883487	1
ENSG00000163681.14	SLMAP	3	57755619	3_39	0	0.0253209305816723	12.4481881901826	2.99283796721554e-06	-1.79153236585851	1
ENSG00000163687.13	DNASE1L3	3	58214627	3_40	0	0.0120797942329602	13.8420086778693	1.58765468960207e-06	1.80240347056523	1
ENSG00000163686.14	ABHD6	3	58237077	3_40	0	0.00763746047221625	9.46377577431294	6.86294967567109e-07	1.22103361046833	1
ENSG00000163684.11	RPP14	3	58306758	3_40	0	0.00895766248072194	10.9855558935492	9.3435976620824e-07	-1.40335657880851	1
ENSG00000168297.15	PXK	3	58332750	3_40	0	0.00662580652962075	8.10823244829356	5.10108238853627e-07	1.11546626186192	2
ENSG00000168291.12	PDHB	3	58433123	3_40	0	0.00817422481833541	10.1119183633103	7.84833495189356e-07	-1.13852954677626	3
ENSG00000168301.12	KCTD6	3	58491865	3_40	0	0.011832273442877	13.6441344509429	1.53289209551012e-06	1.5292768226701	1
ENSG00000168306.12	ACOX2	3	58537792	3_40	0	0.00577677600609028	6.80054751750703	3.73015436368061e-07	-0.468767482533139	1
ENSG00000189283.9	FHIT	3	61250788	3_41	0	0.0610331676481654	30.6080169011841	1.77377487885058e-05	3.00155939966541	1
ENSG00000163618.17	CADPS	3	62875367	3_42	0	0.00833193256557618	4.97592802428364	3.93656324175279e-07	-0.440118935788672	2
ENSG00000163632.12	C3orf49	3	63819161	3_43	0	0.118418650311545	26.8251389296594	3.0161954713059e-05	1.79176751594533	1
ENSG00000163637.12	PRICKLE2	3	64202448	3_43	0	0.0854215511336767	26.0327428585627	2.11146933595641e-05	-2.60343382791719	2
ENSG00000144741.17	SLC25A26	3	66134027	3_45	0	0.0110473314890313	11.1107947341746	1.16546680087934e-06	-1.2894033636907	2
ENSG00000172340.14	SUCLG2	3	67654746	3_45	0	0.0257364701825397	19.2117695791992	4.69476380987945e-06	2.49546197513741	1
ENSG00000163378.13	EOGT	3	68989066	3_46	0	0.0148080224864552	4.86942634620008	6.84655755242866e-07	-0.0725007111983669	1
ENSG00000144747.15	TMF1	3	69052218	3_46	0	0.0745797547832964	20.4843884689438	1.45057888385614e-05	-2.13433029270932	1
ENSG00000114541.14	FRMD4B	3	69542649	3_47	0	0.0230375200708595	10.9535075923733	2.39599736992358e-06	1.47125414215472	1
ENSG00000163412.12	EIF4E3	3	71757284	3_48	0	0.0045205056883203	7.05674735509847	3.02892825155832e-07	-0.896140989547117	1
ENSG00000170837.2	GPR27	3	71735170	3_48	0	0.0090840781798317	13.2820954355785	1.14563126273553e-06	-1.48053603590435	1
ENSG00000172986.12	GXYLT2	3	72887991	3_49	0	0.0109825755169576	5.38719795138521	5.61777742891883e-07	-0.20877328282133	2
ENSG00000113805.8	CNTN3	3	74520712	3_50	0	0.0196810172042797	6.79007397218965	1.26887676052523e-06	-0.814535929760736	2
ENSG00000114480.12	GBE1	3	81762506	3_54	0	0.0377030140763863	14.8843163687635	5.32846796909244e-06	1.77372241625529	1
ENSG00000175161.13	CADM2	3	84951736	3_56	0	0.0239830041234022	8.05881660200633	1.83515288740443e-06	1.60533286221973	1
ENSG00000064835.10	POU1F1	3	87307771	3_57	0	0.0101797549871278	4.75837203781912	4.59931459794135e-07	0.0418812292591923	1
ENSG00000083937.8	CHMP2B	3	87227372	3_57	0	0.0269690965411374	14.0912397050779	3.60838606876844e-06	-1.47393032964016	2
ENSG00000163320.10	CGGBP1	3	88122078	3_58	0	0.015582884604238	5.49474099472256	8.13003616199867e-07	0.385947048391244	1
ENSG00000044524.10	EPHA3	3	89107369	3_59	0	0.0237658960852223	10.3572220177146	2.33719461255039e-06	-1.64151662587725	1
ENSG00000178750.2	STX19	3	94051088	3_59	0	0.0271843048456554	11.6487912984981	3.00674427677881e-06	-1.89625024741815	1
ENSG00000178694.9	NSUN3	3	94062771	3_59	0	0.0205171389744215	8.9464130300082	1.74286256346734e-06	1.44674229145779	1
ENSG00000080200.9	CRYBG3	3	97822174	3_61	0	0.0535949468962355	22.2130878741505	1.13039486604048e-05	-2.54103352891117	2
ENSG00000080822.16	CLDND1	3	98523270	3_62	0	0.0211916217665573	6.86571874336872	1.38148953422048e-06	-0.711768809543744	1
ENSG00000057019.15	DCBLD2	3	98905885	3_62	0	0.0248992715506052	8.41382549077799	1.98919582288199e-06	1.02914514044948	1
ENSG00000144810.15	COL8A1	3	99638508	3_62	0	0.0170385440180735	4.77472145940729	7.72463413283116e-07	0.515519229505831	1
ENSG00000036054.12	TBC1D23	3	100261437	3_63	0	0.0143451433774994	5.66463945874391	7.71568632309026e-07	-0.737891802593788	1
ENSG00000206535.7	LNP1	3	100402006	3_63	0	0.0190285027423367	8.37017510708363	1.51229514403026e-06	-0.87490003804899	1
ENSG00000181458.10	TMEM45A	3	100492758	3_63	0	0.065619112273367	20.3296610756731	1.2666536704116e-05	-2.06650240223453	1
ENSG00000114354.13	TFG	3	100709274	3_63	0	0.0146974534971387	5.89672453675809	8.22906195184477e-07	0.445621160676302	1
ENSG00000154175.16	ABI3BP	3	100991664	3_64	0	0.0105785349254842	4.78346455241844	4.80469120497675e-07	0.0341508664046651	2
ENSG00000081148.11	IMPG2	3	101320263	3_64	0	0.0120797235450841	6.05155648894841	6.94099103704557e-07	0.520166191647448	2
ENSG00000114391.12	RPL24	3	101687152	3_64	0	0.0113008897162511	5.41458333123398	5.80998586051071e-07	-0.37889360702055	1
ENSG00000182504.10	CEP97	3	101725179	3_64	0	0.0138308433399484	7.34603647331722	9.64715239864007e-07	0.94128011655107	1
ENSG00000144815.15	NXPE3	3	101779081	3_64	0	0.0134089951794255	7.04975717796421	8.97568886756703e-07	-0.734558962752359	1
ENSG00000144802.11	NFKBIZ	3	101828889	3_64	0	0.014864872723504	8.0358728632666	1.13420523875043e-06	-1.07106638830321	1
ENSG00000170017.12	ALCAM	3	105367241	3_66	0	0.00672685066629775	4.76329643760477	3.04240337027624e-07	-0.0452091177892593	1
ENSG00000138483.2	CCDC54	3	107377044	3_67	0	0.00791875608066228	6.61796389134859	4.9759814852371e-07	0.910977226215571	1
ENSG00000114455.13	HHLA2	3	108296400	3_67	0	0.00760745758459824	6.23527256274005	4.50393774563267e-07	0.790819543788514	1
ENSG00000114487.9	MORC1	3	109120175	3_67	0	0.00923019108299328	8.08074778066122	7.08206062676626e-07	-0.871855364646819	1
ENSG00000114446.4	IFT57	3	108222767	3_67	0	0.0122997485625664	10.8235936957703	1.26405249816132e-06	-1.31432691491193	1
ENSG00000177707.10	NECTIN3	3	111070094	3_69	0	0.0223098804299365	12.9872948857088	2.75114411599621e-06	-1.63492720794859	1
ENSG00000144824.20	PHLDB2	3	111732536	3_69	0	0.00947933427706793	4.79589436814781	4.31663019362128e-07	0.233559915206447	1
ENSG00000144848.10	ATG3	3	112562284	3_69	0	0.014498428097914	8.85731247559568	1.21932725714674e-06	-1.18733956703733	1
ENSG00000138459.8	SLC35A5	3	112561371	3_69	0	0.0352866298907897	17.3991041145614	5.82954240796297e-06	-2.02411464498352	1
ENSG00000163606.10	CD200R1	3	112975136	3_69	0	0.00987744206808039	5.18876289854051	4.86637658665554e-07	0.329673978766445	1
ENSG00000163608.14	NEPRO	3	113019471	3_69	0	0.0118181303587488	6.90258869609623	7.74565535077491e-07	-0.889535549295341	2
ENSG00000144857.14	BOC	3	113211230	3_70	0	0.0185599749089715	4.75693706678348	8.38305252692397e-07	0.0296149304892426	1
ENSG00000206530.10	CFAP44	3	113441898	3_70	0	0.0193330872877246	5.14813765173445	9.45036884390167e-07	-0.239962358546333	1
ENSG00000163611.11	SPICE1	3	113515598	3_70	0	0.0186585650021724	4.80771457300111	8.51754257318148e-07	-0.055879666909672	1
ENSG00000072858.10	SIDT1	3	113533195	3_70	0	0.0343190465853976	10.6655080671174	3.47547492558096e-06	-1.44805466386115	1
ENSG00000121579.12	NAA50	3	113746012	3_70	0	0.0218828911043445	6.3364876961271	1.31659042365377e-06	0.680877561478998	1
ENSG00000114573.9	ATP6V1A	3	113746914	3_70	0	0.0219051867602389	6.34626110968141	1.31996462937781e-06	0.6827087574597	1
ENSG00000184307.14	ZDHHC23	3	113951951	3_70	0	0.0832538600442606	19.2909203447078	1.52494690604007e-05	1.97998524196703	1
ENSG00000163617.10	CCDC191	3	114056663	3_70	0	0.0220303943451647	6.40096161521633	1.33895163762584e-06	0.56426974094776	1
ENSG00000181847.11	TIGIT	3	114277311	3_71	0	0.0117123259241611	4.76713606100684	5.30149179355226e-07	-0.121486732323969	1
ENSG00000144847.12	IGSF11	3	119146150	3_74	0	0.0199853224507426	11.951874540007	2.26800800027403e-06	-1.49966124604952	1
ENSG00000121578.12	B4GALT4	3	119239772	3_74	0	0.00980692911660874	5.14062877237494	4.78681535781922e-07	-0.288006411770889	1
ENSG00000176142.12	TMEM39A	3	119467987	3_74	0	0.0369630575342695	17.8673603024417	6.27083942768259e-06	1.98032435337821	1
ENSG00000163389.10	POGLUT1	3	119468031	3_74	0	0.0168725720267435	10.3293176872854	1.65481832797659e-06	-1.18357194653688	2
ENSG00000113845.9	TIMMDC1	3	119498467	3_74	0	0.0791572196201384	25.2798828297825	1.90004105388296e-05	-2.50253399307261	1
ENSG00000144843.11	ADPRH	3	119579762	3_74	0	0.0108542179898772	6.10984078469154	6.29688597965061e-07	0.574718237824413	1
ENSG00000183833.16	MAATS1	3	119702856	3_74	0	0.0108475537480294	6.103966965197	6.28696991313644e-07	0.578417455678352	1
ENSG00000175697.10	GPR156	3	120285335	3_74	0	0.00952019448882369	4.85725915646091	4.3907073674137e-07	0.366927754980106	2
ENSG00000163428.3	LRRC58	3	120349734	3_74	0	0.0153608177635628	9.43057508377183	1.37546616216995e-06	-1.1451246554757	1
ENSG00000065518.7	NDUFB4	3	120595989	3_74	0	0.0281966774407737	15.2579365581246	4.08499131716543e-06	-1.65199891932588	1
ENSG00000145087.12	STXBP5L	3	120907637	3_75	0	0.0187761004702777	4.75717666690624	8.4810979179905e-07	-0.0719239767776698	1
ENSG00000163833.7	FBXO40	3	121592799	3_75	0	0.0245161102070749	7.31683776940606	1.70322642968958e-06	-0.848725133322271	1
ENSG00000180353.10	HCLS1	3	121659058	3_75	0	0.0274939356173534	8.41887885767174	2.19780202133657e-06	1.02821909487219	1
ENSG00000173230.15	GOLGB1	3	121750038	3_75	0	0.0213857329261455	6.00522589497423	1.21941317866929e-06	0.561980566327038	1
ENSG00000173226.16	IQCB1	3	121835057	3_75	0	0.0214230935170839	6.02197491765424	1.22495045308912e-06	-0.570809546566712	1
ENSG00000145088.8	EAF2	3	121835057	3_75	0	0.0214230935170839	6.02197491765424	1.22495045308912e-06	-0.570809546566712	1
ENSG00000163406.10	SLC15A2	3	121893969	3_75	0	0.0251427434542443	7.55935459126394	1.80465744856352e-06	-1.08494628622765	1
ENSG00000121552.3	CSTA	3	122325058	3_76	0	0.0143461118183046	5.21678786943317	7.10615679250112e-07	0.322890953982051	1
ENSG00000160124.9	CCDC58	3	122387538	3_76	0	0.0142978716439304	5.19991064403175	7.05934929910114e-07	-0.540201298528378	1
ENSG00000114023.15	FAM162A	3	122384273	3_76	0	0.017798917163201	7.28150705445333	1.23058680268785e-06	-0.714655268886299	1
ENSG00000196981.3	WDR5B	3	122416408	3_76	0	0.0215031164312347	9.15031100613372	1.86824857049034e-06	-1.00073570686337	1
ENSG00000173200.12	PARP15	3	122577955	3_76	0	0.0277523943075796	11.4176626463105	3.00867350150337e-06	-1.28677475403911	2
ENSG00000173193.13	PARP14	3	122687467	3_76	0	0.0251054018366678	10.895121350647	2.5971476819466e-06	1.87143321780308	1
ENSG00000169087.10	HSPBAP1	3	122793842	3_76	0	0.0164545706031485	6.46811359592086	1.01055880128055e-06	0.891673743561405	2
ENSG00000138463.8	DIRC2	3	122795125	3_76	0	0.0154914760543973	5.90012393314829	8.6786331518205e-07	0.798177390006955	1
ENSG00000082684.14	SEMA5B	3	123028920	3_76	0	0.0142312249420793	5.1137441797971	6.91001003806959e-07	-0.169522376599413	1
ENSG00000114491.13	UMPS	3	124730083	3_77	0	0.0273245191796879	15.9719299849999	4.14388145627302e-06	-2.04556085141007	2
ENSG00000163885.11	CFAP100	3	126394612	3_78	0	0.0112660450317584	5.65866829639844	6.05317342211288e-07	-0.585895053378905	2
ENSG00000159650.8	UROC1	3	126490427	3_78	0	0.0142240149425581	7.83260906579781	1.05785476738187e-06	1.0060640094112	1
ENSG00000144909.7	OSBPL11	3	125594988	3_78	0	0.0193684113761781	10.7381938234143	1.97479780672841e-06	1.36103217895603	2
ENSG00000189366.9	ALG1L	3	125930974	3_78	0	0.0119233446766722	5.96960293531605	6.75835406869171e-07	-0.316349679565327	2
ENSG00000114547.9	ROPN1B	3	125987169	3_78	0	0.0143626196345147	8.03977918085554	1.09641552555231e-06	-1.62408502419265	1
ENSG00000114544.16	SLC41A3	3	126101728	3_78	0	0.010744777976554	5.42572946142559	5.53545058051481e-07	1.16699659856315	1
ENSG00000144908.13	ALDH1L1	3	126197538	3_78	0	0.0152631126362972	8.23311562328282	1.19317658050688e-06	-0.549132583844403	2
ENSG00000197763.14	TXNRD3	3	126655151	3_79	0	0.0172546263112447	10.6909809769481	1.75154182246022e-06	1.41159013596648	1
ENSG00000074416.13	MGLL	3	127819569	3_79	0	0.00989459554144545	5.3728407189234	5.04776826585731e-07	0.47126197843835	1
ENSG00000187715.13	KBTBD12	3	127915367	3_79	0	0.0324013227112795	16.7437752274035	5.15126060643221e-06	1.64388204349628	1
ENSG00000058262.9	SEC61A1	3	128002532	3_79	0	0.0167245456453429	10.3919885518496	1.65025244384901e-06	-2.0099532965987	1
ENSG00000175792.11	RUVBL1	3	128153663	3_79	0	0.0122965094813626	7.44947289327637	8.69770733049683e-07	1.06197125034506	2
ENSG00000132394.10	EEFSEC	3	128153663	3_79	0	0.0152501914284706	9.50866072368306	1.37686716671933e-06	1.65212181121181	1
ENSG00000170893.3	TRH	3	129974494	3_80	0	0.0124357465861237	7.48926994528093	8.84318569993602e-07	-0.82721420980862	1
ENSG00000114656.10	KIAA1257	3	129022864	3_80	0	0.0106265248197825	6.28682970697934	6.34337453416908e-07	1.01609086265215	1
ENSG00000172780.16	RAB43	3	129122809	3_80	0	0.0327800400718205	16.8077590673023	5.23138509792888e-06	-2.28109474136352	2
ENSG00000240682.9	ISY1	3	129161573	3_80	0	0.0223607835181184	13.1529727538147	2.79259743223153e-06	1.99729986975197	1
ENSG00000181789.14	COPG1	3	129249799	3_80	0	0.0542647425282169	21.6685366532913	1.11646400658395e-05	2.93168996365934	1
ENSG00000184897.5	H1FX	3	129315915	3_80	0	0.121318309115007	29.0963713202575	3.35168021606565e-05	-2.81399012275298	2
ENSG00000172771.11	EFCAB12	3	129428575	3_80	0	0.0092895877536403	4.83292795106501	4.26289032344323e-07	-0.10906700826398	1
ENSG00000004399.12	PLXND1	3	129607477	3_80	0	0.0212281051730945	12.5688794199785	2.53340828951601e-06	-1.31396539029136	1
ENSG00000196455.7	PIK3R4	3	130746630	3_81	0	0.0885144997301767	22.5875604115133	1.89837122804292e-05	3.21591151951194	2
ENSG00000017260.19	ATP2C1	3	130850713	3_81	0	0.0142492851152835	4.9222390937025	6.65967719210027e-07	0.0780175250544719	2
ENSG00000198585.11	NUDT16	3	131381465	3_81	0	0.0140901080021812	4.81477092260574	6.44150499489892e-07	-0.0372596101846957	1
ENSG00000114686.8	MRPL3	3	131502955	3_81	0	0.0140644040029029	4.79731380979395	6.40644140124645e-07	0.186723268458026	1
ENSG00000196353.11	CPNE4	3	132285419	3_82	0	0.0247605309719291	12.7424557058192	2.99578390362873e-06	1.53700407304255	1
ENSG00000240303.7	ACAD11	3	132658573	3_82	0	0.0271523662797244	13.6288164847901	3.51368823139603e-06	1.38206171953146	1
ENSG00000091527.15	CDV3	3	133540896	3_83	0	0.0292464805011945	15.5299028746031	4.31260564772901e-06	-1.58670884497849	1
ENSG00000154917.10	RAB6B	3	133895761	3_83	0	0.00966385503455247	5.03348256733084	4.61866403175452e-07	0.507900013169304	1
ENSG00000163785.12	RYK	3	134240902	3_83	0	0.0108013417940185	5.8974105415134	6.0483437739545e-07	0.418271106708677	1
ENSG00000182923.16	CEP63	3	134486229	3_83	0	0.0120718760894079	6.97188493856011	7.9913909386721e-07	0.789858189376724	1
ENSG00000073711.10	PPP2R3A	3	135967692	3_84	0	0.0136783884646403	20.573730983952	2.67205496273668e-06	4.15210007833854	1
ENSG00000174579.3	MSL2	3	136198785	3_84	0	0.0190781530287354	18.9308597840164	3.42928881981236e-06	3.65742464007093	1
ENSG00000118007.12	STAG1	3	136751475	3_84	0	0.0143097995970249	12.6051747263703	1.71269416642779e-06	2.57306940234032	2
ENSG00000158092.6	NCK1	3	136862055	3_84	0	0.0113864088531664	5.88693672369362	6.36463552561722e-07	0.733772761565784	1
ENSG00000174564.12	IL20RB	3	136948563	3_84	0	0.018071629363579	15.1280602949209	2.59584020433056e-06	-2.73820944063168	1
ENSG00000066405.12	CLDN18	3	137998902	3_85	0	0.0106123790812886	5.74221150957177	5.78614532221596e-07	0.565080845118492	1
ENSG00000158163.14	DZIP1L	3	138116190	3_85	0	0.0104831896161223	5.62522127748832	5.5992576088186e-07	0.683325443648075	1
ENSG00000138231.12	DBR1	3	138174902	3_85	0	0.0566151911805934	21.8481138607026	1.17447648375306e-05	1.83633732418303	1
ENSG00000114098.17	ARMC8	3	138187690	3_85	0	0.00957168769523209	4.75639095127636	4.32278326041562e-07	0.366632921314855	1
ENSG00000158220.13	ESYT3	3	138434098	3_85	0	0.00994867759270712	5.1252871581666	4.84151137570421e-07	0.136996318857038	1
ENSG00000114107.8	CEP70	3	138594051	3_85	0	0.0127357483254054	7.4853131482283	9.05173516328487e-07	1.63035384475208	2
ENSG00000114115.9	RBP1	3	139540080	3_85	0	0.00961577504420785	4.80027344056179	4.38275978988661e-07	0.252381020070049	2
ENSG00000163864.15	NMNAT3	3	139677620	3_85	0	0.0183103078070557	10.9603972523684	1.90554556085829e-06	-1.33242686786244	2
ENSG00000158258.16	CLSTN2	3	139935624	3_85	0	0.00976971099391	4.95193914415373	4.5936130858744e-07	-0.308387152173589	1
ENSG00000155903.11	RASA2	3	141486623	3_86	0	0.0191423731087083	6.66453159695813	1.21133092561336e-06	0.762651084483443	1
ENSG00000114125.13	RNF7	3	141709895	3_87	0	0.0140066045123629	7.07167113881567	9.40485965199511e-07	0.980406333966208	2
ENSG00000069849.10	ATP1B3	3	141875705	3_87	0	0.0137636414108362	6.91511561567012	9.0371229655479e-07	-0.801719424853396	1
ENSG00000175054.14	ATR	3	142579130	3_87	0	0.0111669957691026	4.8876629069886	5.18244848963533e-07	-0.0792219738466987	1
ENSG00000120756.12	PLS1	3	142596343	3_87	0	0.0111947279051298	4.91386991880514	5.22317521242578e-07	0.126901782182575	1
ENSG00000181804.14	SLC9A9	3	143852305	3_88	0	0.0257927211245108	9.11276547529825	2.23174593685256e-06	1.0200239489165	1
ENSG00000181744.8	C3orf58	3	143971775	3_88	0	0.01661894581228	4.896049645736	7.72585728524272e-07	-0.279544785225555	2
ENSG00000114698.14	PLSCR4	3	146226549	3_90	0	0.0280238875921591	8.11754033204423	2.15998250811851e-06	-0.933229609675864	2
ENSG00000188313.12	PLSCR1	3	146544557	3_90	0	0.0202257106337886	4.98522356359934	9.57383251126158e-07	0.114727762907896	2
ENSG00000152977.9	ZIC1	3	147393907	3_91	0	0.082610695102861	28.4515532886323	2.23171973824988e-05	2.52258005823635	1
ENSG00000174963.17	ZIC4	3	147406919	3_91	0	0.108454513657868	31.1472597116946	3.20748675801586e-05	-2.97817436892137	2
ENSG00000153002.11	CPB1	3	148626766	3_91	0	0.00727422567668012	5.04041039424238	3.48136906424384e-07	-0.216724847738187	2
ENSG00000163754.17	GYG1	3	148991343	3_91	0	0.00809147701902446	6.05637731351457	4.6530543545115e-07	0.601299065695968	1
ENSG00000071794.15	HLTF	3	149084128	3_91	0	0.0117662184008093	9.63214993011418	1.0761121531653e-06	1.26381328925983	2
ENSG00000163755.8	HPS3	3	149129654	3_91	0	0.0147796953725925	11.8128423582059	1.65774332534553e-06	1.52882706434579	1
ENSG00000047457.13	CP	3	149221606	3_91	0	0.00929608342218291	7.38116473527606	6.5151183208949e-07	0.920843737127583	2
ENSG00000163762.6	TM4SF18	3	149325344	3_91	0	0.00799500063416014	5.94190760942539	4.51067767195322e-07	0.485008092848418	1
ENSG00000169908.11	TM4SF1	3	149378008	3_92	0	0.0208558482376978	5.15676564127087	1.02118082010406e-06	-0.334898877229023	1
ENSG00000114744.8	COMMD2	3	149746640	3_92	0	0.0412416253578685	11.7221023327899	4.59027471861901e-06	-1.37819370290708	1
ENSG00000144895.11	EIF2A	3	150546641	3_93	0	0.0157485121942468	6.04833404159099	9.04425287309612e-07	0.688298525546139	2
ENSG00000198843.12	SELENOT	3	150602535	3_93	0	0.0196913530492966	8.18893329602088	1.53108848087779e-06	-1.0057442159089	1
ENSG00000120742.10	SERP1	3	150601897	3_93	0	0.0165299106128868	6.51199916705386	1.02207375892624e-06	-0.795057477677112	1
ENSG00000174946.6	GPR171	3	151203001	3_93	0	0.0151386688597708	5.67029634356817	8.15062369984691e-07	0.480655948395051	1
ENSG00000169313.9	P2RY12	3	151384664	3_93	0	0.0139800680201643	4.90844675681847	6.51554525662062e-07	0.335347681510512	1
ENSG00000152580.8	IGSF10	3	151458602	3_93	0	0.0137934450402712	4.77988810419121	6.26019520535972e-07	0.161169827060586	1
ENSG00000198829.6	SUCNR1	3	151873953	3_94	0	0.0214153113744909	13.3731698818442	2.71929392016234e-06	1.57152941154099	1
ENSG00000169860.6	P2RY1	3	152834401	3_94	0	0.0265889927406624	15.4516895291695	3.90099375911105e-06	-1.87569696744343	1
ENSG00000174953.13	DHX36	3	154324761	3_95	0	0.0168590711315698	5.09385001175623	8.15412177232248e-07	0.146459658603833	1
ENSG00000196549.10	MME	3	155023818	3_96	0	0.0229172381434412	8.31768847789418	1.80993227796633e-06	-0.945984632858179	1
ENSG00000240045.1	RP11-451G4.2	3	155293692	3_96	0	0.0187773318347921	6.40642545518373	1.14221288523181e-06	0.63760878178032	2
ENSG00000114805.16	PLCH1	3	155745473	3_96	0	0.0158945616164204	4.80984509257742	7.25900408186721e-07	0.552913923146294	1
ENSG00000169359.13	SLC33A1	3	155854340	3_96	0	0.0324716374617995	11.6697589050426	3.59801914612079e-06	-1.66607491690337	1
ENSG00000163655.15	GMPS	3	155870359	3_96	0	0.029434905680238	10.7240677692993	2.99722671621e-06	1.74920795542413	1
ENSG00000169282.17	KCNAB1	3	156037538	3_96	0	0.0161911477168097	4.98669987979868	7.66634330059606e-07	0.0200183535102657	1
ENSG00000114850.6	SSR3	3	156554757	3_97	0	0.0579053978189822	15.9244734011524	8.75551156831245e-06	-1.90379753928784	1
ENSG00000163659.12	TIPARP	3	156672810	3_97	0	0.0376413756193291	11.7471750305007	4.19852093458934e-06	1.35745152091214	1
ENSG00000163660.11	CCNL1	3	157160775	3_97	0	0.0400167086200838	12.3385984138633	4.68818338278163e-06	1.44515662107135	2
ENSG00000174899.10	PQLC2L	3	157543172	3_97	0	0.0199932702799994	5.65975535219403	1.07443189649527e-06	-0.539848778645379	1
ENSG00000174891.12	RSRC1	3	158105616	3_98	0	0.0158864934295995	7.07174007421577	1.06672318335768e-06	0.748005618405523	2
ENSG00000168827.14	GFM1	3	158634583	3_98	0	0.0160081406332447	7.14476899464902	1.08599163351362e-06	-0.848723591185634	1
ENSG00000079257.7	LXN	3	158672347	3_98	0	0.0128537539953366	5.04498827290049	6.15726069325481e-07	-0.260775987294557	1
ENSG00000118849.9	RARRES1	3	158732628	3_98	0	0.0126304933046058	4.87745080366651	5.84939039093546e-07	0.24216743573391	1
ENSG00000151967.18	SCHIP1	3	159839749	3_99	0	0.0129901068007626	9.27772704611153	1.14433112285946e-06	-0.916411162201093	2
ENSG00000168811.6	IL12A	3	159981157	3_99	0	0.00836358349108224	5.29154738796934	4.20215902089859e-07	-0.238784121664546	1
ENSG00000068885.14	IFT80	3	160397216	3_99	0	0.00783753894093175	4.77948000160692	3.5567861742531e-07	0.234963228882738	1
ENSG00000113810.15	SMC4	3	160398964	3_99	0	0.00853045639266659	5.60673475639969	4.5412945882675e-07	-0.433063682960439	1
ENSG00000186432.8	KPNA4	3	160557243	3_99	0	0.0289601644600305	15.8990942657807	4.37190589170452e-06	-1.29639508811603	2
ENSG00000163590.13	PPM1L	3	160753457	3_99	0	0.00787049538394025	5.04217105451688	3.76805332513077e-07	0.709469605246621	1
ENSG00000169251.12	NMD3	3	161108616	3_99	0	0.0193167660154595	15.1022026930172	2.76995115496929e-06	-3.96841251749642	1
ENSG00000169255.13	B3GALNT1	3	161105484	3_99	0	0.00786030293655815	5.27335396806684	3.93571466232803e-07	0.334543401219826	1
ENSG00000196542.8	SPTSSB	3	161372828	3_99	0	0.00898819917177574	9.28343659028946	7.92280304146227e-07	2.74347680229962	1
ENSG00000169064.12	ZBBX	3	167381644	3_102	0	0.0159086878268733	10.4686979286408	1.5813369727927e-06	1.18456319680591	1
ENSG00000114204.14	SERPINI2	3	167479269	3_103	0	0.0161008442250887	6.18849471340194	9.46086987677981e-07	-0.921439308888807	1
ENSG00000114209.14	PDCD10	3	167734716	3_103	0	0.21987090252078	31.9135781646495	6.66255268209512e-05	-3.35088825449103	2
ENSG00000173905.8	GOLIM4	3	168096432	3_103	0	0.0425632936565397	15.5388400891862	6.27987821453165e-06	2.0803416366704	1
ENSG00000013293.5	SLC7A14	3	170578492	3_104	0	0.00595268510855662	5.63924331379409	3.18736015662561e-07	-0.784838610995577	1
ENSG00000184378.2	ACTRT3	3	169735651	3_104	0	0.0132862794917346	12.9414836446347	1.63261900852968e-06	1.61486805962523	2
ENSG00000171757.15	LRRC34	3	169812170	3_104	0	0.0104417609523417	10.626450690219	1.05356024496395e-06	1.35659714658571	2
ENSG00000173890.16	GPR160	3	170038331	3_104	0	0.00899240473035978	8.98095922389419	7.6682447642487e-07	-1.23752046064908	1
ENSG00000173889.15	PHC3	3	170181879	3_104	0	0.00629631271053643	6.03271363277426	3.60658686312529e-07	0.791668928688787	1
ENSG00000163577.7	EIF5A2	3	170908915	3_104	0	0.00616666155922774	6.97332757588546	4.08307707154671e-07	1.35567010466855	1
ENSG00000075420.12	FNDC3B	3	172038590	3_105	0	0.0247352740427464	9.14061466142322	2.14678980392192e-06	-0.970264087139041	1
ENSG00000144959.9	NCEH1	3	172710992	3_106	0	0.0462860580264913	16.3015226174466	7.16433298952974e-06	2.50939414571209	1
ENSG00000169760.17	NLGN1	3	173396095	3_106	0	0.0141101772337232	4.8773354285159	6.53450192034378e-07	0.219444805443283	1
ENSG00000197584.11	KCNMB2	3	178273180	3_109	0	0.0303824497809877	17.713202348261	5.10995727991904e-06	2.02186863391729	1
ENSG00000172667.10	ZMAT3	3	179072373	3_110	0	0.0218372817971859	6.43532080157699	1.33433899047959e-06	0.661589595129294	1
ENSG00000121879.3	PIK3CA	3	179148539	3_110	0	0.0298905188781067	9.45282213199859	2.68282495288449e-06	1.09106300200169	1
ENSG00000171121.16	KCNMB3	3	179267123	3_110	0	0.0188393048841188	5.01897217584479	8.97794745681167e-07	0.409301973016542	1
ENSG00000121864.9	ZNF639	3	179323100	3_110	0	0.0200674756126285	5.62448499168161	1.07169919106103e-06	-0.566707415298487	1
ENSG00000171109.18	MFN1	3	179340437	3_110	0	0.0190240125968321	5.11248947717533	9.23489472027147e-07	-0.228803475272816	3
ENSG00000114450.9	GNB4	3	179470305	3_110	0	0.0382127290998312	11.8219242919983	4.28937114651669e-06	1.45450386245413	1
ENSG00000145075.11	CCDC39	3	180870597	3_111	0	0.0114573258033182	14.9613713576806	1.62761641988435e-06	2.72793947519334	1
ENSG00000205981.6	DNAJC19	3	180990173	3_111	1	0.217372589591485	43.6203345816562	9.00308122719916e-05	6.53142695060581	1
ENSG00000058063.15	ATP11B	3	182793079	3_112	0	0.0125313516930892	6.16879734067836	7.33999591707343e-07	-0.800557403782989	2
ENSG00000078070.12	MCCC1	3	183116380	3_112	0	0.0117584633101661	5.56025262452485	6.20786821632866e-07	-0.469774658674404	1
ENSG00000078081.7	LAMP3	3	183162707	3_112	0	0.0630833908297455	21.7416330922373	1.30228065253284e-05	2.1303147593799	2
ENSG00000053524.12	MCF2L2	3	183426171	3_112	0	0.0112345768929617	5.12469080211874	5.46665649452672e-07	0.313288100150167	1
ENSG00000180834.7	MAP6D1	3	183825503	3_112	0	0.0385173973486757	16.9511878453156	6.19946863565642e-06	2.05078937626724	1
ENSG00000175193.13	PARL	3	183901257	3_112	0	0.0379763383352773	16.8144759947483	6.06308730992765e-06	1.827825378072	1
ENSG00000114770.16	ABCC5	3	184015996	3_112	0	0.0110144639210394	4.93562597219028	5.16182173972491e-07	0.363901312580825	2
ENSG00000163888.3	CAMK2N2	3	184261058	3_113	0	0.0192608505672348	7.5158724177314	1.37452378055343e-06	0.747426673813285	1
ENSG00000145191.12	EIF2B5	3	184135073	3_113	0	0.0259912003126004	10.3244724928936	2.54795412640508e-06	-1.20349630328657	1
ENSG00000161203.13	AP2M1	3	184175079	3_113	0	0.0367005543373984	13.6011285391447	4.73963574128658e-06	1.55108412375481	1
ENSG00000145198.14	VWA5B2	3	184230875	3_113	0	0.0152549256465074	5.26432892338389	7.62518717645413e-07	-0.299699201136445	1
ENSG00000214160.9	ALG3	3	184270501	3_113	0	0.0197551823444403	7.67427079683678	1.43951289382749e-06	-0.941033441015753	1
ENSG00000175166.16	PSMD2	3	184298477	3_113	0	0.0169754183667833	6.26572631119103	1.00992542114576e-06	0.570088024052144	1
ENSG00000114859.15	CLCN2	3	184362172	3_113	0	0.0150760674862589	5.11741722419703	7.32548352867868e-07	-0.334285015058853	1
ENSG00000090539.15	CHRD	3	184381262	3_113	0	0.0465296403681278	15.9687601453318	7.05502066776032e-06	-1.60758093589274	1
ENSG00000177383.4	MAGEF1	3	184705870	3_113	0	0.014504883786029	4.7773017271284	6.57952167367336e-07	-0.123146041108124	1
ENSG00000156931.15	VPS8	3	184806704	3_113	0	0.278187250612561	23.7747473158391	6.27986819897989e-05	-3.75621586303508	1
ENSG00000187068.2	C3orf70	3	185071550	3_113	0	0.0165131597228533	5.93236336020887	9.30154994408665e-07	0.486983566258922	2
ENSG00000073803.13	MAP3K13	3	185283295	3_113	0	0.0145814749654379	4.83478466366995	6.6938502000215e-07	-0.151814405755638	2
ENSG00000090512.11	FETUB	3	186640577	3_114	0	0.0157520945058173	8.0884773261363	1.20976907318274e-06	0.84358981904801	1
ENSG00000163898.9	LIPH	3	185552333	3_114	0	0.0120399779003009	5.5177788085726	6.30793738145072e-07	0.286810183226713	1
ENSG00000163904.12	SENP2	3	185582801	3_114	0	0.0111655326729061	4.79716421703512	5.08582519631987e-07	-0.238068178308449	1
ENSG00000244405.7	ETV5	3	186109514	3_114	0	0.0119747477785198	5.46585911405064	6.21472913307128e-07	-0.816926963821616	2
ENSG00000058866.14	DGKG	3	186362201	3_114	0	0.0728305286285477	22.8789887435304	1.58215010224075e-05	-2.18801483257949	1
ENSG00000213139.7	CRYGS	3	186546798	3_114	0	0.0153946250075554	7.8687395875621	1.15019555282691e-06	-0.889321417043952	1
ENSG00000090520.11	DNAJB11	3	186568197	3_114	0	0.0119849059983058	5.47395620869924	6.22921538579377e-07	0.416722312374636	1
ENSG00000156976.16	EIF4A2	3	186783242	3_114	0	0.0169920453484466	8.81404440278693	1.42206120696726e-06	0.966628852655529	1
ENSG00000073849.14	ST6GAL1	3	186930256	3_114	0	0.0111187840183573	4.75707332470637	5.02220616199501e-07	-0.0106681576645188	2
ENSG00000127241.16	MASP1	3	187291624	3_115	0	0.0106852836964364	5.81773722689053	5.90252119681768e-07	0.454237088813795	2
ENSG00000145012.13	LPP	3	188152990	3_115	0	0.00960923898996469	4.80969882486502	4.38838047417158e-07	0.287930610642211	1
ENSG00000113946.3	CLDN16	3	190322628	3_116	0	0.0197416583060311	7.37995593463733	1.38335866969726e-06	0.719349790502569	1
ENSG00000188729.6	OSTN	3	191198981	3_117	0	0.0149144496052914	14.5265800021255	2.05715970089571e-06	-1.58595134263884	2
ENSG00000152492.13	CCDC50	3	191328981	3_117	0	0.0107909805263652	11.4758969001353	1.17583110172938e-06	-1.33354597977686	1
ENSG00000188958.9	UTS2B	3	191330947	3_117	0	0.0058335891516994	5.74715100745335	3.18336065727208e-07	-0.306282546242308	1
ENSG00000187527.10	ATP13A5	3	193378740	3_118	0	0.0136008385500922	5.55460177321141	7.17325071948805e-07	-0.51783706859608	1
ENSG00000127252.5	HRASLS	3	193241004	3_118	0	0.0125130584926927	4.75746427307482	5.65244580469445e-07	-0.00278588740934841	1
ENSG00000127249.14	ATP13A4	3	193593967	3_118	0	0.0408648499252053	16.1258051281644	6.25703684541621e-06	-1.84418288597135	1
ENSG00000198836.8	OPA1	3	193593967	3_118	0	0.0408648499252053	16.1258051281644	6.25703684541621e-06	-1.84418288597135	1
ENSG00000133657.14	ATP13A3	3	194498003	3_119	0	0.0172640002120319	4.76413944946149	7.80950117412529e-07	-0.0418872704931495	2
ENSG00000041802.10	LSG1	3	194648851	3_119	0	0.0306085737804035	10.2633438919463	2.9828359705871e-06	-1.12321376314465	1
ENSG00000173950.15	XXYLT1	3	195271242	3_120	0	0.0140348073892225	5.0348628945604	6.7095207805217e-07	0.0614251329243029	1
ENSG00000189058.8	APOD	3	195572272	3_120	0	0.0137939468290496	4.85983937849115	6.36513853136486e-07	-0.28758342302855	2
ENSG00000176945.16	MUC20	3	195720140	3_120	0	0.02677366480384	11.3780037378072	2.89248616772905e-06	-1.3277373302376	1
ENSG00000061938.16	TNK2	3	195912286	3_120	0	0.0304486544946344	12.3616092234123	3.57388450446616e-06	1.53797811521062	1
ENSG00000072274.12	TFRC	3	196082264	3_120	0	0.0153663442316159	5.73191497998186	8.36310779627006e-07	-0.186244000096594	1
ENSG00000163959.9	SLC51A	3	196208253	3_120	1	0.74307510663228	21.9881233562623	0.000155138030608237	-4.20270218565725	3
ENSG00000213123.10	TCTEX1D2	3	196318975	3_121	0	0.0183092950036989	17.3996491414072	3.02488946895004e-06	-3.2156756805875	1
ENSG00000163960.11	UBXN7	3	196430227	3_121	0	0.0472290864994363	20.3256203286913	9.11487571600735e-06	-3.71614021906657	1
ENSG00000174013.7	FBXO45	3	196568292	3_121	0	0.00761490552787592	8.48472730684747	6.13479147642688e-07	-1.46251575479453	1
ENSG00000114503.10	NCBP2	3	196941425	3_121	0	0.0062284295354933	5.41277072771677	3.20107304253448e-07	-0.676614034415645	1
ENSG00000270170.1	NCBP2-AS2	3	196943041	3_121	0	0.108204765914236	32.0982541938308	3.29780671993306e-05	3.08534446286862	2
ENSG00000119227.7	PIGZ	3	196949287	3_121	0	0.00587240173455339	4.88856721874094	2.72580476412533e-07	-0.468570523492484	2
ENSG00000186001.12	LRCH3	3	197791099	3_122	0	0.012902961552435	4.77719502675823	5.85274727575012e-07	0.0611211956872692	1
ENSG00000185621.11	LMLN	3	197960381	3_122	0	0.0129406013424752	4.80505014684362	5.90404663788766e-07	0.195766399387787	1
ENSG00000272602.5	ZNF595	4	522609	4_1	0	0.0116742860967956	4.78061632536799	5.29921596511115e-07	-0.299999327327762	1
ENSG00000131127.13	ZNF141	4	337951	4_1	0	0.0120087519504637	5.05059796119455	5.75888054439916e-07	0.156088375536713	1
ENSG00000169026.12	MFSD7	4	689228	4_1	0	0.0377449501628366	16.0441666050936	5.75007376624609e-06	-1.95291290025613	1
ENSG00000185619.18	PCGF3	4	705263	4_2	0	0.0148106177295209	6.03556415373077	8.48766910337319e-07	-0.141545261225514	2
ENSG00000178950.16	GAK	4	930492	4_2	0	0.0245591561215941	12.449689712928	2.90314925582714e-06	2.11404602374783	1
ENSG00000127419.16	TMEM175	4	932335	4_2	0	0.015597499603108	6.51538599326895	9.64922714484778e-07	-0.494866165743236	1
ENSG00000145214.13	DGKQ	4	986676	4_2	0	0.0126998576163705	4.91101669481851	5.9219898569868e-07	0.523929197648922	1
ENSG00000127415.12	IDUA	4	986676	4_2	0	0.0126998576163705	4.91101669481851	5.9219898569868e-07	0.523929197648923	1
ENSG00000145217.13	SLC26A1	4	993651	4_2	0	0.055599695095963	18.5573674115199	9.7968435582167e-06	1.86302827960319	1
ENSG00000127418.14	FGFRL1	4	1058221	4_2	0	0.0171506843687628	8.446142366727	1.37542606074337e-06	1.88090784239742	1
ENSG00000159674.11	SPON2	4	1209371	4_2	0	0.0170090934898572	7.37064404186108	1.19037556342196e-06	-0.842365946990258	1
ENSG00000159692.15	CTBP1	4	1250430	4_2	0	0.0127645193102863	4.84344778854947	5.87024846895148e-07	-0.280387365046324	1
ENSG00000163945.15	UVSSA	4	1312014	4_2	0	0.0150604826196068	6.22894044831881	8.9073899390865e-07	-0.506729702682229	2
ENSG00000179979.8	CRIPAK	4	1347765	4_2	0	0.0138982806369812	5.54048776812179	7.31149982596691e-07	-0.401242915052597	1
ENSG00000206113.10	CFAP99	4	2419402	4_3	0	0.0162649622686444	4.94158182666039	7.63161491464423e-07	-0.196639594643451	1
ENSG00000168936.10	TMEM129	4	1721659	4_3	0	0.0176173871492114	5.70659684950511	9.54588256539258e-07	-0.481504567557018	2
ENSG00000013810.18	TACC3	4	1721538	4_3	0	0.0159544634721268	4.75703398454308	7.20635835679166e-07	-0.0260249496324317	2
ENSG00000068078.17	FGFR3	4	1793082	4_3	0	0.0276268605197608	10.0251104353573	2.62977200186877e-06	1.12891461114934	1
ENSG00000123933.16	MXD4	4	2262585	4_3	0	0.0190013802604153	6.43133255958532	1.1603353229825e-06	0.639093032087204	1
ENSG00000063978.15	RNF4	4	2466024	4_3	0	0.0344469362705261	12.1504910272162	3.97412778509007e-06	1.54428534660508	1
ENSG00000087274.16	ADD1	4	2843547	4_4	0	0.0280284533174344	12.0061804819971	3.19522464498327e-06	1.76474166013393	1
ENSG00000087269.15	NOP14	4	2963617	4_4	0	0.0318021903666451	13.2221941821474	3.99261984129398e-06	1.94984514535021	1
ENSG00000132406.11	TMEM128	4	4242135	4_5	0	0.0126264353821732	5.09809891471666	6.11204319476226e-07	-0.297044831553803	4
ENSG00000145220.13	LYAR	4	4290098	4_5	0	0.0173604715018728	8.15210447034336	1.34378147455977e-06	-0.972178891535402	1
ENSG00000168824.14	NSG1	4	4348376	4_5	0	0.0152748910763617	6.88894744841605	9.9914470371005e-07	-0.776793864066826	1
ENSG00000168818.9	STX18	4	4423893	4_5	1	0.0975490893362626	22.2674529625856	2.06248671484294e-05	-3.92156869155782	2
ENSG00000163132.6	MSX1	4	4859409	4_6	0	0.0295115697093571	11.0763104527739	3.10373637981653e-06	-1.39947611719632	1
ENSG00000170891.10	CYTL1	4	5019294	4_6	0	0.0281614902715809	10.6256078130535	2.84123275277673e-06	-1.18842081994474	1
ENSG00000179010.14	MRFAP1	4	6627477	4_7	0	0.0100449301579705	4.99791197168597	4.76686574861564e-07	-0.225352425991131	1
ENSG00000163993.6	S100P	4	6692863	4_7	0	0.0101690594082325	5.11521820138613	4.93903775004916e-07	-0.268954420617699	2
ENSG00000173013.5	CCDC96	4	7042630	4_8	0	0.0189538227197487	5.90277188583117	1.06230741069106e-06	-0.637776418196006	1
ENSG00000109519.12	GRPEL1	4	7067714	4_8	0	0.0184214087612232	5.62968054902529	9.84700113833365e-07	-0.564679419283185	1
ENSG00000184985.16	SORCS2	4	7190053	4_8	0	0.0179686695323985	5.39121666499504	9.19814187801282e-07	0.400414888934647	2
ENSG00000155275.18	TRMT44	4	8434559	4_10	0	0.0174856362590585	8.32921986832183	1.38287575665317e-06	1.18391379197899	1
ENSG00000087008.15	ACOX3	4	8440048	4_10	0	0.017622114494504	8.40373357558111	1.40613717740745e-06	1.0452607040454	1
ENSG00000169676.5	DRD5	4	9779606	4_11	0	0.0201611654019677	8.71245688439414	1.66783725767468e-06	1.1105586011054	1
ENSG00000109667.11	SLC2A9	4	10048076	4_11	0	0.0133685039085357	4.77800474976309	6.06494380563721e-07	-0.211897311455982	2
ENSG00000178163.7	ZNF518B	4	10457345	4_11	0	0.0218354993166311	9.47784690094327	1.96503465246853e-06	-0.956463251681672	1
ENSG00000038219.12	BOD1L1	4	13627813	4_13	0	0.00925395719712574	6.53643088807702	5.74335362048608e-07	-0.707290698991001	2
ENSG00000137449.15	CPEB2	4	15002486	4_14	0	0.0167075438827081	6.88500928794014	1.09223109830335e-06	-0.803449738462633	1
ENSG00000048342.15	CC2D2A	4	15446761	4_15	0	0.0276232525267969	11.6492093503815	3.0554041248705e-06	1.22105924002	2
ENSG00000118564.14	FBXL5	4	15680842	4_15	0	0.0269529706577024	11.4129329868986	2.92079652019789e-06	1.46765111601655	1
ENSG00000109743.10	BST1	4	15701954	4_15	0	0.0166475186631289	6.78958533705196	1.07322346240414e-06	0.784202636189787	2
ENSG00000007062.11	PROM1	4	16075300	4_16	0	0.0114773864783565	4.78075989547036	5.20999534557631e-07	0.00426340808677324	1
ENSG00000137441.7	FGFBP2	4	15969718	4_16	0	0.0496131711028225	18.8546767598123	8.88205533881178e-06	-1.86591440300765	1
ENSG00000169762.16	TAPT1	4	16228360	4_16	0	0.0126156479654691	5.68463285665358	6.80940835683174e-07	-0.424418792435646	1
ENSG00000169744.12	LDB2	4	16898323	4_16	0	0.0181521865156813	9.16712519574766	1.58000879589256e-06	-1.03121943545889	1
ENSG00000047662.4	FAM184B	4	17781082	4_17	0	0.0118310011756503	5.5116756204524	6.19159504978973e-07	0.410408548664469	1
ENSG00000163257.10	DCAF16	4	17810291	4_17	0	0.0121641295323104	5.7773963249677	6.67283819066078e-07	-0.513079335817323	2
ENSG00000109805.9	NCAPG	4	17810031	4_17	0	0.0203037767468595	10.6802126229179	2.0589894671824e-06	1.55320248942473	2
ENSG00000178177.15	LCORL	4	18022222	4_17	0	0.0675529573522282	22.2957815944752	1.43009360525853e-05	2.6649499958836	1
ENSG00000163138.18	PACRGL	4	20695589	4_19	0	0.0108693058382814	5.01074076546861	5.17131676030902e-07	0.0142890417441321	2
ENSG00000109618.11	SEPSECS	4	25160758	4_21	0	0.0680222320390271	25.1411489426392	1.62380321227515e-05	2.61353354696701	1
ENSG00000053900.10	ANAPC4	4	25377097	4_21	0	0.00898633556589035	5.65465416137301	4.8248751213616e-07	-0.53605628032352	1
ENSG00000168214.20	RBPJ	4	26163543	4_22	0	0.0292548043429856	17.0383141210101	4.73283338028143e-06	-1.51763369104593	1
ENSG00000174145.7	NWD2	4	37243841	4_30	0	0.00976475338584004	4.97470933268589	4.61239387378365e-07	-0.324926503210661	1
ENSG00000181826.9	RELL1	4	37686821	4_31	0	0.0118809931372958	7.50436416250513	8.46572277431132e-07	-0.735319874207776	1
ENSG00000169299.13	PGM2	4	37826564	4_31	0	0.15879831155356	32.7666989449899	4.94055761374904e-05	-3.23970403449383	1
ENSG00000250254.1	PTTG2	4	37960045	4_31	0	0.0122343792936962	7.78455461599201	9.04301200217815e-07	0.925897919072217	2
ENSG00000109787.12	KLF3	4	38664197	4_31	0	0.0597891647267164	23.0631569240609	1.30929839956208e-05	2.26847289808989	1
ENSG00000174130.12	TLR6	4	38856325	4_31	0	0.0404280400992881	19.2641653931824	7.39486555949502e-06	2.06043763913431	1
ENSG00000121895.7	TMEM156	4	39033194	4_32	0	0.0180752156134045	4.79846375115399	8.23536972931637e-07	-0.276185696556609	2
ENSG00000157796.17	WDR19	4	39180506	4_32	0	0.0204027335139778	5.95969127559696	1.15454141667695e-06	0.784999873742708	2
ENSG00000134962.6	KLB	4	39445546	4_32	0	0.0902447524130612	20.3816947788315	1.74646404135497e-05	2.1443397450774	1
ENSG00000163682.15	RPL9	4	39458104	4_32	0	0.0208469259688259	6.16628541962367	1.22057099114629e-06	-0.828957826304904	1
ENSG00000121897.14	LIAS	4	39458793	4_32	0	0.0927201160499042	20.6491418679365	1.81791415553467e-05	2.2507602557346	1
ENSG00000121892.14	PDS5A	4	39977663	4_32	0	0.0197775004348814	5.66120119126826	1.06310800644011e-06	-0.487655154644558	2
ENSG00000078177.13	N4BP2	4	40057142	4_32	0	0.0267410777479471	8.55772475516094	2.17287437117388e-06	1.14487080926047	1
ENSG00000163694.14	RBM47	4	40630445	4_33	0	0.0104202148741044	4.99266921443233	4.93977154994501e-07	-0.211207676713545	1
ENSG00000163697.16	APBB2	4	41216733	4_33	0	0.0112667976663797	5.73896912291549	6.13948270205372e-07	-0.485159355495485	2
ENSG00000109133.12	TMEM33	4	41933237	4_33	0	0.0176632896963674	10.0406823623835	1.68396172844135e-06	-1.34224809291721	3
ENSG00000182308.6	DCAF4L1	4	41981527	4_33	0	0.0157987422770255	8.97220681488863	1.34591981545982e-06	-1.60726347949032	1
ENSG00000014824.13	SLC30A9	4	41954396	4_33	0	0.0105939076873541	5.15057576067401	5.18094951910443e-07	-0.864714466955345	2
ENSG00000178343.4	SHISA3	4	42398095	4_34	0	0.0154974320668755	6.98401527543936	1.02769044498701e-06	0.792756385803301	1
ENSG00000163281.11	GNPDA2	4	44726513	4_35	0	0.0353756557504339	13.4599288335369	4.52110568792173e-06	-1.92442875973379	1
ENSG00000169019.10	COMMD8	4	47463353	4_37	0	0.230964891265071	34.2660105571391	7.51461801631004e-05	-3.3894444628665	1
ENSG00000170448.11	NFXL1	4	47915105	4_37	0	0.0171508576035839	8.6267489560343	1.40485143020956e-06	-1.16655290710022	1
ENSG00000198515.13	CNGA1	4	48016212	4_37	0	0.0147489410571865	7.18225548171512	1.0058172654007e-06	-0.926120822237666	2
ENSG00000182223.7	ZAR1	4	48489856	4_38	0	0.0149324932569629	5.76549313940826	8.17459384219979e-07	-0.8758691065448	2
ENSG00000145248.6	SLC10A4	4	48482870	4_38	0	0.0141061272560469	6.10584606014233	8.17807416872712e-07	0.906296524772525	1
ENSG00000109180.14	OCIAD1	4	48804745	4_38	0	0.0137419093335253	4.8702854605339	6.35475618859486e-07	0.473908287220051	2
ENSG00000145247.11	OCIAD2	4	48906308	4_38	0	0.0145714688213409	5.80416776187532	8.03046483753947e-07	1.04025015840277	1
ENSG00000109184.14	DCUN1D4	4	51842716	4_38	0	0.0183125540017749	7.08037525496693	1.2311262482141e-06	-0.549452139733189	1
ENSG00000109189.12	USP46	4	52657558	4_38	0	0.0207607081816649	8.77361169566584	1.72948966095977e-06	1.38626395056021	1
ENSG00000180613.10	GSX2	4	54099937	4_39	0	0.156681932485682	29.076681874663	4.32574745664901e-05	4.13283788198903	1
ENSG00000184178.15	SCFD2	4	53365943	4_39	0	0.0250369749886973	15.0555939122355	3.57912729277639e-06	1.86431770189964	2
ENSG00000145216.15	FIP1L1	4	53377468	4_39	0	0.00994546037955224	6.30171387764943	5.9508769339939e-07	-0.591039258987309	1
ENSG00000109255.11	NMU	4	55636449	4_40	0	0.0395308050667519	13.9251237341224	5.22675470350741e-06	1.54066558189991	1
ENSG00000157404.15	KIT	4	54657574	4_40	0	0.0194251942040928	7.08800556476263	1.3073347824228e-06	0.66176238192846	2
ENSG00000134851.12	TMEM165	4	55395832	4_40	0	0.0167891525103782	5.69053305278795	9.07150034073994e-07	-0.706725321971869	2
ENSG00000134852.14	CLOCK	4	55546918	4_40	0	0.0213739572147945	8.00496229872563	1.62458194875524e-06	1.06194357073165	1
ENSG00000157426.13	AASDH	4	56382792	4_41	0	0.00938212346724621	8.25769002913204	7.3562607918461e-07	-1.05496738218293	2
ENSG00000128050.8	PAICS	4	56433800	4_41	0	0.0334995837733123	20.4579480745101	6.50727079276215e-06	-2.16645545512304	1
ENSG00000174780.15	SRP72	4	56466348	4_41	0	0.01253814795418	11.0281483297998	1.31290525285016e-06	-1.44196424786929	1
ENSG00000171476.21	HOPX	4	56682433	4_41	0	0.0108737648242763	9.66695982530059	9.98084351260428e-07	1.08174862133295	1
ENSG00000128040.10	SPINK2	4	56819503	4_41	0	0.0210340782480815	15.9824221937158	3.19200439636617e-06	-1.66428890591179	3
ENSG00000084093.16	REST	4	56907742	4_41	0	0.00707739630754178	5.56726662016395	3.74121728675525e-07	0.39552842565427	1
ENSG00000084092.6	NOA1	4	56969433	4_41	0	0.0065107608894448	4.77127749886323	2.94960471451098e-07	-0.0300369407962572	1
ENSG00000163453.11	IGFBP7	4	57110554	4_41	0	0.00676892003864593	5.14216310478959	3.30493276381967e-07	0.332424477314611	1
ENSG00000150471.16	ADGRL3	4	61201293	4_43	0	0.0094448766870413	4.9262880269384	4.41787566600972e-07	0.205848109326526	1
ENSG00000145241.10	CENPC	4	67544898	4_47	0	0.0290990978663399	11.55290618827	3.19203885198269e-06	1.33696485340765	1
ENSG00000035720.7	STAP1	4	67558394	4_47	0	0.0150250686969672	5.21064693750098	7.43370821622078e-07	0.188032246297694	1
ENSG00000173597.8	SULT1B1	4	69787749	4_48	0	0.0176113722253521	6.95265549599978	1.16262940707849e-06	-0.762115567416395	1
ENSG00000171195.10	MUC7	4	70430333	4_49	0	0.0193552456066873	4.88775090533059	8.98266385964239e-07	0.279422432720995	1
ENSG00000132467.3	UTP3	4	70688558	4_49	0	0.0275233547162906	8.2685279149748	2.16086164554399e-06	-0.950904436241532	1
ENSG00000018189.12	RUFY3	4	70704417	4_49	0	0.0303135910804991	9.1979427042004	2.64743608800956e-06	-1.12962960064193	1
ENSG00000080493.15	SLC4A4	4	71186607	4_49	0	0.0246891240810917	7.22376252654662	1.69342723323886e-06	0.716949900992937	1
ENSG00000156140.9	ADAMTS3	4	72569687	4_50	0	0.092932765666076	25.9035865498938	2.2857364731121e-05	2.68445134294405	1
ENSG00000124875.9	CXCL6	4	73835795	4_51	0	0.00770489740599734	5.16745562775487	3.78042836570148e-07	0.295757837298772	2
ENSG00000163734.4	CXCL3	4	74038579	4_51	0	0.00753582778483164	4.95574397279097	3.5459876872586e-07	0.0695615166736358	1
ENSG00000081041.8	CXCL2	4	74099557	4_51	0	0.00765772042153889	5.10885141101894	3.71466945638614e-07	0.307916296135383	1
ENSG00000174808.11	BTC	4	74795022	4_51	0	0.0073942264124327	4.77476054153033	3.35229120465875e-07	-0.0512986838917724	1
ENSG00000163743.13	RCHY1	4	75512482	4_51	0	0.114593201900607	31.2748209437711	3.4029148586328e-05	-3.06193160284268	2
ENSG00000174792.10	C4orf26	4	75542458	4_51	0	0.0127270938718745	9.96085164996641	1.20371345822118e-06	-0.797600319823575	3
ENSG00000138768.14	USO1	4	75726195	4_51	0	0.00739909604449995	4.781041796109	3.35891181395194e-07	0.142986305990938	1
ENSG00000138744.14	NAAA	4	75895498	4_51	0	0.00739552571340874	4.77643698132787	3.35405747487483e-07	0.0218272915583318	3
ENSG00000138755.5	CXCL9	4	76007275	4_51	0	0.0174927691766368	13.0047239123301	2.16001665056571e-06	1.61407329362318	1
ENSG00000156219.16	ART3	4	76009716	4_51	0	0.00806724501655376	5.60600078668182	4.29413603649475e-07	0.525367445000539	1
ENSG00000138750.14	NUP54	4	76148733	4_51	0	0.0231707828994054	15.7007152715117	3.45428003685578e-06	-1.66448257401227	1
ENSG00000138760.9	SCARB2	4	76200193	4_51	0	0.0351958224843751	19.7241227203288	6.5915296713261e-06	-2.20747412522618	1
ENSG00000189157.13	FAM47E	4	76213717	4_52	0	0.0557405807603656	22.0499969020156	1.16701763524052e-05	-2.62501835210889	2
ENSG00000118804.8	STBD1	4	76254542	4_52	0	0.00933164077032989	4.86719978555441	4.31255435502197e-07	0.575116804835551	2
ENSG00000163749.17	CCDC158	4	76421795	4_52	0	0.0105374529611711	6.02783811745548	6.03107356959316e-07	-0.757740966329326	1
ENSG00000138758.11	SEPT11	4	76949863	4_52	0	0.0103719691320621	5.87663268729577	5.7874487583413e-07	0.561484417216516	1
ENSG00000138764.14	CCNG2	4	77156989	4_52	0	0.0101266075193832	5.64791804782002	5.4306243350533e-07	-0.268717711068504	2
ENSG00000138767.12	CNOT6L	4	77821837	4_52	0	0.00935401177756567	4.89006106095537	4.34319762597009e-07	-0.274171336559523	1
ENSG00000138759.18	FRAS1	4	78035275	4_52	0	0.00932482356503717	4.86021481805972	4.30321936103858e-07	0.324022159665821	1
ENSG00000138772.12	ANXA3	4	78551982	4_53	0	0.0261658733498301	15.3490159053542	3.81340707404267e-06	-1.45944225329303	1
ENSG00000138756.17	BMP2K	4	78776127	4_53	0	0.00911369327079536	5.70129846120063	4.93361869961831e-07	0.721680060107548	1
ENSG00000163291.14	PAQR3	4	78939513	4_53	0	0.00848396671929574	4.79436622309192	3.86213595746477e-07	0.0280322527539196	1
ENSG00000152784.15	PRDM8	4	80183490	4_54	0	0.0276227125898855	11.5958935590386	3.04136078357192e-06	1.08566713753899	2
ENSG00000138670.17	RASGEF1B	4	81997238	4_55	0	0.0167060644883735	4.7874655029183	7.5941156713588e-07	0.0691671237626521	1
ENSG00000152795.17	HNRNPDL	4	82430692	4_55	0	0.0218067591654428	7.34178441683581	1.52016297900206e-06	-0.938043061790712	1
ENSG00000249242.7	TMEM150C	4	82562409	4_56	0	0.0164886568066899	4.75876369589427	7.45035239994453e-07	-0.073048543038254	1
ENSG00000138674.16	SEC31A	4	82901181	4_56	0	0.0364732436033308	12.3884606040572	4.29031449023002e-06	1.71340368075763	2
ENSG00000138663.8	COPS4	4	83033954	4_56	0	0.0363096660689226	12.3449197742246	4.25606178098459e-06	-1.98103539709741	1
ENSG00000145287.10	PLAC8	4	83231820	4_56	0	0.0282100913038795	9.91248366319935	2.65512133905949e-06	1.15371741610499	1
ENSG00000173085.13	COQ2	4	83284465	4_56	0	0.0262198367073603	9.20877571665432	2.29260521055642e-06	-0.929644424008175	1
ENSG00000163312.10	HELQ	4	83456344	4_56	0	0.0223213633598455	7.66237924798493	1.62398404256833e-06	-1.20118807668361	1
ENSG00000163319.10	MRPS18C	4	83456344	4_56	0	0.0223213633598455	7.66237924798493	1.62398404256833e-06	1.20118807668361	1
ENSG00000163322.13	FAM175A	4	83522904	4_56	0	0.0167521235664058	4.91057656305784	7.81087614336023e-07	-0.327375694181729	1
ENSG00000163624.5	CDS1	4	84583243	4_57	0	0.0504224076767333	17.4971140145057	8.37697844628354e-06	2.16927675956391	1
ENSG00000109339.19	MAPK10	4	86593649	4_58	0	0.0109291598800084	4.75819989942531	4.93772455248477e-07	-0.0619338021027686	1
ENSG00000163629.12	PTPN13	4	86612900	4_58	0	0.0109306688188495	4.75952091088538	4.93977732327589e-07	-0.109534315334179	1
ENSG00000145283.7	SLC10A6	4	86848776	4_59	0	0.0125735086562772	5.81157526160359	6.93821491657449e-07	-0.341219947770678	1
ENSG00000163633.10	C4orf36	4	86936370	4_59	0	0.084395215694505	24.2059077459925	1.9397090766102e-05	3.01856686648306	1
ENSG00000145332.13	KLHL8	4	87240203	4_59	0	0.041352197966868	17.2485646528855	6.77249909958832e-06	2.00981533549	1
ENSG00000198189.10	HSD17B11	4	87337331	4_59	0	0.0194538729684058	9.98990635490919	1.84529111068073e-06	-1.03151293047246	2
ENSG00000170502.12	NUDT9	4	87422374	4_59	0	0.011305729999868	4.79569608926467	5.14810812459876e-07	-0.0397853278609252	2
ENSG00000152583.12	SPARCL1	4	87530427	4_59	0	0.0118056724656544	5.2092173889039	5.83929758405884e-07	-0.236896992511255	1
ENSG00000118785.13	SPP1	4	87975269	4_59	0	0.0168409767108036	8.60780897828944	1.37644002482404e-06	1.00740501008533	1
ENSG00000118762.7	PKD2	4	88008153	4_59	0	0.0191617607378148	9.84484709555043	1.79119053291278e-06	-1.01635971363782	1
ENSG00000163644.14	PPM1K	4	88284457	4_59	0	0.011421364337761	4.89294042637255	5.3062207118024e-07	-0.175112441751894	2
ENSG00000138642.14	HERC6	4	88336266	4_60	0	0.0441148548038186	15.3073380842376	6.41182890882e-06	-1.66388631817364	1
ENSG00000145337.4	PYURF	4	88523377	4_60	0	0.0212956979437453	8.29024838444022	1.67631957949886e-06	-0.910209781657313	1
ENSG00000177432.6	NAP1L5	4	88698617	4_60	0	0.0147280412168979	4.75711672922962	6.65252010688471e-07	-0.0307659111776914	1
ENSG00000138640.14	FAM13A	4	89111370	4_60	0	0.0187697525269771	7.07943898096454	1.26169617446723e-06	0.75071548777653	1
ENSG00000185477.4	GPRIN3	4	89309951	4_60	0	0.0199193041936284	7.64933398559572	1.44675564041988e-06	0.812528416130445	1
ENSG00000145335.15	SNCA	4	89838486	4_61	0	0.0162480839998552	7.30181767712971	1.12649829060209e-06	0.820834132547757	1
ENSG00000138722.9	MMRN1	4	89880024	4_61	0	0.0266007325725196	12.0311755336868	3.03877858395187e-06	-1.50277156675367	1
ENSG00000152208.12	GRID2	4	92541907	4_62	0	0.0207691831415557	15.1578493059193	2.98919603739855e-06	-1.84080529945625	1
ENSG00000163104.17	SMARCAD1	4	94208087	4_63	0	0.0757456822833191	26.4977586659165	1.90574337637306e-05	3.1451579301909	1
ENSG00000163106.10	HPGDS	4	94346196	4_63	0	0.0226686964838472	14.8130776553248	3.1883738901253e-06	-1.9870450978032	1
ENSG00000138698.14	RAP1GDS1	4	98261793	4_65	0	0.0116010368311864	4.77883240849992	5.26400147943132e-07	0.0578743260795635	1
ENSG00000168785.7	TSPAN5	4	98619212	4_66	0	0.0211027638071909	8.09365149626898	1.62174002415049e-06	-0.99408456940665	1
ENSG00000197894.10	ADH5	4	99065196	4_66	0	0.018310971693113	6.73299476309341	1.17062303231054e-06	0.691653139167501	1
ENSG00000138823.13	MTTP	4	99563657	4_66	0	0.0321537650789552	12.1425592438216	3.70714405308813e-06	1.36478841487726	1
ENSG00000145331.13	TRMT10A	4	99564098	4_66	0	0.0149556949958232	4.79461435396009	6.80859776110665e-07	-0.161888785318562	1
ENSG00000070190.12	DAPP1	4	99817435	4_67	0	0.00319313388435982	4.99078560473151	1.51315507548979e-07	-0.324678619647863	1
ENSG00000164032.11	H2AFZ	4	99949995	4_67	0	0.0366211499506693	28.2013673302327	9.80617275123301e-06	2.70841442050072	1
ENSG00000145358.6	DDIT4L	4	100190709	4_67	0	0.0351314306999194	27.2442935108527	9.08800973665266e-06	-2.44663978767687	1
ENSG00000164035.9	EMCN	4	100879981	4_67	0	0.00330968315751456	5.29598963184186	1.66429743129178e-07	0.307605605778696	1
ENSG00000138814.16	PPP3CA	4	101347783	4_67	0	0.00440181943028062	8.47911271072441	3.54388832693425e-07	-1.5968626997914	1
ENSG00000138821.12	SLC39A8	4	102431553	4_68	0	0.00664000556786493	4.9874533635376	3.14444996138897e-07	-0.389907366806505	1
ENSG00000109332.19	UBE2D3	4	102868625	4_68	0	0.00774444863293722	10.249141088341	7.53659836783676e-07	-2.33189040627533	1
ENSG00000145354.9	CISD2	4	102868625	4_68	0	0.0458254006469035	21.6769398941654	9.43195327910685e-06	-4.28596025634723	2
ENSG00000164037.16	SLC9B1	4	103020065	4_68	0	0.0138955280679515	11.0017345338577	1.45155539424762e-06	0.684808899381153	1
ENSG00000164039.14	BDH2	4	103099265	4_68	0	0.00666033943887157	5.78509536220911	3.65851030199532e-07	0.768674004435126	1
ENSG00000138778.11	CENPE	4	103198600	4_68	0	0.0114663409060479	16.1621132012951	1.75962608222893e-06	3.0013367809809	2
ENSG00000138777.19	PPA2	4	105473635	4_69	0	0.0103488087849195	5.61738489705218	5.51978219970828e-07	-0.575002736600598	4
ENSG00000168743.12	NPNT	4	105894642	4_69	0	0.013594770449436	8.2249952134697	1.06170760814704e-06	0.960687362530405	1
ENSG00000164022.16	AIMP1	4	106315491	4_69	0	0.00959783067214992	4.89786346445525	4.46351660562782e-07	0.361739064844564	1
ENSG00000138798.11	EGF	4	109912954	4_71	0	0.193971885099206	24.8423969518053	4.57540645200672e-05	-3.60481731773605	1
ENSG00000138796.16	HADH	4	107989895	4_71	0	0.00926198936280365	6.6703426156449	5.86610478288222e-07	0.522237584267467	1
ENSG00000164089.8	ETNPPL	4	108762629	4_71	0	0.00848457801886637	5.82318249029282	4.69124424666116e-07	0.456359923195843	1
ENSG00000138802.11	SEC24B	4	109433817	4_71	0	0.0118615906225484	9.2098885922441	1.03727689626159e-06	-1.24181512326473	1
ENSG00000138794.9	CASP6	4	109703334	4_71	0	0.00899288439423252	6.5007098064807	5.5508205406611e-07	0.993377469583759	1
ENSG00000123739.10	PLA2G12A	4	109728612	4_71	0	0.0200056385512878	13.9981764144783	2.65901800001153e-06	1.88572279254753	3
ENSG00000205403.12	CFI	4	109801730	4_71	0	0.00906334014017385	6.23831433807639	5.36849966267018e-07	0.113572215098347	1
ENSG00000109534.16	GAR1	4	109813207	4_71	0	0.00780145978498315	5.22776668519957	3.87248253478599e-07	0.916595417546336	2
ENSG00000183423.11	LRIT3	4	109848996	4_71	0	0.00764854799877812	4.86996728976115	3.53673432539714e-07	0.372186058571617	1
ENSG00000138660.11	AP1AR	4	112231334	4_72	0	0.0132206114917173	6.55722506564372	8.23131136715719e-07	0.651915578852017	2
ENSG00000145365.10	TIFA	4	112286121	4_72	0	0.0180097793351851	9.5163718142401	1.62733584426251e-06	-1.14375671774078	1
ENSG00000138658.15	ZGRF1	4	112637446	4_72	0	0.0120147589870565	5.64279604249267	6.43734541708594e-07	-0.379100251719377	1
ENSG00000174720.15	LARP7	4	112637446	4_72	0	0.0120147589870565	5.64279604249267	6.43734541708594e-07	0.379100251719377	1
ENSG00000145362.17	ANK2	4	112818317	4_72	0	0.0594291399945759	21.0358044132976	1.18701434263505e-05	-2.26590025504849	1
ENSG00000180801.13	ARSJ	4	113979801	4_73	0	0.0200497273818315	12.0609672862839	2.29608524707249e-06	1.48348022805936	1
ENSG00000174607.10	UGT8	4	114598400	4_73	0	0.0100447241709383	5.447634879848	5.19569207087637e-07	-0.45776964176394	1
ENSG00000174599.5	TRAM1L1	4	117086000	4_75	0	0.097941055153388	20.8676412206919	1.94059780827294e-05	-2.82813871696372	1
ENSG00000145388.14	METTL14	4	118685363	4_76	0	0.0123196817016046	6.62130803640794	7.7453433844948e-07	-1.08684166984346	1
ENSG00000164100.8	NDST3	4	118033455	4_76	0	0.011199484692383	6.05165713819221	6.43531414219165e-07	0.378980172310809	1
ENSG00000150961.14	SEC24D	4	118838745	4_76	0	0.0141758563105479	7.89658390782167	1.06288420613252e-06	1.25027197139002	2
ENSG00000172403.10	SYNPO2	4	118850326	4_76	0	0.0100103909325372	5.14006918493851	4.88559429171864e-07	0.767649852633206	1
ENSG00000172399.5	MYOZ2	4	119135660	4_77	0	0.0348576208888072	14.8902894045425	4.928312947342e-06	-1.94346318361556	2
ENSG00000145390.11	USP53	4	119210489	4_77	0	0.0123627020143919	4.94258199752542	5.80182574841002e-07	0.361414010644457	2
ENSG00000164109.13	MAD2L1	4	120066840	4_78	0	0.0208234827025312	13.4753581947878	2.66434881292444e-06	1.4508691472967	1
ENSG00000138738.10	PRDM5	4	120922456	4_78	0	0.00836945684623802	4.75676712779936	3.78012848741149e-07	-0.0532877853211704	2
ENSG00000173376.13	NDNF	4	121051197	4_78	0	0.0106223564937414	7.03295930614505	7.09343141303945e-07	0.952516663173697	1
ENSG00000164111.14	ANXA5	4	121695011	4_78	0	0.0160018693970634	10.9513422038146	1.66393159448518e-06	-1.18643351197311	2
ENSG00000164112.12	TMEM155	4	121765802	4_79	0	0.0138370894011952	5.02850936706484	6.60665163284754e-07	0.291797094852054	1
ENSG00000123737.12	EXOSC9	4	121801308	4_79	0	0.0136149639309154	4.8737102910563	6.30047948332315e-07	-0.00469195759822231	1
ENSG00000138741.10	TRPC3	4	121951746	4_79	0	0.0204750848925737	8.78167245638933	1.70726266206487e-06	0.902807862167443	1
ENSG00000138688.15	KIAA1109	4	122151854	4_79	0	0.0185724552615983	7.84661906380113	1.38372340452013e-06	-0.994619075768686	1
ENSG00000181004.9	BBS12	4	122732421	4_79	0	0.0551501525559984	18.3430576144466	9.6054086270172e-06	2.05178737870595	2
ENSG00000138685.13	FGF2	4	122826931	4_79	0	0.015408793849914	6.05792689492374	8.86319021266351e-07	0.846982956626635	1
ENSG00000170917.13	NUDT6	4	122922586	4_79	0	0.0134600822770299	4.76428506569424	6.088956206486e-07	0.181702871139583	1
ENSG00000164066.12	INTU	4	127623541	4_84	0	0.0243229184146521	10.612499382241	2.45092915408376e-06	1.39163591146549	1
ENSG00000164073.9	MFSD8	4	127965630	4_84	0	0.0145251415188022	5.67053400163354	7.82062979366366e-07	0.543456767823706	1
ENSG00000138709.17	LARP1B	4	128061635	4_84	0	0.0146012957466386	5.72057431397857	7.93100869737607e-07	-0.367253452533051	1
ENSG00000164040.16	PGRMC2	4	128288538	4_85	0	0.0217437472570831	9.34524518300474	1.92940095059466e-06	-1.13476422143128	1
ENSG00000151470.12	C4orf33	4	129109789	4_85	0	0.0151405382164661	5.87684673125644	8.44856743642132e-07	-1.13551757748833	1
ENSG00000138650.8	PCDH10	4	133149193	4_88	0	0.0203622522703006	9.47948784211282	1.8327704934992e-06	1.33372623815945	2
ENSG00000151014.5	NOCT	4	139015760	4_92	0	0.0100832353223282	5.07951456377811	4.86317065171841e-07	-0.133531729988013	1
ENSG00000109381.19	ELF2	4	139177591	4_92	0	0.0244855366520176	13.8663868331205	3.22381666033751e-06	-2.17298625725171	1
ENSG00000164134.12	NAA15	4	139301326	4_92	0	0.0350253626600421	17.0047261992726	5.65522229879263e-06	-2.12028862707405	1
ENSG00000109390.11	NDUFC1	4	139302253	4_92	0	0.0109307487381094	5.93037519106751	6.15502014245205e-07	0.494183751245895	1
ENSG00000085871.8	MGST2	4	139666260	4_92	0	0.0113735458176836	6.31743603086961	6.8223521285422e-07	-0.790842633296595	2
ENSG00000153130.17	SCOC	4	140256831	4_93	0	0.013293773741161	8.19290585691063	1.03415025678804e-06	0.837590850721276	2
ENSG00000153132.12	CLGN	4	140427594	4_93	0	0.0153339884165068	9.55891600715367	1.39174981796137e-06	1.19602577421354	1
ENSG00000109436.7	TBC1D9	4	140756171	4_93	0	0.0100196433432146	5.49066705565359	5.22365840729858e-07	0.407318020201297	1
ENSG00000109445.10	ZNF330	4	140891491	4_93	0	0.0110920310381804	6.4620135118771	6.80575537352418e-07	0.665882084883866	1
ENSG00000109452.12	INPP4B	4	142846943	4_94	0	0.0146033296813769	11.3389009979784	1.57224510053336e-06	1.60184383212249	1
ENSG00000137473.17	TTC29	4	146946155	4_95	0	0.0195323412580183	11.4520395029145	2.12390231177227e-06	-1.8375834062124	1
ENSG00000151611.13	MMAA	4	145617075	4_95	0	0.00971489460895225	4.77043017020058	4.4004088895407e-07	0.0860406465994799	1
ENSG00000151612.15	ZNF827	4	145939034	4_95	0	0.0692470674916931	23.687229027472	1.55744616034918e-05	-2.09806611983528	1
ENSG00000164168.7	TMEM184C	4	147617258	4_96	0	0.0145768822489426	7.64190902371966	1.05770341248308e-06	-0.918246590428888	1
ENSG00000145425.9	RPS3A	4	151099077	4_97	0	0.033972786185513	11.5020186731655	3.71024536247583e-06	1.85423090968946	1
ENSG00000109686.17	SH3D19	4	151325755	4_97	0	0.0267382266505474	9.19617903672101	2.33473403789342e-06	-1.06175395821427	2
ENSG00000059691.11	GATB	4	151761251	4_97	0	0.128964279773569	24.5788042369523	3.00973032730787e-05	-2.39503742572108	1
ENSG00000109670.13	FBXW7	4	152536325	4_98	0	0.0142176376764742	5.5258254498134	7.4597109809232e-07	-0.475314747476273	1
ENSG00000169989.2	TIGD4	4	152779316	4_98	0	0.013119380891478	4.75685891274569	5.9255819445235e-07	-0.0669540303216146	1
ENSG00000164144.15	ARFIP1	4	152782154	4_98	0	0.019217679110059	8.41169417921682	1.53490608925483e-06	-0.972607480979117	1
ENSG00000121211.7	MND1	4	153345131	4_98	0	0.0268827181301276	11.6343243332869	2.96969427530181e-06	1.32112007563078	1
ENSG00000137462.6	TLR2	4	153701997	4_99	0	0.0108303134938046	7.29632462645498	7.50313175877572e-07	-1.70860114649101	1
ENSG00000145428.14	RNF175	4	153758179	4_99	0	0.0109340497903201	7.64968999826779	7.94186096598622e-07	-1.72016785304122	1
ENSG00000145423.4	SFRP2	4	153788702	4_99	0	0.0118519461130299	6.84571561262353	7.70381630357029e-07	1.17921618407723	1
ENSG00000171564.11	FGB	4	154562762	4_100	0	0.00738401070426975	5.40279241147975	3.78798277590857e-07	0.407970957489205	2
ENSG00000171560.14	FGA	4	154590745	4_100	0	0.0102972288703876	8.57743637726598	8.38639411096831e-07	0.960101762921519	1
ENSG00000185149.5	NPY2R	4	155161607	4_100	0	0.00982935070166258	8.13328350825787	7.59081030390961e-07	0.912990331120273	2
ENSG00000061918.12	GUCY1B3	4	155758609	4_100	0	0.00739625032525204	5.41859196417945	3.80535735367842e-07	-0.447953583442987	2
ENSG00000151790.8	TDO2	4	155854727	4_100	0	0.00912119644805653	7.41929952646037	6.42557668089195e-07	-0.764761674033866	1
ENSG00000256043.2	CTSO	4	155953681	4_100	0	0.0292020165251693	18.5660367774977	5.14789221959579e-06	1.99217789143868	1
ENSG00000109738.10	GLRB	4	157075658	4_101	0	0.0172986648791552	4.77984547362089	7.85097941684371e-07	-0.0392517639887986	2
ENSG00000120251.18	GRIA2	4	157203725	4_101	0	0.0278838547577205	9.36234386036459	2.47876181084185e-06	1.19894536949618	1
ENSG00000171503.11	ETFDH	4	158663155	4_102	0	0.0105764385933157	6.30028505000247	6.3269885443833e-07	0.558965341237989	1
ENSG00000052795.12	FNIP2	4	158769488	4_102	0	0.012644082319563	8.00680231364955	9.61266522059405e-07	1.15760394505255	2
ENSG00000164128.6	NPY1R	4	163344414	4_105	0	0.0141569361970622	4.76963299061319	6.41138171362103e-07	-0.219443338441849	1
ENSG00000164129.11	NPY5R	4	163343900	4_105	0	0.0191422795414272	7.65874539368183	1.39203028221648e-06	-0.806143388751491	1
ENSG00000250486.3	FAM218A	4	164956811	4_107	0	0.0125165259484058	5.18568034507727	6.16292586255888e-07	-0.396875003136766	2
ENSG00000183439.7	TRIM61	4	164977530	4_107	0	0.0120437124791315	4.81757933551817	5.50917605370271e-07	0.118310714475225	1
ENSG00000109472.13	CPE	4	165360707	4_107	0	0.0123636073433687	5.06815844394528	5.94966871331757e-07	-0.431886159252328	2
[truncated: 5,555 more rows]
