# Supplementary material for: Adjusting for genetic confounders in transcriptome-wide association studies improves discovery of risk genes of complex traits
Source: Nat Genet. 2024 Jan 26;56(2):336–47. doi: 10.1038/s41588-023-01648-9 (PMC10864181; doi:10.1038/s41588-023-01648-9)
Supplement: Supplementary file 5 — cTWAS results of all analyzed genes across all tissues for IBD, SCZ, and SBP. Results are stored separately for each combination of traits and tissues. Column legends for each set of results are the same as in Supplementary Table 1. [file 41588_2023_1648_MOESM5_ESM.zip › SCZ_Breast_Mammary_Tissue.csv]

id	genename	chrom	pos	region_tag	cs_index	PIP	tau2	PVE	z	num_eqtl
ENSG00000131591.17	C1orf159	1	1091327	1_1	0	0.0178600623811414	4.67228455124349	7.92336481395887e-07	0.128555147330203	1
ENSG00000186891.13	TNFRSF18	1	1197586	1_1	0	0.0199619655567274	5.70382376890488	1.08110231505082e-06	-0.54362015238634	1
ENSG00000169962.4	TAS1R3	1	1329774	1_1	0	0.0204247113495238	5.91640440583558	1.14739030570503e-06	-0.64153211465408	1
ENSG00000162576.16	MXRA8	1	1362042	1_1	0	0.0312039675038907	9.85616462613752	2.92021725352734e-06	1.19761777868308	1
ENSG00000215790.6	SLC35E2	1	1753033	1_1	0	0.0188973191952787	5.19553670890841	9.32240600647848e-07	0.195231841183575	1
ENSG00000008130.15	NADK	1	1753033	1_1	0	0.0188973191952787	5.19553670890841	9.32240600647848e-07	0.195231841183575	1
ENSG00000169885.9	CALML6	1	1915022	1_1	0	0.14122921779078	24.1822424156653	3.24278772934487e-05	2.73146436909482	3
ENSG00000178821.12	TMEM52	1	1919749	1_1	0	0.0195449825099322	5.5080413205996	1.02218586827611e-06	0.520858032067866	1
ENSG00000162585.16	FAAP20	1	2189679	1_2	0	0.00808581381526741	8.09613626508034	6.21582734788679e-07	1.57213172456277	1
ENSG00000116151.13	MORN1	1	2367197	1_2	0	0.0110773079183811	7.8781636560421	8.28622311944562e-07	-0.76488543435321	1
ENSG00000157916.19	RER1	1	2391602	1_2	0	0.0141081153965985	11.3020200246407	1.51398813804191e-06	-1.42074311558526	1
ENSG00000157911.9	PEX10	1	2404771	1_2	0	0.0606122151123593	25.0722990769463	1.44295142806859e-05	-2.81511752001486	2
ENSG00000149527.17	PLCH2	1	2416137	1_2	0	0.0101624652863719	10.0748925291851	9.72158088757583e-07	1.99693713162402	1
ENSG00000157873.17	TNFRSF14	1	2555429	1_2	0	0.09830973516949	26.004023953059	2.42736161735535e-05	2.50053191405424	1
ENSG00000157870.14	FAM213B	1	2586971	1_2	0	0.0422548774345278	19.3991156731094	7.78316389511256e-06	2.06984788173963	1
ENSG00000215912.12	TTC34	1	2800905	1_2	0	0.0656745898917278	25.2495093911387	1.57451829148898e-05	3.1442938116322	1
ENSG00000130762.14	ARHGEF16	1	3454845	1_2	0	0.0128027249230676	9.37435170542303	1.1395701230238e-06	-1.05210778530031	1
ENSG00000162591.15	MEGF6	1	3414323	1_2	0	0.00754912752509229	4.60697412470349	3.30224986917593e-07	-0.0111686636324326	2
ENSG00000158109.14	TPRG1L	1	3640696	1_2	0	0.00760396818599307	4.67504341448039	3.37538515655874e-07	0.153235662716413	1
ENSG00000116213.15	WRAP73	1	3640696	1_2	0	0.0535816262775887	22.5780121823514	1.14867981811808e-05	-2.24036813381061	2
ENSG00000130764.9	LRRC47	1	3191409	1_2	0	0.069215572856293	24.554202854666	1.61371580984763e-05	2.33685431195897	1
ENSG00000235169.7	SMIM1	1	3772844	1_3	0	0.0269325511707997	6.66489799443126	1.70438772368617e-06	-0.748575825534955	1
ENSG00000169598.15	DFFB	1	3856947	1_3	0	0.0249209610034216	5.94974155967081	1.40786263876064e-06	0.606945052116353	2
ENSG00000198912.10	C1orf174	1	3891607	1_3	0	0.0559554038517983	13.4241330153565	7.13223555550363e-06	-1.55369198656738	1
ENSG00000196581.10	AJAP1	1	4654467	1_4	0	0.0212734899978184	10.3919987897896	2.09911014557749e-06	1.17728906226605	1
ENSG00000069424.14	KCNAB2	1	5991819	1_5	0	0.153464306711158	22.0581521928376	3.21420747982589e-05	2.3838341316191	1
ENSG00000131697.17	NPHP4	1	5956046	1_5	0	0.0230816684114608	4.60663801338977	1.00959846480842e-06	0.0181898855094445	1
ENSG00000116251.9	RPL22	1	6208961	1_5	0	0.0237605829529267	4.92751502218457	1.11168679082786e-06	0.281417837359551	1
ENSG00000116237.15	ICMT	1	6235565	1_5	0	0.0292736775091996	6.60985695742039	1.83724359514484e-06	-0.588438255297146	2
ENSG00000097021.19	ACOT7	1	6407841	1_5	0	0.0260068872091394	6.05291833077819	1.49468812847453e-06	0.905924160838666	1
ENSG00000069812.11	HES2	1	6424818	1_5	0	0.0264991737925151	6.11894820584953	1.53959505435163e-06	-0.708330509429177	1
ENSG00000187017.15	ESPN	1	6424818	1_5	0	0.0264991737925151	6.11894820584952	1.53959505435163e-06	-0.708330509429177	1
ENSG00000215788.9	TNFRSF25	1	6466866	1_5	0	0.0485290908909705	12.8467780153606	5.91961922903546e-06	-2.05035629515292	1
ENSG00000171680.21	PLEKHG5	1	6520337	1_5	0	0.0239033694463533	5.46294347702368	1.23989020106575e-06	-0.891621278027068	1
ENSG00000162408.10	NOL9	1	6553646	1_5	0	0.0244484250917515	5.49928834218195	1.27659981286938e-06	-0.794670293706383	1
ENSG00000173662.20	TAS1R1	1	6554687	1_5	0	0.0237065004264359	5.35816425191758	1.20609319511382e-06	0.86135671244782	1
ENSG00000204859.12	ZBTB48	1	6579787	1_5	0	0.0728443628229336	16.2787469905152	1.12593759099093e-05	-2.16189836328186	2
ENSG00000041988.15	THAP3	1	6625382	1_5	0	0.0503994620695087	11.5310761708893	5.51814538915808e-06	-1.30058842811624	1
ENSG00000171735.18	CAMTA1	1	6786703	1_5	0	0.0870690146673043	16.7813925220643	1.3873595317433e-05	2.10524600413551	2
ENSG00000049245.12	VAMP3	1	7773891	1_6	0	0.0254851744405068	9.21102908197619	2.22891322405234e-06	1.39719932857239	1
ENSG00000049249.8	TNFRSF9	1	7936834	1_6	0	0.0234057646237841	8.55700490930028	1.90170002080981e-06	1.20345469255699	1
ENSG00000116288.12	PARK7	1	7954388	1_6	0	0.0168179745281362	4.92678804921979	7.86746766149227e-07	-0.0517584666420266	3
ENSG00000162426.14	SLC45A1	1	8317768	1_6	0	0.109607452215183	21.8668086571046	2.27574126453421e-05	-2.54399354535683	2
ENSG00000142599.17	RERE	1	8388344	1_6	1	0.346290846155824	28.6931223369914	9.43444198800711e-05	5.57931773296058	1
ENSG00000074800.13	ENO1	1	8879251	1_6	0	0.020877864597977	11.4091133348469	2.26170192548194e-06	-2.44868725137781	1
ENSG00000180758.11	GPR157	1	9128930	1_6	0	0.0187667883656905	6.07652084817512	1.08278528606134e-06	-0.661932166142599	1
ENSG00000049239.12	H6PD	1	9236429	1_6	0	0.0518448204067386	15.5141267187824	7.63712863425681e-06	1.80187498779296	2
ENSG00000171621.13	SPSB1	1	9292400	1_6	0	0.0175754708971161	5.34450723035	8.91891521738383e-07	-0.34397443578496	1
ENSG00000171608.15	PIK3CD	1	9276527	1_6	0	0.0631724550193921	17.1549835491569	1.02900019618444e-05	-1.83544228781216	1
ENSG00000131686.14	CA6	1	8945251	1_6	0	0.0213567482429352	7.59683941062995	1.54051336651695e-06	1.12350564927822	1
ENSG00000171603.16	CLSTN1	1	9824341	1_7	0	0.0649973493374874	10.9387756847544	6.75090131322656e-06	-1.41540131228769	1
ENSG00000162441.11	LZIC	1	9943262	1_7	0	0.0365516017981656	5.53349495325438	1.92045143359647e-06	-0.189286528720848	1
ENSG00000162444.11	RBP7	1	9991107	1_7	0	0.0331396984937319	4.61900087409245	1.45342957813202e-06	0.0652482235269013	2
ENSG00000130939.18	UBE4B	1	10033313	1_7	0	0.0501384496321579	8.49319105641252	4.04333002903809e-06	1.72794939323178	1
ENSG00000054523.17	KIF1B	1	10210333	1_7	0	0.0561263419864653	9.55412300922345	5.09160803847806e-06	1.89755845586964	1
ENSG00000142657.20	PGD	1	10398376	1_7	0	0.0593997336621037	10.0885123027861	5.68995749855059e-06	1.39724544789643	1
ENSG00000175279.21	CENPS	1	10429947	1_7	0	0.0490618215549031	8.28948303532317	3.86161090660117e-06	1.02075777037263	1
ENSG00000241563.3	CORT	1	10449646	1_7	0	0.03316521264059	4.62618167544437	1.4568098423832e-06	0.38170847124204	1
ENSG00000142655.12	PEX14	1	10449646	1_7	0	0.0374521787383542	5.76089372709143	2.04863386657259e-06	0.598633271050407	2
ENSG00000160049.11	DFFA	1	10424962	1_7	0	0.0330817257915321	4.60267350817042	1.44575839747472e-06	-0.103089380216666	2
ENSG00000204624.7	DISP3	1	11478999	1_8	0	0.0844782196844139	15.1632771556646	1.21628464145909e-05	-2.03928320732491	1
ENSG00000120948.16	TARDBP	1	11012522	1_8	0	0.0846763195270277	15.1863805078406	1.22099432987802e-05	-1.81278151043235	1
ENSG00000009724.16	MASP2	1	11047382	1_8	0	0.0279988158704483	4.78568761388988	1.27227621408295e-06	-0.368645072490629	1
ENSG00000116649.9	SRM	1	11060199	1_8	0	0.0294294274280604	5.24957082864472	1.46690844613516e-06	0.486024845507914	2
ENSG00000171824.13	EXOSC10	1	11099766	1_8	0	0.0281345100078866	4.83067745750557	1.29046073105322e-06	0.186902232201862	2
ENSG00000171819.4	ANGPTL7	1	11187963	1_8	0	0.0447805211647095	9.17004808751501	3.89904415640603e-06	1.10947234011302	1
ENSG00000116661.9	FBXO2	1	11653506	1_8	0	0.0493665178465406	10.0846416989026	4.7270518278437e-06	-1.17889080895872	2
ENSG00000116663.10	FBXO6	1	11662631	1_8	0	0.0274816239065171	4.61219447795268	1.20350361786979e-06	-0.0374053435460683	2
ENSG00000177674.15	AGTRAP	1	11780323	1_9	0	0.0465164646997662	9.28221782140076	4.099735635169e-06	-1.52009610298099	1
ENSG00000177000.10	MTHFR	1	11809173	1_9	0	0.0436083995426242	8.67715451860578	3.59289790102782e-06	-1.44903075874379	1
ENSG00000011021.21	CLCN6	1	11806385	1_9	0	0.0458373722104828	9.14433294150957	3.97987231676022e-06	-1.43834982485986	2
ENSG00000116685.15	KIAA2013	1	11926172	1_9	0	0.0299376588128751	5.16465481062033	1.46810301759078e-06	0.53969612221671	2
ENSG00000083444.16	PLOD1	1	11935984	1_9	0	0.0308073860925959	5.43141855535433	1.58878642269403e-06	-0.640215368177118	2
ENSG00000116688.16	MFN2	1	11978002	1_9	0	0.0329856847660208	6.06822946663303	1.90057449129527e-06	0.577811870563958	2
ENSG00000028137.18	TNFRSF1B	1	12166660	1_9	0	0.0526913945982319	10.4527326570325	5.22958146813958e-06	-1.25841041515427	1
ENSG00000162494.5	LRRC38	1	13493879	1_10	0	0.0480070983040107	10.0377586089589	4.57551096956094e-06	1.18149167006639	1
ENSG00000162493.16	PDPN	1	13569498	1_10	0	0.027456633797893	4.81895985356925	1.25631341258094e-06	-0.228449263334135	2
ENSG00000171729.13	TMEM51	1	15152787	1_11	0	0.0142271601053445	5.85607245586135	7.91083009723289e-07	0.578025035846779	2
ENSG00000142634.12	EFHD2	1	15344987	1_11	0	0.0156496321935863	6.73814484251606	1.00124848983542e-06	0.752732285712896	3
ENSG00000132906.17	CASP9	1	15526794	1_11	0	0.0167722264319269	7.37972454309093	1.17524460246083e-06	1.03680234271588	1
ENSG00000116138.12	DNAJC16	1	15527133	1_11	0	0.0180606566655251	8.06549429663327	1.38312656268866e-06	1.0992079295118	2
ENSG00000116771.5	AGMAT	1	15585452	1_11	0	0.0160773066100752	6.98780587261335	1.06672266417601e-06	0.88817447631084	1
ENSG00000197312.11	DDI2	1	15617889	1_11	0	0.0126151407579089	4.74364293335228	5.68200339063587e-07	-0.255327334611871	1
ENSG00000116786.11	PLEKHM2	1	15683361	1_11	0	0.0450213561114501	16.57119693246	7.08385801372274e-06	1.87888610893753	2
ENSG00000162461.7	SLC25A34	1	15735091	1_11	0	0.0159658808140635	6.92337637296995	1.04956229705978e-06	-0.626015889318118	1
ENSG00000162458.12	FBLIM1	1	15749708	1_11	0	0.0126280901432936	4.75312844061637	5.69920948088229e-07	0.0586692157298021	1
ENSG00000186510.11	CLCNKA	1	16018760	1_11	0	0.0145901059264035	6.08920065049531	8.43560288819116e-07	0.718327473796719	1
ENSG00000184908.17	CLCNKB	1	16040454	1_11	0	0.0138758969312489	5.62475114923231	7.41074338770878e-07	0.433370975418801	1
ENSG00000185519.8	FAM131C	1	16073889	1_11	0	0.0188978570545262	8.48554153166954	1.52261295216142e-06	1.16975741817124	1
ENSG00000142627.12	EPHA2	1	16156481	1_11	0	0.0131928744317976	5.15779139831633	6.46101276737054e-07	-0.497510375165982	1
ENSG00000142632.16	ARHGEF19	1	16203554	1_11	0	0.117339046335195	25.6694426762939	2.85993650049591e-05	3.08231956465646	2
ENSG00000132881.11	RSG1	1	16237140	1_11	0	0.01509277480826	6.40273852540007	9.17555315520936e-07	-0.923291306527981	1
ENSG00000037637.10	FBXO42	1	16352086	1_11	0	0.0366262404836525	14.6403762651837	5.0914557991965e-06	-2.26928403203672	2
ENSG00000055070.16	SZRD1	1	16352580	1_11	0	0.045844043248878	16.7407198019151	7.28709510830384e-06	2.50970627226574	1
ENSG00000187144.11	SPATA21	1	16432588	1_11	0	0.016096143877492	6.99860996819804	1.06962373944212e-06	-0.672515520493366	1
ENSG00000157191.19	NECAP2	1	16440864	1_11	0	0.0136597818121054	5.47950192123263	7.10693335261304e-07	0.286633485890407	2
ENSG00000219481.10	NBPF1	1	16488717	1_11	0	0.1759443542827	29.6412285009276	4.95186654583421e-05	3.07992679616025	1
ENSG00000117122.13	MFAP2	1	16977094	1_12	0	0.0772549377382999	18.8354194349954	1.38165285680067e-05	-2.71789681280234	2
ENSG00000117118.9	SDHB	1	17052140	1_12	0	0.196395467243692	27.9084550330535	5.20432790811268e-05	-3.43336042041605	1
ENSG00000117115.12	PADI2	1	17120816	1_12	0	0.0237936744382836	7.7967827821205	1.76146633228689e-06	1.07243571887223	1
ENSG00000159339.13	PADI4	1	17301618	1_12	0	0.0242859963863079	7.98696724756661	1.84176928646539e-06	0.962699287091792	1
ENSG00000142619.4	PADI3	1	17248660	1_12	0	0.0331103985090885	10.8719139131911	3.41796656053344e-06	-1.33498783731932	1
ENSG00000179023.8	KLHDC7A	1	18480643	1_13	0	0.0175969515120161	7.30256417011843	1.2201415485953e-06	1.6107613990844	1
ENSG00000169991.10	IFFO2	1	18956450	1_13	0	0.0146687788945108	4.60483233183258	6.4136488845161e-07	0.134082893780673	1
ENSG00000127481.14	UBR4	1	19205040	1_13	0	0.0158150509509793	5.31679453451313	7.9839511250891e-07	0.47267890633238	1
ENSG00000127463.13	EMC1	1	19227605	1_13	0	0.0194966717690592	7.19243418433035	1.33147732118394e-06	0.858601999901068	3
ENSG00000053372.4	MRTO4	1	19251698	1_13	0	0.0150099761582744	4.81368077136998	6.86048288154041e-07	-0.281302845382998	2
ENSG00000053371.12	AKR7A2	1	19311815	1_13	0	0.0611770807026509	17.8163587719226	1.03491598626758e-05	1.95682569775682	2
ENSG00000040487.12	PQLC2	1	19183637	1_13	0	0.0302162775066751	11.2069181862393	3.21532264104911e-06	1.34644706909386	2
ENSG00000077549.17	CAPZB	1	19461192	1_13	0	0.0155244889558923	5.09608688323512	7.5119300154818e-07	-0.46227343860488	2
ENSG00000173436.13	MINOS1	1	19596564	1_13	0	0.0392933045622697	13.6412935349258	5.08945765672687e-06	1.806342418535	1
ENSG00000158747.13	NBL1	1	19638205	1_13	0	0.0146662673991516	4.60502784431464	6.41282304499299e-07	0.0769359251613578	2
ENSG00000162542.13	TMCO4	1	19818880	1_13	0	0.0174312641185379	6.21280464105791	1.0282861297704e-06	0.709750824063243	1
ENSG00000169914.5	OTUD3	1	19906593	1_13	0	0.0179562243630071	6.47869234219219	1.10458661648815e-06	0.742218019339414	1
ENSG00000188257.10	PLA2G2A	1	19979930	1_13	0	0.0180523355401486	6.50367013492848	1.11478033686713e-06	0.659238143536746	1
ENSG00000127472.10	PLA2G5	1	20028276	1_13	0	0.0150007883678041	4.80482092348547	6.84366412373978e-07	-0.208311967304695	2
ENSG00000117215.14	PLA2G2D	1	20119239	1_13	0	0.0153902064815443	5.06575312426721	7.40262695522138e-07	0.356558761294419	1
ENSG00000162545.5	CAMK2N1	1	20500538	1_14	0	0.093794271543162	16.4892146638036	1.46849909579586e-05	-1.92128419640234	1
ENSG00000090432.6	MUL1	1	20506985	1_14	0	0.0261614025230653	4.69735326457659	1.16684089659529e-06	-0.0737193374234118	2
ENSG00000158825.5	CDA	1	20590713	1_14	0	0.0259030955157903	4.60211024280725	1.13189484412572e-06	-0.0549909576728308	2
ENSG00000183114.7	FAM43B	1	20552663	1_14	0	0.141180398591194	19.8748460090349	2.66425367125672e-05	2.21953038649287	1
ENSG00000117245.12	KIF17	1	20684689	1_14	0	0.0993821713838253	17.3894613143574	1.64093737501269e-05	-2.09904595515624	2
ENSG00000189410.11	SH2D5	1	20733294	1_14	0	0.0313129978777805	6.28730820130339	1.86933352669406e-06	-0.65883349900142	1
ENSG00000117298.14	ECE1	1	21345480	1_14	0	0.0452222803855781	9.05363507350818	3.88752182725546e-06	-0.83104537902949	1
ENSG00000142794.18	NBPF3	1	21439691	1_15	0	0.0228757073795701	5.89753187525327	1.28097963728879e-06	-0.394354287099106	2
ENSG00000076864.19	RAP1GAP	1	21626547	1_15	0	0.0555122865042417	14.1615093504738	7.46441979904669e-06	1.76309920945125	1
ENSG00000090686.15	USP48	1	21782877	1_15	0	0.167763261369637	22.4334520629468	3.5734718489331e-05	-2.39646407064541	3
ENSG00000142798.17	HSPG2	1	21850873	1_15	0	0.0236132111873737	6.55641591063706	1.47000544569903e-06	0.84119315501601	2
ENSG00000070831.15	CDC42	1	22052177	1_15	1	0.202158596906196	20.1986504673486	3.8771443038017e-05	-4.07917695756741	1
ENSG00000162552.14	WNT4	1	22144389	1_15	0	0.0196326182321113	4.68225643122264	8.72832307668603e-07	0.279617941049858	1
ENSG00000184677.16	ZBTB40	1	22453334	1_15	0	0.0224012874867453	5.81230968514371	1.2362864868199e-06	-0.576574774373939	1
ENSG00000173372.16	C1QA	1	22636557	1_15	0	0.0201175116485887	4.87060714590956	9.3036799021568e-07	-0.352504482669444	1
ENSG00000173369.15	C1QB	1	22653162	1_15	0	0.0354744164603409	9.9675985141216	3.35740083176119e-06	1.14903441971651	1
ENSG00000169641.13	LUZP1	1	23178302	1_16	0	0.0243115387927833	5.97847114551529	1.38006640057474e-06	-0.719709994426914	1
ENSG00000204219.9	TCEA3	1	23408748	1_16	0	0.0215810080321585	4.87208603313727	9.9835287239126e-07	0.32447813513789	2
ENSG00000088280.18	ASAP3	1	23484995	1_16	0	0.020975698804142	4.60806683237043	9.17767351688779e-07	0.0155306999287134	1
ENSG00000197880.8	MDS2	1	23581212	1_16	0	0.0395496336000222	10.5131320969939	3.94795307948064e-06	1.29211411115606	1
ENSG00000057757.9	PITHD1	1	23729228	1_17	0	0.0193251730894241	4.70890020904334	8.64052788702671e-07	0.312734011346543	1
ENSG00000117308.14	GALE	1	23800401	1_17	0	0.0194576160223794	4.77223728244968	8.81676072557295e-07	0.21390897872192	1
ENSG00000117305.14	HMGCL	1	23881746	1_17	0	0.0389720161418207	11.2366146371625	4.1580121823327e-06	-1.3136474759438	1
ENSG00000142677.3	IL22RA1	1	24143903	1_17	0	0.0192537095482582	4.67454323419211	8.54576593762798e-07	0.206792050597652	1
ENSG00000158055.15	GRHL3	1	24318866	1_17	0	0.0191391952915616	4.61922864158004	8.39441682025629e-07	0.0878788171790553	1
ENSG00000001460.17	STPG1	1	24401188	1_17	0	0.0643014233738822	15.94094058554	9.7326683906712e-06	2.02657266738246	4
ENSG00000001461.16	NIPAL3	1	24415329	1_17	0	0.0643415060993339	15.9468370120455	9.74233759543107e-06	2.00792568297278	2
ENSG00000117602.11	RCAN3	1	24499614	1_17	0	0.0992962995262023	20.0768195897875	1.89289000125436e-05	2.26672327370607	1
ENSG00000169504.14	CLIC4	1	24745089	1_17	0	0.0202354503362246	5.13579068421431	9.86773745491403e-07	-0.262473595019952	1
ENSG00000020633.18	RUNX3	1	24974879	1_17	0	0.0478299751453881	13.1547798566947	5.97421897100932e-06	-1.5934370069564	1
ENSG00000188672.17	RHCE	1	25430369	1_18	0	0.0245341376735286	4.65462304252652	1.08430811963505e-06	-0.110037477685257	1
ENSG00000204178.9	TMEM57	1	25430369	1_18	0	0.0245341376735286	4.65462304252652	1.08430811963505e-06	-0.110037477685257	1
ENSG00000157978.11	LDLRAP1	1	25566751	1_18	0	0.025445970933991	4.98350786086916	1.20406954344929e-06	0.310079989662479	1
ENSG00000162430.16	SELENON	1	25821320	1_18	0	0.0268203476289629	5.49710593235108	1.3998964285202e-06	-0.444115488438086	1
ENSG00000117640.17	MTFR1L	1	25819958	1_18	0	0.0284962944272805	6.06824947206503	1.64190948949044e-06	-0.679357614794189	1
ENSG00000158006.13	PAFAH2	1	26006180	1_18	0	0.0309801938471077	6.84699768984122	2.01410315142691e-06	0.887531722568887	1
ENSG00000158008.9	EXTL1	1	26020058	1_18	0	0.025682569902498	5.08919280466452	1.24103714420219e-06	-0.398086268280665	2
ENSG00000158014.14	SLC30A2	1	26042296	1_18	0	0.0249464225902215	4.82224810723439	1.14223436751519e-06	-0.375462729214711	2
ENSG00000158022.6	TRIM63	1	26067922	1_18	0	0.0296334771129388	6.37572278789107	1.79394628946061e-06	-0.713235827454952	2
ENSG00000175087.9	PDIK1L	1	26084992	1_18	0	0.0263965901901606	5.32846294839948	1.33551010076488e-06	0.466753628629877	2
ENSG00000197245.5	FAM110D	1	26200063	1_18	0	0.0547109137694722	12.4126676293265	6.4481701923432e-06	1.7806706917659	1
ENSG00000142675.17	CNKSR1	1	26170849	1_18	0	0.0360873224351628	8.60882662681185	2.94982341356819e-06	1.58655669154473	2
ENSG00000130695.14	CEP85	1	26231468	1_18	0	0.028876783845289	6.34878154712275	1.74075079679849e-06	-1.00973984412179	2
ENSG00000169442.8	CD52	1	26317588	1_18	0	0.0339052402813026	7.50258571191035	2.41532284408542e-06	-0.789192387717771	1
ENSG00000158062.20	UBXN11	1	26317588	1_18	0	0.0339052402813026	7.50258571191035	2.41532284408542e-06	0.789192387717771	1
ENSG00000176092.14	AIM1L	1	26360390	1_18	0	0.0318713171143584	7.42582450491117	2.24720188032053e-06	-1.39111548653529	1
ENSG00000176083.17	ZNF683	1	26372612	1_18	0	0.0267389159636	5.34385828111077	1.35673842553038e-06	-0.204612518818929	1
ENSG00000117682.16	DHDDS	1	26432111	1_18	0	0.0267797407469965	5.41091616524565	1.37586103143823e-06	0.229515290223652	2
ENSG00000198830.10	HMGN2	1	26471414	1_18	0	0.0249221616967245	4.79999723756694	1.135858137246e-06	0.0668764460987218	1
ENSG00000117713.18	ARID1A	1	26693253	1_18	0	0.0474643817125483	11.4746389756301	5.17135384599965e-06	2.67637160860518	1
ENSG00000060642.10	PIGV	1	26787521	1_18	0	0.084957173881945	16.0479247176447	1.29454255747479e-05	3.09207077771821	1
ENSG00000142751.14	GPN2	1	26890178	1_18	0	0.0672477686316469	14.1467943144323	9.03302712676315e-06	-2.95522531070365	1
ENSG00000090273.13	NUDC	1	26899598	1_18	0	0.0599104996653426	13.2438410037321	7.53380364251071e-06	-2.87721935033404	1
ENSG00000253368.3	TRNP1	1	26990468	1_18	0	0.158474380063953	22.6036138410992	3.40121697209706e-05	-2.58529830710087	1
ENSG00000162510.5	MATN1	1	30721937	1_20	0	0.0352486529084127	18.8342106444981	6.30358109546179e-06	2.0818760518355	1
ENSG00000162511.7	LAPTM5	1	30757821	1_20	0	0.014146983361391	11.1202836867478	1.49374720646394e-06	1.38198391830487	1
ENSG00000134644.15	PUM1	1	31066204	1_20	0	0.0233205429285893	15.7060124298785	3.47777907962493e-06	1.81861228176842	1
ENSG00000121766.15	ZCCHC17	1	31296178	1_20	0	0.052973346381253	18.36662377249	9.23813140160531e-06	-3.44943336991756	1
ENSG00000121769.7	FABP3	1	31375861	1_20	0	0.124550219118958	23.0218032485025	2.7225836410818e-05	-3.76063416052785	1
ENSG00000168528.11	SERINC2	1	31407531	1_20	0	0.0149629202062515	13.0037343740599	1.84748893657635e-06	-2.25627279405607	2
ENSG00000142910.15	TINAGL1	1	31576228	1_20	0	0.00698347224371643	4.65659098817372	3.08771282366274e-07	-0.220974007295487	2
ENSG00000121764.11	HCRTR1	1	31596465	1_20	0	0.00784225834783814	5.85657260025977	4.36095969958671e-07	-0.769813069008951	1
ENSG00000162517.12	PEF1	1	31644486	1_20	0	0.00710002379993346	4.81000638633202	3.24267075151344e-07	-0.311668617160222	2
ENSG00000134668.12	SPOCD1	1	31815509	1_20	0	0.0086459635388072	6.46977009965713	5.31128547694606e-07	0.485890948674901	2
ENSG00000184007.18	PTP4A2	1	31944881	1_20	0	0.0114943410002148	9.31716939766989	1.01687007172168e-06	-1.18373457984577	2
ENSG00000025800.13	KPNA6	1	32108863	1_21	0	0.0358513087005335	11.5649762791153	3.93683448885195e-06	-1.60312708411667	1
ENSG00000084652.15	TXLNA	1	32179560	1_21	0	0.0322880195723745	10.5883308263641	3.24613297784254e-06	1.50994865460589	1
ENSG00000160051.11	IQCC	1	32205464	1_21	0	0.0308924982436454	10.1765486456136	2.98504539737737e-06	-1.46785544549792	1
ENSG00000084623.11	EIF3I	1	32222176	1_21	0	0.0283394461479147	9.37328493485897	2.52220611519869e-06	1.38181198006749	1
ENSG00000160055.19	TMEM234	1	32222176	1_21	0	0.0283394461479147	9.37328493485897	2.52220611519869e-06	-1.38181198006749	1
ENSG00000183615.5	FAM167B	1	32246914	1_21	0	0.0657630777682678	17.2616099458076	1.07785620432561e-05	1.99580624313167	1
ENSG00000162526.6	TSSK3	1	32366691	1_21	0	0.0169778277797239	4.61676008630257	7.44246545182669e-07	0.108041527649329	1
ENSG00000225828.1	FAM229A	1	32363069	1_21	0	0.0169651887302738	4.60986106012066	7.42581162814401e-07	-0.00838406824788296	2
ENSG00000160058.18	BSDC1	1	32397196	1_21	0	0.0173971091488316	4.84278296270251	7.9996224563928e-07	0.288595281196995	1
ENSG00000176261.15	ZBTB8OS	1	32650758	1_21	0	0.0178230043473826	5.06690036394221	8.57473434876246e-07	-0.242456687149924	2
ENSG00000162521.18	RBBP4	1	32651022	1_21	0	0.0176299226356257	4.96596195474279	8.312873874701e-07	0.201961903492097	1
ENSG00000162520.14	SYNC	1	32701903	1_21	0	0.0171941321399287	4.73404726471027	7.72876756357853e-07	-0.0764523021129971	1
ENSG00000134684.10	YARS	1	32817927	1_21	0	0.0381592508834481	12.1477507895272	4.40142302405261e-06	-1.4613826010786	1
ENSG00000160097.16	FNDC5	1	32872031	1_21	0	0.0241940249591424	7.90262836790623	1.81541985202862e-06	-1.10209268375522	1
ENSG00000121905.9	HPCA	1	32886832	1_21	0	0.0230575919147816	7.45571043083033	1.63230149213683e-06	0.800719485930303	1
ENSG00000004455.16	AK2	1	33080995	1_21	0	0.0204704988646981	6.35104551549995	1.23444302032594e-06	1.10300715651031	1
ENSG00000142920.16	AZIN2	1	33080995	1_21	0	0.0204704988646982	6.35104551549995	1.23444302032595e-06	-1.10300715651031	1
ENSG00000116525.13	TRIM62	1	33181349	1_21	0	0.0493339588013133	14.5534778741653	6.81726464478907e-06	-2.11523042136644	1
ENSG00000184389.9	A3GALT2	1	33314567	1_21	0	0.0421137337057849	13.0700063837556	5.22633138094525e-06	-2.01430085282495	2
ENSG00000121903.14	ZSCAN20	1	33482375	1_21	0	0.0794208148990786	19.0511458776269	1.43665615598696e-05	2.33878222597869	1
ENSG00000189280.3	GJB5	1	34755129	1_22	0	0.0132036321360791	4.79246604584212	6.00827576425198e-07	-0.199074512499958	1
ENSG00000188910.7	GJB3	1	34781052	1_22	0	0.0276832368651555	11.7740447546656	3.09485244501747e-06	-1.41448427793845	1
ENSG00000163866.8	SMIM12	1	34852255	1_22	0	0.0143504605975682	5.47030087631029	7.45374363188948e-07	0.320355363709615	1
ENSG00000197056.9	ZMYM1	1	35059408	1_22	0	0.0307036505125935	14.1489389169948	4.12487965619782e-06	-2.33637198032814	2
ENSG00000126067.11	PSMB2	1	35641909	1_22	0	0.243900652517034	24.1391297568047	5.59025949873528e-05	-4.28515227822419	1
ENSG00000142686.7	C1orf216	1	35718988	1_22	0	0.228329236234531	22.8389974284247	4.95149057064759e-05	4.29504561452677	2
ENSG00000134698.10	AGO4	1	35807900	1_22	0	0.0328881842822928	14.5862792317021	4.55493115483772e-06	3.26594944954979	2
ENSG00000126070.19	AGO3	1	35932767	1_22	0	0.0649255806629651	17.5115623963061	1.07953849949289e-05	3.83632834360627	1
ENSG00000054118.13	THRAP3	1	36249239	1_22	0	0.0149204886235776	5.67461457436068	8.03927364742363e-07	-0.103594649905586	1
ENSG00000214193.10	SH3D21	1	36307804	1_22	0	0.0926131736608804	22.2284448567081	1.95469608587859e-05	-1.87481550431983	1
ENSG00000142694.6	EVA1B	1	36323945	1_22	0	0.0273251176138344	12.1695199577541	3.15742384159912e-06	-1.70102442075969	1
ENSG00000181817.5	LSM10	1	36397922	1_22	0	0.0131248416635714	4.82685800028868	6.01528200177859e-07	0.426744049964244	1
ENSG00000116885.18	OSCP1	1	36446312	1_22	0	0.019194784439454	8.31098088726079	1.51472195267089e-06	1.11688747705683	1
ENSG00000189433.5	GJB4	1	34759243	1_22	0	0.0140210303872278	5.34148105709999	7.11113657821081e-07	-0.388692944755374	1
ENSG00000183317.16	EPHA10	1	37722581	1_23	0	0.0244940885596003	4.61910257502448	1.07427702328688e-06	0.172689587790722	1
ENSG00000163877.10	SNIP1	1	37554146	1_23	0	0.129157539543405	20.3270664842235	2.49282543652321e-05	-2.48233591506468	1
ENSG00000163879.10	DNALI1	1	37557547	1_23	0	0.0246796129119797	4.68924012390175	1.09884949495071e-06	0.242627703857021	1
ENSG00000169218.13	RSPO1	1	37635248	1_23	0	0.0303180573774474	6.6036311967772	1.90099764070143e-06	0.704357318831484	1
ENSG00000116922.14	C1orf109	1	37691982	1_23	0	0.0248239192386297	4.74341069130838	1.11804291684889e-06	-0.243051526952495	2
ENSG00000134690.10	CDCA8	1	37692586	1_23	0	0.0357306453589741	8.13546223906509	2.76007250513075e-06	1.05641050900688	1
ENSG00000196449.3	YRDC	1	37805518	1_23	0	0.0322717574519931	7.1855156112037	2.20180042321612e-06	0.901384201052405	1
ENSG00000197982.13	C1orf122	1	37806988	1_23	0	0.0251132694789985	4.851174585367	1.156771441273e-06	-0.697797426102211	1
ENSG00000188786.9	MTF1	1	37859751	1_23	0	0.353728933779378	30.6303029708697	0.000102877232868314	-3.40021459658637	1
ENSG00000204084.12	INPP5B	1	37878930	1_23	0	0.156859528431063	22.2300643090579	3.31092254364024e-05	-2.74615794004936	2
ENSG00000183431.11	SF3A3	1	37990434	1_23	0	0.0244697046341732	4.60986616524879	1.07106157985061e-06	-0.643799400115017	1
ENSG00000183386.9	FHL3	1	37996149	1_23	0	0.0263650650455731	5.3032230873768	1.32759662783071e-06	0.197068866335976	1
ENSG00000116954.7	RRAGC	1	38861332	1_24	0	0.0147480763657952	5.71142308941724	7.9979209517928e-07	0.174063935851009	1
ENSG00000174574.15	AKIRIN1	1	38991334	1_24	0	0.174322768185478	28.2312533412039	4.67284816630034e-05	-3.4146879552	3
ENSG00000168653.10	NDUFS5	1	39026408	1_24	0	0.0202637823469869	8.56322508681397	1.64761322231201e-06	1.10468806742581	2
ENSG00000183682.7	BMP8A	1	39491497	1_24	0	0.0202933773900611	8.44340948782242	1.62693267243209e-06	-1.71604750409483	2
ENSG00000090621.13	PABPC4	1	39554348	1_24	0	0.0162859573293062	6.56795753295503	1.01564287322586e-06	0.841229371519801	1
ENSG00000163909.7	HEYL	1	39640410	1_24	0	0.0149563124795978	5.76550155950875	8.18764531472505e-07	-0.864958719436974	1
ENSG00000116983.12	HPCAL4	1	39691882	1_24	0	0.0134034993037967	4.81494351374763	6.12783114323637e-07	0.139443164827651	1
ENSG00000084072.16	PPIE	1	39739654	1_25	0	0.00961157802848678	4.68935717919906	4.27962194794018e-07	0.212650724650027	1
ENSG00000116985.11	BMP8B	1	39787880	1_25	0	0.00955027912718653	4.60808708673013	4.17863213511997e-07	0.0366338295987623	1
ENSG00000043514.15	TRIT1	1	39883661	1_25	0	0.0597764593067625	21.2811689288728	1.2078779776269e-05	-2.14637172020454	2
ENSG00000131236.16	CAP1	1	40039999	1_25	0	0.0119324004355046	6.34877147132576	7.19308033473544e-07	0.385768217608156	2
ENSG00000131238.16	PPT1	1	40096750	1_25	0	0.021297630762341	11.2953104849534	2.28416179622226e-06	-1.07340721103461	2
ENSG00000084073.8	ZMPSTE24	1	40257123	1_25	0	0.0106367088246887	5.60658082660892	5.66242881128787e-07	0.394626957737904	2
ENSG00000187815.9	ZFP69	1	40477177	1_25	0	0.0155533824830593	9.24321661761178	1.36504000671761e-06	-1.24858966962013	1
ENSG00000164002.11	EXO5	1	40508753	1_25	0	0.0438471005133677	17.9369600495358	7.46770438288096e-06	1.76547266500714	1
ENSG00000117010.15	ZNF684	1	40531781	1_25	0	0.0128616131666816	7.46137209282117	9.11195441904892e-07	-1.01940115147451	1
ENSG00000117016.9	RIMS3	1	40669947	1_25	0	0.0102059562937686	5.69671358101294	5.52046277235953e-07	-0.84441808074772	1
ENSG00000117013.14	KCNQ4	1	40789715	1_25	0	0.0145451651208499	8.15568858159514	1.12635861954776e-06	-0.731301661618486	1
ENSG00000179862.6	CITED4	1	40862199	1_25	0	0.0118685050522434	6.45072684706797	7.26945860869636e-07	0.58597148242647	1
ENSG00000171793.13	CTPS1	1	40979451	1_25	0	0.0145179783102677	9.78694300470089	1.34912005797749e-06	1.61372506504694	1
ENSG00000171790.15	SLFNL1	1	41023485	1_25	0	0.0114332965749898	6.18519250716028	6.71463000700433e-07	0.620337787701421	1
ENSG00000010803.16	SCMH1	1	41239838	1_25	0	0.100594389646447	24.0674449462913	2.29879976330887e-05	-1.87501110538058	2
ENSG00000127129.9	EDN2	1	41484884	1_25	0	0.00976750143778915	4.87950438515315	4.5253960479388e-07	-0.418404632607191	1
ENSG00000186973.10	FAM183A	1	43145888	1_26	0	0.0234436856643686	4.6086004185187	1.02587002757772e-06	0.0316069860095502	1
ENSG00000127124.14	HIVEP3	1	42034281	1_26	0	0.0244225480727319	4.98862430728588	1.15682900322346e-06	-0.360327157736053	1
ENSG00000066185.12	ZMYND12	1	42440453	1_26	0	0.0354259865170041	8.45220086467855	2.8430805168263e-06	-1.64715942374118	2
ENSG00000127125.8	PPCS	1	42464495	1_26	0	0.0372336587806595	8.91690820503229	3.15244419267965e-06	1.80166772078707	1
ENSG00000186409.14	CCDC30	1	42461691	1_26	0	0.0407780168985457	9.76695121349384	3.78166032046871e-06	1.89671304494212	1
ENSG00000171960.10	PPIH	1	42658184	1_26	0	0.0234291467549813	4.60283420804143	1.02395106391168e-06	-0.300914340589397	1
ENSG00000164007.10	CLDN19	1	42740306	1_26	0	0.0252604912478338	5.30216233082127	1.27172207174751e-06	0.405384116518476	1
ENSG00000117385.15	P3H1	1	42766833	1_26	0	0.0247495082630906	5.11224369479262	1.20136650493935e-06	0.617417995844462	2
ENSG00000164008.14	C1orf50	1	42767127	1_26	0	0.0245655588058075	5.04291233753515	1.17626578154021e-06	0.592043155708627	1
ENSG00000177868.11	SVBP	1	42816309	1_26	0	0.0242350498708661	4.9170422188909	1.13147575335626e-06	-0.549788107377538	2
ENSG00000164010.13	ERMAP	1	42816309	1_26	0	0.0238427307921195	4.76536803948411	1.07882211294166e-06	0.0369646012872541	1
ENSG00000117394.20	SLC2A1	1	42959411	1_26	0	0.268487829177529	28.0685578084623	7.15553481279366e-05	3.04598934487486	1
ENSG00000243710.7	CFAP57	1	43232297	1_26	0	0.0241307245315026	4.87693200274615	1.11741490264852e-06	0.340933767979827	1
ENSG00000117395.12	EBNA1BP2	1	43232297	1_26	0	0.0241307245315026	4.87693200274615	1.11741490264852e-06	0.340933767979827	1
ENSG00000179178.10	TMEM125	1	43269525	1_26	0	0.0437924986836318	10.4347313374915	4.33888754402047e-06	1.2195872990749	1
ENSG00000066056.13	TIE1	1	43300755	1_29	0	0.0330054352465763	21.0561469303337	6.59875134403925e-06	2.8202519199967	2
ENSG00000117400.16	MPL	1	43337551	1_29	0	0.044498517927491	25.8210834307902	1.09098154536951e-05	3.42376468460627	2
ENSG00000117399.13	CDC20	1	43359194	1_29	0	0.0120684055919642	13.082697235011	1.49914826021175e-06	2.49172791644628	1
ENSG00000159479.16	MED8	1	43390239	1_29	0	0.0400727899571266	25.0790169222205	9.54239709693847e-06	-3.43104163705271	1
ENSG00000198198.15	SZT2	1	43389819	1_29	0	0.00735004572593689	5.16158402708919	3.60222171113874e-07	-0.7793178926352	1
ENSG00000126091.19	ST3GAL3	1	43705540	1_29	0	0.0288872879207723	27.8202970808565	7.63072724335938e-06	-4.17882000762841	1
ENSG00000117407.16	ARTN	1	43931118	1_29	0	0.0119317971620516	14.3031932077875	1.62045234551506e-06	2.77217166051781	1
ENSG00000117408.10	IPO13	1	43947230	1_29	0	0.00851751708003901	10.9406030949443	8.84813362645661e-07	-2.64741419034445	2
ENSG00000117410.13	ATP6V0B	1	43974045	1_29	0	0.0073873868041151	5.6127647141082	3.93699690305606e-07	1.20495665644277	2
ENSG00000159214.12	CCDC24	1	43991070	1_29	0	0.0079339292816405	9.59430758463462	7.2276873737441e-07	2.44245059124053	1
ENSG00000196517.11	SLC6A9	1	44030807	1_29	0	0.00742052456196474	4.82365212535683	3.39866205915264e-07	0.334812796668379	2
ENSG00000187147.17	RNF220	1	44419671	1_29	0	0.0109132987376176	8.1409759057311	8.43587060853705e-07	-0.941572816803074	1
ENSG00000198520.10	C1orf228	1	44461079	1_29	0	0.0158269244062008	11.5833970873902	1.74072380855249e-06	-1.46276689813318	3
ENSG00000142945.12	KIF2C	1	44739744	1_29	0	0.042112165533271	20.4300009750054	8.16908394485572e-06	-2.29793908267083	2
ENSG00000142937.11	RPS8	1	44775441	1_29	0	0.0126186392538713	9.45689913748115	1.13307505531933e-06	-1.3463844350574	1
ENSG00000142959.4	BEST4	1	44787956	1_29	0	0.012486702359565	9.35785888812474	1.10948554528973e-06	-1.34173217356171	1
ENSG00000222009.8	BTBD19	1	44809879	1_29	0	0.0332523182451934	18.2597582733011	5.76519961624899e-06	-2.1538993731952	1
ENSG00000126107.14	HECTD3	1	45010727	1_29	0	0.164319488602021	32.9924173273483	5.14755041206093e-05	-3.17053838751146	2
ENSG00000132781.17	MUTYH	1	45384647	1_29	0	0.0101104424117493	7.59204353508659	7.28830009580381e-07	0.780138103642189	1
ENSG00000132763.14	MMACHC	1	45499668	1_29	0	0.00736908586004526	4.64960358029443	3.25332117951001e-07	-0.0192713823835923	2
ENSG00000159588.14	CCDC17	1	45624129	1_29	0	0.0108190133917222	8.20438641366137	8.42812876054103e-07	0.894493494850962	2
ENSG00000159592.10	GPBP1L1	1	45687876	1_29	0	0.00733632685799557	4.60464048119621	3.20753789794844e-07	-0.0487303952211013	2
ENSG00000159596.6	TMEM69	1	45685881	1_29	0	0.0467536791966101	21.3840689198668	9.49300117926331e-06	2.36904783442244	1
ENSG00000117461.14	PIK3R3	1	46132601	1_29	0	0.00733436050330416	4.60154347412451	3.20452142187051e-07	0.0765097752166059	1
ENSG00000117472.9	TSPAN1	1	46163981	1_29	0	0.0133719107634477	10.1634792433665	1.29042649393693e-06	-1.11936722616172	1
ENSG00000171357.5	LURAP1	1	46201118	1_29	0	0.0108892207532525	8.29466052686841	8.57615882853452e-07	-0.845269736427774	2
ENSG00000173660.11	UQCRH	1	46309111	1_29	0	0.0123954210939529	9.40039948958242	1.10638172130836e-06	1.14531526780609	1
ENSG00000117481.10	NSUN4	1	46339550	1_29	0	0.0126445167000813	9.64685077515355	1.15820434996507e-06	-1.06346862012676	1
ENSG00000117480.15	FAAH	1	46394077	1_29	0	0.0110347134519598	8.33568363719856	8.73372836197764e-07	1.01136886257744	2
ENSG00000079277.19	MKNK1	1	46616841	1_29	0	0.00917457208963024	6.64776779477168	5.79107321334008e-07	0.747799779334023	1
ENSG00000142961.14	MOB3C	1	46616841	1_29	0	0.00917457208963024	6.64776779477168	5.79107321334008e-07	-0.747799779334023	1
ENSG00000186118.8	TEX38	1	46668649	1_29	0	0.00810861104068472	5.51420836724931	4.24548233419869e-07	-0.51594222698465	1
ENSG00000159658.10	EFCAB14	1	46719483	1_29	0	0.00734449033772799	4.61208763157049	3.21630044691546e-07	0.0991816080995236	1
ENSG00000142973.13	CYP4B1	1	46817100	1_29	0	0.0149595522225575	11.0798827556324	1.57380585182682e-06	-1.40301041385867	1
ENSG00000187048.12	CYP4A11	1	46938514	1_29	0	0.00977766888233367	7.22725697216965	6.70974815334627e-07	-0.854399389978113	1
ENSG00000186377.7	CYP4X1	1	47023329	1_29	0	0.0169001450238087	12.3056409306458	1.97465880797993e-06	-1.36091547418981	1
ENSG00000162365.11	CYP4A22	1	47016403	1_29	0	0.00876194981901401	6.2058067022045	5.16293196900973e-07	0.729286844852463	1
ENSG00000162366.7	PDZK1IP1	1	47190903	1_29	0	0.009037778806538	6.52128551031071	5.59618830365839e-07	0.692661491744479	1
ENSG00000123473.15	STIL	1	47314279	1_29	0	0.0086652949827295	6.11510856275794	5.03135452132708e-07	0.676589930336713	1
ENSG00000269113.3	TRABD2B	1	47997102	1_30	0	0.0305004809271748	6.03803871028127	1.74863826240982e-06	-0.682981320985534	1
ENSG00000117834.12	SLC5A9	1	48220046	1_30	0	0.0417715103868618	8.97411419208906	3.559337474959e-06	0.998132301247124	1
ENSG00000132122.11	SPATA6	1	48471902	1_30	0	0.032668954795814	6.6781544179695	2.07151982377287e-06	0.753308223551342	2
ENSG00000162373.12	BEND5	1	48777294	1_31	0	0.0170814689787612	6.28319628781203	1.01906817901715e-06	-1.353828552932	1
ENSG00000123091.4	RNF11	1	51235789	1_32	0	0.0225921045074818	7.62513515364638	1.63569238188014e-06	-0.855814198251141	2
ENSG00000203995.9	ZYG11A	1	52841521	1_33	0	0.0231209996776544	8.94853585075253	1.96451788412929e-06	-1.16467570176026	1
ENSG00000085831.15	TTC39A	1	51344853	1_33	0	0.034857560822834	12.7698757755286	4.22650184722006e-06	1.62333695881633	2
ENSG00000085832.16	EPS15	1	51520425	1_33	0	0.0210670703023086	8.08486614414265	1.61723963086469e-06	0.950019432712265	2
ENSG00000117859.18	OSBPL9	1	51577175	1_33	0	0.0230346175723689	8.91368267130822	1.94955536085984e-06	1.08637705483823	1
ENSG00000078618.21	NRDC	1	51826904	1_33	0	0.017332033213841	6.27537399442874	1.03272935776138e-06	-0.629415266832554	1
ENSG00000198841.3	KTI12	1	52032698	1_33	0	0.0161040324113803	5.59461968892542	8.55465701967388e-07	-0.761982722423237	3
ENSG00000154222.14	CC2D1B	1	52352516	1_33	0	0.0200514402574069	7.62643026770829	1.45199216553896e-06	-0.930542883174812	1
ENSG00000116157.5	GPX7	1	52602421	1_33	0	0.0148624350646189	4.85183024825479	6.84688391435848e-07	0.0650664391696274	2
ENSG00000182183.14	FAM159A	1	52633219	1_33	0	0.0159640863128959	5.51379828992348	8.35780700471299e-07	0.425289316717602	2
ENSG00000162377.5	COA7	1	52698548	1_33	0	0.0151515004686457	5.03012645360395	7.23655626950069e-07	0.307853712608984	1
ENSG00000121310.16	ECHDC2	1	52926925	1_33	0	0.0389559228949953	13.8081311857445	5.10746969934715e-06	-1.54266451571527	2
ENSG00000116171.17	SCP2	1	52926925	1_33	0	0.0293809208443923	11.1766015661435	3.11797457152788e-06	-1.4030178112329	1
ENSG00000174348.13	PODN	1	53062324	1_33	0	0.0151668355638437	5.03951332994737	7.25739854508348e-07	-0.442229790935746	1
ENSG00000162383.11	SLC1A7	1	53088633	1_33	0	0.0149063707965971	4.87916739477522	6.90581651428873e-07	-0.391974777241955	1
ENSG00000157184.6	CPT2	1	53196294	1_33	0	0.0974872033658866	22.4745242104523	2.08034572651959e-05	3.06906936372131	2
ENSG00000162384.13	C1orf123	1	53211891	1_33	0	0.0740068928218219	19.8448845516471	1.39449879799766e-05	3.25682069764717	1
ENSG00000162385.10	MAGOH	1	53262776	1_33	0	0.0149764572885482	4.92252122664144	6.99993627896157e-07	0.100270738423615	1
ENSG00000157193.15	LRP8	1	53293400	1_33	0	0.16759509764455	27.7476869700121	4.41555698660209e-05	3.37876805747075	1
ENSG00000174332.5	GLIS1	1	53737935	1_33	0	0.0215433057855574	8.2923295880544	1.69623608490554e-06	1.0069312178821	1
ENSG00000203985.10	LDLRAD1	1	54018021	1_34	0	0.0775983525482861	21.0507901537949	1.55102322088738e-05	-2.26512001238325	1
ENSG00000162398.11	LEXM	1	54805572	1_34	0	0.0145143461436633	5.38552325221895	7.42203124323033e-07	-0.431277501715001	1
ENSG00000058799.14	YIPF1	1	53889688	1_34	0	0.0142877184875044	5.23988506039076	7.1085666884809e-07	-0.331081193401713	2
ENSG00000116209.11	TMEM59	1	54053622	1_34	0	0.0157172379428061	6.12256769066399	9.13707563902683e-07	0.764261448612247	1
ENSG00000116205.12	TCEANC2	1	54047650	1_34	0	0.0265242003683588	10.9777433441845	2.76473028403091e-06	1.37966824908825	1
ENSG00000116221.15	MRPL37	1	54183963	1_34	0	0.0189433849682602	7.85234737926319	1.41238951850483e-06	-0.923174119926458	1
ENSG00000215883.10	CYB5RL	1	54154524	1_34	0	0.0139494738999653	5.01819143387912	6.64664448925409e-07	0.34633222706456	2
ENSG00000157216.15	SSBP3	1	54413433	1_34	0	0.0136663659293396	4.82848674540203	6.2655829722963e-07	0.321919703196235	2
ENSG00000162390.17	ACOT11	1	54542139	1_34	0	0.0133761413056258	4.62991245658771	5.88032086177047e-07	-0.159518319797867	1
ENSG00000162391.11	FAM151A	1	54590075	1_34	0	0.0146680721976744	5.48302976108146	7.63644167165539e-07	0.436148890486388	1
ENSG00000184313.19	MROH7	1	54641793	1_34	0	0.0218583469783273	9.18013153893906	1.90530109273643e-06	1.0659455947698	1
ENSG00000243725.6	TTC4	1	54715730	1_34	0	0.0191809430913302	7.96789757913779	1.45114595817419e-06	1.0128220186177	1
ENSG00000162396.5	PARS2	1	54764560	1_34	0	0.0208048908759768	8.72172149944501	1.7229197672441e-06	0.989762902760092	2
ENSG00000169174.10	PCSK9	1	55040188	1_34	0	0.0143034664201741	5.25007967863194	7.1302472878853e-07	0.520366503975382	1
ENSG00000173406.15	DAB1	1	58546313	1_37	0	0.0266452236880981	4.75835656226344	1.20385380456559e-06	-0.266868679997179	2
ENSG00000162600.11	OMA1	1	58550926	1_37	0	0.0560609377452433	11.7140718301125	6.23541893704063e-06	1.6238203326686	1
ENSG00000184292.6	TACSTD2	1	58582260	1_37	0	0.0331705719290346	6.79840204986446	2.14119983476258e-06	-0.788086068942107	1
ENSG00000162601.9	MYSM1	1	58696006	1_37	0	0.0462682230432417	9.91011231143032	4.35370294544934e-06	-1.33158277588748	2
ENSG00000134716.9	CYP2J2	1	59917537	1_38	0	0.0390769901045662	13.8434786875256	5.13645796241109e-06	1.63871494800463	2
ENSG00000162599.15	NFIA	1	60864880	1_38	0	0.0152299170254241	5.08441161998884	7.35251021625289e-07	-0.272156495449062	1
ENSG00000162604.12	TM2D1	1	61723869	1_39	0	0.0279949407300347	5.91760304952854	1.57297847125301e-06	-0.613348609551096	1
ENSG00000132849.19	PATJ	1	61742713	1_39	0	0.0340181274196344	7.73327123913108	2.4978769667422e-06	-1.01251422825307	1
ENSG00000240563.1	L1TD1	1	62194418	1_39	0	0.0396534671200938	9.16496892804255	3.45071871897317e-06	1.19017256372889	4
ENSG00000132854.18	KANK4	1	62318984	1_39	0	0.0723119180452361	14.8187054431669	1.01746046596287e-05	1.68674039394522	1
ENSG00000162607.12	USP1	1	62437203	1_39	0	0.189568016094184	24.1688647948785	4.35029505916717e-05	2.65247169571461	1
ENSG00000125703.14	ATG4C	1	62784304	1_39	0	0.0445561297709841	10.2561774015282	4.33900730413343e-06	1.28192780831631	2
ENSG00000187140.5	FOXD3	1	63322827	1_40	0	0.0276671371645124	8.41597126086386	2.21088352652837e-06	0.877125728971683	1
ENSG00000203965.12	EFCAB7	1	63523814	1_40	0	0.0215830327341929	5.9964968337286	1.22887433727234e-06	0.229441988797293	1
ENSG00000162437.14	RAVER2	1	64745289	1_41	0	0.0150981829360107	5.2195623240344	7.48266268009082e-07	0.415077522682189	1
ENSG00000162434.11	JAK1	1	64966741	1_41	0	0.0181231438651484	6.78388384310755	1.16737217620059e-06	-0.667145796882811	1
ENSG00000162433.14	AK4	1	65141253	1_41	0	0.0144993504751219	5.14365836549676	7.08138260939537e-07	-0.821666275055519	2
ENSG00000213625.8	LEPROT	1	65419674	1_41	0	0.0322188142204138	12.6843375433106	3.88038431053518e-06	-1.57301110332476	2
ENSG00000116678.19	LEPR	1	65422877	1_41	0	0.0158639782103988	5.77894207525651	8.70478086946449e-07	-0.618553080529873	1
ENSG00000118473.21	SGIP1	1	66533102	1_42	0	0.0297152775358303	8.82184189592677	2.48906625946827e-06	-1.20994846150469	1
ENSG00000116717.11	GADD45A	1	67588110	1_42	0	0.0558811876153621	14.7499782301141	7.82626237489805e-06	1.74927115780173	1
ENSG00000172380.5	GNG12	1	67833648	1_42	0	0.0432782554891653	12.9732996461271	5.33110936993283e-06	2.23366398582591	2
ENSG00000116729.13	WLS	1	68232448	1_43	0	0.0291932744775171	4.98974707677051	1.38311642820363e-06	-0.341936283098425	1
ENSG00000024526.16	DEPDC1	1	68498179	1_43	0	0.0346534716066226	6.58775090838296	2.16761084577329e-06	0.41818197553767	1
ENSG00000033122.18	LRRC7	1	69567613	1_44	0	0.030265491424655	6.94796907026608	1.9966548768008e-06	0.78960224218232	2
ENSG00000118454.12	ANKRD13C	1	70355197	1_44	0	0.0314838487225385	7.3157247949735	2.18696873032786e-06	0.960974872444673	1
ENSG00000197568.13	HHLA3	1	70355624	1_44	0	0.0452993473096897	10.7156421551525	4.60900886489114e-06	1.74438906041316	2
ENSG00000050628.20	PTGER3	1	71047847	1_45	0	0.0667884921195519	16.9507094355622	1.07494666017002e-05	1.98853042207261	2
ENSG00000132485.13	ZRANB2	1	71081716	1_45	0	0.02874915640384	9.0496743485212	2.47033273751358e-06	1.23779430301851	1
ENSG00000172260.14	NEGR1	1	72280279	1_46	0	0.0189618597978262	12.1207686585876	2.18227003879701e-06	2.23525696340499	2
ENSG00000162620.15	LRRIQ3	1	74198025	1_47	0	0.0127861979905014	4.86740214156194	5.909300165347e-07	0.336003670034083	1
ENSG00000254685.6	FPGT	1	74198465	1_47	0	0.0127825880596907	4.86479077480861	5.90446233986232e-07	0.33600367003402	1
ENSG00000116783.14	TNNI3K	1	74217620	1_47	0	0.0135563614723965	5.4084000351658	6.96160446115854e-07	-0.350759686680786	2
ENSG00000116791.13	CRYZ	1	74708200	1_47	0	0.012665674546102	4.77982879024319	5.74828195021826e-07	0.137701651573858	2
ENSG00000162623.15	TYW3	1	74733103	1_47	0	0.0437141343463984	16.2943433505256	6.76326092701361e-06	-1.74744401101726	2
ENSG00000137968.16	SLC44A5	1	75364753	1_47	0	0.0197137723143943	8.87668802578958	1.66156788627135e-06	1.01253077813472	1
ENSG00000137955.15	RABGGTB	1	75784030	1_47	0	0.0141694685530933	5.81767522632711	7.82709187143242e-07	0.514954157743619	1
ENSG00000057468.6	MSH4	1	75797873	1_47	0	0.0167716738718885	7.37862276198131	1.17503042772977e-06	0.921518889767063	1
ENSG00000184005.10	ST6GALNAC3	1	76072711	1_47	0	0.0846096650056282	22.5289373612647	1.80991458541692e-05	-2.41813169044552	1
ENSG00000117069.14	ST6GALNAC5	1	76866942	1_48	0	0.00985686989048307	4.62610717859104	4.32964322896386e-07	-0.111835768080947	1
ENSG00000142892.14	PIGK	1	77243641	1_48	0	0.0120472465444638	6.46472723380844	7.39495269834214e-07	-0.771015578147413	1
ENSG00000154027.18	AK5	1	77282053	1_48	0	0.00985133248284964	4.61085143084866	4.3129408528754e-07	0.0696273307616133	1
ENSG00000077254.14	USP33	1	77760195	1_48	0	0.0159209152970808	8.92907425369803	1.34980758155749e-06	1.15653483147273	1
ENSG00000162614.18	NEXN	1	77888397	1_48	0	0.029857730377388	14.741990843674	4.17936523515772e-06	-1.67967675913618	2
ENSG00000162613.16	FUBP1	1	77979050	1_48	0	0.0107805767370197	5.45877627145003	5.58772066357027e-07	-0.489058021478847	1
ENSG00000162616.8	DNAJB4	1	77979478	1_48	0	0.0113671208601936	5.88359141632024	6.35024352164965e-07	-0.532300551003418	1
ENSG00000122420.9	PTGFR	1	78303558	1_48	0	0.0189579461942558	10.6240418509945	1.91239877111866e-06	-1.34268062890392	1
ENSG00000137965.10	IFI44	1	78649621	1_48	0	0.0512710238973123	19.4921608743731	9.48919506637269e-06	-2.26674948433495	1
ENSG00000162618.13	ADGRL4	1	79006456	1_48	0	0.0197999376254082	11.0644674507231	2.08013602026887e-06	1.24930588176955	2
ENSG00000203943.8	SAMD13	1	84298566	1_51	0	0.019494257808522	4.69029136291537	8.68168300060353e-07	0.192280361263543	1
ENSG00000171517.5	LPAR3	1	84887982	1_52	0	0.0945470660034163	20.351722910341	1.82703402009842e-05	-2.16486720645406	1
ENSG00000117133.10	RPF1	1	84478281	1_52	0	0.0721446937392133	17.775235497984	1.21763508720679e-05	2.03234873140063	2
ENSG00000117151.12	CTBS	1	84574852	1_52	0	0.0176487369218498	4.61248267981895	7.72939985308432e-07	-0.0617331632379365	2
ENSG00000153898.12	MCOLN2	1	84997425	1_52	0	0.0540465802702935	15.0476678500592	7.72208918075675e-06	-2.02293471892912	1
ENSG00000162643.12	WDR63	1	85062323	1_52	0	0.0689265512764724	17.3428402078782	1.13502171031351e-05	2.13719763375887	1
ENSG00000055732.12	MCOLN3	1	85048599	1_52	0	0.0242490714251596	7.56035854411365	1.74074397857942e-06	-1.00051881651053	2
ENSG00000097096.8	SYDE2	1	85200644	1_52	0	0.0179923508386541	4.79117352511019	8.18516065560053e-07	-0.0464306307393355	1
ENSG00000142867.12	BCL10	1	85277178	1_52	0	0.0346578530666956	10.885614496984	3.58221792834238e-06	1.4941741016664	1
ENSG00000117174.10	ZNHIT6	1	85707615	1_52	0	0.0265377088684016	8.39877663776456	2.1162981566658e-06	-1.16819550845039	2
ENSG00000171502.14	COL24A1	1	86006390	1_53	0	0.0207723841307118	4.94610480650372	9.75544436767269e-07	-0.701545131167863	2
ENSG00000122417.15	ODF2L	1	86399500	1_53	0	0.0207426248949276	4.93280480452084	9.71527371769996e-07	0.482937322931688	1
ENSG00000137975.7	CLCA2	1	86427806	1_53	0	0.0242816018536906	6.39541918932233	1.47449650052771e-06	0.636829536974271	1
ENSG00000016602.9	CLCA4	1	86546626	1_53	0	0.0457827090368789	12.3117928950312	5.35205028423941e-06	-1.23580810426365	2
ENSG00000097033.14	SH3GLB1	1	86704350	1_53	0	0.0210035963194586	5.04880773946377	1.00688504960458e-06	0.334110388719343	1
ENSG00000183291.15	SELENOF	1	86913954	1_53	0	0.0469728922245064	12.5524720323597	5.59852936750758e-06	1.74597571721722	1
ENSG00000143013.12	LMO4	1	87331207	1_53	0	0.023852545037293	6.22978856512219	1.41092987259908e-06	-0.649730754710201	1
ENSG00000065243.19	PKN2	1	88684130	1_54	0	0.0227344650391843	4.69894130743914	1.01433674087197e-06	0.187350486444304	1
ENSG00000137944.17	KYAT3	1	88992014	1_54	0	0.0254606679067161	5.75117715555963	1.39034933848341e-06	0.590377283498113	2
ENSG00000213516.9	RBMXL1	1	88992014	1_54	0	0.0253751953742988	5.71991695506459	1.37815008127317e-06	0.583446408171121	1
ENSG00000117226.11	GBP3	1	89015900	1_54	0	0.0243812800481469	5.34855735211859	1.23819930738885e-06	-0.391100772835512	2
ENSG00000213512.1	GBP7	1	89171264	1_54	0	0.0242579161492864	5.30142088816202	1.22107734078799e-06	0.506026922987077	1
ENSG00000162654.8	GBP4	1	89199262	1_54	0	0.0228609809352395	4.75047539065066	1.03116777131154e-06	-0.145211792650204	1
ENSG00000197147.13	LRRC8B	1	89522381	1_54	0	0.0280904620655424	6.66544247228927	1.77780967088149e-06	0.916361656197896	1
ENSG00000171492.14	LRRC8D	1	89822083	1_55	0	0.0250627655880015	9.25452832765522	2.20232129458917e-06	-1.01086320923608	1
ENSG00000122482.20	ZNF644	1	91022402	1_55	0	0.110933558586739	23.2743026397901	2.45152890812269e-05	-2.96530993709384	2
ENSG00000162669.15	HFM1	1	91403932	1_55	0	0.0342165680329379	12.1534558979861	3.94851355484107e-06	-1.58688143046946	1
ENSG00000097046.12	CDC7	1	91500849	1_56	0	0.056122161660782	12.0347030418559	6.41308750312902e-06	1.73154085931625	3
ENSG00000172031.6	EPHX4	1	92029879	1_56	0	0.0310034105713775	7.13741068998898	2.10110402816486e-06	1.217024988029	1
ENSG00000284413.1	BTBD8	1	92080411	1_56	0	0.0254643722421862	4.64601907059642	1.12334035072792e-06	0.223846220718612	1
ENSG00000069712.12	KIAA1107	1	92167501	1_56	0	0.0257191019919941	4.96710663936604	1.21298849449255e-06	0.644096440770416	1
ENSG00000067208.14	EVI5	1	92792120	1_56	0	0.0272689802226315	6.74229953473735	1.74571899075002e-06	-1.64885913915263	1
ENSG00000154511.11	FAM69A	1	92960610	1_56	0	0.0413264956248435	10.6370655708307	4.17395548504632e-06	1.88265445929623	2
ENSG00000143033.17	MTF2	1	93079600	1_57	0	0.0310347703129612	6.0826964478521	1.79242947209931e-06	0.66659629916946	1
ENSG00000117500.12	TMED5	1	93180650	1_57	0	0.0273485233263443	4.90541488156756	1.27381694785266e-06	-0.311840539137227	2
ENSG00000122483.17	CCDC18	1	93179292	1_57	0	0.0504532473075306	10.6275545205216	5.09119653333847e-06	-1.35044304020969	2
ENSG00000117505.12	DR1	1	93345317	1_57	0	0.0281248798769266	5.16588374859708	1.3795349312317e-06	0.420116013569876	2
ENSG00000137936.16	BCAR3	1	93847253	1_57	0	0.0339015691202084	6.90643803514136	2.22316305306577e-06	0.800718223857559	1
ENSG00000067334.13	DNTTIP2	1	93879581	1_57	0	0.0399983784894918	8.4511522269525	3.20963544167149e-06	1.0896392254474	1
ENSG00000023909.9	GCLM	1	93909020	1_57	0	0.028870429907727	5.40940991948409	1.48286133351021e-06	0.499969197808657	1
ENSG00000198691.11	ABCA4	1	94120772	1_58	0	0.0139361873149909	4.60406293714635	6.09231883458466e-07	-0.0310031017052171	1
ENSG00000143036.16	SLC44A3	1	94820196	1_58	0	0.0317575724132871	12.2754213607775	3.70152853993147e-06	-1.34144173704902	2
ENSG00000117519.15	CNN3	1	94906171	1_58	0	0.0196243157188214	7.63927622070039	1.42345627925245e-06	1.21164868857613	1
ENSG00000172339.9	ALG14	1	95073027	1_58	0	0.108591278348733	24.1526124498303	2.4903274477189e-05	2.96372243951321	1
ENSG00000122481.16	RWDD3	1	95232272	1_58	0	0.058269982083338	16.7811248177961	9.28460322519643e-06	1.59023810841912	1
ENSG00000117569.18	PTBP2	1	96721522	1_59	0	0.00812811593362117	15.0345775848157	1.16032197366456e-06	-3.18288864196539	1
ENSG00000188641.12	DPYD	1	97642515	1_60	0	0.00697655960089305	10.3594971780458	6.86242138076301e-07	2.52498798787228	2
ENSG00000162627.16	SNX7	1	98661649	1_60	0	0.112667057836469	28.8474630185339	3.08604301671562e-05	2.82506032916867	1
ENSG00000099260.10	PALMD	1	99668418	1_61	0	0.0328157183979044	5.70354648716285	1.77715087062129e-06	0.604623279940677	1
ENSG00000156869.12	FRRS1	1	99705854	1_61	0	0.0291519795291548	4.60049753690418	1.27341584553218e-06	0.0821535748598987	1
ENSG00000162688.16	AGL	1	99848136	1_61	0	0.0435554462823334	8.34929096654105	3.45294341127585e-06	1.12034093409903	1
ENSG00000117620.14	SLC35A3	1	99969054	1_61	0	0.0563025234334171	10.7598146263424	5.75214792475044e-06	-1.5736959940065	1
ENSG00000156875.13	MFSD14A	1	100038319	1_61	0	0.0429316342328704	8.21418579947042	3.34841546804632e-06	1.07931554268406	1
ENSG00000156876.9	SASS6	1	100132743	1_61	0	0.101267175134346	16.3371381983835	1.57087661665595e-05	2.06357890908517	1
ENSG00000122435.9	TRMT13	1	100132743	1_61	0	0.0726838207723513	13.1728236685004	9.09104953177111e-06	-1.84810563857394	2
ENSG00000122477.12	LRRC39	1	100178174	1_61	0	0.0370752317661612	6.84254082669034	2.40878849787277e-06	-0.725854230716075	2
ENSG00000137992.14	DBT	1	100249898	1_61	0	0.0350759387555982	6.32486804905509	2.10648402292007e-06	0.421310686614376	1
ENSG00000079335.18	CDC14A	1	100330093	1_61	0	0.0310574579584481	5.19023748826866	1.53056061249041e-06	0.378229422728402	2
ENSG00000181656.6	GPR88	1	100566273	1_62	0	0.0277828329633403	6.2587217959574	1.65104751534497e-06	-0.613710469173494	1
ENSG00000162692.10	VCAM1	1	100717840	1_62	0	0.0232544350514029	4.6047108561773	1.01672980435885e-06	0.0525713878793761	1
ENSG00000162694.13	EXTL2	1	100895622	1_62	0	0.0934581260396329	17.6737020600622	1.56834641249949e-05	-1.86578168561671	1
ENSG00000162695.11	SLC30A7	1	100895622	1_62	0	0.0934581260396328	17.6737020600622	1.56834641249949e-05	1.86578168561671	1
ENSG00000170989.8	S1PR1	1	101236803	1_62	0	0.126193332493095	20.5692561018951	2.46463375149744e-05	-2.14833468865659	1
ENSG00000060718.20	COL11A1	1	103107935	1_64	0	0.0385784177068091	8.37932866887721	3.0693826458021e-06	1.10490560237349	1
ENSG00000185946.15	RNPC3	1	103529760	1_65	0	0.0141181859030268	5.37851992768259	7.21006325814743e-07	-0.655820491091903	2
ENSG00000243480.7	AMY2A	1	103586151	1_65	0	0.0175026234957908	7.48816897848656	1.24444636532512e-06	1.1611201712051	1
ENSG00000198890.7	PRMT6	1	107056380	1_66	0	0.100427210005913	22.3685869131284	2.13298275267311e-05	2.46251615716664	1
ENSG00000162631.18	NTNG1	1	107139382	1_66	0	0.0254958243367865	9.46465092368013	2.29124249757072e-06	-1.27053706026998	1
ENSG00000196427.13	NBPF4	1	108471234	1_67	0	0.0225260310140455	5.05025650173508	1.08017845560084e-06	0.271116032095605	1
ENSG00000085491.15	SLC25A24	1	108200330	1_67	0	0.142655945515105	22.5060469009244	3.04850206086203e-05	-2.66654818494532	1
ENSG00000162636.15	FAM102B	1	108635180	1_67	0	0.0319881892187368	8.31250200227827	2.52475252976705e-06	-0.991185771878758	1
ENSG00000116266.10	STXBP3	1	108724417	1_67	0	0.047432494249984	11.9957364011639	5.40256839165698e-06	-1.5742482462728	2
ENSG00000162641.18	AKNAD1	1	108830912	1_67	0	0.0276472266808545	6.95429260686773	1.82558445951369e-06	0.768154520778965	1
ENSG00000121940.15	CLCC1	1	108963213	1_67	0	0.0252260429632281	6.1019581940208	1.4615569946466e-06	-0.60965135287516	1
ENSG00000197780.9	TAF13	1	109074420	1_67	0	0.0390346448075419	10.1708952911255	3.76970019430472e-06	1.34558367030957	3
ENSG00000215717.5	TMEM167B	1	109086886	1_67	0	0.0219521154285535	4.8106563027009	1.00271636799017e-06	0.275138276188209	1
ENSG00000031698.12	SARS	1	109213564	1_67	0	0.0231057267393701	5.28621026299515	1.15974220763421e-06	0.549533271567881	2
ENSG00000134222.16	PSRC1	1	109275684	1_67	0	0.0812886270597719	17.083545838226	1.31857610902417e-05	1.92290214121308	2
ENSG00000221986.6	MYBPHL	1	109306632	1_67	0	0.0223796021513183	4.98970525275351	1.06028996381404e-06	-0.321226170394207	2
ENSG00000143106.12	PSMA5	1	109427531	1_67	0	0.0376181682194225	9.82543158640841	3.5095115578148e-06	-1.24238871076795	1
ENSG00000143028.8	SYPL2	1	109467180	1_67	0	0.0519241656569356	12.8454023182697	6.33307504798629e-06	1.42642926406587	1
ENSG00000162650.16	ATXN7L2	1	109489809	1_67	0	0.030387704073881	7.83419577235816	2.26042293612934e-06	1.04102230167108	1
ENSG00000174151.14	CYB561D1	1	109494012	1_67	0	0.0215761343782558	4.65029877102564	9.52690624420204e-07	-0.247772445503914	2
ENSG00000181754.6	AMIGO1	1	109509517	1_67	0	0.0571755977208678	13.7520315521248	7.46577625732514e-06	-1.59799417682512	1
ENSG00000116337.15	AMPD2	1	109616709	1_67	0	0.0255191048343622	6.20932989747501	1.50455326349536e-06	-0.669944283238676	1
ENSG00000168765.16	GSTM4	1	109671748	1_67	0	0.0239048352715029	5.6020346522636	1.27153682701544e-06	-0.522953423858193	1
ENSG00000213366.12	GSTM2	1	109671748	1_67	0	0.0239048352715029	5.6020346522636	1.27153682701544e-06	-0.522953423858193	1
ENSG00000134184.12	GSTM1	1	109630036	1_67	0	0.021760356494514	4.72921300703079	9.77129844580058e-07	-0.189629504036832	4
ENSG00000134201.10	GSTM5	1	109711119	1_67	0	0.034211442298082	8.93912988497203	2.90378212893125e-06	-1.0688489158858	3
ENSG00000134202.10	GSTM3	1	109718945	1_67	0	0.0403963112902731	10.4915502172426	4.02419271628083e-06	1.27823747955387	3
ENSG00000179902.12	C1orf194	1	109113015	1_67	0	0.0222265589449038	4.92599773286886	1.03959417167125e-06	-0.251946934281708	1
ENSG00000184371.13	CSF1	1	109928142	1_69	0	0.00380319851077882	4.60094730884537	1.66147438739556e-07	-0.0833759626346977	1
ENSG00000143093.14	STRIP1	1	110034040	1_69	0	0.0441307828069887	27.3060688866789	1.1441901625085e-05	-2.54416600744336	1
ENSG00000197106.6	SLC6A17	1	110150641	1_69	0	0.00648421960458623	9.51968525078583	5.8610807015549e-07	1.11419015172013	1
ENSG00000116396.14	KCNC4	1	110263681	1_69	0	0.141174153796763	38.3909325948749	5.14613591461102e-05	-3.42248465179586	1
ENSG00000168679.17	SLC16A4	1	110367775	1_69	0	0.00969950956062282	13.2367669726242	1.21907126799507e-06	-1.33465363974294	2
ENSG00000134248.13	LAMTOR5	1	110407098	1_69	0	0.0123691095139769	15.4835985294251	1.81847666952383e-06	-1.64360949676952	3
ENSG00000143125.5	PROK1	1	110451117	1_69	0	0.00745182155112922	10.8029516191011	7.64367607541198e-07	1.47456092946658	1
ENSG00000177301.14	KCNA2	1	110630068	1_69	0	0.010492433057133	13.9626674468194	1.39104762229403e-06	-1.75112550983379	1
ENSG00000143119.12	CD53	1	110877772	1_69	0	0.00450778767814475	6.16732708239793	2.63971980374882e-07	1.22352587569763	1
ENSG00000121931.15	LRIF1	1	110964484	1_69	0	0.0108481520910909	14.2707336437964	1.46993950720058e-06	-1.81049277279264	1
ENSG00000156171.14	DRAM2	1	111139496	1_69	0	0.052198056591159	28.8811811071855	1.43141868042726e-05	3.13272963253865	1
ENSG00000134255.13	CEPT1	1	111139496	1_69	0	0.052198056591159	28.8811811071855	1.43141868042726e-05	3.13272963253865	1
ENSG00000064886.13	CHI3L2	1	111193972	1_69	0	0.0399624040266741	26.3770999249043	1.00086625671868e-05	2.84696242858652	2
ENSG00000173947.13	PIFO	1	111346062	1_69	0	0.00647090557200725	9.50073117074669	5.83740047009321e-07	-1.11243886943855	1
ENSG00000085465.12	OVGP1	1	111426672	1_69	0	0.00382948428572572	4.66441607283005	1.69603563047049e-07	0.144601644827702	1
ENSG00000116459.10	ATP5F1	1	111448114	1_69	0	0.00414308679038722	5.38976907426233	2.12027203847527e-07	0.476671575014814	1
ENSG00000143110.11	C1orf162	1	111473751	1_69	0	0.00380298800548828	4.60043723650761	1.66119824060845e-07	0.0298077123122156	1
ENSG00000116473.14	RAP1A	1	111597853	1_69	0	0.0717034589427265	31.8783342286745	2.1703667269871e-05	2.87925676679833	1
ENSG00000121933.18	TMIGD3	1	111490897	1_69	0	0.028087540879614	23.0881157404303	6.15743172764955e-06	2.1719614757975	1
ENSG00000197852.9	FAM212B	1	111750515	1_69	0	0.073291753137453	32.0861364278824	2.23290338803148e-05	2.80803182137729	1
ENSG00000064703.11	DDX20	1	111759075	1_69	0	0.00380296145986159	4.60037289658006	1.66116341239729e-07	-0.18671570858969	1
ENSG00000171385.9	KCND3	1	111990898	1_69	0	0.0244258625080223	21.7891359276658	5.05344232075974e-06	-2.25277569863857	1
ENSG00000134245.17	WNT2B	1	112468186	1_69	0	0.0194554242261128	19.6771822567266	3.63497149945076e-06	2.39345446839918	2
ENSG00000116489.12	CAPZA1	1	112621345	1_69	0	0.0259690372190673	22.358490429182	5.51309814198511e-06	2.597481886489	1
ENSG00000155363.18	MOV10	1	112673095	1_69	0	0.144396786437333	38.6117128693473	5.29387878346984e-05	-3.47630501439793	2
ENSG00000155380.11	SLC16A1	1	112950715	1_70	0	0.0266715704267595	4.61931314448868	1.16983170831658e-06	0.322823019378853	1
ENSG00000116793.15	PHTF1	1	113758713	1_70	0	0.0266374690473986	4.60740814572264	1.16532493847603e-06	-0.0824778581957499	1
ENSG00000188761.11	BCL2L15	1	113886718	1_70	0	0.0364157659535631	7.52121683614944	2.60060836695737e-06	0.924903290991832	2
ENSG00000134262.12	AP4B1	1	113904943	1_70	0	0.0288631619716697	5.35411210110281	1.46733326486078e-06	0.50303309138239	1
ENSG00000118655.4	DCLRE1B	1	113926881	1_70	0	0.0432662448145154	9.13319771738704	3.75205727776677e-06	1.17816009090993	1
ENSG00000163349.21	HIPK1	1	113929596	1_70	0	0.0311234587571716	6.05633146046453	1.78976036792883e-06	0.743373255296794	1
ENSG00000197323.11	TRIM33	1	114511320	1_71	0	0.177607204801327	28.7910452647009	4.85529261168272e-05	3.22657459770477	1
ENSG00000175984.14	DENND2C	1	114669904	1_71	0	0.0791432182050391	21.0918052802047	1.58498390363417e-05	-2.0107509556763	2
ENSG00000213281.4	NRAS	1	114716978	1_71	0	0.0568333680853422	22.2250520513017	1.19934347779821e-05	-3.49040008799958	2
ENSG00000009307.15	CSDE1	1	114757749	1_71	0	0.125625906953589	20.5147786636286	2.44705337698255e-05	-3.92573564038365	1
ENSG00000198765.11	SYCP1	1	114854672	1_71	0	0.013805130179694	5.39672520894366	7.07405135432723e-07	-0.154790779598585	1
ENSG00000173218.14	VANGL1	1	115641162	1_72	0	0.01300831795539	5.98112694711432	7.38756917712207e-07	-0.623856284867946	2
ENSG00000118729.11	CASQ2	1	115768346	1_72	0	0.0163243841848078	8.08267487664123	1.25282183413268e-06	-1.14666605136044	1
ENSG00000134247.9	PTGFRN	1	116909700	1_72	0	0.0268398888041219	12.6969144965168	3.23576001483084e-06	-1.4498892013777	2
ENSG00000134256.12	CD101	1	117001709	1_72	0	0.0127574131075009	5.8009903638608	7.02687389661826e-07	0.54390362186842	1
ENSG00000116830.11	TTF2	1	117060534	1_72	0	0.0117001211592833	5.00108514655628	5.55586909574817e-07	-0.320667373853802	1
ENSG00000198162.12	MAN1A2	1	117297756	1_72	0	0.0182071513205463	9.09404040080762	1.57215831759686e-06	1.20042234775827	2
ENSG00000116874.11	WARS2	1	119012523	1_73	0	0.0125525087962542	6.15213438059517	7.33252824096154e-07	-0.64851259595791	2
ENSG00000174827.13	PDZK1	1	145707383	1_73	0	0.107645794269676	26.1996223471094	2.67787002897904e-05	2.42395729425801	1
ENSG00000265491.4	RNF115	1	145827673	1_73	0	0.0126767358089874	6.23121152860234	7.50027747564599e-07	-0.674487215847015	1
ENSG00000265241.6	RBM8A	1	145927840	1_73	0	0.019447147708388	10.1798710923389	1.87973049986767e-06	1.25287619097172	1
ENSG00000271601.3	LIX1L	1	145959360	1_73	0	0.0106189709341814	4.61680583182595	4.65501879421551e-07	-0.0987019333555698	1
ENSG00000272031.2	ANKRD34A	1	145963899	1_73	0	0.0111003006655185	5.02178318480899	5.29285622860526e-07	0.439151618238223	1
ENSG00000121851.12	POLR3GL	1	145963899	1_73	0	0.0111003006655185	5.02178318480899	5.29285622860526e-07	0.439151618238223	1
ENSG00000168509.19	HFE2	1	146036954	1_73	0	0.0465452111754297	18.3049287021438	8.08984952232731e-06	-1.93138917103151	1
ENSG00000271425.7	NBPF10	1	146049817	1_73	0	0.0399930686478673	16.906458376818	6.41999611136172e-06	1.84556689755574	1
ENSG00000131791.7	PRKAB2	1	147172620	1_73	0	0.0430959196106437	17.9480646937056	7.34431296840587e-06	-2.67421395036441	1
ENSG00000131778.18	CHD1L	1	147243554	1_73	0	0.0106630175727179	4.70498226229341	4.76360247461599e-07	0.59613901958574	3
ENSG00000131781.12	FMO5	1	147222979	1_73	0	0.0389772765914015	17.1839147587358	6.35961752477555e-06	2.89150929942761	1
ENSG00000116128.10	BCL9	1	147541592	1_73	0	0.0422226078826592	17.1765010770912	6.8861606731432e-06	1.67517173343513	1
ENSG00000162836.11	ACP6	1	147595859	1_73	0	0.0109044443976465	4.93013429692592	5.10457617062218e-07	0.516290991060988	4
ENSG00000265107.2	GJA5	1	147727484	1_73	0	0.0665973424282356	21.6732416947923	1.37049725467441e-05	-2.18137194103448	2
ENSG00000244094.1	SPRR2F	1	153112830	1_74	0	0.0333941949244991	5.77836710522653	1.83220263826932e-06	-0.492387402885134	1
ENSG00000143450.16	OAZ3	1	151762531	1_74	0	0.0298938476801682	4.74636159079238	1.3472246950203e-06	0.0885290510354724	2
ENSG00000143436.10	MRPL9	1	151762965	1_74	0	0.0399435170896787	7.45090035662622	2.82587179521442e-06	-0.86522332912217	2
ENSG00000182134.15	TDRKH	1	151772382	1_74	0	0.0753209881417962	13.4233636100773	9.60007796670703e-06	1.90177123829553	2
ENSG00000213171.2	LINGO4	1	151805451	1_74	0	0.0893960029742498	15.0550813111915	1.27790510043188e-05	-1.9188809968836	2
ENSG00000143365.17	RORC	1	151831413	1_74	0	0.0627522813679797	11.6946763550412	6.96811201446101e-06	1.46346230086405	1
ENSG00000225556.1	C2CD4D	1	151841929	1_74	0	0.0298239940381359	4.7245713852856	1.33790604481195e-06	0.0937293708250408	1
ENSG00000196407.11	THEM5	1	151841929	1_74	0	0.0298239940381359	4.7245713852856	1.33790604481195e-06	0.0937293708250407	1
ENSG00000159445.12	THEM4	1	151865616	1_74	0	0.0313546162222796	5.19083185073047	1.54538199124593e-06	-0.592084519813331	1
ENSG00000197747.8	S100A10	1	151993591	1_74	0	0.0294409980569701	4.60421148115515	1.2870789539354e-06	-0.106051786859953	1
ENSG00000163191.5	S100A11	1	152047282	1_74	0	0.0294314979605869	4.60120604404253	1.28582375568733e-06	-0.158275599808503	1
ENSG00000197915.5	HRNR	1	152220810	1_74	0	0.0853962334666744	14.6180345873176	1.18529130295153e-05	-2.06992362680667	1
ENSG00000143631.10	FLG	1	152220349	1_74	0	0.0654992112780418	12.0995074265537	7.52490735954041e-06	1.69324081941397	3
ENSG00000143536.7	CRNN	1	152414760	1_74	0	0.128921647476456	18.5831467893151	2.27479623556782e-05	-2.45783448718072	1
ENSG00000163207.6	IVL	1	152908247	1_74	0	0.0606742553976019	11.376787497005	6.55422729445608e-06	1.51315451544945	2
ENSG00000163209.14	SPRR3	1	153002643	1_74	0	0.0325227005268124	5.53177152004568	1.70823741933189e-06	-0.472560198330808	1
ENSG00000241794.1	SPRR2A	1	153057485	1_74	0	0.0595101010498603	11.1940285281769	6.32520337327737e-06	1.37141157890082	1
ENSG00000203785.8	SPRR2E	1	153106201	1_74	0	0.0298385209457627	4.72910961001143	1.33984348499909e-06	0.346305354682849	2
ENSG00000203782.5	LOR	1	153259400	1_75	0	0.0218314516377738	4.68948611213889	9.72087290521773e-07	0.271778799814668	1
ENSG00000163220.10	S100A9	1	153399068	1_75	0	0.0271237707836368	6.57367483191233	1.69299501839146e-06	0.622278476813322	1
ENSG00000143546.9	S100A8	1	153391654	1_75	0	0.0235798479972297	5.32126840434344	1.19138893756888e-06	0.358916544507465	1
ENSG00000143556.8	S100A7	1	153460264	1_75	0	0.0237615057451693	5.70627224712779	1.28743064607785e-06	0.683307251728001	2
ENSG00000197956.9	S100A6	1	153535924	1_75	0	0.0411342445475578	10.7721362180673	4.20729301252953e-06	1.29821442388815	3
ENSG00000188015.9	S100A3	1	153548996	1_75	0	0.0216871271199329	4.65840042993754	9.59259787496967e-07	-0.264003433533476	2
ENSG00000196154.11	S100A4	1	153549456	1_75	0	0.0218860129882867	4.69585597618456	9.75840453539746e-07	-0.173155433121186	1
ENSG00000196420.7	S100A5	1	153541765	1_75	0	0.022629867828019	4.96778315522611	1.06743648949872e-06	0.250805432491061	1
ENSG00000160678.11	S100A1	1	153627648	1_75	0	0.0234241905668251	5.28359259184339	1.17514460727326e-06	-0.552361366841603	2
ENSG00000189171.14	S100A13	1	153627648	1_75	0	0.0233921411075427	5.27781672272651	1.17225387415036e-06	-0.560989971208316	2
ENSG00000169418.9	NPR1	1	153678582	1_75	0	0.0908295928122704	19.2580399771836	1.66087461733988e-05	-2.60039888095979	1
ENSG00000143554.13	SLC27A3	1	153774305	1_75	0	0.0307082023846598	7.47673901320508	2.18003774088744e-06	0.664676077358508	1
ENSG00000198837.9	DENND4B	1	153940147	1_75	0	0.0217961694369055	5.40353277570082	1.11829237107662e-06	1.04373722506586	1
ENSG00000143570.17	SLC39A1	1	153968263	1_75	0	0.199264876370857	18.6398664780385	3.5267197338685e-05	4.20896415805825	1
ENSG00000143578.15	CREB3L4	1	153966654	1_75	0	0.213742964409137	18.8675645720226	3.82917372415439e-05	4.23050466469319	1
ENSG00000143549.19	TPM3	1	154194640	1_75	0	0.0236087960817567	8.9950092473131	2.0163821860777e-06	2.53695235164502	1
ENSG00000143515.16	ATP8B2	1	154334786	1_75	0	0.0295066680331889	7.12341051489464	1.99574725428819e-06	0.544814494243935	1
ENSG00000163239.12	TDRD10	1	154502081	1_75	0	0.0374739551999255	10.6612055136179	3.7934402266898e-06	-1.78426675377346	2
ENSG00000160710.15	ADAR	1	154628057	1_75	0	0.0477438312793683	12.5441618442583	5.68664754964353e-06	1.79703985665709	1
ENSG00000143603.18	KCNN3	1	154839097	1_76	0	0.0100536403896135	7.83035043191745	7.47484070787071e-07	1.24322492954316	1
ENSG00000163346.16	PBXIP1	1	154943630	1_76	1	0.391720411668817	25.1693811870514	9.36151499272788e-05	-4.51550316396416	1
ENSG00000163348.3	PYGO2	1	154957827	1_76	0	0.00889571219847873	5.26151411071121	4.44415154647085e-07	0.990471862701515	1
ENSG00000160691.18	SHC1	1	154974041	1_76	0	0.00873356576078144	6.21702817082085	5.15551229291238e-07	-1.28501917019682	1
ENSG00000163354.14	DCST2	1	155033615	1_76	0	0.0419965287266937	26.5758487444785	1.05973660270206e-05	-3.98430621356923	2
ENSG00000163357.10	DCST1	1	155033615	1_76	0	0.0133390144237207	13.7095192665377	1.73637436372342e-06	2.42473243153872	2
ENSG00000143537.13	ADAM15	1	155061442	1_76	0	0.00900970962377712	5.86664812740709	5.01878084399758e-07	-0.599379908715271	1
ENSG00000143590.13	EFNA3	1	155078247	1_76	0	0.0196725165912451	12.1940081690778	2.27773816460587e-06	-1.46264738652816	1
ENSG00000169242.11	EFNA1	1	155130671	1_76	0	0.00946207171070967	5.71122779726152	5.13113114319366e-07	-0.709842018328773	1
ENSG00000169231.13	THBS3	1	155205298	1_76	0	0.0118973633338115	8.08897828593748	9.13780300301088e-07	-0.612593164881192	1
ENSG00000173171.14	MTX1	1	155212373	1_76	0	0.0434352307123898	18.3091410927228	7.55105269287407e-06	2.69016768053164	1
ENSG00000177628.15	GBA	1	155244216	1_76	0	0.0229519125617879	11.6172282477937	2.53173823044203e-06	-1.67752634682902	2
ENSG00000160767.20	FAM189B	1	155255194	1_76	0	0.0115013915289337	8.81681533320174	9.62851983378523e-07	-2.00890655599013	1
ENSG00000160752.14	FDPS	1	155309691	1_76	0	0.0617744544515498	16.2870434434507	9.55319340803906e-06	2.65457999067497	1
ENSG00000116539.12	ASH1L	1	155587180	1_76	0	0.089751108673048	18.8617189980076	1.6073797371301e-05	2.87979860886686	1
ENSG00000116580.18	GON4L	1	155863616	1_76	0	0.020695197616372	12.0815928195576	2.37405714997707e-06	-1.0170024920438	1
ENSG00000132718.8	SYT11	1	155859720	1_76	0	0.0897944760260545	17.7247944635857	1.51122185336523e-05	-2.67224451535059	1
ENSG00000143622.10	RIT1	1	155911161	1_76	0	0.206189962953723	23.5854200580729	4.61751731709874e-05	-2.98855337622138	1
ENSG00000163479.13	SSR2	1	156020665	1_76	0	0.00947340216104842	7.03350968276434	6.32667405651975e-07	0.906819362384467	2
ENSG00000116586.11	LAMTOR2	1	156055222	1_76	0	0.0828175942917595	24.3382479030466	1.91385626446266e-05	-2.50635758253915	1
ENSG00000196189.12	SEMA4A	1	156137375	1_76	0	0.105570615174022	27.7720204358384	2.78386342509065e-05	-2.88926023885329	1
ENSG00000160785.13	SLC25A44	1	156193904	1_76	0	0.0101195550657532	6.67882197866783	6.41739368270304e-07	1.10992460214525	3
ENSG00000160783.19	PMF1	1	156212919	1_76	0	0.00969531504231158	5.87280060790972	5.4063552359866e-07	-0.192894922941588	1
ENSG00000242252.1	BGLAP	1	156236330	1_76	0	0.0424951341598358	20.7736877956131	8.38204912616193e-06	2.5660356138648	2
ENSG00000198952.8	SMG5	1	156274030	1_76	0	0.00867758237335903	4.94728786950527	4.07627357264208e-07	0.370327226830546	1
ENSG00000163472.18	TMEM79	1	156282500	1_76	0	0.0206154875759482	13.4992601352474	2.64241468317558e-06	1.80716674538865	1
ENSG00000198715.11	GLMP	1	156305490	1_76	0	0.00875542387098338	5.0283488957782	4.1802280667815e-07	0.402009437463944	1
ENSG00000163468.14	CCT3	1	156364325	1_76	0	0.0219533973205948	14.1085122620352	2.94090065602217e-06	-1.8606195200188	1
ENSG00000183856.10	IQGAP3	1	156572426	1_77	0	0.0261395733911336	6.26459084898263	1.55485037944516e-06	-0.622213604360172	1
ENSG00000187862.11	TTC24	1	156579671	1_77	0	0.0551511307630892	13.2444352955336	6.93561957943797e-06	1.61018201446783	2
ENSG00000163382.11	NAXE	1	156590832	1_77	0	0.0316715071154611	8.05165210845939	2.42131408728127e-06	-1.06747430678449	1
ENSG00000160818.16	GPATCH4	1	156601724	1_77	0	0.0234738783016895	5.26493185158981	1.17347812862861e-06	-0.525323066753433	2
ENSG00000132702.12	HAPLN2	1	156619658	1_77	0	0.0404843926865195	10.3438095212489	3.97617545464973e-06	-1.33804441127533	1
ENSG00000132692.18	BCAN	1	156619658	1_77	0	0.0404843926865195	10.3438095212489	3.97617545464973e-06	-1.33804441127532	1
ENSG00000132688.10	NES	1	156692908	1_77	0	0.0256450054664952	6.08698528712287	1.48218510570597e-06	-0.628286758482616	1
ENSG00000143320.8	CRABP2	1	156706761	1_77	0	0.0218881004349949	4.61544729621464	9.59222297916516e-07	0.13013379297765	1
ENSG00000143319.16	ISG20L2	1	156727264	1_77	0	0.100951808045314	18.9867573933702	1.81996191323274e-05	2.04104965471729	1
ENSG00000143303.11	RRNAD1	1	156728106	1_77	0	0.0225819867424788	4.90519590933548	1.05175818942512e-06	-0.287041851337937	1
ENSG00000143294.14	PRCC	1	156750758	1_77	0	0.0994417392358159	18.8420525735553	1.77907525654401e-05	-2.08363355023177	1
ENSG00000198400.11	NTRK1	1	156815564	1_77	0	0.0374514622576519	9.61584365225168	3.41942883094804e-06	1.2977685370754	2
ENSG00000027644.4	INSRR	1	157096868	1_77	0	0.0243019325855197	5.58701250805007	1.28919274316915e-06	-0.495230169779258	1
ENSG00000187800.13	PEAR1	1	156893825	1_77	0	0.0237030133922564	5.35516732727497	1.20524129660811e-06	0.323053377012393	1
ENSG00000160838.13	LRRC71	1	156913754	1_77	0	0.0299608028418912	7.53431920256397	2.14335870578528e-06	1.00411793346215	1
ENSG00000132694.18	ARHGEF11	1	157045234	1_77	0	0.0307480595986781	7.77592904599146	2.27021714940692e-06	1.01273896134958	1
ENSG00000143297.18	FCRL5	1	157552226	1_77	0	0.045564409737099	11.4508133343169	4.95403967591344e-06	-1.50966213491952	2
ENSG00000163534.14	FCRL1	1	157818658	1_77	0	0.0219282224333589	4.63244703506311	9.64520110480809e-07	0.0828160614082551	1
ENSG00000158473.6	CD1D	1	158180266	1_79	0	0.00587525420168522	5.04691826530399	2.81546627772927e-07	-0.381136142767811	1
ENSG00000158488.15	CD1E	1	158353463	1_79	0	0.00842598229773017	8.37385979655396	6.69951901948746e-07	-0.989906120833895	1
ENSG00000163554.12	SPTA1	1	158654738	1_79	0	0.0114259709653963	11.1872336055208	1.21370521999835e-06	1.29249466021101	2
ENSG00000163563.7	MNDA	1	158834192	1_79	0	0.00599686976287994	5.23587498786918	2.98133846037449e-07	0.395654872176617	1
ENSG00000163564.14	PYHIN1	1	158931723	1_79	0	0.00563544653574444	4.66261249090123	2.49491097527185e-07	0.105281136863633	2
ENSG00000163565.18	IFI16	1	158999686	1_79	0	0.0155719273660148	14.0510076013931	2.07752967002996e-06	-1.62044130342539	1
ENSG00000163568.14	AIM2	1	159147011	1_79	0	0.0961775352803297	31.113536826751	2.84132179290404e-05	-2.99207276903823	2
ENSG00000162706.12	CADM3	1	159172360	1_79	0	0.00666961064989446	6.21660797760121	3.93687259287376e-07	0.796823250201778	1
ENSG00000213088.9	ACKR1	1	159203354	1_79	0	0.0114519710044786	11.208199834926	1.21874683835597e-06	-1.64485630633155	1
ENSG00000179639.10	FCER1A	1	159288755	1_79	0	0.0142150256932961	13.2071447490978	1.78260033368945e-06	-1.37467101706744	1
ENSG00000132693.12	CRP	1	159715306	1_79	0	0.00642001496970412	5.86476922769834	3.57506848171095e-07	0.565301449307269	1
ENSG00000158716.8	DUSP23	1	159780839	1_79	0	0.0125815295929929	12.0779331464846	1.44285756760179e-06	-1.33061715272476	1
ENSG00000158714.10	SLAMF8	1	159826640	1_79	0	0.0113178657081001	11.0993685667779	1.19277960921685e-06	-1.23939345211259	1
ENSG00000188004.9	C1orf204	1	159854415	1_79	0	0.0141666677520652	13.1756011311283	1.77229309005516e-06	-1.45541554287488	1
ENSG00000243284.1	VSIG8	1	159856126	1_79	0	0.00610858856913821	5.40611579346565	3.13562136950966e-07	-0.445058786623956	2
ENSG00000158710.14	TAGLN2	1	159922127	1_79	0	0.0195094853007579	16.1398380773486	2.98980168372591e-06	1.6720081901798	2
ENSG00000085552.16	IGSF9	1	159936366	1_79	0	0.00586978203331245	5.03832434963492	2.80805424955731e-07	-0.298964850050207	2
ENSG00000162723.9	SLAMF9	1	159954530	1_79	0	0.00568116305791089	4.73712219577333	2.5553432100341e-07	0.252331755654004	1
ENSG00000162728.4	KCNJ9	1	160082306	1_79	0	0.0157208946551349	14.1391927835424	2.11056761672946e-06	1.71335401494304	1
ENSG00000162729.13	IGSF8	1	160099056	1_79	0	0.0187965694020816	15.7946472476603	2.81894057209636e-06	1.64938997387419	1
ENSG00000132681.16	ATP1A4	1	160125656	1_79	0	0.00561393610918881	4.62734789446196	2.46659027274529e-07	0.169234689579208	2
ENSG00000143318.12	CASQ1	1	160178570	1_79	0	0.00783829843628381	7.70650379688695	5.73557005073722e-07	-0.939537475195219	1
ENSG00000132716.18	DCAF8	1	160262886	1_79	0	0.160841135136775	36.1061740798177	5.51411726812499e-05	3.68907047512228	1
ENSG00000122218.14	COPA	1	160342475	1_79	0	0.186480490021592	37.5766296469818	6.65347643321089e-05	-3.75278623146824	1
ENSG00000162736.15	NCSTN	1	160342711	1_79	0	0.00599210984299659	5.22856473551135	2.97481287305137e-07	-0.518094387798168	1
ENSG00000171786.5	NHLH1	1	160367549	1_79	0	0.0142548775431495	13.2327504096274	1.79106360402115e-06	1.18478765011353	1
ENSG00000162739.13	SLAMF6	1	160522480	1_79	0	0.00767273617947328	7.50946982708094	5.47087685209621e-07	0.917776151236634	1
ENSG00000066294.14	CD84	1	160579090	1_79	0	0.00597114551454825	5.19623737810903	2.94607659781079e-07	-0.490423245866628	2
ENSG00000117090.14	SLAMF1	1	160647524	1_79	0	0.00578311316059055	4.90113862732698	2.69126258546244e-07	-0.242053084756923	1
ENSG00000122224.17	LY9	1	160797459	1_79	0	0.0058443129415473	4.9982200797236	2.77361536457493e-07	0.419802395333471	1
ENSG00000122223.12	CD244	1	160862395	1_79	0	0.0342656963410889	21.3775635985568	6.95528877096473e-06	-2.27673122951077	2
ENSG00000179914.4	ITLN1	1	160884736	1_79	0	0.0338983677688867	21.277012726667	6.84836402544523e-06	2.28130612101717	1
ENSG00000158769.17	F11R	1	161021088	1_79	0	0.00736203773866473	7.12798345257543	4.98266993091761e-07	-0.724326519892488	1
ENSG00000162755.13	KLHDC9	1	161098329	1_79	0	0.00612219878900711	5.42664315030627	3.15454035617642e-07	-0.459027118750887	1
ENSG00000158793.13	NIT1	1	161118210	1_79	0	0.00647465828209259	5.94295321960923	3.65356266577714e-07	0.533506766229995	2
ENSG00000158796.16	DEDD	1	161132100	1_79	0	0.00720219461624272	6.92541867558073	4.73596280792403e-07	-0.866715816935331	1
ENSG00000143224.17	PPOX	1	161169948	1_79	0	0.00703473198328497	6.70834977723487	4.48085253546181e-07	0.655186355185008	2
ENSG00000158850.14	B4GALT3	1	161174129	1_79	0	0.0132259528820397	12.539904782808	1.57477534517065e-06	-1.56656647023288	2
ENSG00000158864.12	NDUFS2	1	161198214	1_79	0	0.0732136349799828	28.5128831672356	1.98212254356604e-05	-2.62598558757369	2
ENSG00000158859.9	ADAMTS4	1	161197908	1_79	0	0.0096567098325665	9.6327772586782	8.83238713883674e-07	-1.0747664153541	1
ENSG00000158869.10	FCER1G	1	161215268	1_79	0	0.0295426488213536	19.9951670135345	5.60882467579296e-06	-2.11468511620518	2
ENSG00000158874.11	APOA2	1	161223893	1_79	0	0.00611824736355726	5.42068582943929	3.14904354285489e-07	0.411654423662765	1
ENSG00000158882.14	TOMM40L	1	161226376	1_79	0	0.0120450187927537	11.6749780885247	1.33524497693906e-06	-1.38614515632016	1
ENSG00000248485.1	PCP4L1	1	161253956	1_79	0	0.00569198452716202	4.75466828712593	2.56969353027106e-07	-0.21923695009753	2
ENSG00000143226.13	FCGR2A	1	161505171	1_79	0	0.00584421887900877	4.99807762894091	2.77349167642833e-07	-0.2260839472291	1
ENSG00000173110.7	HSPA6	1	161524102	1_79	0	0.0102601807741051	10.1927224767089	9.929848192267e-07	-1.31448049175468	1
ENSG00000162746.14	FCRLB	1	161721643	1_79	0	0.00673914699607514	6.31230481110109	4.03915285193818e-07	-0.668109902438818	2
ENSG00000081721.11	DUSP12	1	161749589	1_79	0	0.00603302704715802	5.29131598568353	3.03107279445948e-07	-0.368669513910761	1
ENSG00000118217.5	ATF6	1	161764807	1_79	0	0.00628449625759631	5.66797037260291	3.3821700559059e-07	-0.493221137156661	2
ENSG00000117143.13	UAP1	1	162561114	1_80	0	0.0105375134431142	8.40537812631746	8.40993799735357e-07	-0.94502129649059	2
ENSG00000162733.16	DDR2	1	162631124	1_80	0	0.00737801406502969	5.20223334045351	3.64440558645553e-07	-0.281058741007541	1
ENSG00000132196.13	HSD17B7	1	162790761	1_80	0	0.17551383977981	34.4325067264072	5.73822278128702e-05	3.12319612095492	3
ENSG00000185630.18	PBX1	1	164555760	1_80	0	0.0475919539737995	22.742395707546	1.02770186460763e-05	2.30709726791993	1
ENSG00000143149.12	ALDH9A1	1	165614853	1_81	0	0.0250094258497204	4.92671221906264	1.16992578595832e-06	-0.472966467649885	3
ENSG00000143183.16	TMCO1	1	165785783	1_81	0	0.0746405973327047	15.1773506938387	1.07564378521816e-05	-1.75431748311122	1
ENSG00000188859.6	FAM78B	1	166069605	1_81	0	0.0279395308924653	5.95707156658877	1.58033560325237e-06	-0.639661695685875	1
ENSG00000143194.12	MAEL	1	166986075	1_83	0	0.0321695739604845	20.6251601040086	6.2999925313122e-06	2.32532396179984	1
ENSG00000143157.11	POGK	1	166839016	1_83	0	0.0170737968250826	14.6525578358942	2.37542296148645e-06	-2.32482414335593	1
ENSG00000152382.5	TADA1	1	166875791	1_83	0	0.0240668546957741	16.2336914873443	3.7096592624427e-06	-1.23454099185446	1
ENSG00000198842.9	DUSP27	1	167094415	1_83	0	0.00614953827861098	4.67511822529111	2.72981052464531e-07	0.235108891837289	1
ENSG00000143167.11	GPA33	1	167166436	1_83	0	0.00876613735904464	7.90272511866276	6.57782847195827e-07	0.875218954698044	1
ENSG00000198771.10	RCSD1	1	167599715	1_83	0	0.0061807528773915	4.69971503923161	2.75810186783369e-07	-0.157185529907588	1
ENSG00000197965.11	MPZL1	1	167705500	1_83	0	0.0064262819089872	5.05882340029002	3.08678718718974e-07	-0.32427576290671	1
ENSG00000143164.15	DCAF6	1	167936173	1_83	0	0.00939632338219876	8.56062987216791	7.63767320251054e-07	1.04121050041795	1
ENSG00000143158.10	MPC2	1	167936749	1_83	0	0.0135351440885768	11.8638076772473	1.52469992167251e-06	1.52813459101864	1
ENSG00000143147.14	GPR161	1	168137980	1_83	0	0.00752367901322315	6.51907835890601	4.65708169870852e-07	-0.739564193842417	1
ENSG00000143155.12	TIPRL	1	168178654	1_83	0	0.00662444434379617	5.33868528412153	3.35800371576622e-07	0.474622953484982	1
ENSG00000143178.12	TBX19	1	168260943	1_83	0	0.0108603394842409	9.86838621031858	1.0176230502446e-06	-1.08998614967797	2
ENSG00000143185.3	XCL2	1	168544200	1_83	0	0.0108603770395249	9.89792858134065	1.02067297426508e-06	1.15103386467447	1
ENSG00000143196.4	DPT	1	168728523	1_83	0	0.00741939646444656	6.38103115473107	4.49528095756994e-07	0.617917933169393	1
ENSG00000143153.12	ATP1B1	1	168863863	1_83	0	0.0209155607451966	15.9187388790328	3.1613717504257e-06	1.74424421061195	2
ENSG00000143156.13	NME7	1	169363660	1_83	0	0.00619376629371837	4.71935306762994	2.7754581323651e-07	-0.15222339763923	2
ENSG00000117477.12	CCDC181	1	169458109	1_83	0	0.0101060101304677	9.23192339992834	8.85868620780661e-07	1.07353910160264	1
ENSG00000117479.12	SLC19A2	1	169485770	1_83	0	0.0136417070282743	11.9985179668869	1.55415282171857e-06	1.36768164711626	1
ENSG00000198734.10	F5	1	169546678	1_83	0	0.00946898198197266	8.63013406516619	7.75922292153926e-07	1.00561856688976	1
ENSG00000188404.8	SELL	1	169710412	1_83	0	0.0125089674961343	11.1885379172064	1.32889968605178e-06	-1.32342081633791	1
ENSG00000000457.13	SCYL3	1	169894024	1_83	0	0.00819925362849594	7.25725350270077	5.64994228099035e-07	1.07643867039974	2
ENSG00000075945.12	KIFAP3	1	170081461	1_83	0	0.00638342598904174	4.99427059685333	3.02707578232216e-07	0.346939580800113	1
ENSG00000120370.12	GORAB	1	170532026	1_83	0	0.00764340711577982	6.64396207636854	4.82182599474796e-07	-0.792885297911208	4
ENSG00000116132.11	PRRX1	1	170673368	1_84	0	0.0142675909295835	4.8187112644234	6.52798202857718e-07	0.246217170300665	1
ENSG00000007933.12	FMO3	1	171093107	1_84	0	0.0302731160330164	11.8000856630841	3.39187377730377e-06	1.45388566426634	1
ENSG00000094963.13	FMO2	1	171162996	1_84	0	0.0146753224568283	5.07947561863194	7.07789196671235e-07	0.315105563871735	3
ENSG00000010932.16	FMO1	1	171263307	1_84	0	0.0164637129757059	6.14412829416681	9.60473658074364e-07	0.718281533019912	1
ENSG00000117523.15	PRRC2C	1	171486183	1_84	0	0.014275590694468	4.82389553450885	6.5386693825861e-07	0.250260232626736	1
ENSG00000034971.16	MYOC	1	171647381	1_84	0	0.0754127907008143	20.3706507554336	1.45863729073748e-05	-2.57993063163896	2
ENSG00000117533.14	VAMP4	1	171742012	1_84	0	0.0198413068271107	7.87366962696001	1.48335417425147e-06	-0.942740324662769	1
ENSG00000010165.19	METTL13	1	171781041	1_84	0	0.0324951807519795	12.4599903169148	3.84444859868266e-06	-1.81530944455096	2
ENSG00000197959.13	DNM3	1	171841542	1_84	0	0.0221450030244492	8.89291836281113	1.86989597258429e-06	-1.42061133728855	2
ENSG00000135845.9	PIGC	1	172393809	1_84	0	0.0153662873773932	5.50536548780879	8.03253272975677e-07	0.484076338943719	2
ENSG00000094975.13	SUCO	1	172528734	1_84	0	0.0271101878182604	10.7728770646343	2.77307507325686e-06	1.35946011938799	2
ENSG00000120337.8	TNFSF18	1	173049540	1_84	0	0.0145831651226451	5.02115768003766	6.95269294468436e-07	0.221177763399228	1
ENSG00000076321.10	KLHL20	1	173714815	1_85	0	0.136934175992736	28.417753316472	3.69486852575622e-05	-3.96053638005974	1
ENSG00000117593.9	DARS2	1	173823764	1_85	0	0.0388428732431018	10.6770933308028	3.93787370490458e-06	1.7111115041111	1
ENSG00000117601.13	SERPINC1	1	173916899	1_85	0	0.255699279819535	24.1959824713227	5.87448991857357e-05	-4.92749028895559	1
ENSG00000135870.11	RC3H1	1	173980095	1_85	0	0.0309169386999821	14.3597358923622	4.21541497495295e-06	3.41175646009045	1
ENSG00000152061.23	RABGAP1L	1	174159002	1_85	0	0.0246645611295765	6.45721998514059	1.51222485283259e-06	0.120399995881227	2
ENSG00000120333.4	MRPS14	1	175023749	1_85	0	0.0260625017837044	9.91553955179254	2.45374738653397e-06	-2.4038731843813	1
ENSG00000120332.15	TNN	1	175068086	1_85	0	0.0455702417567664	14.3169595819058	6.19483193157201e-06	-2.19179094853977	2
ENSG00000235750.9	KIAA0040	1	175201083	1_86	0	0.00868173252503823	7.88912533787282	6.50328301334185e-07	0.956178781477077	1
ENSG00000143207.19	RFWD2	1	176207359	1_86	0	0.00663629741647631	5.3519291713572	3.37235740643024e-07	-0.300103450559523	1
ENSG00000120341.18	SEC16B	1	177967390	1_87	0	0.0858870555106895	18.7876741583606	1.53213886833767e-05	-2.03775814845599	1
ENSG00000075391.16	RASAL2	1	178093563	1_87	0	0.0420941553792091	13.4484521665977	5.37516127452691e-06	1.40312400889784	1
ENSG00000116191.17	RALGPS2	1	178687013	1_87	0	0.0905136790321493	20.1807303695825	1.73439692294455e-05	-2.07123805565629	2
ENSG00000162779.21	AXDND1	1	179358896	1_89	0	0.0134826146092736	6.00716167282776	7.69025672063047e-07	0.607166531341738	3
ENSG00000186283.13	TOR3A	1	179081458	1_89	0	0.0133051171922445	5.52861611325833	6.98445520213386e-07	-0.687268342408671	3
ENSG00000143322.19	ABL2	1	179229827	1_89	0	0.0121024174377162	4.79631952575142	5.51159925799129e-07	0.0518392836725793	1
ENSG00000162782.15	TDRD5	1	179591019	1_89	0	0.0120100583712658	4.87813637467211	5.56283850840378e-07	0.0828333223780033	2
ENSG00000135837.15	CEP350	1	179954679	1_89	0	0.0252528805422019	11.609420271528	2.78367708540908e-06	-1.23934819284041	1
ENSG00000116260.16	QSOX1	1	180154450	1_89	0	0.0123109588938661	4.97410572416975	5.81439175677452e-07	0.358230979097473	1
ENSG00000121454.5	LHX4	1	180270971	1_89	0	0.0335418555466144	14.19740354107	4.52161319728405e-06	-2.44093824411327	1
ENSG00000230124.6	ACBD6	1	180502528	1_89	0	0.0168350110147582	7.87052289996996	1.25809775834046e-06	-1.20927880708874	1
ENSG00000135835.11	KIAA1614	1	180903624	1_89	0	0.0607866602238087	18.4157344998432	1.06290567216795e-05	1.54137667222239	2
ENSG00000153029.14	MR1	1	181055268	1_89	0	0.011811760117455	4.61227714178021	5.17282052393027e-07	0.152055938030847	1
ENSG00000179930.5	ZNF648	1	182062830	1_90	0	0.112253440564258	22.2860408001718	2.37536295445671e-05	-2.31314882283163	1
ENSG00000135821.17	GLUL	1	182392343	1_90	0	0.050713136913378	14.7330493014935	7.09431575208595e-06	2.15335258109491	1
ENSG00000203730.2	TEDDM1	1	182400603	1_90	0	0.105873021808636	21.7219388423573	2.18364126244588e-05	2.63999972763252	1
ENSG00000135828.11	RNASEL	1	182589381	1_90	0	0.017521747760181	4.82951415761404	8.03485908144251e-07	0.315652554709279	1
ENSG00000135862.5	LAMC1	1	183023890	1_91	0	0.0339188286333697	12.0327941842969	3.87529466869646e-06	1.83690644788954	1
ENSG00000058085.14	LAMC2	1	183186264	1_91	0	0.0188505524677226	6.57147586260147	1.17620872536833e-06	0.5996567001677	1
ENSG00000157064.10	NMNAT2	1	183368748	1_91	0	0.0166861143057836	5.44122190177381	8.62082935643774e-07	0.493249295699728	1
ENSG00000116698.21	SMG7	1	183471970	1_91	0	0.115234186921533	23.6036955495052	2.58260949219567e-05	2.7218545940342	1
ENSG00000116701.14	NCF2	1	183589302	1_91	0	0.0384056975738851	13.1929311475614	4.810988850589e-06	1.65666335027838	2
ENSG00000162704.15	ARPC5	1	183635461	1_91	0	0.0191282670408546	6.70705912292884	1.21816230807823e-06	-0.932206925347364	2
ENSG00000198756.10	COLGALT2	1	184036788	1_91	0	0.0208638653632242	7.51263083292106	1.48827852999176e-06	-0.84406124133658	1
ENSG00000198860.11	TSEN15	1	184051811	1_91	0	0.0273126225196128	10.0148838483643	2.59720790489889e-06	-1.3366248721503	3
ENSG00000116667.12	C1orf21	1	184606961	1_91	0	0.0392179490889648	13.3885595326341	4.98558504838127e-06	2.00500173568501	1
ENSG00000135842.16	FAM129A	1	184974052	1_92	0	0.0798618341305495	16.9153690059487	1.2826794981011e-05	-1.83870353856093	2
ENSG00000121481.10	RNF2	1	185040979	1_92	0	0.0761678509718436	17.4265911561488	1.26032207042366e-05	-2.68203329911389	1
ENSG00000121486.11	TRMT1L	1	185156912	1_92	0	0.0438937144563814	11.8157285082706	4.92447837251139e-06	1.57048836920264	1
ENSG00000116668.12	SWT1	1	185156912	1_92	0	0.0438937144563814	11.8157285082706	4.92447837251139e-06	-1.57048836920264	1
ENSG00000116679.15	IVNS1ABP	1	185317057	1_92	0	0.0834151134256869	18.0575724614737	1.43021558999068e-05	2.08651651013463	2
ENSG00000157181.15	C1orf27	1	186376365	1_92	0	0.0297257091935007	8.33378111917414	2.35218627424426e-06	1.02654513668003	1
ENSG00000116711.9	PLA2G4A	1	186831272	1_92	0	0.0210168990128479	5.1724894031353	1.03220425217646e-06	-0.408180503867276	1
ENSG00000150681.9	RGS18	1	192158507	1_96	0	0.15131629700351	27.5690070311666	3.96099437514941e-05	3.20624199230218	1
ENSG00000090104.11	RGS1	1	192575980	1_96	0	0.0138412997744269	6.2004502353664	8.14887202986405e-07	-1.05167695986955	2
ENSG00000116747.12	TROVE2	1	193037020	1_96	0	0.0140104272339614	6.31548600442567	8.40147525704129e-07	0.798378010948798	1
ENSG00000116750.13	UCHL5	1	193058704	1_96	0	0.0200168053331036	10.6641502398456	2.02683510315387e-06	1.66987037593828	1
ENSG00000023572.8	GLRX2	1	193106302	1_96	0	0.0194282103555304	10.370704930599	1.91310352386879e-06	1.64263930776126	1
ENSG00000000971.15	CFH	1	196606472	1_98	0	0.0200307171473191	4.65084524976335	8.84556919937355e-07	-0.600677574639193	1
ENSG00000066279.17	ASPM	1	197147397	1_98	0	0.0350715307933065	9.86098461371458	3.28376749968868e-06	1.25124387830742	1
ENSG00000213047.12	DENND1B	1	197774376	1_99	0	0.126348318021405	21.8397584289837	2.62008084420127e-05	2.83703197265192	1
ENSG00000203724.10	C1orf53	1	197902889	1_99	0	0.0281162182552455	7.62806875794578	2.03642725901007e-06	0.783607194426285	1
ENSG00000081237.18	PTPRC	1	198638198	1_99	0	0.0702621169017087	16.2163405307411	1.0818610437806e-05	2.00964480702619	1
ENSG00000116833.13	NR5A2	1	200109645	1_100	0	0.0227940984002476	6.56306946473327	1.4204528303499e-06	-0.694171769433353	1
ENSG00000170128.4	GPR25	1	200872533	1_101	0	0.0147913111274626	6.1390465902394	8.62194004274857e-07	0.924396275570276	1
ENSG00000118193.11	KIF14	1	200620641	1_101	0	0.0132073386430679	4.78058289616311	5.99506040951067e-07	0.261294311069145	1
ENSG00000118197.13	DDX59	1	200667218	1_101	0	0.0129516587705009	4.72738921774607	5.81358666358954e-07	-0.190745063083351	2
ENSG00000118200.14	CAMSAP2	1	200733267	1_101	0	0.0489392864989217	17.9820392831562	8.35591420567468e-06	2.25570977888009	1
ENSG00000232237.3	ASCL5	1	201114378	1_101	0	0.0138610501614979	5.15621357232651	6.7861652300095e-07	0.222645616491347	2
ENSG00000116857.16	TMEM9	1	201156198	1_101	0	0.0220068431255959	9.19842746277309	1.92206792927534e-06	-0.928826539590398	2
ENSG00000163395.16	IGFN1	1	201182866	1_101	0	0.0368154919886101	13.9091235041543	4.86214346014718e-06	1.38923157836713	1
ENSG00000118194.18	TNNT2	1	201378187	1_101	0	0.0770659719177002	21.0926371485727	1.54344421861614e-05	-2.14154954811737	1
ENSG00000174307.6	PHLDA3	1	201468871	1_101	0	0.0155349572396118	6.29634458069815	9.28743840815504e-07	0.600692092501868	1
ENSG00000198700.9	IPO9	1	201828710	1_102	0	0.0526498437193714	15.9249870000083	7.9611089916582e-06	-2.35109709320547	1
ENSG00000198892.6	SHISA4	1	201888432	1_102	0	0.32587417310279	19.271347870223	5.9629261396771e-05	3.62413928519473	1
ENSG00000163431.12	LMOD1	1	201903136	1_102	0	0.0488198677203588	15.1934744867219	7.042893091916e-06	-2.33002856529546	2
ENSG00000134375.10	TIMM17A	1	201954677	1_102	0	0.0192037075830144	5.52487151287638	1.00740630250294e-06	0.599569886916653	1
ENSG00000176393.10	RNPEP	1	201979953	1_102	0	0.0200124226451407	5.96914080422362	1.13425025733947e-06	-0.641819574403047	2
ENSG00000143862.7	ARL8A	1	202144707	1_102	0	0.0465603827762928	13.5246582263904	5.97916086461264e-06	-1.59662671334843	1
ENSG00000077157.21	PPP1R12B	1	202349188	1_102	0	0.0199392750779464	5.77808750997145	1.09393338542098e-06	-0.587303811737067	1
ENSG00000117139.16	KDM5B	1	202809133	1_102	0	0.0276394412589028	8.84995651355526	2.32256454927225e-06	-1.08800321017708	1
ENSG00000117153.15	KLHL12	1	202928138	1_102	0	0.0419481676885227	12.6079743208469	5.02175716424043e-06	1.52879915426539	1
ENSG00000159346.12	ADIPOR1	1	202958379	1_102	0	0.0386975293972914	11.940458673121	4.38734357394029e-06	-1.48282660672997	1
ENSG00000163485.16	ADORA1	1	203090600	1_102	0	0.0507207280654568	14.5291486463419	6.99717994562855e-06	1.7857726921309	1
ENSG00000133048.12	CHI3L1	1	203186952	1_102	0	0.0208790701365319	6.28476477997517	1.24594128859936e-06	-0.730541617111185	1
ENSG00000159388.5	BTG2	1	203305490	1_102	0	0.0239459915796766	7.53694923229598	1.71366454787415e-06	-0.843415897600408	1
ENSG00000174567.7	GOLT1A	1	204214495	1_103	0	0.0510946436822525	13.4198255373994	6.51057942717688e-06	-1.51666884249272	1
ENSG00000170498.8	KISS1	1	204196915	1_103	0	0.019384588983775	4.80412837554401	8.84236825473436e-07	0.340608624815872	1
ENSG00000188770.9	OPTC	1	203493789	1_103	0	0.0220190499820593	5.96519149429247	1.24715480416815e-06	0.554964608891358	2
ENSG00000122188.12	LAX1	1	203764698	1_103	0	0.0296287721737063	8.6742805640347	2.44030728462934e-06	-0.981800038039573	2
ENSG00000257315.2	ZBED6	1	203800404	1_103	0	0.0196775371186795	5.01919080794627	9.37781893210065e-07	0.506689531805293	1
ENSG00000182004.12	SNRPE	1	203861428	1_103	0	0.0294155182082743	9.38835701752992	2.6221860156377e-06	1.64154052230235	2
ENSG00000143842.14	SOX13	1	204072748	1_103	0	0.029657003264535	9.68217195534604	2.72644947005722e-06	1.72984033095646	1
ENSG00000143839.14	REN	1	204171498	1_103	0	0.0189978691183162	4.61819994051452	8.33057578306752e-07	-0.129897850070438	1
ENSG00000158615.8	PPP1R15B	1	204412110	1_103	0	0.0246803297823024	7.03951271439002	1.64964673937842e-06	-0.945973195138294	1
ENSG00000133056.13	PIK3C2B	1	204495053	1_103	0	0.0720945599525109	16.5852117439379	1.13532685998445e-05	-2.75354751358928	1
ENSG00000198625.12	MDM4	1	204517114	1_103	0	0.135772189849487	22.4058267987361	2.88847886387201e-05	-3.21365570647681	1
ENSG00000186007.9	LEMD1	1	205457492	1_104	0	0.0220594082588966	7.02005405016491	1.47038719204797e-06	1.01213049783338	1
ENSG00000163531.15	NFASC	1	204828332	1_104	0	0.0181418004758048	4.86227973925586	8.37563463863043e-07	0.131090365735337	1
ENSG00000184144.11	CNTN2	1	205043070	1_104	0	0.0258479692204154	10.4062013146183	2.55397150802047e-06	2.33078305751299	2
ENSG00000174529.7	TMEM81	1	205084986	1_104	0	0.0221483879920392	10.3654831790509	2.17986235187314e-06	2.619283706392	1
ENSG00000117222.13	RBBP5	1	205121305	1_104	1	0.202095078913296	19.5493622911344	3.7513339741843e-05	4.20270574882729	1
ENSG00000133059.16	DSTYK	1	205210869	1_104	0	0.0239741300274691	11.4946786937321	2.61659850763888e-06	-2.77091460929101	2
ENSG00000133069.15	TMCC2	1	205228229	1_104	0	0.0268633890924509	11.9709502193767	3.05342195588102e-06	-2.62700974587354	2
ENSG00000117266.15	CDK18	1	205505034	1_104	0	0.0201632050468221	6.07451587485282	1.16297032933433e-06	-0.566883096157902	1
ENSG00000174514.12	MFSD4A	1	205525796	1_104	0	0.121775818337159	22.6131347516111	2.61468408965788e-05	-2.60974912502851	2
ENSG00000158711.13	ELK4	1	205630957	1_104	0	0.0195214401257389	5.57509047419291	1.0333826590662e-06	-0.424935356533888	1
ENSG00000158715.5	SLC45A3	1	205680319	1_104	0	0.0281891442463221	8.92058069348617	2.38765962066919e-06	0.986655582931736	1
ENSG00000117280.12	RAB29	1	205775418	1_104	0	0.0175294260754157	4.62252714553977	7.6938650448491e-07	-0.0454928141291304	1
ENSG00000133065.10	SLC41A1	1	205813269	1_104	0	0.021335840004453	6.41567583300047	1.29971926065187e-06	0.7667033312634	2
ENSG00000162877.12	PM20D1	1	205813590	1_104	0	0.13030247490632	22.7504863125793	2.81475595040871e-05	-2.29830411154495	2
ENSG00000174502.18	SLC26A9	1	205920201	1_104	0	0.0184137389090666	5.05515215082367	8.83839911989152e-07	-0.278183903394672	3
ENSG00000117322.17	CR2	1	207454573	1_105	0	0.0672943419768656	20.3069639356386	1.29754056818088e-05	-2.17585525972121	1
ENSG00000263528.7	IKBKE	1	206470213	1_105	0	0.0267262955701239	11.9052535914433	3.02116757175595e-06	1.39630073922541	2
ENSG00000266094.7	RASSF5	1	206507650	1_105	0	0.0178076741219289	8.20105167605154	1.38667327241521e-06	1.00635170935718	1
ENSG00000143486.15	EIF2D	1	206604136	1_105	0	0.0139475893833307	5.86174779314207	7.76289440431745e-07	-0.509942223482436	2
ENSG00000162896.5	PIGR	1	206945992	1_105	0	0.0359945111563802	14.8931055758209	5.09001362352146e-06	2.03572674880423	2
ENSG00000182795.12	C1orf116	1	207034289	1_105	0	0.247163947869924	32.815171909196	7.70117875302144e-05	3.26207850115173	1
ENSG00000123843.12	C4BPB	1	207087851	1_105	0	0.014459817455604	6.12579587086165	8.41051767627112e-07	0.166727652842387	1
ENSG00000196352.14	CD55	1	207321071	1_105	0	0.0121756390429777	4.67792494008095	5.40807132119569e-07	-0.0741331059902253	2
ENSG00000117335.19	CD46	1	207751561	1_105	0	0.421441296160894	21.7217567189116	8.69219440789771e-05	3.94400711892288	2
ENSG00000174059.16	CD34	1	207911570	1_105	0	0.0398160686874195	15.1871062582464	5.74157186750107e-06	1.67121927389821	1
ENSG00000076356.6	PLXNA2	1	208244589	1_106	0	0.0382151644960693	12.3343406763067	4.47557737419643e-06	-1.36796849337185	1
ENSG00000008118.9	CAMK1G	1	209584155	1_106	0	0.0214524855396456	6.95873097697492	1.41744123186766e-06	0.918912284775697	1
ENSG00000123689.5	G0S2	1	209675255	1_106	0	0.0406479955909065	12.91142857593	4.98322881014363e-06	-1.5705790240272	1
ENSG00000117597.17	DIEXF	1	209827703	1_106	0	0.0171496260673061	4.88294160717346	7.95121656996102e-07	0.38959561103983	2
ENSG00000082497.11	SERTAD4	1	210270129	1_106	0	0.022292604134593	7.31531859040082	1.54842953202904e-06	0.943816431204618	1
ENSG00000143473.12	KCNH1	1	211134467	1_107	0	0.0158048971711315	4.8471802282102	7.2740827851653e-07	-0.334929492022758	1
ENSG00000117625.13	RCOR3	1	211257612	1_107	0	0.0162356055236524	5.09615863570222	7.85613297776409e-07	-0.268719755726323	1
ENSG00000082512.14	TRAF5	1	211326278	1_107	0	0.0157876499677719	4.83706543916372	7.25098236053891e-07	0.210598430483129	1
ENSG00000170385.9	SLC30A1	1	211578806	1_107	0	0.067003032557268	18.3317479890062	1.1662609500171e-05	2.03712874429578	1
ENSG00000117650.12	NEK2	1	211675781	1_107	0	0.0222375879408211	8.0129203958548	1.69190472631098e-06	-1.00251675873147	2
ENSG00000143493.12	INTS7	1	212035474	1_107	0	0.0185263687891222	6.31909461801175	1.11158469878504e-06	-0.746186302523168	1
ENSG00000066027.11	PPP2R5A	1	212285049	1_107	0	0.017323653519143	5.69702947321833	9.37098736041134e-07	-0.618768750373079	1
ENSG00000065600.12	TMEM206	1	212414266	1_107	0	0.0170835822718088	5.56774154817656	9.03140686363607e-07	-0.486726299622549	2
ENSG00000162772.16	ATF3	1	212565261	1_107	0	0.0171984029768673	5.62980004105184	9.19344934248596e-07	0.425270300949922	1
ENSG00000123685.8	BATF3	1	212699839	1_108	0	0.0155045750002757	4.83888930349155	7.1236561769134e-07	0.206636932642493	1
ENSG00000203705.10	TATDN3	1	212790876	1_108	0	0.0216826054063705	7.91137043769107	1.62877308175317e-06	0.929407624571886	1
ENSG00000162769.12	FLVCR1	1	212857816	1_108	0	0.0236164682277005	8.66265833743128	1.94251120789771e-06	1.027631637827	2
ENSG00000143494.15	VASH2	1	212973602	1_108	0	0.100930381418388	22.3139405810315	2.13843268367302e-05	-2.35768812984057	1
ENSG00000174606.13	ANGEL2	1	213016121	1_108	0	0.0192910629259749	6.7315136806164	1.23300911524936e-06	-0.899597572191604	2
ENSG00000152104.11	PTPN14	1	214552794	1_109	0	0.0977964385498018	21.42792874184	1.98975969582682e-05	-2.56609825345361	1
ENSG00000117724.12	CENPF	1	214602949	1_109	0	0.0187809480570128	5.94136495804242	1.05950043358923e-06	0.623542198906478	1
ENSG00000162814.10	SPATA17	1	217631425	1_110	0	0.0142477328544572	4.84421250780713	6.55339502283144e-07	0.37583404702349	1
ENSG00000067533.5	RRP15	1	218284885	1_110	0	0.013890803361818	4.60945462509961	6.07959017475467e-07	-0.0616407486040723	2
ENSG00000143353.11	LYPLAL1	1	219174471	1_111	0	0.0245433630105132	4.61196344987479	1.07477442736755e-06	-0.0860454002004694	1
ENSG00000136628.17	EPRS	1	219963507	1_112	0	0.0160020001183784	4.61414944748675	7.01073130945314e-07	0.0228939091783996	1
ENSG00000162813.17	BPNT1	1	220090556	1_112	0	0.0440650303808633	14.0398242510579	5.8742596912669e-06	-1.72996774543298	1
ENSG00000067704.9	IARS2	1	220093626	1_112	0	0.0974421178420423	21.5495648743375	1.99380470568177e-05	2.38303417754704	1
ENSG00000118873.15	RAB3GAP2	1	220078714	1_112	0	0.0235831323557659	8.21068358347591	1.83856166733537e-06	-1.06735654259995	1
ENSG00000116141.15	MARK1	1	220528008	1_112	0	0.0235217936122674	8.1865061247629	1.82837983509216e-06	0.988207559133948	1
ENSG00000162817.6	C1orf115	1	220690081	1_112	0	0.0332466494570489	11.406804758492	3.60088531144326e-06	-1.59667155336288	1
ENSG00000186205.12	MARC1	1	220786898	1_112	0	0.102413290628263	22.027472477001	2.14199466434339e-05	-2.40735617134809	1
ENSG00000136630.12	HLX	1	220879423	1_112	0	0.0164418332912433	4.86526752831236	7.59546493646017e-07	-0.147078414653702	1
ENSG00000143507.17	DUSP10	1	221745441	1_113	0	0.0211066913770844	5.7493821558263	1.15222881911869e-06	-0.544619805547733	1
ENSG00000197520.10	FAM177B	1	222736869	1_114	0	0.0731675925240548	22.2079158827772	1.54285092778018e-05	-2.36549865956832	1
ENSG00000187554.11	TLR5	1	223111858	1_114	0	0.0122764391260193	5.89507113755362	6.87161567478782e-07	-0.605762121922311	1
ENSG00000203697.11	CAPN8	1	223666090	1_114	0	0.0155042899977484	7.85111572136748	1.15579459304167e-06	1.29017827298945	1
ENSG00000162909.17	CAPN2	1	223701931	1_114	0	0.0243429147754551	11.9651599916258	2.76559438985579e-06	1.96152638714663	1
ENSG00000143514.16	TP53BP2	1	223847625	1_114	0	0.0128306574522854	6.26432081095923	7.63168257056159e-07	-0.641011771622502	1
ENSG00000143756.11	FBXO28	1	224127312	1_114	0	0.0138510646272025	6.52750638693032	8.58475406101986e-07	0.472618074269434	1
ENSG00000143753.12	DEGS1	1	224176106	1_114	0	0.0381144037716563	15.6510854622199	5.66410101570244e-06	-1.64146149118367	1
ENSG00000143748.17	NVL	1	224330140	1_114	0	0.0113337729528447	5.3451252064457	5.75214450467942e-07	0.830172571977637	1
ENSG00000143771.11	CNIH4	1	224356827	1_114	0	0.363718449487576	19.9494118793551	6.88958122728125e-05	-3.85773295362309	2
ENSG00000143786.7	CNIH3	1	224661501	1_114	0	0.0612813665066351	18.560100783384	1.07995626436757e-05	-2.12777980564003	1
ENSG00000162923.14	WDR26	1	224436689	1_114	0	0.197704043030742	18.0267170710822	3.38399404425098e-05	-3.67352166494241	1
ENSG00000185155.11	MIXL1	1	226220570	1_115	0	0.0569676572562974	16.2437949818396	8.78644623964566e-06	-2.19492839891129	1
ENSG00000185842.15	DNAH14	1	224895916	1_115	0	0.0745319661880022	18.7846199424441	1.32935932927393e-05	-2.27476090990958	1
ENSG00000154380.17	ENAH	1	225658862	1_115	0	0.0288564531076582	9.87886485150621	2.70674528897607e-06	-1.0680808165962	1
ENSG00000143742.12	SRP9	1	225781857	1_115	0	0.0932862531963315	20.9234556735219	1.85331166913764e-05	2.46221447516382	1
ENSG00000143819.12	EPHX1	1	225818396	1_115	0	0.0382639294866979	12.5105800460246	4.54531943940044e-06	-1.79325059321891	1
ENSG00000243709.1	LEFTY1	1	225912195	1_115	0	0.0221101968383912	7.40340493320937	1.55425226787041e-06	-0.753640411979527	2
ENSG00000143811.18	PYCR2	1	225924245	1_115	0	0.0185636811225572	5.78157175359856	1.01907797737317e-06	0.565464127084075	1
ENSG00000143768.12	LEFTY2	1	225941740	1_115	0	0.0250165074756437	8.55057544686676	2.03104440444746e-06	0.970914261117533	1
ENSG00000143751.9	SDE2	1	225999428	1_115	0	0.0252320791048309	8.63034396566872	2.06765720621027e-06	-1.23821638879942	1
ENSG00000163041.9	H3F3A	1	226062051	1_115	0	0.0452796363130549	14.0860691800875	6.05605964369712e-06	2.1967689545811	2
ENSG00000182827.8	ACBD3	1	226114166	1_115	0	0.0163418456623927	4.60039213217028	7.13827628804311e-07	-0.169191439624811	1
ENSG00000183814.15	LIN9	1	226309688	1_115	0	0.0290961568527895	9.95587217245237	2.75050436141967e-06	-1.27272662793282	1
ENSG00000203685.9	STUM	1	226549501	1_115	0	0.0177720937359288	5.37766864572524	9.07465307474451e-07	0.614667949846722	1
ENSG00000143772.9	ITPKB	1	226738931	1_116	0	0.0729985649504218	19.5461464580628	1.35479276263256e-05	-2.02717391935601	1
ENSG00000143801.16	PSEN2	1	226870643	1_116	0	0.0845681283205529	20.9447488350511	1.68181906903317e-05	-2.48888841213077	1
ENSG00000163050.16	COQ8A	1	226897761	1_116	0	0.0390529975569918	13.6600021947054	5.06526930190787e-06	-1.71627162131242	1
ENSG00000143776.18	CDC42BPA	1	227319345	1_116	0	0.0179958350878119	6.45229916320766	1.10251345143576e-06	-1.20640246381076	1
ENSG00000143816.7	WNT9A	1	227947502	1_116	0	0.0177177013674437	6.30794855889126	1.0611894339774e-06	-0.809218911717184	1
ENSG00000162910.18	MRPL55	1	228109044	1_116	0	0.0147345398392743	4.60049382288142	6.43633182490947e-07	0.0942460107078903	1
ENSG00000143774.16	GUK1	1	228140298	1_116	0	0.0811469483173657	20.5517687931026	1.5835026491999e-05	-2.09845359294878	1
ENSG00000198835.3	GJC2	1	228146576	1_116	0	0.015638182379526	5.15149582987008	7.6492177324746e-07	0.357519757071872	1
ENSG00000162913.9	C1orf145	1	228222533	1_116	0	0.0339541971196169	12.3535348793922	3.9827413967123e-06	1.39004766957471	1
ENSG00000154370.15	TRIM11	1	228407706	1_116	0	0.0156660244329084	5.16796583969149	7.68733541398838e-07	-0.488704118367932	1
ENSG00000162931.11	TRIM17	1	228416547	1_116	0	0.020528506739162	7.67325743032174	1.49566566844874e-06	0.976283374592515	1
ENSG00000196890.4	HIST3H2BB	1	228448653	1_116	0	0.0310965239687565	11.53384772714	3.40552016083667e-06	-1.35353660646021	1
ENSG00000168159.11	RNF187	1	228484557	1_116	0	0.0150832649819499	4.81701033499301	6.89874886567261e-07	-0.209928572805737	2
ENSG00000154429.10	CCSAP	1	229330094	1_117	0	0.0506456410851028	11.5466659457187	5.55259594007148e-06	1.46725711643908	1
ENSG00000143641.9	GALNT2	1	230096035	1_117	0	0.0674604785622416	14.249687962224	9.12750687721229e-06	-2.15709269890198	1
ENSG00000135744.7	AGT	1	230713948	1_118	0	0.0298341873458312	7.25970352474166	2.05650843191414e-06	0.860945876777845	1
ENSG00000119280.16	C1orf198	1	230860724	1_118	0	0.0259359105337655	5.95670201795365	1.46691439843091e-06	0.72698016395616	1
ENSG00000143643.12	TTC13	1	230978217	1_118	0	0.0225836917668881	4.67072047494858	1.00155824774048e-06	0.0448211685246901	1
ENSG00000173409.13	ARV1	1	230979465	1_118	0	0.0246474028916098	5.48300237257665	1.28317826518306e-06	-0.458009174981037	1
ENSG00000182118.7	FAM89A	1	231037925	1_118	0	0.025695884502164	5.87025282473663	1.43224651610299e-06	-0.514249044613772	1
ENSG00000143633.12	C1orf131	1	231234001	1_118	0	0.0224995494324668	4.63606780885994	9.90423639242221e-07	0.101317155678181	1
ENSG00000116906.11	GNPAT	1	231240905	1_118	0	0.0226724891672299	4.70719201605775	1.01334776573938e-06	0.580785141851915	2
ENSG00000116903.7	EXOC8	1	231337950	1_118	0	0.0224139963220253	4.60069275170536	9.79129022726337e-07	0.0853249901347598	1
ENSG00000116918.13	TSNAX	1	231528861	1_118	0	0.0465297667573006	11.4122745881739	5.04197264245428e-06	-1.78198507271103	1
ENSG00000162946.21	DISC1	1	231627073	1_118	0	0.0237240399508432	5.12824761904932	1.15519428200443e-06	0.463615489465571	1
ENSG00000212916.4	MAP10	1	232801993	1_119	0	0.0198618152299374	5.05191459981795	9.52735471040157e-07	-0.312073187669969	2
ENSG00000135778.11	NTPCR	1	232950261	1_119	0	0.0203238678858348	5.26524039190247	1.01606610562474e-06	0.459142583653271	2
ENSG00000135749.18	PCNX2	1	233293246	1_119	0	0.0894618409305151	19.1670475349174	1.62813513138913e-05	-2.13433466155223	1
ENSG00000135750.14	KCNK1	1	233613275	1_120	0	0.0296569215435867	5.26985209520029	1.48395896364972e-06	-0.400757067183823	2
ENSG00000059588.9	TARBP1	1	234479133	1_121	0	0.0300072364978646	6.68018200847353	1.90331948363096e-06	-0.796493447043334	1
ENSG00000188739.14	RBM34	1	235160983	1_121	0	0.031988080717797	7.2758087564099	2.20987065636733e-06	0.814057667009549	1
ENSG00000116957.12	TBCE	1	235401609	1_121	0	0.0269004327576496	5.66288787452525	1.44642069240563e-06	0.439713310140145	1
ENSG00000162885.12	B3GALNT2	1	235504861	1_121	0	0.0321872294803275	7.33364571025477	2.24130478553894e-06	0.810596609637462	1
ENSG00000168243.10	GNG4	1	235647113	1_121	0	0.234375582422707	26.4345949240494	5.88277747529616e-05	-3.06760014428654	1
ENSG00000143669.13	LYST	1	235884411	1_122	0	0.172919054741322	24.6662827188387	4.04989678091475e-05	-2.59747783776005	1
ENSG00000116962.14	NID1	1	236025542	1_122	0	0.0214751243772134	4.86921140269124	9.92868460203765e-07	0.19107893851285	1
ENSG00000077585.13	GPR137B	1	236135560	1_122	0	0.0208831678233958	4.6098214834428	9.14066690163423e-07	-0.123078175184989	3
ENSG00000086619.13	ERO1B	1	236261292	1_122	0	0.0490413207869217	12.5712458566995	5.85379992735962e-06	1.76340366490117	2
ENSG00000119285.10	HEATR1	1	236604526	1_122	0	0.0212714441715847	4.78077018216544	9.65588845469046e-07	0.391691700574501	1
ENSG00000077522.12	ACTN2	1	236686652	1_122	0	0.0212313026781817	4.76324122200187	9.60232971700125e-07	0.254522425271812	1
ENSG00000133019.11	CHRM3	1	239386955	1_124	0	0.0133391491017109	4.92488232892024	6.23765545242488e-07	0.406214243354805	1
ENSG00000155816.19	FMN2	1	240013588	1_125	0	0.0252579465270826	8.67614503348094	2.0807611929288e-06	1.14064570824898	1
ENSG00000182901.16	RGS7	1	241357612	1_126	0	0.0486793312721421	10.994202732851	5.08166160490651e-06	-1.31795681832227	3
ENSG00000117009.11	KMO	1	241531649	1_127	0	0.0216550922424065	4.86298941033413	9.99909647492656e-07	0.238828033515225	1
ENSG00000203668.2	CHML	1	241642887	1_127	0	0.0821744235472092	17.3647238835882	1.35488347214181e-05	2.15116690610629	1
ENSG00000054277.13	OPN3	1	241632982	1_127	0	0.120350752855348	21.0281428419369	2.40296323722147e-05	2.38505924900381	1
ENSG00000174371.16	EXO1	1	241847755	1_127	0	0.0358019469599631	9.54203372469362	3.24373217590213e-06	1.10112376531596	1
ENSG00000143702.15	CEP170	1	243257086	1_128	2	0.717029995243502	26.3779038241872	0.000179587043559415	-5.07649132424479	1
ENSG00000054282.15	SDCCAG8	1	243248552	1_128	2	0.0267746265461818	18.2228554774315	4.63273277135221e-06	-4.33521980000516	2
ENSG00000117020.16	AKT3	1	243851261	1_128	0	0.0127197436638181	6.98222717740631	8.43275982255193e-07	0.617994628977552	1
ENSG00000035687.9	ADSS	1	244451195	1_129	0	0.0581984836789097	12.2288685618755	6.75764453758943e-06	2.21456080278322	1
ENSG00000179397.17	C1orf101	1	244454207	1_129	0	0.16910487241243	22.4902637296923	3.61117109946212e-05	-3.02633890940856	3
ENSG00000203666.12	EFCAB2	1	244972007	1_129	0	0.0489577431273631	10.6032155961404	4.92897230748677e-06	-1.30882352557305	1
ENSG00000197472.14	ZNF695	1	247007327	1_130	0	0.0105129373047588	4.67119586139845	4.66282964252366e-07	0.148945912101188	1
ENSG00000185420.18	SMYD3	1	246507807	1_130	0	0.0174146545811215	9.34056256540664	1.54449069171377e-06	-1.08041164443866	1
ENSG00000162852.13	CNST	1	246566688	1_130	0	0.130334826218526	28.3010907520645	3.50236212704861e-05	-2.63284703477305	2
ENSG00000143653.9	SCCPDH	1	246723717	1_130	0	0.0266567985818281	13.2922002839346	3.36435847317802e-06	1.64982840587735	2
ENSG00000153207.14	AHCTF1	1	246930108	1_130	0	0.0268189425191631	13.3485098394172	3.39916175867196e-06	1.55728106757947	2
ENSG00000277462.1	ZNF670	1	247078366	1_130	0	0.0253061048847906	12.8087181573356	3.07771477932791e-06	1.49932901346602	2
ENSG00000188295.14	ZNF669	1	247104366	1_130	0	0.01047843040597	4.64082205872306	4.61730482622344e-07	0.119658383887012	1
ENSG00000196418.12	ZNF124	1	247124720	1_130	0	0.0139576824296508	7.29169773831036	9.66360939291849e-07	0.787722513925859	1
ENSG00000196071.4	OR2L13	1	247949325	1_131	0	0.0240445849718455	4.72338107182666	1.07836967599027e-06	0.185642766071379	1
ENSG00000162711.16	NLRP3	1	247416447	1_131	0	0.10623193510671	18.7123167935703	1.8874699702907e-05	-2.01038501274218	1
ENSG00000162722.8	TRIM58	1	247626704	1_131	0	0.0814455013000181	16.1690942806011	1.25040352954938e-05	2.13365879481621	1
ENSG00000238243.3	OR2W3	1	247625189	1_131	0	0.0502135537404314	11.5978133819812	5.52960961590239e-06	1.68241022819867	2
ENSG00000175137.10	SH3BP5L	1	248826485	1_131	0	0.0253406366710688	5.21127905687394	1.2538894507282e-06	0.366217340604598	2
ENSG00000171163.15	ZNF692	1	248859244	1_131	0	0.144219075252028	21.6806070527777	2.96887246249852e-05	2.32396405315949	1
ENSG00000185220.11	PGBD2	1	248897507	1_131	0	0.0284393518970847	6.28436789698959	1.69698769510653e-06	0.547775926888379	1
ENSG00000184731.5	FAM110C	2	47011	2_1	0	0.0276424088145939	5.34745325220546	1.40352540794919e-06	0.36659746901509	2
ENSG00000143727.15	ACP1	2	264429	2_1	0	0.0330909567352089	7.02327481916194	2.20671569133833e-06	1.01068807809344	1
ENSG00000151353.14	TMEM18	2	677295	2_1	0	0.0313464103851268	6.51840481393918	1.94011082962194e-06	-0.690608250025027	2
ENSG00000172554.11	SNTG2	2	1092878	2_1	0	0.0382498609773141	8.37583839547458	3.04197434622146e-06	1.10398410448807	1
ENSG00000032389.12	TSSC1	2	3468367	2_2	0	0.0132335277271141	5.20106439227632	6.53529594615303e-07	-0.383959801963931	1
ENSG00000171853.15	TRAPPC12	2	3379970	2_2	0	0.0129050214332561	4.96856202209647	6.08817100473017e-07	0.366391006428353	2
ENSG00000182551.13	ADI1	2	3519673	2_2	0	0.0188570508028442	8.48030400982113	1.51838739376707e-06	0.945451753664899	1
ENSG00000171865.9	RNASEH1	2	3558529	2_2	0	0.012671025185832	4.79933291255349	5.77417613419907e-07	-0.19452300158892	1
ENSG00000171863.12	RPS7	2	3608153	2_2	0	0.0124208878939029	4.61495624285869	5.4427404743553e-07	0.0780328035288983	1
ENSG00000118004.17	COLEC11	2	3594771	2_2	0	0.0135165822078648	5.39683416770818	6.92633288612025e-07	0.465359011371121	3
ENSG00000151360.9	ALLC	2	3657701	2_2	0	0.0199516486536943	9.00353726519223	1.70564777298808e-06	1.04345685036884	1
ENSG00000214866.8	DCDC2C	2	3703501	2_2	0	0.0129444316676646	4.99676659420161	6.1414291705038e-07	-0.2541945043493	2
ENSG00000134321.11	RSAD2	2	6869802	2_5	0	0.0260931945397165	5.82647211369118	1.44354498132111e-06	0.540578234872214	1
ENSG00000134326.11	CMPK2	2	6845966	2_5	0	0.0245111023330045	5.24504177416083	1.22070069377827e-06	0.369992828921434	2
ENSG00000151692.14	RNF144A	2	7024079	2_5	0	0.0272543495111096	6.23143581285345	1.61258027687151e-06	0.766333838634926	1
ENSG00000134313.15	KIDINS220	2	8837357	2_6	0	0.0164626451281559	4.6070239669283	7.20140912896653e-07	0.0345354077139062	1
ENSG00000143797.11	MBOAT2	2	9003515	2_6	0	0.0218958187973076	7.23410466603973	1.50398455086845e-06	1.00371299472312	1
ENSG00000119203.13	CPSF3	2	9477822	2_6	0	0.0238951975178081	8.04482215601424	1.82525887705425e-06	-1.11722041832495	2
ENSG00000134330.18	IAH1	2	9474089	2_6	0	0.0186788912811008	5.76346159568441	1.02219062789446e-06	-0.595221417738265	1
ENSG00000151694.12	ADAM17	2	9555759	2_6	0	0.0230238665323974	7.69618349592359	1.68248449096056e-06	1.01074811693902	2
ENSG00000134308.13	YWHAQ	2	9690492	2_6	0	0.0200705950129207	6.44666591003303	1.22854992179755e-06	-0.667580073290002	1
ENSG00000115750.16	TAF1B	2	9843557	2_6	0	0.0207409591290271	6.72357277659507	1.32411694259668e-06	0.869757502062496	2
ENSG00000171848.13	RRM2	2	10121909	2_6	0	0.0171879425091476	5.01722093621395	8.18812596207078e-07	-0.305011834671482	1
ENSG00000115761.15	NOL10	2	10690618	2_7	0	0.0150984583588226	7.53938204250842	1.08085081201759e-06	-0.976918273845171	1
ENSG00000143882.10	ATP6V1C2	2	10722013	2_7	0	0.0128168100856103	6.02350307056972	7.33037988810864e-07	-0.564615917344142	2
ENSG00000150873.11	C2orf50	2	11133687	2_7	0	0.0152707481084526	7.64442184142914	1.10841489940198e-06	-0.849566225813284	1
ENSG00000134318.13	ROCK2	2	11348754	2_7	0	0.0171425885694956	8.71526581467292	1.41858197207246e-06	-1.19372771801751	1
ENSG00000169016.16	E2F6	2	11466058	2_7	0	0.0937953397288615	24.6476781146046	2.19510182712068e-05	-2.67595929924936	2
ENSG00000134324.11	LPIN1	2	11784824	2_7	0	0.0337069084615937	14.9984061172373	4.80022315334059e-06	-1.64938529780247	1
ENSG00000151779.12	NBAS	2	15560914	2_9	0	0.0287046169020089	12.8229860455365	3.49492871092246e-06	-2.41617018975417	1
ENSG00000214842.5	RAD51AP2	2	17508488	2_10	0	0.0184279998611919	8.17260333395719	1.42999993451964e-06	-0.861091198464167	1
ENSG00000197872.11	FAM49A	2	16666179	2_10	0	0.0384487550123797	15.0146775100301	5.48145290617971e-06	-1.6819240917135	1
ENSG00000178295.14	GEN1	2	17754513	2_10	0	0.0449938801387262	16.48589156589	7.04309072614075e-06	-1.95076254655657	1
ENSG00000163029.15	SMC6	2	17800417	2_10	0	0.0575174253414104	18.7933286335201	1.02636194819032e-05	-2.14770178180023	1
ENSG00000170745.11	KCNS3	2	17868161	2_10	0	0.159848558752269	28.609905675654	4.34232722639212e-05	-2.96570688258292	2
ENSG00000143867.6	OSR1	2	19359082	2_11	0	0.0528321931300464	10.4394129591749	5.23687386413944e-06	1.26432831765748	1
ENSG00000118965.14	WDR35	2	19989328	2_12	0	0.0260377229753618	4.60159814270078	1.13765109177522e-06	0.126488970876792	2
ENSG00000132031.12	MATN3	2	20009334	2_12	0	0.0266479451374316	4.81703252502925	1.21882316842518e-06	0.188474266645256	1
ENSG00000055917.15	PUM2	2	20352364	2_12	0	0.0275747645647436	5.13508174561792	1.34448688881413e-06	0.281982424201121	1
ENSG00000118960.12	HS1BP3	2	20650679	2_12	0	0.0262399448975279	4.67353925647906	1.16441076137454e-06	-0.0494338450999779	1
ENSG00000118961.14	LDAH	2	20684786	2_12	0	0.0265113512637543	4.76923606965212	1.20054399724942e-06	-0.170081838509434	1
ENSG00000084674.14	APOB	2	21048398	2_13	0	0.0177199785485149	7.19828105346079	1.21112616887433e-06	0.836326669915743	1
ENSG00000119771.14	KLHL29	2	23385024	2_14	0	0.0621609254178204	16.218132673019	9.57228712569409e-06	1.75518330802702	1
ENSG00000119778.14	ATAD2B	2	23926569	2_14	0	0.093056372078711	20.0487234764447	1.77145546965118e-05	3.09822822629385	1
ENSG00000173960.13	UBXN2A	2	23927186	2_14	0	0.0180127675214293	4.65384658284291	7.95957543602684e-07	0.193390826275479	1
ENSG00000163026.11	WDCP	2	24049787	2_14	0	0.0186782755858791	4.9901500692081	8.85009193182196e-07	-0.322061935247517	1
ENSG00000119782.13	FKBP1B	2	23979642	2_14	0	0.0209223306145011	6.04245414892302	1.200385721593e-06	-0.740359313281418	2
ENSG00000115128.6	SF3B6	2	24077362	2_14	0	0.0180467807156539	4.6713313919901	8.00456648259515e-07	-0.166306576566044	1
ENSG00000219626.8	FAM228B	2	24072814	2_14	0	0.0613094317581888	16.0878843960633	9.36534163689088e-06	-2.20272489006314	1
ENSG00000115129.13	TP53I3	2	24084600	2_14	0	0.0179092213469321	4.60040574221764	7.8229442947144e-07	0.163237608749192	3
ENSG00000176732.6	PFN4	2	24123159	2_14	0	0.0181986266406229	4.74899754688935	8.20612177149902e-07	0.261146028637331	2
ENSG00000186453.12	FAM228A	2	24143384	2_14	0	0.0571545767269763	15.4262628412102	8.37161285980033e-06	-1.5339313874006	4
ENSG00000198399.14	ITSN2	2	24360992	2_14	0	0.0472815837538605	13.6433228394566	6.12504900885627e-06	2.21782611089339	1
ENSG00000084676.15	NCOA1	2	24491962	2_15	0	0.0138842998084399	4.74662691921524	6.25758096670995e-07	0.574880656312648	2
ENSG00000184924.5	PTRHD1	2	24772190	2_15	0	0.0314425009406967	13.1807751340756	3.93509689276556e-06	1.90167968824868	1
ENSG00000138092.10	CENPO	2	24791895	2_15	0	0.0138959156973331	4.70458713146267	6.20734785787457e-07	0.310994605158684	1
ENSG00000119772.16	DNMT3A	2	25343038	2_15	0	0.0265933892109709	10.3738536967301	2.61945658837818e-06	1.08441742466551	1
ENSG00000138101.18	DTNB	2	25673259	2_15	0	0.0201734761386873	8.18493869281388	1.56781049218651e-06	0.993834610094872	1
ENSG00000143970.16	ASXL2	2	25881692	2_15	0	0.0279951955630455	11.7960754340379	3.13558402791857e-06	-1.74221281415465	1
ENSG00000084731.14	KIF3C	2	25983137	2_15	0	0.0138280285608058	4.61352902531085	6.05746511784358e-07	0.205810623419592	1
ENSG00000138029.13	HADHB	2	26241540	2_15	0	0.016260509123649	5.97848665599646	9.23044843383317e-07	-0.442207345433463	1
ENSG00000084754.10	HADHA	2	26244479	2_15	0	0.0220024500100602	9.09910917310759	1.90093521256936e-06	-1.28175218243452	2
ENSG00000157856.10	DRC1	2	26401975	2_15	0	0.0152125652221827	5.45068894450798	7.87319936517574e-07	0.538668141837773	2
ENSG00000157884.10	CIB4	2	26000678	2_15	0	0.0501116678328843	16.2730176049503	7.74291244476678e-06	1.83758455163695	1
ENSG00000115163.14	CENPA	2	26753704	2_16	0	0.124650659292589	23.4387935109782	2.77413268782762e-05	-3.0970140609481	2
ENSG00000084764.10	MAPRE3	2	26971145	2_16	0	0.0606135176303267	18.9443577032003	1.09030190436407e-05	-3.78637364457005	1
ENSG00000138030.12	KHK	2	27086791	2_16	0	0.0446289691054644	15.7371667083721	6.668694115303e-06	-3.46753548032954	1
ENSG00000138028.15	CGREF1	2	27102273	2_16	0	0.0762285124379817	20.0635864101378	1.45218988797329e-05	-2.41745410358663	1
ENSG00000138073.13	PREB	2	27134751	2_16	0	0.0154653979618934	4.77491967899229	7.01172003567216e-07	0.0297603825961417	1
ENSG00000138085.16	ATRAID	2	27212297	2_16	0	0.0204129644572216	7.20082046307609	1.39567872705146e-06	1.45002421345041	2
ENSG00000138074.14	SLC5A6	2	27212506	2_16	0	0.0192395928015476	6.6712441740485	1.2187092556675e-06	-1.34916509221876	1
ENSG00000084774.13	CAD	2	27216486	2_16	0	0.029755393678795	10.3775163247097	2.93194974885451e-06	1.37573635056152	1
ENSG00000115194.10	SLC30A3	2	27275976	2_16	0	0.100374624444358	23.0177957090492	2.19373953154519e-05	-3.25819985647466	2
ENSG00000163794.6	UCN	2	27308797	2_16	0	0.0171635617046574	5.50778422758502	8.97597698836802e-07	0.724794410176926	1
ENSG00000163795.13	ZNF513	2	27380806	2_16	0	0.0215854033292187	8.82063621286131	1.80782952842746e-06	-1.85202232876719	1
ENSG00000138002.14	IFT172	2	27529570	2_16	0	0.0242303554889167	9.53810882193226	2.19441849871239e-06	-1.48633252623794	1
ENSG00000198522.13	GPN1	2	27628084	2_16	0	0.0450384164905476	14.784398392659	6.32243199045518e-06	-2.03668383663965	1
ENSG00000176714.9	CCDC121	2	27629051	2_16	0	0.0571896888932236	17.1601079492742	9.31826691537178e-06	-2.23189292078475	2
ENSG00000158019.20	BRE	2	27889824	2_16	0	0.0153778178644989	4.99131207405378	7.28797432344644e-07	-0.834857006409238	1
ENSG00000171174.13	RBKS	2	27895896	2_16	0	0.0167857988438925	6.81971684081087	1.08694045711234e-06	1.60026578884074	1
ENSG00000163803.12	PLB1	2	28622053	2_17	0	0.0171994249243079	6.6804866730509	1.09098662138455e-06	1.28072579042881	1
ENSG00000213639.9	PPP1CB	2	28751600	2_17	0	0.0216592626994099	14.3867149598108	2.95871207861973e-06	3.29707431848092	2
ENSG00000163806.15	SPDYA	2	28782736	2_17	1	0.608162115396341	24.1176730969747	0.000139268264580542	-4.59130678744441	2
ENSG00000171103.10	TRMT61B	2	28869813	2_17	1	0.0595707757634165	18.3087884543726	1.03559574955398e-05	-3.9365491097916	2
ENSG00000163811.11	WDR43	2	28894016	2_17	0	0.0200353136560392	6.7580898285558	1.28563445404208e-06	-0.666239808542277	1
ENSG00000115295.19	CLIP4	2	29097582	2_18	0	0.0220709910149173	4.63478947634686	9.71290727971333e-07	0.0275548904725784	2
ENSG00000171094.16	ALK	2	29881222	2_18	0	0.0271768434019867	6.56864372947231	1.69500941908611e-06	-0.804176747918525	1
ENSG00000213626.11	LBH	2	30251485	2_19	0	0.0738399727656421	13.662489071441	9.57896865631788e-06	-1.61597224607832	1
ENSG00000172954.13	LCLAT1	2	30443328	2_19	0	0.0322977863698608	5.92210883710319	1.81612835488543e-06	0.797317435325593	2
ENSG00000158089.14	GALNT14	2	31149603	2_19	0	0.0680728888747418	12.5064763993483	8.08363222001384e-06	-1.31798334947045	1
ENSG00000214711.9	CAPN14	2	31252557	2_19	0	0.0308978425029566	5.4792719801601	1.60749048286e-06	0.499341221342118	1
ENSG00000013016.15	EHD3	2	31234492	2_19	0	0.0362865696218662	7.01960201856177	2.41855406829159e-06	0.799423355975158	1
ENSG00000158125.9	XDH	2	31415003	2_20	0	0.0384390527717549	8.85930760620006	3.23347758783811e-06	1.63121426070457	1
ENSG00000021574.11	SPAST	2	32065078	2_20	0	0.0293956241331538	6.3571419275845	1.77436102721649e-06	0.772657667779706	1
ENSG00000152683.14	SLC30A6	2	32164302	2_20	0	0.0254866948804494	5.02964252312636	1.21716102038261e-06	-0.517724268759436	1
ENSG00000091106.18	NLRC4	2	32264782	2_20	0	0.0301055964798322	6.57939693325233	1.88074848699311e-06	-0.847339915119547	1
ENSG00000119820.10	YIPF4	2	32277426	2_20	0	0.0286897760806785	6.13088800900622	1.67012100641966e-06	-0.874087839814484	1
ENSG00000115760.13	BIRC6	2	32356560	2_20	0	0.0323371688362422	7.24577018008333	2.22476398775104e-06	0.891515290444169	1
ENSG00000018699.11	TTC27	2	32678481	2_20	0	0.0245853859427468	4.69498953352677	1.09599621792013e-06	-0.26637427292208	1
ENSG00000049323.15	LTBP1	2	32947291	2_20	0	0.0827363306341428	16.0838021414775	1.26352073893486e-05	1.89056704880261	1
ENSG00000152689.17	RASGRP3	2	33531453	2_21	0	0.0111613805369104	4.92307990837201	5.2173767324634e-07	0.252131764054496	1
ENSG00000119812.18	FAM98A	2	33598472	2_21	0	0.010808640843732	4.62630083935637	4.74790863932651e-07	-0.205881913386454	1
ENSG00000150938.9	CRIM1	2	36363388	2_23	0	0.02394415003624	14.0735206312211	3.19962864403119e-06	1.69554234881655	1
ENSG00000205221.12	VIT	2	36694431	2_23	0	0.0183810904828794	11.6201545118782	2.02805894061673e-06	-1.33184765494176	2
ENSG00000115808.11	STRN	2	36965723	2_23	0	0.0850598126690103	25.972195095876	2.09763767775518e-05	-3.18171140349767	2
ENSG00000008869.11	HEATR5B	2	37084196	2_23	0	0.0192782523876042	12.0624712690295	2.20801159861159e-06	-2.15116830687831	1
ENSG00000055332.16	EIF2AK2	2	37156687	2_23	0	0.0151829199487712	9.84994174853367	1.41999351552485e-06	-1.97881676483296	2
ENSG00000218739.9	CEBPZOS	2	37195255	2_23	0	0.0122221765213113	7.84301157553534	9.10183177945658e-07	1.49079458625412	1
ENSG00000115816.14	CEBPZ	2	37231568	2_23	0	0.0496115371242401	20.8727026124145	9.83238250383624e-06	3.4264398696915	1
ENSG00000115825.9	PRKD3	2	37292826	2_23	0	0.251322480357799	36.6469962360945	8.74514707050855e-05	4.04415092446535	2
ENSG00000115828.15	QPCT	2	37344154	2_23	0	0.0412788064521874	19.150086517806	7.50577028533733e-06	2.96739648578072	1
ENSG00000143889.15	HNRNPLL	2	38530200	2_24	0	0.0217310648730417	5.90042354033869	1.21747931724418e-06	0.671406157175299	1
ENSG00000163214.20	DHX57	2	38875912	2_25	0	0.108387240649513	22.0858182468759	2.2729456477198e-05	-2.57358571471128	2
ENSG00000188010.12	MORN2	2	38875912	2_25	0	0.339059302124743	33.7495619725551	0.000108652869684482	-3.74530970582204	2
ENSG00000214694.10	ARHGEF33	2	38882417	2_25	0	0.0244807361594271	9.08363012683599	2.11145248205335e-06	1.77712652787642	2
ENSG00000115904.12	SOS1	2	39124428	2_25	0	0.0587495529120768	16.9441317479308	9.4519470999664e-06	2.06656484152929	1
ENSG00000011566.14	MAP4K3	2	39459967	2_25	0	0.0218438398918522	7.73079705747469	1.60343239674015e-06	-0.784374218364742	1
ENSG00000152154.10	TMEM178A	2	39518834	2_25	0	0.0165870511749039	6.46354135218329	1.01797500123219e-06	1.41687398415925	2
ENSG00000138050.14	THUMPD2	2	39779302	2_25	0	0.144290772594629	16.6053131765485	2.27500851461284e-05	3.46198841177402	1
ENSG00000143924.18	EML4	2	42168854	2_26	0	0.00762355742369669	4.63872782906213	3.35779334755265e-07	-0.141866409558884	2
ENSG00000057935.13	MTA3	2	42494666	2_26	0	0.0121666743945458	8.95651198975633	1.03468509742125e-06	-1.05167732280076	1
ENSG00000162881.6	OXER1	2	42764706	2_26	0	0.00796109173216464	5.03858043926462	3.80871276295373e-07	-0.349865021525327	1
ENSG00000162882.14	HAAO	2	42762019	2_26	0	0.00793184283046367	5.00460375434906	3.76913067170333e-07	-0.395328084862727	3
ENSG00000152527.13	PLEKHH2	2	43711619	2_27	0	0.0326151607915487	4.78545224816665	1.4819716908243e-06	0.294718713327768	2
ENSG00000138036.18	DYNC2LI1	2	43774000	2_27	0	0.0329178377567085	4.87158675009175	1.5226466725275e-06	0.239877060262435	3
ENSG00000138075.11	ABCG5	2	43821207	2_27	0	0.0325121284702495	4.75595135629485	1.46818304082983e-06	-0.250518116859026	1
ENSG00000138095.18	LRPPRC	2	43995523	2_27	0	0.0369515319187653	5.95038990701418	2.08773450481526e-06	0.793719997314635	2
ENSG00000138032.20	PPM1B	2	44170486	2_28	0	0.0144381458940882	4.66491448552448	6.39517612615582e-07	0.0311389798629829	1
ENSG00000138079.13	SLC3A1	2	44275649	2_28	0	0.0168089579670095	6.07260728676869	9.69199952842349e-07	0.590515797448179	1
ENSG00000138078.15	PREPL	2	44361802	2_28	0	0.0145647985932836	4.74574350222302	6.56305648467143e-07	-0.186555015536092	1
ENSG00000143919.14	CAMKMT	2	44362007	2_28	0	0.0185649717384392	6.99338652288444	1.23276195098019e-06	-0.79376219760172	1
ENSG00000138083.4	SIX3	2	44943014	2_28	0	0.0182669594034515	6.84338183434223	1.18695548861778e-06	0.794764323841183	1
ENSG00000170577.7	SIX2	2	45009664	2_28	0	0.0236733540225084	9.24895518170231	2.07897786090462e-06	1.12062896242128	1
ENSG00000068784.12	SRBD1	2	45612533	2_28	0	0.021196498198816	8.22286700016608	1.65494963404284e-06	1.06656600816588	1
ENSG00000250565.6	ATP6V1E2	2	46521344	2_29	0	0.081737989620178	15.4367522218902	1.19805645082713e-05	1.88076980753567	3
ENSG00000119729.11	RHOQ	2	46542063	2_29	0	0.0473972371425501	10.2895077831538	4.63068269885732e-06	1.33600952792626	2
ENSG00000151665.12	PIGF	2	46617108	2_29	0	0.0466179606684696	10.1339980608291	4.48571301215441e-06	1.36816102414911	1
ENSG00000119878.5	CRIPT	2	46629946	2_29	0	0.0267186457818491	4.93720658547146	1.25254442648953e-06	-0.308475082105318	1
ENSG00000171150.7	SOCS5	2	46700724	2_29	0	0.0257681638599813	4.60037069547912	1.12557308245278e-06	0.0981133033830092	1
ENSG00000180398.11	MCFD2	2	46921024	2_29	0	0.0570673763385272	12.0349346076907	6.52122279635628e-06	-1.6096682520487	3
ENSG00000239605.9	C2orf61	2	47131922	2_30	0	0.105946853851355	22.3690926681125	2.25026585360141e-05	3.04350266590544	1
ENSG00000143933.16	CALM2	2	47176244	2_30	0	0.014636354041474	4.98280199014306	6.92474734103335e-07	-0.0444489005927684	1
ENSG00000119888.10	EPCAM	2	47363623	2_30	0	0.0141942819721125	4.60339517057671	6.20424704990854e-07	0.147442317960644	1
ENSG00000095002.13	MSH2	2	47403074	2_30	0	0.0682607459987666	18.718305044041	1.21320711192646e-05	-1.96597889944224	1
ENSG00000116062.14	MSH6	2	47694698	2_30	0	0.0207677063490285	14.1722420500142	2.79463112860146e-06	-2.83188934550602	2
ENSG00000242441.7	GTF2A1L	2	48595242	2_31	0	0.0384033242576937	15.6947087876442	5.72294375797086e-06	-2.7608444298341	1
ENSG00000068781.21	STON1-GTF2A1L	2	48595242	2_31	0	0.0384033242576937	15.6947087876442	5.72294375797086e-06	-2.7608444298341	1
ENSG00000170802.15	FOXN2	2	48327816	2_31	1	0.485769974096276	25.7056269027612	0.000118564933958894	-5.13183288624279	1
ENSG00000162869.15	PPP1R21	2	48435941	2_31	0	0.0176643106741801	6.92204622132934	1.16099028612959e-06	1.43895249150465	3
ENSG00000243244.5	STON1	2	48528021	2_31	0	0.0180095154175636	7.88885188184774	1.34900396506782e-06	-1.5947380442164	1
ENSG00000138039.14	LHCGR	2	48735152	2_31	0	0.0155287816937048	5.26826573789861	7.76787904710042e-07	0.220777184394592	3
ENSG00000068912.13	ERLEC1	2	53786407	2_35	0	0.0254237913924504	16.5003994449706	3.98320052964391e-06	-3.38755345806087	1
ENSG00000115239.21	ASB3	2	54326972	2_35	0	0.0252378412494783	10.2621997665054	2.45917856945153e-06	-1.83785819202066	1
ENSG00000119737.5	GPR75	2	53860333	2_35	0	0.0261748651079365	11.0492071642741	2.746078610252e-06	-2.38153249305819	2
ENSG00000068878.14	PSME4	2	53970692	2_35	0	0.0152697092244478	4.85096963212295	7.0332607663594e-07	0.511213516513974	1
ENSG00000170634.12	ACYP2	2	53948303	2_35	0	0.0167715043513399	11.7451638114626	1.87037416178759e-06	2.71763469798945	2
ENSG00000177994.15	C2orf73	2	54334463	2_35	0	0.0159840939855862	4.99749925363584	7.58469566104675e-07	0.441577746282259	1
ENSG00000115306.15	SPTBN1	2	54460117	2_36	0	0.0142416298725911	8.12017626260895	1.09805109128807e-06	-1.60667217578331	1
ENSG00000115310.17	RTN4	2	55021221	2_36	0	0.046592495189751	17.8997973716623	7.91883840309058e-06	-2.10743197887124	1
ENSG00000162994.15	CLHC1	2	55224878	2_36	0	0.0108962798490108	6.09167642204	6.30249444958779e-07	0.563889734716578	2
ENSG00000085760.14	MTIF2	2	55262493	2_36	0	0.00912726257632568	4.71239755396803	4.08394479947408e-07	0	1
ENSG00000163001.11	CFAP36	2	55521949	2_36	0	0.00900405214354849	5.23837403339133	4.47849303481513e-07	-1.13401634344453	1
ENSG00000115421.12	PAPOLG	2	60754753	2_40	0	0.130994665061903	23.9564568597375	2.97970721283279e-05	2.57610679957315	1
ENSG00000162928.8	PEX13	2	61017528	2_40	0	0.0142521476780115	4.80530231076182	6.50277048277288e-07	0.446036604943991	1
ENSG00000162927.13	PUS10	2	61017315	2_40	0	0.016568981085702	6.55469232057255	1.03120618585771e-06	-1.03829902604087	1
ENSG00000237651.6	C2orf74	2	61144588	2_40	0	0.0143224144024082	4.74275543875091	6.44977200507661e-07	-0.144884675356268	1
ENSG00000115464.14	USP34	2	61471028	2_40	0	0.0224372859592653	9.01118470378944	1.91977181517576e-06	1.65720773362398	1
ENSG00000082898.16	XPO1	2	61538854	2_40	0	0.0144836870041374	4.92196224207177	6.76884868306936e-07	0.501009521599992	1
ENSG00000170264.12	FAM161A	2	61853338	2_40	0	0.015161299699965	5.27518489059559	7.59401613200467e-07	-0.496221893832295	2
ENSG00000115484.14	CCT4	2	61888641	2_40	0	0.016392636489623	5.9868981022021	9.31854424598006e-07	-0.582894634175389	1
ENSG00000173163.10	COMMD1	2	61889168	2_40	0	0.0154005657263228	5.38605281490087	7.87598134994272e-07	-0.472961130513809	1
ENSG00000186889.9	TMEM17	2	62506118	2_41	0	0.0333678916479599	10.4553662524257	3.3125726680214e-06	-1.24396547341488	1
ENSG00000014641.17	MDH1	2	63580135	2_41	0	0.0175580995552324	5.14590747579846	8.579004136243e-07	0.343710734073197	1
ENSG00000143952.19	VPS54	2	64018703	2_41	0	0.0371821821984598	11.8680583241899	4.18997993649686e-06	-1.38364939869542	2
ENSG00000197329.11	PELI1	2	64144184	2_41	0	0.016909761474189	4.64655315902556	7.46046313035394e-07	0.179723555974191	2
ENSG00000119862.12	LGALSL	2	64453833	2_42	0	0.0309599138482024	4.60619610752191	1.3540651612906e-06	0.0350424361340675	2
ENSG00000179833.4	SERTAD2	2	64652534	2_42	0	0.0309405015102116	4.60035205158741	1.35149926507952e-06	0.0749469931205511	1
ENSG00000115902.10	SLC1A4	2	64988123	2_42	0	0.032488888502459	5.05548837410662	1.55953586387728e-06	0.290761821670928	1
ENSG00000011523.13	CEP68	2	65053051	2_42	0	0.0310004494006939	4.61838761256488	1.35942660795029e-06	0.13454248937144	1
ENSG00000138069.16	RAB1A	2	65129770	2_42	0	0.0629353378740024	11.2555958195387	6.72605562084237e-06	1.34256950300686	1
ENSG00000143971.7	ETAA1	2	67398882	2_44	0	0.0782082370060552	15.3276665912419	1.13821928019678e-05	-2.0737861714309	1
ENSG00000197223.11	C1D	2	68061320	2_45	0	0.043562508711105	8.13733140600425	3.36583081960547e-06	-0.996953485930408	1
ENSG00000115946.7	PNO1	2	68157965	2_45	0	0.0936691405433042	15.3762015285442	1.36754930970905e-05	1.99616692913615	2
ENSG00000119865.8	CNRIP1	2	68416834	2_45	0	0.0708897964637256	12.7228246957655	8.56376358387434e-06	-1.7074670533575	1
ENSG00000115956.9	PLEK	2	68365452	2_45	0	0.0545117161466695	10.2422041978351	5.30127924902309e-06	1.54752335848663	1
ENSG00000204923.3	FBXO48	2	68467123	2_45	0	0.0592614256663876	11.0292075538022	6.20602901316783e-06	-1.39330220522687	1
ENSG00000169621.9	APLF	2	68484301	2_45	0	0.0298455334644672	4.60596422534331	1.3052608236353e-06	-0.0871903012487478	1
ENSG00000163219.11	ARHGAP25	2	68779363	2_45	0	0.0302700540000014	4.73751315752917	1.36163598913885e-06	0.20812421095618	1
ENSG00000198380.12	GFPT1	2	69382972	2_46	0	0.0883303961079293	14.7531753173793	1.23735146853704e-05	-2.11489825981057	2
ENSG00000169599.12	NFU1	2	69423598	2_46	0	0.0481753566162765	9.0194873688079	4.12576217254716e-06	1.19567310436821	1
ENSG00000087338.4	GMCL1	2	69829233	2_46	0	0.0309959498512218	4.89675233762686	1.44115431256704e-06	0.202459847949451	1
ENSG00000059728.10	MXD1	2	69897673	2_46	0	0.0763259279956021	13.3617700308271	9.6835251074527e-06	2.18332609283794	1
ENSG00000244617.2	ASPRV1	2	69976112	2_46	0	0.0819006100291411	14.032894876908	1.09126896721698e-05	-1.90294125101781	1
ENSG00000115998.7	C2orf42	2	70249066	2_46	0	0.0509398154730292	9.54326815564998	4.61585217017457e-06	1.22765984280365	1
ENSG00000116001.15	TIA1	2	70248695	2_46	0	0.0540546157329936	10.101284349735	5.18449879350754e-06	-1.28698321127175	1
ENSG00000116005.11	PCYOX1	2	70258042	2_46	0	0.0312209024952899	4.96413310190668	1.4715881003083e-06	-0.218172463800625	1
ENSG00000143977.13	SNRPG	2	70293743	2_46	0	0.0322942815605388	5.27914439758541	1.61877528603244e-06	0.268090158612433	2
ENSG00000035141.7	FAM136A	2	70302110	2_46	0	0.0418510850562995	7.70037455244855	3.0599615484522e-06	-0.896896799820914	2
ENSG00000183733.6	FIGLA	2	70790960	2_47	0	0.0113318098314699	4.60782786528267	4.95784472792221e-07	-0.000211500446168741	2
ENSG00000163235.15	TGFA	2	70554042	2_47	0	0.0219000662095137	10.6252104453681	2.20943060296984e-06	1.22901549696259	1
ENSG00000075340.22	ADD2	2	70767997	2_47	0	0.0116818166262564	4.9231411218042	5.46072198580479e-07	0.31153251864274	3
ENSG00000152672.7	CLEC4F	2	70811433	2_47	0	0.0115236046497457	4.7812167691031	5.23147532158592e-07	0.246270462731904	2
ENSG00000116031.8	CD207	2	70833920	2_47	0	0.0133605293354488	6.15864142867188	7.81278693806196e-07	0.594163478283727	3
ENSG00000116035.2	VAX2	2	70899595	2_47	0	0.0160018470143436	7.74852123840913	1.17729781655952e-06	0.829581158486101	1
ENSG00000116039.11	ATP6V1B1	2	70937465	2_47	0	0.0136748345325458	6.41713417184759	8.33221747214732e-07	-0.568459401736462	1
ENSG00000144031.11	ANKRD53	2	70979137	2_47	0	0.0114669295950515	4.70989864692038	5.12809549973075e-07	0.187959084737334	1
ENSG00000144043.11	TEX261	2	70985275	2_47	0	0.0114180213699672	4.67328982380941	5.06653402802048e-07	-0.12604071003493	1
ENSG00000124357.12	NAGK	2	71062008	2_47	0	0.0170111518924482	8.34140563199669	1.34731876984389e-06	1.0729726216068	2
ENSG00000075292.18	ZNF638	2	71276848	2_47	0	0.0149353183949473	7.18556729539505	1.01899708886463e-06	-0.741043386234496	1
ENSG00000135636.13	DYSF	2	71506811	2_47	0	0.0130965770279609	5.89871574160743	7.33521193680161e-07	0.589450640703286	1
ENSG00000144036.15	EXOC6B	2	72825144	2_47	0	0.0160076573798075	7.39867617807317	1.12455110544009e-06	0.0186792455320582	1
ENSG00000116096.5	SPR	2	72887223	2_47	0	0.0146525115087437	6.8228244429362	9.49234828540805e-07	-0.107145560354654	1
ENSG00000144040.12	SFXN5	2	73074689	2_48	0	0.0476865596750111	17.0331441823234	7.71237629373358e-06	-3.98075860320808	1
ENSG00000135631.16	RAB11FIP5	2	73156338	2_48	0	0.0233491528607963	13.071364335591	2.89794037079013e-06	2.06751255420515	1
ENSG00000135617.3	PRADC1	2	73231565	2_48	0	0.011033457591468	4.66743245897419	4.88975465705131e-07	0.02024375950704	1
ENSG00000135624.15	CCT7	2	73233389	2_48	0	0.0602229410259984	24.7593485613212	1.41578912270513e-05	-3.92142960668498	1
ENSG00000144035.3	NAT8	2	73642431	2_48	0	0.0110496697408076	5.60223901573989	5.87771235049971e-07	1.25865657824218	1
ENSG00000144034.14	TPRKB	2	73737087	2_48	0	0.0111469566578827	4.84535304578986	5.12836745794256e-07	0.622096224142239	1
ENSG00000144048.10	DUSP11	2	73780218	2_48	0	0.0120942823606953	10.1221516522265	1.16238591864454e-06	2.39590675179839	2
ENSG00000124356.15	STAMBP	2	73828835	2_48	0	0.0163102084347206	8.3281945641925	1.28975663444888e-06	-0.350731681883701	2
ENSG00000114978.17	MOB1A	2	74179859	2_48	0	0.0235230051103762	11.2985536756377	2.52355661759514e-06	-1.30912268309369	1
ENSG00000188687.17	SLC4A5	2	74361478	2_48	0	0.0115045562456397	5.08158289850078	5.55093680782801e-07	-0.422240871817304	1
ENSG00000204843.12	DCTN1	2	74361478	2_48	0	0.0115045562456397	5.08158289850078	5.55093680782801e-07	0.422240871817304	1
ENSG00000284308.1	C2orf81	2	74421241	2_48	0	0.0129914221623373	6.00355635756479	7.40564149684842e-07	-0.572363745822563	1
ENSG00000005448.16	WDR54	2	74421241	2_48	0	0.0129914221623373	6.00355635756479	7.40564149684842e-07	-0.572363745822563	1
ENSG00000114993.16	RTKN	2	74442009	2_48	0	0.0123771665482335	5.8277659265998	6.84889852424524e-07	-0.590571327521473	2
ENSG00000239779.6	WBP1	2	74446767	2_48	0	0.0111029998954781	4.78383178688866	5.04328641161146e-07	0.146578797905715	2
ENSG00000115275.11	MOGS	2	74462912	2_48	0	0.0140913524894458	6.90172490252778	9.23437953499923e-07	0.804762830189595	2
ENSG00000135637.13	CCDC142	2	74483364	2_48	0	0.0169461661126893	8.29614885278036	1.33488972972154e-06	-0.938272064085466	1
ENSG00000115282.19	TTC31	2	74483364	2_48	0	0.0169461661126893	8.29614885278036	1.33488972972154e-06	0.938272064085466	1
ENSG00000179528.15	LBX2	2	74502935	2_48	0	0.0112378317337622	4.86052406409476	5.18636430336684e-07	0.244207761432213	1
ENSG00000115289.13	PCGF1	2	74508487	2_48	0	0.0179425916364302	8.78551923906453	1.49675254012169e-06	0.977346777284318	1
ENSG00000115325.13	DOK1	2	74548714	2_48	0	0.0109478633930045	4.60449639318953	4.78639904918636e-07	-0.0683786104533622	1
ENSG00000159399.9	HK2	2	74879314	2_48	0	0.0111455938213307	4.77547527336948	5.05379020687674e-07	0.228960267499522	1
ENSG00000115350.11	POLE4	2	74956862	2_48	0	0.0109641485938873	4.63398453539304	4.82421761026843e-07	-0.139534176478834	1
ENSG00000115353.10	TACR1	2	75155648	2_48	0	0.0146911371522196	7.27377949199015	1.01464224664188e-06	-0.963344171088002	1
ENSG00000115363.13	EVA1A	2	75569460	2_49	0	0.0373142245650208	7.91034008649645	2.8026377862589e-06	1.0570138197891	1
ENSG00000143954.12	REG3G	2	79025902	2_51	0	0.0122930659502043	4.60216877183063	5.37180389165049e-07	0.240688931268699	2
ENSG00000172023.7	REG1B	2	79088225	2_51	0	0.0171564116939923	7.68718843617405	1.25225098824796e-06	0.855607190174312	1
ENSG00000115423.18	DNAH6	2	84482091	2_53	0	0.0329196329227637	13.4263004382948	4.19670789361179e-06	1.6767023002435	3
ENSG00000034510.5	TMSB10	2	84905643	2_53	0	0.0178533103370335	7.7399756397651	1.31206619094367e-06	-0.954158434732621	1
ENSG00000186854.10	TRABD2A	2	84904611	2_53	0	0.0129677889343461	4.78011934373048	5.88575350182133e-07	-0.148687888816184	2
ENSG00000152284.4	TCF7L1	2	85085807	2_54	0	0.0222139142271137	8.85900191596611	1.86856101235408e-06	-1.1777045850939	2
ENSG00000152291.13	TGOLN2	2	85326957	2_54	0	0.0162416530293638	5.97704314896895	9.21751846475339e-07	-0.684456638215256	3
ENSG00000115459.17	ELMOD3	2	85331559	2_54	0	0.0466491529357076	15.7423321478591	6.97284851526031e-06	1.81349944322832	1
ENSG00000042493.15	CAPG	2	85417309	2_54	0	0.0142340816254312	4.73465800341198	6.39904940172309e-07	0.0908994324004674	2
ENSG00000152292.16	SH2D6	2	85418422	2_54	0	0.107678362892663	23.603453487653	2.41324486807914e-05	-2.43876929770475	1
ENSG00000168906.12	MAT2A	2	85539177	2_54	0	0.0667788032462064	18.9559756517127	1.20193829011717e-05	2.14108655265407	2
ENSG00000115486.11	GGCX	2	85723109	2_54	0	0.0230528740423631	9.11564131090408	1.99530688918925e-06	-0.94881024175373	1
ENSG00000168899.4	VAMP5	2	85584469	2_54	0	0.0140527706931592	4.62553776333533	6.17193846452647e-07	-0.336738973809991	2
ENSG00000168883.19	USP39	2	85600891	2_54	0	0.0142055743569762	4.72094075945017	6.36773153622829e-07	-0.384546899439657	1
ENSG00000115523.16	GNLY	2	85685839	2_54	0	0.0144285434674196	4.86209528735322	6.66106014131601e-07	-0.155388031077543	2
ENSG00000168874.12	ATOH8	2	85711284	2_54	0	0.0141838908323821	4.71900310659322	6.3554022011043e-07	0.187203641152353	1
ENSG00000115525.17	ST3GAL5	2	85904899	2_54	0	0.0277376220595664	10.9822069705094	2.89238597702126e-06	1.51782945608302	2
ENSG00000068654.15	POLR1A	2	86105686	2_54	0	0.0193967587488209	7.58306620026369	1.39659797625147e-06	-1.09993591888303	2
ENSG00000132300.18	PTCD3	2	86105686	2_54	0	0.0192371344623231	7.50966842004885	1.37169810634404e-06	1.09668852599997	1
ENSG00000132305.20	IMMT	2	86195484	2_54	0	0.0140375380786083	4.6346840907594	6.17743922276868e-07	0.0746797341229862	2
ENSG00000132313.14	MRPL35	2	86199443	2_54	0	0.0144273622551857	4.8431889371682	6.63461528578528e-07	-0.294508300228919	3
ENSG00000068615.17	REEP1	2	86335779	2_54	0	0.021363964676191	8.5245791447459	1.72922774575805e-06	1.16127833798241	1
ENSG00000153563.15	CD8A	2	86808016	2_54	0	0.0142509559179977	4.96255741961516	6.71501424518772e-07	0.934347977559309	1
ENSG00000172116.21	CD8B	2	86861841	2_54	0	0.0158136364396508	5.55891887782205	8.34678992493111e-07	-0.122561861473597	1
ENSG00000172086.7	KRCC1	2	88054811	2_55	0	0.0297931429229604	7.04809681683062	1.99381830075293e-06	-0.778557681981221	2
ENSG00000115593.14	SMYD1	2	88068293	2_55	0	0.0381513009837572	9.35487725949388	3.38879145058828e-06	-1.09303308621304	1
ENSG00000163586.9	FABP1	2	88129052	2_55	0	0.0232312555646019	4.7344772886116	1.04434049124119e-06	0.184830464997486	1
ENSG00000144115.16	THNSL2	2	88161470	2_55	0	0.040803256386865	9.98326793488	3.86780836253705e-06	1.22520032858686	2
ENSG00000153574.8	RPIA	2	88692315	2_55	0	0.0316218283333282	7.60307808012162	2.28283132849557e-06	-1.00471552428293	1
ENSG00000144026.11	ZNF514	2	95125518	2_57	0	0.0223596465819816	7.67405901256932	1.62924901128317e-06	0.852995360803707	3
ENSG00000233757.6	AC092835.2	2	95207631	2_57	0	0.0506857513809734	15.3115711568085	7.36890644435024e-06	1.8004254934224	1
ENSG00000155066.15	PROM2	2	95274094	2_57	0	0.0190414568607751	6.18426543862636	1.11811298700304e-06	0.908771919380053	1
ENSG00000186281.12	GPAT2	2	96082306	2_57	0	0.0203980136647831	6.82227029566598	1.32133882827094e-06	0.362868060636164	1
ENSG00000274286.1	ADRA2B	2	96082306	2_57	0	0.0203980136647832	6.82227029566598	1.32133882827094e-06	-0.362868060636164	1
ENSG00000158050.4	DUSP2	2	96082306	2_57	0	0.0160747588338075	4.61480663151629	7.04361112689948e-07	-0.185426712918314	2
ENSG00000084090.13	STARD7	2	96181298	2_57	0	0.0189399401237884	6.13471294013474	1.10324062138269e-06	-0.682915707947574	2
ENSG00000135956.8	TMEM127	2	96266108	2_57	0	0.130036983573747	24.2925027213423	2.99941489331396e-05	-3.55818555113168	1
ENSG00000144021.2	CIAO1	2	96266108	2_57	0	0.201627929357558	28.6285224122404	5.48083869286017e-05	-3.90030022220469	2
ENSG00000144028.14	SNRNP200	2	96305617	2_57	0	0.11150418314088	22.8016282884262	2.41409534607849e-05	-3.34008950796575	1
ENSG00000198885.9	ITPRIPL1	2	96325754	2_57	0	0.0160542698385525	4.60299645247158	7.01663031142622e-07	-0.141510208056652	1
ENSG00000163121.9	NEURL3	2	96506388	2_57	0	0.0590982278537423	16.7564772304227	9.40274320998847e-06	2.89233102881343	1
ENSG00000196843.15	ARID5A	2	96536506	2_57	0	0.0214515654504677	7.28956810769835	1.48476658660374e-06	-0.933600385529563	1
ENSG00000114988.11	LMAN2L	2	96730666	2_57	0	0.07127546090973	18.5283589282091	1.25393315720866e-05	-2.20931628465949	2
ENSG00000163126.14	ANKRD23	2	96855717	2_57	0	0.0413626942851737	13.4061873167717	5.26515911347919e-06	-2.1493994635369	1
ENSG00000135976.17	ANKRD36	2	97116270	2_57	0	0.0177261308694773	5.52028029817314	9.29121432249134e-07	-0.0761054461539386	2
ENSG00000196912.12	ANKRD36B	2	97589819	2_57	0	0.0260408660423992	9.08960911513878	2.24749134378833e-06	-0.623101301837382	1
ENSG00000115073.7	ACTR1B	2	97658891	2_57	0	0.0448480142794659	14.163485030166	6.03129739341695e-06	-2.18725220732611	2
ENSG00000115085.13	ZAP70	2	97701736	2_57	0	0.0803873783387642	19.6679208825815	1.50121783277784e-05	-2.09433743268964	2
ENSG00000075568.16	TMEM131	2	97996336	2_57	0	0.0429562220189705	13.7599355742113	5.61228704962638e-06	-2.26108576641755	1
ENSG00000144191.11	CNGA3	2	98345664	2_57	0	0.024422159336514	8.49443204403208	1.9697712912564e-06	1.40395228086178	1
ENSG00000115446.11	UNC50	2	98608705	2_58	0	0.0399382114396619	16.0665325200344	6.09267715763058e-06	1.81048389682253	1
ENSG00000241962.9	RP11-111H13.1	2	99161386	2_58	0	0.0119801092308844	4.88302310459402	5.55452535843527e-07	-0.3257938688965	1
ENSG00000135951.14	TSGA10	2	99157239	2_58	0	0.0116973844997686	4.66223770145886	5.1782209141155e-07	0.260873665006462	1
ENSG00000144182.16	LIPT1	2	99155127	2_58	0	0.0121477226649477	5.01148120748503	5.78040637394608e-07	0.469393888984916	1
ENSG00000158411.11	MITD1	2	99180175	2_58	0	0.0127782058636995	5.4793741990589	6.64811062874515e-07	-0.626218538658155	1
ENSG00000185414.19	MRPL30	2	99178686	2_58	0	0.0117781368886873	4.7258362303709	5.28509333967854e-07	0.312304997099672	1
ENSG00000144214.9	LYG1	2	99305111	2_58	0	0.0120270204790224	4.919155859971	5.61753814802543e-07	0.398449669712762	2
ENSG00000135945.9	REV1	2	99491316	2_58	0	0.0126246626384665	5.36757803679629	6.43421465468348e-07	0.680104663470713	1
ENSG00000144218.18	AFF3	2	100143348	2_58	0	0.0153703442425583	7.18836954320835	1.04908671283004e-06	-0.880170707823392	1
ENSG00000170500.12	LONRF2	2	100297738	2_58	0	0.0116355435849651	4.61323699189951	5.09670902286599e-07	0.0876314670541027	1
ENSG00000115526.10	CHST10	2	100417235	2_58	0	0.0294744740510052	13.2316528582524	3.70303280372272e-06	1.97838453802601	1
ENSG00000115539.13	PDCL3	2	100562879	2_58	0	0.012355320507273	5.16815722771021	6.06299388331901e-07	-0.516772736531321	2
ENSG00000163162.8	RNF149	2	101284587	2_59	0	0.176467657990162	24.6866729046587	4.13642430643794e-05	2.78730757606261	1
ENSG00000196460.12	RFX8	2	101419298	2_59	0	0.0228148098079137	5.24977852700812	1.13724813068383e-06	-0.212948116862263	2
ENSG00000115590.13	IL1R2	2	101991888	2_59	0	0.0470596060946109	12.0029283431177	5.36330997368882e-06	1.35469611400558	1
ENSG00000115602.16	IL1RL1	2	102311266	2_60	0	0.0189224518163967	4.77474665011469	8.57877223478387e-07	0.235564351561913	1
ENSG00000115604.10	IL18R1	2	102310670	2_60	0	0.0215843193588947	5.99566677728451	1.22877747859268e-06	-0.760103571986047	2
ENSG00000115607.9	IL18RAP	2	102418584	2_60	0	0.0190939357599554	4.85838873036205	8.80815836935987e-07	-0.28597304838163	1
ENSG00000135953.10	MFSD9	2	102740305	2_60	0	0.318568812000718	32.0346617283619	9.68993346782992e-05	-3.53339559082751	1
ENSG00000135973.2	GPR45	2	105240850	2_62	0	0.0721588326559446	14.3283920434802	9.81712569260958e-06	-1.84440710665376	2
ENSG00000135972.8	MRPS9	2	105037516	2_62	0	0.0259932358218455	4.75721573785698	1.17411487617987e-06	-0.281389807013168	1
ENSG00000135974.9	C2orf49	2	105337683	2_62	0	0.224600902500183	25.4098346291832	5.41889495631796e-05	3.08167848929823	1
ENSG00000071051.13	NCK2	2	105738790	2_63	0	0.0372549886286061	6.17626237493927	2.18477928317714e-06	-0.653901065941295	2
ENSG00000119147.9	C2orf40	2	106028702	2_63	0	0.0359599598462151	5.84583767860149	1.99601291507625e-06	-0.491058918532793	4
ENSG00000115652.14	UXS1	2	106194693	2_63	0	0.0315537157040734	4.62650524982297	1.38612042914143e-06	0.0657015746749967	1
ENSG00000153165.18	RGPD3	2	106472314	2_63	0	0.0388808848722051	6.5754670818308	2.42750506646193e-06	0.639639459842062	1
ENSG00000144057.15	ST6GAL2	2	106886900	2_64	0	0.0688167930904853	15.6445749686242	1.02224641429233e-05	-2.27340665992244	1
ENSG00000198203.9	SULT1C2	2	108287884	2_65	0	0.0631226300480293	17.7711847424919	1.06512079607997e-05	-2.00906820570717	3
ENSG00000198075.9	SULT1C4	2	108383977	2_65	0	0.0252833392924093	9.55568798871828	2.29400199007923e-06	1.14333295855054	1
ENSG00000135968.20	GCC2	2	108449810	2_65	0	0.0465071490138557	15.0848779383849	6.66129879162433e-06	2.04330154085731	2
ENSG00000169756.16	LIMS1	2	108534035	2_65	0	0.0265251371542626	9.82985342207117	2.47572314539524e-06	-1.54845095153541	1
ENSG00000153201.15	RANBP2	2	108718413	2_65	0	0.0158336884884164	5.06321399394423	7.61212263148784e-07	0.254225482185017	2
ENSG00000163006.11	CCDC138	2	108786656	2_65	0	0.020358125824632	7.26727762101082	1.40477555793948e-06	-0.986204218950588	1
ENSG00000172985.10	SH3RF3	2	109307140	2_65	0	0.130873167599312	24.74231220246	3.07459766769883e-05	-2.56367796623703	1
ENSG00000186522.14	SEPT10	2	109574715	2_65	0	0.0155908530731741	5.33223560985424	7.89362710503279e-07	0.738622656524252	3
ENSG00000198142.4	SOWAHC	2	109614115	2_65	1	0.130092486957353	20.2583496875291	2.5023823966486e-05	4.20027399153819	1
ENSG00000144063.3	MALL	2	110117223	2_66	0	0.06661447814732	19.3002015419078	1.22075319874313e-05	2.24931710678075	1
ENSG00000144061.12	NPHP1	2	110205149	2_66	0	0.0277635342128266	11.099268857471	2.92594742267947e-06	1.3183370288194	1
ENSG00000169679.14	BUB1	2	110678318	2_66	0	0.020884681606717	8.45395043661039	1.67642818119955e-06	0.970439048715674	1
ENSG00000153093.18	ACOXL	2	110732979	2_66	0	0.0197298284602345	7.92625258408061	1.48487061866348e-06	0.923913686114453	1
ENSG00000153208.16	MERTK	2	111924414	2_66	0	0.0355891511998681	13.4135265907705	4.53271070436566e-06	1.68157160496641	1
ENSG00000153214.9	TMEM87B	2	112055265	2_66	0	0.0137949001666955	4.61180434598247	6.04069394986238e-07	0.45419941731473	1
ENSG00000144152.12	FBLN7	2	112140392	2_66	0	0.030788060759349	12.0620749045627	3.5261578746795e-06	1.6250966877666	2
ENSG00000144161.12	ZC3H8	2	112209657	2_66	0	0.0258732215311585	10.4433951022328	2.56560393301701e-06	1.73117700072229	2
ENSG00000188177.13	ZC3H6	2	112274743	2_66	0	0.014475966963201	5.05774049897335	6.95186809202434e-07	0.529466229551754	2
ENSG00000169629.11	RGPD8	2	112434559	2_66	0	0.0394924489595113	14.3858414801203	5.39444454312911e-06	-2.08487886161213	1
ENSG00000125630.15	POLR1B	2	112544150	2_66	0	0.0206121149416406	8.33204478702169	1.63069052630119e-06	0.951027264688402	2
ENSG00000125611.15	CHCHD5	2	112582142	2_66	0	0.10445431597503	23.5877927088021	2.33943556918924e-05	-2.90529478589941	1
ENSG00000144136.10	SLC20A1	2	112645686	2_66	0	0.0142041260648876	4.88229718541402	6.58470201749622e-07	0.215259033739403	1
ENSG00000169607.12	CKAP2L	2	112765001	2_66	0	0.0154802814077053	5.67862238501314	8.34678521507226e-07	0.506837849764176	1
ENSG00000125538.11	IL1B	2	112836810	2_66	0	0.0138328276102964	4.63720451102295	6.09066357077321e-07	-0.0401824670263902	1
ENSG00000136689.18	IL1RN	2	113108792	2_66	0	0.0420232419617737	14.9669438576262	5.97200386598025e-06	1.79188237387368	1
ENSG00000125618.16	PAX8	2	113277339	2_67	0	0.0412116987314356	16.0724137907948	6.28925231236072e-06	1.89283132805789	1
ENSG00000144134.18	RABL2A	2	113627627	2_67	0	0.0134467314257534	5.66332524791297	7.23078805003646e-07	-0.641194865814625	2
ENSG00000115084.13	SLC35F5	2	113756814	2_67	0	0.0236861669518981	10.9105462877638	2.45379727025186e-06	1.60936878412125	1
ENSG00000088205.12	DDX18	2	117832335	2_69	0	0.0361129696738277	17.6803500072147	6.06249590414937e-06	1.90759837350786	1
ENSG00000125633.10	CCDC93	2	118013874	2_69	0	0.026917772951119	14.9418677399375	3.81892747003634e-06	1.81258811265163	2
ENSG00000125629.14	INSIG2	2	118083206	2_69	0	0.0348767891271087	17.3551972096494	5.7472944163422e-06	-1.84305954609868	2
ENSG00000163064.6	EN1	2	118848184	2_69	0	0.0118508112168665	7.33737618496938	8.25631515934639e-07	-0.814381753392413	1
ENSG00000115107.19	STEAP3	2	119223081	2_69	0	0.0149665326820205	9.49659919037842	1.34954292856727e-06	1.11973303959237	2
ENSG00000186132.14	C2orf76	2	119322371	2_69	0	0.00987024370641187	5.64747936009864	5.29273225954771e-07	-0.484470414146136	2
ENSG00000155368.16	DBI	2	119366128	2_69	0	0.00890216501894392	4.69410124595406	3.96776086776366e-07	0.256775059007558	2
ENSG00000171227.6	TMEM37	2	119431828	2_69	0	0.0130893378799719	8.25654714170909	1.02615635750533e-06	0.928076780928505	1
ENSG00000163075.12	CFAP221	2	119544252	2_69	0	0.00881650907942333	4.60482677917412	3.85484884898691e-07	0.0770743625141315	1
ENSG00000144120.12	TMEM177	2	119679105	2_69	0	0.00922923586388658	5.02729125980746	4.40552011937357e-07	-0.20196370242914	1
ENSG00000088179.8	PTPN4	2	119757894	2_69	0	0.00884055170259057	4.62997192493288	3.88646823751988e-07	-0.211872198191214	2
ENSG00000115109.13	EPB41L5	2	120013281	2_69	0	0.0106393363296509	6.34069346944043	6.40543595440454e-07	-0.763956157263605	1
ENSG00000144118.13	RALB	2	120243541	2_69	0	0.0104171581777118	6.14569862132856	6.078800836602e-07	-0.765502162400037	1
ENSG00000074047.21	GLI2	2	120735673	2_70	0	0.0337366515317694	7.9286564336941	2.53979679844527e-06	1.03411636337327	1
ENSG00000074054.17	CLASP1	2	121649921	2_70	0	0.0327257988882965	7.6449435964132	2.37553776798447e-06	-1.29274726413444	1
ENSG00000136717.14	BIN1	2	127005753	2_74	0	0.0298087193145652	8.62717939685324	2.44179693041264e-06	1.13858874485891	2
ENSG00000186684.12	CYP27C1	2	127195841	2_74	0	0.0193528603605759	4.61355151856052	8.47769785839312e-07	0.224987053471323	1
ENSG00000163161.12	ERCC3	2	127280968	2_75	0	0.0312785553413496	4.78987322043787	1.42255183922515e-06	0.166057327136639	3
ENSG00000169967.16	MAP3K2	2	127388669	2_75	0	0.0306508508197053	4.60098646548061	1.33903178731964e-06	0.054965326015495	3
ENSG00000163166.14	IWS1	2	127525775	2_75	0	0.0417325058889542	7.48251177592868	2.96496293846363e-06	0.959282224797825	1
ENSG00000169994.18	MYO7B	2	127540383	2_75	0	0.0951594138545062	15.274426476913	1.38011115906758e-05	-1.94918139779879	2
ENSG00000144230.16	GPR17	2	127648067	2_75	0	0.0313933083951774	4.82400027109567	1.43794344944763e-06	0.23934204664027	3
ENSG00000072163.19	LIMS2	2	127648067	2_75	0	0.0313519465700061	4.81171414431381	1.43239146928986e-06	0.226350319390563	1
ENSG00000144231.10	POLR2D	2	127858003	2_75	0	0.0409971688098435	7.31613161474878	2.84795270366783e-06	-1.19678893586058	1
ENSG00000144233.9	AMMECR1L	2	127885051	2_75	0	0.0511715173229106	9.39464234258604	4.56463380785992e-06	-1.19101452339045	1
ENSG00000136715.17	SAP130	2	128028089	2_75	0	0.063395368592345	11.4126603157372	6.8697640226304e-06	1.43696192064449	1
ENSG00000136731.12	UGGT1	2	128091109	2_75	0	0.0357170743383325	6.02755497995538	2.04415797202238e-06	-0.641024043672465	1
ENSG00000136720.6	HS6ST1	2	128319178	2_75	0	0.0317281227477574	4.92287149432051	1.48306529789055e-06	0.288883866353359	2
ENSG00000233087.7	WTH3DI	2	131364366	2_78	0	0.0329516355908681	7.07959147068838	2.2150450851169e-06	-1.50936389467554	1
ENSG00000152086.8	TUBA3E	2	130194011	2_78	0	0.0291110489046726	5.92488089448265	1.63770198326634e-06	0.587757614595072	1
ENSG00000136699.19	SMPD4	2	130182517	2_78	0	0.0267938393043037	5.15299214066128	1.31096719794544e-06	-0.377580710671656	1
ENSG00000136710.9	CCDC115	2	130343161	2_78	0	0.0581791875315803	12.4063633987253	6.85345470631206e-06	-1.50559778048525	1
ENSG00000072135.12	PTPN18	2	130356437	2_78	0	0.0640486746565329	13.3134128222601	8.09649296816357e-06	1.60218661577792	2
ENSG00000136002.18	ARHGEF4	2	130837191	2_78	0	0.0381205997352604	8.4395883651735	3.05476908030099e-06	0.716833603056288	1
ENSG00000075886.10	TUBA3D	2	131475744	2_78	0	0.0654827011192525	13.5226372450639	8.40785822995681e-06	2.31414467988949	1
ENSG00000173272.15	MZT2A	2	131492520	2_78	0	0.0757929053124626	14.9081807080841	1.07287864257667e-05	-2.4344686949346	1
ENSG00000163040.14	CCDC74A	2	131527737	2_78	0	0.0544386853277096	11.7805407434141	6.08934038360947e-06	2.15745739555917	1
ENSG00000183840.6	GPR39	2	132423658	2_79	0	0.0162046820818377	6.22845382735147	9.58336790801533e-07	0.701190822283607	1
ENSG00000150551.10	LYPD1	2	132662487	2_79	0	0.0224609385596308	9.2639670157843	1.97570589984597e-06	-1.18981743276993	1
ENSG00000082258.12	CCNT2	2	134918338	2_80	0	0.0565267747325629	12.1372251759457	6.51434886153434e-06	2.35750082863044	1
ENSG00000115839.17	RAB3GAP1	2	135052002	2_80	0	0.0359984804584987	7.90753752862028	2.70285549667561e-06	1.57685144358472	1
ENSG00000121988.17	ZRANB3	2	135530703	2_80	0	0.0291823796381028	5.95042045093667	1.64879155135461e-06	-1.23778364195644	2
ENSG00000048991.16	R3HDM1	2	135531995	2_80	0	0.0274980398639714	5.39706495739009	1.40914855339786e-06	0.998162907800505	1
ENSG00000144224.16	UBXN4	2	135741596	2_80	0	0.0354870647637346	7.77394887384655	2.61944422754092e-06	-1.67939353725692	1
ENSG00000076003.4	MCM6	2	135876201	2_80	0	0.026587403194425	5.08381378183629	1.28340271162628e-06	1.17325757147883	1
ENSG00000115866.10	DARS	2	135985920	2_80	0	0.027296262403431	5.32854398668378	1.38104915483341e-06	-0.875239072021489	1
ENSG00000150540.13	HNMT	2	137963983	2_82	0	0.022124307907472	7.65954155764522	1.60905121490553e-06	1.29684377898434	2
ENSG00000144228.8	SPOPL	2	138501652	2_82	0	0.0274187124400912	8.49554134973595	2.2117473299086e-06	-0.342632070362974	1
ENSG00000168702.17	LRP1B	2	142131604	2_85	0	0.0190994213606779	4.91537595454906	8.91403525532927e-07	-0.368612954607129	1
ENSG00000115919.14	KYNU	2	142696320	2_85	0	0.0208360968333174	5.72259790244804	1.1321578840611e-06	-0.311112769692843	1
ENSG00000075884.13	ARHGAP15	2	143091525	2_85	0	0.01892024066972	4.82798315516069	8.67340846246552e-07	-0.373952427317223	1
ENSG00000121989.14	ACVR2A	2	147844091	2_88	0	0.0314129765756287	20.4490250056656	6.09928733452419e-06	2.31416052304141	2
ENSG00000115947.13	ORC4	2	148020703	2_88	0	0.0133694710111553	12.4289969405138	1.57778456003662e-06	1.70137011904618	1
ENSG00000150556.16	LYPD6B	2	149038442	2_88	0	0.0353516448088351	21.0903587995476	7.0793109741212e-06	-2.44065436336167	1
ENSG00000187123.14	LYPD6	2	149329628	2_88	0	0.00646674876040221	4.68813612501815	2.87861509666514e-07	-0.125128705538141	1
ENSG00000184898.6	RBM43	2	151261518	2_90	0	0.0219553665160396	4.60045886893952	9.59045563052205e-07	-0.300447441093379	2
ENSG00000123609.10	NMI	2	151291765	2_90	0	0.0281535499360586	6.91159958364531	1.8476050059458e-06	0.763655318886434	1
ENSG00000080345.17	RIF1	2	151368574	2_90	0	0.0387547929547577	9.89202516104825	3.64005570766325e-06	-1.58615704917261	2
ENSG00000182389.19	CACNB4	2	152099291	2_91	0	0.138878656422663	22.5116125538433	2.96851678287217e-05	2.31989360011584	2
ENSG00000115145.9	STAM2	2	152176179	2_91	0	0.16288890503124	24.076497885359	3.72376457731166e-05	-3.66389795230919	1
ENSG00000157827.19	FMNL2	2	152335141	2_91	0	0.0233760163491752	5.66249747738541	1.25682821178265e-06	-0.566027602022781	2
ENSG00000196504.15	PRPF40A	2	152717752	2_91	0	0.164876007949242	24.2004924273866	3.78860269073982e-05	-3.50819047109872	1
ENSG00000177917.10	ARL6IP6	2	152717752	2_91	0	0.164876007949242	24.2004924273866	3.78860269073982e-05	3.50819047109872	1
ENSG00000144278.14	GALNT13	2	153872211	2_92	0	0.0247988465847872	5.09554951338056	1.19983051945073e-06	0.57175054467873	1
ENSG00000136542.8	GALNT5	2	157257153	2_94	0	0.0248970676172268	5.9439325819142	1.40513959061277e-06	-0.586406790246107	1
ENSG00000115170.13	ACVR1	2	157876051	2_95	0	0.0320946004314411	8.48639828989392	2.58614445979045e-06	1.03435637445977	1
ENSG00000153237.17	CCDC148	2	158457154	2_95	0	0.0588662139307461	14.1695727373227	7.91991017739138e-06	1.86023371744334	1
ENSG00000144283.21	PKP4	2	158457351	2_95	0	0.059279695462346	14.235596670078	8.01270281743872e-06	1.66553647238425	1
ENSG00000163331.11	DAPL1	2	158794343	2_96	0	0.0209563711847893	9.20635016643008	1.83189664962167e-06	1.11608711673266	2
ENSG00000115183.14	TANC1	2	158968808	2_96	0	0.0250465957173242	10.8975666358931	2.59164573797276e-06	-1.25936814386941	1
ENSG00000196151.10	WDSUB1	2	159286471	2_96	0	0.0133258613672443	5.12800584048492	6.48845353317772e-07	0.510614089590695	1
ENSG00000136536.14	MARCH7	2	159712247	2_96	0	0.0271843139229608	11.5286335254702	2.97573057653157e-06	-2.73493014721383	1
ENSG00000241399.6	CD302	2	159797209	2_96	0	0.21599698078574	21.7432428411729	4.45932775611434e-05	3.62373735277779	2
ENSG00000054219.10	LY75	2	159904571	2_96	0	0.0130971496059126	5.32083519538127	6.61689118501241e-07	-0.968247616825608	1
ENSG00000153246.12	PLA2R1	2	160062509	2_96	0	0.0396592566112169	14.9210731584183	5.61877997402583e-06	-1.79202017389773	1
ENSG00000115221.10	ITGB6	2	160270221	2_96	0	0.0288614625525412	12.1321172615467	3.32469898808531e-06	-1.48479099788014	1
ENSG00000136560.13	TANK	2	161131972	2_97	0	0.071438909338296	12.6590993485207	8.58687262066743e-06	-1.58118264469003	1
ENSG00000197635.9	DPP4	2	162074215	2_97	0	0.0616597418112402	11.2665604176307	6.59614886773246e-06	-1.69853106482734	1
ENSG00000078098.13	FAP	2	162224283	2_97	0	0.0319455873844495	5.10263708346665	1.54775763726064e-06	0.354568427399065	1
ENSG00000115267.5	IFIH1	2	162294461	2_97	0	0.0302691585279496	4.60035055529425	1.32217417955471e-06	0.00357858391925403	1
ENSG00000182263.13	FIGN	2	163614467	2_99	0	0.172241639013926	25.932426277969	4.24110181139519e-05	2.61624541874674	1
ENSG00000115290.9	GRB14	2	164621693	2_100	0	0.0121128487647298	4.89543729016136	5.63034728469428e-07	0.237919804472147	1
ENSG00000169507.9	SLC38A11	2	164956209	2_100	0	0.013469385950276	6.08292958583078	7.77961282021186e-07	0.811072947211682	2
ENSG00000136531.15	SCN2A	2	165430479	2_100	0	0.372673192391638	33.5481036015299	0.000118711700448808	3.48130930461986	1
ENSG00000178662.15	CSRNP3	2	165469352	2_100	0	0.0296311104391539	11.4342210232682	3.21700626603387e-06	-0.890554696291389	1
ENSG00000123607.14	TTC21B	2	165861072	2_100	0	0.0127927772749535	6.87254180071897	8.34794589428261e-07	1.5583539645693	2
ENSG00000136546.13	SCN7A	2	166494973	2_101	0	0.0240415957666379	8.79106621678469	2.00679143490841e-06	-1.1325950655703	1
ENSG00000172292.14	CERS6	2	168456065	2_102	0	0.0139670531339126	7.35384321478533	9.75251323794312e-07	-0.985107341115183	1
ENSG00000163072.15	NOSTRIN	2	168782861	2_102	0	0.0110913273448194	5.22204504099411	5.49947881264898e-07	-0.59171248789156	2
ENSG00000152254.10	G6PC2	2	168864871	2_102	0	0.0146470070253198	7.79372427223749	1.0839052599638e-06	1.0030432163812	1
ENSG00000152253.8	SPC25	2	168857840	2_102	0	0.0270310787362417	13.477804477215	3.45923388229239e-06	1.65973244487405	1
ENSG00000163093.11	BBS5	2	169480149	2_103	0	0.0251194060830106	4.61830755623816	1.10151296949603e-06	-0.05440559075221	1
ENSG00000239474.6	KLHL41	2	169509786	2_103	0	0.0262739507842174	5.03610091240442	1.2563689731752e-06	0.442482893158166	1
ENSG00000138399.17	FASTKD1	2	169573525	2_103	0	0.0251041207627454	4.61264937641062	1.09949397996178e-06	-0.0959041648218326	1
ENSG00000138398.15	PPIG	2	169582040	2_103	0	0.0614686954635068	12.9904196621518	7.58183928821246e-06	-2.00224761397652	2
ENSG00000213160.9	KLHL23	2	169694217	2_103	0	0.0516331416556224	11.348226615793	5.56357500515908e-06	-1.66783936128957	1
ENSG00000144362.11	PHOSPHO2	2	169693707	2_103	0	0.0603426369227	12.8158730973412	7.34293831216182e-06	1.90736161246451	1
ENSG00000138385.15	SSB	2	169807404	2_103	0	0.0317959499599729	6.81203819820006	2.05658316408774e-06	0.991209287798887	1
ENSG00000138382.14	METTL5	2	169825274	2_103	0	0.0263044889486818	5.04690075859629	1.2605266452989e-06	0.116297652879811	1
ENSG00000115844.10	DLX2	2	172102574	2_104	0	0.705687522147673	21.4251884333078	0.000143560342363584	4.25949864192562	1
ENSG00000128683.13	GAD1	2	170813611	2_104	0	0.0700633320804287	19.8461183838153	1.32027306142611e-05	-1.97894138157898	2
ENSG00000071967.11	CYBRD1	2	171517490	2_104	0	0.0124218571447853	4.75099757832575	5.60362076883186e-07	0.12553429370443	3
ENSG00000115840.13	SLC25A12	2	171996365	2_104	0	0.012486663669154	5.22077278492076	6.18982831599328e-07	0.614215081732606	2
ENSG00000172878.13	METAP1D	2	172021092	2_104	0	0.0446218195740476	17.7181122281051	7.50692575851452e-06	-3.80125289840885	1
ENSG00000091409.14	ITGA6	2	172354524	2_105	0	0.00692011694990036	5.68931405854289	3.73827063273411e-07	0.625006070000027	2
ENSG00000152256.13	PDK1	2	172555077	2_105	0	0.00632608996921635	4.87786135614419	2.92996351965778e-07	-0.281954368611489	1
ENSG00000091428.17	RAPGEF4	2	172983305	2_105	0	0.00614467045805256	4.60748741736956	2.68819117523687e-07	0.0322589539960939	1
ENSG00000091436.16	MAP3K20	2	173067177	2_105	0	0.0117240948607045	10.2871224803086	1.14517176363797e-06	-1.75280924452333	1
ENSG00000172845.14	SP3	2	173965538	2_105	0	0.0133627287308334	12.1501810596283	1.54161276828579e-06	-1.65551258904295	1
ENSG00000138430.15	OLA1	2	174248983	2_105	0	0.0206612865113661	16.8337543360896	3.3024461288659e-06	2.12074054101211	1
ENSG00000163328.13	GPR155	2	174487862	2_105	0	0.193243433401734	36.1295730756972	6.62925876724451e-05	3.46036602184264	1
ENSG00000115935.17	WIPF1	2	174674674	2_105	0	0.0127997511907664	12.4696374711284	1.51548887245771e-06	1.638314385589	2
ENSG00000128656.13	CHN1	2	175004667	2_106	0	0.0622921708479084	16.3194343986741	9.65241455120151e-06	2.24604814662724	1
ENSG00000115966.16	ATF2	2	175168771	2_106	0	0.0569964366127898	15.4815717510903	8.3783818813249e-06	-2.12083959382426	1
ENSG00000154518.9	ATP5G3	2	175185320	2_106	0	0.029681838269508	9.37438174568831	2.64198791139358e-06	-1.25761239134064	1
ENSG00000144320.13	LNPK	2	175919410	2_106	0	0.0196020815357572	5.51918387847033	1.02724598261087e-06	-0.635625574008426	2
ENSG00000128714.5	HOXD13	2	176092437	2_106	0	0.0191964283273099	5.32524195413636	9.70637739970018e-07	-0.270186759670983	1
ENSG00000128713.13	HOXD11	2	176103857	2_106	0	0.0293439187357315	9.26776404267277	2.58220356377945e-06	1.26969824531398	1
ENSG00000128709.12	HOXD9	2	176122492	2_106	0	0.0302951247399934	9.56476700287612	2.75134174083352e-06	-1.01945855167856	1
ENSG00000175879.8	HOXD8	2	176129895	2_106	0	0.0252834480205272	7.88212142661885	1.89224261172261e-06	-0.949997124435451	1
ENSG00000128652.11	HOXD3	2	176136443	2_106	0	0.0432033719899291	12.8794414794186	5.28338271955264e-06	1.58432467529967	2
ENSG00000170166.5	HOXD4	2	176151087	2_106	0	0.0333589150969146	10.462821290716	3.31404287122036e-06	-1.32502859730736	1
ENSG00000128645.14	HOXD1	2	176188221	2_106	0	0.0261898531581664	8.20965580054439	2.04152832274964e-06	1.04033678999122	1
ENSG00000128654.13	MTX2	2	176269444	2_106	0	0.0928922126691363	20.1159261932884	1.77425786093887e-05	2.43304791009234	1
ENSG00000128655.16	PDE11A	2	178108391	2_108	0	0.0402353570522249	20.5656883518993	7.85685081242951e-06	2.65736042577005	1
ENSG00000155636.14	RBM45	2	178105222	2_108	0	0.02019293740624	14.5747250300582	2.79445593578614e-06	-2.26959467690968	2
ENSG00000180228.12	PRKRA	2	178451344	2_108	0	0.00704558158282032	5.0059557458506	3.34889283953157e-07	-0.530728004752851	1
ENSG00000204311.12	DFNB59	2	178447910	2_108	0	0.012004284003276	9.35032745080391	1.065762606991e-06	1.03480549603715	1
ENSG00000079150.17	FKBP7	2	178477603	2_108	0	0.0119748934241395	9.60829817863578	1.09248510868529e-06	1.17278335179083	2
ENSG00000116095.10	PLEKHA3	2	178480456	2_108	0	0.0072195713981611	5.16634138595841	3.5415380564767e-07	-0.528298604162024	1
ENSG00000155657.26	TTN	2	178831108	2_108	0	0.00708398872442306	5.0138837162508	3.37248102997484e-07	-0.169049936337217	1
ENSG00000163492.14	CCDC141	2	179049913	2_108	0	0.0111290194418849	9.21568470702965	9.73827211633475e-07	1.27532095266971	1
ENSG00000170035.15	UBE2E3	2	180964569	2_109	0	0.0264636636271421	4.92963741341468	1.23868917290853e-06	0.144601644827696	1
ENSG00000150722.10	PPP1R1C	2	182045599	2_110	0	0.0679221391896797	17.9731395389449	1.15913147366998e-05	-2.06238811040947	1
ENSG00000162998.4	FRZB	2	182866669	2_110	0	0.0202215996656292	6.64347615198695	1.27558171569565e-06	0.852332910198452	2
ENSG00000162999.12	DUSP19	2	183079224	2_110	0	0.0173169091353821	5.20589032369484	8.55978367460343e-07	0.411242866054106	1
ENSG00000163002.12	NUP35	2	183128628	2_110	0	0.0403035192201821	13.0648052370975	4.99969263545923e-06	2.01523018804296	1
ENSG00000170396.7	ZNF804A	2	184598393	2_112	0	0.10694591442094	32.4345903640998	3.29359361681504e-05	-3.17200976378676	1
ENSG00000188738.14	FSIP2	2	185425362	2_112	0	0.0210998597158026	17.0405479126797	3.41397643743666e-06	1.76457385243906	1
ENSG00000065548.17	ZC3H15	2	186486293	2_112	0	0.00585271151987854	5.51898401511856	3.06699911917335e-07	-0.34992972714679	1
ENSG00000138448.11	ITGAV	2	186591184	2_112	0	0.00563306806705288	5.33726707620689	2.85470562793765e-07	-0.730765710224607	1
ENSG00000144369.12	FAM171B	2	186694233	2_112	0	0.00547401467793363	4.78873241820933	2.48899443076914e-07	-0.412607295575305	2
ENSG00000163012.3	ZSWIM2	2	186852402	2_112	0	0.00536090792775179	4.63222538711693	2.35790024506051e-07	-0.00902428633664649	1
ENSG00000144366.15	GULP1	2	188291383	2_112	0	0.00566768638975179	5.22220585838329	2.81032919995072e-07	-0.283977106820517	1
ENSG00000174325.4	DIRC1	2	188788330	2_112	0	0.00546474185068879	4.80651814924115	2.4940068066478e-07	0.403032938484736	1
ENSG00000168542.14	COL3A1	2	188974074	2_112	0	0.0053381387450222	4.60117003898644	2.33214493795446e-07	0.0185713471896908	1
ENSG00000204262.11	COL5A2	2	189180039	2_113	0	0.0377025886391094	11.4542624227388	4.10048941575922e-06	1.585962401146	2
ENSG00000115368.9	WDR75	2	189446256	2_113	0	0.0180443664967015	4.60034824555194	7.8818786679577e-07	0.0614181418535869	1
ENSG00000138381.9	ASNSD1	2	189543396	2_113	0	0.0228674226502738	6.79783976361355	1.47599721779172e-06	0.990067393720059	2
ENSG00000151687.14	ANKAR	2	189672029	2_113	0	0.0263961088663893	8.13142137362811	2.03799809924963e-06	0.904198905270034	1
ENSG00000128699.13	ORMDL1	2	189784079	2_113	0	0.0204137565781206	5.74433839112266	1.11342339978665e-06	-0.745267224640541	2
ENSG00000064933.17	PMS1	2	189784079	2_113	0	0.018188756129438	4.67421716611369	8.07252284799129e-07	-0.245958917972159	1
ENSG00000198130.15	HIBCH	2	190341243	2_113	0	0.0209859999218367	6.00084515983761	1.1957475080737e-06	0.444058430125065	2
ENSG00000151690.14	MFSD6	2	190431087	2_113	0	0.0210193984019287	6.01560580166117	1.20059643151285e-06	0.736608030405414	1
ENSG00000189362.11	NEMP2	2	190533819	2_113	0	0.0190956032782669	5.12525925343332	9.29280060405905e-07	-0.514629443460781	1
ENSG00000138386.16	NAB1	2	190646582	2_113	0	0.0327773589113658	10.1476385275801	3.15817609640609e-06	-1.42414690071564	1
ENSG00000115419.12	GLS	2	190967538	2_113	0	0.042847132491402	12.650723191737	5.14676705509416e-06	2.04661517569754	1
ENSG00000115415.18	STAT1	2	190973115	2_113	0	0.0704772601787927	17.335991726086	1.16009912772438e-05	-2.40388897290006	1
ENSG00000138378.17	STAT4	2	191244832	2_114	0	0.0211004395751777	10.7852261212016	2.16081782862419e-06	1.30338979736327	1
ENSG00000128641.18	MYO1B	2	191244832	2_114	0	0.0211004395751777	10.7852261212016	2.16081782862419e-06	-1.30338979736327	1
ENSG00000173559.12	NABP1	2	191677959	2_114	0	0.0110049550354367	4.72454617805066	4.93680265978198e-07	-0.148866131401042	1
ENSG00000118997.13	DNAH7	2	196068464	2_116	0	0.0455673503593358	12.6678181389835	5.48091406433288e-06	1.81442866496558	1
ENSG00000081320.10	STK17B	2	196196069	2_116	0	0.0425668013837542	12.0297621362353	4.86211754445522e-06	1.89559949089699	1
ENSG00000138411.10	HECW2	2	196593392	2_116	0	0.0192168736004972	4.62509932943109	8.43919835198367e-07	0.727357404969092	1
ENSG00000144395.17	CCDC150	2	196640040	2_116	0	0.0379884747827191	10.966433226964	3.95562080649931e-06	2.07427810448296	1
ENSG00000065413.18	ANKRD44	2	197305025	2_117	1	0.207395352869538	41.2957504904816	8.13208259270574e-05	6.55992229815893	1
ENSG00000115524.15	SF3B1	2	197381241	2_117	1	0.247673073980341	40.6238012901909	9.55337334767857e-05	6.65827169171387	1
ENSG00000115541.10	HSPE1	2	197499794	2_117	0	0.0233580702556321	8.01926048486908	1.77856064304095e-06	0.9191833300696	1
ENSG00000162944.10	RFTN2	2	197680738	2_117	0	0.0364522570295329	23.4031605860666	8.10021102742868e-06	4.78180666780131	1
ENSG00000115896.15	PLCL1	2	197804386	2_117	0	0.0194284970093676	7.20064433464301	1.32833605766471e-06	-1.11182214658106	1
ENSG00000226124.6	FTCDNL1	2	199763777	2_118	0	0.00692354508414372	7.94802533176764	5.22498639495714e-07	-0.787202236176715	1
ENSG00000178074.5	C2orf69	2	199910402	2_118	1	0.238590337034328	45.8488427504136	0.000103867248186018	8.06760419543267	1
ENSG00000162971.10	TYW5	2	199955035	2_118	0	0.00449427718907369	25.3727761343221	1.08274263662391e-06	-6.49672055103587	2
ENSG00000162972.10	MAIP1	2	199955782	2_118	1	0.283984051512217	45.2435147726089	0.000121996587760671	7.97963743237511	1
ENSG00000196141.13	SPATS2L	2	200305923	2_118	0	0.0102427541878699	13.8555575519607	1.34752910367286e-06	1.82084287266848	1
ENSG00000163535.17	SGO2	2	200510220	2_118	0	0.00459563951892306	5.16782030667266	2.2550218602744e-07	-0.617294130508844	1
ENSG00000082153.17	BZW1	2	200811128	2_119	0	0.038031679448955	7.24120103693359	2.61489049034447e-06	0.771896899228963	1
ENSG00000240344.8	PPIL3	2	200889218	2_119	0	0.0297414467277058	4.94759134880884	1.39718305067563e-06	-0.300639887956921	1
ENSG00000003402.19	CFLAR	2	201116120	2_119	0	0.029074536948	4.73641748903396	1.3075556437273e-06	-0.316739866946494	1
ENSG00000003400.14	CASP10	2	201183110	2_119	0	0.0435855768510667	8.5164240687567	3.52449966525256e-06	1.46303231725139	1
ENSG00000064012.21	CASP8	2	201233408	2_119	0	0.039192200874234	7.52216803436565	2.79923964196624e-06	-1.03952592587179	2
ENSG00000155749.12	ALS2CR12	2	201298088	2_119	0	0.0298130957701365	4.97000007617374	1.40689234744824e-06	0.410346471238679	2
ENSG00000082146.12	STRADB	2	201388316	2_119	0	0.0559807219630084	10.8667297303743	5.7761007205154e-06	-1.33897936529633	1
ENSG00000155755.18	TMEM237	2	201643412	2_119	0	0.0312328262215685	5.4033893192455	1.60241477824754e-06	-0.515642284024944	1
ENSG00000003393.14	ALS2	2	201780819	2_119	0	0.0288442388672274	4.66238049068894	1.27692148125992e-06	-0.0513010791168802	1
ENSG00000138395.14	CDK15	2	201790164	2_119	0	0.163020398152231	21.1335295178802	3.27123226453859e-05	-2.42413712572536	2
ENSG00000155760.2	FZD7	2	202034208	2_120	0	0.0150275432632018	5.5711844800103	7.9493738772701e-07	0.0815439306374432	1
ENSG00000116030.16	SUMO1	2	202259195	2_120	0	0.0135401174958731	4.60668310334167	5.92254225160937e-07	-0.0930485729775337	1
ENSG00000204217.13	BMPR2	2	202379787	2_120	0	0.0139768137194428	4.90034759028446	6.5032801069073e-07	-0.0811395190739732	1
ENSG00000138439.11	FAM117B	2	202634789	2_120	0	0.0698497336177051	19.9164273286986	1.32091109167092e-05	-2.52109326098725	1
ENSG00000163596.16	ICA1L	2	202576501	2_120	0	0.0143896621544991	5.16973077293343	7.06343447959794e-07	-0.591061583623391	2
ENSG00000138380.17	CARF	2	202912503	2_120	0	0.0243218694203768	10.0359794088211	2.31768340347269e-06	1.52217423607637	2
ENSG00000138442.9	WDR12	2	203014780	2_120	0	0.0947865213572276	22.8236532349667	2.05413575533729e-05	-2.69889919472494	1
ENSG00000144426.18	NBEAL1	2	203012510	2_120	0	0.0654486631489351	19.3006463888912	1.19941653284648e-05	2.37319921502115	2
ENSG00000114933.15	INO80D	2	206081672	2_122	0	0.00886856365236921	5.07076749025829	4.26996565199872e-07	0.300539100613016	1
ENSG00000183671.12	GPR1	2	206216419	2_122	0	0.108000525009619	27.114851094112	2.78054858022535e-05	-3.14805871382076	2
ENSG00000204186.7	ZDBF2	2	206273755	2_122	0	0.0344648561364986	16.630524127061	5.44226648354247e-06	2.40734024860643	1
ENSG00000114948.12	ADAM23	2	206444237	2_122	0	0.00912589602784741	5.37804811033652	4.66012532403695e-07	0.380812155017588	1
ENSG00000138400.12	MDH1B	2	206765180	2_122	0	0.0096088576354989	5.72273090430569	5.2212258631709e-07	-0.633151998637372	2
ENSG00000118246.13	FASTKD2	2	206765369	2_122	0	0.00856694311454021	4.73708840272822	3.85331727479831e-07	-0.0610225202567878	1
ENSG00000144410.4	CPO	2	206936663	2_122	0	0.00858388863628168	4.77517395173567	3.89198061305495e-07	-0.23064447650633	1
ENSG00000144401.14	METTL21A	2	207619262	2_122	0	0.531327778621597	21.7082727983697	0.000109517920618217	-4.08700484454321	1
ENSG00000163249.11	CCNYL1	2	207712007	2_122	0	0.00848214512760448	4.66783281503399	3.7593987132791e-07	-0.253544359776461	1
ENSG00000163251.3	FZD5	2	207769445	2_122	0	0.0270932347658939	15.3506066224627	3.94896968249746e-06	-1.77954295544498	1
ENSG00000115020.16	PIKFYVE	2	208266644	2_123	0	0.0342024907216709	4.94224417432547	1.60501586164377e-06	0.251801275652239	1
ENSG00000144407.9	PTH2R	2	208369612	2_123	0	0.0337277630172941	4.81183065684905	1.54097385132224e-06	0.112371325867834	1
ENSG00000115361.7	ACADL	2	210221427	2_124	0	0.0224239030966124	9.45586923677954	2.0133072737783e-06	1.12692148750521	1
ENSG00000115365.11	LANCL1	2	210477414	2_124	0	0.0134017202277534	4.68619480410788	5.96318499187275e-07	0	1
ENSG00000021826.14	CPS1	2	210477414	2_124	0	0.0134017202277534	4.68619480410788	5.96318499187275e-07	0	1
ENSG00000178568.14	ERBB4	2	212538367	2_125	0	0.0160264770948613	10.2229114705654	1.55564344675945e-06	-2.69382214361033	1
ENSG00000144451.18	SPAG16	2	213283575	2_126	0	0.0409970847536731	10.7041999829264	4.16681852978883e-06	-1.82350831476551	1
ENSG00000144452.14	ABCA12	2	215138684	2_127	0	0.0169133467258905	6.56269525511948	1.05392373864099e-06	0.757889470116895	1
ENSG00000138376.10	BARD1	2	214725256	2_127	0	0.0150480367887749	5.48059163443141	7.83077389802083e-07	-0.49922559198419	4
ENSG00000138363.14	ATIC	2	215312057	2_127	0	0.0156734044583511	5.85755315873061	8.71719931949685e-07	0.583800566290457	3
ENSG00000118242.15	MREG	2	216078567	2_127	0	0.015623880508019	5.82825144302112	8.64618622803806e-07	0.550752835097972	1
ENSG00000163449.10	TMEM169	2	216078577	2_127	0	0.0166698628332083	6.42838339816392	1.01749244655867e-06	-0.637315822308958	1
ENSG00000079246.15	XRCC5	2	216118277	2_127	0	0.0182458160388304	7.26539353548496	1.2586930429572e-06	-0.778407102780013	1
ENSG00000138375.12	SMARCAL1	2	216412526	2_127	0	0.0139998369240772	4.81238791946837	6.3970685056644e-07	-0.290047800588054	2
ENSG00000197756.9	RPL37A	2	216500041	2_127	0	0.141309681881756	26.5838289143335	3.56686644930923e-05	-2.68996334967405	2
ENSG00000231672.6	DIRC3	2	217754478	2_129	0	0.0535407079494901	14.2848951441475	7.26203876831967e-06	1.62608178201822	2
ENSG00000188282.12	RUFY4	2	218034950	2_129	0	0.0648860728228364	16.3224981658611	1.005623734443e-05	-1.95379704639719	1
ENSG00000163466.15	ARPC2	2	218217396	2_129	0	0.0198585447350291	5.18882137361098	9.7839345002686e-07	-0.507548463294364	1
ENSG00000179921.14	GPBAR1	2	218259499	2_129	0	0.0227932785753473	6.20954727420746	1.34389127070206e-06	0.460193115295967	1
ENSG00000127838.13	PNKD	2	218270227	2_129	0	0.0227136074951981	6.17899556922741	1.33260487356387e-06	0.455107489552469	1
ENSG00000135926.14	TMBIM1	2	218290058	2_129	0	0.0222267102200349	5.99000781875985	1.26415397181221e-06	0.417454395594186	1
ENSG00000158428.3	CATIP	2	218354460	2_129	0	0.0959306101898508	19.4144821940932	1.76839963102162e-05	-1.8812617471711	1
ENSG00000018280.16	SLC11A1	2	218381984	2_129	0	0.0193901289050131	4.85146292693498	8.93204310100471e-07	-0.221682519996153	1
ENSG00000135913.10	USP37	2	218568874	2_129	0	0.0310192053131	9.47631708395245	2.79105020261644e-06	1.58025846917918	1
ENSG00000115556.13	PLCD4	2	218607609	2_129	0	0.0188220542561131	4.61388347969018	8.24576664825694e-07	-0.18992212992336	1
ENSG00000074582.12	BCS1L	2	218658710	2_129	0	0.0296205261395415	9.11891834132562	2.56468181216487e-06	-1.59407363510153	1
ENSG00000115568.15	ZNF142	2	218658710	2_129	0	0.0220794357056439	6.29700342685301	1.32013789002279e-06	1.08260766991871	2
ENSG00000163481.7	RNF25	2	218672452	2_129	0	0.0195507503589922	4.90687166919962	9.10889145712349e-07	0.102314382830177	1
ENSG00000135912.10	TTLL4	2	218713638	2_129	0	0.0444149518610353	12.9883238596718	5.47746614047797e-06	-1.96150587347223	1
ENSG00000187736.12	NHEJ1	2	219160400	2_129	0	0.0203863537132992	8.31320345606349	1.60918272418705e-06	2.10794638717695	2
ENSG00000213901.10	SLC23A3	2	219170383	2_129	0	0.0195315573449459	7.75605741098061	1.43838546206024e-06	2.09863723301615	1
ENSG00000144567.10	FAM134A	2	219177206	2_129	1	0.406628003736848	22.0882208241305	8.52816151067705e-05	-4.32496786404674	1
ENSG00000115649.15	CNPPD1	2	219176733	2_129	0	0.0235431140299195	6.52856644789136	1.45941609539312e-06	-0.589120087098552	2
ENSG00000158552.12	ZFAND2B	2	219193550	2_129	1	0.152757420862774	20.2708350155932	2.94016262720221e-05	-4.0241346826126	1
ENSG00000115657.12	ABCB6	2	219218557	2_129	0	0.0223107209729839	6.62367112480888	1.40316829300235e-06	0.978027998701837	1
ENSG00000198925.10	ATG9A	2	219200509	2_129	0	0.0206035626059452	6.20754743182702	1.21439442584385e-06	-1.22743705941409	3
ENSG00000163516.13	ANKZF1	2	219229829	2_129	0	0.0232311363513661	6.25761621701967	1.38031044619252e-06	-0.400926119907807	1
ENSG00000163521.15	GLB1L	2	219243701	2_129	0	0.0679946215019964	19.8550184537266	1.28186488983488e-05	-2.91016160819345	1
ENSG00000115661.13	STK16	2	219241237	2_129	0	0.0778439480700236	21.6797127899006	1.60241785505806e-05	-3.11507704692053	1
ENSG00000127824.13	TUBA4A	2	219278362	2_129	0	0.0263005531119267	7.31906202674304	1.82775384610267e-06	0.434970379060179	1
ENSG00000054356.13	PTPRN	2	219309801	2_129	0	0.0200151060648556	6.43816460178024	1.2235377368316e-06	1.48735393722976	1
ENSG00000123992.18	DNPEP	2	219399690	2_129	0	0.0223520682412075	6.21318288548529	1.31864911839828e-06	-0.604349653182403	1
ENSG00000175084.11	DES	2	219418182	2_129	0	0.0285667666846917	8.2188416625391	2.22930298896844e-06	-0.780585507233704	2
ENSG00000072195.14	SPEG	2	219434550	2_129	0	0.0321081611864981	9.551102177626	2.91183205366536e-06	-1.19158427827857	2
ENSG00000123989.13	CHPF	2	219543916	2_129	0	0.0201603089160829	5.4939762904068	1.05167453989096e-06	-0.764485200814802	1
ENSG00000123999.4	INHA	2	219568391	2_129	0	0.0288938368419853	8.63280111735396	2.36839616185394e-06	1.12670468342224	2
ENSG00000124006.14	OBSL1	2	219570312	2_129	0	0.0329950446098952	9.96080547910415	3.12061775891614e-06	1.2675618142595	2
ENSG00000144589.21	STK11IP	2	219597918	2_130	0	0.0114111862263701	4.62285110425697	5.008850799242e-07	0.0341883709083787	1
ENSG00000116106.11	EPHA4	2	221574191	2_130	0	0.0138808187739627	6.42132329363486	8.46324701646165e-07	-0.650330649715073	1
ENSG00000135903.18	PAX3	2	222296905	2_131	0	0.0347441766992284	11.7332005621537	3.87075707456422e-06	1.35703634249693	1
ENSG00000116120.9	FARSB	2	222655496	2_131	0	0.0208977102384355	7.00372851907924	1.38971390626849e-06	0.813620800337909	1
ENSG00000124003.12	MOGAT1	2	222671822	2_131	0	0.0206846355126664	6.9086387673098	1.35686848203042e-06	0.797255331297767	1
ENSG00000123983.13	ACSL3	2	222860739	2_131	0	0.0201418467138136	6.66194853564053	1.27408369148851e-06	-0.760917061811378	1
ENSG00000171951.4	SCG2	2	223601626	2_131	0	0.0767784818645876	19.1905471897264	1.39902113539748e-05	2.03698918735254	1
ENSG00000124019.9	FAM124B	2	224426653	2_132	0	0.0810431627759515	21.6053497641629	1.66255139460341e-05	-3.16102599253688	1
ENSG00000135905.18	DOCK10	2	225041976	2_133	0	0.0198909178546921	5.96320326399938	1.12624229737598e-06	0.632283486205805	1
ENSG00000081052.11	COL4A4	2	227154069	2_133	0	0.0172113816166356	4.62192459921884	7.55328700511508e-07	0.0793379248288339	1
ENSG00000169031.18	COL4A3	2	227161040	2_133	0	0.0175949815185444	4.82616347504686	8.0628436875865e-07	0.212385781756767	1
ENSG00000168958.19	MFF	2	227324491	2_134	0	0.0137888933634311	4.74605434812389	6.21383213727272e-07	0.264483367198828	1
ENSG00000168955.3	TM4SF20	2	227381483	2_134	0	0.0138078158051066	4.7536251041247	6.23228506468833e-07	0.154526809549176	2
ENSG00000173744.17	AGFG1	2	227472263	2_134	0	0.159665890712219	27.2893895672622	4.1371699920713e-05	-2.68792922333383	1
ENSG00000135917.13	SLC19A3	2	227718030	2_134	0	0.0163756087555792	6.33811491964339	9.85496213106776e-07	0.603420631772337	2
ENSG00000153832.11	FBXO36	2	229969959	2_135	0	0.0118335563309547	5.79339749744577	6.50947564838266e-07	-0.287764448154378	1
ENSG00000163053.10	SLC16A14	2	230068255	2_135	0	0.0108627401822823	5.00221825575471	5.15940268969528e-07	0.285219766614673	1
ENSG00000135899.17	SP110	2	230169929	2_135	0	0.0149365299503221	7.94756175946758	1.12714820118424e-06	-1.12574288078806	1
ENSG00000185404.16	SP140L	2	230305789	2_135	0	0.0494242325825103	19.0876064953989	8.9575409984241e-06	2.19337010476867	2
ENSG00000067066.16	SP100	2	230415508	2_135	0	0.0104086243059583	4.60764122579137	4.55375210846271e-07	0.0244366234755044	2
ENSG00000135916.15	ITM2C	2	230862833	2_135	0	0.0158738788645959	8.51103188708027	1.2828110027557e-06	-0.965995646790242	2
ENSG00000135898.9	GPR55	2	230961119	2_135	0	0.0105068723297582	4.69444608435625	4.68333482094841e-07	-0.137930367088693	1
ENSG00000204128.5	C2orf72	2	231040159	2_136	0	0.0271573249914808	7.15435907619917	1.84482476440961e-06	0.973250231110757	1
ENSG00000135914.5	HTR2B	2	231123241	2_136	0	0.0216043925141116	5.02885562264469	1.03159356205409e-06	-0.487267405915665	2
ENSG00000135931.17	ARMC9	2	231198864	2_136	0	0.0430019668826657	11.4429874291752	4.67223994443639e-06	1.50832822312025	1
ENSG00000115053.15	NCL	2	231460069	2_136	0	0.0354850448308272	9.64665585696027	3.25027075667784e-06	-1.32781475972925	1
ENSG00000171596.6	NMUR1	2	231526615	2_136	0	0.0350195727274298	9.52341001583381	3.16665479464693e-06	-1.37324318126518	2
ENSG00000187514.16	PTMA	2	231706100	2_136	0	0.0259160702147279	6.71925431377486	1.65343689195012e-06	0.855792405625546	2
ENSG00000144524.17	COPS7B	2	231781537	2_136	0	0.0218047636771053	5.11454657422732	1.05890236584986e-06	0.541446500314736	1
ENSG00000171551.11	ECEL1	2	232487967	2_136	0	0.0206671657742975	4.61729334163286	9.06078418884582e-07	0.0123593925974298	1
ENSG00000221944.6	TIGD1	2	232550122	2_136	0	0.0247680843332543	6.29808159823448	1.48114677607616e-06	-0.712483391894438	1
ENSG00000115468.11	EFHD1	2	232641992	2_136	0	0.062349221896927	14.9354439955939	8.84191982197165e-06	-1.82074383015697	1
ENSG00000204120.14	GIGYF2	2	232697500	2_137	0	0.0206548586912213	16.8932294559402	3.31308292268009e-06	-3.4301869700911	1
ENSG00000182600.9	C2orf82	2	232855456	2_137	0	0.193369332082411	37.334923989877	6.85488645366423e-05	-5.16509793167142	2
ENSG00000066248.14	NGEF	2	233001061	2_137	0	0.0328243477895027	10.3943014479239	3.2395807531057e-06	1.44957207628765	2
ENSG00000085982.13	USP40	2	233566769	2_137	0	0.176854985667947	25.7443896132736	4.32312012769474e-05	-2.60760349299778	1
ENSG00000123485.11	HJURP	2	233854579	2_137	0	0.0181603853587907	4.78577835998641	8.25230058101318e-07	0.227023632127183	1
ENSG00000188042.7	ARL4C	2	234498726	2_138	0	0.0271689272058142	4.94141011108091	1.27473757194432e-06	0.248981032365647	1
ENSG00000130147.15	SH3BP4	2	234951552	2_138	0	0.026691152143036	4.77637737006057	1.2104959748271e-06	-0.236446143082473	2
ENSG00000177483.11	RBM44	2	237783839	2_140	0	0.0622839888091169	12.4900108143473	7.38646474284126e-06	1.67299467640744	2
ENSG00000132330.16	SCLY	2	238060509	2_141	0	0.0332524863863697	5.68409384160123	1.79466238522088e-06	-0.849375076849667	3
ENSG00000184182.18	UBE2F	2	237966682	2_141	0	0.0297566519782014	4.64888968282743	1.31350189309469e-06	-0.132518231223212	1
ENSG00000144488.14	ESPNL	2	238100744	2_141	0	0.0516346139772445	9.80309049273536	4.80619450973609e-06	1.2820141091886	3
ENSG00000168427.8	KLHL30	2	238138379	2_141	0	0.0617686549975139	11.4907913736087	6.73931073515301e-06	-1.33306693371302	3
ENSG00000178752.15	ERFE	2	238160885	2_141	0	0.035478593783274	6.28871931704117	2.11848798938768e-06	-0.821048943493392	1
ENSG00000132323.8	ILKAP	2	238203982	2_141	0	0.0539978860576036	10.2238390906104	5.24189310740855e-06	1.96929952955663	1
ENSG00000144485.10	HES6	2	238245307	2_141	0	0.0359455976249508	6.41083557727748	2.18805252758821e-06	-1.10878763251911	1
ENSG00000204104.11	TRAF3IP1	2	238320731	2_141	0	0.0296042494714339	4.60106304964704	1.29333084900537e-06	-0.207206801673974	2
ENSG00000065802.11	ASB1	2	238426593	2_141	0	0.0335787667787332	5.77518206474604	1.841313846226e-06	0.875836950033222	1
ENSG00000068024.16	HDAC4	2	239401967	2_144	0	0.0299662311556141	16.1132602100497	4.58472132137819e-06	-1.70589386915057	1
ENSG00000172428.10	COPS9	2	240136028	2_144	0	0.014062319611684	9.09268721553281	1.21407806598963e-06	1.06926455203389	1
ENSG00000063660.8	GPC1	2	240436110	2_144	0	0.0346591984986682	17.4695395702138	5.74906701270798e-06	-2.10467989413318	2
ENSG00000142327.12	RNPEPL1	2	240566275	2_144	0	0.0168976354553465	10.7931903609863	1.73170204637485e-06	1.30562977079256	1
ENSG00000144504.15	ANKMY1	2	240562434	2_144	0	0.00876418455112615	4.72268650302286	3.9300495726851e-07	0.169851181399378	2
ENSG00000142330.19	CAPN10	2	240586423	2_144	0	0.0223087238681164	13.3694045041175	2.83194091573624e-06	-1.48163580620123	2
ENSG00000178623.11	GPR35	2	240605270	2_144	0	0.00872228736121006	4.67844185885037	3.87461918148908e-07	0.132556320325017	3
ENSG00000172478.17	C2orf54	2	240896921	2_144	0	0.00884740590740629	4.80994899761033	4.04067407050842e-07	-0.24209229563765	1
ENSG00000130294.15	KIF1A	2	240820742	2_144	0	0.0153566337349103	9.90761523249312	1.44464971146257e-06	1.21045916189727	1
ENSG00000162804.13	SNED1	2	240991829	2_144	0	0.00981763800507118	5.77093660565596	5.37960904541906e-07	0.519596173302614	1
ENSG00000122085.16	MTERF4	2	241093979	2_144	0	0.00878552080410144	4.74513707607764	3.95834524964329e-07	0.288623141776895	3
ENSG00000115687.13	PASK	2	241150158	2_144	0	0.0112935722537345	7.06500036216416	7.57601664129222e-07	0.85931347694866	1
ENSG00000115685.14	PPP1R7	2	241154302	2_144	0	0.00939943495906637	5.3688701198367	4.79161638989346e-07	-0.448023711465071	1
ENSG00000146205.13	ANO7	2	241186220	2_144	0	0.0103016481542024	6.21550162672512	6.07967402157227e-07	-0.501984556344362	3
ENSG00000168385.17	SEPT2	2	241316415	2_144	0	0.0144572643625839	9.34899723927418	1.2833601531861e-06	-1.1910877930027	1
ENSG00000115677.16	HDLBP	2	241316415	2_144	0	0.0144572643625839	9.34899723927418	1.2833601531861e-06	1.1910877930027	1
ENSG00000006607.13	FARP2	2	241355498	2_144	0	0.0420849601596867	19.2839066879462	7.70582848786847e-06	2.19198603058009	2
ENSG00000176720.4	BOK	2	241550803	2_144	0	0.0090713400907052	5.04075666915195	4.34174766520136e-07	0.403604615849298	3
ENSG00000168397.16	ATG4B	2	241634894	2_144	0	0.0306944740734385	16.3369266743191	4.76132638527653e-06	1.7955873236822	1
ENSG00000168395.15	ING5	2	241687407	2_144	0	0.0270058645160405	15.1450779814673	3.88353295782653e-06	1.68400991306657	1
ENSG00000134115.12	CNTN6	3	1092103	3_1	0	0.0207102877500772	5.05376823981224	9.93799677820626e-07	0.291718017807974	1
ENSG00000072756.16	TRNT1	3	3129338	3_4	0	0.0194924983971609	13.155561772752	2.43486172134981e-06	1.45874043620346	1
ENSG00000113851.14	CRBN	3	3180226	3_4	0	0.0100041764546328	6.98311273709193	6.63327180771202e-07	0.786144709901936	1
ENSG00000175928.5	LRRN1	3	3799536	3_4	0	0.0140627761249864	10.1312947893688	1.3527994310482e-06	1.1921507523081	2
ENSG00000170364.12	SETMAR	3	4303252	3_4	0	0.00791975910406373	4.82571879318775	3.62886974173457e-07	0.259216070050251	1
ENSG00000144455.13	SUMF1	3	4368850	3_4	0	0.00927011563523816	6.27923493415957	5.52699765856608e-07	0.616079937678061	4
ENSG00000134107.4	BHLHE40	3	4980638	3_4	0	0.00773884496239108	4.61243598796461	3.38925226550174e-07	0.015815937565944	1
ENSG00000182533.6	CAV3	3	8733693	3_7	0	0.0230796404018072	4.76704084169933	1.04466082157987e-06	0.136990280109057	2
ENSG00000125046.14	SSUH2	3	8744602	3_7	0	0.0228123522172056	4.65886741141114	1.0091316234867e-06	0.157579249010499	2
ENSG00000180914.10	OXTR	3	8785285	3_7	0	0.0250638468658172	5.53333619434972	1.31683749247294e-06	0.528219788811569	1
ENSG00000070950.9	RAD18	3	8961440	3_7	0	0.0242344306331183	5.22058613908437	1.20129448576558e-06	0.467000372178424	2
ENSG00000168137.15	SETD5	3	9397385	3_7	0	0.0230379644604533	4.75024849933996	1.03910116130306e-06	-0.0748059519681247	1
ENSG00000144550.12	CPNE9	3	9703359	3_8	0	0.0247624924216915	11.8571677878548	2.78787128021306e-06	-1.34839893284595	1
ENSG00000114026.21	OGG1	3	9827561	3_8	0	0.0307765350518804	13.9469368853447	4.07564131409802e-06	1.65280249328663	1
ENSG00000171148.13	TADA3	3	9793221	3_8	0	0.0466257337516862	17.6958436629626	7.83419448850868e-06	1.96663070578702	1
ENSG00000241553.12	ARPC4	3	9776640	3_8	0	0.0116414417337065	4.98569176580479	5.51098959283662e-07	-0.23791540324228	1
ENSG00000214021.15	TTLL3	3	9814626	3_8	0	0.0541222182288008	19.0252910999593	9.77697028787538e-06	-2.14059543339256	2
ENSG00000163701.18	IL17RE	3	9902449	3_8	0	0.0133295579621888	6.2127773974835	7.8631930368914e-07	-0.765795275255612	1
ENSG00000125037.12	EMC3	3	10010880	3_8	0	0.0131006136814741	6.03541270047966	7.50751155521814e-07	-0.668922022784775	1
ENSG00000144554.10	FANCD2	3	10031360	3_8	0	0.0141443342959406	6.75537034092932	9.0725437622236e-07	0.772093905200374	1
ENSG00000254999.3	BRK1	3	10115684	3_8	0	0.0622391735070423	20.2527862386431	1.19686727502226e-05	2.05255636631234	1
ENSG00000134070.4	IRAK2	3	10214294	3_8	0	0.0124634074965424	5.54749363640362	6.56494367296893e-07	0.910797295997297	1
ENSG00000157014.10	TATDN2	3	10273419	3_8	0	0.0112806331732508	4.67991755601352	5.01266955605356e-07	0.103410887192128	1
ENSG00000157017.15	GHRL	3	10288892	3_8	0	0.0134946425323703	6.27371467207162	8.03865785997581e-07	1.22030688643631	2
ENSG00000157087.17	ATP2B2	3	10707748	3_8	0	0.0140172466522881	7.07221778591463	9.4127329690902e-07	1.34987599615627	1
ENSG00000157103.10	SLC6A1	3	10978347	3_9	0	0.0151106087331964	6.59979919184286	9.46912999730372e-07	0.63834369398099	2
ENSG00000196639.6	HRH1	3	11135354	3_9	0	0.012175024325614	4.6014288771729	5.31936691849093e-07	0.0729841325414915	1
ENSG00000197548.12	ATG7	3	11230319	3_9	0	0.0141933154724369	6.02021257814827	8.11321676568023e-07	0.845046858701274	1
ENSG00000144559.10	TAMM41	3	11808893	3_9	0	0.023913683803297	10.8563440336141	2.46505989934919e-06	-1.31099637295133	1
ENSG00000157150.4	TIMP4	3	12148468	3_9	0	0.10245780625005	24.5480962070849	2.3881426584184e-05	-2.79856095497624	2
ENSG00000154743.17	TSEN2	3	12484157	3_9	0	0.0173037249868113	7.85494557314938	1.29056588602279e-06	-1.37605199849261	3
ENSG00000075975.15	MKRN2	3	12557284	3_9	0	0.098313035386115	24.1514813887494	2.25451057217116e-05	2.75536888370124	3
ENSG00000225526.4	MKRN2OS	3	12560442	3_9	0	0.0521660153710095	18.1400480016548	8.98511197407067e-06	2.69526525454279	1
ENSG00000088726.15	TMEM40	3	12769053	3_9	0	0.0143890086182452	6.14687210096694	8.39812716117513e-07	-0.483931729903946	1
ENSG00000144712.11	CAND2	3	12759557	3_9	0	0.0139836890691842	5.88251787124173	7.81056427727109e-07	-0.663125938661287	3
ENSG00000144713.12	RPL32	3	12841494	3_9	0	0.014136562779864	5.98309933044222	8.03095950387956e-07	-0.488567634544941	1
ENSG00000131379.9	C3orf20	3	14673353	3_10	0	0.057053704353365	13.8737704548278	7.51580924244854e-06	1.91203996607271	2
ENSG00000144711.13	IQSEC1	3	13072908	3_10	0	0.0287922531961732	7.47382737059376	2.04322461496254e-06	1.03750909128123	1
ENSG00000163528.12	CHCHD4	3	14124429	3_10	0	0.0319466859075299	8.4422483140693	2.56083343059065e-06	-1.09979394288245	2
ENSG00000154767.14	XPC	3	14132463	3_10	0	0.0533744099952986	13.2462817328666	6.71312094915642e-06	1.64350068094719	1
ENSG00000131389.16	SLC6A6	3	14402293	3_10	0	0.124516543851834	21.3223725604511	2.52092532895474e-05	2.38839735891636	1
ENSG00000144596.12	GRIP2	3	14551699	3_10	0	0.0617231393466903	14.6156089605594	8.56568932669955e-06	-1.76746721837679	2
ENSG00000154781.15	CCDC174	3	14660765	3_10	0	0.12058478830982	21.0110957319664	2.40568424295612e-05	-2.39376727328532	1
ENSG00000177463.15	NR2C2	3	14950707	3_11	0	0.0711781237549756	14.281434198402	9.65196538837044e-06	1.85042391091777	1
ENSG00000131375.9	CAPN7	3	15206289	3_11	0	0.0342808381820372	7.41795439665258	2.41453212474011e-06	-1.03175591327476	1
ENSG00000206562.11	METTL6	3	15441199	3_11	0	0.0408430137265171	9.05438827262749	3.51135137872102e-06	1.28332952416569	2
ENSG00000206561.12	COLQ	3	15430456	3_11	0	0.0359571152888708	7.86328235227662	2.68464032824165e-06	0.753932031330835	2
ENSG00000131373.14	HACL1	3	15601668	3_11	0	0.0272615396486523	5.28342047660687	1.36761215370136e-06	0.628322811174071	1
ENSG00000169814.12	BTD	3	15601668	3_11	0	0.0272615396486523	5.28342047660687	1.36761215370136e-06	0.628322811174071	1
ENSG00000131386.17	GALNT15	3	16053248	3_11	0	0.0407547801615759	9.03385640955644	3.49582058131294e-06	1.06413086919446	2
ENSG00000154813.9	DPH3	3	16264511	3_12	0	0.0172062671371404	6.13817992308418	1.00282158313316e-06	-0.546733231181065	2
ENSG00000154814.13	OXNAD1	3	16265536	3_12	0	0.0348383809660524	12.4835419202832	4.12945924936394e-06	1.62474889349391	2
ENSG00000131378.13	RFTN1	3	16415612	3_12	0	0.015637058078338	5.49781727662212	8.16286751159632e-07	0.534180405280259	2
ENSG00000163576.17	EFHB	3	19946047	3_14	0	0.0288849285664492	8.08290346769875	2.21684886984165e-06	0.952886508067221	1
ENSG00000144566.10	RAB5A	3	19946616	3_14	0	0.0227477643022147	5.86224981457712	1.26619454473786e-06	0.649328902830174	2
ENSG00000183977.13	PP2D1	3	19982498	3_14	0	0.0198797312307295	4.61154456321089	8.70471016114666e-07	0.0327370027754482	1
ENSG00000182247.9	UBE2E2	3	23202760	3_17	0	0.0409979802165102	11.8358173682305	4.60742329239961e-06	1.65326610721303	1
ENSG00000197885.10	NKIRAS1	3	23946351	3_18	0	0.00587169790870079	8.11997641401819	4.52705601406126e-07	-2.14137452235983	2
ENSG00000033867.16	SLC4A7	3	27484816	3_20	0	0.035369072087088	5.41783462798394	1.81947799533874e-06	0.419785348042454	1
ENSG00000163508.12	EOMES	3	27717913	3_20	0	0.0344795789908083	5.18012177980237	1.69589640981316e-06	0.470337998133566	1
ENSG00000163512.13	AZI2	3	28342560	3_21	0	0.0249173901056534	7.63089395247134	1.80540801637517e-06	-0.799706341828782	1
ENSG00000144642.21	RBMS3	3	28575079	3_21	0	0.0195602712907552	5.38366042559578	9.99884715451832e-07	-0.00535830737670334	1
ENSG00000163527.9	STT3B	3	31525796	3_23	0	0.0247132254778606	9.82437386324384	2.30532260830196e-06	-1.14479204360939	1
ENSG00000144645.13	OSBPL10	3	32075695	3_23	0	0.0141372679046162	4.60208290701361	6.17756499133162e-07	0.114805589504954	1
ENSG00000170293.8	CMTM8	3	32238447	3_23	0	0.0322112341219418	12.1367474589742	3.71199238382708e-06	1.37511373719213	2
ENSG00000091317.7	CMTM6	3	32502466	3_24	0	0.0254342506287367	4.72160925687264	1.14026655662149e-06	-0.170019340748223	1
ENSG00000188167.8	TMPPE	3	33097052	3_24	0	0.131756806786191	20.272466133225	2.5361622926707e-05	-2.75131201032741	1
ENSG00000170266.15	GLB1	3	33088568	3_24	0	0.0461376920988409	10.2793122759358	4.50315942929947e-06	1.79857204629216	2
ENSG00000170275.14	CRTAP	3	33113772	3_24	0	0.0252156650849621	4.64138647061286	1.11125967804979e-06	0.0798840545576472	2
ENSG00000173705.8	SUSD5	3	33218930	3_25	0	0.0198592884525899	15.7413891115249	2.96827500531942e-06	-1.90536755265353	1
ENSG00000153558.13	FBXL2	3	33263515	3_25	0	0.00678633977341725	6.0495245441529	3.89811134129481e-07	-0.869809266757543	2
ENSG00000153560.11	UBP1	3	33443468	3_25	0	0.0191766265167198	15.0715349472136	2.74427160330053e-06	-2.30312397895615	1
ENSG00000170248.13	PDCD6IP	3	33797856	3_25	0	0.0104101950891032	10.4271777262394	1.03067808312828e-06	-1.126512912527	2
ENSG00000163673.7	DCLK3	3	36764355	3_27	0	0.0172015726088345	6.02975431914857	9.84838837940975e-07	0.986318304091138	2
ENSG00000168016.13	TRANK1	3	36878667	3_27	0	0.0159846872308607	20.3060976535177	3.08196718386975e-06	4.35629484691764	1
ENSG00000178567.7	EPM2AIP1	3	36993455	3_27	0	0.017122384800489	7.40273965756023	1.20352225635301e-06	-1.61366211709586	1
ENSG00000076242.14	MLH1	3	36988813	3_27	0	0.0164526024036512	5.47082742733027	8.54643541283113e-07	-0.89052867039202	3
ENSG00000093167.17	LRRFIP2	3	37183634	3_27	0	0.0182775207982059	5.66361935994144	9.82898655922551e-07	0.203064588917402	1
ENSG00000144674.16	GOLGA4	3	37243088	3_27	0	0.0182433811575883	5.63993832050334	9.76960676106941e-07	-0.143634425778073	1
ENSG00000198590.11	C3orf35	3	37436001	3_27	0	0.0614552102526136	15.3362639126448	8.94902412921966e-06	0.93573722132466	1
ENSG00000144677.14	CTDSPL	3	37950545	3_27	0	0.234133699806901	28.8186425351088	6.40670673594025e-05	3.6067120096248	1
ENSG00000008226.19	DLEC1	3	38045533	3_27	0	0.0163228600018622	4.81978104188275	7.47000618947204e-07	0.30497013886839	1
ENSG00000172936.12	MYD88	3	38156346	3_27	0	0.0741049647324468	18.274842602122	1.28587379794647e-05	1.82998401544845	1
ENSG00000093217.9	XYLB	3	38346523	3_28	0	0.017704096253216	6.95750577643995	1.16956599962399e-06	0.77933265360207	1
ENSG00000114739.13	ACVR2B	3	38454810	3_28	0	0.0155083707894874	6.1394080908667	9.04045054987179e-07	1.08375524281285	1
ENSG00000157036.12	EXOG	3	38491844	3_28	0	0.0959562369493532	20.9933433323818	1.91272358681436e-05	-3.38761472197062	2
ENSG00000168356.11	SCN11A	3	38947836	3_28	0	0.0184341424376863	7.15267745025407	1.25195574288166e-06	-0.747185557611415	2
ENSG00000114745.13	GORASP1	3	39094060	3_28	0	0.0138363927837749	4.64525293914296	6.10280714084647e-07	0.152634762982225	3
ENSG00000168026.18	TTC21A	3	39107217	3_28	0	0.0634181662152011	18.4295816872237	1.10975357936628e-05	2.01404168812814	2
ENSG00000168329.13	CX3CR1	3	39281672	3_28	0	0.0143411563535334	4.95571389907355	6.74819763668057e-07	-0.385662224489643	2
ENSG00000144659.10	SLC25A38	3	39383433	3_28	0	0.0143557929776867	4.97629201365926	6.78313469156346e-07	0.357290570114749	2
ENSG00000168028.13	RPSA	3	39406928	3_28	0	0.0145292639791581	5.07760098745436	7.00486195403998e-07	0.381013623425803	2
ENSG00000170011.13	MYRIP	3	39817297	3_28	0	0.0443607453939686	15.1031177058427	6.36154844569805e-06	-2.11621266570166	1
ENSG00000114784.3	EIF1B	3	40309993	3_29	0	0.0242860612984197	6.85807962128758	1.58145561131082e-06	0.922964873633449	1
ENSG00000168032.8	ENTPD3	3	40387447	3_29	0	0.0249368372868011	7.10382179465275	1.68201872621667e-06	0.966478568662207	1
ENSG00000177873.12	ZNF619	3	40477330	3_29	0	0.0300627350578772	8.84309169685314	2.52423633922985e-06	-1.18756045420034	1
ENSG00000172888.11	ZNF621	3	40528161	3_29	0	0.0214628830899016	5.71049242039107	1.16374818364024e-06	-0.298351914254116	1
ENSG00000114857.17	NKTR	3	42603651	3_31	0	0.0505153947913222	19.9989661775995	9.59243122618867e-06	2.27757394063643	1
ENSG00000093183.13	SEC22C	3	42540188	3_31	0	0.0124061008764437	6.8460696376245	8.06443632916766e-07	0.844721494645527	1
ENSG00000114853.13	ZBTB47	3	42653821	3_31	0	0.0141451823627711	8.2189046642014	1.10387498145957e-06	1.32999104973012	1
ENSG00000010282.14	HHATL	3	42712412	3_31	0	0.0110893352794451	6.05422332205789	6.37472343520916e-07	0.782367510716459	1
ENSG00000244607.5	CCDC13	3	42749631	3_31	0	0.0111595222826356	6.11276535862424	6.47710184660649e-07	0.791320959950884	1
ENSG00000181061.13	HIGD1A	3	42800848	3_31	0	0.00977949751602658	4.78086819534576	4.43936351248926e-07	-0.379721733290249	1
ENSG00000180432.5	CYP8B1	3	42876414	3_31	0	0.0107772181216187	5.63137939545296	5.76260506944547e-07	-0.669718397642053	1
ENSG00000144647.5	POMGNT2	3	43062891	3_31	0	0.00984455669901307	4.86248473944571	4.54518759524099e-07	0.385815787715971	2
ENSG00000011198.7	ABHD5	3	43689274	3_31	0	0.0140532782828031	8.03198089265336	1.07176040797029e-06	-0.872523921161352	2
ENSG00000160746.12	ANO10	3	43691692	3_31	0	0.0119074091950905	6.38273272200514	7.21641222809102e-07	-0.139145502515291	1
ENSG00000179152.19	TCAIM	3	44338372	3_31	0	0.033127131706531	15.5153581696031	4.88026086289565e-06	2.09058041457784	1
ENSG00000225873.3	LINC00694	3	44439661	3_31	0	0.0450283908333503	18.3256846528861	7.83509078067267e-06	2.26959777015544	1
ENSG00000178917.15	ZNF852	3	44510929	3_31	0	0.0122378579380036	7.16229318567289	8.32252098564311e-07	-1.41086035550825	1
ENSG00000196345.12	ZKSCAN7	3	44533027	3_31	0	0.010628587174794	5.61105255218051	5.66261808932955e-07	-0.843007967289001	3
ENSG00000144792.9	ZNF660	3	44590720	3_31	0	0.0191645449411191	10.5825371413625	1.92568704909611e-06	-1.62315774228878	1
ENSG00000186448.14	ZNF197	3	44584132	3_31	0	0.00967447043452696	4.63560877022029	4.2582521500152e-07	-0.408873584431689	1
ENSG00000196653.11	ZNF502	3	44721338	3_31	0	0.0113799716486589	6.10028597431485	6.59156852925564e-07	-0.747861346350425	1
ENSG00000186446.11	ZNF501	3	44721338	3_31	0	0.0113799716486589	6.10028597431485	6.59156852925564e-07	-0.747861346350425	1
ENSG00000163808.16	KIF15	3	44721338	3_31	0	0.053438892379399	20.3073019093829	1.03040289528046e-05	-2.39559617341909	2
ENSG00000169964.7	TMEM42	3	44861353	3_31	0	0.0102852443966255	5.19012917534719	5.06862521302173e-07	-0.680724602453632	2
ENSG00000163810.11	TGM4	3	44874111	3_31	0	0.0105526275968708	5.26927185340184	5.27969231998545e-07	-0.308041581250723	1
ENSG00000075914.12	EXOSC7	3	44995047	3_31	0	0.0342457974957294	16.5446494202522	5.37975192924091e-06	1.90974806459642	1
ENSG00000173585.15	CCR9	3	45888730	3_32	0	0.0311264633679762	7.19204078012328	2.12558910996694e-06	-0.547220675337775	1
ENSG00000249992.1	TMEM158	3	45226648	3_32	0	0.0244353588874581	4.940053548374	1.1461666702537e-06	-0.398249939390283	1
ENSG00000011376.9	LARS2	3	45486931	3_32	0	0.0456823068825097	10.7771363097454	4.67464676709041e-06	1.29674953195227	1
ENSG00000144791.9	LIMD1	3	45670809	3_32	0	0.0235911901416819	4.6133958755133	1.03339884253485e-06	-0.0613642435058568	1
ENSG00000211456.10	SACM1L	3	45688625	3_32	0	0.0355220298705155	8.42408392410919	2.84130500753847e-06	1.1671988537996	1
ENSG00000163817.15	SLC6A20	3	45796521	3_32	0	0.0240525419271542	4.79331696343479	1.09469850579345e-06	0.205721806390864	3
ENSG00000163818.16	LZTFL1	3	45916204	3_32	0	0.0294945817573206	6.69046615844641	1.87368257187645e-06	-0.821474287864241	1
ENSG00000172215.5	CXCR6	3	45939679	3_32	0	0.0271605129606857	5.92313234709351	1.52751963464071e-06	0.636873318292274	2
ENSG00000163820.14	FYCO1	3	45986828	3_32	0	0.0427626362149847	10.158417174801	4.12465768592328e-06	-1.52682107501217	2
ENSG00000173578.7	XCR1	3	46027351	3_32	0	0.0771554186383556	15.7212883200498	1.15173339967312e-05	2.039247169683	1
ENSG00000163823.3	CCR1	3	46208517	3_32	0	0.0248220774926869	5.08596845332698	1.19869635839878e-06	-0.443276348965233	2
ENSG00000121807.5	CCR2	3	46353822	3_32	0	0.0262736280616164	5.61428602587577	1.4005930883172e-06	0.524566096289128	1
ENSG00000160791.13	CCR5	3	46370051	3_32	0	0.0368892915822676	8.77670911132243	3.07418087639642e-06	-1.24334215800997	2
ENSG00000121797.9	CCRL2	3	46406497	3_32	0	0.0249230001512237	5.12369349772088	1.212497520068e-06	-0.589046873448492	1
ENSG00000012223.12	LTF	3	46485651	3_32	0	0.0466095112484146	10.9655954218576	4.8529315326975e-06	-1.40059618157571	1
ENSG00000241186.9	TDGF1	3	46574146	3_32	0	0.0236920840398359	4.65304148443765	1.04673702396684e-06	-0.153634341407097	1
ENSG00000261603.1	PRSS46	3	46716355	3_33	0	0.0259631865731742	5.97918890632938	1.47400061842499e-06	-0.562326637287775	1
ENSG00000178038.16	ALS2CL	3	46692951	3_33	0	0.0224959727556976	4.64731774077816	9.92669185548677e-07	0.0580386311665674	2
ENSG00000181585.3	TMIE	3	46701258	3_33	0	0.0232779258706132	4.96462985469696	1.09730801698351e-06	-0.252584903830526	1
ENSG00000188086.13	PRSS45	3	46744963	3_33	0	0.0255464525840944	5.8287448924251	1.41384905732278e-06	0.603538800800307	3
ENSG00000160801.13	PTH1R	3	46884049	3_33	0	0.0224996278547164	4.64882622728608	9.9315273813766e-07	-0.0156293027315423	1
ENSG00000160796.16	NBEAL2	3	46979634	3_33	0	0.0247852406649315	5.54756360785587	1.3055479512023e-06	0.57317368676791	2
ENSG00000160799.11	CCDC12	3	46982458	3_33	0	0.0224759037758081	4.63903079178322	9.90015094182671e-07	-0.215603252052568	1
ENSG00000181555.20	SETD2	3	47163449	3_33	0	0.0268439653484204	6.28944860134081	1.6030853255385e-06	-0.733381677977973	3
ENSG00000114650.18	SCAP	3	47475926	3_33	0	0.0472042915728285	11.5599506417041	5.18125373306089e-06	1.36811454386212	2
ENSG00000047849.21	MAP4	3	48089403	3_34	0	0.0565071270274486	13.2157344014721	7.09074595591453e-06	-2.23277022887667	1
ENSG00000164045.11	CDC25A	3	48187406	3_34	0	0.068928409544033	15.0919155838722	9.8773404182487e-06	-2.66638701831565	2
ENSG00000164048.13	ZNF589	3	48241756	3_34	0	0.0959285211199952	18.2394090597428	1.66133000740972e-05	-2.8701982457468	2
ENSG00000172113.8	NME6	3	48301800	3_34	0	0.049853237751606	12.0373873944409	5.69800732717339e-06	2.41700312866758	1
ENSG00000164049.14	FBXW12	3	48370245	3_34	0	0.0588799428880659	13.6033696273361	7.60521113905315e-06	-2.15192099729096	1
ENSG00000232112.3	TMA7	3	48440237	3_34	0	0.0438321171794425	10.8301851175746	4.50739610654004e-06	1.917523085771	1
ENSG00000213689.11	TREX1	3	48467186	3_34	0	0.0412914876172253	10.2711314894098	4.02694979689946e-06	1.82361087055254	1
ENSG00000114268.11	PFKFB4	3	48562511	3_34	0	0.0228283418378425	4.74852975998034	1.02927382392373e-06	0.321624668588037	1
ENSG00000145040.3	UCN2	3	48564341	3_34	0	0.0224697032444467	4.6014907642628	9.81732770799364e-07	0.140555519505581	2
ENSG00000114270.17	COL7A1	3	48595323	3_34	0	0.0299484060411164	7.27303545438875	2.068172761916e-06	0.782867330915396	1
ENSG00000183396.3	TMEM89	3	48621576	3_34	0	0.0295127511401683	7.1366005563496	1.9998548795679e-06	1.2063476188563	1
ENSG00000008300.16	CELSR3	3	48658401	3_34	0	0.0313139716453038	7.68845073032375	2.28599031661894e-06	-1.19327962578349	1
ENSG00000213672.7	NCKIPSD	3	48683607	3_34	0	0.0279408273754612	6.62710660618302	1.75816898993656e-06	-1.43731212764529	1
ENSG00000114302.15	PRKAR2A	3	48845667	3_34	0	0.0225121078591014	4.6189910795982	9.87326244176132e-07	0.501624326219328	2
ENSG00000177479.19	ARIH2	3	48919714	3_34	0	0.0506834464538201	12.1925392481158	5.86756214624259e-06	-2.39856815268025	1
ENSG00000178467.17	P4HTM	3	48971953	3_34	0	0.0739885774716704	15.7634826621416	1.10742480693822e-05	-2.66462364723974	2
ENSG00000178252.17	WDR6	3	49007280	3_34	0	0.0662460982194805	14.7163704271475	9.25674738174929e-06	2.49501401391114	2
ENSG00000198218.10	QRICH1	3	49072486	3_34	0	0.0269902822658842	6.30507441309538	1.61582766589613e-06	1.46153267728304	1
ENSG00000177352.9	CCDC71	3	49182704	3_34	0	0.0369042212596407	9.22093899347157	3.23108654585848e-06	1.80406687574442	1
ENSG00000185909.14	KLHDC8B	3	49171432	3_34	0	0.0448854385511376	11.0526711940248	4.71053375211577e-06	2.05332718920652	2
ENSG00000173421.16	CCDC36	3	49199901	3_34	0	0.0949959468094578	18.1458862276155	1.63674361731996e-05	-2.79861386265597	2
ENSG00000188315.7	C3orf62	3	49277527	3_34	0	0.050600353638188	12.1772271661564	5.85058585370083e-06	-1.82547547637834	1
ENSG00000114316.12	USP4	3	49340655	3_35	0	0.0361900193578678	11.5830486543692	3.980238468493e-06	1.79713470334737	1
ENSG00000233276.3	GPX1	3	49358927	3_35	0	0.0189985339048147	5.58962433907169	1.00832400464338e-06	1.2927964954502	1
ENSG00000067560.10	RHOA	3	49412205	3_35	0	0.0398370913123286	12.4802739547199	4.72072972461548e-06	1.87717498800544	1
ENSG00000145022.4	TCTA	3	49412205	3_35	0	0.0399618530569648	12.5093780978664	4.74655737272784e-06	-1.88326179909004	2
ENSG00000145020.15	AMT	3	49422974	3_35	0	0.0404701795333605	12.6277454906227	4.85241959690731e-06	-1.88902257136927	1
ENSG00000145029.13	NICN1	3	49429438	3_35	0	0.0374778142883846	11.9096308951451	4.23808783808519e-06	-1.82696082194294	1
ENSG00000173402.11	DAG1	3	49466685	3_35	0	0.0685813269476263	17.5886021331513	1.14534046738959e-05	2.95722855124503	1
ENSG00000173531.15	MST1	3	49685714	3_35	0	0.0192774356700258	5.72472993379731	1.04785614070765e-06	1.06897240184102	3
ENSG00000164068.15	RNF123	3	49687375	3_35	0	0.0172722191289157	4.70632512984656	7.7184032107173e-07	-0.161342033419007	2
ENSG00000176095.11	IP6K1	3	49785476	3_35	0	0.0325591575009464	10.5954494277568	3.27559302979212e-06	1.6186344825641	1
ENSG00000185614.4	FAM212A	3	49803410	3_35	0	0.0174176395450614	4.78427973486677	7.91230937775606e-07	0.442902039803491	1
ENSG00000183763.8	TRAIP	3	49856597	3_35	0	0.0920944604451519	20.390869129942	1.78306281027907e-05	-3.20017972979481	1
ENSG00000164078.12	MST1R	3	49904003	3_35	0	0.0799307785491397	19.0339601451385	1.44457666616743e-05	-2.82510604748884	1
ENSG00000004534.14	RBM6	3	49937901	3_35	0	0.113684266171288	22.4058720599751	2.41857528918707e-05	2.85263613844347	2
ENSG00000003756.16	RBM5	3	50088563	3_35	0	0.0635664681877174	16.8635576564751	1.01782867249859e-05	2.65596130077191	1
ENSG00000012171.19	SEMA3B	3	50267802	3_35	0	0.0195130579193752	5.83690407747631	1.08144711572222e-06	-0.300254910295072	1
ENSG00000179564.3	LSMEM2	3	50278688	3_35	0	0.0605951482335816	16.41729875752	9.44576095071041e-06	-1.44369136796776	1
ENSG00000243477.5	NAT6	3	50298716	3_35	0	0.100608468613317	21.2360698621619	2.02864512067977e-05	2.07562187705644	2
ENSG00000186792.16	HYAL3	3	50295266	3_35	0	0.0832933011593201	19.4321223732558	1.5368366480567e-05	-2.25009218213336	1
ENSG00000007402.11	CACNA2D2	3	50504484	3_35	0	0.0182896176317674	5.23661113367273	9.09394550989672e-07	0.235943577704452	1
ENSG00000114735.9	HEMK1	3	50569633	3_35	0	0.0173492986508033	4.747680738006	7.82097371981355e-07	-0.0587563431017551	1
ENSG00000088538.12	DOCK3	3	50673570	3_35	0	0.0186660885784318	5.42574289624678	9.6163426484684e-07	0.512147816570585	1
ENSG00000145050.15	MANF	3	51380917	3_35	0	0.0575545909929191	15.9318645578824	8.70650741927786e-06	1.90207225414357	2
ENSG00000164080.13	RAD54L2	3	51589531	3_35	0	0.0393371762034113	12.3615660820166	4.61715094398298e-06	-1.8947054795674	1
ENSG00000164081.12	TEX264	3	51671175	3_35	0	0.01834271147869	5.26363821007051	9.16741649248292e-07	0.398979304478973	2
ENSG00000164082.14	GRM2	3	51704240	3_35	0	0.0197411630882041	5.94472269669355	1.11429898279094e-06	0.585668579058477	1
ENSG00000162244.10	RPL29	3	51993314	3_36	0	0.0115065321544069	6.15557330627941	6.72527983606913e-07	-0.518269283397423	1
ENSG00000023330.14	ALAS1	3	52191549	3_36	0	0.0097453436292142	4.91340924449081	4.54650311233794e-07	0.516948902115325	1
ENSG00000164088.17	PPM1M	3	52245578	3_36	0	0.0101095764672572	7.01527267390929	6.7340279473163e-07	2.00790324387328	2
ENSG00000168237.17	GLYCTK	3	52291743	3_36	0	0.119419673186502	39.1356783807304	4.43757944715896e-05	5.6171364593988	1
ENSG00000114841.17	DNAH1	3	52317537	3_36	0	0.0151491261392361	8.81441426915403	1.26788083335135e-06	1.24424897471989	1
ENSG00000114854.7	TNNC1	3	52454186	3_36	0	0.00992423550668608	5.58383539855379	5.26171191304603e-07	-1.10206224028561	2
ENSG00000010322.15	NISCH	3	52455611	3_36	0	0.0102672524608868	5.13846516849038	5.00939242545092e-07	-0.480562710016923	1
ENSG00000010327.10	STAB1	3	52495250	3_36	0	0.0102167056043938	6.06126693974381	5.87992365151327e-07	1.33316466088419	1
ENSG00000168268.10	NT5DC2	3	52532898	3_36	0	0.0294437892598032	25.4774040150667	7.12272654917951e-06	5.05594698472784	3
ENSG00000163938.16	GNL3	3	52697467	3_36	0	0.0264896130792603	24.6590163671688	6.20224275509835e-06	5.10206637382864	1
ENSG00000163939.18	PBRM1	3	52685800	3_36	0	0.129414297483966	35.9537706057784	4.41798359715004e-05	5.99069023986454	1
ENSG00000114902.13	SPCS1	3	52704149	3_36	0	0.0172560955754315	19.4358728873131	3.18452002635269e-06	-4.6553019638972	1
ENSG00000016864.18	GLT8D1	3	52705620	3_36	0	0.0579837118066353	17.9115508020294	9.86135513126702e-06	0.807738688610408	1
ENSG00000114904.12	NEK4	3	52736294	3_36	0	0.0653944658919192	31.1931451205697	1.9368570089147e-05	5.74600947226666	2
ENSG00000055955.15	ITIH4	3	52830844	3_36	0	0.0402853390073656	29.0740849245144	1.11211698618755e-05	-5.47167831116539	2
ENSG00000272573.5	MUSTN1	3	52833204	3_36	0	0.00962359322583828	5.12341734917279	4.68160091291532e-07	0.969526869199594	1
ENSG00000213533.11	TMEM110	3	52897955	3_36	0	0.0161679891154827	20.2098654094188	3.10253597642239e-06	-4.89505062939419	1
ENSG00000163935.13	SFMBT1	3	53047596	3_36	0	0.0118785475775002	6.85128281451863	7.7273864751675e-07	-1.46854963814598	1
ENSG00000163933.9	RFT1	3	53072031	3_36	0	0.0256040456882162	11.9597665782457	2.9075600551644e-06	-0.731973346557311	2
ENSG00000163932.13	PRKCD	3	53155654	3_36	0	0.00965748779277442	4.81714504024106	4.41724296152148e-07	0.434569174322108	1
ENSG00000163931.15	TKT	3	53255618	3_36	0	0.0105362289324858	6.91160012558328	6.91450665726116e-07	1.80593539980734	1
ENSG00000157388.15	CACNA1D	3	53328538	3_36	0	0.308771059749601	23.7869405804537	6.97384953305938e-05	5.20873661199225	1
ENSG00000016391.10	CHDH	3	53846340	3_36	0	0.0129192404882076	7.31775397619823	8.97660641600129e-07	0.84044410480347	1
ENSG00000056736.9	IL17RB	3	53846762	3_36	0	0.0110525576607784	5.85988490383618	6.14963404025658e-07	0.531085533021616	1
ENSG00000113812.13	ACTR8	3	53881903	3_36	0	0.0715644610893525	21.8466352419998	1.48449712082395e-05	2.28713333194201	1
ENSG00000113811.10	SELENOK	3	53891990	3_36	0	0.0568210609673526	19.682883800966	1.06192895845725e-05	-2.06357109022411	1
ENSG00000157445.14	CACNA2D3	3	54122697	3_37	0	0.136777428102987	22.7475875381646	2.95424952906218e-05	-2.55271351424232	1
ENSG00000180376.16	CCDC66	3	56544344	3_39	0	0.0227567245471785	5.60360652272476	1.21080660578837e-06	-0.620450568872618	2
ENSG00000163946.13	FAM208A	3	56682894	3_39	0	0.0353016230654196	9.69067216933229	3.24822400892839e-06	-1.62778419454394	1
ENSG00000163947.11	ARHGEF3	3	57078950	3_39	0	0.020435066609513	4.60484576774034	8.93487627853813e-07	0.152972175315573	1
ENSG00000174844.14	DNAH12	3	57542497	3_39	0	0.0208263796418833	4.78082390164866	9.4539635747664e-07	-0.176922183930531	3
ENSG00000174840.8	PDE12	3	57556472	3_39	0	0.0208606606513434	4.7960838849116	9.49975107564876e-07	-0.229034265613696	1
ENSG00000174839.12	DENND6A	3	57692733	3_39	0	0.0312063457356163	8.540568153578	2.53062081105936e-06	-1.20486725883487	1
ENSG00000136068.14	FLNB	3	58029259	3_39	0	0.0205578222672395	4.66040604535765	9.09700138377401e-07	0.230870214414524	1
ENSG00000163687.13	DNASE1L3	3	58209984	3_40	0	0.0192204582311413	12.7258063164412	2.32245037659994e-06	1.69691549436471	3
ENSG00000163686.14	ABHD6	3	58237077	3_40	0	0.0124539963707289	8.70811435248628	1.02974633530599e-06	-1.22103361046833	1
ENSG00000163684.11	RPP14	3	58305740	3_40	0	0.0286066234120079	16.4198022373435	4.45996979721729e-06	-1.98065332447528	2
ENSG00000168297.15	PXK	3	58332842	3_40	0	0.0117392619166248	8.16163727242474	9.09736204727409e-07	-0.855351264904558	2
ENSG00000168291.12	PDHB	3	58434315	3_40	0	0.105317947620643	28.7087837460884	2.87087694679248e-05	-3.18546518951889	2
ENSG00000168301.12	KCTD6	3	58491865	3_40	0	0.0196137791024689	12.9136753842151	2.40496378954201e-06	1.5292768226701	1
ENSG00000168306.12	ACOX2	3	58541467	3_40	0	0.0372768004145964	18.8883087366779	6.68542618494863e-06	-1.85352810083953	1
ENSG00000168309.16	FAM107A	3	58589916	3_40	0	0.0166815271077195	11.4128499385012	1.80770395967871e-06	-1.33708208708418	2
ENSG00000189283.9	FHIT	3	61250788	3_41	0	0.0909338526284007	28.181362673438	2.43324016807566e-05	3.00155939966541	1
ENSG00000114405.10	C3orf14	3	62337218	3_41	0	0.00783817590291036	7.13523215362573	5.31031777362088e-07	0.88090043321842	1
ENSG00000163618.17	CADPS	3	62875710	3_42	0	0.0181336203124705	6.72739534294756	1.1583208268377e-06	-0.988149901225313	1
ENSG00000163632.12	C3orf49	3	63819161	3_43	0	0.168893321034607	24.3278010933248	3.90133037099163e-05	1.79176751594533	1
ENSG00000163635.17	ATXN7	3	63884342	3_43	0	0.0138814233751665	9.37722102288517	1.23596322662015e-06	-2.25758213057831	1
ENSG00000144741.17	SLC25A26	3	66236632	3_46	0	0.018350444843918	10.5355987723729	1.83570637659355e-06	-1.29050937173921	1
ENSG00000172340.14	SUCLG2	3	67414365	3_46	0	0.0233297796209122	12.763099747577	2.82724989451653e-06	1.3787817113627	1
ENSG00000183662.10	FAM19A1	3	67615406	3_46	0	0.0138405458991852	7.92363662572317	1.04129831944004e-06	1.44805389082321	2
ENSG00000163378.13	EOGT	3	69025212	3_46	0	0.00992444640923873	4.84900203915718	4.56936714292949e-07	0.277904048696054	1
ENSG00000144747.15	TMF1	3	69052218	3_46	0	0.0554523401702217	20.851082860731	1.09785728907759e-05	-2.13433029270932	1
ENSG00000144746.6	ARL6IP5	3	69079531	3_46	0	0.0119811600881745	6.58944650596455	7.49626972411396e-07	0.656984567426885	1
ENSG00000163412.12	EIF4E3	3	71735170	3_48	0	0.0148250791195413	12.1863466813231	1.71541003179679e-06	-1.46038010892543	2
ENSG00000170837.2	GPR27	3	71735170	3_48	0	0.00740852840309259	5.9795558543233	4.20628091918122e-07	-0.68960021250533	3
ENSG00000163421.8	PROK2	3	71805436	3_48	0	0.00869604623804843	7.69041320181642	6.34992962197285e-07	-0.750696663813534	1
ENSG00000144736.13	SHQ1	3	72861735	3_49	0	0.0222190346827256	6.72320503602976	1.41840070903949e-06	-0.753731873457641	1
ENSG00000172986.12	GXYLT2	3	72887991	3_49	0	0.0353080151821541	11.0339172961212	3.69913708397501e-06	1.297895282146	1
ENSG00000255423.1	EBLN2	3	73053198	3_49	0	0.0493988452529265	14.1772756610258	6.6497754086395e-06	2.13662998902156	2
ENSG00000121440.14	PDZRN3	3	73620393	3_49	0	0.0568539663391292	15.4992449139546	8.36697951556139e-06	-1.84361043083864	1
ENSG00000113805.8	CNTN3	3	74521451	3_50	0	0.0299264985088205	5.78537761884112	1.64393640862162e-06	-0.543282468292197	1
ENSG00000185008.17	ROBO2	3	75906907	3_51	0	0.0942280750748234	18.5489114591918	1.65957217335401e-05	-1.91642248141014	1
ENSG00000169855.19	ROBO1	3	79769681	3_53	0	0.0337641054606584	14.4711683253506	4.63934041166825e-06	-2.12316204291836	1
ENSG00000114480.12	GBE1	3	81761728	3_54	0	0.02402640583083	5.40610935388798	1.23330653166941e-06	-0.86357309262823	2
ENSG00000206538.8	VGLL3	3	86988393	3_57	0	0.0187685381401219	4.95723934616818	8.8342102715842e-07	-0.391188869211157	2
ENSG00000083937.8	CHMP2B	3	87227372	3_57	0	0.0198992326296684	5.49969595061006	1.03913603670441e-06	0.455626792372209	2
ENSG00000179097.5	HTR1F	3	87990003	3_58	0	0.0249786734490988	4.82926338245548	1.14537489346594e-06	0.512134579674645	1
ENSG00000163320.10	CGGBP1	3	88122078	3_58	0	0.026233962963236	5.28511168366289	1.31648364159762e-06	0.385947048391244	1
ENSG00000044524.10	EPHA3	3	89108441	3_59	0	0.0391010810469065	9.51057968088569	3.53096286394893e-06	1.23777803950507	1
ENSG00000178750.2	STX19	3	94032097	3_59	0	0.0488237155245674	11.5908064352642	5.37330974852983e-06	-1.96603590486996	1
ENSG00000178700.7	DHFR2	3	94062771	3_59	0	0.034245059180586	8.27220052120404	2.68977759169664e-06	-1.44674229145779	1
ENSG00000178694.9	NSUN3	3	94062771	3_59	0	0.034245059180586	8.27220052120404	2.68977759169664e-06	1.44674229145779	1
ENSG00000113966.9	ARL6	3	97768942	3_61	0	0.0278799392804326	10.1736877445829	2.69319391345309e-06	0.985588610885541	1
ENSG00000080200.9	CRYBG3	3	97822174	3_61	0	0.0807689699938001	20.1633288699996	1.54633709762445e-05	-2.49906723642653	2
ENSG00000231861.2	OR5K2	3	98501399	3_62	0	0.0342522577315746	6.19605150824865	2.01512327597034e-06	-0.72236420539663	2
ENSG00000080822.16	CLDND1	3	98523270	3_62	0	0.0353612565068466	6.49341721748352	2.18021033283398e-06	-0.711768809543743	1
ENSG00000154165.4	GPR15	3	98532142	3_62	0	0.0326832145215987	5.75868845512534	1.78708720391496e-06	0.668020840786724	1
ENSG00000064225.12	ST3GAL6	3	98733809	3_62	0	0.0816001578941021	14.3658259422927	1.11306107709059e-05	-1.95332760771845	1
ENSG00000057019.15	DCBLD2	3	98901456	3_62	0	0.0299558053368824	4.94663937658161	1.40698234144815e-06	-0.393906840274244	1
ENSG00000144810.15	COL8A1	3	99549770	3_62	0	0.0401764216330196	7.68630263976425	2.93214963875273e-06	-0.860678202700713	1
ENSG00000184220.11	CMSS1	3	99817008	3_63	0	0.0229054822030643	4.66419549733976	1.01441013839921e-06	0.0455460570614342	1
ENSG00000036054.12	TBC1D23	3	100261437	3_63	0	0.0249856662304516	5.47181274072399	1.29813409688052e-06	0.737891802593788	1
ENSG00000114021.11	NIT2	3	100336281	3_63	0	0.0250850495250367	5.50870936198137	1.31208575138472e-06	0.79890781122565	1
ENSG00000154174.7	TOMM70	3	100410524	3_63	0	0.0227617649527981	4.60574745074445	9.95413328261021e-07	0	1
ENSG00000206535.7	LNP1	3	100402006	3_63	0	0.0324533308768191	7.90585577648206	2.43615861845633e-06	-0.87490003804899	1
ENSG00000181458.10	TMEM45A	3	100492450	3_63	0	0.0286080639440466	6.73107402884038	1.82839586992895e-06	-0.927556927771414	2
ENSG00000154175.16	ABI3BP	3	100992739	3_64	0	0.0210021629501551	5.72650695368304	1.14196084407649e-06	0.516262990708012	1
ENSG00000138468.15	SENP7	3	101513077	3_64	0	0.0266109291816842	7.92532030962097	2.00250799959634e-06	-1.10149478288148	1
ENSG00000174173.6	TRMT10C	3	101561866	3_64	0	0.019044708384681	4.8190263624509	8.71427028342424e-07	-0.258899243718583	1
ENSG00000066422.4	ZBTB11	3	101676208	3_64	0	0.0193951267866268	4.98808848313958	9.18595193161711e-07	0.335715779826443	1
ENSG00000144815.15	NXPE3	3	101779081	3_64	0	0.0186108664684976	4.60538744562191	8.1382338048733e-07	0.0207585162949589	2
ENSG00000114423.18	CBLB	3	105774442	3_66	0	0.013594914912082	5.82001336871906	7.51273158765979e-07	0.541908241728733	1
ENSG00000138483.2	CCDC54	3	107377044	3_67	0	0.0138215781102976	6.33487943330084	8.3136815080694e-07	0.910977226215571	1
ENSG00000114446.4	IFT57	3	108226963	3_67	0	0.0118971054181798	4.9482135368373	5.58968249296584e-07	-0.222255097114404	1
ENSG00000163507.13	KIAA1524	3	108588823	3_67	0	0.0115370474165994	4.66412339783811	5.10930826617758e-07	0	1
ENSG00000198919.12	DZIP3	3	108592832	3_67	0	0.0190482909080349	9.30547265228743	1.6830299675035e-06	1.17538200099026	1
ENSG00000163519.13	TRAT1	3	108822296	3_67	0	0.0150611306487034	7.12972061305642	1.01959450086402e-06	0.901247729645336	1
ENSG00000177707.10	NECTIN3	3	111070094	3_69	0	0.0373088118223909	12.2077706204142	4.32459234744247e-06	-1.63492720794859	1
ENSG00000153283.12	CD96	3	111292748	3_69	0	0.0176176127097432	5.23011005902202	8.74893688155701e-07	0.492168791631391	1
ENSG00000240891.7	PLCXD2	3	111674240	3_69	0	0.0172654248275688	5.04300391211791	8.26730520422028e-07	0.475290472738064	1
ENSG00000144827.8	ABHD10	3	111978592	3_69	0	0.0210778235393145	6.89293479586466	1.37951787249317e-06	-0.794551742048169	2
ENSG00000174500.12	GCSAM	3	112133043	3_69	0	0.0175939492400814	5.21765522747346	8.71637908281713e-07	-0.442254164483589	2
ENSG00000138459.8	SLC35A5	3	112562284	3_69	0	0.0443187727869861	13.81860492129	5.81499469928957e-06	-1.76232339535444	2
ENSG00000163608.14	NEPRO	3	113020058	3_69	0	0.025527973227333	8.67204815329378	2.10201307548022e-06	-1.03851451354169	2
ENSG00000144857.14	BOC	3	113211082	3_70	0	0.0343484103091741	5.25300677606677	1.71321551967577e-06	0.349493752103609	1
ENSG00000206530.10	CFAP44	3	113440894	3_70	0	0.0321946693116293	4.64907353900646	1.42117572678706e-06	-0.0711293491644085	1
ENSG00000163611.11	SPICE1	3	113515105	3_70	0	0.0547639171431252	9.62283187447639	5.00374074190593e-06	1.411164084684	2
ENSG00000072858.10	SIDT1	3	113532232	3_70	0	0.105628402622479	15.8668752630498	1.59136395359395e-05	1.74259825187131	1
ENSG00000121579.12	NAA50	3	113746012	3_70	0	0.0374281683213339	6.05472182668251	2.15174184534388e-06	-0.680877561478998	1
ENSG00000114573.9	ATP6V1A	3	113746914	3_70	0	0.037464626377763	6.06381801665521	2.15707359061827e-06	0.6827087574597	1
ENSG00000178075.19	GRAMD1C	3	113829383	3_70	0	0.0368620489877702	5.91234552938802	2.06936298198718e-06	-0.72450419027286	1
ENSG00000184307.14	ZDHHC23	3	113948387	3_70	0	0.0351165369928771	5.45940168717823	1.82034677174623e-06	-0.473920823880539	1
ENSG00000163617.10	CCDC191	3	114056663	3_70	0	0.0372186705071111	6.00228101459423	2.12116560676495e-06	0.564269740947761	1
ENSG00000174255.6	ZNF80	3	114227653	3_70	0	0.0673041024215844	11.5684528167675	7.39288947035631e-06	1.43579223306079	1
ENSG00000181847.11	TIGIT	3	114276614	3_71	0	0.0215720422889097	5.34267558301903	1.09432787949649e-06	-0.356771546557977	1
ENSG00000181722.16	ZBTB20	3	115146925	3_71	0	0.0214226192741749	5.23940988674379	1.0657426387233e-06	-0.41479886153005	1
ENSG00000144847.12	IGSF11	3	119146150	3_74	0	0.0298645467918179	10.5034877506087	2.97842630324674e-06	-1.40042444745044	2
ENSG00000121578.12	B4GALT4	3	119241202	3_74	0	0.0161350362979601	4.78734833039207	7.33436250990854e-07	-0.319590025388051	2
ENSG00000031081.10	ARHGAP31	3	119294711	3_74	0	0.0314182325675633	10.9759799992827	3.27433005065029e-06	-1.27721250904452	1
ENSG00000163389.10	POGLUT1	3	119467987	3_74	0	0.0158501606979407	4.6223927021212	6.95661398218817e-07	-0.0704626911859637	4
ENSG00000113845.9	TIMMDC1	3	119498467	3_74	0	0.115643649646713	23.2952591285929	2.55791867021439e-05	-2.50253399307261	1
ENSG00000144843.11	ADPRH	3	119579783	3_74	0	0.0158746118883366	4.63666492089566	6.98885813208412e-07	-0.102835119828394	2
ENSG00000144837.8	PLA1A	3	119597342	3_74	0	0.0403682994091508	13.3159767333054	5.10400250380142e-06	-1.57890506268402	1
ENSG00000138495.6	COX17	3	119679000	3_74	0	0.0201557330651897	6.8494756830139	1.31085097992115e-06	0.879791926064433	1
ENSG00000183833.16	MAATS1	3	119702856	3_74	0	0.0180221082067205	5.81204377753711	9.94562010871555e-07	0.578417455678352	1
ENSG00000144852.17	NR1I2	3	119780660	3_74	0	0.0596197676571831	16.9773870495011	9.61077756240457e-06	1.80508909450116	1
ENSG00000082701.14	GSK3B	3	120094435	3_74	0	0.0158475124616677	4.62083932438789	6.95311426124701e-07	0.152840099264401	1
ENSG00000175697.10	GPR156	3	120284297	3_74	0	0.0441809346355414	14.1605740913631	5.94036535380708e-06	1.9430106478412	3
ENSG00000163428.3	LRRC58	3	120348950	3_74	0	0.0385623626518663	12.8877911602178	4.71888638695983e-06	1.86707809246587	2
ENSG00000144840.8	RABL3	3	120742729	3_74	0	0.0160478213536353	4.73715800833141	7.21824051364869e-07	0.216548624023009	2
ENSG00000145103.12	ILDR1	3	122021982	3_75	0	0.0365716070938112	5.50118550275851	1.91028309270072e-06	0.531665519433941	1
ENSG00000180353.10	HCLS1	3	121659058	3_75	0	0.0474370754074383	7.93595871668785	3.57449507276856e-06	1.02821909487219	1
ENSG00000173226.16	IQCB1	3	121833518	3_75	0	0.042463421256142	6.89789468769244	2.78117898083887e-06	-0.800375061443367	2
ENSG00000145088.8	EAF2	3	121835057	3_75	0	0.037310013539505	5.68790401501505	2.01500005518161e-06	-0.570809546566712	1
ENSG00000121552.3	CSTA	3	122325058	3_76	0	0.0248435900123923	5.16096433644258	1.21742610041168e-06	0.357663189683951	2
ENSG00000160124.9	CCDC58	3	122387538	3_76	0	0.024395475596746	5.00565296940459	1.15949111130945e-06	-0.540201298528378	1
ENSG00000114023.15	FAM162A	3	122384273	3_76	0	0.0300475649543479	6.92889332108983	1.97683560385873e-06	-0.714655268886299	1
ENSG00000138496.16	PARP9	3	122564248	3_76	0	0.0350462986244707	8.33221750919793	2.77268257117866e-06	1.30414072518029	1
ENSG00000173200.12	PARP15	3	122577800	3_76	0	0.0447494171138908	10.5492891922479	4.48237283578269e-06	-1.21447411338985	2
ENSG00000173193.13	PARP14	3	122679801	3_76	0	0.0282683844570468	6.50812372449259	1.74684425775256e-06	1.11683556376917	2
ENSG00000169087.10	HSPBAP1	3	122793213	3_76	0	0.024550265989938	5.04615401541562	1.17628917473411e-06	-0.472446530441973	2
ENSG00000138463.8	DIRC2	3	122795125	3_76	0	0.0264738970727493	5.70294480647221	1.43355526897696e-06	0.798177390006955	1
ENSG00000082684.14	SEMA5B	3	123028920	3_76	0	0.0242888255526439	4.92644785999499	1.13615557326966e-06	-0.169522376599413	1
ENSG00000206527.9	HACD2	3	123580733	3_76	0	0.0303766182413228	7.06908703744997	2.03891982615793e-06	0.880941993172201	1
ENSG00000065534.18	MYLK	3	123883550	3_77	0	0.0307745478530108	11.2227344445827	3.27934995163641e-06	1.3684733205002	1
ENSG00000160145.15	KALRN	3	124075988	3_77	0	0.0171608696933967	5.83725593575138	9.51142145506332e-07	-0.815759350231647	1
ENSG00000114491.13	UMPS	3	124730301	3_77	0	0.0694244034247733	19.1298584773392	1.26101807135496e-05	-2.41596746749117	2
ENSG00000082781.11	ITGB5	3	124901003	3_77	0	0.0167839572801226	5.46820758690427	8.71438524634379e-07	0.665631358885312	1
ENSG00000173702.7	MUC13	3	124953514	3_77	0	0.017515975527178	5.93498290958211	9.87077378970925e-07	-0.673683046255204	1
ENSG00000189366.9	ALG1L	3	125937074	3_78	0	0.0241679665087187	7.73492378689098	1.77498033602112e-06	-1.33678820153518	3
ENSG00000114544.16	SLC41A3	3	126077367	3_78	0	0.0216016468818705	5.91624668001579	1.21347416061585e-06	0.631075791162944	4
ENSG00000070476.14	ZXDC	3	126476297	3_78	0	0.0471750689265615	13.3934001815336	5.99930284210552e-06	-1.75406597254962	3
ENSG00000180767.9	CHST13	3	126524576	3_79	0	0.01613692410945	4.76339125439635	7.2985133762331e-07	-0.186667496357586	2
ENSG00000197763.14	TXNRD3	3	126655151	3_79	0	0.0373791137001017	12.571852805999	4.46196011561537e-06	1.66141889153494	2
ENSG00000159685.10	CHCHD6	3	126703986	3_79	0	0.0480960640628199	14.9320496048406	6.81908899127992e-06	1.91857075910005	1
ENSG00000114554.11	PLXNA1	3	126988533	3_79	0	0.0160863339321556	4.73431127890916	7.23121519315819e-07	0.286922556687856	2
ENSG00000163870.14	TPRA1	3	127592355	3_79	0	0.0219045568856566	7.59650647969236	1.57995887043696e-06	-1.04497336536973	1
ENSG00000114631.10	PODXL2	3	127634127	3_79	0	0.0332317391478228	11.4741049011128	3.62050609609502e-06	1.17665341935051	1
ENSG00000187715.13	KBTBD12	3	127914700	3_79	0	0.0261089443519391	9.22770744798083	2.28760231162105e-06	0.937705908502859	2
ENSG00000058262.9	SEC61A1	3	128050756	3_79	0	0.0160205956058711	4.69636976719449	7.14394888393835e-07	0.240918651513806	1
ENSG00000175792.11	RUVBL1	3	128153663	3_79	0	0.0159529821056741	4.65722668019017	7.05450672165648e-07	0.0473191758326156	2
ENSG00000132394.10	EEFSEC	3	128153759	3_79	0	0.0254782295795618	9.00051681213929	2.17737930528865e-06	1.65002422922637	1
ENSG00000170893.3	TRH	3	129974494	3_80	0	0.0207675402900109	7.15432758373076	1.41075396744208e-06	0.82721420980862	1
ENSG00000163902.11	RPN1	3	128683168	3_80	0	0.0198889457189991	6.88410401288153	1.30003960420958e-06	0.994109863261833	1
ENSG00000114654.7	EFCC1	3	129023523	3_80	0	0.0167684734048594	5.40644867041728	8.60801484500557e-07	0.87458688102477	1
ENSG00000114656.10	KIAA1257	3	129004115	3_80	0	0.020871591180599	7.55522248126975	1.49727031378808e-06	0.956638750725929	1
ENSG00000172780.16	RAB43	3	129122809	3_80	0	0.0544238342037285	16.1524811639708	8.34691084949196e-06	-2.32537621851666	1
ENSG00000240682.9	ISY1	3	129161573	3_80	0	0.035235653377459	12.1068814927555	4.05053153079916e-06	1.99729986975197	1
ENSG00000181789.14	COPG1	3	129249799	3_80	0	0.078842883931919	19.640958832944	1.47035629007141e-05	2.93168996365934	1
ENSG00000183624.13	HMCES	3	129278571	3_80	0	0.106263298109374	22.4918142551048	2.26936930364313e-05	3.12118817579336	1
ENSG00000184897.5	H1FX	3	129316642	3_80	0	0.0895331192027456	20.5591009748218	1.74777382620255e-05	-2.12511906866545	1
ENSG00000172771.11	EFCAB12	3	129428575	3_80	0	0.0157085793118678	4.67950898153947	6.97966520225512e-07	0.10906700826398	1
ENSG00000129071.9	MBD4	3	129440835	3_80	0	0.0188875518913657	6.50663876402774	1.16688958481879e-06	-0.623050796592404	1
ENSG00000163913.11	IFT122	3	129442145	3_80	0	0.0156465626747396	4.64663535751664	6.90327117378275e-07	0.06888699309563	1
ENSG00000172765.16	TMCC1	3	129890124	3_80	0	0.0158086392363662	4.74647649514189	7.12464484281794e-07	0.2021085168811	1
ENSG00000196455.7	PIK3R4	3	130746630	3_81	0	0.124495647660536	19.9937752772654	2.36344974488916e-05	3.18513320261115	1
ENSG00000114670.13	NEK11	3	131029889	3_81	0	0.0521143189330943	11.698267540477	5.78863295513666e-06	-1.59731548029913	2
ENSG00000198585.11	NUDT16	3	131381465	3_81	0	0.0245144150577088	4.65448144540744	1.08340350207108e-06	0.0372596101846957	1
ENSG00000114686.8	MRPL3	3	131502955	3_81	0	0.0244770137484159	4.64030490885763	1.07845579151664e-06	0.186723268458026	1
ENSG00000170819.4	BFSP2	3	133399728	3_82	0	0.0649657691323274	16.4232260584511	1.01307232621333e-05	-1.98785346801995	1
ENSG00000014257.15	ACPP	3	132317024	3_82	0	0.0323985813143087	9.89720406498924	3.04463976417954e-06	1.20562631326328	1
ENSG00000138246.15	DNAJC13	3	132417408	3_82	0	0.0255697909570248	7.69361466659584	1.86790594892379e-06	-0.817852935998258	2
ENSG00000240303.7	ACAD11	3	132658573	3_82	0	0.0438801988206214	12.7317022599085	5.30459775622154e-06	1.38206171953146	1
ENSG00000113971.19	NPHP3	3	132710678	3_82	0	0.0183313799242048	4.60453252169115	8.01453075718085e-07	0.0814367871151759	3
ENSG00000144868.13	TMEM108	3	133042348	3_82	0	0.0189895802666906	4.93154611846473	8.89192643759589e-07	0.298457327984807	1
ENSG00000091527.15	CDV3	3	133573541	3_83	0	0.018419365938629	5.84129877887906	1.02160143342107e-06	-0.48548149233222	1
ENSG00000163781.12	TOPBP1	3	133657980	3_83	0	0.0161001541807523	4.6180996263738	7.05977287896587e-07	0.0098030027158434	1
ENSG00000091513.14	TF	3	133733827	3_83	0	0.0192984142260777	6.32828221751324	1.15959106300055e-06	-0.690517677915576	2
ENSG00000154917.10	RAB6B	3	133894944	3_83	0	0.0894147988467592	21.1789322194181	1.79808766230693e-05	2.38739332967105	2
ENSG00000221972.3	C3orf36	3	133927338	3_83	0	0.0186958944754606	5.86044343157098	1.04033718809754e-06	0.318707634686463	1
ENSG00000174640.12	SLCO2A1	3	134051958	3_83	0	0.0160875638473981	4.61184950601702	7.04470493008225e-07	-0.0205251819486896	1
ENSG00000163785.12	RYK	3	134263639	3_83	0	0.0161118117684972	4.63235169566948	7.08668779943651e-07	0.150512706723487	1
ENSG00000182923.16	CEP63	3	134484758	3_83	0	0.0307125597717356	10.563178831968	3.08040659010188e-06	1.34949648798773	1
ENSG00000129055.12	ANAPC13	3	134486389	3_83	0	0.0171325367717269	5.16837171878672	8.4076148922375e-07	0.456677017076465	1
ENSG00000174611.11	KY	3	134651714	3_83	0	0.0172971377917053	5.29154970181331	8.69069525854288e-07	-0.425170023934468	1
[truncated: 7,470 more rows]
