# Supplementary material for: Adjusting for genetic confounders in transcriptome-wide association studies improves discovery of risk genes of complex traits
Source: Nat Genet. 2024 Jan 26;56(2):336–47. doi: 10.1038/s41588-023-01648-9 (PMC10864181; doi:10.1038/s41588-023-01648-9)
Supplement: Supplementary file 5 — cTWAS results of all analyzed genes across all tissues for IBD, SCZ, and SBP. Results are stored separately for each combination of traits and tissues. Column legends for each set of results are the same as in Supplementary Table 1. [file 41588_2023_1648_MOESM5_ESM.zip › SCZ_Cells_Cultured_fibroblasts.csv]

id	genename	chrom	pos	region_tag	cs_index	PIP	tau2	PVE	z	num_eqtl
ENSG00000131591.17	C1orf159	1	1098863	1_1	0	0.0267632374813963	6.1774135653145	1.56979420677672e-06	0.654164974690113	1
ENSG00000127054.20	INTS11	1	1281631	1_1	0	0.0306858681597035	7.43296691573067	2.16569857775071e-06	-0.965234157376855	1
ENSG00000175756.13	AURKAIP1	1	1374801	1_1	0	0.0633664433957267	14.1355757502191	8.5049199628009e-06	1.67726283671749	1
ENSG00000235098.8	ANKRD65	1	1418223	1_1	0	0.032100185028637	7.84707136372628	2.39173211330003e-06	1.01854887851932	1
ENSG00000228594.3	FNDC10	1	1551523	1_1	0	0.220883530383884	26.1125988523279	5.47659756356971e-05	-2.75643346204821	1
ENSG00000215790.6	SLC35E2	1	1734174	1_1	0	0.0398202872122749	9.8313521387322	3.71719236834472e-06	-1.37164727416825	1
ENSG00000008130.15	NADK	1	1813304	1_1	0	0.0396309593021763	9.78740680111753	3.68298221205238e-06	-1.25160129502346	1
ENSG00000078369.17	GNB1	1	1890186	1_1	0	0.0327250203355084	8.02432090120751	2.49336357195029e-06	-1.16005426100436	1
ENSG00000169885.9	CALML6	1	1910369	1_1	0	0.109657220673813	19.2918458796797	2.00866917415183e-05	2.45652771673283	2
ENSG00000178821.12	TMEM52	1	1918989	1_1	0	0.0259384313211258	5.89033641199476	1.45071200061578e-06	0.863705828418316	2
ENSG00000067606.16	PRKCZ	1	2075289	1_2	0	0.0112102147388683	5.35765696931437	5.70277494096056e-07	-0.536465330927826	1
ENSG00000162585.16	FAAP20	1	2212668	1_2	0	0.0114325663851331	5.13360547503004	5.57267374887139e-07	0.20731138283892	1
ENSG00000157933.9	SKI	1	2292427	1_2	0	0.0211938953765828	9.93569416697884	1.99943089185774e-06	-0.901899617635005	1
ENSG00000116151.13	MORN1	1	2367799	1_2	0	0.0157610411696725	7.67190425251585	1.14811522032025e-06	-0.766946245729401	2
ENSG00000157916.19	RER1	1	2407956	1_2	0	0.0451264551341273	16.5243378996584	7.08031668708192e-06	1.49141331626965	1
ENSG00000157911.9	PEX10	1	2407130	1_2	0	0.0113682199142096	4.99254043818638	5.38904058488455e-07	-0.321096878644489	1
ENSG00000157873.17	TNFRSF14	1	2555429	1_2	0	0.131352700705676	24.9950032429712	3.1173789666642e-05	2.50053191405424	1
ENSG00000157870.14	FAM213B	1	2588863	1_2	0	0.0323502708756847	15.674709630433	4.81476198220828e-06	-2.54037676747988	1
ENSG00000130762.14	ARHGEF16	1	3454845	1_2	0	0.0181996643163127	9.16027485039803	1.58295758865916e-06	-1.05210778530031	1
ENSG00000162591.15	MEGF6	1	3474458	1_2	0	0.0132260988921973	6.29585584371617	7.90649385670145e-07	0.668982938170555	2
ENSG00000235169.7	SMIM1	1	3772844	1_3	0	0.0341552306574889	6.43991931890158	2.08850272273213e-06	-0.748575825534955	1
ENSG00000130764.9	LRRC47	1	3781099	1_3	0	0.0476852329600955	9.51851750867343	4.30973551373783e-06	-1.15227813855002	2
ENSG00000116198.12	CEP104	1	3856515	1_3	0	0.0340766632340329	6.41872345919565	2.07684040440757e-06	0.782094436651945	2
ENSG00000169598.15	DFFB	1	3857154	1_3	0	0.028969143107034	4.92636852560588	1.35506442219055e-06	0.354120856188843	2
ENSG00000198912.10	C1orf174	1	3891607	1_3	0	0.0690148156753996	12.9540399321868	8.4887737914852e-06	-1.55369198656738	1
ENSG00000196581.10	AJAP1	1	4570324	1_4	0	0.016758219016919	5.36338398535264	8.53422620049521e-07	-0.535678661586589	2
ENSG00000069424.14	KCNAB2	1	5991653	1_5	0	0.0336278391994942	5.67772506020801	1.81288692667553e-06	-0.430677093659273	3
ENSG00000131697.17	NPHP4	1	5897529	1_5	0	0.0304748538495432	4.77957399497784	1.38301922710294e-06	0.3212735226404	2
ENSG00000116254.17	CHD5	1	6182116	1_5	0	0.0423304143197144	7.93005145339427	3.18732185950011e-06	1.07090069014981	1
ENSG00000116251.9	RPL22	1	6208961	1_5	0	0.0304410860539214	4.84386324895526	1.40006891504657e-06	-0.281417837359551	1
ENSG00000116237.15	ICMT	1	6235565	1_5	0	0.0348527128820993	5.90559590384961	1.95432915963626e-06	-0.524566440250605	2
ENSG00000158292.6	GPR153	1	6260648	1_5	0	0.0355357653268681	6.75829202153234	2.28034219494881e-06	-1.0909616152422	1
ENSG00000097021.19	ACOT7	1	6274241	1_5	0	0.0338983945592161	6.10710740669512	1.96567667908299e-06	1.11462446411853	1
ENSG00000069812.11	HES2	1	6424818	1_5	0	0.0344161954991159	6.11950142563213	1.99975272433652e-06	-0.708330509429177	1
ENSG00000215788.9	TNFRSF25	1	6466259	1_5	0	0.0302961214494103	4.70784292712977	1.35427354379186e-06	0.041810895882789	2
ENSG00000171680.21	PLEKHG5	1	6491632	1_5	0	0.0343173100618892	5.72707239248425	1.86613607398325e-06	-0.41763697199347	1
ENSG00000162408.10	NOL9	1	6553646	1_5	0	0.0307934193601188	5.23124383034376	1.529538018599e-06	0.794670293706383	1
ENSG00000204859.12	ZBTB48	1	6580056	1_5	0	0.128225958128212	24.797606311396	3.01913901570952e-05	-3.86032146107675	2
ENSG00000041988.15	THAP3	1	6625791	1_5	0	0.0568480907802413	10.7442173273655	5.79946677670214e-06	-1.52159867565176	1
ENSG00000007923.15	DNAJC11	1	6701642	1_5	1	0.220708104227484	28.5918080839475	5.9917998429937e-05	-4.91692799881971	1
ENSG00000171735.18	CAMTA1	1	6788445	1_5	0	0.103370536885447	16.2443583305893	1.59439795855656e-05	-2.21847545564571	1
ENSG00000049245.12	VAMP3	1	7771004	1_6	0	0.0214901961729845	4.59702563435664	9.38025624248113e-07	0.137726328819349	2
ENSG00000116288.12	PARK7	1	7954388	1_6	0	0.021491562046755	4.69165825674377	9.57396309529037e-07	-0.284614469410108	2
ENSG00000116285.12	ERRFI1	1	8024295	1_6	0	0.0297600347552497	7.14267877415359	2.01832895197777e-06	-0.631573305671222	1
ENSG00000162426.14	SLC45A1	1	8332532	1_6	0	0.0251662166100592	11.0801938981656	2.64766288500249e-06	2.50639214747917	2
ENSG00000142599.17	RERE	1	8430260	1_6	1	0.616616055770365	30.2706633160041	0.000177228745508528	5.77941952220881	1
ENSG00000074800.13	ENO1	1	8875090	1_6	0	0.0213647185241164	6.15647851221846	1.2488979140633e-06	-1.49908291201009	2
ENSG00000180758.11	GPR157	1	9079098	1_6	0	0.022145896032057	4.91198914467672	1.03287568040224e-06	0.399985164759784	4
ENSG00000049239.12	H6PD	1	9235385	1_6	0	0.0219122073534017	4.78088019496007	9.94698324728314e-07	0.283987601967768	3
ENSG00000171621.13	SPSB1	1	9289091	1_6	0	0.20481811379634	25.3583600451598	4.93158954159602e-05	-2.65969419325646	1
ENSG00000171612.6	SLC25A33	1	9337596	1_7	0	0.0436841457662135	5.12834868793289	2.12715330355333e-06	0.37247632277024	1
ENSG00000171608.15	PIK3CD	1	9651286	1_7	0	0.0600624396449189	8.0793052518893	4.60759589115324e-06	-1.03357728713739	2
ENSG00000171603.16	CLSTN1	1	9824341	1_7	0	0.0725880200024475	9.84593861852728	6.78608774743661e-06	-1.32783282496798	2
ENSG00000162441.11	LZIC	1	9943171	1_7	0	0.0414828386806095	4.65093724929269	1.83191932647835e-06	-0.150182004129102	1
ENSG00000162444.11	RBP7	1	9996852	1_7	0	0.0742147635697593	10.0531290849946	7.08416983022033e-06	-1.90499160516626	1
ENSG00000054523.17	KIF1B	1	10210333	1_7	0	0.0688146424164042	9.34687595925406	6.10723643485969e-06	1.87944313553117	2
ENSG00000142657.20	PGD	1	10401120	1_7	0	0.0689690100920412	9.36791705188769	6.13471548731506e-06	1.38628857109268	1
ENSG00000175279.21	CENPS	1	10429947	1_7	0	0.0421417623773771	4.79639566089182	1.91922146460421e-06	0.328740942107426	2
ENSG00000241563.3	CORT	1	10449646	1_7	0	0.0410628887303648	4.55704086439568	1.77676429436948e-06	0.38170847124204	1
ENSG00000160049.11	DFFA	1	10466087	1_7	0	0.042130782963939	4.79399920178107	1.91776277464e-06	0.19717825803378	3
ENSG00000120948.16	TARDBP	1	11012060	1_8	0	0.0806069106550229	12.5247629073324	9.58603889787774e-06	-1.60812924419614	1
ENSG00000009724.16	MASP2	1	11046260	1_8	0	0.0345354432938673	4.65891153125206	1.52773101462903e-06	0.212500553645236	1
ENSG00000116649.9	SRM	1	11060199	1_8	0	0.0366474066413541	5.20536108237223	1.81130466112891e-06	0.462822052957514	2
ENSG00000171824.13	EXOSC10	1	11104880	1_8	0	0.0366937584164354	5.217001617759	1.81765127537744e-06	0.291345148323821	1
ENSG00000132879.13	FBXO44	1	11656698	1_8	0	0.0347649376297376	4.71986266185646	1.55800272565342e-06	-0.216711007517256	1
ENSG00000116663.10	FBXO6	1	11664651	1_8	0	0.0349676182874162	4.77336294511766	1.58484906105482e-06	-0.218999301167448	2
ENSG00000177674.15	AGTRAP	1	11737177	1_9	0	0.0422227084448783	5.85878119823202	2.34882556044822e-06	0.808859868721202	2
ENSG00000177000.10	MTHFR	1	11790308	1_9	0	0.111945935939684	14.9753992640565	1.59178401288029e-05	-2.25061383246335	3
ENSG00000011021.21	CLCN6	1	11790308	1_9	0	0.0504937194396303	7.51308716894338	3.60207861556537e-06	-1.19258155280848	3
ENSG00000116685.15	KIAA2013	1	11912754	1_9	0	0.0468627515695411	6.82227515824818	3.03566898232055e-06	-1.19846162953348	2
ENSG00000083444.16	PLOD1	1	11935984	1_9	0	0.0761775783045801	11.3423933685446	8.20406824088623e-06	1.67496533325411	1
ENSG00000116688.16	MFN2	1	11986032	1_9	0	0.058718580247394	8.91353387007083	4.96961634134354e-06	1.10162082238628	2
ENSG00000116691.10	MIIP	1	12022869	1_9	0	0.0368017208831762	4.59165929027734	1.60448321836181e-06	-0.0380007621937368	1
ENSG00000120949.14	TNFRSF8	1	12069912	1_9	0	0.0592230260871577	8.99305081178354	5.05702427723078e-06	-0.975538865788785	1
ENSG00000028137.18	TNFRSF1B	1	12186118	1_9	0	0.0372940433635577	4.7140774717051	1.66929688798629e-06	-0.237418853972387	1
ENSG00000048707.13	VPS13D	1	12232414	1_9	0	0.0369105028735159	4.6188475715169	1.61875450123252e-06	-0.13225180637396	1
ENSG00000162493.16	PDPN	1	13583417	1_10	0	0.0545586276268677	8.39101504541032	4.34685680770605e-06	1.1177311343541	2
ENSG00000142621.19	FHAD1	1	15175170	1_11	0	0.0323110813573443	10.70823503968	3.2852376000367e-06	1.26616745997344	1
ENSG00000142634.12	EFHD2	1	15418884	1_11	0	0.020984517624602	6.74998357427412	1.34492821056352e-06	-0.82003856594094	1
ENSG00000132906.17	CASP9	1	15526781	1_11	0	0.0233948593907256	7.74542649162884	1.72053365704683e-06	1.09228770659765	2
ENSG00000116138.12	DNAJC16	1	15526794	1_11	0	0.0219261675285314	7.15170813568316	1.48891500691382e-06	1.03680234271588	1
ENSG00000116771.5	AGMAT	1	15584636	1_11	0	0.0216951339235237	7.05477714415408	1.45325903400213e-06	0.922878513463316	2
ENSG00000116786.11	PLEKHM2	1	15683361	1_11	0	0.0571610688230599	15.9776707547206	8.67183897949805e-06	1.88756646517518	2
ENSG00000162461.7	SLC25A34	1	15735883	1_11	0	0.0242606715741087	8.07830028128343	1.86088788242511e-06	-0.861502200055261	2
ENSG00000162458.12	FBLIM1	1	15749486	1_11	0	0.0197289969936166	6.18552022656774	1.15872035125914e-06	0.573826059809659	3
ENSG00000233954.6	UQCRHL	1	15809022	1_11	0	0.0240523633911489	7.99928610599466	1.82686469825815e-06	1.10019479677428	1
ENSG00000116809.11	ZBTB17	1	15976487	1_11	0	0.0285934886322877	9.58531017818337	2.60238000737612e-06	-1.14096611009942	1
ENSG00000186510.11	CLCNKA	1	16018653	1_11	0	0.0191672722492816	5.92138536137624	1.0776581905696e-06	0.609332145207547	3
ENSG00000173641.17	HSPB7	1	16019124	1_11	0	0.018866089396801	5.77655537865119	1.03478047607441e-06	0.523783635728462	1
ENSG00000184908.17	CLCNKB	1	16054320	1_11	0	0.0225754182784812	7.41897146728973	1.59029210647926e-06	-1.06625711105642	1
ENSG00000142632.16	ARHGEF19	1	16204221	1_11	0	0.238829293584671	29.697277592583	6.7344421930007e-05	3.51769866346124	2
ENSG00000132881.11	RSG1	1	16233224	1_11	0	0.0191798831134509	5.9275106116517	1.07948271601454e-06	-0.920775341095839	2
ENSG00000037637.10	FBXO42	1	16352086	1_11	0	0.0490390966342559	14.5564920294895	6.77792228574329e-06	-2.13710881005031	2
ENSG00000055070.16	SZRD1	1	16352086	1_11	0	0.053279172626911	15.3246797516299	7.75258035605706e-06	2.37506938786307	2
ENSG00000157191.19	NECAP2	1	16440864	1_11	0	0.0269549664046383	9.04397319807812	2.31470397955378e-06	-1.50744939335364	1
ENSG00000117122.13	MFAP2	1	16980453	1_12	0	0.0254448651265051	9.09224261897316	2.19668895285928e-06	-2.42993160043997	2
ENSG00000159363.17	ATP13A2	1	16988930	1_12	0	0.0343387825145836	11.7238825873727	3.82255506555674e-06	-2.76000229744879	1
ENSG00000117118.9	SDHB	1	17044726	1_12	0	0.793555927319877	20.6214229147986	0.000155379444955358	-4.04062295384487	2
ENSG00000074964.16	ARHGEF10L	1	17555981	1_12	0	0.0370490398472305	10.0298636193263	3.52833149978833e-06	1.13142075747097	1
ENSG00000142623.9	PADI1	1	17205087	1_12	0	0.0333793356357647	9.15389263346949	2.90122158212587e-06	1.04299859964009	1
ENSG00000142619.4	PADI3	1	17259342	1_12	0	0.0214675395256875	5.10872015532017	1.0413381554911e-06	-0.458937678121063	1
ENSG00000159423.16	ALDH4A1	1	18902884	1_13	0	0.0418267611542286	11.7929899983513	4.68355433976383e-06	-1.33514065217232	1
ENSG00000169991.10	IFFO2	1	18921855	1_13	0	0.0189983494455226	4.54898216738409	8.2059242330289e-07	0.0968605621090598	3
ENSG00000127481.14	UBR4	1	19211261	1_13	0	0.0191864453787295	4.63131153262258	8.43715278988807e-07	-0.131839684862844	2
ENSG00000053372.4	MRTO4	1	19253475	1_13	0	0.0194676134535928	4.76696091315325	8.81153766741234e-07	-0.278025769669091	2
ENSG00000162482.4	AKR7A3	1	19293479	1_13	0	0.0210477273981963	5.47311309593117	1.09379775976241e-06	0.543224780285003	1
ENSG00000053371.12	AKR7A2	1	19311815	1_13	0	0.0773837326204002	17.4012062073867	1.27857563609721e-05	1.972891206266	1
ENSG00000040487.12	PQLC2	1	19312389	1_13	0	0.0244157032263055	6.79332936823172	1.57488666489386e-06	0.860394366550499	3
ENSG00000077549.17	CAPZB	1	19461192	1_13	0	0.0201124438351907	5.0370703534061	9.61922886655504e-07	-0.464499583461574	1
ENSG00000173436.13	MINOS1	1	19572856	1_13	0	0.0935770296452462	19.1340066839511	1.70009258692382e-05	2.32113204901618	3
ENSG00000158747.13	NBL1	1	19638205	1_13	0	0.0191806542158087	4.63063569795068	8.43337531303025e-07	0.0892973073151804	1
ENSG00000162542.13	TMCO4	1	19777831	1_13	0	0.0213090790212291	5.58844832064148	1.1307154225356e-06	0.538205071833377	1
ENSG00000169914.5	OTUD3	1	19882213	1_13	0	0.0546738238244664	14.2402586582456	7.39255771184178e-06	1.70037115018889	4
ENSG00000188257.10	PLA2G2A	1	19979930	1_13	0	0.0232115709377465	6.35791549422729	1.40125340882332e-06	0.659238143536745	1
ENSG00000127472.10	PLA2G5	1	20028276	1_13	0	0.0244601429698385	6.86706601650807	1.59487852548574e-06	0.785434042217697	2
ENSG00000090432.6	MUL1	1	20508105	1_14	0	0.0666768408496437	10.7453499356154	6.80288257971816e-06	1.492166114077	2
ENSG00000183114.7	FAM43B	1	20552199	1_14	0	0.159281748098212	18.4694533268023	2.793299162832e-05	2.17296606810006	1
ENSG00000158825.5	CDA	1	20607103	1_14	0	0.0389774344132335	5.93388617546083	2.19608860042554e-06	-0.73531063878715	1
ENSG00000158828.7	PINK1	1	20589038	1_14	0	0.0337472386989766	4.6042287214682	1.47534140116667e-06	-0.127522653721902	3
ENSG00000117245.12	KIF17	1	20700456	1_14	0	0.0781915903700985	13.3368067879076	9.90168948522779e-06	1.97095935177223	2
ENSG00000189410.11	SH2D5	1	20733294	1_14	0	0.0404522209628163	6.20957727022757	2.38507369890168e-06	0.65883349900142	1
ENSG00000075151.20	EIF4G3	1	21058943	1_14	0	0.064597344015341	9.51082794060056	5.83351586955403e-06	0.0872505643247371	2
ENSG00000117298.14	ECE1	1	21265486	1_14	0	0.0614578630410856	11.5958722689749	6.76672107093357e-06	2.22217643996368	1
ENSG00000142794.18	NBPF3	1	21439960	1_15	0	0.0356830094582932	7.90068644411509	2.6768479188018e-06	0.986594729373729	1
ENSG00000162551.13	ALPL	1	21506131	1_15	0	0.0439734858549554	10.1292907894524	4.22928868047926e-06	-1.36474854024838	3
ENSG00000090686.15	USP48	1	21783303	1_15	0	0.139503220865221	18.9400675587714	2.50878333034571e-05	-2.28502473609806	1
ENSG00000187942.11	LDLRAD2	1	21820584	1_15	0	0.026349556407808	5.09178730530652	1.27391648927757e-06	-0.269138900654755	1
ENSG00000142798.17	HSPG2	1	21936377	1_15	0	0.0428887558143032	9.25820065396934	3.77022642974528e-06	0.944154480460819	1
ENSG00000142789.19	CELA3A	1	22001714	1_15	0	0.0897746837087953	15.9778451404144	1.36197610458688e-05	-1.69371603991579	1
ENSG00000070831.15	CDC42	1	22032254	1_15	0	0.028843219420495	7.92727914302146	2.17102728621586e-06	-1.42004444910057	1
ENSG00000162552.14	WNT4	1	22144389	1_15	0	0.0246957405064173	4.78781756778435	1.12268273463291e-06	0.519327014127482	2
ENSG00000184677.16	ZBTB40	1	22453334	1_15	0	0.0281071494565637	5.71771596927968	1.52593761084264e-06	-0.576574774373939	1
ENSG00000173372.16	C1QA	1	22636107	1_15	0	0.0253989410993419	4.78224249492236	1.15330613429141e-06	0.308400953318026	2
ENSG00000173369.15	C1QB	1	22653162	1_15	0	0.0431129651981733	9.53869863046957	3.9047606495689e-06	1.14903441971651	1
ENSG00000133216.16	EPHB2	1	22689610	1_15	0	0.0372319933437975	8.20350782016102	2.90010205810997e-06	-0.944819725707261	1
ENSG00000004487.15	KDM1A	1	23040391	1_16	0	0.0679684249902486	12.9606242288384	8.36431773984126e-06	1.69010341576348	1
ENSG00000169641.13	LUZP1	1	23178302	1_16	0	0.0311134130332943	5.73140451932594	1.69319162983229e-06	-0.719709994426914	1
ENSG00000125945.14	ZNF436	1	23369659	1_16	0	0.0310379925386559	5.70910155699062	1.68251439951674e-06	0.542713739567953	1
ENSG00000204219.9	TCEA3	1	23424647	1_16	0	0.0292802264971919	5.17359558038499	1.43834909890563e-06	0.463701568767571	2
ENSG00000088280.18	ASAP3	1	23484995	1_16	0	0.0273367637491607	4.54322294374203	1.17925722357852e-06	0.0155306999287134	1
ENSG00000007968.6	E2F2	1	23528828	1_16	0	0.0371492240074528	7.36265601136059	2.59705802859771e-06	-0.869529664215435	2
ENSG00000142676.12	RPL11	1	23691734	1_17	0	0.0782038077184841	15.0393700715398	1.11674737963294e-05	-1.74650749799735	1
ENSG00000057757.9	PITHD1	1	23782193	1_17	0	0.0256202461189317	4.71498590538433	1.14699385995975e-06	0.319694117832339	1
ENSG00000117308.14	GALE	1	23800401	1_17	0	0.0255323884141958	4.68349460237566	1.13542607458977e-06	0.21390897872192	1
ENSG00000117305.14	HMGCL	1	23840046	1_17	0	0.0271987326494604	5.26330568208595	1.35926664102472e-06	0.301803241684083	1
ENSG00000179163.11	FUCA1	1	23866260	1_17	0	0.0279214143860567	5.50392554661713	1.45917493626066e-06	-0.512295182973408	2
ENSG00000142661.18	MYOM3	1	24150967	1_17	0	0.0252729145575612	4.5898498409274	1.10141554968566e-06	0.10313377287706	1
ENSG00000142677.3	IL22RA1	1	24139682	1_17	0	0.0281319597516955	5.5728712597614	1.48859444711244e-06	-0.50793210452045	2
ENSG00000158055.15	GRHL3	1	24318866	1_17	0	0.0251865645832505	4.55847635584573	1.09014944394813e-06	-0.0878788171790553	1
ENSG00000001460.17	STPG1	1	24416496	1_17	0	0.0251952885251756	4.56165149171706	1.09128663177338e-06	0.14798864794012	1
ENSG00000001461.16	NIPAL3	1	24415329	1_17	0	0.0691392140620822	13.8865680017671	9.11626120569928e-06	-1.79440734611902	2
ENSG00000117602.11	RCAN3	1	24502439	1_17	0	0.0345173799839404	7.45264123767055	2.44256109577336e-06	-0.89498896025604	1
ENSG00000169504.14	CLIC4	1	24745089	1_17	0	0.0264322722554817	5.00111047070711	1.2551578414086e-06	-0.262473595019952	1
ENSG00000020633.18	RUNX3	1	24949368	1_17	0	0.0297837547779759	6.09669831549761	1.72413611713173e-06	0.690092703732354	1
ENSG00000175707.8	KDF1	1	26952030	1_18	0	0.0950599174647367	15.8251094507582	1.42837273615099e-05	2.76767933769482	2
ENSG00000183726.10	TMEM50A	1	25342566	1_18	0	0.111860767396477	16.5889695874809	1.76195414684331e-05	1.85132832059418	1
ENSG00000188672.17	RHCE	1	25351114	1_18	0	0.0303196396681853	4.54529518099188	1.30852952081518e-06	-0.0050496197253218	2
ENSG00000162430.16	SELENON	1	25801517	1_18	0	0.0302956368112681	4.537196334835	1.30516390646972e-06	0.097684290385463	1
ENSG00000117640.17	MTFR1L	1	25818183	1_18	0	0.033459371982955	5.46218897068887	1.7353293132368e-06	-0.615087213641124	1
ENSG00000117632.22	STMN1	1	25909425	1_18	0	0.0618886660655589	11.1671627017428	6.56222871064704e-06	1.47211259159493	1
ENSG00000158006.13	PAFAH2	1	25998029	1_18	0	0.0438849958291132	7.97295389932886	3.32225306802027e-06	1.09697377672811	1
ENSG00000158008.9	EXTL1	1	26019793	1_18	0	0.042279731204413	7.62823540819533	3.06234207469269e-06	-1.04383583750113	1
ENSG00000158022.6	TRIM63	1	26067922	1_18	0	0.0436090662232548	7.85752998357417	3.25357057107898e-06	-0.960900419404738	2
ENSG00000175087.9	PDIK1L	1	26112735	1_18	0	0.0317031113677831	4.94453489155342	1.48841736767511e-06	0.359566370853815	1
ENSG00000236782.6	RP11-96L14.7	1	26180262	1_18	0	0.168369957302162	20.4560784428548	3.27027578760814e-05	2.67656278058554	1
ENSG00000142675.17	CNKSR1	1	26163267	1_18	0	0.0320049650950041	5.09562988766851	1.54850506743283e-06	0.658580304435829	2
ENSG00000142669.14	SH3BGRL3	1	26155098	1_18	0	0.0971041031208969	15.1348802863051	1.39544899831349e-05	2.17286201742973	1
ENSG00000169442.8	CD52	1	26317723	1_18	0	0.0521355890718301	9.72563153258022	4.81448118124761e-06	1.72163733665334	2
ENSG00000158062.20	UBXN11	1	26306694	1_18	0	0.0415681954302882	7.42115441219193	2.92907192430866e-06	-1.11065278650677	3
ENSG00000117682.16	DHDDS	1	26427451	1_18	0	0.0433491206326626	7.87834120733185	3.24274258324223e-06	1.0314620005682	4
ENSG00000117676.13	RPS6KA1	1	26529971	1_18	0	0.0332398600456337	5.38505163002293	1.69959895289005e-06	-0.617345524410407	1
ENSG00000117713.18	ARID1A	1	26693642	1_18	0	0.0656395771752453	12.070104561919	7.52270798823907e-06	-2.74676117984853	1
ENSG00000060642.10	PIGV	1	26787956	1_18	0	0.0784424810808129	13.6077739037711	1.01352812149732e-05	2.85313252225059	2
ENSG00000204160.11	ZDHHC18	1	26828675	1_18	0	0.0433775199314748	8.59134446365778	3.53853297357034e-06	1.97319444004977	1
ENSG00000142751.14	GPN2	1	26890178	1_18	0	0.0858396119908468	14.1720021758094	1.15509140688668e-05	-2.95522531070365	1
ENSG00000162511.7	LAPTM5	1	30757348	1_20	0	0.0189676107950441	10.8172112513876	1.94816320955669e-06	1.36958146604316	2
ENSG00000162512.15	SDC3	1	30809672	1_20	0	0.0265094976313363	13.4408250501698	3.38317780275624e-06	1.34109708173395	1
ENSG00000134644.15	PUM1	1	31046155	1_20	0	0.0123827103136023	7.3823708368117	8.67978498450645e-07	-1.19549428500878	2
ENSG00000084628.9	NKAIN1	1	31239467	1_20	0	0.00999624222299478	5.00452127292021	4.75003388349955e-07	-0.398534788099007	1
ENSG00000121769.7	FABP3	1	31371818	1_20	0	0.0393719029966192	14.6191138341846	5.46518479059657e-06	-3.19842617366655	1
ENSG00000168528.11	SERINC2	1	31406467	1_20	0	0.0399933410185602	17.9401107944489	6.81255786202879e-06	-2.91909109280043	3
ENSG00000142910.15	TINAGL1	1	31576075	1_20	0	0.0107710339404794	5.89377604713119	6.02765546641928e-07	-0.753995154866172	1
ENSG00000162517.12	PEF1	1	31644486	1_20	0	0.00976004773190287	4.82651173695248	4.47283322235949e-07	-0.345081858042721	2
ENSG00000184007.18	PTP4A2	1	31945136	1_20	0	0.0181486042564339	10.587817556043	1.82451348073404e-06	-1.38529192455148	1
ENSG00000025800.13	KPNA6	1	32108863	1_21	0	0.0469320007393186	11.4101697796498	5.08462082962338e-06	-1.60312708411667	1
ENSG00000084623.11	EIF3I	1	32222176	1_21	0	0.0371765613077784	9.25925788286154	3.2684571331276e-06	1.38181198006749	1
ENSG00000160055.19	TMEM234	1	32222176	1_21	0	0.0371765613077784	9.25925788286154	3.2684571331276e-06	-1.38181198006749	1
ENSG00000183615.5	FAM167B	1	32246914	1_21	0	0.084687591975252	16.9105489629335	1.35979953156197e-05	-1.99580624313167	1
ENSG00000176261.15	ZBTB8OS	1	32650758	1_21	0	0.0223067780587045	4.56944779557028	9.67827511219571e-07	-0.0918335764830099	1
ENSG00000162520.14	SYNC	1	32705224	1_21	0	0.0225304795122117	4.66081175627172	9.97078598007514e-07	-0.0618182695309045	1
ENSG00000116497.17	S100PBP	1	32795935	1_21	0	0.0246085430081341	5.46898667623936	1.27788026579643e-06	-0.492668244515552	1
ENSG00000160097.16	FNDC5	1	32872031	1_21	0	0.0245955271031755	5.46413706479553	1.2760718136752e-06	-0.473577833998959	2
ENSG00000121905.9	HPCA	1	32886832	1_21	0	0.0293698703205441	7.09149576048177	1.977594626408e-06	0.800719485930303	1
ENSG00000116514.16	RNF19B	1	32970305	1_21	0	0.0229572854485594	4.83266446695025	1.05342731199688e-06	-0.58155736245511	1
ENSG00000004455.16	AK2	1	33080995	1_21	0	0.0254344005511695	5.77154785583925	1.39383448190869e-06	1.10300715651031	1
ENSG00000142920.16	AZIN2	1	33080995	1_21	0	0.160010999585019	22.9870158291005	3.49244704636532e-05	2.70895935813182	2
ENSG00000116525.13	TRIM62	1	33182762	1_21	0	0.0227354552230443	4.74374197987553	1.02405223582992e-06	0.263927989348722	1
ENSG00000160094.14	ZNF362	1	33257610	1_21	0	0.0336108635862344	8.33109216294635	2.6587592074777e-06	1.33251838021788	2
ENSG00000121903.14	ZSCAN20	1	33482375	1_21	0	0.0993124598639078	18.4132562313215	1.73632785510261e-05	2.33878222597869	1
ENSG00000121904.17	CSMD2	1	33876738	1_21	0	0.0316313857504277	7.77297079759881	2.33454715932374e-06	-0.945806160598398	4
ENSG00000189280.3	GJB5	1	34798461	1_22	0	0.0190809832290278	5.96465354894873	1.08064579971564e-06	-0.723918383681009	1
ENSG00000188910.7	GJB3	1	34780696	1_22	0	0.0166344558610928	4.67379260494257	7.38202366080054e-07	0.174989873417094	2
ENSG00000189433.5	GJB4	1	34780696	1_22	0	0.023098365158559	7.68949689319531	1.68646202097106e-06	-1.00237572934772	1
ENSG00000163866.8	SMIM12	1	34852255	1_22	0	0.0182643710014881	5.45140136085924	9.45388413497695e-07	0.31835143092007	2
ENSG00000116544.11	DLGAP3	1	34851871	1_22	0	0.0567462970386183	16.2665638031477	8.76457264067924e-06	2.04161431920174	1
ENSG00000197056.9	ZMYM1	1	35059408	1_22	0	0.0230541318572085	7.56001876964064	1.65488966328896e-06	-0.941410825383053	1
ENSG00000116819.6	TFAP2E	1	35573174	1_22	0	0.317074841938637	22.5999819019241	6.80404649667544e-05	4.23988844068056	1
ENSG00000142686.7	C1orf216	1	35715050	1_22	0	0.227081291173669	21.9561922107561	4.73408199593208e-05	4.24224107021763	2
ENSG00000134698.10	AGO4	1	35808004	1_22	0	0.0171887483787527	4.99388016635013	8.15041584658236e-07	0.0976781255158655	2
ENSG00000054118.13	THRAP3	1	36225269	1_22	0	0.0279055635222799	8.51454912269898	2.25605586326221e-06	0.151829000626497	1
ENSG00000214193.10	SH3D21	1	36307804	1_22	0	0.112539786317328	21.5562153206392	2.30343518296497e-05	-1.87481550431983	1
ENSG00000196182.10	STK40	1	36364099	1_22	0	0.0492503905615488	13.1530572271635	6.15083086952092e-06	-0.728250657147482	1
ENSG00000181817.5	LSM10	1	36397922	1_22	0	0.0166314363259278	4.77057214942789	7.53351439843659e-07	0.426744049964244	1
ENSG00000116885.18	OSCP1	1	36399959	1_22	0	0.0667042607386103	17.6986415363235	1.12096203854813e-05	-2.03614619342207	1
ENSG00000163875.15	MEAF6	1	37513296	1_23	0	0.0338935937838639	4.57876554751525	1.47354506826025e-06	-0.0843507389529817	2
ENSG00000163877.10	SNIP1	1	37788939	1_23	0	0.0338882248854676	4.57732356217895	1.47284766372956e-06	-0.307034585825091	1
ENSG00000163879.10	DNALI1	1	37556851	1_23	0	0.0341938878962494	4.65991821368075	1.51294860331843e-06	-0.167943647345329	2
ENSG00000134697.12	GNL2	1	37591215	1_23	0	0.0394628304242215	5.97997511985726	2.24070666074167e-06	-0.949007342476952	1
ENSG00000169218.13	RSPO1	1	37635248	1_23	0	0.0424705282259383	6.65766033874255	2.68476757377918e-06	0.704357318831484	1
ENSG00000116922.14	C1orf109	1	37691952	1_23	0	0.0619761235139696	10.1607585861855	5.97926687872025e-06	1.39061958911502	1
ENSG00000197982.13	C1orf122	1	37806988	1_23	0	0.0349161359036695	4.85231704637901	1.60869140544885e-06	-0.697797426102211	1
ENSG00000188786.9	MTF1	1	37859751	1_23	0	0.0963898708843962	14.3012845587614	1.30889209071576e-05	-2.13866537118629	2
ENSG00000204084.12	INPP5B	1	37946598	1_23	0	0.134628953736668	17.4860776329056	2.23526114878391e-05	-2.26124876584673	1
ENSG00000183431.11	SF3A3	1	37986909	1_23	0	0.0347909950944068	4.81927918065428	1.59201198591618e-06	0.833828393288692	1
ENSG00000183386.9	FHL3	1	37996149	1_23	0	0.0358458611979784	5.09406063642552	1.73380609684379e-06	0.165724045998928	2
ENSG00000183520.11	UTP11	1	37996149	1_23	0	0.0358263899402252	5.08905642217635	1.73116200277918e-06	0.197068866335976	1
ENSG00000196449.3	YRDC	1	38463965	1_24	0	0.0172622257688232	4.97450777966763	8.15350428050191e-07	0.699642551606116	1
ENSG00000214114.8	MYCBP	1	38873777	1_24	0	0.0464889784561022	13.7352425994502	6.06294647918853e-06	-1.97574154192716	1
ENSG00000131233.9	GJA9	1	38881233	1_24	0	0.0449461558049084	13.4253770961862	5.72949629412668e-06	1.95118702948354	1
ENSG00000158315.10	RHBDL2	1	38941917	1_24	0	0.0203885756127609	6.25208499946616	1.21034493390516e-06	-1.08274233068181	1
ENSG00000174574.15	AKIRIN1	1	38972945	1_24	0	0.212498861847383	27.5941474617689	5.56763794344247e-05	-3.41507576097454	3
ENSG00000168653.10	NDUFS5	1	39028109	1_24	0	0.0213191056659553	6.72418422702937	1.36114998436534e-06	0.657948613322688	2
ENSG00000183682.7	BMP8A	1	39491629	1_24	0	0.0296273749574402	9.58241701354265	2.69566324710669e-06	-1.63390233145776	2
ENSG00000090621.13	PABPC4	1	39554348	1_24	0	0.0241542898884101	7.66396826817496	1.75770249382892e-06	1.61900134529916	2
ENSG00000163909.7	HEYL	1	39640410	1_24	0	0.0216268049363448	6.78968900743831	1.39424675499262e-06	1.1191967185788	2
ENSG00000043514.15	TRIT1	1	39880989	1_25	0	0.307692768415675	32.7982305582977	9.58219711693937e-05	-3.3067311152584	3
ENSG00000131236.16	CAP1	1	40039999	1_25	0	0.0145844682026351	6.24769362388227	8.65182485399619e-07	0.424957930630185	2
ENSG00000131238.16	PPT1	1	40083228	1_25	0	0.0288459573294254	12.1334240073829	3.32327077210726e-06	-1.25268509812735	3
ENSG00000084073.8	ZMPSTE24	1	40257946	1_25	0	0.0263367664158849	11.7043649844679	2.92689878883186e-06	1.32395353778829	1
ENSG00000084070.11	SMAP2	1	40388137	1_25	0	0.023123040269308	10.4660687995289	2.29787244642753e-06	-0.998348081707742	2
ENSG00000187801.14	ZFP69B	1	40449693	1_25	0	0.014243060952954	6.31115453417215	8.53511828117947e-07	0.692860725869596	1
ENSG00000187815.9	ZFP69	1	40477181	1_25	0	0.0164831742653416	7.81434949865914	1.22301301350845e-06	-1.08585207045579	1
ENSG00000164002.11	EXO5	1	40506559	1_25	0	0.075575655020567	21.7632868329338	1.56172226760806e-05	2.34266242087287	3
ENSG00000117010.15	ZNF684	1	40530624	1_25	0	0.0145936447223244	7.6411405705154	1.05881322052679e-06	-1.65167373432003	1
ENSG00000179862.6	CITED4	1	40879410	1_25	0	0.0704852206356612	21.1575211190703	1.41599018608531e-05	2.24545217128918	1
ENSG00000171790.15	SLFNL1	1	41023485	1_25	0	0.0146115934314195	6.58935848458832	9.14193463137157e-07	0.620337787701421	1
ENSG00000010803.16	SCMH1	1	41243240	1_25	0	0.0185018082945623	9.23170753889668	1.62178623897275e-06	-1.51309689758057	1
ENSG00000127124.14	HIVEP3	1	41736443	1_27	0	0.0131806492909791	5.73707151673659	7.18000034366115e-07	-0.643403893341599	1
ENSG00000198815.8	FOXJ3	1	42336538	1_27	0	0.0222122333695901	10.4881852707172	2.21202471426221e-06	1.280432088557	1
ENSG00000066185.12	ZMYND12	1	42453835	1_27	0	0.0234796806830028	10.7457727793662	2.39567133397541e-06	-1.68244920110072	2
ENSG00000186409.14	CCDC30	1	42463459	1_27	0	0.0198242736263393	9.19197913899331	1.73022949181532e-06	1.61010095788574	2
ENSG00000117385.15	P3H1	1	42728923	1_27	0	0.0115439580021066	4.55898933975976	4.99713073455994e-07	-0.0610108501692791	2
ENSG00000164008.14	C1orf50	1	42767127	1_27	0	0.0124111666475505	5.17861582180046	6.10272355798697e-07	0.592043155708627	1
ENSG00000177868.11	SVBP	1	42816057	1_27	0	0.0116675490325804	4.64132197998554	5.14184201916809e-07	-0.347597144843349	4
ENSG00000164010.13	ERMAP	1	42816759	1_27	0	0.0116069277192916	4.60887335811517	5.07936534448162e-07	-0.121015155020479	1
ENSG00000117394.20	SLC2A1	1	42959411	1_27	0	0.207455794802442	30.8570607611606	6.07823550150384e-05	3.04598934487486	1
ENSG00000243710.7	CFAP57	1	43172765	1_27	0	0.0151763071560531	7.03601757033374	1.01388901994693e-06	0.824061046125168	2
ENSG00000117395.12	EBNA1BP2	1	43176739	1_27	0	0.0115210286258582	4.53996899894024	4.96639822226963e-07	-0.0619247708730683	2
ENSG00000159479.16	MED8	1	43191510	1_27	0	0.0116894234190528	4.94798594983207	5.49185351403475e-07	0.630178260414039	2
ENSG00000171872.4	KLF17	1	44050024	1_27	0	0.0115178080557512	4.53845912909105	4.96335869630476e-07	-0.300288868368556	1
ENSG00000066056.13	TIE1	1	43300755	1_27	0	0.0588786480068358	23.4144045613642	1.30899607328112e-05	-3.18446978909538	1
ENSG00000066135.12	KDM4A	1	43649383	1_27	0	0.0141065112489899	18.6161180169181	2.49348143924285e-06	-4.12930525155817	1
ENSG00000126091.19	ST3GAL3	1	43991633	1_27	0	0.0240159200070853	19.8567686874216	4.5279873183721e-06	-3.74458569310419	1
ENSG00000159214.12	CCDC24	1	43990199	1_27	0	0.012223072472591	9.58643169948553	1.11258901058086e-06	2.59628638123391	3
ENSG00000117407.16	ARTN	1	43927861	1_27	0	0.0333031792404874	18.4554553185438	5.83590019216346e-06	2.90780240220004	2
ENSG00000117408.10	IPO13	1	43947230	1_27	0	0.0131903335143798	10.3936026639941	1.30172511397889e-06	-2.64595647199519	2
ENSG00000117410.13	ATP6V0B	1	43974045	1_27	0	0.0432697222573268	24.0757794329481	9.89149327932856e-06	-3.65857418526546	2
ENSG00000117411.16	B4GALT2	1	43977258	1_27	0	0.0151455315903938	8.4179871747574	1.21057075412387e-06	-1.60208697161512	2
ENSG00000196517.11	SLC6A9	1	44031577	1_27	0	0.011516332726887	4.76296948238124	5.20822094296427e-07	-0.799753120171281	2
ENSG00000178028.13	DMAP1	1	44213884	1_27	0	0.174152323240928	30.0105012889812	4.96249313612197e-05	3.46153556943643	2
ENSG00000117419.14	ERI3	1	44354576	1_27	0	0.0348571866546016	15.2644758558104	5.05209635665928e-06	-2.19462074945564	2
ENSG00000198520.10	C1orf228	1	44667283	1_28	0	0.0471275948209878	7.2309747403858	3.23570944877133e-06	-1.05904787364698	2
ENSG00000142945.12	KIF2C	1	44739744	1_28	0	0.139633340823183	17.4491999785507	2.31346027051107e-05	-2.27137407975464	2
ENSG00000142937.11	RPS8	1	44775702	1_28	0	0.0394522336403447	5.58916576198619	2.09370737667345e-06	-0.409657565603085	1
ENSG00000173846.12	PLK3	1	44802360	1_28	0	0.0466901841719534	7.14470313055232	3.16743106609905e-06	-0.966302528258301	1
ENSG00000117425.13	PTCH2	1	44842737	1_28	0	0.0976942361863198	14.0401450332488	1.30238064240528e-05	-2.08063248801166	1
ENSG00000126107.14	HECTD3	1	45010991	1_28	0	0.0624402598366282	9.84186319410938	5.83498067867541e-06	-1.57409635887715	1
ENSG00000162415.6	ZSWIM5	1	45284623	1_28	0	0.0352974247476178	4.56393377494113	1.52960661020999e-06	-0.0342472142477019	2
ENSG00000132781.17	MUTYH	1	45336998	1_28	0	0.0757711868034564	11.6487694668363	8.38072397217999e-06	1.50218606853229	2
ENSG00000280670.2	CCDC163	1	45499668	1_28	0	0.0398486113349684	5.68134239058126	2.14961929378789e-06	-0.771798716546526	1
ENSG00000132763.14	MMACHC	1	45499635	1_28	0	0.0404326341168104	5.81553196726005	2.23264091823658e-06	-0.5850854604201	2
ENSG00000117450.13	PRDX1	1	45523019	1_28	0	0.0396877775802483	5.64404411428655	2.12688778234408e-06	-0.756514872932345	1
ENSG00000117448.13	AKR1A1	1	45551015	1_28	0	0.0386646848743008	5.40323730346478	1.98365395886299e-06	0.502635799095005	2
ENSG00000132780.16	NASP	1	45580766	1_28	0	0.050566677926732	7.8829632462866	3.78487308516341e-06	1.18727868097755	1
ENSG00000159588.14	CCDC17	1	45624129	1_28	0	0.0383007945915854	5.31607209203284	1.9332857178356e-06	0.443809199223237	1
ENSG00000159592.10	GPBP1L1	1	45687876	1_28	0	0.0351933478315323	4.53675261609385	1.51601352896756e-06	0.0229486827625246	2
ENSG00000159596.6	TMEM69	1	45687531	1_28	0	0.0770302883982355	11.8032584769461	8.63298205926884e-06	1.8160699476613	3
ENSG00000086015.20	MAST2	1	45787045	1_28	0	0.0496849724547543	7.72005149999736	3.64202269437944e-06	1.21471979516977	2
ENSG00000117461.14	PIK3R3	1	46132597	1_28	0	0.0392733853767332	5.54723919104678	2.06858146306327e-06	0.761901435731882	1
ENSG00000117472.9	TSPAN1	1	46183374	1_28	0	0.0355980418433437	4.64200017241868	1.56902064580194e-06	-0.119530569248397	1
ENSG00000171357.5	LURAP1	1	46198577	1_28	0	0.0353200418914829	4.56983229406145	1.53256488029873e-06	0.0591192473818486	2
ENSG00000085999.11	RAD54L	1	46248570	1_28	0	0.035196938775007	4.53769235548044	1.51648227288462e-06	0.0470982665285255	1
ENSG00000173660.11	UQCRH	1	46300911	1_28	0	0.0475157245571874	7.3068479342914	3.29658912842101e-06	0.926296789659635	2
ENSG00000117481.10	NSUN4	1	46356467	1_28	0	0.0381521619205502	5.28024409450076	1.91280434183541e-06	-0.269195941458692	1
ENSG00000117480.15	FAAH	1	46392353	1_28	0	0.0371466422319035	5.03416544307422	1.77559716905078e-06	-0.563480255998581	2
ENSG00000079277.19	MKNK1	1	46574922	1_29	0	0.0326944480895274	4.64826980224684	1.44298805290337e-06	0.252003084454863	2
ENSG00000142961.14	MOB3C	1	46617353	1_29	0	0.0383687875120461	6.12154985303226	2.23016431716698e-06	-0.72403571676859	1
ENSG00000123472.12	ATPAF1	1	46645634	1_29	0	0.0323521219533677	4.55149145242165	1.39815042574352e-06	-0.125476645646946	2
ENSG00000159658.10	EFCAB14	1	46718509	1_29	0	0.035198425405172	5.32718565193476	1.78040360421892e-06	0.553330730402681	1
ENSG00000186377.7	CYP4X1	1	47024114	1_29	0	0.0364976424390528	5.66091441891361	1.96177320438659e-06	0.790483784147716	2
ENSG00000162366.7	PDZK1IP1	1	47190144	1_29	0	0.034336020465394	5.0988899284009	1.66235200946054e-06	0.37844850673815	2
ENSG00000123473.15	STIL	1	47314279	1_29	0	0.0360807415281319	5.55511789649183	1.90311981790028e-06	0.676589930336713	1
ENSG00000186564.5	FOXD2	1	47435628	1_29	0	0.0348697398448684	5.24083307642391	1.73518758374906e-06	0.580635525531119	1
ENSG00000269113.3	TRABD2B	1	47976375	1_30	0	0.0330709270930238	4.62317907970238	1.4517254247406e-06	-0.025787964132132	3
ENSG00000117834.12	SLC5A9	1	48083880	1_30	0	0.0362862511226825	5.47704301770198	1.88705974619788e-06	0.510117759590323	3
ENSG00000132122.11	SPATA6	1	48470359	1_30	0	0.0422587742020613	6.8819500794792	2.76137767977525e-06	0.777043337728092	2
ENSG00000162373.12	BEND5	1	48777294	1_31	0	0.021730803921153	6.15652217985026	1.27030684523591e-06	-1.353828552932	1
ENSG00000123091.4	RNF11	1	51235789	1_32	0	0.0273644019388034	7.19317866475202	1.86897806832545e-06	-0.805299464106454	2
ENSG00000203995.9	ZYG11A	1	53141332	1_33	0	0.0226117760788529	5.98798929967697	1.28562138672271e-06	-0.627413709658245	1
ENSG00000121310.16	ECHDC2	1	52921197	1_33	0	0.0486671720547445	12.8785953386434	5.95116518704484e-06	-1.47381811651421	4
ENSG00000116171.17	SCP2	1	52926925	1_33	0	0.0293451753410721	8.30858857542747	2.31505524775202e-06	-0.996935636805795	3
ENSG00000174348.13	PODN	1	53141332	1_33	0	0.0226117760788529	5.98798929967697	1.28562138672271e-06	-0.627413709658245	1
ENSG00000162383.11	SLC1A7	1	53141332	1_33	0	0.0226117760788529	5.98798929967697	1.28562138672271e-06	-0.627413709658245	1
ENSG00000169213.6	RAB3B	1	51910200	1_33	0	0.020111315442742	4.99174227197062	9.53213158628827e-07	0.330110028260374	2
ENSG00000085831.15	TTC39A	1	51345513	1_33	0	0.0499708610553301	13.3904908990816	6.35346626579188e-06	1.80601891172308	1
ENSG00000085832.16	EPS15	1	51521804	1_33	0	0.0318892351088055	9.20012074123361	2.78570437481339e-06	1.18448856994516	2
ENSG00000078618.21	NRDC	1	51869186	1_33	0	0.0330135402824238	9.54703947142582	2.9926657567349e-06	-1.1621849999944	2
ENSG00000198841.3	KTI12	1	52033817	1_33	0	0.0195424834515485	4.70049363975502	8.7220911115879e-07	-0.55691514306691	3
ENSG00000154222.14	CC2D1B	1	52386057	1_33	0	0.030420128422833	8.72730624640274	2.52080154200577e-06	1.14567716441074	1
ENSG00000116157.5	GPX7	1	52602242	1_33	0	0.0191828446315047	4.5517016729627	8.2905662850988e-07	-0.163624361199928	3
ENSG00000162377.5	COA7	1	52684524	1_33	0	0.0199370199630942	4.93263921257553	9.33763710399548e-07	-0.406005305191844	2
ENSG00000162378.12	ZYG11B	1	52705139	1_33	0	0.0206339774201797	5.21429162680856	1.02158772185002e-06	-0.413512311342356	2
ENSG00000157184.6	CPT2	1	53168452	1_33	0	0.109197683212768	18.9038272456531	1.96002026156946e-05	3.27523390924193	2
ENSG00000162384.13	C1orf123	1	53218652	1_33	0	0.0690464154943784	15.108724548611	9.90527044544627e-06	3.0031877829989	1
ENSG00000157193.15	LRP8	1	53327576	1_33	0	0.0304864183068845	8.41778788955546	2.43669840691633e-06	0.56026429097859	1
ENSG00000174332.5	GLIS1	1	53733252	1_33	0	0.0205254063185742	5.1704408999615	1.00766630887298e-06	-0.456999207024897	2
ENSG00000058804.11	NDC1	1	53838107	1_34	0	0.0183472273394129	4.82017378215608	8.39712339739601e-07	-0.345755674319159	1
ENSG00000058799.14	YIPF1	1	53889432	1_34	0	0.018054302482311	4.67306477805933	8.0108742116748e-07	0.164114357603618	3
ENSG00000116205.12	TCEANC2	1	54053622	1_34	0	0.021171658974912	6.12974844460418	1.23223896837347e-06	-0.764261448612248	1
ENSG00000116221.15	MRPL37	1	54183963	1_34	0	0.0462130416710063	13.3057617654375	5.83850550647226e-06	-1.74106605183426	2
ENSG00000215883.10	CYB5RL	1	54154524	1_34	0	0.0185342768918189	4.91289615992825	8.64590836978142e-07	0.345867541028769	2
ENSG00000157216.15	SSBP3	1	54413433	1_34	0	0.0208053704044081	5.97004729884804	1.17937147861115e-06	-0.619274335047476	1
ENSG00000162390.17	ACOT11	1	54544240	1_34	0	0.0209879992012807	6.05001772800739	1.20566063961671e-06	-0.594257591652016	1
ENSG00000184313.19	MROH7	1	54612197	1_34	0	0.0231955865643085	6.96560479883543	1.53412796562933e-06	0.760146856305465	1
ENSG00000243725.6	TTC4	1	54715730	1_34	0	0.0253426057798396	7.77676502861749	1.87131820166255e-06	-1.0128220186177	1
ENSG00000162396.5	PARS2	1	54764162	1_34	0	0.0272478810156397	8.44154206465311	2.18399640864985e-06	0.991709429286813	3
ENSG00000116133.11	DHCR24	1	54888520	1_34	0	0.0323919486906595	10.0297494586201	3.08478256180133e-06	1.19294980778818	1
ENSG00000162402.13	USP24	1	55214518	1_34	0	0.0558337139030732	15.0580663441386	7.98294468364506e-06	-2.07245676562058	1
ENSG00000162407.8	PLPP3	1	56210506	1_35	0	0.0294186126139029	4.65597193397158	1.30055863828324e-06	0.206916111336183	1
ENSG00000162409.10	PRKAA2	1	56643149	1_36	0	0.0422262004188588	9.64805318848511	3.86829058269984e-06	1.15277008326684	1
ENSG00000173406.15	DAB1	1	58547019	1_37	0	0.0839900150595532	13.6263939768393	1.08669081764004e-05	-1.86532882728817	2
ENSG00000162600.11	OMA1	1	58546313	1_37	0	0.0332446826292994	5.02407826837542	1.58590067734766e-06	-0.484987992044762	1
ENSG00000172456.17	FGGY	1	59757660	1_38	0	0.0385361494849587	10.9830921348232	4.01874399736627e-06	-1.41703164676349	1
ENSG00000134709.10	HOOK1	1	59814713	1_38	0	0.0598258510064874	15.0541736877	8.55151780385236e-06	1.92870656434414	1
ENSG00000134716.9	CYP2J2	1	59926822	1_38	0	0.0207651364004177	5.30664681622828	1.04629070973454e-06	0.503013806578903	1
ENSG00000162604.12	TM2D1	1	61723869	1_39	0	0.0366350552090037	5.63641344966494	1.96063652850649e-06	-0.556867123077048	2
ENSG00000132849.19	PATJ	1	61742713	1_39	0	0.18956847774133	21.1624252900991	3.80915773899876e-05	2.51498459422889	2
ENSG00000240563.1	L1TD1	1	62194418	1_39	0	0.0541398490724826	9.2460591816564	4.75303603002449e-06	1.26941828199735	4
ENSG00000116641.17	DOCK7	1	62690372	1_39	0	0.089858815518892	13.9808350612378	1.192864732114e-05	1.80119471292221	2
ENSG00000125703.14	ATG4C	1	62784304	1_39	0	0.0458909325483947	7.71502527499955	3.36172073628596e-06	1.1099392267284	2
ENSG00000088035.15	ALG6	1	63367779	1_40	0	0.028925841618179	6.15463344210721	1.69038485505176e-06	0.444035733475891	1
ENSG00000203965.12	EFCAB7	1	63523814	1_40	0	0.0277795299747544	5.74839615628434	1.51624359872257e-06	0.229441988797293	1
ENSG00000142856.16	ITGB3BP	1	63598273	1_40	0	0.0249350979291357	5.04236920309525	1.19383172747335e-06	-0.597597840755396	1
ENSG00000079739.15	PGM1	1	63592345	1_40	0	0.0466281250740085	10.3580823203685	4.5859013460284e-06	1.08043660601573	3
ENSG00000158966.13	CACHD1	1	64632626	1_41	0	0.116293646974564	21.3495102237162	2.35744355669183e-05	2.17838370710365	1
ENSG00000162437.14	RAVER2	1	64745838	1_41	0	0.0236604503522057	6.90140210502333	1.55044989333744e-06	-0.636808673581531	1
ENSG00000162434.11	JAK1	1	64966741	1_41	0	0.022909400706957	6.60064338005017	1.43581139137937e-06	-0.667145796882811	1
ENSG00000162433.14	AK4	1	65147680	1_41	0	0.0211493997482695	6.2507725817227	1.25524685302015e-06	0.840790913301072	1
ENSG00000213625.8	LEPROT	1	65420279	1_41	0	0.0185611305123521	4.83207457608333	8.51599601702474e-07	-0.182661215644623	2
ENSG00000116678.19	LEPR	1	65426781	1_41	0	0.0180033156262757	4.5468712100631	7.77253247372644e-07	0.0405655825458151	3
ENSG00000184588.17	PDE4B	1	65792155	1_41	0	0.0224330543934622	9.4377180922582	2.01026266463274e-06	2.24077107895439	2
ENSG00000118473.21	SGIP1	1	66533102	1_42	0	0.0671824922506537	14.5834654950768	9.3028120322326e-06	1.96510078838911	3
ENSG00000152760.9	TCTEX1D1	1	66747743	1_42	0	0.0411409728277087	10.1609750969314	3.96923982952467e-06	1.3810152430821	2
ENSG00000198160.14	MIER1	1	66903715	1_42	0	0.0442971151701498	10.8282162598526	4.55438522142444e-06	-1.42066354091604	2
ENSG00000116704.7	SLC35D1	1	67054400	1_42	0	0.0254910680799912	5.8025951323104	1.40445458096764e-06	0.573873933481032	1
ENSG00000081985.10	IL12RB2	1	67344608	1_42	0	0.278832810305252	20.2459395571733	5.36017796007985e-05	2.94228247878709	1
ENSG00000142864.14	SERBP1	1	67409520	1_42	0	0.0668399878212989	12.7722282762544	8.10588486712332e-06	-2.21452246345684	1
ENSG00000172380.5	GNG12	1	67833869	1_42	0	0.548868695873855	19.3367380869318	0.000100774133730498	3.90268183674472	1
ENSG00000116729.13	WLS	1	68248452	1_43	0	0.0370276081134827	5.43216628660055	1.9098361578032e-06	0.711269374393565	2
ENSG00000033122.18	LRRC7	1	70063401	1_44	0	0.0308292896993726	4.55049820422027	1.33204796344767e-06	-0.206253313839891	1
ENSG00000116754.13	SRSF11	1	70207243	1_44	0	0.0312737968111179	4.68208098133944	1.39032690768538e-06	-0.78878971609256	1
ENSG00000118454.12	ANKRD13C	1	70355197	1_44	0	0.0406224162805313	7.09001521833637	2.7347039407752e-06	0.960974872444673	1
ENSG00000197568.13	HHLA3	1	70356074	1_44	0	0.0612165128306863	10.8889010349547	6.32921770180195e-06	1.63290189602074	1
ENSG00000116761.11	CTH	1	70412281	1_44	0	0.0318822605571294	4.85912923462007	1.47097385384191e-06	0.336041942346366	2
ENSG00000050628.20	PTGER3	1	71047847	1_45	0	0.0233421693851824	4.68299999670582	1.0379173470244e-06	0.247751209574105	2
ENSG00000132485.13	ZRANB2	1	71080715	1_45	0	0.0656339523401798	14.2221222885906	8.86319619120724e-06	1.93730534903491	2
ENSG00000162620.15	LRRIQ3	1	74198465	1_47	0	0.0174186322019676	4.79515420643977	7.93074569149549e-07	0.33600367003402	1
ENSG00000254685.6	FPGT	1	74200590	1_47	0	0.0171700927980334	4.66384613165201	7.6035123033303e-07	0.261089811946402	1
ENSG00000116783.14	TNNI3K	1	74215526	1_47	0	0.0183273864740223	5.25992256764044	9.15329133866747e-07	-0.333769519612223	2
ENSG00000116791.13	CRYZ	1	74708200	1_47	0	0.0173167552823972	4.74156732553988	7.79625145097559e-07	0.206894115956284	3
ENSG00000162623.15	TYW3	1	74733056	1_47	0	0.0354495624463678	11.3092378905433	3.80663832223973e-06	-1.36694546401731	2
ENSG00000137955.15	RABGGTB	1	75786326	1_47	0	0.0249208376001127	8.07257642024888	1.91017077786818e-06	1.01371302447279	1
ENSG00000057468.6	MSH4	1	75797873	1_47	0	0.0190418950428319	5.60957698738531	1.01423285885106e-06	0.636982818571727	2
ENSG00000117069.14	ST6GALNAC5	1	76867670	1_48	0	0.0130903897807714	4.57054623014549	5.68091225276209e-07	-0.126548534323736	1
ENSG00000142892.14	PIGK	1	77221177	1_48	0	0.0220355715463934	9.19305158188988	1.92345226706185e-06	1.15508500646025	1
ENSG00000036549.12	ZZZ3	1	77683032	1_48	0	0.0217798042874815	9.16218013391361	1.89474249571098e-06	-1.10263035389664	1
ENSG00000162614.18	NEXN	1	77892062	1_48	0	0.0439319901085848	15.523654725734	6.47548420839773e-06	-1.8545018752264	2
ENSG00000162616.8	DNAJB4	1	77975891	1_48	0	0.0249568957997786	10.5312903243602	2.4955688036449e-06	-1.44937575228478	2
ENSG00000137960.5	GIPC2	1	77975891	1_48	0	0.0391837728625435	14.6296425641671	5.44298782064341e-06	-1.87719706204896	2
ENSG00000137959.15	IFI44L	1	78610051	1_48	0	0.0140514146636008	5.17607725021486	6.90586678189859e-07	0.512501050570704	2
ENSG00000137965.10	IFI44	1	78639544	1_48	0	0.0144124655867746	5.41601139216268	7.41165591894299e-07	0.620996230256933	2
ENSG00000162618.13	ADGRL4	1	79006274	1_48	0	0.0464988352759823	16.0629306106622	7.09192696893898e-06	1.78372831166066	1
ENSG00000117114.19	ADGRL2	1	81709632	1_50	0	0.322688142110609	34.7642341976489	0.000106515563770081	3.68139919056688	1
ENSG00000142875.19	PRKACB	1	84077863	1_51	0	0.0268919569787206	5.35249389513092	1.3667087825132e-06	-0.574625730269429	1
ENSG00000203943.8	SAMD13	1	84298566	1_51	0	0.0248432259867311	4.62589889733501	1.09119287964321e-06	0.192280361263543	1
ENSG00000171517.5	LPAR3	1	84875090	1_52	0	0.0233009912743282	4.53667670211644	1.0037131758148e-06	-0.00497265527318495	3
ENSG00000117133.10	RPF1	1	84479257	1_52	0	0.098135664637538	17.8683846579391	1.66498205853324e-05	2.09728762171411	1
ENSG00000174021.10	GNG5	1	84506136	1_52	0	0.0552148682700118	12.4841344306695	6.54503349906507e-06	1.5155164475945	1
ENSG00000117151.12	CTBS	1	84579275	1_52	0	0.0340094596930859	8.00745352915276	2.58577990508725e-06	1.01342531844819	2
ENSG00000117155.16	SSX2IP	1	84691138	1_52	0	0.0498106274386789	11.5290692269372	5.45272576366534e-06	1.45988165604301	1
ENSG00000153898.12	MCOLN2	1	84992435	1_52	0	0.0618536554130781	13.5395971598078	7.95185606595874e-06	-1.8449107706119	1
ENSG00000162643.12	WDR63	1	85000686	1_52	0	0.0263996680841812	5.68099936088974	1.42403480424937e-06	0.673846371636101	3
ENSG00000097096.8	SYDE2	1	85200644	1_52	0	0.0287809537959781	6.47344196101477	1.76904075258657e-06	1.0388363514223	2
ENSG00000142867.12	BCL10	1	85276340	1_52	0	0.0234692773568961	4.60259269653008	1.02565111904602e-06	0.0538334437287208	2
ENSG00000142871.16	CYR61	1	85579959	1_52	0	0.0234185983578031	4.58279067958987	1.01903315941433e-06	-0.00869143853396873	1
ENSG00000117174.10	ZNHIT6	1	85708880	1_52	0	0.0300381642713954	6.8660360862372	1.95828936982968e-06	-0.996939581077667	1
ENSG00000171502.14	COL24A1	1	85992949	1_53	0	0.0288039863045733	5.30578639601361	1.45110806021542e-06	-0.830485315595688	1
ENSG00000122417.15	ODF2L	1	86394569	1_53	0	0.0333075945512613	6.64062604375329	2.10014698182534e-06	0.722601594541455	1
ENSG00000137975.7	CLCA2	1	86423553	1_53	0	0.07015850203857	13.5393736694406	9.01937157170103e-06	-2.1254427343473	1
ENSG00000016602.9	CLCA4	1	86547045	1_53	0	0.0290464304414293	5.38273974391608	1.484545619514e-06	-0.989369549134128	1
ENSG00000097033.14	SH3GLB1	1	86704350	1_53	0	0.0277331752017509	4.95806655729638	1.30559760435483e-06	0.334110388719343	1
ENSG00000183291.15	SELENOF	1	86914303	1_53	0	0.0550183936249659	11.2760338502589	5.89062903684065e-06	1.60350033275588	2
ENSG00000153936.16	HS2ST1	1	86912377	1_53	0	0.0296910010198841	5.58426755272374	1.57430347711907e-06	0.461615985220868	1
ENSG00000065243.19	PKN2	1	88684130	1_54	0	0.0293924120100482	4.53691475386205	1.26617356672155e-06	0.0797046948199667	2
ENSG00000137947.11	GTF2B	1	88891179	1_54	0	0.0317348774330817	5.24136928249734	1.57935216925476e-06	0.58888274841062	1
ENSG00000137944.17	KYAT3	1	88975121	1_54	0	0.0499795846470996	9.43091024568399	4.4755215340527e-06	-1.31891287920418	3
ENSG00000213516.9	RBMXL1	1	88993078	1_54	0	0.0348798407688362	6.11045748831824	2.02369760361271e-06	-0.636385156342408	1
ENSG00000117226.11	GBP3	1	89015900	1_54	0	0.0340041610941313	5.87649012645007	1.89735009141723e-06	-0.631130716651904	3
ENSG00000117228.9	GBP1	1	89064901	1_54	0	0.0356014410364987	6.29894693957299	2.12928073132078e-06	0.664858046115477	1
ENSG00000162645.12	GBP2	1	89150019	1_54	0	0.0299678006492902	4.71495791966683	1.34162174563102e-06	-0.231427360467283	1
ENSG00000162654.8	GBP4	1	89198593	1_54	0	0.0299303110952903	4.70346081136096	1.33667602222355e-06	-0.235177564150576	1
ENSG00000171488.14	LRRC8C	1	89633477	1_55	0	0.0235462396098818	6.04520847450129	1.35154415420247e-06	0.64222404370081	1
ENSG00000171492.14	LRRC8D	1	89842340	1_55	0	0.060774086011578	14.788326341312	8.53365062984656e-06	-1.72502789818955	1
ENSG00000122482.20	ZNF644	1	91022402	1_55	0	0.113904188879737	20.693725708888	2.23808089953346e-05	-2.82340325092748	2
ENSG00000162669.15	HFM1	1	91403932	1_55	0	0.0442000666416585	11.8362518359914	4.9674615919242e-06	-1.58688143046946	1
ENSG00000097046.12	CDC7	1	91500849	1_56	0	0.21583267542404	23.0623486505942	4.72626560589808e-05	2.93052133030099	3
ENSG00000172031.6	EPHX4	1	92029879	1_56	0	0.069166572185263	11.8907948145633	7.8091638455121e-06	1.44488227322851	2
ENSG00000284413.1	BTBD8	1	92085228	1_56	0	0.0325712166303708	5.51300657452322	1.70498235271705e-06	0.941936518305948	1
ENSG00000174842.16	GLMN	1	92342777	1_56	0	0.0824312932021265	15.5535120884644	1.21735706649103e-05	2.51085556063307	1
ENSG00000122484.8	RPAP2	1	92299545	1_56	0	0.0459924690751717	10.016635751321	4.37427419842658e-06	-2.1918099781874	1
ENSG00000162676.11	GFI1	1	92487304	1_56	0	0.335850005863348	18.6039809930955	5.93264885927642e-05	-3.94828939838327	1
ENSG00000067208.14	EVI5	1	92792120	1_56	0	0.067469219796213	12.232964582223	7.83672853792602e-06	-3.18182540728521	3
ENSG00000122406.12	RPL5	1	92831623	1_56	0	0.0313131760344185	5.20709427996591	1.54817466925299e-06	1.02843052590042	1
ENSG00000154511.11	FAM69A	1	92934792	1_56	0	0.0530712873417428	11.6494417125727	5.87032481151209e-06	2.48995595135698	4
ENSG00000143033.17	MTF2	1	93079600	1_57	0	0.0385730850168695	6.09187719846658	2.23117128210543e-06	0.66659629916946	1
ENSG00000117500.12	TMED5	1	93180650	1_57	0	0.0338710719837652	4.89482634482768	1.57421348177604e-06	-0.295251791187351	2
ENSG00000122483.17	CCDC18	1	93179181	1_57	0	0.0721871273456666	11.9058743762677	8.16053162575386e-06	-1.5584497303341	3
ENSG00000117505.12	DR1	1	93318238	1_57	0	0.036772094472515	5.65127255369205	1.97315870254178e-06	0.534897518004645	2
ENSG00000137942.16	FNBP1L	1	93568055	1_57	0	0.178097838586764	20.5269411580906	3.47120516251127e-05	-2.39226304965516	1
ENSG00000137936.16	BCAR3	1	93672617	1_57	0	0.0327557306211331	4.58687824772372	1.42659895055331e-06	0.260797529276309	2
ENSG00000023909.9	GCLM	1	93902208	1_57	0	0.0382640091646351	6.01773998406799	2.18635805750934e-06	0.751182881636422	2
ENSG00000198691.11	ABCA4	1	94049401	1_58	0	0.0203111742741641	5.67270528257669	1.0940134222107e-06	-0.539476284825757	1
ENSG00000137962.12	ARHGAP29	1	94180958	1_58	0	0.159608679087293	24.024883680668	3.64095401498061e-05	2.55451253375263	2
ENSG00000117525.13	F3	1	94618280	1_58	0	0.0272876334617433	8.40796412668469	2.17848272136252e-06	1.04643080867486	1
ENSG00000143036.16	SLC44A3	1	94820196	1_58	0	0.0263247075488678	8.25766338490108	2.06404008473874e-06	-1.12320103101949	1
ENSG00000117519.15	CNN3	1	94927032	1_58	0	0.0186719468072721	4.99240696090428	8.8510945151123e-07	-0.464963436340202	1
ENSG00000172339.9	ALG14	1	95094540	1_58	0	0.13757443904934	23.18462720395	3.02855360161747e-05	-3.08001175815716	1
ENSG00000122481.16	RWDD3	1	95237342	1_58	0	0.0275459400814372	9.36723814923205	2.4500026660903e-06	-1.48136162946081	1
ENSG00000117569.18	PTBP2	1	96479180	1_60	0	0.00190267039697822	14.8251438804731	2.67830403087022e-07	-2.98899918203185	3
ENSG00000188641.12	DPYD	1	97404759	1_60	0	0.0251219375980639	20.8181176586247	4.96583160266167e-06	-4.57227300116541	3
ENSG00000162627.16	SNX7	1	98661649	1_60	0	0.0312019842904265	35.9287548824868	1.06444144915203e-05	2.82506032916867	1
ENSG00000099260.10	PALMD	1	99650838	1_61	0	0.0385828934512574	5.11357369749176	1.8733404463195e-06	0.488395316570115	1
ENSG00000156869.12	FRRS1	1	99721475	1_61	0	0.0397420419664674	5.38649182583842	2.0326077612042e-06	0.49166271095333	3
ENSG00000162688.16	AGL	1	99845478	1_61	0	0.0456112585691422	6.65834657301845	2.8836055297756e-06	0.78299739165643	1
ENSG00000117620.14	SLC35A3	1	99969054	1_61	0	0.0725963328569876	10.9779692902836	7.56718046954192e-06	-1.5736959940065	1
ENSG00000156875.13	MFSD14A	1	99947657	1_61	0	0.0577212887670142	8.84070333518487	4.84529510732934e-06	-1.13898588294154	2
ENSG00000156876.9	SASS6	1	100132743	1_61	0	0.125364548167659	16.1426915814105	1.92153405525494e-05	2.06357890908517	1
ENSG00000122477.12	LRRC39	1	100178174	1_61	0	0.0397589465684162	5.39040966537805	2.03495138407148e-06	-0.382960393719822	1
ENSG00000137996.12	RTCA	1	100250661	1_61	0	0.0408443179948682	5.63884888237808	2.18685255015152e-06	-0.479041863927047	2
ENSG00000079335.18	CDC14A	1	100353172	1_61	0	0.0410622406178873	5.68795379806306	2.21766580716963e-06	-0.59365991759703	1
ENSG00000162692.10	VCAM1	1	100695695	1_62	0	0.0308498563066852	4.94512210800066	1.44853022703462e-06	-0.235545853416137	4
ENSG00000162694.13	EXTL2	1	100565246	1_62	0	0.0575446426081668	10.7019736806533	5.84744536219071e-06	-1.10351506753881	2
ENSG00000162695.11	SLC30A7	1	100897135	1_62	0	0.0598286686601407	11.0640001495991	6.28519720281539e-06	-1.66227876078691	2
ENSG00000170989.8	S1PR1	1	101237693	1_62	0	0.0807921091330621	13.8701448691181	1.06401399376856e-05	-1.54886531268587	1
ENSG00000185946.15	RNPC3	1	103519124	1_65	0	0.0187424249786295	5.22639618086243	9.30091136637705e-07	0.490142053569249	1
ENSG00000240038.6	AMY2B	1	103509781	1_65	0	0.0190202090115937	5.42369436619808	9.79507780817056e-07	-0.813130131286279	2
ENSG00000162636.15	FAM102B	1	108551499	1_67	0	0.0339205086702885	6.3023821679758	2.02985253206759e-06	-0.665394538342194	1
ENSG00000162639.15	HENMT1	1	108662004	1_67	0	0.0314073851758	5.59458310791069	1.66838742255052e-06	-0.542351754959578	1
ENSG00000134186.11	PRPF38B	1	108715528	1_67	0	0.0409904288336151	8.04658101206768	3.13178000274482e-06	-1.04383583750115	1
ENSG00000116266.10	STXBP3	1	108721356	1_67	0	0.044877367330286	8.88318458258829	3.78524029677309e-06	-0.984549416545738	1
ENSG00000121957.12	GPSM2	1	108875055	1_67	0	0.0289483783604301	4.84570148664424	1.33192046997736e-06	0.319772651545447	2
ENSG00000197780.9	TAF13	1	109065414	1_67	0	0.0737725762870626	13.5032254989525	9.45866550108132e-06	1.78389345128189	3
ENSG00000215717.5	TMEM167B	1	109090133	1_67	0	0.0302114918235848	5.237901266018	1.50254288223331e-06	0.461375051542121	2
ENSG00000116299.16	KIAA1324	1	109113798	1_67	0	0.0292200894061917	4.93147638460831	1.36821987564118e-06	0.429965554975369	1
ENSG00000031698.12	SARS	1	109213564	1_67	0	0.0301455797388682	5.21783919439759	1.49352235609587e-06	0.552326893301954	2
ENSG00000143126.7	CELSR2	1	109242159	1_67	0	0.0281679941002789	4.59484958909886	1.22892284431347e-06	-0.0686461311830605	1
ENSG00000134222.16	PSRC1	1	109278889	1_67	0	0.0557396129336603	10.8909745944217	5.76405465697595e-06	1.37227485646498	2
ENSG00000221986.6	MYBPHL	1	109306632	1_67	0	0.029357232009106	4.97447145869491	1.38662633866559e-06	-0.400782871021429	1
ENSG00000134243.11	SORT1	1	109394750	1_67	0	0.0364208931191878	6.95703802994464	2.40587115701721e-06	-0.942224942823314	1
ENSG00000143106.12	PSMA5	1	109427099	1_67	0	0.0298752341212512	5.13509751178025	1.45665736531162e-06	-0.458884160042674	1
ENSG00000143028.8	SYPL2	1	109465030	1_67	0	0.0293099201174174	4.95966138888828	1.38027003093256e-06	-0.340656128467531	1
ENSG00000162650.16	ATXN7L2	1	109488566	1_67	0	0.107862813079995	17.0834292504732	1.74962184622677e-05	-2.00882929929683	1
ENSG00000174151.14	CYB561D1	1	109494012	1_67	0	0.0320939862371512	5.79335537101811	1.7654329511041e-06	-0.699917802848936	2
ENSG00000181754.6	AMIGO1	1	109509517	1_67	0	0.0607911169092048	11.697339839324	6.75187863137397e-06	-1.44417816164811	2
ENSG00000168765.16	GSTM4	1	109657738	1_67	0	0.0339986991268212	6.32356440703299	2.04136960143366e-06	-0.765140162202557	1
ENSG00000213366.12	GSTM2	1	109667893	1_67	0	0.0305914290136027	5.35270809524652	1.55478635870668e-06	-0.497212158684985	3
ENSG00000134184.12	GSTM1	1	109589235	1_67	0	0.0287113257523036	4.77021553695367	1.30043498917732e-06	0.238483927464598	4
ENSG00000134201.10	GSTM5	1	109635226	1_67	0	0.0467273768299662	9.25668828684908	4.10699749118984e-06	-1.11417381715577	3
ENSG00000134202.10	GSTM3	1	109710758	1_67	0	0.0298992118023905	5.14246593470468	1.45991832515157e-06	0.437628618340301	2
ENSG00000184371.13	CSF1	1	109928142	1_68	0	0.018858774986337	4.55881948671469	8.16325328085234e-07	-0.0833759626346977	1
ENSG00000143093.14	STRIP1	1	110034040	1_68	0	0.123244264515241	21.9930905428014	2.57365528054526e-05	-2.54416600744336	1
ENSG00000197106.6	SLC6A17	1	110150825	1_68	0	0.0188133121849849	4.53675291845558	8.10415588608274e-07	-0.0818591591386535	1
ENSG00000168679.17	SLC16A4	1	110396990	1_68	0	0.0268999916084091	7.81089771923775	1.995034876295e-06	-0.860095013816437	1
ENSG00000134248.13	LAMTOR5	1	110407655	1_68	0	0.0231489181822597	6.4344291447672	1.41428885681235e-06	-0.542415701468286	2
ENSG00000177272.8	KCNA3	1	110675201	1_68	0	0.019021263832436	4.63727194586391	8.37527992793552e-07	-0.496906465799682	1
ENSG00000156171.14	DRAM2	1	111139496	1_68	0	0.127164147313527	22.292860129994	2.69170754250025e-05	3.13272963253865	1
ENSG00000134255.13	CEPT1	1	111143875	1_68	0	0.208106684642367	27.1023714145571	5.35538527225122e-05	3.5429805388658	1
ENSG00000064886.13	CHI3L2	1	111205506	1_69	0	0.0138451357772847	4.54284852999693	5.97204226375792e-07	-0.097559083344655	1
ENSG00000162777.16	DENND2D	1	111205506	1_69	0	0.0138451357772847	4.54284852999693	5.97204226375792e-07	-0.097559083344655	1
ENSG00000173947.13	PIFO	1	111346062	1_69	0	0.0229347929743833	9.15581551220529	1.99383517807094e-06	-1.11243886943855	1
ENSG00000085465.12	OVGP1	1	111427097	1_69	0	0.0139007472020419	4.57942421933452	6.04430566511681e-07	0.14460164482769	1
ENSG00000116459.10	ATP5F1	1	111448114	1_69	0	0.0148280620468655	5.168772229425	7.27728169202123e-07	0.476671575014813	1
ENSG00000143110.11	C1orf162	1	111482459	1_69	0	0.0205002610519072	8.12864113267009	1.58224866800554e-06	-1.0341185403475	1
ENSG00000116473.14	RAP1A	1	111608501	1_69	0	0.0406828455934837	14.4222876788111	5.57112462012072e-06	1.93095231736625	1
ENSG00000121933.18	TMIGD3	1	111520214	1_69	0	0.0275531312480013	10.8375106073037	2.83529265808926e-06	1.23699896539252	2
ENSG00000171385.9	KCND3	1	111822394	1_69	0	0.165431036915452	27.6440797300666	4.34226701448788e-05	2.75616274818665	2
ENSG00000143079.14	CTTNBP2NL	1	112396295	1_69	0	0.0305899988435875	11.7974756159587	3.42662000274814e-06	2.03925753157533	1
ENSG00000134245.17	WNT2B	1	112468623	1_69	0	0.0229741906760635	9.17154089401471	2.00069056849169e-06	1.4892178235907	2
ENSG00000116489.12	CAPZA1	1	112614432	1_69	0	0.0142833079202489	4.82716138169021	6.54663328162474e-07	-0.157635391884733	1
ENSG00000007341.18	ST7L	1	112534134	1_69	0	0.0140965802550744	4.70707474332371	6.30031494007638e-07	0.440314629701492	4
ENSG00000155363.18	MOV10	1	112673095	1_69	0	0.044488930399761	15.2480487791044	6.44115327736699e-06	-2.22896401069083	2
ENSG00000155366.16	RHOC	1	112396908	1_69	0	0.0767340671058709	20.3169222804884	1.48027884849291e-05	2.87276337105429	2
ENSG00000116793.15	PHTF1	1	113758270	1_70	0	0.0383710812396935	5.22375557812461	1.90319935494903e-06	0.454655710604822	2
ENSG00000188761.11	BCL2L15	1	113887734	1_70	0	0.0360364040530551	4.6454546133151	1.58952391286914e-06	0.136556458146184	1
ENSG00000134262.12	AP4B1	1	113901277	1_70	0	0.0356819122081641	4.5544351269123	1.54305013726299e-06	-0.136907006566448	3
ENSG00000118655.4	DCLRE1B	1	113915147	1_70	0	0.0437576926290346	6.43587757929614	2.67398880450574e-06	0.825931761922985	1
ENSG00000163349.21	HIPK1	1	113929596	1_70	0	0.0367045513870522	4.81464282258609	1.67795917974053e-06	0.430864261716435	2
ENSG00000197323.11	TRIM33	1	114510877	1_71	0	0.249927174620378	29.2106868663557	6.93190569250163e-05	3.31745119962219	2
ENSG00000116752.5	BCAS2	1	114581126	1_71	0	0.0173669828709362	6.24115216737328	1.02916863960271e-06	0.972592245781375	1
ENSG00000175984.14	DENND2C	1	114669904	1_71	0	0.0955804917150892	19.7944239569851	1.79642679791259e-05	-1.84485964080768	1
ENSG00000213281.4	NRAS	1	114716596	1_71	0	0.0165848526131895	4.86624649641671	7.66307572518666e-07	0.272784804344052	1
ENSG00000009307.15	CSDE1	1	114757749	1_71	0	0.146775655211488	20.069572311465	2.79698116734994e-05	-3.92573564038365	1
ENSG00000134198.9	TSPAN2	1	115089792	1_71	0	0.0175598825999079	5.68313534622463	9.47560620967844e-07	-1.0286373026134	1
ENSG00000163393.12	SLC22A15	1	115976190	1_72	0	0.0206276885908747	7.74911875757816	1.51775013373809e-06	-0.97640650760908	1
ENSG00000173212.4	MAB21L3	1	116106845	1_72	0	0.0170696818259308	6.01815588700433	9.75407871114304e-07	-0.708378773004676	1
ENSG00000163399.15	ATP1A1	1	116337024	1_72	0	0.0145789662334278	4.57792899936441	6.33713821956016e-07	-0.0731245040058584	1
ENSG00000134247.9	PTGFRN	1	116977432	1_72	0	0.0366463596260449	13.022804997311	4.53140389364889e-06	-1.43712475808394	1
ENSG00000134256.12	CD101	1	117000912	1_72	0	0.0155148022205008	5.14585153721446	7.58055307316341e-07	0.368849520910431	2
ENSG00000116830.11	TTF2	1	117136674	1_72	0	0.0168482960848864	5.898888274561	9.43677398179498e-07	-0.643917098768261	1
ENSG00000134253.9	TRIM45	1	117122955	1_72	0	0.0168534216979501	5.9016653575576	9.4440888538618e-07	-0.631107052319806	1
ENSG00000198162.12	MAN1A2	1	117367233	1_72	0	0.0146419764306061	4.61729097710294	6.4192508080282e-07	0.116750670916967	4
ENSG00000183508.4	FAM46C	1	117585554	1_72	0	0.0336765135162445	12.2449887683568	3.91546107753499e-06	1.55599072789498	1
ENSG00000155761.13	SPAG17	1	118187574	1_72	0	0.073251273357655	19.4458735562336	1.35250859259202e-05	-2.23590786749449	1
ENSG00000116874.11	WARS2	1	119012523	1_73	0	0.0169019946347274	6.09511502874278	9.78176584381177e-07	-0.662388983042971	2
ENSG00000143067.4	ZNF697	1	119652419	1_73	0	0.0151827819672411	5.11552525484997	7.37460876510213e-07	0.358521432904405	1
ENSG00000092621.11	PHGDH	1	119659675	1_73	0	0.0178070967816685	6.5717864355754	1.11115324148529e-06	-0.71621214033309	2
ENSG00000174827.13	PDZK1	1	145707383	1_73	0	0.130298753081367	25.0639069977514	3.10089047375981e-05	2.42395729425801	1
ENSG00000117281.15	CD160	1	145722014	1_73	0	0.0195136475601895	7.40840780182144	1.37265290669118e-06	1.02142776955089	1
ENSG00000265491.4	RNF115	1	145814456	1_73	0	0.0179274861813065	6.63328106404491	1.12913324039943e-06	-0.748831022206698	2
ENSG00000186141.8	POLR3C	1	145825142	1_73	0	0.0369450868508603	13.264805939176	4.65323503563175e-06	1.66090013227822	1
ENSG00000186364.11	NUDT17	1	145846884	1_73	0	0.0329848060832958	12.221238556532	3.82760006727156e-06	1.57141509687006	1
ENSG00000198483.12	ANKRD35	1	145890775	1_73	0	0.0146166278613546	4.76862892261541	6.61817299709088e-07	0.28918824339855	1
ENSG00000271601.3	LIX1L	1	145955867	1_73	0	0.0254350059189523	9.83483599876119	2.37517909417589e-06	1.21491902344771	1
ENSG00000121851.12	POLR3GL	1	145963899	1_73	0	0.0151139090752923	5.0740205065179	7.28159332513722e-07	0.439151618238223	1
ENSG00000131791.7	PRKAB2	1	147171976	1_73	0	0.223867686348091	30.36860823732	6.45525937038342e-05	-3.9385521924663	2
ENSG00000131778.18	CHD1L	1	147243554	1_73	0	0.019187377794357	7.2540911325598	1.32158783033404e-06	-0.728320164052593	1
ENSG00000162836.11	ACP6	1	147646379	1_73	0	0.0146231114893839	4.77275101627734	6.6268320915792e-07	0.454208109630436	4
ENSG00000265107.2	GJA5	1	147773551	1_73	0	0.0183071922828989	6.82503798699511	1.1863810817335e-06	0.989636546535193	1
ENSG00000163202.4	LCE3D	1	152581437	1_74	0	0.0382854548915227	4.79189585747839	1.74196160861736e-06	-0.376778704789019	1
ENSG00000187173.3	LCE2A	1	152698261	1_74	0	0.0422932758161232	5.7102462783634	2.29310299121531e-06	-0.699994362735767	1
ENSG00000143376.12	SNX27	1	151608532	1_74	0	0.0690261404733192	10.2564353161096	6.72213814243808e-06	-1.23666492440186	1
ENSG00000143450.16	OAZ3	1	151762531	1_74	0	0.03749360442788	4.59930185632792	1.63736877310216e-06	0.01883547937192	1
ENSG00000143436.10	MRPL9	1	151763980	1_74	0	0.06189781104627	9.24013382484901	5.43063918354652e-06	-1.23886243657375	1
ENSG00000182134.15	TDRKH	1	151789148	1_74	0	0.0376483441989933	4.63724994223901	1.65769177122786e-06	-0.0901750355726781	2
ENSG00000196407.11	THEM5	1	151853515	1_74	0	0.0414281135339398	5.51945986920109	2.17114652867779e-06	-0.323376626069266	1
ENSG00000159445.12	THEM4	1	151907622	1_74	0	0.13883245943598	16.873319792668	2.22427741285051e-05	2.1029264828396	1
ENSG00000197747.8	S100A10	1	151993591	1_74	0	0.0372518504890033	4.53970507708225	1.60573135452285e-06	-0.106051786859953	1
ENSG00000163191.5	S100A11	1	152047282	1_74	0	0.0372427952307468	4.53746516832162	1.60454894823723e-06	-0.158275599808503	1
ENSG00000197915.5	HRNR	1	152220810	1_74	0	0.0817270830648187	11.8379886240857	9.18631458631032e-06	-1.64992460403846	3
ENSG00000143631.10	FLG	1	152189630	1_74	0	0.0682369641476359	10.1490663837104	6.57571810096302e-06	1.60359402234319	4
ENSG00000143536.7	CRNN	1	152414760	1_74	0	0.153528588272795	17.8466454841848	2.60161633015434e-05	-2.45783448718072	1
ENSG00000169509.5	CRCT1	1	152513931	1_74	0	0.0544153171795679	8.04264805056721	4.15544583675391e-06	-1.33693405956553	1
ENSG00000163207.6	IVL	1	152908196	1_74	0	0.0726832267286501	10.7389202569062	7.41126280268906e-06	-1.48374819204784	2
ENSG00000163216.6	SPRR2D	1	153042265	1_74	0	0.0376826119969258	4.64563331371666	1.66220017129814e-06	-0.083937417531488	1
ENSG00000241794.1	SPRR2A	1	153057485	1_74	0	0.073999800405063	10.9068714021705	7.66351722216816e-06	1.37141157890082	1
ENSG00000203785.8	SPRR2E	1	153106201	1_74	0	0.038512028002611	4.84628125690919	1.7721578407738e-06	0.453956345349142	2
ENSG00000203782.5	LOR	1	153260702	1_75	0	0.0242851486285647	4.81621114421882	1.11056422894381e-06	0.23770330593937	1
ENSG00000163220.10	S100A9	1	153321635	1_75	0	0.0243305545749156	4.85675060222441	1.12200607288569e-06	-0.340996474802199	3
ENSG00000143546.9	S100A8	1	153391654	1_75	0	0.0259202591454223	5.37423485436798	1.32267570722554e-06	0.358916544507465	1
ENSG00000143556.8	S100A7	1	153460264	1_75	0	0.029255306662524	6.96449480140314	1.93460216833403e-06	0.982419336878576	1
ENSG00000196420.7	S100A5	1	153541765	1_75	0	0.0237831209248344	4.63766806658621	1.0472874573849e-06	-0.161636156573669	2
ENSG00000188015.9	S100A3	1	153549049	1_75	0	0.0237477608022917	4.6285241532636	1.04366855104857e-06	-0.170646507097084	2
ENSG00000196154.11	S100A4	1	153549177	1_75	0	0.0235476967649378	4.58604001774326	1.02537723551234e-06	-0.24533512916214	2
ENSG00000196754.10	S100A2	1	153567844	1_75	0	0.0276383573893375	5.95250144269956	1.56210108655574e-06	0.600678092424052	1
ENSG00000188643.10	S100A16	1	153613108	1_75	0	0.0258198688358091	5.3687563506051	1.31620981013731e-06	-0.500778388958421	1
ENSG00000189334.8	S100A14	1	153617778	1_75	0	0.0241251918370861	5.02505056771658	1.15108821794205e-06	-0.661540428733073	1
ENSG00000160678.11	S100A1	1	153628302	1_75	0	0.0240808089413297	4.97793602591271	1.13819789933502e-06	-0.653256631279924	2
ENSG00000189171.14	S100A13	1	153627648	1_75	0	0.0250070609689286	5.09192792829167	1.20904453324389e-06	0.417168754992059	1
ENSG00000160679.12	CHTOP	1	153627648	1_75	0	0.130714711285913	20.9598145435733	2.60141296518113e-05	-2.33852047842612	2
ENSG00000143553.10	SNAPIN	1	153658595	1_75	0	0.0510606522896747	10.8483490100397	5.25953566074815e-06	-0.937852058901725	1
ENSG00000169418.9	NPR1	1	153678582	1_75	0	0.0938718201229418	18.4340788449716	1.64306247124642e-05	-2.60039888095979	1
ENSG00000143624.13	INTS3	1	153726759	1_75	0	0.03023297274947	6.54945904552622	1.88011182178891e-06	-0.609017227833739	1
ENSG00000143554.13	SLC27A3	1	153774134	1_75	0	0.0304355940966317	6.58383046915943	1.90264524355165e-06	0.605469793823359	1
ENSG00000143614.9	GATAD2B	1	153795975	1_75	0	0.0239789319811125	6.61148260718184	1.50531050468032e-06	-1.58516892771054	1
ENSG00000198837.9	DENND4B	1	153940147	1_75	0	0.0239497227905828	5.82270160052158	1.32410498893612e-06	1.33916748290033	2
ENSG00000143570.17	SLC39A1	1	153968263	1_75	0	0.226012037941606	18.2883056332363	3.92466361558963e-05	4.20896415805825	1
ENSG00000143578.15	CREB3L4	1	153968263	1_75	0	0.226012037941607	18.2883056332363	3.92466361558965e-05	4.20896415805825	1
ENSG00000143549.19	TPM3	1	154194640	1_75	0	0.0257888129837282	8.68426909447583	2.12648352207417e-06	2.53695235164502	1
ENSG00000143569.18	UBAP2L	1	154219315	1_75	0	0.0340802071612851	11.1531189764239	3.60907542120992e-06	-2.66157139681626	1
ENSG00000143612.19	C1orf43	1	154224650	1_75	0	0.0325033061481048	8.95591295845581	2.76397938362358e-06	1.68844530319415	1
ENSG00000143515.16	ATP8B2	1	154325898	1_75	0	0.254796272431344	26.9851104112785	6.52851890839364e-05	3.18003234612032	3
ENSG00000160714.9	UBE2Q1	1	154559434	1_75	0	0.0393328496217128	9.4727739060444	3.53777313988995e-06	-1.55999651266237	1
ENSG00000160710.15	ADAR	1	154628057	1_75	0	0.0507086110563484	12.1418881580055	5.84608788710366e-06	-1.79703985665709	1
ENSG00000116604.17	MEF2D	1	156510532	1_77	0	0.204896663625755	23.1359750643449	4.50111481457389e-05	-2.44288017239336	1
ENSG00000183856.10	IQGAP3	1	156572426	1_77	0	0.0329423908088935	5.86088302642176	1.83322413207235e-06	-0.622213604360172	1
ENSG00000163382.11	NAXE	1	156590832	1_77	0	0.0485192889674878	9.43238096376325	4.34543399639435e-06	-1.08745870869513	2
ENSG00000160818.16	GPATCH4	1	156590769	1_77	0	0.0314502264345059	5.43471003970537	1.62292164069405e-06	-0.434088937874034	2
ENSG00000132702.12	HAPLN2	1	156618957	1_77	0	0.066150968521892	12.3119332156987	7.73321090977156e-06	-1.38970597293313	1
ENSG00000132688.10	NES	1	156678139	1_77	0	0.0702422638065262	12.8723243294632	8.58524849838888e-06	-1.59853217622382	1
ENSG00000143320.8	CRABP2	1	156705979	1_77	0	0.0285221598305053	4.53715958126603	1.22875093292104e-06	0.0691065039818414	2
ENSG00000143319.16	ISG20L2	1	156728106	1_77	0	0.0298176713131662	4.945009441871	1.40003291154611e-06	0.287041851337937	1
ENSG00000143303.11	RRNAD1	1	156727264	1_77	0	0.0879893491321504	14.9850064236026	1.25194265173464e-05	1.72620933471009	2
ENSG00000198400.11	NTRK1	1	156815564	1_77	0	0.0311644969070568	5.35086187945037	1.5833657920984e-06	0.552086083977801	1
ENSG00000027869.11	SH2D2A	1	156813500	1_77	0	0.0285334097598079	4.54077969022397	1.2302163688085e-06	-0.0691525955403749	1
ENSG00000187800.13	PEAR1	1	156893825	1_77	0	0.0309411906078261	5.2847808296734	1.5526064962448e-06	0.323053377012393	1
ENSG00000160838.13	LRRC71	1	156920880	1_77	0	0.0550763741889562	10.6074783745739	5.54721365919684e-06	-1.4580571365523	1
ENSG00000183853.17	KIRREL	1	157964452	1_77	0	0.0335871898534408	6.03916222089486	1.92596221034318e-06	-0.658838165587817	2
ENSG00000132703.3	APCS	1	159587731	1_78	0	0.0236903690381753	5.04544518320525	1.13492905630582e-06	0.394036426826647	1
ENSG00000163564.14	PYHIN1	1	158929810	1_78	0	0.0693449322279068	14.9625371910848	9.85184040214693e-06	-1.70722727396246	2
ENSG00000163565.18	IFI16	1	159000146	1_78	0	0.051360408230423	12.1699060897474	5.93489569584817e-06	-1.59894050426061	1
ENSG00000163568.14	AIM2	1	159147011	1_78	0	0.0438919531328619	10.715976535559	4.46595206775293e-06	1.41643154936149	1
ENSG00000213088.9	ACKR1	1	159158252	1_78	0	0.027101025378457	6.27846286298462	1.61560969053197e-06	0.634980790691769	1
ENSG00000132693.12	CRP	1	159716970	1_78	0	0.0248641722776407	5.48856967105762	1.29577794735003e-06	-0.471841600918741	1
ENSG00000158716.8	DUSP23	1	159589741	1_78	0	0.0420232684672134	10.3141859916734	4.11549599260205e-06	-1.49897081368909	1
ENSG00000158714.10	SLAMF8	1	159826512	1_78	0	0.0307178093711767	7.42852453422346	2.16665717684902e-06	-0.929173872180039	2
ENSG00000188004.9	C1orf204	1	159854415	1_78	0	0.0510400136543988	12.1119090473945	5.86976588199407e-06	-1.45541554287488	1
ENSG00000243284.1	VSIG8	1	159856126	1_78	0	0.0238920316386045	5.12310165327602	1.16220690468731e-06	-0.405149592421433	2
ENSG00000213085.9	CFAP45	1	159899758	1_78	0	0.0229348541148049	4.74857945907201	1.0340870235513e-06	0.219617705951935	1
ENSG00000158710.14	TAGLN2	1	159925320	1_78	0	0.0307765275941764	7.44607235009809	2.17592672810942e-06	-0.87830365912424	2
ENSG00000143315.6	PIGM	1	160031560	1_79	0	0.0511632428137872	16.3624797701591	7.94885513887779e-06	-2.01588463140587	1
ENSG00000162728.4	KCNJ9	1	160082075	1_79	0	0.0216327372906606	8.4415768567901	1.73393355800396e-06	-0.984279204910565	1
ENSG00000162729.13	IGSF8	1	160099056	1_79	0	0.0435758677851297	14.877312744134	6.15556517533953e-06	1.64938997387419	1
ENSG00000162734.12	PEA15	1	160204111	1_79	0	0.190588551117339	28.8509852930582	5.22101396277143e-05	-3.55843138138397	2
ENSG00000162736.15	NCSTN	1	160342475	1_79	0	0.263049686586469	32.095996470997	8.01652311321538e-05	-3.75278623146824	1
ENSG00000162738.5	VANGL2	1	160400029	1_79	0	0.0207458999372753	8.05860079869542	1.58741075413682e-06	1.44172177660331	1
ENSG00000158769.17	F11R	1	161021779	1_79	0	0.014545106257698	4.81381967506539	6.6482005620334e-07	-0.255829271855216	1
ENSG00000215845.10	TSTD1	1	161038782	1_79	0	0.0307508488928249	11.6665669825501	3.40641522226417e-06	-1.30733173576609	1
ENSG00000186517.13	ARHGAP30	1	161053343	1_79	0	0.0141589572233215	4.56826344847599	6.14157568049476e-07	-0.0606839639640372	1
ENSG00000162755.13	KLHDC9	1	161098329	1_79	0	0.0142179136350774	4.60617985829613	6.21833565134995e-07	0.146049482099029	2
ENSG00000158793.13	NIT1	1	161118210	1_79	0	0.0259117091205602	10.0950287863521	2.48371075671431e-06	1.23246284750383	1
ENSG00000158796.16	DEDD	1	161132100	1_79	0	0.0179102035608499	6.7144713335491	1.14185180488953e-06	-0.866715816935331	1
ENSG00000143224.17	PPOX	1	161165947	1_79	0	0.0141449741487468	4.55924785682584	6.12340179955285e-07	-0.0718612803044901	3
ENSG00000158850.14	B4GALT3	1	161174179	1_79	0	0.0352088288703714	12.9114710926552	4.31643001354036e-06	-1.68645226277539	3
ENSG00000158859.9	ADAMTS4	1	161189357	1_79	0	0.0373728726796595	13.460765040685	4.77665221554086e-06	-1.7360165697812	2
ENSG00000158864.12	NDUFS2	1	161198214	1_79	0	0.0501770959491997	16.1820265633351	7.7096707070108e-06	-1.95287704111102	2
ENSG00000158869.10	FCER1G	1	161214307	1_79	0	0.0183348038839788	6.92862033594978	1.20620307113871e-06	-0.989150838064665	2
ENSG00000158874.11	APOA2	1	161223893	1_79	0	0.0155117577289364	5.40117180300939	7.95511388942481e-07	0.411654423662765	1
ENSG00000158882.14	TOMM40L	1	161226376	1_79	0	0.0296490046812467	11.3313667670441	3.18999360338227e-06	-1.38614515632016	1
ENSG00000143257.11	NR1I3	1	161217875	1_79	0	0.020781187122512	8.07404637719307	1.59315851611585e-06	-1.17137340281587	1
ENSG00000248485.1	PCP4L1	1	161259010	1_79	0	0.0175281194389177	6.51741551187206	1.08469622975321e-06	0.794263519873022	1
ENSG00000158887.15	MPZ	1	161310673	1_79	0	0.0272678268508452	10.5628876923109	2.7348315828145e-06	1.33003791758221	1
ENSG00000143252.14	SDHC	1	161305115	1_79	0	0.0146473469875187	4.87774365918579	6.7838359912136e-07	0.395072902388048	2
ENSG00000143226.13	FCGR2A	1	161505035	1_79	0	0.0562871830212592	17.2477895110491	9.21807748837402e-06	-2.01288701775122	2
ENSG00000173110.7	HSPA6	1	161506743	1_79	0	0.01461164693507	4.85548697033534	6.73642314783538e-07	-0.229474190375753	1
ENSG00000132185.16	FCRLA	1	161705365	1_79	0	0.0224683500625174	8.78856757453221	1.8749369795541e-06	1.00870293080328	2
ENSG00000162746.14	FCRLB	1	161722132	1_79	0	0.0145016951413367	4.78654014539353	6.59079606242679e-07	-0.25248959037622	1
ENSG00000118217.5	ATF6	1	161928007	1_79	0	0.0144715922667238	4.76757258769459	6.55105172820652e-07	-0.169659590853323	1
ENSG00000239887.4	C1orf226	1	162368862	1_79	0	0.0152585653917741	5.25092707672741	7.60758979164838e-07	-0.452374987658137	1
ENSG00000117143.13	UAP1	1	162561114	1_80	0	0.00997170608075115	4.80168225541994	4.54632295943769e-07	0.343164888146244	2
ENSG00000132196.13	HSD17B7	1	162790761	1_80	0	0.064039930397548	21.6507276340172	1.31649963988941e-05	2.29045916045462	2
ENSG00000185860.13	CCDC190	1	162855667	1_80	0	0.0183303992435445	10.3820398079999	1.80697444542253e-06	-1.36428593933452	1
ENSG00000143228.12	NUF2	1	163267542	1_80	0	0.0120614339203319	6.38523530626629	7.31262402555129e-07	0.785372127984841	1
ENSG00000185630.18	PBX1	1	164559883	1_80	0	0.015294936576518	8.77914840882613	1.27496266648469e-06	1.13802551138061	1
ENSG00000143149.12	ALDH9A1	1	165659684	1_81	0	0.0493942352031784	8.35274974613932	3.91744702286498e-06	-1.14282441188684	3
ENSG00000188859.6	FAM78B	1	166167240	1_81	0	0.0373714482739249	5.77675119485778	2.04984483630492e-06	-0.650454355251058	1
ENSG00000143157.11	POGK	1	166839016	1_83	0	0.022478586368348	14.4307228957919	3.08002669031652e-06	-2.32482414335593	1
ENSG00000143162.7	CREG1	1	167548592	1_83	0	0.00909562573519729	5.66984858127681	4.89667679509041e-07	0.520538066127208	2
ENSG00000198771.10	RCSD1	1	167630296	1_83	0	0.0113540550384624	7.6968012889872	8.29771790722089e-07	0.894386362495957	1
ENSG00000197965.11	MPZL1	1	167552188	1_83	0	0.00808128204084924	4.59970844059343	3.52945756794758e-07	-0.10950616813133	4
ENSG00000143164.15	DCAF6	1	167936173	1_83	0	0.0121599925307216	8.3158508978374	9.60146269434449e-07	1.04121050041795	1
ENSG00000143158.10	MPC2	1	167797188	1_83	0	0.0174723618478404	11.5570329267832	1.91732335578118e-06	1.54940911646614	2
ENSG00000143199.17	ADCY10	1	167913803	1_83	0	0.00881845499468825	5.3923700105782	4.51512298495893e-07	-0.464389832463699	1
ENSG00000143147.14	GPR161	1	168132979	1_83	0	0.032847465559522	17.2999284281229	5.39564749829053e-06	-2.01139778551247	2
ENSG00000143155.12	TIPRL	1	168178654	1_83	0	0.037000694091659	18.4686135086893	6.48845894084671e-06	1.94733436896204	2
ENSG00000143178.12	TBX19	1	168260943	1_83	0	0.0101026232610653	6.61990215485587	6.35013744047772e-07	-0.677050276582119	1
ENSG00000143196.4	DPT	1	168726239	1_83	0	0.0119715484149506	8.18010483027618	9.29836504823701e-07	0.946029135428955	1
ENSG00000143153.12	ATP1B1	1	169113744	1_83	0	0.00925034712873807	5.81668002499979	5.10893763345723e-07	0.621303301661428	2
ENSG00000143156.13	NME7	1	169363660	1_83	0	0.00916978914719968	5.7503903074	5.00672882441356e-07	-0.53262986555198	2
ENSG00000117475.13	BLZF1	1	169369793	1_83	0	0.0157049185780519	10.6459750543721	1.58751753178835e-06	1.26248655345816	1
ENSG00000117477.12	CCDC181	1	169375527	1_83	0	0.0153370366345119	10.4297420637894	1.51884137679075e-06	1.24074639408343	1
ENSG00000117479.12	SLC19A2	1	169494280	1_83	0	0.0149962952141587	10.2242452016523	1.45583660329596e-06	-1.2168188123397	1
ENSG00000188404.8	SELL	1	169710933	1_83	0	0.0129429050800384	8.76955658856467	1.07772212271234e-06	-1.5101845106331	1
ENSG00000171806.11	METTL18	1	169795279	1_83	0	0.0160088765375181	10.6725532394032	1.62228286854759e-06	1.75236405038801	1
ENSG00000075945.12	KIFAP3	1	170081461	1_83	0	0.141330491122028	30.6021702972073	4.1066292158076e-05	-3.20742967695549	4
ENSG00000120370.12	GORAB	1	170532434	1_83	0	0.0227341047953087	13.969027683709	3.01537571212906e-06	-1.70709465222995	2
ENSG00000117501.14	MROH9	1	170909593	1_84	0	0.0189967841129995	4.80015564936831	8.6583034789727e-07	-0.327956099297243	1
ENSG00000116132.11	PRRX1	1	170662279	1_84	0	0.0197927121753024	5.17549465818361	9.72645474982845e-07	0.438343107335868	1
ENSG00000094963.13	FMO2	1	171184225	1_84	0	0.0184736364616001	4.54485631829377	7.9720487850477e-07	-0.109646056299621	3
ENSG00000010932.16	FMO1	1	171248552	1_84	0	0.0203790146231145	5.4425227170137	1.05312719607907e-06	0.462952825142211	1
ENSG00000076258.9	FMO4	1	171313714	1_84	0	0.0212410706599742	5.82162465291911	1.17413491149189e-06	0.518215779032579	2
ENSG00000117523.15	PRRC2C	1	171486183	1_84	0	0.0190254763484378	4.81395458427202	8.69630823653326e-07	0.250260232626736	1
ENSG00000117533.14	VAMP4	1	171742012	1_84	0	0.0337499076752922	10.0693556018829	3.22679714686221e-06	-1.25832114209619	2
ENSG00000010165.19	METTL13	1	171781417	1_84	0	0.018478256655985	4.54714153291592	7.97805202304539e-07	-0.158504177380801	2
ENSG00000197959.13	DNM3	1	171840580	1_84	0	0.0756244759277381	17.5486283436281	1.26009402166536e-05	-2.09291257097048	2
ENSG00000135845.9	PIGC	1	172443657	1_84	0	0.023005858056785	6.55230395423528	1.43129735388108e-06	-0.650413371794374	1
ENSG00000094975.13	SUCO	1	172532059	1_84	0	0.0231197280672462	6.59751765624542	1.44830716621327e-06	0.78648846869043	2
ENSG00000120337.8	TNFSF18	1	173051434	1_84	0	0.0207853826683643	5.62316508013718	1.10977836645241e-06	-0.521752220200301	1
ENSG00000117592.8	PRDX6	1	173476539	1_85	0	0.0473271770018113	11.2600354173865	5.05996780460429e-06	1.19272299977836	1
ENSG00000183831.6	ANKRD45	1	173714815	1_85	0	0.164499348257667	23.7157597030563	3.70423575702938e-05	-3.96053638005974	1
ENSG00000076321.10	KLHL20	1	173714815	1_85	0	0.209587975646129	24.4604447935342	4.8677482554556e-05	-4.14948716676135	2
ENSG00000120334.15	CENPL	1	173825659	1_85	0	0.110197972366445	20.7478059536189	2.17091679213549e-05	-3.8969862045195	1
ENSG00000117601.13	SERPINC1	1	173916899	1_85	0	0.11082804357411	20.4089800310307	2.1476740236068e-05	-4.39577651471452	2
ENSG00000135870.11	RC3H1	1	173415688	1_85	0	0.028806197266905	9.26707682881473	2.53469723331626e-06	2.65982936344319	2
ENSG00000120333.4	MRPS14	1	175019430	1_85	0	0.0968331680071021	17.5520125661592	1.61379534522272e-05	3.05551373351833	2
ENSG00000152092.15	ASTN1	1	177165470	1_86	0	0.0117747553219811	8.83938382935335	9.88260143448528e-07	-1.23984398748372	1
ENSG00000235750.9	KIAA0040	1	175193132	1_86	0	0.132926192531688	28.8365419496559	3.63957892017324e-05	3.18724170092406	2
ENSG00000143207.19	RFWD2	1	176217034	1_86	0	0.0130182797299475	9.24904069146034	1.14326704794145e-06	1.49959297940732	1
ENSG00000116183.10	PAPPA2	1	176325001	1_86	0	0.0118594165293093	8.12170014153404	9.14550455806248e-07	-0.911881867430068	1
ENSG00000120341.18	SEC16B	1	177960244	1_87	0	0.140810607509815	21.2328880426075	2.83884603246116e-05	-2.37177488337439	2
ENSG00000075391.16	RASAL2	1	178075247	1_87	0	0.0431241162282222	10.9535311208602	4.4850960820128e-06	1.85465230630748	1
ENSG00000116191.17	RALGPS2	1	178664238	1_87	0	0.0613301402525487	14.1634311333635	8.24783244902579e-06	-1.61701775887148	1
ENSG00000116194.12	ANGPTL1	1	178869250	1_87	0	0.0234095645706406	5.5438837669821	1.23226708649323e-06	-0.392074483736557	1
ENSG00000162779.21	AXDND1	1	179358896	1_89	0	0.0192471469890955	6.68686268335821	1.22204209121416e-06	0.718261129482837	3
ENSG00000186283.13	TOR3A	1	179081458	1_89	0	0.0157259151074968	4.68798823112564	7.00002895493894e-07	0.160453108903352	3
ENSG00000143322.19	ABL2	1	179229518	1_89	0	0.0384152917790038	12.277440340498	4.47826062951767e-06	-1.73830123761761	2
ENSG00000057252.12	SOAT1	1	179297820	1_89	0	0.0182567181086973	6.02725609860895	1.04481584877448e-06	0.619865021405272	1
ENSG00000169905.12	TOR1AIP2	1	179878500	1_89	0	0.0268724218066553	9.15785662229679	2.3366735600679e-06	1.22519064129073	2
ENSG00000135837.15	CEP350	1	179895624	1_89	0	0.024239383609464	8.38525611831451	1.9299021982513e-06	1.19435004738104	2
ENSG00000116260.16	QSOX1	1	180146874	1_89	0	0.0157304047255504	4.6092371507827	6.88440398202156e-07	-0.149726780325273	5
ENSG00000121454.5	LHX4	1	180267978	1_89	0	0.0170349471473367	5.36985390222934	8.68561664799906e-07	-1.17596079207796	3
ENSG00000230124.6	ACBD6	1	180461406	1_89	0	0.015808160437251	4.68964314060179	7.03912257734544e-07	-0.00464508599092398	2
ENSG00000135835.11	KIAA1614	1	180936558	1_89	0	0.0290208457850836	9.30105558236074	2.56294745147251e-06	0.527808972416507	2
ENSG00000153029.14	MR1	1	181049663	1_89	0	0.0156032342249111	4.55078106180674	6.74214311073703e-07	0.0912782876642208	1
ENSG00000162783.10	IER5	1	181089136	1_89	0	0.0295326484835644	10.3843946852522	2.91193032486515e-06	1.18578760966523	2
ENSG00000135821.17	GLUL	1	182144497	1_90	0	0.165591252629126	23.2854215319189	3.66116154832761e-05	-2.63341527544357	3
ENSG00000143333.6	RGS16	1	182604092	1_90	0	0.139123727590286	21.5956642556926	2.85275955775865e-05	-2.28616985571111	1
ENSG00000135838.13	NPL	1	182753639	1_90	0	0.0251051376852134	5.61608514688051	1.33873213376932e-06	0.4455359314211	1
ENSG00000058085.14	LAMC2	1	183186170	1_91	0	0.0219053592418601	5.1652615583506	1.07433591611918e-06	0.653723912140082	1
ENSG00000116698.21	SMG7	1	183471970	1_91	0	0.126468908469312	21.4770454781212	2.57902590133098e-05	2.32286677462526	2
ENSG00000116701.14	NCF2	1	183591057	1_91	0	0.0221133325125371	5.25177742020664	1.10270134615986e-06	0.413641961928425	1
ENSG00000162704.15	ARPC5	1	183635462	1_91	0	0.0234039395780041	5.77120892718373	1.28248756170689e-06	-0.679967548852191	2
ENSG00000198756.10	COLGALT2	1	184036788	1_91	0	0.0278459290837214	7.36442757888737	1.94714415488235e-06	-0.84406124133658	1
ENSG00000198860.11	TSEN15	1	184046529	1_91	0	0.0598692131883458	14.4302024501596	8.20301246548164e-06	-1.92702757195646	2
ENSG00000116406.18	EDEM3	1	184702964	1_92	0	0.230872268047976	25.3342272559747	5.55362854006887e-05	3.34876982325114	2
ENSG00000135842.16	FAM129A	1	184879012	1_92	0	0.11853126013496	18.783146891417	2.11396918887532e-05	-2.16615337201091	3
ENSG00000121481.10	RNF2	1	185064348	1_92	0	0.0478692411927053	10.6975593967115	4.86226524368554e-06	-1.69312934722675	1
ENSG00000121486.11	TRMT1L	1	185156912	1_92	0	0.0557292755586376	11.8435386397816	6.26703724383069e-06	1.57048836920264	1
ENSG00000116668.12	SWT1	1	185156912	1_92	0	0.0557292755586375	11.8435386397816	6.26703724383068e-06	-1.57048836920264	1
ENSG00000116679.15	IVNS1ABP	1	185317057	1_92	0	0.0307652549590458	6.4976191801345	1.89806975734085e-06	0.77872697013571	1
ENSG00000047410.13	TPR	1	186353110	1_92	0	0.0895574627666495	16.3951859974839	1.39416933432268e-05	2.05746549055221	1
ENSG00000157181.15	C1orf27	1	186353245	1_92	0	0.0328355108672186	7.10286243738327	2.21449435757475e-06	-0.775256527321873	1
ENSG00000262180.1	OCLM	1	186400270	1_92	0	0.0525851907267937	11.3159643748494	5.65005169970051e-06	1.2790180459513	1
ENSG00000073756.11	PTGS2	1	186680089	1_92	0	0.0288123484214016	5.91201825709553	1.61737907952225e-06	0.562065476966465	1
ENSG00000090104.11	RGS1	1	192575980	1_96	0	0.0332014759068939	11.3588382989302	3.58087122915584e-06	1.40033227755536	1
ENSG00000116741.7	RGS2	1	192827110	1_96	0	0.0423611005475545	16.2210354552518	6.52443944914799e-06	2.83899895022349	1
ENSG00000116747.12	TROVE2	1	193037020	1_96	0	0.0185298149430377	6.18256385634299	1.08777003106353e-06	0.798378010948798	1
ENSG00000116750.13	UCHL5	1	193058704	1_96	0	0.0292027931499981	11.2460649676285	3.11833218444231e-06	1.66987037593828	1
ENSG00000023572.8	GLRX2	1	193105978	1_96	0	0.107932106623844	16.1456958850835	1.65464495127613e-05	3.69867110813614	2
ENSG00000134371.10	CDC73	1	193120351	1_96	0	0.222956047692663	18.7914542306732	3.97811235085025e-05	3.96465053980196	2
ENSG00000000971.15	CFH	1	196651787	1_98	0	0.0457496992645239	10.1289203238334	4.39996067803891e-06	1.58767462835485	1
ENSG00000177888.7	ZBTB41	1	197200897	1_98	0	0.0836048222962003	15.7439001134261	1.24980152607543e-05	-1.75979455075345	1
ENSG00000203724.10	C1orf53	1	197902889	1_99	0	0.0380052602844079	7.32745820141122	2.64420095489615e-06	0.783607194426285	1
ENSG00000118193.11	KIF14	1	200620703	1_101	0	0.179180450400387	24.7917100034743	4.21788275946971e-05	-2.6017757063081	1
ENSG00000118200.14	CAMSAP2	1	200673357	1_101	0	0.0278017282905207	8.10877203953642	2.14054460788244e-06	-0.768431247386149	1
ENSG00000118197.13	DDX59	1	200674394	1_101	0	0.0228309692673458	6.9975172592509	1.51693064332478e-06	-1.14977276132822	2
ENSG00000116857.16	TMEM9	1	201153656	1_101	0	0.0171594971786464	4.56270525320093	7.43403102217061e-07	0.0579420739296993	2
ENSG00000163395.16	IGFN1	1	201190333	1_101	0	0.0183768910738011	5.07015353862026	8.84688840527466e-07	-0.0892632707715746	1
ENSG00000118194.18	TNNT2	1	201400151	1_101	0	0.0216486665389801	6.56104242723615	1.34865663661801e-06	0.603659636547623	1
ENSG00000159166.13	LAD1	1	201400151	1_101	0	0.0216486665389801	6.56104242723615	1.34865663661801e-06	-0.603659636547623	1
ENSG00000174307.6	PHLDA3	1	201469408	1_101	0	0.0188326867911398	5.40431502064155	9.66385348225323e-07	0.427634369559903	1
ENSG00000198700.9	IPO9	1	201828710	1_102	0	0.0637315607276942	15.3986678586783	9.318265973157e-06	-2.35109709320547	1
ENSG00000198892.6	SHISA4	1	201888432	1_102	0	0.379254622431793	18.6837667267753	6.72810430844382e-05	3.62413928519473	1
ENSG00000176393.10	RNPEP	1	201979953	1_102	0	0.0266009996804152	6.45993364198338	1.63163649847038e-06	-0.827690198327624	4
ENSG00000143862.7	ARL8A	1	202144707	1_102	0	0.0575819661648912	13.1663016798275	7.19859414197551e-06	-1.59662671334843	1
ENSG00000077152.9	UBE2T	1	202333104	1_102	0	0.0227876393706653	4.85986017134397	1.05152719360837e-06	-0.287188485653582	1
ENSG00000077157.21	PPP1R12B	1	202348568	1_102	0	0.0249453991953554	5.62074996404134	1.33131897330267e-06	-0.584723890525314	2
ENSG00000117139.16	KDM5B	1	202808933	1_102	0	0.0234306480307476	5.12755413411791	1.14075387089692e-06	-0.418529297535925	2
ENSG00000117153.15	KLHL12	1	202928138	1_102	0	0.0490012643913268	11.7261207032756	5.45580756248522e-06	1.54585780842258	2
ENSG00000159346.12	ADIPOR1	1	202957941	1_102	0	0.172075379031283	23.3894565435693	3.82152110756984e-05	2.56427732823001	1
ENSG00000163444.11	TMEM183A	1	203028223	1_102	0	0.0241986009102286	5.44735999793747	1.25162356486481e-06	0.537166053664911	1
ENSG00000143847.15	PPFIA4	1	203024771	1_102	0	0.0238656505113828	5.29792173108689	1.20053882974211e-06	0.342239594261109	2
ENSG00000163485.16	ADORA1	1	203200263	1_102	0	0.0240125601139062	5.35335345272694	1.22056743951265e-06	0.453645775594119	1
ENSG00000133055.8	MYBPH	1	203200263	1_102	0	0.0240125601139062	5.35335345272695	1.22056743951265e-06	0.453645775594119	1
ENSG00000159388.5	BTG2	1	203305808	1_102	0	0.0303097585916924	7.4562566054714	2.14585671689122e-06	-0.872836523489769	1
ENSG00000122176.10	FMOD	1	203352044	1_102	0	0.0220871382611656	4.58468537974659	9.61493570580598e-07	0.134507088672238	1
ENSG00000188783.5	PRELP	1	203471605	1_103	0	0.030296788520035	6.07864291519959	1.7486408675688e-06	0.621064516627896	1
ENSG00000257315.2	ZBED6	1	203799200	1_103	0	0.0263823338122081	4.87950161143801	1.2223232529118e-06	0.487245722180495	1
ENSG00000182004.12	SNRPE	1	203861428	1_103	0	0.0402315247244982	9.16677816103488	3.50171349844913e-06	1.62645001715138	2
ENSG00000143842.14	SOX13	1	204057773	1_103	0	0.230589846847648	25.9164815269836	5.6743173115109e-05	3.03369004726504	1
ENSG00000158615.8	PPP1R15B	1	204412128	1_103	0	0.0272372149417423	5.1012292199707	1.31927378730548e-06	-0.406516985964346	1
ENSG00000198625.12	MDM4	1	204523656	1_103	0	0.0294262615115436	5.78412520253528	1.61610722597574e-06	-0.865541200314285	1
ENSG00000163531.15	NFASC	1	204828332	1_104	0	0.0227250680635285	4.7774417327867	1.03085596523974e-06	0.131090365735337	1
ENSG00000174529.7	TMEM81	1	205084091	1_104	0	0.0301292428161305	9.60186212606886	2.74688880802271e-06	2.24392266297271	2
ENSG00000133059.16	DSTYK	1	205210869	1_104	0	0.0281173080850459	10.6625155671013	2.84662864051525e-06	-2.67997751293587	3
ENSG00000133069.15	TMCC2	1	205228311	1_104	0	0.0713019149434373	14.7133151893956	9.96114195266022e-06	-1.53067207054913	1
ENSG00000163545.8	NUAK2	1	205321666	1_104	0	0.0340412073066708	7.89910435999067	2.55317276301743e-06	-0.317903342125663	1
ENSG00000158711.13	ELK4	1	205631216	1_104	0	0.0244665255419275	5.43630262632965	1.2629126745736e-06	-0.871845711274034	1
ENSG00000158715.5	SLC45A3	1	205680319	1_104	0	0.0354687260281543	9.05792902568415	3.05050611476156e-06	-1.16735072148911	2
ENSG00000069275.12	NUCKS1	1	205749839	1_104	0	0.0763372705177632	15.748065858926	1.14146144401184e-05	-2.05802385381064	1
ENSG00000117280.12	RAB29	1	205777861	1_104	0	0.0266832989271577	6.64068584590631	1.68247978035723e-06	-0.530959583882034	3
ENSG00000133065.10	SLC41A1	1	205813269	1_104	0	0.371089212874939	30.0751883338422	0.000105970280159812	3.39933623698527	2
ENSG00000162877.12	PM20D1	1	205849911	1_104	0	0.0622623166641292	13.9333997969159	8.23720304566637e-06	-2.09551061973972	1
ENSG00000263528.7	IKBKE	1	206464055	1_105	0	0.100787323935912	20.1387465879456	1.92723976530367e-05	2.16128124460202	5
ENSG00000266094.7	RASSF5	1	206507650	1_105	0	0.0273746903783655	8.03194387884195	2.08769609012426e-06	-1.00635170935718	1
ENSG00000143486.15	EIF2D	1	206606563	1_105	0	0.021588057119567	5.85577192515117	1.20031465465847e-06	-0.585677217908185	2
ENSG00000143479.15	DYRK3	1	206637932	1_105	0	0.0192195901046769	4.79267926540446	8.74620966826732e-07	0.181408905054086	1
ENSG00000162894.11	FCMR	1	206923405	1_105	0	0.0296965567863847	8.77908366647839	2.47544158295826e-06	1.26662008760609	1
ENSG00000182795.12	C1orf116	1	207032059	1_105	0	0.0199859779652998	5.15030794427551	9.77363234098624e-07	-0.214193217951621	1
ENSG00000196352.14	CD55	1	207321334	1_105	0	0.0374368648371461	10.909678847353	3.87800919524702e-06	-1.42637548523034	2
ENSG00000117335.19	CD46	1	207737553	1_105	0	0.0278355203592264	8.18520511276802	2.16334760972387e-06	-1.81723836733999	2
ENSG00000174059.16	CD34	1	207911570	1_105	0	0.0528754438615113	14.1005189125252	7.07923808064533e-06	1.67121927389821	1
ENSG00000008118.9	CAMK1G	1	209584155	1_106	0	0.0226086651795155	4.54514532128559	9.75708509098039e-07	-0.170245038227063	2
ENSG00000196878.14	LAMB3	1	209645470	1_106	0	0.0270408755599415	6.18582416909483	1.58823849287085e-06	0.644258294326148	1
ENSG00000123689.5	G0S2	1	209657262	1_106	0	0.027294257571574	6.27138808627515	1.6252955976955e-06	0.65506702976228	2
ENSG00000143473.12	KCNH1	1	211140330	1_107	0	0.024900566946004	6.37933170444673	1.50827946008604e-06	0.76087809942159	1
ENSG00000117625.13	RCOR3	1	211357854	1_107	0	0.0488130482899384	12.5760192050833	5.82876462478326e-06	1.77411111222784	1
ENSG00000082512.14	TRAF5	1	211326278	1_107	0	0.020463346882734	4.58224241080385	8.90332288431745e-07	0.0652533907554333	3
ENSG00000117650.12	NEK2	1	211675781	1_107	0	0.0209862079153225	4.81309389400976	9.59081915490781e-07	0.21722717663794	1
ENSG00000123684.12	LPGAT1	1	211831551	1_107	0	0.0221222664033783	5.29562942468651	1.11235804806855e-06	0.478195256509991	1
ENSG00000143493.12	INTS7	1	212038447	1_107	0	0.0565482260248345	13.9399945758692	7.48477908867638e-06	-1.69229429518801	1
ENSG00000143476.17	DTL	1	212035474	1_107	0	0.0244108666283085	6.19729870310756	1.43642522738134e-06	0.746186302523168	1
ENSG00000066027.11	PPP2R5A	1	212285673	1_107	0	0.029809003977192	8.03000152750035	2.27279617415936e-06	1.08431854423668	1
ENSG00000065600.12	TMEM206	1	212414266	1_107	0	0.0214406617570698	5.00915534464308	1.01976495407348e-06	-0.370674162486346	3
ENSG00000123685.8	BATF3	1	212693188	1_109	0	0.00808897694773325	4.55699948377144	3.50001555052883e-07	0.0298249639713703	2
ENSG00000162769.12	FLVCR1	1	212859565	1_109	0	0.00866023419008688	5.18692419441103	4.26517577715369e-07	0.427688833147423	2
ENSG00000143494.15	VASH2	1	212948150	1_109	0	0.00936444377662293	5.88197144846919	5.23000730405924e-07	-0.615721182451782	1
ENSG00000174606.13	ANGEL2	1	212998282	1_109	0	0.0126785156921206	8.67324696337429	1.04411304550768e-06	-1.07004592170516	1
ENSG00000136643.11	RPS6KC1	1	213051377	1_109	0	0.0216416489737453	13.4607851427757	2.7660379704415e-06	1.55129619135281	1
ENSG00000143499.13	SMYD2	1	214280940	1_109	0	0.00818574334619171	4.64858519585462	3.61306949772805e-07	0.0282233419412879	1
ENSG00000152104.11	PTPN14	1	214303960	1_109	0	0.00927484912972765	5.74317470944493	5.05773741960246e-07	-0.633340078372895	3
ENSG00000117724.12	CENPF	1	214603593	1_109	0	0.00930958551284633	5.82672020021501	5.15052982047995e-07	0.630474039167016	1
ENSG00000082482.13	KCNK2	1	214947253	1_109	0	0.0108721779932021	7.25859079113956	7.49318170313593e-07	-0.799408448097461	2
ENSG00000136636.12	KCTD3	1	215567710	1_109	0	0.0101001952119714	6.57739711181598	6.30784811865002e-07	0.721115568695982	1
ENSG00000092978.10	GPATCH2	1	217631213	1_110	0	0.187429723672169	26.4887837186133	4.71409010120923e-05	3.00082285202592	2
ENSG00000162814.10	SPATA17	1	217631425	1_110	0	0.0185573511572517	4.83699432820994	8.52293077101983e-07	0.37583404702349	1
ENSG00000067533.5	RRP15	1	218284885	1_110	0	0.0179582461648068	4.53703222166816	7.73629783079598e-07	-0.00794681102165778	2
ENSG00000092969.11	TGFB2	1	218395487	1_110	0	0.0271223826183438	8.31191354403455	2.14055431580451e-06	1.04731400186314	1
ENSG00000143353.11	LYPLAL1	1	219174471	1_111	0	0.030472882113417	4.54863897076434	1.31611062812241e-06	-0.0860454002004694	1
ENSG00000215817.5	ZC3H11B	1	219613461	1_112	0	0.0321085424438766	8.19673192163587	2.49895663425932e-06	-0.962895571636801	1
ENSG00000136628.17	EPRS	1	219957540	1_112	0	0.0219820545666803	4.72133376117798	9.85440441004617e-07	0.19154300919342	2
ENSG00000162813.17	BPNT1	1	220087955	1_112	0	0.0219566164543018	4.71073358019204	9.82090150199174e-07	-0.329153363896689	2
ENSG00000067704.9	IARS2	1	220049453	1_112	0	0.0236176949426683	5.37857032422215	1.20615121009863e-06	0.459026036068715	3
ENSG00000116141.15	MARK1	1	220528008	1_112	0	0.031895110894085	8.13542857911228	2.46378013921357e-06	0.988207559133948	1
ENSG00000162817.6	C1orf115	1	220688896	1_112	0	0.0613929176502567	14.1882259665514	8.27072853992408e-06	-1.94212355755484	3
ENSG00000117791.15	MARC2	1	220728830	1_112	0	0.0298529794254898	7.52746265458952	2.13370162511255e-06	-0.938110822154785	1
ENSG00000186205.12	MARC1	1	220786518	1_112	0	0.0692818976847767	15.3153141756373	1.00749542312493e-05	-1.90345804872292	1
ENSG00000143507.17	DUSP10	1	221698212	1_113	0	0.0583519864415414	12.807578673752	7.09610567158274e-06	1.59844174440999	1
ENSG00000162819.11	BROX	1	222744387	1_114	0	0.0644406202905769	18.054673705152	1.10470610218952e-05	2.09591923970678	1
ENSG00000162909.17	CAPN2	1	223709793	1_114	0	0.0265046671952386	9.65152820014446	2.42893468229827e-06	0.968423312019799	1
ENSG00000143514.16	TP53BP2	1	223846177	1_114	0	0.723015790578225	20.4904314156146	0.000140668313766398	4.02999446951943	1
ENSG00000143753.12	DEGS1	1	224180500	1_114	0	0.0146878663902442	4.54492780048603	6.33845043457389e-07	-0.0387580816727704	1
ENSG00000143771.11	CNIH4	1	224356827	1_114	0	0.0965491908617425	21.1698456558432	1.9407237782142e-05	-3.17565929446555	2
ENSG00000143786.7	CNIH3	1	224520350	1_114	0	0.0162146659327366	5.41301547103417	8.33383064163333e-07	-0.774372897131773	1
ENSG00000154380.17	ENAH	1	225655238	1_115	0	0.0229191759417435	4.73168452993894	1.02970347179491e-06	-0.120427975942237	1
ENSG00000143742.12	SRP9	1	225786075	1_115	0	0.0323384777676817	7.8903831622208	2.42278604293632e-06	-0.975020467574017	1
ENSG00000143819.12	EPHX1	1	225809711	1_115	0	0.0412955971950773	10.1422861150391	3.97682981108529e-06	1.32413026080432	2
ENSG00000196187.11	TMEM63A	1	225873958	1_115	0	0.043838603880643	10.6940882715634	4.45141286011601e-06	-1.49439104959566	2
ENSG00000243709.1	LEFTY1	1	225912195	1_115	0	0.0260953332118384	5.92098721109657	1.46708192537457e-06	-0.539773847389668	2
ENSG00000143811.18	PYCR2	1	225924245	1_115	0	0.0248637161468813	5.47775614413876	1.29320129407795e-06	0.479037018011086	2
ENSG00000143751.9	SDE2	1	225999428	1_115	0	0.0345372788362798	8.49550774487796	2.78595985340231e-06	-1.23821638879942	1
ENSG00000163041.9	H3F3A	1	226058962	1_115	0	0.0563410448063257	13.0177530297711	6.96399292360295e-06	2.07951843534587	2
ENSG00000182827.8	ACBD3	1	226185741	1_115	0	0.0329333995541905	8.05799021615751	2.51976880867917e-06	-1.56633017213509	2
ENSG00000183814.15	LIN9	1	226309688	1_115	0	0.0395960476284991	9.75464567188724	3.66742071272888e-06	-1.27272662793282	1
ENSG00000143772.9	ITPKB	1	226738931	1_116	0	0.198124591875491	26.46172850043	4.97798966887687e-05	3.22058142324405	2
ENSG00000143801.16	PSEN2	1	226861057	1_116	0	0.0878069812523783	18.6267509373199	1.55297173355549e-05	2.41688951799992	2
ENSG00000143776.18	CDC42BPA	1	227296422	1_116	0	0.0206716721976863	5.24863152034185	1.0301941764461e-06	0.357765246320778	1
ENSG00000181450.17	ZNF678	1	227563411	1_116	0	0.020996105259351	5.39119164114687	1.07478329602587e-06	0.769420029486386	1
ENSG00000143740.14	SNAP47	1	227735217	1_116	0	0.0192377334015417	4.59108138828885	8.38622075739008e-07	-0.248299326430675	1
ENSG00000081692.12	JMJD4	1	227731489	1_116	0	0.022468988708473	6.01170978411157	1.28256365728384e-06	0.73764375520501	1
ENSG00000143816.7	WNT9A	1	227947502	1_116	0	0.0231374416875945	6.28026588924467	1.37971938125475e-06	-0.809218911717184	1
ENSG00000162910.18	MRPL55	1	228109044	1_116	0	0.0191243261293332	4.53701662395325	8.23860931376291e-07	0.0942460107078903	1
ENSG00000143774.16	GUK1	1	228140298	1_116	0	0.0976128862458429	19.6258351681604	1.81899999596394e-05	-2.09845359294878	1
ENSG00000198835.3	GJC2	1	228146735	1_116	0	0.0215053162086331	5.61047346027695	1.14562568453066e-06	-0.591581455453724	1
ENSG00000181873.12	IBA57	1	228204107	1_116	0	0.0252087931383247	7.06577297935036	1.69125514535794e-06	-0.795993973705083	1
ENSG00000162931.11	TRIM17	1	228417087	1_116	0	0.023144840882388	6.28312560110913	1.38078906057587e-06	-0.796313626830326	1
ENSG00000181218.5	HIST3H2A	1	228455746	1_116	0	0.0533440471020763	13.972187585357	7.07697670552355e-06	-1.70923473605925	3
ENSG00000168159.11	RNF187	1	228484557	1_116	0	0.0413624072995047	11.6188334561787	4.56316035017353e-06	-1.43538614621771	3
ENSG00000177614.10	PGBD5	1	230392849	1_117	0	0.0452259127718308	8.05617984205323	3.45950442289904e-06	-0.975421313407423	1
ENSG00000119280.16	C1orf198	1	230869758	1_118	0	0.037562647369862	6.90927730482364	2.4642582177945e-06	-0.813637603802744	1
ENSG00000143643.12	TTC13	1	230978849	1_118	0	0.0291632223383639	4.58141289652269	1.26862229557283e-06	-0.165242518211576	1
ENSG00000173409.13	ARV1	1	230978674	1_118	0	0.0290558060424576	4.54753215061832	1.25460236749849e-06	0.0974179475316285	1
ENSG00000143633.12	C1orf131	1	231220813	1_118	0	0.0436454176890084	8.29389469271753	3.43711899326142e-06	-1.10224730538444	2
ENSG00000116906.11	GNPAT	1	231241335	1_118	0	0.0290757301890047	4.55379270053602	1.25719105848425e-06	0.398885022737181	1
ENSG00000116903.7	EXOC8	1	231333207	1_118	0	0.0403255424105434	7.56361538094843	2.89605663629649e-06	1.61713953978586	2
ENSG00000010072.15	SPRTN	1	231357151	1_118	0	0.0494315649060433	9.44490028261502	4.43301431237957e-06	-1.99827733442806	1
ENSG00000135766.8	EGLN1	1	231418785	1_118	0	0.0317153664325951	5.35222296957249	1.61176354192962e-06	-0.892908889834516	2
ENSG00000116918.13	TSNAX	1	231528861	1_118	0	0.0590846174052477	11.1004109611701	6.22745907329947e-06	-1.78198507271103	1
ENSG00000162946.21	DISC1	1	231627258	1_118	0	0.0639243155874549	11.8323656297473	7.18182907634138e-06	1.13671194926783	2
ENSG00000116991.10	SIPA1L2	1	232722722	1_120	0	0.0238580463128076	9.72974527244038	2.20411243397808e-06	1.19001164023561	1
ENSG00000212916.4	MAP10	1	232805207	1_120	0	0.0144997789668063	5.17685680521265	7.12729822237324e-07	0.422304314215306	1
ENSG00000135749.18	PCNX2	1	233079053	1_120	0	0.0150760575150241	5.53260058148538	7.91980521602474e-07	0.443630353337038	2
ENSG00000135750.14	KCNK1	1	233543039	1_120	0	0.0135471910717946	4.55679136937737	5.86145989814275e-07	0.0553880670429343	3
ENSG00000059588.9	TARBP1	1	234481346	1_121	0	0.0314872702328995	4.98114010053279	1.48922790418929e-06	-0.523857372458334	2
ENSG00000152904.11	GGPS1	1	235352830	1_121	0	0.0921940663113643	14.9605905526	1.30963147559161e-05	1.75136208815699	1
ENSG00000116957.12	TBCE	1	235401609	1_121	0	0.0302613861171938	4.61626398376189	1.32640713678112e-06	-0.169631521100643	2
ENSG00000162885.12	B3GALNT2	1	235504390	1_121	0	0.0395663609941714	7.08361139284645	2.66120440486705e-06	0.810596609637488	1
ENSG00000143669.13	LYST	1	235883940	1_122	0	0.0487657498534018	9.68003850540125	4.48218097880414e-06	-1.29894210477726	2
ENSG00000116962.14	NID1	1	236065637	1_122	0	0.0619530158528864	11.9018034040211	7.00120221583449e-06	1.4015726556586	1
ENSG00000077585.13	GPR137B	1	236142585	1_122	0	0.0279162057664164	4.54069186971235	1.20358237487214e-06	0.029255305144615	1
ENSG00000086619.13	ERO1B	1	236256817	1_122	0	0.0489378102903484	9.71264153101425	4.5131450337353e-06	1.40413970472402	2
ENSG00000116977.18	LGALS8	1	236524482	1_122	0	0.0305031247668462	5.35439721523433	1.55078757959273e-06	-0.432370394913373	1
ENSG00000077522.12	ACTN2	1	236686652	1_122	0	0.0283894124126849	4.69496115175464	1.26556892837593e-06	0.254522425271812	1
ENSG00000116984.12	MTR	1	236795952	1_122	0	0.0374313717886252	7.23736863815816	2.5722539002472e-06	-0.900571079465794	1
ENSG00000155816.19	FMN2	1	240280869	1_125	0	0.0306950185869117	8.14422719028497	2.37364177996001e-06	1.13458221440108	2
ENSG00000182901.16	RGS7	1	241357612	1_127	0	0.0417899742048671	9.12258514913582	3.61982375343331e-06	-1.12703888529488	2
ENSG00000091483.6	FH	1	241413626	1_127	0	0.0265770861266111	4.95917841522636	1.25145285571984e-06	-0.399782287454926	2
ENSG00000117009.11	KMO	1	241531649	1_127	0	0.0260993098305886	4.79281287340789	1.18772772121675e-06	0.238828033515225	1
ENSG00000203668.2	CHML	1	241701982	1_127	0	0.0314913517097359	6.51684719982193	1.94861587960463e-06	0.675627459515605	1
ENSG00000054277.13	OPN3	1	241627909	1_127	0	0.261212287336178	26.6611427915562	6.61256204217593e-05	2.89669084079642	3
ENSG00000174371.16	EXO1	1	241847755	1_127	0	0.0423237627280608	9.23975204071423	3.71314564497336e-06	1.10112376531596	1
ENSG00000143702.15	CEP170	1	243257086	1_128	2	0.763241549013279	25.7444807053895	0.000186570741298961	-5.07649132424479	1
ENSG00000054282.15	SDCCAG8	1	243256404	1_128	0	0.0125981057607173	6.3490387407111	7.59470000706145e-07	0.00671558094917786	1
ENSG00000117020.16	AKT3	1	243851261	1_128	0	0.0168973590934854	6.8402573023775	1.09745992071734e-06	0.617994628977552	1
ENSG00000179397.17	C1orf101	1	244454207	1_129	0	0.0671023886990801	10.8571908823433	6.91755865822659e-06	-1.93277680776456	2
ENSG00000121644.18	DESI2	1	244653666	1_129	0	0.0462492742786129	7.40129475362538	3.25019950129398e-06	-0.956055479142515	1
ENSG00000197472.14	ZNF695	1	246788706	1_130	0	0.0159299758407169	5.56318076461985	8.41464281299827e-07	0.450514342414093	1
ENSG00000162851.7	TFB2M	1	246523435	1_130	0	0.030108072068792	11.3916298219303	3.25661341517763e-06	-1.47174554585992	1
ENSG00000162852.13	CNST	1	246558011	1_130	0	0.0175851688345697	6.46620854768496	1.07967649433694e-06	-0.713539852930006	1
ENSG00000143653.9	SCCPDH	1	246722724	1_130	0	0.0623119894008242	18.1125815703815	1.07164111627184e-05	2.16609640845326	3
ENSG00000277462.1	ZNF670	1	247078730	1_130	0	0.0335695531559571	12.3919236471306	3.94985984899934e-06	1.49894076711462	1
ENSG00000188295.14	ZNF669	1	247104366	1_130	0	0.0143021455286129	4.57916131925234	6.21848417050666e-07	0.136360744930117	2
ENSG00000196418.12	ZNF124	1	247124746	1_130	0	0.0162931243587346	5.76902956957147	8.92492415410899e-07	0.534025261236553	2
ENSG00000162714.12	ZNF496	1	247330860	1_131	0	0.0329949603617785	4.77716305391741	1.49663215790043e-06	0.302683674005877	1
ENSG00000162711.16	NLRP3	1	247416447	1_131	0	0.134288191872881	17.9071867690732	2.28329794788053e-05	-2.01038501274218	1
ENSG00000175137.10	SH3BP5L	1	248829881	1_131	0	0.0327107059592615	4.69759668852881	1.4590260353754e-06	-0.0998732759453151	1
ENSG00000171163.15	ZNF692	1	248859244	1_131	0	0.174915058752055	20.4739544743281	3.40037120887597e-05	2.32396405315949	1
ENSG00000143727.15	ACP1	2	264429	2_1	0	0.0397944435899031	6.86139915903301	2.59258210165354e-06	1.01068807809344	1
ENSG00000035115.21	SH3YL1	2	266895	2_1	0	0.0387322724893131	6.61194979279099	2.43164360375281e-06	0.969231864216973	1
ENSG00000151353.14	TMEM18	2	671939	2_1	0	0.0354629858287857	5.7996277673682	1.95286767054455e-06	-0.575367435665844	4
ENSG00000032389.12	TSSC1	2	3378347	2_2	0	0.0169934664172114	4.67004347912127	7.53529567874099e-07	0.138156345412506	1
ENSG00000171853.15	TRAPPC12	2	3379891	2_2	0	0.0219041414630996	6.99137335926429	1.45407272339648e-06	0.834861492960503	2
ENSG00000182551.13	ADI1	2	3466483	2_2	0	0.0209966858147902	6.60412275842284	1.3166285975893e-06	0.726419549681987	3
ENSG00000171865.9	RNASEH1	2	3558529	2_2	0	0.0171068782489513	4.73081190022849	7.68429168764112e-07	-0.19452300158892	1
ENSG00000118004.17	COLEC11	2	3594371	2_2	0	0.016853666450891	4.5945750149719	7.35253563359862e-07	0.149794182380075	3
ENSG00000134326.11	CMPK2	2	6869802	2_5	0	0.0324145360714391	5.74885549558796	1.76936975475443e-06	-0.540578234872214	1
ENSG00000151692.14	RNF144A	2	6917071	2_5	0	0.0341599068219606	6.23121134526945	2.02109419987417e-06	0.713274176414159	2
ENSG00000134313.15	KIDINS220	2	8837357	2_6	0	0.0209786161159214	4.54132220853413	9.04599928516928e-07	0.0345354077139062	1
ENSG00000143797.11	MBOAT2	2	9003515	2_6	0	0.0210982876355326	4.59485625431329	9.20484617040085e-07	0.217878480275349	2
ENSG00000151693.9	ASAP2	2	9271039	2_6	0	0.022819520371729	5.31069282733366	1.15068139502588e-06	-0.535439228918687	2
ENSG00000119185.12	ITGB1BP1	2	9417263	2_6	0	0.0265803260845209	6.69410353579975	1.68946860769386e-06	-0.801064884936588	2
ENSG00000119203.13	CPSF3	2	9396963	2_6	0	0.0213100817653146	4.68627577917577	9.48222716240805e-07	-0.229785547797224	1
ENSG00000134330.18	IAH1	2	9375405	2_6	0	0.0225940317578469	5.196673603668	1.11485034311741e-06	-0.694064732846563	3
ENSG00000151694.12	ADAM17	2	9555759	2_6	0	0.0381676850530829	9.99294570018549	3.62148544633623e-06	-1.36240388362755	2
ENSG00000134308.13	YWHAQ	2	9655628	2_6	0	0.0948936163513831	18.4368610108363	1.66119791060035e-05	-2.05957222752031	1
ENSG00000115750.16	TAF1B	2	9842879	2_6	0	0.0463890335441289	11.7883954619704	5.1923913530147e-06	1.53070468110174	3
ENSG00000134317.17	GRHL1	2	9978998	2_6	0	0.0414438348327022	10.7729110647659	4.23926343868615e-06	1.41707861259122	1
ENSG00000171848.13	RRM2	2	10121909	2_6	0	0.0210428596604506	4.57352991321162	9.13805314538682e-07	-0.0729960641337409	3
ENSG00000115761.15	NOL10	2	10689255	2_7	0	0.0373525604655777	13.1335960673348	4.65802086286861e-06	-1.76738611547004	3
ENSG00000143882.10	ATP6V1C2	2	10722013	2_7	0	0.0151348876073701	4.85451668690851	6.97625899128952e-07	0.200066339700863	2
ENSG00000162976.12	PQLC3	2	11156148	2_7	0	0.0146223747139055	4.54005847917057	6.30342736336391e-07	-0.0542974511058199	1
ENSG00000134318.13	ROCK2	2	11347918	2_7	0	0.0221387277220331	8.33113100799555	1.75127367593954e-06	1.02648546139255	1
ENSG00000169016.16	E2F6	2	11461438	2_7	0	0.0637530299689865	18.0842816304095	1.09471101687374e-05	-2.17676724068089	2
ENSG00000134324.11	LPIN1	2	11677579	2_7	0	0.0544225807544363	16.6129952831415	8.58468711302757e-06	-1.8216556211967	4
ENSG00000162981.13	FAM84A	2	14384661	2_9	0	0.0182543384316607	5.33812823819752	9.25235946862476e-07	0.198034308058706	1
ENSG00000151779.12	NBAS	2	15561827	2_9	0	0.0374379221129429	12.4972685480591	4.44246725656362e-06	2.41213387164249	1
ENSG00000079785.14	DDX1	2	15591459	2_9	0	0.020656197132039	6.82087569976852	1.33778986562176e-06	1.16926582225798	3
ENSG00000197872.11	FAM49A	2	16666179	2_10	0	0.135970976929273	23.9075194200015	3.08658422253857e-05	-2.49315109433376	2
ENSG00000163032.11	VSNL1	2	17538936	2_10	0	0.0209418813945016	6.48820899438072	1.29014321600353e-06	-1.07761426697497	1
ENSG00000178295.14	GEN1	2	17740799	2_10	0	0.0365424294851257	11.5974579573505	4.02399674901907e-06	-1.50421467543776	2
ENSG00000170745.11	KCNS3	2	17868161	2_10	0	0.0546090381855647	15.3104535249084	7.93871077289767e-06	-1.91051074225406	2
ENSG00000240857.1	RDH14	2	18672487	2_11	0	0.0446540308417625	6.55659027990487	2.77994440243522e-06	0.763673930552304	1
ENSG00000185013.16	NT5C1B	2	18626520	2_11	0	0.0452120461632997	6.67137206593141	2.86395850488463e-06	0.776927970911679	1
ENSG00000143867.6	OSR1	2	18684960	2_11	0	0.0481152163568456	7.24699389716356	3.31083650751784e-06	0.877908050677017	2
ENSG00000183891.5	TTC32	2	19901956	2_12	0	0.0417961126203024	7.1282664418748	2.82889750082722e-06	-0.861572779114961	1
ENSG00000118965.14	WDR35	2	19990398	2_12	0	0.0316646005276645	4.5715962276904	1.37448269359079e-06	0.00588346373802947	1
ENSG00000132031.12	MATN3	2	20009334	2_12	0	0.0320877014744767	4.69360616785598	1.43002177740676e-06	0.188474266645256	1
ENSG00000068697.6	LAPTM4A	2	20049773	2_12	0	0.126077661672299	17.4742635320995	2.09186870769729e-05	-2.10643235687307	2
ENSG00000115884.10	SDC1	2	20136476	2_12	0	0.0336391124112391	5.1277998364976	1.63784571604357e-06	-0.396476182969211	4
ENSG00000055917.15	PUM2	2	20352364	2_12	0	0.0333862891900261	5.05840647154704	1.60353805901906e-06	0.281982424201121	1
ENSG00000143878.9	RHOB	2	20447480	2_12	0	0.0337061466296713	5.14611233072411	1.64697028800534e-06	-0.370159312059261	1
ENSG00000118960.12	HS1BP3	2	20641962	2_12	0	0.123932240258147	17.3098761594434	2.03692790504084e-05	-2.03916845353184	2
ENSG00000143869.6	GDF7	2	20668323	2_12	0	0.076213285788223	12.7100290144477	9.19760224894803e-06	-1.50224689705072	1
ENSG00000118961.14	LDAH	2	20683456	2_12	0	0.0315730679341297	4.54498930178559	1.36253305213894e-06	0.00428477894497023	2
ENSG00000084674.14	APOB	2	21044338	2_13	0	0.0242180440754534	7.53686970953089	1.73311535365625e-06	-1.21830480027704	2
ENSG00000119778.14	ATAD2B	2	23927186	2_14	0	0.0243156380715727	4.55713449222007	1.05214334640141e-06	0.19339082627548	1
ENSG00000173960.13	UBXN2A	2	23931322	2_14	0	0.0952495207692172	17.2158060206339	1.5569962144374e-05	2.75444175802677	1
ENSG00000205639.9	MFSD2B	2	24009668	2_14	0	0.0243616976396484	4.57446501215225	1.05814517451151e-06	0.0971124213658881	2
ENSG00000163026.11	WDCP	2	24049526	2_14	0	0.0248362858074935	4.75129485615692	1.12045915231192e-06	-0.218013753988281	1
ENSG00000119782.13	FKBP1B	2	24049526	2_14	0	0.0327369050707645	7.28669058441265	2.26498507322538e-06	-1.44037808387459	3
ENSG00000219626.8	FAM228B	2	24077362	2_14	0	0.0289670165708802	6.16260671890831	1.69498405729728e-06	1.13294877173846	2
ENSG00000115129.13	TP53I3	2	24064728	2_14	0	0.0324176325228955	7.19648417204458	2.21512922146428e-06	-0.921827056356934	2
ENSG00000176732.6	PFN4	2	24123824	2_14	0	0.0247081747963823	4.70389603015492	1.10355955617346e-06	0.195956507830153	1
ENSG00000186453.12	FAM228A	2	24174703	2_14	0	0.0420251019053226	9.58761783165366	3.82575263871829e-06	-0.964272767216194	2
ENSG00000198399.14	ITSN2	2	24359729	2_14	0	0.0544157863389578	11.9787965060173	6.18921391660772e-06	-1.949025342121	2
ENSG00000084676.15	NCOA1	2	24492054	2_15	0	0.0194821186296348	5.16892537877235	9.56167202348819e-07	-0.0151750065077722	2
ENSG00000184924.5	PTRHD1	2	24847776	2_15	0	0.027246940933502	7.83459213064751	2.02689634271285e-06	0.854359868872846	1
ENSG00000138092.10	CENPO	2	24789280	2_15	0	0.0185825527965715	4.82420667220864	8.51194242084824e-07	-0.101741259101538	1
ENSG00000138031.14	ADCY3	2	24921458	2_15	0	0.0212801762478937	5.82315516945957	1.17660578747159e-06	-0.227525203997005	1
ENSG00000115137.11	DNAJC27	2	24971258	2_15	0	0.0180642877523374	5.46227428796959	9.36896774721098e-07	1.00243783792409	3
ENSG00000084710.13	EFR3B	2	25041751	2_15	0	0.0179654059886363	4.93650149176594	8.42080683863004e-07	0.399310571894487	1
ENSG00000115138.10	POMC	2	25170853	2_15	0	0.0212328831630216	7.5033871727355	1.512738023563e-06	1.44803812468274	1
ENSG00000119772.16	DNMT3A	2	25343038	2_15	0	0.0339824074370599	10.1427187993664	3.27269795058391e-06	-1.08441742466551	1
ENSG00000138101.18	DTNB	2	25673259	2_15	0	0.0257320133300631	7.94663957757034	1.94157727586212e-06	0.993834610094872	1
ENSG00000084733.10	RAB10	2	26033971	2_15	0	0.0247861832116798	7.56381220920782	1.78011389502427e-06	1.10545136748033	1
ENSG00000157833.12	GAREM2	2	26165399	2_15	0	0.0282870474023084	8.60859557149499	2.31215700068536e-06	-0.928641275608998	1
ENSG00000138029.13	HADHB	2	26241540	2_15	0	0.0210584427785472	5.91082273477968	1.18187510524786e-06	-0.442207345433463	1
ENSG00000084754.10	HADHA	2	26244785	2_15	0	0.0268322150019753	8.40716070211291	2.1419201230108e-06	-1.2887164532965	2
ENSG00000138018.17	SELENOI	2	26350584	2_15	0	0.0193508649143803	5.23139706128532	9.61203762380774e-07	-0.357990779514699	1
ENSG00000173567.14	ADGRF3	2	26301625	2_15	0	0.0441047790711587	13.0306312811508	5.45693151990055e-06	-1.75612161431427	1
ENSG00000213699.8	SLC35F6	2	26779105	2_16	0	0.0186664628280492	4.60227161365204	8.1570227312351e-07	0.336109559302563	1
ENSG00000119777.18	TMEM214	2	27031928	2_16	0	0.0620430497567211	16.4559273032717	9.69422051757412e-06	3.68378083267871	1
ENSG00000084693.15	AGBL5	2	27044380	2_16	0	0.0590148972857774	15.9877795351923	8.95874558097408e-06	-3.65129880500628	1
ENSG00000228474.5	OST4	2	27068793	2_16	0	0.11694720171315	22.4908411124406	2.4974277258161e-05	4.05898728501209	1
ENSG00000138080.13	EMILIN1	2	27078536	2_16	0	0.129416780470081	23.6765096925109	2.90941496911585e-05	2.86775568536173	1
ENSG00000138030.12	KHK	2	27112032	2_16	0	0.0493828404580793	14.4555401586752	6.77809712861254e-06	-3.49221177406538	1
ENSG00000138028.15	CGREF1	2	27101801	2_16	0	0.0842337069107007	19.5052130184334	1.56003379918485e-05	-3.89278940440086	2
ENSG00000138073.13	PREB	2	27134751	2_16	0	0.0190100221020277	4.84215625801059	8.74014864375065e-07	0.0297603825961417	1
ENSG00000138085.16	ATRAID	2	27209632	2_16	0	0.041641485372325	11.8645691335128	4.69110961110268e-06	2.26267498130613	3
ENSG00000138074.14	SLC5A6	2	27209632	2_16	0	0.0804112790530853	18.0797189941976	1.38040347257239e-05	-2.90269214054421	1
ENSG00000084774.13	CAD	2	27218777	2_16	0	0.0854061601404224	18.6513351609319	1.51250395714621e-05	-2.94214102026158	1
ENSG00000163794.6	UCN	2	27308797	2_16	0	0.0204671915589563	5.27566851109753	1.02525796177469e-06	0.724794410176926	1
ENSG00000115211.15	EIF2B4	2	27369556	2_16	0	0.0549021370336041	16.4262323920078	8.56297367716666e-06	3.11379817408571	1
ENSG00000115234.10	SNX17	2	27361799	2_16	0	0.0313316787198078	10.8695798758936	3.23365601787716e-06	-2.4630352915759	1
ENSG00000163795.13	ZNF513	2	27380806	2_16	0	0.0472298224531038	14.9506575397822	6.70461745533594e-06	-2.98792333183038	2
ENSG00000115216.13	NRBP1	2	27428508	2_16	0	0.0276943787446434	9.65626107583452	2.53920651257448e-06	-2.33498999134095	1
ENSG00000138002.14	IFT172	2	27490767	2_16	0	0.0189443535547026	4.75889241832596	8.5601834920489e-07	0.730770717792795	2
ENSG00000198522.13	GPN1	2	27629051	2_16	0	0.0187114494443871	5.75090439350864	1.02174136252721e-06	1.0604025932555	1
ENSG00000176714.9	CCDC121	2	27629051	2_16	0	0.0478753769587522	15.2397577678336	6.92767758498173e-06	-2.33143551283657	2
ENSG00000119760.15	SUPT7L	2	27648726	2_16	0	0.0341881104768812	17.6710296854525	5.73633296422736e-06	-4.15373410323933	1
ENSG00000158019.20	BRE	2	27889824	2_16	0	0.0187172028653542	4.87852156501948	8.67014924471362e-07	-0.834857006409238	1
ENSG00000171174.13	RBKS	2	27895267	2_16	0	0.020540835981387	6.70440955254741	1.30760341984201e-06	1.5973244159771	1
ENSG00000075426.11	FOSL2	2	28391927	2_17	0	0.14389598716082	21.6718134729781	2.96101995220128e-05	-2.52885477081122	1
ENSG00000213639.9	PPP1CB	2	28751273	2_17	1	0.0420101897956756	15.4706125953155	6.17105690750464e-06	3.6005833808171	1
ENSG00000163806.15	SPDYA	2	28783004	2_17	1	0.477308694119546	22.0921909646896	0.000100123386501791	-4.41378038307589	1
ENSG00000171103.10	TRMT61B	2	28869984	2_17	1	0.0776699371004871	17.6398376846044	1.30090305876111e-05	-3.87006171461085	1
ENSG00000163811.11	WDR43	2	28894016	2_17	0	0.0253381711483112	7.57207574893372	1.82174510790614e-06	-1.37080693349681	2
ENSG00000115295.19	CLIP4	2	29097582	2_18	0	0.0300772360786401	4.83524974407773	1.38087457084079e-06	0.240528361985415	1
ENSG00000119801.12	YPEL5	2	30146010	2_18	0	0.0720660601716364	12.9225731320884	8.84254289779007e-06	-1.67382688359771	1
ENSG00000158089.14	GALNT14	2	31154628	2_20	0	0.0185389796097135	6.03574614923505	1.06246391680506e-06	-0.597489620394025	3
ENSG00000172954.13	LCLAT1	2	30443328	2_20	0	0.0445937787289142	14.0965888381293	5.96878181773315e-06	1.7643978428306	1
ENSG00000158125.9	XDH	2	31385052	2_20	0	0.0455377111170327	14.2901791996276	6.17883032533158e-06	1.66743126679513	1
ENSG00000013016.15	EHD3	2	31385052	2_20	0	0.0455377111170327	14.2901791996276	6.17883032533158e-06	1.66743126679513	1
ENSG00000162959.13	MEMO1	2	32011261	2_20	0	0.0281810616848613	9.87107620995891	2.64130924978464e-06	-1.25341098509258	1
ENSG00000162961.13	DPY30	2	31945855	2_20	0	0.0274843488840324	9.64130735524794	2.5160471624017e-06	1.55560233163745	1
ENSG00000152683.14	SLC30A6	2	32165299	2_20	0	0.024206741350787	8.47699605831362	1.94838917388517e-06	1.50652645396255	2
ENSG00000091106.18	NLRC4	2	32222649	2_20	0	0.0236180855787912	8.25145416922675	1.85042965797177e-06	-1.42348992842673	1
ENSG00000119820.10	YIPF4	2	32277438	2_20	0	0.0172182528694852	5.36032268794508	8.7634964111621e-07	0.49533995761184	1
ENSG00000115760.13	BIRC6	2	32308388	2_20	0	0.0171789555124287	5.3394454413293	8.70944147226839e-07	-0.597704194476527	1
ENSG00000018699.11	TTC27	2	32678481	2_20	0	0.0159978210855345	4.68878746247298	7.12227567298468e-07	-0.26637427292208	1
ENSG00000049323.15	LTBP1	2	33192043	2_21	0	0.014958972791422	4.89421897900128	6.95156464632269e-07	-0.315662301867151	1
ENSG00000152689.17	RASGRP3	2	33436636	2_21	0	0.0145154080793248	4.61947903532554	6.36677712372395e-07	0.103511823875556	3
ENSG00000119812.18	FAM98A	2	33598472	2_21	0	0.0144246381335263	4.56222854314868	6.24855160726225e-07	-0.205881913386454	1
ENSG00000171055.14	FEZ2	2	36655932	2_23	0	0.0189343200791493	8.68153868795289	1.56078763646497e-06	1.05517234388852	1
ENSG00000205221.12	VIT	2	36700031	2_23	0	0.0122348486319184	4.69459941669779	5.4537413595767e-07	-0.195964797472518	3
ENSG00000115808.11	STRN	2	36904720	2_23	0	0.0246124470662966	11.0823381712168	2.58990354554655e-06	1.80955304438604	1
ENSG00000008869.11	HEATR5B	2	36205248	2_23	0	0.0123685672937318	4.7937025053363	5.62973395083298e-07	-0.291108886695101	1
ENSG00000152133.14	GPATCH11	2	37097965	2_23	0	0.0139345979491509	5.88123422181831	7.78144612752098e-07	1.0653948759189	1
ENSG00000055332.16	EIF2AK2	2	37155601	2_23	0	0.0376898541215512	14.9976516530145	5.36716708414476e-06	-2.10423300387948	2
ENSG00000115816.14	CEBPZ	2	37231568	2_23	0	0.0947368659010074	23.5790823549418	2.12101289725302e-05	3.4264398696915	1
ENSG00000003509.15	NDUFAF7	2	37232527	2_23	0	0.0320278304120428	13.4995223507751	4.105285065176e-06	2.48730040974018	3
ENSG00000163171.7	CDC42EP3	2	37638477	2_23	0	0.0126426515513025	4.9935762560915	5.9944211436433e-07	0.398455765925793	3
ENSG00000138061.11	CYP1B1	2	38085456	2_24	0	0.0377540849577851	8.66898180381542	3.10763094170741e-06	1.06758557202297	1
ENSG00000119787.13	ATL2	2	38367995	2_24	0	0.0245077936747181	4.65298750507759	1.08276322893981e-06	-0.0765113394535669	1
ENSG00000143891.16	GALM	2	38666042	2_24	0	0.0258506559189244	5.14427054776032	1.26267843943114e-06	-0.177780678322292	2
ENSG00000152147.10	GEMIN6	2	38751622	2_24	0	0.141012363380588	20.8723168895649	2.79463599178309e-05	-2.57326927341626	1
ENSG00000163214.20	DHX57	2	38875912	2_25	0	0.12698740046644	21.1593462266121	2.55129263078187e-05	-2.56689695677145	1
ENSG00000188010.12	MORN2	2	38871617	2_25	0	0.274880958273913	28.945085555652	7.55469421642836e-05	-3.37285695996168	2
ENSG00000214694.10	ARHGEF33	2	38882417	2_25	0	0.0833967896310634	18.3039961625793	1.44941464647868e-05	2.44154966368118	1
ENSG00000115904.12	SOS1	2	39124428	2_25	0	0.0730555270770633	16.633589558332	1.15381573175286e-05	2.06656484152929	1
ENSG00000011566.14	MAP4K3	2	39459967	2_25	0	0.0269242117177592	7.42510906677287	1.89820551606797e-06	-0.784374218364742	1
ENSG00000152154.10	TMEM178A	2	39655337	2_25	0	0.0394260531958425	11.7966546074271	4.41610676318769e-06	2.50891336370619	1
ENSG00000138050.14	THUMPD2	2	39779290	2_25	0	0.193335986234481	16.9696450617337	3.11517790316886e-05	3.5136845740698	1
ENSG00000183023.18	SLC8A1	2	40374039	2_27	0	0.0132385175091739	9.38276419655996	1.17941746045889e-06	-1.110168492896	2
ENSG00000162878.12	PKDCC	2	41903600	2_27	0	0.00811181130169292	4.91983034802884	3.78935561058434e-07	0.314978604990439	2
ENSG00000143924.18	EML4	2	42128807	2_27	0	0.0183425633357028	12.3602854207985	2.15271195976339e-06	-1.37452411963934	1
ENSG00000115944.14	COX7A2L	2	42425044	2_27	0	0.00814840821039786	4.96080686418258	3.83815486263539e-07	0.351238900479202	2
ENSG00000057935.13	MTA3	2	42494666	2_27	0	0.0123600036495356	8.75654263580138	1.02765813000455e-06	-1.05167732280076	1
ENSG00000162881.6	OXER1	2	42764706	2_27	0	0.00817652889340148	4.99216775071068	3.8757481014065e-07	0.349865021525327	1
ENSG00000162882.14	HAAO	2	42786632	2_27	0	0.036527564306756	18.6778361346267	6.47805560795522e-06	-2.01560679079335	2
ENSG00000152518.7	ZFP36L2	2	42913513	2_27	0	0.00782495389335014	4.59211248481907	3.41186392324073e-07	0.154269386010943	2
ENSG00000115970.18	THADA	2	43599919	2_27	0	0.00779950831481979	4.56246649437202	3.37881419690283e-07	0.138010562969274	1
ENSG00000152527.13	PLEKHH2	2	43658284	2_27	0	0.00780669301532311	4.57084746952342	3.38813906591806e-07	-0.0519189031813507	5
ENSG00000223658.7	C1GALT1C1L	2	43720179	2_27	0	0.00836927276104915	5.20427151269356	4.13566226212901e-07	0.446672175446671	1
ENSG00000138036.18	DYNC2LI1	2	43774046	2_27	0	0.00927078758992939	6.13577764886798	5.40111768944448e-07	0.63699461295882	3
ENSG00000138095.18	LRPPRC	2	43995523	2_27	0	0.00782180716155889	4.58845192138885	3.40777322957025e-07	0.0970182133854317	2
ENSG00000138032.20	PPM1B	2	44091117	2_29	0	0.0228190679714118	9.70545268999863	2.10286356203498e-06	-1.24280384160241	4
ENSG00000138078.15	PREPL	2	44359482	2_29	0	0.0140266947359929	5.25768834842725	7.00241074463774e-07	0.43513234115373	1
ENSG00000143919.14	CAMKMT	2	44362007	2_29	0	0.0167390333715435	6.87164180301984	1.09216507584689e-06	-0.79376219760172	1
ENSG00000138083.4	SIX3	2	44943014	2_29	0	0.0166248896320756	6.80913906952967	1.07485126493462e-06	0.794764323841183	1
ENSG00000170577.7	SIX2	2	45009664	2_29	0	0.0216026232686516	9.20390705298392	1.88788750892817e-06	1.12062896242128	1
ENSG00000068784.12	SRBD1	2	45546372	2_29	0	0.0861016229006552	21.9944060282314	1.79812952559551e-05	-2.33002906664184	2
ENSG00000171132.13	PRKCE	2	45660408	2_29	0	0.0188488339205785	7.9564802772652	1.42397667386895e-06	-0.933289806483151	1
ENSG00000116016.13	EPAS1	2	46067672	2_29	0	0.0189589067136025	8.00971781415631	1.4418759646107e-06	0.998019632835888	2
ENSG00000250565.6	ATP6V1E2	2	46539307	2_29	0	0.0448368670300945	15.9159999559919	6.77589370931653e-06	1.79166880548484	2
ENSG00000119729.11	RHOQ	2	46541511	2_29	0	0.0146938485079701	5.68174353102659	7.92710445565277e-07	0.578442735582339	2
ENSG00000151665.12	PIGF	2	46596192	2_29	0	0.0377293477773029	14.3233354719908	5.13122263386809e-06	1.7336235926219	2
ENSG00000119878.5	CRIPT	2	46622302	2_29	0	0.0143359816737652	5.45671245016461	7.42772647454056e-07	-0.468387934132812	1
ENSG00000068724.15	TTC7A	2	46956511	2_29	0	0.0340874250289275	13.3887051915902	4.33341389366246e-06	1.644031029089	1
ENSG00000180398.11	MCFD2	2	46923436	2_29	0	0.0246069166398315	10.3964756238659	2.42907393821102e-06	-1.35211144242505	3
ENSG00000119888.10	EPCAM	2	47355022	2_30	0	0.0176365566399995	4.57400969926845	7.659638535963e-07	0.222036059496673	1
ENSG00000095002.13	MSH2	2	47403074	2_30	0	0.0804899115039475	18.0487944252449	1.37938991059544e-05	-1.95776645642849	2
ENSG00000162869.15	PPP1R21	2	48396868	2_31	0	0.0300155187230424	9.67191265350181	2.75648488709256e-06	2.22243196970087	2
ENSG00000243244.5	STON1	2	48533225	2_31	0	0.0315200830414457	10.6683630623207	3.19287956133463e-06	-2.0525934258541	1
ENSG00000242441.7	GTF2A1L	2	48595242	2_31	0	0.0529331854620075	15.6350745989634	7.85824173891692e-06	-2.7608444298341	1
ENSG00000143942.4	CHAC2	2	53767465	2_35	0	0.0210566754139998	4.98241051591085	9.96154513120588e-07	-0.409898885595126	1
ENSG00000068912.13	ERLEC1	2	53787421	2_35	0	0.0211599803734044	5.91765901858733	1.18894727102497e-06	1.18840924140963	1
ENSG00000115239.21	ASB3	2	53786390	2_35	0	0.0201608844589198	4.6789464785344	8.95684492140011e-07	-0.297481530203012	2
ENSG00000119737.5	GPR75	2	53860333	2_35	0	0.0215184706434952	6.13958874633618	1.25443476140041e-06	-1.23664087850832	1
ENSG00000068878.14	PSME4	2	53970692	2_35	0	0.0202541542803485	4.77457093611002	9.18218123800683e-07	-0.511213516513974	1
ENSG00000170634.12	ACYP2	2	53948303	2_35	0	0.020765496839767	6.96647154601845	1.3735756743688e-06	1.58607009621945	1
ENSG00000177994.15	C2orf73	2	54330223	2_35	0	0.0201119866745063	4.62587830826135	8.83377987558062e-07	0.690960624467713	3
ENSG00000115306.15	SPTBN1	2	54656648	2_36	0	0.0127420477827424	4.95296982732338	5.99242087831481e-07	-0.598143569125799	1
ENSG00000143947.13	RPS27A	2	55233148	2_36	0	0.0124829452518073	4.855073585044	5.75453557374808e-07	0.416914832625103	1
ENSG00000115380.19	EFEMP1	2	55864885	2_36	0	0.0229706345474476	10.7316375839045	2.34064950944306e-06	-1.65427821928279	2
ENSG00000055813.5	CCDC85A	2	56167744	2_37	0	0.0517751892938361	9.82395591458433	4.82953699359943e-06	1.97036456515577	3
ENSG00000028116.16	VRK2	2	57906783	2_39	0	0.00816242644955978	10.5600933952349	8.18435458697344e-07	0.470280695985516	2
ENSG00000162928.8	PEX13	2	61017528	2_40	0	0.0190696520421704	4.71278385645419	8.53331323159757e-07	-0.446036604943991	1
ENSG00000162927.13	PUS10	2	61017315	2_40	0	0.0221200907275596	6.37044972870731	1.33799470151696e-06	-1.03829902604087	1
ENSG00000162929.13	KIAA1841	2	61065721	2_40	0	0.0205450183729843	5.41725894958803	1.05677742314229e-06	0.691407860913781	1
ENSG00000237651.6	C2orf74	2	61144588	2_40	0	0.019097464148108	4.63407124873292	8.40302792803272e-07	-0.144884675356268	1
ENSG00000173209.22	AHSA2	2	61177274	2_40	0	0.0373794905912158	11.225121813169	3.98402300841833e-06	-1.88948784751759	1
ENSG00000115464.14	USP34	2	61267315	2_40	0	0.0192751736821121	4.670830035745	8.54849695005704e-07	-0.0526760918954691	1
ENSG00000082898.16	XPO1	2	61538854	2_40	0	0.0194647902532537	4.88819858794439	9.03433033580095e-07	0.501009521599992	1
ENSG00000170264.12	FAM161A	2	61853338	2_40	0	0.0218966602098917	5.81237877519835	1.20845138581918e-06	0.361963963424672	2
ENSG00000115484.14	CCT4	2	61888641	2_40	0	0.0191444648196868	4.65181423275054	8.45596136715576e-07	-0.157271531178772	2
ENSG00000170340.10	B3GNT2	2	62155137	2_40	0	0.0368081083135875	10.5143907316469	3.67472638012343e-06	-1.05370033285096	2
ENSG00000186889.9	TMEM17	2	62490663	2_41	0	0.118126451235453	19.5082882975472	2.18808263190278e-05	-2.40024748092311	3
ENSG00000143951.15	WDPCP	2	63841888	2_41	0	0.0245310101646304	5.56123261424145	1.29534033866795e-06	0.366093114216816	1
ENSG00000169764.15	UGP2	2	63763610	2_41	0	0.025429447913495	5.85178717209088	1.41293717212199e-06	-0.686798394078374	1
ENSG00000143952.19	VPS54	2	64036747	2_41	0	0.0462491313799265	11.3235781027471	4.97261295661529e-06	-1.37792327930042	1
ENSG00000197329.11	PELI1	2	64144830	2_41	0	0.0224327336171647	4.76957393853394	1.01591923157013e-06	0.114347880957507	1
ENSG00000119862.12	LGALSL	2	64468428	2_42	0	0.0600722863367366	8.42327224480433	4.80454644203433e-06	1.20671577477609	1
ENSG00000119844.15	AFTPH	2	64524123	2_42	0	0.0429474441352116	5.31369828366877	2.16686378576534e-06	-0.532679743947054	1
ENSG00000115902.10	SLC1A4	2	64991513	2_42	0	0.0419876398890235	5.1050188373577	2.03524271795568e-06	-0.363732058483439	1
ENSG00000011523.13	CEP68	2	65056838	2_42	0	0.0430744380319235	5.34096564572954	2.18442330596488e-06	0.558393336920783	1
ENSG00000138069.16	RAB1A	2	65129770	2_42	0	0.0441681906614944	5.57259306835059	2.33703026189095e-06	0.615713655535243	2
ENSG00000138071.13	ACTR2	2	65259794	2_42	0	0.0414606653972806	4.98844306649592	1.96380646075098e-06	-0.372890494917637	2
ENSG00000198369.9	SPRED2	2	65408179	2_42	0	0.0447907044651461	5.70192369294209	2.42497179032439e-06	-0.541733749876479	1
ENSG00000143995.19	MEIS1	2	66865362	2_43	0	0.0388585500279655	5.38762225462106	1.98783863074662e-06	0.398206610427469	1
ENSG00000143971.7	ETAA1	2	67397170	2_44	0	0.160538159529544	20.0795427021477	3.06076153135996e-05	-2.52678143094279	3
ENSG00000197223.11	C1D	2	68067194	2_45	0	0.0519106664094213	7.23668365985005	3.56692181181741e-06	-0.832296507248044	1
ENSG00000243667.6	WDR92	2	68157965	2_45	0	0.0398463320063376	4.79139146610198	1.81278960035922e-06	0.266281995701778	2
ENSG00000115946.7	PNO1	2	68157965	2_45	0	0.0873007636564962	12.0893459031788	1.00211657024919e-05	1.80471094269984	2
ENSG00000221823.10	PPP3R1	2	68246623	2_45	0	0.160799760840995	17.9278598965517	2.73722970789075e-05	-2.36866017597175	1
ENSG00000119865.8	CNRIP1	2	68318541	2_45	0	0.0387686289129344	4.5385725281117	1.67069479231282e-06	0.2668768361697	2
ENSG00000204923.3	FBXO48	2	68467123	2_45	0	0.0411637712161643	5.09147154513357	1.9900128167786e-06	0.450865182380197	2
ENSG00000169621.9	APLF	2	68462021	2_45	0	0.0484087720941564	6.58973214874254	3.02892992413465e-06	0.801024511851451	2
ENSG00000163219.11	ARHGAP25	2	68681043	2_45	0	0.040915075134343	5.03555436752627	1.95626659536268e-06	-0.371285480128121	1
ENSG00000169605.5	GKN1	2	68974762	2_46	0	0.0440668321530369	5.66103238707695	2.36867168018977e-06	-0.515113637577599	1
ENSG00000169604.19	ANTXR1	2	69012709	2_46	0	0.0403947886677311	4.85781335920842	1.86321753197464e-06	-0.367599862441093	1
ENSG00000198380.12	GFPT1	2	69300278	2_46	0	0.0619169710002598	8.8141593333256	5.18188769092834e-06	-1.51095998496315	4
ENSG00000169599.12	NFU1	2	69423598	2_46	0	0.0617160942684614	8.78418590499724	5.14751177751666e-06	1.19518886874373	2
ENSG00000087338.4	GMCL1	2	69829233	2_46	0	0.121418658096255	15.1573506495368	1.74745549304122e-05	2.37836059884906	2
ENSG00000124380.10	SNRNP27	2	69895604	2_46	0	0.0440684846128461	5.66138877733604	2.36890962818676e-06	0.468671988149674	1
ENSG00000244617.2	ASPRV1	2	69964228	2_46	0	0.130187269815821	15.8261725224923	1.95632863550147e-05	-2.14443073897658	1
ENSG00000115998.7	C2orf42	2	70249066	2_46	0	0.0684692236363661	9.75204659475282	6.33998992772739e-06	1.22765984280365	1
ENSG00000143977.13	SNRPG	2	70293983	2_46	0	0.039195562561381	4.57986312659538	1.70445993753234e-06	-0.183809254524655	2
ENSG00000035141.7	FAM136A	2	70294146	2_46	0	0.0398215093679393	4.72595441080292	1.78691807518413e-06	-0.0377605334952579	1
ENSG00000163235.15	TGFA	2	70554042	2_47	0	0.0276617091419125	10.3694194429595	2.72352175887919e-06	1.22901549696259	1
ENSG00000116035.2	VAX2	2	70898541	2_47	0	0.0170417022090092	6.08922051822271	9.85308140645855e-07	0.580742068843679	1
ENSG00000144031.11	ANKRD53	2	70979137	2_47	0	0.0146707981641045	4.6430051214251	6.46770647100507e-07	0.187959084737334	1
ENSG00000144043.11	TEX261	2	70990491	2_47	0	0.0153833577545069	5.07247674141086	7.40915365032935e-07	-0.362660865728607	2
ENSG00000124357.12	NAGK	2	71073386	2_47	0	0.0454193453173478	14.9886747787395	6.46400231323222e-06	1.80388771781684	1
ENSG00000124370.10	MCEE	2	71111117	2_47	0	0.0914122533347439	20.9193472012733	1.81572444022889e-05	-2.64768729232931	2
ENSG00000124383.8	MPHOSPH10	2	71130287	2_47	0	0.0750184666818917	19.2732579660133	1.3728424966054e-05	-2.46791127996265	1
ENSG00000124374.8	PAIP2B	2	71226030	2_47	0	0.0385447289489785	13.0581080993109	4.77906186287624e-06	-1.95456892621722	2
ENSG00000075292.18	ZNF638	2	71298568	2_47	0	0.101957137213964	21.7046285256803	2.10119997414583e-05	-2.96055932021294	1
ENSG00000116096.5	SPR	2	72887223	2_47	0	0.0187598781626493	6.70904419543752	1.19505546719685e-06	-0.107145560354654	1
ENSG00000144040.12	SFXN5	2	73074689	2_48	0	0.0595662016458114	17.4135503005673	9.84882972115946e-06	3.98075860320808	1
ENSG00000135631.16	RAB11FIP5	2	73127793	2_48	0	0.0180662769265815	7.53657022203674	1.29282520279481e-06	1.09610595287168	1
ENSG00000135632.11	SMYD5	2	73214385	2_48	0	0.0248955104158062	9.10547662469251	2.15239074185716e-06	-0.315653503918754	1
ENSG00000135617.3	PRADC1	2	73233389	2_48	0	0.0696788209950532	23.5448951561114	1.5577399256822e-05	-3.92142960668498	1
ENSG00000135624.15	CCT7	2	73233389	2_48	0	0.0696788209950531	23.5448951561114	1.5577399256822e-05	-3.92142960668498	1
ENSG00000116127.17	ALMS1	2	73384974	2_48	1	0.0912330986813657	27.847885559684	2.41235960741187e-05	5.17453782440637	1
ENSG00000144034.14	TPRKB	2	73737087	2_48	0	0.0134171446268724	4.77091413135734	6.07797763941689e-07	0.622096224142239	1
ENSG00000144048.10	DUSP11	2	73780218	2_48	0	0.0137483895280826	9.77622695230624	1.27620517153047e-06	-2.51098990584535	1
ENSG00000124356.15	STAMBP	2	73829414	2_48	0	0.0252425251850625	9.36975946617409	2.24573567009322e-06	0.0653844471038298	1
ENSG00000114956.19	DGUOK	2	73963111	2_48	0	0.015692278750003	6.11422825044765	9.11014015146202e-07	0.666165196680635	1
ENSG00000114978.17	MOB1A	2	74114488	2_48	0	0.0151882912992559	5.73652982101032	8.27285800797328e-07	-0.616980048837207	2
ENSG00000065911.11	MTHFD2	2	74198820	2_48	0	0.0223173475693765	9.26890443409014	1.96412163013848e-06	1.17026115758295	1
ENSG00000188687.17	SLC4A5	2	74326536	2_48	0	0.0191838822014798	8.00115016154837	1.45742534206399e-06	-1.02617133960593	1
ENSG00000204843.12	DCTN1	2	74372241	2_48	0	0.0132264599987616	4.57932624799097	5.75098990109303e-07	0.207607733175765	2
ENSG00000284308.1	C2orf81	2	74421241	2_48	0	0.0150008929528399	5.5401915154102	7.89113160721817e-07	-0.572363745822563	1
ENSG00000005448.16	WDR54	2	74421241	2_48	0	0.0150008929528399	5.5401915154102	7.89113160721817e-07	-0.572363745822563	1
ENSG00000114993.16	RTKN	2	74442009	2_48	0	0.0142524228564215	5.3341858111733	7.21862091718088e-07	-0.477889554927514	2
ENSG00000115274.14	INO80B	2	74454375	2_48	0	0.0157779753668419	5.93227799509232	8.88730664044369e-07	-0.660403236713572	1
ENSG00000239779.6	WBP1	2	74459202	2_48	0	0.054577116592424	16.795500876614	8.70364049422816e-06	-1.82236137299559	2
ENSG00000115275.11	MOGS	2	74465064	2_48	0	0.0173451415125807	6.93234235933082	1.1417085325989e-06	0.886353106876709	2
ENSG00000135637.13	CCDC142	2	74483364	2_48	0	0.0188454815312196	7.44763173303961	1.33267063822255e-06	-0.938272064085466	1
ENSG00000115282.19	TTC31	2	74483364	2_48	0	0.0188454815312196	7.44763173303962	1.33267063822256e-06	0.938272064085466	1
ENSG00000179528.15	LBX2	2	74505288	2_48	0	0.0186043481407535	7.33611384525936	1.29591917789368e-06	0.918177085354124	1
ENSG00000115289.13	PCGF1	2	74508487	2_48	0	0.0198515765912511	7.88444627057983	1.48615325984181e-06	-0.977346777284318	1
ENSG00000115325.13	DOK1	2	74548714	2_48	0	0.0132050003651815	4.54889564476461	5.70350449593509e-07	-0.0683786104533622	1
ENSG00000115318.11	LOXL3	2	74553123	2_48	0	0.0152413145482343	5.85936701013929	8.4795054648854e-07	0.437582828168629	1
ENSG00000135622.12	SEMA4F	2	74584324	2_48	0	0.0456762121740209	15.5153627124557	6.72898269252188e-06	1.84586484109226	1
ENSG00000159399.9	HK2	2	74874327	2_48	0	0.0227899511778745	9.54153017675058	2.06470885214647e-06	1.12042381283661	2
ENSG00000115350.11	POLE4	2	74891729	2_48	0	0.0132152319766505	4.55171156490717	5.71145713183417e-07	0.0107702021381852	2
ENSG00000115363.13	EVA1A	2	75540583	2_49	0	0.255317224327426	21.5963710729492	5.23550154569067e-05	-2.15723936520967	3
ENSG00000115364.13	MRPL19	2	75642629	2_49	0	0.046785177445639	7.63291671061531	3.39075336346988e-06	0.907093510298644	1
ENSG00000005436.13	GCFC2	2	75710675	2_49	0	0.0456185742622151	6.9024111482381	2.98978479988455e-06	0.349579814683293	2
ENSG00000163541.11	SUCLG1	2	84459875	2_53	0	0.024578332444303	7.90084856909612	1.84384134453123e-06	-1.10152855157308	1
ENSG00000034510.5	TMSB10	2	84905643	2_53	0	0.0235081995014517	7.49298079197692	1.67252024647581e-06	0.954158434732621	1
ENSG00000186854.10	TRABD2A	2	84906737	2_53	0	0.0224746119812762	7.08119683674057	1.51111064840564e-06	0.888702955135327	1
ENSG00000176407.17	KCMF1	2	84965033	2_54	0	0.0398222856555934	11.8005120149683	4.46194724873554e-06	-1.42484188976918	1
ENSG00000152291.13	TGOLN2	2	85324656	2_54	0	0.0215365751068638	6.12020506539167	1.25152638732426e-06	-0.666986189175719	3
ENSG00000042445.13	RETSAT	2	85353327	2_54	0	0.0342750788381219	10.3265295448039	3.3607039088508e-06	-1.17047007055002	1
ENSG00000115459.17	ELMOD3	2	85355541	2_54	0	0.0212433398196881	5.9521986964926	1.20059799449189e-06	-0.572723434117776	1
ENSG00000042493.15	CAPG	2	85396237	2_54	0	0.0190631554102298	5.00642481300138	9.06191289806832e-07	-0.43064495323876	3
ENSG00000168906.12	MAT2A	2	85539177	2_54	0	0.0426755625107278	12.0468294563383	4.88145638466399e-06	-1.95951452272484	1
ENSG00000118640.10	VAMP8	2	85561147	2_54	0	0.0191018906791527	4.99151672887176	9.05328689094649e-07	0.260780433836102	2
ENSG00000168899.4	VAMP5	2	85584106	2_54	0	0.0268587963011945	8.06231745471832	2.05609812407988e-06	0.862028461457397	3
ENSG00000168894.9	RNF181	2	85596916	2_54	0	0.0187170616220053	4.81840298790267	8.56324138743887e-07	-0.292455770662174	1
ENSG00000168883.19	USP39	2	85600891	2_54	0	0.0183756330419154	4.64596889944275	8.10617554646988e-07	-0.384546899439657	1
ENSG00000168887.10	C2orf68	2	85614435	2_54	0	0.275365008309364	29.4582182339035	7.70216155714873e-05	3.1965765280898	1
ENSG00000115525.17	ST3GAL5	2	85998305	2_54	0	0.0183725171579733	4.6953055298413	8.19086779172945e-07	-0.467800932817665	1
ENSG00000068654.15	POLR1A	2	86101060	2_54	0	0.0247961338237774	7.36737145482442	1.73457840562206e-06	-1.09668852600052	1
ENSG00000132305.20	IMMT	2	86195484	2_54	0	0.018156128153436	4.54024158540998	7.82707685982102e-07	0.0233382404114854	1
ENSG00000132313.14	MRPL35	2	86199115	2_54	0	0.0311147198423003	9.06153195018312	2.6771019955943e-06	-1.17066347862777	2
ENSG00000115561.15	CHMP3	2	86563593	2_54	0	0.01826295497207	4.68602477089726	8.12592903291947e-07	-0.671609875970149	3
ENSG00000172086.7	KRCC1	2	88056216	2_55	0	0.0372640463857011	6.93054501929907	2.45219384224302e-06	-0.778992707546161	1
ENSG00000163586.9	FABP1	2	88128319	2_55	0	0.0689098307054573	12.6285121336446	8.26286706157791e-06	-1.57082182102521	1
ENSG00000144115.16	THNSL2	2	88160880	2_55	0	0.0291254604323741	4.66439255251406	1.28992746471931e-06	-0.222272567904697	2
ENSG00000153574.8	RPIA	2	88691440	2_55	0	0.0289973297463922	4.62391166047668	1.27310707701466e-06	-0.0394227071651882	1
ENSG00000249715.10	FER1L5	2	96633212	2_57	0	0.0244447298097046	10.2946027785742	2.38941855542719e-06	-2.90347070930417	1
ENSG00000144026.11	ZNF514	2	95196988	2_57	0	0.0326269785213028	9.72494716916757	3.0127389658865e-06	0.94325709071912	3
ENSG00000233757.6	AC092835.2	2	95207631	2_57	0	0.0617858855127552	15.7305193697343	9.22847062073512e-06	1.8004254934224	1
ENSG00000186281.12	GPAT2	2	96082306	2_57	0	0.0224738148290938	6.72692410561241	1.43545876981049e-06	0.362868060636164	1
ENSG00000158050.4	DUSP2	2	96145593	2_57	0	0.0175861115311605	4.58711362242247	7.65961106078991e-07	0.115570432482433	1
ENSG00000084090.13	STARD7	2	96181298	2_57	0	0.0279761531164464	8.12730744206826	2.15889778977702e-06	-0.557988466497686	2
ENSG00000135956.8	TMEM127	2	96266108	2_57	0	0.0644569098288898	19.2313257861313	1.17699902399084e-05	-3.55818555113168	1
ENSG00000144021.2	CIAO1	2	96262227	2_57	0	0.115224505865415	24.2166856033573	2.64945748337887e-05	-3.80981173412636	2
ENSG00000144028.14	SNRNP200	2	96305671	2_57	0	0.0866300541572624	19.9176910221695	1.63834354235569e-05	3.03995070735616	1
ENSG00000198885.9	ITPRIPL1	2	96325754	2_57	0	0.0199622476810154	5.58229676148662	1.05808304925773e-06	-0.141510208056652	1
ENSG00000121152.9	NCAPH	2	96333348	2_57	0	0.0775602881669137	18.9102652926409	1.39262578610495e-05	2.96354712325705	1
ENSG00000114988.11	LMAN2L	2	96739703	2_57	0	0.351605405263306	20.0182730660399	6.68312445551234e-05	-4.3557465007202	2
ENSG00000158158.11	CNNM4	2	96762583	2_57	0	0.522219582826163	21.3986677246054	0.000106105350767951	-4.45560193349112	1
ENSG00000163126.14	ANKRD23	2	96855702	2_57	0	0.0334308180695251	11.4711356020417	3.64125265731127e-06	-2.19314252119909	1
ENSG00000213337.8	ANKRD39	2	96862002	2_57	0	0.0218115728926034	7.67099730755432	1.58867920899263e-06	-1.5097212979369	1
ENSG00000135976.17	ANKRD36	2	97109064	2_57	0	0.0273105701898727	9.89376688239335	2.56560526105549e-06	-2.08845840277439	1
ENSG00000135940.6	COX5B	2	97645032	2_57	0	0.132308240153968	22.2002000402635	2.78895288402107e-05	2.47477140732645	1
ENSG00000115073.7	ACTR1B	2	97658891	2_57	0	0.266575356693473	32.7891048954022	8.29940497650121e-05	3.97776934548786	1
ENSG00000228486.10	LINC01125	2	97663592	2_57	0	0.0280927455363178	8.22512354081419	2.19398680792334e-06	-0.527079695451043	1
ENSG00000115085.13	ZAP70	2	97713755	2_57	0	0.139004019023374	22.426486716037	2.95996105708754e-05	-2.3116974667566	1
ENSG00000075568.16	TMEM131	2	97995803	2_57	0	0.0236776703119498	7.15454224256929	1.60848945529229e-06	0.87680206640956	2
ENSG00000144191.11	CNGA3	2	98336937	2_57	0	0.0183038050830744	4.89629552843252	8.50954622966232e-07	-0.211617950554091	1
ENSG00000185674.9	LYG2	2	99254907	2_58	0	0.015330738277493	4.54100727681891	6.61017053847414e-07	-0.0868261625918314	1
ENSG00000115446.11	UNC50	2	98608705	2_58	0	0.0493099582871046	15.2676445384343	7.14832142019917e-06	-1.79495498833456	2
ENSG00000071073.12	MGAT4A	2	98729873	2_58	0	0.0226970901973586	8.1283082606104	1.75173233201361e-06	1.03180208462518	2
ENSG00000273045.5	C2orf15	2	99141233	2_58	0	0.015382301485635	4.57166293342069	6.67717745614041e-07	-0.146332634871427	1
ENSG00000144182.16	LIPT1	2	99157239	2_58	0	0.0154385459433258	4.60498537707275	6.75043946070768e-07	0.260873665006462	1
ENSG00000158411.11	MITD1	2	99179774	2_58	0	0.0171073034109904	5.54238727654915	9.00276313271607e-07	-0.569936387952946	2
ENSG00000185414.19	MRPL30	2	98950401	2_58	0	0.0182383521225779	6.12743470891767	1.061113122442e-06	-0.712483540793916	1
ENSG00000144214.9	LYG1	2	99306625	2_58	0	0.0153458254403192	4.54998718041592	6.62976025241201e-07	0.164347530144996	3
ENSG00000158417.10	EIF5B	2	99338145	2_58	0	0.0153235200473254	4.53670799751965	6.60080289683186e-07	0.0997032312460491	1
ENSG00000135945.9	REV1	2	99489284	2_58	0	0.0169645847135192	5.46585195347617	8.8043742281757e-07	-0.687594916868361	2
ENSG00000115526.10	CHST10	2	100417235	2_58	0	0.0395508272171524	13.2298836954965	4.96831352801614e-06	-2.00434562590433	2
ENSG00000115539.13	PDCL3	2	100450863	2_58	0	0.0200033330656888	6.97205850378864	1.32422196020388e-06	-0.769959094204495	3
ENSG00000158435.7	CNOT11	2	101252764	2_59	0	0.100280950973806	16.4886838352445	1.57000787643588e-05	2.00508185681915	2
ENSG00000163162.8	RNF149	2	101303817	2_59	0	0.135465612375206	19.3583923282039	2.48997936852165e-05	2.46716934601359	2
ENSG00000196460.12	RFX8	2	101415218	2_59	0	0.0312795960667652	5.65373489927445	1.67916732104558e-06	-0.386095399690738	4
ENSG00000071054.16	MAP4K4	2	101698595	2_59	0	0.0277093013165276	4.54080475336181	1.19469157342926e-06	-0.0388121138710017	1
ENSG00000115590.13	IL1R2	2	101991888	2_59	0	0.0597198962875376	11.6285657333493	6.59390360212342e-06	1.35469611400558	1
ENSG00000115594.11	IL1R1	2	102058040	2_59	0	0.0502112335047307	10.0189101610702	4.7765988488237e-06	1.21877224984082	1
ENSG00000115598.9	IL1RL2	2	102189731	2_60	0	0.0292022817361736	6.76647899920794	1.87619045269348e-06	-0.908310006003336	1
ENSG00000115607.9	IL18RAP	2	102418915	2_60	0	0.0255158196443928	5.52837353623269	1.33938151196706e-06	-0.377916412774067	1
ENSG00000135953.10	MFSD9	2	102713722	2_60	0	0.322596912903526	29.8091013775538	9.13075075564206e-05	-3.38911576735823	1
ENSG00000198914.3	POU3F3	2	104853785	2_62	0	0.0326701380410226	4.53665154500745	1.40729060767781e-06	-0.0246186988757474	2
ENSG00000135972.8	MRPS9	2	105037988	2_62	0	0.0333977130995772	4.7392171587747	1.50286764831606e-06	-0.312608557423416	1
ENSG00000135966.12	TGFBRAP1	2	105330280	2_62	0	0.036693367289349	5.60542658854623	1.95296128512704e-06	-0.990325035431639	2
ENSG00000135974.9	C2orf49	2	105337683	2_62	0	0.263451237560568	24.4303330084748	6.11120745276162e-05	3.08167848929823	1
ENSG00000115641.18	FHL2	2	105395600	2_62	0	0.0549136176771393	9.33206120386154	4.86580870400612e-06	1.13977239986059	1
ENSG00000119147.9	C2orf40	2	106061991	2_63	0	0.0658888713827392	8.52890428801407	5.33583886580311e-06	-1.1154563429208	2
ENSG00000198203.9	SULT1C2	2	108287884	2_65	0	0.0706712126200015	15.8867279748379	1.06604220602926e-05	-1.89035312253431	2
ENSG00000135968.20	GCC2	2	108449810	2_65	0	0.0257717092435605	6.73566709375568	1.64824297747479e-06	0.824084710695705	1
ENSG00000169756.16	LIMS1	2	108534258	2_65	0	0.0313073695273034	8.44151777514645	2.50936892418969e-06	1.41233768550507	1
ENSG00000153201.15	RANBP2	2	108718413	2_65	0	0.0255983667138821	6.55232893974771	1.59259498879246e-06	0.704513368759494	2
ENSG00000163006.11	CCDC138	2	108786656	2_65	0	0.0210099409379055	4.81503500075424	9.6055376079867e-07	-0.319357946543711	2
ENSG00000172985.10	SH3RF3	2	109133919	2_65	0	0.105328412729256	18.8973397513504	1.88992081203138e-05	1.9022699633238	3
ENSG00000186522.14	SEPT10	2	109574715	2_65	0	0.0204588575681386	4.74045406385092	9.20870834051442e-07	0.412565481375451	4
ENSG00000198142.4	SOWAHC	2	109612679	2_65	0	0.02848093873612	13.6666297885987	3.69583970202921e-06	3.27025490358865	1
ENSG00000115008.5	IL1A	2	112784230	2_66	0	0.0182436998720891	4.55575024981893	7.89169375129527e-07	-0.00970542563654229	1
ENSG00000169679.14	BUB1	2	110678318	2_66	0	0.0273951747604969	8.27830651611083	2.15334181934538e-06	0.970439048715674	1
ENSG00000153094.22	BCL2L11	2	111120650	2_66	0	0.0203360229924601	5.54858806297727	1.07138584500651e-06	-0.586584358190856	1
ENSG00000153208.16	MERTK	2	111898486	2_66	0	0.0289356343428905	8.7803956489422	2.41237317347175e-06	1.21130121141996	3
ENSG00000153214.9	TMEM87B	2	111901533	2_66	0	0.0632008466027578	15.9980079781088	9.6003308852632e-06	2.23759248451635	1
ENSG00000144152.12	FBLN7	2	112141861	2_66	0	0.0238574055567121	7.01062067954318	1.58809719854283e-06	-1.07852536272308	2
ENSG00000144161.12	ZC3H8	2	112251023	2_66	0	0.045170371090089	12.8820843167286	5.52506246795843e-06	-1.95989982301535	2
ENSG00000188177.13	ZC3H6	2	112251444	2_66	0	0.0838253438692421	18.6399967640802	1.48360597283521e-05	-2.66350998669315	1
ENSG00000169629.11	RGPD8	2	112434543	2_66	0	0.0491933227543295	13.6713553505755	6.38579726400036e-06	-2.1041816618849	2
ENSG00000114999.7	TTL	2	112480953	2_66	0	0.0660082969617554	16.403100958501	1.02806809772535e-05	-2.16168084766351	1
ENSG00000125630.15	POLR1B	2	112544150	2_66	0	0.0215832138877574	6.09325250545893	1.24871315537167e-06	0.768104632444055	2
ENSG00000125611.15	CHCHD5	2	112584474	2_66	0	0.0484497147366789	13.5303147668467	6.22438605700067e-06	-2.03290360312719	3
ENSG00000169607.12	CKAP2L	2	112765001	2_66	0	0.0203604393887235	5.5595641546776	1.07479413774505e-06	0.506837849764176	1
ENSG00000136689.18	IL1RN	2	113122156	2_66	0	0.0378346506462622	11.2466007896212	4.04025154136325e-06	-1.49564202933815	1
ENSG00000125637.15	PSD4	2	113119918	2_66	0	0.0184760912113964	4.67145601119213	8.19520379733871e-07	-0.426762173275386	1
ENSG00000125618.16	PAX8	2	113235496	2_67	0	0.0199659365631533	6.53223657947457	1.23836591239198e-06	-0.615835444333715	1
ENSG00000144134.18	RABL2A	2	113627581	2_67	0	0.0169033503136152	5.01009676031558	8.0411155400523e-07	-0.614198214564602	3
ENSG00000115084.13	SLC35F5	2	113756932	2_67	0	0.0169941811398994	5.05906158451402	8.1633347542811e-07	0.376429450055305	2
ENSG00000115091.11	ACTR3	2	113883934	2_67	0	0.0218183574202535	7.34407127315566	1.52144526061572e-06	1.03356117626772	1
ENSG00000088205.12	DDX18	2	117812637	2_69	0	0.013950549581746	5.97181644861184	7.91034025137638e-07	0.63398587947442	2
ENSG00000125633.10	CCDC93	2	118013438	2_69	0	0.0121184020539844	4.68763052012578	5.39381599758942e-07	0.215748682541354	4
ENSG00000163064.6	EN1	2	118761935	2_69	0	0.0163439779032297	7.41726228253801	1.15106221964204e-06	-1.25806494669621	1
ENSG00000115107.19	STEAP3	2	119209598	2_69	0	0.0126240350290835	5.06037701802299	6.06566557814346e-07	0.439605063144972	2
ENSG00000155368.16	DBI	2	119367453	2_69	0	0.0208881310093249	9.65989502160523	1.9158847751345e-06	-1.1670031895529	1
ENSG00000171227.6	TMEM37	2	119427493	2_69	0	0.0119489555698872	4.55924804988987	5.17273897911363e-07	0.00214919775050035	2
ENSG00000144120.12	TMEM177	2	119679197	2_69	0	0.0143106667071248	6.204382393801	8.43054829765465e-07	-0.675048193282376	1
ENSG00000088179.8	PTPN4	2	119724424	2_69	0	0.015183452569634	6.74473272078492	9.72372522844113e-07	0.709943066603897	2
ENSG00000115109.13	EPB41L5	2	120013281	2_69	0	0.0143109756667645	6.20457879591428	8.43099718669669e-07	-0.763956157263605	1
ENSG00000226479.3	TMEM185B	2	120223118	2_69	0	0.0234984770856679	10.7379655541196	2.39584722003998e-06	-1.30109928540756	1
ENSG00000163083.5	INHBB	2	120531531	2_69	0	0.0171897995419352	7.87819672604342	1.28586397835713e-06	-0.955053559854816	1
ENSG00000074054.17	CLASP1	2	121649921	2_70	0	0.0428695159449981	7.51255241118269	3.05797190773496e-06	1.29274726413444	1
ENSG00000211460.11	TSN	2	120772578	2_70	0	0.0981404005314457	15.2400984701388	1.42014600353035e-05	-1.81536621667391	1
ENSG00000136732.14	GYPC	2	126655525	2_74	0	0.024506728393718	4.66918085643519	1.08648423887469e-06	-0.23664027483394	2
ENSG00000163161.12	ERCC3	2	127292558	2_75	0	0.0423525077263384	4.6516383150197	1.87060661688414e-06	0.144934076083357	3
ENSG00000169967.16	MAP3K2	2	127388195	2_75	0	0.0431955494380365	4.83363990201574	1.98248857130962e-06	-0.244717282956048	2
ENSG00000163166.14	IWS1	2	127525775	2_75	0	0.0582126389719941	7.59761061983641	4.19944324865954e-06	0.959282224797825	1
ENSG00000144230.16	GPR17	2	127648067	2_75	0	0.0426148326594533	4.708649637481	1.90526136418512e-06	0.226350319390563	1
ENSG00000144231.10	POLR2D	2	127843035	2_75	0	0.058375800515342	7.62362925264523	4.22563531832492e-06	-0.91457717000972	2
ENSG00000136715.17	SAP130	2	128028089	2_75	0	0.0851378457731554	11.1507055575053	9.01410062873158e-06	1.43696192064449	1
ENSG00000136720.6	HS6ST1	2	128319304	2_75	0	0.0418624940692137	4.54420923414152	1.80626229242404e-06	-0.00920933876710939	1
ENSG00000152076.18	CCDC74B	2	130143900	2_78	0	0.0311862448986735	4.6824476224316	1.38654321462963e-06	0.205151563059012	1
ENSG00000152082.13	MZT2B	2	130181715	2_78	0	0.0324477691775013	5.0469458243403	1.55493014640943e-06	-0.367662701604701	1
ENSG00000136718.9	IMP4	2	130342325	2_78	0	0.0646051889486041	11.4168275428248	7.00342107330014e-06	1.4548282006362	2
ENSG00000072135.12	PTPN18	2	130356469	2_78	0	0.0631196527074369	11.2000699748334	6.71247580765373e-06	1.44746587090542	1
ENSG00000075886.10	TUBA3D	2	131475490	2_78	0	0.0954102301843102	15.0738776984229	1.36558056645271e-05	2.47249545424232	1
ENSG00000173272.15	MZT2A	2	131487239	2_78	0	0.0664811570096678	11.6836218418168	7.37519415586516e-06	-2.03935495987163	2
ENSG00000163040.14	CCDC74A	2	131530251	2_78	0	0.0658015984597545	11.5878929747374	7.23999582709775e-06	2.1428519754451	1
ENSG00000082258.12	CCNT2	2	134918197	2_80	0	0.117663634865641	17.0512892805539	1.90500833275937e-05	2.77387694321454	1
ENSG00000115839.17	RAB3GAP1	2	135052002	2_80	0	0.0444541135110458	7.93636977941643	3.34989539337826e-06	1.57685144358472	1
ENSG00000121988.17	ZRANB3	2	135530703	2_80	0	0.0366739948022724	6.16155457832256	2.14558594522607e-06	-1.25475703583151	1
ENSG00000048991.16	R3HDM1	2	135531995	2_80	0	0.0337590669476343	5.39919965675678	1.73068177022063e-06	0.998162907800505	1
ENSG00000076003.4	MCM6	2	135876201	2_80	0	0.0336961491988721	5.38208033272921	1.72197897692663e-06	1.2341716215725	2
ENSG00000121966.6	CXCR4	2	136117336	2_80	0	0.0522519220329648	9.43199834633782	4.67954235940577e-06	-1.03591524931777	1
ENSG00000144229.11	THSD7B	2	136765466	2_81	0	0.036504013175985	5.66458689239315	1.96338854285527e-06	-0.762552867910269	3
ENSG00000150540.13	HNMT	2	137963983	2_82	0	0.0226686043199406	4.94671269050111	1.06472846679009e-06	0.387157173834978	1
ENSG00000144228.8	SPOPL	2	138501652	2_82	0	0.0348653434039151	8.27199265418973	2.73842899146383e-06	-0.342632070362974	1
ENSG00000115919.14	KYNU	2	142877245	2_85	0	0.0256990203163267	4.81161693807714	1.17409978774783e-06	-0.273274963796708	1
ENSG00000121989.14	ACVR2A	2	147844091	2_88	0	0.0195535103931515	12.9307378648005	2.4007417272498e-06	1.74095028688943	1
ENSG00000150556.16	LYPD6B	2	149108214	2_88	0	0.00904753754232368	4.89822835991962	4.20791364982693e-07	0.298909474535215	1
ENSG00000187123.14	LYPD6	2	149332418	2_88	0	0.00894551031630608	4.77626057531146	4.0568647571939e-07	-0.414579001997946	1
ENSG00000168288.12	MMADHC	2	149578983	2_89	0	0.0553686373049606	7.34649120018871	3.86225722789393e-06	-0.992948546043539	1
ENSG00000115963.13	RND3	2	150496125	2_89	0	0.0468461034631647	5.7976752081815	2.57884210342292e-06	-0.586753686765128	1
ENSG00000184898.6	RBM43	2	151261443	2_90	0	0.0277885861582382	4.6843781970766	1.23599239567059e-06	0.121368104349236	2
ENSG00000123609.10	NMI	2	151290144	2_90	0	0.0439514305643612	8.90451512833693	3.71604263632432e-06	-1.46196642402185	1
ENSG00000080345.17	RIF1	2	151409797	2_90	0	0.173669742472722	21.8879268871301	3.60932663528519e-05	-2.72510565413834	1
ENSG00000183091.19	NEB	2	151733507	2_91	0	0.0877511963043622	15.3941365107374	1.28264294317198e-05	-1.68295543129831	2
ENSG00000182389.19	CACNB4	2	152099291	2_91	0	0.180810308310422	22.3319225152831	3.83395221629047e-05	2.40009326550066	2
ENSG00000115145.9	STAM2	2	152176179	2_91	0	0.199487114852324	23.2997915723885	4.41330845386e-05	-3.66389795230919	1
ENSG00000177917.10	ARL6IP6	2	152717752	2_91	0	0.237026827484368	25.0357735617494	5.63450690381367e-05	3.50819047109872	1
ENSG00000144278.14	GALNT13	2	153887957	2_92	0	0.0342760648972364	5.33900223300371	1.73759458995542e-06	-0.634992301308912	1
ENSG00000115159.15	GPD2	2	156437527	2_93	0	0.0429525863701593	12.1783540393401	4.96678444065719e-06	1.80921786707465	1
ENSG00000136542.8	GALNT5	2	157257153	2_94	0	0.0313980640059819	5.83708997618804	1.74018994550815e-06	-0.586406790246107	1
ENSG00000115170.13	ACVR1	2	157876051	2_95	0	0.0397873912848555	8.31670644305731	3.141913570816e-06	1.03435637445977	1
ENSG00000153237.17	CCDC148	2	158457154	2_95	0	0.0675096846159676	13.2190501822475	8.47351743031749e-06	1.86023371744334	1
ENSG00000144283.21	PKP4	2	158457154	2_95	0	0.0675096846159676	13.2190501822474	8.47351743031743e-06	-1.86023371744334	1
ENSG00000115183.14	TANC1	2	158968845	2_96	0	0.0277247006133241	8.85205436020221	2.33028121450727e-06	-1.04460117842821	1
ENSG00000123636.17	BAZ2B	2	159549914	2_96	0	0.0502397998100472	14.7373310418318	7.03014262781314e-06	-2.7836653434889	1
ENSG00000136536.14	MARCH7	2	159712477	2_96	0	0.0974817691098596	18.5842686768673	1.72014982076566e-05	-3.24871705294714	2
ENSG00000241399.6	CD302	2	159795171	2_96	0	0.0297009090031586	9.30759402774914	2.62485048383486e-06	-1.10650570854864	3
ENSG00000153246.12	PLA2R1	2	160062509	2_96	0	0.0517058160535602	14.4871263922127	7.11244699273084e-06	-1.79202017389773	1
ENSG00000115221.10	ITGB6	2	160275183	2_96	0	0.0347644146783713	10.9919371782706	3.62832813179139e-06	-1.44530222674747	1
ENSG00000153250.19	RBMS1	2	160494127	2_96	0	0.0287235430299828	9.2104391125812	2.51197747939823e-06	-1.13993335621639	1
ENSG00000197635.9	DPP4	2	162074215	2_97	0	0.078456501922579	11.6045045543599	8.6447600018963e-06	-1.74953313910565	2
ENSG00000078098.13	FAP	2	162224283	2_97	0	0.038632017560953	5.02477761922094	1.84315404038841e-06	0.354568427399065	1
ENSG00000115267.5	IFIH1	2	162294461	2_97	0	0.0366387062720885	4.53665102654019	1.57823946923009e-06	0.00357858391925403	1
ENSG00000182263.13	FIGN	2	163614686	2_99	0	0.202461202609728	24.9831483179497	4.80271012878074e-05	2.6477337121303	1
ENSG00000082438.15	COBLL1	2	164843369	2_100	0	0.0176499496962332	4.69653768580939	7.87079643565195e-07	0.342325616745608	2
ENSG00000169507.9	SLC38A11	2	164956603	2_100	0	0.0175309669174377	4.59858916208587	7.65469477842486e-07	-0.214730159316724	2
ENSG00000136531.15	SCN2A	2	165291145	2_100	0	0.0277731987834068	7.89038324034105	2.08075715652836e-06	0.405885488415463	1
ENSG00000178662.15	CSRNP3	2	165369704	2_100	0	0.0301466740380855	9.8175458125807	2.81021623526692e-06	1.31809256121048	2
ENSG00000123607.14	TTC21B	2	165864109	2_100	0	0.0177855918251429	4.73320495996539	7.99320642650698e-07	0.388121301342425	1
ENSG00000169432.14	SCN9A	2	166375953	2_101	0	0.0201284118339584	4.59541290598489	8.78276871178255e-07	0.386221242635265	1
ENSG00000136546.13	SCN7A	2	166493861	2_101	0	0.0232297094426727	5.9070891646818	1.30291085044834e-06	-1.00415967585567	1
ENSG00000163092.19	XIRP2	2	167135776	2_102	0	0.0141372155860507	4.79470897563229	6.43611105992195e-07	0.297056208342591	1
ENSG00000198648.10	STK39	2	168246633	2_102	0	0.0489449990627101	16.1923268871273	7.52514692942841e-06	1.79214211878294	2
ENSG00000172292.14	CERS6	2	168451721	2_102	0	0.0137438671097289	4.53723259304409	5.92103171392626e-07	-0.0469721549508111	1
ENSG00000163072.15	NOSTRIN	2	168786836	2_102	0	0.0137437424255503	4.53715019438245	5.92087047015969e-07	0.00467853374707288	1
ENSG00000152253.8	SPC25	2	168894542	2_102	0	0.0251432816922457	10.0595162662112	2.40157666466393e-06	-1.31583621920487	1
ENSG00000163093.11	BBS5	2	169479776	2_104	0	0.0140840639077821	8.91735186377099	1.19250796195836e-06	1.0570846460449	1
ENSG00000239474.6	KLHL41	2	169505563	2_104	0	0.0190334880955606	11.4147972933009	2.06292759447844e-06	-1.54298926524657	1
ENSG00000138399.17	FASTKD1	2	169573465	2_104	0	0.0105473273785007	6.26691129002205	6.27615080308064e-07	-0.715938666451701	1
ENSG00000138398.15	PPIG	2	169586525	2_104	0	0.0166372947689212	10.4155184141911	1.64536024257984e-06	-1.23803685378698	1
ENSG00000144362.11	PHOSPHO2	2	169693707	2_104	0	0.0283762120754821	14.9860014629684	4.03773292007707e-06	1.85544117604257	2
ENSG00000213160.9	KLHL23	2	169722777	2_104	0	0.0260287064419323	14.2105132594821	3.51204236711907e-06	1.79567978963144	1
ENSG00000138385.15	SSB	2	169792839	2_104	0	0.0114919796412477	7.08996599641911	7.73635512333949e-07	0.778153872201063	1
ENSG00000138382.14	METTL5	2	169824369	2_104	0	0.014364171629779	8.97014103130485	1.223424726229e-06	-1.20912549452133	1
ENSG00000144357.16	UBR3	2	169823489	2_104	0	0.0148457406752652	9.35094831189524	1.31811991973077e-06	-1.15848879127233	2
ENSG00000071909.18	MYO3B	2	170178516	2_104	0	0.0087289389894234	4.59287679824325	3.80665616113139e-07	-0.191024955644627	2
ENSG00000204334.7	ERICH2	2	170778984	2_104	0	0.0113306073673328	6.77970785689347	7.29392960288661e-07	-0.624269489492689	1
ENSG00000115806.12	GORASP2	2	170930740	2_104	0	0.0135305499824068	9.07330672187896	1.16567756799494e-06	1.41999456922457	1
ENSG00000123600.19	METTL8	2	171435705	2_104	0	0.00884782331277201	5.04029218997525	4.23437728988831e-07	0.724884776456304	1
ENSG00000115827.13	DCAF17	2	171435106	2_104	0	0.00883392076937162	5.06785433765456	4.25084256153333e-07	-0.783918290028428	1
ENSG00000071967.11	CYBRD1	2	171521922	2_104	0	0.00880626578171895	4.73905214887803	3.96260399707992e-07	0.464580251702536	3
ENSG00000077380.15	DYNC1I2	2	171686195	2_104	0	0.257356041852011	20.2901607364072	4.95812250105665e-05	-4.22310376382773	1
ENSG00000128708.12	HAT1	2	171922612	2_104	0	0.0119323944768461	7.03198482633908	7.96714872130823e-07	-0.37629248572542	1
ENSG00000115840.13	SLC25A12	2	171997407	2_104	0	0.0127264939349709	9.98153191011338	1.20615569338362e-06	1.6750891335634	1
ENSG00000144355.14	DLX1	2	172084313	2_104	0	0.0100235788921582	5.64703174175388	5.37452934635974e-07	0.0560425155719925	2
ENSG00000091409.14	ITGA6	2	172210690	2_104	0	0.0106144598471463	6.6065118061257	6.65836365064084e-07	-1.0732027206226	1
ENSG00000152256.13	PDK1	2	172555453	2_105	0	0.0249573488755008	14.5529916944647	3.44864212101465e-06	-1.65782298852114	1
ENSG00000091436.16	MAP3K20	2	173009859	2_105	0	0.00821125973525771	4.58398641540255	3.57396675589769e-07	-0.120233834071739	1
ENSG00000172845.14	SP3	2	173965538	2_105	0	0.017338772826857	11.8007345071054	1.94278522957854e-06	-1.65551258904295	1
ENSG00000138430.15	OLA1	2	174248983	2_105	0	0.0261768764308082	16.2293507635683	4.03381862065525e-06	2.12074054101211	1
ENSG00000144306.14	SCRN3	2	174401562	2_105	0	0.17411396480519	30.504564065135	5.04307961985091e-05	-3.00711338891003	1
ENSG00000163328.13	GPR155	2	174486532	2_105	0	0.0116130863079069	8.36215133057087	9.22068261092102e-07	0.977085115833538	1
ENSG00000115966.16	ATF2	2	175168643	2_106	0	0.0476798321804544	10.6370033163847	4.81561113036859e-06	1.44942645476479	2
ENSG00000154518.9	ATP5G3	2	175185320	2_106	0	0.0397314585730849	8.95245308942038	3.37733359017254e-06	-1.25761239134064	1
ENSG00000144320.13	LNPK	2	175919410	2_106	0	0.0303595976618155	6.4764734797106	1.86694704714704e-06	-0.981929653376252	3
ENSG00000128652.11	HOXD3	2	176135663	2_106	0	0.0359905077218966	8.04113011829743	2.74790971738315e-06	-0.877920803692712	1
ENSG00000170166.5	HOXD4	2	176151101	2_106	0	0.0478158947865035	10.6633829604893	4.84133004526245e-06	-1.37638575945231	1
ENSG00000128654.13	MTX2	2	176269444	2_106	0	0.119658684862939	19.2654759283044	2.18887703226373e-05	-2.43304791009234	1
ENSG00000128709.12	HOXD9	2	176617367	2_107	0	0.0423731848758291	4.55915513985559	1.83431059855568e-06	-0.0068102393340164	1
ENSG00000018510.13	AGPS	2	177392663	2_107	0	0.1078007877075	13.2842330913153	1.3597398273171e-05	-1.85903936013287	1
ENSG00000196659.9	TTC30B	2	177553949	2_107	0	0.0426024796178138	4.60898355798035	1.86439286814881e-06	0.195499612051366	1
ENSG00000197557.6	TTC30A	2	177620970	2_107	0	0.0422806101963403	4.53896274751095	1.82219672442717e-06	-0.0078040614673532	1
ENSG00000155636.14	RBM45	2	178112094	2_108	0	0.00917901302979562	4.62859620697577	4.03406301804945e-07	-0.118496615461626	1
ENSG00000079156.16	OSBPL6	2	178194574	2_108	0	0.0130505851276922	7.928673643004	9.82489511078003e-07	-0.927966320277174	1
ENSG00000180228.12	PRKRA	2	178451344	2_108	0	0.00942367195569749	4.93757786345467	4.4180590251344e-07	-0.530728004752851	1
ENSG00000204311.12	DFNB59	2	178451344	2_108	0	0.00942367195569749	4.93757786345467	4.4180590251344e-07	-0.530728004752851	1
ENSG00000079150.17	FKBP7	2	178477603	2_108	0	0.0157831174632961	9.31710393087864	1.39627552515995e-06	1.13872839626834	2
ENSG00000116095.10	PLEKHA3	2	178480456	2_108	0	0.00965148963253493	5.09226830967687	4.66662629340972e-07	0.528298604162024	1
ENSG00000155657.26	TTN	2	178830510	2_108	0	0.0164745480782819	9.83291576559421	1.53813064746746e-06	1.12795327845407	2
ENSG00000187231.13	SESTD1	2	179273134	2_108	0	0.009706793499491	5.11631065938717	4.71552546097684e-07	0.381143492282017	1
ENSG00000144331.18	ZNF385B	2	179466170	2_108	0	0.0248381894770133	16.585043031929	3.9114153450642e-06	3.6563355244823	2
ENSG00000163510.13	CWC22	2	180008387	2_108	0	0.00907167864220937	4.57592295014496	3.94152020501963e-07	-0.20168825841279	1
ENSG00000170035.15	UBE2E3	2	180737799	2_109	0	0.09779884712603	14.9178603637693	1.38528033685005e-05	1.77918597435565	3
ENSG00000115232.13	ITGA4	2	181372043	2_109	0	0.0405387673461501	6.70730697069987	2.58176149190464e-06	-0.820013875736606	1
ENSG00000188452.13	CERKL	2	181372043	2_109	0	0.0405387673461501	6.70730697069987	2.58176149190464e-06	-0.820013875736606	1
ENSG00000115252.18	PDE1A	2	182522885	2_110	0	0.0545312144402022	13.2831688142724	6.87771631683563e-06	1.80554955188349	1
ENSG00000077232.17	DNAJC10	2	182715440	2_110	0	0.122555020782462	20.8965236565597	2.43165830248474e-05	2.1758465487966	1
ENSG00000162998.4	FRZB	2	182866669	2_110	0	0.0255020913571598	6.27849411284349	1.52029786409849e-06	-0.683424522178153	1
ENSG00000162999.12	DUSP19	2	183079224	2_110	0	0.022429133076282	5.10211394522488	1.08657582414975e-06	0.411242866054106	1
ENSG00000163002.12	NUP35	2	183122482	2_110	0	0.0210877075733311	4.53760505695461	9.08559681387106e-07	0.280529684091197	2
ENSG00000170396.7	ZNF804A	2	184598393	2_112	0	0.00921269015062409	6.24643269986264	5.464065877681e-07	0.276078418266048	2
ENSG00000188738.14	FSIP2	2	185740380	2_112	0	0.0103661073076068	7.77459768628556	7.65228298007061e-07	-1.11223919358349	1
ENSG00000065548.17	ZC3H15	2	186485252	2_112	0	0.0109963691178271	8.10865475639198	8.46633631006196e-07	-1.29421419752763	2
ENSG00000138448.11	ITGAV	2	186590551	2_112	0	0.00730382985654188	4.55672066496469	3.16009727118731e-07	-0.181837716325371	2
ENSG00000163012.3	ZSWIM2	2	186849535	2_112	0	0.0277352936838984	16.9927306685714	4.4750030914394e-06	1.99943582353689	1
ENSG00000003436.15	TFPI	2	187566010	2_112	0	0.0487653637961051	20.7795485635586	9.62154850282733e-06	2.05103121707411	1
ENSG00000174325.4	DIRC1	2	188778589	2_112	0	0.00890644925204687	6.12653785101619	5.18104203087981e-07	1.01273103164288	3
ENSG00000168542.14	COL3A1	2	188974074	2_112	0	0.00730290669353695	4.53766818386351	3.14648657902604e-07	0.0185713471896908	1
ENSG00000204262.11	COL5A2	2	189158450	2_113	0	0.0443719128037329	10.5886768877638	4.46115429053682e-06	-1.53521880058839	2
ENSG00000115368.9	WDR75	2	189439885	2_113	0	0.0229782344044157	4.53813349969307	9.90127948826209e-07	-0.0426412797515881	2
ENSG00000138449.10	SLC40A1	2	189584239	2_113	0	0.0293997582646217	6.79795954047235	1.89766580435031e-06	0.781003451498399	2
ENSG00000138381.9	ASNSD1	2	189653205	2_113	0	0.0369803967660818	8.90761869715664	3.12773954748306e-06	-1.34473747751799	1
ENSG00000128694.11	OSGEPL1	2	189760628	2_113	0	0.0880338762014398	16.9722322227668	1.41868568560088e-05	-2.15491481930343	1
ENSG00000128699.13	ORMDL1	2	189784856	2_113	0	0.0291209061557794	6.71043235190616	1.85546507514922e-06	-1.06413031545327	1
ENSG00000064933.17	PMS1	2	189784079	2_113	0	0.0231598942025106	4.61025390713118	1.01381523325423e-06	-0.245958917972159	1
ENSG00000198130.15	HIBCH	2	190344069	2_113	0	0.0240832538559757	4.9683898267266	1.1361305138011e-06	0.252489590376279	1
ENSG00000151689.12	INPP1	2	190343621	2_113	0	0.026451785055073	5.82830893555115	1.4638445013935e-06	0.865219148839088	1
ENSG00000151690.14	MFSD6	2	190403662	2_113	0	0.0335053402075792	7.99928215786786	2.54485149846922e-06	-1.09036830541481	2
ENSG00000189362.11	NEMP2	2	190533819	2_113	0	0.0243717157494949	5.07748407335316	1.17498431947389e-06	0.514629443460781	1
ENSG00000138386.16	NAB1	2	190647213	2_113	0	0.0395643582060902	9.53014520194878	3.58014848863398e-06	1.59202256415788	1
ENSG00000115419.12	GLS	2	190910037	2_113	0	0.0721598413978751	15.1066317918671	1.03504828629221e-05	2.20296630223114	1
ENSG00000115415.18	STAT1	2	191021099	2_113	0	0.0593696017474362	13.2873875269577	7.49033314095719e-06	-1.80027415289499	1
ENSG00000138378.17	STAT4	2	191151202	2_114	0	0.0153997469060015	5.07891668393119	7.42646380383303e-07	0.432365733777742	2
ENSG00000173559.12	NABP1	2	191623550	2_114	0	0.0145499080448442	4.54687946061598	6.28161169438779e-07	-0.0684688255798886	1
ENSG00000144339.11	TMEFF2	2	192200547	2_114	0	0.0253440724046043	9.50130356722689	2.28642516517522e-06	-1.06381988868693	1
ENSG00000196950.13	SLC39A10	2	195565401	2_115	0	0.025837326381843	8.31576872771752	2.04008080987069e-06	2.08940385565395	2
ENSG00000118997.13	DNAH7	2	196087286	2_116	0	0.0275658764792673	5.87513333284798	1.53775422769625e-06	0.650406875190998	1
ENSG00000081320.10	STK17B	2	196205989	2_116	0	0.0243646478698639	4.74347084168204	1.09737173834055e-06	0.524772080159577	2
ENSG00000138411.10	HECW2	2	196311224	2_116	0	0.0364308042020742	8.43877753789485	2.91907795616997e-06	-1.87703767224265	3
ENSG00000144395.17	CCDC150	2	196640794	2_116	0	0.0465067226500638	10.6921410498491	4.72147627509727e-06	-2.12222386040602	1
ENSG00000187944.2	C2orf66	2	196761227	2_116	0	0.130387757965363	20.3733083296044	2.52229438029033e-05	-3.14259627415459	2
ENSG00000197121.14	PGAP1	2	196914709	2_116	0	0.124434796935416	19.9250901417262	2.35417929100967e-05	-3.13277630134258	1
ENSG00000065413.18	ANKRD44	2	197308812	2_117	1	0.11027034668871	35.1288987370815	3.67807577292634e-05	-6.35872785361634	1
ENSG00000115520.8	COQ10B	2	197449002	2_117	0	0.0250707351607168	7.17715559915259	1.70850725643869e-06	1.04337755601098	1
ENSG00000115541.10	HSPE1	2	197499794	2_117	0	0.0271068784424985	7.48497274753303	1.92649163877772e-06	0.9191833300696	1
ENSG00000144381.16	HSPD1	2	197518575	2_117	0	0.148297134055098	39.0751239512689	5.5021258425159e-05	-5.75741869769887	1
ENSG00000162944.10	RFTN2	2	197675986	2_117	0	0.037324271523869	8.66387067151232	3.07044058367241e-06	0.0850374146102239	2
ENSG00000226124.6	FTCDNL1	2	199756040	2_118	0	0.00566781651119064	22.9656859831503	1.23592637731555e-06	-5.77948846800442	2
ENSG00000178074.5	C2orf69	2	199915975	2_118	1	0.28433823070015	43.8467123390253	0.000118377643028703	7.98151911432751	1
ENSG00000162971.10	TYW5	2	199955071	2_118	0	0.0137507728782046	36.7767569918636	4.80173220714445e-06	-7.46547474558229	2
ENSG00000162972.10	MAIP1	2	199955782	2_118	1	0.28046627087322	43.8211224043235	0.000116697495074152	-7.97963743237511	1
ENSG00000196141.13	SPATS2L	2	200305923	2_118	0	0.00733154275000081	7.28082491159809	5.06842886255457e-07	-0.834425611271588	2
ENSG00000155729.12	KCTD18	2	200519526	2_118	0	0.00646315814426279	7.23734986823681	4.44141901135361e-07	-1.61715134777873	1
ENSG00000138356.13	AOX1	2	200589225	2_118	0	0.0061287576974699	5.17788286770399	3.01315914487916e-07	0.626759693662883	1
ENSG00000013441.15	CLK1	2	200864612	2_119	0	0.0375223742625891	4.54962768058243	1.62092740639064e-06	0.183794900477321	1
ENSG00000240344.8	PPIL3	2	200889218	2_119	0	0.0388364207516418	4.86686004962045	1.79467350905274e-06	-0.300639887956921	1
ENSG00000119013.8	NDUFB3	2	201074667	2_119	0	0.0516498388358158	7.50217236404151	3.67920007521274e-06	0.97493753028233	1
ENSG00000003402.19	CFLAR	2	201116120	2_119	0	0.0506057062002523	7.31290303850518	3.51387818452236e-06	-1.29885115746054	2
ENSG00000003400.14	CASP10	2	201183110	2_119	0	0.040794492398599	5.32050409734037	2.06087529155193e-06	0.795954048517191	2
ENSG00000064012.21	CASP8	2	201227243	2_119	0	0.0462703880828708	6.48392551409415	2.84864647864148e-06	-0.813927104940552	3
ENSG00000155749.12	ALS2CR12	2	201335852	2_119	0	0.038430018216176	4.769890266406	1.74050940795631e-06	0.283573807408414	1
ENSG00000082146.12	STRADB	2	201388150	2_119	0	0.0586217444650532	8.6774991565238	4.83003986165188e-06	-1.12125566922737	1
ENSG00000155755.18	TMEM237	2	201643259	2_119	0	0.0376238012739436	4.57449990178787	1.63419429947911e-06	0.120538810796846	1
ENSG00000082126.17	MPP4	2	201693692	2_119	0	0.0607296851586309	9.00606507374518	5.19318156864626e-06	-1.26556781993188	1
ENSG00000138395.14	CDK15	2	201790164	2_119	0	0.0413156643593933	5.43764203102769	2.13315665945489e-06	-0.665609875273689	2
ENSG00000155760.2	FZD7	2	202034208	2_120	0	0.0184859780248593	5.2766639243836	9.26188242757392e-07	0.0815439306374432	1
ENSG00000204217.13	BMPR2	2	202381581	2_120	0	0.0785633469183202	18.6310761707035	1.38980962481307e-05	2.84682036986278	1
ENSG00000138439.11	FAM117B	2	202631289	2_120	0	0.250105843981613	29.8464934868946	7.08785055112278e-05	-3.37581028634828	2
ENSG00000163596.16	ICA1L	2	202871777	2_120	0	0.0366815610134268	11.5618074430497	4.02690086355343e-06	-1.54854315884316	1
ENSG00000138380.17	CARF	2	202899141	2_120	0	0.0259828671619121	8.39314974373667	2.07066308571703e-06	1.17776115467873	2
ENSG00000138442.9	WDR12	2	202994595	2_120	0	0.0756502206603592	18.2774010663058	1.31287094681243e-05	-2.2384032003166	1
ENSG00000144426.18	NBEAL1	2	203014780	2_120	0	0.11500032289796	22.2319684616842	2.42758460258545e-05	2.69889919472494	1
ENSG00000119004.15	CYP20A1	2	203229858	2_120	0	0.020150942435005	6.06510325292645	1.16046209111531e-06	1.20626931532111	1
ENSG00000138443.15	ABI2	2	203326184	2_120	0	0.0188425336312869	5.45135760740769	9.75307061031838e-07	-0.92507255892536	1
ENSG00000118257.16	NRP2	2	205681426	2_121	0	0.0393877116463346	8.62996106865584	3.22750544153241e-06	1.07124257599947	1
ENSG00000114933.15	INO80D	2	206076977	2_122	0	0.0587157354199425	18.0615029131387	1.00694508662752e-05	-2.17506164732812	1
ENSG00000023228.13	NDUFS1	2	206158896	2_122	0	0.027813727982457	11.3424794731491	2.99546742924069e-06	-1.84626601079401	1
ENSG00000183671.12	GPR1	2	206212000	2_122	0	0.0683483117640424	19.4184945412788	1.26020368683006e-05	-2.35346547964704	3
ENSG00000114948.12	ADAM23	2	206461532	2_122	0	0.013514667523309	4.93745882935739	6.33586988822344e-07	0.236641875886727	2
ENSG00000138400.12	MDH1B	2	206765369	2_122	0	0.013044024736111	4.63300443971632	5.73814775386655e-07	0.0610225202567878	1
ENSG00000118260.14	CREB1	2	207085005	2_122	0	0.0132330234530517	4.94287041913238	6.21063067868496e-07	-0.560318111001124	1
ENSG00000163249.11	CCNYL1	2	207712007	2_122	0	0.0129886949204467	4.58691522835112	5.6569667603832e-07	-0.253544359776461	1
ENSG00000115020.16	PIKFYVE	2	208265568	2_123	0	0.0417627796950257	5.16596097812318	2.04850918401848e-06	0.247035136745371	2
ENSG00000078018.19	MAP2	2	209426139	2_124	0	0.0261820755254327	8.12898955720217	2.02086840361686e-06	1.46597890678585	2
ENSG00000197713.14	RPE	2	209931971	2_124	0	0.0188551126029032	5.1232652722716	9.172196927707e-07	0.423940524368138	2
ENSG00000115365.11	LANCL1	2	210477414	2_124	0	0.0178367144609805	4.61571728787708	7.81720420977181e-07	0	1
ENSG00000021826.14	CPS1	2	210477414	2_124	0	0.0178367144609805	4.61571728787708	7.81720420977181e-07	0	1
ENSG00000144451.18	SPAG16	2	213293374	2_126	0	0.0454498191889148	8.94721875860922	3.86115834731438e-06	1.89346931857397	1
ENSG00000144583.4	MARCH4	2	216335999	2_127	0	0.0190142647858269	4.95849431344073	8.952137698663e-07	0.359876079416891	1
ENSG00000138376.10	BARD1	2	214808273	2_127	0	0.0187012865892491	4.80674373575668	8.53532085336443e-07	-0.294326291782607	4
ENSG00000138363.14	ATIC	2	215314528	2_127	0	0.0189271121889832	4.91648293800012	8.83560494338575e-07	0.292369239675881	2
ENSG00000118242.15	MREG	2	215943003	2_127	0	0.0194576452919393	5.16926935803496	9.55029620645426e-07	-0.336630194702323	2
ENSG00000163449.10	TMEM169	2	216174930	2_127	0	0.053284128156191	14.4361659898624	7.30377066301937e-06	-1.60581982266409	1
ENSG00000115425.13	PECR	2	216064147	2_127	0	0.0187353816185699	4.82339524980531	8.58050387420002e-07	0.270069245342365	1
ENSG00000138375.12	SMARCAL1	2	216412329	2_127	0	0.058431713940583	15.2923233851934	8.48436796682911e-06	-1.91062437299	3
ENSG00000197756.9	RPL37A	2	216500041	2_127	0	0.0357433696051326	10.7473881331434	3.64750438037905e-06	-1.39806102118304	1
ENSG00000115457.9	IGFBP2	2	216535725	2_127	0	0.0462886617796595	13.1326244009661	5.77196309439624e-06	1.68506380474017	1
ENSG00000115461.4	IGFBP5	2	217216720	2_128	0	0.0312775801037943	5.09329172281666	1.51261740492974e-06	-0.410700058550711	1
ENSG00000231672.6	DIRC3	2	217429725	2_128	0	0.0318512431828218	5.26032903019011	1.59087733494979e-06	0.44624894315638	1
ENSG00000171450.5	CDK5R2	2	218959212	2_129	0	0.0685771733223577	14.1011661578211	9.18188833487402e-06	-1.828158884447	1
ENSG00000079308.16	TNS1	2	218004819	2_129	0	0.0341625842708097	7.76142903196504	2.51761781809771e-06	-1.02518457900799	1
ENSG00000163466.15	ARPC2	2	218216699	2_129	0	0.0824703034186138	15.9108872203075	1.24591778871428e-05	-1.97361909995456	1
ENSG00000127837.9	AAMP	2	218270227	2_129	0	0.0295107071497744	6.15033374456386	1.72335876117282e-06	0.455107489552469	1
ENSG00000135926.14	TMBIM1	2	218292881	2_129	0	0.049231907078387	11.0664603509499	5.17312280602195e-06	1.56084711711259	1
ENSG00000018280.16	SLC11A1	2	218381984	2_129	0	0.0254210631228282	4.89647242548207	1.18188281782191e-06	0.221682519996153	1
ENSG00000135913.10	USP37	2	218568874	2_129	0	0.03944514077607	9.02684496379677	3.38085769156955e-06	1.58025846917918	1
ENSG00000144580.13	CNOT9	2	218568666	2_129	0	0.0246097591696365	4.60990052807866	1.07719992586259e-06	-0.0309914205107155	1
ENSG00000115556.13	PLCD4	2	218607602	2_129	0	0.0390928598153955	8.87451136418745	3.29411903653995e-06	-1.47492660745129	3
ENSG00000074582.12	BCS1L	2	218658710	2_129	0	0.0390912126626539	8.95495369755541	3.32383827432497e-06	-1.58878471741446	2
ENSG00000115568.15	ZNF142	2	218659583	2_129	0	0.0433831872513658	9.86911050495357	4.06533991379272e-06	1.63336641141195	2
ENSG00000163482.11	STK36	2	218672501	2_129	0	0.0247387535039915	4.66253397810508	1.09520954431651e-06	-0.308908595452245	2
ENSG00000135912.10	TTLL4	2	218713638	2_129	0	0.0568386010748154	12.4948177000074	6.74327236325474e-06	1.96150587347223	1
ENSG00000135929.8	CYP27A1	2	218780830	2_129	0	0.0321227367963143	7.08374970713817	2.16059389062998e-06	1.21916409900827	2
ENSG00000187736.12	NHEJ1	2	219157074	2_129	0	0.029528105178261	9.43746936044528	2.64599202312847e-06	2.23754963315547	3
ENSG00000213901.10	SLC23A3	2	219170383	2_129	0	0.0253416420387068	7.8193606700421	1.8814964115512e-06	2.09863723301615	1
ENSG00000144567.10	FAM134A	2	219194103	2_129	1	0.420988780838608	20.2414790792006	8.09114833164592e-05	-4.20067879672135	1
ENSG00000115649.15	CNPPD1	2	219164178	2_129	0	0.0427241615196617	12.0679043979031	4.89556482937245e-06	-2.13052103857471	2
ENSG00000115657.12	ABCB6	2	219218731	2_129	0	0.0256674552950981	5.66482236917584	1.3805956713524e-06	0.971846487216783	1
ENSG00000198925.10	ATG9A	2	219220216	2_129	0	0.0252891556003594	4.83499847585119	1.16098889822539e-06	-0.174695073445051	2
ENSG00000163516.13	ANKZF1	2	219229829	2_129	0	0.0279661603670103	5.64640372461872	1.49934704475561e-06	0.400926119907807	1
ENSG00000163521.15	GLB1L	2	219266168	2_129	0	0.0599465152005803	15.5324009138034	8.84097027555425e-06	-2.51033387876069	1
ENSG00000054356.13	PTPRN	2	219309183	2_129	0	0.027002058281323	6.87321843912857	1.76219682175519e-06	-1.52272224791145	1
ENSG00000123992.18	DNPEP	2	219399651	2_129	0	0.0247352024060793	4.64704957217395	1.09141563416327e-06	0.00356150287227463	1
ENSG00000175084.11	DES	2	219418537	2_129	0	0.0345982650506539	7.49733703319159	2.46296790528158e-06	-0.700012586237818	1
ENSG00000072195.14	SPEG	2	219434550	2_129	0	0.0301152259575348	6.67772575839026	1.90946675873424e-06	-0.939170850144341	1
ENSG00000072182.12	ASIC4	2	219515403	2_129	0	0.0677680653554058	13.7543081470214	8.85036606682368e-06	1.6038667951183	1
ENSG00000123989.13	CHPF	2	219541366	2_129	0	0.0276299334184679	5.89953956361948	1.54773054314005e-06	-0.829560860802297	1
ENSG00000123999.4	INHA	2	219568235	2_129	0	0.026432433958986	5.49333135559138	1.37870181993103e-06	0.743633304490826	3
ENSG00000124006.14	OBSL1	2	219568391	2_129	0	0.0520653947281001	11.4984502627132	5.68441626017954e-06	1.3806925559685	2
ENSG00000144589.21	STK11IP	2	219597918	2_130	0	0.0152791490846649	4.55824063276594	6.61292829258133e-07	0.0341883709083787	1
ENSG00000116106.11	EPHA4	2	221475362	2_130	0	0.0179518366217486	6.02556640101021	1.02707973550991e-06	0.638024940902858	1
ENSG00000135903.18	PAX3	2	222296905	2_131	0	0.0460616172535725	11.3827378716147	4.97832578609602e-06	1.35703634249693	1
ENSG00000116120.9	FARSB	2	222651338	2_131	0	0.0243191620170348	5.50631005004575	1.27147160241449e-06	0.596749123331009	1
ENSG00000123983.13	ACSL3	2	223099435	2_131	0	0.0219465926311848	4.56613694094573	9.51510162945938e-07	-0.112787292363629	1
ENSG00000085449.14	WDFY1	2	223944251	2_131	0	0.0276571298585161	6.68567790134292	1.75569856918715e-06	-0.810959200995607	1
ENSG00000135919.12	SERPINE2	2	224040838	2_132	0	0.0531919323384358	12.4688157758157	6.29750284934778e-06	-1.69083423487556	1
ENSG00000036257.12	CUL3	2	224584259	2_132	0	0.0324405868165379	18.0130752095697	5.54847917895205e-06	-4.18546246769302	1
ENSG00000135905.18	DOCK10	2	224882321	2_132	0	0.046153616619289	10.8704568058436	4.76377158599144e-06	-1.51971117110458	1
ENSG00000144468.16	RHBDD1	2	226836102	2_133	0	0.0616884411175583	13.7369738475061	8.04622668798608e-06	1.86985986661035	1
ENSG00000081052.11	COL4A4	2	227153955	2_133	0	0.0236983853108391	4.91386270036544	1.10570473839059e-06	0.303152969654684	3
ENSG00000169031.18	COL4A3	2	227153955	2_133	0	0.033793731431532	8.17119818369615	2.62191911063303e-06	-0.992652405342015	3
ENSG00000168958.19	MFF	2	227379189	2_134	0	0.128023599630439	22.1981232522185	2.69838360374215e-05	2.79963489327068	3
ENSG00000173744.17	AGFG1	2	227379189	2_134	0	0.0837350664732998	18.3134059149504	1.45604195070253e-05	2.55844619511252	2
ENSG00000168955.3	TM4SF20	2	227381311	2_134	0	0.0408359541080485	11.893348382232	4.6115215701766e-06	1.99979159234943	4
ENSG00000135917.13	SLC19A3	2	227718030	2_134	0	0.0223200786186828	6.58580593679912	1.39573203323975e-06	0.672936126037799	3
ENSG00000115009.11	CCL20	2	227815864	2_134	0	0.0216313621723412	6.28440753945705	1.29076032135615e-06	0.688053991365661	1
ENSG00000123977.9	DAW1	2	227864239	2_134	0	0.0179523867137334	4.58293547683794	7.81201978429925e-07	0.0951872246655795	2
ENSG00000079263.18	SP140	2	230220187	2_135	0	0.017508283384706	6.72715765979234	1.11833668206043e-06	-0.996449909296546	1
ENSG00000135899.17	SP110	2	230211902	2_135	0	0.0141477533582078	4.78111190025681	6.42264303754587e-07	-0.442607321742172	2
ENSG00000067066.16	SP100	2	230500759	2_135	0	0.0751774245398271	20.1658285164925	1.43946433808248e-05	-2.06133994542678	1
ENSG00000135932.10	CAB39	2	230712812	2_135	0	0.0175393087579058	6.74332613266077	1.12301106264829e-06	-0.758452235128893	1
ENSG00000135916.15	ITM2C	2	230867064	2_135	0	0.0453804283980913	15.4723879544697	6.66689069024576e-06	-1.71417838243159	2
ENSG00000135914.5	HTR2B	2	231125386	2_136	0	0.0283458473670525	4.53670217127162	1.2210321815515e-06	-0.0238149046562954	1
ENSG00000187514.16	PTMA	2	231707301	2_136	0	0.0333745874816297	6.03721543082553	1.91315420480385e-06	-0.637220173351132	1
ENSG00000144524.17	COPS7B	2	231781537	2_136	0	0.0298957126915389	5.02547474304313	1.42653818964092e-06	0.541446500314736	1
ENSG00000156973.13	PDE6D	2	231705893	2_136	0	0.0290943044303201	4.77595018348622	1.31936562204363e-06	-0.444480997773196	2
ENSG00000221944.6	TIGD1	2	232550122	2_136	0	0.0337825766916399	6.14898185015759	1.97239266724065e-06	-0.712483391894437	1
ENSG00000135930.13	EIF4E2	2	232550972	2_136	0	0.031778715224381	5.58669520028769	1.68573269351259e-06	-0.558302717517417	1
ENSG00000204120.14	GIGYF2	2	232697615	2_137	0	0.122406682481016	16.7484201161185	1.94659843826542e-05	-1.11295864122001	1
ENSG00000182600.9	C2orf82	2	232856815	2_137	0	0.0905366610494097	18.6493890467888	1.60319547931758e-05	-2.7532264615721	1
ENSG00000066248.14	NGEF	2	233111873	2_137	0	0.042156619824091	9.4272940897589	3.77355108254872e-06	1.21767103169773	1
ENSG00000085978.21	ATG16L1	2	233250193	2_137	0	0.0244621069378691	4.57871745222779	1.06349414112197e-06	-0.0740894073548118	2
ENSG00000077044.10	DGKD	2	233228884	2_137	0	0.0262522643198934	5.21815240225494	1.30071133258781e-06	-0.407559891759678	2
ENSG00000085982.13	USP40	2	233565958	2_137	0	0.0463851558684387	10.514579879037	4.63093133728594e-06	-1.34226267654154	2
ENSG00000132321.16	IQCA1	2	236506648	2_139	0	0.0469719844814176	8.90801708743154	3.97298885652061e-06	-1.08916345359879	1
ENSG00000144476.5	ACKR3	2	236646860	2_140	0	0.136135330803779	17.6973846637028	2.28758551772243e-05	-2.23031341895113	1
ENSG00000198612.10	COPS8	2	237133857	2_140	0	0.0340738476427119	4.73185276244144	1.53091048154328e-06	0.114563492549171	1
ENSG00000115648.13	MLPH	2	237484517	2_140	0	0.0496713350209328	8.21013550219064	3.87216231884925e-06	1.16491637814252	2
ENSG00000124839.12	RAB17	2	237601116	2_140	0	0.034614413597569	4.87668388006861	1.60279869356893e-06	0.169538053619405	1
ENSG00000124831.18	LRRFIP1	2	237688902	2_140	0	0.0908484129224064	13.8466829768162	1.19442941632338e-05	-1.68493233665078	1
ENSG00000177483.11	RBM44	2	237798649	2_140	0	0.0528835442783588	8.7908656426341	4.41417547292337e-06	-1.07990862539276	1
ENSG00000233608.3	TWIST2	2	238728215	2_141	0	0.0674572931814486	9.7691798977694	6.25726307474643e-06	-1.23684405733661	2
ENSG00000184182.18	UBE2F	2	237966682	2_141	0	0.0385418538809826	4.58077783327458	1.67636747670211e-06	-0.132518231223212	1
ENSG00000132330.16	SCLY	2	238061323	2_141	0	0.0442865781108769	5.86297306996908	2.46540016735177e-06	-0.880786249158899	2
ENSG00000144488.14	ESPNL	2	238100744	2_141	0	0.0679433144185381	9.83625024019005	6.34561464107421e-06	1.32859197192168	3
ENSG00000168427.8	KLHL30	2	238140342	2_141	0	0.0696824747725455	10.0722142023953	6.66416768322685e-06	-1.42989503544063	2
ENSG00000178752.15	ERFE	2	238157706	2_141	0	0.0504038019454181	7.05993816072169	3.37879303442826e-06	-0.684019182809933	1
ENSG00000132323.8	ILKAP	2	238203982	2_141	0	0.0688540293274221	9.96048623172038	6.51189360901516e-06	1.96929952955663	1
ENSG00000204104.11	TRAF3IP1	2	238319497	2_141	0	0.0408940334419383	5.12704852656738	1.99078689211613e-06	0.328684861083014	4
ENSG00000065802.11	ASB1	2	238426593	2_141	0	0.0383658328809007	4.53857966284313	1.6533393044047e-06	0.226478592206997	2
ENSG00000068024.16	HDAC4	2	239401581	2_142	0	0.0515936219617995	13.247127460399	6.48955815977895e-06	-1.54295808441747	1
ENSG00000130414.11	NDUFA10	2	240027895	2_142	0	0.0201036934631125	4.57791964419296	8.73859105049624e-07	-0.15608779415023	1
ENSG00000172428.10	COPS9	2	240136028	2_142	0	0.0314477096105268	8.67955829318163	2.59169589957667e-06	-1.06926455203389	1
ENSG00000063660.8	GPC1	2	240434114	2_142	0	0.15255631544861	23.4812140422182	3.40132503137258e-05	3.02195785541179	1
ENSG00000142327.12	RNPEPL1	2	240566275	2_142	0	0.0200161826990787	4.53801414395629	8.62470994477984e-07	0.203272064203694	3
ENSG00000144504.15	ANKMY1	2	240540529	2_142	0	0.020671283024768	4.8326224939529	9.48522639286357e-07	0.153804979085867	3
ENSG00000142330.19	CAPN10	2	240586423	2_142	0	0.0350692705438724	9.68201098088092	3.22396041035014e-06	-1.18035531956067	1
ENSG00000178623.11	GPR35	2	240602498	2_142	0	0.0222907261735636	5.52296111862514	1.1689437129694e-06	-0.498160418724469	1
ENSG00000172478.17	C2orf54	2	240897157	2_143	0	0.0357024936932289	6.47533846329143	2.1951207832202e-06	-0.853334990019423	1
ENSG00000226321.5	CROCC2	2	240935943	2_143	0	0.0371740923999339	6.8473168506874	2.41689729485062e-06	0.850584209682669	1
ENSG00000162804.13	SNED1	2	240991829	2_143	0	0.0312457270742483	5.24890558983365	1.55724445487418e-06	-0.537440773938659	2
ENSG00000122085.16	MTERF4	2	241103233	2_143	0	0.0535433325903544	10.219615159287	5.1956194897276e-06	-1.24726644228692	1
ENSG00000115687.13	PASK	2	241147445	2_143	0	0.0297431204217676	4.79613849542185	1.35448949684581e-06	0.398596368175736	2
ENSG00000115685.14	PPP1R7	2	241149506	2_143	0	0.0314899518308333	5.3204454258534	1.5908066064557e-06	-0.367328048006198	1
ENSG00000146205.13	ANO7	2	241224154	2_144	0	0.0659725504249804	13.436681282772	8.41691005784449e-06	2.03781769758214	3
ENSG00000168385.17	SEPT2	2	241323571	2_144	0	0.0377395391768375	8.26224531626237	2.96068412618665e-06	-1.12191502393779	2
ENSG00000115677.16	HDLBP	2	241316415	2_144	0	0.0391790376950638	8.60728620699663	3.20197108524776e-06	1.1910877930027	1
ENSG00000006607.13	FARP2	2	241356233	2_144	0	0.191694651325937	23.6241587607768	4.29995335699091e-05	2.77632786904361	2
ENSG00000115694.14	STK25	2	241509731	2_144	0	0.0292955087641607	5.93272559070487	1.65026125199733e-06	0.763291899504191	2
ENSG00000176720.4	BOK	2	241558372	2_144	0	0.0252909282525203	4.58418845766886	1.10084108489465e-06	0.205335910781121	2
ENSG00000176946.11	THAP4	2	241629347	2_144	0	0.0880084409283629	16.1370257900952	1.34848219773169e-05	-1.95452644178291	2
ENSG00000168393.12	DTYMK	2	241667432	2_144	0	0.0356863713666418	7.74702412486751	2.62503256714289e-06	-1.05859757436802	1
ENSG00000168395.15	ING5	2	241687007	2_144	0	0.0256006617047571	4.69578164886454	1.14144892071619e-06	-0.359515748889221	1
ENSG00000072756.16	TRNT1	3	3126390	3_4	0	0.0268197558884135	13.4294816320955	3.41988472132716e-06	1.51545694874103	2
ENSG00000113851.14	CRBN	3	3177827	3_4	0	0.0147154844895614	7.93866647910605	1.109224666639e-06	-0.96494804159192	2
ENSG00000170364.12	SETMAR	3	4303252	3_4	0	0.0159040243662509	8.64777370792725	1.30589646370705e-06	-1.00158448926655	2
ENSG00000144455.13	SUMF1	3	4368850	3_4	0	0.0120264964350115	6.09791921595462	6.96334944754613e-07	0.600959520905541	4
ENSG00000134107.4	BHLHE40	3	4737584	3_4	0	0.0448468532753221	18.1614008405708	7.7335467704608e-06	2.20078938586424	1
ENSG00000134108.12	ARL8B	3	5119888	3_4	0	0.0117441313415574	5.88131583315831	6.55832294629525e-07	0.577522388544008	1
ENSG00000134109.10	EDEM1	3	5189692	3_4	0	0.0596333019276442	20.8031083126184	1.17791644262126e-05	2.08343292874853	1
ENSG00000180914.10	OXTR	3	8767536	3_7	0	0.0277238766939478	4.5912234725242	1.20859220101616e-06	0.0924937596367222	3
ENSG00000070950.9	RAD18	3	8963418	3_7	0	0.0425067915477412	8.5240834288552	3.44035623014018e-06	-1.04026122193757	1
ENSG00000196220.15	SRGAP3	3	9347539	3_7	0	0.0713761919131113	13.3365282562863	9.03844167450315e-06	-1.97514640672771	1
ENSG00000134077.15	THUMPD3	3	9386586	3_7	0	0.183367370891453	22.3506112657454	3.89142675099852e-05	-2.81585195032176	1
ENSG00000168137.15	SETD5	3	9400053	3_7	0	0.0326480376737638	6.09293866533472	1.88877961117549e-06	1.20707783100852	1
ENSG00000163719.19	MTMR14	3	9649842	3_8	0	0.0143693901244201	4.54254628554284	6.19776483936274e-07	0.0239401389600048	1
ENSG00000114026.21	OGG1	3	9757429	3_8	0	0.0236344444848374	9.00695352671988	2.02125318658512e-06	-1.23126679761449	1
ENSG00000134072.10	CAMK1	3	9770367	3_8	0	0.0510988446821202	15.9798550415487	7.75320582246997e-06	-1.91969454702108	1
ENSG00000171148.13	TADA3	3	9793221	3_8	0	0.0551954802435897	16.7180713432103	8.76167394495801e-06	1.96663070578702	1
ENSG00000241553.12	ARPC4	3	9792302	3_8	0	0.0273307892572714	10.2847213807467	2.66896022168045e-06	1.33905895264062	1
ENSG00000214021.15	TTLL3	3	9809721	3_8	0	0.0329122203036877	12.0289946463664	3.75910026617569e-06	-1.57372358800344	3
ENSG00000171135.13	JAGN1	3	9890289	3_8	0	0.0301831922408875	11.2634973563408	3.22801711019163e-06	1.38170902395789	1
ENSG00000163702.18	IL17RC	3	9923774	3_8	0	0.0230155645027552	9.05880573490405	1.97965711188603e-06	-1.18241958995349	1
ENSG00000163703.17	CRELD1	3	9939821	3_8	0	0.0197668997315928	7.54663612038055	1.41641124501395e-06	-0.824317207859397	1
ENSG00000163701.18	IL17RE	3	9906557	3_8	0	0.0145216498320723	4.64087518589349	6.39901672685569e-07	0.117337506940177	2
ENSG00000254999.3	BRK1	3	10115548	3_8	0	0.0527384126077963	16.225244693355	8.12485661805782e-06	1.77802656898564	3
ENSG00000134086.7	VHL	3	10138357	3_8	0	0.0210803600426613	7.91108631220643	1.58347621289695e-06	0.9433984508935	2
ENSG00000134070.4	IRAK2	3	10167559	3_8	0	0.0415624918391019	14.1973890834002	5.60283017067714e-06	-1.53970337358515	1
ENSG00000157014.10	TATDN2	3	10245570	3_8	0	0.0165812905173326	5.83141350711099	9.18099104503548e-07	0.838895878741889	2
ENSG00000157017.15	GHRL	3	10273419	3_8	0	0.0144636721562523	4.60348516593869	6.32211969618754e-07	0.103410887192128	1
ENSG00000196639.6	HRH1	3	11138054	3_9	0	0.0167364635255791	4.53727243446691	7.21034339857108e-07	-0.106807151997014	1
ENSG00000197548.12	ATG7	3	11230319	3_9	0	0.0242717897832099	7.93794660535233	1.82939451295559e-06	1.34032202048178	3
ENSG00000144559.10	TAMM41	3	11833970	3_9	0	0.0301906966060077	9.93980686493434	2.84936756662247e-06	-1.28179691492445	1
ENSG00000157152.16	SYN2	3	12004293	3_9	0	0.019392893327014	5.883689719181	1.08340233477018e-06	0.523289935554494	2
ENSG00000154743.17	TSEN2	3	12484507	3_9	0	0.0196623830154767	6.00992809636989	1.12202575178317e-06	-0.694269571122935	2
ENSG00000075975.15	MKRN2	3	12557101	3_9	0	0.0392258336749938	12.3488669738569	4.59935245628606e-06	1.60278464764189	2
ENSG00000225526.4	MKRN2OS	3	12557284	3_9	0	0.0172591916356565	4.81822139213396	7.89595381130098e-07	0.0740593508917466	3
ENSG00000132155.11	RAF1	3	12664356	3_9	0	0.0184909390908911	5.44819157811081	9.56552333184763e-07	-0.267814609181363	1
ENSG00000144712.11	CAND2	3	12796583	3_9	0	0.0188476097017488	5.62288945331033	1.00626698011805e-06	0.398951964610915	1
ENSG00000144713.12	RPL32	3	12841494	3_9	0	0.019322858660704	5.85061479077318	1.07342147287581e-06	-0.488567634544941	1
ENSG00000131379.9	C3orf20	3	14673353	3_10	0	0.080357898284455	13.8815728155573	1.05916748926186e-05	1.80439779077473	2
ENSG00000144711.13	IQSEC1	3	13072162	3_10	0	0.0437074591600396	8.21619447060992	3.40975886624439e-06	1.18475905287897	1
ENSG00000163528.12	CHCHD4	3	14099967	3_10	0	0.0293117104536396	4.53729990671032	1.26280427948517e-06	-0.120850701766271	3
ENSG00000170876.7	TMEM43	3	14124463	3_10	0	0.0443710871934635	8.35541658008059	3.52018570056843e-06	-1.12428239661362	1
ENSG00000131389.16	SLC6A6	3	14405037	3_10	0	0.0566308515551265	10.6153597343439	5.70801630604357e-06	1.53385526588426	1
ENSG00000154781.15	CCDC174	3	14604169	3_10	0	0.0310031396275278	5.05261493092191	1.48737087855356e-06	-0.435879503480604	1
ENSG00000131368.7	MRPS25	3	15065408	3_11	0	0.0359031180327675	5.30692458600266	1.80914126552203e-06	0.509784614902284	1
ENSG00000131375.9	CAPN7	3	15206289	3_11	0	0.0441439606230654	7.21280710052186	3.02324268052188e-06	-1.03175591327476	1
ENSG00000131370.15	SH3BP5	3	15319427	3_11	0	0.0452795086544159	7.44754521896573	3.20193308072991e-06	-1.13264868886229	2
ENSG00000206562.11	METTL6	3	15442762	3_11	0	0.0443087331827525	7.2471854929336	3.0489907549736e-06	-1.01196341627863	1
ENSG00000144597.13	EAF1	3	15430456	3_11	0	0.0422966880637885	6.81798579542059	2.73816649017495e-06	-0.966973008125384	1
ENSG00000206561.12	COLQ	3	15521324	3_11	0	0.0385599682735561	5.96443790873945	2.18375336153923e-06	0.355330188637744	2
ENSG00000131373.14	HACL1	3	15586321	3_11	0	0.0666791094147099	11.0406899989732	6.99010023410459e-06	1.62904772845763	3
ENSG00000131386.17	GALNT15	3	16093103	3_11	0	0.0472925674141099	7.84948852916882	3.52477701278033e-06	0.893035702168322	1
ENSG00000154813.9	DPH3	3	16260057	3_12	0	0.0209126195172124	5.39752084873901	1.07176645821132e-06	-0.380347244522387	1
ENSG00000154814.13	OXNAD1	3	16265263	3_12	0	0.0260864749787229	7.27616901466918	1.80225223553549e-06	0.941135615933865	3
ENSG00000131378.13	RFTN1	3	16513716	3_12	0	0.0528718027699519	14.9721957189177	7.51635028279814e-06	1.9497282912479	2
ENSG00000154822.17	PLCL2	3	16736509	3_12	0	0.024450385288962	11.3838770402197	2.64285477995727e-06	2.93449140035442	3
ENSG00000182568.16	SATB1	3	18440872	3_13	0	0.0236199955927531	5.34336115543224	1.19837223401316e-06	0.0153434740676805	1
ENSG00000163576.17	EFHB	3	19885828	3_14	0	0.0254732921380071	4.87304495054258	1.17864465359019e-06	0.257402269946743	1
ENSG00000144566.10	RAB5A	3	19946616	3_14	0	0.241209744642267	26.149499710011	5.98901816173379e-05	3.18447995652025	2
ENSG00000183977.13	PP2D1	3	20012089	3_14	0	0.0265933962039024	5.26766258085459	1.33011487192253e-06	0.527850970198952	1
ENSG00000151789.10	ZNF385D	3	21839670	3_16	0	0.0296998379027829	6.79621855855837	1.91654408117386e-06	-0.760579591629131	1
ENSG00000170142.11	UBE2E1	3	23805720	3_18	0	0.00720781996644548	4.79229696896018	3.27978254220621e-07	-0.741455619289953	1
ENSG00000197885.10	NKIRAS1	3	23923099	3_18	0	0.00740482289142797	6.76920199031496	4.75937084397577e-07	-1.76172941368717	3
ENSG00000077097.15	TOP2B	3	25664786	3_19	0	0.0543189367840067	7.3380659968383	3.78468963519179e-06	-1.02281966446321	1
ENSG00000163491.16	NEK10	3	27372564	3_20	0	0.0434961344374403	5.49245202082958	2.26837227719093e-06	0.462906348661048	1
ENSG00000033867.16	SLC4A7	3	27484816	3_20	0	0.0698156060318252	9.8858489507923	6.553357789159e-06	-1.51996976085425	3
ENSG00000187118.12	CMC1	3	28257796	3_21	0	0.0231144408367757	4.72098189098186	1.03612731546924e-06	-0.251638932588167	1
ENSG00000163512.13	AZI2	3	28348550	3_21	0	0.0330571472754611	8.00409973162833	2.51232176490169e-06	-1.03716781990067	2
ENSG00000144642.21	RBMS3	3	28575079	3_21	0	0.0245895282968611	5.28771720286088	1.23457027085158e-06	-0.00535830737670335	1
ENSG00000163513.17	TGFBR2	3	30253939	3_22	0	0.0132482325484341	7.76734043224419	9.7707450131246e-07	1.11386097662397	1
ENSG00000163527.9	STT3B	3	31206903	3_23	0	0.0192530014822061	4.80909513312338	8.79142366225095e-07	0.55153087873198	2
ENSG00000197385.5	ZNF860	3	31966954	3_23	0	0.0440242597537499	12.1622667194793	5.08398174341275e-06	-1.74483797243401	2
ENSG00000170293.8	CMTM8	3	32183834	3_23	0	0.0265281252300581	7.64277462613711	1.92510760161868e-06	0.837532145619982	3
ENSG00000091317.7	CMTM6	3	32503449	3_24	0	0.0331831892374088	4.85954345898423	1.5311262102099e-06	-0.104812723514857	1
ENSG00000144635.8	DYNC1LI1	3	32570942	3_24	0	0.0364273956437288	5.71799053900376	1.97773888273028e-06	0.508992889078195	1
ENSG00000188167.8	TMPPE	3	33097285	3_24	0	0.0363852747186426	5.7073811060554	1.97178667908445e-06	1.00819855842855	1
ENSG00000170266.15	GLB1	3	33097285	3_24	0	0.0409792569454566	6.80342239211328	2.64721314794131e-06	-1.20156730919773	2
ENSG00000170275.14	CRTAP	3	33113893	3_24	0	0.0396933942596633	6.50932414861923	2.453304941179e-06	0.919822770545333	2
ENSG00000173705.8	SUSD5	3	33218930	3_25	0	0.016681741157614	11.2888121622014	1.78808031359092e-06	-1.5342406327565	2
ENSG00000144681.10	STAC	3	36166670	3_26	0	0.0312245090619346	6.19481250221934	1.83662791842357e-06	-0.919863235961388	2
ENSG00000168016.13	TRANK1	3	36945441	3_27	0	0.0264870320764317	6.3538772575808	1.59797328786392e-06	0.473918998330335	1
ENSG00000178567.7	EPM2AIP1	3	36993455	3_27	0	0.0230873272481019	7.2747735719015	1.59474238126752e-06	-1.61366211709586	1
ENSG00000076242.14	MLH1	3	36993455	3_27	0	0.0245092754234948	7.18509645592912	1.67209316529694e-06	-1.44237034853908	2
ENSG00000093167.17	LRRFIP2	3	37186242	3_27	0	0.0247131440993272	12.6582308846329	2.97028697748236e-06	3.13954101743609	2
ENSG00000144674.16	GOLGA4	3	37243088	3_27	0	0.0238305143627322	5.7568624555909	1.30261677426682e-06	0.651291241670531	2
ENSG00000198590.11	C3orf35	3	37386585	3_27	0	0.0241800046150371	5.44883215306575	1.25099970192837e-06	-0.127522858999875	1
ENSG00000144668.11	ITGA9	3	37599824	3_27	0	0.0234475030103524	5.34792898019921	1.19063769595294e-06	0.596415325976985	1
ENSG00000144677.14	CTDSPL	3	37862772	3_27	0	0.0745186280523251	15.8029727789296	1.11815250064953e-05	-2.66603328439291	1
ENSG00000136059.14	VILL	3	37987123	3_27	0	0.0213505675999542	4.5835138007225	9.29191792928547e-07	-0.0949849972661335	1
ENSG00000187091.13	PLCD1	3	38008668	3_27	0	0.0360787637692958	9.04546144632279	3.09870171011748e-06	-1.26474615396151	2
ENSG00000172939.8	OXSR1	3	38173945	3_27	0	0.0226911146191356	5.01273334142635	1.08001012937454e-06	0.196071771588251	1
ENSG00000172940.11	SLC22A13	3	38266019	3_27	0	0.0270091446783304	6.70760273944305	1.72018660470558e-06	0.849641885603893	1
ENSG00000144671.10	SLC22A14	3	38281798	3_27	0	0.0218134819500705	4.69490564491589	9.72409650227472e-07	-0.165279923147757	1
ENSG00000093217.9	XYLB	3	38346523	3_28	0	0.0230396281782056	6.85183249507072	1.49892395436465e-06	-0.77933265360207	1
ENSG00000114739.13	ACVR2B	3	38454574	3_28	0	0.1509025434927	20.5419444624629	2.94330662153804e-05	3.57104697063284	1
ENSG00000183873.15	SCN5A	3	38647751	3_28	0	0.0679708157836837	16.9951751496146	1.09684566674822e-05	2.08799442959221	2
ENSG00000168356.11	SCN11A	3	38929130	3_28	0	0.0253743349695985	7.52402098175596	1.81276732096473e-06	0.98931533726428	1
ENSG00000114742.13	WDR48	3	39052969	3_28	0	0.0255995038017124	7.88015186667234	1.91541785515249e-06	-1.08742696205711	1
ENSG00000114745.13	GORASP1	3	39105193	3_28	0	0.01842578257949	4.77089595167858	8.34686297831316e-07	0.258613117084581	2
ENSG00000168026.18	TTC21A	3	39105301	3_28	0	0.0258027854377955	7.69353647063684	1.88490733597008e-06	0.982898812472429	2
ENSG00000168334.8	XIRP1	3	39191707	3_28	0	0.0764965920295786	17.759866411188	1.2899687188861e-05	-2.10559950136656	2
ENSG00000144659.10	SLC25A38	3	39383433	3_28	0	0.0208811596147129	5.90268404104328	1.17031169995863e-06	0.672101090171287	2
ENSG00000168028.13	RPSA	3	39406103	3_28	0	0.0183113764738189	4.71262711095604	8.19372654336785e-07	0.284954034772631	3
ENSG00000114784.3	EIF1B	3	40309786	3_29	0	0.0726619093522546	14.5903783232818	1.00663205448395e-05	-1.70424547355139	1
ENSG00000168032.8	ENTPD3	3	40387447	3_29	0	0.0319187680606355	6.97211814596715	2.11304261372675e-06	-0.966478568662207	1
ENSG00000188846.13	RPL14	3	40457354	3_29	0	0.0333540198572053	7.37654785792325	2.33613934684287e-06	-1.01835852057549	1
ENSG00000177873.12	ZNF619	3	40477330	3_29	0	0.0383300620981273	8.65683990572695	3.15062203194193e-06	-1.18756045420034	1
ENSG00000172888.11	ZNF621	3	40528255	3_29	0	0.0277205814536714	5.67694907937615	1.49422063999688e-06	-0.320800367533502	1
ENSG00000168038.10	ULK4	3	41963289	3_30	0	0.0448738420630168	6.55678763145949	2.79371287543302e-06	-0.995013344958611	1
ENSG00000182606.14	TRAK1	3	42061553	3_30	0	0.0589296628449443	9.08239989217893	5.08196854734293e-06	-1.20381958364024	2
ENSG00000187094.11	CCK	3	42266417	3_30	0	0.0372012238463513	4.82662239663666	1.70489622096026e-06	-0.281278298812345	3
ENSG00000114857.17	NKTR	3	42603651	3_33	0	0.0400551772801222	21.2008189186296	8.0632233831774e-06	2.27757394063643	1
ENSG00000181061.13	HIGD1A	3	42800848	3_33	0	0.00664544321627492	4.7550633778309	3.00038964537531e-07	-0.379721733290249	1
ENSG00000144648.15	ACKR2	3	42804792	3_33	0	0.0163340669670826	12.7186440810501	1.972570540177e-06	-1.4218226805569	1
ENSG00000182983.14	ZNF662	3	42905991	3_33	0	0.00653794740589575	4.56463909546957	2.83364385319467e-07	0.210318041859944	1
ENSG00000144647.5	POMGNT2	3	43106046	3_33	0	0.00690620602264569	5.21494671101345	3.41969049767157e-07	0.602332718611473	2
ENSG00000011198.7	ABHD5	3	43690090	3_33	0	0.0107236690383714	8.88802656838444	9.04994923219266e-07	-1.02514675194672	1
ENSG00000179152.19	TCAIM	3	44338737	3_33	0	0.00767216069216792	5.84174484890788	4.25556934270167e-07	-0.450491589143303	1
ENSG00000185219.16	ZNF445	3	44457937	3_33	0	0.0137541784318485	11.4929417583593	1.5009397410824e-06	-1.66880401868768	1
ENSG00000178917.15	ZNF852	3	44510851	3_33	0	0.00690641627608968	5.19309590150195	3.40546554790517e-07	-0.898281234803954	2
ENSG00000196345.12	ZKSCAN7	3	44555404	3_33	0	0.00704664637627261	5.33753836017798	3.57125518372588e-07	-0.676842114007694	1
ENSG00000144792.9	ZNF660	3	44562235	3_33	0	0.0160380853041507	12.724302324375	1.93768820253071e-06	-1.75280122862496	3
ENSG00000196653.11	ZNF502	3	44711871	3_33	0	0.00663032094210303	4.65624941908228	2.93135342818856e-07	0.0617879626023368	2
ENSG00000186446.11	ZNF501	3	44713292	3_33	0	0.00661957751573294	4.67394194377906	2.93772394091048e-07	-0.367457726859104	2
ENSG00000186448.14	ZNF197	3	44593969	3_33	0	0.00979399473085252	8.57437364739766	7.97369588512632e-07	-1.58080782313294	1
ENSG00000169981.10	ZNF35	3	44644514	3_33	0	0.00655230682078845	4.56851249102961	2.84227725135595e-07	0.167370572270075	1
ENSG00000163807.5	KIAA1143	3	44761638	3_33	0	0.120428461842766	30.9399798489276	3.53790822333554e-05	-3.34775308757611	1
ENSG00000163808.16	KIF15	3	44761638	3_33	0	0.120428461842766	30.9399798489276	3.53790822333554e-05	-3.34775308757611	1
ENSG00000169964.7	TMEM42	3	44870951	3_33	0	0.00771010089958468	5.93811551083375	4.34716475264599e-07	0.35348426134724	1
ENSG00000163810.11	TGM4	3	44872221	3_33	0	0.00660864519201021	4.63295865927446	2.90715546899829e-07	-0.318233422824847	1
ENSG00000075914.12	EXOSC7	3	44975427	3_33	0	0.011431818158377	9.5497003277292	1.03657909961824e-06	1.2044002641243	2
ENSG00000163815.5	CLEC3B	3	45000571	3_33	0	0.0213976647469376	14.8512738226554	3.01736244822491e-06	-1.67259817849906	1
ENSG00000163814.7	CDCP1	3	45079969	3_33	0	0.00675737528312947	4.88355841727122	3.1333710232427e-07	0.523296189319164	2
ENSG00000011376.9	LARS2	3	45388983	3_33	0	0.0149153961657752	12.0520462598732	1.70684065947187e-06	1.38046886479095	3
ENSG00000144791.9	LIMD1	3	45560733	3_33	0	0.00656513594650177	4.58821991949842	2.86012718851047e-07	0.0649172473295188	3
ENSG00000211456.10	SACM1L	3	45688944	3_33	0	0.00679771161051468	4.90635632107427	3.16678965885116e-07	0.265599049226141	1
ENSG00000172215.5	CXCR6	3	45940684	3_33	0	0.00925384907031013	7.70955408859648	6.7740604583513e-07	0.88300569280554	2
ENSG00000163820.14	FYCO1	3	45921260	3_33	0	0.0231292432137923	16.0177533851862	3.51771315240051e-06	-1.78838647475852	2
ENSG00000163823.3	CCR1	3	46208231	3_33	0	0.00652933141932455	4.53696455556155	2.81275235201864e-07	-0.0115602059463648	1
ENSG00000163827.12	LRRC2	3	46556887	3_33	0	0.0237285079771907	16.2462662445332	3.66033971574631e-06	1.81967205297463	1
ENSG00000178038.16	ALS2CL	3	46559030	3_33	0	0.0123377477664293	10.3134789262418	1.20819899339482e-06	1.24196776415821	3
ENSG00000160801.13	PTH1R	3	46877309	3_33	0	0.0182590780108823	13.8998834028219	2.40983550194927e-06	-1.53201276878761	2
ENSG00000160796.16	NBEAL2	3	46890564	3_33	0	0.0100671398455288	8.47777524610751	8.10373810569197e-07	-0.979035261149608	2
ENSG00000160799.11	CCDC12	3	46932682	3_33	0	0.00657046243692316	4.59504094921211	2.86670312320039e-07	0.0865261450805112	2
ENSG00000181555.20	SETD2	3	47163449	3_33	0	0.0108693490607612	9.1672133754167	9.46102680376413e-07	-1.09420299777869	2
ENSG00000114650.18	SCAP	3	47476755	3_33	0	0.00832793385569996	6.74474047936973	5.33334782146007e-07	0.765024532425508	2
ENSG00000114646.9	CSPG5	3	47580841	3_33	0	0.00913689408943663	7.59270287926272	6.58707173136444e-07	-0.871592341195645	1
ENSG00000173473.10	SMARCC1	3	47781357	3_34	0	0.0300190035754619	4.53754316804749	1.29334515073805e-06	-0.303797327569106	1
ENSG00000164045.11	CDC25A	3	48188134	3_34	0	0.08863408713579	14.584413637227	1.22740290277672e-05	-2.6664228210338	1
ENSG00000164048.13	ZNF589	3	48241205	3_34	0	0.0926822050890371	15.0054747308052	1.32051547357418e-05	-2.6654594197427	2
ENSG00000172113.8	NME6	3	48301771	3_34	0	0.0646280804981281	11.6256556576089	7.13404935228039e-06	2.41700312866817	1
ENSG00000164049.14	FBXW12	3	48372047	3_34	0	0.049268336221412	9.10511069506835	4.25942056493479e-06	-1.79147738926159	1
ENSG00000164051.13	CCDC51	3	48440237	3_34	0	0.0558388180308873	10.2658702179193	5.44288781620522e-06	-1.917523085771	1
ENSG00000213689.11	TREX1	3	48467186	3_34	0	0.0526159432477615	9.71423482495254	4.85314597927354e-06	1.82361087055254	1
ENSG00000164054.15	SHISA5	3	48467186	3_34	0	0.0526159432477615	9.71423482495254	4.85314597927354e-06	1.82361087055254	1
ENSG00000114268.11	PFKFB4	3	48557986	3_34	0	0.0302160748366279	4.59764855152343	1.3190802398958e-06	0.302842424012027	2
ENSG00000145040.3	UCN2	3	48562712	3_34	0	0.0376788318541323	6.62820269526099	2.37132242209162e-06	0.92564792213234	2
ENSG00000114270.17	COL7A1	3	48595323	3_34	0	0.0393733246116731	7.03366555173298	2.62954857648574e-06	0.782867330915396	1
ENSG00000183396.3	TMEM89	3	48621034	3_34	0	0.0598994767187213	10.9182588452591	6.209745641871e-06	1.72098153147137	1
ENSG00000213672.7	NCKIPSD	3	48686026	3_34	0	0.0363581445708295	6.29948959946493	2.17472562695629e-06	0.505323382212557	1
ENSG00000068745.14	IP6K2	3	48694054	3_34	0	0.0300219527304639	4.53844516692456	1.29372933659214e-06	-0.0548467815932376	2
ENSG00000114302.15	PRKAR2A	3	48846714	3_34	0	0.0734584589183594	12.8215205213303	8.94290756078775e-06	2.52371457871433	1
ENSG00000177479.19	ARIH2	3	48919714	3_34	0	0.0632454846314516	11.4240997754372	6.86039164032343e-06	-2.39856815268025	1
ENSG00000178467.17	P4HTM	3	48998452	3_34	0	0.0695430681061705	12.3094795069638	8.12813547260956e-06	-2.47854134901628	1
ENSG00000178252.17	WDR6	3	49007280	3_34	0	0.0819627649214789	13.848389705309	1.07773819286093e-05	2.51867804259153	2
ENSG00000178057.14	NDUFAF3	3	49023895	3_34	0	0.0336482307718322	5.5866298547957	1.7848820770521e-06	-1.36577502746997	1
ENSG00000178149.16	DALRD3	3	49023895	3_34	0	0.0488506911888577	9.02624009255439	4.18673035338556e-06	-2.10173818835911	2
ENSG00000185909.14	KLHDC8B	3	49173299	3_34	0	0.0420485429612337	7.64018597902353	3.0503682976394e-06	1.52143420185103	1
ENSG00000173421.16	CCDC36	3	49199006	3_34	0	0.0928170063143385	15.019155472907	1.32364177857996e-05	-2.59045121739708	2
ENSG00000188315.7	C3orf62	3	49277527	3_34	0	0.0649172997641126	11.6673418866337	7.19167028148073e-06	-1.82547547637834	1
ENSG00000233276.3	GPX1	3	49352817	3_35	0	0.0415424956934508	11.2327447782574	4.43073597653193e-06	2.4928616229791	2
ENSG00000067560.10	RHOA	3	49413431	3_35	0	0.0896035010844712	18.3910903550601	1.5646955739515e-05	3.05632311070644	1
ENSG00000145022.4	TCTA	3	49412205	3_35	0	0.0484755407256425	12.6593074358594	5.82679858300985e-06	-1.88658333990336	2
ENSG00000145020.15	AMT	3	49422974	3_35	0	0.0487519335768627	12.7120135698535	5.88441900896025e-06	-1.88902257136927	1
ENSG00000145029.13	NICN1	3	49429438	3_35	0	0.045143579574774	12.0007054054445	5.14399057543919e-06	-1.82696082194294	1
ENSG00000173402.11	DAG1	3	49470414	3_35	0	0.0580970352287165	14.3384925506545	7.90960621016411e-06	2.76369476653775	1
ENSG00000164061.4	BSN	3	49528409	3_35	0	0.0535811007571702	13.5865299322036	6.91222041092415e-06	1.26382118582995	1
ENSG00000164062.12	APEH	3	49674864	3_35	0	0.0323865502065904	8.93963203220482	2.74904424352385e-06	1.90998400864739	1
ENSG00000173531.15	MST1	3	49688252	3_35	0	0.0830961541288164	17.6822064386067	1.39513032108473e-05	2.67636381100183	2
ENSG00000164068.15	RNF123	3	49696796	3_35	0	0.0273158210982065	7.37553515813764	1.91295693882546e-06	-1.66353690022793	1
ENSG00000173540.12	GMPPB	3	49724172	3_35	0	0.0249749959772618	6.55417635736186	1.5542502531322e-06	-1.53261837897304	1
ENSG00000164078.12	MST1R	3	49853180	3_35	0	0.024552611130827	6.39788249095101	1.49152776221583e-06	-1.53779858725494	1
ENSG00000004534.14	RBM6	3	49940636	3_35	0	0.189099758117276	25.5665595722207	4.59050706526696e-05	3.22116904749149	1
ENSG00000114353.16	GNAI2	3	50230405	3_35	0	0.187612018364459	25.4975688459112	4.5421014020093e-05	-2.79739212846961	1
ENSG00000012171.19	SEMA3B	3	50267465	3_35	0	0.0228728101249313	5.7485976844609	1.24847208759465e-06	0.304974223408028	2
ENSG00000214706.10	IFRD2	3	50299601	3_35	0	0.0386074849407284	10.5557654831685	3.86953376373733e-06	-1.30125804245832	1
ENSG00000243477.5	NAT6	3	50295266	3_35	0	0.0844155149866753	17.828711780512	1.42902437047886e-05	2.25009218213336	1
ENSG00000186792.16	HYAL3	3	50295266	3_35	0	0.0844155149866754	17.828711780512	1.42902437047886e-05	-2.25009218213336	1
ENSG00000114378.16	HYAL1	3	50295266	3_35	0	0.0844155149866754	17.828711780512	1.42902437047886e-05	-2.25009218213336	1
ENSG00000068001.13	HYAL2	3	50323853	3_35	0	0.0355829856383442	9.80551395410775	3.31291386283066e-06	-1.32115022799743	1
ENSG00000068028.17	RASSF1	3	50341515	3_35	0	0.0869431397295192	18.1065332180256	1.4947481414307e-05	-1.6007138152246	1
ENSG00000007402.11	CACNA2D2	3	50356245	3_35	0	0.0238033731743176	6.11377808564124	1.38180122369855e-06	-0.38606946604701	2
ENSG00000114735.9	HEMK1	3	50569633	3_35	0	0.0203692492369946	4.6876989890209	9.06634279566402e-07	-0.0587563431017551	1
ENSG00000114738.10	MAPKAPK3	3	50611291	3_35	0	0.0370771640210272	10.1842550313312	3.58536332088188e-06	-1.2221371654062	1
ENSG00000145050.15	MANF	3	51380917	3_35	0	0.0653299548776488	15.4300412220085	9.57143030435515e-06	1.88186195852368	2
ENSG00000145041.15	DCAF1	3	51523225	3_35	0	0.0306503002555291	8.43345010076203	2.4543551698511e-06	1.06774217761599	1
ENSG00000164080.13	RAD54L2	3	51535000	3_35	0	0.0273573654666616	7.38973947328	1.91955604430331e-06	-1.4723534611983	2
ENSG00000164081.12	TEX264	3	51671175	3_35	0	0.0208727232009408	4.91110663822763	9.73320509979569e-07	0.329669888373115	3
ENSG00000180929.5	GPR62	3	51956801	3_36	0	0.0123051728495722	4.76237480760804	5.56427630434162e-07	0.112253945524129	1
ENSG00000114779.19	ABHD14B	3	51977896	3_36	0	0.0130617017539508	6.04384319334447	7.49566809463825e-07	1.07803020181443	2
ENSG00000164086.9	DUSP7	3	52057238	3_36	0	0.0247694053790858	13.2195918506036	3.10907375276458e-06	-2.33895203529919	1
ENSG00000164087.7	POC1A	3	52154345	3_36	0	0.0135702143987874	5.7037122080271	7.34922781783824e-07	0.678073203995928	1
ENSG00000239732.3	TLR9	3	52226766	3_36	0	0.0123441333758046	4.73369080005364	5.5482738559108e-07	-0.325615958201775	1
ENSG00000247596.8	TWF2	3	52239405	3_36	0	0.0181058598667706	7.97567190342871	1.3711464120741e-06	0.923134419776116	2
ENSG00000164088.17	PPM1M	3	52245578	3_36	0	0.0418924342996804	24.647448966093	9.80403764282247e-06	4.52417559336387	1
ENSG00000164091.11	WDR82	3	52287960	3_36	0	0.0211439762349169	9.54532609151443	1.91634998797464e-06	-1.24293028856333	1
ENSG00000114841.17	DNAH1	3	52315396	3_36	0	0.0121299058240987	5.20900557148187	5.99942526626792e-07	-1.26020311628091	2
ENSG00000010319.6	SEMA3G	3	52444898	3_36	0	0.0156537041727067	6.38648802627619	9.49241290813166e-07	-0.0439601980042745	1
ENSG00000114854.7	TNNC1	3	52454186	3_36	0	0.0132015433456067	6.23143972411046	7.81106948701834e-07	-1.26556115532215	1
ENSG00000010322.15	NISCH	3	52455611	3_36	0	0.0133702830809187	5.34259073654209	6.78250161729825e-07	-0.480562710016923	1
ENSG00000010327.10	STAB1	3	52495250	3_36	0	0.0132527292669378	6.32237700058138	7.95578635297093e-07	-1.33316466088419	1
ENSG00000168273.7	SMIM4	3	52533601	3_36	0	0.0393817519598948	27.3335185256585	1.02208724697457e-05	5.36801337974649	1
ENSG00000168268.10	NT5DC2	3	52533447	3_36	0	0.0163599379488992	14.0891144423519	2.1885816102833e-06	3.73707213225094	3
ENSG00000163939.18	PBRM1	3	52546157	3_36	0	0.0131328980980914	11.3898441266083	1.42028582263138e-06	3.57779459408807	2
ENSG00000114902.13	SPCS1	3	52705504	3_36	0	0.0329049678807873	24.2786305197326	7.58547976073704e-06	-4.99422463315005	1
ENSG00000016864.18	GLT8D1	3	52705620	3_36	0	0.0598379422487054	16.4985148267722	9.37386939928412e-06	0.807738688610408	1
ENSG00000114904.12	NEK4	3	52759931	3_36	0	0.0234396415978295	19.7751408486657	4.40116802483262e-06	4.56481437834064	2
ENSG00000162267.12	ITIH3	3	52799203	3_36	0	0.0907241695129128	34.6611914738025	2.98582180708785e-05	5.25457296555196	1
ENSG00000055955.15	ITIH4	3	52833204	3_36	0	0.0121051227262913	5.10152433433822	5.86362997382458e-07	0.969526869199594	1
ENSG00000272573.5	MUSTN1	3	52832283	3_36	0	0.0121516272540452	4.75086436100069	5.48156372599252e-07	-0.800961513208446	2
ENSG00000213533.11	TMEM110	3	52894318	3_36	1	0.279442985975165	29.81001039827	7.90956751708472e-05	-6.30269465682252	2
ENSG00000163935.13	SFMBT1	3	53046121	3_36	0	0.0182935381592817	13.7375477681693	2.38618616297271e-06	-3.29459912240457	1
ENSG00000163933.9	RFT1	3	53035859	3_36	0	0.0684307283627182	17.4610477396159	1.13453751001549e-05	-0.966377792945949	2
ENSG00000163932.13	PRKCD	3	53160303	3_36	0	0.0157871669968055	8.27236965654527	1.24002811700931e-06	-1.95992304387361	1
ENSG00000163931.15	TKT	3	53218322	3_36	0	0.0271882534174759	13.7125784307532	3.53995572819776e-06	-2.69285804089398	1
ENSG00000016391.10	CHDH	3	53846340	3_36	0	0.0162230610404515	7.1945635807382	1.10824212508522e-06	-0.84044410480347	1
ENSG00000056736.9	IL17RB	3	53855954	3_36	0	0.0856823082975751	21.4254020448183	1.74308086310376e-05	2.31069497322659	1
ENSG00000113812.13	ACTR8	3	53925877	3_36	0	0.0563905385276065	17.660624858497	9.45604879037467e-06	2.00756278553565	1
ENSG00000113811.10	SELENOK	3	53891822	3_36	0	0.0218099560425694	9.62411436023011	1.99302598933971e-06	0.934892087937198	1
ENSG00000157445.14	CACNA2D3	3	55038664	3_37	0	0.063404221434929	12.5997860099031	7.58540441524352e-06	-2.1312342202975	1
ENSG00000180376.16	CCDC66	3	56557037	3_39	0	0.0319597601888255	6.41205027607327	1.94579833591593e-06	1.32473407776906	2
ENSG00000163946.13	FAM208A	3	56682894	3_39	0	0.0450762066362864	9.58128138880921	4.10079777172344e-06	-1.62778419454394	1
ENSG00000163947.11	ARHGEF3	3	57082573	3_39	0	0.040406202135138	8.57135059369389	3.28847608822737e-06	-0.986838457750971	1
ENSG00000157500.10	APPL1	3	57219853	3_39	0	0.0273175187107757	4.97073326794366	1.28931520778334e-06	-0.0204785840917139	1
ENSG00000239388.8	ASB14	3	57305357	3_39	0	0.0607254863143343	12.3444113356745	7.11768531137142e-06	-1.91259205875585	1
ENSG00000174844.14	DNAH12	3	57544429	3_39	0	0.0331175187762702	6.73919330747878	2.11915684780705e-06	-1.19047008643584	1
ENSG00000174840.8	PDE12	3	57556472	3_39	0	0.0931340625278119	16.3501878561012	1.44586814991891e-05	-2.17049800516767	2
ENSG00000168374.10	ARF4	3	57597790	3_39	0	0.0430782324588546	9.16234912397494	3.74767661208697e-06	1.51059187711676	3
ENSG00000174839.12	DENND6A	3	57692733	3_39	0	0.0395826820960643	8.38138485859932	3.15005689799183e-06	-1.20486725883487	1
ENSG00000163687.13	DNASE1L3	3	58211646	3_40	0	0.0301223735979628	13.9027318995454	3.97636951243303e-06	1.93541882880082	4
ENSG00000163686.14	ABHD6	3	58241993	3_40	0	0.0108154641331086	4.53783654578442	4.66005890757903e-07	-0.048330714255598	2
ENSG00000163684.11	RPP14	3	58224320	3_40	0	0.0347540115784117	15.2177073208796	5.0217092655266e-06	-2.0189893086338	3
ENSG00000168297.15	PXK	3	58332534	3_40	0	0.0157285806919555	7.9538174674387	1.18785259733089e-06	-1.2754564752447	1
ENSG00000168291.12	PDHB	3	58424704	3_40	0	0.103081648339824	25.3443675996941	2.48061982596223e-05	-2.9938791320807	2
ENSG00000168306.12	ACOX2	3	58537904	3_40	0	0.0112438782593498	4.89187593782122	5.22262647455368e-07	-0.376912478257219	1
ENSG00000168309.16	FAM107A	3	58603020	3_40	0	0.0146218439956169	7.28775092511666	1.01179624666219e-06	-0.852354329513678	2
ENSG00000144724.19	PTPRG	3	61454571	3_41	0	0.0140922069257954	9.35420135092442	1.25165063011814e-06	0.977005794218665	3
ENSG00000163618.17	CADPS	3	62587326	3_42	0	0.0792346865622517	17.681681727285	1.33025931897199e-05	-2.20370113831429	3
ENSG00000163632.12	C3orf49	3	63819161	3_43	0	0.199430683509839	23.2660050348746	4.4056621723242e-05	1.79176751594533	1
ENSG00000163634.11	THOC7	3	63846426	3_43	0	0.0193027902030855	9.81499480396281	1.79890223461582e-06	-2.38185606998753	1
ENSG00000163637.12	PRICKLE2	3	64161410	3_43	0	0.0271137086340424	8.6495826663018	2.22680134659005e-06	-1.22192940475321	1
ENSG00000163638.13	ADAMTS9	3	64674082	3_43	0	0.0203069441155107	5.64945346233408	1.0893022630775e-06	-0.555943399616629	2
ENSG00000151276.23	MAGI1	3	66043179	3_45	0	0.0204057455053003	8.63377967934149	1.67282621095611e-06	1.07012564721644	1
ENSG00000144741.17	SLC25A26	3	66134027	3_45	0	0.0188223015438576	7.89505588249788	1.41099453584365e-06	0.903390032597313	2
ENSG00000144749.13	LRIG1	3	66519362	3_45	0	0.0133245153260233	4.74059206229761	5.99765392321435e-07	-0.248250853587118	1
ENSG00000163376.11	KBTBD8	3	66998338	3_45	0	0.0371701505476914	14.1372274067984	4.98948775173898e-06	-1.74906086987423	1
ENSG00000172340.14	SUCLG2	3	67408138	3_45	0	0.172607287902565	28.6045388547424	4.6880418099666e-05	3.2974471174761	5
ENSG00000163378.13	EOGT	3	68965214	3_46	0	0.0313927756770762	4.5950273596567	1.36966770287824e-06	-0.0357508037135034	3
ENSG00000144747.15	TMF1	3	69050595	3_46	0	0.106164654813071	15.9374530471119	1.60655747483446e-05	-1.96434780262621	2
ENSG00000144744.16	UBA3	3	69079592	3_46	0	0.0342029493267688	5.38341554638283	1.74831167642636e-06	0.629649325310132	1
ENSG00000144746.6	ARL6IP5	3	69088388	3_46	0	0.0385993143116032	6.49701578767967	2.38117277650635e-06	-0.806060619284654	2
ENSG00000163380.15	LMOD3	3	69122652	3_46	0	0.102745821990885	15.6268036735665	1.52451507674925e-05	1.71134111829022	1
ENSG00000187098.14	MITF	3	69739170	3_47	0	0.0265391644939486	5.13141149373271	1.2930683617075e-06	-0.568386531182106	1
ENSG00000163412.12	EIF4E3	3	71757284	3_48	0	0.0105524076962836	6.56684439761562	6.57969381888147e-07	-0.896140989547117	1
ENSG00000170837.2	GPR27	3	71735170	3_48	0	0.020366641798754	12.1618156346698	2.35188042550946e-06	-1.48053603590435	1
ENSG00000163602.10	RYBP	3	72488319	3_49	0	0.0258446192788244	5.43264069395283	1.33314846857953e-06	0.626066611784134	1
ENSG00000172986.12	GXYLT2	3	72887991	3_49	0	0.0456128909902327	10.6609338534443	4.61721656042876e-06	1.297895282146	1
ENSG00000163605.14	PPP4R2	3	73001763	3_49	0	0.074029278626692	15.1631196591757	1.06583377019977e-05	-2.28979757000302	1
ENSG00000255423.1	EBLN2	3	73061902	3_49	0	0.0573518886005757	12.783241670568	6.96123219435095e-06	2.07212833526555	1
ENSG00000121440.14	PDZRN3	3	73813468	3_49	0	0.0235995206089309	4.59978110769491	1.03071297449265e-06	0.118747662313313	1
ENSG00000113805.8	CNTN3	3	74520712	3_50	0	0.0394224107917863	6.32142270556419	2.36622156409424e-06	0.791700096678503	1
ENSG00000185008.17	ROBO2	3	75906907	3_51	0	0.116857993075035	17.7067056729115	1.9646879820228e-05	-1.91642248141014	1
ENSG00000114480.12	GBE1	3	81761728	3_54	0	0.0826474309781898	14.8478330458756	1.16517143967289e-05	2.02792379037292	3
ENSG00000083937.8	CHMP2B	3	87227421	3_57	0	0.0891874791435284	16.6852279653083	1.41297159190352e-05	2.19008205308024	3
ENSG00000163320.10	CGGBP1	3	88122078	3_58	0	0.032318416143919	5.18784877270182	1.59196961134751e-06	0.385947048391244	1
ENSG00000184500.14	PROS1	3	93969667	3_59	0	0.13153573602659	18.1295397593131	2.26426855434453e-05	2.65282985082702	2
ENSG00000178700.7	DHFR2	3	94062771	3_59	0	0.0443879777383467	7.93271600520192	3.34337170705415e-06	-1.44674229145779	1
ENSG00000178694.9	NSUN3	3	94062771	3_59	0	0.0443879777383467	7.93271600520192	3.34337170705415e-06	1.44674229145779	1
ENSG00000080822.16	CLDND1	3	98523270	3_62	0	0.047836604165226	6.39713956003583	2.90565176819862e-06	-0.711768809543744	1
ENSG00000080819.6	CPOX	3	98583090	3_62	0	0.0510734793456703	7.00346327468706	3.39629727974221e-06	0.853789596472816	1
ENSG00000064225.12	ST3GAL6	3	98677506	3_62	0	0.0454178728046867	5.91723180123125	2.55177729641816e-06	-0.728240721113153	2
ENSG00000144810.15	COL8A1	3	99416779	3_62	0	0.0392157746557817	4.56172925116618	1.69858662673447e-06	-0.0447782984631024	2
ENSG00000184220.11	CMSS1	3	99818461	3_63	0	0.0364366712143079	6.76958320914212	2.34206002439669e-06	-1.04123857382459	1
ENSG00000168386.18	FILIP1L	3	99872794	3_63	0	0.0347747282300657	6.33974582875462	2.09330730020162e-06	0.695323211003719	1
ENSG00000036054.12	TBC1D23	3	100261437	3_63	0	0.0313636001468484	5.39031455578704	1.60523054362447e-06	0.737891802593788	1
ENSG00000114021.11	NIT2	3	100334239	3_63	0	0.030604949736594	5.16531261846467	1.50101723410914e-06	0.635998729349877	3
ENSG00000206535.7	LNP1	3	100402006	3_63	0	0.0402411737706058	7.68488473642671	2.93633360000782e-06	-0.874900038048991	1
ENSG00000181458.10	TMEM45A	3	100492450	3_63	0	0.0634708025888097	11.9075226235022	7.17617138341113e-06	-1.66120325266284	1
ENSG00000154175.16	ABI3BP	3	100993405	3_64	0	0.047315150927749	10.7418399811135	4.82587762726328e-06	1.31493601937754	2
ENSG00000081148.11	IMPG2	3	101318245	3_64	0	0.0260784190266181	5.2572768314907	1.30178571707159e-06	-0.454349612029135	2
ENSG00000138468.15	SENP7	3	101511320	3_64	0	0.0519827099879523	11.6130787765055	5.73196705317542e-06	-1.54405752586379	5
ENSG00000174173.6	TRMT10C	3	101561866	3_64	0	0.0246364776890721	4.73584626497481	1.10783124295873e-06	-0.258899243718583	1
ENSG00000114391.12	RPL24	3	101687152	3_64	0	0.0256960290344291	5.12182540776458	1.24964938934651e-06	-0.37889360702055	1
ENSG00000182504.10	CEP97	3	101726282	3_64	0	0.0245381618304988	4.69920237328855	1.09487256034124e-06	0.331643077707804	2
ENSG00000144815.15	NXPE3	3	101779233	3_64	0	0.0256508130595347	5.1056847056119	1.24351928373665e-06	0.366303674343352	1
ENSG00000144802.11	NFKBIZ	3	102008409	3_64	0	0.0245095907527486	4.68852194375609	1.09111219427584e-06	0.207259443524865	1
ENSG00000170017.12	ALCAM	3	105363779	3_66	0	0.0362618093604741	12.083589694972	4.16047423905946e-06	-1.51239795902533	2
ENSG00000138483.2	CCDC54	3	107377700	3_67	0	0.038350561047097	13.1207800226981	4.77780887641252e-06	1.87046417051426	1
ENSG00000114439.18	BBX	3	107520380	3_67	0	0.0400286117979555	13.5156517787161	5.13694504497402e-06	1.93282394158104	2
ENSG00000196776.14	CD47	3	108073693	3_67	0	0.0166288161266021	5.45828579163963	8.61816885960806e-07	0.288908605896801	2
ENSG00000114446.4	IFT57	3	108222767	3_67	0	0.0273652901851608	10.017738093583	2.60295780331794e-06	1.31432691491193	1
ENSG00000198919.12	DZIP3	3	108590476	3_67	0	0.0491539019052173	15.4131755672578	7.19362046260736e-06	1.66718471250733	2
ENSG00000240891.7	PLCXD2	3	111681856	3_69	0	0.0337230158179905	8.74452286759961	2.80001218200917e-06	-0.986631135569995	1
ENSG00000144824.20	PHLDB2	3	111732257	3_69	0	0.0219488716955376	4.80415432129505	1.00121315258235e-06	-0.301461363144075	3
ENSG00000144827.8	ABHD10	3	111981458	3_69	0	0.0231200158135326	5.28013990833113	1.15912681762168e-06	-0.290543373010131	1
ENSG00000114529.12	C3orf52	3	112095870	3_69	0	0.0239613697903376	5.60756989692976	1.27580333775327e-06	0.433556783286776	1
ENSG00000174500.12	GCSAM	3	112133043	3_69	0	0.022615706289536	5.07817211505975	1.09047312939766e-06	-0.418285889162373	2
ENSG00000091972.18	CD200	3	112379876	3_69	0	0.0225401617412122	5.0475342815293	1.08027344898293e-06	-0.34025509367213	1
ENSG00000144848.10	ATG3	3	112562284	3_69	0	0.0313815286492563	8.08287164310815	2.4084474452274e-06	-1.18733956703733	1
ENSG00000138459.8	SLC35A5	3	112561371	3_69	0	0.071547869054707	15.7126784820559	1.06744209207623e-05	-2.02411464498352	1
ENSG00000091986.15	CCDC80	3	112649146	3_69	0	0.0250183498441511	6.0031459823132	1.4260506879263e-06	0.704774188627369	1
ENSG00000163606.10	CD200R1	3	112975136	3_69	0	0.0221944308522591	4.90600778203076	1.03387882868006e-06	-0.329673978766445	1
ENSG00000163608.14	NEPRO	3	113019778	3_69	0	0.027491194788852	6.8675276192048	1.79263316334701e-06	-0.791612523190856	2
ENSG00000144857.14	BOC	3	113211082	3_70	0	0.100061985717942	13.0677408754849	1.24155804406515e-05	1.49317203942496	2
ENSG00000206530.10	CFAP44	3	113440894	3_70	0	0.0404709979683865	4.62527134699893	1.77737278800993e-06	-0.0711293491644085	1
ENSG00000163611.11	SPICE1	3	113514737	3_70	0	0.0605891196185632	8.36272107391435	4.81104756531719e-06	1.28126077659101	2
ENSG00000176542.9	USF3	3	113695592	3_70	0	0.0486911573020359	6.33397253538611	2.92835463137603e-06	-0.758287280986641	1
ENSG00000121579.12	NAA50	3	113746012	3_70	0	0.0462106907819503	5.85020483952171	2.56691170407914e-06	-0.680877561478998	1
ENSG00000114573.9	ATP6V1A	3	113746914	3_70	0	0.0462534044666192	5.85874863624423	2.57303661615733e-06	-0.6827087574597	1
ENSG00000178075.19	GRAMD1C	3	113829383	3_70	0	0.0525713721990491	7.04433988288149	3.51630883495289e-06	-0.952003758493939	3
ENSG00000184307.14	ZDHHC23	3	113948387	3_70	0	0.0437453009233393	5.34346040407105	2.21948084228751e-06	-0.473920823880539	1
ENSG00000151576.10	QTRT2	3	113963360	3_70	0	0.0429164927928495	5.16679043671873	2.10543804990223e-06	0.522412484076147	1
ENSG00000163617.10	CCDC191	3	114056663	3_70	0	0.0462947174375982	5.86700340355137	2.57896337542336e-06	0.56426974094776	1
ENSG00000181722.16	ZBTB20	3	114324951	3_71	0	0.0242645622314465	4.55068636876276	1.04844767837064e-06	0.056305000389521	1
ENSG00000185565.11	LSAMP	3	116263069	3_72	0	0.159923276023135	21.1136317157513	3.2060627364068e-05	2.72083050329802	1
ENSG00000114638.7	UPK1B	3	119187595	3_74	0	0.0223051216262251	5.37758080001376	1.13890876962304e-06	-0.404592176266264	2
ENSG00000113845.9	TIMMDC1	3	119491342	3_74	0	0.1947555451212	25.7259176538027	4.75727332118864e-05	-2.88089924832983	2
ENSG00000121578.12	B4GALT4	3	119242155	3_74	0	0.0333586485234584	9.07061226449482	2.87304512451674e-06	1.0702758574758	1
ENSG00000176142.12	TMEM39A	3	119467987	3_74	0	0.0547561559920952	13.6475434091171	7.09552987920875e-06	1.98032435337821	1
ENSG00000163389.10	POGLUT1	3	119469366	3_74	0	0.0309460824189581	8.38048566937196	2.46247745148296e-06	-0.977838533284104	1
ENSG00000144843.11	ADPRH	3	119579762	3_74	0	0.0204021471552026	4.56143338234778	8.83638457863926e-07	-0.105296670751469	2
ENSG00000121577.13	POPDC2	3	119669819	3_74	0	0.0325141066415462	8.83476665424045	2.72749715290027e-06	1.12966512586323	1
ENSG00000138495.6	COX17	3	119653834	3_74	0	0.0422887375510324	11.2562272268451	4.5197557778427e-06	1.4904657677813	3
ENSG00000183833.16	MAATS1	3	119702856	3_74	0	0.0231484744600439	5.71743301105254	1.25666886983575e-06	0.578417455678352	1
ENSG00000082701.14	GSK3B	3	120068126	3_74	0	0.0430710213355762	11.4254976115605	4.67259016879448e-06	1.53370683121691	1
ENSG00000175697.10	GPR156	3	120278597	3_74	0	0.0208245094304617	4.74890148234158	9.38999446470269e-07	-0.12946701169532	2
ENSG00000163428.3	LRRC58	3	120348950	3_74	0	0.0971063168400238	19.0089685751809	1.75268323103702e-05	2.44652008592595	1
ENSG00000065518.7	NDUFB4	3	120596154	3_74	0	0.020347423120523	4.53686179626546	8.7652107529529e-07	-0.066780138284947	1
ENSG00000113924.11	HGD	3	120739001	3_74	0	0.0207491342666585	4.71572965439966	9.29065380698472e-07	-0.236969639885674	1
ENSG00000144840.8	RABL3	3	120792643	3_74	0	0.0284509594716416	7.6084793436976	2.05538025264782e-06	0.932092894367175	1
ENSG00000051341.13	POLQ	3	121546329	3_75	0	0.0449674180112905	4.73026472108622	2.01967176567296e-06	0.1207236262452	1
ENSG00000173226.16	IQCB1	3	121835057	3_75	0	0.0493809805675218	5.5964210137864	2.62402207912662e-06	-0.570809546566712	1
ENSG00000145088.8	EAF2	3	121835057	3_75	0	0.0503327173801857	5.77322815107931	2.75909399057718e-06	-0.615289324242087	2
ENSG00000163406.10	SLC15A2	3	121894207	3_75	0	0.0460165419852685	4.94347218278179	2.15994887153179e-06	-0.375754970809442	1
ENSG00000121552.3	CSTA	3	122325058	3_76	0	0.0301291603934102	4.80965872070419	1.37593743741488e-06	0.322890953982051	1
ENSG00000196981.3	WDR5B	3	122416348	3_76	0	0.0391711245556424	7.20989449519811	2.68158980710273e-06	1.14185232715293	1
ENSG00000114023.15	FAM162A	3	122384273	3_76	0	0.0391686115977942	7.21879254462772	2.68472703038014e-06	-0.606221716057095	2
ENSG00000114030.12	KPNA1	3	122514279	3_76	0	0.0361824400171529	6.45333488358595	2.21707022860241e-06	0.885066842849454	2
ENSG00000163840.9	DTX3L	3	122560202	3_76	0	0.0958087054393197	15.6066481067542	1.41975042381656e-05	-1.76844771065169	1
ENSG00000173200.12	PARP15	3	122576951	3_76	0	0.0540231606146087	10.1118969432649	5.18692562225233e-06	-1.18745064126367	2
ENSG00000173193.13	PARP14	3	122680360	3_76	0	0.0329816170483167	5.83892567117912	1.82853083480901e-06	1.05574063495338	1
ENSG00000169087.10	HSPBAP1	3	122793842	3_76	0	0.0344528334791789	5.99656934936636	1.96166662147085e-06	0.868487781059618	2
ENSG00000138463.8	DIRC2	3	122795125	3_76	0	0.0496507975129973	9.2503965256904	4.36097879576129e-06	1.65593346334536	2
ENSG00000121542.11	SEC22A	3	123202105	3_76	0	0.0647995305189144	11.9172379073002	7.33237833490251e-06	-1.51077258301413	1
ENSG00000206527.9	HACD2	3	123584476	3_76	0	0.0824349617624031	14.1438450701965	1.10707317603354e-05	1.718300302002	1
ENSG00000160145.15	KALRN	3	124232923	3_77	0	0.0219123898199789	5.66983422433684	1.17966176473468e-06	-0.82563148082647	1
ENSG00000114491.13	UMPS	3	124730301	3_77	0	0.0715068391461285	16.7400771532159	1.13658634258986e-05	-2.34646311908071	2
ENSG00000082781.11	ITGB5	3	124895470	3_77	0	0.154199597728236	22.8923984438383	3.35175243650123e-05	-2.59350825961376	1
ENSG00000221955.10	SLC12A8	3	125003816	3_77	0	0.0704023643582791	16.3262713901549	1.09136909837049e-05	1.91393701841485	2
ENSG00000114520.10	SNX4	3	125561334	3_78	0	0.0687308387388882	15.6438268620049	1.02092077452244e-05	3.18595225415009	1
ENSG00000144909.7	OSBPL11	3	125519255	3_78	0	0.0249758425387121	4.9399577825232	1.17149592400335e-06	-0.0884163006580756	1
ENSG00000114544.16	SLC41A3	3	126040089	3_78	0	0.0254399490180441	5.08147809620716	1.22744966391137e-06	0.0679345917386914	3
ENSG00000163884.3	KLF15	3	126258679	3_78	0	0.0623940487573096	13.049960218597	7.73125063294111e-06	-1.31522272463694	2
ENSG00000070476.14	ZXDC	3	126479806	3_78	0	0.077340461462152	15.4155474043624	1.13204347779588e-05	-1.96914601728783	3
ENSG00000197763.14	TXNRD3	3	126638456	3_79	0	0.0448056201428058	11.6195207697453	4.94331295553135e-06	1.5442549291996	4
ENSG00000114554.11	PLXNA1	3	126984631	3_79	0	0.0350918073863449	9.36591829875568	3.12071061866136e-06	1.35968997168072	2
ENSG00000163870.14	TPRA1	3	127592355	3_79	0	0.0278506423569375	7.24199054470652	1.91509607676698e-06	-1.04497336536973	1
ENSG00000114631.10	PODXL2	3	127629766	3_79	0	0.0213146048307992	4.79108991987711	9.69636608661444e-07	-0.0205731562286595	2
ENSG00000114626.17	ABTB1	3	127672535	3_79	0	0.154598826162721	23.2902350134024	3.41882963418021e-05	-2.52871738878582	1
ENSG00000074416.13	MGLL	3	127750552	3_79	0	0.0231095695176123	5.53132442114995	1.21371965129447e-06	-0.58303659711451	3
ENSG00000175792.11	RUVBL1	3	128153663	3_79	0	0.0327654706416591	8.73506451380735	2.71756489754983e-06	-1.65212181121181	1
ENSG00000132394.10	EEFSEC	3	128153663	3_79	0	0.0327654706416591	8.73506451380735	2.71756489754983e-06	1.65212181121181	1
ENSG00000179348.11	GATA2	3	128493683	3_80	0	0.0247283107783628	6.16998287019434	1.44869114407167e-06	-0.907227145009386	1
ENSG00000172780.16	RAB43	3	129122387	3_80	0	0.0497788786189104	12.4592646330025	5.88890998544517e-06	-2.03827684032894	1
ENSG00000240682.9	ISY1	3	129161573	3_80	0	0.0473733455880093	12.0036018899116	5.39936934457228e-06	1.99729986975197	1
ENSG00000181789.14	COPG1	3	129249799	3_80	0	0.111345947805969	19.9707215055895	2.11137594182278e-05	2.93168996365934	1
ENSG00000184897.5	H1FX	3	129316642	3_80	0	0.112864290380512	19.8003779080401	2.12191230545293e-05	-2.12511906866545	1
ENSG00000172771.11	EFCAB12	3	129426961	3_80	0	0.0226003204093426	5.27517755619967	1.13200690277337e-06	0.478097123134127	1
ENSG00000129071.9	MBD4	3	129431118	3_80	0	0.0209530718199502	4.58405670112148	9.12000505946964e-07	-0.0944692501085547	2
ENSG00000163913.11	IFT122	3	129440996	3_80	0	0.0228385546863373	5.44130707472912	1.17996533537814e-06	0.51976406737377	3
ENSG00000004399.12	PLXND1	3	129507253	3_80	0	0.0208305947421704	4.53667663104596	8.97298395123277e-07	-0.306532504741808	1
ENSG00000172765.16	TMCC1	3	129890124	3_80	0	0.0211814356908363	4.68702790513893	9.4264969097263e-07	-0.2021085168811	1
ENSG00000251287.8	ALG1L2	3	130102807	3_80	0	0.0222515697134207	5.14864920062622	1.08780575606907e-06	-0.325723897059281	1
ENSG00000196455.7	PIK3R4	3	130746630	3_81	0	0.161358270402204	20.2863093260257	3.10807628866064e-05	3.21774059249844	2
ENSG00000017260.19	ATP2C1	3	130852545	3_81	0	0.258049492472156	24.973168542962	6.11890984250836e-05	-2.82807865834877	1
ENSG00000114670.13	NEK11	3	131029889	3_81	0	0.0451983184556792	8.28292585993533	3.55470404643212e-06	0.950188968519648	1
ENSG00000198585.11	NUDT16	3	131381465	3_81	0	0.0302217173199975	4.57493339397634	1.31280829288982e-06	-0.0372596101846957	1
ENSG00000114686.8	MRPL3	3	131502955	3_81	0	0.0302068672633559	4.57042780034118	1.31087094230481e-06	0.186723268458026	1
ENSG00000196353.11	CPNE4	3	131904181	3_81	0	0.0342204749063045	5.71730794763662	1.85769757452396e-06	0.581847523523471	1
ENSG00000014257.15	ACPP	3	132315570	3_82	0	0.0694668841347872	14.1131457046221	9.30891450122822e-06	1.74204821754413	1
ENSG00000138246.15	DNAJC13	3	132417408	3_82	0	0.033978242584328	7.49015082217825	2.4165115329685e-06	-0.814075602877194	2
ENSG00000240303.7	ACAD11	3	132658573	3_82	0	0.0571131879833804	12.2891228641997	6.66430224932011e-06	1.38206171953146	1
ENSG00000113971.19	NPHP3	3	132717669	3_82	0	0.025496868526713	4.85310095585307	1.17490720501957e-06	-0.203129944565302	2
ENSG00000091527.15	CDV3	3	133562318	3_83	0	0.0412286501452798	10.712103247284	4.19344800606153e-06	-1.30862246595049	3
ENSG00000144867.11	SRPRB	3	133765344	3_83	0	0.0268809997490156	6.88465083643854	1.75721431670146e-06	1.0166213566141	1
ENSG00000154917.10	RAB6B	3	133895902	3_83	0	0.106312253529684	19.8992884658842	2.00871475003836e-05	2.32044275303912	1
ENSG00000174640.12	SLCO2A1	3	134081671	3_83	0	0.028405637140768	7.18924127255509	1.93903206389822e-06	0.801284755686583	1
ENSG00000163785.12	RYK	3	134250508	3_83	0	0.0213132443887656	4.60653839405337	9.32226956253359e-07	0.133298538526455	3
ENSG00000114019.14	AMOTL2	3	134375499	3_83	0	0.0392298499578801	10.2081397389851	3.80242494454375e-06	-1.41410647524639	1
ENSG00000182923.16	CEP63	3	134492222	3_83	0	0.0253421158722478	6.14895063011141	1.4795896177388e-06	0.712760201940487	2
ENSG00000154928.16	EPHB1	3	134597811	3_83	0	0.0222449388534205	5.00320652384039	1.05676164752335e-06	-0.33416078864749	2
ENSG00000174611.11	KY	3	134650578	3_83	0	0.0235027809010047	5.49401180218454	1.22604450952617e-06	-0.612087573327656	1
ENSG00000073711.10	PPP2R3A	3	135967513	3_84	0	0.0232850108408075	6.20360299644215	1.37156956098883e-06	-1.39903746986168	1
ENSG00000174579.3	MSL2	3	136195634	3_84	0	0.142378350478913	42.2586536824631	5.71290511096749e-05	6.21486568983419	2
ENSG00000118007.12	STAG1	3	136751475	3_84	0	0.0253949947701232	9.49408094667165	2.28927757826633e-06	-2.0984139442407	2
[truncated: 7,686 more rows]
