# Supplementary material for: Adjusting for genetic confounders in transcriptome-wide association studies improves discovery of risk genes of complex traits
Source: Nat Genet. 2024 Jan 26;56(2):336–47. doi: 10.1038/s41588-023-01648-9 (PMC10864181; doi:10.1038/s41588-023-01648-9)
Supplement: Supplementary file 5 — cTWAS results of all analyzed genes across all tissues for IBD, SCZ, and SBP. Results are stored separately for each combination of traits and tissues. Column legends for each set of results are the same as in Supplementary Table 1. [file 41588_2023_1648_MOESM5_ESM.zip › SCZ_Cells_EBV-transformed_lymphocytes.csv]

id	genename	chrom	pos	region_tag	cs_index	PIP	tau2	PVE	z	num_eqtl
ENSG00000224051.6	CPTP	1	1325353	1_1	0	0.0209231652409514	5.18235230119223	1.0295601277528e-06	-0.413988088560894	1
ENSG00000169962.4	TAS1R3	1	1330080	1_1	0	0.0225163079453686	5.87149905254643	1.25528856195594e-06	-0.609368962043468	1
ENSG00000235098.8	ANKRD65	1	1422081	1_1	0	0.0294726089600884	8.40409084663687	2.35183428462358e-06	0.999932755820527	1
ENSG00000169885.9	CALML6	1	1915022	1_1	0	0.057483679139899	14.7308367560283	8.04024662019561e-06	1.75421546183127	1
ENSG00000178821.12	TMEM52	1	1919475	1_1	0	0.0205951812791492	5.03403614798953	9.84417545278436e-07	-0.365447315271193	1
ENSG00000162585.16	FAAP20	1	2212052	1_2	0	0.0232276506919373	16.0357021360739	3.53663844562826e-06	-2.27586737058706	1
ENSG00000116151.13	MORN1	1	2391602	1_2	0	0.0124670050663998	7.99949873543713	9.46939661438249e-07	-0.322976743937742	2
ENSG00000157916.19	RER1	1	2392128	1_2	0	0.0114020052263119	7.40065758197703	8.01214763172932e-07	-0.789595780787447	2
ENSG00000157911.9	PEX10	1	2409065	1_2	0	0.105365429555825	29.1165091506509	2.91296216584481e-05	-3.10876548224141	2
ENSG00000149527.17	PLCH2	1	2416027	1_2	0	0.0140188003457898	12.2613424188328	1.63209813461118e-06	2.25250437984766	2
ENSG00000157873.17	TNFRSF14	1	2555429	1_2	0	0.0151269172445742	10.0798404518287	1.44777637586475e-06	1.7777951562999	2
ENSG00000142606.15	MMEL1	1	2632557	1_2	0	0.0576143283387301	21.1439083113174	1.15667984182404e-05	-2.15984203398326	1
ENSG00000215912.12	TTC34	1	2800905	1_2	0	0.0913462409550594	27.6319010899046	2.39661814220247e-05	3.20940903845512	2
ENSG00000116213.15	WRAP73	1	3654319	1_2	0	0.0696922148765195	23.9786721035273	1.58674373677114e-05	-2.33237296501436	1
ENSG00000235169.7	SMIM1	1	3774926	1_3	0	0.0250724617759992	4.71834595080253	1.12326998706239e-06	-0.0700674818684164	1
ENSG00000116198.12	CEP104	1	3857169	1_3	0	0.0344346953143547	7.69713789078052	2.51665050667124e-06	0.962624865476917	1
ENSG00000169598.15	DFFB	1	3856982	1_3	0	0.0314490381752711	6.84312568613706	2.04342772310054e-06	0.835121081959317	1
ENSG00000198912.10	C1orf174	1	3898178	1_3	0	0.0339634372894413	7.55146282597576	2.43523076903829e-06	-0.86768694832189	2
ENSG00000069424.14	KCNAB2	1	6033675	1_5	0	0.0942750513443357	16.9299713975686	1.51548066120123e-05	1.93916728636184	1
ENSG00000131697.17	NPHP4	1	5976175	1_5	0	0.0325828991451833	6.7663058977433	2.09333506762024e-06	-0.766437480437639	1
ENSG00000116251.9	RPL22	1	6209280	1_5	0	0.0261402167596819	4.71013343682296	1.16906805109837e-06	-0.140008853262353	1
ENSG00000116237.15	ICMT	1	6270438	1_5	0	0.0281638199422309	5.73520420055165	1.53369090218446e-06	-0.743752174704972	1
ENSG00000097021.19	ACOT7	1	6386297	1_5	0	0.0267928253114824	4.88027464225131	1.24153844510812e-06	0.00612151823282696	1
ENSG00000069812.11	HES2	1	6424820	1_5	0	0.0364811646662456	8.70733346385207	3.01613841792189e-06	-1.54698690557817	1
ENSG00000187017.15	ESPN	1	6424615	1_5	0	0.0333017359586301	7.34962633335297	2.3239647120902e-06	1.05472070309307	2
ENSG00000171680.21	PLEKHG5	1	6520337	1_5	0	0.0263532469424137	5.30654656029798	1.32783315211976e-06	0.891621278027068	1
ENSG00000162408.10	NOL9	1	6554170	1_5	0	0.0274657355993672	5.40581032443614	1.40977380002746e-06	0.71151448165295	1
ENSG00000173662.20	TAS1R1	1	6554687	1_5	0	0.0263858696731132	5.2820878806147	1.32334911809786e-06	0.86135671244782	1
ENSG00000204859.12	ZBTB48	1	6579883	1_5	0	0.067040310488594	15.6405102560138	9.95598723640027e-06	-2.28338236501571	2
ENSG00000007923.15	DNAJC11	1	6701642	1_5	1	0.274006250550199	29.3536838193525	7.63695934519913e-05	4.91692799881972	1
ENSG00000049245.12	VAMP3	1	7771004	1_6	0	0.0190870461596966	4.88632809211556	8.85561535973261e-07	-0.12222315358389	1
ENSG00000116288.12	PARK7	1	7954388	1_6	0	0.0185599147193688	4.90878832744611	8.65062883199765e-07	-0.476383550050255	2
ENSG00000116285.12	ERRFI1	1	8026467	1_6	0	0.0187236928161744	4.74538886482309	8.43646892252436e-07	0.0614091559817941	1
ENSG00000074800.13	ENO1	1	8879251	1_6	0	0.0237857990186841	11.4144026081639	2.57791342748751e-06	-2.44868725137781	1
ENSG00000142583.17	SLC2A5	1	9087812	1_6	0	0.0659046396625055	16.5699095460545	1.03689200124673e-05	1.75353015748259	1
ENSG00000180758.11	GPR157	1	9128930	1_6	0	0.021628211711748	6.17632000978675	1.26837536576059e-06	-0.661932166142598	1
ENSG00000049239.12	H6PD	1	9240618	1_6	0	0.0193688364902648	5.07763609883077	9.3381856240452e-07	0.337392158511127	1
ENSG00000171608.15	PIK3CD	1	9651429	1_7	0	0.0574679134551905	8.53178181119429	4.65545964359636e-06	1.01066533581461	1
ENSG00000171603.16	CLSTN1	1	9824341	1_7	0	0.0739629567730743	10.9455808333535	7.68688659140427e-06	-1.41540131228769	1
ENSG00000162441.11	LZIC	1	9943262	1_7	0	0.0421830382456851	5.59407834519058	2.24059724628775e-06	0.189286528720848	1
ENSG00000173614.13	NMNAT1	1	9943262	1_7	0	0.0421830382456851	5.59407834519058	2.24059724628775e-06	-0.189286528720848	1
ENSG00000162444.11	RBP7	1	9996852	1_7	0	0.0682592525320497	10.1757393458461	6.59515336132877e-06	1.90499160516626	1
ENSG00000130939.18	UBE4B	1	10033313	1_7	0	0.0570318057885744	8.45898261093452	4.58070845853269e-06	1.72794939323178	1
ENSG00000054523.17	KIF1B	1	10210468	1_7	0	0.112370205780327	14.9935037965102	1.59974848267339e-05	1.78266651918126	2
ENSG00000142657.20	PGD	1	10398423	1_7	0	0.068357013119326	10.1896004354136	6.61359549786606e-06	1.45930751807861	1
ENSG00000175279.21	CENPS	1	10429947	1_7	0	0.0521404241767184	7.60541823203134	3.76526075940923e-06	0.833557985809264	2
ENSG00000241563.3	CORT	1	10426624	1_7	0	0.0385393554398262	4.73914279478326	1.7342098088479e-06	0.0517215852987655	2
ENSG00000142655.12	PEX14	1	10476578	1_7	0	0.0435187667638276	5.8894747662811	2.4336075382673e-06	0.539848778645279	1
ENSG00000120948.16	TARDBP	1	11012060	1_8	0	0.0740788315069945	12.9209980797856	9.08840311869421e-06	-1.60812924419614	1
ENSG00000009724.16	MASP2	1	11047382	1_8	0	0.0315601347018981	4.81302005560007	1.4422943967572e-06	0.368645072490629	1
ENSG00000116649.9	SRM	1	11060199	1_8	0	0.0329419836933371	5.21721345833261	1.63187072170998e-06	0.411088062482951	2
ENSG00000198793.12	MTOR	1	11262571	1_8	0	0.0322531232118946	5.01785355302535	1.53669314746738e-06	-0.171470436821062	1
ENSG00000116663.10	FBXO6	1	11663828	1_8	0	0.0324259964343812	5.06827855757972	1.56045483617739e-06	0.322983449235481	1
ENSG00000162490.6	DRAXIN	1	11692083	1_8	0	0.031268296195794	4.72542396981959	1.40295064793315e-06	-0.13807638548729	1
ENSG00000177674.15	AGTRAP	1	11737129	1_9	0	0.0739567232957723	13.111930086767	9.20749905334832e-06	-1.47109446489555	2
ENSG00000177000.10	MTHFR	1	11807680	1_9	0	0.0905721497708787	15.0644733199703	1.29552567818963e-05	-2.19931666000739	1
ENSG00000011021.21	CLCN6	1	11805747	1_9	0	0.0911440745349066	15.1254009943405	1.30897916367432e-05	-2.13008263555228	1
ENSG00000120937.8	NPPB	1	11859214	1_9	0	0.10526000472082	16.5228404167807	1.65137418130964e-05	2.23630568335687	1
ENSG00000116685.15	KIAA2013	1	11926172	1_9	0	0.109584394891649	16.9155956880069	1.7600840480279e-05	-1.95534504771012	2
ENSG00000028137.18	TNFRSF1B	1	12166660	1_9	0	0.0573778375065754	10.6839615623268	5.82068222383339e-06	-1.25841041515427	1
ENSG00000162493.16	PDPN	1	13582937	1_10	0	0.0649716573535363	12.1375213997428	7.48775025641679e-06	1.45446790066853	1
ENSG00000171729.13	TMEM51	1	15261890	1_11	0	0.0231728871894776	9.28844788748055	2.04371669668934e-06	1.11878303037344	1
ENSG00000132906.17	CASP9	1	15526781	1_11	0	0.0192143283977946	7.52965753508351	1.37371876224409e-06	0.948659836406149	1
ENSG00000116138.12	DNAJC16	1	15526794	1_11	0	0.0191790566505485	7.51241449932144	1.36805696333854e-06	1.03680234271588	1
ENSG00000116771.5	AGMAT	1	15585352	1_11	0	0.0199533958775189	7.88379297822984	1.4936520092579e-06	1.060365881828	2
ENSG00000197312.11	DDI2	1	15617889	1_11	0	0.0143454259406287	4.79100052655274	6.52584963967939e-07	-0.255327334611871	1
ENSG00000116786.11	PLEKHM2	1	15684135	1_11	0	0.0224109996516021	8.97434196363696	1.90968281414788e-06	-1.0746705724195	1
ENSG00000162461.7	SLC25A34	1	15735471	1_11	0	0.0175428665350237	6.67613490929287	1.11204678861674e-06	-0.590922946242543	1
ENSG00000162458.12	FBLIM1	1	15719614	1_11	0	0.037862923718894	13.9150438929545	5.00260397523688e-06	1.66963451055224	1
ENSG00000186510.11	CLCNKA	1	16088846	1_11	0	0.0175149069357343	6.66120452105567	1.10779142469647e-06	-0.821627124840649	1
ENSG00000142627.12	EPHA2	1	16156481	1_11	0	0.014999788469886	5.20869099273923	7.4184149999135e-07	0.497510375165982	1
ENSG00000142632.16	ARHGEF19	1	16210794	1_11	0	0.146681204082232	26.9592998105016	3.75474520729435e-05	3.17320342210289	2
ENSG00000132881.11	RSG1	1	16201723	1_11	0	0.0245539422970636	9.83258618950851	2.29237883294495e-06	1.57124052640193	1
ENSG00000037637.10	FBXO42	1	16352086	1_11	0	0.0260916560484141	10.4038794027666	2.57747434385543e-06	-1.59526714470699	1
ENSG00000055070.16	SZRD1	1	16352086	1_11	0	0.0456041811076209	15.676462623729	6.78812967032594e-06	2.26914952222711	2
ENSG00000157191.19	NECAP2	1	16440864	1_11	0	0.0239226951820402	9.58774762546883	2.17783060755446e-06	-1.50744939335364	1
ENSG00000159363.17	ATP13A2	1	17011965	1_12	0	0.0274960954307111	8.04194036953141	2.09956474533056e-06	-1.51281695502098	1
ENSG00000179051.13	RCC2	1	17442794	1_12	0	0.0430691723899276	12.2791548011121	5.02148763679242e-06	-1.53800848466095	1
ENSG00000142623.9	PADI1	1	17205087	1_12	0	0.0331603755137861	9.80727328562467	3.08791341382894e-06	1.04299859964009	1
ENSG00000159423.16	ALDH4A1	1	18915940	1_13	0	0.0167137208167339	4.95439813447809	7.86251421738108e-07	0.251468686341994	1
ENSG00000169991.10	IFFO2	1	18956450	1_13	0	0.0161931200497988	4.65734085788926	7.16087274963764e-07	-0.134082893780673	1
ENSG00000127463.13	EMC1	1	19227605	1_13	0	0.0298064086305592	10.2714874623506	2.90696891838515e-06	1.24685725867667	2
ENSG00000053372.4	MRTO4	1	19249541	1_13	0	0.0172400902248817	5.2377283640855	8.57392939196111e-07	-0.422766006246288	1
ENSG00000162482.4	AKR7A3	1	19288862	1_13	0	0.0173474346168171	5.28122159752294	8.69895424903165e-07	0.417531421566568	1
ENSG00000053371.12	AKR7A2	1	19311815	1_13	0	0.0692818760228788	18.2774882114617	1.20235731050354e-05	1.972891206266	1
ENSG00000077549.17	CAPZB	1	19485983	1_13	0	0.0323485736992224	11.1109725772497	3.41275105191136e-06	1.27482145116747	1
ENSG00000158747.13	NBL1	1	19640599	1_13	0	0.0424880494804205	13.7320509592462	5.53987030350091e-06	-1.5721944889347	2
ENSG00000169914.5	OTUD3	1	19859003	1_13	0	0.020247724717926	6.73822068773875	1.29544463030031e-06	0.717872387591669	2
ENSG00000188257.10	PLA2G2A	1	19979930	1_13	0	0.0199606359424515	6.59442738581063	1.24982400251712e-06	0.659238143536746	1
ENSG00000117215.14	PLA2G2D	1	20119239	1_13	0	0.0170012794645278	5.13034227012353	8.28181153108207e-07	0.356558761294419	1
ENSG00000090432.6	MUL1	1	20508287	1_14	0	0.0304507388411721	4.68976808016595	1.35595912412691e-06	0.0214438316460308	1
ENSG00000158825.5	CDA	1	20588948	1_14	0	0.0386371719027723	6.80364861106779	2.49600012297883e-06	-0.666088734934532	2
ENSG00000158828.7	PINK1	1	20633253	1_14	0	0.0513506132019854	9.40797572930245	4.58711068088149e-06	1.05313847315299	1
ENSG00000127483.17	HP1BP3	1	20787923	1_14	0	0.390232431374005	20.3329311379707	7.53391552719433e-05	-3.92854340297302	1
ENSG00000117298.14	ECE1	1	21345450	1_14	0	0.0310367504362858	4.95119746410329	1.45909607146115e-06	0.358327041084988	2
ENSG00000090686.15	USP48	1	21782877	1_15	0	0.0437400896894293	9.99766902500891	4.15217664443988e-06	-1.14241578233185	2
ENSG00000142789.19	CELA3A	1	22001714	1_15	0	0.085368071921924	16.7756466916179	1.35979093156614e-05	-1.69371603991579	1
ENSG00000070831.15	CDC42	1	22052177	1_15	1	0.280766293562308	22.7186768377692	6.05655129263783e-05	4.2217612425371	2
ENSG00000162552.14	WNT4	1	22143622	1_15	0	0.0245399910859678	6.33155287987988	1.47530575241256e-06	-1.06011506448725	2
ENSG00000184677.16	ZBTB40	1	22458753	1_15	0	0.0245608981818221	5.49400143494077	1.2812397676975e-06	0.437674060259047	1
ENSG00000173369.15	C1QB	1	22653162	1_15	0	0.0411686186452455	10.1780426009353	3.97857872721632e-06	1.14903441971651	1
ENSG00000169641.13	LUZP1	1	23177591	1_16	0	0.0248659612626763	4.94547204263453	1.16764386180709e-06	-0.372275200104895	2
ENSG00000125945.14	ZNF436	1	23368146	1_16	0	0.0256043191424489	5.22066307201651	1.26921820990817e-06	-0.361635258953649	1
ENSG00000088280.18	ASAP3	1	23484404	1_16	0	0.0253686489814852	5.13369142739095	1.2365864885465e-06	0.390164521778537	2
ENSG00000117318.8	ID3	1	23559582	1_16	0	0.0246903337883679	4.87882167984276	1.14377158481213e-06	0.179804096050101	1
ENSG00000197880.8	MDS2	1	23581686	1_16	0	0.0290559294230872	6.41101506038339	1.76871950782249e-06	-0.66922023703122	1
ENSG00000142676.12	RPL11	1	23691734	1_17	0	0.0654511331142864	15.9241836379689	9.89627473959859e-06	-1.74650749799735	1
ENSG00000117308.14	GALE	1	23800401	1_17	0	0.0202158845173397	4.81338811757278	9.2393416435924e-07	0.21390897872192	1
ENSG00000179163.11	FUCA1	1	23868759	1_17	0	0.0198996446277037	4.66541998572896	8.81522624385127e-07	0.148650366052732	1
ENSG00000185436.11	IFNLR1	1	24190390	1_17	0	0.0199953660364537	4.71045230433284	8.94312634330237e-07	0.0717145902406797	1
ENSG00000158055.15	GRHL3	1	24318866	1_17	0	0.0199428068634876	4.6857519809752	8.87284668971998e-07	-0.0878788171790553	1
ENSG00000001460.17	STPG1	1	24417003	1_17	0	0.0245320441467614	6.63112124344783	1.54460737088427e-06	0.804148828505638	2
ENSG00000001461.16	NIPAL3	1	24415329	1_17	0	0.0921267119705248	19.2125482886909	1.68061385747168e-05	-2.22071118998784	2
ENSG00000117602.11	RCAN3	1	24502439	1_17	0	0.231793464247453	28.4009093862669	6.25073128470044e-05	-2.98065050511636	2
ENSG00000133226.16	SRRM1	1	24633227	1_17	0	0.196965730439189	26.7276692513549	4.99860887695377e-05	-3.10103213233807	1
ENSG00000169504.14	CLIC4	1	24745089	1_17	0	0.027003367068921	7.53399281382888	1.93170373009774e-06	1.08736234431377	2
ENSG00000187010.19	RHD	1	25264032	1_18	0	0.0322426690395389	5.87205362921625	1.7977048723793e-06	-0.512372230197217	1
ENSG00000188672.17	RHCE	1	25430369	1_18	0	0.0284803444178454	4.7232094192012	1.27726154139332e-06	-0.110037477685257	1
ENSG00000162430.16	SELENON	1	25799884	1_18	0	0.0360112998374798	6.90368944000418	2.36057303033511e-06	-0.74869329367711	1
ENSG00000117640.17	MTFR1L	1	25818183	1_18	0	0.0319785410344856	5.84034586462322	1.77335061326119e-06	-0.615087213641124	1
ENSG00000127423.10	AUNIP	1	25858853	1_18	0	0.0312626743847515	5.55266249319319	1.6482565135411e-06	-0.40451777932803	1
ENSG00000158006.13	PAFAH2	1	25998029	1_18	0	0.0420482156831072	8.4365480788893	3.36829215558633e-06	-1.09697377672811	1
ENSG00000158022.6	TRIM63	1	26067922	1_18	0	0.030624368974925	5.38327085777292	1.56534754781138e-06	-0.492781956218102	2
ENSG00000175087.9	PDIK1L	1	26110771	1_18	0	0.0290423640595322	4.89409998656643	1.34959108180571e-06	-0.313714834541182	1
ENSG00000236782.6	RP11-96L14.7	1	26172390	1_18	0	0.0303212599053199	5.29418079177576	1.52420509099285e-06	-0.434102230883188	1
ENSG00000130695.14	CEP85	1	26233990	1_18	0	0.036564960090686	6.92296039316988	2.40355656664252e-06	0.730812447651673	1
ENSG00000169442.8	CD52	1	26317588	1_18	0	0.0450295576985276	8.92062743039649	3.81408598325174e-06	1.32561967537009	2
ENSG00000117682.16	DHDDS	1	26432111	1_18	0	0.0302798168018945	5.24223047277015	1.50718565058954e-06	0.227413830874189	2
ENSG00000198830.10	HMGN2	1	26471163	1_18	0	0.0288575245735508	4.84444863306445	1.3273969831744e-06	0.0723106624295202	1
ENSG00000117676.13	RPS6KA1	1	26523915	1_18	0	0.0283483375269313	4.69765789955691	1.26446373575927e-06	0.284564209552525	1
ENSG00000117713.18	ARID1A	1	26671444	1_18	0	0.0287755857466696	4.79629353370654	1.31047072528314e-06	-0.0943209383873715	1
ENSG00000060642.10	PIGV	1	26787956	1_18	0	0.108482207203765	17.0664012832263	1.7579149625226e-05	3.14977845775548	2
ENSG00000204160.11	ZDHHC18	1	26827979	1_18	0	0.0407232317320352	9.1557594549746	3.54025061212426e-06	-1.99683358515784	1
ENSG00000142751.14	GPN2	1	26890178	1_18	0	0.0762485456619804	14.185833850662	1.0270316566166e-05	2.95522531070365	1
ENSG00000090273.13	NUDC	1	26899598	1_18	0	0.0679032919589363	13.2828128423827	8.56403196483242e-06	2.87721935033404	1
ENSG00000090020.10	SLC9A1	1	27166703	1_19	0	0.03171501564893	14.7198884675864	4.43268475569235e-06	1.85178745462862	2
ENSG00000186501.14	TMEM222	1	27317371	1_19	0	0.0210941043145688	10.8832489510473	2.17980201537072e-06	1.3879924199806	1
ENSG00000142733.14	MAP3K6	1	27369839	1_19	0	0.329036405613216	37.8005128707498	0.000118097047848683	-3.69657630381877	1
ENSG00000142748.12	FCN3	1	27375143	1_19	0	0.0124112100861238	5.91316240933916	6.96837206704251e-07	-0.634560344025999	1
ENSG00000126705.13	AHDC1	1	27604387	1_19	0	0.110480187183963	26.6486656051294	2.79548563802724e-05	2.69677297082544	1
ENSG00000000938.12	FGR	1	27634281	1_19	0	0.0112939266758672	5.03081115975514	5.39486245071203e-07	-0.390800674845132	1
ENSG00000126709.14	IFI6	1	27671883	1_19	0	0.0126703564700245	6.10650791877739	7.34647753640754e-07	0.787179633591158	1
ENSG00000130775.15	THEMIS2	1	27872858	1_19	0	0.0113472991424193	5.07489528014201	5.46785495928741e-07	-0.298326773916128	1
ENSG00000117748.9	RPA2	1	27914572	1_19	0	0.0192543260093019	10.0267722391616	1.83310299771962e-06	1.15753495118573	1
ENSG00000158161.15	EYA3	1	28088578	1_19	0	0.0168453371231875	8.77346162656915	1.40329211375934e-06	0.959328493203281	1
ENSG00000169403.11	PTAFR	1	28193492	1_19	0	0.0134229539222162	6.64645539594529	8.47101772971751e-07	0.722160786184153	1
ENSG00000130770.17	ATPIF1	1	28236497	1_19	0	0.0125052073134679	5.98370501274779	7.1049081531218e-07	0.474663263033943	2
ENSG00000204138.12	PHACTR4	1	28369680	1_19	0	0.0108954959371148	4.69496948754748	4.85710144291114e-07	-0.178909699977515	1
ENSG00000180198.15	RCC1	1	28510006	1_19	0	0.0140598367687436	7.08037602070873	9.45222384706233e-07	-0.721130661551161	1
ENSG00000180098.9	TRNAU1AP	1	28553045	1_19	0	0.0362591992711544	15.9836275738938	5.50289159761611e-06	1.64174100431463	1
ENSG00000198492.15	YTHDF2	1	28736301	1_19	0	0.0119652584524539	5.57087927077397	6.32911850607004e-07	0.486933305438645	1
ENSG00000159023.19	EPB41	1	28886806	1_19	0	0.037039563866737	16.1849231180784	5.69211809482038e-06	-1.83004151780839	1
ENSG00000116353.15	MECR	1	29230712	1_19	0	0.0207113234132063	10.7112728189237	2.10642658918527e-06	-1.30737295043462	1
ENSG00000162510.5	MATN1	1	30725886	1_20	0	0.0305098606276929	16.8026371772812	4.86760210464062e-06	-2.0350961019595	1
ENSG00000162511.7	LAPTM5	1	30757348	1_20	0	0.00787433514336888	4.65928110957406	3.48361542983666e-07	-0.0400283293769865	1
ENSG00000134644.15	PUM1	1	31066204	1_20	0	0.0272475651337366	16.1331261443227	4.17391524172716e-06	1.81861228176842	1
ENSG00000142910.15	TINAGL1	1	31576820	1_20	0	0.0223362077884343	14.9119189078322	3.16257163305059e-06	1.77519139801197	1
ENSG00000162517.12	PEF1	1	31644486	1_20	0	0.0100257323039957	7.17487595179984	6.83011314372866e-07	0.990516484902878	2
ENSG00000084636.17	COL16A1	1	31703950	1_20	0	0.00817156103487859	5.06997123846332	3.93376055566779e-07	0.481020203850001	1
ENSG00000025800.13	KPNA6	1	32108863	1_21	0	0.0409531189190788	11.7456780437452	4.5673308428826e-06	-1.60312708411667	1
ENSG00000160051.11	IQCC	1	32205464	1_21	0	0.035248346366034	10.3273541668595	3.45640969936923e-06	1.46785544549792	1
ENSG00000084623.11	EIF3I	1	32222176	1_21	0	0.0323147382758039	9.50723365374765	2.91710597663999e-06	1.38181198006749	1
ENSG00000160055.19	TMEM234	1	32222176	1_21	0	0.0323147382758039	9.50723365374765	2.91710597663999e-06	-1.38181198006749	1
ENSG00000183615.5	FAM167B	1	32246914	1_21	0	0.0749660738735325	17.5067155369617	1.24614000477296e-05	-1.99580624313167	1
ENSG00000116478.11	HDAC1	1	32291652	1_21	0	0.0265747803065305	7.66490536352525	1.93407751862009e-06	-0.953241359284909	1
ENSG00000225828.1	FAM229A	1	32366691	1_21	0	0.0193253299118495	4.67211211623253	8.57309368116969e-07	0.108041527649329	1
ENSG00000176261.15	ZBTB8OS	1	32650943	1_21	0	0.0196601576417708	4.83328058214351	9.0224898091353e-07	0.200604636616435	2
ENSG00000162521.18	RBBP4	1	32651491	1_21	0	0.0193807475950093	4.69897772921704	8.6471164781448e-07	-0.00787074947521619	1
ENSG00000116497.17	S100PBP	1	32817174	1_21	0	0.0433223284550379	12.2783446072942	5.05067014148904e-06	1.44867943864329	1
ENSG00000160097.16	FNDC5	1	32872031	1_21	0	0.0276021753975835	8.0219196543902	2.10241775694374e-06	1.10209268375522	1
ENSG00000116525.13	TRIM62	1	33181349	1_21	0	0.0572622812467635	14.929312547652	8.1171926349198e-06	-2.11523042136644	1
ENSG00000134686.18	PHC2	1	33427363	1_21	0	0.0192938900105269	4.65683638911429	8.53116172815572e-07	-0.182589196140896	1
ENSG00000188910.7	GJB3	1	34777468	1_22	0	0.0228140379478679	8.84944231662519	1.91697063017675e-06	1.07997031473634	2
ENSG00000197056.9	ZMYM1	1	35059408	1_22	0	0.0192088446040938	7.26978719534771	1.3259292100141e-06	-0.941410825383053	1
ENSG00000116819.6	TFAP2E	1	35573174	1_22	0	0.274390789560461	22.6436660655716	5.89947911114492e-05	4.23988844068056	1
ENSG00000126067.11	PSMB2	1	35641909	1_22	0	0.258338363319847	23.1336917070166	5.67454761117433e-05	-4.28515227822419	1
ENSG00000134698.10	AGO4	1	35808004	1_22	0	0.0233319983640695	9.75853127898917	2.16189099524389e-06	-1.61031618126564	1
ENSG00000092847.11	AGO1	1	35870261	1_22	0	0.0260013728616113	12.9458437379902	3.19612706317666e-06	-3.09002441255171	1
ENSG00000126070.19	AGO3	1	35932767	1_22	0	0.0709704399926852	18.274125448227	1.23143500972502e-05	3.83632834360628	1
ENSG00000142694.6	EVA1B	1	36323945	1_22	0	0.0349996311025133	13.6398485662051	4.53284023729394e-06	-1.70102442075969	1
ENSG00000181817.5	LSM10	1	36398220	1_22	0	0.0151368841436726	5.02569607518396	7.2232077357498e-07	0.510617729738623	1
ENSG00000116885.18	OSCP1	1	36449952	1_22	0	0.023429555524045	8.97915903664284	1.99754747724277e-06	1.10578455871678	1
ENSG00000116898.11	MRPS15	1	36464072	1_22	0	0.0146119159589168	4.67114289293013	6.48078651166814e-07	-0.122647609686828	1
ENSG00000163874.10	ZC3H12A	1	37464693	1_23	0	0.0274938285331233	4.8726341563984	1.27202726979868e-06	0.0580976276482168	2
ENSG00000163875.15	MEAF6	1	37513172	1_23	0	0.033981847079422	6.86970868410112	2.21657636855335e-06	-1.13791428429128	1
ENSG00000134697.12	GNL2	1	37593092	1_23	0	0.0450792398998046	9.54304867272397	4.08470898130648e-06	-1.55242261261403	1
ENSG00000116922.14	C1orf109	1	37691952	1_23	0	0.0474980805204081	10.0389306045222	4.52752553402443e-06	1.39061958911502	1
ENSG00000196449.3	YRDC	1	37761292	1_23	0	0.0699996509289129	13.7368011489966	9.13017039166763e-06	-2.07981748911776	1
ENSG00000188786.9	MTF1	1	37859751	1_23	0	0.367303841475694	30.5249636218951	0.000106457931210504	-3.40021459658637	1
ENSG00000204084.12	INPP5B	1	37901732	1_23	0	0.0502474577330053	10.5729127813565	5.04436077494789e-06	-0.91952589303611	2
ENSG00000183386.9	FHL3	1	37983893	1_23	0	0.0349915274271735	7.1461924675742	2.37429679379577e-06	1.42411580508054	1
ENSG00000116981.3	NT5C1A	1	39672451	1_24	0	0.0366669914897433	13.4892923095631	4.69636497386401e-06	1.82373889144774	1
ENSG00000116954.7	RRAGC	1	38859391	1_24	0	0.0144833281178062	4.85802444628877	6.6807537230031e-07	0.208655340369713	1
ENSG00000214114.8	MYCBP	1	38873777	1_24	0	0.0406642648495752	14.3900360734673	5.55612751938335e-06	1.97574154192716	1
ENSG00000131233.9	GJA9	1	38881233	1_24	0	0.0392792469913785	14.0645073264889	5.24547804828434e-06	1.95118702948354	1
ENSG00000168653.10	NDUFS5	1	39026790	1_24	0	0.0163365252418339	5.9349417926293	9.20605465391514e-07	0.712938591339204	1
ENSG00000183682.7	BMP8A	1	39491497	1_24	0	0.0223938855564978	8.73221085770413	1.85673987924793e-06	-1.73848789986998	1
ENSG00000163909.7	HEYL	1	39640423	1_24	0	0.0331498535077762	12.5429575681019	3.94801653978267e-06	-1.57455535803555	1
ENSG00000116983.12	HPCAL4	1	39652365	1_24	0	0.0855442405831428	21.3841675666266	1.73692281945132e-05	2.52688837351919	1
ENSG00000084072.16	PPIE	1	39738050	1_25	0	0.010325853405339	4.73575192639329	4.64314553599469e-07	0.219424578128703	1
ENSG00000116985.11	BMP8B	1	39789001	1_25	0	0.0130250381275138	6.88202720488552	8.51123898462002e-07	-0.692773769521593	1
ENSG00000043514.15	TRIT1	1	39883661	1_25	0	0.0779457537505192	23.3114509340131	1.72527831336514e-05	-2.2763503709168	1
ENSG00000131236.16	CAP1	1	40040252	1_25	0	0.0133021753156659	6.64379798053709	8.39143978227572e-07	0.388552139069907	2
ENSG00000131238.16	PPT1	1	40090051	1_25	0	0.0286590339279549	13.4626995752697	3.66345699585558e-06	-1.35768822176075	2
ENSG00000187815.9	ZFP69	1	40477181	1_25	0	0.0142636972900639	7.89552293849516	1.06932669763432e-06	-1.08585207045579	1
ENSG00000164002.11	EXO5	1	40508257	1_25	0	0.0156351906132072	8.74389073631803	1.29809147879175e-06	1.18025515564663	1
ENSG00000117010.15	ZNF684	1	40531781	1_25	0	0.0136003562173109	7.4389704193863	9.60639658877802e-07	-1.01940115147451	1
ENSG00000117016.9	RIMS3	1	40706838	1_25	0	0.0107337037924874	4.94484795364507	5.03964500211869e-07	-0.075089016341519	1
ENSG00000066136.20	NFYC	1	40690337	1_25	0	0.539870463257944	20.0285526189303	0.000102668337613399	-3.93872133360166	1
ENSG00000171793.13	CTPS1	1	40978873	1_25	0	0.0150202480548666	9.30606815622982	1.32721331702147e-06	1.63034459676793	2
ENSG00000010803.16	SCMH1	1	41241979	1_25	0	0.100616404089651	24.4102427281214	2.33205230469542e-05	-2.41961104410648	2
ENSG00000204060.6	FOXO6	1	41377768	1_25	0	0.0667206816876633	22.6641615318239	1.43581183395299e-05	-3.48894272551621	1
ENSG00000127129.9	EDN2	1	41484842	1_25	0	0.0302405636328469	13.645786135952	3.9181931290423e-06	-1.88555289546379	1
ENSG00000066185.12	ZMYND12	1	42416625	1_26	0	0.0467607707207891	10.2476413446553	4.54991176575994e-06	-1.692007706639	2
ENSG00000186409.14	CCDC30	1	42463308	1_26	0	0.0279694815091986	5.39151295596647	1.43183332315947e-06	-0.938805178349925	1
ENSG00000171960.10	PPIH	1	42658184	1_26	0	0.0258684707318233	4.65655201521078	1.14375395959563e-06	-0.300914340589397	1
ENSG00000117385.15	P3H1	1	42767127	1_26	0	0.0271398701487466	5.10804156771821	1.31631425646397e-06	0.592043155708627	1
ENSG00000164008.14	C1orf50	1	42767127	1_26	0	0.0271398701487466	5.10804156771821	1.31631425646397e-06	0.592043155708627	1
ENSG00000177868.11	SVBP	1	42816057	1_26	0	0.0263356888590129	4.82497375966047	1.20652697247688e-06	-0.459566534634554	3
ENSG00000164010.13	ERMAP	1	42816759	1_26	0	0.0266451740760837	4.93489898192846	1.24851632599719e-06	0.32098365372412	2
ENSG00000164011.17	ZNF691	1	42854960	1_26	0	0.0260526790970196	4.72331504102234	1.16841386123816e-06	0.299933430014937	1
ENSG00000117394.20	SLC2A1	1	42959411	1_26	0	0.285061121044081	28.1040613109491	7.60684329667363e-05	3.04598934487486	1
ENSG00000243710.7	CFAP57	1	43171878	1_26	0	0.0261876957004449	4.77193803392913	1.18655938333348e-06	0.15306443172853	1
ENSG00000179178.10	TMEM125	1	43269525	1_26	0	0.0482585342843475	10.5469955945216	4.832816313404e-06	1.2195872990749	1
ENSG00000117395.12	EBNA1BP2	1	43271335	1_26	0	0.0337578145834782	7.16454334266358	2.29646713512344e-06	-0.741288666205013	1
ENSG00000066056.13	TIE1	1	43300755	1_27	0	0.0343304262843337	10.238287507979	3.33736659042602e-06	1.09562023037494	2
ENSG00000159479.16	MED8	1	43389819	1_27	0	0.018443882742205	5.1857954492021	9.08165775937103e-07	-0.7793178926352	1
ENSG00000126091.19	ST3GAL3	1	43705540	1_27	0	0.0671647975807924	26.6194556320939	1.69761137625142e-05	4.17882000762841	1
ENSG00000117408.10	IPO13	1	43947230	1_27	0	0.0213780399879935	5.78980721718294	1.17524763299446e-06	0.117925035933132	1
ENSG00000117410.13	ATP6V0B	1	43974045	1_27	0	0.01920569121576	6.48990588727696	1.18349312074274e-06	1.43560388599326	1
ENSG00000159214.12	CCDC24	1	43991070	1_27	0	0.0195292902048186	8.96303335872372	1.66203003834089e-06	2.44245059124053	1
ENSG00000178028.13	DMAP1	1	44213884	1_27	0	0.212910588492979	28.1013674141393	5.68096495717904e-05	3.482595959337	1
ENSG00000117419.14	ERI3	1	44354647	1_27	0	0.0184768237256913	4.75201083616539	8.33685282310743e-07	0.179624502475503	1
ENSG00000126106.13	TMEM53	1	44672527	1_28	0	0.0434286737437963	7.90027737050689	3.25773911780741e-06	1.15694393677959	1
ENSG00000198520.10	C1orf228	1	44674693	1_28	0	0.0353867902268786	5.96305649537442	2.00358371135837e-06	0.605255272390058	1
ENSG00000142945.12	KIF2C	1	44739744	1_28	0	0.0546178245794895	10.0776057708458	5.2262377197944e-06	-1.18001380209076	1
ENSG00000142959.4	BEST4	1	44787956	1_28	0	0.0407515691345388	7.29768042883842	2.82375214604891e-06	1.34173217356171	1
ENSG00000222009.8	BTBD19	1	44809879	1_28	0	0.0910619191934574	14.9802018873387	1.29524481452982e-05	-2.1538993731952	1
ENSG00000117425.13	PTCH2	1	44842737	1_28	0	0.0830699243067147	14.0931271279654	1.11160010991948e-05	-2.08063248801166	1
ENSG00000126107.14	HECTD3	1	45010991	1_28	0	0.0570627216296342	10.4947507805869	5.68619839310485e-06	1.57409635887715	1
ENSG00000132781.17	MUTYH	1	45340760	1_28	0	0.0378912053338422	6.60917390238034	2.37784201582032e-06	0.691036603983979	1
ENSG00000280670.2	CCDC163	1	45499668	1_28	0	0.0360669152789307	6.14287635833443	2.1036726977819e-06	-0.771798716546526	1
ENSG00000132763.14	MMACHC	1	45499635	1_28	0	0.0429718292203424	7.79999686421442	3.18255315490446e-06	-1.03514097273097	1
ENSG00000117450.13	PRDX1	1	45523019	1_28	0	0.0392776951898225	6.94904269615194	2.5916023935179e-06	-0.928267481425104	2
ENSG00000117448.13	AKR1A1	1	45550079	1_28	0	0.0419936232516706	7.58187271617073	3.0231328584382e-06	-0.906420854522777	2
ENSG00000159588.14	CCDC17	1	45624129	1_28	0	0.0337704932249001	5.52163822736164	1.77052779531956e-06	0.443809199223237	1
ENSG00000159592.10	GPBP1L1	1	45687876	1_28	0	0.0308850357427551	4.67922131944786	1.37220529918351e-06	-0.0903743665547139	2
ENSG00000197429.10	IPP	1	45750903	1_28	0	0.0372300284295857	6.44276687906683	2.27752515308733e-06	0.848437826971284	1
ENSG00000117472.9	TSPAN1	1	46176069	1_28	0	0.0714237416533966	12.6408117890216	8.57264736804999e-06	-1.40941716748876	1
ENSG00000171357.5	LURAP1	1	46207228	1_28	0	0.0463920204934273	8.52615888734454	3.7557277752322e-06	-1.03788394763187	1
ENSG00000085999.11	RAD54L	1	46263241	1_28	0	0.0536414267832183	9.90576077235353	5.04528324884899e-06	-1.00448537009124	1
ENSG00000117481.10	NSUN4	1	46340808	1_28	0	0.0464749421025554	8.54301619608091	3.76987963210518e-06	-0.867151410176796	1
ENSG00000117480.15	FAAH	1	46392457	1_28	0	0.0308103198595148	4.65638397180235	1.36220474714625e-06	-0.102115800444913	2
ENSG00000079277.19	MKNK1	1	46616841	1_29	0	0.0344438005428034	6.35964526713782	2.07989472933666e-06	0.747799779334023	1
ENSG00000142961.14	MOB3C	1	46616841	1_29	0	0.0344438005428034	6.35964526713782	2.07989472933666e-06	-0.747799779334023	1
ENSG00000186118.8	TEX38	1	46668649	1_29	0	0.0307827422008775	5.29956763437833	1.54897761318276e-06	-0.51594222698465	1
ENSG00000123472.12	ATPAF1	1	46674003	1_29	0	0.0317829182541941	5.60103571144263	1.69028333386129e-06	0.597373260413717	1
ENSG00000159658.10	EFCAB14	1	46719483	1_29	0	0.0287506488087221	4.65607876682267	1.27105799056825e-06	0.0991816080995236	1
ENSG00000162366.7	PDZK1IP1	1	47190903	1_29	0	0.0345878048476643	6.39903387210971	2.10152618528765e-06	0.692661491744479	1
ENSG00000186564.5	FOXD2	1	47435628	1_29	0	0.0310853366985655	5.39178219125493	1.5914218350186e-06	0.580635525531119	1
ENSG00000162373.12	BEND5	1	48730662	1_31	0	0.111066024748045	20.836773809351	2.19739990844755e-05	-1.9863226181275	2
ENSG00000162374.16	ELAVL4	1	50050887	1_32	0	0.0376929084865537	10.1113172279517	3.61880167636774e-06	-0.681703847313696	1
ENSG00000123091.4	RNF11	1	51235789	1_32	0	0.0221960584294811	6.29531682325953	1.32675535085326e-06	-0.565324641634376	2
ENSG00000085831.15	TTC39A	1	51344915	1_33	0	0.0518299873282063	15.3357824070277	7.54717529600234e-06	-1.718750424906	2
ENSG00000117859.18	OSBPL9	1	51577175	1_33	0	0.0252895783403396	8.44184365885478	2.02710521038671e-06	0.993496739347115	2
ENSG00000198841.3	KTI12	1	52033817	1_33	0	0.0167683771982138	4.69396947032422	7.47358007513401e-07	-0.0909859612367071	2
ENSG00000134717.17	BTF3L4	1	52056854	1_33	0	0.0236987028150847	7.83486071509245	1.7630038140162e-06	0.799185048614167	1
ENSG00000116157.5	GPX7	1	52602421	1_33	0	0.0185359306193084	5.59872108896136	9.85372924493881e-07	0.292428121030174	2
ENSG00000182183.14	FAM159A	1	52633013	1_33	0	0.0201217250344253	6.34309784759681	1.21189227630413e-06	0.54976522311578	1
ENSG00000162377.5	COA7	1	52693551	1_33	0	0.0171626564674541	4.87579158775486	7.94560626175385e-07	0.12599706445735	1
ENSG00000121310.16	ECHDC2	1	52926925	1_33	0	0.0187609196385314	5.67990066971512	1.01179437531444e-06	-0.445070940204525	2
ENSG00000116171.17	SCP2	1	52926925	1_33	0	0.0225481403952814	7.37900113272374	1.57981307580466e-06	-0.790810281333161	2
ENSG00000174348.13	PODN	1	53062324	1_33	0	0.0175788478582894	5.14514144979212	8.58786330496916e-07	-0.442229790935746	1
ENSG00000157184.6	CPT2	1	53196294	1_33	0	0.0758730522511648	18.8899079008969	1.36086421047156e-05	2.97321571665402	2
ENSG00000162384.13	C1orf123	1	53227418	1_33	0	0.0208989342194594	7.72303292329031	1.53253154293248e-06	2.02878170386222	1
ENSG00000162398.11	LEXM	1	54805572	1_34	0	0.0191694178987607	7.02587473019071	1.27881206258539e-06	-0.788203916596403	2
ENSG00000058804.11	NDC1	1	53838107	1_34	0	0.0152373615053072	4.87403870574433	7.05173757100268e-07	-0.345755674319159	1
ENSG00000058799.14	YIPF1	1	53889688	1_34	0	0.073769541139408	19.7819701611125	1.38561961072061e-05	-2.05305405694624	2
ENSG00000116209.11	TMEM59	1	54053622	1_34	0	0.0178136467260615	6.33793459611517	1.07200789863156e-06	0.764261448612248	1
ENSG00000116221.15	MRPL37	1	54183963	1_34	0	0.0213735813957304	8.04738631062089	1.63316305221275e-06	-0.923174119926458	1
ENSG00000157216.15	SSBP3	1	54413433	1_34	0	0.0149612558661983	4.70277152746198	6.68065934623055e-07	-0.055891714139753	2
ENSG00000162396.5	PARS2	1	54764560	1_34	0	0.0247203521042614	9.41425195029692	2.20972315282829e-06	1.05290502203819	2
ENSG00000116133.11	DHCR24	1	54886940	1_34	0	0.0311975051008512	11.6051950381669	3.43771369945864e-06	-1.37531960197501	1
ENSG00000162600.11	OMA1	1	58546313	1_37	0	0.031893934694593	5.30931844205978	1.60784534138374e-06	-0.492433482752602	2
ENSG00000184292.6	TACSTD2	1	58577210	1_37	0	0.061776436328017	11.5790715107058	6.79194225031497e-06	-1.5153707933593	1
ENSG00000162601.9	MYSM1	1	58703297	1_37	0	0.0416812696223859	7.83825055034613	3.10211202792297e-06	1.07947563536377	1
ENSG00000172456.17	FGGY	1	59296555	1_37	0	0.0305864717240746	4.91467493541763	1.42732074237233e-06	0.297921386038999	1
ENSG00000134709.10	HOOK1	1	59813868	1_38	0	0.0205194348220459	7.02002740836354	1.36773386177948e-06	-0.98099502248846	2
ENSG00000134716.9	CYP2J2	1	59926822	1_38	0	0.0173205832047754	5.4302906337136	8.93064820328424e-07	-0.503013806578903	1
ENSG00000162604.12	TM2D1	1	61723869	1_39	0	0.0319946813333578	5.99621126056722	1.82159619902903e-06	-0.613348609551096	1
ENSG00000132849.19	PATJ	1	61742713	1_39	0	0.0388766931577794	7.83618291479562	2.89261929306237e-06	1.01251422825307	1
ENSG00000240563.1	L1TD1	1	62195833	1_39	0	0.0413501563890305	8.4198864690168	3.30583207307133e-06	1.12359243157985	1
ENSG00000162607.12	USP1	1	62436136	1_39	0	0.0444202721977306	9.09842638066784	3.83746915437322e-06	1.22283684151908	1
ENSG00000125703.14	ATG4C	1	62784304	1_39	0	0.049691283312228	10.1626484718532	4.79495475054063e-06	1.28517019212596	2
ENSG00000088035.15	ALG6	1	63366969	1_40	0	0.0258973362358641	6.95138668174882	1.70932222604642e-06	-0.37885291154538	1
ENSG00000203965.12	EFCAB7	1	63523814	1_40	0	0.0232175322880193	6.02553495178662	1.32833943196505e-06	0.229441988797293	1
ENSG00000079739.15	PGM1	1	63593801	1_40	0	0.039971013306096	11.4538450621847	4.34704222817132e-06	1.350333115829	1
ENSG00000185483.11	ROR1	1	63796888	1_40	0	0.0198949139148983	4.80018663008289	9.06770920269516e-07	0.117635186581415	1
ENSG00000162437.14	RAVER2	1	64745289	1_41	0	0.0164198890556725	5.28496671092497	8.23967100175757e-07	0.415077522682189	1
ENSG00000162434.11	JAK1	1	64966741	1_41	0	0.0197654564657508	6.89395339568365	1.29381621108737e-06	-0.667145796882811	1
ENSG00000162433.14	AK4	1	65147680	1_41	0	0.0190430749114127	6.84529156444422	1.23773144241414e-06	0.863407795732481	2
ENSG00000213625.8	LEPROT	1	65419674	1_41	0	0.035369719598943	13.3445384235478	4.4815946202758e-06	-1.74077856620261	1
ENSG00000116678.19	LEPR	1	65428659	1_41	0	0.018962231204584	6.78239492797181	1.22115251661634e-06	-0.904164548220495	1
ENSG00000184588.17	PDE4B	1	65792155	1_41	0	0.015505256886673	4.75121937243344	6.99489896261966e-07	0.357712457424432	1
ENSG00000162594.15	IL23R	1	67139451	1_42	0	0.021070982068329	4.76901730006951	9.54137735366371e-07	-0.0964919993836575	1
ENSG00000116704.7	SLC35D1	1	67054457	1_42	0	0.0529109041344518	13.2657575127254	6.66460836729426e-06	-1.39486748619358	1
ENSG00000172380.5	GNG12	1	67832765	1_42	0	0.023497208326272	6.60521058923235	1.4736703056846e-06	-1.56729982966275	2
ENSG00000024526.16	DEPDC1	1	68498179	1_43	0	0.0383022330719374	6.67912704580039	2.42907651897422e-06	0.41818197553767	1
ENSG00000066557.5	LRRC40	1	70204629	1_44	0	0.02551407806447	4.66124267132178	1.12922111503772e-06	0.189155392466909	1
ENSG00000118454.12	ANKRD13C	1	70355197	1_44	0	0.0337626714609893	7.30036116162386	2.34033779075251e-06	0.960974872444673	1
ENSG00000197568.13	HHLA3	1	70354325	1_44	0	0.0698687973874719	14.2106558555978	9.42746192215817e-06	1.88143390297457	2
ENSG00000116761.11	CTH	1	70411075	1_44	0	0.0277446907959877	5.4499048636797	1.43570828643103e-06	0.514473682155935	2
ENSG00000132485.13	ZRANB2	1	71078194	1_45	0	0.0559914958520438	14.4254762621992	7.66919229665093e-06	1.91016334201026	2
ENSG00000162620.15	LRRIQ3	1	74198025	1_47	0	0.014414194875312	4.93465335018253	6.75374152866957e-07	0.336003670034083	1
ENSG00000116783.14	TNNI3K	1	74234228	1_47	0	0.0181555632300009	7.0969050263276	1.22342152284322e-06	-0.725012692547712	1
ENSG00000162623.15	TYW3	1	74733800	1_47	0	0.0244847880161864	9.90494755674853	2.30274541140575e-06	1.17575938814678	1
ENSG00000137968.16	SLC44A5	1	75388518	1_47	0	0.0169933027351432	6.47667635151379	1.04502669969821e-06	0.611782624185236	1
ENSG00000137955.15	RABGGTB	1	75786061	1_47	0	0.0188460678501431	7.44699231373534	1.33259767963834e-06	0.865992020569128	2
ENSG00000057468.6	MSH4	1	75795152	1_47	0	0.019520482651574	7.77685127973477	1.44142397776196e-06	-1.04755801780513	1
ENSG00000142892.14	PIGK	1	77219918	1_48	0	0.0182647129102484	9.38441854636518	1.6274873296015e-06	-1.22816022583916	1
ENSG00000077254.14	USP33	1	77759973	1_48	0	0.0134476365785448	6.41078246195613	8.18567317386342e-07	0.744536409532699	1
ENSG00000162614.18	NEXN	1	77888397	1_48	0	0.0263084305348619	12.7789488626879	3.19218071424236e-06	1.5446041215971	2
ENSG00000162613.16	FUBP1	1	77979478	1_48	0	0.0127927077838168	5.96980046754228	7.25136376582933e-07	0.532300551003418	1
ENSG00000162616.8	DNAJB4	1	77979050	1_48	0	0.0261097289972908	12.6221465359315	3.12919752955112e-06	1.51749391530545	2
ENSG00000142875.19	PRKACB	1	84077863	1_51	0	0.0240137240236219	5.49498099183869	1.25291932103783e-06	-0.574625730269429	1
ENSG00000203943.8	SAMD13	1	84298566	1_51	0	0.0221710283607185	4.74476270023874	9.98844151919637e-07	0.192280361263543	1
ENSG00000171517.5	LPAR3	1	84926641	1_52	0	0.0255778288357058	7.38824185846779	1.7943294180737e-06	0.709546361477915	1
ENSG00000117133.10	RPF1	1	84479257	1_52	0	0.0920264731301694	19.5665798281104	1.70972040183152e-05	2.15895443164763	2
ENSG00000174021.10	GNG5	1	84506136	1_52	0	0.0466823562057448	13.0697474296967	5.79318449868227e-06	1.5155164475945	1
ENSG00000117151.12	CTBS	1	84574852	1_52	0	0.0191486112391515	4.66900292398876	8.48904478492968e-07	-0.0709019828796247	2
ENSG00000117155.16	SSX2IP	1	84691138	1_52	0	0.0423164985173523	12.138858050459	4.87736159720654e-06	1.45988165604301	1
ENSG00000153898.12	MCOLN2	1	84935252	1_52	0	0.0213570642914437	5.6934306200383	1.1545506351339e-06	0.492377611965954	2
ENSG00000162643.12	WDR63	1	84998363	1_52	0	0.0548948553122431	14.6101720605085	7.61525362567264e-06	1.64160102891651	1
ENSG00000055732.12	MCOLN3	1	85048087	1_52	0	0.0268945978246222	7.86054647099734	2.00731343188464e-06	0.765766274001616	2
ENSG00000097096.8	SYDE2	1	85200644	1_52	0	0.0195175000371385	4.84801825964296	8.98433283604223e-07	-0.0464306307393355	1
ENSG00000142867.12	BCL10	1	85307997	1_52	0	0.0265660942308925	7.74491326357923	1.95362706821564e-06	-1.19462513172208	1
ENSG00000153904.18	DDAH1	1	85576709	1_52	0	0.0279071983890044	8.20846006165153	2.17508045546562e-06	-0.983718787769394	1
ENSG00000117174.10	ZNHIT6	1	85707615	1_52	0	0.0293766268598278	8.6917435593273	2.42441090130528e-06	-1.19900377945098	2
ENSG00000171502.14	COL24A1	1	86156862	1_53	0	0.101580226886137	19.3517655333137	1.86649645219367e-05	-1.75363551512407	1
ENSG00000122417.15	ODF2L	1	86395404	1_53	0	0.0242534277045793	5.71548938208078	1.31620623753382e-06	0.504676842699273	1
ENSG00000016602.9	CLCA4	1	86546626	1_53	0	0.0239597195995354	5.6009709751287	1.27421422785488e-06	-0.995771681557443	2
ENSG00000097033.14	SH3GLB1	1	86708280	1_53	0	0.0218403039708889	4.73076780103278	9.8104224149955e-07	-0.144780489789374	1
ENSG00000183291.15	SELENOF	1	86914303	1_53	0	0.0242210726616942	5.70294021379023	1.31156430338129e-06	0.4310959322229	1
ENSG00000153936.16	HS2ST1	1	86914948	1_53	0	0.0441586439829964	11.3698295357049	4.76724068644059e-06	-1.61096989032353	1
ENSG00000065243.19	PKN2	1	88684130	1_54	0	0.0246854264632814	4.75992860291177	1.11567697352445e-06	-0.187350486444304	1
ENSG00000137947.11	GTF2B	1	88891179	1_54	0	0.026583919398997	5.45687131292755	1.37740013248984e-06	0.58888274841062	1
ENSG00000137944.17	KYAT3	1	88992630	1_54	0	0.0294682136023988	6.42672174665297	1.79821121929348e-06	-0.636543881247957	2
ENSG00000213516.9	RBMXL1	1	88993078	1_54	0	0.0294653767469515	6.42581473803362	1.79778434989531e-06	-0.636385156342408	1
ENSG00000117226.11	GBP3	1	89015900	1_54	0	0.0289072226254782	6.24566049983417	1.71428149520369e-06	-0.638028615954956	2
ENSG00000213512.1	GBP7	1	89176923	1_54	0	0.0252117088933822	4.95830226861898	1.18695069600466e-06	0.331831468325801	2
ENSG00000162654.8	GBP4	1	89199262	1_54	0	0.0247165626977371	4.77178124981607	1.11986583908701e-06	-0.145211792650204	1
ENSG00000197147.13	LRRC8B	1	89524974	1_54	0	0.0261401836865618	5.29848742047967	1.31509746132927e-06	-0.379681438698907	3
ENSG00000122482.20	ZNF644	1	91022402	1_55	0	0.0174432158583769	4.85037042724985	8.0333901475158e-07	0.167206527965415	1
ENSG00000097046.12	CDC7	1	91500849	1_56	0	0.378778860991213	31.2306210994008	0.000112321721719736	3.76742871824221	2
ENSG00000284413.1	BTBD8	1	92080411	1_56	0	0.0261101337843774	4.69994241763277	1.1651961232008e-06	0.223846220718612	1
ENSG00000162676.11	GFI1	1	92487304	1_56	0	0.34026206096499	18.9676505439167	6.12808054248733e-05	-3.94828939838327	1
ENSG00000067208.14	EVI5	1	92792062	1_56	0	0.0279274639821683	6.5842656630432	1.74596785120935e-06	-1.53137414397168	2
ENSG00000122406.12	RPL5	1	92831623	1_56	0	0.0267333860963658	5.49273764982878	1.39424862149792e-06	1.02843052590042	1
ENSG00000154511.11	FAM69A	1	92960610	1_56	0	0.0310740735418856	6.59578366082365	1.94608582144364e-06	0.937356554037124	1
ENSG00000117500.12	TMED5	1	93180650	1_57	0	0.0344461794157606	6.05213923393407	1.97946290189006e-06	-0.699646319675296	1
ENSG00000122483.17	CCDC18	1	93179181	1_57	0	0.0949567672158889	15.7292197952309	1.41817719913338e-05	-1.92642515035117	1
ENSG00000117505.12	DR1	1	93346012	1_57	0	0.0444213621542727	8.45794260408709	3.56741802442322e-06	1.12101595793857	1
ENSG00000137936.16	BCAR3	1	93847253	1_57	0	0.0331683303771863	5.69534796520692	1.79366473843995e-06	0.686998480556737	2
ENSG00000067334.13	DNTTIP2	1	93879160	1_57	0	0.0297107994234693	4.65737693443483	1.3138721960015e-06	-0.0985150125556626	1
ENSG00000023909.9	GCLM	1	93909753	1_57	0	0.0312091136274515	5.12108398740803	1.51754203515771e-06	0.375275605940247	1
ENSG00000172339.9	ALG14	1	95073027	1_58	0	0.0894000892751818	21.7894137802768	1.84961311191878e-05	2.73688472442837	2
ENSG00000122481.16	RWDD3	1	95232272	1_58	0	0.067423661538827	17.3192507385389	1.10876326924298e-05	1.59023810841912	1
ENSG00000117569.18	PTBP2	1	96721522	1_59	0	0.00920978495389146	15.3458367425401	1.3419534774333e-06	-3.18288864196539	1
ENSG00000188641.12	DPYD	1	97921165	1_60	0	0.00761843003437512	35.9853864334456	2.60308920415463e-06	-6.06225167207384	2
ENSG00000162627.16	SNX7	1	98661649	1_60	0	0.123645330577607	29.1436388024623	3.42151850012802e-05	2.82506032916867	1
ENSG00000156869.12	FRRS1	1	99763817	1_61	0	0.0340636017395038	5.03141346416496	1.62733876858744e-06	0.365833863292556	1
ENSG00000117620.14	SLC35A3	1	99968379	1_61	0	0.0466098612773268	7.99878557620628	3.53996739488081e-06	-1.01931341777866	1
ENSG00000156875.13	MFSD14A	1	100038319	1_61	0	0.0548718760838806	9.54982023337575	4.97556497910262e-06	-1.4166770960743	2
ENSG00000156876.9	SASS6	1	100133311	1_61	0	0.0609678640811526	10.5542445836879	6.10977942286717e-06	1.52046736774507	1
ENSG00000122435.9	TRMT13	1	100132743	1_61	0	0.117091177748278	16.8539959012915	1.87380526581104e-05	-2.06357890908517	1
ENSG00000122477.12	LRRC39	1	100178174	1_61	0	0.0363032386316989	5.6327517365453	1.94161615720884e-06	-0.394848482619767	2
ENSG00000137992.14	DBT	1	100250235	1_61	0	0.0421809447024054	7.05217785872474	2.82446993192423e-06	-0.57020056525842	1
ENSG00000079335.18	CDC14A	1	100342807	1_61	0	0.0374058464408198	5.9155098339174	2.10101456984251e-06	0.585467992255021	2
ENSG00000162692.10	VCAM1	1	100721663	1_62	0	0.0270759791368228	4.72754872505452	1.21539538016188e-06	0.286810542933191	1
ENSG00000162694.13	EXTL2	1	100895622	1_62	0	0.117899791235348	18.781582412074	2.10253199401148e-05	-1.86578168561671	1
ENSG00000162695.11	SLC30A7	1	100895622	1_62	0	0.0581633174909487	11.9649936548315	6.60783270403114e-06	1.5260897075031	2
ENSG00000170989.8	S1PR1	1	101235876	1_62	0	0.0269375982564657	4.67932622022631	1.19684963473862e-06	0.261402220991875	2
ENSG00000185946.15	RNPC3	1	103529760	1_65	0	0.0211103239981995	8.49211898739602	1.70219129925741e-06	-1.27724673948245	1
ENSG00000240038.6	AMY2B	1	103554070	1_65	0	0.02357431598797	9.81351863888099	2.19665194313236e-06	1.63388131019795	1
ENSG00000198890.7	PRMT6	1	107056380	1_66	0	0.109767076226997	22.6247372965282	2.35805015614025e-05	-2.46251615716664	1
ENSG00000162631.18	NTNG1	1	107164762	1_66	0	0.0169520298499426	4.871769468475	7.84162075349201e-07	-0.30419704248679	1
ENSG00000134215.15	VAV3	1	107965542	1_67	0	0.0264092095616907	5.51786326058549	1.3836419907476e-06	0.585174845968587	1
ENSG00000162636.15	FAM102B	1	108538346	1_67	0	0.0358872960874388	8.40880654702008	2.86531580826548e-06	-1.05622604155136	1
ENSG00000162639.15	HENMT1	1	108662004	1_67	0	0.0274966531250832	5.89762747622022	1.53976544346253e-06	0.542351754959578	1
ENSG00000121957.12	GPSM2	1	108865795	1_67	0	0.0258432721317983	5.31405817533952	1.30398081571533e-06	0.462075345879678	1
ENSG00000121940.15	CLCC1	1	108963213	1_67	0	0.0285207423839582	6.24192782644281	1.69035127439978e-06	-0.60965135287516	1
ENSG00000197780.9	TAF13	1	109075155	1_67	0	0.0319771246272285	7.31994760234455	2.22251539855442e-06	0.929365761284068	2
ENSG00000215717.5	TMEM167B	1	109089398	1_67	0	0.0295702492482746	6.58232346458465	1.84812610836262e-06	0.660138088114515	1
ENSG00000031698.12	SARS	1	109213564	1_67	0	0.0258810669669569	5.32780555537863	1.3092661498099e-06	0.552246012411553	2
ENSG00000134222.16	PSRC1	1	109282969	1_67	0	0.0577604373054059	12.9237041172714	7.08785584059013e-06	1.56235862461268	2
ENSG00000134243.11	SORT1	1	109394750	1_67	0	0.0305755058299488	6.89735725726896	2.00241351934965e-06	-0.942224942823314	1
ENSG00000162650.16	ATXN7L2	1	109483259	1_67	0	0.0241168685859007	4.66389685887402	1.06799015974154e-06	0.0864776453288915	1
ENSG00000174151.14	CYB561D1	1	109494012	1_67	0	0.0300622734850428	6.73781666637636	1.92326181010545e-06	-0.924836551116725	1
ENSG00000181754.6	AMIGO1	1	109509517	1_67	0	0.0665000270631316	14.2695563409945	9.01010162417645e-06	-1.59799417682512	1
ENSG00000156097.12	GPR61	1	109539929	1_67	0	0.135036639584546	21.141273806007	2.71069197221745e-05	-2.26336990202618	1
ENSG00000168765.16	GSTM4	1	109657738	1_67	0	0.0290619044687955	6.41896407911783	1.77127671296409e-06	-0.765140162202557	1
ENSG00000213366.12	GSTM2	1	109667893	1_67	0	0.0366914936413161	8.61818909933067	3.00247090276829e-06	-0.989674547805787	2
ENSG00000134184.12	GSTM1	1	109669671	1_67	0	0.0245027255525657	4.81311973814463	1.11979483084938e-06	-0.228076590038664	1
ENSG00000134201.10	GSTM5	1	109711919	1_67	0	0.0415871968666199	9.80291761799856	3.87090397507513e-06	-1.11560510533073	2
ENSG00000134202.10	GSTM3	1	109741163	1_67	0	0.035754509803255	8.37378968234668	2.84282596790539e-06	1.00540310784439	1
ENSG00000168710.17	AHCYL1	1	109984850	1_68	0	0.0461313633558951	14.5680179773263	6.38107949910985e-06	1.69905233830182	1
ENSG00000143093.14	STRIP1	1	110034040	1_68	0	0.108772210756465	22.8014807171033	2.35493217315201e-05	-2.54416600744336	1
ENSG00000116396.14	KCNC4	1	110209228	1_68	0	0.0636223717121853	17.6285687075289	1.0649379508386e-05	-2.11547038718284	2
ENSG00000134248.13	LAMTOR5	1	110407817	1_68	0	0.0161556521833203	4.68653925129372	7.18909380043104e-07	0.491297187386274	1
ENSG00000177272.8	KCNA3	1	110675201	1_68	0	0.0163322138520102	4.78841472964633	7.42564550947601e-07	-0.496906465799682	1
ENSG00000143119.12	CD53	1	110871640	1_68	0	0.019688303538678	6.54068852165331	1.22272603891317e-06	-0.871808822768065	1
ENSG00000156171.14	DRAM2	1	111157405	1_68	0	0.0189486840507227	6.18148413587036	1.11216496567692e-06	0.348841018611342	1
ENSG00000064886.13	CHI3L2	1	111219860	1_69	0	0.0203290988701513	9.64662218594892	1.86204766688648e-06	-1.19770994835188	1
ENSG00000134216.18	CHIA	1	111291315	1_69	0	0.0167932461404323	7.85456436378036	1.25243199345631e-06	0.931106669117983	1
ENSG00000085465.12	OVGP1	1	111427097	1_69	0	0.0120071639570633	4.71366712287668	5.37398868032047e-07	0.14460164482769	1
ENSG00000121933.18	TMIGD3	1	111563720	1_69	0	0.0135988180620639	5.8784084753348	7.59028915765324e-07	0.670513105713942	1
ENSG00000143079.14	CTTNBP2NL	1	112396295	1_69	0	0.0696019762186282	21.293685325839	1.40724527588446e-05	2.73038775265447	2
ENSG00000134245.17	WNT2B	1	112468623	1_69	0	0.0212910942303783	10.0806731225906	2.03790958201559e-06	1.76857289908015	1
ENSG00000116489.12	CAPZA1	1	112626827	1_69	0	0.012119546383204	4.8008186165306	5.52457736572968e-07	-0.147339844941668	1
ENSG00000007341.18	ST7L	1	112620907	1_69	0	0.0545808603464852	18.9712984228879	9.8318406142458e-06	2.62824830853193	1
ENSG00000155363.18	MOV10	1	112673015	1_69	0	0.235182217793064	33.3256133670274	7.4418348819496e-05	3.50310823705693	2
ENSG00000155380.11	SLC16A1	1	112956760	1_70	0	0.0443793541654148	8.60049223177308	3.62411259946786e-06	0.965857307932725	1
ENSG00000116793.15	PHTF1	1	113758270	1_70	0	0.035069298613192	6.37294892584036	2.12209545307466e-06	0.746127198085728	1
ENSG00000134242.15	PTPN22	1	113871109	1_70	0	0.0400265714782327	7.62276940032281	2.89706720849338e-06	-0.986135282365939	1
ENSG00000188761.11	BCL2L15	1	113886718	1_70	0	0.0387527434480592	7.31680227455455	2.69228585242778e-06	0.895436376734345	1
ENSG00000116774.11	OLFML3	1	113979663	1_70	0	0.0298658298590033	4.85796140748577	1.37760922973826e-06	-0.36426335041531	1
ENSG00000197323.11	TRIM33	1	114498310	1_71	0	0.155885087007813	27.1799709338513	4.02300853974937e-05	2.99192127494363	2
ENSG00000116752.5	BCAS2	1	114581126	1_71	0	0.015498270980787	6.31870147739842	9.29840556632483e-07	0.972592245781375	1
ENSG00000175984.14	DENND2C	1	114669904	1_71	0	0.0918267814520526	20.8990347957413	1.82218718618601e-05	-1.84485964080768	1
ENSG00000213281.4	NRAS	1	114716596	1_71	0	0.0147287420528706	4.89953394981217	6.85200741811141e-07	0.272784804344052	1
ENSG00000009307.15	CSDE1	1	114757749	1_71	0	0.151671958713727	20.7925960448738	2.99441099229885e-05	-3.92573564038365	1
ENSG00000134198.9	TSPAN2	1	115089303	1_71	0	0.016702651741405	5.86596191621179	9.30297945411328e-07	0.420670144816158	1
ENSG00000173218.14	VANGL1	1	115641162	1_72	0	0.0447852306748142	17.0976879262301	7.2705890520348e-06	1.82515636940098	1
ENSG00000118729.11	CASQ2	1	115767809	1_72	0	0.0138627387338193	6.06355045717575	7.98129624443666e-07	0.792862022384207	1
ENSG00000163393.12	SLC22A15	1	115976190	1_72	0	0.0171237121896826	8.04242982968751	1.30762313858302e-06	-0.97640650760908	1
ENSG00000116815.15	CD58	1	116571486	1_72	0	0.0164869674116261	7.68727567730432	1.20340173166887e-06	-0.839569823619215	1
ENSG00000134247.9	PTGFRN	1	116909755	1_72	0	0.0384426569927885	15.6516745372406	5.71309705461462e-06	-1.60834791289649	1
ENSG00000134256.12	CD101	1	117001393	1_72	0	0.0122803401178515	4.92932694350793	5.74771752391488e-07	-0.269127572104227	2
ENSG00000116830.11	TTF2	1	117060566	1_72	0	0.013455851861404	5.78471444228434	7.39078415806437e-07	-0.491026935188808	1
ENSG00000134253.9	TRIM45	1	117122142	1_72	0	0.0140688578358062	6.20171057703497	8.28452728376162e-07	-0.650738723817758	2
ENSG00000198162.12	MAN1A2	1	117367233	1_72	0	0.0242145891571902	11.2947381750408	2.59687275248908e-06	1.47785713649878	2
ENSG00000183508.4	FAM46C	1	117605765	1_72	0	0.0330209526015296	14.2157059033095	4.45713126749907e-06	1.56227220581936	1
ENSG00000092607.13	TBX15	1	118989585	1_73	0	0.0282868613903267	12.4513539720353	3.34425002306212e-06	1.58030736626357	1
ENSG00000143067.4	ZNF697	1	119647482	1_73	0	0.0253950013038876	11.4743016077912	2.76676260744656e-06	-1.34010771187393	1
ENSG00000198483.12	ANKRD35	1	145878094	1_73	0	0.0171824347233497	7.77243972554282	1.26805900439915e-06	-0.896735084994695	1
ENSG00000265241.6	RBM8A	1	145927840	1_73	0	0.0218955784517357	10.0357382120893	2.08642675842575e-06	1.25287619097172	1
ENSG00000272031.2	ANKRD34A	1	145963899	1_73	0	0.0127340962517734	4.99617401290962	6.040919953949e-07	0.439151618238223	1
ENSG00000121851.12	POLR3GL	1	145963899	1_73	0	0.0127340962517734	4.99617401290962	6.040919953949e-07	0.439151618238223	1
ENSG00000168509.19	HFE2	1	146036954	1_73	0	0.0517840164968432	18.1500979440427	8.92425768960317e-06	-1.93138917103151	1
ENSG00000131791.7	PRKAB2	1	147172620	1_73	0	0.0495994656662817	18.1334385127032	8.53993487269463e-06	-2.65915800220312	2
ENSG00000116128.10	BCL9	1	147541592	1_73	0	0.049583808379169	17.510490218588	8.243954420173e-06	1.67517173343513	1
ENSG00000162836.11	ACP6	1	147670575	1_73	0	0.0166194713660476	7.57205902150772	1.19489183320961e-06	-1.00938073015996	1
ENSG00000244094.1	SPRR2F	1	153112830	1_74	0	0.0377809488745546	5.94167361119283	2.13146914044861e-06	-0.492387402885134	1
ENSG00000186226.8	LCE1E	1	152786180	1_74	0	0.0446681412238291	7.527009324769	3.19240315531875e-06	-0.98457103283771	2
ENSG00000143376.12	SNX27	1	151616339	1_74	0	0.108193948908759	16.0143298878336	1.64516377987835e-05	1.98603633749607	1
ENSG00000143450.16	OAZ3	1	151762965	1_74	0	0.058658456222754	10.1177549660098	5.63523696563017e-06	1.2882415600097	3
ENSG00000182134.15	TDRKH	1	151791291	1_74	0	0.0457738341913199	7.7589086017391	3.37221553620095e-06	-1.07920074712325	1
ENSG00000159445.12	THEM4	1	151910350	1_74	0	0.0348673741609199	5.18343715417338	1.71606793420096e-06	-0.572821374093562	1
ENSG00000197747.8	S100A10	1	151994269	1_74	0	0.0329907801115934	4.66125275075475	1.46013373349959e-06	0.198958881538221	2
ENSG00000143631.10	FLG	1	152325041	1_74	0	0.044000349314742	7.38421093539794	3.08501738137115e-06	1.26992736734101	1
ENSG00000143536.7	CRNN	1	152414760	1_74	0	0.147915911061754	19.0902299536406	2.68116443150376e-05	-2.45783448718072	1
ENSG00000163207.6	IVL	1	152908247	1_74	0	0.067617445724131	11.4759989530196	7.36794979334954e-06	1.51008054804408	2
ENSG00000169474.4	SPRR1A	1	152985356	1_74	0	0.033349967764523	4.7634301696433	1.50838643542567e-06	-0.288487700785776	1
ENSG00000163209.14	SPRR3	1	153001778	1_74	0	0.052399120864316	9.04293062823556	4.49915128426803e-06	-1.18633432191615	1
ENSG00000169469.8	SPRR1B	1	153030819	1_74	0	0.033099197115497	4.69220917547413	1.47466108743199e-06	-0.0399718376501052	1
ENSG00000163216.6	SPRR2D	1	153042265	1_74	0	0.0336901613639099	4.8592067547181	1.55441101869627e-06	-0.083937417531488	1
ENSG00000241794.1	SPRR2A	1	153057485	1_74	0	0.0427456832417789	7.11007646428299	2.88578473164196e-06	-0.945133258252797	2
ENSG00000203785.8	SPRR2E	1	153106201	1_74	0	0.0340263026271904	4.95291194399502	1.6001944652595e-06	0.444604861423373	2
ENSG00000159527.3	PGLYRP3	1	153311016	1_75	0	0.0211515949616998	4.83514390306632	9.71068624728831e-07	0.318363434767067	1
ENSG00000203782.5	LOR	1	153259400	1_75	0	0.0209653407160684	4.73669362503903	9.4291949824885e-07	0.271778799814668	1
ENSG00000163220.10	S100A9	1	153357702	1_75	0	0.0480697906186064	12.5300015811483	5.7190086448338e-06	1.38096411874205	1
ENSG00000143546.9	S100A8	1	153391654	1_75	0	0.0227175440200829	5.41080400716744	1.16713361644607e-06	0.358916544507465	1
ENSG00000197956.9	S100A6	1	153535924	1_75	0	0.0388477216939223	11.1307613161431	4.1057057468904e-06	1.43515058695165	2
ENSG00000196420.7	S100A5	1	153541765	1_75	0	0.0216628208096786	4.99105495736247	1.02660826442395e-06	0.250805432491062	1
ENSG00000188015.9	S100A3	1	153549456	1_75	0	0.0210114239793955	4.74476611679373	9.46602599394434e-07	0.173155433121186	1
ENSG00000196154.11	S100A4	1	153549456	1_75	0	0.0213864523051955	4.85667767583904	9.86223679485362e-07	0.0332297447064661	2
ENSG00000196754.10	S100A2	1	153567710	1_75	0	0.0252573401409928	6.39100329595784	1.53268903784931e-06	-0.638499522438334	1
ENSG00000188643.10	S100A16	1	153613108	1_75	0	0.0241470636242606	5.8354426515326	1.33793658237226e-06	-0.500778388958421	1
ENSG00000189334.8	S100A14	1	153616367	1_75	0	0.0219792164559065	5.23638296365747	1.09280079952381e-06	-0.688355798896155	1
ENSG00000160678.11	S100A1	1	153631636	1_75	0	0.0225803108965539	5.33801423476539	1.14447692693778e-06	-0.588152282711796	1
ENSG00000189171.14	S100A13	1	153631636	1_75	0	0.0225803108965539	5.3380142347654	1.14447692693778e-06	-0.588152282711796	1
ENSG00000160679.12	CHTOP	1	153633911	1_75	0	0.0221063390878253	5.20768266218714	1.09309708494367e-06	0.644016951845577	1
ENSG00000169418.9	NPR1	1	153678582	1_75	0	0.0773131048244258	18.069629507182	1.32647710764285e-05	-2.60039888095979	1
ENSG00000143554.13	SLC27A3	1	153774305	1_75	0	0.0241286691689532	5.88066138286372	1.34727713213086e-06	-0.458025553585302	2
ENSG00000143614.9	GATAD2B	1	153923736	1_75	0	0.0409032732949333	14.7642920031815	5.73413728719052e-06	3.38146069677878	1
ENSG00000143570.17	SLC39A1	1	153968263	1_75	0	0.218947121830682	18.911706207538	3.93158210661794e-05	4.20896415805825	1
ENSG00000143578.15	CREB3L4	1	153968263	1_75	0	0.218947121830683	18.911706207538	3.93158210661796e-05	4.20896415805825	1
ENSG00000143545.8	RAB13	1	153989308	1_75	0	0.0223790120471422	6.00903054447566	1.27685834279483e-06	1.11428604394447	1
ENSG00000143549.19	TPM3	1	154189190	1_75	0	0.0280768906183473	11.2070687779556	2.98771002327194e-06	2.82912145002447	2
ENSG00000143612.19	C1orf43	1	154219315	1_75	0	0.0291563227464591	11.0502419766292	3.05915818280893e-06	2.66157139681626	1
ENSG00000143515.16	ATP8B2	1	154325898	1_75	0	0.282245252522504	30.2187797409414	8.09843247963685e-05	-3.57080963749234	1
ENSG00000160712.12	IL6R	1	154405422	1_75	0	0.0309682081809851	8.00299075944746	2.35323766031513e-06	-1.05962414210473	1
ENSG00000169291.9	SHE	1	154502424	1_75	0	0.0208367880215831	4.69690330240308	9.29265448166948e-07	-0.400238390959991	1
ENSG00000163239.12	TDRD10	1	154502081	1_75	0	0.0825461163455122	18.1785837110163	1.42480059059817e-05	-2.74997608262456	2
ENSG00000160714.9	UBE2Q1	1	154559434	1_75	0	0.0334336725531201	9.28268747900525	2.94683087018372e-06	-1.55999651266237	1
ENSG00000163344.5	PMVK	1	154936792	1_76	1	0.396693122458292	24.715406822187	9.3093601332349e-05	-4.42591706807242	1
ENSG00000160691.18	SHC1	1	154974220	1_76	0	0.00984294471286962	5.4279860442971	5.07295681044496e-07	1.03576122438433	1
ENSG00000143537.13	ADAM15	1	155061442	1_76	0	0.010718572363819	5.92483498544018	6.02990680938938e-07	-0.599379908715271	1
ENSG00000169242.11	EFNA1	1	155127376	1_76	0	0.0121618627536377	6.8235409241591	7.87965667914821e-07	0.488390815783192	2
ENSG00000169241.17	SLC50A1	1	155135691	1_76	0	0.0104361959729058	5.42783663296849	5.37856461484042e-07	0.676592437631155	1
ENSG00000185499.16	MUC1	1	155192276	1_76	0	0.0221791033439372	11.7911508898183	2.48311925909376e-06	2.21489756356228	1
ENSG00000177628.15	GBA	1	155244216	1_76	0	0.0172275753993483	8.73986412516646	1.42963850620373e-06	-1.30943512893191	2
ENSG00000160767.20	FAM189B	1	155255194	1_76	0	0.0132851174110984	8.69169764175063	1.09639590262276e-06	-2.00890655599013	1
ENSG00000116521.10	SCAMP3	1	155262283	1_76	0	0.0237995527690374	10.4096982735475	2.35236297091714e-06	2.00810481914978	1
ENSG00000143630.9	HCN3	1	155277916	1_76	0	0.043576537601567	13.9579101860367	5.77524637821762e-06	2.4657281410912	1
ENSG00000163374.19	YY1AP1	1	155689149	1_76	0	0.133885755013564	20.4125834278248	2.59495446553456e-05	-3.08246156948678	1
ENSG00000116580.18	GON4L	1	155859720	1_76	0	0.0881872809708717	16.9612857778375	1.42024124510284e-05	-2.67224451535059	1
ENSG00000132718.8	SYT11	1	155859720	1_76	0	0.0881872809708717	16.9612857778375	1.42024124510284e-05	-2.67224451535059	1
ENSG00000143622.10	RIT1	1	155911161	1_76	0	0.161022319513721	22.1423966618164	3.3853852808433e-05	-2.98855337622138	1
ENSG00000132680.10	KIAA0907	1	155934601	1_76	0	0.0462817280788043	14.9676520226035	6.57749673264115e-06	-1.92914447750278	1
ENSG00000163479.13	SSR2	1	156020665	1_76	0	0.0108852949126067	6.77064764086287	6.99790124386498e-07	0.755815036660424	2
ENSG00000132698.14	RAB25	1	156061029	1_76	0	0.0882113983276157	22.6757714571125	1.89925891907303e-05	2.83660292773841	1
ENSG00000196189.12	SEMA4A	1	156182924	1_76	0	0.0101986878760687	5.26423440786173	5.09773102719793e-07	-0.924241324115674	1
ENSG00000160785.13	SLC25A44	1	156193927	1_76	0	0.0103470524687218	5.37010997167347	5.27590816761727e-07	0.873671212436118	2
ENSG00000160783.19	PMF1	1	156236330	1_76	0	0.0105988700790456	5.61933119201192	5.65511700139224e-07	0.848035724119427	1
ENSG00000242252.1	BGLAP	1	156238425	1_76	0	0.0592175241738744	22.4124573765189	1.26019316402698e-05	2.69149650201972	1
ENSG00000160781.15	PAQR6	1	156171141	1_76	0	0.016182078357639	9.80480583176709	1.50650540506932e-06	1.60904563071704	3
ENSG00000198952.8	SMG5	1	156282346	1_76	0	0.0240606272490763	13.2623169206247	3.02986824556361e-06	-1.79342225977814	1
ENSG00000198715.11	GLMP	1	156294209	1_76	0	0.0228250166004165	12.7615965272744	2.76575374183763e-06	-1.75121930804708	1
ENSG00000163467.11	TSACC	1	156337127	1_76	0	0.023385162031244	12.9913782532696	2.88464920964972e-06	-1.77084628867404	1
ENSG00000187862.11	TTC24	1	156582056	1_77	0	0.0643235707535268	13.4646859826388	8.22363396075018e-06	1.60244806377407	1
ENSG00000163382.11	NAXE	1	156592216	1_77	0	0.02740696848846	5.38033582569976	1.4001281303508e-06	0.402395585274826	1
ENSG00000132702.12	HAPLN2	1	156618957	1_77	0	0.0508590863323692	11.2257746411237	5.42103573577766e-06	-1.38970597293313	1
ENSG00000132688.10	NES	1	156677793	1_77	0	0.0732686950586001	14.7119773732183	1.0234977723346e-05	-1.69344052594031	2
ENSG00000143320.8	CRABP2	1	156685423	1_77	0	0.0265641676568806	5.08636958238873	1.2829257520218e-06	0.371738618888799	1
ENSG00000143303.11	RRNAD1	1	156728106	1_77	0	0.0261390873398636	4.93459417582665	1.22472690469545e-06	-0.287041851337937	1
ENSG00000143314.12	MRPL24	1	156737905	1_77	0	0.0260022769765582	4.88522634202504	1.20612818738025e-06	-0.363787612058398	1
ENSG00000143294.14	PRCC	1	156750590	1_77	0	0.0425932635753382	9.54277919369636	3.85934132283525e-06	-1.18350290545626	1
ENSG00000198400.11	NTRK1	1	156815564	1_77	0	0.0287989734901479	5.84682024205363	1.59880002613573e-06	-0.552086083977801	1
ENSG00000187800.13	PEAR1	1	156893825	1_77	0	0.0275415897667035	5.42645847160576	1.41906695067338e-06	-0.323053377012393	1
ENSG00000143297.18	FCRL5	1	157552226	1_77	0	0.0551414100202072	11.9949966781156	6.28022778650369e-06	-1.56308990246269	1
ENSG00000163534.14	FCRL1	1	157829133	1_77	0	0.0264025320479809	5.02894333566422	1.26072312033417e-06	0.279877681933687	1
ENSG00000158473.6	CD1D	1	158180266	1_78	0	0.0189591094302123	4.95420380337789	8.91844623405452e-07	-0.381136142767811	1
ENSG00000163564.14	PYHIN1	1	158930675	1_78	0	0.0844477022097333	19.1146787941441	1.53268263985509e-05	-1.97503216261396	1
ENSG00000163565.18	IFI16	1	158999863	1_78	0	0.0294419557786897	9.09117304695782	2.54146408804713e-06	-1.06962454384241	2
ENSG00000163568.14	AIM2	1	159147011	1_78	0	0.0369454521011505	11.2331868544886	3.94059103738945e-06	-1.41643154936149	1
ENSG00000213088.9	ACKR1	1	159203354	1_78	0	0.0325981153974655	10.0510263474894	3.11100207693296e-06	-1.64485630633155	1
ENSG00000158716.8	DUSP23	1	159780839	1_78	0	0.0413858655926453	12.3067744397849	4.83608227315312e-06	1.33061715272476	1
ENSG00000158714.10	SLAMF8	1	159826512	1_78	0	0.159492866605597	25.3439194624563	3.83806601539009e-05	-2.5088285379653	1
ENSG00000243284.1	VSIG8	1	159862203	1_78	0	0.0183902872350613	4.66848923073374	8.15196432774871e-07	-0.0565328409484878	2
ENSG00000158710.14	TAGLN2	1	159925332	1_78	0	0.018383459049349	4.6650065457573	8.14285846663195e-07	-0.0671936825477537	1
ENSG00000162729.13	IGSF8	1	160098278	1_79	0	0.0993609783009053	24.5902161628499	2.31993385230587e-05	2.53516301608646	1
ENSG00000132681.16	ATP1A4	1	160151660	1_79	0	0.0122268461579953	4.74715750503286	5.51119129700617e-07	0.240481455393492	2
ENSG00000162735.18	PEX19	1	160285766	1_79	0	0.28017078072178	35.0332253779247	9.31966625395017e-05	3.610602344821	2
ENSG00000162736.15	NCSTN	1	160326486	1_79	0	0.0121390752007166	4.67976550510924	5.39395216280603e-07	0.3035074597194	2
ENSG00000171786.5	NHLH1	1	160367549	1_79	0	0.029475462302223	13.0031939300947	3.63921791616819e-06	1.18478765011353	1
ENSG00000162739.13	SLAMF6	1	160499073	1_79	0	0.0122707660880393	4.78069880215547	5.57006748500916e-07	0.136069105664087	2
ENSG00000066294.14	CD84	1	160577671	1_79	0	0.0126392636545997	5.0575052854779	6.06953633165145e-07	0.184743237057578	2
ENSG00000117091.9	CD48	1	160711718	1_79	0	0.012222345215237	4.74370711872958	5.50515828301811e-07	0.147957439253608	1
ENSG00000026751.16	SLAMF7	1	160740367	1_79	0	0.0121998260244471	4.72645678451592	5.47503280380959e-07	-0.191684245649799	1
ENSG00000122223.12	CD244	1	160855916	1_79	0	0.0161747314443731	7.36678220767966	1.13138992212542e-06	-0.94544487197665	2
ENSG00000179914.4	ITLN1	1	160884736	1_79	0	0.0609789853480061	19.8925000505199	1.15177317183754e-05	-2.28130612101717	1
ENSG00000158769.17	F11R	1	161021088	1_79	0	0.0155367294581644	6.9897638314088	1.03114443518735e-06	-0.725595041348878	2
ENSG00000215845.10	TSTD1	1	161038782	1_79	0	0.0127150433711771	5.11344577393448	6.17346368063761e-07	-0.327358483440426	2
ENSG00000162755.13	KLHDC9	1	161098329	1_79	0	0.019266310114912	9.00664484863152	1.64762730728469e-06	1.07716472410611	2
ENSG00000158793.13	NIT1	1	161118210	1_79	0	0.0221792731831857	10.3283586560829	2.17508391886651e-06	1.23246284750383	1
ENSG00000143222.11	UFC1	1	161152958	1_79	0	0.0455072643319537	17.1080430420568	7.39228087238003e-06	1.78002276916959	1
ENSG00000143224.17	PPOX	1	161165947	1_79	0	0.0201519807838627	9.4283823821953	1.80406559741838e-06	1.1328248117108	2
ENSG00000158850.14	B4GALT3	1	161177981	1_79	0	0.0158711603360689	7.18927074987047	1.08340519921195e-06	-0.819237444421456	1
ENSG00000158864.12	NDUFS2	1	161196933	1_79	0	0.0382919177068144	15.4732297611763	5.62581553650463e-06	-1.70490480220991	2
ENSG00000158859.9	ADAMTS4	1	161174129	1_79	0	0.0208641644951433	9.75437493081518	1.93240360720703e-06	-1.16744322351878	1
ENSG00000158869.10	FCER1G	1	161215186	1_79	0	0.0196719072076917	9.2021181913659	1.71882503631632e-06	-1.17406457424975	2
ENSG00000158874.11	APOA2	1	161223893	1_79	0	0.0131408607854564	5.42168484753834	6.76480808637837e-07	0.411654423662765	1
ENSG00000158882.14	TOMM40L	1	161226376	1_79	0	0.0260124482249734	11.8269024222945	2.92112162139186e-06	-1.38614515632016	1
ENSG00000158887.15	MPZ	1	161310092	1_79	0	0.0127679270996217	5.15228125975834	6.2462211133274e-07	0.341922904779069	1
ENSG00000143252.14	SDHC	1	161314507	1_79	0	0.0291201990972175	12.8892858752357	3.56385965274518e-06	1.50811724202261	1
ENSG00000143226.13	FCGR2A	1	161505171	1_79	0	0.0127640339489425	5.14943933551997	6.24087226272782e-07	-0.2260839472291	1
ENSG00000162746.14	FCRLB	1	161721576	1_79	0	0.0122871922748	4.79321046587347	5.59212087276354e-07	0.178921992084768	2
ENSG00000081721.11	DUSP12	1	161749589	1_79	0	0.0130936753805014	5.38802627263942	6.69867135300267e-07	0.368669513910761	1
ENSG00000118217.5	ATF6	1	161766482	1_79	0	0.0154452633377038	6.93445463403316	1.0169627027289e-06	0.802951375607702	2
ENSG00000162733.16	DDR2	1	162631124	1_80	0	0.00842579258633813	5.08904244246187	4.07140432625528e-07	-0.281058741007541	1
ENSG00000132196.13	HSD17B7	1	162790761	1_80	0	0.0389537392654398	19.2659325166686	7.12584849655203e-06	2.04744206441935	2
ENSG00000143228.12	NUF2	1	163266611	1_80	0	0.00827260075708758	4.89412535445864	3.84427591794148e-07	0.302839476555541	2
ENSG00000143198.12	MGST3	1	165630223	1_81	0	0.182714124562482	23.3395767761178	4.04913722089975e-05	-2.87263764907233	1
ENSG00000143149.12	ALDH9A1	1	165698544	1_81	0	0.0263914081375628	4.69287108698837	1.17597634016671e-06	-0.296837200088459	1
ENSG00000188859.6	FAM78B	1	166167240	1_81	0	0.030380399975673	6.01836435873077	1.73607850906375e-06	-0.650454355251058	1
ENSG00000143195.12	ILDR2	1	166974886	1_82	0	0.0141275603052241	6.39396291773222	8.57698557792861e-07	-0.200964630897859	1
ENSG00000143194.12	MAEL	1	166975691	1_82	0	0.0217318523539455	11.7627239970492	2.4271803602811e-06	1.99801822130101	1
ENSG00000143157.11	POGK	1	166839016	1_82	0	0.027010178308556	13.8181234735017	3.54383845979722e-06	-2.32482414335593	1
ENSG00000152382.5	TADA1	1	166876513	1_82	0	0.0271070804188633	12.4694377395692	3.20942338047163e-06	1.25144723786674	1
ENSG00000143167.11	GPA33	1	167166436	1_82	0	0.0163875890718499	8.00588183626011	1.24572344414457e-06	0.875218954698044	1
ENSG00000198821.10	CD247	1	167519562	1_82	0	0.0354436594505838	15.259486721742	5.13541892892126e-06	-1.65109809381351	1
ENSG00000143162.7	CREG1	1	167553206	1_82	0	0.0247536454040883	11.8841208182967	2.79321020789856e-06	-1.31037227384149	2
ENSG00000198771.10	RCSD1	1	167630346	1_82	0	0.0122806958153091	5.34220144158951	6.22931985873892e-07	0.375707536478678	3
ENSG00000197965.11	MPZL1	1	167720961	1_82	0	0.0190940186225266	9.46109393226934	1.71528422237627e-06	-1.09149993388398	2
ENSG00000143164.15	DCAF6	1	167936173	1_82	0	0.0171049146656844	8.42242120544755	1.36790288457463e-06	1.04121050041795	1
ENSG00000143158.10	MPC2	1	167936749	1_82	0	0.0230776903465498	11.1203909580477	2.43674337779294e-06	1.52813459101864	1
ENSG00000143147.14	GPR161	1	168137545	1_82	0	0.0170719188085358	8.43068089613397	1.36660304752723e-06	-1.02262150669625	2
ENSG00000143155.12	TIPRL	1	168178654	1_82	0	0.0243591214312838	11.6945575173195	2.70484766753564e-06	-1.36452432492504	3
ENSG00000143153.12	ATP1B1	1	169105910	1_82	0	0.0271950722881792	12.7744914208922	3.29861199069379e-06	1.41570226804792	1
ENSG00000143156.13	NME7	1	169363660	1_83	0	0.0253181120680017	4.66862107561769	1.12232165057752e-06	0.00685962274515711	1
ENSG00000117479.12	SLC19A2	1	169485770	1_83	0	0.0506639880661799	11.2234604520434	5.3991270856223e-06	1.36768164711626	1
ENSG00000198734.10	F5	1	169586812	1_83	0	0.0255407989285075	4.75098694662505	1.15216774260539e-06	0.121553493125915	1
ENSG00000174175.16	SELP	1	169630016	1_83	0	0.0280318511133422	5.62676781529161	1.4976425458858e-06	-0.360002088819199	1
ENSG00000000460.16	C1orf112	1	169661694	1_83	0	0.0369854797549797	8.24122191358449	2.8941448398296e-06	-0.931411273338921	1
ENSG00000188404.8	SELL	1	169710412	1_83	0	0.0451062150497859	10.1203110844833	4.33438660198101e-06	-1.32342081633791	1
ENSG00000171806.11	METTL18	1	169794673	1_83	0	0.0390774132601937	8.76138888860429	3.25084424631363e-06	1.74232033486343	1
ENSG00000000457.13	SCYL3	1	169894240	1_83	0	0.0420902285506037	9.46433415289203	3.78241124569883e-06	1.83353189052491	1
ENSG00000075945.12	KIFAP3	1	170084466	1_83	0	0.0272885324772866	5.37376843625224	1.39237598984112e-06	0.771510796764224	1
ENSG00000116132.11	PRRX1	1	170662622	1_84	0	0.0177742973340402	5.97745143812261	1.00880190623614e-06	0.624283489094267	1
ENSG00000094963.13	FMO2	1	171185239	1_84	0	0.0559197209314623	16.7932782165134	8.91657106469772e-06	-1.8056924281037	1
ENSG00000076258.9	FMO4	1	171314704	1_84	0	0.0178221976068849	6.00268039832328	1.01578985766813e-06	-0.647060320596271	1
ENSG00000034971.16	MYOC	1	171652996	1_84	0	0.0181078269643906	6.15174148075756	1.05769830668283e-06	-0.98780858659817	1
ENSG00000117533.14	VAMP4	1	171742012	1_84	0	0.0260441484939483	9.56514819409705	2.36537097109407e-06	-1.0899280877514	2
ENSG00000010165.19	METTL13	1	171781437	1_84	0	0.0790701379197897	20.1087860605716	1.50971769992683e-05	2.49032370599458	2
ENSG00000197959.13	DNM3	1	171841377	1_84	0	0.0183235724899109	6.2628269183948	1.08962725299543e-06	-0.824027230271552	1
ENSG00000094975.13	SUCO	1	172532503	1_84	0	0.0181969345619003	6.19780249752394	1.07086164259695e-06	0.679141010262881	1
ENSG00000076321.10	KLHL20	1	173714815	1_85	0	0.148755507165826	28.7814060623323	4.06520505112879e-05	-3.96053638005975	1
ENSG00000117601.13	SERPINC1	1	173916899	1_85	0	0.301676273541229	24.4512770797432	7.00390261184317e-05	-4.92749028895559	1
ENSG00000120333.4	MRPS14	1	175023749	1_85	0	0.0290067999626515	10.0254444834673	2.76121900025261e-06	-2.4038731843813	1
ENSG00000120332.15	TNN	1	175068086	1_85	0	0.0397725080865757	9.6901143421049	3.65939489005878e-06	-1.36277920810317	1
ENSG00000235750.9	KIAA0040	1	175193132	1_86	0	0.0623797352222597	24.740923326636	1.46540215943123e-05	2.75329634044146	2
ENSG00000143207.19	RFWD2	1	176207223	1_86	0	0.0122448749079672	10.2301104213818	1.18941132954017e-06	1.42666735303606	1
ENSG00000120341.18	SEC16B	1	177978346	1_87	0	0.0182461822107863	4.83070227417115	8.36911771022869e-07	0.0395127359027781	1
ENSG00000075391.16	RASAL2	1	178094621	1_87	0	0.0453844575605177	12.9733204068227	5.59056485522364e-06	-1.48324776469884	1
ENSG00000116191.17	RALGPS2	1	178725006	1_87	0	0.124368938663462	22.6782606876971	2.6780523865457e-05	-2.29402007298957	1
ENSG00000116199.11	FAM20B	1	179013985	1_89	0	0.013475901865229	4.81008981536175	6.15472172988021e-07	-0.0114128311193199	2
ENSG00000143322.19	ABL2	1	179134699	1_89	0	0.0147008869023051	5.5990731316409	7.81550550390134e-07	-0.511944748571653	2
ENSG00000135837.15	CEP350	1	179954679	1_89	0	0.0285416014972159	11.7763083488625	3.19142691659137e-06	-1.23934819284041	1
ENSG00000116260.16	QSOX1	1	180154450	1_89	0	0.0181268163020148	7.58265224198796	1.30508881931461e-06	0.941998431419766	2
ENSG00000121454.5	LHX4	1	180281203	1_89	0	0.0141108848515081	5.24237918076304	7.0239283852419e-07	0.147293121946755	1
ENSG00000230124.6	ACBD6	1	180502528	1_89	0	0.0192422631235275	8.10826598811299	1.48143135664197e-06	-1.20927880708874	1
ENSG00000153029.14	MR1	1	181056895	1_89	0	0.01332306816567	4.73440882530464	5.9891805297939e-07	0.330318409926425	1
ENSG00000198216.10	CACNA1E	1	181412848	1_90	0	0.0195159749791111	4.90147535956013	9.08268961411203e-07	-0.230654896020547	1
ENSG00000135828.11	RNASEL	1	182589381	1_90	0	0.0198034562157351	5.03869420485887	9.47450199115069e-07	-0.315652554709279	1
ENSG00000143333.6	RGS16	1	182604092	1_90	0	0.130949309531209	23.0635333418561	2.86765203143439e-05	-2.28616985571111	1
ENSG00000135838.13	NPL	1	182790890	1_91	0	0.017016039064594	4.67942431894135	7.56046136566562e-07	-0.0473631941817503	1
ENSG00000135862.5	LAMC1	1	183023890	1_91	0	0.0375962661383388	12.1372476478671	4.33273697521922e-06	-1.83690644788954	1
ENSG00000058085.14	LAMC2	1	183186170	1_91	0	0.0180973523181703	5.25701251013881	9.03340431236929e-07	0.653723912140082	1
ENSG00000157064.10	NMNAT2	1	183419124	1_91	0	0.0199684714875348	6.17996687444873	1.17173220462161e-06	0.763292089861549	1
ENSG00000116698.21	SMG7	1	183468867	1_91	0	0.0409002231187415	12.9341422620992	5.02297142339772e-06	1.42285566431033	2
ENSG00000162704.15	ARPC5	1	183635461	1_91	0	0.0360825822456097	11.7489670505471	4.0252669999651e-06	1.54135539172507	1
ENSG00000143344.15	RGL1	1	183635770	1_91	0	0.0187527010249179	5.59062691955418	9.95455241879425e-07	0.585113137320508	1
ENSG00000198860.11	TSEN15	1	184051811	1_91	0	0.0176943172946737	5.04584042749536	8.47743990033944e-07	-0.349766673432751	1
ENSG00000116667.12	C1orf21	1	184385111	1_91	0	0.0206597212413718	6.49938127726014	1.27495210153616e-06	-1.11710057958052	1
ENSG00000135842.16	FAM129A	1	184972064	1_92	0	0.0237091555620411	5.57725367515519	1.255549621083e-06	0.494068753628865	1
ENSG00000121486.11	TRMT1L	1	185156912	1_92	0	0.0489151239806531	12.2257813078506	5.67828489369209e-06	1.57048836920264	1
ENSG00000116668.12	SWT1	1	185156912	1_92	0	0.0489151239806531	12.2257813078506	5.67828489369209e-06	-1.57048836920264	1
ENSG00000116679.15	IVNS1ABP	1	185317057	1_92	0	0.0272373639965441	6.88662860371136	1.78102138274842e-06	0.77872697013571	1
ENSG00000116690.12	PRG4	1	186288386	1_92	0	0.054608378735388	13.2681063882597	6.87963860642537e-06	-1.5315485222348	1
ENSG00000047410.13	TPR	1	186376034	1_92	0	0.061190245875422	14.1927146647541	8.24603296659651e-06	1.56167852188309	1
ENSG00000157181.15	C1orf27	1	186376034	1_92	0	0.0611902458754218	14.1927146647541	8.24603296659648e-06	1.56167852188309	1
ENSG00000262180.1	OCLM	1	186410133	1_92	0	0.0244835368703834	5.82577865799764	1.35433322482176e-06	0.522479496769093	1
ENSG00000073756.11	PTGS2	1	186680089	1_92	0	0.0248371769064207	6.07029699648951	1.43156004079383e-06	0.562065476966465	1
ENSG00000090104.11	RGS1	1	192575980	1_96	0	0.0284566141773959	11.9514243953131	3.22923975851936e-06	-1.40033227755536	1
ENSG00000127074.14	RGS13	1	192615930	1_96	0	0.0131508043022354	4.66188023121223	5.82117725375833e-07	-0.0378620693362394	1
ENSG00000116750.13	UCHL5	1	193058704	1_96	0	0.0195309058852932	9.98178644162894	1.85109223075401e-06	1.66987037593828	1
ENSG00000023572.8	GLRX2	1	193106302	1_96	0	0.0190047093074667	9.70224153507317	1.75077650548714e-06	1.64263930776126	1
ENSG00000134371.10	CDC73	1	193121735	1_96	0	0.289516148203292	20.156664732527	5.54100907156075e-05	4.00142905920009	1
ENSG00000177888.7	ZBTB41	1	197200897	1_98	0	0.075794147403205	16.395806542234	1.17995611182943e-05	-1.75979455075345	1
ENSG00000213047.12	DENND1B	1	197773818	1_99	0	0.0235978364777676	5.01956074860672	1.12469638367461e-06	-0.59500375136594	1
ENSG00000203724.10	C1orf53	1	197902363	1_99	0	0.0243934255976856	5.33113437513324	1.23478066172047e-06	0.238203373719055	2
ENSG00000081237.18	PTPRC	1	198638643	1_99	0	0.0366888121755281	9.17763159145127	3.19714010591683e-06	-0.992463833313975	1
ENSG00000118193.11	KIF14	1	200620641	1_101	0	0.0150684985229608	4.83526151904708	6.91810811617104e-07	-0.261294311069145	1
ENSG00000118197.13	DDX59	1	200669007	1_101	0	0.0184785084905941	6.3546615536956	1.11495345026317e-06	0.401845909983777	2
ENSG00000118200.14	CAMSAP2	1	200740668	1_101	0	0.0396670913903726	15.6004747839986	5.8757805787242e-06	-2.08073973215152	1
ENSG00000116857.16	TMEM9	1	201171082	1_101	0	0.0152117252257687	4.95941685639312	7.1631901953605e-07	-0.335341996304468	1
ENSG00000159166.13	LAD1	1	201400120	1_101	0	0.0171114582491264	5.92135400008481	9.62067279579453e-07	-0.375078939744377	1
ENSG00000174307.6	PHLDA3	1	201469408	1_101	0	0.016259223482458	5.56658790613897	8.59382031567837e-07	0.427634369559903	1
ENSG00000134369.15	NAV1	1	201600789	1_101	0	0.0211683794826623	8.02232102124521	1.61244550513167e-06	-0.878972617176581	1
ENSG00000198700.9	IPO9	1	201828710	1_102	0	0.050960083139132	15.8426340540676	7.66575465293804e-06	-2.35109709320547	1
ENSG00000198892.6	SHISA4	1	201887834	1_102	0	0.591362420130159	20.7883940277796	0.000116727197657448	3.87881236287542	2
ENSG00000134375.10	TIMM17A	1	201956727	1_102	0	0.0196265386113502	5.2500956451907	9.78381709618648e-07	0.390336270551759	1
ENSG00000163435.15	ELF3	1	202007718	1_102	0	0.0271332771952113	8.33224613843916	2.14665246333009e-06	1.01159779571977	1
ENSG00000143862.7	ARL8A	1	202144070	1_102	0	0.0187211454114238	4.84298797528431	8.60881160970342e-07	0.309873017903995	1
ENSG00000143851.15	PTPN7	1	202160698	1_102	0	0.0187465572323466	4.82660547470006	8.59133631187661e-07	0.223931094964124	2
ENSG00000077157.21	PPP1R12B	1	202348568	1_102	0	0.0185442903255527	4.74538319921157	8.35562427620914e-07	0.0698768972787968	2
ENSG00000117139.16	KDM5B	1	202808933	1_102	0	0.0187469986200609	4.85641703089707	8.64460428195253e-07	-0.225017225286127	2
ENSG00000183155.4	RABIF	1	202889900	1_102	0	0.0367338646726851	10.9700536416794	3.82624495267236e-06	-1.38605328597411	1
ENSG00000117153.15	KLHL12	1	202928138	1_102	0	0.04431905730267	12.6814157861688	5.33648942162023e-06	1.52879915426539	1
ENSG00000159346.12	ADIPOR1	1	202958751	1_102	0	0.0419367259774962	12.3475494734144	4.91668849351637e-06	-1.40572388836958	1
ENSG00000159348.12	CYB5R1	1	203171543	1_102	0	0.0215383300717479	6.15340955651095	1.25841894163183e-06	-0.637543104477169	1
ENSG00000163485.16	ADORA1	1	203090600	1_102	0	0.0539464369199241	14.7810750181029	7.57122553668655e-06	-1.7857726921309	1
ENSG00000133055.8	MYBPH	1	203175705	1_102	0	0.0183429611512671	4.65463213705091	8.10685129449517e-07	0.0323511379691661	1
ENSG00000133063.15	CHIT1	1	203274047	1_102	0	0.0204193464210827	5.64018894151006	1.09353550083607e-06	0.491772631841516	2
ENSG00000159388.5	BTG2	1	203305408	1_102	0	0.0306959852250124	9.48916558705348	2.76571228714835e-06	1.06677941866594	1
ENSG00000174567.7	GOLT1A	1	204214495	1_103	0	0.0551685485712151	13.5258594494183	7.08522791927935e-06	-1.51666884249272	1
ENSG00000188783.5	PRELP	1	203475432	1_103	0	0.0250376260302524	6.46598717789423	1.53718233233182e-06	-0.711862967574607	1
ENSG00000058668.14	ATP2B4	1	203626383	1_103	0	0.0286548299388574	7.63229654493358	2.07658861294366e-06	-0.752539869737838	1
ENSG00000122188.12	LAX1	1	203764731	1_103	0	0.0260618506496297	6.7621258152921	1.67334656062732e-06	-0.702052680964171	2
ENSG00000257315.2	ZBED6	1	203795675	1_103	0	0.0210084767082966	4.88413143699489	9.74269939937773e-07	0.579159516196593	2
ENSG00000182004.12	SNRPE	1	203861428	1_103	0	0.0330624146701163	9.68619154261407	3.04078012643689e-06	1.65179524814656	2
ENSG00000143842.14	SOX13	1	204072756	1_103	0	0.129116957465573	22.8210316456537	2.79779541228694e-05	2.62254547415625	1
ENSG00000158615.8	PPP1R15B	1	204412128	1_103	0	0.0219967339817584	5.19004961684099	1.08399457617671e-06	-0.406516985964346	1
ENSG00000133056.13	PIK3C2B	1	204495053	1_103	0	0.0877556182794426	17.8743234823789	1.48936773250814e-05	-2.75354751358928	1
ENSG00000174529.7	TMEM81	1	205084022	1_104	0	0.0236100596506957	10.3629680662447	2.3231574299008e-06	2.6209972925826	2
ENSG00000133059.16	DSTYK	1	205211346	1_104	0	0.0223219924417879	7.1757089936774	1.52088077936665e-06	1.48470397969262	1
ENSG00000133069.15	TMCC2	1	205210002	1_104	0	0.514632038483001	26.2947522850353	0.000128488216352886	-4.42880618665754	2
ENSG00000163545.8	NUAK2	1	205321666	1_104	0	0.0341551948890961	8.79920366462246	2.85362916153012e-06	0.317903342125663	1
ENSG00000117266.15	CDK18	1	205504902	1_104	0	0.0461601408519398	12.8823503401252	5.64624381591194e-06	-1.70118572146769	1
ENSG00000158711.13	ELK4	1	205631216	1_104	0	0.0239485702141592	6.3139783527707	1.43575413426015e-06	-0.871845711274034	1
ENSG00000158715.5	SLC45A3	1	205680045	1_104	0	0.0217525771704796	5.4626202634959	1.12825983055812e-06	-0.463241466420983	2
ENSG00000069275.12	NUCKS1	1	205749839	1_104	0	0.0831069409246707	17.8649885854977	1.40973485158745e-05	-2.05802385381064	1
ENSG00000162877.12	PM20D1	1	205828905	1_104	0	0.0567329118455547	14.3230398478635	7.71556388318433e-06	1.66537774883393	2
ENSG00000174502.18	SLC26A9	1	205943691	1_104	0	0.0216112014937228	5.35990059276109	1.09984894981375e-06	-0.389116548879889	2
ENSG00000117322.17	CR2	1	207454573	1_105	0	0.0678635805104639	19.6301135251327	1.26490228606923e-05	-2.17585525972121	1
ENSG00000162897.14	FCAMR	1	206970205	1_105	0	0.0144202668916477	4.92767704813453	6.74703452305842e-07	-0.327537025725125	1
ENSG00000263528.7	IKBKE	1	206470936	1_105	0	0.037820542330582	14.0186557028071	5.03421220898489e-06	-1.65844151235163	1
ENSG00000266094.7	RASSF5	1	206556265	1_105	0	0.0210762845005984	8.45185481474598	1.69138890439753e-06	0.980493516481594	1
ENSG00000143486.15	EIF2D	1	206612602	1_105	0	0.0354284693713285	13.1377372932493	4.41947172660365e-06	1.38383179605095	1
ENSG00000162892.15	IL24	1	206898250	1_105	0	0.0305083195878285	11.8948344601718	3.44567321023222e-06	1.57930339136412	1
ENSG00000162894.11	FCMR	1	206923405	1_105	0	0.0221622675334898	8.89645129880035	1.8720972082899e-06	1.26662008760609	1
ENSG00000162896.5	PIGR	1	206945992	1_105	0	0.0186326657472544	7.18947607280484	1.27194880801435e-06	0.896668516045047	2
ENSG00000123843.12	C4BPB	1	207087851	1_105	0	0.0154932571907576	5.45372277019004	8.02293335665748e-07	0.0740567237223725	2
ENSG00000196352.14	CD55	1	207321334	1_105	0	0.0265804502005063	10.4457567283337	2.63632917947623e-06	1.23486015310077	1
ENSG00000197721.16	CR1L	1	207644386	1_105	0	0.0303786177063496	11.4399550985042	3.29981600975393e-06	-1.10061365581952	1
ENSG00000117335.19	CD46	1	207749736	1_105	0	0.251223702771214	21.3451370805839	5.09163141489909e-05	3.63679390601353	1
ENSG00000174059.16	CD34	1	207911570	1_105	0	0.0402740880862292	14.4473571230068	5.52473587976592e-06	1.67121927389821	1
ENSG00000123689.5	G0S2	1	209674898	1_106	0	0.0211541399731752	5.93740616816968	1.19258551395825e-06	0.500314829393276	1
ENSG00000117597.17	DIEXF	1	209827703	1_106	0	0.0190096415750042	4.9342765954964	8.90624864812459e-07	0.391060021450205	2
ENSG00000054392.12	HHAT	1	210527081	1_106	0	0.0448774478807787	13.0293228832625	5.55197362858628e-06	-1.4108291158998	1
ENSG00000117625.13	RCOR3	1	211258687	1_107	0	0.0722810458389581	18.3602658933824	1.2600877539025e-05	2.24223401398056	1
ENSG00000082512.14	TRAF5	1	211326278	1_107	0	0.0174772244413116	4.93347483327599	8.18696205176008e-07	0.2097275764105	2
ENSG00000117650.12	NEK2	1	211675781	1_107	0	0.0175142277077877	4.9533066908116	8.23727580179862e-07	0.21722717663794	1
ENSG00000143493.12	INTS7	1	212035474	1_107	0	0.0204792331023733	6.42039713141632	1.24845524472629e-06	0.746186302523168	1
ENSG00000066027.11	PPP2R5A	1	212285049	1_107	0	0.0191333031079768	5.7824780180417	1.0505127768701e-06	-0.618768750373079	1
ENSG00000065600.12	TMEM206	1	212414848	1_107	0	0.0363103469764348	11.8118089532076	4.07234168433057e-06	-1.43578333512113	2
ENSG00000162772.16	ATF3	1	212565261	1_107	0	0.0190538473568433	5.7434410989284	1.03908781026987e-06	0.425270300949922	1
ENSG00000185523.6	SPATA45	1	212847437	1_108	0	0.0204008636937414	6.39594226419735	1.23894060203317e-06	0.90318636185435	2
ENSG00000117697.14	NSL1	1	212792127	1_108	0	0.025096887633115	8.27585447236896	1.97210533585005e-06	-1.11396715432456	1
ENSG00000162769.12	FLVCR1	1	212858066	1_108	0	0.029335247062149	9.67467221633741	2.69478056658469e-06	1.17530022605033	2
ENSG00000143494.15	VASH2	1	212950961	1_108	0	0.0170565492537305	4.76241199376546	7.71286149928953e-07	0.117842664420948	1
ENSG00000174606.13	ANGEL2	1	213019116	1_108	0	0.0238215238519247	7.74023956994004	1.75073872970374e-06	-0.977188774536854	1
ENSG00000152104.11	PTPN14	1	214552794	1_109	0	0.107266040732098	21.7840350768473	2.21869689308813e-05	2.56609825345361	1
ENSG00000117724.12	CENPF	1	214602949	1_109	0	0.0233156439911911	7.24714998770585	1.60439781484755e-06	0.894233577109235	2
ENSG00000136636.12	KCTD3	1	215567710	1_109	0	0.0223478084827698	6.84882383925498	1.45327677597275e-06	0.721115568695982	1
ENSG00000092978.10	GPATCH2	1	217631425	1_110	0	0.0156220850779288	4.90558835686146	7.27658317364427e-07	-0.37583404702349	1
ENSG00000067533.5	RRP15	1	218284885	1_110	0	0.0189179001082282	6.69995726161375	1.20348964283985e-06	-0.688704341924177	1
ENSG00000215817.5	ZC3H11B	1	219613461	1_112	0	0.0264790546499166	8.63165078095346	2.17016989259065e-06	-0.962895571636801	1
ENSG00000136628.17	EPRS	1	220043811	1_112	0	0.0423702661540792	13.0685061757187	5.25756361591968e-06	1.6304462526659	1
ENSG00000162813.17	BPNT1	1	220090248	1_112	0	0.0234020658109937	7.47004683741216	1.65987321920588e-06	0.893393054572473	2
ENSG00000067704.9	IARS2	1	220093626	1_112	0	0.054571185122251	15.4713850853865	8.01659563979813e-06	1.93112487324668	2
ENSG00000118873.15	RAB3GAP2	1	220272146	1_112	0	0.0924614316559117	20.5297195748023	1.8023578717604e-05	-2.3194179437523	1
ENSG00000116141.15	MARK1	1	220528008	1_112	0	0.0255574014881761	8.29836652938349	2.01375534179814e-06	0.988207559133948	1
ENSG00000162817.6	C1orf115	1	220688896	1_112	0	0.0205732479725028	6.26004307206715	1.22286236389018e-06	-0.912984578813089	2
ENSG00000117791.15	MARC2	1	220695166	1_112	0	0.0223259462983089	7.02775561530921	1.48978611884989e-06	-1.04707751865866	1
ENSG00000186205.12	MARC1	1	220787573	1_112	0	0.023152650312683	7.36936021807474	1.62004804646197e-06	-1.18507258371527	1
ENSG00000136630.12	HLX	1	220880203	1_112	0	0.0564162778957865	15.7881930839071	8.45734906183214e-06	1.68681207190082	1
ENSG00000154305.16	MIA3	1	222618304	1_114	0	0.0127793148424478	5.39799652369654	6.54994370333246e-07	0.692059949385258	1
ENSG00000186063.12	AIDA	1	222712777	1_114	0	0.0282320554798925	12.7638851518805	3.42154915348626e-06	-1.72550670562168	1
ENSG00000197520.10	FAM177B	1	222736869	1_114	0	0.0783239262924627	22.446407940813	1.6693165471114e-05	-2.36549865956832	1
ENSG00000203697.11	CAPN8	1	223665771	1_114	0	0.0136010715346893	7.67221207080893	9.90811686552906e-07	1.83003131923073	1
ENSG00000162909.17	CAPN2	1	223701253	1_114	0	0.0141621065337616	8.10241552570275	1.08953143675161e-06	-1.96853715049708	1
ENSG00000143514.16	TP53BP2	1	223846177	1_114	0	0.716010765709837	21.1260706032861	0.00014362686330066	4.02999446951943	1
ENSG00000143753.12	DEGS1	1	224176179	1_114	0	0.0197254573709742	9.70643317087765	1.81795926371899e-06	-1.14548652120689	1
ENSG00000143771.11	CNIH4	1	224356827	1_114	0	0.123641871986273	25.611753509737	3.00678435670529e-05	-3.42375098827993	2
ENSG00000162923.14	WDR26	1	224436689	1_114	0	0.0205373344313885	9.6514865889612	1.88206961618676e-06	1.74149379512282	2
ENSG00000185155.11	MIXL1	1	226223616	1_115	0	0.151518753291734	24.6637298334705	3.54831804239693e-05	-3.10077399009504	1
ENSG00000243709.1	LEFTY1	1	225911608	1_115	0	0.0480783923669041	13.5604236804279	6.19042680614017e-06	1.4755702453179	1
ENSG00000143811.18	PYCR2	1	225924245	1_115	0	0.0211262273583671	5.80237671494734	1.16392572683561e-06	0.565464127084075	1
ENSG00000143751.9	SDE2	1	225999428	1_115	0	0.0280077206941952	8.45330522321219	2.24802798794611e-06	-1.23821638879942	1
ENSG00000163041.9	H3F3A	1	226062051	1_115	0	0.0490452942312987	13.7493577285966	6.40290639102908e-06	2.19690971937536	2
ENSG00000183814.15	LIN9	1	226309688	1_115	0	0.0344659184442183	10.4094314399977	3.40654603260262e-06	-1.27272662793282	1
ENSG00000203685.9	STUM	1	226596487	1_115	0	0.0205164464668655	5.52742920399522	1.07676945406442e-06	0.416603661911834	1
ENSG00000143772.9	ITPKB	1	226738931	1_116	0	0.242181911751471	30.9709687884231	7.1218675155011e-05	-3.45916398622836	2
ENSG00000143801.16	PSEN2	1	226870643	1_116	0	0.0810180620485714	20.0880466436472	1.54531476994398e-05	2.48888841213077	1
ENSG00000163050.16	COQ8A	1	226897454	1_116	0	0.0377911952633848	12.8209806963721	4.60054487328553e-06	1.6946818041271	1
ENSG00000181450.17	ZNF678	1	227563411	1_116	0	0.017388316134889	5.51757669448115	9.10968380164208e-07	0.769420029486386	1
ENSG00000143740.14	SNAP47	1	227730861	1_116	0	0.0215678833052261	7.53855031070485	1.54380612423193e-06	-0.965509382072557	1
ENSG00000143816.7	WNT9A	1	227947502	1_116	0	0.0193281982449456	6.50947322521118	1.19463329124221e-06	-0.809218911717184	1
ENSG00000162910.18	MRPL55	1	228109044	1_116	0	0.0158584727513076	4.65450290134431	7.00861271879934e-07	0.0942460107078903	1
ENSG00000143774.16	GUK1	1	228140298	1_116	0	0.0860111422547901	20.666067611442	1.68775715563802e-05	-2.09845359294878	1
ENSG00000162931.11	TRIM17	1	228416547	1_116	0	0.0216921613069878	7.592518789331	1.56381760292166e-06	0.976283374592515	1
ENSG00000181218.5	HIST3H2A	1	228457362	1_116	0	0.0210113781415631	7.2931024442712	1.45500420898365e-06	0.837323089023891	1
ENSG00000168159.11	RNF187	1	228486817	1_116	0	0.107591877152522	22.8370226587931	2.33300873206311e-05	-2.30419189649138	1
ENSG00000154429.10	CCSAP	1	229333259	1_117	0	0.0488716849713612	10.4114607938943	4.83132638305779e-06	1.24833709690763	1
ENSG00000143632.14	ACTA1	1	229434388	1_117	0	0.0265962026276908	4.66230152463164	1.1773819865597e-06	-0.110324178984889	1
ENSG00000135744.7	AGT	1	230713948	1_118	0	0.0332658268450556	7.37892644317723	2.33071354717271e-06	-0.860945876777844	1
ENSG00000143643.12	TTC13	1	230978849	1_118	0	0.0250433660859327	4.70459645106041	1.11869700535982e-06	-0.165242518211576	1
ENSG00000173409.13	ARV1	1	230979465	1_118	0	0.0249229774389805	4.65927978101255	1.10259523409174e-06	0.0541309803430221	2
ENSG00000116903.7	EXOC8	1	231337950	1_118	0	0.0249118338105612	4.65507432301897	1.10110748315444e-06	0.0853249901347598	1
ENSG00000010072.15	SPRTN	1	231334904	1_118	0	0.0339510264078475	7.57138826805087	2.44076419066695e-06	-1.54535087724014	1
ENSG00000135766.8	EGLN1	1	231426482	1_118	0	0.0252368558154499	4.77696765665713	1.14468223842196e-06	0.0803422747200822	1
ENSG00000116918.13	TSNAX	1	231528861	1_118	0	0.0515082251132427	11.5192151450339	5.63374092575135e-06	-1.78198507271103	1
ENSG00000116991.10	SIPA1L2	1	232561778	1_119	0	0.0312799822088728	8.42242308576669	2.50150253782242e-06	-1.01820859402711	1
ENSG00000212916.4	MAP10	1	232805207	1_119	0	0.0212697795208305	4.79400464173309	9.68186081690697e-07	-0.138521388224226	2
ENSG00000135778.11	NTPCR	1	232950261	1_119	0	0.0259908778660598	6.67796992450068	1.64802123759393e-06	0.724893696723709	2
ENSG00000135750.14	KCNK1	1	233388543	1_120	0	0.0475029113293704	8.95293717874571	4.03815663931504e-06	-1.05998224541805	2
ENSG00000143669.13	LYST	1	235883940	1_122	0	0.0654857828583269	14.3312208429644	8.91102391060498e-06	-1.71353267261112	1
ENSG00000077585.13	GPR137B	1	236142585	1_122	0	0.0235715171994267	4.65763283832183	1.04243787915758e-06	0.029255305144615	1
ENSG00000086619.13	ERO1B	1	236282016	1_122	0	0.0362268471398558	8.70649320800581	2.99482328349018e-06	-1.02895250208073	1
ENSG00000077522.12	ACTN2	1	236686652	1_122	0	0.0239909846911957	4.82342411269511	1.09875514201573e-06	-0.254522425271812	1
ENSG00000203668.2	CHML	1	241640356	1_127	0	0.0878118034393712	17.2505150767574	1.43830953792147e-05	1.96923685319209	2
ENSG00000143702.15	CEP170	1	243254880	1_128	2	0.101693480236408	21.9646044820054	2.12086924532495e-05	-4.49684108417326	1
ENSG00000054282.15	SDCCAG8	1	243257086	1_128	2	0.706307000859079	26.7711854423842	0.000179538879386739	-5.07649132424479	1
ENSG00000173728.10	C1orf100	1	244353032	1_129	0	0.0333987347655359	6.04924449653517	1.91835310651224e-06	-0.59787764316911	1
ENSG00000121644.18	DESI2	1	244649133	1_129	0	0.0290463182800277	4.7328639934098	1.30530653761621e-06	0.0365594669388192	1
ENSG00000203666.12	EFCAB2	1	244972007	1_129	0	0.0548363509772311	10.7476519080098	5.59602358769377e-06	-1.30882352557305	1
ENSG00000197472.14	ZNF695	1	247008034	1_130	0	0.012569884999704	5.25416186343264	6.27093283134685e-07	-0.384989862300514	1
ENSG00000185420.18	SMYD3	1	246507807	1_130	0	0.0193625652108235	9.30157413973226	1.71008123819172e-06	1.08041164443866	1
ENSG00000143653.9	SCCPDH	1	246724292	1_130	0	0.0128289976815471	5.44507750512503	6.6327585682498e-07	0.495806011917494	1
ENSG00000153207.14	AHCTF1	1	246932175	1_130	0	0.016266954098337	7.66819593138577	1.18439574652867e-06	0.893606427297221	1
ENSG00000277462.1	ZNF670	1	247078730	1_130	0	0.0288956941890209	13.0645753671173	3.58447724527276e-06	1.49894076711462	1
ENSG00000188295.14	ZNF669	1	247104384	1_130	0	0.0144695848542487	6.57145825564246	9.02849207601471e-07	0.615411359162874	1
ENSG00000196418.12	ZNF124	1	247123343	1_130	0	0.0226222102877336	10.7622657396802	2.31172485933569e-06	1.19605753000661	1
ENSG00000189181.4	OR14I1	1	248682055	1_131	0	0.0343378726918154	6.86221290684182	2.23735537305367e-06	0.926336077412815	1
ENSG00000162714.12	ZNF496	1	247330860	1_131	0	0.0278304308082556	4.88140172022503	1.28991732488295e-06	0.302683674005876	1
ENSG00000175137.10	SH3BP5L	1	248826485	1_131	0	0.0289173865553531	5.24219137940706	1.4393596015444e-06	0.300637312744592	2
ENSG00000171163.15	ZNF692	1	248859244	1_131	0	0.159673012550572	21.675613975636	3.2862479180891e-05	2.32396405315949	1
ENSG00000184731.5	FAM110C	2	47011	2_1	0	0.146156154426471	20.3754955778562	2.82763067869977e-05	2.40308581241291	2
ENSG00000143727.15	ACP1	2	264429	2_1	0	0.0358328856797188	6.84559539768235	2.32911218685088e-06	1.01068807809344	1
ENSG00000035115.21	SH3YL1	2	266895	2_1	0	0.0349040290987382	6.59755200287714	2.18653171432103e-06	0.969231864216973	1
ENSG00000151353.14	TMEM18	2	677295	2_1	0	0.0367251327143455	7.07800919566323	2.46815194994293e-06	-0.80035713826162	1
ENSG00000032389.12	TSSC1	2	3378347	2_2	0	0.0139467907171433	4.79414067343391	6.34866562609689e-07	0.138156345412506	1
ENSG00000171853.15	TRAPPC12	2	3379591	2_2	0	0.0202687296358276	8.29792490459053	1.59695775109237e-06	0.987291358648488	2
ENSG00000182551.13	ADI1	2	3519673	2_2	0	0.0209541068305013	8.61009673625713	1.71306791652407e-06	0.945451753664899	1
ENSG00000118004.17	COLEC11	2	3577209	2_2	0	0.0270762374843955	11.0193963833965	2.83298005480101e-06	-1.23150318289697	2
ENSG00000151692.14	RNF144A	2	6916540	2_5	0	0.0698849286017733	14.4239791806355	9.57119158351067e-06	-2.08711353789847	1
ENSG00000115738.9	ID2	2	8678763	2_6	0	0.037524702716481	11.61107735195	4.13701576036375e-06	-1.23968730976083	2
ENSG00000134313.15	KIDINS220	2	8837975	2_6	0	0.0179036488434761	4.83793535197414	8.22430122763288e-07	0.292530644489779	1
ENSG00000143797.11	MBOAT2	2	9003515	2_6	0	0.0353086588078718	11.1186576157896	3.7276143504193e-06	1.38358602717487	2
ENSG00000119203.13	CPSF3	2	9424405	2_6	0	0.0220238387795584	6.75402252672056	1.41238442851174e-06	0.772770787434534	1
ENSG00000134330.18	IAH1	2	9474089	2_6	0	0.0199444991460678	5.82779269471457	1.10363286829597e-06	-0.595221417738265	1
ENSG00000151694.12	ADAM17	2	9555777	2_6	0	0.0550307555104332	15.3221455679323	8.00612665113418e-06	1.86596627544631	1
ENSG00000134308.13	YWHAQ	2	9631491	2_6	0	0.0180646521878148	4.91787400035942	8.43537508497981e-07	0.205036717996577	1
ENSG00000115750.16	TAF1B	2	9843557	2_6	0	0.0238892451505658	7.50904320656492	1.70327364750394e-06	0.91984322346582	1
ENSG00000134317.17	GRHL1	2	9952004	2_6	0	0.030820345092678	9.96747252362615	2.91688925805602e-06	-1.16084274264833	1
ENSG00000205795.4	CYS1	2	10080534	2_6	0	0.0182253877891657	4.99494486018045	8.64380324942448e-07	-0.268976706858029	1
ENSG00000115756.12	HPCAL1	2	10303214	2_7	0	0.0134615692569569	5.59238592985327	7.14809344142038e-07	-0.45522230044875	2
ENSG00000115761.15	NOL10	2	10689644	2_7	0	0.0199987819468562	9.30178589955012	1.76631143699505e-06	-1.18949087116969	2
ENSG00000143882.10	ATP6V1C2	2	10722013	2_7	0	0.0135995912729804	5.68786695106109	7.34467666965989e-07	-0.410298469414473	1
ENSG00000162976.12	PQLC3	2	11164580	2_7	0	0.0169923052629534	7.77392974584996	1.25426790609617e-06	0.897456485823685	1
ENSG00000134318.13	ROCK2	2	11347918	2_7	0	0.018676097917922	8.65982826903295	1.53565203198739e-06	1.02648546139255	1
ENSG00000169016.16	E2F6	2	11466058	2_7	0	0.0381475142843306	15.3825514645044	5.57175508195781e-06	-1.81734191502344	2
ENSG00000151779.12	NBAS	2	15560914	2_9	0	0.0317388455140938	13.0823055943633	3.94251007641298e-06	-2.41617018975417	1
ENSG00000079785.14	DDX1	2	15591459	2_9	0	0.0144302737418784	5.06124649339242	6.93472838211652e-07	0.524913607399807	2
ENSG00000197872.11	FAM49A	2	16666179	2_10	0	0.0441805458127665	15.2453162871654	6.39535876730688e-06	-1.6819240917135	1
ENSG00000163032.11	VSNL1	2	17538936	2_10	0	0.0179308865200221	6.75076516159551	1.14934962718517e-06	-1.07761426697497	1
ENSG00000178295.14	GEN1	2	17753771	2_10	0	0.0230850843472531	9.12223151253311	1.99953933707436e-06	1.06699139660608	2
ENSG00000240857.1	RDH14	2	18560992	2_11	0	0.0457700071017844	8.08808640154822	3.51499052430456e-06	0.944143737846797	1
ENSG00000183891.5	TTC32	2	19901956	2_12	0	0.0378111039645481	7.42322482459018	2.66507458928952e-06	-0.861572779114961	1
ENSG00000118965.14	WDR35	2	19990398	2_12	0	0.0282637814571449	4.67763356644797	1.25531830132257e-06	0.00588346373802947	1
ENSG00000115884.10	SDC1	2	20225748	2_12	0	0.0332850437346076	6.21904988503311	1.96548878075005e-06	0.634555777357919	1
ENSG00000055917.15	PUM2	2	20352364	2_12	0	0.0297944269203504	5.17441862306131	1.46384129512619e-06	0.281982424201121	1
ENSG00000143869.6	GDF7	2	20679060	2_12	0	0.0282488735215803	4.67266547274733	1.25332360990804e-06	-0.0727570119959264	1
ENSG00000118961.14	LDAH	2	20683456	2_12	0	0.0288465993301629	4.86985656638211	1.33385367331119e-06	-0.194966606482863	1
ENSG00000163026.11	WDCP	2	24049787	2_14	0	0.0218160403050311	5.08018271473375	1.0523317083647e-06	-0.322061935247517	1
ENSG00000119782.13	FKBP1B	2	24049775	2_14	0	0.0312149166977216	8.45083844251689	2.50472111138711e-06	-1.51818564603317	2
ENSG00000219626.8	FAM228B	2	24077362	2_14	0	0.0210391728111705	4.73969691377548	9.46840069517972e-07	0.166306576566044	1
ENSG00000115129.13	TP53I3	2	24084905	2_14	0	0.0248468717027281	6.30259282288363	1.48692260833594e-06	-0.583480633091192	1
ENSG00000176732.6	PFN4	2	24123648	2_14	0	0.0212817823418154	4.84734947749885	9.79511921180075e-07	0.239430737604012	1
ENSG00000198399.14	ITSN2	2	24360992	2_14	0	0.0645578378953262	15.3444030765511	9.40581369202349e-06	-2.32212326796881	2
ENSG00000084676.15	NCOA1	2	24492449	2_15	0	0.020146878748813	8.07654659554157	1.54500849778304e-06	1.50832065146245	1
ENSG00000138031.14	ADCY3	2	24939798	2_15	0	0.0172450694870001	5.75004691284563	9.41529069727239e-07	0.152009722174837	1
ENSG00000115137.11	DNAJC27	2	24971717	2_15	0	0.0186901587142668	8.44860534469852	1.49932371300839e-06	1.71238144961941	2
ENSG00000084710.13	EFR3B	2	25041751	2_15	0	0.0152929019341439	5.0766199809883	7.37160328967219e-07	0.399310571894487	1
ENSG00000119772.16	DNMT3A	2	25343038	2_15	0	0.0295180618044096	10.5777249919821	2.96467783345084e-06	1.08441742466551	1
ENSG00000138101.18	DTNB	2	25673259	2_15	0	0.0221682334033466	8.26208552817223	1.73907442589998e-06	0.993834610094872	1
ENSG00000084731.14	KIF3C	2	25983137	2_15	0	0.0152202515771586	4.66146416864015	6.73661267443491e-07	0.205810623419592	1
ENSG00000157833.12	GAREM2	2	26175455	2_15	0	0.0531787917883455	16.5915758879968	8.37767484749345e-06	2.03152656636803	1
ENSG00000138029.13	HADHB	2	26241540	2_15	0	0.0171851633378677	5.68015663702231	9.26854095139498e-07	-0.316184654490587	2
ENSG00000084754.10	HADHA	2	26244798	2_15	0	0.0250174468841297	9.37091870282065	2.22598663954227e-06	1.28760050781484	1
ENSG00000115155.16	OTOF	2	26558897	2_15	0	0.015704739454182	4.90975990763259	7.32130311361386e-07	0.0871997145378875	1
ENSG00000138080.13	EMILIN1	2	27078189	2_16	0	0.0317137115734448	13.74237041096	4.13814895410687e-06	-3.12042068954649	1
ENSG00000138030.12	KHK	2	27151141	2_16	0	0.0186080779166565	6.04074828275884	1.06730772252118e-06	-1.77091303590261	1
ENSG00000138028.15	CGREF1	2	27117951	2_16	0	0.154767452783705	27.312954492149	4.01370743343697e-05	-4.19296843069818	1
ENSG00000138073.13	PREB	2	27134751	2_16	0	0.0175711957828154	4.88516699715141	8.15038509454185e-07	0.0297603825961417	1
ENSG00000138085.16	ATRAID	2	27212506	2_16	0	0.0222200504032272	6.963430257967	1.46914840114115e-06	1.34916509221876	1
ENSG00000138074.14	SLC5A6	2	27212506	2_16	0	0.0222200504032272	6.96343025796701	1.46914840114116e-06	-1.34916509221876	1
ENSG00000084774.13	CAD	2	27217854	2_16	0	0.0449572656940473	14.1716103381698	6.04945831942885e-06	-2.07900252311817	1
ENSG00000115194.10	SLC30A3	2	27275976	2_16	0	0.0793961315120481	20.1942023884791	1.52238131052299e-05	-3.11621398978938	2
ENSG00000163794.6	UCN	2	27308797	2_16	0	0.0191150065654316	5.43244205009141	9.859773775976e-07	0.724794410176926	1
ENSG00000115211.15	EIF2B4	2	27369556	2_16	0	0.054250255200901	17.5738285280048	9.05243816347761e-06	3.1137981740857	1
ENSG00000163795.13	ZNF513	2	27380806	2_16	0	0.0245721049515613	8.9492380321392	2.08797751725468e-06	-1.85202232876719	1
ENSG00000115216.13	NRBP1	2	27427062	2_16	0	0.0299482594389187	11.6890577101311	3.32390410850471e-06	-2.48845602674129	1
ENSG00000198522.13	GPN1	2	27628084	2_16	0	0.0522795029140954	15.1418697374903	7.51637348853925e-06	-2.03668383663965	1
ENSG00000176714.9	CCDC121	2	27629397	2_16	0	0.0669852873880423	17.5124357257497	1.11384145156e-05	-2.20227867540983	1
ENSG00000243147.7	MRPL33	2	27770976	2_16	1	0.0637770427994562	20.2891863758807	1.2286449684391e-05	4.28294230194669	1
ENSG00000158019.20	BRE	2	27889824	2_16	0	0.0174017980930496	5.04472725706411	8.33545311930853e-07	-0.834857006409238	1
ENSG00000171174.13	RBKS	2	27891044	2_16	0	0.022571631830286	6.68063207104837	1.43178533110489e-06	0.065916062611275	1
ENSG00000213639.9	PPP1CB	2	28751273	2_17	0	0.0255674408420068	13.0699511679973	3.17291634189491e-06	3.08994559840435	2
ENSG00000171103.10	TRMT61B	2	28869984	2_17	1	0.126271633823018	18.5976538861977	2.22977662079149e-05	-3.87006171461085	1
ENSG00000163811.11	WDR43	2	28894016	2_17	0	0.0216356333545978	6.68668522578671	1.3736556894617e-06	0.666239808542277	1
ENSG00000115295.19	CLIP4	2	29097582	2_18	0	0.0242918174089084	4.65611589443785	1.07394288860784e-06	-0.0810687183770979	2
ENSG00000172954.13	LCLAT1	2	30443328	2_19	0	0.0402376433120786	6.79645907940233	2.59664536187669e-06	0.984022490357546	2
ENSG00000158089.14	GALNT14	2	31123880	2_19	0	0.0340979358554061	5.18258416526655	1.67792231558235e-06	-0.239292974738979	1
ENSG00000162959.13	MEMO1	2	32015107	2_20	0	0.0417622020760442	8.8460495850877	3.50776230413737e-06	-1.30507587708084	1
ENSG00000162961.13	DPY30	2	32040056	2_20	0	0.0417761109571578	8.84908186227032	3.51013336511496e-06	-1.31842520571368	1
ENSG00000021574.11	SPAST	2	32064971	2_20	0	0.041850078279841	8.86583433414637	3.52300519284574e-06	1.32234751613908	1
ENSG00000152683.14	SLC30A6	2	32165765	2_20	0	0.0577466424697648	11.9246803892936	6.53839092089437e-06	-1.5098713217412	1
ENSG00000115760.13	BIRC6	2	32356560	2_20	0	0.0355572346252837	7.32488432571366	2.47301155142011e-06	0.891515290444169	1
ENSG00000018699.11	TTC27	2	32648206	2_20	0	0.0276108049798849	4.93998500466422	1.29509639916576e-06	-0.353772955938444	2
ENSG00000049323.15	LTBP1	2	32947295	2_20	0	0.0340755284893691	6.92299679145226	2.23992835411746e-06	-0.87878082107497	1
ENSG00000152689.17	RASGRP3	2	33436636	2_21	0	0.0129705496818581	5.48994583906608	6.7612008637001e-07	0.422677742883144	4
ENSG00000171055.14	FEZ2	2	36646439	2_23	0	0.0126296285409777	7.07494093327827	8.48419794685264e-07	0.729469222617617	1
ENSG00000115808.11	STRN	2	36965352	2_23	0	0.0646003724389597	22.468845108333	1.37820293043127e-05	3.15702427370478	2
ENSG00000008869.11	HEATR5B	2	37084196	2_23	0	0.0222901508322938	12.4002656713669	2.62446867748422e-06	-2.15116830687831	1
ENSG00000055332.16	EIF2AK2	2	37156965	2_23	0	0.0159620984522492	9.26765023508074	1.40461407806234e-06	-1.69757150010113	2
ENSG00000218739.9	CEBPZOS	2	37195255	2_23	0	0.0189964837790904	10.8987052175172	1.96582803393203e-06	1.44452849525364	2
ENSG00000115816.14	CEBPZ	2	37231568	2_23	0	0.0821369286968854	24.7735973725102	1.93207922762606e-05	3.4264398696915	1
ENSG00000115825.9	PRKD3	2	37324893	2_23	0	0.19163260292444	33.1113069436713	6.02480671475514e-05	-4.01607917428296	1
ENSG00000115828.15	QPCT	2	37365901	2_23	0	0.0104331143033775	5.28806010655441	5.2385096122992e-07	0.328684427557023	1
ENSG00000115841.19	RMDN2	2	37923332	2_24	0	0.0345300094716065	9.08255492849143	2.97784526583486e-06	-1.12384031100985	1
ENSG00000143889.15	HNRNPLL	2	38603270	2_24	0	0.0660078264693718	15.0123867090351	9.40898058053792e-06	1.8087898520309	1
ENSG00000143891.16	GALM	2	38666042	2_24	0	0.0231151974813446	5.31258611115959	1.16600654300407e-06	-0.186916725850764	1
ENSG00000115875.18	SRSF7	2	38751622	2_24	0	0.129509129457913	21.6127853150997	2.65771569087841e-05	-2.57326927341626	1
ENSG00000163214.20	DHX57	2	38875912	2_25	0	0.143758303732094	23.9543180639577	3.26974698715663e-05	-2.56689695677145	1
ENSG00000188010.12	MORN2	2	38875912	2_25	0	0.143758303732094	23.9543180639577	3.26974698715663e-05	-2.56689695677145	1
ENSG00000115904.12	SOS1	2	39124428	2_25	0	0.0701737623165576	17.7649681456013	1.18368621907997e-05	2.06656484152929	1
ENSG00000138050.14	THUMPD2	2	39779302	2_25	0	0.167870654413978	16.6338145689021	2.65133152650293e-05	3.46198841177402	1
ENSG00000205086.6	C2orf91	2	41938322	2_26	0	0.0163473460540065	10.9953204100016	1.70668174212363e-06	1.31909039430443	1
ENSG00000162878.12	PKDCC	2	42047712	2_26	0	0.0083012530816291	4.65684531005782	3.67056452655648e-07	-0.0704915955345093	1
ENSG00000115944.14	COX7A2L	2	42425044	2_26	0	0.0103027552261561	6.67511011514016	6.52994033535841e-07	0.6508672343186	2
ENSG00000162881.6	OXER1	2	42764706	2_26	0	0.01221477641935	8.26697559849712	9.58803420116832e-07	-1.01958883037432	2
ENSG00000162882.14	HAAO	2	42783599	2_26	0	0.0103061699968358	6.67820027208002	6.53512858931729e-07	-0.777210219204406	2
ENSG00000152518.7	ZFP36L2	2	43226582	2_27	0	0.0397435408322664	5.42580700421129	2.04752067281821e-06	-0.345469219776044	1
ENSG00000115970.18	THADA	2	43595379	2_27	0	0.160344371828932	18.8988711729841	2.8773121655444e-05	-2.42218527773635	1
ENSG00000152527.13	PLEKHH2	2	43636315	2_27	0	0.03673507232367	4.68150401001624	1.63291544077458e-06	0.0306479631674963	2
ENSG00000138036.18	DYNC2LI1	2	43774077	2_27	0	0.041852293651696	5.91518691939968	2.35063464892408e-06	0.570737043021501	1
ENSG00000138095.18	LRPPRC	2	43995742	2_27	0	0.0431247320242246	6.19889477490475	2.53827148269178e-06	-0.876853407889577	1
ENSG00000138079.13	SLC3A1	2	44275649	2_28	0	0.0184915678796775	6.15157857711674	1.08008443785416e-06	0.590515797448179	1
ENSG00000138078.15	PREPL	2	44352940	2_28	0	0.0167033531797873	5.1980662805452	8.24409283654169e-07	0.378018361861597	2
ENSG00000143919.14	CAMKMT	2	44362007	2_28	0	0.0204768714130364	7.1084149231277	1.38208186949425e-06	-0.79376219760172	1
ENSG00000068784.12	SRBD1	2	45609017	2_28	0	0.0168170888919804	5.26166627494661	8.40178406974235e-07	-0.429597174463579	1
ENSG00000171132.13	PRKCE	2	45650417	2_28	0	0.0490454482558257	15.3486633987051	7.14770577220681e-06	1.66337322729623	1
ENSG00000250565.6	ATP6V1E2	2	46541996	2_29	0	0.0602660893767263	11.6571506991965	6.67056805024539e-06	1.43994704286223	2
ENSG00000119729.11	RHOQ	2	46541511	2_29	0	0.0311662137401502	5.40611107063158	1.59980262756885e-06	-0.435622833050435	1
ENSG00000119878.5	CRIPT	2	46616492	2_29	0	0.0353828648307522	6.60345370862613	2.21851070081513e-06	-0.71978101353013	1
ENSG00000180398.11	MCFD2	2	46862334	2_29	0	0.0381336898707587	7.31097892087537	2.64716955145669e-06	0.831179882501129	2
ENSG00000239605.9	C2orf61	2	47155161	2_30	0	0.0179901399529486	6.69988683412667	1.1444568052456e-06	0.882441859794902	1
ENSG00000143933.16	CALM2	2	47176244	2_30	0	0.0147979736066873	5.01853163160986	7.05141558222602e-07	-0.0444489005927684	1
ENSG00000119888.10	EPCAM	2	47345021	2_30	0	0.355131092192237	34.8227142167609	0.000117421794307682	-3.60218052109581	1
ENSG00000095002.13	MSH2	2	47403074	2_30	0	0.0473209511823932	15.192041368817	6.82601120392228e-06	-1.96597889944224	1
ENSG00000184261.4	KCNK12	2	47728230	2_30	0	0.0608473376853295	17.3556754553467	1.00272189482184e-05	1.73959550338264	1
ENSG00000116062.14	MSH6	2	47728230	2_30	0	0.0608473376853295	17.3556754553467	1.00272189482184e-05	1.73959550338264	1
ENSG00000162869.15	PPP1R21	2	48440744	2_31	0	0.0246536186763494	9.99164500590524	2.33891837981199e-06	-1.87296524141793	1
ENSG00000138039.14	LHCGR	2	48755729	2_31	0	0.0161078204833356	4.84482665081833	7.40990124805463e-07	0.370232492283554	1
ENSG00000068912.13	ERLEC1	2	53787421	2_35	0	0.0177011206193068	6.09773007028317	1.02486427275543e-06	1.18840924140963	1
ENSG00000115239.21	ASB3	2	53787421	2_35	0	0.0177011206193068	6.09773007028317	1.02486427275543e-06	-1.18840924140963	1
ENSG00000119737.5	GPR75	2	53860333	2_35	0	0.0180078861078826	6.33074347330116	1.08246745518742e-06	-1.23664087850832	1
ENSG00000170634.12	ACYP2	2	53970692	2_35	0	0.0169340832528261	4.90388154863241	7.88495208858306e-07	-0.511213516513974	1
ENSG00000115306.15	SPTBN1	2	54456045	2_35	0	0.0168739075819226	4.71997785416995	7.56228470916511e-07	-0.30768916558288	1
ENSG00000214595.11	EML6	2	54723899	2_36	0	0.01697114860379	8.86176525901072	1.42800219433121e-06	1.90998427936651	1
ENSG00000143947.13	RPS27A	2	55233148	2_36	0	0.0101617160098251	4.99014189717981	4.81478995118319e-07	0.416914832625103	1
ENSG00000115355.15	CCDC88A	2	55424581	2_36	0	0.0181186438272191	9.58859761934892	1.64959821746999e-06	0.814708391478892	1
ENSG00000163001.11	CFAP36	2	55521949	2_36	0	0.00992392623582594	5.30219143843628	4.99615988940822e-07	-1.13401634344453	1
ENSG00000115380.19	EFEMP1	2	55923729	2_36	0	0.00990106836386395	5.08141479013376	4.77709747832885e-07	0.627829853424165	2
ENSG00000115421.12	PAPOLG	2	60755661	2_40	0	0.0665346774764613	18.5563650098143	1.17229890528066e-05	2.58769929481903	1
ENSG00000162929.13	KIAA1841	2	61065721	2_40	0	0.0171568347704121	5.37545544637819	8.75688874733877e-07	0.441308792049169	2
ENSG00000237651.6	C2orf74	2	61144588	2_40	0	0.0161002000197887	4.75661588550955	7.27154590611368e-07	-0.144884675356268	1
ENSG00000173209.22	AHSA2	2	61177274	2_40	0	0.0322215291380146	11.7206657809013	3.58588060897702e-06	1.88948784751759	1
ENSG00000170264.12	FAM161A	2	61853338	2_40	0	0.0204903124451794	6.92295423017738	1.34690646632115e-06	0.525810118036371	2
ENSG00000115484.14	CCT4	2	61889168	2_40	0	0.0174100736286087	5.46760821085551	9.03847979674699e-07	-0.472961130513809	1
ENSG00000119862.12	LGALSL	2	64453888	2_42	0	0.0369401604373393	4.75922325582189	1.66929176994604e-06	0.179312605984804	1
ENSG00000119844.15	AFTPH	2	64524123	2_42	0	0.0415229786545764	5.86548903831438	2.31254463754135e-06	-0.73564134598091	2
ENSG00000115902.10	SLC1A4	2	64987896	2_42	0	0.0944464615675838	13.7238617242045	1.23072046458717e-05	-1.63490640046823	2
ENSG00000011523.13	CEP68	2	65056040	2_42	0	0.0370257288865726	4.78108972781126	1.68084593368956e-06	0.184334593843845	1
ENSG00000138069.16	RAB1A	2	65129770	2_42	0	0.074017565101649	11.3734045905525	7.99323681335207e-06	1.34256950300686	1
ENSG00000138071.13	ACTR2	2	65228167	2_42	0	0.0365521932603516	4.65945087746511	1.61713238914734e-06	-0.0216658617364898	1
ENSG00000198369.9	SPRED2	2	65433000	2_42	0	0.0371342851401588	4.80875925236602	1.69553008268042e-06	-0.172956362623026	1
ENSG00000143971.7	ETAA1	2	67401461	2_44	0	0.138090878745614	20.0051667127897	2.62303789553698e-05	-2.51272600791322	1
ENSG00000243667.6	WDR92	2	68157965	2_45	0	0.0835636307003441	13.4521672605114	1.06735025074217e-05	1.89364069889102	2
ENSG00000115946.7	PNO1	2	68157965	2_45	0	0.0385209873364232	6.06715133781224	2.21911411014289e-06	0.698778730335278	1
ENSG00000221823.10	PPP3R1	2	68255078	2_45	0	0.0923878127292592	14.4220924348499	1.26514515565713e-05	-1.83831884883782	1
ENSG00000204923.3	FBXO48	2	68467123	2_45	0	0.0660988096639979	11.2006199189387	7.02964017680466e-06	-1.39330220522687	1
ENSG00000163219.11	ARHGAP25	2	68679529	2_45	0	0.0332013683395058	4.66334732639113	1.47011443702464e-06	0.0549570593474243	1
ENSG00000169604.19	ANTXR1	2	69012709	2_46	0	0.0341317926574909	4.96270822407013	1.6083302770997e-06	0.367599862441093	1
ENSG00000198380.12	GFPT1	2	69387029	2_46	0	0.0714272297442508	11.9815598695932	8.12595785620624e-06	-1.80991416118398	2
ENSG00000169599.12	NFU1	2	69423598	2_46	0	0.0536595978870496	9.24970757302202	4.71273276117244e-06	1.19567310436821	1
ENSG00000087338.4	GMCL1	2	69829233	2_46	0	0.0338269894410244	4.87804518778607	1.5667747494263e-06	0.202459847949451	1
ENSG00000124380.10	SNRNP27	2	69893476	2_46	0	0.161658630712908	19.9541048016629	3.0628698411845e-05	2.79931724893746	1
ENSG00000059728.10	MXD1	2	69897673	2_46	0	0.078552008133666	12.8947130924896	9.61759250766756e-06	2.18332609283794	1
ENSG00000116001.15	TIA1	2	70249121	2_46	0	0.0612318826657443	10.5078855873638	6.10928442764319e-06	-1.23926817358091	1
ENSG00000143977.13	SNRPG	2	70294146	2_46	0	0.0335836986887281	4.80989572807619	1.53377474748772e-06	-0.037760533495258	1
ENSG00000035141.7	FAM136A	2	70302482	2_46	0	0.0333938901805737	4.75642261904306	1.50815107192237e-06	-0.428263601598958	1
ENSG00000144031.11	ANKRD53	2	70978846	2_47	0	0.0142529318841955	5.7355886385125	7.76210658961282e-07	-0.549840982840695	1
ENSG00000144043.11	TEX261	2	70993663	2_47	0	0.0127997218706226	4.67570532231905	5.68257350829617e-07	-0.0888288303005007	3
ENSG00000124357.12	NAGK	2	71063928	2_47	0	0.0128489393426734	4.73226337946297	5.77342573124009e-07	0.11111438953361	2
ENSG00000124374.8	PAIP2B	2	71229441	2_47	0	0.0425940003281571	15.8569065575781	6.41304509311835e-06	1.92101794060291	1
ENSG00000135636.13	DYSF	2	71453820	2_47	0	0.0192992746453445	8.51181764371047	1.55977047073679e-06	-1.15002849502439	1
ENSG00000116096.5	SPR	2	72887223	2_47	0	0.0165574819949559	6.91916108996427	1.0877901704104e-06	-0.107145560354654	1
ENSG00000135625.7	EGR4	2	73294038	2_48	0	0.0616951030876191	21.6484902465306	1.26816483170115e-05	-2.34811944450665	1
ENSG00000135631.16	RAB11FIP5	2	73156970	2_48	0	0.0218132058481719	12.5080033429402	2.59062697420362e-06	2.3965037287432	2
ENSG00000135632.11	SMYD5	2	73214385	2_48	0	0.0223050320938467	9.48248333357991	2.00827109406622e-06	-0.315653503918754	1
ENSG00000135617.3	PRADC1	2	73233389	2_48	0	0.060852934852814	24.3958703704604	1.40959789431182e-05	-3.92142960668498	1
ENSG00000135624.15	CCT7	2	73233389	2_48	0	0.0608529348528139	24.3958703704604	1.40959789431182e-05	-3.92142960668498	1
ENSG00000163013.11	FBXO41	2	73274325	2_48	0	0.0161146154232159	8.39478048605968	1.28447804834092e-06	-1.36680469384156	1
ENSG00000144034.14	TPRKB	2	73737087	2_48	0	0.011710776291525	4.89898778826861	5.44740215759192e-07	0.622096224142239	1
ENSG00000124356.15	STAMBP	2	73829414	2_48	0	0.0226846957670467	9.84433588164059	2.1203950369703e-06	0.0653844471038298	1
ENSG00000114956.19	DGUOK	2	73924637	2_48	0	0.017628010981435	9.14739318958162	1.53108060917838e-06	1.16258107946444	2
ENSG00000114978.17	MOB1A	2	74178740	2_48	0	0.0322800017119417	13.999550966716	4.29086698543466e-06	-1.72044274063492	2
ENSG00000065911.11	MTHFD2	2	74198820	2_48	0	0.0169154613386024	8.08819285324797	1.29907056256553e-06	-1.12275637716003	2
ENSG00000188687.17	SLC4A5	2	74343527	2_48	0	0.0115487333113536	4.72473613442473	5.18094889600894e-07	0.211624223125124	1
ENSG00000204843.12	DCTN1	2	74391633	2_48	0	0.0121882860025176	5.09206267212223	5.89296380396226e-07	-0.250202071407994	1
ENSG00000284308.1	C2orf81	2	74421241	2_48	0	0.0136167765164456	6.03321803203195	7.80046920917306e-07	0.572363745822563	1
ENSG00000005448.16	WDR54	2	74421241	2_48	0	0.0136167765164456	6.03321803203195	7.80046920917306e-07	-0.572363745822563	1
ENSG00000114993.16	RTKN	2	74442009	2_48	0	0.0139867121223392	6.57917013824314	8.73743887345918e-07	-0.727468431639601	2
ENSG00000115275.11	MOGS	2	74465064	2_48	0	0.0158703401330904	7.57736748045881	1.14183139851022e-06	0.88316200900335	2
ENSG00000135637.13	CCDC142	2	74483364	2_48	0	0.0177712170498145	8.35854784153736	1.41041007152831e-06	-0.938272064085466	1
ENSG00000115282.19	TTC31	2	74483364	2_48	0	0.0177712170498145	8.35854784153737	1.41041007152831e-06	0.938272064085466	1
ENSG00000179528.15	LBX2	2	74505288	2_48	0	0.0174908899937254	8.21414132122452	1.36417936385473e-06	0.918177085354124	1
ENSG00000115289.13	PCGF1	2	74508487	2_48	0	0.0188333166344704	8.86311031137346	1.58493099812317e-06	-0.977346777284318	1
ENSG00000115325.13	DOK1	2	74548714	2_48	0	0.0115274711671679	4.66059153452868	5.10120155493137e-07	-0.0683786104533622	1
ENSG00000115350.11	POLE4	2	74958729	2_48	0	0.0128841002285877	5.75805713296542	7.04413160362529e-07	0.576592706504261	1
ENSG00000115363.13	EVA1A	2	75569460	2_49	0	0.0919738877360403	13.7936277715478	1.20459330041689e-05	-0.92622808627443	2
ENSG00000005436.13	GCFC2	2	75711125	2_49	0	0.0359901372251424	6.41165569208563	2.19104396398077e-06	-0.18218826015016	1
ENSG00000172023.7	REG1B	2	79088225	2_51	0	0.0189439263735016	7.80481765796306	1.40388054341193e-06	0.855607190174312	1
ENSG00000115423.18	DNAH6	2	84516948	2_53	0	0.0249348630633447	10.0944692027862	2.38994480780706e-06	1.22326877370377	1
ENSG00000034510.5	TMSB10	2	84905643	2_53	0	0.0196816236715339	7.87225447631539	1.47115165545669e-06	-0.954158434732621	1
ENSG00000186854.10	TRABD2A	2	84906737	2_53	0	0.0139767234609886	4.66437932238845	6.19008525666807e-07	-0.00530822284525159	2
ENSG00000042493.15	CAPG	2	85420466	2_54	0	0.016099523587065	4.66154852759178	7.12591489320078e-07	-0.119949044029161	2
ENSG00000168906.12	MAT2A	2	85539177	2_54	0	0.0532596975301049	15.6541111972072	7.91634124713614e-06	-1.95951452272484	1
ENSG00000115486.11	GGCX	2	85561615	2_54	0	0.0169584921435898	5.12822231720578	8.2575550121457e-07	0.341321424635288	1
ENSG00000168899.4	VAMP5	2	85580487	2_54	0	0.054233531383481	15.9482081166405	8.21253390117652e-06	1.69171144238099	2
ENSG00000168887.10	C2orf68	2	85610982	2_54	0	0.016940645121539	5.11796136676247	8.23235983023507e-07	-0.412024250400267	1
ENSG00000115525.17	ST3GAL5	2	85905398	2_54	0	0.0172237493084523	5.36278929354388	8.77032780588805e-07	-0.4598433653387	1
ENSG00000068654.15	POLR1A	2	86105686	2_54	0	0.0217872396754496	7.47082607195787	1.54549723887031e-06	-1.09668852599997	1
ENSG00000132300.18	PTCD3	2	86105686	2_54	0	0.0217872396754496	7.47082607195787	1.54549723887031e-06	-1.09668852599996	1
ENSG00000132305.20	IMMT	2	86195484	2_54	0	0.0170855758846473	5.28812229611355	8.5788388288368e-07	0.561043005894896	2
ENSG00000132313.14	MRPL35	2	86199443	2_54	0	0.0239387628829162	8.21501644073424	1.867271792609e-06	-1.28261345235484	1
ENSG00000068615.17	REEP1	2	86338344	2_54	0	0.0503145566552384	15.029430026452	7.18015067283713e-06	-1.93652882303042	1
ENSG00000115561.15	CHMP3	2	86563593	2_54	0	0.0162243040516593	4.82627220775084	7.43490265050824e-07	-0.692548846493508	2
ENSG00000153563.15	CD8A	2	86808016	2_54	0	0.0163325167712322	5.00521232611885	7.76198885849658e-07	0.934347977559309	1
ENSG00000172086.7	KRCC1	2	88056216	2_55	0	0.0335632132664011	7.14448940872323	2.27683797360871e-06	-0.778992707546161	1
ENSG00000115593.14	SMYD1	2	88067820	2_55	0	0.0647321731705339	13.379619174975	8.22358785193678e-06	-1.48718861912106	1
ENSG00000163586.9	FABP1	2	88128319	2_55	0	0.0629974251496925	13.1199517188864	7.84788142936749e-06	-1.57082182102521	1
ENSG00000144115.16	THNSL2	2	88153919	2_55	0	0.0329581544618879	6.97282950343643	2.18207326203182e-06	0.764793787735636	1
ENSG00000153574.8	RPIA	2	88691440	2_55	0	0.0329436896469555	6.96868986791666	2.17982069783446e-06	-0.777035853765982	2
ENSG00000144026.11	ZNF514	2	95156702	2_57	0	0.0186878858639689	5.66090236860821	1.00448448842194e-06	0.48252198026489	1
ENSG00000233757.6	AC092835.2	2	95207631	2_57	0	0.0534011513812231	15.5677858389019	7.89359547516722e-06	1.8004254934224	1
ENSG00000155066.15	PROM2	2	95274094	2_57	0	0.0199848745140063	6.29068911568123	1.19370508919192e-06	0.908771919380053	1
ENSG00000174501.14	ANKRD36C	2	95991827	2_57	0	0.0231049255392044	7.65313282083431	1.67896336777206e-06	-2.02681704208799	1
ENSG00000274286.1	ADRA2B	2	96116114	2_57	0	0.0168062366980248	4.66606157577736	7.44591952848259e-07	-0.129605254952028	1
ENSG00000188886.3	ASTL	2	96138165	2_57	0	0.0201137642464633	6.35117963123496	1.21295628277787e-06	-1.82619291345646	1
ENSG00000158050.4	DUSP2	2	96145593	2_57	0	0.0168237517879031	4.67582211959425	7.46927123041081e-07	-0.115570432482433	1
ENSG00000084090.13	STARD7	2	95243740	2_57	0	0.0397425926827375	12.7648253587941	4.81690931180646e-06	-1.38925697310992	2
ENSG00000135956.8	TMEM127	2	96266108	2_57	0	0.143815440408633	25.1556049534971	3.43508650480713e-05	-3.55818555113168	1
ENSG00000144021.2	CIAO1	2	96262227	2_57	0	0.0968942349887557	21.2868071711501	1.958420114512e-05	-3.18496136815135	1
ENSG00000144028.14	SNRNP200	2	96305617	2_57	0	0.138445548858261	24.7796903906729	3.25740883483781e-05	-3.34008950796575	1
ENSG00000198885.9	ITPRIPL1	2	96325607	2_57	0	0.0168433438865726	4.68670895617295	7.49538071793053e-07	-0.146754716354758	2
ENSG00000196843.15	ARID5A	2	96536506	2_57	0	0.020600313807013	6.57548370337529	1.28617166792411e-06	-0.933600385529563	1
ENSG00000114988.11	LMAN2L	2	96730666	2_57	0	0.321333898166386	33.4516359171823	0.00010206369822168	-3.85695193901604	3
ENSG00000144199.11	FAHD2B	2	97091610	2_57	0	0.204642170779756	28.70321152183	5.57728737174822e-05	-3.667669329119	1
ENSG00000115073.7	ACTR1B	2	97663111	2_57	0	0.049392417216758	14.8260162833997	6.95315883260341e-06	2.77737902894994	1
ENSG00000228486.10	LINC01125	2	97665171	2_57	0	0.0190411460098177	5.83649498226722	1.05521898576614e-06	-0.623525580030334	2
ENSG00000115085.13	ZAP70	2	97713755	2_57	0	0.116661177453706	23.0925027641176	2.55796593442234e-05	-2.3116974667566	1
ENSG00000075568.16	TMEM131	2	97995803	2_57	0	0.0266759711963639	9.00376637514289	2.28056184585827e-06	1.19746051682025	1
ENSG00000185674.9	LYG2	2	99254906	2_58	0	0.014174605443517	5.74364636527364	7.7302950146076e-07	0.550936660492293	1
ENSG00000115446.11	UNC50	2	98608705	2_58	0	0.0437294422453624	16.343370071062	6.78598584873517e-06	1.81048389682253	1
ENSG00000273045.5	C2orf15	2	99141233	2_58	0	0.012665117524301	4.68978539519917	5.63974659544882e-07	-0.146332634871427	1
ENSG00000135951.14	TSGA10	2	99157239	2_58	0	0.0127094725970998	4.72249651731348	5.69897264253925e-07	0.260873665006462	1
ENSG00000144182.16	LIPT1	2	99157239	2_58	0	0.0127094725970998	4.72249651731348	5.69897264253925e-07	0.260873665006462	1
ENSG00000158411.11	MITD1	2	99178686	2_58	0	0.0128009011405388	4.78956620822025	5.82148954001146e-07	-0.312304997099672	1
ENSG00000185414.19	MRPL30	2	99180175	2_58	0	0.0139147021220195	5.57039935927109	7.35965815766968e-07	-0.626218538658155	1
ENSG00000144214.9	LYG1	2	99305023	2_58	0	0.0126412252167465	4.67211860937187	5.60790212313396e-07	0.258006384545635	2
ENSG00000158417.10	EIF5B	2	99338145	2_58	0	0.0126176008051152	4.65461615593519	5.57645308082475e-07	0.0997032312460491	1
ENSG00000115514.11	TXNDC9	2	99340840	2_58	0	0.0128348925778622	4.8143791352233	5.86718690344406e-07	-0.199241876655023	1
ENSG00000135945.9	REV1	2	99490335	2_58	0	0.0137631367639048	5.4678768019409	7.14551512878093e-07	0.623062815332629	1
ENSG00000144218.18	AFF3	2	100142995	2_58	0	0.0137520860667397	5.46035484187667	7.12995591830711e-07	0.469684506116984	2
ENSG00000115526.10	CHST10	2	100417235	2_58	0	0.0342077159322056	14.0207821783057	4.55400723430764e-06	-2.01954761921731	2
ENSG00000115539.13	PDCL3	2	100562712	2_58	0	0.0129803665242494	4.91984172595778	6.06366896866896e-07	0.175305530302312	1
ENSG00000163162.8	RNF149	2	101308564	2_59	0	0.0580934909962629	12.862517061796	7.09497444993946e-06	1.78315399197972	1
ENSG00000115590.13	IL1R2	2	101991888	2_59	0	0.0533199702612978	12.0457523933669	6.09847470887484e-06	1.35469611400558	1
ENSG00000115594.11	IL1R1	2	102064141	2_59	0	0.0267201081570651	5.51199113601713	1.39844090578212e-06	-0.410860917567756	1
ENSG00000115604.10	IL18R1	2	102311189	2_60	0	0.022265348647876	5.02117993321489	1.06153099979821e-06	0.520160484459961	1
ENSG00000115607.9	IL18RAP	2	102417503	2_60	0	0.0394273187989844	10.4057514523735	3.89554378031984e-06	1.59908508708596	2
ENSG00000135973.2	GPR45	2	105241362	2_62	0	0.176305116176407	22.2054698297671	3.71725435166713e-05	2.29246440329245	1
ENSG00000135972.8	MRPS9	2	105038258	2_62	0	0.0306842705431109	5.33676695045254	1.55486052653125e-06	-0.501989704010024	2
ENSG00000135966.12	TGFBRAP1	2	105330291	2_62	0	0.0313061410300884	5.52591275683295	1.64259674590646e-06	0.374702272916247	1
ENSG00000135974.9	C2orf49	2	105337683	2_62	0	0.239016527515296	25.3179026797631	5.74583374398221e-05	3.08167848929823	1
ENSG00000071051.13	NCK2	2	105744677	2_63	0	0.0376057055454494	5.39391487736703	1.92599531528783e-06	0.695011365141234	2
ENSG00000119147.9	C2orf40	2	106063128	2_63	0	0.0348043695930289	4.6625427619025	1.54082741343888e-06	-0.121980501335876	1
ENSG00000115652.14	UXS1	2	106194311	2_63	0	0.0390101920060511	5.74063027342504	2.12635151827855e-06	0.610150285330221	1
ENSG00000198203.9	SULT1C2	2	108288295	2_65	0	0.061452239277496	16.4912400358487	9.62251114401713e-06	-1.81047746090982	2
ENSG00000135968.20	GCC2	2	108448667	2_65	0	0.0196559289350419	5.82559718033819	1.08725501985328e-06	-0.595877581712252	1
ENSG00000153201.15	RANBP2	2	108713317	2_65	0	0.017998378876254	4.95204539085927	8.46282583766236e-07	-0.430408780600257	2
ENSG00000163006.11	CCDC138	2	108786656	2_65	0	0.0181837322756268	5.09676205428406	8.79984016670227e-07	-0.380550435091525	2
ENSG00000186522.14	SEPT10	2	109614115	2_65	1	0.150779819289541	20.5547252634537	2.94274270378256e-05	4.20027399153819	1
ENSG00000198142.4	SOWAHC	2	109613671	2_65	0	0.0192451799899173	10.8618306586981	1.98482582318926e-06	2.64388543076362	2
ENSG00000115008.5	IL1A	2	112784230	2_66	0	0.0161859261183916	5.14655349564472	7.90954391887953e-07	-0.464698173353686	2
ENSG00000125571.9	IL37	2	112920596	2_66	0	0.02319546736923	8.52249089005893	1.87701209047762e-06	-0.89073276562276	1
ENSG00000136688.10	IL36G	2	112973583	2_66	0	0.0153582025680185	4.65478782411847	6.78793504566717e-07	0.042388656787455	1
ENSG00000169679.14	BUB1	2	110678318	2_66	0	0.0232218233922611	8.53319663873412	1.88150539619172e-06	0.970439048715674	1
ENSG00000153093.18	ACOXL	2	110732860	2_66	0	0.024551660573105	9.05662008222768	2.11127311759073e-06	1.04971394078104	1
ENSG00000153214.9	TMEM87B	2	112055305	2_66	0	0.0447310896645385	14.718230118492	6.25118660754645e-06	1.82263325330109	1
ENSG00000169629.11	RGPD8	2	112434559	2_66	0	0.0354339128947682	12.5132986457451	4.21006033384182e-06	-2.08487886161213	1
ENSG00000114999.7	TTL	2	112482606	2_66	0	0.244854533637289	31.387114274726	7.29721151935883e-05	-3.54378898691282	1
ENSG00000125630.15	POLR1B	2	112557723	2_66	0	0.0153999612485174	4.68021206855267	6.84356752792064e-07	0.0525713878793839	1
ENSG00000125611.15	CHCHD5	2	112584474	2_66	0	0.0628811080643953	17.9591841712714	1.07227007788041e-05	-2.41445593872688	2
ENSG00000144136.10	SLC20A1	2	112645686	2_66	0	0.0158744615436394	4.9645021291583	7.48293721231312e-07	0.215259033739403	1
ENSG00000125618.16	PAX8	2	113277339	2_67	0	0.0454184248721187	16.3486223282952	7.05034918039004e-06	1.89283132805789	1
ENSG00000144134.18	RABL2A	2	113627627	2_67	0	0.0186301926002918	7.95084352513908	1.40646182236772e-06	-1.10564916135704	1
ENSG00000115084.13	SLC35F5	2	113756521	2_67	0	0.0140662948105103	5.31782796134724	7.10250250250529e-07	0.592181418020062	1
ENSG00000115091.11	ACTR3	2	113889855	2_67	0	0.0133792455426985	4.84909079071026	6.16012232930274e-07	-0.285251979344647	1
ENSG00000088205.12	DDX18	2	117815316	2_69	0	0.0111317027939081	6.2419031413689	6.59744873982414e-07	-0.785713929042976	2
ENSG00000125633.10	CCDC93	2	118013874	2_69	0	0.0123967326944423	7.24858819251531	8.5321417264573e-07	0.853533356528789	2
ENSG00000125629.14	INSIG2	2	118088243	2_69	0	0.216078264680618	34.6924710479715	7.1177661382938e-05	-3.25371203647872	2
ENSG00000115107.19	STEAP3	2	119223670	2_69	0	0.00958138584428603	4.83997553943087	4.40320487667764e-07	0.230117766189991	1
ENSG00000186132.14	C2orf76	2	119366128	2_69	0	0.0095744108840996	4.83316784139867	4.39381062927207e-07	0.295091997825551	1
ENSG00000155368.16	DBI	2	119366701	2_69	0	0.0117752527756446	6.76749110294845	7.56650509828746e-07	-0.733273155746367	1
ENSG00000171227.6	TMEM37	2	119429724	2_69	0	0.0372862713131257	17.5939953518351	6.22889234670613e-06	-1.85604042152251	1
ENSG00000144120.12	TMEM177	2	119680947	2_69	0	0.0130868999464533	7.75554475025048	9.63710269628831e-07	-0.884329282726863	1
ENSG00000088179.8	PTPN4	2	119759674	2_69	0	0.0094865072500161	4.74697821531071	4.27583539900241e-07	-0.11468429948542	1
ENSG00000115109.13	EPB41L5	2	120013132	2_69	0	0.0148388550191605	8.9316772390533	1.2584350598022e-06	-1.12927870520597	1
ENSG00000226479.3	TMEM185B	2	120221746	2_69	0	0.0140856571279722	8.44392435740874	1.12932474328218e-06	1.09377747907231	2
ENSG00000115112.7	TFCP2L1	2	121285630	2_70	0	0.0289966731579279	5.72499774005774	1.57623472054473e-06	0.610331126626383	1
ENSG00000074054.17	CLASP1	2	121649921	2_70	0	0.0360183905192528	7.77045512847253	2.65746868844504e-06	1.29274726413444	1
ENSG00000136732.14	GYPC	2	126650125	2_74	0	0.0402581589057163	10.5132631900032	4.01873013274812e-06	-1.19905474697473	1
ENSG00000136717.14	BIN1	2	127106970	2_74	0	0.0393195180754491	10.2900537288043	3.84169803440118e-06	-1.72184044074782	1
ENSG00000163161.12	ERCC3	2	127292558	2_75	0	0.0341125008378111	4.69958638370725	1.52219605814371e-06	0.0932927221123115	2
ENSG00000169967.16	MAP3K2	2	127388669	2_75	0	0.0347181730202947	4.86573411815671	1.60399360968605e-06	-0.189171564085678	1
ENSG00000115718.17	PROC	2	127418286	2_75	0	0.0339692274156248	4.65985851201881	1.50298898117513e-06	0.0699195757667362	1
ENSG00000163166.14	IWS1	2	127526497	2_75	0	0.110867183809505	15.9750294529808	1.68167504768974e-05	-2.02536862677209	1
ENSG00000072163.19	LIMS2	2	127681837	2_75	0	0.0361257151754074	5.24107722533694	1.79777116024646e-06	0.416914469039959	1
ENSG00000136709.11	WDR33	2	127810860	2_75	0	0.0648818045831464	10.8035801911797	6.65561232422257e-06	-1.44368761035993	1
ENSG00000144231.10	POLR2D	2	127857926	2_75	0	0.0647400114772661	10.7826738794173	6.62821579130912e-06	-1.37064726548652	1
ENSG00000136715.17	SAP130	2	128028089	2_75	0	0.071616825424297	11.7494952901777	7.98972210847392e-06	1.43696192064449	1
ENSG00000136699.19	SMPD4	2	130182517	2_78	0	0.0305661302376462	5.27126908851211	1.52986476648949e-06	-0.377580710671656	1
ENSG00000152082.13	MZT2B	2	130181775	2_78	0	0.032061182274015	5.72151018124872	1.74175716215317e-06	-0.496519811950054	1
ENSG00000136710.9	CCDC115	2	130343161	2_78	0	0.0617175593634285	11.9328067589757	6.99276201142638e-06	-1.50559778048525	1
ENSG00000136718.9	IMP4	2	130342325	2_78	0	0.0579518898519021	11.3320358404407	6.23552377393253e-06	1.44790555438686	2
ENSG00000072135.12	PTPN18	2	130356437	2_78	0	0.0780521406579991	14.1830484822678	1.05111879744886e-05	1.6814916837418	1
ENSG00000136002.18	ARHGEF4	2	130837191	2_78	0	0.0434958984130734	8.60470327935522	3.55370686600082e-06	-0.716833603056288	1
ENSG00000075886.10	TUBA3D	2	131475952	2_78	0	0.0872367763278333	15.2552902209231	1.26362287625938e-05	2.44095182598852	2
ENSG00000173272.15	MZT2A	2	131492500	2_78	0	0.028629861198741	4.65468790603452	1.26533991030239e-06	0.18685157381057	1
ENSG00000152127.8	MGAT5	2	134117775	2_79	0	0.032958285858679	10.7446624977518	3.3624419192914e-06	0.351087497796572	1
ENSG00000115850.9	LCT	2	135836190	2_80	0	0.0321819444764713	5.49980812382616	1.68057235868721e-06	-1.31260916770654	1
ENSG00000152128.13	TMEM163	2	134719289	2_80	0	0.0388479591036942	7.27775769389645	2.6844986921427e-06	-1.53771155934364	1
ENSG00000082258.12	CCNT2	2	134918338	2_80	0	0.0644230968638587	12.085159656071	7.39250091283787e-06	2.35750082863044	1
ENSG00000115839.17	RAB3GAP1	2	135052002	2_80	0	0.0416216544052638	7.93041156279352	3.13409720425853e-06	-1.57685144358472	1
ENSG00000121988.17	ZRANB3	2	135530703	2_80	0	0.0338690420304659	5.98188216269791	1.92370362511356e-06	-1.2384605574633	2
ENSG00000144224.16	UBXN4	2	135741596	2_80	0	0.0408468207902353	7.75249753069934	3.00674981782048e-06	1.67939353725692	1
ENSG00000076003.4	MCM6	2	135876201	2_80	0	0.0312243035202857	5.21492566293519	1.54610248708877e-06	-1.21517364137208	2
ENSG00000121966.6	CXCR4	2	136117336	2_80	0	0.0507048329969874	9.80279003159609	4.71950503671369e-06	1.03591524931777	1
ENSG00000150540.13	HNMT	2	137963983	2_82	0	0.0193276702847928	5.08913577120066	9.33944228150089e-07	-0.387157173834978	1
ENSG00000144228.8	SPOPL	2	138501652	2_82	0	0.0301400194372554	8.608374215224	2.46355386705045e-06	-0.342632070362974	1
ENSG00000115919.14	KYNU	2	142877245	2_85	0	0.0210869667328455	4.9453898955626	9.901752047008e-07	0.273274963796708	1
ENSG00000121989.14	ACVR2A	2	147844091	2_88	0	0.0402956906487487	22.0909472174505	8.45221116250044e-06	2.40052820721	2
ENSG00000204406.12	MBD5	2	148020703	2_88	0	0.0146704123119785	12.5406874391447	1.74687190611199e-06	1.70137011904618	1
ENSG00000150556.16	LYPD6B	2	149037889	2_88	0	0.0360710951556232	20.6629496603772	7.07699750655461e-06	2.39908558977786	1
ENSG00000184898.6	RBM43	2	151261757	2_90	0	0.0260660870653814	5.25366745302572	1.30027681159089e-06	-0.765715730067033	1
ENSG00000123609.10	NMI	2	151290144	2_90	0	0.041054177263815	9.53962530977027	3.71865653067552e-06	1.45863805819702	2
ENSG00000183091.19	NEB	2	151734675	2_91	0	0.0383695576066421	9.31340206620865	3.39306782404919e-06	1.23250140327742	1
ENSG00000182389.19	CACNB4	2	152099291	2_91	0	0.115270719033453	19.8580556672939	2.1734673611114e-05	2.0792715415186	2
ENSG00000115145.9	STAM2	2	152176179	2_91	0	0.182579468937652	24.4208224657128	4.23359805238471e-05	-3.66389795230919	1
ENSG00000177917.10	ARL6IP6	2	152713220	2_91	0	0.167384305747388	23.5503856137167	3.74291663916448e-05	3.28998698057142	2
ENSG00000177519.3	RPRM	2	153479455	2_92	0	0.0259602357525527	4.71965040899258	1.16336464124916e-06	-0.169245508846011	1
ENSG00000115165.9	CYTIP	2	157488690	2_94	0	0.0298728616469295	6.64487996044106	1.88478303536632e-06	-0.721125797295671	2
ENSG00000115170.13	ACVR1	2	157876051	2_95	0	0.0356871144718466	8.62203785057465	2.92158654507351e-06	1.03435637445977	1
ENSG00000123636.17	BAZ2B	2	159616439	2_96	0	0.0468301827290106	14.1609892540534	6.2967556770056e-06	-2.9104311572773	1
ENSG00000136536.14	MARCH7	2	159712477	2_96	0	0.145864026204436	24.2270143549152	3.35540919569361e-05	-3.47546696295608	2
ENSG00000153250.19	RBMS1	2	160494127	2_96	0	0.0246052671378767	9.55002854454092	2.23115710052201e-06	-1.13993335621639	1
ENSG00000136560.13	TANK	2	161137402	2_97	0	0.0532422062153327	9.10200021385167	4.60140310638156e-06	-1.13519869788904	1
ENSG00000197635.9	DPP4	2	162074564	2_97	0	0.0361150621536878	5.42271780840928	1.85952819738896e-06	-0.422635303583284	1
ENSG00000123607.14	TTC21B	2	165954060	2_100	0	0.0234762971232794	10.6230254800091	2.36796466432007e-06	2.22330810700913	2
ENSG00000163072.15	NOSTRIN	2	168862392	2_102	0	0.019593210984306	9.6270995910867	1.79101192061269e-06	1.19080320673101	1
ENSG00000163093.11	BBS5	2	169480139	2_103	0	0.0281111558120983	4.67820326315198	1.24869158976749e-06	-0.049975478338405	1
ENSG00000138398.15	PPIG	2	169584236	2_103	0	0.0481139942268846	9.75763690045504	4.45772693648313e-06	-1.57967441896795	1
ENSG00000213160.9	KLHL23	2	169694217	2_103	0	0.059459101204343	11.7725927991263	6.64642118802836e-06	-1.66783936128957	1
ENSG00000144357.16	UBR3	2	169827007	2_103	0	0.028177552634965	4.70041760504331	1.25758431106196e-06	0.20021649575671	2
ENSG00000071909.18	MYO3B	2	170178390	2_103	0	0.0401072015343316	8.03239101394174	3.058895204986e-06	0.994988672740463	1
ENSG00000115844.10	DLX2	2	172102574	2_104	0	0.755081740685659	21.5851768072344	0.000154755814548456	4.25949864192562	1
ENSG00000115806.12	GORASP2	2	170928918	2_104	0	0.0144951684403222	5.53236429501462	7.61432540776138e-07	0.80610160273936	1
ENSG00000071967.11	CYBRD1	2	171522147	2_104	0	0.0138399986664345	4.77457011046803	6.27433524769513e-07	-0.192868855135683	1
ENSG00000077380.15	DYNC1I2	2	171687141	2_104	0	0.0136149230483851	4.89056482467699	6.32224916454131e-07	-0.223545279430124	1
ENSG00000128708.12	HAT1	2	171920821	2_104	0	0.357301438241342	21.4622305874293	7.28126802327789e-05	-4.20913875468686	1
ENSG00000172878.13	METAP1D	2	171999243	2_104	0	0.0143526646433667	5.48302518043245	7.47222902503676e-07	-0.53115449521201	1
ENSG00000144355.14	DLX1	2	172084313	2_104	0	0.0193892341019517	8.99831891442221	1.65660677145172e-06	-1.75089238286609	1
ENSG00000091409.14	ITGA6	2	172427651	2_105	0	0.00910501333694569	7.25386789037867	6.27115629677167e-07	0.803701506567824	1
ENSG00000152256.13	PDK1	2	172555453	2_105	0	0.0213198337156085	15.0566026435199	3.04795253120868e-06	-1.65782298852114	1
ENSG00000091428.17	RAPGEF4	2	172735564	2_105	0	0.033959778521513	19.2603623890818	6.21050191778515e-06	2.13002445057542	1
ENSG00000091436.16	MAP3K20	2	173076022	2_105	0	0.0331865015597684	18.6328089454422	5.87133959181511e-06	2.67190899577408	1
ENSG00000138430.15	OLA1	2	174248967	2_105	0	0.0342601701320363	25.4725145186584	8.28626332725651e-06	-3.66057075091274	2
ENSG00000144306.14	SCRN3	2	174395627	2_105	0	0.0271159520822707	19.1421869736157	4.92848919203203e-06	-2.71517968858323	1
ENSG00000163328.13	GPR155	2	174487330	2_105	0	0.00807557237239176	5.86061356705618	4.49380058559631e-07	-0.281425150277793	2
ENSG00000115935.17	WIPF1	2	174682550	2_105	0	0.020234616432801	13.942246600467	2.67870650954228e-06	-1.52349828891491	1
ENSG00000128656.13	CHN1	2	175004641	2_106	0	0.039481585092528	10.7052460113314	4.01317990593086e-06	1.3267545014174	1
ENSG00000115966.16	ATF2	2	175168771	2_106	0	0.0665113087431243	15.6652900668942	9.89307567737517e-06	-2.12083959382426	1
ENSG00000128654.13	MTX2	2	176269444	2_106	0	0.106209645447475	20.1806690615569	2.03515230627318e-05	-2.43304791009234	1
ENSG00000116044.15	NFE2L2	2	177392663	2_107	0	0.0981146103607339	13.7154794044235	1.27773876989278e-05	-1.85903936013287	1
ENSG00000196659.9	TTC30B	2	177553217	2_107	0	0.0385365937059996	4.78141543843244	1.74955339154242e-06	-0.126173276956403	1
ENSG00000155636.14	RBM45	2	178112094	2_108	0	0.00762934916864522	4.75645891545257	3.4456299846468e-07	-0.118496615461626	1
ENSG00000180228.12	PRKRA	2	178451344	2_108	0	0.00783031826194391	5.07285216704324	3.77162944261574e-07	0.530728004752851	1
ENSG00000204311.12	DFNB59	2	178451344	2_108	0	0.00783031826194391	5.07285216704324	3.77162944261574e-07	-0.530728004752851	1
ENSG00000079150.17	FKBP7	2	178478636	2_108	0	0.00792002690072291	5.07994622439182	3.82017421062012e-07	0.255734158492308	1
ENSG00000116095.10	PLEKHA3	2	178480456	2_108	0	0.00802288760308823	5.23338254333132	3.98667273676971e-07	-0.528298604162024	1
ENSG00000155657.26	TTN	2	178831108	2_108	0	0.00787598470201667	5.08424478863009	3.80214532905662e-07	-0.169049936337217	1
ENSG00000187231.13	SESTD1	2	179264718	2_108	0	0.0228243741936138	15.5548068340028	3.37101665136692e-06	-1.98459477827634	1
ENSG00000170035.15	UBE2E3	2	180969697	2_109	0	0.0289097692447265	4.72017317431218	1.29568656131443e-06	0.0278277214025322	1
ENSG00000162992.3	NEUROD1	2	181680491	2_110	0	0.0752171988015485	18.447228686394	1.31748501437753e-05	-2.07354358682737	1
ENSG00000188452.13	CERKL	2	181680491	2_110	0	0.0752171988015485	18.447228686394	1.31748501437753e-05	-2.07354358682737	1
ENSG00000162998.4	FRZB	2	182866860	2_110	0	0.0259092344766008	8.33465540579348	2.05040488036586e-06	0.965641762597783	1
ENSG00000061676.14	NCKAP1	2	183037928	2_110	0	0.0221682167218598	6.86883325487146	1.44580968324796e-06	-0.953663314330495	2
ENSG00000170396.7	ZNF804A	2	184598393	2_112	0	0.129186669394192	33.3612820440054	4.09220922727864e-05	3.17200976378676	1
ENSG00000065548.17	ZC3H15	2	186486293	2_112	0	0.00640329234885018	5.57209036539962	3.3878086940376e-07	-0.34992972714679	1
ENSG00000138448.11	ITGAV	2	186591394	2_112	0	0.0217623438166769	17.0877249803685	3.53091538072882e-06	-2.03166636555611	1
ENSG00000064989.12	CALCRL	2	187450507	2_112	0	0.00626850100554222	5.25857623567148	3.12989141656954e-07	0.258420696544341	1
ENSG00000168542.14	COL3A1	2	188974074	2_112	0	0.00584730043125536	4.65527079234074	2.58462626632337e-07	0.0185713471896908	1
ENSG00000204262.11	COL5A2	2	189180039	2_113	0	0.0481475519656562	12.7112138025176	5.81110377241575e-06	-1.7197778162966	2
ENSG00000138381.9	ASNSD1	2	189661498	2_113	0	0.0243877143039559	6.28834132199777	1.45614492875522e-06	-0.896490272477098	1
ENSG00000128699.13	ORMDL1	2	189784856	2_113	0	0.0267969493245169	7.17446757456152	1.82546045334999e-06	-1.06413031545327	1
ENSG00000064933.17	PMS1	2	189784079	2_113	0	0.0206604734909751	4.73028306121713	9.2795047181949e-07	-0.245958917972159	1
ENSG00000198130.15	HIBCH	2	190319798	2_113	0	0.0209097690107101	4.84287110457493	9.61500561587803e-07	0.00786100458387962	2
ENSG00000151689.12	INPP1	2	190342721	2_113	0	0.0214736212637486	5.0927210203284	1.03837105141062e-06	-0.604568160666665	2
ENSG00000189362.11	NEMP2	2	190534707	2_113	0	0.022953531734489	5.71872093847098	1.24636664712471e-06	0.693107695304456	1
ENSG00000138378.17	STAT4	2	191150346	2_114	0	0.0157833252841165	7.27343740683462	1.09002286907966e-06	0.778199973570648	2
ENSG00000128641.18	MYO1B	2	191244832	2_114	0	0.0237672923243112	11.1670715883077	2.52009205307563e-06	1.30338979736327	1
ENSG00000173559.12	NABP1	2	191677959	2_114	0	0.012085205220969	4.78152979262473	5.48678942004664e-07	-0.148866131401042	1
ENSG00000196950.13	SLC39A10	2	195575506	2_116	0	0.0147320475389456	6.63604481949057	9.28260389974256e-07	0.874383605847195	2
ENSG00000138411.10	HECW2	2	196593392	2_116	0	0.0128473859682696	5.43826821576641	6.63395913015096e-07	0.319747837958765	2
ENSG00000144395.17	CCDC150	2	196640040	2_116	0	0.0234596838773963	11.5618978649389	2.57542365914858e-06	2.07427810448296	1
ENSG00000115520.8	COQ10B	2	197453059	2_117	0	0.0658941615129347	35.7602514903985	2.23740650928757e-05	-5.68925026009562	1
ENSG00000115541.10	HSPE1	2	197499794	2_117	0	0.0260325941343031	8.20250564046969	2.02750242335289e-06	0.9191833300696	1
ENSG00000162944.10	RFTN2	2	197675986	2_117	0	0.084363373478091	21.3543669553903	1.7105589119104e-05	2.84039216463932	1
ENSG00000226124.6	FTCDNL1	2	199760858	2_118	0	0.00472168093385206	22.1159030245667	9.91513679010404e-07	-5.45145635387317	2
ENSG00000178074.5	C2orf69	2	199911021	2_118	0	0.0113779823371737	12.260660441259	1.32457488693983e-06	3.47574539197858	1
ENSG00000162971.10	TYW5	2	199955782	2_118	1	0.460959195894384	45.8054537390209	0.000200482777142715	-7.97963743237511	1
ENSG00000155729.12	KCTD18	2	200519526	2_118	0	0.00536877640130196	7.47879985912671	3.81245410981408e-07	-1.61715134777873	1
ENSG00000013441.15	CLK1	2	200864612	2_119	0	0.0316383556487806	4.66506729505274	1.40142291162359e-06	0.183794900477321	1
ENSG00000003402.19	CFLAR	2	201116120	2_119	0	0.0320892288660212	4.79851340210489	1.46205392028726e-06	-0.316739866946494	1
ENSG00000003400.14	CASP10	2	201183110	2_119	0	0.0482277105047689	8.65311441442795	3.96247457171304e-06	1.46303231725139	1
ENSG00000064012.21	CASP8	2	201233408	2_119	0	0.0316131172426978	4.65754172381749	1.39804603750355e-06	-0.00403710284360712	1
ENSG00000082146.12	STRADB	2	201388133	2_119	0	0.0497534853243938	8.94900774155246	4.2276185014643e-06	-1.12125566922709	1
ENSG00000003393.14	ALS2	2	201780628	2_119	0	0.041179614365545	7.15522376966909	2.79771127000279e-06	0.97271577559761	1
ENSG00000116030.16	SUMO1	2	202238678	2_120	0	0.0253269563683547	9.49028224690341	2.2822306195588e-06	-0.974447698522655	1
ENSG00000138439.11	FAM117B	2	202634789	2_120	0	0.0773009521232902	20.079212489158	1.47376729837043e-05	2.52109326098725	1
ENSG00000138380.17	CARF	2	202912503	2_120	0	0.0302980783163705	11.1776087607571	3.21559529826969e-06	1.52956231498363	1
ENSG00000119004.15	CYP20A1	2	203240680	2_120	0	0.035270916931438	12.6110506963808	4.22343114690937e-06	2.0692436959171	1
ENSG00000138443.15	ABI2	2	203326184	2_120	0	0.0171808347023539	5.84704000233963	9.53844810746958e-07	0.92507255892536	1
ENSG00000163600.12	ICOS	2	203937045	2_120	0	0.0170414223000014	5.77066254591109	9.33746343413966e-07	-0.58940727548594	1
ENSG00000114933.15	INO80D	2	206085163	2_122	0	0.00918208018493161	4.73655937754087	4.12953797121765e-07	-0.320078278826582	1
ENSG00000204186.7	ZDBF2	2	206276156	2_122	0	0.0543624602668147	20.2358917810172	1.04452502222707e-05	2.55737484600332	1
ENSG00000114948.12	ADAM23	2	206443099	2_122	0	0.0103302707622014	5.82001728773535	5.70864946381428e-07	0.518882146195503	1
ENSG00000138400.12	MDH1B	2	206765369	2_122	0	0.00912612608606744	4.66032002938264	4.03830951875002e-07	-0.189697293026178	2
ENSG00000118246.13	FASTKD2	2	206765369	2_122	0	0.00925705543863486	4.78644699846244	4.20710659325607e-07	-0.0610225202567878	1
ENSG00000144401.14	METTL21A	2	207628851	2_122	0	0.673478995850417	21.2444053830883	0.000135851998754643	-4.17285335745362	1
ENSG00000163249.11	CCNYL1	2	207618656	2_122	0	0.0616421850008221	19.2059406676304	1.1241156760942e-05	-1.21084471679673	2
ENSG00000163251.3	FZD5	2	207769445	2_122	0	0.0275808106377816	14.9741007267608	3.92143637949693e-06	-1.77954295544498	1
ENSG00000138413.13	IDH1	2	208266212	2_123	0	0.0382765685906902	4.90828354777795	1.7838570033525e-06	-0.215068204124125	1
ENSG00000115020.16	PIKFYVE	2	208266212	2_123	0	0.0382765685906902	4.90828354777795	1.7838570033525e-06	-0.215068204124125	1
ENSG00000197713.14	RPE	2	210002122	2_124	0	0.0147350399653736	4.66515507981534	6.52701784554822e-07	0.0940493129405679	1
ENSG00000144451.18	SPAG16	2	213283575	2_126	0	0.0440799463149402	10.7727501599684	4.5088422559835e-06	1.82350831476551	1
ENSG00000030419.16	IKZF2	2	213153600	2_126	0	0.0477699220367222	11.5774060066191	5.25125602768448e-06	1.48926695954641	1
ENSG00000138376.10	BARD1	2	214808273	2_127	0	0.0163285073479584	5.48098762804843	8.49772562702082e-07	0.435276240819066	2
ENSG00000138363.14	ATIC	2	215312120	2_127	0	0.0263227777970393	9.9640247213529	2.49037019981749e-06	-1.13680071476625	1
ENSG00000118242.15	MREG	2	216033935	2_127	0	0.0215577671744862	8.08697150001502	1.65533953117254e-06	-1.09023432738978	1
ENSG00000163449.10	TMEM169	2	216082628	2_127	0	0.0301688201367251	11.2481660464071	3.22208832604184e-06	-1.46646205659565	1
ENSG00000115425.13	PECR	2	216082628	2_127	0	0.0301688201367251	11.2481660464071	3.22208832604184e-06	-1.46646205659565	1
ENSG00000138375.12	SMARCAL1	2	216412526	2_127	0	0.0215238303105815	8.0721654749591	1.64970774152523e-06	0.892685858084306	2
ENSG00000197756.9	RPL37A	2	216498338	2_127	0	0.165775836029101	27.6575025153125	4.35343018472901e-05	-2.93958505297908	1
ENSG00000127831.10	VIL1	2	218419492	2_129	0	0.0305290809373503	8.39416970535815	2.43326199070181e-06	-1.41666684603265	1
ENSG00000188282.12	RUFY4	2	218035058	2_129	0	0.0479148988555755	12.155355386494	5.53013372735368e-06	1.39056320527566	1
ENSG00000163466.15	ARPC2	2	218216699	2_129	0	0.07675764882169	16.9413438054564	1.23471554566811e-05	-1.97361909995456	1
ENSG00000179921.14	GPBAR1	2	218259499	2_129	0	0.0249140001735229	6.02163862975333	1.42447735303145e-06	-0.460193115295967	1
ENSG00000127837.9	AAMP	2	218270205	2_129	0	0.0376265412324164	9.75612383864483	3.48553139903274e-06	1.09172933340978	1
ENSG00000127838.13	PNKD	2	218270227	2_129	0	0.0248306268282584	5.99207870398702	1.41274112900222e-06	0.455107489552469	1
ENSG00000135926.14	TMBIM1	2	218292881	2_129	0	0.0434600763100339	11.0687780864607	4.5675947159689e-06	1.24048375671133	2
ENSG00000018280.16	SLC11A1	2	218381984	2_129	0	0.0219938610664584	4.99088520023563	1.04226092114003e-06	-0.221682519996153	1
ENSG00000144579.7	CTDSP1	2	218398735	2_129	0	0.0248855842906267	6.13667076588337	1.45003358977777e-06	-0.523609081587036	1
ENSG00000135913.10	USP37	2	218568666	2_129	0	0.0213204168047481	4.70729773806468	9.52938242271852e-07	-0.0309914205107155	1
ENSG00000144580.13	CNOT9	2	218568666	2_129	0	0.0213204168047481	4.70729773806468	9.52938242271852e-07	-0.0309914205107155	1
ENSG00000115556.13	PLCD4	2	218607609	2_129	0	0.0211859717156876	4.67598620156294	9.40630389954784e-07	-0.18992212992336	1
ENSG00000074582.12	BCS1L	2	218658710	2_129	0	0.0344235754647143	9.53543608022689	3.11669233651085e-06	-1.59407363510153	1
ENSG00000115568.15	ZNF142	2	218659366	2_129	0	0.0212181340855134	4.69563810763275	9.46017575198903e-07	0.220605703395482	1
ENSG00000163482.11	STK36	2	218672243	2_129	0	0.0424766082446447	11.3741289176457	4.58738694391197e-06	-1.63295861827552	2
ENSG00000135929.8	CYP27A1	2	218782732	2_129	0	0.0221973452247498	5.13843836816927	1.08300281409022e-06	-0.421790977848794	1
ENSG00000115596.3	WNT6	2	218861775	2_129	0	0.0268392822532673	6.97737871337755	1.77811804892116e-06	0.911021466965273	1
ENSG00000187736.12	NHEJ1	2	219160586	2_129	0	0.0237725741721638	9.27511551309058	2.09359626550383e-06	2.25117255784404	2
ENSG00000213901.10	SLC23A3	2	219169108	2_129	1	0.130761494395304	18.4244539696736	2.28755686064301e-05	3.91965686266844	3
ENSG00000144567.10	FAM134A	2	219176369	2_129	1	0.311245900458521	21.7917062659078	6.44009498780842e-05	-4.16920644062651	1
ENSG00000115649.15	CNPPD1	2	219177206	2_129	1	0.137703446121535	19.4437514898094	2.54227348190954e-05	3.92857087733428	2
ENSG00000115657.12	ABCB6	2	219218557	2_129	0	0.024667100927692	6.54893255733847	1.53386107180649e-06	0.978027998701837	1
ENSG00000198925.10	ATG9A	2	219229829	2_129	0	0.0273599867077947	6.76519561468046	1.7574931359624e-06	-0.501201339504474	2
ENSG00000163516.13	ANKZF1	2	219230067	2_129	0	0.0418157384028603	11.9578570510163	4.74777931886378e-06	1.67457252892425	1
ENSG00000115661.13	STK16	2	219243578	2_129	0	0.0226599285045495	5.62988390768798	1.21131019234246e-06	-0.78212176915972	1
ENSG00000127824.13	TUBA4A	2	219278362	2_129	0	0.0291305810386417	7.234865522136	2.00113785294306e-06	-0.434970379060179	1
ENSG00000054356.13	PTPRN	2	219309334	2_129	0	0.0234056236357042	7.13871435382422	1.58649102155765e-06	-1.52340259213398	1
ENSG00000123992.18	DNPEP	2	219400504	2_129	0	0.0215535828498813	4.78922389381538	9.80126227064518e-07	-0.0127126736769373	1
ENSG00000175084.11	DES	2	219418233	2_129	0	0.0223312425650437	5.13336300475405	1.08845946973532e-06	0.292715442847315	1
ENSG00000123989.13	CHPF	2	219541422	2_129	0	0.024173224476031	6.09605438503205	1.39920328023199e-06	-0.806447154901045	2
ENSG00000188760.10	TMEM198	2	219541422	2_129	0	0.0263690742149526	6.65609849552034	1.66652571460159e-06	-0.693246010890619	1
ENSG00000124006.14	OBSL1	2	219572251	2_129	0	0.0234884537173545	5.83175384873544	1.30062173956044e-06	0.722895084668942	1
ENSG00000144589.21	STK11IP	2	219597918	2_130	0	0.0125203162366453	4.67727789476885	5.56039787777745e-07	0.0341883709083787	1
ENSG00000116106.11	EPHA4	2	221574191	2_130	0	0.0152571128889457	6.51415257356269	9.43686370712149e-07	-0.650330649715073	1
ENSG00000163082.9	SGPP2	2	222423650	2_131	0	0.0217574753850827	6.49384667037322	1.34155328704634e-06	-0.712408870086131	1
ENSG00000123983.13	ACSL3	2	222860739	2_131	0	0.0223625473677206	6.75149252913597	1.43356853990405e-06	-0.760917061811378	1
ENSG00000171951.4	SCG2	2	223601626	2_131	0	0.0848485073251992	19.4078400397273	1.5635753221454e-05	2.03698918735254	1
ENSG00000124019.9	FAM124B	2	224402283	2_132	0	0.0210661858602195	5.2362275762094	1.04737407970939e-06	1.05226423558329	1
ENSG00000036257.12	CUL3	2	224584259	2_132	0	0.0303349043263077	18.7273369806794	5.39406346109339e-06	-4.18546246769302	1
ENSG00000135905.18	DOCK10	2	224966520	2_132	0	0.0231050128799081	5.90616082900275	1.29571319266334e-06	0.786778828774136	1
ENSG00000081052.11	COL4A4	2	227163403	2_133	0	0.0264132024113456	7.7617328140345	1.9466019092641e-06	0.895175939736769	1
ENSG00000168958.19	MFF	2	227324300	2_134	0	0.0151864734415533	4.83696337916917	6.97472567799602e-07	0.303321417789036	3
ENSG00000173744.17	AGFG1	2	227472263	2_134	0	0.171497597411901	27.4382549565369	4.46798724075776e-05	-2.68792922333383	1
ENSG00000115009.11	CCL20	2	227805671	2_134	0	0.0209116177217565	7.93001266791087	1.57455889249737e-06	-0.960842237340809	1
ENSG00000153823.18	PID1	2	229270456	2_135	0	0.0229118101416913	11.1226071809197	2.41971043895483e-06	-1.46825417912598	1
ENSG00000163053.10	SLC16A14	2	230068255	2_135	0	0.0120196826721896	5.07627565345356	5.79342776268764e-07	0.285219766614673	1
ENSG00000079263.18	SP140	2	230203060	2_135	0	0.0135861176732311	6.22254757699011	8.02714290133374e-07	0.841214618122051	2
ENSG00000135899.17	SP110	2	230225228	2_135	0	0.0163083915994944	7.93289540145574	1.22840126782476e-06	1.0708358159632	2
ENSG00000135932.10	CAB39	2	230712812	2_135	0	0.0147814995673204	7.01204264243062	9.84148059069868e-07	0.758452235128893	1
ENSG00000135916.15	ITM2C	2	230864420	2_135	0	0.0121398885890459	5.16937485164484	5.95868083081563e-07	-0.350897144976347	1
ENSG00000177673.3	TEX44	2	231569050	2_136	0	0.0234633804794701	4.87040808272265	1.0850589446743e-06	-0.187788550158599	2
ENSG00000204128.5	C2orf72	2	231037242	2_136	0	0.0241682887349968	5.1486305759179	1.18150354496493e-06	0.498125896939212	2
ENSG00000135914.5	HTR2B	2	231125386	2_136	0	0.0229308458870577	4.65467725597381	1.01346101151492e-06	0.0238149046562954	1
ENSG00000135931.17	ARMC9	2	231199000	2_136	0	0.0460071580318391	11.2249184851659	4.90349796465504e-06	1.46688920561994	1
ENSG00000171596.6	NMUR1	2	231530546	2_136	0	0.024733888926132	5.36611857718047	1.2602307378837e-06	0.392001173339466	1
ENSG00000187514.16	PTMA	2	231707301	2_136	0	0.0271495635978917	6.24276660200584	1.60930124848508e-06	-0.637220173351132	1
ENSG00000144524.17	COPS7B	2	231781537	2_136	0	0.0242577420666487	5.1833622992846	1.19387631453348e-06	0.541446500314736	1
ENSG00000156973.13	PDE6D	2	231788301	2_136	0	0.0229317117005314	4.65503203485807	1.01357652614086e-06	-0.124218153806186	2
ENSG00000135930.13	EIF4E2	2	232550011	2_136	0	0.0280228701213759	6.5408100432012	1.74036983544331e-06	0.745093312086562	1
ENSG00000204120.14	GIGYF2	2	232697500	2_137	0	0.0236447410066795	17.1057191952504	3.84037201717353e-06	-3.4301869700911	1
ENSG00000182600.9	C2orf82	2	232856815	2_137	0	0.0747567695806477	19.6508524977244	1.39485581974181e-05	-2.7532264615721	1
ENSG00000066248.14	NGEF	2	233013260	2_137	0	0.0194075962809912	4.79981154865646	8.84490825510964e-07	-0.00130240503737639	1
ENSG00000168918.13	INPP5D	2	233059939	2_137	0	0.148919948634921	25.5074401788575	3.60675922562504e-05	-2.95109115527933	1
ENSG00000085978.21	ATG16L1	2	233211879	2_137	0	0.0238246159692727	6.63593082388674	1.50115368197042e-06	-0.663637570750329	1
ENSG00000085982.13	USP40	2	233566769	2_137	0	0.187833058484822	26.0039539188917	4.63776581143186e-05	2.60760349299778	1
ENSG00000123485.11	HJURP	2	233854579	2_137	0	0.019431840116006	4.85446314508497	8.95679292090001e-07	0.227023632127183	1
ENSG00000188042.7	ARL4C	2	234290943	2_138	0	0.0293414375627894	4.79825881158487	1.33678774122393e-06	-0.0869058614469341	2
ENSG00000115648.13	MLPH	2	237484645	2_140	0	0.0407755323953812	7.83601513632566	3.03383741660442e-06	1.05401057577759	2
ENSG00000124839.12	RAB17	2	237601116	2_140	0	0.0301581657891519	4.98753094008167	1.42819636690317e-06	0.169538053619405	1
ENSG00000177483.11	RBM44	2	237774727	2_140	0	0.0292548331503124	4.70099518452433	1.30582454816538e-06	0.18720735345681	3
ENSG00000132329.10	RAMP1	2	237858483	2_141	0	0.102915916665744	15.8131889148713	1.54525231449758e-05	-1.63425811226443	2
ENSG00000184182.18	UBE2F	2	237966849	2_141	0	0.0570801037482515	10.1438035089771	5.49772457409266e-06	-1.48054303537897	1
ENSG00000132330.16	SCLY	2	238060509	2_141	0	0.0459361058984615	8.07854398973614	3.52358430864524e-06	-1.32368319384609	1
ENSG00000144488.14	ESPNL	2	238099874	2_141	0	0.0420071207092034	7.23099609241762	2.88415394996074e-06	0.948443444528865	1
ENSG00000132323.8	ILKAP	2	238203982	2_141	0	0.0591760987771681	10.4875697398313	5.89275777034027e-06	1.96929952955663	1
ENSG00000204104.11	TRAF3IP1	2	238320731	2_141	0	0.0334248889059773	5.07059407984483	1.60925999170246e-06	0.302095142783503	2
ENSG00000065802.11	ASB1	2	238426679	2_141	0	0.0357929819124802	5.71687660956134	1.94291632087497e-06	-0.464236038799348	1
ENSG00000233608.3	TWIST2	2	238847617	2_141	0	0.0436432703651434	7.59297588883344	3.14649252352279e-06	0.887245324759159	1
ENSG00000068024.16	HDAC4	2	239412530	2_142	0	0.0463086690359853	14.0613797160567	6.18283464802016e-06	1.60888483475301	1
ENSG00000130414.11	NDUFA10	2	240027895	2_142	0	0.0171393913706459	4.69741401361356	7.64454482702666e-07	-0.15608779415023	1
ENSG00000144504.15	ANKMY1	2	240566924	2_142	0	0.0195642712880639	5.93836962740249	1.10313407394084e-06	0.53726167398768	1
ENSG00000142330.19	CAPN10	2	240586423	2_142	0	0.0303710963768378	10.0732842399431	2.9048850764598e-06	-1.18035531956067	1
ENSG00000172478.17	C2orf54	2	240896369	2_143	0	0.0254280919330272	4.71327124751071	1.1379773123967e-06	-0.162002497349233	1
ENSG00000178623.11	GPR35	2	240627012	2_143	0	0.0305488572904111	6.44069130327484	1.86820637949197e-06	-0.650390733023798	1
ENSG00000115687.13	PASK	2	241150035	2_143	0	0.0307294187092984	6.49625320526342	1.89546027066752e-06	0.839412789670663	1
ENSG00000115685.14	PPP1R7	2	241149506	2_143	0	0.0258893378459856	4.88237376596056	1.20018822914725e-06	0.397900804095246	2
ENSG00000168385.17	SEPT2	2	241237291	2_144	0	0.0431030472540041	11.0158061096869	4.50839183507835e-06	-1.43155875025657	1
ENSG00000115677.16	HDLBP	2	241314902	2_144	0	0.0427168641738186	10.9305330840153	4.4334121147127e-06	-1.55857825788126	2
ENSG00000006607.13	FARP2	2	241355498	2_144	0	0.112871499075997	20.2540794356657	2.17067197279469e-05	2.46524746750533	2
ENSG00000115694.14	STK25	2	241509931	2_144	0	0.0219645713016123	4.65930159571243	9.71719574191892e-07	0.0831051339564336	1
ENSG00000168393.12	DTYMK	2	241687407	2_144	0	0.0610046610634689	14.3188613022234	8.29409294286788e-06	1.68400991306657	1
ENSG00000168395.15	ING5	2	241687007	2_144	0	0.0226564673806441	4.95063558210802	1.06500231280015e-06	-0.359515748889221	1
ENSG00000134121.9	CHL1	3	219373	3_1	0	0.0246021145202523	5.86171832903927	1.36928792434803e-06	0.730640194514368	1
ENSG00000072756.16	TRNT1	3	3126901	3_3	0	0.0461022752532883	13.3218149137639	5.8315385596736e-06	1.4968983918879	2
ENSG00000113851.14	CRBN	3	3180226	3_3	0	0.0231987179055884	6.84110437633014	1.50691097997654e-06	0.786144709901936	1
ENSG00000170364.12	SETMAR	3	4303252	3_3	0	0.0187480006205919	4.84137384563539	8.61828745917029e-07	0.259216070050251	1
ENSG00000144455.13	SUMF1	3	4467058	3_4	0	0.0188117685316239	4.66998472820064	8.34146791176523e-07	0.0525655422702238	2
ENSG00000134107.4	BHLHE40	3	4978463	3_4	0	0.0668033125561485	16.6518760738632	1.05623016199371e-05	1.90379133206035	1
ENSG00000182533.6	CAV3	3	8733693	3_7	0	0.0255590061625425	5.07706121086908	1.23212213274282e-06	0.258520363363131	2
ENSG00000125046.14	SSUH2	3	8744602	3_7	0	0.02469062962608	4.75198179674307	1.11404909448772e-06	0.179916321979534	2
ENSG00000180914.10	OXTR	3	8768776	3_7	0	0.0325639544048886	7.35851245504139	2.27522611589446e-06	0.78146375243718	1
ENSG00000070950.9	RAD18	3	8961440	3_7	0	0.0244680472065709	4.66684173030704	1.08422590405009e-06	-0.0306474114487485	1
ENSG00000196220.15	SRGAP3	3	9363193	3_7	0	0.233168377085669	26.5214890289368	5.87171476364208e-05	-3.1081708530896	1
ENSG00000168137.15	SETD5	3	9397385	3_7	0	0.283468018199277	28.5750088811717	7.69108902331271e-05	3.25037741488242	2
ENSG00000114026.21	OGG1	3	9748846	3_8	0	0.017966266878122	8.36438301204281	1.42688559852248e-06	1.10979475680038	2
ENSG00000134072.10	CAMK1	3	9770367	3_8	0	0.0428015429983638	16.3923292670969	6.66189052174353e-06	1.91969454702108	1
ENSG00000214021.15	TTLL3	3	9807893	3_8	0	0.0807747087218292	22.3970613566354	1.71776534619643e-05	2.33712220074379	1
ENSG00000187288.10	CIDEC	3	9879932	3_8	0	0.0140456210250748	6.08897921338328	8.12050119264889e-07	-0.677563798126841	1
ENSG00000171135.13	JAGN1	3	9890289	3_8	0	0.0262647094818665	11.9499361240284	2.98013255687031e-06	-1.38170902395789	1
ENSG00000163701.18	IL17RE	3	9902449	3_8	0	0.0144187217832805	6.38431213401096	8.74054012020033e-07	-0.765795275255612	1
ENSG00000163703.17	CRELD1	3	9933125	3_8	0	0.0143574443502483	6.37682915794678	8.69319297425527e-07	0.713742483198368	1
ENSG00000125037.12	EMC3	3	10010880	3_8	0	0.0165857822947714	7.58545379435471	1.1945791340532e-06	0.858161649581003	2
ENSG00000144554.10	FANCD2	3	10045136	3_8	0	0.0821876760976846	22.6561274540075	1.76803059763557e-05	-2.12671750783777	1
ENSG00000254999.3	BRK1	3	10115653	3_8	0	0.0547772486261096	18.6571217282486	9.70380937309734e-06	1.9174869907903	2
ENSG00000134086.7	VHL	3	10140878	3_8	0	0.0134188760137444	5.6784724333162	7.23510867374386e-07	0.407303552750347	1
ENSG00000157014.10	TATDN2	3	10247632	3_8	0	0.0127518743214929	5.21489603392161	6.3141816996354e-07	-0.243266427512167	1
ENSG00000197548.12	ATG7	3	11228341	3_9	0	0.0226398582761714	9.664032662161	2.07744478481947e-06	1.50707148228909	2
ENSG00000144559.10	TAMM41	3	11837258	3_9	0	0.023206912837173	9.89641005888827	2.18068255794396e-06	-1.21357410902935	1
ENSG00000157152.16	SYN2	3	12004293	3_9	0	0.0164693572633196	6.67842491489251	1.04435486697069e-06	0.681117346011201	1
ENSG00000157150.4	TIMP4	3	12159406	3_9	0	0.102366343016464	24.0223559662323	2.33491020614039e-05	-2.71069818028239	1
ENSG00000132170.19	PPARG	3	12288284	3_9	0	0.103445109321388	24.1239865859902	2.36949849945447e-05	2.46868264655726	1
ENSG00000154743.17	TSEN2	3	12483642	3_9	0	0.0162361245906844	6.54479809294066	1.00896482327673e-06	-0.74977243212615	2
ENSG00000075975.15	MKRN2	3	12538445	3_9	0	0.0146893050656699	5.60689923002363	7.82026370252823e-07	0.0343905615486338	3
ENSG00000225526.4	MKRN2OS	3	12560995	3_9	0	0.0720169631219711	20.6273140679744	1.41050581718095e-05	-2.79986693894623	2
ENSG00000144712.11	CAND2	3	12796583	3_9	0	0.0150504929695775	5.83441577107859	8.33768525268334e-07	0.398951964610915	1
ENSG00000144713.12	RPL32	3	12831746	3_9	0	0.017296740509345	7.13783575221161	1.17227152817495e-06	-0.80226764904876	2
ENSG00000131379.9	C3orf20	3	14674864	3_10	0	0.0865019602698933	16.97876103312	1.39453475409613e-05	1.9503913138721	1
ENSG00000144711.13	IQSEC1	3	13077176	3_10	0	0.125203271786227	20.5784270342379	2.4463875053654e-05	2.43123477168	1
ENSG00000163528.12	CHCHD4	3	14124463	3_10	0	0.0360327374428172	8.62896703500209	2.95225226053434e-06	-1.12428239661362	1
ENSG00000170876.7	TMEM43	3	14124463	3_10	0	0.0247420325674919	5.0864572630171	1.19494570021008e-06	-0.261781789362938	2
ENSG00000131389.16	SLC6A6	3	14402293	3_10	0	0.136420746892074	21.4239245543243	2.77508857845797e-05	2.38839735891636	1
ENSG00000131381.12	RBSN	3	15099772	3_11	0	0.105440354785286	17.4668200270792	1.74871123704017e-05	2.09709848288322	1
ENSG00000131375.9	CAPN7	3	15206289	3_11	0	0.0372729290547533	7.5180952076697	2.6607173446358e-06	-1.03175591327476	1
ENSG00000131370.15	SH3BP5	3	15341039	3_11	0	0.0275137630295721	4.65457235918275	1.21598208183359e-06	0.233047509985321	1
ENSG00000206562.11	METTL6	3	15444611	3_11	0	0.0460235161546697	9.51494562700799	4.15799059776492e-06	1.32220751972358	1
ENSG00000144597.13	EAF1	3	15424866	3_11	0	0.0343640712428519	6.75008051720225	2.20247486458274e-06	-0.626702119929735	1
ENSG00000206561.12	COLQ	3	15521671	3_11	0	0.0276454257214497	4.69948850902125	1.23359122376947e-06	-0.103179718599758	1
ENSG00000131373.14	HACL1	3	15601536	3_11	0	0.0425557530156872	8.77237783170651	3.54464711033624e-06	1.28115723932266	2
ENSG00000154813.9	DPH3	3	16264511	3_12	0	0.0156640184659295	4.68752680468668	6.97179080766362e-07	0.247764816508775	1
ENSG00000154814.13	OXNAD1	3	16265068	3_12	0	0.0217462437529902	7.47956517135544	1.54439362105881e-06	0.947355609462893	3
ENSG00000131378.13	RFTN1	3	16513716	3_12	0	0.0220402457141865	8.73741179835012	1.82850702578542e-06	1.35754310563694	1
ENSG00000154822.17	PLCL2	3	16802230	3_12	0	0.0181583752307688	17.1527759411549	2.95739134610223e-06	-4.01583677930304	1
ENSG00000163576.17	EFHB	3	19944997	3_14	0	0.0684976754873395	15.4270385837525	1.00335771913685e-05	2.0536046687612	2
ENSG00000144566.10	RAB5A	3	19946616	3_14	0	0.103418338362162	19.4019084134594	1.9051948661908e-05	2.20929030693862	1
ENSG00000183977.13	PP2D1	3	20010674	3_14	0	0.0222924530714134	4.79880360120118	1.01575328128816e-06	0.18585892258621	2
ENSG00000170142.11	UBE2E1	3	23805720	3_18	0	0.00587164736153556	4.92327898642481	2.74480697228818e-07	-0.741455619289953	1
ENSG00000197885.10	NKIRAS1	3	23946351	3_18	0	0.00588236783707341	5.56309229724065	3.10717590572924e-07	-1.35391760202838	2
ENSG00000077092.18	RARB	3	25174179	3_18	0	0.00702318331754037	6.48660696148261	4.32562617969634e-07	0.517693367269578	1
ENSG00000033867.16	SLC4A7	3	27485025	3_20	0	0.0359231710499289	4.67100911777362	1.59324578432518e-06	-0.109663695163305	1
ENSG00000163512.13	AZI2	3	28348860	3_22	0	0.00890669450042325	13.6429082972527	1.15377443837634e-06	-1.51988591572188	1
ENSG00000144642.21	RBMS3	3	28575079	3_22	0	0.00383781966955954	5.84261852912881	2.12906780539163e-07	-0.467788682698975	2
ENSG00000144645.13	OSBPL10	3	32075520	3_23	0	0.0468243439569818	15.03732472636	6.68558902732589e-06	1.77419800614084	2
ENSG00000152642.10	GPD1L	3	32107224	3_23	0	0.0714791301425599	18.9256092673531	1.28447757064165e-05	-2.10762757246977	1
ENSG00000144635.8	DYNC1LI1	3	32570569	3_24	0	0.0291884319014963	4.91286031489446	1.36157816083538e-06	-0.208529977081162	2
ENSG00000188167.8	TMPPE	3	33097285	3_24	0	0.0307416461390823	5.40146131718582	1.57665178266648e-06	1.00819855842855	1
ENSG00000170266.15	GLB1	3	33097411	3_24	0	0.049370228607192	9.88287834961572	4.63282595014714e-06	-1.05903443306368	1
ENSG00000170275.14	CRTAP	3	33113772	3_24	0	0.176144453477218	22.241377202116	3.7198724167259e-05	-3.03017856466789	2
ENSG00000173705.8	SUSD5	3	33218911	3_25	0	0.0209529465311824	15.6351693490501	3.11060661403206e-06	-1.87167472525428	2
ENSG00000153558.13	FBXL2	3	33273247	3_25	0	0.0777516427284549	27.4572589759875	2.02704854839974e-05	-3.19024511755712	1
ENSG00000170248.13	PDCD6IP	3	33798622	3_25	0	0.0465756095027637	23.0179080103859	1.01793909404116e-05	-2.24021649330016	1
ENSG00000168016.13	TRANK1	3	36944995	3_27	0	0.0276873682089355	7.84582516417446	2.06261275587677e-06	-0.434126815304659	1
ENSG00000178567.7	EPM2AIP1	3	36993455	3_27	0	0.019853825298099	7.53884024859052	1.42117033409098e-06	-1.61366211709586	1
ENSG00000076242.14	MLH1	3	36993455	3_27	0	0.019853825298099	7.53884024859052	1.42117033409098e-06	-1.61366211709586	1
ENSG00000198590.11	C3orf35	3	37386585	3_27	0	0.020831699500366	5.61784426174053	1.11119887863835e-06	-0.127522858999875	1
ENSG00000136059.14	VILL	3	37987184	3_27	0	0.0183230350905321	4.69259153543304	8.16408585135243e-07	-0.0870739302472358	1
ENSG00000187091.13	PLCD1	3	38029646	3_27	0	0.0766503394159311	18.2214922181022	1.32615845646735e-05	1.8656065398524	1
ENSG00000172940.11	SLC22A13	3	38266019	3_27	0	0.023317041404645	6.93424992133183	1.53521897990705e-06	0.849641885603893	1
ENSG00000179934.6	CCR8	3	39330021	3_28	0	0.052682424734147	16.7697537337984	8.38860678033209e-06	2.03395445439379	2
ENSG00000093217.9	XYLB	3	38346523	3_28	0	0.0188611373901064	7.05844574834228	1.2640794073197e-06	-0.77933265360207	1
ENSG00000157036.12	EXOG	3	38495746	3_28	0	0.0930429271573782	23.4643144994749	2.07294907306677e-05	-2.79011268929583	1
ENSG00000168356.11	SCN11A	3	38947836	3_28	0	0.0191876120838347	7.1027147615136	1.29402510098985e-06	0.659148387310795	1
ENSG00000168026.18	TTC21A	3	39107689	3_28	0	0.0194471823046151	7.3767243586677	1.3621271142056e-06	0.849436929127319	2
ENSG00000144655.14	CSRNP1	3	39154473	3_28	0	0.0146373998088145	4.6719019183368	6.49314421525885e-07	0.196731258632573	1
ENSG00000168334.8	XIRP1	3	39192679	3_28	0	0.0862390245225828	21.3842788601541	1.75103909020165e-05	2.33988582515052	1
ENSG00000168329.13	CX3CR1	3	39296109	3_28	0	0.0355049004016881	13.1331642192837	4.42746432295222e-06	1.59211538926661	1
ENSG00000144659.10	SLC25A38	3	39383433	3_28	0	0.0162302435663378	5.65277684756982	8.7113261799705e-07	0.50048840856285	1
ENSG00000168028.13	RPSA	3	39406713	3_28	0	0.0156845733759632	5.28705607997243	7.87379356132474e-07	0.478894106087419	2
ENSG00000170011.13	MYRIP	3	39808955	3_28	0	0.0187603441428184	6.95750509455678	1.23934360649934e-06	0.879116877216718	1
ENSG00000188846.13	RPL14	3	40457354	3_29	0	0.0291777308462556	7.62759829759471	2.11318112887233e-06	-1.01835852057549	1
ENSG00000177873.12	ZNF619	3	40477330	3_29	0	0.0336550848169241	8.97361535118217	2.8675799555488e-06	-1.18756045420034	1
ENSG00000177842.11	ZNF620	3	40507337	3_29	0	0.023484124824941	5.58516673665055	1.24539729971714e-06	-0.529043074717524	1
ENSG00000168038.10	ULK4	3	41963289	3_30	0	0.0373073726514551	6.76359429952072	2.39590509690155e-06	-0.995013344958611	1
ENSG00000182606.14	TRAK1	3	42014240	3_30	0	0.0306945913009785	4.92208149253237	1.43452477034687e-06	0.36564333315414	1
ENSG00000114812.12	VIPR1	3	42488258	3_30	0	0.0302313616121177	4.77875571285882	1.37173410064194e-06	-0.287767376729086	1
ENSG00000114857.17	NKTR	3	42597960	3_31	0	0.0675728715623953	22.483209284078	1.44254069889616e-05	2.41934221234117	1
ENSG00000157119.11	KLHL40	3	42685226	3_31	0	0.013487663912628	7.33419336700325	9.39261429236839e-07	-0.873233194114315	1
ENSG00000010282.14	HHATL	3	42702091	3_31	0	0.0248083430258474	13.3367474976327	3.14155801259409e-06	-1.70405391847633	1
ENSG00000144648.15	ACKR2	3	42804792	3_31	0	0.0250100950683393	12.7862007462936	3.03636696697311e-06	-1.4218226805569	1
ENSG00000144647.5	POMGNT2	3	43106046	3_31	0	0.010241820303318	4.73775146331915	4.60730351213436e-07	0.207742252583565	1
ENSG00000011198.7	ABHD5	3	43690029	3_31	0	0.0116964278878553	5.80636293582043	6.44844237163063e-07	-0.274667373453581	2
ENSG00000160746.12	ANO10	3	43691692	3_31	0	0.0125768771540079	6.45131000680154	7.70403287547854e-07	0.139145502515291	1
ENSG00000225873.3	LINC00694	3	44439661	3_31	0	0.049734756601471	18.9723164461728	8.9593758010643e-06	2.26959777015543	1
ENSG00000178917.15	ZNF852	3	44510851	3_31	0	0.0104086833238314	4.96395530644903	4.90592669994497e-07	-0.817023961492653	2
ENSG00000196345.12	ZKSCAN7	3	44555404	3_31	0	0.0107549911972211	5.25534163300957	5.36671347741198e-07	-0.676842114007694	1
ENSG00000144792.9	ZNF660	3	44578138	3_31	0	0.0107388473982881	5.24004445035839	5.34305984852021e-07	-0.671962845521005	1
ENSG00000186448.14	ZNF197	3	44584405	3_31	0	0.0107484759555175	5.24335220847167	5.35122629930946e-07	-0.656290229002722	1
ENSG00000196653.11	ZNF502	3	44721338	3_31	0	0.0121532328626661	6.27158046054083	7.2371273432746e-07	-0.747861346350425	1
ENSG00000186446.11	ZNF501	3	44721338	3_31	0	0.0121532328626661	6.27158046054083	7.2371273432746e-07	-0.747861346350425	1
ENSG00000163807.5	KIAA1143	3	44761638	3_31	0	0.14323881631691	28.9957340844243	3.94359428444598e-05	-3.34775308757611	1
ENSG00000163808.16	KIF15	3	44761638	3_31	0	0.14323881631691	28.9957340844243	3.94359428444598e-05	-3.34775308757611	1
ENSG00000075914.12	EXOSC7	3	44976704	3_31	0	0.0616269599307696	21.1432021639135	1.23719712923115e-05	2.24618576274608	2
ENSG00000163814.7	CDCP1	3	45145928	3_32	0	0.0319435248451511	6.33167234704857	1.920430818372e-06	0.657527491245858	1
ENSG00000249992.1	TMEM158	3	45226624	3_32	0	0.0422738799821478	8.97963149645857	3.60435883861452e-06	1.6470636410522	2
ENSG00000011376.9	LARS2	3	45388191	3_32	0	0.0469600015558273	9.97623715673196	4.44828151314528e-06	1.12837849279916	2
ENSG00000144791.9	LIMD1	3	45554458	3_32	0	0.0274769381990975	4.91255358865908	1.28166060270172e-06	-0.454089685508617	2
ENSG00000211456.10	SACM1L	3	45688625	3_32	0	0.0401051719613727	8.48113731770325	3.22962333650947e-06	1.1671988537996	1
ENSG00000163818.16	LZTFL1	3	45916204	3_32	0	0.0560842674051321	11.6647428156373	6.21174495607869e-06	1.58693275572827	2
ENSG00000172215.5	CXCR6	3	45940922	3_32	0	0.0368118910018328	7.67081146941948	2.68118532167226e-06	0.876053589771923	1
ENSG00000163820.14	FYCO1	3	45995029	3_32	0	0.0289663277628205	5.40961807824587	1.48784415129559e-06	-0.497170870595068	2
ENSG00000163823.3	CCR1	3	46208883	3_32	0	0.0276852428274758	4.98361887888085	1.31005809853405e-06	0.284572805608211	1
ENSG00000121807.5	CCR2	3	46353822	3_32	0	0.029900959653951	5.70874608123563	1.62077694458381e-06	0.524566096289128	1
ENSG00000160791.13	CCR5	3	46370817	3_32	0	0.0298421408445652	5.69024130787737	1.61234530231527e-06	-0.73295933583465	2
ENSG00000178038.16	ALS2CL	3	46694155	3_33	0	0.0468234294280931	10.5976774223274	4.71163144843277e-06	1.27656807248701	1
ENSG00000160801.13	PTH1R	3	46877889	3_33	0	0.0335148179874051	7.43363240662009	2.36556749172172e-06	-0.80620023651223	2
ENSG00000160796.16	NBEAL2	3	46979634	3_33	0	0.0273954657940836	5.53351994736588	1.43938696556088e-06	0.54635704694972	1
ENSG00000160799.11	CCDC12	3	46982458	3_33	0	0.0251165780701306	4.71638484979406	1.12477874901378e-06	-0.215603252052568	1
ENSG00000114650.18	SCAP	3	47476755	3_33	0	0.0306158909299918	6.5803966993355	1.91291809209189e-06	0.760903706522393	2
ENSG00000163832.15	ELP6	3	47513447	3_33	0	0.025469548240599	4.84763531162188	1.17232649140873e-06	-0.15896997026746	1
ENSG00000114646.9	CSPG5	3	47580841	3_33	0	0.0340060680018766	7.5709682985524	2.44458556752526e-06	0.871592341195645	1
ENSG00000164045.11	CDC25A	3	48187406	3_34	0	0.0826600590874707	15.570571459191	1.22207443821798e-05	-2.67116790731027	2
ENSG00000164048.13	ZNF589	3	48241205	3_34	0	0.0852267850803724	15.8654869012104	1.2838873149176e-05	-2.65813941368483	2
ENSG00000172113.8	NME6	3	48301516	3_34	0	0.0454245031008735	9.85145300718894	4.24901116307909e-06	2.11884575950193	2
ENSG00000164049.14	FBXW12	3	48372047	3_34	0	0.0437884819551508	9.50371947783603	3.95139908526594e-06	-1.79147738926159	1
ENSG00000164050.12	PLXNB1	3	48429347	3_34	0	0.0443302666933078	9.62027948652051	4.04935106346125e-06	1.80393250379695	1
ENSG00000164051.13	CCDC51	3	48440024	3_34	0	0.0503927721085956	10.8369468228908	5.18528448697189e-06	-1.92784946991879	1
ENSG00000232112.3	TMA7	3	48440024	3_34	0	0.0503927721085956	10.8369468228908	5.18528448697189e-06	1.92784946991879	1
ENSG00000164053.19	ATRIP	3	48446507	3_34	0	0.0482143983957145	10.4171455541017	4.76895123237818e-06	-1.8859977712815	1
ENSG00000213689.11	TREX1	3	48463903	3_34	0	0.0357475076078561	7.58412745829812	2.57423853486073e-06	1.52449400674418	1
ENSG00000164054.15	SHISA5	3	48518906	3_34	0	0.0318737795582572	6.50160872411093	1.96766785588744e-06	1.34186057780075	1
ENSG00000114268.11	PFKFB4	3	48562511	3_34	0	0.0265765123830219	4.78945576850486	1.2085971110314e-06	0.321624668588037	1
ENSG00000114270.17	COL7A1	3	48595323	3_34	0	0.0353259967815811	7.4720693516211	2.50629804845437e-06	0.782867330915396	1
ENSG00000008300.16	CELSR3	3	48658401	3_34	0	0.0370258077488348	7.91608275000437	2.78299396138864e-06	-1.19327962578349	1
ENSG00000213672.7	NCKIPSD	3	48686026	3_34	0	0.0316033398616004	6.4212321291239	1.92685373162167e-06	0.505323382212557	1
ENSG00000114302.15	PRKAR2A	3	48847779	3_34	0	0.0705445904378064	14.0472936014201	9.40922324647068e-06	1.9197133996349	1
ENSG00000221883.2	ARIH2OS	3	48919714	3_34	0	0.0663857370680937	13.4652597872695	8.48763929994159e-06	2.39856815268025	1
ENSG00000177479.19	ARIH2	3	48917953	3_34	0	0.0477733503224349	10.3298770168524	4.68574064750336e-06	1.14632575823555	1
ENSG00000178252.17	WDR6	3	49007280	3_34	0	0.0833423454639948	15.6499808385528	1.23844557392997e-05	2.47198904628177	2
ENSG00000185909.14	KLHDC8B	3	49171625	3_34	0	0.0299868557694212	5.92632928956508	1.68738469823092e-06	0.888372491681519	2
ENSG00000188315.7	C3orf62	3	49277527	3_34	0	0.058707507855689	12.2909798456087	6.85137199567204e-06	-1.82547547637834	1
ENSG00000114316.12	USP4	3	49340655	3_35	0	0.0425350892390034	11.7729461520526	4.7547742568558e-06	1.79713470334737	1
ENSG00000233276.3	GPX1	3	49354285	3_35	0	0.0443064540333948	12.1593986177044	5.11536333702733e-06	2.6023264244149	2
ENSG00000067560.10	RHOA	3	49413431	3_35	0	0.083633075739463	18.227459096759	1.44744342579351e-05	3.05632311070644	1
ENSG00000145022.4	TCTA	3	49411094	3_35	0	0.0653056132934544	15.852908038688	9.83007540924869e-06	-2.8032336549137	2
ENSG00000145020.15	AMT	3	49422917	3_35	0	0.0454100934154407	12.3928762885775	5.34345192607441e-06	-1.85050273597713	1
ENSG00000145029.13	NICN1	3	49429438	3_35	0	0.0440741596109335	12.1097522019283	5.06776763133217e-06	1.82696082194294	1
ENSG00000164068.15	RNF123	3	49699132	3_35	0	0.0235332936056594	6.19039988335597	1.38324406076317e-06	-1.55271475553986	1
ENSG00000173540.12	GMPPB	3	49724180	3_35	0	0.0225937526019835	5.80766872034643	1.24591266698746e-06	-1.47331698997668	1
ENSG00000185614.4	FAM212A	3	49803410	3_35	0	0.0203374363341134	4.81969116105752	9.30706642151355e-07	-0.442902039803491	1
ENSG00000183763.8	TRAIP	3	49856597	3_35	0	0.0956056783164117	19.5187574622805	1.77187569748272e-05	-3.20017972979481	1
ENSG00000164078.12	MST1R	3	49904003	3_35	0	0.0807301850130938	17.8809184888043	1.37063926185953e-05	2.82510604748884	1
ENSG00000004534.14	RBM6	3	49940636	3_35	0	0.157639243659167	24.4222235837761	3.65550129533559e-05	3.22116904749149	1
ENSG00000003756.16	RBM5	3	50088563	3_35	0	0.0653306932226019	15.8507800579535	9.8325305199975e-06	2.65596130077191	1
ENSG00000012171.19	SEMA3B	3	50267802	3_35	0	0.0231577254118478	6.03879954081807	1.32783438332913e-06	-0.300254910295072	1
ENSG00000243477.5	NAT6	3	50295266	3_35	0	0.0810940878410915	17.9278409937219	1.38043061237965e-05	1.9350348340568	2
ENSG00000007402.11	CACNA2D2	3	50504338	3_35	0	0.0214351805200185	5.31279646301932	1.08130377761574e-06	-0.205061760911502	1
ENSG00000114735.9	HEMK1	3	50569633	3_35	0	0.0204369418340021	4.86528047610992	9.44106934202743e-07	-0.0587563431017551	1
ENSG00000114738.10	MAPKAPK3	3	50611291	3_35	0	0.0410323192548842	11.4320745168037	4.4539825226373e-06	-1.22213716540621	1
ENSG00000164080.13	RAD54L2	3	51535000	3_35	0	0.0282983252939568	7.92467745838122	2.12931408274899e-06	-1.48278305384251	2
ENSG00000164081.12	TEX264	3	51671175	3_35	0	0.02020892166057	4.76014077823856	9.13398584104405e-07	-0.203691119249094	1
ENSG00000164087.7	POC1A	3	52154292	3_36	0	0.0265630295397563	16.1207659295004	4.06593727177516e-06	2.54241109255105	1
ENSG00000239732.3	TLR9	3	52227015	3_36	0	0.0335975342941481	25.3088624079945	8.07378959625582e-06	4.73231449333652	1
ENSG00000247596.8	TWF2	3	52239405	3_36	0	0.135892843976419	39.2276046486641	5.06157613901665e-05	-5.64416621672404	1
ENSG00000164088.17	PPM1M	3	52245578	3_36	0	0.0136374253399018	7.43791867080007	9.6312178884234e-07	0.867695847211581	2
ENSG00000164091.11	WDR82	3	52288401	3_36	0	0.027749194134027	22.8666113479892	6.024896385069e-06	-4.49896757685959	1
ENSG00000114841.17	DNAH1	3	52316729	3_36	0	0.0166673179703235	9.82297839149039	1.55455576697798e-06	1.49329788219988	2
ENSG00000114854.7	TNNC1	3	52454186	3_36	0	0.0103346194957243	5.63611833739334	5.5305967118474e-07	-1.10828954124147	2
ENSG00000010322.15	NISCH	3	52455611	3_36	0	0.0105366875083931	5.14402560515235	5.14641280091371e-07	-0.480562710016923	1
ENSG00000010327.10	STAB1	3	52495757	3_36	0	0.0109765087500816	6.51302063063321	6.78803508817177e-07	1.42345208706032	1
ENSG00000168273.7	SMIM4	3	52533601	3_36	0	0.0375064601919334	26.631490273083	9.48416158471723e-06	5.36801337974649	1
ENSG00000168268.10	NT5DC2	3	52533447	3_36	0	0.0204766494649811	20.3140629225958	3.94959974245204e-06	4.57872200919669	2
ENSG00000163938.16	GNL3	3	52685800	3_36	0	0.160577695438465	35.2709102937525	5.37773361722366e-05	5.99069023986454	1
ENSG00000163939.18	PBRM1	3	52685382	3_36	0	0.0682425954471055	30.1286256139955	1.9522357138886e-05	5.73656420069526	2
ENSG00000016864.18	GLT8D1	3	52705620	3_36	0	0.0651508880800957	18.6469493843366	1.15352106228197e-05	0.807738688610408	1
ENSG00000162267.12	ITIH3	3	52794612	3_36	0	0.0393522383664692	27.4900073286226	1.02716850024872e-05	-4.96009474697284	1
ENSG00000055955.15	ITIH4	3	52830844	3_36	0	0.0501164492529695	30.4374168305141	1.44838988205049e-05	-5.49866107315408	1
ENSG00000272573.5	MUSTN1	3	52826800	3_36	0	0.0110870923905847	9.39461949151406	9.88995369042369e-07	-2.82240639682974	1
ENSG00000213533.11	TMEM110	3	52889698	3_36	0	0.0154077040343205	13.1414236154216	1.92255042496103e-06	-2.96077779259983	1
ENSG00000163933.9	RFT1	3	53130177	3_36	0	0.00998628685154224	6.27799483303573	5.95281502261673e-07	1.79619712058703	1
ENSG00000163932.13	PRKCD	3	53155654	3_36	0	0.00998831773280595	4.87398665220637	4.6224697874715e-07	0.434569174322108	1
ENSG00000163931.15	TKT	3	53255618	3_36	0	0.010586514377818	6.85857145958442	6.89420283030276e-07	-1.80593539980734	1
ENSG00000157388.15	CACNA1D	3	53328538	3_36	0	0.269812553466717	22.820247715587	5.84628392761498e-05	5.20873661199225	1
ENSG00000272886.5	DCP1A	3	53346026	3_36	0	0.25777430492501	22.6881831942743	5.55311594686127e-05	5.20838626296902	1
ENSG00000016391.10	CHDH	3	53846340	3_36	0	0.0134242150767804	7.43329845093402	9.47475238185655e-07	-0.84044410480347	1
ENSG00000056736.9	IL17RB	3	53844589	3_36	0	0.0104210321075636	4.96386356908736	4.91165628202441e-07	0.340131266912771	2
ENSG00000113812.13	ACTR8	3	53882103	3_36	0	0.0755342891187751	22.1632551055737	1.58955327575303e-05	2.26789081435333	1
ENSG00000113811.10	SELENOK	3	53893983	3_36	0	0.0497551602776527	18.50306844118	8.74136553978701e-06	-2.01875264572914	1
ENSG00000180376.16	CCDC66	3	56557037	3_39	0	0.106955161239063	19.5945726044553	1.98991689200331e-05	2.98745210149184	1
ENSG00000163946.13	FAM208A	3	56682894	3_39	0	0.0384237571915907	9.79871914567567	3.57492171558549e-06	-1.62778419454394	1
ENSG00000163947.11	ARHGEF3	3	57078950	3_39	0	0.0222667155561966	4.65820199758119	9.84854050432473e-07	0.152972175315573	1
ENSG00000174840.8	PDE12	3	57556472	3_39	0	0.0227440116338177	4.8574320465351	1.0489896406775e-06	-0.229034265613696	1
ENSG00000168374.10	ARF4	3	57598389	3_39	0	0.0261403013266601	6.16587393543557	1.53039179071465e-06	0.77523401927651	2
ENSG00000174839.12	DENND6A	3	57692733	3_39	0	0.0341955508600202	8.69708642366599	2.82384455776279e-06	-1.20486725883487	1
ENSG00000163684.11	RPP14	3	58306531	3_40	0	0.0295525278231324	15.883734091318	4.45702058213137e-06	-1.91385633279518	1
ENSG00000168301.12	KCTD6	3	58491865	3_40	0	0.0219219831723411	13.074369723424	2.72143520638321e-06	1.5292768226701	1
ENSG00000198643.6	FAM3D	3	58666565	3_40	0	0.0147962973041857	9.38801472864312	1.31893747527562e-06	1.13546761447405	1
ENSG00000163689.19	C3orf67	3	59049363	3_40	0	0.0981226280369332	27.3239969431885	2.54572094849768e-05	-2.71698965661944	1
ENSG00000189283.9	FHIT	3	61252842	3_41	0	0.00771371399604282	5.81320370707737	4.25771385680802e-07	0.81258873422023	1
ENSG00000144724.19	PTPRG	3	61561600	3_41	0	0.00956539206334173	8.12997953309337	7.38396491587212e-07	0.990716736410407	1
ENSG00000163618.17	CADPS	3	62875758	3_42	0	0.0549510134078516	16.4899092302249	8.6038210296848e-06	1.82234953371381	1
ENSG00000163632.12	C3orf49	3	63819161	3_43	0	0.183075746145114	24.5225137752992	4.26278272163043e-05	1.79176751594533	1
ENSG00000144741.17	SLC25A26	3	66303698	3_45	0	0.0167970646089838	4.69864517901755	7.49382314957064e-07	-0.173789434887669	1
ENSG00000172340.14	SUCLG2	3	67654746	3_45	0	0.0601235695138203	16.734605759261	9.55339289250941e-06	2.49546197513741	1
ENSG00000163378.13	EOGT	3	68985386	3_46	0	0.063445939429793	12.5300812965138	7.54840368207711e-06	1.59415747032727	1
ENSG00000144747.15	TMF1	3	69052218	3_46	0	0.120183764397934	18.7050743548154	2.13453184574809e-05	-2.13433029270932	1
ENSG00000144744.16	UBA3	3	69079592	3_46	0	0.0298357881601675	5.37670901829759	1.5231807598776e-06	0.629649325310132	1
ENSG00000187098.14	MITF	3	69739170	3_47	0	0.0240708935481274	5.25068277129658	1.20006671264994e-06	-0.568386531182106	1
ENSG00000144736.13	SHQ1	3	72861639	3_49	0	0.0203430467507202	4.99356415788919	9.64548406888286e-07	-0.306613955274939	1
ENSG00000163605.14	PPP4R2	3	72996737	3_49	0	0.047600273621776	13.0112910990727	5.88067582453559e-06	1.98052727903575	1
ENSG00000255423.1	EBLN2	3	73060925	3_49	0	0.0594732646048273	15.1304199920009	8.54417546636319e-06	2.22037078689224	1
ENSG00000227124.8	ZNF717	3	75785558	3_51	0	0.0306061565499269	7.93810694295656	2.30687008684356e-06	1.15202401882079	1
ENSG00000114480.12	GBE1	3	81761728	3_54	0	0.0426931497729189	9.85078850229596	3.99325081097124e-06	1.22087190406535	2
ENSG00000083937.8	CHMP2B	3	87227121	3_57	0	0.020479595598779	4.9186967466276	9.56464424352563e-07	-0.187680095519535	2
ENSG00000163320.10	CGGBP1	3	88122078	3_58	0	0.0294746587767328	5.3339083086067	1.49276597867945e-06	0.385947048391244	1
ENSG00000179021.9	C3orf38	3	88150148	3_58	0	0.0429697906650343	8.89478371724707	3.62907569779964e-06	1.33646011690685	1
ENSG00000178700.7	DHFR2	3	94062771	3_59	0	0.0385878856664806	8.48934628371981	3.1104457336765e-06	-1.44674229145779	1
ENSG00000178694.9	NSUN3	3	94062771	3_59	0	0.0385878856664806	8.48934628371982	3.11044573367651e-06	1.44674229145779	1
ENSG00000080200.9	CRYBG3	3	97822174	3_61	0	0.0931049060260966	20.84243415376	1.84254626297587e-05	-2.59124387421956	1
ENSG00000080822.16	CLDND1	3	98523270	3_62	0	0.039509394888637	6.60826350603171	2.47904909310826e-06	-0.711768809543744	1
ENSG00000154165.4	GPR15	3	98532142	3_62	0	0.0364074210920812	5.83521101446706	2.01717640445938e-06	0.668020840786724	1
ENSG00000064225.12	ST3GAL6	3	98731659	3_62	0	0.0837463990418492	13.7749691636084	1.09535318213859e-05	1.88382126099141	1
ENSG00000057019.15	DCBLD2	3	98901456	3_62	0	0.0333619052186825	5.01032439325693	1.58713579371703e-06	-0.393906840274244	1
ENSG00000036054.12	TBC1D23	3	100261437	3_63	0	0.0271938116199482	5.5561202268009	1.43462738359452e-06	0.737891802593789	1
ENSG00000206535.7	LNP1	3	100402006	3_63	0	0.0352497142723744	8.00216020241041	2.67830627904758e-06	-0.87490003804899	1
ENSG00000181458.10	TMEM45A	3	100492450	3_63	0	0.0331343892393917	7.41804259933432	2.33381103781625e-06	1.02856410123403	2
ENSG00000154175.16	ABI3BP	3	100993920	3_64	0	0.0204425853724893	4.65757863424791	9.04052003073501e-07	0.0322513100440651	1
ENSG00000081148.11	IMPG2	3	101320737	3_64	0	0.0225667522496036	5.58587386109583	1.19689921495743e-06	-0.498458659055319	1
ENSG00000138468.15	SENP7	3	101513077	3_64	0	0.0357135090700597	9.90922530015572	3.36023479020088e-06	-1.33309389715993	2
ENSG00000144815.15	NXPE3	3	101779233	3_64	0	0.0217674361748907	5.2471440756018	1.0844952787379e-06	0.366303674343352	1
ENSG00000170017.12	ALCAM	3	105363204	3_66	0	0.0222530579728998	9.64762233138724	2.03848439052207e-06	1.27750990213186	1
ENSG00000114455.13	HHLA2	3	108296400	3_67	0	0.0144367535495527	6.04391980129436	8.28486874461613e-07	-0.790819543788514	1
ENSG00000114439.18	BBX	3	107525005	3_67	0	0.0206453600584759	9.39714742481589	1.84211143496747e-06	-1.628720315376	1
ENSG00000114446.4	IFT57	3	108222767	3_67	0	0.0210524171128221	9.58056032933349	1.9150947817817e-06	-1.15181183572516	2
ENSG00000198919.12	DZIP3	3	108590476	3_67	0	0.0481280502847364	17.3810292225063	7.94275478475907e-06	1.80369291676852	2
ENSG00000163519.13	TRAT1	3	108822296	3_67	0	0.0164675981134204	7.27679172668142	1.13780438016343e-06	0.901247729645336	1
ENSG00000153283.12	CD96	3	111292748	3_69	0	0.019038360899281	5.29752216299713	9.57634391187443e-07	0.492168791631391	1
ENSG00000177494.5	ZBED2	3	111595007	3_69	0	0.0228385062975468	7.00604812679198	1.5192813599257e-06	0.742451086463571	1
ENSG00000240891.7	PLCXD2	3	111674240	3_69	0	0.0186621193548288	5.11029342542051	9.05532822911511e-07	-0.475290472738064	1
ENSG00000144824.20	PHLDB2	3	111732536	3_69	0	0.0178496918938266	4.6928917404511	7.95368993506673e-07	0.233559915206447	1
ENSG00000174500.12	GCSAM	3	112133043	3_69	0	0.0195881038594603	5.56459127499209	1.03495880884551e-06	-0.528383093541235	2
ENSG00000144848.10	ATG3	3	112562284	3_69	0	0.0265650463237419	8.42721777698013	2.12565212618677e-06	1.18733956703733	1
ENSG00000138459.8	SLC35A5	3	112561371	3_69	0	0.0621672179099817	16.479355302405	9.72745088304586e-06	-2.02411464498352	1
ENSG00000091986.15	CCDC80	3	112649146	3_69	0	0.0209883013503106	6.21259875521524	1.2380779623903e-06	0.704774188627369	1
ENSG00000163606.10	CD200R1	3	112975136	3_69	0	0.0185633440622236	5.06051929825768	8.91966813527409e-07	0.329673978766445	1
ENSG00000163608.14	NEPRO	3	113019778	3_69	0	0.0254932288038731	8.03977432421243	1.946104240288e-06	-1.03466331573284	2
ENSG00000144857.14	BOC	3	113210770	3_70	0	0.0752738775223691	11.5463241933268	8.25249808353794e-06	-1.44411735373204	1
ENSG00000206530.10	CFAP44	3	113440894	3_70	0	0.0366721510094717	4.70167672323967	1.63714273716139e-06	-0.0711293491644085	1
ENSG00000163611.11	SPICE1	3	113515105	3_70	0	0.0684850314500404	10.6396425895984	6.91862983882941e-06	1.52155113802967	1
ENSG00000072858.10	SIDT1	3	113532232	3_70	0	0.119455124461561	16.0237599862579	1.81746733084622e-05	1.74259825187131	1
ENSG00000121579.12	NAA50	3	113746012	3_70	0	0.0425989149287296	6.11903900501202	2.47502252245661e-06	-0.680877561478998	1
ENSG00000114573.9	ATP6V1A	3	113746914	3_70	0	0.0426405265487573	6.12828809112792	2.48118489762598e-06	-0.6827087574597	1
ENSG00000178075.19	GRAMD1C	3	113827178	3_70	0	0.0390942731234731	5.30635657268141	1.9697312248898e-06	-0.547182144667202	1
ENSG00000184307.14	ZDHHC23	3	113948387	3_70	0	0.0399975974471287	5.5224762157413	2.09732221071957e-06	-0.473920823880539	1
ENSG00000163617.10	CCDC191	3	114055424	3_70	0	0.0453195166146697	6.70584011480555	2.88559821206488e-06	0.802093340920529	2
ENSG00000181847.11	TIGIT	3	114277245	3_71	0	0.0240676149591829	5.49408911978239	1.25552727441044e-06	-0.433283079480023	1
ENSG00000113845.9	TIMMDC1	3	119497707	3_74	0	0.09407783268799	20.3586925267429	1.81858910089173e-05	-2.26475261065411	2
ENSG00000121578.12	B4GALT4	3	119241202	3_74	0	0.0185471281753519	4.94828954833133	8.71423313219538e-07	0.365928288016832	1
ENSG00000163389.10	POGLUT1	3	119468017	3_74	0	0.018352292865889	4.84924515237088	8.45010038310668e-07	-0.214746268371096	2
ENSG00000121594.11	CD80	3	119559846	3_74	0	0.0531755183597775	14.8858674380908	7.51593950944199e-06	1.7752065279509	1
ENSG00000144843.11	ADPRH	3	119579733	3_74	0	0.018706099433985	5.02833780219558	8.93110265249398e-07	0.315462540449101	1
ENSG00000121577.13	POPDC2	3	119656594	3_74	0	0.0179845132250176	4.65941104009923	7.95659236516622e-07	0.0336594847689236	1
ENSG00000183833.16	MAATS1	3	119702856	3_74	0	0.0206510450281607	5.95648836615651	1.16796473023807e-06	0.578417455678352	1
ENSG00000163428.3	LRRC58	3	120349385	3_74	0	0.0182673927643326	4.80575217972364	8.33557061424061e-07	-0.12513661303189	1
ENSG00000144840.8	RABL3	3	120743477	3_74	0	0.029734702440268	9.38452400543026	2.64955685490629e-06	-1.04053639903793	1
ENSG00000153767.9	GTF2E1	3	120742729	3_74	0	0.0191877578942469	5.26681349589296	9.5955432341429e-07	-0.413767673422595	1
ENSG00000145103.12	ILDR1	3	122021982	3_75	0	0.0389126471186153	5.57924537690821	2.06140646935752e-06	-0.531665519433941	1
ENSG00000051341.13	POLQ	3	121546329	3_75	0	0.0360898739864873	4.86738753085228	1.66793333173682e-06	0.1207236262452	1
ENSG00000163833.7	FBXO40	3	121592799	3_75	0	0.0454932519930857	7.05906369756686	3.04923910090063e-06	-0.848725133322271	1
ENSG00000180353.10	HCLS1	3	121659058	3_75	0	0.0506646950835711	8.08132884673582	3.88763612953092e-06	1.02821909487219	1
ENSG00000173230.15	GOLGB1	3	121750038	3_75	0	0.0397657150446199	5.78439446034664	2.1840576332234e-06	-0.561980566327038	1
ENSG00000173226.16	IQCB1	3	121835482	3_75	0	0.0427394640860483	6.46717748991865	2.62446780292522e-06	0.716057963321317	1
ENSG00000163406.10	SLC15A2	3	121893969	3_75	0	0.0492331697125207	7.80896871564193	3.65047078426256e-06	-1.17767881964379	2
ENSG00000121552.3	CSTA	3	122325535	3_76	0	0.0891043152705454	16.724958949324	1.41501549128116e-05	1.86986242958506	1
ENSG00000160124.9	CCDC58	3	122408942	3_76	0	0.0362522385500451	8.12647419878662	2.79726999397253e-06	1.01957519400424	1
ENSG00000114023.15	FAM162A	3	122384273	3_76	0	0.0321665997404256	7.02521771112111	2.14566708637632e-06	-0.714655268886299	1
ENSG00000114030.12	KPNA1	3	122514621	3_76	0	0.032001216826649	6.95324889089346	2.11276728960993e-06	-1.10406321679021	1
ENSG00000138496.16	PARP9	3	122564248	3_76	0	0.0370752787654386	8.33288196159705	2.93343893394961e-06	-1.30414072518029	1
ENSG00000173200.12	PARP15	3	122577094	3_76	0	0.0287077577946051	5.95776683093729	1.62397811560493e-06	-0.871536380237426	1
ENSG00000173193.13	PARP14	3	122679801	3_76	0	0.0251975254284486	4.72519555927721	1.13051173834748e-06	0.041047129438292	2
ENSG00000169087.10	HSPBAP1	3	122793842	3_76	0	0.0261480611972903	5.05599799108658	1.25528917074298e-06	0.542204031345031	1
ENSG00000138463.8	DIRC2	3	122795125	3_76	0	0.028169578211918	5.7292552372118	1.53241329592927e-06	0.798177390006955	1
ENSG00000121542.11	SEC22A	3	123201160	3_76	0	0.0304947909747639	6.50733208085903	1.88419578428352e-06	0.760843695537214	1
ENSG00000206527.9	HACD2	3	123580733	3_76	0	0.0325348079370204	7.16888958704225	2.21461142289186e-06	0.880941993172201	1
ENSG00000160145.15	KALRN	3	124079393	3_77	0	0.0188602591772157	5.59483901301621	1.00191908164116e-06	0.422739906116027	1
ENSG00000114491.13	UMPS	3	124730083	3_77	0	0.0181253115075147	5.48682202587303	9.44286431618921e-07	-0.915122933588548	2
ENSG00000082781.11	ITGB5	3	124894905	3_77	0	0.0300114513434699	10.0276506338793	2.85748256791796e-06	1.32604902107356	2
ENSG00000173706.12	HEG1	3	125059839	3_77	0	0.0333409314797206	10.9286771167436	3.45973409021572e-06	1.37456468885575	1
ENSG00000221955.10	SLC12A8	3	125212648	3_77	0	0.0178792217578926	5.16518686972267	8.76863607975149e-07	0.415785327840657	1
ENSG00000163848.19	ZNF148	3	125410875	3_78	0	0.0265614830829976	7.10092755616321	1.79087304313242e-06	-0.449414991252684	1
ENSG00000144909.7	OSBPL11	3	125594988	3_78	0	0.0261285799115136	7.54565705721358	1.8720190604102e-06	-0.92013027927614	1
ENSG00000189366.9	ALG1L	3	125931033	3_78	0	0.0773274764445855	18.9508150057139	1.3914228346152e-05	-2.72964006218649	2
ENSG00000114544.16	SLC41A3	3	126101864	3_78	0	0.0217505511556046	5.8653233945288	1.21132205830782e-06	-0.53138820219311	2
ENSG00000144908.13	ALDH1L1	3	126197935	3_78	0	0.0284455498835685	7.93390571217731	2.14288450888992e-06	-0.553412135556635	2
ENSG00000070476.14	ZXDC	3	126475233	3_78	0	0.024622394084727	6.84086385644906	1.59933198269483e-06	-0.992763355414994	2
ENSG00000114554.11	PLXNA1	3	126987682	3_79	0	0.0259331642432905	8.77761094023168	2.16137057460958e-06	1.14347373823752	2
ENSG00000114631.10	PODXL2	3	127628671	3_79	0	0.193782050226531	28.1861071101534	5.18616155235585e-05	-2.92911724034217	1
ENSG00000114626.17	ABTB1	3	127672535	3_79	0	0.091582977046749	20.7788760635032	1.80690036801027e-05	-2.52871738878582	1
ENSG00000074416.13	MGLL	3	127755187	3_79	0	0.030993597992766	10.456306999349	3.07714327680708e-06	1.11989052683772	1
ENSG00000175792.11	RUVBL1	3	128153759	3_79	0	0.020226215843694	6.44243400375215	1.23726296282349e-06	-1.05835652873144	2
ENSG00000132394.10	EEFSEC	3	128153759	3_79	0	0.15587029640197	25.9909507493826	3.84665223140894e-05	3.43547942517192	2
ENSG00000163902.11	RPN1	3	128683168	3_80	0	0.0212028077016017	6.88174378549532	1.38544493947426e-06	0.994109863261833	1
ENSG00000177646.18	ACAD9	3	128822417	3_80	0	0.0176215758745383	5.0998439818097	8.53294666379604e-07	0.205524777419895	1
ENSG00000172780.16	RAB43	3	129122809	3_80	0	0.0537052887138088	15.5228952077901	7.91566084438146e-06	-2.26768138867016	2
ENSG00000240682.9	ISY1	3	129161573	3_80	0	0.038033777094429	12.2760192524641	4.43327237371711e-06	1.99729986975197	1
ENSG00000169714.16	CNBP	3	129183756	3_80	0	0.0580791962404321	15.3177741250175	8.44721708894495e-06	1.59471204083662	1
ENSG00000181789.14	COPG1	3	129249281	3_80	0	0.0796728156083351	19.2616486974708	1.45713912625204e-05	2.9227778503696	2
ENSG00000183624.13	HMCES	3	129278028	3_80	0	0.0329480985390643	10.9610112889343	3.42908600652883e-06	2.04391153923557	1
ENSG00000184897.5	H1FX	3	129315915	3_80	0	0.208131601377954	28.1841852115437	5.56981674700568e-05	-3.09732654886678	2
ENSG00000172771.11	EFCAB12	3	129428575	3_80	0	0.0168362883363052	4.7066119794471	7.52405822110936e-07	0.10906700826398	1
ENSG00000163913.11	IFT122	3	129442145	3_80	0	0.0168398444152943	4.70837774502431	7.52847079080913e-07	0.06888699309563	1
ENSG00000251287.8	ALG1L2	3	130095685	3_80	0	0.0167748766537978	4.69225979675425	7.47375370953938e-07	0.169840416752227	1
ENSG00000196455.7	PIK3R4	3	130746630	3_81	0	0.137061982516051	20.3440479575483	2.64759637048101e-05	3.18513320261115	1
ENSG00000017260.19	ATP2C1	3	130860227	3_81	0	0.0470029756376368	10.0230838896106	4.47325972651738e-06	1.14193214394403	1
ENSG00000198585.11	NUDT16	3	131381465	3_81	0	0.0267784757569463	4.70817103922472	1.1971139219643e-06	0.0372596101846957	1
ENSG00000114686.8	MRPL3	3	131502955	3_81	0	0.0267272445876905	4.69016226729284	1.19025346164846e-06	0.186723268458026	1
ENSG00000170819.4	BFSP2	3	133466088	3_82	0	0.0230880378529853	5.68706480824979	1.24673054525581e-06	0.54327428126038	1
ENSG00000014257.15	ACPP	3	132317024	3_82	0	0.0252190822211367	6.51703899263704	1.56054750558943e-06	1.31295398703981	2
ENSG00000081307.12	UBA5	3	132654315	3_82	0	0.0207071766462019	4.66492504085327	9.17197695192078e-07	-0.0962176043080101	1
ENSG00000113971.19	NPHP3	3	132710678	3_82	0	0.0276842860442347	7.39450022983816	1.94374617365502e-06	0.776165945547265	1
ENSG00000091527.15	CDV3	3	133570429	3_83	0	0.0210160685923251	6.2252830730645	1.24224706194728e-06	0.746596151971261	2
ENSG00000091513.14	TF	3	133745840	3_83	0	0.0234838099470613	7.20388491562547	1.60632241629209e-06	0.712808344123442	1
ENSG00000154917.10	RAB6B	3	133894944	3_83	0	0.0449649825526893	13.3656530615522	5.70639735579856e-06	-2.51281515149014	1
ENSG00000174640.12	SLCO2A1	3	134051958	3_83	0	0.0178797993630681	4.66804958872923	7.92493116687852e-07	0.0205251819486896	1
ENSG00000114019.14	AMOTL2	3	134375499	3_83	0	0.0333970318037687	10.53978835245	3.34223633957883e-06	-1.41410647524639	1
ENSG00000182923.16	CEP63	3	134486229	3_83	0	0.0218933818718055	6.50884015498139	1.35305002996211e-06	0.789858189376724	1
ENSG00000129055.12	ANAPC13	3	134487078	3_83	0	0.024215776152674	7.44026088653953	1.71073977996104e-06	0.937028084418046	1
ENSG00000154928.16	EPHB1	3	134597811	3_83	0	0.0476409902427187	13.8227943952077	6.25279261768356e-06	1.74057604165265	1
ENSG00000174579.3	MSL2	3	136196980	3_84	0	0.0380660851650694	19.814730238805	7.16182617209999e-06	3.8646774191195	2
ENSG00000118007.12	STAG1	3	136751475	3_84	0	0.0251066435530142	9.34999749775313	2.2289357412566e-06	1.95085816289748	2
ENSG00000066405.12	CLDN18	3	137998902	3_85	0	0.0197619618460964	5.58566508997146	1.04809909410631e-06	0.565080845118492	1
ENSG00000138231.12	DBR1	3	138174902	3_85	0	0.089669649262756	19.9362370367703	1.6974072643863e-05	1.86942498277281	2
ENSG00000114098.17	ARMC8	3	138187696	3_85	0	0.0191160309688361	5.27387911969377	9.57249820334266e-07	0.429764655125222	1
ENSG00000114107.8	CEP70	3	138594992	3_85	0	0.0232783677854485	7.12343628369499	1.57448840376821e-06	-1.64791075649745	1
ENSG00000051382.8	PIK3CB	3	138833967	3_85	0	0.105821080111545	21.540862762636	2.16437585605186e-05	-3.13829078738724	1
ENSG00000114115.9	RBP1	3	139540326	3_85	0	0.0345562514953267	10.8440133150959	3.55806653501895e-06	1.41139640356608	1
ENSG00000163864.15	NMNAT3	3	139674109	3_85	0	0.0894221640218027	19.9097671429034	1.6904750024579e-05	-2.17438840076236	3
ENSG00000069849.10	ATP1B3	3	141851136	3_87	0	0.0222262049258372	5.32406369795842	1.12358505468234e-06	-0.469035070152564	2
ENSG00000114126.17	TFDP2	3	142149359	3_87	0	0.0215974137228636	5.01582483526026	1.02858812480801e-06	0.293332076348409	1
ENSG00000175066.15	GK5	3	142226081	3_87	0	0.0235204073370577	5.80942952717887	1.29740546606637e-06	0.263330156922966	1
ENSG00000114127.10	XRN1	3	142438693	3_87	0	0.0256615166841065	6.60656012396864	1.60973767870425e-06	0.530554221180209	1
ENSG00000175054.14	ATR	3	142579130	3_87	0	0.0210115236381673	4.78184890740929	9.54005311078588e-07	-0.0792219738466987	1
ENSG00000120756.12	PLS1	3	142596343	3_87	0	0.0208495025222605	4.70534862069166	9.31504376604433e-07	-0.26429811860782	2
ENSG00000163710.7	PCOLCE2	3	142889245	3_87	0	0.0245523305048603	6.21935291783524	1.44989088631628e-06	-0.596798253262649	1
ENSG00000163714.17	U2SURP	3	142996107	3_87	0	0.0213932315231663	5.19817780853133	1.05590517628986e-06	-0.691883828066492	1
ENSG00000181744.8	C3orf58	3	143972262	3_88	0	0.0442151827587863	8.32922023992153	3.49681911113307e-06	1.02213307843679	1
ENSG00000114698.14	PLSCR4	3	146250765	3_90	0	0.0426020886281767	5.72914327094858	2.31749054665369e-06	-0.588553356671314	1
ENSG00000188313.12	PLSCR1	3	146544994	3_90	0	0.0380576206593093	4.66161023476286	1.68451541024477e-06	-0.0806959350389287	1
ENSG00000153002.11	CPB1	3	148791560	3_91	0	0.0170659933339543	6.50218774959745	1.05363083984456e-06	0.68170207609869	1
ENSG00000163754.17	GYG1	3	148991343	3_91	0	0.0161074646661801	5.96046814569788	9.11601341183089e-07	-0.601299065695968	1
ENSG00000071794.15	HLTF	3	149083285	3_91	0	0.0164840702838343	6.17704088256806	9.66812663119028e-07	-0.707105290261284	2
ENSG00000163755.8	HPS3	3	149210028	3_91	0	0.0685913717751201	19.6502444028209	1.27977859369325e-05	2.22313722593884	1
ENSG00000047457.13	CP	3	149221606	3_91	0	0.0140548782053309	4.68381800185697	6.25064011394406e-07	0.164623590666008	2
ENSG00000169908.11	TM4SF1	3	149378008	3_92	0	0.0394851779796238	5.03130679291141	1.88630665402113e-06	0.334898877229023	1
ENSG00000114744.8	COMMD2	3	149752844	3_92	0	0.0729671684872564	10.878287258743	7.53677262444668e-06	-1.357453851354	2
ENSG00000070087.13	PFN2	3	150049879	3_92	0	0.0381461990103789	4.70501408750652	1.70415696964109e-06	-0.139301865366016	1
ENSG00000138271.5	GPR87	3	151316814	3_93	0	0.0281694913186483	5.040977846118	1.34831445406976e-06	-0.237951060026195	1
ENSG00000144895.11	EIF2A	3	150546641	3_93	0	0.0310171571541987	5.94829170446312	1.75182873389496e-06	0.698694362215667	2
ENSG00000120742.10	SERP1	3	150603228	3_93	0	0.0271567264167243	4.69627534762328	1.21095600745373e-06	-0.0349448911197794	2
ENSG00000144893.12	MED12L	3	151085984	3_93	0	0.0272516845154865	4.72913085299628	1.22369188589138e-06	-0.209674970729158	1
ENSG00000174944.8	P2RY14	3	151278646	3_93	0	0.0281333978900199	5.02889909078039	1.34336029045067e-06	-0.332226975194621	1
ENSG00000169313.9	P2RY12	3	151384664	3_93	0	0.027451078459544	4.79775349256734	1.25053179469813e-06	0.335347681510512	1
ENSG00000152580.8	IGSF10	3	151458602	3_93	0	0.0270974145613618	4.67569814158971	1.20301687182101e-06	0.161169827060586	1
ENSG00000198829.6	SUCNR1	3	151873953	3_94	0	0.0394330210735676	12.7452511430902	4.77205944770493e-06	1.57152941154099	1
ENSG00000152601.17	MBNL1	3	152292969	3_94	0	0.0319006912134783	10.7431405376745	3.25408390736014e-06	1.42772414255407	1
ENSG00000169860.6	P2RY1	3	152834408	3_94	0	0.0485861242239951	14.7236691037471	6.79243829267224e-06	-1.87845150422154	1
ENSG00000114790.12	ARHGEF26	3	154120579	3_95	0	0.0368866879722347	5.84624945584222	2.04759660727985e-06	0.314590743982348	1
ENSG00000174953.13	DHX36	3	154324761	3_95	0	0.0322353705392773	4.97276157562928	1.52204572811761e-06	0.146459658603833	1
ENSG00000240045.1	RP11-451G4.2	3	155293729	3_96	0	0.0851307249337074	14.7433121255643	1.19173251407471e-05	-1.67053510179584	1
ENSG00000114805.16	PLCH1	3	155745426	3_96	0	0.0296272614312996	4.70126694244472	1.32252477983e-06	-0.552913923146187	1
ENSG00000169359.13	SLC33A1	3	155766053	3_96	0	0.0555671657937076	10.6556478760959	5.62206035217521e-06	-1.77458096290309	2
ENSG00000163655.15	GMPS	3	155871632	3_96	0	0.0357849561017086	6.48255488708751	2.20264287264611e-06	-0.509582095744047	1
ENSG00000169282.17	KCNAB1	3	156037571	3_96	0	0.0324962417235036	5.57258869293077	1.71944196805049e-06	0.448267975947565	1
ENSG00000114850.6	SSR3	3	156554137	3_97	0	0.106515105350253	15.6048955133154	1.57822697884548e-05	-2.02669555388235	2
ENSG00000163659.12	TIPARP	3	156672810	3_97	0	0.0665945979680611	11.0730734534113	7.00171741678284e-06	1.35745152091214	1
ENSG00000197980.12	LEKR1	3	156826795	3_97	0	0.0465686303593356	7.66521510090971	3.3893405558315e-06	0.988777630500742	1
ENSG00000163660.11	CCNL1	3	157160775	3_97	0	0.0850380420037226	13.4219782357074	1.08374518029315e-05	-1.61754526262189	2
ENSG00000163661.3	PTX3	3	157437072	3_97	0	0.0482491558861743	8.00172916588412	3.66581854843133e-06	-0.787066561636695	1
ENSG00000168779.19	SHOX2	3	158106687	3_98	0	0.0322876639654539	7.58315897191426	2.3247924256232e-06	0.780938466586641	1
ENSG00000174891.12	RSRC1	3	158106120	3_98	0	0.033407849159333	7.9049293655633	2.50751711825064e-06	1.01983124010352	2
ENSG00000168827.14	GFM1	3	158644602	3_98	0	0.0300079894893162	6.8928428143992	1.96396014666059e-06	-0.848635998956454	1
ENSG00000079257.7	LXN	3	158672071	3_98	0	0.0245803604036823	5.01492178052882	1.17044175508151e-06	0.388342942855296	3
ENSG00000118849.9	RARRES1	3	158732291	3_98	0	0.0241579914113103	4.85197236641346	1.11295226604884e-06	-0.232626757987028	1
ENSG00000118855.18	MFSD1	3	158741943	3_98	0	0.0249662303761493	5.16138592142954	1.22353586257452e-06	0.315386151803532	1
ENSG00000151967.18	SCHIP1	3	159839749	3_99	0	0.0272320235662714	10.0041416959817	2.58676600795013e-06	1.05066558639726	1
ENSG00000168811.6	IL12A	3	160013032	3_99	0	0.0175547402360892	6.05145678525852	1.00867612293371e-06	-0.525505513316365	1
ENSG00000068885.14	IFT80	3	160401737	3_99	0	0.0149612372744158	4.81346440361177	6.83789884486888e-07	0.344954448172766	1
ENSG00000113810.15	SMC4	3	160399019	3_99	0	0.015572511615808	6.03726387851394	8.92680851097214e-07	1.33550916722932	1
ENSG00000186432.8	KPNA4	3	160557243	3_99	0	0.0649086367357256	16.5516807486745	1.0200982102598e-05	-1.30218067429255	2
ENSG00000163590.13	PPM1L	3	160755120	3_99	0	0.0326508635223906	12.5152148921885	3.87998797354903e-06	1.78354720358598	1
ENSG00000169255.13	B3GALNT1	3	161105371	3_99	0	0.0217563308872918	12.1889158002368	2.51795595536652e-06	-3.05084293359521	2
ENSG00000114200.9	BCHE	3	165837050	3_102	0	0.0281691868749053	9.38851655307717	2.51112703680067e-06	1.48938557433839	2
ENSG00000114209.14	PDCD10	3	167734716	3_103	0	0.217502272924458	25.4463388786825	5.25516677464389e-05	-3.33597573391266	2
ENSG00000163536.12	SERPINI1	3	167735203	3_103	0	0.225448864098816	25.8163169277633	5.52636712297924e-05	-3.35744120937297	1
ENSG00000173905.8	GOLIM4	3	168096432	3_103	0	0.0737733331259727	14.7792238844317	1.03525760740758e-05	2.0803416366704	1
ENSG00000188306.6	LRRIQ4	3	169822202	3_104	0	0.0137993276768021	7.06317903194942	9.25455495753697e-07	0.83056876055538	1
ENSG00000171757.15	LRRC34	3	169813035	3_104	0	0.0219111790253121	11.2441601704399	2.33932287437848e-06	-1.26447911465853	1
ENSG00000173890.16	GPR160	3	170038331	3_104	0	0.0171691350440928	8.71962166666789	1.42148884263296e-06	-1.23752046064908	1
ENSG00000173889.15	PHC3	3	170181879	3_104	0	0.0120808300159422	5.86051055591886	6.72248161118619e-07	-0.791668928688787	1
ENSG00000136603.13	SKIL	3	170357913	3_104	0	0.0119937294664227	5.70527528397457	6.49723013041066e-07	-0.418693743889056	1
ENSG00000163577.7	EIF5A2	3	170908915	3_104	0	0.0118473391384331	6.7667458641023	7.61198780033892e-07	1.35567010466855	1
ENSG00000075651.15	PLD1	3	171810805	3_105	0	0.0425974149059949	7.9484020422391	3.21484817061581e-06	0.894889593786704	1
ENSG00000121858.10	TNFSF10	3	172523209	3_105	0	0.0340162105730061	5.82135314415703	1.88021396505324e-06	-0.529021273224812	1
ENSG00000144962.6	SPATA16	3	172954477	3_106	0	0.0265070170717204	4.73319652113994	1.19127709403582e-06	0.216593474543251	1
ENSG00000144959.9	NCEH1	3	172711343	3_106	0	0.0262925129669241	4.65673808925728	1.1625491045725e-06	-0.294932290447822	1
ENSG00000172667.10	ZMAT3	3	179072373	3_110	0	0.0399062415264303	6.24204476597644	2.36518492612702e-06	0.661589595129295	1
ENSG00000121879.3	PIK3CA	3	179147773	3_110	0	0.0604612266437997	10.1893368710552	5.84952055594384e-06	-1.28810139540283	1
ENSG00000171121.16	KCNMB3	3	179266787	3_110	0	0.0337961727050683	4.67160570589779	1.49910170385408e-06	0.0809402801606168	1
ENSG00000114450.9	GNB4	3	179451249	3_110	0	0.045698176067392	7.52596453073002	3.26556573617281e-06	0.936728462887729	2
ENSG00000114757.18	PEX5L	3	180037206	3_111	0	0.0430650684026278	16.423561390513	6.71567818129094e-06	1.76997197459826	2
ENSG00000145075.11	CCDC39	3	180870597	3_111	0	0.0212882626992754	14.3366396911851	2.89791063228325e-06	-2.72793947519334	1
ENSG00000205981.6	DNAJC19	3	180990173	3_111	1	0.265734264795332	41.9033658720395	0.000105728936387476	-6.53142695060581	1
ENSG00000058063.15	ATP11B	3	182793079	3_112	0	0.0229639002504743	5.97997869619601	1.30389519625711e-06	-0.868904417944132	2
ENSG00000078070.12	MCCC1	3	183083204	3_112	0	0.0221270365179991	5.63123371683631	1.18310748489171e-06	-0.598088843925778	2
ENSG00000078081.7	LAMP3	3	183162707	3_112	0	0.174729783415678	25.4855938762075	4.22823477298246e-05	2.59671732214696	1
ENSG00000176597.11	B3GNT5	3	183253017	3_112	0	0.0240289978297469	6.40606787048829	1.46158672740818e-06	-0.710957698824091	1
ENSG00000053524.12	MCF2L2	3	183423240	3_112	0	0.0491101202865769	13.1562765163817	6.13481382330629e-06	-1.60671922109306	1
ENSG00000180834.7	MAP6D1	3	183825503	3_112	0	0.0677168768963283	16.2196290245407	1.04288214926122e-05	2.05078937626724	1
ENSG00000175193.13	PARL	3	183884463	3_112	0	0.0259686625793959	7.1360895359789	1.75957292482001e-06	-1.07984703797297	1
ENSG00000114770.16	ABCC5	3	184019094	3_112	0	0.0254213939802027	6.93573533097291	1.67413035180191e-06	-0.856373119430997	1
ENSG00000145191.12	EIF2B5	3	184135073	3_113	0	0.0440086971483081	9.37257016413179	3.91646823766635e-06	-1.20349630328657	1
ENSG00000161202.17	DVL3	3	184153137	3_113	0	0.0415820817702939	8.83521385411806	3.48835512391016e-06	1.22110367189237	2
ENSG00000161203.13	AP2M1	3	184174505	3_113	0	0.215243558311577	24.8627938059966	5.0813310244875e-05	2.6752756306565	1
ENSG00000145198.14	VWA5B2	3	184230365	3_113	0	0.0283530314485423	5.21991350026727	1.40527138411049e-06	-0.323412726203611	2
ENSG00000175166.16	PSMD2	3	184298477	3_113	0	0.0304947570885119	5.90594133536288	1.71006139881969e-06	0.692228103216974	2
ENSG00000114859.15	CLCN2	3	184362172	3_113	0	0.0273216458525016	4.8710319862357	1.26364544393303e-06	0.334285015058853	1
ENSG00000182580.2	EPHB3	3	184564574	3_113	0	0.0338554134024385	6.89196791792874	2.21548475111397e-06	-0.818986038044824	1
ENSG00000177383.4	MAGEF1	3	184711626	3_113	0	0.0275644795120259	4.9543220940282	1.29667587550863e-06	0.165627366124523	1
ENSG00000113790.10	EHHADH	3	185284438	3_113	0	0.0470257388402504	10.0016042315698	4.4658351713605e-06	1.81455050740133	1
ENSG00000073803.13	MAP3K13	3	185284438	3_113	0	0.0470257388402504	10.0016042315698	4.4658351713605e-06	1.81455050740133	1
ENSG00000113889.11	KNG1	3	186717030	3_114	0	0.0241556146959376	6.03172442097169	1.38342933843284e-06	0.580047970571993	2
ENSG00000163898.9	LIPH	3	185553061	3_114	0	0.0226068735565574	5.40901731853867	1.16106430605816e-06	0.296751170507123	1
ENSG00000163904.12	SENP2	3	185582607	3_114	0	0.0229522736525246	5.55148037403151	1.20985108643718e-06	-0.66894787310448	2
ENSG00000058866.14	DGKG	3	186362201	3_114	0	0.115931190356873	20.9947845177763	2.31104878599276e-05	2.18801483257949	1
ENSG00000213139.7	CRYGS	3	186504714	3_114	0	0.0209259470652273	4.68340881993823	9.30560445990676e-07	0.0568280148660283	2
ENSG00000156976.16	EIF4A2	3	186783242	3_114	0	0.0313364166459481	8.48182819713737	2.52369112881794e-06	0.966628852655529	1
ENSG00000163918.10	RFC4	3	186808388	3_114	0	0.0219194424125347	5.11895536054478	1.06538908104785e-06	0.379001061920938	1
ENSG00000181092.9	ADIPOQ	3	186842019	3_114	0	0.0404121077493684	10.8843115299003	4.1764747747206e-06	-1.24719386334898	1
ENSG00000073849.14	ST6GAL1	3	186930256	3_114	0	0.0234254384257038	5.74322550160806	1.27744141887286e-06	0.524935199014718	2
ENSG00000136514.2	RTP4	3	187368612	3_115	0	0.0208187602492326	5.73620511957572	1.13390568682341e-06	-0.620707982496985	1
ENSG00000145012.13	LPP	3	188152990	3_115	0	0.0186260727866024	4.70591852530932	8.32267807784349e-07	0.287930610642211	1
ENSG00000152492.13	CCDC50	3	191320340	3_117	0	0.0129021738997732	6.6815428313106	8.18534604990147e-07	0.68159864457579	1
ENSG00000188958.9	UTS2B	3	191321457	3_117	0	0.0132946406044353	6.97199527517029	8.80098097943467e-07	0.741702917870345	2
ENSG00000198836.8	OPA1	3	193593967	3_118	0	0.0357915980494624	8.14739667677187	2.76883673260548e-06	1.07636219782059	2
ENSG00000145014.17	TMEM44	3	194615918	3_119	0	0.0369051835417455	5.95511136750646	2.08677033393495e-06	-0.65178809048435	2
ENSG00000041802.10	LSG1	3	194656983	3_119	0	0.0549956860904057	9.73837483293829	5.08525233429216e-06	-1.11878392986993	2
ENSG00000173950.15	XXYLT1	3	195271242	3_120	0	0.0278380214308701	4.89141285719898	1.29291532260334e-06	0.0614251329243029	1
ENSG00000114331.13	ACAP2	3	195443245	3_120	0	0.0274032398739876	4.70057922255744	1.22306823128453e-06	0.131467291409012	1
ENSG00000184203.7	PPP1R2	3	195577923	3_120	0	0.0374027185864941	7.46745677592716	2.65199856004493e-06	-0.675927860947421	1
ENSG00000072274.12	TFRC	3	196082264	3_120	0	0.0305233393234989	5.60421565703739	1.62421785584437e-06	0.186244000096594	1
ENSG00000163959.9	SLC51A	3	196211106	3_120	0	0.0293625722824997	5.27131240100995	1.46963758710089e-06	-0.174562928368587	1
ENSG00000161217.11	PCYT1A	3	196311513	3_121	0	0.0244950482707831	13.4231001175741	3.12196856495121e-06	-2.44087209803973	1
ENSG00000213123.10	TCTEX1D2	3	196317854	3_121	0	0.0293732753143907	14.3231008540741	3.99472440363948e-06	2.00121360937914	1
ENSG00000145107.15	TM4SF19	3	196338325	3_121	0	0.0196309455812865	9.71602334283915	1.81103634240856e-06	1.22512551311192	1
ENSG00000185798.7	WDR53	3	196567846	3_121	0	0.0120020685816626	5.27910841563355	6.01608663803586e-07	0.881241634945598	1
ENSG00000174013.7	FBXO45	3	196568683	3_121	0	0.0120639490391171	4.77603573405096	5.47084560137802e-07	-0.205535368113304	1
ENSG00000119231.10	SENP5	3	196872451	3_121	0	0.0171426188985198	7.9513939142663	1.29424899432459e-06	1.24937530137709	1
ENSG00000114503.10	NCBP2	3	196943041	3_121	0	0.0187025392409295	8.79456412409515	1.56175279285365e-06	-1.37517205269239	1
ENSG00000119227.7	PIGZ	3	196948008	3_121	0	0.0128144531011287	5.34689885252835	6.50578102339613e-07	0.309534542401843	1
ENSG00000163975.11	MELTF	3	197075169	3_121	0	0.0141903912473074	6.8515799067256	9.23171723149188e-07	-1.31618501540383	1
ENSG00000186001.12	LRCH3	3	197791099	3_122	0	0.0251093631920573	4.67419499677951	1.11439696732405e-06	-0.0611211956872692	1
ENSG00000182899.14	RPL35A	3	197950399	3_122	0	0.026209692202926	5.07761873370962	1.26362847883876e-06	-0.315591554909521	1
ENSG00000114473.13	IQCG	3	197959451	3_122	0	0.0290849169337136	6.05751803871258	1.67286132456396e-06	-0.556161916784362	2
ENSG00000185621.11	LMLN	3	197960381	3_122	0	0.0261441366601416	5.05405753182507	1.25461906606898e-06	-0.324540863275171	2
ENSG00000131127.13	ZNF141	4	337951	4_1	0	0.0231117756319875	4.97071076358085	1.09081023091386e-06	0.156088375536713	1
ENSG00000182903.15	ZNF721	4	474751	4_1	0	0.0317825924263768	7.96929953118932	2.40495450847439e-06	0.907950856223175	2
ENSG00000174227.15	PIGG	4	522977	4_1	0	0.0402752309368212	10.2062118760876	3.90301316298786e-06	-1.52105837924417	1
ENSG00000169026.12	MFSD7	4	689228	4_1	0	0.0670518597605381	15.0551845771762	9.58504837670517e-06	-1.95291290025613	1
ENSG00000185619.18	PCGF3	4	722459	4_2	0	0.0376391312117945	7.68519713649709	2.74657839504284e-06	0.284261446790238	2
ENSG00000178950.16	GAK	4	932335	4_2	0	0.0316350599378239	6.36447330242116	1.9117386808976e-06	-0.494866165743236	1
ENSG00000127419.16	TMEM175	4	932335	4_2	0	0.0316350599378239	6.36447330242116	1.9117386808976e-06	-0.494866165743236	1
ENSG00000145214.13	DGKQ	4	960523	4_2	0	0.0260224418123894	4.83887430749443	1.19561067532843e-06	0.449805019452031	1
ENSG00000127415.12	IDUA	4	986676	4_2	0	0.0258060958907947	4.81058135300297	1.17873795254433e-06	0.523929197648922	1
ENSG00000145217.13	SLC26A1	4	993651	4_2	0	0.0996053399956193	17.0790651429518	1.61526623214554e-05	1.86302827960319	1
ENSG00000127418.14	FGFRL1	4	1006662	4_2	0	0.0358563855661904	8.56889270086334	2.91735050568251e-06	1.55613248547466	1
ENSG00000178222.12	RNF212	4	1113528	4_2	0	0.0375345553357159	8.44140244297647	3.00845332333455e-06	-0.885481767034335	2
ENSG00000159674.11	SPON2	4	1209372	4_2	0	0.0350697600518156	7.35194510172224	2.44811856122904e-06	-0.870274007727412	1
ENSG00000159692.15	CTBP1	4	1250249	4_2	0	0.0277932066155454	5.62881060890979	1.4854317044874e-06	-1.39446593819912	1
ENSG00000090316.15	MAEA	4	1289820	4_2	0	0.02889571055283	5.82167080133509	1.59727030905677e-06	-0.416628458289663	1
ENSG00000163945.15	UVSSA	4	1347101	4_2	0	0.0490579108052716	11.4139984426323	5.31672570244559e-06	2.26534362137966	2
ENSG00000179979.8	CRIPAK	4	1347765	4_2	0	0.0344254005253318	7.11592428410794	2.32598932365171e-06	-0.748650816225955	4
ENSG00000174137.12	FAM53A	4	1684252	4_3	0	0.0304944411383934	4.68377638874559	1.356170297499e-06	0.0389280462309045	1
ENSG00000168936.10	TMEM129	4	1721659	4_3	0	0.0312662648805492	4.91940074133697	1.46044633046784e-06	-0.266434973622024	1
ENSG00000130997.16	POLN	4	2241194	4_3	0	0.0305503648790366	4.70104548188837	1.36366675007725e-06	-0.099586480880743	1
ENSG00000123933.16	MXD4	4	2262585	4_3	0	0.0359016146539721	6.22401677113053	2.12169099030544e-06	0.639093032087204	1
ENSG00000063978.15	RNF4	4	2485639	4_3	0	0.0418382857545718	7.67136028861967	3.04749960957808e-06	0.971827747152626	1
ENSG00000125386.15	FAM193A	4	2508754	4_3	0	0.0356649099176322	6.16153034456615	2.08654194623625e-06	-0.6487169712143	1
ENSG00000087269.15	NOP14	4	2963617	4_4	0	0.059331072648547	12.9593665989395	7.30068099622888e-06	1.9498451453502	1
ENSG00000197386.10	HTT	4	3074423	4_4	0	0.0429845758773949	9.89627226741591	4.03907277181582e-06	-1.22196911282637	2
ENSG00000175920.16	DOK7	4	3463046	4_4	0	0.125064969765853	20.1659198022315	2.3947000041462e-05	-2.14119929994089	2
ENSG00000132406.11	TMEM128	4	4247756	4_5	0	0.0247719281520744	5.52268960450875	1.29899608888413e-06	-0.446117613283019	1
ENSG00000168824.14	NSG1	4	4348438	4_5	0	0.0227673188593347	4.69626422314421	1.01522384602831e-06	-0.0444120704251451	1
ENSG00000173040.12	EVC2	4	5709083	4_7	0	0.0187953032863751	4.76600532514182	8.50552759742107e-07	-0.128180256760739	1
ENSG00000013288.8	MAN2B2	4	6574233	4_7	0	0.0697899994686693	17.1750334867255	1.13812033832104e-05	1.84319013845154	1
ENSG00000163993.6	S100P	4	6692863	4_7	0	0.0217631382085649	6.14201225806461	1.26919863319622e-06	0.615422858836508	1
ENSG00000178988.10	MRFAP1L1	4	6709977	4_7	0	0.0191006939606587	4.91719650554723	8.9179309896578e-07	0.258770328507522	1
ENSG00000173013.5	CCDC96	4	7042630	4_8	0	0.034990296612222	5.64531109386101	1.87556837048239e-06	-0.637776418196006	1
ENSG00000109519.12	GRPEL1	4	7068174	4_8	0	0.0867512190171287	14.2999847365842	1.1779003663429e-05	-2.2553205213104	2
ENSG00000184985.16	SORCS2	4	7192122	4_8	0	0.0315477554588194	4.668031257077	1.39829761837853e-06	-0.0358847840381107	1
ENSG00000196526.10	AFAP1	4	7940174	4_9	0	0.0401800825726997	8.5907498849654	3.27747431340626e-06	0.814307698093022	1
ENSG00000125089.16	SH3TC1	4	8222549	4_10	0	0.060783036391494	13.9798572124916	8.06830902309925e-06	-1.55094980485549	1
ENSG00000087008.15	ACOX3	4	8440048	4_10	0	0.0229935672337216	4.78515732090441	1.04472014833315e-06	-0.321753004755265	2
ENSG00000109667.11	SLC2A9	4	10051337	4_11	0	0.0262540160314145	4.80010303630872	1.19658540864516e-06	0.157635391884759	1
ENSG00000178163.7	ZNF518B	4	10457345	4_11	0	0.0412964651951389	9.07415707759524	3.55808704998324e-06	-0.956463251681672	1
ENSG00000157869.14	RAB28	4	13484978	4_13	0	0.0203837875825024	7.57235304544544	1.46559216827204e-06	-0.973024739490184	1
ENSG00000137449.15	CPEB2	4	15003031	4_14	0	0.049711695982567	11.1840759098998	5.27905373705245e-06	-1.30368334725989	1
ENSG00000048342.15	CC2D2A	4	15469445	4_15	0	0.0263788865469994	4.81526093281581	1.20607324332922e-06	0.258075472722246	1
ENSG00000118564.14	FBXL5	4	15703416	4_15	0	0.036520025994277	7.88210670221737	2.73319605057676e-06	-1.11071038252607	1
ENSG00000109743.10	BST1	4	15703416	4_15	0	0.036520025994277	7.88210670221737	2.73319605057676e-06	1.11071038252607	1
ENSG00000237765.6	FAM200B	4	15680842	4_15	0	0.0494193260307254	10.7476032579628	5.04319593473243e-06	-1.46765111601655	1
ENSG00000169762.16	TAPT1	4	16226915	4_16	0	0.0228651979058735	4.74115735828354	1.02933497882643e-06	-0.672218727611646	1
ENSG00000002549.12	LAP3	4	17576846	4_17	0	0.151857660541572	23.809307954453	3.43305589270312e-05	-3.11305269761664	1
ENSG00000163257.10	DCAF16	4	17808632	4_17	0	0.0293249082192001	8.01912682609036	2.23285818353202e-06	-1.22518277419162	2
ENSG00000109805.9	NCAPG	4	17810031	4_17	0	0.0728412533020079	16.6543786854848	1.15186940163786e-05	2.31779804639262	2
ENSG00000178177.15	LCORL	4	18022222	4_17	0	0.110520971630226	20.6848145330153	2.1706695913138e-05	2.6649499958836	1
ENSG00000163138.18	PACRGL	4	20695589	4_19	0	0.0213401881793691	5.005788000262	1.01430389782961e-06	-0.0412405860074114	2
ENSG00000109618.11	SEPSECS	4	25160758	4_21	0	0.112067396920087	23.2969536374821	2.47899594591672e-05	2.61353354696701	1
ENSG00000168228.14	ZCCHC4	4	25311932	4_21	0	0.0174298323308686	5.60202714362621	9.27119711980664e-07	-0.616794040299324	2
ENSG00000091490.10	SEL1L3	4	25862384	4_22	0	0.115688391577026	23.9294815020386	2.62857557705524e-05	2.46267806892382	1
ENSG00000168214.20	RBPJ	4	26163543	4_22	0	0.0506720247987148	16.1121743160822	7.75210786860492e-06	-1.51763369104593	1
ENSG00000109680.10	TBC1D19	4	26585696	4_22	0	0.340729451361232	19.5612835897291	6.3285529780758e-05	4.05237389890075	1
ENSG00000109689.15	STIM2	4	26884674	4_22	0	0.0153441052399579	5.41285571525863	7.88615694787558e-07	-0.819577018596223	1
ENSG00000181826.9	RELL1	4	37652318	4_31	0	0.0195761939104366	5.57921400069977	1.0370475621026e-06	0.440604425160269	2
ENSG00000250254.1	PTTG2	4	37960512	4_31	0	0.0196171950752486	5.59884161974242	1.04287556020726e-06	0.496627896748263	1
ENSG00000174123.10	TLR10	4	38782227	4_31	0	0.0184135180214219	5.00484494947179	8.7503373280466e-07	-0.298549016338491	2
ENSG00000174125.7	TLR1	4	38860500	4_31	0	0.0179584365396319	4.77017153389986	8.13392039107267e-07	-0.169379676388051	1
ENSG00000197712.11	FAM114A1	4	38867279	4_31	0	0.0185316160036885	5.06480541837183	8.9119646353584e-07	-0.294676329803366	2
ENSG00000157796.17	WDR19	4	39181936	4_32	0	0.0558314152268504	9.14738503385917	4.84923234456853e-06	-1.01763899313947	1
ENSG00000035928.15	RFC1	4	39366034	4_32	0	0.0512830059659515	8.33865446121935	4.06038157278642e-06	1.13912352786899	2
ENSG00000163682.15	RPL9	4	39458104	4_32	0	0.0359995073121367	4.98570659046317	1.7042004297418e-06	-0.473488533743877	2
ENSG00000121897.14	LIAS	4	39458708	4_32	0	0.0359014407225676	4.95993376299334	1.69077240338752e-06	-0.0924551718369948	2
ENSG00000121892.14	PDS5A	4	39978304	4_32	0	0.0549773813281199	9.00055663260419	4.69840895341745e-06	-1.30543670509195	1
ENSG00000078177.13	N4BP2	4	40055669	4_32	0	0.0347591722271544	4.65456820710962	1.53619455320041e-06	0.0039090096580407	3
ENSG00000174343.5	CHRNA9	4	40335506	4_33	0	0.0320095673516913	9.33163841467676	2.8361885749466e-06	-1.09798401082117	1
ENSG00000163697.16	APBB2	4	41216614	4_33	0	0.0205801647173174	5.17637902466386	1.01151496388888e-06	-0.351897210265295	1
ENSG00000154277.12	UCHL1	4	41256745	4_33	0	0.0358349020461514	10.3971274722285	3.5376672983598e-06	1.27405062301045	1
ENSG00000064042.17	LIMCH1	4	41359967	4_33	0	0.027727812280346	7.97855937322385	2.10057156961152e-06	-0.943234070411727	1
ENSG00000014824.13	SLC30A9	4	41988273	4_33	0	0.0211337514548799	5.42554695069344	1.08872330240545e-06	-0.919607991541155	2
ENSG00000178343.4	SHISA3	4	42397819	4_34	0	0.0282739089363719	6.3194456272081	1.69653269329113e-06	0.788496558951158	1
ENSG00000124406.16	ATP8A1	4	42656504	4_34	0	0.0244751257439551	4.96190118646171	1.15310920704657e-06	-0.268115194980255	1
ENSG00000151806.13	GUF1	4	44673497	4_35	0	0.0629391385197727	12.5368076791206	7.49212741517995e-06	1.52714503821257	1
ENSG00000163281.11	GNPDA2	4	44726425	4_35	0	0.0292782750689621	5.28247297889226	1.4685210212914e-06	0.0950101722859196	2
ENSG00000169019.10	COMMD8	4	47463352	4_37	0	0.311673383108449	30.9710335986825	9.16542929040318e-05	3.4084343980707	2
ENSG00000198515.13	CNGA1	4	48016512	4_37	0	0.0410655851890986	10.9228903986066	4.25905245233641e-06	-1.59813692392191	1
ENSG00000074966.10	TXK	4	48136218	4_38	0	0.0802777809635326	14.1183288027289	1.07615802350653e-05	1.21175219245078	1
ENSG00000135605.12	TEC	4	48269686	4_38	0	0.0253520366905851	5.4774818312028	1.3185335873893e-06	1.03559382165544	1
ENSG00000109171.14	SLAIN2	4	48338837	4_38	0	0.0395419343710807	8.87389801978407	3.3317295534853e-06	-1.02775198735862	2
ENSG00000145248.6	SLC10A4	4	48482870	4_38	0	0.0255660864467808	5.99233305683501	1.45464692596656e-06	0.906296524772524	1
ENSG00000075539.13	FRYL	4	48780630	4_38	0	0.0425691974644283	11.9812965736146	4.84280160772212e-06	2.22136035231026	1
ENSG00000109180.14	OCIAD1	4	48805678	4_38	0	0.0399238263404343	11.7511936950236	4.45462899383703e-06	2.69044876426016	2
ENSG00000109184.14	DCUN1D4	4	51842939	4_38	0	0.0250600631023116	5.40455918279028	1.28599664027898e-06	-0.880603355954588	1
ENSG00000188993.3	LRRC66	4	52025586	4_38	0	0.0389329107553338	8.24272003299621	3.04708676034337e-06	0.38074828839188	1
ENSG00000109189.12	USP46	4	52667201	4_38	0	0.0253388632259262	4.94312710432076	1.18928598724579e-06	-0.309259632224029	1
ENSG00000128045.6	RASL11B	4	52862280	4_38	0	0.0409889822273827	9.4331849468571	3.67132541573463e-06	-1.47909528209472	1
ENSG00000180613.10	GSX2	4	54099937	4_39	0	0.238064089902927	26.5719747333907	6.00641199208894e-05	4.13283788198903	1
ENSG00000184178.15	SCFD2	4	53366491	4_39	0	0.0286207432643641	9.87372131961354	2.68323784113388e-06	1.39303554542285	2
ENSG00000145216.15	FIP1L1	4	53377468	4_39	0	0.0189753834944679	6.10958236229151	1.1007773440012e-06	-0.591039258987309	1
ENSG00000157404.15	KIT	4	54657574	4_40	0	0.0314670324286781	5.24414656885717	1.56685210641077e-06	0.375191451682131	1
ENSG00000134851.12	TMEM165	4	55390102	4_40	0	0.0300716327185413	4.81658720194913	1.37528856694811e-06	0.292358430674962	2
ENSG00000134852.14	CLOCK	4	55546707	4_40	0	0.043633992001298	8.33387004430285	3.45278128005628e-06	1.25424632434047	2
ENSG00000174799.10	CEP135	4	55939511	4_41	0	0.0202012459001728	9.1849288608042	1.76177867499098e-06	1.07620141482022	1
ENSG00000109265.13	KIAA1211	4	56048895	4_41	0	0.0131611691090449	5.16976938131598	6.46045396629845e-07	0.41898841018078	1
ENSG00000157426.13	AASDH	4	56387660	4_41	0	0.0171196782117812	7.63252580526128	1.24068426792371e-06	0.997577705961033	1
ENSG00000128059.8	PPAT	4	56435515	4_41	0	0.0148150060069401	6.27788676443188	8.83105738106953e-07	-0.799482385415056	1
ENSG00000174780.15	SRP72	4	56466348	4_41	0	0.0231617119073588	10.4691814820424	2.30240002082191e-06	-1.44196424786929	1
ENSG00000171476.21	HOPX	4	56657173	4_41	0	0.0131261537977853	5.14483759856105	6.4121925580946e-07	0.240412508412859	1
ENSG00000128040.10	SPINK2	4	56821978	4_41	0	0.0764192112027921	21.7880590748005	1.58095129810297e-05	2.17249344077279	1
ENSG00000145241.10	CENPC	4	67545510	4_47	0	0.0278636621531501	4.7876728109284	1.26665999832442e-06	-0.0445218010149528	1
ENSG00000035720.7	STAP1	4	67558394	4_47	0	0.0287566621083992	5.08471805918015	1.38836209521942e-06	0.188032246297694	1
ENSG00000109163.6	GNRHR	4	67733037	4_47	0	0.0345559183601093	6.81713209778105	2.23677111434895e-06	-0.901451955879676	1
ENSG00000171234.13	UGT2B7	4	69051298	4_48	0	0.0349459498722238	7.1249790466418	2.36416529562458e-06	0.911087969410956	2
ENSG00000185873.7	TMPRSS11B	4	68245842	4_48	0	0.042361474471353	8.94483729422966	3.59783224795302e-06	-1.04216755716273	1
ENSG00000080493.15	SLC4A4	4	71186607	4_49	0	0.0432360665998568	6.95310882277467	2.85445105430731e-06	0.716949900992937	1
ENSG00000169435.13	RASSF6	4	73620528	4_50	0	0.119124155704199	22.9333079747182	2.59396394727651e-05	-2.68448577456955	2
ENSG00000163735.6	CXCL5	4	73998970	4_51	0	0.0431534305277715	15.1478771941712	6.20675350976928e-06	-1.74280249531955	1
ENSG00000163734.4	CXCL3	4	74038579	4_51	0	0.0144337376220486	4.84341685707473	6.63785944560511e-07	-0.0695615166736358	1
ENSG00000081041.8	CXCL2	4	74099557	4_51	0	0.0146679288533749	4.99413143524614	6.95546483759599e-07	-0.307916296135383	1
ENSG00000124882.3	EREG	4	74364585	4_51	0	0.0146360222805392	4.97374143551916	6.91199894300114e-07	-0.366092038007023	2
ENSG00000169116.11	PARM1	4	74932626	4_51	0	0.0187204706979243	7.28035522809842	1.2940967044389e-06	0.825106520479912	1
ENSG00000163743.13	RCHY1	4	75518973	4_51	0	0.102460500011655	23.4318724526407	2.27961162166666e-05	-2.60768003468943	1
ENSG00000174792.10	C4orf26	4	75555841	4_51	0	0.0152314993208685	5.34722121483596	7.73335956838409e-07	-0.0608947984863197	1
ENSG00000138769.10	CDKL2	4	75629420	4_51	0	0.0144510637718557	4.85465395066472	6.66124630465325e-07	0.193328643181821	1
ENSG00000138744.14	NAAA	4	75939317	4_51	0	0.0298522407194254	11.6665206206573	3.3068590547295e-06	1.58236013310486	2
ENSG00000138755.5	CXCL9	4	76007275	4_51	0	0.0316811725666279	12.2270324732922	3.67806762152845e-06	1.61407329362318	1
ENSG00000118804.8	STBD1	4	76306332	4_52	0	0.0739975002836284	18.0953468501538	1.27139751388804e-05	2.25173643510358	2
ENSG00000138758.11	SEPT11	4	76949586	4_52	0	0.0180581458318658	4.74963436532161	8.14386809633861e-07	-0.199760383310077	1
ENSG00000118816.9	CCNI	4	77076396	4_52	0	0.0197792587443888	5.60359372821106	1.05238354553562e-06	-0.528691449799297	1
ENSG00000169288.17	MRPL1	4	77862664	4_52	0	0.018802097017681	5.12825550243309	9.15531604172158e-07	-0.462008280634725	1
ENSG00000138772.12	ANXA3	4	78551949	4_53	0	0.0352706725096162	11.535424998345	3.86317815924976e-06	1.43338425733911	2
ENSG00000163291.14	PAQR3	4	78939513	4_53	0	0.0165122876692514	4.68967620243473	7.35271107790166e-07	0.0280322527539196	1
ENSG00000163297.16	ANTXR2	4	80125432	4_54	0	0.23723030036682	26.5770682780019	5.98652261765308e-05	2.8339263760918	1
ENSG00000152784.15	PRDM8	4	80183489	4_54	0	0.0295487765918111	6.31841157600998	1.77273905765996e-06	0.630741427809515	2
ENSG00000138670.17	RASGEF1B	4	82044284	4_55	0	0.032704820893414	4.94221448078945	1.53472568232454e-06	-0.0503180940429537	1
ENSG00000138668.18	HNRNPD	4	82374953	4_55	0	0.032189912914391	4.79253262502996	1.46481330673856e-06	-0.520959178751732	1
ENSG00000152795.17	HNRNPDL	4	82430452	4_55	0	0.043197333792691	7.57275938537616	3.10605038931453e-06	-1.01334383006663	1
ENSG00000145284.11	SCD5	4	82798853	4_56	0	0.0636685151599288	11.5760524348894	6.99813963370826e-06	-1.89385598844403	1
ENSG00000138674.16	SEC31A	4	82901181	4_56	0	0.0411544125073264	7.42684123511685	2.90213722076398e-06	1.38113681853519	2
ENSG00000168152.12	THAP9	4	82901181	4_56	0	0.0865296076897927	14.5223116401332	1.19315779730876e-05	2.17061532101608	1
ENSG00000189308.10	LIN54	4	83016902	4_56	0	0.086748706900969	14.5466252332745	1.19818162969252e-05	2.29059573896526	1
ENSG00000173083.14	HPSE	4	83334371	4_56	0	0.117952317284698	17.5342067919521	1.96376718401398e-05	1.85988039479475	1
ENSG00000163322.13	FAM175A	4	83522904	4_56	0	0.0367967332986563	6.36824526069929	2.22498169770014e-06	0.79073403025617	2
ENSG00000163625.15	WDFY3	4	84965615	4_57	0	0.0270576100163711	5.04278537822314	1.29555935509809e-06	0.225010680576179	1
ENSG00000138639.17	ARHGAP24	4	85475380	4_57	0	0.0278553806169226	5.31631719966078	1.40610379115482e-06	0.488792338782971	1
ENSG00000163629.12	PTPN13	4	86593430	4_59	0	0.0133617640241166	4.89112478858626	6.2054022330083e-07	-0.291939458934577	2
ENSG00000172493.20	AFF1	4	86937253	4_59	0	0.0146425093801006	5.7479941831731	7.99151700031104e-07	0.570908217180034	1
ENSG00000163633.10	C4orf36	4	86936370	4_59	0	0.115820297349189	25.3969899969376	2.79295745572427e-05	3.01856686648306	1
ENSG00000145332.13	KLHL8	4	87240203	4_59	0	0.0507383645557674	17.4545908800732	8.40898417407211e-06	2.00981533549	1
ENSG00000170509.11	HSD17B13	4	87322100	4_59	0	0.0237737113404057	10.294052162583	2.32370368442552e-06	-1.44835059067687	2
ENSG00000198189.10	HSD17B11	4	87380254	4_59	0	0.0653050248897035	19.8609078814356	1.23152460503357e-05	-2.156159391346	1
ENSG00000170502.12	NUDT9	4	87422372	4_59	0	0.0176719089286558	7.50991360638231	1.26013131007103e-06	1.10016849298397	2
ENSG00000152583.12	SPARCL1	4	87533032	4_59	0	0.0177603875326233	7.55672616263891	1.27433473030612e-06	1.14790413454665	1
ENSG00000118762.7	PKD2	4	88008535	4_59	0	0.0190825406781602	8.23015662837514	1.49121991158775e-06	-0.952134623288779	1
ENSG00000118777.10	ABCG2	4	88231172	4_59	0	0.0820220873660216	22.0487721726411	1.71716735739178e-05	-2.14490083187375	1
ENSG00000163644.14	PPM1K	4	88285020	4_59	0	0.0133762423956468	4.90125641691025	6.22499419622579e-07	-0.299940350849124	2
ENSG00000138642.14	HERC6	4	88378366	4_60	0	0.0280744692604193	4.79057428813679	1.27701656499413e-06	-0.242635915859514	1
ENSG00000145337.4	PYURF	4	88522011	4_60	0	0.0590587640442024	11.8328591381154	6.63546626223667e-06	-1.36518357009622	1
ENSG00000180346.3	TIGD2	4	89111217	4_60	0	0.0277247480911856	4.67255459736407	1.23004044089548e-06	-0.113669004121214	1
ENSG00000185477.4	GPRIN3	4	89307082	4_60	0	0.0537065165375551	10.9276572279266	5.57251755282453e-06	1.24502516161344	2
ENSG00000145335.15	SNCA	4	89838405	4_61	0	0.0413005369564784	9.74964981258729	3.82333288134492e-06	2.40445902753212	2
ENSG00000138722.9	MMRN1	4	89880024	4_61	0	0.102382247338583	18.442009982805	1.79279366060897e-05	3.06056021669608	2
ENSG00000138698.14	RAP1GDS1	4	98261793	4_65	0	0.02251703288437	4.67597794712243	9.99726060141141e-07	0.0578743260795635	1
ENSG00000168785.7	TSPAN5	4	98658328	4_66	0	0.0328693656966985	6.24272026309867	1.94833034495509e-06	0.58496729815655	1
ENSG00000151247.12	EIF4E	4	98930260	4_66	0	0.0327029527400462	6.19480528574663	1.9235878434224e-06	0.913935991313638	1
ENSG00000164024.11	METAP1	4	98995190	4_66	0	0.073915003503556	13.946078055615	9.78773247062846e-06	-1.92838923577422	1
ENSG00000197894.10	ADH5	4	99080389	4_66	0	0.0313368659776345	5.79241224480926	1.72350449308567e-06	0.636385165134937	2
ENSG00000196616.13	ADH1B	4	99350902	4_66	0	0.102040604268038	17.0603787757338	1.65294760564907e-05	-2.08910379087265	1
ENSG00000138823.13	MTTP	4	99563657	4_66	0	0.0278330215417446	4.67527534888188	1.23556314684116e-06	-0.145693988996783	2
ENSG00000070190.12	DAPP1	4	99817435	4_67	0	0.00619232640272904	4.92171025958849	2.89379179124482e-07	-0.324678619647863	1
ENSG00000109270.12	LAMTOR3	4	99894958	4_67	0	0.0445716867496503	22.9554312343067	9.71498025198595e-06	2.28134860822794	1
ENSG00000164031.16	DNAJB14	4	99946887	4_67	0	0.00947551920183754	8.86718821026572	7.97785869012707e-07	-0.934462936006708	1
ENSG00000164032.11	H2AFZ	4	99949995	4_67	0	0.0360493801376917	21.3656367310721	7.31326041514505e-06	2.38339755414411	2
ENSG00000138814.16	PPP3CA	4	101347783	4_67	0	0.0084081858318632	8.20399318928944	6.54975401155412e-07	1.5968626997914	1
ENSG00000109332.19	UBE2D3	4	102868625	4_68	0	0.187364316826901	23.1444098482027	4.11746951097656e-05	-4.56011672750378	2
ENSG00000145354.9	CISD2	4	102868625	4_68	0	0.0295200955105773	18.2017627539661	5.10186079262754e-06	-3.93961187684492	2
ENSG00000164037.16	SLC9B1	4	103020065	4_68	0	0.0249825327548362	10.3437045047681	2.45363505380577e-06	0.684808899381153	1
ENSG00000164038.14	SLC9B2	4	103085948	4_68	0	0.0137392858821916	5.74978149214587	7.50089174506982e-07	0.151165841019858	1
ENSG00000164039.14	BDH2	4	103100073	4_68	0	0.0188114151914107	8.3175979634186	1.48565096835393e-06	-0.439251239734824	1
ENSG00000138778.11	CENPE	4	103198884	4_68	0	0.0130050627351828	8.87588882227092	1.09602813350179e-06	2.11192936396672	1
ENSG00000168772.10	CXXC4	4	104633786	4_69	0	0.0205116629354239	5.89466805722151	1.14804159123737e-06	0.801367165041059	1
ENSG00000138777.19	PPA2	4	105473223	4_69	0	0.0216229329178417	6.39003249415377	1.3119432952004e-06	0.78263809951703	2
ENSG00000138780.14	GSTCD	4	105707798	4_69	0	0.0374790459334133	11.5706011676888	4.11757812188813e-06	1.67478413139453	1
ENSG00000168743.12	NPNT	4	105896335	4_69	0	0.021237048018618	6.22094707468849	1.25443468112232e-06	0.615200628572893	1
ENSG00000164022.16	AIMP1	4	106315491	4_69	0	0.0182261589069122	4.78633548610648	8.283153036667e-07	-0.361739064844564	1
ENSG00000145348.16	TBCK	4	106320826	4_69	0	0.0184174172277095	4.88423294235479	8.54127081189078e-07	-0.417225218188468	1
ENSG00000138801.8	PAPSS1	4	107720144	4_70	0	0.0472428829641237	7.9837764378592	3.58131198717703e-06	-1.15820158692748	1
ENSG00000155016.17	CYP2U1	4	107931440	4_71	0	0.0159248256825703	5.17134405200539	7.81943756744171e-07	-0.422478851451763	2
ENSG00000138796.16	HADH	4	107989895	4_71	0	0.0182558237857847	6.45178963875572	1.11835331802803e-06	0.522237584267467	1
ENSG00000138802.11	SEC24B	4	109432854	4_71	0	0.0295092136074191	10.9648160995032	3.07224881260856e-06	-1.44855061603294	2
ENSG00000005059.15	MCUB	4	109558328	4_71	0	0.0219484609297766	8.18058181035469	1.70484798654941e-06	-1.09978210098836	1
ENSG00000138794.9	CASP6	4	109703334	4_71	0	0.0188127546864343	6.73365064995875	1.20281925047782e-06	-0.993377469583759	1
ENSG00000123739.10	PLA2G12A	4	109729990	4_71	0	0.020698223572976	7.62984648327218	1.49949931007285e-06	1.19938838329333	1
ENSG00000205403.12	CFI	4	109801730	4_71	0	0.0193794535126148	7.01190774646916	1.29025370978791e-06	0.462366453113945	2
ENSG00000183423.11	LRIT3	4	109848996	4_71	0	0.0152970270001588	4.7945803888206	6.9639402250537e-07	0.372186058571617	1
ENSG00000178403.3	NEUROG2	4	112515871	4_72	0	0.0334969242569025	9.32620467807772	2.96624671666704e-06	-1.11684366366514	1
ENSG00000073331.17	ALPK1	4	112244042	4_72	0	0.0722862342925462	16.6372300001406	1.14191563243619e-05	1.89474353573876	1
ENSG00000145365.10	TIFA	4	112283940	4_72	0	0.0905900312467526	18.8112700457134	1.61806485238257e-05	2.03261693650472	1
ENSG00000138658.15	ZGRF1	4	112636749	4_72	0	0.0252201110506324	6.6526833731717	1.59309342615779e-06	-0.716413510822712	2
ENSG00000145362.17	ANK2	4	112818317	4_72	0	0.0987814726128319	19.6501215186984	1.84305431230951e-05	2.26590025504849	1
ENSG00000180801.13	ARSJ	4	113979765	4_73	0	0.0282606207330516	8.99341453227148	2.4132577260453e-06	1.15777645979564	1
ENSG00000174607.10	UGT8	4	114598947	4_73	0	0.167329376404208	26.1093891294745	4.14826316615372e-05	3.27599815618457	1
ENSG00000164099.3	PRSS12	4	118353368	4_76	0	0.0429959067751222	11.4799801385974	4.68668371806708e-06	1.41131186368637	2
[truncated: 5,894 more rows]
