# Supplementary material for: Adjusting for genetic confounders in transcriptome-wide association studies improves discovery of risk genes of complex traits
Source: Nat Genet. 2024 Jan 26;56(2):336–47. doi: 10.1038/s41588-023-01648-9 (PMC10864181; doi:10.1038/s41588-023-01648-9)
Supplement: Supplementary file 5 — cTWAS results of all analyzed genes across all tissues for IBD, SCZ, and SBP. Results are stored separately for each combination of traits and tissues. Column legends for each set of results are the same as in Supplementary Table 1. [file 41588_2023_1648_MOESM5_ESM.zip › SCZ_Colon_Sigmoid.csv]

id	genename	chrom	pos	region_tag	cs_index	PIP	tau2	PVE	z	num_eqtl
ENSG00000131591.17	C1orf159	1	1091327	1_1	0	0.0152147536423891	4.78609824848088	6.91423173236356e-07	0.128555147330203	1
ENSG00000224051.6	CPTP	1	1327586	1_1	0	0.0170111015997403	5.84458148465259	9.44024472961756e-07	-0.577955657431401	1
ENSG00000235098.8	ANKRD65	1	1418181	1_1	0	0.0250446516704297	9.52018311947268	2.26390237248996e-06	1.10483918641115	2
ENSG00000215790.6	SLC35E2	1	1753033	1_1	0	0.0164988947875021	5.55448538342683	8.70153914239518e-07	0.195231841183575	1
ENSG00000008130.15	NADK	1	1781909	1_1	0	0.0171515493017926	5.92262005511161	9.64527524934317e-07	-0.747808435443596	1
ENSG00000169885.9	CALML6	1	1910480	1_1	0	0.122214717088168	24.8449928991941	2.88310049396357e-05	2.7489300265523	2
ENSG00000178821.12	TMEM52	1	1918989	1_1	0	0.0176680865937213	6.20419152603542	1.0408115718683e-06	-0.850745186386975	1
ENSG00000162585.16	FAAP20	1	2189679	1_2	0	0.00790878509408755	6.83799217499102	5.13494469958186e-07	0.345569403717989	2
ENSG00000116151.13	MORN1	1	2367197	1_2	0	0.00975610277547734	8.10654093162177	7.50947098145766e-07	-0.764244328914877	2
ENSG00000157916.19	RER1	1	2391287	1_2	0	0.019336032700219	15.7661907509942	2.8946199122573e-06	2.09166552159675	1
ENSG00000157911.9	PEX10	1	2409065	1_2	0	0.0843877906930415	29.9274503525197	2.39798649454492e-05	-3.09923816212288	1
ENSG00000149527.17	PLCH2	1	2425928	1_2	0	0.00911654818794439	7.35439886854437	6.36612275949491e-07	0.107424281578419	1
ENSG00000157870.14	FAM213B	1	2569625	1_2	0	0.0222529754296258	15.0450002589357	3.17890599043668e-06	1.52414863545283	2
ENSG00000142606.15	MMEL1	1	2632573	1_2	0	0.0760438433021703	27.5814878232679	1.99149465245571e-05	-3.1747791024744	2
ENSG00000215912.12	TTC34	1	2800905	1_2	0	0.0811114786573419	28.6813358895642	2.2089154407323e-05	3.30534439119988	2
ENSG00000130762.14	ARHGEF16	1	3454845	1_2	0	0.0114033271529834	9.76555453825138	1.0573673373021e-06	-1.05210778530031	1
ENSG00000162591.15	MEGF6	1	3562032	1_2	0	0.00662804805560424	4.74063308928616	2.98345429364176e-07	-0.0543889151681885	1
ENSG00000078900.14	TP73	1	3661226	1_2	0	0.0069135900348446	5.13438698285034	3.3704634231252e-07	0.236966277395579	1
ENSG00000116213.15	WRAP73	1	3654319	1_2	0	0.0568473072297094	24.862159184482	1.34198028974552e-05	-2.33237296501436	1
ENSG00000235169.7	SMIM1	1	3772285	1_3	0	0.0184992107936063	4.71181392386053	8.2763477276197e-07	0.0457211109412926	2
ENSG00000116198.12	CEP104	1	3852155	1_3	0	0.0247407904675272	7.47527830793825	1.75605589076085e-06	0.896515401960657	1
ENSG00000169598.15	DFFB	1	3900386	1_3	0	0.0188432938895815	4.88677962940196	8.74333207338169e-07	0.244066518157379	1
ENSG00000198912.10	C1orf174	1	3891607	1_3	0	0.0779976497566906	18.5043305148217	1.37041558943116e-05	-1.93271391796644	2
ENSG00000069424.14	KCNAB2	1	5991819	1_5	0	0.142957264107038	23.2803636259657	3.16004585292643e-05	2.3838341316191	1
ENSG00000158286.12	RNF207	1	6206026	1_5	0	0.0854903548390136	18.778909442617	1.52435066345642e-05	1.93489410465774	1
ENSG00000116251.9	RPL22	1	6209280	1_5	0	0.0199985349391446	4.80536721086139	9.12477487816246e-07	-0.140008853262353	1
ENSG00000116237.15	ICMT	1	6235565	1_5	0	0.0249264464903329	6.65425935419706	1.57491634597305e-06	0.399700353417466	1
ENSG00000069812.11	HES2	1	6424818	1_5	0	0.0275041484957141	8.74354320605926	2.28340559750609e-06	-1.54698267997246	2
ENSG00000187017.15	ESPN	1	6424818	1_5	0	0.0234752620453599	6.52866525059648	1.45523203596904e-06	0.708330509429177	1
ENSG00000215788.9	TNFRSF25	1	6466259	1_5	0	0.0618015684164309	16.8038181570692	9.86063462552817e-06	2.17614202432327	1
ENSG00000162408.10	NOL9	1	6554170	1_5	0	0.0211097301392255	5.565777029985	1.11559326153253e-06	-0.71151448165295	1
ENSG00000204859.12	ZBTB48	1	6580056	1_5	0	0.0637088932836857	18.47846312893	1.11779794102387e-05	-2.60808201651702	2
ENSG00000041988.15	THAP3	1	6625791	1_5	0	0.0274026266308499	9.18596643499325	2.3900910429522e-06	-1.52159867565176	1
ENSG00000007923.15	DNAJC11	1	6701642	1_5	1	0.255221181031611	30.3084616850746	7.34476669374283e-05	-4.93591899471367	2
ENSG00000049245.12	VAMP3	1	7773891	1_6	0	0.0228810999641559	9.57037579597512	2.07923360947079e-06	1.39719932857239	1
ENSG00000116288.12	PARK7	1	7954388	1_6	0	0.0144390638116748	4.89095896404231	6.70548895555269e-07	-0.221067325453273	2
ENSG00000116285.12	ERRFI1	1	8026467	1_6	0	0.0144109019654219	4.8018994504874	6.57054845598921e-07	-0.0614091559817941	1
ENSG00000074800.13	ENO1	1	8887489	1_6	0	0.0157263238937271	5.46464330804264	8.15992998594418e-07	-0.119068208047206	1
ENSG00000180758.11	GPR157	1	9128930	1_6	0	0.0166601811271211	6.25407333463239	9.89327508472188e-07	-0.661932166142599	1
ENSG00000049239.12	H6PD	1	9257792	1_6	0	0.0963638448383253	22.82806481664	2.0887218670597e-05	2.23483007858058	2
ENSG00000171608.15	PIK3CD	1	9689877	1_7	0	0.0312033084179169	5.85527312769485	1.73478316408025e-06	-0.577524362669902	1
ENSG00000171603.16	CLSTN1	1	9824341	1_7	0	0.0556421186654206	11.4011922045067	6.02353339002288e-06	-1.41540131228769	1
ENSG00000173614.13	NMNAT1	1	9943262	1_7	0	0.0306765256225404	5.69277299203205	1.65816381391004e-06	0.189286528720848	1
ENSG00000162444.11	RBP7	1	9908130	1_7	0	0.0284547639099882	4.97576773322387	1.34435040657649e-06	0.262158531298518	2
ENSG00000130939.18	UBE4B	1	10033313	1_7	0	0.043357028859316	9.00204107181685	3.70593587557218e-06	1.72794939323178	1
ENSG00000054523.17	KIF1B	1	10210438	1_7	0	0.0278594519992652	4.77423797696119	1.26291473207067e-06	0.509781038475281	1
ENSG00000142657.20	PGD	1	10398423	1_7	0	0.050652774433448	10.4962124292749	5.04816157338361e-06	1.45930751807861	1
ENSG00000175279.21	CENPS	1	10429947	1_7	0	0.0414605717885868	8.57332102408563	3.37506211460247e-06	1.02075777037263	1
ENSG00000241563.3	CORT	1	10449646	1_7	0	0.0277816206364625	4.74757843950546	1.25235404345116e-06	0.38170847124204	1
ENSG00000175262.14	C1orf127	1	10982502	1_8	0	0.0242495898474627	4.97632151514343	1.14580371533197e-06	0.343569523605867	1
ENSG00000116649.9	SRM	1	11060199	1_8	0	0.0251218715103019	5.31267902937281	1.2672519412767e-06	0.421756867894049	2
ENSG00000171824.13	EXOSC10	1	11067454	1_8	0	0.0270601018890202	6.02047957981388	1.54688458621061e-06	0.499648086770336	2
ENSG00000198793.12	MTOR	1	11262099	1_8	0	0.0239501946661082	4.85810366209487	1.10477343298681e-06	0.0921963225793748	1
ENSG00000116661.9	FBXO2	1	11656698	1_8	0	0.0240844411693121	4.91129132341592	1.12312906572631e-06	-0.216711007517256	1
ENSG00000116663.10	FBXO6	1	11661797	1_8	0	0.0237609433989437	4.78262062129689	1.0790138236698e-06	-0.111963839614101	2
ENSG00000162490.6	DRAXIN	1	11692083	1_8	0	0.0237640476256252	4.78386393292784	1.0794353323896e-06	-0.13807638548729	1
ENSG00000204518.2	AADACL4	1	12644197	1_9	0	0.0434482094485426	10.5413454655379	4.34875886036704e-06	1.20227418153218	1
ENSG00000177674.15	AGTRAP	1	11742674	1_9	0	0.0513083165357461	12.1390462176224	5.91384213311895e-06	-1.36821363655234	1
ENSG00000177000.10	MTHFR	1	11809173	1_9	0	0.0365103300860278	8.87492871223868	3.07664954493818e-06	-1.44903075874379	1
ENSG00000011021.21	CLCN6	1	11806394	1_9	0	0.0983042870339414	18.454230685219	1.72252605468233e-05	-2.43350589847519	2
ENSG00000116685.15	KIAA2013	1	11926564	1_9	0	0.0314248284364881	7.44180460977438	2.2204887400067e-06	-0.903928334078294	2
ENSG00000083444.16	PLOD1	1	11940783	1_9	0	0.0522350990223757	12.3113923056005	6.10614326313029e-06	-1.68246570395654	1
ENSG00000120949.14	TNFRSF8	1	12080531	1_9	0	0.117997132968083	20.2564390855818	2.26950923511771e-05	-2.41902138442253	1
ENSG00000162496.8	DHRS3	1	12588370	1_9	0	0.0485356552573158	11.6046646635046	5.34799372837135e-06	-1.31346143106721	1
ENSG00000162493.16	PDPN	1	13582937	1_10	0	0.022609940222268	4.71159467837134	1.01149731318039e-06	0.0285906995775606	2
ENSG00000116731.22	PRDM2	1	13699077	1_10	0	0.0265804956003137	6.25140886472028	1.57775067722953e-06	0.732547711127945	1
ENSG00000189337.16	KAZN	1	13892372	1_10	0	0.0226294573533435	4.71980046669355	1.01413360847464e-06	-0.0716923209145443	1
ENSG00000142621.19	FHAD1	1	15246763	1_11	0	0.0144095301712429	7.43878176805227	1.01776857065308e-06	-0.861754058555897	3
ENSG00000132906.17	CASP9	1	15526794	1_11	0	0.0147811950498319	7.68015482180367	1.07789614723017e-06	1.03680234271588	1
ENSG00000116138.12	DNAJC16	1	15527056	1_11	0	0.0148120743257829	7.69994843990035	1.08293177421239e-06	0.942726803900592	1
ENSG00000116771.5	AGMAT	1	15584636	1_11	0	0.0123763462509029	5.99773799791314	7.04818570276403e-07	-0.676556890250463	1
ENSG00000197312.11	DDI2	1	15617889	1_11	0	0.0109653815026051	4.85176623256787	5.05150759619094e-07	-0.255327334611871	1
ENSG00000116786.11	PLEKHM2	1	15683361	1_11	0	0.0404075299433347	17.2553558757354	6.62039071413884e-06	1.8775846235262	2
ENSG00000162461.7	SLC25A34	1	15735883	1_11	0	0.0125633860918137	6.13978741481041	7.32415349834994e-07	-0.476250083251818	1
ENSG00000162458.12	FBLIM1	1	15756481	1_11	0	0.0111225644496112	4.9864849841929	5.26619387129494e-07	-0.275272675787668	1
ENSG00000116809.11	ZBTB17	1	15976487	1_11	0	0.0192008996673201	10.1621284437338	1.85269382873348e-06	-1.14096611009942	1
ENSG00000186510.11	CLCNKA	1	16018873	1_11	0	0.0201319730751817	10.6119061066647	2.02850992247982e-06	1.25619399897867	1
ENSG00000173641.17	HSPB7	1	16019124	1_11	0	0.0124525432372185	6.05586389589312	7.1603056459788e-07	-0.523783635728462	1
ENSG00000184908.17	CLCNKB	1	16043720	1_11	0	0.0108042443736256	4.71165518109183	4.83353975396184e-07	0.0169369625283808	2
ENSG00000185519.8	FAM131C	1	16417273	1_11	0	0.0108451098837972	4.74738114584926	4.88861070158969e-07	0.052137630551093	1
ENSG00000142627.12	EPHA2	1	16204221	1_11	0	0.0219507146444913	11.433926540111	2.38309556531697e-06	1.63171364426873	1
ENSG00000142632.16	ARHGEF19	1	16203554	1_11	0	0.153813063601361	30.3143389968072	4.42729766245953e-05	3.34160747498709	1
ENSG00000132881.11	RSG1	1	16237140	1_11	0	0.0129451952342221	6.42339599980011	7.89533748116501e-07	-0.923291306527981	1
ENSG00000037637.10	FBXO42	1	16352633	1_11	0	0.0310100027219283	14.7245613796307	4.33552373252007e-06	-2.00491931266705	1
ENSG00000055070.16	SZRD1	1	16352580	1_11	0	0.0438462047715139	18.038104440213	7.50966046616469e-06	2.50970627226574	1
ENSG00000157191.19	NECAP2	1	16444979	1_11	0	0.019615649500785	10.3651359975187	1.93052350742794e-06	1.2368622862292	1
ENSG00000183888.4	C1orf64	1	16004227	1_11	0	0.0156899117108932	8.24582695075576	1.22843480545264e-06	1.04028734016825	2
ENSG00000117122.13	MFAP2	1	16980428	1_12	0	0.0578769883256448	17.6883293147968	9.72053427954058e-06	-2.4769398911705	2
ENSG00000159363.17	ATP13A2	1	17011965	1_12	0	0.0206982930186931	7.85470583369346	1.54369626200104e-06	-1.51281695502098	1
ENSG00000159423.16	ALDH4A1	1	18902884	1_13	0	0.0286226584254921	12.6160729448117	3.4287163312106e-06	1.33514065217232	1
ENSG00000127481.14	UBR4	1	19214169	1_13	0	0.0131032985164468	5.205649025289	6.4766870952935e-07	0.388514418033801	1
ENSG00000127463.13	EMC1	1	19251533	1_13	0	0.0181747513959806	8.2237992869361	1.41918292761452e-06	1.00355206719498	1
ENSG00000053372.4	MRTO4	1	19251698	1_13	0	0.0126906095062055	4.88380384698654	5.88488648920511e-07	-0.278432364926372	2
ENSG00000162482.4	AKR7A3	1	19288862	1_13	0	0.0441818073337006	16.5837575634098	6.95702901247054e-06	-1.77679421180917	2
ENSG00000053371.12	AKR7A2	1	19311815	1_13	0	0.0551369920368904	18.7813214179787	9.83256014608491e-06	1.972891206266	1
ENSG00000040487.12	PQLC2	1	19312089	1_13	0	0.0127176418393238	4.91861582672974	5.93945901266435e-07	0.231351898028787	1
ENSG00000173436.13	MINOS1	1	19572856	1_13	0	0.0480562457133233	17.5068288076769	7.98830652730595e-06	2.02432981094181	1
ENSG00000158747.13	NBL1	1	19640599	1_13	0	0.0210239075253507	9.6343381301877	1.92323661593485e-06	1.32901599227797	2
ENSG00000169914.5	OTUD3	1	19882976	1_13	0	0.0142745523700484	6.00749148421619	8.1424117248774e-07	0.616857665635998	2
ENSG00000127472.10	PLA2G5	1	20028276	1_13	0	0.0130605484309577	5.170038615352	6.411395936661e-07	0.310098288614842	2
ENSG00000117215.14	PLA2G2D	1	20115561	1_13	0	0.0171774637682885	7.74505037322035	1.2632249204273e-06	-0.812517882338718	1
ENSG00000162545.5	CAMK2N1	1	20487951	1_14	0	0.128849423949683	20.9635605739431	2.56474933428935e-05	-2.15073104935284	2
ENSG00000090432.6	MUL1	1	20508105	1_14	0	0.0375194908721019	10.0771320158546	3.58997381915553e-06	1.17254286180101	1
ENSG00000183114.7	FAM43B	1	20559351	1_14	0	0.0357701329691793	9.20221431247326	3.12543372992322e-06	1.01058824932255	1
ENSG00000158825.5	CDA	1	20589208	1_14	0	0.0264005041377123	6.56168798623406	1.64484580822793e-06	-0.684964593505866	2
ENSG00000158828.7	PINK1	1	20633253	1_14	0	0.0364779193802501	9.4615504468423	3.27710053753473e-06	-1.05313847315299	1
ENSG00000117245.12	KIF17	1	20717668	1_14	0	0.0979411390826759	20.5153011305198	1.90783338208779e-05	-2.98517485132898	2
ENSG00000189410.11	SH2D5	1	20733294	1_14	0	0.0266105376447506	6.54890000321127	1.65470052666364e-06	-0.65883349900142	1
ENSG00000075151.20	EIF4G3	1	21173345	1_14	0	0.0327105014158359	9.82846458470711	3.05260263880396e-06	2.54948326087254	1
ENSG00000117298.14	ECE1	1	21298652	1_14	0	0.0367181546294828	11.0402962362545	3.84909801133795e-06	2.00575939896402	1
ENSG00000187980.6	PLA2G2C	1	20174949	1_14	0	0.0301282984410661	7.74467787968774	2.21551839656237e-06	-0.864257877512933	2
ENSG00000142794.18	NBPF3	1	21438718	1_15	0	0.01893766552202	5.82929293605399	1.04818929198109e-06	-0.358292750151236	1
ENSG00000090686.15	USP48	1	21783303	1_15	0	0.178104617939854	24.8382425753719	4.20042699650964e-05	-2.47549034581807	3
ENSG00000142798.17	HSPG2	1	21847061	1_15	0	0.0233610078092067	8.14822126748969	1.80738962628393e-06	1.03947226275575	1
ENSG00000142789.19	CELA3A	1	22001714	1_15	0	0.0664329062662976	17.3940386031448	1.0971880743226e-05	-1.69371603991579	1
ENSG00000070831.15	CDC42	1	22031964	1_15	0	0.0230766614111932	9.09085341495837	1.99193439104221e-06	1.6454014969613	2
ENSG00000162552.14	WNT4	1	22143622	1_15	0	0.0346508262220211	16.2952595873503	5.36132672671337e-06	-3.38361695228607	1
ENSG00000184677.16	ZBTB40	1	22453334	1_15	0	0.0190551540820026	5.97753526266188	1.08151365825999e-06	-0.576574774373939	1
ENSG00000173372.16	C1QA	1	22634461	1_15	0	0.018278212203183	5.68591276030799	9.86804914655571e-07	-0.582678134730445	2
ENSG00000169641.13	LUZP1	1	23238934	1_16	0	0.0184792134252095	4.90207583012853	8.60123677733209e-07	-0.224791482872558	1
ENSG00000204219.9	TCEA3	1	23424647	1_16	0	0.0192394536437471	5.28489384562723	9.65442470945797e-07	-0.446658448220498	1
ENSG00000088280.18	ASAP3	1	23495685	1_16	0	0.018259887592897	4.7887265149351	8.30262707949641e-07	-0.125226693532106	1
ENSG00000007968.6	E2F2	1	23531510	1_16	0	0.0206889522505359	5.97490618224414	1.1737267010946e-06	-0.543401439879383	1
ENSG00000179546.4	HTR1D	1	23194847	1_16	0	0.0193175726505632	5.32337581986582	9.76420926589087e-07	-0.395391370754735	1
ENSG00000142676.12	RPL11	1	23691734	1_17	0	0.0551758192938612	16.274048277689	8.52593048623542e-06	-1.74650749799735	1
ENSG00000057757.9	PITHD1	1	23782193	1_17	0	0.0167395475370208	4.88544460989136	7.76506696735206e-07	0.31969411783234	1
ENSG00000142677.3	IL22RA1	1	24145574	1_17	0	0.0215050470273876	7.26430795612707	1.48331039535444e-06	-0.86265929026567	1
ENSG00000185436.11	IFNLR1	1	24187118	1_17	0	0.0165781457590937	4.79353038520016	7.54551410266933e-07	0.15633887773288	1
ENSG00000158055.15	GRHL3	1	24318866	1_17	0	0.0164523080802069	4.72124807022269	7.37532309523405e-07	-0.0878788171790553	1
ENSG00000001460.17	STPG1	1	24417389	1_17	0	0.0909607994148339	21.1278525390413	1.82476533628622e-05	2.43603967172206	2
ENSG00000001461.16	NIPAL3	1	24415329	1_17	0	0.078118261415461	19.6416885490734	1.4568967894544e-05	-2.34518496771146	2
ENSG00000117602.11	RCAN3	1	24502439	1_17	0	0.0227580132407387	7.80273626766205	1.68608191660917e-06	0.894988960256039	1
ENSG00000169504.14	CLIC4	1	24743739	1_17	0	0.0167692554310664	4.90226932874825	7.80563688691979e-07	-0.0517393889364656	2
ENSG00000187010.19	RHD	1	25235176	1_18	0	0.0399745454648527	10.3629178381167	3.93335356034419e-06	1.22295414081509	1
ENSG00000188672.17	RHCE	1	25430369	1_18	0	0.0220351489769471	4.72290169539753	9.88148677923628e-07	-0.110037477685257	1
ENSG00000204178.9	TMEM57	1	25525486	1_18	0	0.0614711166120095	14.5678119529199	8.50281687213738e-06	-1.63674176800371	1
ENSG00000117643.14	MAN1C1	1	25744418	1_18	0	0.0253263142424338	6.05151185427335	1.45523548551188e-06	0.682639018750988	1
ENSG00000117640.17	MTFR1L	1	25818183	1_18	0	0.0247839934860731	5.86728681381819	1.38072122689942e-06	-0.615087213641124	1
ENSG00000158006.13	PAFAH2	1	25998029	1_18	0	0.0330399940432476	8.62233803897412	2.70496968653575e-06	1.09697377672811	1
ENSG00000158022.6	TRIM63	1	26067922	1_18	0	0.0777003367368836	16.5836351096505	1.22348889301112e-05	-1.84632721879955	1
ENSG00000197245.5	FAM110D	1	26158522	1_18	0	0.0250981086922294	5.86195723952265	1.39695056824798e-06	-0.45179661695049	2
ENSG00000236782.6	RP11-96L14.7	1	26170849	1_18	0	0.0297737351049985	7.74708297364566	2.19012510960871e-06	1.26624443651024	2
ENSG00000142675.17	CNKSR1	1	26170849	1_18	0	0.0232805694895755	5.355620742224	1.18386126634723e-06	0.764679040508906	1
ENSG00000158062.20	UBXN11	1	26317908	1_18	0	0.0325813664907881	8.73780959669974	2.7031445412636e-06	-1.37107376060633	1
ENSG00000176092.14	AIM1L	1	26360390	1_18	0	0.0286979378022029	7.62096353230988	2.07662448435296e-06	-1.39111548653529	1
ENSG00000117682.16	DHDDS	1	26430365	1_18	0	0.0273863528890809	6.81551124984559	1.77227061098551e-06	0.815925138263544	3
ENSG00000198830.10	HMGN2	1	26471849	1_18	0	0.0248875808419152	5.87886973220895	1.38922924589755e-06	-0.65932397488826	1
ENSG00000117713.18	ARID1A	1	26693642	1_18	0	0.0464427430490161	12.4559267783608	5.49276863218794e-06	2.74676117984853	1
ENSG00000060642.10	PIGV	1	26787956	1_18	0	0.0805460809314466	16.7512507019051	1.28111775265254e-05	3.10472486377496	1
ENSG00000175793.11	SFN	1	26863833	1_18	0	0.0220928240646058	4.81606132877569	1.01027740387202e-06	-0.561101633843851	1
ENSG00000142751.14	GPN2	1	26890178	1_18	0	0.0618210586832051	14.6178047557832	8.58056709799757e-06	-2.95522531070365	1
ENSG00000090273.13	NUDC	1	26899598	1_18	0	0.0548200043670315	13.6855837266323	7.12360431891375e-06	-2.87721935033404	1
ENSG00000134644.15	PUM1	1	31066204	1_20	0	0.0214231995533041	16.583192959859	3.37326052536135e-06	1.81861228176842	1
ENSG00000121766.15	ZCCHC17	1	31292838	1_20	0	0.136118703235388	20.9567380862632	2.70856265058757e-05	-3.88030389459924	1
ENSG00000168528.11	SERINC2	1	31409124	1_20	0	0.0154963336640541	13.9203465612542	2.04821906067779e-06	-2.79841997248401	1
ENSG00000142910.15	TINAGL1	1	31576075	1_20	0	0.00679221886783565	6.08881826615674	3.92682982113334e-07	-0.753995154866172	1
ENSG00000162517.12	PEF1	1	31640893	1_20	0	0.00743629106386079	6.84778417020279	4.83508196434858e-07	-0.872029340139213	2
ENSG00000084636.17	COL16A1	1	31703950	1_20	0	0.00623471955223576	5.11829351487614	3.02997822321728e-07	-0.481020203850001	1
ENSG00000121753.12	ADGRB2	1	31764679	1_20	0	0.0089461667239793	8.21781475241486	6.98056750810688e-07	0.729855023542494	1
ENSG00000134668.12	SPOCD1	1	31815803	1_20	0	0.00618857409108964	4.95033242545245	2.90885688965191e-07	0.0829224329743919	1
ENSG00000184007.18	PTP4A2	1	31945136	1_20	0	0.0116763904518107	11.1594756119984	1.2372281517229e-06	-1.38529192455148	1
ENSG00000121775.17	TMEM39B	1	32071019	1_21	0	0.014792729287526	5.06280071703268	7.11109596116115e-07	-0.322842900750564	1
ENSG00000025800.13	KPNA6	1	32108863	1_21	0	0.030969254137341	12.087260723588	3.55431596852482e-06	-1.60312708411667	1
ENSG00000084652.15	TXLNA	1	32179560	1_21	0	0.027804306753911	11.0591949621607	2.91966472188252e-06	1.50994865460589	1
ENSG00000160051.11	IQCC	1	32205464	1_21	0	0.0265662935530802	10.6252240268004	2.68019541354014e-06	-1.46785544549792	1
ENSG00000084623.11	EIF3I	1	32222176	1_21	0	0.0243039981135249	9.77784045733259	2.25641026253213e-06	1.38181198006749	1
ENSG00000160055.19	TMEM234	1	32222176	1_21	0	0.0243039981135249	9.77784045733259	2.25641026253213e-06	-1.38181198006749	1
ENSG00000183615.5	FAM167B	1	32246849	1_21	0	0.0572664420175667	17.9825962620103	9.77799907103937e-06	1.98458483069835	1
ENSG00000116478.11	HDAC1	1	32272462	1_21	0	0.143429691559465	26.9877897509978	3.67539296213117e-05	2.512585991845	1
ENSG00000162526.6	TSSK3	1	32366691	1_21	0	0.0142902978693013	4.73526924525804	6.42515125677272e-07	0.108041527649329	1
ENSG00000225828.1	FAM229A	1	32366691	1_21	0	0.0142902978693013	4.73526924525804	6.42515125677272e-07	0.108041527649329	1
ENSG00000162521.18	RBBP4	1	32651491	1_21	0	0.0143209443838978	4.75557295872116	6.46653903942479e-07	-0.00787074947521619	1
ENSG00000162520.14	SYNC	1	32705224	1_21	0	0.0144468267406263	4.83852099063894	6.63716310912135e-07	-0.0618182695309045	1
ENSG00000162522.10	KIAA1522	1	32743022	1_21	0	0.0147722829044858	5.04968888508849	7.08287593670262e-07	-0.169524304164364	1
ENSG00000134684.10	YARS	1	32817927	1_21	0	0.0328723457715587	12.6565903345806	3.95043405464689e-06	-1.4613826010786	1
ENSG00000160097.16	FNDC5	1	32876829	1_21	0	0.0211005691277412	8.43367570252189	1.68969556165152e-06	1.09291122490682	1
ENSG00000004455.16	AK2	1	33040700	1_21	0	0.014839235708378	5.09255780000543	7.1753798546136e-07	0.67353310181486	1
ENSG00000142920.16	AZIN2	1	33080995	1_21	0	0.0176430229761297	6.73408118158127	1.1281029739433e-06	-1.10300715651031	1
ENSG00000116525.13	TRIM62	1	33182762	1_21	0	0.014464847397859	4.85033670783124	6.66167039888839e-07	0.263927989348722	1
ENSG00000184389.9	A3GALT2	1	33321277	1_21	0	0.0346036971869247	13.1469600804248	4.31961702227166e-06	-1.95940216431865	2
ENSG00000121903.14	ZSCAN20	1	33468801	1_21	0	0.0142747064181374	4.72492317643883	6.40411811769285e-07	0.102724625441525	1
ENSG00000189280.3	GJB5	1	34780696	1_22	0	0.0153745117852175	7.84829176512015	1.14570780148375e-06	-1.00237572934772	1
ENSG00000188910.7	GJB3	1	34780696	1_22	0	0.0204651825052388	10.6395996946368	2.06746567095297e-06	-1.31041574259282	2
ENSG00000187513.8	GJA4	1	34791815	1_22	0	0.0113355434950835	4.94030599279512	5.31732974993361e-07	-0.206133339042166	1
ENSG00000163866.8	SMIM12	1	34855089	1_22	0	0.0111599113303357	4.90715596618475	5.19981631504108e-07	-0.540564371890303	2
ENSG00000116544.11	DLGAP3	1	34930171	1_22	0	0.0111510470557169	4.89847668146265	5.18649651306728e-07	-0.618257897026663	1
ENSG00000197056.9	ZMYM1	1	35059408	1_22	0	0.0237177493453559	13.7145816207126	3.08854145783709e-06	-2.31064347226594	2
ENSG00000116819.6	TFAP2E	1	35573174	1_22	0	0.230103623982691	23.0707319228918	5.04059991966289e-05	4.23988844068056	1
ENSG00000126067.11	PSMB2	1	35641909	1_22	0	0.216874911174833	24.0380511775779	4.95000874869756e-05	-4.28515227822419	1
ENSG00000142686.7	C1orf216	1	35718988	1_22	0	0.146870627426207	22.2272822421616	3.09969320428195e-05	4.14534827765337	1
ENSG00000134698.10	AGO4	1	35808004	1_22	0	0.0111665570868043	4.7971141880395	5.08623876570595e-07	-0.482016843725557	2
ENSG00000092847.11	AGO1	1	35870261	1_22	0	0.0195993903777724	13.1647779121281	2.44992899159188e-06	-3.09002441255171	1
ENSG00000054118.13	THRAP3	1	36225269	1_22	0	0.0210853703042219	9.74361423456501	1.95073695130263e-06	0.151829000626497	1
ENSG00000214193.10	SH3D21	1	36286551	1_22	0	0.0278304047945591	14.3128108938428	3.7821770345394e-06	-1.75102563914356	1
ENSG00000142694.6	EVA1B	1	36323945	1_22	0	0.0259568865444536	13.6198987624214	3.35678769937823e-06	-1.70102442075969	1
ENSG00000181817.5	LSM10	1	36397922	1_22	0	0.0112511715927158	4.96514945854055	5.30429257501279e-07	0.426744049964244	1
ENSG00000116898.11	MRPS15	1	36464387	1_22	0	0.0194885987033012	9.91497842106599	1.83471994910695e-06	-1.18364135460052	1
ENSG00000163875.15	MEAF6	1	37513172	1_23	0	0.0237591119957278	6.21311161817268	1.40164088549082e-06	-0.921354752417697	2
ENSG00000163877.10	SNIP1	1	37553609	1_23	0	0.0307494974974261	8.67030060834037	2.53145128903031e-06	1.07888382819571	1
ENSG00000134697.12	GNL2	1	37595971	1_23	0	0.0481136270986254	12.9566334511243	5.91912712281823e-06	1.73949518328338	1
ENSG00000116922.14	C1orf109	1	37691932	1_23	0	0.0208305868505563	4.96226602324938	9.81474328916812e-07	-0.250826977901441	1
ENSG00000134690.10	CDCA8	1	37692539	1_23	0	0.021034204040616	5.05470797293463	1.00953074373265e-06	0.291210333073741	1
ENSG00000188786.9	MTF1	1	37859751	1_23	0	0.334924172885492	32.529336712056	0.000103447285295952	-3.40021459658637	1
ENSG00000204084.12	INPP5B	1	37946598	1_23	0	0.0910637774192559	19.1399852166832	1.65494915738989e-05	-2.26124876584673	1
ENSG00000183431.11	SF3A3	1	37989717	1_23	0	0.0210925933855224	5.08093455371276	1.01758566019022e-06	0.114114046923965	2
ENSG00000183386.9	FHL3	1	37996149	1_23	0	0.0216386881077247	5.3238309864207	1.09383693436448e-06	0.197068866335976	1
ENSG00000183520.11	UTP11	1	38009833	1_23	0	0.0203188354947459	4.72592229999929	9.11764729435014e-07	0.0203261026758927	1
ENSG00000185668.7	POU3F1	1	38047752	1_23	0	0.140962199062413	23.4645414070942	3.14059643815401e-05	-2.27053117297403	1
ENSG00000116954.7	RRAGC	1	38859391	1_24	0	0.0118185770078735	5.04119077300909	5.65712426766453e-07	-0.208655340369713	1
ENSG00000131233.9	GJA9	1	38883809	1_24	0	0.0116038444532598	4.85954065136763	5.35419907639366e-07	-0.19992008199886	1
ENSG00000158315.10	RHBDL2	1	38941917	1_24	0	0.014877142032966	7.15083951731048	1.01012225027036e-06	-1.08274233068181	1
ENSG00000168653.10	NDUFS5	1	39026790	1_24	0	0.0132369518576992	6.05509829810357	7.61038423304975e-07	0.712938591339204	1
ENSG00000183682.7	BMP8A	1	39491497	1_24	0	0.0169910890534367	8.26839793356175	1.33395132473461e-06	-1.66319238960325	2
ENSG00000090621.13	PABPC4	1	39578100	1_24	0	0.014789872248304	6.99728935370871	9.82633696289043e-07	1.40510829595827	1
ENSG00000116983.12	HPCAL4	1	39692702	1_24	0	0.019064916359238	9.544575122203	1.72778182636647e-06	-1.15885714574207	2
ENSG00000084072.16	PPIE	1	39738494	1_26	0	0.00442334398979249	5.50413987677746	2.31173247145984e-07	0.425879563380737	1
ENSG00000116985.11	BMP8B	1	39788667	1_26	0	0.00516188136270346	6.89032954038032	3.37711157042237e-07	0.657995901867192	1
ENSG00000043514.15	TRIT1	1	39880989	1_26	0	0.176517905149175	39.4418325777458	6.61063603739928e-05	-3.18349387173648	4
ENSG00000168389.17	MFSD2A	1	39954009	1_26	0	0.00472594723326925	5.95405870659073	2.67177189759919e-07	0.550408444443479	1
ENSG00000131236.16	CAP1	1	40040252	1_26	0	0.00417187684743625	4.91545275063051	1.94711858609376e-07	0.001810758670542	2
ENSG00000131238.16	PPT1	1	40100040	1_26	0	0.0108214408832599	13.3284446969794	1.36949976598646e-06	-1.19967737937886	1
ENSG00000084073.8	ZMPSTE24	1	40257123	1_26	0	0.00430686736873565	5.21438657810918	2.13236781948305e-07	0.266449592363881	2
ENSG00000049089.13	COL9A2	1	40296176	1_26	0	0.00593814886725208	8.05897988327853	4.54389774445942e-07	-0.81610911725441	2
ENSG00000164002.11	EXO5	1	40508753	1_26	0	0.0121467513078989	14.6001162407562	1.68389051295013e-06	1.38252387762019	2
ENSG00000117010.15	ZNF684	1	40531781	1_26	0	0.00580927225426042	8.10425048124872	4.47025175775222e-07	-1.01940115147451	1
ENSG00000171790.15	SLFNL1	1	41025213	1_26	0	0.0227120171280038	20.2073261365583	4.35774641870023e-06	-2.08171710442107	1
ENSG00000010803.16	SCMH1	1	41239838	1_26	0	0.0804256678911982	31.683264207922	2.41947975170002e-05	-2.55821893702379	2
ENSG00000204060.6	FOXO6	1	41363187	1_26	0	0.00543883063760275	7.07424785964166	3.65328205976326e-07	-0.519962122833599	1
ENSG00000127129.9	EDN2	1	41484884	1_26	0	0.0091078347791389	12.2340572818727	1.05799362313961e-06	-1.48583055701156	2
ENSG00000127124.14	HIVEP3	1	42036610	1_26	0	0.00410014803537839	4.72518745163908	1.83956854921595e-07	-0.197455589871533	1
ENSG00000177181.14	RIMKLA	1	42380694	1_26	0	0.00441855359166798	5.4585189639143	2.29008892812162e-07	-0.362090958660529	1
ENSG00000066185.12	ZMYND12	1	42452404	1_26	0	0.011125492545887	13.5612575954204	1.43257249749049e-06	-1.88107105209645	1
ENSG00000127125.8	PPCS	1	42452404	1_26	0	0.011125492545887	13.5612575954204	1.43257249749049e-06	1.88107105209645	1
ENSG00000171960.10	PPIH	1	42666942	1_26	0	0.00419770663335128	4.95238196560463	1.97389303138189e-07	0.233876356930513	1
ENSG00000164008.14	C1orf50	1	42767127	1_26	0	0.00449885750835	5.54726031376984	2.36961713224477e-07	0.592043155708627	1
ENSG00000274386.5	TMEM269	1	42784384	1_26	0	0.00455707715972487	5.7316602187962	2.4800715803927e-07	-0.47123638119701	1
ENSG00000164010.13	ERMAP	1	42777709	1_26	0	0.00584846317437626	8.04419171113159	4.46705776697012e-07	0.920559075079803	3
ENSG00000117394.20	SLC2A1	1	42959411	1_26	0	0.128333731336876	36.7997692568293	4.48418285674335e-05	3.04598934487486	1
ENSG00000243710.7	CFAP57	1	43232297	1_26	0	0.00430903673675853	5.19802648147872	2.12674823556614e-07	0.340933767979827	1
ENSG00000117395.12	EBNA1BP2	1	43223072	1_26	0	0.00409322583669969	4.71483905686211	1.83244089741818e-07	0.0294533698002919	1
ENSG00000066056.13	TIE1	1	43300755	1_27	0	0.0560355293792373	22.9776385562853	1.22254898534554e-05	3.59441046250969	2
ENSG00000117400.16	MPL	1	43337551	1_27	0	0.0677004912203794	23.8461107675797	1.53287511409325e-05	3.50199870645541	1
ENSG00000117399.13	CDC20	1	43359194	1_27	0	0.0222298632641036	12.6366363149015	2.66726198179292e-06	2.49172791644628	1
ENSG00000159479.16	MED8	1	43389875	1_27	0	0.0951075569707994	29.4635648313697	2.66071105676364e-05	-4.05307905464318	2
ENSG00000142949.16	PTPRF	1	43565822	1_27	0	0.0143444693698304	16.7541600530244	2.28194169750512e-06	-4.03165426010875	1
ENSG00000126091.19	ST3GAL3	1	43705540	1_27	0	0.0510683581529186	26.7292292564052	1.29609169640287e-05	-4.17882000762841	1
ENSG00000117408.10	IPO13	1	43947230	1_27	0	0.0163918056996262	5.94184171581405	9.24794573610945e-07	0.117925035933132	1
ENSG00000117410.13	ATP6V0B	1	43977258	1_27	0	0.0504095148123069	23.5923418854815	1.12922625546743e-05	-3.51201871293397	1
ENSG00000117411.16	B4GALT2	1	44076672	1_27	0	0.0151795190053652	5.34141047560994	7.69859300689131e-07	0.0117400494696697	1
ENSG00000196517.11	SLC6A9	1	44031577	1_27	0	0.0140181516974039	4.77814480013629	6.35985858452232e-07	0.142954327490309	1
ENSG00000178028.13	DMAP1	1	44215441	1_27	0	0.0159793117735518	5.74272516328125	8.71311606884789e-07	0.751915863747296	1
ENSG00000198520.10	C1orf228	1	44672527	1_28	0	0.0351894882476145	8.47428155628355	2.83147829650977e-06	-1.18917487239132	2
ENSG00000142945.12	KIF2C	1	44719589	1_28	0	0.15706063158797	23.0681091020543	3.44014488037073e-05	-2.61905236695749	2
ENSG00000142937.11	RPS8	1	44775441	1_28	0	0.0320394553326618	7.57838512157067	2.30546850107553e-06	-1.3463844350574	1
ENSG00000142959.4	BEST4	1	44787956	1_28	0	0.0320216114289391	7.57306677647177	2.30256747793907e-06	1.34173217356171	1
ENSG00000117425.13	PTCH2	1	44842737	1_28	0	0.0659263410653526	14.5107088771774	9.08332804019101e-06	-2.08063248801166	1
ENSG00000070785.16	EIF2B3	1	44938641	1_28	0	0.0303109026227012	7.04906799082032	2.02874735041071e-06	-0.806735694267193	1
ENSG00000126107.14	HECTD3	1	45011467	1_28	0	0.0280762367274682	6.31878425673841	1.68449536282484e-06	0.631603814334067	1
ENSG00000162415.6	ZSWIM5	1	45298586	1_28	0	0.0253500606333761	5.34580525822831	1.28673624100637e-06	0.690007461845106	1
ENSG00000132781.17	MUTYH	1	45340760	1_28	0	0.0300454585945075	6.96511777923067	1.98703125621207e-06	0.691036603983979	1
ENSG00000070759.16	TESK2	1	45491131	1_28	0	0.0259369923481863	5.56371558578329	1.37019359061078e-06	-0.655274396261332	2
ENSG00000280670.2	CCDC163	1	45499668	1_28	0	0.0273066866112869	6.05391230867067	1.56964893166488e-06	-0.771798716546526	1
ENSG00000117450.13	PRDX1	1	45523019	1_28	0	0.03199404743294	7.56481460509734	2.29807855539302e-06	-1.11880098035386	2
ENSG00000159588.14	CCDC17	1	45624542	1_28	0	0.0387045275282819	9.38494390539464	3.44898136821558e-06	1.28350095587187	1
ENSG00000159592.10	GPBP1L1	1	45687876	1_28	0	0.0238643820608031	4.77098295270301	1.08107408029855e-06	-0.129130305880728	2
ENSG00000159596.6	TMEM69	1	45687531	1_28	0	0.0813621537080501	16.5549158874723	1.27893010792112e-05	2.1381796728867	2
ENSG00000197429.10	IPP	1	45752932	1_28	0	0.0432817275415825	10.4561671300171	4.2970904959328e-06	1.24618904515393	1
ENSG00000086015.20	MAST2	1	45807728	1_28	0	0.0283341721678493	6.40592461789309	1.72341452569976e-06	0.625870145664737	1
ENSG00000117461.14	PIK3R3	1	46132597	1_28	0	0.0255163835305537	5.40800750974811	1.31024890099363e-06	0.581597052881841	2
ENSG00000117472.9	TSPAN1	1	46174934	1_28	0	0.0239014966254595	4.78576619257037	1.0861103942532e-06	-0.129320300399711	2
ENSG00000085998.13	POMGNT1	1	46198577	1_28	0	0.0457684622165325	10.992324167794	4.77697804122331e-06	1.1601764444631	1
ENSG00000171357.5	LURAP1	1	46204587	1_28	0	0.0435880020140975	10.5236864840277	4.35544225736845e-06	-1.1047157717174	1
ENSG00000173660.11	UQCRH	1	46309111	1_28	0	0.038113965637751	9.23789716377169	3.34314072679952e-06	1.14531526780609	1
ENSG00000117481.10	NSUN4	1	46341925	1_28	0	0.0306172249442935	7.14493586275288	2.07711985152068e-06	0.558777675257734	1
ENSG00000117480.15	FAAH	1	46413890	1_28	0	0.0474191981868866	11.3326633459718	5.10250678125204e-06	-1.43490222311864	1
ENSG00000079277.19	MKNK1	1	46539192	1_29	0	0.0289668319457148	7.40408404721476	2.03643117328109e-06	-0.714308399233986	2
ENSG00000142961.14	MOB3C	1	46617353	1_29	0	0.0265493658636098	6.57358651619121	1.65711989835026e-06	-0.72403571676859	1
ENSG00000123472.12	ATPAF1	1	46674003	1_29	0	0.0245642900603859	5.83365787585232	1.36063791731225e-06	-0.597373260413717	1
ENSG00000159658.10	EFCAB14	1	46719483	1_29	0	0.0218336187273827	4.71272365825046	9.77001191835743e-07	0.0991816080995236	1
ENSG00000142973.13	CYP4B1	1	46755473	1_29	0	0.0426034002892811	11.09225568163	4.48705642829844e-06	-1.53209088693857	2
ENSG00000186377.7	CYP4X1	1	47023329	1_29	0	0.0284026868128104	7.21658098936388	1.94620377998237e-06	1.01951401708377	2
ENSG00000162367.11	TAL1	1	47203653	1_29	0	0.0317987196621936	8.29396537384663	2.50420136929005e-06	-0.923504828168927	1
ENSG00000123473.15	STIL	1	47314279	1_29	0	0.0247551905642747	5.90734023503408	1.38853124106303e-06	-0.676589930336713	1
ENSG00000162368.13	CMPK1	1	47333168	1_29	0	0.106353906756425	19.9685781234708	2.01649888509277e-05	-2.06436172270502	1
ENSG00000186790.5	FOXE3	1	47416825	1_29	0	0.0218782276920686	4.73212767977242	9.83028227330573e-07	0.143602077808979	1
ENSG00000117834.12	SLC5A9	1	48222704	1_30	0	0.0259240398805931	6.29697353539818	1.55000088359731e-06	0.587459806262233	2
ENSG00000132122.11	SPATA6	1	48471887	1_30	0	0.0231745330331148	5.22991391761467	1.15080815097237e-06	0.347228506918241	2
ENSG00000162373.12	BEND5	1	48777294	1_31	0	0.014516351424161	6.46247493647167	8.90745715335036e-07	-1.353828552932	1
ENSG00000123091.4	RNF11	1	51235789	1_32	0	0.0196370532431452	8.05614263733351	1.5021069703535e-06	-0.881680531250986	2
ENSG00000169213.6	RAB3B	1	51992595	1_33	0	0.0126100868744027	4.84515526131262	5.80127127035468e-07	-0.0979097199312697	1
ENSG00000085831.15	TTC39A	1	51344915	1_33	0	0.0319645660647269	13.723131129788	4.16504236325242e-06	-1.52766568940803	2
ENSG00000085832.16	EPS15	1	51521804	1_33	0	0.0208958541466917	9.67400160203311	1.9193919984328e-06	1.17400289756694	2
ENSG00000117859.18	OSBPL9	1	51577431	1_33	0	0.0237787076364797	10.6073242572625	2.3949226373344e-06	1.18285288172353	2
ENSG00000078618.21	NRDC	1	51826904	1_33	0	0.0149902462369392	6.5096925742383	9.26545268753743e-07	-0.629415266832554	1
ENSG00000198841.3	KTI12	1	52034079	1_33	0	0.0124559558208968	4.80512831429306	5.68302341447565e-07	-0.0744863288083225	1
ENSG00000154222.14	CC2D1B	1	52352516	1_33	0	0.0180188176455184	8.08603716814741	1.38343710674084e-06	-0.930542883174812	1
ENSG00000134744.13	ZCCHC11	1	52538149	1_33	0	0.0554517496860337	18.246469734125	9.60708209755682e-06	-2.23053915152303	1
ENSG00000116157.5	GPX7	1	52602421	1_33	0	0.0128787181448056	5.0519503279884	6.17773261510101e-07	0.0736385741116094	2
ENSG00000182183.14	FAM159A	1	52609649	1_33	0	0.0125797635525384	4.83083327650906	5.7702140545983e-07	-0.055368625644835	2
ENSG00000121310.16	ECHDC2	1	52921197	1_33	0	0.0237928713028694	10.7101097775936	2.41956990806783e-06	-1.19714596174406	2
ENSG00000116171.17	SCP2	1	52926925	1_33	0	0.0129325048491158	5.09644025989537	6.25816464178259e-07	-0.218997549223212	2
ENSG00000174348.13	PODN	1	53062276	1_33	0	0.0134441900300795	5.51203287743982	7.03629175035102e-07	-0.530427100768878	1
ENSG00000157184.6	CPT2	1	53197151	1_33	0	0.0419226855126841	15.6268504701635	6.22039478355461e-06	1.49484542758468	1
ENSG00000162384.13	C1orf123	1	53219252	1_33	0	0.486761010285073	22.1799412719306	0.000102511732292567	4.05123896745625	2
ENSG00000174332.5	GLIS1	1	53737935	1_33	0	0.0183256322631377	8.44057436446238	1.46868400361576e-06	1.0069312178821	1
ENSG00000058799.14	YIPF1	1	53889973	1_34	0	0.0144120566187952	7.24518198462443	9.91454195634956e-07	-0.736781236662435	2
ENSG00000211452.10	DIO1	1	53890974	1_34	0	0.0155003810861099	7.93533478180115	1.16789830004159e-06	-0.947749827572692	1
ENSG00000081870.11	HSPB11	1	53946508	1_34	0	0.0121169122256186	5.60188053195649	6.44500414972924e-07	0.487800489211659	1
ENSG00000116212.14	LRRC42	1	53945795	1_34	0	0.0128468409752105	6.15586733079824	7.50901542597263e-07	0.433456727403898	1
ENSG00000116205.12	TCEANC2	1	54029029	1_34	0	0.0111536846213008	4.81767609303081	5.10215155521813e-07	0.27536310596439	2
ENSG00000116221.15	MRPL37	1	54183963	1_34	0	0.0110630216304065	4.74042242820017	4.97952827251207e-07	-0.0595926548530912	2
ENSG00000215883.10	CYB5RL	1	54154524	1_34	0	0.0115001391035389	5.10723993081773	5.57682159170819e-07	0.339828256475786	2
ENSG00000243725.6	TTC4	1	54720090	1_34	0	0.148967413455968	29.7979472341874	4.21478106854888e-05	2.67267713352549	1
ENSG00000162396.5	PARS2	1	54764778	1_34	0	0.0114509907325695	5.06669541006319	5.5089046682795e-07	0.408480489513618	1
ENSG00000006555.10	TTC22	1	54754925	1_34	0	0.0118508893994519	5.39167946483772	6.06697782098861e-07	-0.521763880268056	1
ENSG00000116133.11	DHCR24	1	54886292	1_34	0	0.0161470911137765	8.32296093779278	1.27605545679696e-06	-1.00229710605131	2
ENSG00000162402.13	USP24	1	55171947	1_34	0	0.12926678572826	28.3770133864656	3.48298041079038e-05	-2.9124559229695	1
ENSG00000173406.15	DAB1	1	58546313	1_37	0	0.0231181850655275	4.91615529359653	1.07913735437662e-06	-0.250296871261424	2
ENSG00000162600.11	OMA1	1	58546315	1_37	0	0.0401513543709766	10.1839201277713	3.88250997869184e-06	1.38841820703068	2
ENSG00000162601.9	MYSM1	1	58696006	1_37	0	0.0277296349104552	6.64779382787682	1.75032659001312e-06	-0.68073055083296	1
ENSG00000177606.6	JUN	1	58590052	1_37	0	0.0240466754769931	5.29077785745693	1.20801399721916e-06	0.376293811913071	1
ENSG00000172456.17	FGGY	1	59296555	1_37	0	0.0232835771629001	4.98396505668415	1.10184901891892e-06	0.297921386038999	1
ENSG00000134709.10	HOOK1	1	59814713	1_38	0	0.0408986822972181	16.260926206911	6.31468936739172e-06	-1.92870656434414	1
ENSG00000134716.9	CYP2J2	1	59926822	1_38	0	0.0132518191523289	5.53490495374183	6.96438970283485e-07	0.503013806578903	1
ENSG00000162599.15	NFIA	1	60864880	1_38	0	0.0128155788139246	5.21785228507946	6.34932273674513e-07	-0.272156495449062	1
ENSG00000162604.12	TM2D1	1	61723869	1_39	0	0.0216339048737604	4.92007820431999	1.01065823357565e-06	-0.195268265553045	2
ENSG00000132849.19	PATJ	1	61742713	1_39	0	0.0300214895168822	8.03985846907819	2.29180697266039e-06	-1.01251422825307	1
ENSG00000240563.1	L1TD1	1	62187779	1_39	0	0.0283471466905588	7.49263719563213	2.01670071292392e-06	0.943669578106499	4
ENSG00000132854.18	KANK4	1	62309615	1_39	0	0.0268825647616074	6.98708565394568	1.78346325022401e-06	-0.68386268726725	2
ENSG00000162607.12	USP1	1	62436136	1_39	0	0.0984565211238689	19.5036080163513	1.8232945884403e-05	2.16537580628726	2
ENSG00000125703.14	ATG4C	1	62784304	1_39	0	0.0395662090113599	10.6781757572113	4.01161182200439e-06	1.22564611767572	2
ENSG00000187140.5	FOXD3	1	63322827	1_40	0	0.0232353755492591	8.69335703475342	1.91793820131686e-06	0.877125728971683	1
ENSG00000088035.15	ALG6	1	63367779	1_40	0	0.0237992754398738	8.79257988173272	1.98690661076407e-06	0.845824189756532	3
ENSG00000203965.12	EFCAB7	1	63523814	1_40	0	0.0179237628494565	6.11784035359025	1.0411773832449e-06	0.229441988797293	1
ENSG00000079739.15	PGM1	1	63593801	1_40	0	0.0316318249229052	11.8431896106086	3.55705292819405e-06	1.350333115829	1
ENSG00000162437.14	RAVER2	1	64745289	1_41	0	0.01283797914187	5.35880941404675	6.5322436319327e-07	0.415077522682189	1
ENSG00000162434.11	JAK1	1	64966741	1_41	0	0.015487204626167	7.00380317429162	1.02992207335548e-06	-0.667145796882811	1
ENSG00000162433.14	AK4	1	65147680	1_41	0	0.0141205794351855	6.53386083460171	8.76031646379924e-07	0.840790913301072	1
ENSG00000116675.15	DNAJC6	1	65248258	1_41	0	0.0120118707378259	4.75624031757931	5.42465142642271e-07	0.0940772366018938	1
ENSG00000116678.19	LEPR	1	65429130	1_41	0	0.0143176702915263	6.55283760284453	8.90838871526648e-07	-0.784621788167573	1
ENSG00000118473.21	SGIP1	1	66530457	1_42	0	0.0214658570266112	7.54196369076	1.53719890508505e-06	1.05615434788154	1
ENSG00000152760.9	TCTEX1D1	1	66762015	1_42	0	0.017110248002349	5.44585814143349	8.84748887991971e-07	-0.623507463474354	1
ENSG00000116704.7	SLC35D1	1	67054457	1_42	0	0.041084106808798	13.667410576188	5.33159911802164e-06	-1.39486748619358	1
ENSG00000081985.10	IL12RB2	1	67307648	1_42	0	0.0250489940620412	8.79079170944034	2.09081533384998e-06	1.30244307577418	2
ENSG00000172380.5	GNG12	1	67833648	1_42	0	0.039089220165253	13.8797950853993	5.15154452175098e-06	2.27923521924298	1
ENSG00000172410.4	INSL5	1	66801664	1_42	0	0.0181657782124663	6.02538169330506	1.03928813200055e-06	0.622619788840865	1
ENSG00000162595.5	DIRAS3	1	68117603	1_43	0	0.103968925581455	18.9565750021903	1.87137501251637e-05	-2.19371181301334	2
ENSG00000116729.13	WLS	1	68232448	1_43	0	0.0270609398686954	5.96692987821676	1.53317315781866e-06	0.589594555901446	2
ENSG00000024526.16	DEPDC1	1	68497714	1_43	0	0.023723780389012	4.71389480015597	1.06184512633933e-06	-0.233500642652639	1
ENSG00000033122.18	LRRC7	1	69567941	1_44	0	0.0342552166938499	9.97382153395427	3.24403632723172e-06	1.21514923389559	2
ENSG00000118454.12	ANKRD13C	1	70349109	1_44	0	0.0337268525790744	9.82539893246975	3.14646861244993e-06	-1.31839395538337	1
ENSG00000197568.13	HHLA3	1	70355624	1_44	0	0.0377812531485227	10.910847383909	3.91410287962516e-06	1.71866684215152	2
ENSG00000116761.11	CTH	1	70411075	1_44	0	0.0198013234196524	4.75346723149145	8.93721320339181e-07	-0.0611836541645443	1
ENSG00000050628.20	PTGER3	1	71047847	1_45	0	0.0241286723236179	9.06118798480106	2.07594557196271e-06	1.18375822345787	1
ENSG00000132485.13	ZRANB2	1	71081716	1_45	0	0.0254112647321495	9.55415923503182	2.3052400312815e-06	1.23779430301851	1
ENSG00000172260.14	NEGR1	1	72280279	1_46	0	0.0188718010062057	14.0955845811162	2.52577021288826e-06	2.39139613709869	1
ENSG00000254685.6	FPGT	1	74198465	1_47	0	0.0109765832080592	5.00138137037831	5.21260171738873e-07	0.33600367003402	1
ENSG00000116783.14	TNNI3K	1	74241910	1_47	0	0.0113607397304425	5.32699347017374	5.74627189658089e-07	-0.3456210317552	1
ENSG00000116791.13	CRYZ	1	74733103	1_47	0	0.0112157454847528	5.20541248908734	5.54345711281615e-07	0.412203478077557	2
ENSG00000162623.15	TYW3	1	74733103	1_47	0	0.0462690033683998	18.6946609037791	8.21306261349482e-06	-1.89178462005569	2
ENSG00000137968.16	SLC44A5	1	75610705	1_47	0	0.0106457992513918	4.71179511711991	4.76279695119036e-07	-0.0967508300535587	1
ENSG00000117054.13	ACADM	1	75632795	1_47	0	0.0178349597895378	9.60147421143391	1.62595099110511e-06	-1.26283760691464	2
ENSG00000137955.15	RABGGTB	1	75786199	1_47	0	0.0366861254636118	16.4704107171765	5.73724865652171e-06	-2.03897528311105	1
ENSG00000057468.6	MSH4	1	75795152	1_47	0	0.0106463139299388	4.71225273732145	4.76348980789016e-07	-0.0451251821887669	3
ENSG00000117069.14	ST6GALNAC5	1	76867974	1_48	0	0.00967077792980897	5.83800397341348	5.3607208625519e-07	0.402886821895799	1
ENSG00000036549.12	ZZZ3	1	77683032	1_48	0	0.0144996002346373	9.72496362202658	1.3388792496608e-06	-1.10263035389664	1
ENSG00000077254.14	USP33	1	77759973	1_48	0	0.0102779437342206	6.43941195641383	6.28419774107833e-07	0.744536409532699	1
ENSG00000162614.18	NEXN	1	77888019	1_48	0	0.0175188646379505	11.7037405866227	1.94683004894444e-06	-1.49064111708878	2
ENSG00000162613.16	FUBP1	1	77979478	1_48	0	0.00978455790896848	6.00087721666184	5.57510877827507e-07	0.532300551003418	1
ENSG00000162616.8	DNAJB4	1	77979478	1_48	0	0.00978455790896848	6.00087721666184	5.57510877827507e-07	-0.532300551003418	1
ENSG00000122420.9	PTGFR	1	78303558	1_48	0	0.0166106336533018	11.0205624337462	1.73815041341744e-06	1.34268062890392	1
ENSG00000162618.13	ADGRL4	1	79241755	1_49	0	0.0200956082576031	8.46694808046312	1.6155687704139e-06	-0.347439062075153	1
ENSG00000117114.19	ADGRL2	1	81517491	1_50	0	0.0114657307143902	7.12512817421174	7.75696471173271e-07	-0.698183486936266	1
ENSG00000142875.19	PRKACB	1	84077863	1_51	0	0.0181300543475696	5.58397364311858	9.61257768141591e-07	-0.574625730269429	1
ENSG00000203943.8	SAMD13	1	84298566	1_51	0	0.0167026118904704	4.80574959477133	7.62154335671499e-07	0.192280361263543	1
ENSG00000117133.10	RPF1	1	84479257	1_52	0	0.175563184711935	28.648860627688	4.77571280328649e-05	2.89830896547852	3
ENSG00000174021.10	GNG5	1	84506653	1_52	0	0.0623958573412444	18.4283368702099	1.09179046164e-05	-2.2222394829944	1
ENSG00000122432.17	SPATA1	1	84506136	1_52	0	0.0373893434151812	13.5044715330753	4.79427375938293e-06	1.5155164475945	1
ENSG00000117151.12	CTBS	1	84558579	1_52	0	0.0148593733931298	4.72251461290359	6.66302132471622e-07	-0.00747146610249053	2
ENSG00000117155.16	SSX2IP	1	84691138	1_52	0	0.0304960106508619	11.5574236732397	3.34658192745439e-06	-1.45988165604301	1
ENSG00000055732.12	MCOLN3	1	85048087	1_52	0	0.0319054974537649	11.9886445049684	3.63189261785603e-06	1.64569618910374	1
ENSG00000097096.8	SYDE2	1	85201203	1_52	0	0.0153038459992744	5.00194364695444	7.26836583205527e-07	0.418449198394709	1
ENSG00000162642.13	C1orf52	1	85259743	1_52	0	0.0152137750539135	4.94597504183867	7.14473800383638e-07	-0.349700274451095	1
ENSG00000153904.18	DDAH1	1	85579421	1_52	0	0.0153247376475288	5.0148775578841	7.29710808304884e-07	-0.386701293731206	1
ENSG00000117174.10	ZNHIT6	1	85707615	1_52	0	0.0280827762659975	10.7712840871776	2.87213544804979e-06	-1.38752730925829	2
ENSG00000171502.14	COL24A1	1	86171193	1_53	0	0.0414468509100658	13.1620997778318	5.17981339519555e-06	1.47178948914393	1
ENSG00000122417.15	ODF2L	1	86396707	1_53	0	0.0171391173358468	4.74723798228128	7.72550454808366e-07	0.0510942218859828	2
ENSG00000016602.9	CLCA4	1	86546111	1_53	0	0.0181512806848669	5.29179909479958	9.12027675208718e-07	-0.892598045110001	2
ENSG00000097033.14	SH3GLB1	1	86704350	1_53	0	0.0179281386059188	5.17437117488416	8.80826104006857e-07	0.334110388719343	1
ENSG00000183291.15	SELENOF	1	86913954	1_53	0	0.0408951570170731	13.0336882185916	5.06100311637972e-06	1.74597571721722	1
ENSG00000153936.16	HS2ST1	1	86913144	1_53	0	0.0193729842813477	5.91026229268935	1.08717805593453e-06	0.46887042662699	2
ENSG00000065243.19	PKN2	1	88684130	1_54	0	0.0190472675684235	4.81396645976817	8.70629020914001e-07	0.187350486444304	1
ENSG00000137944.17	KYAT3	1	88992014	1_54	0	0.0213408547283198	5.89415888608597	1.19434843553425e-06	0.585761758302087	2
ENSG00000213516.9	RBMXL1	1	88992014	1_54	0	0.0207956229096792	5.64819096859939	1.11526661638892e-06	0.522423857851369	2
ENSG00000117226.11	GBP3	1	89015900	1_54	0	0.0208331322930927	5.66531675959081	1.12066592163572e-06	-0.439814104777476	2
ENSG00000162645.12	GBP2	1	89151259	1_54	0	0.0195824889537302	5.07714974568771	9.44028834685084e-07	-0.371237512913299	1
ENSG00000213512.1	GBP7	1	89184141	1_54	0	0.0194204920749547	4.99825166988805	9.21670625569133e-07	0.339581584116585	1
ENSG00000162654.8	GBP4	1	89199262	1_54	0	0.0191699969852589	4.87495893624517	8.8734070254924e-07	-0.145211792650204	1
ENSG00000154451.14	GBP5	1	89276834	1_54	0	0.0313654874191043	9.56145424716146	2.84756331204243e-06	1.16765065490307	1
ENSG00000197147.13	LRRC8B	1	89557240	1_54	0	0.0222998569899526	6.3120411461674	1.33650102427153e-06	0.855708051406986	1
ENSG00000162664.16	ZNF326	1	89994423	1_55	0	0.0133345436349455	4.96524181782577	6.28660187981673e-07	0.258515666700508	1
ENSG00000122482.20	ZNF644	1	91022402	1_55	0	0.0132624771901303	4.91390166305115	6.18797439381295e-07	0.167206527965415	1
ENSG00000162669.15	HFM1	1	91403932	1_55	0	0.0298784761252291	12.6310683613975	3.58340525334845e-06	-1.58688143046946	1
ENSG00000097046.12	CDC7	1	91500849	1_56	0	0.0214103167193556	4.83083246842918	9.82070046594268e-07	-0.114031112700246	2
ENSG00000172031.6	EPHX4	1	92029879	1_56	0	0.0506666400493062	12.8250852759805	6.16992327313243e-06	1.42238552040045	2
ENSG00000284413.1	BTBD8	1	92080411	1_56	0	0.0212064665860624	4.76341393986388	9.59144481962316e-07	0.223846220718612	1
ENSG00000122484.8	RPAP2	1	92296097	1_56	0	0.182210608783002	18.6715852078031	3.2303698395882e-05	-3.81384839999897	1
ENSG00000162676.11	GFI1	1	92487304	1_56	0	0.274336226356112	19.4682598503015	5.07116441733789e-05	3.94828939838327	1
ENSG00000067208.14	EVI5	1	92789516	1_56	0	0.023692744908958	8.73705391506717	1.96552146513891e-06	-2.12802402341455	2
ENSG00000122406.12	RPL5	1	92831623	1_56	0	0.0214160908690665	5.54319456983812	1.12719154002705e-06	1.02843052590042	1
ENSG00000154511.11	FAM69A	1	92962430	1_56	0	0.0250006435979374	6.59232523654953	1.5649022362812e-06	0.822010501220791	1
ENSG00000143033.17	MTF2	1	93079600	1_57	0	0.0261325460944508	6.24168089109089	1.54874773156806e-06	0.66659629916946	1
ENSG00000117500.12	TMED5	1	93180650	1_57	0	0.0232567854896952	5.13203087854677	1.13327770437014e-06	-0.361652424383554	2
ENSG00000122483.17	CCDC18	1	93179625	1_57	0	0.0255879046575401	6.04111241724923	1.46773968892359e-06	-0.613961521408412	2
ENSG00000117505.12	DR1	1	93346012	1_57	0	0.0348612234117298	8.99108563609033	2.97613176355172e-06	1.12101595793857	1
ENSG00000137936.16	BCAR3	1	93847253	1_57	0	0.0300822999890371	7.58326562510895	2.16603117635238e-06	0.921562874871895	2
ENSG00000067334.13	DNTTIP2	1	93880063	1_57	0	0.0318984434782836	8.14266334271079	2.46622881558852e-06	1.00013231612306	1
ENSG00000137962.12	ARHGAP29	1	94070511	1_58	0	0.0815291247912061	23.2855995731403	1.80259267498112e-05	-2.26587169491177	1
ENSG00000117528.11	ABCD3	1	94409571	1_58	0	0.052279532018051	19.0626408359199	9.46263641476368e-06	-2.152279878327	2
ENSG00000143036.16	SLC44A3	1	94842418	1_58	0	0.0126768453502812	5.40715632702812	6.50844912954386e-07	0.233956247601799	2
ENSG00000117519.15	CNN3	1	94902902	1_58	0	0.0120924939120177	5.04621283888701	5.79400463671801e-07	0.411656756295567	2
ENSG00000172339.9	ALG14	1	95073027	1_58	0	0.0974657601260445	25.4289042279275	2.35329903696172e-05	2.96372243951321	1
ENSG00000152078.9	TMEM56	1	95140279	1_58	0	0.0135649347235393	6.36789910587059	8.20183973273503e-07	0.754592164796694	1
ENSG00000117569.18	PTBP2	1	96719390	1_59	0	0.00449353330438884	4.86945066737066	2.07761624298871e-07	-0.0240302180477603	1
ENSG00000162627.16	SNX7	1	98651799	1_60	0	0.107739236362514	30.5866739111247	3.12898544413472e-05	2.83639681256618	2
ENSG00000099260.10	PALMD	1	99678047	1_61	0	0.0363797078043101	8.40388371601497	2.90293049630666e-06	1.05316005472138	1
ENSG00000156869.12	FRRS1	1	99766518	1_61	0	0.0248485333204618	4.76711741178356	1.12474482851229e-06	0.0731437090061989	1
ENSG00000162688.16	AGL	1	99758579	1_61	0	0.0247053213691578	4.71210064483391	1.10535673630754e-06	-0.0570996863623427	2
ENSG00000117620.14	SLC35A3	1	99969523	1_61	0	0.0336835485847732	7.66781788172944	2.45237581570507e-06	-1.10075858108573	2
ENSG00000156875.13	MFSD14A	1	100038319	1_61	0	0.0376113142046099	8.72239828693209	3.11495530286897e-06	1.07931554268406	1
ENSG00000156876.9	SASS6	1	100132743	1_61	0	0.0939595052081597	17.5737444517649	1.56784247074809e-05	2.06357890908517	1
ENSG00000122435.9	TRMT13	1	100133311	1_61	0	0.0483119499510885	11.1233843137697	5.1025692308396e-06	-1.52046736774507	1
ENSG00000122477.12	LRRC39	1	100178174	1_61	0	0.0271170265671389	5.59907918514417	1.44163750750175e-06	-0.382960393719822	1
ENSG00000079335.18	CDC14A	1	100353172	1_61	0	0.0283165890595247	6.01159605870714	1.61632290003863e-06	-0.59365991759703	1
ENSG00000181656.6	GPR88	1	100538206	1_62	0	0.0208283459204426	5.11690259679856	1.01195063832708e-06	0.397397160412926	1
ENSG00000162692.10	VCAM1	1	100717840	1_62	0	0.0199751328407373	4.7194885087455	8.95121535753855e-07	0.0525713878793761	1
ENSG00000162694.13	EXTL2	1	100895622	1_62	0	0.0855335898269578	18.6819765042583	1.5172492028638e-05	-1.86578168561671	1
ENSG00000162695.11	SLC30A7	1	100895622	1_62	0	0.0874019241757886	18.8926902246961	1.56787774026809e-05	1.79070042658776	2
ENSG00000117543.20	DPH5	1	101025552	1_62	0	0.0347835524996057	10.002598196769	3.30357488282892e-06	0.874987530442787	1
ENSG00000170989.8	S1PR1	1	101236803	1_62	0	0.11585170253151	21.6659466200127	2.38329326694894e-05	-2.14833468865659	1
ENSG00000240038.6	AMY2B	1	103554070	1_65	0	0.0184014902857214	10.0465806565919	1.75536998762787e-06	-1.63388131019795	1
ENSG00000198890.7	PRMT6	1	107056380	1_66	0	0.0261018397358209	11.4116051049872	2.82823342238603e-06	1.43336720062949	2
ENSG00000162631.18	NTNG1	1	107139382	1_66	0	0.0218452295568293	9.71772059598364	2.01566529167275e-06	-1.27053706026998	1
ENSG00000134215.15	VAV3	1	107965542	1_67	0	0.0206615609956121	5.60027946234475	1.09867748821388e-06	-0.585174845968587	1
ENSG00000162641.18	AKNAD1	1	108834814	1_67	0	0.0224772337706693	6.40093309101544	1.36610331982346e-06	0.638717668726127	2
ENSG00000121957.12	GPSM2	1	108838396	1_67	0	0.0208334834019002	5.67902222215957	1.12339595514901e-06	-0.530081114441458	2
ENSG00000121940.15	CLCC1	1	108963213	1_67	0	0.0189581313395178	4.78297105587544	8.60975269853194e-07	0.163850685782332	2
ENSG00000197780.9	TAF13	1	109075155	1_67	0	0.0199572747549404	5.27077541718535	9.9878760679422e-07	-0.371717361620599	1
ENSG00000215717.5	TMEM167B	1	109090133	1_67	0	0.0189216061422521	4.76465912283451	8.56026541753195e-07	0.14333166251544	1
ENSG00000116299.16	KIAA1324	1	109113798	1_67	0	0.0197275715653084	5.16080865460572	9.66693462357786e-07	0.429965554975369	1
ENSG00000031698.12	SARS	1	109213564	1_67	0	0.0197215646204982	5.15791607216036	9.65857451947595e-07	0.325599971427187	1
ENSG00000143126.7	CELSR2	1	109241238	1_67	0	0.0194668585947887	5.03444755423899	9.30561524537593e-07	0.333253371278751	1
ENSG00000134222.16	PSRC1	1	109279521	1_67	0	0.0774045666005826	18.2687371954387	1.34267996444376e-05	1.97280448072894	2
ENSG00000143106.12	PSMA5	1	109424465	1_67	0	0.0243986067125158	7.18122508796182	1.66364616338358e-06	-0.962235666196347	1
ENSG00000143028.8	SYPL2	1	109465030	1_67	0	0.0247432259490068	7.31471683917091	1.71850672728888e-06	0.729993478082162	2
ENSG00000162650.16	ATXN7L2	1	109483259	1_67	0	0.019686930826038	5.14122056531766	9.61040407440445e-07	0.332193727293686	2
ENSG00000181754.6	AMIGO1	1	109509517	1_67	0	0.0533066320702517	14.6581859669788	7.41923057937927e-06	-1.59799417682512	1
ENSG00000156097.12	GPR61	1	109539929	1_67	0	0.113210494492338	21.9976339069445	2.36461289833325e-05	-2.26336990202618	1
ENSG00000065135.10	GNAI3	1	109548649	1_67	0	0.0299775098273049	9.14314218648299	2.60248613482728e-06	1.15925812517072	1
ENSG00000168765.16	GSTM4	1	109713885	1_67	0	0.0290569842944041	8.84569572845925	2.44050629384263e-06	0.994588532958387	1
ENSG00000134184.12	GSTM1	1	109671748	1_67	0	0.019898876695789	5.24293762059059	9.90605302377994e-07	0.343436496996389	2
ENSG00000213366.12	GSTM2	1	109668049	1_67	0	0.0227021253923377	6.49560860627869	1.40017965665211e-06	-0.672298874242358	2
ENSG00000134201.10	GSTM5	1	109710593	1_67	0	0.0501790188967837	14.0761301575761	6.70660666904611e-06	-1.56990003675602	3
ENSG00000134202.10	GSTM3	1	109739319	1_67	0	0.0320385945134351	9.77768780723492	2.97445237219619e-06	1.16959665419317	1
ENSG00000198758.10	EPS8L3	1	109763909	1_68	0	0.0128136380683157	5.37553166475748	6.54020368569218e-07	0.400825531336886	1
ENSG00000168710.17	AHCYL1	1	109984850	1_68	0	0.0359680385630394	15.1903083701581	5.18777034545193e-06	1.69905233830182	1
ENSG00000143093.14	STRIP1	1	110034040	1_68	0	0.0887905920073417	23.9150925693908	2.01621301880646e-05	-2.54416600744336	1
ENSG00000197106.6	SLC6A17	1	110150641	1_68	0	0.0210773690350522	10.0968815643104	2.02069635612322e-06	-1.23238150892553	2
ENSG00000168679.17	SLC16A4	1	110367775	1_68	0	0.0377576437258046	15.6547758564562	5.61240670536281e-06	-1.63434780688332	1
ENSG00000134248.13	LAMTOR5	1	110407655	1_68	0	0.0371250170074172	15.4931480702853	5.4613967755538e-06	-1.87567177604667	1
ENSG00000143125.5	PROK1	1	110451117	1_68	0	0.0199450824716665	9.57218745943378	1.8127771920532e-06	1.47456092946658	1
ENSG00000121931.15	LRIF1	1	110964484	1_68	0	0.0265916520195927	12.3079855107681	3.10763276709142e-06	-1.81049277279264	1
ENSG00000156171.14	DRAM2	1	111139496	1_68	0	0.0935689525384569	24.4283312738692	2.17031596646192e-05	3.13272963253865	1
ENSG00000064886.13	CHI3L2	1	111193972	1_68	0	0.0811802812743745	23.039879110214	1.77593940892797e-05	2.8539533851911	1
ENSG00000085465.12	OVGP1	1	111425705	1_69	0	0.00937805113682943	4.78083136250342	4.25709574755645e-07	0.154922596768557	1
ENSG00000143110.11	C1orf162	1	111388294	1_69	0	0.00979487974164228	5.19220350635134	4.82889999229427e-07	-0.295132985926122	1
ENSG00000121933.18	TMIGD3	1	111489509	1_69	0	0.0297727993661047	15.7447202176437	4.4509428218857e-06	1.69966958512247	2
ENSG00000197852.9	FAM212B	1	111712767	1_69	0	0.0452415348813965	19.7476597602049	8.4830175076175e-06	-2.23749094070998	1
ENSG00000143079.14	CTTNBP2NL	1	112396295	1_69	0	0.0219844076988034	12.8569843577204	2.68380700257566e-06	2.03925753157533	1
ENSG00000134245.17	WNT2B	1	112464917	1_69	0	0.0213911568552454	12.5969944146482	2.55857767360176e-06	1.95741288081854	1
ENSG00000116489.12	CAPZA1	1	112624254	1_69	0	0.0109030958801859	6.20640673166504	6.42521199289534e-07	-0.554555891436742	1
ENSG00000007341.18	ST7L	1	112613804	1_69	0	0.0110320548462776	6.31772268204397	6.61781111793626e-07	0.90299054396031	2
ENSG00000155363.18	MOV10	1	112673015	1_69	0	0.186048471036512	33.6553115555291	5.94534576915973e-05	-3.39367596723152	1
ENSG00000116793.15	PHTF1	1	113758713	1_70	0	0.0227642929042784	4.72081654842284	1.02039585498834e-06	-0.0824778581957499	1
ENSG00000134242.15	PTPN22	1	113871109	1_70	0	0.0317513319295066	7.89090000847925	2.37895312664284e-06	0.986135282365939	1
ENSG00000188761.11	BCL2L15	1	113887734	1_70	0	0.0234201161919413	4.99096674652762	1.10986745963456e-06	0.242454169386914	2
ENSG00000134262.12	AP4B1	1	113904943	1_70	0	0.0264625070132918	6.15354650484259	1.54615799332511e-06	0.670507692880461	2
ENSG00000163349.21	HIPK1	1	113929596	1_70	0	0.0271302713338431	6.39095864901641	1.64633246198358e-06	0.743373255296794	1
ENSG00000134200.3	TSHB	1	115020165	1_71	0	0.0108793041443103	6.70656889323421	6.92785684823729e-07	1.36817696923816	2
ENSG00000197323.11	TRIM33	1	114510877	1_71	0	0.231722765256569	32.9524947454094	7.25027365171084e-05	3.26737549958622	2
ENSG00000116752.5	BCAS2	1	114577676	1_71	0	0.0110074628657855	7.14144390639025	7.46398323246556e-07	1.29989145295076	2
ENSG00000175984.14	DENND2C	1	114669904	1_71	0	0.0730936044775876	21.7027042801977	1.50622769398471e-05	-1.84485964080768	1
ENSG00000009307.15	CSDE1	1	114758064	1_71	0	0.0665368303695908	20.1620501569239	1.27377932660554e-05	-3.57505119242448	1
ENSG00000134198.9	TSPAN2	1	115077023	1_71	0	0.0260665114909022	13.6290863086514	3.37323852404109e-06	-1.73291840481913	2
ENSG00000118729.11	CASQ2	1	115735378	1_72	0	0.0100980831509695	5.3993504947223	5.17699635930554e-07	-0.578406050152292	2
ENSG00000163393.12	SLC22A15	1	115976190	1_72	0	0.0106121573835162	5.86920865121443	5.91399057363246e-07	-0.559138533377138	2
ENSG00000143061.17	IGSF3	1	116669972	1_72	0	0.00984412686608738	5.15838484519207	4.82156847264221e-07	-0.33761224699986	1
ENSG00000134256.12	CD101	1	117001709	1_72	0	0.0107280701874721	5.9720091627184	6.08330327749003e-07	0.54390362186842	1
ENSG00000116830.11	TTF2	1	117060534	1_72	0	0.00982484272432482	5.13982515874239	4.7948094167352e-07	-0.320667373853802	1
ENSG00000134253.9	TRIM45	1	117122142	1_72	0	0.00939411299835768	4.71574550319545	4.20633188329774e-07	-0.096456179336169	1
ENSG00000198162.12	MAN1A2	1	117367233	1_72	0	0.0368746684431409	17.7067169631791	6.19959852289037e-06	2.14921430344808	2
ENSG00000183508.4	FAM46C	1	117601710	1_72	0	0.014059442864844	8.53296312126371	1.13910924505999e-06	-0.980770406431734	3
ENSG00000196505.10	GDAP2	1	117931602	1_72	0	0.0153170248126622	9.34510510751173	1.35911436609785e-06	1.23454055901461	1
ENSG00000116874.11	WARS2	1	119012523	1_73	0	0.012210506088599	7.21085032966451	8.36021685318223e-07	-0.856482539168838	2
ENSG00000143067.4	ZNF697	1	119649808	1_73	0	0.0128363952914228	7.70089806233221	9.38602818388577e-07	0.792947146945923	1
ENSG00000134240.11	HMGCS2	1	119766535	1_73	0	0.00962858747143081	4.98516048498165	4.55763058439832e-07	-0.312041936706165	1
ENSG00000196369.10	SRGAP2B	1	145722014	1_73	0	0.0126616282186822	7.55626547317296	9.08435634392799e-07	-1.02142776955089	1
ENSG00000186141.8	POLR3C	1	145825142	1_73	0	0.0239028407348788	13.6012520252088	3.08692304215342e-06	-1.66090013227822	1
ENSG00000186364.11	NUDT17	1	145846884	1_73	0	0.0212915093073932	12.5031561813115	2.52768820340478e-06	1.57141509687006	1
ENSG00000198483.12	ANKRD35	1	145874605	1_73	0	0.0332909698044085	16.6761143313003	5.27131182379253e-06	-1.79555624550465	1
ENSG00000265241.6	RBM8A	1	145927840	1_73	0	0.017008328681968	10.3301833550757	1.66827279143283e-06	1.25287619097172	1
ENSG00000271601.3	LIX1L	1	145959360	1_73	0	0.00936192794945778	4.71681729404338	4.19287336045031e-07	-0.0987019333555698	1
ENSG00000272031.2	ANKRD34A	1	145963899	1_73	0	0.00975253338623472	5.0971115111537	4.71996716476649e-07	0.439151618238223	1
ENSG00000168509.19	HFE2	1	146036954	1_73	0	0.0412673946407747	18.7669707219807	7.35357666301907e-06	-1.93138917103151	1
ENSG00000131791.7	PRKAB2	1	147172842	1_73	0	0.0360905436788285	17.5757724865905	6.02289432591244e-06	2.21310700604067	1
ENSG00000131778.18	CHD1L	1	147242938	1_73	0	0.0195410496701964	11.767318507116	2.18334715274288e-06	-1.64010441029508	3
ENSG00000131781.12	FMO5	1	147247454	1_73	0	0.0135707190615136	8.38711840302267	1.08071960712387e-06	1.72160437207952	1
ENSG00000162836.11	ACP6	1	147647471	1_73	0	0.00952040510600682	4.92997252594994	4.45653502806046e-07	0.478856790658416	3
ENSG00000265107.2	GJA5	1	147773393	1_73	0	0.0295412190892488	15.7430850876683	4.41586362934631e-06	-1.85951780590516	2
ENSG00000178796.12	RIIAD1	1	151752883	1_74	0	0.0935038360689964	17.1461878784829	1.52227951594018e-05	-2.07963576635723	1
ENSG00000143375.14	CGN	1	151592241	1_74	0	0.0257247310554573	4.71678305062532	1.15211051695129e-06	-0.00998003806099564	1
ENSG00000143450.16	OAZ3	1	151762531	1_74	0	0.0279336631485815	5.50156753935591	1.45918963931653e-06	-0.618792556413095	2
ENSG00000143436.10	MRPL9	1	151762965	1_74	0	0.0262405765402951	4.90585524853969	1.22232163680391e-06	-0.106659757336368	1
ENSG00000182134.15	TDRKH	1	151770322	1_74	0	0.0321607452054419	6.84574597405597	2.09047163839794e-06	1.0400159436412	2
ENSG00000213171.2	LINGO4	1	151805451	1_74	0	0.0976422310397577	17.5711559370642	1.62905378723716e-05	-2.1980233337926	1
ENSG00000143365.17	RORC	1	151831413	1_74	0	0.0552055185906749	12.0272241873457	6.30442230643126e-06	-1.46346230086405	1
ENSG00000197747.8	S100A10	1	151993591	1_74	0	0.0257132849027001	4.71254547260077	1.15056328788918e-06	-0.106051786859953	1
ENSG00000163191.5	S100A11	1	152047282	1_74	0	0.0257113905723596	4.71184379561458	1.15030722331411e-06	-0.158275599808503	1
ENSG00000197915.5	HRNR	1	152230440	1_74	0	0.0289442510391584	5.84035212823366	1.60508762183746e-06	-0.477980592195805	1
ENSG00000143631.10	FLG	1	152220810	1_74	0	0.0805565329844598	15.6892029293345	1.20004917799124e-05	2.06992362680667	1
ENSG00000143536.7	CRNN	1	152414760	1_74	0	0.116125913956402	19.2809502463278	2.12595944596625e-05	-2.45783448718072	1
ENSG00000169474.4	SPRR1A	1	153040515	1_74	0	0.0438722600207684	9.81748705188162	4.08966505906566e-06	-1.53442907805787	1
ENSG00000163209.14	SPRR3	1	153002643	1_74	0	0.0468132281982785	10.4403960105277	4.64069428702814e-06	-1.58310231049009	2
ENSG00000163216.6	SPRR2D	1	153040515	1_74	0	0.0438722600207684	9.81748705188162	4.08966505906566e-06	-1.53442907805787	1
ENSG00000241794.1	SPRR2A	1	153057485	1_74	0	0.0533041476831735	11.6894472457755	5.91632980424508e-06	-1.37141157890082	1
ENSG00000203782.5	LOR	1	153259400	1_75	0	0.0173221575291913	4.78411992183695	7.86867191976699e-07	0.271778799814668	1
ENSG00000143556.8	S100A7	1	153460592	1_75	0	0.0213111844779996	6.86030773954871	1.38818894978419e-06	-0.836697093448543	1
ENSG00000197956.9	S100A6	1	153536399	1_75	0	0.0228430438928577	7.78061863523463	1.68758439201515e-06	0.976046139962859	1
ENSG00000196420.7	S100A5	1	153541765	1_75	0	0.0178465334108874	5.01556230137788	8.49906000739927e-07	0.250805432491062	1
ENSG00000188015.9	S100A3	1	153549456	1_75	0	0.0172361451108146	4.75010835570932	7.77393768502049e-07	-0.236200933260844	2
ENSG00000196154.11	S100A4	1	153549456	1_75	0	0.0172937400027969	4.77350543971727	7.83833361594477e-07	-0.214943080260139	2
ENSG00000196754.10	S100A2	1	153567710	1_75	0	0.0207933606328662	6.42202399828477	1.26792628980095e-06	0.638499522438334	1
ENSG00000189334.8	S100A14	1	153616367	1_75	0	0.0182696563400074	5.33196552024581	9.24943292425414e-07	-0.688355798896155	1
ENSG00000189171.14	S100A13	1	153612510	1_75	0	0.0189236887322336	5.55175519738006	9.97547306944495e-07	-0.620317085729422	1
ENSG00000160679.12	CHTOP	1	153634941	1_75	0	0.0997529858953625	24.097977014698	2.28246373958292e-05	-2.93683869026132	1
ENSG00000143553.10	SNAPIN	1	153658595	1_75	0	0.0466974012017331	13.3023976799552	5.89820734732782e-06	-0.937852058901724	1
ENSG00000169418.9	NPR1	1	153746270	1_75	0	0.037353538307636	14.2284030577283	5.0464421910152e-06	-2.48035934416479	1
ENSG00000143624.13	INTS3	1	153746270	1_75	0	0.037353538307636	14.2284030577283	5.0464421910152e-06	-2.48035934416479	1
ENSG00000143554.13	SLC27A3	1	153766793	1_75	0	0.0217557170635881	6.53644190930213	1.35024384038205e-06	-0.324136492412427	2
ENSG00000198837.9	DENND4B	1	153940147	1_75	0	0.0173471251583427	5.52064040020333	9.09315026648154e-07	1.04373722506586	1
ENSG00000143570.17	SLC39A1	1	153968263	1_75	0	0.193055883839265	19.0982930630335	3.50086200564503e-05	4.20896415805825	1
ENSG00000143578.15	CREB3L4	1	153966654	1_75	0	0.207818357822415	19.343409989409	3.81693129254703e-05	4.23050466469319	1
ENSG00000143515.16	ATP8B2	1	154325898	1_75	0	0.26057057998191	31.6036314102536	7.81915395858665e-05	3.57080963749234	1
ENSG00000160712.12	IL6R	1	154405422	1_75	0	0.100619752568703	22.0518810266129	2.10681442162998e-05	-2.71633384532506	2
ENSG00000169291.9	SHE	1	154502081	1_75	0	0.0253676724417029	8.34950656570445	2.01112390672666e-06	-1.67654383590665	2
ENSG00000163348.3	PYGO2	1	154957827	1_76	0	0.0089253781837173	5.37101133908989	4.55176773489918e-07	0.990471862701515	1
ENSG00000160691.18	SHC1	1	154974220	1_76	0	0.00840445605031681	5.6665732205343	4.52196828537218e-07	-1.03576122438433	1
ENSG00000163354.14	DCST2	1	155033615	1_76	0	0.0196276310822111	18.0473343182225	3.36339865944472e-06	-2.88285888567895	2
ENSG00000143537.13	ADAM15	1	155070880	1_76	0	0.0502249952731292	22.9516574952242	1.09453928977774e-05	-3.05599626338188	1
ENSG00000243364.7	EFNA4	1	155053638	1_76	0	0.00878700577068525	6.1786234297168	5.15501621107623e-07	-1.40656282843371	1
ENSG00000143590.13	EFNA3	1	155078247	1_76	0	0.0185628349431576	12.2471934977922	2.15863035204267e-06	-1.46264738652816	1
ENSG00000169242.11	EFNA1	1	155127376	1_76	0	0.012772740246954	8.82106289618092	1.06979951266605e-06	0.585498282008929	1
ENSG00000169241.17	SLC50A1	1	155135691	1_76	0	0.00973642794175866	6.29434148824705	5.81898653042589e-07	0.676592437631155	1
ENSG00000185499.16	MUC1	1	155199564	1_76	0	0.0518352667655714	23.9082422252834	1.17671254072757e-05	3.1883613411842	1
ENSG00000177628.15	GBA	1	155244216	1_76	0	0.0109603879491422	8.98085489091177	9.34632766662338e-07	-1.29879208472209	2
ENSG00000160767.20	FAM189B	1	155254510	1_76	0	0.023021602385358	14.5838771163601	3.18790919130409e-06	2.40975744148231	1
ENSG00000143630.9	HCN3	1	155277916	1_76	0	0.0199302807761039	13.3213198937011	2.52091423868438e-06	-2.4657281410912	1
ENSG00000160753.15	RUSC1	1	155321640	1_76	0	0.0152430971864159	9.09900806434027	1.31693598648589e-06	0.0422516797508579	1
ENSG00000116539.12	ASH1L	1	155566646	1_76	0	0.0436351157156039	17.7577099346242	7.35733424335304e-06	3.00153414167135	1
ENSG00000163374.19	YY1AP1	1	155689149	1_76	0	0.0542375231103472	19.6390847376965	1.01138961272231e-05	-3.08246156948678	1
ENSG00000116580.18	GON4L	1	155859720	1_76	0	0.0314511911182257	14.5345200703726	4.34045432447422e-06	2.67224451535059	1
ENSG00000132718.8	SYT11	1	155859720	1_76	0	0.0314511911182257	14.5345200703726	4.34045432447422e-06	-2.67224451535059	1
ENSG00000143622.10	RIT1	1	155911161	1_76	0	0.101788928778992	18.2614707990613	1.76495523136149e-05	-2.98855337622138	1
ENSG00000116584.17	ARHGEF2	1	156006597	1_76	0	0.568546628642669	23.8527953645247	0.000128766463360527	-3.81556917493527	1
ENSG00000163479.13	SSR2	1	156020665	1_76	0	0.0123617270354323	9.57275682138782	1.12360476654104e-06	1.0028233105807	1
ENSG00000160803.7	UBQLN4	1	156061029	1_76	0	0.0338392478491655	18.8232936350127	6.04802691517893e-06	-2.83660292773841	1
ENSG00000132698.14	RAB25	1	156061029	1_76	0	0.0338392478491655	18.8232936350127	6.04802691517893e-06	-2.83660292773841	1
ENSG00000160785.13	SLC25A44	1	156193927	1_76	0	0.00947080712425563	6.36518871258364	5.72394791074353e-07	0.979072599479072	2
ENSG00000160783.19	PMF1	1	156212919	1_76	0	0.00962124078855897	5.82002526441206	5.31683705201438e-07	-0.192894922941588	1
ENSG00000242252.1	BGLAP	1	156244130	1_76	0	0.0178927360593583	11.7301901844643	1.99287108468348e-06	1.43326905918207	2
ENSG00000160781.15	PAQR6	1	156248323	1_76	0	0.00999418652250972	6.58324915617225	6.24719610996602e-07	0.916301141130703	2
ENSG00000198952.8	SMG5	1	156287122	1_76	0	0.0397936556374479	20.0191152184047	7.56407999741344e-06	-2.38243110097318	1
ENSG00000198715.11	GLMP	1	156302480	1_76	0	0.00852277450922811	4.94074394650744	3.99825733150237e-07	0.359764385137107	1
ENSG00000163468.14	CCT3	1	156357925	1_76	0	0.0228221535719377	14.6567080947624	3.17607287451081e-06	-1.82554429166144	1
ENSG00000125462.16	C1orf61	1	156438812	1_77	0	0.0465544012346477	12.8535110506413	5.68172117516031e-06	-1.40862779700967	1
ENSG00000183856.10	IQGAP3	1	156572426	1_77	0	0.0236531975612866	6.38408583492592	1.43379140794275e-06	-0.622213604360172	1
ENSG00000160818.16	GPATCH4	1	156601543	1_77	0	0.0241551210076979	6.58388190132034	1.51004067706171e-06	0.658492632956115	1
ENSG00000132702.12	HAPLN2	1	156619658	1_77	0	0.0398234264159643	11.3556469119868	4.29386020628172e-06	-1.33804441127533	1
ENSG00000132692.18	BCAN	1	156629196	1_77	0	0.0350196411299634	10.1256775290477	3.36692296915043e-06	-1.21091710806618	1
ENSG00000143320.8	CRABP2	1	156705979	1_77	0	0.0232985433807005	6.24036574667227	1.38049936440382e-06	0.637690166284275	1
ENSG00000143319.16	ISG20L2	1	156728554	1_77	0	0.0203691821430929	4.96296361388631	9.59869251417543e-07	0.223504770204146	1
ENSG00000143314.12	MRPL24	1	156737905	1_77	0	0.0204612011898991	5.00579428542882	9.72526671503506e-07	-0.363787612058399	1
ENSG00000198400.11	NTRK1	1	156815564	1_77	0	0.0225515464599569	5.93042220772324	1.26987022108881e-06	0.552086083977801	1
ENSG00000027869.11	SH2D2A	1	156815987	1_77	0	0.0208073710922785	5.16521003504111	1.02047553095066e-06	-0.364832458512401	1
ENSG00000187800.13	PEAR1	1	156893398	1_77	0	0.023688458877968	6.39825471506122	1.43911576091924e-06	-0.525772650206451	1
ENSG00000160838.13	LRRC71	1	156920880	1_77	0	0.0396448287180767	11.3126207733996	4.25840704261364e-06	-1.4580571365523	1
ENSG00000132694.18	ARHGEF11	1	157045234	1_77	0	0.028377726036435	8.11828820094918	2.18745664037827e-06	1.01273896134958	1
ENSG00000160856.20	FCRL3	1	157700967	1_77	0	0.0201483281527647	4.85939357745076	9.29647889457786e-07	0.298016614956878	2
ENSG00000158473.6	CD1D	1	158180266	1_78	0	0.0143841116335723	5.0137690013257	6.84770058489652e-07	0.382468912568227	2
ENSG00000158488.15	CD1E	1	158353463	1_78	0	0.0201865733929792	8.2293752705254	1.57734563775261e-06	-0.989906120833895	1
ENSG00000163565.18	IFI16	1	158997555	1_78	0	0.0399479130576915	14.7375866496096	5.59007795589357e-06	-1.72974349221854	2
ENSG00000163568.14	AIM2	1	159195043	1_78	0	0.261311883856289	33.3831733396819	8.28293351040973e-05	-3.43644575567092	1
ENSG00000179639.10	FCER1A	1	159281721	1_78	0	0.0247596167325947	10.1707324628725	2.39107690680114e-06	-0.932151774148184	2
ENSG00000188004.9	C1orf204	1	159854415	1_78	0	0.0346581587812177	13.37849129021	4.40260805739984e-06	-1.45541554287488	1
ENSG00000243284.1	VSIG8	1	159856126	1_78	0	0.014958037355481	5.38463248304556	7.64765128723788e-07	-0.413660147894693	1
ENSG00000213085.9	CFAP45	1	159899758	1_78	0	0.0142341266786026	4.9144260184472	6.64203293826298e-07	0.219617705951935	1
ENSG00000158710.14	TAGLN2	1	159925320	1_78	0	0.147057878936335	27.4551068235896	3.83361797171194e-05	2.51830993507904	1
ENSG00000085552.16	IGSF9	1	159945634	1_79	0	0.011425746593669	6.79480010328703	7.37154751654927e-07	0.569852915654774	1
ENSG00000162729.13	IGSF8	1	160101014	1_79	0	0.0301199279152935	16.0004855807497	4.57598389925629e-06	-1.90410347308206	2
ENSG00000132681.16	ATP1A4	1	160150866	1_79	0	0.0194862821709981	11.8560204736716	2.19363983720822e-06	1.33637924505954	3
ENSG00000162735.18	PEX19	1	160285766	1_79	0	0.00918130025297492	4.72545438562795	4.11950621415023e-07	-0.253257430365631	1
ENSG00000122218.14	COPA	1	160342475	1_79	0	0.266094001345125	37.5399738449382	9.48476219714668e-05	-3.75278623146824	1
ENSG00000162736.15	NCSTN	1	160342835	1_79	0	0.0851856663798831	26.0147443236837	2.10418288508638e-05	2.80175636796349	1
ENSG00000171786.5	NHLH1	1	160370157	1_79	0	0.0743310974679099	24.6860138694304	1.74228384798687e-05	-2.64991714177915	1
ENSG00000162738.5	VANGL2	1	160410508	1_79	0	0.00919571455672574	4.7402853910824	4.13892320152403e-07	0.0155853168969029	1
ENSG00000066294.14	CD84	1	160579090	1_79	0	0.0111854063381617	6.59359294069992	7.00279309046537e-07	-0.794061004860011	3
ENSG00000117091.9	CD48	1	160708069	1_79	0	0.0111702581699291	6.58075104527609	6.97968895419251e-07	-0.611850164934472	2
ENSG00000122223.12	CD244	1	160862395	1_79	0	0.0297188683455522	15.8725815366799	4.47896049101419e-06	-1.87231087576461	2
ENSG00000158769.17	F11R	1	161021779	1_79	0	0.00944153643356038	4.98981515026768	4.47326397557719e-07	-0.255829271855216	1
ENSG00000215845.10	TSTD1	1	161038782	1_79	0	0.0200955836269217	12.1484955770913	2.31803783598935e-06	-1.30733173576609	1
ENSG00000158773.14	USF1	1	161044937	1_79	0	0.0179152954478244	11.0579525360477	1.8810316064805e-06	-1.22123867329476	1
ENSG00000162755.13	KLHDC9	1	161098329	1_79	0	0.00982037778256262	5.36196721652188	4.99976677528633e-07	-0.459027118750887	1
ENSG00000158793.13	NIT1	1	161118210	1_79	0	0.0169585295834578	10.5371069899053	1.69670750120938e-06	1.23246284750383	1
ENSG00000143222.11	UFC1	1	161152958	1_79	0	0.0361424685393235	17.7414390100952	6.08841224923273e-06	-1.78002276916959	1
ENSG00000143224.17	PPOX	1	161166434	1_79	0	0.0146767254492101	9.16668129603244	1.27743467082814e-06	-1.10757068633858	1
ENSG00000158850.14	B4GALT3	1	161177981	1_79	0	0.0120995649781138	7.33733255594229	8.42956873722e-07	-0.819237444421455	1
ENSG00000158864.12	NDUFS2	1	161196933	1_79	0	0.0324289796593233	16.7054324101166	5.14385126785423e-06	-1.80046134125719	1
ENSG00000158869.10	FCER1G	1	161215268	1_79	0	0.0145373548811047	9.07623966618115	1.25282019230554e-06	-1.15067690838799	1
ENSG00000158882.14	TOMM40L	1	161223893	1_79	0	0.0123521185063264	7.53294976287759	8.83494636940194e-07	-0.813217023323582	2
ENSG00000248485.1	PCP4L1	1	161266846	1_79	0	0.0159953315791103	9.98242676959643	1.51609626221426e-06	1.17352733599197	1
ENSG00000158887.15	MPZ	1	161309728	1_79	0	0.00919528663362146	4.73984840721626	4.1383490670415e-07	0.0521968946259468	2
ENSG00000143252.14	SDHC	1	161314507	1_79	0	0.0218141608564669	12.9283049491919	2.6777960440108e-06	1.50811724202261	1
ENSG00000143226.13	FCGR2A	1	161505035	1_79	0	0.157785989062285	32.1260505994528	4.81308101986334e-05	-3.14038785658642	1
ENSG00000173110.7	HSPA6	1	161524102	1_79	0	0.0153242228512109	9.57589819290474	1.39333445288156e-06	-1.31448049175468	1
ENSG00000203747.10	FCGR3A	1	161550682	1_79	0	0.0119921172511084	7.25284880732137	8.25851357811196e-07	-0.88584039597342	1
ENSG00000162746.14	FCRLB	1	161721796	1_79	0	0.0216545635017953	12.8585370862595	2.64385962394459e-06	1.3689414827208	1
ENSG00000081721.11	DUSP12	1	161749425	1_79	0	0.0194535431716796	11.8400507613936	2.18700448775754e-06	-1.36687414541843	1
ENSG00000118217.5	ATF6	1	161764807	1_79	0	0.00969043845480599	5.23595843763184	4.81766962834401e-07	0.438352380008493	3
ENSG00000162745.10	OLFML2B	1	161985415	1_79	0	0.0105626075208693	6.05136879276116	6.06907019901373e-07	0.474902482685672	1
ENSG00000239887.4	C1orf226	1	162383151	1_80	0	0.0114173878923045	10.611265751305	1.15035356834516e-06	1.18721780718712	1
ENSG00000152332.15	UHMK1	1	162496869	1_80	0	0.00666201457505	5.58606174267248	3.53352938213917e-07	0.534818076268463	1
ENSG00000117143.13	UAP1	1	162561704	1_80	0	0.00728108207862943	6.46652228137549	4.47058237850899e-07	0.732310348304334	1
ENSG00000162733.16	DDR2	1	162631124	1_80	0	0.0063008478961446	5.10550715037097	3.05446590204582e-07	-0.281058741007541	1
ENSG00000132196.13	HSD17B7	1	162790775	1_80	0	0.0611359607339001	26.5309613667856	1.54009363295204e-05	2.40143535068585	1
ENSG00000143228.12	NUF2	1	163266611	1_80	0	0.0310948870961751	20.0822535230484	5.92923722379797e-06	-2.06337520176743	1
ENSG00000162763.3	LRRC52	1	165544180	1_81	0	0.0502084145328499	13.453160565658	6.41354623575786e-06	-1.56365389221672	1
ENSG00000162761.14	LMX1A	1	165356504	1_81	0	0.0272307562677558	7.59837168044184	1.96461580415437e-06	0.923052258872023	2
ENSG00000143198.12	MGST3	1	165630909	1_81	0	0.083609536203038	18.391677475011	1.46007294449337e-05	-2.35742786375906	2
ENSG00000143149.12	ALDH9A1	1	165698175	1_81	0	0.0205228965488784	4.90768043724955	9.56340016983107e-07	-0.42700253969692	2
ENSG00000188859.6	FAM78B	1	166148631	1_81	0	0.0217791212518929	5.47232911211185	1.13164434629358e-06	-0.470390593805655	1
ENSG00000143195.12	ILDR2	1	166905259	1_82	0	0.0269395592425441	15.9995186835978	4.0925576010651e-06	-1.98458176001466	2
ENSG00000143194.12	MAEL	1	166806201	1_82	0	0.0154474168445564	10.787649548858	1.58226817214721e-06	1.76790284967549	2
ENSG00000143157.11	POGK	1	166839016	1_82	0	0.0291166572483789	16.8619203202182	4.66171741310383e-06	-2.51776416490623	2
ENSG00000152382.5	TADA1	1	166882115	1_82	0	0.0124468297168284	7.67272408137432	9.06787919492155e-07	-0.714462895476143	1
ENSG00000143167.11	GPA33	1	167166436	1_82	0	0.0129522153972631	8.16021972394705	1.00355991904097e-06	0.875218954698043	1
ENSG00000143162.7	CREG1	1	167548592	1_82	0	0.0100162284319889	5.75256866013542	5.47095859877862e-07	0.489647154840264	2
ENSG00000198771.10	RCSD1	1	167630296	1_82	0	0.0127819092130327	8.0642635188816	9.78718587215065e-07	0.894386362495957	1
ENSG00000197965.11	MPZL1	1	167705500	1_82	0	0.00924693712379077	5.00180876667251	4.39159603967471e-07	-0.246039236581721	2
ENSG00000143164.15	DCAF6	1	167936173	1_82	0	0.0110600592949551	6.63824483615146	6.9712092426997e-07	-0.887855167352442	2
ENSG00000143158.10	MPC2	1	167936173	1_82	0	0.0151839620176789	9.58935356574579	1.38252131939818e-06	1.33744363873435	2
ENSG00000143147.14	GPR161	1	168137980	1_82	0	0.0109740275141451	6.62547070498898	6.9036724786562e-07	-0.739564193842417	1
ENSG00000143155.12	TIPRL	1	168178654	1_82	0	0.0091666947352188	4.91818655817536	4.28070366220873e-07	-0.16838945499612	2
ENSG00000143178.12	TBX19	1	168281906	1_82	0	0.0148953913982665	9.47828533221649	1.34053789293201e-06	-1.03743208432551	1
ENSG00000143185.3	XCL2	1	168544200	1_82	0	0.0158422600347159	10.0864645532029	1.51723726507135e-06	1.15103386467447	1
ENSG00000143196.4	DPT	1	168728523	1_82	0	0.0109914861712923	6.63342879202084	6.92296101670648e-07	0.617917933169393	1
ENSG00000143153.12	ATP1B1	1	169129496	1_83	0	0.0408260994253289	11.694595428079	4.5333629169349e-06	1.50826690919611	1
ENSG00000143156.13	NME7	1	169330256	1_83	0	0.0206934684090581	5.21375280308558	1.02442724817495e-06	0.457994224982732	3
ENSG00000117475.13	BLZF1	1	169368138	1_83	0	0.0198664839277086	4.82627266259802	9.103958324526e-07	-0.321427199092207	1
ENSG00000117477.12	CCDC181	1	169447020	1_83	0	0.0270836631569037	7.77418450569897	1.99921565612688e-06	0.914650222352974	1
ENSG00000000460.16	C1orf112	1	169910890	1_83	0	0.0211159664400969	5.40583445617533	1.08385479174802e-06	-0.554653989475298	1
ENSG00000188404.8	SELL	1	169710412	1_83	0	0.036516528094636	10.6266306487532	3.68453309630373e-06	-1.32342081633791	1
ENSG00000007908.15	SELE	1	169764726	1_83	0	0.0243542621093998	6.76258617532642	1.56381431712816e-06	-0.497610350136303	1
ENSG00000171806.11	METTL18	1	169795279	1_83	0	0.0310432236528412	9.07516659573262	2.67496939096946e-06	1.75236405038801	1
ENSG00000000457.13	SCYL3	1	169891332	1_83	0	0.0535633315305459	14.303280880112	7.27445807702347e-06	1.93412644151352	2
ENSG00000116132.11	PRRX1	1	170663243	1_84	0	0.0141383872867699	6.35584797388432	8.53239144216642e-07	0.570293497015533	1
ENSG00000007933.12	FMO3	1	171095563	1_84	0	0.0256108349682582	11.998265456811	2.91769304885907e-06	1.42074311558549	1
ENSG00000094963.13	FMO2	1	171185164	1_84	0	0.024660078655352	11.6381305178213	2.72505377970267e-06	-1.31162820292377	2
ENSG00000010932.16	FMO1	1	171248552	1_84	0	0.0131449283730157	5.66551475591463	7.07123052685783e-07	0.462952825142211	1
ENSG00000076258.9	FMO4	1	171313714	1_84	0	0.0132274814835612	5.72481961587746	7.19012376476453e-07	-0.562068455620939	1
ENSG00000034971.16	MYOC	1	171652835	1_84	0	0.059853767682413	20.130475953755	1.14404454231229e-05	-2.57068310983273	2
ENSG00000117533.14	VAMP4	1	171742012	1_84	0	0.0172377386346709	8.23541061975796	1.34791636579294e-06	-0.942740324662769	1
ENSG00000010165.19	METTL13	1	171781634	1_84	0	0.0190084179609572	9.16355940184021	1.65389360907193e-06	1.2467784209044	1
ENSG00000197959.13	DNM3	1	171836704	1_84	0	0.0128615289497342	5.45905928530607	6.66665233258126e-07	0.28969113709535	3
ENSG00000135845.9	PIGC	1	172411786	1_84	0	0.0133129336572152	5.78583496533864	7.31370108102597e-07	-0.640157428164102	2
ENSG00000094975.13	SUCO	1	172532059	1_84	0	0.0197750898272385	9.53910326449735	1.79111475651588e-06	1.07977961307783	3
ENSG00000117586.10	TNFSF4	1	173208174	1_85	0	0.0213510869396861	6.36074340097478	1.28951162531806e-06	0.685280195147165	1
ENSG00000076321.10	KLHL20	1	173714815	1_85	0	0.111217430205672	29.6444364373003	3.13049814889376e-05	-3.96053638005974	1
ENSG00000117593.9	DARS2	1	173823764	1_85	0	0.26519012945489	26.2115711698593	6.60005882351645e-05	5.01819246484232	2
ENSG00000117601.13	SERPINC1	1	173916899	1_85	0	0.213474182039281	25.0002016151887	5.06741258912961e-05	-4.92749028895559	1
ENSG00000120333.4	MRPS14	1	175023749	1_85	0	0.0222016852661516	10.179471906911	2.14589558720133e-06	-2.4038731843813	1
ENSG00000120332.15	TNN	1	175069235	1_85	0	0.0217161321218586	6.17011968395004	1.27225293173379e-06	0.34461533759411	1
ENSG00000152092.15	ASTN1	1	177165470	1_86	0	0.00718919628204329	9.28673636855788	6.33929343257112e-07	-1.23984398748372	1
ENSG00000116147.16	TNR	1	175744070	1_86	0	0.183579573429995	37.875496270222	6.60206939814345e-05	-3.09599412070678	1
ENSG00000235750.9	KIAA0040	1	175213947	1_86	0	0.00481755937022077	4.94897727258299	2.26380977919651e-07	-0.366320258764494	1
ENSG00000120341.18	SEC16B	1	177966530	1_87	0	0.0820165629044135	20.201819978102	1.57321999944705e-05	-2.0731980673701	1
ENSG00000075391.16	RASAL2	1	178094621	1_87	0	0.0141996820194873	4.94628513133862	6.66891471949015e-07	-0.120210930694927	2
ENSG00000116199.11	FAM20B	1	179039800	1_89	0	0.0114396952914658	6.0137629887101	6.53218026794453e-07	-0.49683726586654	1
ENSG00000186283.13	TOR3A	1	179081458	1_89	0	0.0101673118493529	4.84295103668544	4.67534452430997e-07	0.142854146228329	2
ENSG00000143322.19	ABL2	1	179229518	1_89	0	0.0175839972076305	9.6187797598069	1.60596096049353e-06	-1.41242774503137	2
ENSG00000057252.12	SOAT1	1	179293868	1_89	0	0.0138754980278917	7.724872193334	1.01774102132894e-06	0.7836736964465	1
ENSG00000162782.15	TDRD5	1	179591583	1_89	0	0.0119929158799625	6.56697896552417	7.4780404412365e-07	0.588315154328893	1
ENSG00000169905.12	TOR1AIP2	1	179878267	1_89	0	0.0134652505649107	7.21253248688748	9.22145854872846e-07	0.832986813350841	1
ENSG00000135837.15	CEP350	1	179954679	1_89	0	0.0222124042106729	12.0752041712686	2.54675664158664e-06	-1.40628052247291	2
ENSG00000116260.16	QSOX1	1	180154677	1_89	0	0.0205713613485783	11.6777609627814	2.28097229825574e-06	-1.39217683137238	1
ENSG00000230124.6	ACBD6	1	180502528	1_89	0	0.0147269408753202	8.28307557002601	1.15824801254849e-06	1.20927880708874	1
ENSG00000162783.10	IER5	1	181089136	1_89	0	0.0198986774040247	10.9495177188898	2.06879090770657e-06	1.07593881536207	1
ENSG00000203730.2	TEDDM1	1	182400603	1_90	0	0.100894482646549	23.110787970506	2.21400994686406e-05	2.63999972763252	1
ENSG00000135828.11	RNASEL	1	182569090	1_90	0	0.0149178389265086	4.75835863220432	6.74000908009892e-07	-0.128920258735686	2
ENSG00000135838.13	NPL	1	182771820	1_90	0	0.0404783718690882	14.2631664985894	5.48196659223136e-06	-1.87789877794451	1
ENSG00000135862.5	LAMC1	1	183023026	1_91	0	0.0300710974522144	12.6720698278853	3.61821385438011e-06	1.86088568755297	1
ENSG00000058085.14	LAMC2	1	183186170	1_91	0	0.0139444972827034	5.36881261900537	7.10850879973643e-07	0.653723912140082	1
ENSG00000116698.21	SMG7	1	183471970	1_91	0	0.12401797151845	26.4011369923365	3.10888495373088e-05	2.6025684021066	2
ENSG00000162704.15	ARPC5	1	183635770	1_91	0	0.0144001377655091	5.6735316635803	7.75742395151202e-07	-0.585113137320508	1
ENSG00000198756.10	COLGALT2	1	183998053	1_91	0	0.0212474931642704	9.36533032689771	1.88941863785766e-06	-1.13891715501938	2
ENSG00000198860.11	TSEN15	1	184051811	1_91	0	0.0136131607720315	5.14094866929794	6.64507118972201e-07	-0.349766673432751	1
ENSG00000116667.12	C1orf21	1	184378307	1_91	0	0.0430888976995534	16.1121069621343	6.59196840630915e-06	2.31723512543217	2
ENSG00000116406.18	EDEM3	1	184756487	1_92	0	0.0550983581144481	16.5215078990136	8.64342238563716e-06	2.08153773941314	1
ENSG00000135842.16	FAM129A	1	184974052	1_92	0	0.10310721311356	21.5568973658284	2.11043849177311e-05	-2.27273664831759	2
ENSG00000121486.11	TRMT1L	1	185156912	1_92	0	0.0384141549195312	12.4530011260644	4.54216292058085e-06	1.57048836920264	1
ENSG00000116668.12	SWT1	1	185156912	1_92	0	0.0384141549195312	12.4530011260644	4.54216292058085e-06	-1.57048836920264	1
ENSG00000116679.15	IVNS1ABP	1	185317057	1_92	0	0.0212214417285761	6.99439733956606	1.40936208025322e-06	0.77872697013571	1
ENSG00000047410.13	TPR	1	186376034	1_92	0	0.0522097831045674	15.2436097897923	7.55678574275733e-06	1.56167852188309	1
ENSG00000262180.1	OCLM	1	186400270	1_92	0	0.0358617307689414	11.7197476302636	3.9906799805964e-06	1.2790180459513	1
ENSG00000073756.11	PTGS2	1	186680089	1_92	0	0.0193432310871086	6.16579535847389	1.13244084064245e-06	0.562065476966465	1
ENSG00000150681.9	RGS18	1	192158507	1_96	0	0.139278434080181	29.0181892232938	3.83752820492484e-05	3.20624199230218	1
ENSG00000090104.11	RGS1	1	192575665	1_96	0	0.0102894637441168	5.02823383679382	4.91253439683922e-07	0.26661543654857	1
ENSG00000116747.12	TROVE2	1	193037020	1_96	0	0.013084454370396	8.01402725200306	9.95643421845687e-07	1.18859472827777	2
ENSG00000023572.8	GLRX2	1	193106302	1_96	0	0.0888494461564382	19.5827375452908	1.65205889318633e-05	3.60869732647564	2
ENSG00000134371.10	CDC73	1	193121735	1_96	0	0.235605811353361	20.7172351801169	4.63463131051657e-05	4.00142905920009	1
ENSG00000000971.15	CFH	1	196650372	1_98	0	0.144257554015939	25.5949336862958	3.50582286863138e-05	-3.14841344500944	1
ENSG00000177888.7	ZBTB41	1	197200897	1_98	0	0.0614739760493628	17.2193842217044	1.00509315903248e-05	1.75979455075345	1
ENSG00000213047.12	DENND1B	1	197777937	1_99	0	0.0176152128450906	4.7150528594977	7.88627392239741e-07	-0.30273170008324	1
ENSG00000203724.10	C1orf53	1	197902889	1_99	0	0.0243076726016618	7.77512827539917	1.79452014427094e-06	0.783607194426285	1
ENSG00000081248.10	CACNA1S	1	201113217	1_101	0	0.0516521674536411	18.932450346469	9.28523230220439e-06	1.83427804795256	1
ENSG00000163362.10	C1orf106	1	200890285	1_101	0	0.0659393535697582	19.1662813359078	1.19999639342361e-05	1.05797490917359	2
ENSG00000118197.13	DDX59	1	200670028	1_101	0	0.0130697688438133	6.17182381449056	7.6591191059585e-07	0.260429679914283	2
ENSG00000118200.14	CAMSAP2	1	200741058	1_101	0	0.0258328055254083	13.6735018372353	3.35388930489197e-06	1.83756059398711	1
ENSG00000232237.3	ASCL5	1	201116393	1_101	0	0.0118486237678368	5.47116125596915	6.15523759425207e-07	0.297619000403451	1
ENSG00000163395.16	IGFN1	1	201406685	1_101	0	0.0127994010659268	6.20412337024698	7.53993270649657e-07	-0.494843999684758	1
ENSG00000118194.18	TNNT2	1	201378187	1_101	0	0.068585538252824	22.1616715972276	1.44321974883512e-05	-2.14154954811737	1
ENSG00000159166.13	LAD1	1	201400120	1_101	0	0.0124349461324292	5.9033851886956	6.97015484726354e-07	0.375078939744377	1
ENSG00000174307.6	PHLDA3	1	201467340	1_101	0	0.0108080468875426	4.71379970171475	4.83744167137786e-07	-0.0550450560448555	2
ENSG00000198700.9	IPO9	1	201828710	1_102	0	0.0451435163120871	16.5304256209703	7.08560301815469e-06	2.35109709320547	1
ENSG00000198892.6	SHISA4	1	201888432	1_102	0	0.3268387083801	19.7127200835524	6.1175487293404e-05	3.62413928519473	1
ENSG00000163431.12	LMOD1	1	201915540	1_102	0	0.0180807626633609	6.40629992401236	1.09981948457409e-06	0.0811160919660676	1
ENSG00000134375.10	TIMM17A	1	201969867	1_102	0	0.0213588384912574	8.32317973988596	1.68796836056448e-06	1.00860043321362	1
ENSG00000176393.10	RNPEP	1	201979953	1_102	0	0.0173477642032153	6.36776390237155	1.04888496439438e-06	0.77176199344979	2
ENSG00000163435.15	ELF3	1	202007718	1_102	0	0.022287117809209	8.65156273833607	1.8308209231381e-06	1.01159779571977	1
ENSG00000170075.8	GPR37L1	1	202113933	1_102	0	0.0146898281645967	4.71569551691904	6.57748502820977e-07	-0.0705572301132238	2
ENSG00000143862.7	ARL8A	1	202144707	1_102	0	0.0406461434806768	14.1357004813266	5.45549393231806e-06	-1.59662671334843	1
ENSG00000143851.15	PTPN7	1	202161992	1_102	0	0.024063704173478	9.41830182893078	2.15195150902901e-06	1.03236780208545	1
ENSG00000077157.21	PPP1R12B	1	202348568	1_102	0	0.0198433077273288	7.57722088177434	1.42764888884132e-06	-0.925064770776943	2
ENSG00000183155.4	RABIF	1	202889900	1_102	0	0.0196934254902443	7.40143077328332	1.38399443072273e-06	-0.844728798921334	2
ENSG00000117153.15	KLHL12	1	202928138	1_102	0	0.0362978107317153	13.1206902812832	4.52204117529267e-06	1.52879915426539	1
ENSG00000159346.12	ADIPOR1	1	202958751	1_102	0	0.0339459237738191	12.6254304590138	4.06940788823692e-06	-1.40572388836958	1
ENSG00000143847.15	PPFIA4	1	203025545	1_102	0	0.0172587465402788	6.22625754272991	1.02031372438211e-06	-0.657426122233161	2
ENSG00000133048.12	CHI3L1	1	203186952	1_102	0	0.0178197123181079	6.54234897207294	1.1069596514082e-06	-0.730541617111185	1
ENSG00000133063.15	CHIT1	1	203274075	1_102	0	0.014689171922882	4.71219445675096	6.57230810585716e-07	0.00620522238366355	1
ENSG00000122176.10	FMOD	1	203352044	1_102	0	0.0147895087388892	4.77777325130557	6.70929178797687e-07	0.134507088672238	1
ENSG00000174567.7	GOLT1A	1	204212189	1_103	0	0.015854499914095	5.01808142622278	7.55418556571249e-07	-0.135717092426159	1
ENSG00000188783.5	PRELP	1	203475432	1_103	0	0.018487064223581	6.56762733158052	1.15285277232263e-06	0.711862967574607	1
ENSG00000188770.9	OPTC	1	203492286	1_103	0	0.018352094457178	6.43686118583302	1.12164952325481e-06	0.638112837734926	1
ENSG00000122188.12	LAX1	1	203764698	1_103	0	0.0237262313479879	8.83863875881005	1.99118467871418e-06	-0.974404196672117	2
ENSG00000257315.2	ZBED6	1	203795675	1_103	0	0.0200706626432047	7.86331055959026	1.49852687575044e-06	-1.36154655746319	1
ENSG00000182004.12	SNRPE	1	203861428	1_103	0	0.0244595950548885	9.88809432695447	2.29646198277452e-06	1.63659456797139	2
ENSG00000143845.14	ETNK2	1	204151824	1_103	0	0.0154467532186405	4.84139697247299	7.10076760546759e-07	0.0971496326078564	2
ENSG00000143850.13	PLEKHA6	1	204277042	1_103	0	0.0158742303262258	5.04212937167829	7.59983317008008e-07	0.210327345867107	2
ENSG00000133056.13	PIK3C2B	1	204454683	1_103	0	0.340877927547084	34.4705114698892	0.000111569119346587	-3.69970678702132	1
ENSG00000198625.12	MDM4	1	204517114	1_103	0	0.112941213287969	23.2161557056143	2.4896606404171e-05	-3.21365570647681	1
ENSG00000163531.15	NFASC	1	204828332	1_104	0	0.0154242360569145	4.9766171851515	7.288451948259e-07	0.131090365735337	1
ENSG00000184144.11	CNTN2	1	204990430	1_104	0	0.0201389160202662	7.63408699200008	1.4597906988672e-06	1.13398305317083	2
ENSG00000174529.7	TMEM81	1	205084986	1_104	0	0.0188448685593912	10.752774294407	1.9240264553723e-06	2.619283706392	1
ENSG00000117222.13	RBBP5	1	205121305	1_104	1	0.205517007984633	20.4597440833576	3.99250402413923e-05	4.20270574882729	1
ENSG00000133059.16	DSTYK	1	205210869	1_104	0	0.024895625422895	14.1192559221898	3.33758433210685e-06	-2.96714233810718	1
ENSG00000133069.15	TMCC2	1	205228311	1_104	0	0.0514393715574623	15.8041301487601	7.71904634406809e-06	-1.53067207054913	1
ENSG00000117266.15	CDK18	1	205526264	1_104	0	0.0185707802074863	6.81343971494435	1.20141752979728e-06	0.930714288776195	1
ENSG00000174514.12	MFSD4A	1	205583736	1_104	0	0.0149463201153562	4.74746319458433	6.73741474791859e-07	0.270201609380256	1
ENSG00000158715.5	SLC45A3	1	205680319	1_104	0	0.0235071724236747	8.92483997503143	1.99204079214159e-06	0.986655582931736	1
ENSG00000069275.12	NUCKS1	1	205749839	1_104	0	0.0616953471499748	18.0426165311075	1.05693755139725e-05	-2.05802385381064	1
ENSG00000117280.12	RAB29	1	205770138	1_104	0	0.0151101939480393	4.82214358418861	6.91843035401197e-07	0.205988150574038	2
ENSG00000133065.10	SLC41A1	1	205813269	1_104	0	0.29833548562656	32.8800662547623	9.31397342671526e-05	3.43908291450432	1
ENSG00000263528.7	IKBKE	1	206470431	1_105	0	0.0159098979422961	8.10873492505885	1.2249486801764e-06	0.91448791697833	2
ENSG00000143486.15	EIF2D	1	206604136	1_105	0	0.0127511696581932	6.05723048005527	7.33367264000112e-07	-0.52126245936093	1
ENSG00000143479.15	DYRK3	1	206634569	1_105	0	0.0127608124456442	6.19538484642859	7.50661273987936e-07	0.622348998145372	1
ENSG00000162889.10	MAPKAPK2	1	206684062	1_105	0	0.026279107925254	12.7597332942716	3.18382810476481e-06	-1.44966683309237	1
ENSG00000162894.11	FCMR	1	206923405	1_105	0	0.0177471552569658	9.04452889933899	1.52409520312466e-06	1.26662008760609	1
ENSG00000162896.5	PIGR	1	206945992	1_105	0	0.0281710085398823	13.2886567450241	3.55451929060216e-06	-1.71234501491061	1
ENSG00000123843.12	C4BPB	1	207087851	1_105	0	0.0115284721560529	5.19635799239463	5.68811299380965e-07	-0.0604535907805576	2
ENSG00000196352.14	CD55	1	207321071	1_105	0	0.0256568879203198	12.1819037916683	2.96767637287978e-06	-1.24971369543983	3
ENSG00000117335.19	CD46	1	207749736	1_105	0	0.396159587839375	21.3988016468311	8.04927974388532e-05	3.89192821403727	2
ENSG00000174059.16	CD34	1	207925686	1_105	0	0.0111134560888879	5.34425013314923	5.63940534218152e-07	0.890534810815634	1
ENSG00000076356.6	PLXNA2	1	208244589	1_106	0	0.0330626721812649	12.8714028050908	4.04074300174453e-06	-1.36796849337185	1
ENSG00000008118.9	CAMK1G	1	209584155	1_106	0	0.0182263261187262	7.20248834338014	1.24646215663771e-06	0.918912284775697	1
ENSG00000123689.5	G0S2	1	209675255	1_106	0	0.0351313428614303	13.4512979267454	4.48700278580812e-06	-1.5705790240272	1
ENSG00000009790.14	TRAF3IP3	1	209755954	1_106	0	0.0154585805322994	5.63989773683743	8.278244303807e-07	0.486916751783106	1
ENSG00000117595.10	IRF6	1	209806682	1_106	0	0.0153700519497145	5.58544414555185	8.15136697234667e-07	-0.616028883350143	1
ENSG00000117597.17	DIEXF	1	209823230	1_106	0	0.0168841297298613	6.47655655312637	1.03829374889163e-06	0.808968086674166	2
ENSG00000143473.12	KCNH1	1	211134467	1_107	0	0.0132669266974962	4.96162130647751	6.25016295161059e-07	-0.334929492022758	1
ENSG00000117625.13	RCOR3	1	211258687	1_107	0	0.0573865428412166	18.9329435710847	1.03163388722952e-05	2.24223401398056	1
ENSG00000082512.14	TRAF5	1	211326378	1_107	0	0.029391384150371	12.5188148422615	3.49366011637397e-06	-1.37428471270819	1
ENSG00000170385.9	SLC30A1	1	211578806	1_107	0	0.0589874754221557	19.1988776058183	1.07530841917448e-05	2.03712874429578	1
ENSG00000117650.12	NEK2	1	211675781	1_107	0	0.0133833394855749	5.04438460620918	6.41017790697749e-07	0.21722717663794	1
ENSG00000143493.12	INTS7	1	212035474	1_107	0	0.0156870153222862	6.54977204396993	9.75582278539643e-07	-0.746186302523168	1
ENSG00000066027.11	PPP2R5A	1	212285049	1_107	0	0.0149868216007594	6.11681713348208	8.7042715531974e-07	-0.673426688783452	2
ENSG00000065600.12	TMEM206	1	212414848	1_107	0	0.0160462758499043	6.76451843552442	1.03064365833179e-06	-0.721275439893719	2
ENSG00000162772.16	ATF3	1	212565261	1_107	0	0.0144962550060814	5.80133867222643	7.98511980565867e-07	0.425270300949922	1
ENSG00000123685.8	BATF3	1	212699839	1_109	0	0.00522303555741155	4.94455066334892	2.45215100268656e-07	0.206636932642493	1
ENSG00000117697.14	NSL1	1	212792127	1_109	0	0.00835031097819061	9.32175759714293	7.39090894238918e-07	-1.11396715432456	1
ENSG00000203705.10	TATDN3	1	212789657	1_109	0	0.00830382310841527	9.27073262481359	7.30953149526828e-07	1.10955617633753	2
ENSG00000143494.15	VASH2	1	212950961	1_109	0	0.00513923082054613	4.79590038025478	2.34026842956325e-07	0.117842664420948	1
ENSG00000174606.13	ANGEL2	1	213015952	1_109	0	0.0137136726079858	13.9525546679036	1.81679073625263e-06	-1.50534118992257	2
ENSG00000136643.11	RPS6KC1	1	213051377	1_109	0	0.0142228930010755	14.3368382651159	1.93614877436401e-06	1.55129619135281	1
ENSG00000143499.13	SMYD2	1	214280940	1_109	0	0.00517230958797066	4.83332704883445	2.37371236032628e-07	0.0282233419412879	1
ENSG00000152104.11	PTPN14	1	214361311	1_109	0	0.00798868742512149	9.21441029472424	6.98940766548677e-07	1.0830820993316	2
ENSG00000117724.12	CENPF	1	214603593	1_109	0	0.00591414887691066	6.10668333576613	3.42921764483472e-07	0.630474039167016	1
ENSG00000136636.12	KCTD3	1	215567710	1_109	0	0.00643423697951229	6.91166766248668	4.2225742668937e-07	-0.721115568695982	1
ENSG00000196482.16	ESRRG	1	217113145	1_110	0	0.142650217405034	29.1960500520341	3.95452143725756e-05	2.65558267558028	2
ENSG00000092978.10	GPATCH2	1	217631425	1_110	0	0.0115430700925536	4.97592953123519	5.4537214298273e-07	-0.37583404702349	1
ENSG00000162814.10	SPATA17	1	217631425	1_110	0	0.0115430700925536	4.97592953123519	5.4537214298273e-07	0.37583404702349	1
ENSG00000067533.5	RRP15	1	218285209	1_110	0	0.0116876169592559	5.09374657924611	5.65276200704045e-07	0.279778088264724	1
ENSG00000092969.11	TGFB2	1	218348267	1_110	0	0.011457149522803	4.90519818232571	5.33618080611929e-07	-0.176346733582467	1
ENSG00000143353.11	LYPLAL1	1	219173128	1_111	0	0.0207269876763816	4.7146349969002	9.2785830987474e-07	0.01823558272073	1
ENSG00000215817.5	ZC3H11B	1	219613548	1_112	0	0.0151846050747619	5.54327211618182	7.99221385766541e-07	0.531933438097462	1
ENSG00000136628.17	EPRS	1	220043811	1_112	0	0.0348593030513301	13.4498785642412	4.4517878508372e-06	1.6304462526659	1
ENSG00000067704.9	IARS2	1	220093626	1_112	0	0.0151669359922147	5.53222285054553	7.96700182959149e-07	0.488878868417313	2
ENSG00000116141.15	MARK1	1	220528008	1_112	0	0.0209857151639864	8.61440341930494	1.71651015462888e-06	0.988207559133948	1
ENSG00000162817.6	C1orf115	1	220692533	1_112	0	0.0243582461024949	10.0316523872411	2.32014905014432e-06	1.53665606804244	1
ENSG00000117791.15	MARC2	1	220747806	1_112	0	0.0167555386558526	6.4769556817474	1.03044950813501e-06	1.02743883998248	2
ENSG00000186205.12	MARC1	1	220786518	1_112	0	0.0483624505651351	16.5877336696666	7.61715423371957e-06	-1.90345804872292	1
ENSG00000154305.16	MIA3	1	222618304	1_114	0	0.169382214810168	32.8674293165388	5.2860460441254e-05	3.22218095175953	2
ENSG00000162819.11	BROX	1	222712777	1_114	0	0.0177353306010281	11.465804355784	1.9308174372523e-06	1.72550670562168	1
ENSG00000186063.12	AIDA	1	222712777	1_114	0	0.0177353306010281	11.465804355784	1.9308174372523e-06	-1.72550670562168	1
ENSG00000197520.10	FAM177B	1	222736869	1_114	0	0.059828305684522	23.0032024188426	1.30674967815326e-05	-2.36549865956832	1
ENSG00000143502.14	SUSD4	1	223364043	1_114	0	0.0335369576971569	17.3975127571612	5.53998033928353e-06	1.76803055606398	1
ENSG00000203697.11	CAPN8	1	223666090	1_114	0	0.262524217994184	36.9535534117909	9.21134346601409e-05	-3.46892350375123	2
ENSG00000162909.17	CAPN2	1	223701253	1_114	0	0.0214258552545141	13.2505969420584	2.69569657718956e-06	1.96853715049708	1
ENSG00000143756.11	FBXO28	1	224127312	1_114	0	0.0116131553726103	7.15871815913759	7.89374145452739e-07	0.472618074269434	1
ENSG00000143771.11	CNIH4	1	224357044	1_114	0	0.297044327116149	20.1944035227669	5.69573387828508e-05	-3.75203764246074	2
ENSG00000162923.14	WDR26	1	224436689	1_114	0	0.211627483614052	18.9370218024472	3.80523203174798e-05	-3.67352166494241	1
ENSG00000143815.14	LBR	1	225461806	1_115	0	0.0229969478262969	9.43412081220328	2.06000858452706e-06	-1.12200742082836	1
ENSG00000185842.15	DNAH14	1	224895916	1_115	0	0.0677102654839674	19.7847027636933	1.27198339946738e-05	-2.27476090990958	1
ENSG00000143742.12	SRP9	1	225777848	1_115	0	0.0168037602024846	6.45384360585542	1.02972749517778e-06	-0.705127910378549	1
ENSG00000143819.12	EPHX1	1	225809711	1_115	0	0.0211184507492427	8.62395989499209	1.72928343023828e-06	-1.11869631577266	1
ENSG00000196187.11	TMEM63A	1	225878055	1_115	0	0.0712957801866875	20.2853919517134	1.3732342482673e-05	2.16286776169896	1
ENSG00000243709.1	LEFTY1	1	225912195	1_115	0	0.0185305233670443	7.38216603323151	1.29887958542887e-06	-0.738730253324748	2
ENSG00000143811.18	PYCR2	1	225920087	1_115	0	0.0183831349195632	7.30630614368132	1.27530727513746e-06	0.569947118941509	2
ENSG00000143768.12	LEFTY2	1	225941740	1_115	0	0.0222396631906421	9.11571822632204	1.92493688727662e-06	0.970914261117533	1
ENSG00000143751.9	SDE2	1	225999428	1_115	0	0.0221405198610271	9.07325660662797	1.90742910141896e-06	-1.23821638879942	1
ENSG00000163041.9	H3F3A	1	226062051	1_115	0	0.0700688392476679	20.1163369928331	1.33835468106377e-05	2.58188707510879	2
ENSG00000183814.15	LIN9	1	226309688	1_115	0	0.025448432192815	10.3980723326755	2.51253003944319e-06	-1.27272662793282	1
ENSG00000143799.12	PARP1	1	226408138	1_115	0	0.0190941930980911	7.66663141564348	1.38996316548157e-06	-0.790353736187311	1
ENSG00000203685.9	STUM	1	226549501	1_115	0	0.0152202520721457	5.5151328942813	7.97031019031351e-07	-0.614667949846722	1
ENSG00000143772.9	ITPKB	1	226739756	1_116	0	0.178669978668044	30.3880278511739	5.15527097735731e-05	-3.31009835881826	1
ENSG00000163050.16	COQ8A	1	226897945	1_116	0	0.0335322956937739	14.0262748194974	4.46583864799485e-06	-1.66312927248147	1
ENSG00000143776.18	CDC42BPA	1	227318012	1_116	0	0.0680247047811359	20.8267894811112	1.34519854724877e-05	-2.87552865145351	3
ENSG00000181450.17	ZNF678	1	227563411	1_116	0	0.0138123750323554	5.59267197376579	7.33474645688262e-07	0.769420029486386	1
ENSG00000143740.14	SNAP47	1	227730861	1_116	0	0.0172854063283018	7.71937733132656	1.266949370226e-06	-0.965509382072557	1
ENSG00000081692.12	JMJD4	1	227739541	1_116	0	0.0169893297986296	7.55543751214452	1.2188022908407e-06	0.925203017390986	1
ENSG00000143816.7	WNT9A	1	227945621	1_116	0	0.0133825109485317	5.29307795290919	6.72578986082521e-07	-0.447958211525211	1
ENSG00000162910.18	MRPL55	1	228109044	1_116	0	0.0125886220799951	4.71375242250053	5.63433105694379e-07	0.0942460107078903	1
ENSG00000143774.16	GUK1	1	228140298	1_116	0	0.0732844361064458	21.5499665459021	1.4995320329186e-05	-2.09845359294878	1
ENSG00000181873.12	IBA57	1	228163386	1_116	0	0.0157448961496228	6.83398503966977	1.02167136422716e-06	-0.740913317329468	1
ENSG00000168159.11	RNF187	1	228484557	1_116	0	0.073279554486978	21.5492674708028	1.499383504986e-05	2.09745314466296	2
ENSG00000143632.14	ACTA1	1	229433845	1_117	0	0.0205920396879055	4.73046121338328	9.24911648987695e-07	-0.00393029791240893	1
ENSG00000069248.11	NUP133	1	229508410	1_117	0	0.0233051575678803	5.9071408466106	1.30715403070626e-06	-0.45739421367615	1
ENSG00000135744.7	AGT	1	230714337	1_118	0	0.0203175643303228	5.25101766317204	1.01300717039024e-06	-0.45734810899047	1
ENSG00000135773.12	CAPN9	1	230748383	1_118	0	0.0225808006532037	6.25488890080402	1.34108508875018e-06	-0.595659574046951	2
ENSG00000119280.16	C1orf198	1	230865121	1_118	0	0.0350055288134834	10.4340466545038	3.4680616875127e-06	1.31713082844325	2
ENSG00000173409.13	ARV1	1	230979465	1_118	0	0.0212030494300541	5.65637971063625	1.13876543990368e-06	-0.458009174981037	1
ENSG00000116906.11	GNPAT	1	231240905	1_118	0	0.0194020451399085	4.81305457252621	8.86677510748367e-07	0.578515330943555	2
ENSG00000116903.7	EXOC8	1	231332860	1_118	0	0.0239330853411087	6.8082362799205	1.54714388717759e-06	-1.4188875941756	1
ENSG00000010072.15	SPRTN	1	231359570	1_118	0	0.0428017209273356	12.3587244676668	5.02264262218147e-06	-2.20078904045755	1
ENSG00000162946.21	DISC1	1	231627073	1_118	0	0.0201165657539156	5.15647950687011	9.84928113510234e-07	0.0042226335779866	2
ENSG00000212916.4	MAP10	1	232794311	1_119	0	0.0531313517756781	16.0933710148023	8.1188643597862e-06	-1.72779958242043	1
ENSG00000135778.11	NTPCR	1	232950261	1_119	0	0.0165829280060446	4.97944219173072	7.84041962207139e-07	-0.162664061114758	1
ENSG00000135749.18	PCNX2	1	233296553	1_120	0	0.0290341040808066	6.89647748793102	1.90122339178041e-06	0.72558426804252	1
ENSG00000135750.14	KCNK1	1	233614738	1_120	0	0.0293725187880901	7.00697959945436	1.95420194015019e-06	0.727831903527276	1
ENSG00000059588.9	TARBP1	1	234478952	1_121	0	0.0239572392562758	6.15912160355491	1.40104777782394e-06	-0.664938111277828	1
ENSG00000173726.10	TOMM20	1	235136177	1_121	0	0.0253556761718198	6.69909208958026	1.61282980752195e-06	-0.625714848564633	1
ENSG00000188739.14	RBM34	1	235160983	1_121	0	0.027406935106517	7.44004666297287	1.93612560133648e-06	-0.814057667009549	1
ENSG00000162885.12	B3GALNT2	1	235504390	1_121	0	0.0272001863290776	7.36788183107379	1.90288230554922e-06	0.810596609637488	1
ENSG00000116962.14	NID1	1	236065637	1_122	0	0.0241906105407441	7.46342554651647	1.71428265534496e-06	-0.855207835632045	2
ENSG00000077585.13	GPR137B	1	236135156	1_122	0	0.0191016671784445	5.21827047366931	9.46444727730636e-07	0.329657548208875	2
ENSG00000086619.13	ERO1B	1	236261292	1_122	0	0.0424985997727916	12.8442759657373	5.18300521885296e-06	1.74282973302501	1
ENSG00000119285.10	HEATR1	1	236604526	1_122	0	0.0184806591427287	4.90445165616901	8.6060786702796e-07	0.391691700574501	1
ENSG00000077522.12	ACTN2	1	236698621	1_122	0	0.0458643379737335	13.5756654825836	5.91198949763157e-06	-1.61676188339207	1
ENSG00000133019.11	CHRM3	1	239386955	1_124	0	0.011239367466804	5.05268212890892	5.39214105278878e-07	0.406214243354806	1
ENSG00000155816.19	FMN2	1	240356377	1_125	0	0.0143642771124329	4.9807881683244	6.79327574471019e-07	-0.399032327176193	1
ENSG00000180875.4	GREM2	1	240326285	1_125	0	0.017621052175377	6.74388941104719	1.12833919346204e-06	0.47261102186186	1
ENSG00000162843.17	WDR64	1	241770219	1_127	0	0.0220657072384577	6.67410738090208	1.39832601782236e-06	-0.719069499860567	1
ENSG00000117009.11	KMO	1	241531649	1_127	0	0.0185006334605838	4.9999086963081	8.78306444546816e-07	0.238828033515225	1
ENSG00000203668.2	CHML	1	241640356	1_127	0	0.157158032837284	25.7225788250026	3.83838459488348e-05	2.69874898349015	1
ENSG00000054277.13	OPN3	1	241627815	1_127	0	0.0961885215114043	20.8405073063901	1.9033950372674e-05	2.42168457348873	2
ENSG00000174371.16	EXO1	1	241847755	1_127	0	0.0311016869281512	9.94326931704315	2.93636842079196e-06	1.10112376531596	1
ENSG00000143702.15	CEP170	1	243254880	1_128	2	0.279829918532714	23.3266857279216	6.19790023251726e-05	-4.49684108417326	1
ENSG00000054282.15	SDCCAG8	1	243256404	1_128	0	0.00809872382196164	6.45871314657857	4.96660912848826e-07	0.00671558094917786	1
ENSG00000117020.16	AKT3	1	243851261	1_128	0	0.0105736737882146	7.20050450925686	7.22913327175319e-07	-0.617994628977552	1
ENSG00000203666.12	EFCAB2	1	245040099	1_129	0	0.0245318922925084	5.49507855757589	1.2799775471745e-06	-0.501828849616135	1
ENSG00000185420.18	SMYD3	1	246507596	1_130	0	0.0349262939084575	17.490667948802	5.80037799269922e-06	-1.76715178515595	1
ENSG00000162852.13	CNST	1	246566688	1_130	0	0.0495846693267276	20.8500633231571	9.81639886173376e-06	-2.09096197674519	1
ENSG00000143653.9	SCCPDH	1	246723418	1_130	0	0.00994370390782873	5.55670443054162	5.24641785455724e-07	0.494405223084204	3
ENSG00000277462.1	ZNF670	1	247077561	1_130	0	0.00910949419721197	4.72786024653764	4.08936890949921e-07	-0.0115615871264067	2
ENSG00000188295.14	ZNF669	1	247104366	1_130	0	0.00913861264504434	4.75804483813827	4.12863221135023e-07	0.119658383887012	1
ENSG00000162714.12	ZNF496	1	247330860	1_131	0	0.0214467564545415	4.96266532995278	1.01058769343222e-06	0.302683674005877	1
ENSG00000162711.16	NLRP3	1	247409271	1_131	0	0.0900897707067011	18.7579775476709	1.60457081998435e-05	-1.99962075558669	1
ENSG00000162722.8	TRIM58	1	247683459	1_131	0	0.0657514674311002	15.6925250047907	9.79705792708009e-06	1.96475413801056	1
ENSG00000238243.3	OR2W3	1	247879635	1_131	0	0.0458501081507761	12.216919592045	5.31862629906188e-06	1.39691658100627	1
ENSG00000175137.10	SH3BP5L	1	248826839	1_131	0	0.0285462330760741	7.68452373613123	2.08287477591889e-06	0.896481081825138	2
ENSG00000184731.5	FAM110C	2	47208	2_1	0	0.0215868784078799	4.72126952821972	9.67711798899595e-07	-0.21416603418321	1
ENSG00000143727.15	ACP1	2	264227	2_1	0	0.0218629027978567	4.8420575633959	1.00515993325121e-06	-0.136161215497683	2
ENSG00000035115.21	SH3YL1	2	266895	2_1	0	0.0275178171656222	7.03149246615169	1.83721039219328e-06	-0.969231864216973	1
ENSG00000172554.11	SNTG2	2	1092878	2_1	0	0.0327636216517074	8.69596876677936	2.70524915560325e-06	1.10398410448807	1
ENSG00000032389.12	TSSC1	2	3375593	2_2	0	0.014991101193502	8.07332246390865	1.14916722710484e-06	0.737266262328851	1
ENSG00000171853.15	TRAPPC12	2	3379970	2_2	0	0.0108851283321975	5.04169882171089	5.21084132689682e-07	0.307365741205964	2
ENSG00000182551.13	ADI1	2	3519553	2_2	0	0.016442740808843	8.94978977134267	1.39728321373195e-06	0.980684071459002	2
ENSG00000171865.9	RNASEH1	2	3486145	2_2	0	0.0226390824883258	11.986961862647	2.57670880944265e-06	-1.3095545595896	1
ENSG00000118004.17	COLEC11	2	3594575	2_2	0	0.014159910948481	7.5326000613333	1.01275134430014e-06	0.857531664187258	3
ENSG00000214866.8	DCDC2C	2	3703501	2_2	0	0.0109862528275647	5.12922255223575	5.35055126072548e-07	-0.27641093396488	1
ENSG00000151692.14	RNF144A	2	6916540	2_5	0	0.054657173545226	14.8890023949303	7.72698672415913e-06	2.08711353789847	1
ENSG00000115738.9	ID2	2	8678930	2_6	0	0.0154122922289752	5.89010724788653	8.61961432655691e-07	0.665289327329481	1
ENSG00000134313.15	KIDINS220	2	8837975	2_6	0	0.0140013148290389	4.89535323995251	6.50804059248473e-07	0.292530644489779	1
ENSG00000143797.11	MBOAT2	2	9004209	2_6	0	0.0206732687917331	8.55944148625283	1.68016516219845e-06	1.15680546039975	1
ENSG00000151693.9	ASAP2	2	9394269	2_6	0	0.0163259008572134	6.3450200953889	9.83575162976375e-07	-0.66504888969442	1
ENSG00000151694.12	ADAM17	2	9555759	2_6	0	0.0182431690874278	7.38017745610849	1.27839329674899e-06	0.912159680713153	2
ENSG00000134308.13	YWHAQ	2	9631491	2_6	0	0.0141371347189377	4.98302623617717	6.68885785989458e-07	0.205036717996577	1
ENSG00000115750.16	TAF1B	2	9842495	2_6	0	0.0184195878093453	7.46133681615761	1.3049502332015e-06	0.898477721600099	2
ENSG00000172059.10	KLF11	2	10042369	2_6	0	0.0209396907046233	8.69045568136438	1.72786659497908e-06	0.950333678897963	1
ENSG00000205795.4	CYS1	2	10080534	2_6	0	0.0142772646711891	5.07047834424135	6.87371212235956e-07	-0.268976706858029	1
ENSG00000171848.13	RRM2	2	10122793	2_6	0	0.0431644015610545	15.5657010154309	6.37957584847199e-06	-1.63075349500646	1
ENSG00000115761.15	NOL10	2	10689644	2_7	0	0.0117199348646602	6.88951857576824	7.66675297260395e-07	-0.730545715985512	1
ENSG00000143882.10	ATP6V1C2	2	10722013	2_7	0	0.0103872662727758	5.74698271057925	5.66811368235491e-07	-0.410298469414473	1
ENSG00000162976.12	PQLC3	2	11156148	2_7	0	0.00931573705506694	4.71696127187376	4.17231346091932e-07	-0.0542974511058199	1
ENSG00000134318.13	ROCK2	2	11347918	2_7	0	0.0143998769598999	8.84021737377639	1.20870167000085e-06	1.02648546139255	1
ENSG00000169016.16	E2F6	2	11466649	2_7	0	0.0729285376694953	24.3556138940969	1.68652965812048e-05	2.48817000589976	1
ENSG00000134324.11	LPIN1	2	11784824	2_7	0	0.0295476817189355	15.6715162810073	4.39675055664102e-06	-1.64938529780247	1
ENSG00000162981.13	FAM84A	2	14406711	2_9	0	0.0161956679636345	9.86754609572694	1.51741867660088e-06	-1.66245141268299	1
ENSG00000151779.12	NBAS	2	15561827	2_9	0	0.0245910452513755	13.3564619766644	3.11864411464736e-06	2.41213387164249	1
ENSG00000079785.14	DDX1	2	15591481	2_9	0	0.0113125845248343	5.56959033620687	5.98249695655448e-07	0.820339858776736	1
ENSG00000163032.11	VSNL1	2	17538936	2_10	0	0.0134450695550119	6.71194102724135	8.5685745988718e-07	1.07761426697497	1
ENSG00000178295.14	GEN1	2	17753453	2_10	0	0.0313801642365372	14.767408255373	4.40004269357185e-06	-1.65697605525346	3
ENSG00000163029.15	SMC6	2	17800093	2_10	0	0.0490136967516756	19.0381050305741	8.86009900202348e-06	2.22069030830983	1
ENSG00000170745.11	KCNS3	2	17877126	2_10	0	0.0744590454731602	23.0789656995381	1.63166577080405e-05	-2.62530422641953	1
ENSG00000143867.6	OSR1	2	19359082	2_11	0	0.0455514956054757	10.8868730315847	4.70872357104771e-06	1.26432831765748	1
ENSG00000183891.5	TTC32	2	19902364	2_12	0	0.0297765882482439	7.60769401482018	2.15092550369291e-06	-0.867170344649474	2
ENSG00000118965.14	WDR35	2	19989254	2_12	0	0.027013256419599	6.67927468395248	1.71318254936995e-06	0.722112165704635	1
ENSG00000132031.12	MATN3	2	20009334	2_12	0	0.0219676446196386	4.71158112966241	9.82760210533994e-07	-0.0295337894757737	2
ENSG00000118960.12	HS1BP3	2	20637959	2_12	0	0.024016611308176	5.55975576885627	1.26784114082123e-06	0.490266252698902	1
ENSG00000118961.14	LDAH	2	20683801	2_12	0	0.0224266131461355	4.90819028266602	1.04515927682801e-06	-0.179463323828594	1
ENSG00000084674.14	APOB	2	21044589	2_13	0	0.0334789539187447	14.7937818326557	4.70271311892974e-06	-1.76533820168537	1
ENSG00000119778.14	ATAD2B	2	23926569	2_14	0	0.0787484133301117	20.0868327863112	1.5019333929141e-05	3.00409153597504	2
ENSG00000205639.9	MFSD2B	2	24009668	2_14	0	0.020506528440597	7.18203902373423	1.39841895499044e-06	-0.707893499885262	1
ENSG00000163026.11	WDCP	2	24049787	2_14	0	0.0165944200162631	5.17251832667594	8.15007326902134e-07	-0.322061935247517	1
ENSG00000119782.13	FKBP1B	2	24049775	2_14	0	0.0194986630284379	6.70344994574028	1.24108235648218e-06	-0.973736605958806	2
ENSG00000219626.8	FAM228B	2	24119662	2_14	0	0.0181456347754437	6.02042804012096	1.03728221584036e-06	-0.71753259751796	1
ENSG00000115129.13	TP53I3	2	24083717	2_14	0	0.0244812280058593	8.86639297775672	2.06099800677958e-06	-1.04603740823994	2
ENSG00000176732.6	PFN4	2	24123824	2_14	0	0.0160380934803394	4.84905609809924	7.38426622160746e-07	0.195956507830153	1
ENSG00000186453.12	FAM228A	2	24175586	2_14	0	0.0231322872744572	8.3274637903024	1.82906326235701e-06	1.2994391017668	2
ENSG00000198399.14	ITSN2	2	24360902	2_14	0	0.0331989366927827	11.770798983495	3.71045794903551e-06	-1.83565025901251	2
ENSG00000084676.15	NCOA1	2	24492054	2_15	0	0.0128227022389327	5.47878805258395	6.67054708867487e-07	-0.0289114575568444	3
ENSG00000138092.10	CENPO	2	24791738	2_15	0	0.0119756455839217	5.2859552905052	6.01062754054826e-07	-0.740784825429323	1
ENSG00000138031.14	ADCY3	2	24921004	2_15	0	0.0229317579853963	10.8510881044928	2.36269703460417e-06	-1.30435832541875	2
ENSG00000115137.11	DNAJC27	2	24971717	2_15	0	0.0262482608073548	13.6407619397248	3.39966840430824e-06	2.10533308062103	2
ENSG00000084710.13	EFR3B	2	25046325	2_15	0	0.0127848911055835	6.22873759741206	7.56126511215243e-07	-0.500032428136176	1
ENSG00000119772.16	DNMT3A	2	25343038	2_15	0	0.0226650930635129	10.7774002901942	2.31936402666194e-06	1.08441742466551	1
ENSG00000138101.18	DTNB	2	25673259	2_15	0	0.0171708930394212	8.53823762457981	1.3920618032703e-06	0.993834610094872	1
ENSG00000143970.16	ASXL2	2	25878534	2_15	0	0.0714714241624543	21.3045493152463	1.44577990533422e-05	2.22188636865583	1
ENSG00000084731.14	KIF3C	2	25983137	2_15	0	0.0115832290128219	4.71615361664685	5.18698488399597e-07	0.205810623419592	1
ENSG00000157833.12	GAREM2	2	26165399	2_15	0	0.0118941650875701	4.92419143868898	5.56117148963767e-07	0.0174086077378051	2
ENSG00000138029.13	HADHB	2	26241540	2_15	0	0.0137138588881659	6.17750908184293	8.04397043513523e-07	-0.442207345433463	1
ENSG00000084754.10	HADHA	2	26244785	2_15	0	0.0184550786986889	9.31709208971121	1.63265223189343e-06	-1.29439291523896	2
ENSG00000157856.10	DRC1	2	26401975	2_15	0	0.0116223926440171	4.74053245146826	5.23142572899875e-07	0.194985336444678	1
ENSG00000157884.10	CIB4	2	26641739	2_15	0	0.0124865468596742	5.45348714534566	6.46567754695204e-07	-0.486267011421703	1
ENSG00000115163.14	CENPA	2	26536792	2_15	0	0.0144450675408859	7.06578032065824	9.6911899163458e-07	1.02217620464324	1
ENSG00000157851.16	DPYSL5	2	26847964	2_16	0	0.0153607757751491	6.1221793300265	8.92928311815545e-07	0.95642644378448	1
ENSG00000171303.6	KCNK3	2	26686605	2_16	0	0.0413119194985913	17.3073116044392	6.7889464644185e-06	-1.91885558681338	1
ENSG00000228474.5	OST4	2	27071114	2_16	0	0.0208066869794979	12.1329350831864	2.39698990123652e-06	3.07941099733785	1
ENSG00000138080.13	EMILIN1	2	27078189	2_16	0	0.119464198706764	30.5522464795749	3.46559908503197e-05	-4.06944992608648	2
ENSG00000138030.12	KHK	2	27086538	2_16	0	0.130694795896614	28.3224362896218	3.51468412822782e-05	-4.2367582700443	1
ENSG00000138073.13	PREB	2	27134751	2_16	0	0.0131743148190916	4.86911767548432	6.09081915228488e-07	0.0297603825961417	1
ENSG00000138085.16	ATRAID	2	27209632	2_16	0	0.0274661385553164	11.6944210637221	3.04981664350255e-06	2.23529862001165	2
ENSG00000138074.14	SLC5A6	2	27215949	2_16	0	0.0576151918604129	18.8515067561943	1.03128921800263e-05	-2.93847061740901	1
ENSG00000084774.13	CAD	2	27217016	2_16	0	0.109869004244049	25.5176847104745	2.66203555873965e-05	-3.41599632258609	2
ENSG00000115194.10	SLC30A3	2	27275976	2_16	0	0.0347302055596599	15.1968618436494	5.01139535209267e-06	2.88907508225856	2
ENSG00000163794.6	UCN	2	27302395	2_16	0	0.0173560193422704	8.36024928724489	1.37773835750417e-06	-2.01018380949652	2
ENSG00000115207.13	GTF3C2	2	27356305	2_16	0	0.014634305383483	5.63112516920264	7.82464587048072e-07	-0.800226759246745	1
ENSG00000163795.13	ZNF513	2	27380806	2_16	0	0.0328164174877149	15.4268153305388	4.80689732422607e-06	-2.93585086051659	2
ENSG00000138002.14	IFT172	2	27490767	2_16	0	0.038848515270713	17.2422217082025	6.36011615613783e-06	3.09904192964092	1
ENSG00000243943.9	ZNF512	2	27585287	2_16	0	0.0142673335137691	12.6033424657527	1.70736332200709e-06	3.50351291593425	1
ENSG00000198522.13	GPN1	2	27628084	2_16	0	0.0192816264044547	11.9287065656042	2.18390838685074e-06	-2.87332954571884	2
ENSG00000176714.9	CCDC121	2	27629397	2_16	0	0.0554029706472912	18.6905169366202	9.83222394293728e-06	-2.20227867540983	1
ENSG00000158019.20	BRE	2	27889824	2_16	0	0.0131135663473693	5.09684244843226	6.34628283955303e-07	-0.834857006409238	1
ENSG00000171174.13	RBKS	2	27891044	2_16	0	0.0174570657961313	6.94252327776528	1.15076326602406e-06	0.065916062611275	1
ENSG00000213639.9	PPP1CB	2	28643166	2_17	0	0.0139349663012605	4.91607037217164	6.50461221926328e-07	-0.0829782840396943	1
ENSG00000163806.15	SPDYA	2	28782736	2_17	1	0.41336980697371	23.8385741000636	9.35656466536753e-05	-4.35951602048894	1
ENSG00000171103.10	TRMT61B	2	28869984	2_17	1	0.0282596648644338	15.4999199845206	4.15904730614038e-06	-3.44560708102298	2
ENSG00000189350.12	TOGARAM2	2	28978931	2_17	0	0.0136669582251737	5.33766675520083	6.92660974982702e-07	0.840948564070534	1
ENSG00000179270.6	C2orf71	2	29057287	2_18	0	0.137251908635847	24.6336446237105	3.2102914423569e-05	-2.59497199324753	3
ENSG00000115295.19	CLIP4	2	29099518	2_18	0	0.0194333563985786	5.73880543338601	1.05892868540126e-06	0.708596678450665	1
ENSG00000171094.16	ALK	2	29919355	2_18	0	0.242135658279097	30.4469463753719	7.00002981749467e-05	3.49173593597166	1
ENSG00000119801.12	YPEL5	2	30057177	2_18	0	0.0233327395553673	7.47695189453085	1.65648579751893e-06	-0.976201184312399	2
ENSG00000172954.13	LCLAT1	2	30448107	2_19	0	0.0270798793938217	5.61777052311368	1.44446864000537e-06	-0.440442789041041	1
ENSG00000158089.14	GALNT14	2	31239507	2_19	0	0.0293036812367963	6.4222247960962	1.78691988317146e-06	0.714302912133779	1
ENSG00000013016.15	EHD3	2	31234492	2_19	0	0.031983164402082	7.26568462390421	2.20645650145282e-06	0.799423355975158	1
ENSG00000162959.13	MEMO1	2	32011261	2_20	0	0.0353597910877369	9.77833598539624	3.28300876990933e-06	1.25341098509258	1
ENSG00000162961.13	DPY30	2	32130145	2_20	0	0.0430799177719542	11.6690778185564	4.77319084010278e-06	1.90306746839107	1
ENSG00000021574.11	SPAST	2	32064971	2_20	0	0.034223560565302	9.46606471688474	3.07604055482798e-06	1.32234751613908	1
ENSG00000115760.13	BIRC6	2	32356560	2_20	0	0.0277967883186834	7.48136753034678	1.97457214887598e-06	0.891515290444169	1
ENSG00000018699.11	TTC27	2	32678481	2_20	0	0.0210002635733628	4.81313939582939	9.5973334024339e-07	-0.26637427292208	1
ENSG00000049323.15	LTBP1	2	32947291	2_20	0	0.0739015380532189	16.8766250028608	1.18423113319549e-05	1.89056704880261	1
ENSG00000152689.17	RASGRP3	2	33436636	2_21	0	0.00941751135763713	5.03633094792419	4.5034755600083e-07	0.248038532015074	2
ENSG00000150938.9	CRIM1	2	36478436	2_23	0	0.0098425872452319	7.06731090626371	6.60481818721202e-07	-0.528515150372821	1
ENSG00000205221.12	VIT	2	36715123	2_23	0	0.00902038806563043	6.24218039144989	5.34636904484959e-07	0.549339005124899	1
ENSG00000115808.11	STRN	2	36965723	2_23	0	0.011033653272299	8.1486384331312	8.53693111457675e-07	1.72116521733713	2
ENSG00000152133.14	GPATCH11	2	37097965	2_23	0	0.00899580159584568	6.2165423917603	5.30989783023221e-07	1.0653948759189	1
ENSG00000218739.9	CEBPZOS	2	37195255	2_23	0	0.00986419771022329	7.08810938527955	6.63879986024106e-07	1.05284667839032	2
ENSG00000115816.14	CEBPZ	2	37231568	2_23	0	0.0635033688210209	24.8440994082927	1.4980193392876e-05	3.4264398696915	1
ENSG00000003509.15	NDUFAF7	2	37231568	2_23	0	0.0635033688210208	24.8440994082927	1.4980193392876e-05	-3.4264398696915	1
ENSG00000115825.9	PRKD3	2	37262480	2_23	0	0.0136907993262632	10.191682314758	1.32486637961581e-06	1.59144310570923	2
ENSG00000163171.7	CDC42EP3	2	37835600	2_23	0	0.018460733023644	13.0266711328995	2.28338838537826e-06	-1.47488273231192	1
ENSG00000138061.11	CYP1B1	2	38087878	2_24	0	0.0218963814347011	7.67531717140261	1.59575449987032e-06	-1.05758015638467	2
ENSG00000152147.10	GEMIN6	2	38751622	2_24	0	0.104658983790817	22.6626276207273	2.25208186332348e-05	-2.57326927341626	1
ENSG00000143891.16	GALM	2	38848214	2_25	0	0.021761654094974	9.53570786804212	1.97034482400971e-06	1.40411951284943	1
ENSG00000163214.20	DHX57	2	38875912	2_25	0	0.164282947828435	28.1566530834177	4.39208679383055e-05	-2.56689695677145	1
ENSG00000188010.12	MORN2	2	38882417	2_25	0	0.0696512141535289	20.9255117924682	1.38389193027725e-05	-2.44154966368118	1
ENSG00000214694.10	ARHGEF33	2	38882417	2_25	0	0.0696512141535289	20.9255117924681	1.38389193027725e-05	2.44154966368118	1
ENSG00000115904.12	SOS1	2	39124428	2_25	0	0.056754300388821	18.3655126381143	9.89690101462454e-06	2.06656484152929	1
ENSG00000138050.14	THUMPD2	2	39779302	2_25	0	0.136938054936667	17.1322600217603	2.22759486891991e-05	3.46198841177402	1
ENSG00000143924.18	EML4	2	42168854	2_26	0	0.00641609073092564	4.73679024717665	2.88570576722394e-07	-0.120262210646077	3
ENSG00000115944.14	COX7A2L	2	42425044	2_26	0	0.00786862038032454	6.66530894881332	4.97985015247081e-07	0.660795430538393	2
ENSG00000057935.13	MTA3	2	42494666	2_26	0	0.00883319617646239	7.7585955880695	6.50726341966743e-07	-0.877298482762746	2
ENSG00000162882.14	HAAO	2	42764883	2_26	0	0.0104931902411746	9.38764166364707	9.35322640884042e-07	-1.14112403805532	2
ENSG00000152527.13	PLEKHH2	2	43709835	2_27	0	0.0270927135183663	4.75437467798377	1.22304744782078e-06	0.183494525846977	2
ENSG00000223658.7	C1GALT1C1L	2	43676123	2_27	0	0.0309711723542511	6.03007958162028	1.77328314278862e-06	0.76384546420337	1
ENSG00000138036.18	DYNC2LI1	2	43771587	2_27	0	0.0301059658044091	5.75974590786246	1.64646796695904e-06	0.486700592101861	2
ENSG00000138095.18	LRPPRC	2	43995992	2_27	0	0.0378495023790195	7.94664964698566	2.85589106058621e-06	-1.12629736069373	1
ENSG00000143919.14	CAMKMT	2	44361802	2_28	0	0.0160836775496183	7.23314781015583	1.10461285864975e-06	-0.794237755385989	2
ENSG00000068784.12	SRBD1	2	45612533	2_28	0	0.0184172264267798	8.51872417380367	1.48969095478669e-06	1.06656600816588	1
ENSG00000250565.6	ATP6V1E2	2	46539307	2_29	0	0.0626164218404162	15.0241553866282	8.93255522783449e-06	1.86195097026829	3
ENSG00000119729.11	RHOQ	2	46542063	2_29	0	0.0397570397015652	10.6539703398283	4.02182268728851e-06	1.30025781974956	2
ENSG00000151665.12	PIGF	2	46612338	2_29	0	0.111529078510959	20.6619525477119	2.18804812841439e-05	2.20311464856906	1
ENSG00000068724.15	TTC7A	2	46916091	2_29	0	0.0541711663609445	13.6255818906302	7.00842841073702e-06	-1.60911835727893	1
ENSG00000180398.11	MCFD2	2	46941458	2_29	0	0.0217333158751019	4.89331720247887	1.00977998479408e-06	0.156162233563656	1
ENSG00000239605.9	C2orf61	2	47131922	2_30	0	0.0953706108919498	23.5694874257127	2.1343326062025e-05	3.04350266590544	1
ENSG00000119888.10	EPCAM	2	47440576	2_30	0	0.0132900118661853	5.70488797746942	7.19896208775579e-07	-0.432130947532064	1
ENSG00000095002.13	MSH2	2	47403074	2_30	0	0.0603435909313551	19.680665726089	1.12763444219588e-05	-1.96597889944224	1
ENSG00000116062.14	MSH6	2	47694698	2_30	0	0.0325151366906309	15.1544884947464	4.67868991894332e-06	-1.81261371760785	1
ENSG00000170820.11	FSHR	2	48595242	2_31	0	0.0313022261314274	15.7626576776094	4.68491877036033e-06	-2.7608444298341	1
ENSG00000243244.5	STON1	2	48595242	2_31	0	0.0313022261314274	15.7626576776093	4.6849187703603e-06	2.7608444298341	1
ENSG00000242441.7	GTF2A1L	2	48595242	2_31	0	0.0313022261314274	15.7626576776093	4.6849187703603e-06	-2.7608444298341	1
ENSG00000138039.14	LHCGR	2	48595242	2_31	0	0.0198353913569801	10.1784613539211	1.91699200864926e-06	-1.91371431885097	2
ENSG00000068781.21	STON1-GTF2A1L	2	48595242	2_31	0	0.0259521362312466	13.8702519864669	3.41786464910564e-06	-2.63258316399197	2
ENSG00000170802.15	FOXN2	2	48327816	2_31	1	0.512358857925304	26.6126220001847	0.000129467067494754	-5.13183288624279	1
ENSG00000162869.15	PPP1R21	2	48441151	2_31	0	0.0129838018709419	5.93672211050948	7.31890309782707e-07	-0.68638714036351	1
ENSG00000179915.22	NRXN1	2	51019299	2_33	0	0.0190496512300903	5.23786370156854	9.4741142734984e-07	0.141811406186822	2
ENSG00000143942.4	CHAC2	2	53767465	2_35	0	0.0134060549748349	5.18736782218879	6.60306293311234e-07	-0.409898885595126	1
ENSG00000068912.13	ERLEC1	2	53787421	2_35	0	0.0134872436814382	6.2039057207625	7.94485161440517e-07	1.18840924140963	1
ENSG00000115239.21	ASB3	2	53787421	2_35	0	0.0134872436814382	6.20390572076249	7.94485161440515e-07	-1.18840924140963	1
ENSG00000119737.5	GPR75	2	53860333	2_35	0	0.0137263285314003	6.44396919199202	8.39856797275913e-07	-1.23664087850832	1
ENSG00000068878.14	PSME4	2	53970692	2_35	0	0.0128817829802378	4.9669501584711	6.07523633330318e-07	0.511213516513974	1
ENSG00000170634.12	ACYP2	2	53973998	2_35	0	0.0131296054477286	8.61383022214726	1.07385434788463e-06	-2.21450158815798	1
ENSG00000177994.15	C2orf73	2	54324169	2_35	0	0.0142449990408025	5.60131773411688	7.57617555875776e-07	0.617026699320622	2
ENSG00000115306.15	SPTBN1	2	54456045	2_35	0	0.0160804864511899	7.27080762328685	1.11014378810339e-06	1.14872750534094	2
ENSG00000115310.17	RTN4	2	55114980	2_36	0	0.00856178556435061	6.06307161272694	4.92895032278143e-07	0.807698580435767	1
ENSG00000162994.15	CLHC1	2	55232881	2_36	0	0.00873185719202685	6.26123472840274	5.19115512012873e-07	0.768021548476462	1
ENSG00000085760.14	MTIF2	2	55269694	2_36	0	0.0106566376551449	7.5736363455423	7.66340969884351e-07	0.628025133922844	1
ENSG00000275052.4	PPP4R3B	2	55619798	2_36	0	0.0117748362256025	8.448130504561	9.44523757607649e-07	-0.632272294765334	1
ENSG00000115380.19	EFEMP1	2	55923714	2_36	0	0.00763916831810885	4.76879377014989	3.45901159199034e-07	0.0860699233814579	2
ENSG00000028116.16	VRK2	2	57907888	2_38	0	0.0116978780518102	17.8377613052632	1.98127534197637e-06	4.49531471454041	1
ENSG00000162928.8	PEX13	2	61017528	2_40	0	0.0126775126199776	4.8318033757457	5.81621833620715e-07	0.446036604943991	1
ENSG00000162927.13	PUS10	2	61017315	2_40	0	0.0144166031938641	6.45812963130056	8.84030196822918e-07	-1.03829902604087	1
ENSG00000162929.13	KIAA1841	2	61065721	2_40	0	0.0138668331739368	5.74198325150897	7.56025787009002e-07	0.691407860913781	1
ENSG00000237651.6	C2orf74	2	61144588	2_40	0	0.0129021803925069	4.91042273655144	6.01560606453351e-07	-0.144884675356268	1
ENSG00000173209.22	AHSA2	2	61173681	2_40	0	0.0150350743873066	6.53135510787709	9.32408609134687e-07	1.27159169440115	2
ENSG00000115464.14	USP34	2	61470194	2_40	0	0.248277781107485	33.5459103941681	7.90814884245293e-05	-3.48014141408633	1
ENSG00000082898.16	XPO1	2	61538854	2_40	0	0.0132182536300037	5.2457894092497	6.58388641077972e-07	0.501009521599992	1
ENSG00000170264.12	FAM161A	2	61877999	2_40	0	0.0140487616681854	5.76785464466891	7.69395689622759e-07	-0.629121362379566	1
ENSG00000115484.14	CCT4	2	61890135	2_40	0	0.023832673964568	10.8326380308846	2.45134478784493e-06	-1.27323153696883	1
ENSG00000170340.10	B3GNT2	2	62348308	2_41	0	0.0255234023326695	10.7144145847436	2.59659615835311e-06	1.48451965270419	1
ENSG00000186889.9	TMEM17	2	62512000	2_41	0	0.159044992370754	28.1035745217942	4.24403501339721e-05	-3.17296316373129	1
ENSG00000143951.15	WDPCP	2	63584750	2_41	0	0.0146182680460504	5.42091186004733	7.52429239296089e-07	0.408594537114103	1
ENSG00000169764.15	UGP2	2	63842598	2_41	0	0.0145828654266261	5.22791937228326	7.23884280628747e-07	-0.773432591662759	1
ENSG00000143952.19	VPS54	2	64018703	2_41	0	0.0311383444625781	12.3305346066027	3.6456487398938e-06	-1.38314756318675	2
ENSG00000197329.11	PELI1	2	64144184	2_41	0	0.0226594580615859	9.33445207878831	2.00833309982327e-06	0.919598751625986	1
ENSG00000119844.15	AFTPH	2	64524123	2_42	0	0.032167921490841	6.8713553345155	2.0987601258699e-06	-0.888928858182432	2
ENSG00000115902.10	SLC1A4	2	64988123	2_42	0	0.0269657577191886	5.18901641994757	1.32860251411152e-06	0.290761821670928	1
ENSG00000011523.13	CEP68	2	65056838	2_42	0	0.0283863598488786	5.67828379226054	1.53046779326575e-06	0.558393336920783	1
ENSG00000138069.16	RAB1A	2	65129770	2_42	0	0.0537531445134432	11.7937514801103	6.01940055513781e-06	1.34256950300686	1
ENSG00000143971.7	ETAA1	2	67394715	2_44	0	0.0761824473193833	17.053381240972	1.23356721358904e-05	-2.08445625609971	2
ENSG00000243667.6	WDR92	2	68157965	2_45	0	0.0296792567909473	5.98962552407299	1.68791312036475e-06	-0.698778730335278	1
ENSG00000115946.7	PNO1	2	68157965	2_45	0	0.0296792567909473	5.98962552407299	1.68791312036475e-06	0.698778730335278	1
ENSG00000119865.8	CNRIP1	2	68320518	2_45	0	0.0266916699294699	4.97834054615951	1.26170476703495e-06	0.326018987670431	1
ENSG00000204923.3	FBXO48	2	68467123	2_45	0	0.0525015866335472	11.453473062813	5.70961761771279e-06	-1.39330220522687	1
ENSG00000169621.9	APLF	2	68472328	2_45	0	0.0346207702741364	7.45994901542683	2.45227958297596e-06	0.873666433648431	1
ENSG00000163219.11	ARHGAP25	2	68679529	2_45	0	0.0259761703559538	4.71954075818691	1.16405167907224e-06	0.0549570593474243	1
ENSG00000169604.19	ANTXR1	2	69012709	2_46	0	0.0263526910873433	5.04532477041588	1.26244217617208e-06	0.367599862441093	1
ENSG00000198380.12	GFPT1	2	69386794	2_46	0	0.0547321358428985	12.0425651138353	6.25833484976342e-06	-1.77102080138586	1
ENSG00000169599.12	NFU1	2	69423598	2_46	0	0.0419705803297541	9.49137949381381	3.78243705240598e-06	1.19567310436821	1
ENSG00000196975.15	ANXA4	2	69645260	2_46	0	0.0362632224574955	8.09183898808201	2.78619188851909e-06	-0.899000968440406	1
ENSG00000087338.4	GMCL1	2	69829233	2_46	0	0.0346215484876168	7.64892029500731	2.5144558847634e-06	-1.29130310429351	2
ENSG00000124380.10	SNRNP27	2	69893476	2_46	0	0.089741254807708	16.8405953943936	1.43498372775954e-05	-2.54098536699437	2
ENSG00000244617.2	ASPRV1	2	69964228	2_46	0	0.0927036065311604	17.1608026777651	1.51053789399573e-05	-2.14443073897658	1
ENSG00000115998.7	C2orf42	2	70248695	2_46	0	0.0479127477201171	10.7620755574834	4.89603497151998e-06	1.28698321127175	1
ENSG00000116001.15	TIA1	2	70249066	2_46	0	0.0450129168721633	10.1624353276264	4.34342521336507e-06	-1.22765984280365	1
ENSG00000116005.11	PCYOX1	2	70255319	2_46	0	0.0268980564838782	5.24044446120116	1.33840151843004e-06	0.666045022327233	1
ENSG00000035141.7	FAM136A	2	70301695	2_46	0	0.0257099239165268	4.81015779402722	1.17424173371055e-06	-0.456946794957992	1
ENSG00000163235.15	TGFA	2	70549252	2_47	0	0.0152256409423961	8.99219974954436	1.29998675125683e-06	1.07382295064596	2
ENSG00000075340.22	ADD2	2	70767997	2_47	0	0.0138146557796409	8.00138835388358	1.04954923059809e-06	-0.976333627733428	1
ENSG00000152672.7	CLEC4F	2	70887870	2_47	0	0.00991011741787939	4.98984228502981	4.69529642998775e-07	0.237364731062391	2
ENSG00000116031.8	CD207	2	70931523	2_47	0	0.010067789485974	5.12833808184043	4.90239353395176e-07	0.267622154866493	1
ENSG00000116035.2	VAX2	2	70900566	2_47	0	0.014056054158417	8.23064800758363	1.09848681282841e-06	-0.887296383263217	1
ENSG00000116039.11	ATP6V1B1	2	70939601	2_47	0	0.0118833070330999	6.68124630572677	7.53862599125654e-07	-0.65828615469627	1
ENSG00000144031.11	ANKRD53	2	70979137	2_47	0	0.00977278257342373	4.83675360465198	4.48817308907188e-07	0.187959084737334	1
ENSG00000144043.11	TEX261	2	70992614	2_47	0	0.00963449335350608	4.71309013839433	4.31153607292535e-07	0.0197273243117862	2
ENSG00000124357.12	NAGK	2	71078326	2_47	0	0.0458860356787705	19.2967114051357	8.40739083555512e-06	2.19897812087769	1
ENSG00000124370.10	MCEE	2	71126820	2_47	0	0.0229624731507136	12.8459736158615	2.80080636025176e-06	-1.6282256699572	2
ENSG00000144036.15	EXOC6B	2	72821809	2_47	0	0.0114881968856143	7.27650495500739	7.93728722177338e-07	0.611471897012944	2
ENSG00000135625.7	EGR4	2	73294038	2_48	0	0.0508761235914142	22.3586441935645	1.08008236514959e-05	-2.34811944450665	1
ENSG00000115297.10	TLX2	2	74513834	2_48	0	0.0114909585013662	6.69298847604095	7.30253639722638e-07	0.670086497453614	1
ENSG00000135624.15	CCT7	2	73233389	2_48	0	0.0537500667830474	26.1372705763135	1.33394105376425e-05	-3.92142960668498	1
ENSG00000116127.17	ALMS1	2	73369090	2_48	0	0.00906687182672139	5.08331019324074	4.37624356497276e-07	0.808286725896743	1
ENSG00000144034.14	TPRKB	2	73737087	2_48	0	0.00912796015758932	8.76527014566021	7.59690049754966e-07	-2.08930612310953	2
ENSG00000124356.15	STAMBP	2	73828835	2_48	0	0.0098533725619312	5.83929875505041	5.46314838241637e-07	0.861509837638798	1
ENSG00000163017.13	ACTG2	2	73892213	2_48	0	0.0138147102243241	7.94739065932125	1.04247041339584e-06	0.436421566981121	1
ENSG00000114956.19	DGUOK	2	73963398	2_48	0	0.0139763327044241	8.88973964824369	1.1797219751568e-06	1.07333384640499	1
ENSG00000114978.17	MOB1A	2	74178740	2_48	0	0.0180286663728906	10.8305998139311	1.85401612890156e-06	-1.22606990889234	1
ENSG00000188687.17	SLC4A5	2	74361478	2_48	0	0.00947357118045067	5.15866337663758	4.64032403715985e-07	-0.422240871817304	1
ENSG00000204843.12	DCTN1	2	74372241	2_48	0	0.00944230300463944	5.12682137518887	4.59646032731305e-07	0.41068896481697	1
ENSG00000284308.1	C2orf81	2	74421241	2_48	0	0.0107102188442761	6.11215077847099	6.21569650455163e-07	0.572363745822563	1
ENSG00000005448.16	WDR54	2	74421241	2_48	0	0.0107102188442761	6.11215077847099	6.21569650455163e-07	-0.572363745822563	1
ENSG00000114993.16	RTKN	2	74442009	2_48	0	0.0222494486793849	13.3631358846757	2.82309202664064e-06	-1.51317332972331	2
ENSG00000239779.6	WBP1	2	74458316	2_48	0	0.012063999310659	7.27428764364824	8.33257383529004e-07	0.628004582005425	1
ENSG00000115275.11	MOGS	2	74465064	2_48	0	0.0119376309905378	7.20564492069732	8.16748610039382e-07	0.811768288816879	2
ENSG00000135637.13	CCDC142	2	74483364	2_48	0	0.0140205017008338	8.48273389540385	1.12926740925796e-06	-0.938272064085466	1
ENSG00000115282.19	TTC31	2	74483364	2_48	0	0.0140205017008338	8.48273389540385	1.12926740925796e-06	0.938272064085466	1
ENSG00000179528.15	LBX2	2	74499633	2_48	0	0.0111403710270168	6.42293478475168	6.7940785605942e-07	0.623969290437526	1
ENSG00000115289.13	PCGF1	2	74508487	2_48	0	0.0148664812784405	8.99559450883111	1.26980038886021e-06	0.977346777284318	1
ENSG00000115307.16	AUP1	2	74534295	2_48	0	0.0149951281792374	9.13320106203618	1.30038094734024e-06	1.03190157753187	1
ENSG00000115325.13	DOK1	2	74548714	2_48	0	0.00905307418378776	4.7175213082981	4.05515394971631e-07	0.0683786104533622	1
ENSG00000159399.9	HK2	2	74880240	2_48	0	0.0223334327178591	13.2767711797055	2.81543397949414e-06	1.41410995130659	1
ENSG00000115350.11	POLE4	2	74958729	2_48	0	0.0093704569092683	5.08800223771121	4.5269475040101e-07	-0.361642770657937	2
ENSG00000115353.10	TACR1	2	75168548	2_48	0	0.0481015642956297	20.3235202571039	9.28229852789282e-06	-2.14152764245925	1
ENSG00000115363.13	EVA1A	2	75569824	2_49	0	0.0758657085676183	14.5216054836313	1.04606229662081e-05	-0.952447775862888	1
ENSG00000115364.13	MRPL19	2	75656150	2_49	0	0.0236732049891888	5.29259574231488	1.18966087404554e-06	-0.226242382435083	1
ENSG00000005436.13	GCFC2	2	75710675	2_49	0	0.0261636237326695	6.05954065058746	1.5053413621108e-06	0.102323691369795	1
ENSG00000143954.12	REG3G	2	79025824	2_51	0	0.0931281506511503	25.7933900440785	2.28079788244063e-05	3.04419161959785	1
ENSG00000163541.11	SUCLG1	2	84459875	2_54	0	0.0073363299523237	9.01194517962096	6.27761667995522e-07	1.10152855157308	1
ENSG00000115423.18	DNAH6	2	84516948	2_54	0	0.00889191836352021	10.8358404083687	9.14861735993353e-07	1.22326877370377	1
ENSG00000186854.10	TRABD2A	2	84904611	2_54	0	0.0046754660411078	4.76726818010833	2.11637141656225e-07	0.182674313865826	2
ENSG00000152291.13	TGOLN2	2	85326957	2_54	0	0.00575574676303514	6.74103031246429	3.68404863370821e-07	-0.740486901024352	2
ENSG00000115459.17	ELMOD3	2	85355541	2_54	0	0.00552305974416467	6.33219137126581	3.32071167843912e-07	-0.572723434117776	1
ENSG00000042493.15	CAPG	2	85414064	2_54	0	0.00486431628995321	5.13545966665891	2.37191174470904e-07	0.29248944881083	2
ENSG00000168906.12	MAT2A	2	85538082	2_54	0	0.00496837265478001	5.33778392952045	2.51809754387223e-07	0.344466349592192	2
ENSG00000115486.11	GGCX	2	85560000	2_54	0	0.00940156395813407	11.3375006658597	1.01207996387576e-06	1.4269806846131	2
ENSG00000118640.10	VAMP8	2	85561147	2_54	0	0.00598984165414607	7.09706275717826	4.03637385110191e-07	0.925823217393614	1
ENSG00000168899.4	VAMP5	2	85584469	2_54	0	0.0999075590626989	33.9860442542384	3.22400987830933e-05	-2.92594264923591	1
ENSG00000168894.9	RNF181	2	85596916	2_54	0	0.00479490074041256	5.00640001601729	2.27930564040361e-07	-0.292455770662174	1
ENSG00000168883.19	USP39	2	85600891	2_54	0	0.00473025029409246	4.87728263595625	2.19058163116505e-07	-0.384546899439657	1
ENSG00000168887.10	C2orf68	2	85614435	2_54	0	0.151911725348093	37.8443331351189	5.45870405932881e-05	3.1965765280898	1
ENSG00000168878.16	SFTPB	2	85689364	2_54	0	0.00930040990534242	11.2420496907651	9.92761639039323e-07	-1.25406871859984	1
ENSG00000115523.16	GNLY	2	85685839	2_54	0	0.00466531501637391	4.74746401619128	2.10300377565392e-07	-0.00879000296987994	2
ENSG00000115525.17	ST3GAL5	2	85904899	2_54	0	0.0112397645429451	13.0937784460242	1.39739633026455e-06	1.53949225969933	2
ENSG00000068654.15	POLR1A	2	86105686	2_54	0	0.00711252876405499	8.72906403050827	5.89507197252776e-07	-1.09668852599997	1
ENSG00000132300.18	PTCD3	2	86105686	2_54	0	0.00711252876405499	8.72906403050827	5.89507197252776e-07	1.09668852599997	1
ENSG00000132305.20	IMMT	2	86195484	2_54	0	0.00465184594732249	4.72583938556429	2.08738076999509e-07	0.111946101791481	3
ENSG00000132313.14	MRPL35	2	86197203	2_54	0	0.00465511698628485	4.72555472056123	2.08872273014139e-07	-0.0311332270634114	3
ENSG00000068615.17	REEP1	2	86338344	2_54	0	0.0195677620925561	18.1945419535792	3.38049021373999e-06	1.93652882303042	1
ENSG00000115561.15	CHMP3	2	86563844	2_54	0	0.00690768871821723	8.35729511881519	5.48145551634589e-07	-1.03481901403105	1
ENSG00000239305.6	RNF103	2	86623855	2_54	0	0.00544627276751286	6.165295663846	3.18823770653351e-07	-0.546708015421951	1
ENSG00000153563.15	CD8A	2	86807953	2_54	0	0.00660934316286421	8.25198632147198	5.17862182854496e-07	1.50500982153485	1
ENSG00000172116.21	CD8B	2	86861841	2_54	0	0.00485545151130096	5.08852351864973	2.34595028474889e-07	-0.122561861473597	1
ENSG00000172086.7	KRCC1	2	88056216	2_55	0	0.025322751373169	7.30829575969533	1.75721297863945e-06	-0.778992707546161	1
ENSG00000115593.14	SMYD1	2	88067820	2_55	0	0.0494726179473319	13.7129440256606	6.44158871906658e-06	-1.48718861912106	1
ENSG00000163586.9	FABP1	2	88129052	2_55	0	0.019423861541212	4.78663846810925	8.82802586949934e-07	0.184830464997486	1
ENSG00000144115.16	THNSL2	2	88161470	2_55	0	0.0953821014855083	20.0827170025187	1.8188075649357e-05	2.13342227276817	3
ENSG00000172071.11	EIF2AK3	2	88633362	2_55	0	0.022004601939416	5.97204740158365	1.24776890783315e-06	-0.838259214522765	1
ENSG00000275111.4	ZNF2	2	95164907	2_57	0	0.0168402851132651	6.66617493647616	1.06591737922445e-06	-0.814714624116132	1
ENSG00000233757.6	AC092835.2	2	95207631	2_57	0	0.0443276872206597	15.8924917465507	6.68905033610603e-06	1.8004254934224	1
ENSG00000155066.15	PROM2	2	95283239	2_57	0	0.0235437629750507	9.84952198112925	2.20185353824853e-06	1.40449843109086	1
ENSG00000174501.14	ANKRD36C	2	95991827	2_57	0	0.0207022180906404	8.62705901141841	1.6958094260735e-06	-2.02681704208799	1
ENSG00000186281.12	GPAT2	2	96025125	2_57	0	0.0137264343360937	4.72797291209643	6.16211945923027e-07	-0.738039150215777	2
ENSG00000274286.1	ADRA2B	2	96116114	2_57	0	0.0138044795389702	4.78169527377103	6.2675719789934e-07	0.129605254952028	1
ENSG00000158050.4	DUSP2	2	96145593	2_57	0	0.0236393063304508	9.88819116981676	2.21946846804304e-06	0.721096549421983	2
ENSG00000084090.13	STARD7	2	96208677	2_57	0	0.159629806163719	28.4382887649429	4.3103728927398e-05	3.32802111238288	2
ENSG00000135956.8	TMEM127	2	96266108	2_57	0	0.147916166781447	27.6706080618102	3.88625902221346e-05	-3.55818555113168	1
ENSG00000144021.2	CIAO1	2	96275963	2_57	0	0.104097252670479	24.1761933572147	2.38959656328105e-05	-3.2421477069296	1
ENSG00000198885.9	ITPRIPL1	2	96325607	2_57	0	0.0137034900394106	4.71214395078781	6.13122331357315e-07	-0.147032010950189	2
ENSG00000114988.11	LMAN2L	2	96734587	2_57	0	0.0216036712793758	9.03204108929451	1.85272457390887e-06	-1.22535296320115	2
ENSG00000158158.11	CNNM4	2	96757889	2_57	0	0.143037164258418	27.3343453488715	3.71240172198756e-05	-2.92157766799383	1
ENSG00000163126.14	ANKRD23	2	96856083	2_57	0	0.0399049998669295	14.8852031604844	5.6400048437907e-06	-2.19649490595399	1
ENSG00000144199.11	FAHD2B	2	97095539	2_57	0	0.028185745530362	11.5634003564618	3.09465675300452e-06	-2.06788095015412	1
ENSG00000115073.7	ACTR1B	2	97658891	2_57	0	0.0154357168883639	5.84068320888856	8.56027767779721e-07	-0.955748699607553	2
ENSG00000228486.10	LINC01125	2	97663592	2_57	0	0.0207086969222893	8.62804251836183	1.69653352271578e-06	-0.527079695451043	1
ENSG00000115085.13	ZAP70	2	97713755	2_57	0	0.105267535332471	24.2815707758407	2.4269935904344e-05	-2.3116974667566	1
ENSG00000075568.16	TMEM131	2	97995531	2_57	0	0.0139961079024391	4.91217356984972	6.5279735011229e-07	0.247603676295274	2
ENSG00000185674.9	LYG2	2	99254906	2_58	0	0.0099420522870105	4.74351153834272	4.47788979454993e-07	-0.0168986238960401	2
ENSG00000040933.15	INPP4A	2	98409213	2_58	0	0.0105057953679066	5.26537207469588	5.25237106217786e-07	0.27673950098232	1
ENSG00000115446.11	UNC50	2	98608705	2_58	0	0.0353900878243698	16.8053397087051	5.64711111309978e-06	1.81048389682253	1
ENSG00000071073.12	MGAT4A	2	98709464	2_58	0	0.0101010052136521	4.89357963745573	4.69341170847928e-07	-0.126856700658258	2
ENSG00000273045.5	C2orf15	2	99141233	2_58	0	0.00994519487392454	4.74650246335536	4.48212954743082e-07	0.146332634871427	1
ENSG00000158411.11	MITD1	2	99179774	2_58	0	0.0110952904775182	5.78205678248511	6.09141832917227e-07	-0.574364070223063	2
ENSG00000144214.9	LYG1	2	99306625	2_58	0	0.0102005335167562	4.9863493883771	4.82950911168057e-07	-0.0443653899384327	1
ENSG00000115514.11	TXNDC9	2	99340840	2_58	0	0.0100486266170414	4.84439241214446	4.62214346418164e-07	0.343012715712542	2
ENSG00000135945.9	REV1	2	99489284	2_58	0	0.011356265530643	6.00212523647367	6.47199224572897e-07	0.758150482925007	1
ENSG00000115539.13	PDCL3	2	100562880	2_58	0	0.017117615390308	9.89075326908709	1.60757050438353e-06	-1.22735822900469	2
ENSG00000175874.9	CREG2	2	101387171	2_59	0	0.0263634509251161	8.02316700700721	2.0083781466914e-06	0.866326395103109	2
ENSG00000204634.12	TBC1D8	2	101250727	2_59	0	0.0330782596865733	10.1871498923984	3.19957832095939e-06	1.54103413981972	1
ENSG00000158435.7	CNOT11	2	101252764	2_59	0	0.0664300254226375	16.888572525896	1.06525788777543e-05	1.93783083401852	1
ENSG00000163162.8	RNF149	2	101284542	2_59	0	0.145539648105101	24.604551705247	3.40011944488636e-05	2.72751376403292	1
ENSG00000196460.12	RFX8	2	101474758	2_59	0	0.0244584138317959	7.30907779975236	1.69741591708099e-06	-0.674781302860524	1
ENSG00000115590.13	IL1R2	2	101991888	2_59	0	0.0423878753174826	12.5601833777323	5.05516138722758e-06	1.35469611400558	1
ENSG00000115598.9	IL1RL2	2	102186984	2_60	0	0.017000161138675	5.21623410137632	8.41991115103297e-07	0.540782121953091	1
ENSG00000115602.16	IL1RL1	2	102310626	2_60	0	0.0163595553868514	4.85188514263843	7.5366683493453e-07	-0.259550536533227	1
ENSG00000115604.10	IL18R1	2	102311266	2_60	0	0.0164442789767165	4.90085932552279	7.652167528299e-07	0.235564351561913	1
ENSG00000115607.9	IL18RAP	2	102418289	2_60	0	0.0170414152475282	5.23925364088858	8.47759137863483e-07	0.680738872463361	1
ENSG00000135953.10	MFSD9	2	102740305	2_60	0	0.297465335295879	33.3938144181537	9.43191306586191e-05	-3.53339559082751	1
ENSG00000170417.15	TMEM182	2	102738292	2_60	0	0.0702150105254451	18.7845533785799	1.25235725440359e-05	2.62304179566153	1
ENSG00000135973.2	GPR45	2	105240850	2_62	0	0.0690718666987751	15.5693905515161	1.02110452985766e-05	-1.89301148095851	1
ENSG00000198914.3	POU3F3	2	104783703	2_62	0	0.0391812941377558	10.1091372377266	3.76088683406736e-06	-1.11392245213365	2
ENSG00000135972.8	MRPS9	2	105038372	2_62	0	0.0273286334996199	6.66845196323168	1.7303754316734e-06	-0.756358471038623	2
ENSG00000135966.12	TGFBRAP1	2	105330291	2_62	0	0.024058345664239	5.45485882942797	1.24608214424889e-06	0.374702272916247	1
ENSG00000135974.9	C2orf49	2	105337683	2_62	0	0.209338356451789	26.6130550418071	5.2898205459778e-05	3.08167848929823	1
ENSG00000071051.13	NCK2	2	105744677	2_63	0	0.0540520885689684	11.4671075726586	5.88523437728813e-06	1.53798032203309	1
ENSG00000119147.9	C2orf40	2	106062918	2_63	0	0.0270693117620782	4.84545916793079	1.2454019716206e-06	-0.0552339509341639	2
ENSG00000115652.14	UXS1	2	106193777	2_63	0	0.0408286136709672	8.77150653953163	3.40044865849047e-06	-1.21776548151784	1
ENSG00000144057.15	ST6GAL2	2	106886868	2_64	0	0.0243727543257957	7.65455201002126	1.77142098800085e-06	-1.10806546077672	1
ENSG00000115665.8	SLC5A7	2	108028702	2_65	0	0.0610333727117424	19.1884725474602	1.11200098440739e-05	-1.90542985278407	1
ENSG00000198203.9	SULT1C2	2	108287884	2_65	0	0.0570974179343788	18.645268805763	1.0108402224705e-05	-1.95471835576401	3
ENSG00000198075.9	SULT1C4	2	108457061	2_65	0	0.013410522356559	4.9453277918901	6.29706497594473e-07	0.222759707674392	1
ENSG00000135968.20	GCC2	2	108450343	2_65	0	0.0377282952050089	14.7611534095403	5.28791995102034e-06	1.97522953838314	1
ENSG00000169756.16	LIMS1	2	108558159	2_65	0	0.0151262829805239	6.05140825912186	8.69132662585282e-07	0.693740547299612	1
ENSG00000153201.15	RANBP2	2	108719562	2_65	0	0.0212513676672473	9.12987920845553	1.84225317435239e-06	1.07676146695739	1
ENSG00000163006.11	CCDC138	2	108786656	2_65	0	0.0177447760160078	7.47120870384353	1.2588059497764e-06	-0.986204218950588	1
ENSG00000186522.14	SEPT10	2	109574715	2_65	0	0.0133852608196797	6.27164013047738	7.97086337697352e-07	1.16905012243938	2
ENSG00000198142.4	SOWAHC	2	109614275	2_65	0	0.0175053319608581	13.8425398657598	2.30082469788201e-06	3.13705395743188	1
ENSG00000115008.5	IL1A	2	112784348	2_66	0	0.0263099825118078	12.11468050218	3.02642503796592e-06	-1.49343590866786	1
ENSG00000144061.12	NPHP1	2	110205149	2_66	0	0.0244040552753342	11.398722191925	2.64128683074039e-06	1.3183370288194	1
ENSG00000175701.10	LINC00116	2	110692685	2_66	0	0.0161035319782149	7.44963294340106	1.13907786256881e-06	0.817471843185174	1
ENSG00000169679.14	BUB1	2	110678318	2_66	0	0.0185861602013204	8.81020095632977	1.55479411287882e-06	0.970439048715674	1
ENSG00000153208.16	MERTK	2	111898486	2_66	0	0.0177774232340047	8.38786286395972	1.41585092919921e-06	0.978746098613606	2
ENSG00000153214.9	TMEM87B	2	112054279	2_66	0	0.0128099238275904	5.28088928119021	6.42319351240863e-07	-0.0831300430736018	2
ENSG00000144152.12	FBLN7	2	112127596	2_66	0	0.0258373351291149	11.942041128144	2.92970355260763e-06	-1.6633497599923	1
ENSG00000144161.12	ZC3H8	2	112251023	2_66	0	0.0224744568048019	10.61514809892	2.26523184475353e-06	1.71900496392684	2
ENSG00000169629.11	RGPD8	2	112434543	2_66	0	0.0363266462742821	15.1933270916799	5.24053456188802e-06	-2.10096574482749	2
ENSG00000114999.7	TTL	2	112485744	2_66	0	0.0218135171068146	10.3313297268722	2.13983020692825e-06	1.32226455709042	1
ENSG00000125630.15	POLR1B	2	112541009	2_66	0	0.0127165062730535	5.21156650175451	6.2926487506406e-07	0.376437380826693	2
ENSG00000125611.15	CHCHD5	2	112586470	2_66	0	0.0621974010125821	20.3618191733724	1.20250311672452e-05	-2.61604103852743	1
ENSG00000169607.12	CKAP2L	2	112765001	2_66	0	0.0135960106032396	5.84509258938348	7.54571306160153e-07	0.506837849764176	1
ENSG00000125618.16	PAX8	2	113232816	2_67	0	0.0111054873278773	5.54709255119567	5.8492533122416e-07	0.439197933361338	2
ENSG00000144134.18	RABL2A	2	113627581	2_67	0	0.0140033012324224	7.74289772333399	1.02951185202609e-06	-1.04346718884873	2
ENSG00000115084.13	SLC35F5	2	113756721	2_67	0	0.0177861026537981	10.0105968684265	1.69058948639001e-06	1.47767756913508	2
ENSG00000088205.12	DDX18	2	117815316	2_69	0	0.00820739327895081	5.66185603144306	4.41226372878832e-07	-0.40316805782153	1
ENSG00000125633.10	CCDC93	2	118013446	2_69	0	0.00815495142295308	5.60125317193115	4.33714536211857e-07	0.591996338595494	2
ENSG00000125629.14	INSIG2	2	118088243	2_69	0	0.120411678104688	31.4175497923838	3.59201645724238e-05	-2.92783051885044	3
ENSG00000115107.19	STEAP3	2	119224189	2_69	0	0.0171320239594559	12.6304356757605	2.0545863633519e-06	1.48190364073736	2
ENSG00000186132.14	C2orf76	2	119322371	2_69	0	0.00950509012280121	7.05002008212777	6.36273725746623e-07	-0.771974803567899	1
ENSG00000155368.16	DBI	2	119366701	2_69	0	0.0093087284281913	6.85256746542125	6.05676993215458e-07	-0.733273155746367	1
ENSG00000171227.6	TMEM37	2	119429768	2_69	0	0.0076881271010798	5.04400832662673	3.68208445982749e-07	0.303786023961557	2
ENSG00000144120.12	TMEM177	2	119679105	2_69	0	0.00778413231313302	5.16131526807292	3.81476679736353e-07	-0.20196370242914	1
ENSG00000088179.8	PTPN4	2	119724424	2_69	0	0.0101163085124569	7.6395994164741	7.33820853117584e-07	0.873444349225231	1
ENSG00000115109.13	EPB41L5	2	120013281	2_69	0	0.00898665235547158	6.51953611906936	5.56303809614849e-07	-0.763956157263605	1
ENSG00000226479.3	TMEM185B	2	120223118	2_69	0	0.0151157253267923	11.4428371285671	1.64232878515202e-06	-1.30109928540756	1
ENSG00000144118.13	RALB	2	120247403	2_69	0	0.0116342047952235	8.96272674254495	9.90089048846297e-07	1.14396593690904	1
ENSG00000074047.21	GLI2	2	120735869	2_70	0	0.0230335378973027	6.14487199906621	1.34391217137209e-06	0.502618796638213	2
ENSG00000115112.7	TFCP2L1	2	121285630	2_70	0	0.0222551905421795	5.8179568830545	1.22941699423235e-06	0.610331126626383	1
ENSG00000074054.17	CLASP1	2	121649921	2_70	0	0.0277993482459067	7.93533687393423	2.09458205821495e-06	-1.29274726413444	1
ENSG00000155052.14	CNTNAP5	2	124025249	2_72	0	0.02642175735467	8.20628706626244	2.05876037949404e-06	0.37263656850469	1
ENSG00000136717.14	BIN1	2	127101837	2_74	0	0.0164911974016827	4.76573442845742	7.46241546779153e-07	-0.000524525648502067	3
ENSG00000186684.12	CYP27C1	2	127176615	2_74	0	0.0174310696092084	5.29159593959634	8.75806387957503e-07	-0.149073241354589	1
ENSG00000163161.12	ERCC3	2	127296171	2_75	0	0.0271606418978015	4.89274324862321	1.26179805231528e-06	0.19109127102653	2
ENSG00000169967.16	MAP3K2	2	127388145	2_75	0	0.0266806582198875	4.72287976112658	1.19646727739078e-06	-0.0412734921385174	2
ENSG00000115718.17	PROC	2	127418654	2_75	0	0.0270102854554507	4.83985516299706	1.2412490696328e-06	0.168871291824758	1
ENSG00000163166.14	IWS1	2	127526497	2_75	0	0.0914014935914065	16.5817630837359	1.43906826205616e-05	-2.02536862677209	1
ENSG00000169994.18	MYO7B	2	127672100	2_75	0	0.0280200653695324	5.18960934049796	1.38070598533099e-06	-0.480737120957359	1
ENSG00000144230.16	GPR17	2	127648067	2_75	0	0.0273101701638793	4.94505490258914	1.28230967982145e-06	0.262488921996762	3
ENSG00000072163.19	LIMS2	2	127648067	2_75	0	0.0266939030589946	4.72760858221538	1.19825979599431e-06	-0.140760483688978	3
ENSG00000136709.11	WDR33	2	127811674	2_75	0	0.0360679894600935	7.59993431350113	2.60273030931808e-06	1.02107642032553	1
ENSG00000136715.17	SAP130	2	128028089	2_75	0	0.0572847367329679	12.0424222058352	6.55013374436009e-06	1.43696192064449	1
ENSG00000222014.5	RAB6C	2	129979360	2_78	0	0.0398577109911659	10.8157632531429	4.09323729934714e-06	-1.24404192711978	1
ENSG00000136699.19	SMPD4	2	130183461	2_78	0	0.0223176597989314	5.28316238137765	1.11954101568676e-06	-0.347650672065167	1
ENSG00000136710.9	CCDC115	2	130350236	2_78	0	0.0891535988753953	18.597719814858	1.57433074343497e-05	-2.0346675734182	1
ENSG00000136718.9	IMP4	2	130342923	2_78	0	0.0422166333790881	11.3667340530208	4.55634596397553e-06	-1.45823176226156	1
ENSG00000072135.12	PTPN18	2	130356437	2_78	0	0.0575193285793243	14.3414524254775	7.83257101697514e-06	1.6814916837418	1
ENSG00000075886.10	TUBA3D	2	131475744	2_78	0	0.0323849663902189	8.83028358171251	2.71528548785451e-06	1.41939464592644	2
ENSG00000173272.15	MZT2A	2	131491799	2_78	0	0.0210173859934859	4.71250986709838	9.40434103143979e-07	0.164317157294246	2
ENSG00000163040.14	CCDC74A	2	131527737	2_78	0	0.0495328593010963	12.9014479394929	6.06777194370687e-06	2.15745739555917	1
ENSG00000183840.6	GPR39	2	132417191	2_79	0	0.0153010660685504	7.38712424294612	1.07323416792864e-06	-0.867604053329158	1
ENSG00000150551.10	LYPD1	2	132630166	2_79	0	0.0136025571842647	6.37389029186721	8.23232564056983e-07	-0.765459323088883	2
ENSG00000176771.16	NCKAP5	2	133568910	2_79	0	0.0114986770256572	4.72704192829639	5.16101031354754e-07	0.0668594558620709	1
ENSG00000152127.8	MGAT5	2	134073697	2_79	0	0.0135232178595358	6.03522768562139	7.74945392283941e-07	-0.358346213687723	1
ENSG00000152128.13	TMEM163	2	134719225	2_80	0	0.034586040971511	9.76987645048604	3.20839122660049e-06	-1.8175450446888	1
ENSG00000082258.12	CCNT2	2	134916341	2_80	0	0.0904123080625999	19.0450200478478	1.6349571959441e-05	2.85949436416667	2
ENSG00000115839.17	RAB3GAP1	2	135052002	2_80	0	0.0299844690339297	8.40677712544533	2.3934441253448e-06	1.57685144358472	1
ENSG00000076003.4	MCM6	2	135876201	2_80	0	0.0221576216334983	5.52616290290967	1.16263721954222e-06	1.23009430646057	2
ENSG00000144229.11	THSD7B	2	136765308	2_81	0	0.0386590307715891	10.8344402389111	3.97699309319402e-06	-1.7946925028093	1
ENSG00000150540.13	HNMT	2	137960025	2_82	0	0.0242607557673532	11.2848926439993	2.59955586221603e-06	-1.7394447026563	2
ENSG00000144228.8	SPOPL	2	138501652	2_82	0	0.0232842872968977	8.75716479035712	1.93608253940402e-06	0.342632070362974	1
ENSG00000168702.17	LRP1B	2	141692552	2_84	0	0.025290376295841	7.18820387929354	1.72612830663854e-06	-0.841944928943211	1
ENSG00000115919.14	KYNU	2	142877388	2_85	0	0.0331083406374225	11.8899396196957	3.73778623869871e-06	1.63644441181554	2
ENSG00000075884.13	ARHGAP15	2	143413917	2_85	0	0.0257621345281222	9.4975212385624	2.32321559307566e-06	1.10142546576597	1
ENSG00000121989.14	ACVR2A	2	147844091	2_89	0	0.0208970412776109	22.3335860821777	4.43139700940337e-06	2.35459520730966	2
ENSG00000115947.13	ORC4	2	148018368	2_89	0	0.0481270980143178	28.0216121714051	1.28050179028505e-05	2.62773387014336	1
ENSG00000204406.12	MBD5	2	148020703	2_89	0	0.0078814727442571	12.9697504852546	9.70591303949462e-07	-1.70137011904618	1
ENSG00000150556.16	LYPD6B	2	149037889	2_89	0	0.0211140888457252	22.1140590181599	4.43341315681117e-06	2.39908558977786	1
ENSG00000187123.14	LYPD6	2	149332418	2_89	0	0.00402357888474492	5.68201761737225	2.1707634125228e-07	-0.636573096076579	3
ENSG00000184898.6	RBM43	2	151261761	2_90	0	0.01977923955681	5.33279306576319	1.00152482533494e-06	-0.7975646497169	1
ENSG00000123609.10	NMI	2	151289140	2_90	0	0.0507155774881913	14.3255730797607	6.89843817381028e-06	-1.91337885562997	1
ENSG00000080345.17	RIF1	2	151402755	2_90	0	0.0758654120086977	18.2202004561843	1.31248505904924e-05	-2.36621295113397	2
ENSG00000183091.19	NEB	2	151734675	2_91	0	0.0299650504899898	9.6099608982869	2.73422362297038e-06	1.23250140327742	1
ENSG00000182389.19	CACNB4	2	152099291	2_91	0	0.130497076216343	23.8785288202335	2.95873278583732e-05	2.34265870887476	2
ENSG00000115145.9	STAM2	2	152175694	2_91	0	0.192756705377813	27.8165512737965	5.09108298534915e-05	-3.87854457624449	2
ENSG00000157827.19	FMNL2	2	152335141	2_91	0	0.019332962636908	5.43966632311121	9.98545982471712e-07	-0.451163594250428	2
ENSG00000177917.10	ARL6IP6	2	152717752	2_91	0	0.185881123322103	27.4531192630275	4.84534139207658e-05	3.50819047109872	1
ENSG00000177519.3	RPRM	2	153402274	2_92	0	0.0207706010624006	5.21299731024146	1.02809669259189e-06	-0.1446791625228	1
ENSG00000144278.14	GALNT13	2	153872211	2_92	0	0.0208239245899124	5.23735209137013	1.03555161512288e-06	0.57175054467873	1
ENSG00000115159.15	GPD2	2	156434411	2_93	0	0.0277078392859718	12.6791424044371	3.33572266873747e-06	1.71587177569407	2
ENSG00000115170.13	ACVR1	2	157876051	2_95	0	0.0277899158366463	8.82601807577345	2.32889249224694e-06	1.03435637445977	1
ENSG00000153237.17	CCDC148	2	158457154	2_95	0	0.0516420895320369	14.7579974523935	7.23650112753829e-06	1.86023371744334	1
ENSG00000144283.21	PKP4	2	158457154	2_95	0	0.0222218270924665	6.69759945407968	1.41317625670025e-06	-0.953585127404178	2
ENSG00000163331.11	DAPL1	2	158812246	2_96	0	0.0107605109841503	4.82298736781465	4.92772446759221e-07	-0.07919193608279	1
ENSG00000115183.14	TANC1	2	158968845	2_96	0	0.01650545404874	8.82473447536854	1.38301381886788e-06	-0.933123088034756	2
ENSG00000196151.10	WDSUB1	2	159286471	2_96	0	0.0111707902683974	5.21532598359425	5.53175266754541e-07	0.510614089590694	1
ENSG00000136536.14	MARCH7	2	159712247	2_96	0	0.0230249217945442	13.1084767164422	2.86581259843223e-06	2.45974001346381	2
ENSG00000241399.6	CD302	2	159789899	2_96	0	0.0644633131464465	17.3401125195808	1.06135808061714e-05	3.20250375126375	2
ENSG00000153246.12	PLA2R1	2	160058624	2_96	0	0.134805146982633	28.6388585618364	3.66572241957044e-05	-2.73856594268722	3
ENSG00000115221.10	ITGB6	2	160270221	2_96	0	0.045014284490897	18.0103764970588	7.69786941858723e-06	-1.84400348404669	2
ENSG00000153250.19	RBMS1	2	160494127	2_96	0	0.0188950213571296	9.98511885784444	1.79142249256963e-06	-1.13993335621639	1
ENSG00000197635.9	DPP4	2	162074215	2_97	0	0.0507544352362802	11.5251469885381	5.55415338705983e-06	-1.6675912508955	2
ENSG00000115267.5	IFIH1	2	162294461	2_97	0	0.0248930875779955	4.71156340826917	1.11363072363056e-06	0.00357858391925403	1
ENSG00000182263.13	FIGN	2	163614686	2_99	0	0.17931372041227	28.5246515270041	4.85658803696485e-05	2.72149242802661	2
ENSG00000082438.15	COBLL1	2	164845067	2_100	0	0.0127951982743458	6.01980337800345	7.31352454415492e-07	-0.587531281468756	1
ENSG00000169507.9	SLC38A11	2	164917183	2_100	0	0.0113621775162773	4.95510307651626	5.34578711776045e-07	0.469878051738029	2
ENSG00000123607.14	TTC21B	2	165954060	2_100	0	0.0880031238398924	17.7636584205456	1.48432122888093e-05	3.17278832872021	2
ENSG00000169432.14	SCN9A	2	166383760	2_101	0	0.0135242171238358	4.97308415999473	6.3860944904838e-07	-0.277351640748884	1
ENSG00000136546.13	SCN7A	2	166494973	2_101	0	0.0209392463650459	9.12070127130132	1.81337103763617e-06	-1.1325950655703	1
ENSG00000198648.10	STK39	2	168232736	2_102	0	0.0306743373706145	16.7571345972054	4.8805902124943e-06	-1.80355759851754	2
ENSG00000172292.14	CERS6	2	168626783	2_102	0	0.104602690090142	28.6046691608217	2.84103889492819e-05	-3.21782124429525	1
ENSG00000163072.15	NOSTRIN	2	168786836	2_102	0	0.00862052304528882	4.71209052810852	3.85695560009179e-07	0.00467853374707288	1
ENSG00000152254.10	G6PC2	2	168888041	2_102	0	0.0121842353007124	7.98601990573039	9.23902330537915e-07	0.978449622916772	2
ENSG00000152253.8	SPC25	2	168874133	2_102	0	0.0121841181273148	7.98592779300938	9.2388278913607e-07	0.97462105747328	1
ENSG00000163093.11	BBS5	2	169479776	2_103	0	0.0323318991173827	8.86278640931541	2.7208142585778e-06	1.0570846460449	1
ENSG00000239474.6	KLHL41	2	169509786	2_103	0	0.0220393369484579	5.21195320453053	1.09067768884942e-06	0.442482893158166	1
ENSG00000138399.17	FASTKD1	2	169573465	2_103	0	0.0237922873804995	5.93985807301364	1.34186758457738e-06	-0.715938666451701	1
ENSG00000138398.15	PPIG	2	169584236	2_103	0	0.0382865819070239	10.4787945696545	3.80938896084197e-06	-1.57988994144039	2
ENSG00000154479.12	CCDC173	2	169694453	2_103	0	0.0292337788477499	7.9016301965717	2.19330513020832e-06	-1.020374858225	1
ENSG00000144362.11	PHOSPHO2	2	169694622	2_103	0	0.114883842232892	21.1409377901254	2.30611306874053e-05	-2.22322069745779	1
ENSG00000213160.9	KLHL23	2	169694446	2_103	0	0.0228277043990736	5.54616361008133	1.20213243168153e-06	-0.647422540357045	2
ENSG00000144357.16	UBR3	2	169826710	2_103	0	0.0527677130489608	13.5583993290402	6.79319513471596e-06	1.81783686004262	1
ENSG00000204335.3	SP5	2	170714891	2_104	0	0.0141658662464788	6.93239900244101	9.32446847032819e-07	-0.663292947549713	1
ENSG00000204334.7	ERICH2	2	170783036	2_104	0	0.0113475712041081	4.99259160647273	5.37930731190127e-07	-0.192477515308611	1
ENSG00000128683.13	GAD1	2	170814656	2_104	0	0.0520808032346161	18.843089719597	9.31809612809348e-06	-1.78366030304619	1
ENSG00000123600.19	METTL8	2	171431665	2_104	0	0.0110172891480719	4.87629906622017	5.10108402979743e-07	0.529723418134745	2
ENSG00000071967.11	CYBRD1	2	171483909	2_104	0	0.0134329041914497	7.95234336535697	1.01429068653365e-06	-1.44562890970721	3
ENSG00000077380.15	DYNC1I2	2	171687141	2_104	0	0.147397326059645	19.6569664921027	2.75108177080839e-05	-4.09355342633227	2
ENSG00000128708.12	HAT1	2	171922612	2_104	0	0.0144000288729682	6.9914639021962	9.55936136804157e-07	-0.37629248572542	1
ENSG00000115840.13	SLC25A12	2	171994938	2_104	0	0.0992538448501471	19.091649638955	1.79923624755332e-05	3.73915836819008	2
ENSG00000144355.14	DLX1	2	172084313	2_104	0	0.0167810488012158	9.57615446089297	1.52583523553643e-06	-1.75089238286609	1
ENSG00000152256.13	PDK1	2	172555077	2_105	0	0.00557868958609009	5.00050738394115	2.64876644713716e-07	-0.281954368611489	1
ENSG00000091436.16	MAP3K20	2	173075527	2_105	0	0.0570581827160527	26.5710431992949	1.43954066524383e-05	2.5367442126795	1
ENSG00000138433.15	CIR1	2	174396420	2_105	0	0.00552600258658675	5.69254282060919	2.98685944956629e-07	0.899218723042945	1
ENSG00000144306.14	SCRN3	2	174395627	2_105	0	0.00767248419044098	10.5328313369058	7.6732355260251e-07	-2.11402175694637	2
ENSG00000163328.13	GPR155	2	174443299	2_105	0	0.00545230145113129	5.76057692296201	2.98224443271038e-07	0.935270515885515	3
ENSG00000154518.9	ATP5G3	2	175185320	2_106	0	0.0258325660670501	9.82376791787733	2.40958937471214e-06	-1.25761239134064	1
ENSG00000144320.13	LNPK	2	176002028	2_106	0	0.0565110384513705	17.3192973785665	9.29310735212302e-06	-2.27338213646087	2
ENSG00000128714.5	HOXD13	2	176092437	2_106	0	0.0163187718283339	5.45905972053786	8.45868227432211e-07	-0.270186759670983	1
ENSG00000128713.13	HOXD11	2	176109376	2_106	0	0.0229376301207145	8.69263117446463	1.89320304844055e-06	1.03012382914064	1
ENSG00000128710.5	HOXD10	2	176111245	2_106	0	0.0150905882284913	4.71707019816153	6.75889819454827e-07	-0.0572647463324207	1
ENSG00000175879.8	HOXD8	2	176128401	2_106	0	0.0333156957313688	12.2497192793608	3.87500636458978e-06	1.43025730940475	1
ENSG00000170166.5	HOXD4	2	176128401	2_106	0	0.0496314281120971	16.0693545972105	7.57273227272878e-06	1.77489033176538	2
ENSG00000128652.11	HOXD3	2	176135968	2_106	0	0.157622608264989	27.4031141473538	4.10124606096691e-05	2.74640665281749	1
ENSG00000128645.14	HOXD1	2	176188365	2_106	0	0.0220821247353685	8.33118442289976	1.74680732277323e-06	0.958632329436079	1
ENSG00000018510.13	AGPS	2	177392486	2_107	0	0.0349335150896769	6.64940517813481	2.2055783069157e-06	0.924572130490214	1
ENSG00000197557.6	TTC30A	2	177618742	2_107	0	0.0285454943631545	4.72172580365616	1.27978120846036e-06	-0.0375282909515679	2
ENSG00000155636.14	RBM45	2	178114410	2_108	0	0.0183981614729595	15.2774601384007	2.66884272890672e-06	-1.90827137033714	1
ENSG00000079156.16	OSBPL6	2	178284795	2_108	0	0.0128012054358327	12.5733189388257	1.52826334288682e-06	1.73292321877049	1
ENSG00000180228.12	PRKRA	2	178461089	2_108	0	0.00703068510873639	6.47891710415635	4.32511308655021e-07	-0.572943864772577	1
ENSG00000204311.12	DFNB59	2	178451344	2_108	0	0.00600339573530206	5.14704664172262	2.93394840941894e-07	-0.530728004752851	1
ENSG00000079150.17	FKBP7	2	178471873	2_108	0	0.00883868932194931	8.29072026483392	6.95788950379387e-07	0.868487670640093	1
ENSG00000116095.10	PLEKHA3	2	178480456	2_108	0	0.00615119730832259	5.30815734997684	3.10027945871839e-07	-0.528298604162024	1
ENSG00000155657.26	TTN	2	178831108	2_108	0	0.00603430438726904	5.15015371887755	2.95083415759251e-07	-0.169049936337217	1
ENSG00000163492.14	CCDC141	2	179049913	2_108	0	0.00958958749868344	9.56148082945107	8.70607655206188e-07	1.27532095266971	1
ENSG00000150722.10	PPP1R1C	2	181953462	2_110	0	0.0295408853609739	12.1735664176351	3.41459133270248e-06	-1.34294982508295	1
ENSG00000077232.17	DNAJC10	2	182715440	2_110	0	0.0916219550458306	23.0855752127238	2.00834191149407e-05	2.1758465487966	1
ENSG00000162998.4	FRZB	2	182866669	2_110	0	0.0164200542111985	6.58925731699418	1.02732640533034e-06	-0.683424522178153	1
ENSG00000162999.12	DUSP19	2	183079224	2_110	0	0.0143663191137846	5.322333049854	7.26013929471173e-07	0.411242866054106	1
ENSG00000163002.12	NUP35	2	183115667	2_110	0	0.0235239023563794	10.0042002743938	2.23454519083636e-06	1.64759780617599	1
ENSG00000170396.7	ZNF804A	2	184598808	2_114	0	0.0214872745768274	33.4593377442899	6.82646819413929e-06	3.42197255991548	1
ENSG00000188738.14	FSIP2	2	185738225	2_114	0	0.00294760528199722	12.9423874526766	3.62227250965306e-07	1.55706346441698	1
ENSG00000065548.17	ZC3H15	2	186486293	2_114	0	0.00137296936517928	5.44848365413096	7.10287049108592e-08	-0.34992972714679	1
ENSG00000138448.11	ITGAV	2	186590551	2_114	0	0.00170542588909972	6.98245865676732	1.13067716466506e-07	0.59780294617179	2
ENSG00000144369.12	FAM171B	2	186669456	2_114	0	0.00134499277443956	5.17501637090811	6.60889840908282e-08	0.238941216540499	3
ENSG00000003436.15	TFPI	2	187566010	2_114	0	0.0126581898315677	24.9653550608333	3.00059062622265e-06	-2.05103121707411	1
ENSG00000144366.15	GULP1	2	188291619	2_114	0	0.00132853999075655	5.19348588582032	6.55135275142141e-08	-0.246673176806769	1
ENSG00000168542.14	COL3A1	2	188974074	2_114	0	0.00127707856961479	4.71294715126118	5.71488616058293e-08	0.0185713471896908	1
ENSG00000204262.11	COL5A2	2	188979578	2_114	0	0.00301218727189456	12.7167807039599	3.63711093791587e-07	-1.37801681921101	3
ENSG00000115368.9	WDR75	2	189442861	2_114	0	0.00232484225467655	10.3164445171788	2.27730360731912e-07	1.15580278122627	1
ENSG00000138381.9	ASNSD1	2	189661479	2_114	0	0.00134996608436677	5.2200463199167	6.69105517642864e-08	0.377650944452529	2
ENSG00000128694.11	OSGEPL1	2	189761107	2_114	0	0.00321439837317472	13.3355706121311	4.07013392591872e-07	-1.44064904759953	1
ENSG00000128699.13	ORMDL1	2	189784079	2_114	0	0.00160770297547008	6.85331950180113	1.04617464772335e-07	-0.729670806628542	2
ENSG00000064933.17	PMS1	2	189784079	2_114	0	0.00130985532708661	4.9479987971365	6.15389827270493e-08	-0.245958917972159	1
ENSG00000151689.12	INPP1	2	190352531	2_114	0	0.00127684647953352	4.71171890375385	5.71235847130561e-08	0.018168438508789	1
ENSG00000138386.16	NAB1	2	190646582	2_114	0	0.00307502804271043	12.8836687919387	3.76171621453168e-07	-1.42414690071564	1
ENSG00000115419.12	GLS	2	190967538	2_114	0	0.00730767254629383	20.8284094869162	1.44521540658295e-06	2.04661517569754	1
ENSG00000115415.18	STAT1	2	191021099	2_114	0	0.00542979491583551	18.2454620783997	9.40666526428192e-07	-1.80027415289499	1
ENSG00000138378.17	STAT4	2	191093855	2_114	0	0.00134103623869786	5.16751860937158	6.57991010018502e-08	-0.341078335373864	2
ENSG00000173559.12	NABP1	2	191677959	2_114	0	0.00129920056741495	4.8629814111511	5.99896333836178e-08	-0.148866131401042	1
ENSG00000196950.13	SLC39A10	2	195667377	2_116	0	0.0198591151769563	6.60913546652876	1.24624074184756e-06	0.843845531250068	1
ENSG00000118997.13	DNAH7	2	196068464	2_116	0	0.181981610851074	28.1486064379173	4.86386823029786e-05	-3.06110201294309	2
ENSG00000081320.10	STK17B	2	196155928	2_116	0	0.0318529960346682	11.1078957522932	3.35953739485466e-06	1.17725133010516	1
ENSG00000138411.10	HECW2	2	196593392	2_116	0	0.0399655384491712	13.2764488290315	5.03807920911062e-06	2.71213389024647	2
ENSG00000144395.17	CCDC150	2	196640040	2_116	0	0.032472274552431	11.2921242996505	3.48165518276485e-06	2.07427810448296	1
ENSG00000187944.2	C2orf66	2	196812479	2_116	0	0.0557545173165833	16.4766604463957	8.72261389485209e-06	-2.77624923822234	1
ENSG00000065413.18	ANKRD44	2	197068897	2_116	0	0.0221314101755694	7.63953720928855	1.60536405486517e-06	1.72413061368754	1
ENSG00000226124.6	FTCDNL1	2	199756040	2_118	0	0.0067973110905778	9.97978423596476	6.44103553701141e-07	-1.80533461169239	3
ENSG00000178074.5	C2orf69	2	199910402	2_118	1	0.424841406297228	47.6649381592807	0.000192275198528829	8.06760419543267	1
ENSG00000162971.10	TYW5	2	199955035	2_118	0	0.00409435247897472	13.6554101581662	5.30869010354397e-07	-4.49065927896973	2
ENSG00000162972.10	MAIP1	2	199955089	2_118	0	0.0220636863362009	21.9379296096957	4.59590571197687e-06	2.34201599143644	1
ENSG00000196141.13	SPATS2L	2	200304128	2_118	0	0.00369086313939082	5.71517794134063	2.00288076100511e-07	-0.662361536169538	1
ENSG00000155729.12	KCTD18	2	200519526	2_118	0	0.00413061288016148	7.48364517216947	2.93511471341285e-07	-1.61715134777873	1
ENSG00000013441.15	CLK1	2	200864612	2_119	0	0.0253806083544779	4.7228801030289	1.138167931409e-06	0.183794900477321	1
ENSG00000240344.8	PPIL3	2	200841624	2_119	0	0.0302584494018895	6.39817283606835	1.83823077749974e-06	-0.529550115281725	2
ENSG00000003402.19	CFLAR	2	201116120	2_119	0	0.0350020458477093	7.78880137986125	2.58857918871043e-06	-1.34710312975314	2
ENSG00000003400.14	CASP10	2	201183110	2_119	0	0.0382643674703174	8.64117435971618	3.13953047983502e-06	1.46303231725139	1
ENSG00000064012.21	CASP8	2	201233408	2_119	0	0.0253585201692592	4.71459035961594	1.13518140036951e-06	0.00403710284360712	1
ENSG00000155749.12	ALS2CR12	2	201320409	2_119	0	0.0301089929235799	6.35093967958479	1.81564782725366e-06	0.712729061263721	1
ENSG00000082146.12	STRADB	2	201388133	2_119	0	0.0394438887554194	8.93189532595101	3.34518966949488e-06	-1.12125566922709	1
ENSG00000115993.12	TRAK2	2	201451036	2_119	0	0.0450255103076934	10.2008217792064	4.36105135082893e-06	1.25803304437011	1
ENSG00000155755.18	TMEM237	2	201643412	2_119	0	0.0279922187902796	5.65584798296496	1.50325427926581e-06	-0.515642284024944	1
ENSG00000003393.14	ALS2	2	201780819	2_119	0	0.0253944057307952	4.72805410252246	1.14003422203808e-06	-0.0513010791168802	1
ENSG00000138395.14	CDK15	2	201790118	2_119	0	0.0332386783677051	7.2948955386191	2.30229102844877e-06	0.978947380987132	2
ENSG00000155760.2	FZD7	2	202034208	2_120	0	0.0130551917413499	5.68508739905692	7.04721947445074e-07	0.0815439306374432	1
ENSG00000138439.11	FAM117B	2	202634789	2_120	0	0.0637175431372514	20.820117627039	1.25962014377742e-05	-2.52109326098725	1
ENSG00000163596.16	ICA1L	2	202871777	2_120	0	0.0304141891854619	13.7210235507862	3.96241673875111e-06	-1.54854315884316	1
ENSG00000138380.17	CARF	2	202912503	2_120	0	0.0235399450912097	11.2802171553682	2.52127549378349e-06	1.52956231498363	1
ENSG00000114933.15	INO80D	2	206081672	2_122	0	0.00857096694699089	5.15584406960703	4.19591799164823e-07	0.300539100613016	1
ENSG00000023228.13	NDUFS1	2	206136174	2_122	0	0.0169699680163654	11.398757243578	1.83669026994276e-06	-1.79780795528773	1
ENSG00000183671.12	GPR1	2	206217980	2_122	0	0.0459383018396816	20.6784648599729	9.01966957517883e-06	-2.27860336224954	1
ENSG00000204186.7	ZDBF2	2	206276156	2_122	0	0.0441720729626586	20.2460417075888	8.4915174187949e-06	2.55737484600332	1
ENSG00000114948.12	ADAM23	2	206443099	2_122	0	0.00920852808409656	5.80611885442618	5.0766068982117e-07	0.518882146195503	1
ENSG00000138400.12	MDH1B	2	206765369	2_122	0	0.00829015267243727	4.81674545915342	3.79152236470981e-07	0.0610225202567878	1
ENSG00000118246.13	FASTKD2	2	206765614	2_122	0	0.00839935493594135	5.03249932724096	4.01353501437389e-07	-0.449113952649617	1
ENSG00000118263.14	KLF7	2	207166747	2_122	0	0.0115913053623884	7.80235343669459	8.58727484665561e-07	0.561704308390334	1
ENSG00000163249.11	CCNYL1	2	207712007	2_122	0	0.00825169287456096	4.7647747393347	3.73321348349344e-07	-0.253544359776461	1
ENSG00000138413.13	IDH1	2	208266212	2_123	0	0.0285102699231925	4.97209727858659	1.34597918206645e-06	-0.215068204124125	1
ENSG00000115020.16	PIKFYVE	2	208265568	2_123	0	0.0300326910832892	5.46811840305438	1.55929955758542e-06	0.269886065067117	2
ENSG00000144406.18	UNC80	2	209772130	2_124	0	0.0115036491034843	5.01361653911176	5.47626098153849e-07	0.404627358684064	1
ENSG00000078018.19	MAP2	2	209422351	2_124	0	0.0152407021572166	7.67862662280563	1.1111838558903e-06	-0.889931248358299	2
ENSG00000197713.14	RPE	2	210002122	2_124	0	0.0111553903535114	4.72261483979505	5.00224197451523e-07	0.0940493129405679	1
ENSG00000115365.11	LANCL1	2	210477778	2_124	0	0.0112045178022758	4.7642101705289	5.06852367776396e-07	-0.0315459861174627	1
ENSG00000021826.14	CPS1	2	210435778	2_124	0	0.0111522375237558	4.71993873127959	4.99799443863391e-07	-0.156667509397903	2
ENSG00000178568.14	ERBB4	2	212539139	2_125	0	0.0217703475998465	15.017092439491	3.10419227811719e-06	3.41660814172673	1
ENSG00000030419.16	IKZF2	2	213152393	2_126	0	0.0170951071528888	4.72873785778448	7.67563762858652e-07	-0.0339216705189243	1
ENSG00000144451.18	SPAG16	2	213282149	2_126	0	0.0175250135929633	4.98062761579968	8.28781088402531e-07	0.522108720416173	2
ENSG00000138376.10	BARD1	2	214805960	2_127	0	0.0137842789443398	5.99833581355753	7.85076948440916e-07	-0.582842208043039	3
ENSG00000138363.14	ATIC	2	215312057	2_127	0	0.0136390136542609	5.89794977766627	7.63803125294207e-07	0.561079970420948	1
ENSG00000079246.15	XRCC5	2	216110582	2_127	0	0.0233838798830099	11.0153542717132	2.44575211415467e-06	-1.22157991049044	1
ENSG00000138375.12	SMARCAL1	2	216412329	2_127	0	0.012090348163076	4.75631581122388	5.46017908916234e-07	-0.125324829080932	2
ENSG00000231672.6	DIRC3	2	217799910	2_129	0	0.0185859528008882	5.80455338745135	1.02435628562455e-06	0.537215300973576	1
ENSG00000188282.12	RUFY4	2	218034950	2_129	0	0.058906868829348	17.0070410655691	9.51244362050945e-06	-1.95379704639719	1
ENSG00000163466.15	ARPC2	2	218217396	2_129	0	0.0176464139412329	5.39265676263383	9.03559253654888e-07	-0.507548463294364	1
ENSG00000127837.9	AAMP	2	218270205	2_129	0	0.0314434212878078	10.503467657212	3.13588331081658e-06	1.09172933340978	1
ENSG00000127838.13	PNKD	2	218270227	2_129	0	0.0197899166624299	6.22489489272976	1.16969702386589e-06	0.455107489552469	1
ENSG00000135926.14	TMBIM1	2	218292256	2_129	0	0.0338801954213087	11.1718907309646	3.59393305219039e-06	1.13712685409324	2
ENSG00000158428.3	CATIP	2	218352450	2_129	0	0.0912296326739309	21.0203080614768	1.82084257500275e-05	2.0777883681359	2
ENSG00000018280.16	SLC11A1	2	218381984	2_129	0	0.0172613031717833	5.0620138309883	8.29648829226241e-07	-0.221682519996153	1
ENSG00000144579.7	CTDSP1	2	218401909	2_129	0	0.0177144123573357	5.28218155007286	8.88459162956962e-07	0.145781538996092	1
ENSG00000135913.10	USP37	2	218567846	2_129	0	0.0297269784063137	10.4899704022272	2.96089105024666e-06	1.63018291700033	1
ENSG00000144580.13	CNOT9	2	218568272	2_129	0	0.0210554662225333	7.1917630784907	1.43779719116982e-06	1.28151770225268	1
ENSG00000115556.13	PLCD4	2	218607609	2_129	0	0.0165898389877058	4.72847583533195	7.44836141641645e-07	-0.18992212992336	1
ENSG00000074582.12	BCS1L	2	218658710	2_129	0	0.0273600078881305	9.75806405653615	2.53499600789715e-06	-1.60047527865499	2
ENSG00000115568.15	ZNF142	2	218659366	2_129	0	0.0166017028673915	4.74196229103383	7.47494720409794e-07	0.220605703395482	1
ENSG00000163482.11	STK36	2	218672243	2_129	0	0.0368735590015942	12.5358195151916	4.38899599808915e-06	-1.78358377790233	2
ENSG00000135929.8	CYP27A1	2	218782732	2_129	0	0.0173045885433353	5.16321697664419	8.4835778633084e-07	0.421790977848794	1
ENSG00000187736.12	NHEJ1	2	219160400	2_129	0	0.0186593838245125	8.91727580350482	1.57989016014959e-06	2.13428184291181	2
ENSG00000213901.10	SLC23A3	2	219170383	2_129	0	0.0522826843773505	15.5177880005029	7.70344682072324e-06	3.42650223541177	2
ENSG00000144567.10	FAM134A	2	219171668	2_129	0	0.0167597393625848	4.82971024157583	7.68574078938238e-07	0.275887639051259	1
ENSG00000115649.15	CNPPD1	2	219177636	2_129	0	0.0180138758191254	5.41363525733464	9.25962829294757e-07	-0.293405733571939	2
ENSG00000115657.12	ABCB6	2	219218731	2_129	0	0.0182547546533406	6.13247075804327	1.0629403246061e-06	-0.971846487216782	1
ENSG00000198925.10	ATG9A	2	219230067	2_129	0	0.0342305856188431	12.4824640140918	4.05706577383256e-06	-1.67457252892425	1
ENSG00000163516.13	ANKZF1	2	219229829	2_129	0	0.0191582269343978	5.86784853989691	1.06741083142502e-06	-0.294133578447894	2
ENSG00000127824.13	TUBA4A	2	219278362	2_129	0	0.0221810321243695	7.10270653781844	1.49590157319091e-06	0.434970379060179	1
ENSG00000054356.13	PTPRN	2	219309183	2_129	0	0.0187214295949978	7.38253280588651	1.31232617556511e-06	-1.52272224791145	1
ENSG00000123992.18	DNPEP	2	219435673	2_129	0	0.0271023799831157	9.40319499230523	2.4198044373876e-06	1.0460140854937	1
ENSG00000072195.14	SPEG	2	219434550	2_129	0	0.0215289878469546	7.17156644246415	1.46600359656885e-06	-0.939170850144341	1
ENSG00000144591.18	GMPPA	2	219498443	2_129	0	0.139005642431756	24.8865069327665	3.28468531881688e-05	-2.48416953600545	1
ENSG00000072182.12	ASIC4	2	219512380	2_129	0	0.0166138555376034	4.73173476410411	7.4642850997058e-07	0.158914588969158	2
ENSG00000123989.13	CHPF	2	219543916	2_129	0	0.0175531526496158	5.50118440080804	9.16872040307153e-07	-0.764485200814802	1
ENSG00000188760.10	TMEM198	2	219543916	2_129	0	0.0175531526496158	5.50118440080804	9.16872040307153e-07	-0.764485200814802	1
ENSG00000123999.4	INHA	2	219569323	2_129	0	0.0208750535389342	7.11932179862747	1.41111893225517e-06	0.962577613054214	2
ENSG00000144589.21	STK11IP	2	219597918	2_130	0	0.00961982388379001	4.73495217446137	4.32494027768159e-07	0.0341883709083787	1
ENSG00000114923.16	SLC4A3	2	219628913	2_130	0	0.00959591046861463	4.714200288041	4.29528132846795e-07	-0.0173068287831785	1
ENSG00000123983.13	ACSL3	2	222842890	2_131	0	0.0215656448857939	8.92123542018255	1.82677410332729e-06	1.11296831463361	2
ENSG00000171951.4	SCG2	2	223601626	2_131	0	0.0694768661227403	20.1327219722458	1.3281285527185e-05	2.03698918735254	1
ENSG00000124019.9	FAM124B	2	224402283	2_132	0	0.0156156470193068	5.31880326523581	7.88626392022815e-07	1.05226423558329	1
ENSG00000036257.12	CUL3	2	224585652	2_132	0	0.0158792226151888	6.84395831774253	1.03189139270122e-06	1.62341550702813	1
ENSG00000081052.11	COL4A4	2	227153955	2_133	0	0.0145918084976169	4.7134802885424	6.53052675968996e-07	-0.010149818850504	1
ENSG00000168958.19	MFF	2	227324777	2_134	0	0.0119643476218169	4.95250404383807	5.62614937417465e-07	0.361416973244693	2
ENSG00000168955.3	TM4SF20	2	227382118	2_134	0	0.12362986553745	26.885194556955	3.15597807404672e-05	-2.76006022778582	1
ENSG00000135917.13	SLC19A3	2	227717801	2_134	0	0.0226650077931682	11.1089641164142	2.39070964386481e-06	1.33042393891451	2
ENSG00000153820.12	SPHKAP	2	228637481	2_135	0	0.0110988921657059	6.9080630794098	7.28003258628759e-07	0.696304838988484	1
ENSG00000153832.11	FBXO36	2	229904475	2_135	0	0.0105595334228893	6.43652274988689	6.45347206599232e-07	-0.503495139539507	1
ENSG00000163053.10	SLC16A14	2	230067335	2_135	0	0.00995832344857672	5.88187136280657	5.56159227423124e-07	0.357914379499802	1
ENSG00000135899.17	SP110	2	230169929	2_135	0	0.0105338304252111	6.41355171510655	6.41478818343058e-07	-0.837980298650755	2
ENSG00000185404.16	SP140L	2	230327973	2_135	0	0.0258598338564093	14.9350058745454	3.66714873583092e-06	1.75179402274565	2
ENSG00000135916.15	ITM2C	2	230865845	2_135	0	0.0129470927595632	8.36650268544269	1.02852206025144e-06	-0.946240968564209	1
ENSG00000135898.9	GPR55	2	230960977	2_135	0	0.0138275854043256	8.98984750427319	1.18030995781539e-06	-0.997564263723986	1
ENSG00000163295.4	ALPI	2	232432863	2_136	0	0.0913142968431869	20.664209915215	1.79165745478253e-05	2.45784248119751	1
ENSG00000204128.5	C2orf72	2	231038211	2_136	0	0.01758341276204	4.8505191751004	8.0982055076986e-07	0.36568873885324	1
ENSG00000135914.5	HTR2B	2	231133296	2_136	0	0.0301817741577958	9.99004935938975	2.86292384578452e-06	-1.17022784452387	1
ENSG00000135931.17	ARMC9	2	231198864	2_136	0	0.0369722308530444	11.9285810434745	4.18756767208443e-06	-1.50832822312025	1
ENSG00000115053.15	NCL	2	231483964	2_136	0	0.153080478362227	25.7900470360875	3.74860207872216e-05	-2.88609861991863	1
ENSG00000171596.6	NMUR1	2	231529808	2_136	0	0.0196089327798177	5.88563792006964	1.09583431456153e-06	0.445453820850729	1
ENSG00000187514.16	PTMA	2	231707301	2_136	0	0.0205368947205601	6.32492762045619	1.23335396282185e-06	-0.637220173351132	1
ENSG00000221944.6	TIGD1	2	232550122	2_136	0	0.0213783011288964	6.70652325566663	1.36134443957906e-06	-0.767013073705323	2
ENSG00000135930.13	EIF4E2	2	232550972	2_136	0	0.0194378660605551	5.80244682190888	1.07092029992744e-06	-0.558302717517417	1
ENSG00000144476.5	ACKR3	2	236646860	2_140	0	0.100931205023106	19.2917439260813	1.84881877879999e-05	-2.23031341895113	1
ENSG00000124839.12	RAB17	2	237601116	2_140	0	0.023028011335715	5.05781275511103	1.10590183500086e-06	0.169538053619405	1
ENSG00000177483.11	RBM44	2	237779632	2_140	0	0.0230953847996923	5.08560040642996	1.11523099872739e-06	-0.222117698166679	3
ENSG00000132329.10	RAMP1	2	237883491	2_141	0	0.0266107988691754	5.18611188795185	1.3103798055729e-06	-0.389166680596988	1
ENSG00000184182.18	UBE2F	2	237966682	2_141	0	0.0253888131420226	4.73845117566747	1.14228955621659e-06	-0.102056842182618	2
ENSG00000132330.16	SCLY	2	238060509	2_141	0	0.0369871756438115	8.32892551380516	2.92507862761669e-06	-1.36529072349235	2
ENSG00000144488.14	ESPNL	2	238100744	2_141	0	0.0465310520590158	10.5292353618892	4.65197211080439e-06	1.32717005675099	3
ENSG00000168427.8	KLHL30	2	238127212	2_141	0	0.0259851123001785	4.95947009447507	1.22365015813357e-06	-0.209715792490522	3
ENSG00000178752.15	ERFE	2	238158500	2_141	0	0.0334220707563203	7.35996345066086	2.33564271265993e-06	0.900210266228176	1
ENSG00000132323.8	ILKAP	2	238203982	2_141	0	0.0394279424138152	8.9405683317963	3.34708419579601e-06	1.80457958940699	2
ENSG00000204104.11	TRAF3IP1	2	238320731	2_141	0	0.0254613404227037	4.76558601669117	1.15211272417488e-06	-0.108569223652131	3
ENSG00000065802.11	ASB1	2	238426760	2_141	0	0.034924908797317	7.78020771254672	2.58002473257066e-06	-0.807858143252609	1
ENSG00000068024.16	HDAC4	2	239187872	2_142	0	0.0267158239821059	11.5485023541902	2.92948742049299e-06	-1.28235347080297	1
ENSG00000130414.11	NDUFA10	2	240027455	2_142	0	0.0131790568084013	4.83802352420682	6.05410156534529e-07	-0.228137300869917	2
ENSG00000142327.12	RNPEPL1	2	240566209	2_142	0	0.0258190729196264	11.2233266097513	2.75143743840514e-06	-1.35454717748919	1
ENSG00000144504.15	ANKMY1	2	240570066	2_142	0	0.0221368300752448	9.7592334149492	2.0512969461192e-06	1.20916910837318	1
ENSG00000142330.19	CAPN10	2	240586750	2_142	0	0.054935755848727	18.4516428299439	9.62470750976768e-06	-1.91514422610662	3
ENSG00000172478.17	C2orf54	2	240896529	2_143	0	0.0200121928077576	4.9820258093451	9.46668765736519e-07	-0.284138588322216	1
ENSG00000130294.15	KIF1A	2	240820475	2_143	0	0.0204386203387322	5.18233695921781	1.00571428983491e-06	-0.407199525637247	1
ENSG00000162804.13	SNED1	2	240990973	2_143	0	0.019585133048674	4.77712183403331	8.88362546851136e-07	0.209381641103262	1
ENSG00000122085.16	MTERF4	2	241094178	2_143	0	0.0250441471546827	7.11490125694823	1.69189154816886e-06	-0.702676784039901	2
ENSG00000115687.13	PASK	2	241150158	2_143	0	0.0239209380216928	6.67822906913572	1.5168300163074e-06	0.85931347694866	1
ENSG00000115685.14	PPP1R7	2	241149230	2_143	0	0.0227432050504127	6.19795394457724	1.33843538098458e-06	-0.755652411269528	2
ENSG00000146205.13	ANO7	2	241225147	2_144	0	0.0575504118133071	16.6495328645271	9.09804091278533e-06	-1.68139618966206	1
ENSG00000168385.17	SEPT2	2	241314902	2_144	0	0.0182591691738787	5.67912346430463	9.84599746425894e-07	0.576225527411968	2
ENSG00000115677.16	HDLBP	2	241317232	2_144	0	0.0229425244355582	7.84860452887302	1.70974383475476e-06	0.985848441043871	1
ENSG00000006607.13	FARP2	2	241356233	2_144	0	0.0686487087655752	18.3552398479923	1.19643699524023e-05	2.22709490326429	2
ENSG00000176720.4	BOK	2	241558436	2_144	0	0.0165220458453713	4.73043663225929	7.42100029499343e-07	-0.00711138194191023	2
ENSG00000168397.16	ATG4B	2	241640398	2_144	0	0.0610708499876	17.2229709043495	9.98710070871387e-06	-1.9815105856246	1
ENSG00000134121.9	CHL1	3	131125	3_1	0	0.0185538913208284	5.81473523058369	1.02438296898576e-06	0.4663221431386	2
ENSG00000134115.12	CNTN6	3	844940	3_1	0	0.0243642338601883	8.40422342161665	1.94423047207068e-06	1.02434330472404	2
ENSG00000091181.19	IL5RA	3	3126271	3_4	0	0.0111747699080983	9.86175675921393	1.04638203036374e-06	-1.0679367550625	1
ENSG00000072756.16	TRNT1	3	3126390	3_4	0	0.0178976102633641	14.3257614281937	2.43450212468662e-06	1.51779160195154	2
ENSG00000113851.14	CRBN	3	3178805	3_4	0	0.0206399716465469	15.6796408233311	3.07285878977566e-06	1.6466140435956	1
ENSG00000170364.12	SETMAR	3	4303252	3_4	0	0.00664789422691248	4.95059977057575	3.12492296042127e-07	0.259216070050251	1
ENSG00000144455.13	SUMF1	3	4368850	3_4	0	0.00768660917841413	6.32258101364663	4.61452071353075e-07	0.587628047678709	3
ENSG00000134107.4	BHLHE40	3	4980638	3_4	0	0.00649039462277734	4.72406682728616	2.91128372485794e-07	0.015815937565944	1
ENSG00000134108.12	ARL8B	3	5143094	3_4	0	0.00760008458403294	6.21557967155384	4.48536159465665e-07	0.582528332914626	1
ENSG00000134109.10	EDEM1	3	5183011	3_4	0	0.00800690518857883	6.70849032341152	5.10019616571285e-07	-0.690627719895956	1
ENSG00000182533.6	CAV3	3	8742925	3_7	0	0.0202320492088252	5.48122016859153	1.05296640816716e-06	-0.421188497368859	1
ENSG00000070950.9	RAD18	3	8963394	3_7	0	0.020343583794587	5.53344083160445	1.06885828851796e-06	-0.466542059479909	3
ENSG00000168137.15	SETD5	3	9397385	3_7	0	0.0189656265366556	4.86724986384599	8.76492557571269e-07	-0.0748059519681246	1
ENSG00000144550.12	CPNE9	3	9703359	3_8	0	0.0215523916219412	12.3474217160665	2.52678999170063e-06	-1.34839893284595	1
ENSG00000114026.21	OGG1	3	9749660	3_8	0	0.0103743508734757	5.54185712669645	5.45900703802017e-07	0.406002895388766	1
ENSG00000134072.10	CAMK1	3	9770367	3_8	0	0.0365347995446547	17.2682397177476	5.99034995515442e-06	-1.91969454702108	1
ENSG00000214021.15	TTLL3	3	9807893	3_8	0	0.0548854054912184	21.1536799334476	1.10240253401956e-05	-2.19848644864116	2
ENSG00000187288.10	CIDEC	3	9892921	3_8	0	0.013939755773935	8.20450117436211	1.08593728154324e-06	-0.998269057448791	1
ENSG00000171135.13	JAGN1	3	9754442	3_8	0	0.0110947148961263	6.1472916458624	6.4758586560875e-07	-0.538092171894941	2
ENSG00000163701.18	IL17RE	3	9902449	3_8	0	0.0115231377330832	6.51247572037619	7.12548232108994e-07	-0.765795275255611	1
ENSG00000163702.18	IL17RC	3	9923774	3_8	0	0.0155871041668741	9.60692964449383	1.42182925133933e-06	-1.18241958995349	1
ENSG00000125037.12	EMC3	3	9986610	3_8	0	0.0165550239342034	10.0660693436065	1.58229380454202e-06	1.0841025038908	1
ENSG00000144554.10	FANCD2	3	10025967	3_8	0	0.009536447470198	4.73877657782512	4.29091835274444e-07	-0.0078271197706794	1
ENSG00000254999.3	BRK1	3	10115548	3_8	0	0.0505461935393577	20.2883893998522	9.73718507004294e-06	1.96786118357388	2
ENSG00000134086.7	VHL	3	10140878	3_8	0	0.0106891455095285	5.76684300825306	5.85299987142027e-07	0.407303552750347	1
ENSG00000157017.15	GHRL	3	10284066	3_8	0	0.0122191191866798	6.98287325332181	8.10161231202812e-07	1.21211602217851	1
ENSG00000157087.17	ATP2B2	3	10708383	3_8	0	0.0121484252667552	7.42285363646102	8.56225741740337e-07	1.36630327508446	1
ENSG00000157103.10	SLC6A1	3	10978347	3_9	0	0.0195233570909752	10.5233064207223	1.95076120919039e-06	1.12025624710128	3
ENSG00000197548.12	ATG7	3	11230319	3_9	0	0.0123676595109209	6.19412840062944	7.27386306480468e-07	0.845046858701274	1
ENSG00000144559.10	TAMM41	3	11808333	3_9	0	0.0193881202619884	10.4573016074534	1.92509752541058e-06	-1.19550588747828	2
ENSG00000157152.16	SYN2	3	11950521	3_9	0	0.0185974070390538	10.0618727131316	1.77675936137467e-06	-0.943839606951061	1
ENSG00000157150.4	TIMP4	3	12159406	3_9	0	0.0872131554161394	24.8940622673817	2.06146121409846e-05	-2.71069818028239	1
ENSG00000154743.17	TSEN2	3	12484699	3_9	0	0.0128752093508504	6.57498129080513	8.0379669759244e-07	0.639921074293151	1
ENSG00000075975.15	MKRN2	3	12547742	3_9	0	0.016389365910347	8.86244012115844	1.37915431364255e-06	1.10328667646871	1
ENSG00000225526.4	MKRN2OS	3	12561203	3_9	0	0.0127996449695336	6.51922689046808	7.92303211927951e-07	0.630382420840231	1
ENSG00000144713.12	RPL32	3	12841494	3_9	0	0.0122946709375382	6.13802532450764	7.16544195399624e-07	-0.488567634544941	1
ENSG00000144711.13	IQSEC1	3	13072626	3_10	0	0.0273935386322364	8.52498040982993	2.21737386007838e-06	1.06979925104399	1
ENSG00000163528.12	CHCHD4	3	14124463	3_10	0	0.0276318213725653	8.60750961391427	2.25831451522359e-06	-1.08523415018898	2
ENSG00000170876.7	TMEM43	3	14127579	3_10	0	0.0298147646884153	9.33242483784249	2.64194202807304e-06	-1.06943895669762	1
ENSG00000154767.14	XPC	3	14180391	3_10	0	0.0297198383705629	9.30200790027239	2.62494703011636e-06	1.1648616804803	1
ENSG00000131389.16	SLC6A6	3	14402293	3_10	0	0.114597399546505	22.3593233387247	2.43293673468669e-05	2.38839735891636	1
ENSG00000154781.15	CCDC174	3	14660765	3_10	0	0.119029392600619	22.7353224337078	2.56952431670129e-05	-2.39376727328532	1
ENSG00000131375.9	CAPN7	3	15206289	3_11	0	0.0300701352159378	7.70209728677268	2.19908379250994e-06	-1.03175591327476	1
ENSG00000206562.11	METTL6	3	15441199	3_11	0	0.0335392388650401	8.74442687817214	2.78472266663716e-06	1.21283842257371	2
ENSG00000206561.12	COLQ	3	15521671	3_11	0	0.022055988036394	4.75030447676552	9.94821955494495e-07	-0.103179718599758	1
ENSG00000131373.14	HACL1	3	15600464	3_11	0	0.0220920108858654	4.76578594281403	9.99694211135341e-07	0.173501084769382	2
ENSG00000206560.11	ANKRD28	3	15869697	3_11	0	0.0347558150789516	9.0847377813055	2.99803895220018e-06	-1.15689059978604	2
ENSG00000092345.13	DAZL	3	16611883	3_12	0	0.0375094890528948	14.5819681632259	5.1934348847128e-06	-1.41742667573752	1
ENSG00000154813.9	DPH3	3	16264511	3_12	0	0.0162175503625155	7.42179099969932	1.14285563073442e-06	-0.782142895374875	2
ENSG00000154814.13	OXNAD1	3	16265068	3_12	0	0.0137173411640761	5.95598454063434	7.7574841823662e-07	0.670399938963553	2
ENSG00000154822.17	PLCL2	3	16802230	3_12	0	0.0140954621191325	17.564283289456	2.35075380994929e-06	4.01583677930304	1
ENSG00000182568.16	SATB1	3	18427031	3_13	0	0.0260535502053236	10.683984215901	2.64300232782489e-06	-1.42297734008305	1
ENSG00000163576.17	EFHB	3	19946047	3_14	0	0.0255851428397954	8.73249442572418	2.1214048617508e-06	0.952886508067221	1
ENSG00000144566.10	RAB5A	3	19946616	3_14	0	0.0891969610231073	20.7505185703246	1.75742341871903e-05	-2.71539190588745	2
ENSG00000183977.13	PP2D1	3	20012243	3_14	0	0.0167994832018578	4.73487625478906	7.55269508585467e-07	-0.175651516022218	2
ENSG00000182247.9	UBE2E2	3	23202760	3_17	0	0.0354161708518432	12.3465346659583	4.15187319506432e-06	1.65326610721303	1
ENSG00000197885.10	NKIRAS1	3	23946511	3_18	0	0.00513957507790164	8.80581459039236	4.29728490945548e-07	-2.17702821784738	1
ENSG00000151093.7	OXSM	3	25782049	3_19	0	0.0550521244179757	11.5871553453712	6.05687078869507e-06	1.80669055294383	1
ENSG00000163491.16	NEK10	3	27360194	3_20	0	0.0495125737304505	10.437218644926	4.90679235930925e-06	-1.17138522003874	1
ENSG00000033867.16	SLC4A7	3	27485025	3_20	0	0.0272527309015604	4.72437522646078	1.22250827707262e-06	-0.109663695163305	1
ENSG00000163512.13	AZI2	3	28348860	3_21	0	0.0330763897991547	12.1683719110157	3.82162415303975e-06	-1.51988591572188	1
ENSG00000144642.21	RBMS3	3	28575079	3_21	0	0.0165232885710318	5.56469754171679	8.73042626068647e-07	-0.00535830737670335	1
ENSG00000144645.13	OSBPL10	3	32078058	3_23	0	0.0183761197820798	8.77311528283322	1.53075274216504e-06	0.969382599051621	1
ENSG00000170293.8	CMTM8	3	32231930	3_23	0	0.0153615320949786	6.98329448693258	1.01857329601494e-06	0.726788920612222	2
ENSG00000153551.13	CMTM7	3	32397100	3_24	0	0.034992199951989	9.43330817830991	3.134243016238e-06	1.11676411054711	1
ENSG00000091317.7	CMTM6	3	32502466	3_24	0	0.0219235262640005	4.97699523703124	1.03603644006589e-06	-0.178904841312819	2
ENSG00000188167.8	TMPPE	3	33097285	3_24	0	0.0245199478440116	6.04168967990685	1.4066153538903e-06	1.00819855842855	1
ENSG00000170266.15	GLB1	3	33097271	3_24	0	0.192103633356316	26.1311471395598	4.76641059389463e-05	3.1486818767446	2
ENSG00000170275.14	CRTAP	3	33113385	3_24	0	0.050511987417193	12.9529481983284	6.21241531750999e-06	-1.70791104542831	4
ENSG00000173705.8	SUSD5	3	33218911	3_25	0	0.00504075497112178	4.95690337576491	2.37248479203529e-07	0.191611063872906	2
ENSG00000153558.13	FBXL2	3	33277306	3_25	0	0.0401131558177205	23.3639071456035	8.89876419835495e-06	-2.53478646630118	1
ENSG00000144681.10	STAC	3	36380068	3_26	0	0.0211475894400606	6.37410254798992	1.27990375561381e-06	-1.06304512595895	2
ENSG00000163673.7	DCLK3	3	36764447	3_27	0	0.0151997433400357	5.64037730364972	8.14032618891722e-07	0.578480966787042	1
ENSG00000168016.13	TRANK1	3	36908471	3_27	0	0.0142759424243957	9.51632115548334	1.28994524115288e-06	2.44615512803573	1
ENSG00000178567.7	EPM2AIP1	3	36993455	3_27	0	0.0153150226833179	7.65859591661692	1.11368968443527e-06	-1.61314833033538	2
ENSG00000076242.14	MLH1	3	36993455	3_27	0	0.0152854978456063	7.64807363763969	1.11001550647733e-06	-1.61366211709586	1
ENSG00000093167.17	LRRFIP2	3	37186242	3_27	0	0.0141086999230207	10.9053125744911	1.4609068030179e-06	2.70425250037842	1
ENSG00000144674.16	GOLGA4	3	37243088	3_27	0	0.0163005571574602	5.80943262953534	8.9915293330822e-07	-0.143634425778073	1
ENSG00000198590.11	C3orf35	3	37386585	3_27	0	0.0161534888026778	5.73935779744071	8.80292560773277e-07	-0.127522858999875	1
ENSG00000144668.11	ITGA9	3	37452932	3_27	0	0.0551528362291026	15.6474779761362	8.19425729900235e-06	0.857743743799045	1
ENSG00000008226.19	DLEC1	3	38045533	3_27	0	0.0146710453294175	5.02442664806828	6.99914460093649e-07	0.30497013886839	1
ENSG00000172940.11	SLC22A13	3	38266019	3_27	0	0.0180948618263934	7.09300122580151	1.21866041052163e-06	0.849641885603893	1
ENSG00000093217.9	XYLB	3	38346523	3_28	0	0.015253997548845	7.16512018534677	1.03777821212385e-06	0.77933265360207	1
ENSG00000114739.13	ACVR2B	3	38454574	3_28	0	0.0481451960653179	18.0889541607895	8.26920606817219e-06	3.11813365104232	2
ENSG00000114742.13	WDR48	3	39051835	3_28	0	0.012976342905427	5.51486314106073	6.79492158936785e-07	0.436562942571481	1
ENSG00000114745.13	GORASP1	3	39105193	3_28	0	0.0136011812073072	6.04864751892262	7.81146157010157e-07	-0.61091671845678	1
ENSG00000168026.18	TTC21A	3	39107217	3_28	0	0.0160299740318275	7.4722060441019	1.13731051527201e-06	0.69108854207866	2
ENSG00000144655.14	CSRNP1	3	39154473	3_28	0	0.0118189573889546	4.72689206281066	5.30459521378557e-07	0.196731258632573	1
ENSG00000168334.8	XIRP1	3	39191707	3_28	0	0.0548698609886819	19.1764385528277	9.99077572353877e-06	-2.09430302611116	2
ENSG00000168329.13	CX3CR1	3	39281672	3_28	0	0.0118238791008046	4.72144974909349	5.30069418464134e-07	-0.141987325684168	1
ENSG00000168028.13	RPSA	3	39407090	3_28	0	0.0124839947300629	5.21181682726745	6.17788923124822e-07	0.395812929953762	1
ENSG00000144659.10	SLC25A38	3	39383433	3_28	0	0.01320980755472	5.73822702540696	7.19733328689487e-07	0.574576045693573	2
ENSG00000114784.3	EIF1B	3	40309786	3_29	0	0.0512167063630417	15.7275986485427	7.64841529252533e-06	-1.70424547355139	1
ENSG00000168032.8	ENTPD3	3	40387447	3_29	0	0.0215025998830747	7.43398740762765	1.51778477337239e-06	0.966478568662207	1
ENSG00000177873.12	ZNF619	3	40477330	3_29	0	0.0261235628764431	9.28608253797348	2.30336277803026e-06	-1.18756045420034	1
ENSG00000172888.11	ZNF621	3	40534570	3_29	0	0.0171299023242092	5.27491915038684	8.57962074994086e-07	0.489408208231204	1
ENSG00000168038.10	ULK4	3	41963289	3_30	0	0.0290172925912314	6.88390798965282	1.89665937737966e-06	-0.995013344958611	1
ENSG00000187094.11	CCK	3	42266417	3_30	0	0.0327681350505568	8.04391211601829	2.50274405659524e-06	0.916891086038662	2
ENSG00000114857.17	NKTR	3	42603651	3_31	0	0.0452516714257226	20.9668387422335	9.00875916367251e-06	2.27757394063643	1
ENSG00000114853.13	ZBTB47	3	42653125	3_31	0	0.0116210092991164	8.11779692342579	8.95734760776597e-07	1.28410726253263	1
ENSG00000010282.14	HHATL	3	42712412	3_31	0	0.00948962815285148	6.26784101600853	5.64760824959758e-07	0.782367510716459	1
ENSG00000244607.5	CCDC13	3	42775829	3_31	0	0.00824825588481792	4.74804425525857	3.71855560965955e-07	-0.0416644710159352	1
ENSG00000181061.13	HIGD1A	3	42710601	3_31	0	0.0112329048801457	7.93834431688243	8.46680212474463e-07	-1.0369124825915	1
ENSG00000144648.15	ACKR2	3	42804792	3_31	0	0.0205984659688927	13.1547809002518	2.57285845441498e-06	-1.4218226805569	1
ENSG00000180432.5	CYP8B1	3	42876414	3_31	0	0.00918092308973062	5.786996940698	5.04471921542896e-07	-0.669718397642053	1
ENSG00000182983.14	ZNF662	3	42905991	3_31	0	0.008219458827736	4.72844283946109	3.69027528421101e-07	0.190397513102633	2
ENSG00000011198.7	ABHD5	3	43690029	3_31	0	0.00889889920079146	5.38341170605177	4.5487417277688e-07	-0.0737436360458349	2
ENSG00000160746.12	ANO10	3	43691692	3_31	0	0.0101944702223804	6.60294650099008	6.39145649217743e-07	-0.139145502515291	1
ENSG00000225873.3	LINC00694	3	44439661	3_31	0	0.0407746959899332	19.3496470854826	7.49136878238335e-06	2.26959777015543	1
ENSG00000185219.16	ZNF445	3	44475771	3_31	0	0.00957865901913213	6.02826573062563	5.48270019468489e-07	-0.211468778241563	1
ENSG00000178917.15	ZNF852	3	44510929	3_31	0	0.010452385181096	7.37615838952648	7.32053862056852e-07	-1.41086035550825	1
ENSG00000196345.12	ZKSCAN7	3	44555404	3_31	0	0.0086245618966192	5.28632728042185	4.32900898571801e-07	-0.676842114007694	1
ENSG00000144792.9	ZNF660	3	44578138	3_31	0	0.0212531785190849	13.4675733985158	2.71775709430045e-06	-1.97015823603214	3
ENSG00000186448.14	ZNF197	3	44670605	3_31	0	0.0125478951666053	9.18937449619933	1.09484900800419e-06	-1.54336245669709	1
ENSG00000196653.11	ZNF502	3	44721338	3_31	0	0.00993824382112629	6.51106198296074	6.14410846399759e-07	-0.747861346350425	1
ENSG00000186446.11	ZNF501	3	44713292	3_31	0	0.00886601747451976	5.34700371356793	4.50128452503991e-07	0.223502586432062	3
ENSG00000163808.16	KIF15	3	44761638	3_31	0	0.162019807678881	32.7737208868019	5.04186554530182e-05	-3.34775308757611	1
ENSG00000163812.13	ZDHHC3	3	44953636	3_31	0	0.012814000364104	9.02605127975487	1.09819617145408e-06	-0.972861582620569	2
ENSG00000163814.7	CDCP1	3	45145928	3_33	0	0.0158588608264172	4.98972283341882	7.51356083267677e-07	-0.095009086519487	2
ENSG00000249992.1	TMEM158	3	45226624	3_33	0	0.0183318800816051	6.36475593816178	1.1078632580097e-06	-0.883383216572224	2
ENSG00000011376.9	LARS2	3	45485320	3_33	0	0.0306645693998192	11.2599903952168	3.27847810360454e-06	1.27766477827449	1
ENSG00000144791.9	LIMD1	3	45641871	3_33	0	0.0154026317838112	4.71293620767554	6.8926129462597e-07	-0.12940716989246	1
ENSG00000163817.15	SLC6A20	3	45796686	3_33	0	0.0255024557428691	9.50310841239617	2.30115081663932e-06	-1.14218015918097	2
ENSG00000163818.16	LZTFL1	3	45916197	3_33	0	0.0223150374298753	8.2327558211245	1.74437659563813e-06	-1.12248363254991	2
ENSG00000172215.5	CXCR6	3	45940922	3_33	0	0.022639992497094	8.37023006265467	1.79933103379719e-06	0.876053589771923	1
ENSG00000163820.14	FYCO1	3	45986828	3_33	0	0.0284264874581964	10.5372425454296	2.84411774873837e-06	-1.47085850242003	2
ENSG00000173578.7	XCR1	3	46027351	3_33	0	0.0571498741463885	17.2300583379256	9.34973760940561e-06	2.039247169683	1
ENSG00000163823.3	CCR1	3	46208517	3_33	0	0.01540614738419	4.71510049979962	6.89735213649907e-07	-0.0288678125231579	1
ENSG00000121807.5	CCR2	3	46354094	3_33	0	0.0155424719637894	4.79863552057863	7.08166296768238e-07	0.273452151895399	1
ENSG00000160791.13	CCR5	3	46370768	3_33	0	0.0252914367828208	9.42400895308413	2.26311482061627e-06	-1.25074222156191	2
ENSG00000163827.12	LRRC2	3	46556887	3_33	0	0.0463785895753957	15.2197357816612	6.70227196930847e-06	-1.81967205297463	1
ENSG00000181585.3	TMIE	3	46509353	3_33	0	0.0389836651740053	13.5541381539396	5.01709093901699e-06	-1.57821513315173	2
ENSG00000261603.1	PRSS46	3	46735496	3_33	0	0.018194837185758	6.29348678921523	1.08726872386952e-06	0.703480168450058	2
ENSG00000178038.16	ALS2CL	3	46696489	3_33	0	0.0170967063632427	5.7026818814678	9.25739926797313e-07	-0.531548308431737	1
ENSG00000188086.13	PRSS45	3	46744963	3_33	0	0.0197432227366749	7.06902107704833	1.32517952918224e-06	0.815760437548136	1
ENSG00000178055.11	PRSS42	3	46834226	3_33	0	0.0176374123182814	5.99815094498723	1.00449933880276e-06	-0.613347872290446	1
ENSG00000160801.13	PTH1R	3	46877309	3_33	0	0.0201233285825423	7.25017362064188	1.38530570319088e-06	-0.753450765125187	2
ENSG00000160796.16	NBEAL2	3	46959594	3_33	0	0.0169630913594921	5.62823938889884	9.06514925720038e-07	-0.445542964471677	1
ENSG00000160799.11	CCDC12	3	46982458	3_33	0	0.0155309982732993	4.79163280480566	7.06610843518876e-07	-0.215603252052568	1
ENSG00000181555.20	SETD2	3	47163449	3_33	0	0.0183647717262684	6.38173821761759	1.11281229783465e-06	-0.689053577168125	2
ENSG00000114650.18	SCAP	3	47476755	3_33	0	0.0189595127445528	6.6843428219879	1.20332595494065e-06	0.746016203810241	2
ENSG00000163832.15	ELP6	3	47513447	3_33	0	0.0157178461150311	4.90503639018601	7.32036377158428e-07	-0.15896997026746	1
ENSG00000114646.9	CSPG5	3	47580720	3_33	0	0.0223882371363221	8.2638874987914	1.75671654409341e-06	-0.937422337538824	1
ENSG00000164045.11	CDC25A	3	48188134	3_34	0	0.0622067978122175	15.6582917854077	9.24867725535581e-06	-2.6664228210338	1
ENSG00000164047.4	CAMP	3	48226335	3_34	0	0.0589561525656556	15.1396847603356	8.47507135082585e-06	-2.6295131005352	1
ENSG00000164048.13	ZNF589	3	48241205	3_34	0	0.0572464299087439	14.8556235974533	8.07489142427973e-06	-2.60594140666594	1
ENSG00000172113.8	NME6	3	48301597	3_34	0	0.0443584242149133	12.4015578899274	5.22335750590787e-06	2.41233067128322	1
ENSG00000164051.13	CCDC51	3	48440237	3_34	0	0.040192524577398	11.4560937349979	4.37199081832999e-06	-1.917523085771	1
ENSG00000232112.3	TMA7	3	48440237	3_34	0	0.040192524577398	11.4560937349979	4.37199081832999e-06	-1.917523085771	1
ENSG00000164053.19	ATRIP	3	48446507	3_34	0	0.0388150426489802	11.1221197517695	4.09906713488671e-06	-1.8859977712815	1
ENSG00000213689.11	TREX1	3	48465783	3_34	0	0.0339909620786198	9.85282595143804	3.17996005699473e-06	1.71800364651391	2
ENSG00000114268.11	PFKFB4	3	48562408	3_34	0	0.0204228001589503	4.99998284539147	9.69574530940672e-07	0.431265925626234	1
ENSG00000145040.3	UCN2	3	48563473	3_34	0	0.0210016809298137	5.26557662831011	1.05001956227096e-06	0.342706082454111	2
ENSG00000114270.17	COL7A1	3	48595323	3_34	0	0.0266928351832439	7.54703491593217	1.91279514549426e-06	0.782867330915396	1
ENSG00000183396.3	TMEM89	3	48621034	3_34	0	0.0400103220876996	11.4125800940255	4.33564068263383e-06	1.72098153147137	1
ENSG00000008300.16	CELSR3	3	48662086	3_34	0	0.0629185854939099	15.7685342317817	9.42036374765949e-06	-2.22369486766941	1
ENSG00000213672.7	NCKIPSD	3	48686026	3_34	0	0.0240202402149221	6.54262342214833	1.49219873369964e-06	0.505323382212557	1
ENSG00000068745.14	IP6K2	3	48694528	3_34	0	0.0209991669619195	5.26444930218114	1.04966909606204e-06	-0.512198565392824	1
ENSG00000114302.15	PRKAR2A	3	48846714	3_34	0	0.0250880847673993	6.95659289042395	1.65714875070969e-06	-0.609334301230299	2
ENSG00000221883.2	ARIH2OS	3	48919714	3_34	0	0.0476580676186154	13.0906118701277	5.9237097711274e-06	2.39856815268025	1
ENSG00000178467.17	P4HTM	3	48987668	3_34	0	0.0320153501825077	9.28090747790809	2.82127939114569e-06	-1.96212155309875	2
ENSG00000178252.17	WDR6	3	49007280	3_34	0	0.0607433083272413	15.4282740841388	8.89842581182732e-06	2.50289585044136	2
ENSG00000198218.10	QRICH1	3	49072486	3_34	0	0.0248929669334699	6.88232012087677	1.62670547479576e-06	1.46153267728304	1
ENSG00000185909.14	KLHDC8B	3	49173299	3_34	0	0.0297625218809753	8.58466240410011	2.42599748041945e-06	1.52143420185103	1
ENSG00000173421.16	CCDC36	3	49199961	3_34	0	0.099196379359918	20.2046223196217	1.90302263662533e-05	-2.839468265046	1
ENSG00000188315.7	C3orf62	3	49277527	3_34	0	0.0436542527616878	12.2481427673315	5.07684840413156e-06	-1.82547547637834	1
ENSG00000114316.12	USP4	3	49340655	3_35	0	0.0335523117110579	14.4784980260785	4.61257409824458e-06	1.79713470334737	1
ENSG00000233276.3	GPX1	3	49358927	3_35	0	0.0342496546045626	14.4969418088404	4.71443865032783e-06	1.70489776099741	2
ENSG00000067560.10	RHOA	3	49413431	3_35	0	0.0237499283367671	17.3268867884213	3.90733131586512e-06	3.05632311070644	1
ENSG00000145022.4	TCTA	3	49412205	3_35	0	0.0409025139345514	16.040265743214	6.22958272162136e-06	-1.89557595791954	2
ENSG00000145020.15	AMT	3	49422917	3_35	0	0.0268027424789182	12.2825517517301	3.12582912309014e-06	-1.3346725106702	2
ENSG00000145029.13	NICN1	3	49428588	3_35	0	0.0229120257876604	10.9803499133817	2.38878501654927e-06	-1.10703523257045	2
ENSG00000173531.15	MST1	3	49700521	3_35	0	0.0634222324340319	19.4713410572306	1.17255921906416e-05	1.69981708984091	2
ENSG00000164068.15	RNF123	3	49699132	3_35	0	0.0143685997785774	14.1151602136719	1.92574002469426e-06	-1.55271475553986	1
ENSG00000185614.4	FAM212A	3	49803410	3_35	0	0.0100860664145127	5.11654666923795	4.90000090382344e-07	0.442902039803491	1
ENSG00000183763.8	TRAIP	3	49856597	3_35	0	0.0164112964731753	17.236192942363	2.68584926077186e-06	-3.20017972979481	1
ENSG00000164078.12	MST1R	3	49904003	3_35	1	0.042381432383105	20.441827356315	8.22607649109146e-06	-2.82510604748884	1
ENSG00000164077.13	MON1A	3	49931139	3_35	1	0.281187331774129	24.2486350436007	6.47411552353322e-05	3.27166451063619	1
ENSG00000004534.14	RBM6	3	49937901	3_35	1	0.320200860516077	24.5114330067408	7.45227021139841e-05	3.30195004558023	1
ENSG00000003756.16	RBM5	3	50088563	3_35	1	0.0354199393009277	20.5604594574741	6.91477454929753e-06	2.65596130077191	1
ENSG00000001617.11	SEMA3F	3	50161104	3_35	0	0.0460578402781147	19.3602416168379	8.46665257728051e-06	-0.204612758343582	1
ENSG00000188338.14	SLC38A3	3	50205849	3_35	0	0.0103936478555851	5.6116767216394	5.53806488198638e-07	-0.580368632204675	1
ENSG00000179564.3	LSMEM2	3	50278688	3_35	0	0.0806213375686216	21.3821039114632	1.63680834935473e-05	-1.44369136796776	1
ENSG00000243477.5	NAT6	3	50295266	3_35	0	0.138308198115933	25.0936402356079	3.29540645013806e-05	2.20502499001565	3
ENSG00000186792.16	HYAL3	3	50295266	3_35	0	0.0769169499489237	20.7498258691911	1.51542311649429e-05	-2.25009218213336	1
ENSG00000068028.17	RASSF1	3	50341515	3_35	0	0.108318296500453	23.9758994195513	2.46589242312995e-05	1.6007138152246	1
ENSG00000114395.10	CYB561D2	3	50350442	3_35	0	0.0234820340067767	16.2922317410032	3.63256746034414e-06	2.31665715050022	1
ENSG00000007402.11	CACNA2D2	3	50504338	3_35	0	0.0121881492852796	6.45185368050726	7.46654473355012e-07	0.205061760911502	1
ENSG00000114735.9	HEMK1	3	50569633	3_35	0	0.0110336373582135	5.76227292276698	6.03684363440854e-07	-0.0587563431017551	1
ENSG00000088543.14	C3orf18	3	50572377	3_35	0	0.0110305496975904	5.75967805518368	6.03243652840202e-07	0.0587563431017802	1
ENSG00000114738.10	MAPKAPK3	3	50611291	3_35	0	0.025706263449109	12.4171228420643	3.03080034807017e-06	-1.2221371654062	1
ENSG00000145050.15	MANF	3	51361527	3_35	0	0.0187892991006782	9.55194430305082	1.70411837010806e-06	1.0560355641722	2
ENSG00000164080.13	RAD54L2	3	51535000	3_35	0	0.0129185923714126	6.72415204022223	8.24802780636106e-07	-1.39045133087907	2
ENSG00000164082.14	GRM2	3	51707122	3_35	0	0.0126668153520324	6.99469062043207	8.41266018473632e-07	0.763253441713186	1
ENSG00000164081.12	TEX264	3	52069029	3_36	0	0.0183609021889699	14.5639869045987	2.53905257445807e-06	2.41985467224438	1
ENSG00000164087.7	POC1A	3	52154292	3_36	0	0.0213699721314268	16.1764884626285	3.28235541532044e-06	2.54241109255105	1
ENSG00000239732.3	TLR9	3	52227452	3_36	0	0.00825235334110508	5.15897022680326	4.04239020754491e-07	0.911174619451306	1
ENSG00000247596.8	TWF2	3	52239405	3_36	0	0.120598071788107	41.6036029957495	4.76396655911174e-05	-5.64416621672404	1
ENSG00000164088.17	PPM1M	3	52245935	3_36	0	0.0120160777681635	7.68211331253686	8.76477629534239e-07	-0.633341112438494	2
ENSG00000164091.11	WDR82	3	52287960	3_36	0	0.0130121802837928	9.04092038031199	1.11701784994052e-06	-1.24293028856333	1
ENSG00000114841.17	DNAH1	3	52316196	3_36	0	0.014530571473807	11.2757928313922	1.55570475759495e-06	1.93115262744686	1
ENSG00000010319.6	SEMA3G	3	52444898	3_36	0	0.0112767601525975	7.05864589778344	7.55793471120038e-07	0.0439601980042745	1
ENSG00000114854.7	TNNC1	3	52454501	3_36	0	0.00933991363300835	5.81771103256719	5.15931926033322e-07	0.659524405863187	1
ENSG00000010322.15	NISCH	3	52455611	3_36	0	0.00876813074176852	5.23213062934269	4.35595106402403e-07	-0.480562710016923	1
ENSG00000010327.10	STAB1	3	52495250	3_36	0	0.00867268131188537	6.166173256118	5.07769380012742e-07	1.33316466088419	1
ENSG00000168268.10	NT5DC2	3	52532998	3_36	0	0.0190675895436253	22.1848467044804	4.01651712954367e-06	4.50501835397567	3
ENSG00000163938.16	GNL3	3	52677456	3_36	0	0.0209870734308681	24.4203347216578	4.86632254704619e-06	4.98441523539747	1
ENSG00000163939.18	PBRM1	3	52685800	3_36	0	0.142143015120481	37.6093236247032	5.07596294712893e-05	-5.99069023986454	1
ENSG00000016864.18	GLT8D1	3	52705620	3_36	0	0.0530270927415838	18.7946809799064	9.46302902989022e-06	0.807738688610408	1
ENSG00000114904.12	NEK4	3	52766268	3_36	0	0.0313833540049115	28.7210818078301	8.55849786151613e-06	5.25872573223095	1
ENSG00000162267.12	ITIH3	3	52794612	3_36	0	0.0349344226313213	29.2274189491721	9.6948575361578e-06	4.96009474697284	1
ENSG00000055955.15	ITIH4	3	52830677	3_36	0	0.0139836547604834	15.3240023420643	2.0346527497699e-06	-3.36438882812729	2
ENSG00000213533.11	TMEM110	3	52897955	3_36	0	0.0143114272206739	21.1279142352937	2.87102496157396e-06	-4.89505062939419	1
ENSG00000163935.13	SFMBT1	3	53048921	3_36	0	0.00947802944010789	15.4085818240241	1.38668596211865e-06	-4.29117621259927	2
ENSG00000163933.9	RFT1	3	53088241	3_36	0	0.0145120919577355	8.59023203067336	1.1836745586454e-06	0.231011590538242	2
ENSG00000163932.13	PRKCD	3	53155654	3_36	0	0.00827596623888016	4.93687006394488	3.87942896512903e-07	0.434569174322108	1
ENSG00000157388.15	CACNA1D	3	53328538	3_36	0	0.311234824691766	24.6362412473748	7.28048028417816e-05	5.20873661199225	1
ENSG00000272886.5	DCP1A	3	53354260	3_36	0	0.00879757793232516	6.74444020829464	5.63386489891371e-07	1.74372711085031	1
ENSG00000016391.10	CHDH	3	53846340	3_36	0	0.0614851326087554	21.983819315144	1.28342547887213e-05	-2.09268673898015	2
ENSG00000056736.9	IL17RB	3	53846762	3_36	0	0.00950255971677782	6.03023150043229	5.44091560216227e-07	0.531085533021615	1
ENSG00000113812.13	ACTR8	3	53882103	3_36	0	0.0624281552770459	22.4700241475858	1.33193011314728e-05	2.26789081435333	1
ENSG00000157445.14	CACNA2D3	3	54122119	3_37	0	0.0192499850305958	5.75533273163242	1.05195758493346e-06	0.668699426571189	1
ENSG00000114251.14	WNT5A	3	55561017	3_38	0	0.0429036473107216	11.8416175411727	4.8239482574197e-06	1.28275793376252	2
ENSG00000187672.12	ERC2	3	56468050	3_39	0	0.108543065375196	22.8186722171101	2.35174294065302e-05	-2.52647207572679	1
ENSG00000163946.13	FAM208A	3	56682894	3_39	0	0.0293798209849212	10.1881334843467	2.84211187015123e-06	-1.62778419454394	1
ENSG00000163947.11	ARHGEF3	3	57078950	3_39	0	0.0201626078510102	6.605070613476	1.26450795313002e-06	-0.641807825389401	2
ENSG00000144730.17	IL17RD	3	57170597	3_39	0	0.075401398027695	19.2505549356875	1.37822476211073e-05	2.11737069908027	1
ENSG00000239388.8	ASB14	3	57277512	3_39	0	0.030178128754586	10.443752425369	2.99258346506585e-06	-1.57049524946532	1
ENSG00000174840.8	PDE12	3	57556472	3_39	0	0.0168922762649135	4.92489931410985	7.89919669864853e-07	-0.229034265613696	1
ENSG00000168374.10	ARF4	3	57598389	3_39	0	0.0177480562717508	5.39385244153208	9.08965197343586e-07	0.548049431961366	1
ENSG00000174839.12	DENND6A	3	57692733	3_39	0	0.0243986842578988	8.41825096302651	1.95022927942646e-06	-1.20486725883487	1
ENSG00000163681.14	SLMAP	3	57755619	3_39	0	0.0166722613586555	4.8005230563449	7.59942033210219e-07	0.356719917296016	2
ENSG00000136068.14	FLNB	3	58059811	3_39	0	0.0372566644934742	12.4567812910173	4.40663629415691e-06	-1.41991035254679	1
ENSG00000163686.14	ABHD6	3	58236095	3_40	0	0.00768789898822042	5.84080657338567	4.26361409691818e-07	-0.82928815290572	1
ENSG00000163684.11	RPP14	3	58306531	3_40	0	0.0280853999460441	18.1273989255471	4.83407630989461e-06	-2.06891859912934	2
ENSG00000168297.15	PXK	3	58332796	3_40	0	0.00844692547270221	6.73090238666522	5.39845333411141e-07	-0.586702307793802	1
ENSG00000168291.12	PDHB	3	58424704	3_40	0	0.041384836354127	21.8314693160897	8.57870245367855e-06	-2.69448872674543	3
ENSG00000168306.12	ACOX2	3	58506227	3_40	0	0.0406501451725743	21.6599884099956	8.36022022163921e-06	2.5976811549056	1
ENSG00000168309.16	FAM107A	3	58586513	3_40	0	0.00801218409557747	6.23135905767031	4.74057577391316e-07	-0.733877061827648	1
ENSG00000163689.19	C3orf67	3	59050797	3_40	0	0.0592590591366898	25.2851134105212	1.42271219627413e-05	-2.53004113213726	1
ENSG00000144724.19	PTPRG	3	61561600	3_41	0	0.0074021088576598	8.28568576177653	5.82346303281792e-07	0.990716736410407	1
ENSG00000163630.10	SYNPR	3	63321387	3_42	0	0.0149627384260261	6.72631283473185	9.55620687040342e-07	-1.07684955621075	1
ENSG00000163618.17	CADPS	3	62875367	3_42	0	0.0147652034538036	6.60025950670739	9.25332559148825e-07	-0.929905745929471	2
ENSG00000163636.10	PSMD6	3	64024465	3_43	0	0.0121439560835843	5.12747408197856	5.91236256587329e-07	-0.533886925123094	1
ENSG00000151276.23	MAGI1	3	66040764	3_44	0	0.118381860443371	22.1722749198998	2.49225693165426e-05	2.2647841442642	1
ENSG00000144741.17	SLC25A26	3	66236632	3_45	0	0.0235267820427489	10.4529172460425	2.33505674014445e-06	-1.29050937173921	1
ENSG00000144749.13	LRIG1	3	66451810	3_45	0	0.0269367567655267	11.7414789501406	3.00307034455164e-06	-1.36628096127587	2
ENSG00000144747.15	TMF1	3	69052218	3_46	0	0.0982932659730136	19.7349019127943	1.84185795653699e-05	-2.13433029270932	1
ENSG00000144746.6	ARL6IP5	3	69104703	3_46	0	0.0241684090307674	6.22112027806483	1.42762471286838e-06	0.533313455624947	1
ENSG00000163380.15	LMOD3	3	69122652	3_46	0	0.0729682624667375	16.8248235261271	1.16568690918075e-05	1.71134111829022	1
ENSG00000163412.12	EIF4E3	3	71681926	3_48	0	0.0166556988815336	14.7551056800029	2.33347193424993e-06	1.60737825182402	2
ENSG00000170837.2	GPR27	3	71735170	3_48	0	0.0408562864519291	23.2626070462615	9.02432382974158e-06	-2.20743000385707	2
ENSG00000163602.10	RYBP	3	72348128	3_48	0	0.00546084257634327	5.03949900887056	2.61303013265349e-07	0.274503094642312	1
ENSG00000144736.13	SHQ1	3	72861639	3_49	0	0.0156189419976395	5.06564538498496	7.51248803136124e-07	-0.306613955274939	1
ENSG00000172986.12	GXYLT2	3	72887991	3_49	0	0.0307374492458952	11.5031319900513	3.35723177152087e-06	1.297895282146	1
ENSG00000255423.1	EBLN2	3	73061902	3_49	0	0.0405626725519626	14.1548463221129	5.4516644485009e-06	2.07212833526555	1
ENSG00000121440.14	PDZRN3	3	73523393	3_49	0	0.0202167761375855	7.51465914069539	1.44250917789646e-06	-0.758927267624848	1
ENSG00000113805.8	CNTN3	3	74520712	3_50	0	0.0262901243365941	6.29579178875362	1.57159411424107e-06	0.734631389025442	2
ENSG00000227124.8	ZNF717	3	75787604	3_51	0	0.0444884357636168	13.7253834466394	5.79787728400488e-06	-1.68077321141759	1
ENSG00000114480.12	GBE1	3	81761728	3_54	0	0.0278330274417606	8.56607779277844	2.26380939891242e-06	1.01334217378245	1
ENSG00000064835.10	POU1F1	3	87278826	3_57	0	0.0278671694156866	10.5050454373048	2.77963767751817e-06	1.56029496605334	1
ENSG00000083937.8	CHMP2B	3	87218090	3_57	0	0.0350864707255295	12.7035046236744	4.23214591133691e-06	1.75606265572578	3
ENSG00000179097.5	HTR1F	3	87993465	3_58	0	0.0392842525601185	10.8677551037679	4.05373854666757e-06	1.29140937436037	1
ENSG00000163320.10	CGGBP1	3	88078300	3_58	0	0.0219846126146228	5.33096795145318	1.11281324439951e-06	0.385790060846948	2
ENSG00000184500.14	PROS1	3	93951399	3_59	0	0.0242338929511402	6.76867827257789	1.55748708367384e-06	0.356879014675353	1
ENSG00000178750.2	STX19	3	94032097	3_59	0	0.0424614606360995	12.1242043337801	4.88816180579607e-06	-1.96603590486996	1
ENSG00000178700.7	DHFR2	3	94062771	3_59	0	0.0294561370635693	8.6279137186113	2.41312035044403e-06	-1.44674229145779	1
ENSG00000178694.9	NSUN3	3	94062771	3_59	0	0.0294561370635693	8.6279137186113	2.41312035044403e-06	1.44674229145779	1
ENSG00000113966.9	ARL6	3	97768395	3_61	0	0.0839669749219941	22.7846288780116	1.81655211987214e-05	2.06914957357716	2
ENSG00000080200.9	CRYBG3	3	97822174	3_61	0	0.0764187648878387	21.8656157438293	1.58656957847236e-05	-2.59124387421956	1
ENSG00000231861.2	OR5K2	3	98507518	3_62	0	0.031748062851821	6.98595569838922	2.10591314488025e-06	-0.782080639532804	1
ENSG00000154165.4	GPR15	3	98531371	3_62	0	0.0299647461431811	6.43431492083551	1.83067104586223e-06	-0.741704265199028	1
ENSG00000064225.12	ST3GAL6	3	98733905	3_62	0	0.0355801755134013	8.07465219152353	2.72790541202907e-06	-1.01691550017621	1
ENSG00000144810.15	COL8A1	3	99638508	3_62	0	0.0250609868003051	4.73143145713714	1.12586966419664e-06	0.515519229505831	1
ENSG00000114021.11	NIT2	3	100338826	3_63	0	0.0213570492545508	5.79843250634523	1.17584276797132e-06	-0.443508232674192	1
ENSG00000154174.7	TOMM70	3	100402296	3_63	0	0.0245275788148157	7.1149472725301	1.65700478541408e-06	-1.08873356895962	1
ENSG00000206535.7	LNP1	3	100402006	3_63	0	0.0275097535334864	8.20757927643745	2.14387363035136e-06	-0.87490003804899	1
ENSG00000181458.10	TMEM45A	3	100492481	3_63	0	0.0257529703485558	7.57902834562724	1.85326812373765e-06	0.920441184956364	2
ENSG00000114354.13	TFG	3	100709093	3_63	0	0.0217917148602964	5.98996145550322	1.23940382520075e-06	0.73014843415388	1
ENSG00000081148.11	IMPG2	3	101320737	3_64	0	0.0173345998655416	5.68498545263141	9.35708502466723e-07	0.498458659055319	1
ENSG00000138468.15	SENP7	3	101513077	3_64	0	0.0225981348632585	8.20380360078168	1.76029415828396e-06	-1.10149478288148	1
ENSG00000174173.6	TRMT10C	3	101561866	3_64	0	0.0160290566710034	4.94215635322598	7.52180104662249e-07	-0.258899243718583	1
ENSG00000066422.4	ZBTB11	3	101678243	3_64	0	0.0162872770919998	5.09373303822759	7.87738481800706e-07	0.288542202323762	1
ENSG00000114391.12	RPL24	3	101687152	3_64	0	0.0167606081470407	5.36548564871059	8.53878752697627e-07	-0.37889360702055	1
ENSG00000144815.15	NXPE3	3	101779233	3_64	0	0.0165898577273028	5.26834477107238	8.29877990566384e-07	0.396174162603484	2
ENSG00000138483.2	CCDC54	3	107377044	3_67	0	0.0116112925147888	6.5381203448372	7.20826713579792e-07	0.910977226215571	1
ENSG00000163515.6	RETNLB	3	108757358	3_67	0	0.0115657466687624	6.50092180757683	7.13914190735359e-07	0.786225543516251	1
ENSG00000196776.14	CD47	3	108084656	3_67	0	0.0141042428866579	8.38033915406278	1.12229950152368e-06	0.731257445534067	1
ENSG00000114446.4	IFT57	3	108222767	3_67	0	0.0178934261639353	10.6371753350124	1.80724578372052e-06	1.31432691491193	1
ENSG00000198919.12	DZIP3	3	108590476	3_67	0	0.038396085218723	17.9108143701676	6.52979694728046e-06	1.82782789396202	1
ENSG00000163519.13	TRAT1	3	108822467	3_67	0	0.0121259787848862	6.94877933300358	8.0006030092536e-07	-0.770191854674929	1
ENSG00000177707.10	NECTIN3	3	111070094	3_69	0	0.0319923202453221	12.7532926956774	3.87405214780416e-06	-1.63492720794859	1
ENSG00000153283.12	CD96	3	111292718	3_69	0	0.0145904765375516	5.28811749754913	7.32601780092735e-07	0.432273931789361	1
ENSG00000177494.5	ZBED2	3	111595007	3_69	0	0.0177273264854328	7.1351364702743	1.20099976952345e-06	0.742451086463571	1
ENSG00000144824.20	PHLDB2	3	111732536	3_69	0	0.0137863221082712	4.75083599693151	6.21893269310731e-07	0.233559915206447	1
ENSG00000144834.13	TAGLN3	3	111998904	3_69	0	0.0255097414525344	10.5945577531063	2.56617509908739e-06	1.20665328441694	1
ENSG00000174500.12	GCSAM	3	112133043	3_69	0	0.0186742072196098	7.62909885916311	1.35273526837673e-06	-0.903046771974757	2
ENSG00000091972.18	CD200	3	112332580	3_69	0	0.0140400436877119	4.92364815886304	6.56376262873956e-07	-0.270035807769736	1
ENSG00000144848.10	ATG3	3	112562284	3_69	0	0.0212092135174353	8.8382972957477	1.77987936037604e-06	-1.18733956703733	1
ENSG00000138459.8	SLC35A5	3	112562284	3_69	0	0.0212092135174353	8.8382972957477	1.77987936037604e-06	-1.18733956703733	1
ENSG00000163606.10	CD200R1	3	112975136	3_69	0	0.0143367752948793	5.12185831215487	6.97230594139408e-07	0.329673978766445	1
ENSG00000163608.14	NEPRO	3	113003116	3_69	0	0.0182281770968276	7.39959151180064	1.28070286675862e-06	-0.830804504342234	3
ENSG00000206530.10	CFAP44	3	113440894	3_70	0	0.0268020796373187	4.82599575518838	1.22815399608729e-06	-0.119401617247234	2
ENSG00000163611.11	SPICE1	3	113514737	3_70	0	0.0432485876105488	9.39859732873496	3.85951176425743e-06	1.34801166773549	1
ENSG00000072858.10	SIDT1	3	113532232	3_70	0	0.0916620687086721	16.6696871093995	1.4508232260144e-05	1.74259825187131	1
ENSG00000121579.12	NAA50	3	113746012	3_70	0	0.0311643502871712	6.26379139674649	1.85350072365576e-06	0.680877561478998	1
ENSG00000114573.9	ATP6V1A	3	113746914	3_70	0	0.0311958471007855	6.27343198912186	1.85822960111113e-06	0.6827087574597	1
ENSG00000178075.19	GRAMD1C	3	113829383	3_70	0	0.0306534474383815	6.10605506564627	1.77720463748506e-06	-0.72450419027286	1
ENSG00000184307.14	ZDHHC23	3	113948387	3_70	0	0.0291148561614281	5.61485579171875	1.55221062632269e-06	-0.473920823880539	1
ENSG00000163617.10	CCDC191	3	114056663	3_70	0	0.0309744613333604	6.20546342583071	1.82505257352946e-06	0.564269740947761	1
ENSG00000181847.11	TIGIT	3	114277245	3_71	0	0.0181297113257413	5.58096621207781	9.60721874168581e-07	-0.433283079480023	1
ENSG00000185565.11	LSAMP	3	116252595	3_72	0	0.144761362004387	24.5384843621312	3.372855938952e-05	-2.8465947395419	1
ENSG00000144847.12	IGSF11	3	119145876	3_74	0	0.0148015955287248	5.76805727338529	8.10653931399839e-07	-0.647327493739097	2
ENSG00000176142.12	TMEM39A	3	119437134	3_74	0	0.0313139947858493	12.8925111839648	3.83330511395182e-06	1.60077552817218	1
ENSG00000163389.10	POGLUT1	3	119469366	3_74	0	0.0235288033394718	10.1689733278857	2.27182222978177e-06	-1.15466039472636	2
ENSG00000113845.9	TIMMDC1	3	119491342	3_74	0	0.19022696135133	30.5517186282853	5.51829753576743e-05	-3.02880440489674	3
ENSG00000121594.11	CD80	3	119555739	3_74	0	0.041490668773966	15.583712927482	6.13929880307951e-06	1.82309500412939	2
ENSG00000144843.11	ADPRH	3	119579783	3_74	0	0.0132470149265141	4.71651929916703	5.93249032048249e-07	0.0130034249137413	2
ENSG00000144837.8	PLA1A	3	119598432	3_74	0	0.0327380049568914	13.3169970211899	4.13957646832092e-06	-1.54985575852935	1
ENSG00000138495.6	COX17	3	119676952	3_74	0	0.0201313636001674	8.68642595213779	1.66039612628816e-06	1.15811272697232	1
ENSG00000183833.16	MAATS1	3	119702856	3_74	0	0.0145942548259631	5.63433520294277	7.80767995277553e-07	0.387297056422843	2
ENSG00000144852.17	NR1I2	3	119780660	3_74	0	0.0515766029250023	17.6734455175205	8.65508537736965e-06	1.80508909450116	1
ENSG00000082701.14	GSK3B	3	120094435	3_74	0	0.0132810072742243	4.74079097374131	5.97832083858744e-07	0.152840099264401	1
ENSG00000175697.10	GPR156	3	120285369	3_74	0	0.0205664434386108	8.88960504976464	1.73595738095647e-06	1.27216614362335	2
ENSG00000163428.3	LRRC58	3	120278759	3_74	0	0.0132469095662789	4.7164457705828	5.93235065204134e-07	0.170194128929536	1
ENSG00000163430.11	FSTL1	3	120453592	3_74	0	0.0132895924456392	4.74692061213424	5.98992008080938e-07	-0.0940184586614784	1
ENSG00000065518.7	NDUFB4	3	120595989	3_74	0	0.0156502521375743	6.29662682546347	9.35678587085943e-07	-0.593386070618889	2
ENSG00000144840.8	RABL3	3	120743477	3_74	0	0.0221637793806961	9.60055706910377	2.02040134460774e-06	-1.04053639903793	1
ENSG00000145103.12	ILDR1	3	122021982	3_75	0	0.0310987935314838	5.67149903075782	1.67470686275421e-06	0.531665519433941	1
ENSG00000180353.10	HCLS1	3	121659058	3_75	0	0.0388254978835731	7.79252461059884	2.87271546911731e-06	0.95609676863428	2
ENSG00000173226.16	IQCB1	3	121835057	3_75	0	0.0320656317385309	5.96373378138423	1.81574746216699e-06	-0.570809546566712	1
ENSG00000163406.10	SLC15A2	3	121893969	3_75	0	0.0374174829401565	7.43896924795943	2.64292433323716e-06	-1.08494628622765	1
ENSG00000121552.3	CSTA	3	122325535	3_76	0	0.0724401770498724	17.3933731217205	1.19635677513049e-05	1.86986242958506	1
ENSG00000196981.3	WDR5B	3	122402391	3_76	0	0.0291664416172722	8.62553670742148	2.38872949348304e-06	0.876018843092919	2
ENSG00000138496.16	PARP9	3	122564248	3_76	0	0.0293042774716733	8.66580900372117	2.41122383221833e-06	1.30414072518029	1
ENSG00000173200.12	PARP15	3	122577791	3_76	0	0.0335824044922131	9.91189088941141	3.16057206869572e-06	-1.21391008988948	2
ENSG00000173193.13	PARP14	3	122680360	3_76	0	0.0294294914297126	9.04530821369687	2.52757193028828e-06	1.6404675443979	2
ENSG00000169087.10	HSPBAP1	3	122793842	3_76	0	0.0229084097882191	6.29711016134319	1.36972578341412e-06	0.879210563469911	2
ENSG00000138463.8	DIRC2	3	122795125	3_76	0	0.0217617600136916	5.81620052224595	1.20179608382825e-06	0.798177390006955	1
ENSG00000082684.14	SEMA5B	3	122964661	3_76	0	0.0373125457866673	10.9640477042706	3.88439328484021e-06	-1.20545310617198	2
ENSG00000121542.11	SEC22A	3	123310026	3_76	0	0.0292378200927995	8.68152947638055	2.410119798712e-06	1.10228981204219	1
ENSG00000173175.14	ADCY5	3	123371616	3_76	0	0.0215324347442513	5.75429289721858	1.17647445174299e-06	-0.425685668745293	1
ENSG00000206527.9	HACD2	3	123566051	3_76	0	0.0606778936444498	15.67559864803	9.03133659562701e-06	1.73968525126118	2
ENSG00000160145.15	KALRN	3	124075988	3_77	0	0.0146904004746822	5.97470263491921	8.33388161796674e-07	-0.807224493178688	2
ENSG00000114491.13	UMPS	3	124730083	3_77	0	0.0313490404427202	13.4664013122848	4.00841982715886e-06	-1.86037526500452	2
ENSG00000082781.11	ITGB5	3	124892249	3_77	0	0.019468192137382	8.14813811675796	1.50619569702207e-06	0.757513173381944	1
ENSG00000173702.7	MUC13	3	124953514	3_77	0	0.0150531154589323	6.10703969171941	8.72879978652601e-07	0.673683046255204	1
ENSG00000163885.11	CFAP100	3	126392662	3_78	0	0.0332943573392599	12.1927510020501	3.85451498139801e-06	-1.89167044874285	1
ENSG00000163848.19	ZNF148	3	125413798	3_78	0	0.0252973053198313	9.12355994737372	2.19147231805102e-06	-0.716897699239755	1
ENSG00000144909.7	OSBPL11	3	125594988	3_78	0	0.0199697155673484	7.70235123610173	1.4604698473648e-06	-0.92013027927614	1
ENSG00000189366.9	ALG1L	3	125930349	3_78	0	0.0399506847599712	14.7173148654507	5.58277603736169e-06	-2.30456439893228	5
ENSG00000114547.9	ROPN1B	3	125968016	3_78	0	0.0582189946326265	18.4739120907732	1.0212239017607e-05	-2.46388732498436	1
ENSG00000114544.16	SLC41A3	3	126084031	3_78	0	0.0262132617759021	9.51621216857104	2.36855011194456e-06	0.781966794167033	1
ENSG00000144908.13	ALDH1L1	3	126198474	3_78	0	0.0232082615027014	8.77643185859972	1.93400677600241e-06	0.703991148227742	1
ENSG00000070476.14	ZXDC	3	126475233	3_78	0	0.0206255397348051	7.84893449884036	1.53713999868697e-06	-1.13356891430063	3
ENSG00000197763.14	TXNRD3	3	126655151	3_79	0	0.0245836588610626	10.4850592707396	2.447455518049e-06	1.41159013596648	1
ENSG00000114554.11	PLXNA1	3	126987682	3_79	0	0.0233340466106405	9.98867559022311	2.21307109706634e-06	1.25507740186419	2
ENSG00000163870.14	TPRA1	3	127592355	3_79	0	0.0133823569909783	4.71159334365346	5.98684214674488e-07	-0.145769057672055	2
ENSG00000114631.10	PODXL2	3	127634127	3_79	0	0.0289418696304674	12.0397816505792	3.30858723969651e-06	1.17665341935051	1
ENSG00000114626.17	ABTB1	3	127672535	3_79	0	0.0826489814896031	22.1395072849277	1.7374121496619e-05	-2.23181217399891	2
ENSG00000187715.13	KBTBD12	3	127914996	3_79	0	0.0211092240886902	9.03588587594083	1.81109154935591e-06	0.981312183356021	1
ENSG00000058262.9	SEC61A1	3	128050756	3_79	0	0.0135282747391536	4.81432024867645	6.18407556223678e-07	0.240918651513806	1
ENSG00000175792.11	RUVBL1	3	128153663	3_79	0	0.0140659872928308	5.18370717776172	6.92321913558482e-07	-0.618161799656704	2
ENSG00000132394.10	EEFSEC	3	128153759	3_79	0	0.0217584728424319	9.32393608362683	1.92630519056728e-06	1.65002422922637	1
ENSG00000179348.11	GATA2	3	128494120	3_80	0	0.0194537869717878	8.09867240564125	1.49594416655881e-06	0.967060103715672	1
ENSG00000163902.11	RPN1	3	128682850	3_80	0	0.0160320407371233	6.29936373180488	9.58921133768709e-07	-0.577459869449008	1
ENSG00000114654.7	EFCC1	3	129001644	3_80	0	0.0254655888602197	10.3834440220802	2.51068683814163e-06	1.0796132156629	1
ENSG00000172780.16	RAB43	3	129122387	3_80	0	0.0408455092937383	15.2259463210837	5.90508300541014e-06	-2.20879254706052	2
ENSG00000240682.9	ISY1	3	129161573	3_80	0	0.0313050081970747	12.7005321179282	3.77514064128594e-06	1.99729986975197	1
ENSG00000169714.16	CNBP	3	129183756	3_80	0	0.0477222981113706	15.7760669783337	7.14854223746169e-06	1.59471204083662	1
ENSG00000181789.14	COPG1	3	129249799	3_80	0	0.0719039167766383	20.6491471099321	1.40978233094164e-05	2.93168996365934	1
ENSG00000183624.13	HMCES	3	129278571	3_80	0	0.0977798576896105	23.6465293598544	2.19540275704035e-05	3.12118817579336	1
ENSG00000172771.11	EFCAB12	3	129428575	3_80	0	0.0135657157216615	4.83347531455867	6.22586377114751e-07	0.10906700826398	1
ENSG00000163913.11	IFT122	3	129442145	3_80	0	0.0134363698033658	4.75167516361957	6.06214176910511e-07	0.06888699309563	1
ENSG00000004399.12	PLXND1	3	129608078	3_80	0	0.0273217082664877	11.5278921840862	2.99057812701653e-06	1.34606261468691	1
ENSG00000251287.8	ALG1L2	3	130102622	3_80	0	0.0214872734097897	9.2488104834979	1.88696822550987e-06	-0.962782156961173	2
ENSG00000196455.7	PIK3R4	3	130746630	3_81	0	0.111231915247711	20.9830460056806	2.21613057116797e-05	3.18513320261115	1
ENSG00000017260.19	ATP2C1	3	130829180	3_81	0	0.0253169422807743	6.69658255788428	1.6097627575191e-06	0.983357513066441	2
ENSG00000114670.13	NEK11	3	131029889	3_81	0	0.029874657256074	8.27385762054412	2.34697450197793e-06	-0.950188968519648	1
ENSG00000198585.11	NUDT16	3	131381465	3_81	0	0.0206670031453484	4.76636380168292	9.35324025154823e-07	0.0372596101846957	1
ENSG00000114686.8	MRPL3	3	131502955	3_81	0	0.0206342715828657	4.75131440454846	9.30894166230224e-07	0.186723268458026	1
ENSG00000014257.15	ACPP	3	132317024	3_82	0	0.0174358854894138	5.60612615163412	9.2812029870583e-07	1.10799690388922	2
ENSG00000138246.15	DNAJC13	3	132462976	3_82	0	0.0158670670267155	4.71163914279907	7.09849162389043e-07	0.10916978919668	2
ENSG00000240303.7	ACAD11	3	132658573	3_82	0	0.038871407499211	13.2434374490283	4.88796837930354e-06	1.38206171953146	1
ENSG00000113971.19	NPHP3	3	132717480	3_82	0	0.0235147581559628	8.44774771189988	1.88616138179527e-06	0.994439020668849	2
ENSG00000091527.15	CDV3	3	133573541	3_83	0	0.0155831783625561	6.01629966493069	8.90190383041849e-07	-0.48548149233222	1
ENSG00000163781.12	TOPBP1	3	133661286	3_83	0	0.0138273432685245	4.88282156028724	6.41072274758769e-07	0.0248867171227322	1
ENSG00000091513.14	TF	3	133746855	3_83	0	0.0154792201660051	5.94728671242504	8.74108513378376e-07	0.422487339223735	1
ENSG00000154917.10	RAB6B	3	133819036	3_83	0	0.116104871104313	25.8190013827149	2.84634329134829e-05	2.61605740207103	2
ENSG00000174640.12	SLCO2A1	3	134051958	3_83	0	0.0135616567321878	4.72362576658928	6.082549153782e-07	-0.0205251819486896	1
ENSG00000114019.14	AMOTL2	3	134375499	3_83	0	0.0260171071142956	10.9112037424063	2.69543626457099e-06	1.41410647524639	1
ENSG00000182923.16	CEP63	3	134486229	3_83	0	0.0171831560657603	6.91253679053673	1.12781479407226e-06	0.789858189376724	1
ENSG00000129055.12	ANAPC13	3	134486389	3_83	0	0.0144886112811968	5.323821063779	7.32398772515065e-07	0.456677017076465	1
ENSG00000154928.16	EPHB1	3	134798535	3_83	0	0.0152183169058314	5.81431753493952	8.40161480827988e-07	-0.575709319285047	1
ENSG00000174611.11	KY	3	134651714	3_83	0	0.0146137577067159	5.43996362373414	7.54840676148417e-07	-0.425170023934468	1
ENSG00000174579.3	MSL2	3	136196980	3_84	0	0.026717765641238	13.7795370434693	3.49568394170199e-06	2.71043710890009	1
ENSG00000118007.12	STAG1	3	136752490	3_84	0	0.0203741732801169	12.3307997928874	2.38544077615144e-06	2.52617150426812	1
ENSG00000158092.6	NCK1	3	136862769	3_84	0	0.0246212817061445	13.9253413879296	3.25547155440141e-06	-2.79638066664513	1
ENSG00000066405.12	CLDN18	3	137998902	3_85	0	0.0152859567725718	5.67185504614995	8.23218548165949e-07	-0.565080845118492	1
ENSG00000158163.14	DZIP1L	3	138047285	3_85	0	0.0171147941303137	6.74369892987495	1.09589072012027e-06	-0.734041536963579	3
ENSG00000118017.3	A4GNT	3	138110199	3_85	0	0.0139683062909216	4.81737858079335	6.38928004100408e-07	-0.279939524894953	2
ENSG00000138231.12	DBR1	3	138174902	3_85	0	0.0761752198653055	21.0441566186554	1.52209808134032e-05	1.83633732418303	1
ENSG00000114098.17	ARMC8	3	138187690	3_85	0	0.0139224937326221	4.78626927128988	6.32719990240748e-07	0.505376682822416	2
ENSG00000158186.12	MRAS	3	138346725	3_85	0	0.0268942833727777	11.0402445112769	2.81926607409023e-06	-1.71887826559155	1
ENSG00000158220.13	ESYT3	3	138470816	3_85	0	0.0157854545894001	5.97683875940341	8.95830881945432e-07	-0.998221516204453	1
ENSG00000114107.8	CEP70	3	138594051	3_85	0	0.0139098750109776	4.77766271375429	6.31009810221711e-07	-0.248118740001565	1
ENSG00000158234.12	FAIM	3	138604740	3_85	0	0.0191998672964532	7.83485620200954	1.42832373730394e-06	-1.73940720712688	1
ENSG00000051382.8	PIK3CB	3	138834445	3_85	0	0.049004636473003	16.7777110614684	7.80669620972996e-06	-2.75818725387334	1
ENSG00000114115.9	RBP1	3	139539666	3_85	0	0.0162583007010751	6.25665789824839	9.65861728227643e-07	0.773456373606956	2
ENSG00000163864.15	NMNAT3	3	139677916	3_85	0	0.0145987300232463	5.23575978731186	7.25758593987118e-07	-0.37162081203268	3
ENSG00000158258.16	CLSTN2	3	139935130	3_85	0	0.0146766732401371	5.28622681300223	7.36666321119705e-07	-0.526183645156001	1
ENSG00000114120.11	SLC25A36	3	140942632	3_86	0	0.0242546191578295	5.2313952812014	1.2047845592359e-06	0.182888442199975	1
ENSG00000155893.12	PXYLP1	3	141227586	3_86	0	0.0864422249379641	16.9287120542138	1.38946384787061e-05	1.99024300567259	1
ENSG00000177311.11	ZBTB38	3	141411993	3_86	0	0.0228645907592538	4.76852263342301	1.03524866157216e-06	0.067991563685158	1
ENSG00000155903.11	RASA2	3	141486721	3_86	0	0.0268777333201009	6.29345296226233	1.60612383811206e-06	0.701236524859138	1
ENSG00000114124.2	GRK7	3	141778308	3_87	0	0.0310270076244837	10.8059617292893	3.18346965347365e-06	-1.10362213539373	1
ENSG00000069849.10	ATP1B3	3	141875705	3_87	0	0.0288528762998176	10.2701062416579	2.81359411474335e-06	-1.35776367295763	2
ENSG00000175054.14	ATR	3	142579130	3_87	0	0.0177846637922614	5.63966282009976	9.52349144089244e-07	0.644262388789325	2
ENSG00000144935.14	TRPC1	3	142724599	3_87	0	0.0572612078404311	16.913505978064	9.19584288649895e-06	1.92905625513966	1
ENSG00000181744.8	C3orf58	3	143968599	3_88	0	0.0783165507152629	16.7568633035	1.24607354368416e-05	1.97203120126233	2
ENSG00000163746.11	PLSCR2	3	146496339	3_90	0	0.0309692845801481	5.42637024478677	1.59565130697554e-06	0.378464380225448	1
ENSG00000152952.11	PLOD2	3	146159613	3_90	0	0.0580964421852483	11.4605680362029	6.3219794178143e-06	-1.53427451753641	1
ENSG00000114698.14	PLSCR4	3	146226905	3_90	0	0.0450596181202061	9.01470418664821	3.85688228144279e-06	-1.10229133457336	2
ENSG00000188313.12	PLSCR1	3	146545096	3_90	0	0.0292381342779183	4.87764613390131	1.35412059309117e-06	0.155571287084134	1
ENSG00000144891.17	AGTR1	3	148697697	3_91	0	0.010901698042593	4.75892673203996	4.92606983037311e-07	-0.163762535686638	1
ENSG00000153002.11	CPB1	3	148791560	3_91	0	0.0108767853222012	4.73727373771368	4.8924504317983e-07	-0.109997649872514	2
ENSG00000163754.17	GYG1	3	148943377	3_91	0	0.0110019213136571	4.84554167604598	5.06183826524469e-07	-0.113301962469321	2
ENSG00000071794.15	HLTF	3	149083285	3_91	0	0.0127297300766278	6.2266751877774	7.52614884589928e-07	-0.699642551606335	1
ENSG00000163755.8	HPS3	3	149127409	3_91	0	0.013514051722743	6.79305797291961	8.71662363524064e-07	0.836243786062229	2
ENSG00000047457.13	CP	3	149222074	3_91	0	0.0285450239628448	13.8968517702499	3.76655430970855e-06	-1.89276454319571	2
ENSG00000169908.11	TM4SF1	3	149378008	3_92	0	0.0723845151232929	13.7392335445433	9.4429039507724e-06	-1.56750191184811	2
ENSG00000114744.8	COMMD2	3	149572069	3_92	0	0.0543186097299016	10.9618683702818	5.65367221097903e-06	-1.32890806567968	3
ENSG00000070087.13	PFN2	3	150008014	3_92	0	0.0309517451422873	5.57076045994144	1.6371822291046e-06	-0.556327688126352	1
ENSG00000196428.12	TSC22D2	3	150410367	3_92	0	0.0981919857340023	16.7170483408457	1.55859413604412e-05	-2.1585495269258	1
ENSG00000144895.11	EIF2A	3	150546641	3_93	0	0.0236128908931527	6.41716630269531	1.43876495707059e-06	0.771390962550092	2
ENSG00000198843.12	SELENOT	3	150602535	3_93	0	0.028194981013077	8.10595735583622	2.17006887465214e-06	-1.0057442159089	1
ENSG00000120742.10	SERP1	3	150590388	3_93	0	0.0236760200847244	6.44256512223091	1.44832128630513e-06	0.694307596549759	1
ENSG00000174946.6	GPR171	3	151203001	3_93	0	0.0216792243312203	5.60464313950164	1.15368992876518e-06	0.480655948395051	1
ENSG00000169313.9	P2RY12	3	151383570	3_93	0	0.0205694492427738	5.10522614589702	9.97091571060127e-07	0.444488706558742	1
ENSG00000152580.8	IGSF10	3	151458602	3_93	0	0.0197899693710009	4.73820805391061	8.90341558521058e-07	0.149953626068485	2
ENSG00000152601.17	MBNL1	3	152172874	3_94	0	0.0813162223902345	22.2781350399073	1.72009892263884e-05	2.53281552180432	1
ENSG00000174953.13	DHX36	3	154320623	3_95	0	0.0286962996912697	6.17371888290563	1.68217101799798e-06	-0.863225905773005	2
ENSG00000196549.10	MME	3	155023697	3_96	0	0.0308521893559239	7.82752521781695	2.29302009351068e-06	-0.898922954971858	1
ENSG00000240045.1	RP11-451G4.2	3	155293901	3_96	0	0.0557737574099025	13.5042136704853	7.15149107720557e-06	-1.51510195498534	1
ENSG00000114805.16	PLCH1	3	155668636	3_96	0	0.0433798161460244	11.0875618477921	4.56689639439503e-06	-1.76569208911424	1
ENSG00000169359.13	SLC33A1	3	155840150	3_96	0	0.039992697319477	10.3081851420688	3.91435583945657e-06	-1.65998057952693	1
ENSG00000163655.15	GMPS	3	155870359	3_96	0	0.041486514852057	10.6596942087386	4.19903114481114e-06	-1.74920795542413	1
ENSG00000169282.17	KCNAB1	3	156037571	3_96	0	0.0245995449084609	5.66928118546237	1.32419659621787e-06	0.448267975947565	1
ENSG00000163659.12	TIPARP	3	156672810	3_97	0	0.0541174520385908	11.3069860354028	5.81007305941935e-06	1.35745152091214	1
ENSG00000197980.12	LEKR1	3	156825562	3_97	0	0.0368302504001526	7.61299296392785	2.6623030930711e-06	0.960459125605598	2
ENSG00000163661.3	PTX3	3	157437072	3_97	0	0.0380740185584714	7.93079202626049	2.86709890798552e-06	-0.787066561636695	1
ENSG00000168779.19	SHOX2	3	158106320	3_98	0	0.0263518349149592	8.2690052782687	2.06900493746428e-06	0.848578012445051	1
ENSG00000174891.12	RSRC1	3	158105616	3_98	0	0.0426536427877207	12.8701352790243	5.21238679827897e-06	1.57965658603207	3
ENSG00000178053.17	MLF1	3	158570984	3_98	0	0.0382152659348569	11.8174540868323	4.28803386506825e-06	1.53845823835312	1
ENSG00000168827.14	GFM1	3	158644602	3_98	0	0.0220028427446752	6.55267547637638	1.36897290172239e-06	-0.793685960972312	2
ENSG00000079257.7	LXN	3	158672071	3_98	0	0.022357198728668	6.70458578878934	1.42326816758167e-06	0.805675841259857	3
[truncated: 7,275 more rows]
